# Supplementary material for: De novo design of obligate ABC-type heterotrimeric proteins
Source: Nat Struct Mol Biol. 2022 Dec 15;29(12):1266–76. doi: 10.1038/s41594-022-00879-4 (PMC9758053; doi:10.1038/s41594-022-00879-4)
Supplement: Supplementary file 4 — This compressed file contains all PDB files and scripts used in our design protocols and analyses, as well as the final design model outputs. [file 41594_2022_879_MOESM4_ESM.zip › source_data/pdbs/arm_pdbs/DHT03_2arm_A21-B62-C.pdb]

HEADER                                            09-MAR-22   XXXX              
EXPDTA    THEORETICAL MODEL                                                     
REMARK 220                                                                      
REMARK 220 EXPERIMENTAL DETAILS                                                 
REMARK 220  EXPERIMENT TYPE                : THEORETICAL MODELLING              
REMARK 220  DATE OF DATA COLLECTION        : 09-MAR-22                          
REMARK 220                                                                      
REMARK 220 REMARK: MODEL GENERATED BY ROSETTA                                   
REMARK 220  VERSION 2021.52+HEAD.fad969a1e80                                    
ATOM      1  N   SER A   1     -42.841   0.515 -16.678  1.00  0.00           N  
ATOM      2  CA  SER A   1     -42.989  -0.923 -16.480  1.00  0.00           C  
ATOM      3  C   SER A   1     -42.031  -1.701 -17.376  1.00  0.00           C  
ATOM      4  O   SER A   1     -42.257  -2.876 -17.665  1.00  0.00           O  
ATOM      5  CB  SER A   1     -44.418  -1.343 -16.763  1.00  0.00           C  
ATOM      6  OG  SER A   1     -45.311  -0.707 -15.890  1.00  0.00           O  
ATOM      7 1H   SER A   1     -43.479   1.002 -16.081  1.00  0.00           H  
ATOM      8 2H   SER A   1     -41.904   0.788 -16.458  1.00  0.00           H  
ATOM      9 3H   SER A   1     -43.039   0.743 -17.631  1.00  0.00           H  
ATOM     10  HA  SER A   1     -42.753  -1.154 -15.441  1.00  0.00           H  
ATOM     11 1HB  SER A   1     -44.673  -1.096 -17.793  1.00  0.00           H  
ATOM     12 2HB  SER A   1     -44.507  -2.424 -16.654  1.00  0.00           H  
ATOM     13  HG  SER A   1     -46.182  -1.049 -16.107  1.00  0.00           H  
ATOM     14  N   GLU A   2     -40.958  -1.039 -17.813  1.00  0.00           N  
ATOM     15  CA  GLU A   2     -40.003  -1.689 -18.706  1.00  0.00           C  
ATOM     16  C   GLU A   2     -39.160  -2.720 -17.963  1.00  0.00           C  
ATOM     17  O   GLU A   2     -38.707  -3.703 -18.560  1.00  0.00           O  
ATOM     18  CB  GLU A   2     -39.115  -0.642 -19.386  1.00  0.00           C  
ATOM     19  CG  GLU A   2     -38.141   0.087 -18.467  1.00  0.00           C  
ATOM     20  CD  GLU A   2     -38.773   1.254 -17.732  1.00  0.00           C  
ATOM     21  OE1 GLU A   2     -40.019   1.333 -17.684  1.00  0.00           O  
ATOM     22  OE2 GLU A   2     -38.019   2.096 -17.197  1.00  0.00           O  
ATOM     23  H   GLU A   2     -40.795  -0.083 -17.531  1.00  0.00           H  
ATOM     24  HA  GLU A   2     -40.558  -2.208 -19.488  1.00  0.00           H  
ATOM     25 1HB  GLU A   2     -38.527  -1.119 -20.169  1.00  0.00           H  
ATOM     26 2HB  GLU A   2     -39.741   0.113 -19.861  1.00  0.00           H  
ATOM     27 1HG  GLU A   2     -37.753  -0.619 -17.733  1.00  0.00           H  
ATOM     28 2HG  GLU A   2     -37.302   0.451 -19.059  1.00  0.00           H  
ATOM     29  N   LYS A   3     -38.934  -2.513 -16.662  1.00  0.00           N  
ATOM     30  CA  LYS A   3     -38.159  -3.476 -15.885  1.00  0.00           C  
ATOM     31  C   LYS A   3     -38.939  -4.766 -15.671  1.00  0.00           C  
ATOM     32  O   LYS A   3     -38.359  -5.858 -15.683  1.00  0.00           O  
ATOM     33  CB  LYS A   3     -37.757  -2.877 -14.536  1.00  0.00           C  
ATOM     34  CG  LYS A   3     -36.690  -1.793 -14.623  1.00  0.00           C  
ATOM     35  CD  LYS A   3     -36.353  -1.239 -13.246  1.00  0.00           C  
ATOM     36  CE  LYS A   3     -35.252  -0.192 -13.325  1.00  0.00           C  
ATOM     37  NZ  LYS A   3     -34.955   0.405 -11.995  1.00  0.00           N  
ATOM     38  H   LYS A   3     -39.297  -1.689 -16.204  1.00  0.00           H  
ATOM     39  HA  LYS A   3     -37.254  -3.722 -16.442  1.00  0.00           H  
ATOM     40 1HB  LYS A   3     -38.634  -2.445 -14.054  1.00  0.00           H  
ATOM     41 2HB  LYS A   3     -37.380  -3.666 -13.886  1.00  0.00           H  
ATOM     42 1HG  LYS A   3     -35.786  -2.208 -15.070  1.00  0.00           H  
ATOM     43 2HG  LYS A   3     -37.048  -0.981 -15.254  1.00  0.00           H  
ATOM     44 1HD  LYS A   3     -37.243  -0.785 -12.808  1.00  0.00           H  
ATOM     45 2HD  LYS A   3     -36.023  -2.050 -12.598  1.00  0.00           H  
ATOM     46 1HE  LYS A   3     -34.344  -0.649 -13.716  1.00  0.00           H  
ATOM     47 2HE  LYS A   3     -35.554   0.604 -14.006  1.00  0.00           H  
ATOM     48 1HZ  LYS A   3     -34.222   1.094 -12.090  1.00  0.00           H  
ATOM     49 2HZ  LYS A   3     -35.787   0.848 -11.630  1.00  0.00           H  
ATOM     50 3HZ  LYS A   3     -34.655  -0.321 -11.359  1.00  0.00           H  
ATOM     51  N   GLU A   4     -40.255  -4.662 -15.468  1.00  0.00           N  
ATOM     52  CA  GLU A   4     -41.080  -5.855 -15.314  1.00  0.00           C  
ATOM     53  C   GLU A   4     -41.138  -6.669 -16.601  1.00  0.00           C  
ATOM     54  O   GLU A   4     -41.197  -7.902 -16.548  1.00  0.00           O  
ATOM     55  CB  GLU A   4     -42.497  -5.469 -14.883  1.00  0.00           C  
ATOM     56  CG  GLU A   4     -42.582  -4.827 -13.506  1.00  0.00           C  
ATOM     57  CD  GLU A   4     -42.110  -5.737 -12.407  1.00  0.00           C  
ATOM     58  OE1 GLU A   4     -42.472  -6.889 -12.418  1.00  0.00           O  
ATOM     59  OE2 GLU A   4     -41.386  -5.278 -11.554  1.00  0.00           O  
ATOM     60  H   GLU A   4     -40.692  -3.752 -15.420  1.00  0.00           H  
ATOM     61  HA  GLU A   4     -40.638  -6.484 -14.541  1.00  0.00           H  
ATOM     62 1HB  GLU A   4     -42.918  -4.769 -15.606  1.00  0.00           H  
ATOM     63 2HB  GLU A   4     -43.131  -6.355 -14.881  1.00  0.00           H  
ATOM     64 1HG  GLU A   4     -41.975  -3.922 -13.500  1.00  0.00           H  
ATOM     65 2HG  GLU A   4     -43.615  -4.539 -13.315  1.00  0.00           H  
ATOM     66  N   LYS A   5     -41.131  -6.002 -17.759  1.00  0.00           N  
ATOM     67  CA  LYS A   5     -41.130  -6.725 -19.026  1.00  0.00           C  
ATOM     68  C   LYS A   5     -39.858  -7.550 -19.187  1.00  0.00           C  
ATOM     69  O   LYS A   5     -39.906  -8.684 -19.676  1.00  0.00           O  
ATOM     70  CB  LYS A   5     -41.279  -5.754 -20.199  1.00  0.00           C  
ATOM     71  CG  LYS A   5     -42.653  -5.108 -20.309  1.00  0.00           C  
ATOM     72  CD  LYS A   5     -42.704  -4.112 -21.459  1.00  0.00           C  
ATOM     73  CE  LYS A   5     -44.052  -3.408 -21.523  1.00  0.00           C  
ATOM     74  NZ  LYS A   5     -44.100  -2.396 -22.612  1.00  0.00           N  
ATOM     75  H   LYS A   5     -41.125  -4.992 -17.768  1.00  0.00           H  
ATOM     76  HA  LYS A   5     -41.977  -7.412 -19.033  1.00  0.00           H  
ATOM     77 1HB  LYS A   5     -40.541  -4.957 -20.108  1.00  0.00           H  
ATOM     78 2HB  LYS A   5     -41.080  -6.279 -21.133  1.00  0.00           H  
ATOM     79 1HG  LYS A   5     -43.406  -5.879 -20.475  1.00  0.00           H  
ATOM     80 2HG  LYS A   5     -42.888  -4.590 -19.380  1.00  0.00           H  
ATOM     81 1HD  LYS A   5     -41.919  -3.365 -21.329  1.00  0.00           H  
ATOM     82 2HD  LYS A   5     -42.533  -4.633 -22.401  1.00  0.00           H  
ATOM     83 1HE  LYS A   5     -44.838  -4.142 -21.690  1.00  0.00           H  
ATOM     84 2HE  LYS A   5     -44.247  -2.909 -20.573  1.00  0.00           H  
ATOM     85 1HZ  LYS A   5     -45.008  -1.952 -22.621  1.00  0.00           H  
ATOM     86 2HZ  LYS A   5     -43.386  -1.698 -22.457  1.00  0.00           H  
ATOM     87 3HZ  LYS A   5     -43.940  -2.850 -23.501  1.00  0.00           H  
ATOM     88  N   VAL A   6     -38.714  -6.995 -18.786  1.00  0.00           N  
ATOM     89  CA  VAL A   6     -37.461  -7.738 -18.866  1.00  0.00           C  
ATOM     90  C   VAL A   6     -37.515  -8.970 -17.971  1.00  0.00           C  
ATOM     91  O   VAL A   6     -37.077 -10.059 -18.359  1.00  0.00           O  
ATOM     92  CB  VAL A   6     -36.276  -6.848 -18.449  1.00  0.00           C  
ATOM     93  CG1 VAL A   6     -35.010  -7.678 -18.303  1.00  0.00           C  
ATOM     94  CG2 VAL A   6     -36.078  -5.737 -19.469  1.00  0.00           C  
ATOM     95  H   VAL A   6     -38.705  -6.053 -18.421  1.00  0.00           H  
ATOM     96  HA  VAL A   6     -37.311  -8.052 -19.901  1.00  0.00           H  
ATOM     97  HB  VAL A   6     -36.488  -6.412 -17.472  1.00  0.00           H  
ATOM     98 1HG1 VAL A   6     -34.183  -7.033 -18.005  1.00  0.00           H  
ATOM     99 2HG1 VAL A   6     -35.163  -8.444 -17.543  1.00  0.00           H  
ATOM    100 3HG1 VAL A   6     -34.775  -8.154 -19.256  1.00  0.00           H  
ATOM    101 1HG2 VAL A   6     -35.239  -5.110 -19.166  1.00  0.00           H  
ATOM    102 2HG2 VAL A   6     -35.871  -6.173 -20.445  1.00  0.00           H  
ATOM    103 3HG2 VAL A   6     -36.981  -5.129 -19.526  1.00  0.00           H  
ATOM    104  N   GLU A   7     -38.059  -8.818 -16.760  1.00  0.00           N  
ATOM    105  CA  GLU A   7     -38.170  -9.952 -15.846  1.00  0.00           C  
ATOM    106  C   GLU A   7     -39.080 -11.034 -16.414  1.00  0.00           C  
ATOM    107  O   GLU A   7     -38.802 -12.229 -16.257  1.00  0.00           O  
ATOM    108  CB  GLU A   7     -38.698  -9.491 -14.486  1.00  0.00           C  
ATOM    109  CG  GLU A   7     -37.730  -8.621 -13.697  1.00  0.00           C  
ATOM    110  CD  GLU A   7     -36.497  -9.364 -13.262  1.00  0.00           C  
ATOM    111  OE1 GLU A   7     -36.556 -10.566 -13.162  1.00  0.00           O  
ATOM    112  OE2 GLU A   7     -35.496  -8.729 -13.031  1.00  0.00           O  
ATOM    113  H   GLU A   7     -38.398  -7.914 -16.465  1.00  0.00           H  
ATOM    114  HA  GLU A   7     -37.178 -10.383 -15.707  1.00  0.00           H  
ATOM    115 1HB  GLU A   7     -39.619  -8.925 -14.626  1.00  0.00           H  
ATOM    116 2HB  GLU A   7     -38.940 -10.362 -13.875  1.00  0.00           H  
ATOM    117 1HG  GLU A   7     -37.431  -7.776 -14.316  1.00  0.00           H  
ATOM    118 2HG  GLU A   7     -38.242  -8.232 -12.819  1.00  0.00           H  
ATOM    119  N   GLU A   8     -40.173 -10.639 -17.074  1.00  0.00           N  
ATOM    120  CA  GLU A   8     -41.054 -11.627 -17.686  1.00  0.00           C  
ATOM    121  C   GLU A   8     -40.337 -12.399 -18.788  1.00  0.00           C  
ATOM    122  O   GLU A   8     -40.502 -13.619 -18.904  1.00  0.00           O  
ATOM    123  CB  GLU A   8     -42.302 -10.949 -18.255  1.00  0.00           C  
ATOM    124  CG  GLU A   8     -43.343 -11.912 -18.809  1.00  0.00           C  
ATOM    125  CD  GLU A   8     -44.596 -11.217 -19.267  1.00  0.00           C  
ATOM    126  OE1 GLU A   8     -44.649 -10.015 -19.186  1.00  0.00           O  
ATOM    127  OE2 GLU A   8     -45.501 -11.893 -19.700  1.00  0.00           O  
ATOM    128  H   GLU A   8     -40.400  -9.658 -17.157  1.00  0.00           H  
ATOM    129  HA  GLU A   8     -41.362 -12.339 -16.919  1.00  0.00           H  
ATOM    130 1HB  GLU A   8     -42.779 -10.353 -17.477  1.00  0.00           H  
ATOM    131 2HB  GLU A   8     -42.014 -10.270 -19.058  1.00  0.00           H  
ATOM    132 1HG  GLU A   8     -42.912 -12.452 -19.651  1.00  0.00           H  
ATOM    133 2HG  GLU A   8     -43.597 -12.639 -18.039  1.00  0.00           H  
ATOM    134  N   LEU A   9     -39.538 -11.708 -19.606  1.00  0.00           N  
ATOM    135  CA  LEU A   9     -38.798 -12.400 -20.657  1.00  0.00           C  
ATOM    136  C   LEU A   9     -37.821 -13.407 -20.067  1.00  0.00           C  
ATOM    137  O   LEU A   9     -37.672 -14.518 -20.588  1.00  0.00           O  
ATOM    138  CB  LEU A   9     -38.037 -11.389 -21.525  1.00  0.00           C  
ATOM    139  CG  LEU A   9     -38.907 -10.458 -22.380  1.00  0.00           C  
ATOM    140  CD1 LEU A   9     -38.025  -9.414 -23.051  1.00  0.00           C  
ATOM    141  CD2 LEU A   9     -39.666 -11.278 -23.412  1.00  0.00           C  
ATOM    142  H   LEU A   9     -39.437 -10.708 -19.509  1.00  0.00           H  
ATOM    143  HA  LEU A   9     -39.509 -12.936 -21.285  1.00  0.00           H  
ATOM    144 1HB  LEU A   9     -37.424 -10.766 -20.876  1.00  0.00           H  
ATOM    145 2HB  LEU A   9     -37.377 -11.936 -22.198  1.00  0.00           H  
ATOM    146  HG  LEU A   9     -39.617  -9.933 -21.739  1.00  0.00           H  
ATOM    147 1HD1 LEU A   9     -38.644  -8.752 -23.658  1.00  0.00           H  
ATOM    148 2HD1 LEU A   9     -37.510  -8.829 -22.289  1.00  0.00           H  
ATOM    149 3HD1 LEU A   9     -37.294  -9.910 -23.686  1.00  0.00           H  
ATOM    150 1HD2 LEU A   9     -40.285 -10.616 -24.019  1.00  0.00           H  
ATOM    151 2HD2 LEU A   9     -38.957 -11.801 -24.054  1.00  0.00           H  
ATOM    152 3HD2 LEU A   9     -40.301 -12.004 -22.904  1.00  0.00           H  
ATOM    153  N   ALA A  10     -37.141 -13.034 -18.979  1.00  0.00           N  
ATOM    154  CA  ALA A  10     -36.223 -13.966 -18.336  1.00  0.00           C  
ATOM    155  C   ALA A  10     -36.951 -15.222 -17.881  1.00  0.00           C  
ATOM    156  O   ALA A  10     -36.402 -16.326 -17.963  1.00  0.00           O  
ATOM    157  CB  ALA A  10     -35.527 -13.292 -17.154  1.00  0.00           C  
ATOM    158  H   ALA A  10     -37.255 -12.108 -18.592  1.00  0.00           H  
ATOM    159  HA  ALA A  10     -35.471 -14.260 -19.068  1.00  0.00           H  
ATOM    160 1HB  ALA A  10     -34.844 -13.998 -16.682  1.00  0.00           H  
ATOM    161 2HB  ALA A  10     -34.966 -12.426 -17.507  1.00  0.00           H  
ATOM    162 3HB  ALA A  10     -36.273 -12.969 -16.429  1.00  0.00           H  
ATOM    163  N   GLN A  11     -38.187 -15.070 -17.398  1.00  0.00           N  
ATOM    164  CA  GLN A  11     -38.983 -16.225 -17.002  1.00  0.00           C  
ATOM    165  C   GLN A  11     -39.367 -17.067 -18.212  1.00  0.00           C  
ATOM    166  O   GLN A  11     -39.315 -18.301 -18.159  1.00  0.00           O  
ATOM    167  CB  GLN A  11     -40.243 -15.777 -16.255  1.00  0.00           C  
ATOM    168  CG  GLN A  11     -41.118 -16.921 -15.769  1.00  0.00           C  
ATOM    169  CD  GLN A  11     -40.417 -17.788 -14.741  1.00  0.00           C  
ATOM    170  OE1 GLN A  11     -39.548 -17.320 -14.001  1.00  0.00           O  
ATOM    171  NE2 GLN A  11     -40.793 -19.062 -14.688  1.00  0.00           N  
ATOM    172  H   GLN A  11     -38.581 -14.144 -17.304  1.00  0.00           H  
ATOM    173  HA  GLN A  11     -38.384 -16.846 -16.335  1.00  0.00           H  
ATOM    174 1HB  GLN A  11     -39.959 -15.179 -15.389  1.00  0.00           H  
ATOM    175 2HB  GLN A  11     -40.847 -15.145 -16.905  1.00  0.00           H  
ATOM    176 1HG  GLN A  11     -42.017 -16.508 -15.313  1.00  0.00           H  
ATOM    177 2HG  GLN A  11     -41.385 -17.547 -16.620  1.00  0.00           H  
ATOM    178 1HE2 GLN A  11     -40.367 -19.683 -14.029  1.00  0.00           H  
ATOM    179 2HE2 GLN A  11     -41.503 -19.400 -15.306  1.00  0.00           H  
ATOM    180  N   ARG A  12     -39.749 -16.417 -19.316  1.00  0.00           N  
ATOM    181  CA  ARG A  12     -40.172 -17.155 -20.502  1.00  0.00           C  
ATOM    182  C   ARG A  12     -39.038 -17.989 -21.080  1.00  0.00           C  
ATOM    183  O   ARG A  12     -39.277 -19.094 -21.581  1.00  0.00           O  
ATOM    184  CB  ARG A  12     -40.695 -16.193 -21.570  1.00  0.00           C  
ATOM    185  CG  ARG A  12     -42.019 -15.524 -21.249  1.00  0.00           C  
ATOM    186  CD  ARG A  12     -42.398 -14.558 -22.363  1.00  0.00           C  
ATOM    187  NE  ARG A  12     -43.559 -13.738 -22.028  1.00  0.00           N  
ATOM    188  CZ  ARG A  12     -44.076 -12.817 -22.835  1.00  0.00           C  
ATOM    189  NH1 ARG A  12     -43.532 -12.596 -24.024  1.00  0.00           N  
ATOM    190  NH2 ARG A  12     -45.134 -12.115 -22.455  1.00  0.00           N  
ATOM    191  H   ARG A  12     -39.746 -15.407 -19.340  1.00  0.00           H  
ATOM    192  HA  ARG A  12     -40.982 -17.828 -20.219  1.00  0.00           H  
ATOM    193 1HB  ARG A  12     -39.965 -15.404 -21.736  1.00  0.00           H  
ATOM    194 2HB  ARG A  12     -40.820 -16.728 -22.511  1.00  0.00           H  
ATOM    195 1HG  ARG A  12     -42.797 -16.282 -21.153  1.00  0.00           H  
ATOM    196 2HG  ARG A  12     -41.932 -14.975 -20.312  1.00  0.00           H  
ATOM    197 1HD  ARG A  12     -41.564 -13.886 -22.562  1.00  0.00           H  
ATOM    198 2HD  ARG A  12     -42.637 -15.119 -23.265  1.00  0.00           H  
ATOM    199  HE  ARG A  12     -43.994 -13.885 -21.126  1.00  0.00           H  
ATOM    200 1HH1 ARG A  12     -42.724 -13.127 -24.317  1.00  0.00           H  
ATOM    201 2HH1 ARG A  12     -43.924 -11.896 -24.637  1.00  0.00           H  
ATOM    202 1HH2 ARG A  12     -45.550 -12.280 -21.548  1.00  0.00           H  
ATOM    203 2HH2 ARG A  12     -45.524 -11.417 -23.069  1.00  0.00           H  
ATOM    204  N   ILE A  13     -37.806 -17.481 -21.029  1.00  0.00           N  
ATOM    205  CA  ILE A  13     -36.670 -18.226 -21.559  1.00  0.00           C  
ATOM    206  C   ILE A  13     -36.403 -19.467 -20.717  1.00  0.00           C  
ATOM    207  O   ILE A  13     -36.211 -20.566 -21.253  1.00  0.00           O  
ATOM    208  CB  ILE A  13     -35.405 -17.349 -21.606  1.00  0.00           C  
ATOM    209  CG1 ILE A  13     -35.568 -16.231 -22.639  1.00  0.00           C  
ATOM    210  CG2 ILE A  13     -34.182 -18.196 -21.922  1.00  0.00           C  
ATOM    211  CD1 ILE A  13     -34.519 -15.147 -22.535  1.00  0.00           C  
ATOM    212  H   ILE A  13     -37.649 -16.571 -20.620  1.00  0.00           H  
ATOM    213  HA  ILE A  13     -36.906 -18.540 -22.575  1.00  0.00           H  
ATOM    214  HB  ILE A  13     -35.261 -16.867 -20.639  1.00  0.00           H  
ATOM    215 1HG1 ILE A  13     -35.524 -16.653 -23.642  1.00  0.00           H  
ATOM    216 2HG1 ILE A  13     -36.549 -15.767 -22.522  1.00  0.00           H  
ATOM    217 1HG2 ILE A  13     -33.297 -17.561 -21.951  1.00  0.00           H  
ATOM    218 2HG2 ILE A  13     -34.057 -18.958 -21.151  1.00  0.00           H  
ATOM    219 3HG2 ILE A  13     -34.314 -18.679 -22.891  1.00  0.00           H  
ATOM    220 1HD1 ILE A  13     -34.702 -14.390 -23.299  1.00  0.00           H  
ATOM    221 2HD1 ILE A  13     -34.569 -14.685 -21.549  1.00  0.00           H  
ATOM    222 3HD1 ILE A  13     -33.531 -15.581 -22.684  1.00  0.00           H  
ATOM    223  N   ARG A  14     -36.391 -19.318 -19.390  1.00  0.00           N  
ATOM    224  CA  ARG A  14     -36.156 -20.468 -18.523  1.00  0.00           C  
ATOM    225  C   ARG A  14     -37.208 -21.551 -18.726  1.00  0.00           C  
ATOM    226  O   ARG A  14     -36.900 -22.742 -18.605  1.00  0.00           O  
ATOM    227  CB  ARG A  14     -36.152 -20.042 -17.063  1.00  0.00           C  
ATOM    228  CG  ARG A  14     -36.001 -21.179 -16.064  1.00  0.00           C  
ATOM    229  CD  ARG A  14     -34.710 -21.892 -16.236  1.00  0.00           C  
ATOM    230  NE  ARG A  14     -34.556 -22.974 -15.277  1.00  0.00           N  
ATOM    231  CZ  ARG A  14     -35.109 -24.195 -15.406  1.00  0.00           C  
ATOM    232  NH1 ARG A  14     -35.849 -24.475 -16.457  1.00  0.00           N  
ATOM    233  NH2 ARG A  14     -34.909 -25.113 -14.476  1.00  0.00           N  
ATOM    234  H   ARG A  14     -36.543 -18.410 -18.972  1.00  0.00           H  
ATOM    235  HA  ARG A  14     -35.180 -20.890 -18.765  1.00  0.00           H  
ATOM    236 1HB  ARG A  14     -35.336 -19.341 -16.890  1.00  0.00           H  
ATOM    237 2HB  ARG A  14     -37.082 -19.522 -16.832  1.00  0.00           H  
ATOM    238 1HG  ARG A  14     -36.040 -20.781 -15.050  1.00  0.00           H  
ATOM    239 2HG  ARG A  14     -36.811 -21.897 -16.204  1.00  0.00           H  
ATOM    240 1HD  ARG A  14     -34.659 -22.316 -17.239  1.00  0.00           H  
ATOM    241 2HD  ARG A  14     -33.886 -21.193 -16.096  1.00  0.00           H  
ATOM    242  HE  ARG A  14     -33.993 -22.797 -14.455  1.00  0.00           H  
ATOM    243 1HH1 ARG A  14     -36.002 -23.772 -17.167  1.00  0.00           H  
ATOM    244 2HH1 ARG A  14     -36.264 -25.390 -16.553  1.00  0.00           H  
ATOM    245 1HH2 ARG A  14     -34.341 -24.899 -13.668  1.00  0.00           H  
ATOM    246 2HH2 ARG A  14     -35.325 -26.029 -14.573  1.00  0.00           H  
ATOM    247  N   GLU A  15     -38.445 -21.164 -19.045  1.00  0.00           N  
ATOM    248  CA  GLU A  15     -39.489 -22.150 -19.297  1.00  0.00           C  
ATOM    249  C   GLU A  15     -39.338 -22.828 -20.653  1.00  0.00           C  
ATOM    250  O   GLU A  15     -39.995 -23.844 -20.898  1.00  0.00           O  
ATOM    251  CB  GLU A  15     -40.870 -21.492 -19.205  1.00  0.00           C  
ATOM    252  CG  GLU A  15     -41.245 -21.002 -17.814  1.00  0.00           C  
ATOM    253  CD  GLU A  15     -42.540 -20.211 -17.807  1.00  0.00           C  
ATOM    254  OE1 GLU A  15     -43.150 -20.057 -18.889  1.00  0.00           O  
ATOM    255  OE2 GLU A  15     -42.949 -19.742 -16.725  1.00  0.00           O  
ATOM    256  H   GLU A  15     -38.669 -20.180 -19.114  1.00  0.00           H  
ATOM    257  HA  GLU A  15     -39.422 -22.928 -18.536  1.00  0.00           H  
ATOM    258 1HB  GLU A  15     -40.912 -20.638 -19.882  1.00  0.00           H  
ATOM    259 2HB  GLU A  15     -41.633 -22.201 -19.526  1.00  0.00           H  
ATOM    260 1HG  GLU A  15     -41.351 -21.862 -17.154  1.00  0.00           H  
ATOM    261 2HG  GLU A  15     -40.438 -20.381 -17.430  1.00  0.00           H  
ATOM    262  N   GLN A  16     -38.496 -22.288 -21.536  1.00  0.00           N  
ATOM    263  CA  GLN A  16     -38.387 -22.799 -22.899  1.00  0.00           C  
ATOM    264  C   GLN A  16     -37.115 -23.621 -23.102  1.00  0.00           C  
ATOM    265  O   GLN A  16     -37.140 -24.661 -23.768  1.00  0.00           O  
ATOM    266  CB  GLN A  16     -38.422 -21.642 -23.902  1.00  0.00           C  
ATOM    267  CG  GLN A  16     -38.391 -22.079 -25.357  1.00  0.00           C  
ATOM    268  CD  GLN A  16     -38.457 -20.905 -26.315  1.00  0.00           C  
ATOM    269  OE1 GLN A  16     -37.992 -19.805 -26.004  1.00  0.00           O  
ATOM    270  NE2 GLN A  16     -39.038 -21.131 -27.488  1.00  0.00           N  
ATOM    271  H   GLN A  16     -37.920 -21.508 -21.255  1.00  0.00           H  
ATOM    272  HA  GLN A  16     -39.235 -23.456 -23.091  1.00  0.00           H  
ATOM    273 1HB  GLN A  16     -39.326 -21.054 -23.746  1.00  0.00           H  
ATOM    274 2HB  GLN A  16     -37.570 -20.985 -23.730  1.00  0.00           H  
ATOM    275 1HG  GLN A  16     -37.465 -22.621 -25.543  1.00  0.00           H  
ATOM    276 2HG  GLN A  16     -39.247 -22.726 -25.550  1.00  0.00           H  
ATOM    277 1HE2 GLN A  16     -39.111 -20.394 -28.162  1.00  0.00           H  
ATOM    278 2HE2 GLN A  16     -39.403 -22.039 -27.700  1.00  0.00           H  
ATOM    279  N   LEU A  17     -36.000 -23.165 -22.537  1.00  0.00           N  
ATOM    280  CA  LEU A  17     -34.709 -23.814 -22.735  1.00  0.00           C  
ATOM    281  C   LEU A  17     -34.131 -24.259 -21.400  1.00  0.00           C  
ATOM    282  O   LEU A  17     -33.395 -23.488 -20.764  1.00  0.00           O  
ATOM    283  CB  LEU A  17     -33.731 -22.863 -23.437  1.00  0.00           C  
ATOM    284  CG  LEU A  17     -34.193 -22.316 -24.793  1.00  0.00           C  
ATOM    285  CD1 LEU A  17     -33.220 -21.246 -25.267  1.00  0.00           C  
ATOM    286  CD2 LEU A  17     -34.284 -23.456 -25.797  1.00  0.00           C  
ATOM    287  H   LEU A  17     -36.053 -22.343 -21.952  1.00  0.00           H  
ATOM    288  HA  LEU A  17     -34.856 -24.690 -23.366  1.00  0.00           H  
ATOM    289 1HB  LEU A  17     -33.544 -22.013 -22.783  1.00  0.00           H  
ATOM    290 2HB  LEU A  17     -32.788 -23.388 -23.594  1.00  0.00           H  
ATOM    291  HG  LEU A  17     -35.172 -21.850 -24.683  1.00  0.00           H  
ATOM    292 1HD1 LEU A  17     -33.547 -20.857 -26.231  1.00  0.00           H  
ATOM    293 2HD1 LEU A  17     -33.188 -20.434 -24.540  1.00  0.00           H  
ATOM    294 3HD1 LEU A  17     -32.225 -21.679 -25.371  1.00  0.00           H  
ATOM    295 1HD2 LEU A  17     -34.613 -23.067 -26.761  1.00  0.00           H  
ATOM    296 2HD2 LEU A  17     -33.304 -23.921 -25.909  1.00  0.00           H  
ATOM    297 3HD2 LEU A  17     -35.000 -24.197 -25.442  1.00  0.00           H  
ATOM    298  N   PRO A  18     -34.433 -25.469 -20.928  1.00  0.00           N  
ATOM    299  CA  PRO A  18     -33.897 -25.907 -19.634  1.00  0.00           C  
ATOM    300  C   PRO A  18     -32.423 -26.277 -19.700  1.00  0.00           C  
ATOM    301  O   PRO A  18     -32.004 -27.045 -20.573  1.00  0.00           O  
ATOM    302  CB  PRO A  18     -34.767 -27.122 -19.300  1.00  0.00           C  
ATOM    303  CG  PRO A  18     -35.184 -27.639 -20.646  1.00  0.00           C  
ATOM    304  CD  PRO A  18     -35.335 -26.434 -21.556  1.00  0.00           C  
ATOM    305  HA  PRO A  18     -34.045 -25.108 -18.892  1.00  0.00           H  
ATOM    306 1HB  PRO A  18     -34.187 -27.853 -18.718  1.00  0.00           H  
ATOM    307 2HB  PRO A  18     -35.617 -26.814 -18.673  1.00  0.00           H  
ATOM    308 1HG  PRO A  18     -34.431 -28.341 -21.033  1.00  0.00           H  
ATOM    309 2HG  PRO A  18     -36.128 -28.198 -20.562  1.00  0.00           H  
ATOM    310 1HD  PRO A  18     -35.019 -26.701 -22.575  1.00  0.00           H  
ATOM    311 2HD  PRO A  18     -36.384 -26.099 -21.551  1.00  0.00           H  
ATOM    312  N   ASP A  19     -31.630 -25.725 -18.778  1.00  0.00           N  
ATOM    313  CA  ASP A  19     -30.209 -26.055 -18.631  1.00  0.00           C  
ATOM    314  C   ASP A  19     -29.451 -25.946 -19.952  1.00  0.00           C  
ATOM    315  O   ASP A  19     -28.681 -26.839 -20.315  1.00  0.00           O  
ATOM    316  CB  ASP A  19     -30.049 -27.469 -18.066  1.00  0.00           C  
ATOM    317  CG  ASP A  19     -28.672 -27.712 -17.461  1.00  0.00           C  
ATOM    318  OD1 ASP A  19     -28.011 -26.756 -17.135  1.00  0.00           O  
ATOM    319  OD2 ASP A  19     -28.297 -28.853 -17.331  1.00  0.00           O  
ATOM    320  H   ASP A  19     -32.046 -25.046 -18.156  1.00  0.00           H  
ATOM    321  HA  ASP A  19     -29.760 -25.348 -17.931  1.00  0.00           H  
ATOM    322 1HB  ASP A  19     -30.802 -27.643 -17.299  1.00  0.00           H  
ATOM    323 2HB  ASP A  19     -30.215 -28.198 -18.860  1.00  0.00           H  
ATOM    324  N   THR A  20     -29.659 -24.859 -20.686  1.00  0.00           N  
ATOM    325  CA  THR A  20     -28.919 -24.603 -21.912  1.00  0.00           C  
ATOM    326  C   THR A  20     -27.972 -23.425 -21.721  1.00  0.00           C  
ATOM    327  O   THR A  20     -28.080 -22.658 -20.762  1.00  0.00           O  
ATOM    328  CB  THR A  20     -29.870 -24.327 -23.091  1.00  0.00           C  
ATOM    329  OG1 THR A  20     -30.490 -23.046 -22.919  1.00  0.00           O  
ATOM    330  CG2 THR A  20     -30.945 -25.400 -23.173  1.00  0.00           C  
ATOM    331  H   THR A  20     -30.352 -24.191 -20.381  1.00  0.00           H  
ATOM    332  HA  THR A  20     -28.328 -25.487 -22.149  1.00  0.00           H  
ATOM    333  HB  THR A  20     -29.302 -24.318 -24.021  1.00  0.00           H  
ATOM    334  HG1 THR A  20     -30.973 -22.815 -23.715  1.00  0.00           H  
ATOM    335 1HG2 THR A  20     -31.607 -25.189 -24.011  1.00  0.00           H  
ATOM    336 2HG2 THR A  20     -30.476 -26.374 -23.315  1.00  0.00           H  
ATOM    337 3HG2 THR A  20     -31.522 -25.407 -22.248  1.00  0.00           H  
ATOM    338  N   GLU A  21     -27.025 -23.295 -22.656  1.00  0.00           N  
ATOM    339  CA  GLU A  21     -26.100 -22.168 -22.609  1.00  0.00           C  
ATOM    340  C   GLU A  21     -26.816 -20.847 -22.859  1.00  0.00           C  
ATOM    341  O   GLU A  21     -26.453 -19.825 -22.268  1.00  0.00           O  
ATOM    342  CB  GLU A  21     -24.983 -22.355 -23.637  1.00  0.00           C  
ATOM    343  CG  GLU A  21     -24.057 -23.530 -23.354  1.00  0.00           C  
ATOM    344  CD  GLU A  21     -23.363 -23.419 -22.026  1.00  0.00           C  
ATOM    345  OE1 GLU A  21     -22.859 -22.365 -21.725  1.00  0.00           O  
ATOM    346  OE2 GLU A  21     -23.336 -24.393 -21.309  1.00  0.00           O  
ATOM    347  H   GLU A  21     -26.940 -23.971 -23.401  1.00  0.00           H  
ATOM    348  HA  GLU A  21     -25.655 -22.126 -21.614  1.00  0.00           H  
ATOM    349 1HB  GLU A  21     -25.419 -22.503 -24.625  1.00  0.00           H  
ATOM    350 2HB  GLU A  21     -24.374 -21.453 -23.681  1.00  0.00           H  
ATOM    351 1HG  GLU A  21     -24.639 -24.450 -23.372  1.00  0.00           H  
ATOM    352 2HG  GLU A  21     -23.310 -23.589 -24.145  1.00  0.00           H  
ATOM    353  N   LEU A  22     -27.830 -20.848 -23.727  1.00  0.00           N  
ATOM    354  CA  LEU A  22     -28.574 -19.620 -23.988  1.00  0.00           C  
ATOM    355  C   LEU A  22     -29.383 -19.195 -22.769  1.00  0.00           C  
ATOM    356  O   LEU A  22     -29.465 -18.002 -22.459  1.00  0.00           O  
ATOM    357  CB  LEU A  22     -29.510 -19.813 -25.188  1.00  0.00           C  
ATOM    358  CG  LEU A  22     -28.821 -20.076 -26.534  1.00  0.00           C  
ATOM    359  CD1 LEU A  22     -29.868 -20.434 -27.580  1.00  0.00           C  
ATOM    360  CD2 LEU A  22     -28.033 -18.843 -26.950  1.00  0.00           C  
ATOM    361  H   LEU A  22     -28.093 -21.695 -24.209  1.00  0.00           H  
ATOM    362  HA  LEU A  22     -27.863 -18.828 -24.221  1.00  0.00           H  
ATOM    363 1HB  LEU A  22     -30.169 -20.655 -24.983  1.00  0.00           H  
ATOM    364 2HB  LEU A  22     -30.122 -18.918 -25.299  1.00  0.00           H  
ATOM    365  HG  LEU A  22     -28.143 -20.923 -26.436  1.00  0.00           H  
ATOM    366 1HD1 LEU A  22     -29.378 -20.621 -28.535  1.00  0.00           H  
ATOM    367 2HD1 LEU A  22     -30.403 -21.331 -27.265  1.00  0.00           H  
ATOM    368 3HD1 LEU A  22     -30.571 -19.610 -27.687  1.00  0.00           H  
ATOM    369 1HD2 LEU A  22     -27.543 -19.030 -27.905  1.00  0.00           H  
ATOM    370 2HD2 LEU A  22     -28.710 -17.994 -27.049  1.00  0.00           H  
ATOM    371 3HD2 LEU A  22     -27.280 -18.619 -26.192  1.00  0.00           H  
ATOM    372  N   ALA A  23     -29.987 -20.158 -22.067  1.00  0.00           N  
ATOM    373  CA  ALA A  23     -30.761 -19.823 -20.877  1.00  0.00           C  
ATOM    374  C   ALA A  23     -29.861 -19.297 -19.766  1.00  0.00           C  
ATOM    375  O   ALA A  23     -30.231 -18.354 -19.053  1.00  0.00           O  
ATOM    376  CB  ALA A  23     -31.547 -21.043 -20.399  1.00  0.00           C  
ATOM    377  H   ALA A  23     -29.915 -21.124 -22.352  1.00  0.00           H  
ATOM    378  HA  ALA A  23     -31.464 -19.033 -21.141  1.00  0.00           H  
ATOM    379 1HB  ALA A  23     -32.121 -20.781 -19.509  1.00  0.00           H  
ATOM    380 2HB  ALA A  23     -32.226 -21.369 -21.186  1.00  0.00           H  
ATOM    381 3HB  ALA A  23     -30.856 -21.848 -20.159  1.00  0.00           H  
ATOM    382  N   ARG A  24     -28.679 -19.894 -19.602  1.00  0.00           N  
ATOM    383  CA  ARG A  24     -27.760 -19.436 -18.565  1.00  0.00           C  
ATOM    384  C   ARG A  24     -27.231 -18.042 -18.875  1.00  0.00           C  
ATOM    385  O   ARG A  24     -27.156 -17.188 -17.983  1.00  0.00           O  
ATOM    386  CB  ARG A  24     -26.590 -20.399 -18.423  1.00  0.00           C  
ATOM    387  CG  ARG A  24     -26.930 -21.726 -17.764  1.00  0.00           C  
ATOM    388  CD  ARG A  24     -25.770 -22.654 -17.767  1.00  0.00           C  
ATOM    389  NE  ARG A  24     -26.104 -23.941 -17.175  1.00  0.00           N  
ATOM    390  CZ  ARG A  24     -26.032 -24.219 -15.860  1.00  0.00           C  
ATOM    391  NH1 ARG A  24     -25.638 -23.295 -15.014  1.00  0.00           N  
ATOM    392  NH2 ARG A  24     -26.358 -25.423 -15.420  1.00  0.00           N  
ATOM    393  H   ARG A  24     -28.409 -20.667 -20.191  1.00  0.00           H  
ATOM    394  HA  ARG A  24     -28.298 -19.400 -17.617  1.00  0.00           H  
ATOM    395 1HB  ARG A  24     -26.176 -20.616 -19.407  1.00  0.00           H  
ATOM    396 2HB  ARG A  24     -25.802 -19.930 -17.833  1.00  0.00           H  
ATOM    397 1HG  ARG A  24     -27.227 -21.553 -16.729  1.00  0.00           H  
ATOM    398 2HG  ARG A  24     -27.751 -22.201 -18.303  1.00  0.00           H  
ATOM    399 1HD  ARG A  24     -25.445 -22.825 -18.793  1.00  0.00           H  
ATOM    400 2HD  ARG A  24     -24.953 -22.218 -17.194  1.00  0.00           H  
ATOM    401  HE  ARG A  24     -26.411 -24.678 -17.797  1.00  0.00           H  
ATOM    402 1HH1 ARG A  24     -25.389 -22.375 -15.349  1.00  0.00           H  
ATOM    403 2HH1 ARG A  24     -25.584 -23.504 -14.026  1.00  0.00           H  
ATOM    404 1HH2 ARG A  24     -26.660 -26.134 -16.072  1.00  0.00           H  
ATOM    405 2HH2 ARG A  24     -26.303 -25.631 -14.435  1.00  0.00           H  
ATOM    406  N   GLU A  25     -26.865 -17.790 -20.135  1.00  0.00           N  
ATOM    407  CA  GLU A  25     -26.377 -16.467 -20.508  1.00  0.00           C  
ATOM    408  C   GLU A  25     -27.484 -15.424 -20.451  1.00  0.00           C  
ATOM    409  O   GLU A  25     -27.221 -14.261 -20.120  1.00  0.00           O  
ATOM    410  CB  GLU A  25     -25.770 -16.502 -21.913  1.00  0.00           C  
ATOM    411  CG  GLU A  25     -24.468 -17.283 -22.017  1.00  0.00           C  
ATOM    412  CD  GLU A  25     -23.861 -17.228 -23.392  1.00  0.00           C  
ATOM    413  OE1 GLU A  25     -24.498 -16.717 -24.282  1.00  0.00           O  
ATOM    414  OE2 GLU A  25     -22.759 -17.697 -23.552  1.00  0.00           O  
ATOM    415  H   GLU A  25     -26.923 -18.511 -20.840  1.00  0.00           H  
ATOM    416  HA  GLU A  25     -25.601 -16.172 -19.800  1.00  0.00           H  
ATOM    417 1HB  GLU A  25     -26.484 -16.948 -22.606  1.00  0.00           H  
ATOM    418 2HB  GLU A  25     -25.578 -15.484 -22.252  1.00  0.00           H  
ATOM    419 1HG  GLU A  25     -23.754 -16.875 -21.302  1.00  0.00           H  
ATOM    420 2HG  GLU A  25     -24.656 -18.321 -21.750  1.00  0.00           H  
ATOM    421  N   ALA A  26     -28.721 -15.812 -20.772  1.00  0.00           N  
ATOM    422  CA  ALA A  26     -29.839 -14.884 -20.639  1.00  0.00           C  
ATOM    423  C   ALA A  26     -30.020 -14.457 -19.190  1.00  0.00           C  
ATOM    424  O   ALA A  26     -30.314 -13.288 -18.910  1.00  0.00           O  
ATOM    425  CB  ALA A  26     -31.121 -15.519 -21.177  1.00  0.00           C  
ATOM    426  H   ALA A  26     -28.896 -16.748 -21.108  1.00  0.00           H  
ATOM    427  HA  ALA A  26     -29.613 -13.995 -21.228  1.00  0.00           H  
ATOM    428 1HB  ALA A  26     -31.947 -14.817 -21.072  1.00  0.00           H  
ATOM    429 2HB  ALA A  26     -30.989 -15.770 -22.230  1.00  0.00           H  
ATOM    430 3HB  ALA A  26     -31.341 -16.425 -20.614  1.00  0.00           H  
ATOM    431  N   GLN A  27     -29.848 -15.393 -18.254  1.00  0.00           N  
ATOM    432  CA  GLN A  27     -29.948 -15.062 -16.839  1.00  0.00           C  
ATOM    433  C   GLN A  27     -28.817 -14.137 -16.409  1.00  0.00           C  
ATOM    434  O   GLN A  27     -29.017 -13.273 -15.547  1.00  0.00           O  
ATOM    435  CB  GLN A  27     -29.933 -16.334 -15.987  1.00  0.00           C  
ATOM    436  CG  GLN A  27     -31.200 -17.166 -16.090  1.00  0.00           C  
ATOM    437  CD  GLN A  27     -32.407 -16.456 -15.506  1.00  0.00           C  
ATOM    438  OE1 GLN A  27     -32.374 -15.973 -14.370  1.00  0.00           O  
ATOM    439  NE2 GLN A  27     -33.484 -16.387 -16.282  1.00  0.00           N  
ATOM    440  H   GLN A  27     -29.645 -16.345 -18.524  1.00  0.00           H  
ATOM    441  HA  GLN A  27     -30.891 -14.542 -16.670  1.00  0.00           H  
ATOM    442 1HB  GLN A  27     -29.093 -16.963 -16.285  1.00  0.00           H  
ATOM    443 2HB  GLN A  27     -29.789 -16.070 -14.940  1.00  0.00           H  
ATOM    444 1HG  GLN A  27     -31.401 -17.376 -17.138  1.00  0.00           H  
ATOM    445 2HG  GLN A  27     -31.056 -18.098 -15.543  1.00  0.00           H  
ATOM    446 1HE2 GLN A  27     -34.311 -15.931 -15.951  1.00  0.00           H  
ATOM    447 2HE2 GLN A  27     -33.469 -16.792 -17.196  1.00  0.00           H  
ATOM    448  N   GLU A  28     -27.628 -14.305 -16.994  1.00  0.00           N  
ATOM    449  CA  GLU A  28     -26.508 -13.428 -16.671  1.00  0.00           C  
ATOM    450  C   GLU A  28     -26.796 -11.993 -17.093  1.00  0.00           C  
ATOM    451  O   GLU A  28     -26.435 -11.047 -16.383  1.00  0.00           O  
ATOM    452  CB  GLU A  28     -25.229 -13.924 -17.349  1.00  0.00           C  
ATOM    453  CG  GLU A  28     -24.650 -15.196 -16.746  1.00  0.00           C  
ATOM    454  CD  GLU A  28     -23.417 -15.673 -17.460  1.00  0.00           C  
ATOM    455  OE1 GLU A  28     -23.077 -15.099 -18.468  1.00  0.00           O  
ATOM    456  OE2 GLU A  28     -22.813 -16.614 -17.000  1.00  0.00           O  
ATOM    457  H   GLU A  28     -27.495 -15.044 -17.670  1.00  0.00           H  
ATOM    458  HA  GLU A  28     -26.358 -13.442 -15.591  1.00  0.00           H  
ATOM    459 1HB  GLU A  28     -25.426 -14.113 -18.404  1.00  0.00           H  
ATOM    460 2HB  GLU A  28     -24.464 -13.149 -17.293  1.00  0.00           H  
ATOM    461 1HG  GLU A  28     -24.402 -15.011 -15.702  1.00  0.00           H  
ATOM    462 2HG  GLU A  28     -25.407 -15.977 -16.778  1.00  0.00           H  
ATOM    463  N   LEU A  29     -27.437 -11.811 -18.248  1.00  0.00           N  
ATOM    464  CA  LEU A  29     -27.865 -10.476 -18.651  1.00  0.00           C  
ATOM    465  C   LEU A  29     -28.914  -9.912 -17.701  1.00  0.00           C  
ATOM    466  O   LEU A  29     -28.935  -8.701 -17.453  1.00  0.00           O  
ATOM    467  CB  LEU A  29     -28.427 -10.510 -20.078  1.00  0.00           C  
ATOM    468  CG  LEU A  29     -27.395 -10.705 -21.196  1.00  0.00           C  
ATOM    469  CD1 LEU A  29     -28.114 -10.932 -22.518  1.00  0.00           C  
ATOM    470  CD2 LEU A  29     -26.491  -9.483 -21.269  1.00  0.00           C  
ATOM    471  H   LEU A  29     -27.633 -12.594 -18.855  1.00  0.00           H  
ATOM    472  HA  LEU A  29     -26.999  -9.815 -18.631  1.00  0.00           H  
ATOM    473 1HB  LEU A  29     -29.147 -11.324 -20.147  1.00  0.00           H  
ATOM    474 2HB  LEU A  29     -28.949  -9.573 -20.268  1.00  0.00           H  
ATOM    475  HG  LEU A  29     -26.794 -11.590 -20.986  1.00  0.00           H  
ATOM    476 1HD1 LEU A  29     -27.381 -11.070 -23.313  1.00  0.00           H  
ATOM    477 2HD1 LEU A  29     -28.739 -11.823 -22.443  1.00  0.00           H  
ATOM    478 3HD1 LEU A  29     -28.738 -10.069 -22.746  1.00  0.00           H  
ATOM    479 1HD2 LEU A  29     -25.756  -9.622 -22.063  1.00  0.00           H  
ATOM    480 2HD2 LEU A  29     -27.091  -8.598 -21.480  1.00  0.00           H  
ATOM    481 3HD2 LEU A  29     -25.975  -9.354 -20.317  1.00  0.00           H  
ATOM    482  N   ALA A  30     -29.793 -10.765 -17.169  1.00  0.00           N  
ATOM    483  CA  ALA A  30     -30.836 -10.282 -16.269  1.00  0.00           C  
ATOM    484  C   ALA A  30     -30.250  -9.639 -15.015  1.00  0.00           C  
ATOM    485  O   ALA A  30     -30.748  -8.602 -14.559  1.00  0.00           O  
ATOM    486  CB  ALA A  30     -31.773 -11.429 -15.892  1.00  0.00           C  
ATOM    487  H   ALA A  30     -29.747 -11.751 -17.384  1.00  0.00           H  
ATOM    488  HA  ALA A  30     -31.408  -9.516 -16.792  1.00  0.00           H  
ATOM    489 1HB  ALA A  30     -32.548 -11.060 -15.220  1.00  0.00           H  
ATOM    490 2HB  ALA A  30     -32.236 -11.831 -16.793  1.00  0.00           H  
ATOM    491 3HB  ALA A  30     -31.206 -12.214 -15.396  1.00  0.00           H  
ATOM    492  N   ASP A  31     -29.200 -10.229 -14.437  1.00  0.00           N  
ATOM    493  CA  ASP A  31     -28.639  -9.658 -13.215  1.00  0.00           C  
ATOM    494  C   ASP A  31     -27.763  -8.450 -13.524  1.00  0.00           C  
ATOM    495  O   ASP A  31     -27.682  -7.514 -12.720  1.00  0.00           O  
ATOM    496  CB  ASP A  31     -27.865 -10.713 -12.418  1.00  0.00           C  
ATOM    497  CG  ASP A  31     -26.673 -11.277 -13.170  1.00  0.00           C  
ATOM    498  OD1 ASP A  31     -25.624 -10.605 -13.243  1.00  0.00           O  
ATOM    499  OD2 ASP A  31     -26.782 -12.418 -13.663  1.00  0.00           O  
ATOM    500  H   ASP A  31     -28.783 -11.063 -14.826  1.00  0.00           H  
ATOM    501  HA  ASP A  31     -29.461  -9.330 -12.577  1.00  0.00           H  
ATOM    502 1HB  ASP A  31     -27.509 -10.276 -11.486  1.00  0.00           H  
ATOM    503 2HB  ASP A  31     -28.533 -11.537 -12.160  1.00  0.00           H  
ATOM    504  N   GLU A  32     -27.098  -8.451 -14.683  1.00  0.00           N  
ATOM    505  CA  GLU A  32     -26.376  -7.262 -15.123  1.00  0.00           C  
ATOM    506  C   GLU A  32     -27.325  -6.113 -15.430  1.00  0.00           C  
ATOM    507  O   GLU A  32     -26.993  -4.950 -15.169  1.00  0.00           O  
ATOM    508  CB  GLU A  32     -25.519  -7.581 -16.350  1.00  0.00           C  
ATOM    509  CG  GLU A  32     -24.314  -8.460 -16.060  1.00  0.00           C  
ATOM    510  CD  GLU A  32     -23.450  -8.683 -17.286  1.00  0.00           C  
ATOM    511  OE1 GLU A  32     -23.820  -8.195 -18.373  1.00  0.00           O  
ATOM    512  OE2 GLU A  32     -22.397  -9.345 -17.162  1.00  0.00           O  
ATOM    513  H   GLU A  32     -27.090  -9.276 -15.267  1.00  0.00           H  
ATOM    514  HA  GLU A  32     -25.712  -6.943 -14.319  1.00  0.00           H  
ATOM    515 1HB  GLU A  32     -26.129  -8.085 -17.098  1.00  0.00           H  
ATOM    516 2HB  GLU A  32     -25.157  -6.652 -16.791  1.00  0.00           H  
ATOM    517 1HG  GLU A  32     -23.713  -7.992 -15.282  1.00  0.00           H  
ATOM    518 2HG  GLU A  32     -24.661  -9.421 -15.684  1.00  0.00           H  
ATOM    519  N   ALA A  33     -28.504  -6.412 -15.980  1.00  0.00           N  
ATOM    520  CA  ALA A  33     -29.491  -5.367 -16.219  1.00  0.00           C  
ATOM    521  C   ALA A  33     -29.934  -4.723 -14.912  1.00  0.00           C  
ATOM    522  O   ALA A  33     -30.123  -3.502 -14.846  1.00  0.00           O  
ATOM    523  CB  ALA A  33     -30.691  -5.941 -16.972  1.00  0.00           C  
ATOM    524  H   ALA A  33     -28.723  -7.364 -16.236  1.00  0.00           H  
ATOM    525  HA  ALA A  33     -29.025  -4.595 -16.832  1.00  0.00           H  
ATOM    526 1HB  ALA A  33     -31.424  -5.152 -17.146  1.00  0.00           H  
ATOM    527 2HB  ALA A  33     -30.361  -6.347 -17.929  1.00  0.00           H  
ATOM    528 3HB  ALA A  33     -31.147  -6.734 -16.382  1.00  0.00           H  
ATOM    529  N   ARG A  34     -30.102  -5.527 -13.858  1.00  0.00           N  
ATOM    530  CA  ARG A  34     -30.496  -4.971 -12.567  1.00  0.00           C  
ATOM    531  C   ARG A  34     -29.369  -4.160 -11.941  1.00  0.00           C  
ATOM    532  O   ARG A  34     -29.630  -3.153 -11.272  1.00  0.00           O  
ATOM    533  CB  ARG A  34     -30.905  -6.082 -11.612  1.00  0.00           C  
ATOM    534  CG  ARG A  34     -32.235  -6.746 -11.935  1.00  0.00           C  
ATOM    535  CD  ARG A  34     -32.721  -7.580 -10.806  1.00  0.00           C  
ATOM    536  NE  ARG A  34     -31.867  -8.735 -10.579  1.00  0.00           N  
ATOM    537  CZ  ARG A  34     -32.021  -9.932 -11.179  1.00  0.00           C  
ATOM    538  NH1 ARG A  34     -33.000 -10.115 -12.037  1.00  0.00           N  
ATOM    539  NH2 ARG A  34     -31.189 -10.922 -10.903  1.00  0.00           N  
ATOM    540  H   ARG A  34     -29.960  -6.522 -13.942  1.00  0.00           H  
ATOM    541  HA  ARG A  34     -31.350  -4.311 -12.720  1.00  0.00           H  
ATOM    542 1HB  ARG A  34     -30.140  -6.858 -11.608  1.00  0.00           H  
ATOM    543 2HB  ARG A  34     -30.973  -5.685 -10.600  1.00  0.00           H  
ATOM    544 1HG  ARG A  34     -32.983  -5.981 -12.142  1.00  0.00           H  
ATOM    545 2HG  ARG A  34     -32.119  -7.386 -12.810  1.00  0.00           H  
ATOM    546 1HD  ARG A  34     -32.739  -6.984  -9.895  1.00  0.00           H  
ATOM    547 2HD  ARG A  34     -33.726  -7.939 -11.026  1.00  0.00           H  
ATOM    548  HE  ARG A  34     -31.102  -8.633  -9.923  1.00  0.00           H  
ATOM    549 1HH1 ARG A  34     -33.635  -9.358 -12.247  1.00  0.00           H  
ATOM    550 2HH1 ARG A  34     -33.116 -11.011 -12.486  1.00  0.00           H  
ATOM    551 1HH2 ARG A  34     -30.437 -10.780 -10.243  1.00  0.00           H  
ATOM    552 2HH2 ARG A  34     -31.305 -11.818 -11.353  1.00  0.00           H  
ATOM    553  N   LYS A  35     -28.117  -4.577 -12.143  1.00  0.00           N  
ATOM    554  CA  LYS A  35     -26.992  -3.840 -11.576  1.00  0.00           C  
ATOM    555  C   LYS A  35     -26.831  -2.478 -12.237  1.00  0.00           C  
ATOM    556  O   LYS A  35     -26.555  -1.481 -11.560  1.00  0.00           O  
ATOM    557  CB  LYS A  35     -25.706  -4.654 -11.711  1.00  0.00           C  
ATOM    558  CG  LYS A  35     -25.625  -5.866 -10.800  1.00  0.00           C  
ATOM    559  CD  LYS A  35     -24.369  -6.677 -11.080  1.00  0.00           C  
ATOM    560  CE  LYS A  35     -24.356  -7.974 -10.288  1.00  0.00           C  
ATOM    561  NZ  LYS A  35     -23.151  -8.794 -10.592  1.00  0.00           N  
ATOM    562  H   LYS A  35     -27.936  -5.406 -12.691  1.00  0.00           H  
ATOM    563  HA  LYS A  35     -27.186  -3.673 -10.516  1.00  0.00           H  
ATOM    564 1HB  LYS A  35     -25.603  -5.004 -12.739  1.00  0.00           H  
ATOM    565 2HB  LYS A  35     -24.847  -4.017 -11.495  1.00  0.00           H  
ATOM    566 1HG  LYS A  35     -25.614  -5.540  -9.760  1.00  0.00           H  
ATOM    567 2HG  LYS A  35     -26.499  -6.497 -10.955  1.00  0.00           H  
ATOM    568 1HD  LYS A  35     -24.317  -6.912 -12.145  1.00  0.00           H  
ATOM    569 2HD  LYS A  35     -23.490  -6.091 -10.811  1.00  0.00           H  
ATOM    570 1HE  LYS A  35     -24.371  -7.748  -9.222  1.00  0.00           H  
ATOM    571 2HE  LYS A  35     -25.247  -8.554 -10.528  1.00  0.00           H  
ATOM    572 1HZ  LYS A  35     -23.177  -9.645 -10.049  1.00  0.00           H  
ATOM    573 2HZ  LYS A  35     -23.137  -9.022 -11.577  1.00  0.00           H  
ATOM    574 3HZ  LYS A  35     -22.320  -8.270 -10.357  1.00  0.00           H  
ATOM    575  N   SER A  36     -26.992  -2.416 -13.556  1.00  0.00           N  
ATOM    576  CA  SER A  36     -26.848  -1.159 -14.277  1.00  0.00           C  
ATOM    577  C   SER A  36     -28.018  -0.230 -13.987  1.00  0.00           C  
ATOM    578  O   SER A  36     -29.167  -0.668 -13.872  1.00  0.00           O  
ATOM    579  CB  SER A  36     -26.748  -1.418 -15.768  1.00  0.00           C  
ATOM    580  OG  SER A  36     -26.731  -0.216 -16.486  1.00  0.00           O  
ATOM    581  H   SER A  36     -27.220  -3.254 -14.071  1.00  0.00           H  
ATOM    582  HA  SER A  36     -25.929  -0.673 -13.944  1.00  0.00           H  
ATOM    583 1HB  SER A  36     -25.841  -1.984 -15.979  1.00  0.00           H  
ATOM    584 2HB  SER A  36     -27.594  -2.024 -16.088  1.00  0.00           H  
ATOM    585  HG  SER A  36     -26.372  -0.428 -17.351  1.00  0.00           H  
ATOM    586  N   ASP A  37     -27.717   1.064 -13.873  1.00  0.00           N  
ATOM    587  CA  ASP A  37     -28.739   2.088 -13.699  1.00  0.00           C  
ATOM    588  C   ASP A  37     -29.076   2.822 -14.990  1.00  0.00           C  
ATOM    589  O   ASP A  37     -29.848   3.785 -14.952  1.00  0.00           O  
ATOM    590  CB  ASP A  37     -28.289   3.102 -12.645  1.00  0.00           C  
ATOM    591  CG  ASP A  37     -26.966   3.772 -12.995  1.00  0.00           C  
ATOM    592  OD1 ASP A  37     -26.199   3.185 -13.721  1.00  0.00           O  
ATOM    593  OD2 ASP A  37     -26.737   4.864 -12.532  1.00  0.00           O  
ATOM    594  H   ASP A  37     -26.747   1.339 -13.908  1.00  0.00           H  
ATOM    595  HA  ASP A  37     -29.656   1.608 -13.357  1.00  0.00           H  
ATOM    596 1HB  ASP A  37     -29.051   3.873 -12.532  1.00  0.00           H  
ATOM    597 2HB  ASP A  37     -28.183   2.603 -11.682  1.00  0.00           H  
ATOM    598  N   ASP A  38     -28.521   2.392 -16.122  1.00  0.00           N  
ATOM    599  CA  ASP A  38     -28.742   3.084 -17.386  1.00  0.00           C  
ATOM    600  C   ASP A  38     -29.980   2.526 -18.077  1.00  0.00           C  
ATOM    601  O   ASP A  38     -30.010   1.350 -18.458  1.00  0.00           O  
ATOM    602  CB  ASP A  38     -27.523   2.946 -18.301  1.00  0.00           C  
ATOM    603  CG  ASP A  38     -27.645   3.769 -19.578  1.00  0.00           C  
ATOM    604  OD1 ASP A  38     -28.736   4.179 -19.895  1.00  0.00           O  
ATOM    605  OD2 ASP A  38     -26.646   3.978 -20.223  1.00  0.00           O  
ATOM    606  H   ASP A  38     -27.935   1.569 -16.107  1.00  0.00           H  
ATOM    607  HA  ASP A  38     -28.900   4.143 -17.178  1.00  0.00           H  
ATOM    608 1HB  ASP A  38     -26.628   3.264 -17.767  1.00  0.00           H  
ATOM    609 2HB  ASP A  38     -27.389   1.898 -18.574  1.00  0.00           H  
ATOM    610  N   SER A  39     -31.001   3.368 -18.237  1.00  0.00           N  
ATOM    611  CA  SER A  39     -32.247   2.918 -18.845  1.00  0.00           C  
ATOM    612  C   SER A  39     -32.059   2.487 -20.293  1.00  0.00           C  
ATOM    613  O   SER A  39     -32.867   1.702 -20.802  1.00  0.00           O  
ATOM    614  CB  SER A  39     -33.283   4.024 -18.774  1.00  0.00           C  
ATOM    615  OG  SER A  39     -32.904   5.117 -19.564  1.00  0.00           O  
ATOM    616  H   SER A  39     -30.919   4.329 -17.936  1.00  0.00           H  
ATOM    617  HA  SER A  39     -32.612   2.054 -18.288  1.00  0.00           H  
ATOM    618 1HB  SER A  39     -34.245   3.642 -19.112  1.00  0.00           H  
ATOM    619 2HB  SER A  39     -33.403   4.343 -17.739  1.00  0.00           H  
ATOM    620  HG  SER A  39     -33.603   5.769 -19.465  1.00  0.00           H  
ATOM    621  N   GLU A  40     -31.015   2.979 -20.967  1.00  0.00           N  
ATOM    622  CA  GLU A  40     -30.743   2.538 -22.331  1.00  0.00           C  
ATOM    623  C   GLU A  40     -30.228   1.105 -22.351  1.00  0.00           C  
ATOM    624  O   GLU A  40     -30.592   0.319 -23.235  1.00  0.00           O  
ATOM    625  CB  GLU A  40     -29.741   3.482 -22.996  1.00  0.00           C  
ATOM    626  CG  GLU A  40     -29.507   3.212 -24.478  1.00  0.00           C  
ATOM    627  CD  GLU A  40     -30.721   3.519 -25.333  1.00  0.00           C  
ATOM    628  OE1 GLU A  40     -31.599   4.281 -24.878  1.00  0.00           O  
ATOM    629  OE2 GLU A  40     -30.797   2.997 -26.465  1.00  0.00           O  
ATOM    630  H   GLU A  40     -30.405   3.661 -20.539  1.00  0.00           H  
ATOM    631  HA  GLU A  40     -31.674   2.574 -22.897  1.00  0.00           H  
ATOM    632 1HB  GLU A  40     -30.087   4.510 -22.895  1.00  0.00           H  
ATOM    633 2HB  GLU A  40     -28.780   3.408 -22.487  1.00  0.00           H  
ATOM    634 1HG  GLU A  40     -28.672   3.824 -24.820  1.00  0.00           H  
ATOM    635 2HG  GLU A  40     -29.231   2.167 -24.607  1.00  0.00           H  
ATOM    636  N   ALA A  41     -29.382   0.746 -21.383  1.00  0.00           N  
ATOM    637  CA  ALA A  41     -28.894  -0.625 -21.293  1.00  0.00           C  
ATOM    638  C   ALA A  41     -30.024  -1.606 -21.011  1.00  0.00           C  
ATOM    639  O   ALA A  41     -29.995  -2.741 -21.500  1.00  0.00           O  
ATOM    640  CB  ALA A  41     -27.817  -0.732 -20.215  1.00  0.00           C  
ATOM    641  H   ALA A  41     -29.071   1.425 -20.701  1.00  0.00           H  
ATOM    642  HA  ALA A  41     -28.458  -0.893 -22.255  1.00  0.00           H  
ATOM    643 1HB  ALA A  41     -27.460  -1.760 -20.157  1.00  0.00           H  
ATOM    644 2HB  ALA A  41     -26.985  -0.073 -20.465  1.00  0.00           H  
ATOM    645 3HB  ALA A  41     -28.233  -0.438 -19.253  1.00  0.00           H  
ATOM    646  N   LEU A  42     -31.022  -1.191 -20.226  1.00  0.00           N  
ATOM    647  CA  LEU A  42     -32.167  -2.057 -19.965  1.00  0.00           C  
ATOM    648  C   LEU A  42     -32.913  -2.383 -21.252  1.00  0.00           C  
ATOM    649  O   LEU A  42     -33.359  -3.518 -21.451  1.00  0.00           O  
ATOM    650  CB  LEU A  42     -33.123  -1.390 -18.969  1.00  0.00           C  
ATOM    651  CG  LEU A  42     -32.558  -1.153 -17.562  1.00  0.00           C  
ATOM    652  CD1 LEU A  42     -33.560  -0.353 -16.740  1.00  0.00           C  
ATOM    653  CD2 LEU A  42     -32.257  -2.492 -16.904  1.00  0.00           C  
ATOM    654  H   LEU A  42     -30.994  -0.273 -19.805  1.00  0.00           H  
ATOM    655  HA  LEU A  42     -31.804  -2.988 -19.532  1.00  0.00           H  
ATOM    656 1HB  LEU A  42     -33.425  -0.425 -19.370  1.00  0.00           H  
ATOM    657 2HB  LEU A  42     -34.012  -2.012 -18.869  1.00  0.00           H  
ATOM    658  HG  LEU A  42     -31.641  -0.569 -17.632  1.00  0.00           H  
ATOM    659 1HD1 LEU A  42     -33.159  -0.185 -15.742  1.00  0.00           H  
ATOM    660 2HD1 LEU A  42     -33.742   0.607 -17.223  1.00  0.00           H  
ATOM    661 3HD1 LEU A  42     -34.495  -0.907 -16.667  1.00  0.00           H  
ATOM    662 1HD2 LEU A  42     -31.854  -2.323 -15.905  1.00  0.00           H  
ATOM    663 2HD2 LEU A  42     -33.173  -3.077 -16.833  1.00  0.00           H  
ATOM    664 3HD2 LEU A  42     -31.525  -3.034 -17.502  1.00  0.00           H  
ATOM    665  N   LYS A  43     -33.059  -1.395 -22.139  1.00  0.00           N  
ATOM    666  CA  LYS A  43     -33.743  -1.633 -23.404  1.00  0.00           C  
ATOM    667  C   LYS A  43     -32.934  -2.542 -24.323  1.00  0.00           C  
ATOM    668  O   LYS A  43     -33.511  -3.363 -25.045  1.00  0.00           O  
ATOM    669  CB  LYS A  43     -34.037  -0.307 -24.107  1.00  0.00           C  
ATOM    670  CG  LYS A  43     -34.940  -0.427 -25.327  1.00  0.00           C  
ATOM    671  CD  LYS A  43     -36.371  -0.750 -24.925  1.00  0.00           C  
ATOM    672  CE  LYS A  43     -37.307  -0.712 -26.125  1.00  0.00           C  
ATOM    673  NZ  LYS A  43     -38.716  -0.996 -25.742  1.00  0.00           N  
ATOM    674  H   LYS A  43     -32.697  -0.473 -21.941  1.00  0.00           H  
ATOM    675  HA  LYS A  43     -34.688  -2.136 -23.197  1.00  0.00           H  
ATOM    676 1HB  LYS A  43     -34.512   0.379 -23.406  1.00  0.00           H  
ATOM    677 2HB  LYS A  43     -33.100   0.149 -24.429  1.00  0.00           H  
ATOM    678 1HG  LYS A  43     -34.931   0.511 -25.881  1.00  0.00           H  
ATOM    679 2HG  LYS A  43     -34.567  -1.218 -25.979  1.00  0.00           H  
ATOM    680 1HD  LYS A  43     -36.409  -1.745 -24.478  1.00  0.00           H  
ATOM    681 2HD  LYS A  43     -36.713  -0.026 -24.186  1.00  0.00           H  
ATOM    682 1HE  LYS A  43     -37.260   0.272 -26.590  1.00  0.00           H  
ATOM    683 2HE  LYS A  43     -36.988  -1.451 -26.859  1.00  0.00           H  
ATOM    684 1HZ  LYS A  43     -39.302  -0.960 -26.563  1.00  0.00           H  
ATOM    685 2HZ  LYS A  43     -38.774  -1.914 -25.326  1.00  0.00           H  
ATOM    686 3HZ  LYS A  43     -39.029  -0.303 -25.076  1.00  0.00           H  
ATOM    687  N   VAL A  44     -31.605  -2.410 -24.312  1.00  0.00           N  
ATOM    688  CA  VAL A  44     -30.767  -3.291 -25.122  1.00  0.00           C  
ATOM    689  C   VAL A  44     -30.929  -4.740 -24.680  1.00  0.00           C  
ATOM    690  O   VAL A  44     -31.056  -5.647 -25.511  1.00  0.00           O  
ATOM    691  CB  VAL A  44     -29.287  -2.882 -25.009  1.00  0.00           C  
ATOM    692  CG1 VAL A  44     -28.393  -3.937 -25.643  1.00  0.00           C  
ATOM    693  CG2 VAL A  44     -29.073  -1.527 -25.666  1.00  0.00           C  
ATOM    694  H   VAL A  44     -31.167  -1.700 -23.744  1.00  0.00           H  
ATOM    695  HA  VAL A  44     -31.075  -3.200 -26.164  1.00  0.00           H  
ATOM    696  HB  VAL A  44     -29.015  -2.822 -23.955  1.00  0.00           H  
ATOM    697 1HG1 VAL A  44     -27.350  -3.631 -25.554  1.00  0.00           H  
ATOM    698 2HG1 VAL A  44     -28.536  -4.890 -25.134  1.00  0.00           H  
ATOM    699 3HG1 VAL A  44     -28.649  -4.045 -26.696  1.00  0.00           H  
ATOM    700 1HG2 VAL A  44     -28.024  -1.244 -25.581  1.00  0.00           H  
ATOM    701 2HG2 VAL A  44     -29.349  -1.586 -26.719  1.00  0.00           H  
ATOM    702 3HG2 VAL A  44     -29.691  -0.780 -25.169  1.00  0.00           H  
ATOM    703  N   VAL A  45     -30.918  -4.984 -23.366  1.00  0.00           N  
ATOM    704  CA  VAL A  45     -31.093  -6.343 -22.859  1.00  0.00           C  
ATOM    705  C   VAL A  45     -32.489  -6.852 -23.189  1.00  0.00           C  
ATOM    706  O   VAL A  45     -32.664  -8.000 -23.617  1.00  0.00           O  
ATOM    707  CB  VAL A  45     -30.877  -6.384 -21.335  1.00  0.00           C  
ATOM    708  CG1 VAL A  45     -31.278  -7.742 -20.777  1.00  0.00           C  
ATOM    709  CG2 VAL A  45     -29.423  -6.076 -21.008  1.00  0.00           C  
ATOM    710  H   VAL A  45     -30.788  -4.226 -22.710  1.00  0.00           H  
ATOM    711  HA  VAL A  45     -30.352  -6.987 -23.333  1.00  0.00           H  
ATOM    712  HB  VAL A  45     -31.521  -5.642 -20.864  1.00  0.00           H  
ATOM    713 1HG1 VAL A  45     -31.119  -7.754 -19.698  1.00  0.00           H  
ATOM    714 2HG1 VAL A  45     -32.330  -7.927 -20.990  1.00  0.00           H  
ATOM    715 3HG1 VAL A  45     -30.671  -8.520 -21.241  1.00  0.00           H  
ATOM    716 1HG2 VAL A  45     -29.278  -6.106 -19.929  1.00  0.00           H  
ATOM    717 2HG2 VAL A  45     -28.779  -6.815 -21.483  1.00  0.00           H  
ATOM    718 3HG2 VAL A  45     -29.171  -5.082 -21.380  1.00  0.00           H  
ATOM    719  N   TYR A  46     -33.504  -6.007 -22.996  1.00  0.00           N  
ATOM    720  CA  TYR A  46     -34.872  -6.376 -23.352  1.00  0.00           C  
ATOM    721  C   TYR A  46     -34.941  -6.908 -24.778  1.00  0.00           C  
ATOM    722  O   TYR A  46     -35.493  -7.985 -25.029  1.00  0.00           O  
ATOM    723  CB  TYR A  46     -35.793  -5.166 -23.194  1.00  0.00           C  
ATOM    724  CG  TYR A  46     -37.181  -5.370 -23.755  1.00  0.00           C  
ATOM    725  CD1 TYR A  46     -37.506  -4.939 -25.035  1.00  0.00           C  
ATOM    726  CD2 TYR A  46     -38.155  -6.027 -23.021  1.00  0.00           C  
ATOM    727  CE1 TYR A  46     -38.775  -5.135 -25.556  1.00  0.00           C  
ATOM    728  CE2 TYR A  46     -39.425  -6.223 -23.528  1.00  0.00           C  
ATOM    729  CZ  TYR A  46     -39.729  -5.781 -24.796  1.00  0.00           C  
ATOM    730  OH  TYR A  46     -40.995  -5.985 -25.295  1.00  0.00           O  
ATOM    731  H   TYR A  46     -33.329  -5.095 -22.598  1.00  0.00           H  
ATOM    732  HA  TYR A  46     -35.200  -7.172 -22.683  1.00  0.00           H  
ATOM    733 1HB  TYR A  46     -35.890  -4.918 -22.136  1.00  0.00           H  
ATOM    734 2HB  TYR A  46     -35.350  -4.306 -23.692  1.00  0.00           H  
ATOM    735  HD1 TYR A  46     -36.757  -4.437 -25.649  1.00  0.00           H  
ATOM    736  HD2 TYR A  46     -37.925  -6.400 -22.022  1.00  0.00           H  
ATOM    737  HE1 TYR A  46     -39.011  -4.790 -26.563  1.00  0.00           H  
ATOM    738  HE2 TYR A  46     -40.181  -6.726 -22.927  1.00  0.00           H  
ATOM    739  HH  TYR A  46     -41.519  -6.464 -24.648  1.00  0.00           H  
ATOM    740  N   LEU A  47     -34.382  -6.156 -25.727  1.00  0.00           N  
ATOM    741  CA  LEU A  47     -34.466  -6.533 -27.134  1.00  0.00           C  
ATOM    742  C   LEU A  47     -33.644  -7.781 -27.428  1.00  0.00           C  
ATOM    743  O   LEU A  47     -34.082  -8.652 -28.190  1.00  0.00           O  
ATOM    744  CB  LEU A  47     -33.983  -5.377 -28.020  1.00  0.00           C  
ATOM    745  CG  LEU A  47     -34.095  -5.607 -29.532  1.00  0.00           C  
ATOM    746  CD1 LEU A  47     -35.542  -5.915 -29.895  1.00  0.00           C  
ATOM    747  CD2 LEU A  47     -33.597  -4.374 -30.271  1.00  0.00           C  
ATOM    748  H   LEU A  47     -33.893  -5.310 -25.473  1.00  0.00           H  
ATOM    749  HA  LEU A  47     -35.507  -6.748 -27.373  1.00  0.00           H  
ATOM    750 1HB  LEU A  47     -34.562  -4.487 -27.777  1.00  0.00           H  
ATOM    751 2HB  LEU A  47     -32.936  -5.178 -27.791  1.00  0.00           H  
ATOM    752  HG  LEU A  47     -33.490  -6.469 -29.816  1.00  0.00           H  
ATOM    753 1HD1 LEU A  47     -35.621  -6.078 -30.971  1.00  0.00           H  
ATOM    754 2HD1 LEU A  47     -35.866  -6.812 -29.367  1.00  0.00           H  
ATOM    755 3HD1 LEU A  47     -36.175  -5.076 -29.608  1.00  0.00           H  
ATOM    756 1HD2 LEU A  47     -33.676  -4.537 -31.347  1.00  0.00           H  
ATOM    757 2HD2 LEU A  47     -34.202  -3.512 -29.990  1.00  0.00           H  
ATOM    758 3HD2 LEU A  47     -32.556  -4.187 -30.008  1.00  0.00           H  
ATOM    759  N   ALA A  48     -32.448  -7.882 -26.845  1.00  0.00           N  
ATOM    760  CA  ALA A  48     -31.609  -9.053 -27.080  1.00  0.00           C  
ATOM    761  C   ALA A  48     -32.286 -10.330 -26.597  1.00  0.00           C  
ATOM    762  O   ALA A  48     -32.206 -11.371 -27.262  1.00  0.00           O  
ATOM    763  CB  ALA A  48     -30.253  -8.874 -26.397  1.00  0.00           C  
ATOM    764  H   ALA A  48     -32.112  -7.150 -26.236  1.00  0.00           H  
ATOM    765  HA  ALA A  48     -31.452  -9.148 -28.155  1.00  0.00           H  
ATOM    766 1HB  ALA A  48     -29.636  -9.754 -26.578  1.00  0.00           H  
ATOM    767 2HB  ALA A  48     -29.755  -7.992 -26.801  1.00  0.00           H  
ATOM    768 3HB  ALA A  48     -30.400  -8.749 -25.325  1.00  0.00           H  
ATOM    769  N   LEU A  49     -32.952 -10.273 -25.442  1.00  0.00           N  
ATOM    770  CA  LEU A  49     -33.632 -11.455 -24.922  1.00  0.00           C  
ATOM    771  C   LEU A  49     -34.796 -11.863 -25.818  1.00  0.00           C  
ATOM    772  O   LEU A  49     -35.033 -13.058 -26.030  1.00  0.00           O  
ATOM    773  CB  LEU A  49     -34.144 -11.189 -23.500  1.00  0.00           C  
ATOM    774  CG  LEU A  49     -33.063 -10.963 -22.436  1.00  0.00           C  
ATOM    775  CD1 LEU A  49     -33.719 -10.547 -21.126  1.00  0.00           C  
ATOM    776  CD2 LEU A  49     -32.250 -12.237 -22.259  1.00  0.00           C  
ATOM    777  H   LEU A  49     -32.991  -9.411 -24.916  1.00  0.00           H  
ATOM    778  HA  LEU A  49     -32.919 -12.278 -24.891  1.00  0.00           H  
ATOM    779 1HB  LEU A  49     -34.779 -10.306 -23.519  1.00  0.00           H  
ATOM    780 2HB  LEU A  49     -34.749 -12.039 -23.184  1.00  0.00           H  
ATOM    781  HG  LEU A  49     -32.405 -10.153 -22.752  1.00  0.00           H  
ATOM    782 1HD1 LEU A  49     -32.951 -10.386 -20.369  1.00  0.00           H  
ATOM    783 2HD1 LEU A  49     -34.277  -9.622 -21.277  1.00  0.00           H  
ATOM    784 3HD1 LEU A  49     -34.397 -11.332 -20.793  1.00  0.00           H  
ATOM    785 1HD2 LEU A  49     -31.481 -12.077 -21.503  1.00  0.00           H  
ATOM    786 2HD2 LEU A  49     -32.907 -13.047 -21.942  1.00  0.00           H  
ATOM    787 3HD2 LEU A  49     -31.778 -12.502 -23.206  1.00  0.00           H  
ATOM    788  N   ARG A  50     -35.532 -10.887 -26.353  1.00  0.00           N  
ATOM    789  CA  ARG A  50     -36.638 -11.204 -27.249  1.00  0.00           C  
ATOM    790  C   ARG A  50     -36.157 -11.907 -28.512  1.00  0.00           C  
ATOM    791  O   ARG A  50     -36.825 -12.825 -29.001  1.00  0.00           O  
ATOM    792  CB  ARG A  50     -37.402  -9.929 -27.610  1.00  0.00           C  
ATOM    793  CG  ARG A  50     -38.656 -10.167 -28.435  1.00  0.00           C  
ATOM    794  CD  ARG A  50     -39.424  -8.876 -28.659  1.00  0.00           C  
ATOM    795  NE  ARG A  50     -40.636  -9.092 -29.443  1.00  0.00           N  
ATOM    796  CZ  ARG A  50     -41.463  -8.122 -29.820  1.00  0.00           C  
ATOM    797  NH1 ARG A  50     -41.211  -6.864 -29.485  1.00  0.00           N  
ATOM    798  NH2 ARG A  50     -42.544  -8.411 -30.533  1.00  0.00           N  
ATOM    799  H   ARG A  50     -35.331  -9.920 -26.143  1.00  0.00           H  
ATOM    800  HA  ARG A  50     -37.325 -11.872 -26.728  1.00  0.00           H  
ATOM    801 1HB  ARG A  50     -37.693  -9.410 -26.698  1.00  0.00           H  
ATOM    802 2HB  ARG A  50     -36.751  -9.261 -28.173  1.00  0.00           H  
ATOM    803 1HG  ARG A  50     -38.380 -10.578 -29.407  1.00  0.00           H  
ATOM    804 2HG  ARG A  50     -39.307 -10.871 -27.915  1.00  0.00           H  
ATOM    805 1HD  ARG A  50     -39.712  -8.454 -27.697  1.00  0.00           H  
ATOM    806 2HD  ARG A  50     -38.794  -8.166 -29.194  1.00  0.00           H  
ATOM    807  HE  ARG A  50     -40.858 -10.041 -29.716  1.00  0.00           H  
ATOM    808 1HH1 ARG A  50     -40.389  -6.641 -28.942  1.00  0.00           H  
ATOM    809 2HH1 ARG A  50     -41.842  -6.129 -29.773  1.00  0.00           H  
ATOM    810 1HH2 ARG A  50     -42.740  -9.369 -30.787  1.00  0.00           H  
ATOM    811 2HH2 ARG A  50     -43.172  -7.674 -30.817  1.00  0.00           H  
ATOM    812  N   ILE A  51     -35.004 -11.501 -29.049  1.00  0.00           N  
ATOM    813  CA  ILE A  51     -34.468 -12.155 -30.239  1.00  0.00           C  
ATOM    814  C   ILE A  51     -34.171 -13.622 -29.955  1.00  0.00           C  
ATOM    815  O   ILE A  51     -34.466 -14.501 -30.774  1.00  0.00           O  
ATOM    816  CB  ILE A  51     -33.188 -11.452 -30.728  1.00  0.00           C  
ATOM    817  CG1 ILE A  51     -33.520 -10.065 -31.285  1.00  0.00           C  
ATOM    818  CG2 ILE A  51     -32.487 -12.298 -31.781  1.00  0.00           C  
ATOM    819  CD1 ILE A  51     -32.309  -9.184 -31.489  1.00  0.00           C  
ATOM    820  H   ILE A  51     -34.491 -10.736 -28.634  1.00  0.00           H  
ATOM    821  HA  ILE A  51     -35.215 -12.098 -31.030  1.00  0.00           H  
ATOM    822  HB  ILE A  51     -32.512 -11.301 -29.889  1.00  0.00           H  
ATOM    823 1HG1 ILE A  51     -34.031 -10.169 -32.242  1.00  0.00           H  
ATOM    824 2HG1 ILE A  51     -34.202  -9.554 -30.605  1.00  0.00           H  
ATOM    825 1HG2 ILE A  51     -31.585 -11.786 -32.117  1.00  0.00           H  
ATOM    826 2HG2 ILE A  51     -32.219 -13.262 -31.353  1.00  0.00           H  
ATOM    827 3HG2 ILE A  51     -33.155 -12.450 -32.630  1.00  0.00           H  
ATOM    828 1HD1 ILE A  51     -32.625  -8.217 -31.884  1.00  0.00           H  
ATOM    829 2HD1 ILE A  51     -31.801  -9.037 -30.535  1.00  0.00           H  
ATOM    830 3HD1 ILE A  51     -31.628  -9.658 -32.193  1.00  0.00           H  
ATOM    831  N   VAL A  52     -33.593 -13.913 -28.788  1.00  0.00           N  
ATOM    832  CA  VAL A  52     -33.283 -15.296 -28.437  1.00  0.00           C  
ATOM    833  C   VAL A  52     -34.556 -16.128 -28.362  1.00  0.00           C  
ATOM    834  O   VAL A  52     -34.600 -17.267 -28.844  1.00  0.00           O  
ATOM    835  CB  VAL A  52     -32.550 -15.357 -27.083  1.00  0.00           C  
ATOM    836  CG1 VAL A  52     -32.370 -16.801 -26.640  1.00  0.00           C  
ATOM    837  CG2 VAL A  52     -31.205 -14.655 -27.191  1.00  0.00           C  
ATOM    838  H   VAL A  52     -33.365 -13.176 -28.135  1.00  0.00           H  
ATOM    839  HA  VAL A  52     -32.631 -15.710 -29.207  1.00  0.00           H  
ATOM    840  HB  VAL A  52     -33.159 -14.861 -26.327  1.00  0.00           H  
ATOM    841 1HG1 VAL A  52     -31.851 -16.827 -25.682  1.00  0.00           H  
ATOM    842 2HG1 VAL A  52     -33.347 -17.274 -26.534  1.00  0.00           H  
ATOM    843 3HG1 VAL A  52     -31.783 -17.340 -27.383  1.00  0.00           H  
ATOM    844 1HG2 VAL A  52     -30.693 -14.701 -26.231  1.00  0.00           H  
ATOM    845 2HG2 VAL A  52     -30.598 -15.147 -27.951  1.00  0.00           H  
ATOM    846 3HG2 VAL A  52     -31.359 -13.612 -27.469  1.00  0.00           H  
ATOM    847  N   GLN A  53     -35.614 -15.576 -27.765  1.00  0.00           N  
ATOM    848  CA  GLN A  53     -36.870 -16.312 -27.661  1.00  0.00           C  
ATOM    849  C   GLN A  53     -37.445 -16.628 -29.036  1.00  0.00           C  
ATOM    850  O   GLN A  53     -37.999 -17.713 -29.249  1.00  0.00           O  
ATOM    851  CB  GLN A  53     -37.889 -15.518 -26.840  1.00  0.00           C  
ATOM    852  CG  GLN A  53     -37.556 -15.420 -25.361  1.00  0.00           C  
ATOM    853  CD  GLN A  53     -38.533 -14.539 -24.605  1.00  0.00           C  
ATOM    854  OE1 GLN A  53     -38.330 -14.233 -23.425  1.00  0.00           O  
ATOM    855  NE2 GLN A  53     -39.599 -14.123 -25.280  1.00  0.00           N  
ATOM    856  H   GLN A  53     -35.557 -14.645 -27.380  1.00  0.00           H  
ATOM    857  HA  GLN A  53     -36.676 -17.257 -27.154  1.00  0.00           H  
ATOM    858 1HB  GLN A  53     -37.964 -14.504 -27.235  1.00  0.00           H  
ATOM    859 2HB  GLN A  53     -38.872 -15.980 -26.933  1.00  0.00           H  
ATOM    860 1HG  GLN A  53     -37.589 -16.418 -24.925  1.00  0.00           H  
ATOM    861 2HG  GLN A  53     -36.558 -14.996 -25.250  1.00  0.00           H  
ATOM    862 1HE2 GLN A  53     -40.278 -13.539 -24.833  1.00  0.00           H  
ATOM    863 2HE2 GLN A  53     -39.723 -14.395 -26.234  1.00  0.00           H  
ATOM    864  N   GLN A  54     -37.327 -15.692 -29.980  1.00  0.00           N  
ATOM    865  CA  GLN A  54     -37.900 -15.907 -31.305  1.00  0.00           C  
ATOM    866  C   GLN A  54     -37.142 -16.976 -32.081  1.00  0.00           C  
ATOM    867  O   GLN A  54     -37.757 -17.744 -32.831  1.00  0.00           O  
ATOM    868  CB  GLN A  54     -37.911 -14.598 -32.098  1.00  0.00           C  
ATOM    869  CG  GLN A  54     -38.890 -13.562 -31.575  1.00  0.00           C  
ATOM    870  CD  GLN A  54     -38.767 -12.233 -32.296  1.00  0.00           C  
ATOM    871  OE1 GLN A  54     -37.826 -12.012 -33.064  1.00  0.00           O  
ATOM    872  NE2 GLN A  54     -39.719 -11.338 -32.056  1.00  0.00           N  
ATOM    873  H   GLN A  54     -36.841 -14.828 -29.789  1.00  0.00           H  
ATOM    874  HA  GLN A  54     -38.927 -16.252 -31.185  1.00  0.00           H  
ATOM    875 1HB  GLN A  54     -36.915 -14.156 -32.086  1.00  0.00           H  
ATOM    876 2HB  GLN A  54     -38.165 -14.805 -33.138  1.00  0.00           H  
ATOM    877 1HG  GLN A  54     -39.906 -13.932 -31.713  1.00  0.00           H  
ATOM    878 2HG  GLN A  54     -38.695 -13.394 -30.515  1.00  0.00           H  
ATOM    879 1HE2 GLN A  54     -39.691 -10.444 -32.503  1.00  0.00           H  
ATOM    880 2HE2 GLN A  54     -40.464 -11.559 -31.426  1.00  0.00           H  
ATOM    881  N   LEU A  55     -35.822 -17.044 -31.923  1.00  0.00           N  
ATOM    882  CA  LEU A  55     -34.975 -17.972 -32.672  1.00  0.00           C  
ATOM    883  C   LEU A  55     -34.066 -18.707 -31.696  1.00  0.00           C  
ATOM    884  O   LEU A  55     -32.856 -18.452 -31.641  1.00  0.00           O  
ATOM    885  CB  LEU A  55     -34.137 -17.227 -33.718  1.00  0.00           C  
ATOM    886  CG  LEU A  55     -34.931 -16.496 -34.809  1.00  0.00           C  
ATOM    887  CD1 LEU A  55     -33.987 -15.626 -35.628  1.00  0.00           C  
ATOM    888  CD2 LEU A  55     -35.640 -17.513 -35.690  1.00  0.00           C  
ATOM    889  H   LEU A  55     -35.395 -16.421 -31.251  1.00  0.00           H  
ATOM    890  HA  LEU A  55     -35.616 -18.685 -33.189  1.00  0.00           H  
ATOM    891 1HB  LEU A  55     -33.519 -16.491 -33.208  1.00  0.00           H  
ATOM    892 2HB  LEU A  55     -33.480 -17.943 -34.212  1.00  0.00           H  
ATOM    893  HG  LEU A  55     -35.668 -15.841 -34.344  1.00  0.00           H  
ATOM    894 1HD1 LEU A  55     -34.550 -15.106 -36.402  1.00  0.00           H  
ATOM    895 2HD1 LEU A  55     -33.508 -14.895 -34.977  1.00  0.00           H  
ATOM    896 3HD1 LEU A  55     -33.226 -16.253 -36.092  1.00  0.00           H  
ATOM    897 1HD2 LEU A  55     -36.205 -16.993 -36.464  1.00  0.00           H  
ATOM    898 2HD2 LEU A  55     -34.904 -18.167 -36.155  1.00  0.00           H  
ATOM    899 3HD2 LEU A  55     -36.322 -18.109 -35.082  1.00  0.00           H  
ATOM    900  N   PRO A  56     -34.616 -19.632 -30.910  1.00  0.00           N  
ATOM    901  CA  PRO A  56     -33.778 -20.389 -29.973  1.00  0.00           C  
ATOM    902  C   PRO A  56     -32.794 -21.284 -30.710  1.00  0.00           C  
ATOM    903  O   PRO A  56     -33.094 -21.817 -31.781  1.00  0.00           O  
ATOM    904  CB  PRO A  56     -34.793 -21.218 -29.174  1.00  0.00           C  
ATOM    905  CG  PRO A  56     -36.120 -20.554 -29.411  1.00  0.00           C  
ATOM    906  CD  PRO A  56     -36.045 -20.014 -30.798  1.00  0.00           C  
ATOM    907  HA  PRO A  56     -33.245 -19.686 -29.316  1.00  0.00           H  
ATOM    908 1HB  PRO A  56     -34.781 -22.262 -29.519  1.00  0.00           H  
ATOM    909 2HB  PRO A  56     -34.515 -21.228 -28.110  1.00  0.00           H  
ATOM    910 1HG  PRO A  56     -36.936 -21.283 -29.289  1.00  0.00           H  
ATOM    911 2HG  PRO A  56     -36.288 -19.763 -28.664  1.00  0.00           H  
ATOM    912 1HD  PRO A  56     -36.313 -20.805 -31.516  1.00  0.00           H  
ATOM    913 2HD  PRO A  56     -36.723 -19.155 -30.898  1.00  0.00           H  
ATOM    914  N   ASP A  57     -31.611 -21.447 -30.114  1.00  0.00           N  
ATOM    915  CA  ASP A  57     -30.578 -22.353 -30.616  1.00  0.00           C  
ATOM    916  C   ASP A  57     -30.216 -22.016 -32.065  1.00  0.00           C  
ATOM    917  O   ASP A  57     -30.155 -22.879 -32.944  1.00  0.00           O  
ATOM    918  CB  ASP A  57     -31.046 -23.807 -30.522  1.00  0.00           C  
ATOM    919  CG  ASP A  57     -29.899 -24.805 -30.602  1.00  0.00           C  
ATOM    920  OD1 ASP A  57     -28.819 -24.476 -30.172  1.00  0.00           O  
ATOM    921  OD2 ASP A  57     -30.113 -25.887 -31.095  1.00  0.00           O  
ATOM    922  H   ASP A  57     -31.432 -20.912 -29.276  1.00  0.00           H  
ATOM    923  HA  ASP A  57     -29.685 -22.235 -30.001  1.00  0.00           H  
ATOM    924 1HB  ASP A  57     -31.575 -23.959 -29.582  1.00  0.00           H  
ATOM    925 2HB  ASP A  57     -31.748 -24.017 -31.330  1.00  0.00           H  
ATOM    926  N   THR A  58     -29.981 -20.727 -32.300  1.00  0.00           N  
ATOM    927  CA  THR A  58     -29.542 -20.236 -33.596  1.00  0.00           C  
ATOM    928  C   THR A  58     -28.283 -19.397 -33.428  1.00  0.00           C  
ATOM    929  O   THR A  58     -27.950 -18.944 -32.330  1.00  0.00           O  
ATOM    930  CB  THR A  58     -30.641 -19.408 -34.286  1.00  0.00           C  
ATOM    931  OG1 THR A  58     -30.942 -18.253 -33.492  1.00  0.00           O  
ATOM    932  CG2 THR A  58     -31.903 -20.238 -34.464  1.00  0.00           C  
ATOM    933  H   THR A  58     -30.114 -20.070 -31.544  1.00  0.00           H  
ATOM    934  HA  THR A  58     -29.313 -21.093 -34.231  1.00  0.00           H  
ATOM    935  HB  THR A  58     -30.289 -19.077 -35.263  1.00  0.00           H  
ATOM    936  HG1 THR A  58     -31.582 -18.489 -32.816  1.00  0.00           H  
ATOM    937 1HG2 THR A  58     -32.668 -19.637 -34.954  1.00  0.00           H  
ATOM    938 2HG2 THR A  58     -31.679 -21.111 -35.078  1.00  0.00           H  
ATOM    939 3HG2 THR A  58     -32.265 -20.563 -33.489  1.00  0.00           H  
ATOM    940  N   GLU A  59     -27.578 -19.204 -34.545  1.00  0.00           N  
ATOM    941  CA  GLU A  59     -26.373 -18.380 -34.530  1.00  0.00           C  
ATOM    942  C   GLU A  59     -26.692 -16.944 -34.134  1.00  0.00           C  
ATOM    943  O   GLU A  59     -25.917 -16.307 -33.411  1.00  0.00           O  
ATOM    944  CB  GLU A  59     -25.696 -18.402 -35.902  1.00  0.00           C  
ATOM    945  CG  GLU A  59     -24.336 -17.720 -35.942  1.00  0.00           C  
ATOM    946  CD  GLU A  59     -23.626 -17.907 -37.254  1.00  0.00           C  
ATOM    947  OE1 GLU A  59     -24.223 -18.436 -38.161  1.00  0.00           O  
ATOM    948  OE2 GLU A  59     -22.485 -17.519 -37.351  1.00  0.00           O  
ATOM    949  H   GLU A  59     -27.873 -19.628 -35.413  1.00  0.00           H  
ATOM    950  HA  GLU A  59     -25.683 -18.790 -33.793  1.00  0.00           H  
ATOM    951 1HB  GLU A  59     -25.561 -19.435 -36.226  1.00  0.00           H  
ATOM    952 2HB  GLU A  59     -26.337 -17.911 -36.634  1.00  0.00           H  
ATOM    953 1HG  GLU A  59     -24.469 -16.654 -35.763  1.00  0.00           H  
ATOM    954 2HG  GLU A  59     -23.717 -18.121 -35.141  1.00  0.00           H  
ATOM    955  N   LEU A  60     -27.829 -16.420 -34.599  1.00  0.00           N  
ATOM    956  CA  LEU A  60     -28.196 -15.043 -34.288  1.00  0.00           C  
ATOM    957  C   LEU A  60     -28.478 -14.862 -32.802  1.00  0.00           C  
ATOM    958  O   LEU A  60     -28.064 -13.863 -32.203  1.00  0.00           O  
ATOM    959  CB  LEU A  60     -29.430 -14.628 -35.100  1.00  0.00           C  
ATOM    960  CG  LEU A  60     -29.230 -14.550 -36.620  1.00  0.00           C  
ATOM    961  CD1 LEU A  60     -30.580 -14.373 -37.301  1.00  0.00           C  
ATOM    962  CD2 LEU A  60     -28.294 -13.399 -36.951  1.00  0.00           C  
ATOM    963  H   LEU A  60     -28.446 -16.977 -35.173  1.00  0.00           H  
ATOM    964  HA  LEU A  60     -27.363 -14.393 -34.558  1.00  0.00           H  
ATOM    965 1HB  LEU A  60     -30.229 -15.342 -34.908  1.00  0.00           H  
ATOM    966 2HB  LEU A  60     -29.757 -13.647 -34.759  1.00  0.00           H  
ATOM    967  HG  LEU A  60     -28.797 -15.485 -36.979  1.00  0.00           H  
ATOM    968 1HD1 LEU A  60     -30.439 -14.318 -38.380  1.00  0.00           H  
ATOM    969 2HD1 LEU A  60     -31.223 -15.221 -37.063  1.00  0.00           H  
ATOM    970 3HD1 LEU A  60     -31.047 -13.453 -36.949  1.00  0.00           H  
ATOM    971 1HD2 LEU A  60     -28.152 -13.343 -38.031  1.00  0.00           H  
ATOM    972 2HD2 LEU A  60     -28.728 -12.462 -36.594  1.00  0.00           H  
ATOM    973 3HD2 LEU A  60     -27.332 -13.560 -36.466  1.00  0.00           H  
ATOM    974  N   ALA A  61     -29.182 -15.818 -32.191  1.00  0.00           N  
ATOM    975  CA  ALA A  61     -29.469 -15.733 -30.763  1.00  0.00           C  
ATOM    976  C   ALA A  61     -28.196 -15.800 -29.931  1.00  0.00           C  
ATOM    977  O   ALA A  61     -28.044 -15.051 -28.958  1.00  0.00           O  
ATOM    978  CB  ALA A  61     -30.434 -16.846 -30.356  1.00  0.00           C  
ATOM    979  H   ALA A  61     -29.522 -16.611 -32.715  1.00  0.00           H  
ATOM    980  HA  ALA A  61     -29.940 -14.769 -30.569  1.00  0.00           H  
ATOM    981 1HB  ALA A  61     -30.643 -16.774 -29.288  1.00  0.00           H  
ATOM    982 2HB  ALA A  61     -31.364 -16.742 -30.915  1.00  0.00           H  
ATOM    983 3HB  ALA A  61     -29.986 -17.813 -30.573  1.00  0.00           H  
ATOM    984  N   ARG A  62     -27.277 -16.701 -30.285  1.00  0.00           N  
ATOM    985  CA  ARG A  62     -26.053 -16.860 -29.503  1.00  0.00           C  
ATOM    986  C   ARG A  62     -25.185 -15.609 -29.564  1.00  0.00           C  
ATOM    987  O   ARG A  62     -24.671 -15.152 -28.536  1.00  0.00           O  
ATOM    988  CB  ARG A  62     -25.277 -18.080 -29.997  1.00  0.00           C  
ATOM    989  CG  ARG A  62     -23.992 -18.352 -29.237  1.00  0.00           C  
ATOM    990  CD  ARG A  62     -23.349 -19.646 -29.704  1.00  0.00           C  
ATOM    991  NE  ARG A  62     -22.981 -19.588 -31.116  1.00  0.00           N  
ATOM    992  CZ  ARG A  62     -21.901 -18.971 -31.582  1.00  0.00           C  
ATOM    993  NH1 ARG A  62     -21.075 -18.355 -30.748  1.00  0.00           N  
ATOM    994  NH2 ARG A  62     -21.645 -18.969 -32.883  1.00  0.00           N  
ATOM    995  H   ARG A  62     -27.420 -17.281 -31.098  1.00  0.00           H  
ATOM    996  HA  ARG A  62     -26.328 -17.037 -28.463  1.00  0.00           H  
ATOM    997 1HB  ARG A  62     -25.905 -18.966 -29.921  1.00  0.00           H  
ATOM    998 2HB  ARG A  62     -25.023 -17.948 -31.049  1.00  0.00           H  
ATOM    999 1HG  ARG A  62     -23.291 -17.533 -29.403  1.00  0.00           H  
ATOM   1000 2HG  ARG A  62     -24.209 -18.432 -28.172  1.00  0.00           H  
ATOM   1001 1HD  ARG A  62     -22.447 -19.836 -29.122  1.00  0.00           H  
ATOM   1002 2HD  ARG A  62     -24.048 -20.470 -29.566  1.00  0.00           H  
ATOM   1003  HE  ARG A  62     -23.589 -20.047 -31.781  1.00  0.00           H  
ATOM   1004 1HH1 ARG A  62     -21.266 -18.353 -29.756  1.00  0.00           H  
ATOM   1005 2HH1 ARG A  62     -20.254 -17.886 -31.103  1.00  0.00           H  
ATOM   1006 1HH2 ARG A  62     -22.274 -19.437 -33.522  1.00  0.00           H  
ATOM   1007 2HH2 ARG A  62     -20.824 -18.500 -33.235  1.00  0.00           H  
ATOM   1008  N   GLU A  63     -25.011 -15.038 -30.758  1.00  0.00           N  
ATOM   1009  CA  GLU A  63     -24.167 -13.854 -30.888  1.00  0.00           C  
ATOM   1010  C   GLU A  63     -24.844 -12.613 -30.322  1.00  0.00           C  
ATOM   1011  O   GLU A  63     -24.162 -11.710 -29.823  1.00  0.00           O  
ATOM   1012  CB  GLU A  63     -23.805 -13.619 -32.356  1.00  0.00           C  
ATOM   1013  CG  GLU A  63     -22.846 -14.647 -32.940  1.00  0.00           C  
ATOM   1014  CD  GLU A  63     -22.398 -14.305 -34.333  1.00  0.00           C  
ATOM   1015  OE1 GLU A  63     -23.008 -13.461 -34.943  1.00  0.00           O  
ATOM   1016  OE2 GLU A  63     -21.443 -14.888 -34.789  1.00  0.00           O  
ATOM   1017  H   GLU A  63     -25.457 -15.416 -31.581  1.00  0.00           H  
ATOM   1018  HA  GLU A  63     -23.249 -14.019 -30.323  1.00  0.00           H  
ATOM   1019 1HB  GLU A  63     -24.712 -13.628 -32.960  1.00  0.00           H  
ATOM   1020 2HB  GLU A  63     -23.349 -12.636 -32.466  1.00  0.00           H  
ATOM   1021 1HG  GLU A  63     -21.970 -14.718 -32.295  1.00  0.00           H  
ATOM   1022 2HG  GLU A  63     -23.334 -15.620 -32.948  1.00  0.00           H  
ATOM   1023  N   ALA A  64     -26.176 -12.545 -30.394  1.00  0.00           N  
ATOM   1024  CA  ALA A  64     -26.894 -11.413 -29.815  1.00  0.00           C  
ATOM   1025  C   ALA A  64     -26.664 -11.322 -28.311  1.00  0.00           C  
ATOM   1026  O   ALA A  64     -26.570 -10.220 -27.756  1.00  0.00           O  
ATOM   1027  CB  ALA A  64     -28.386 -11.521 -30.123  1.00  0.00           C  
ATOM   1028  H   ALA A  64     -26.700 -13.277 -30.852  1.00  0.00           H  
ATOM   1029  HA  ALA A  64     -26.508 -10.500 -30.267  1.00  0.00           H  
ATOM   1030 1HB  ALA A  64     -28.910 -10.671 -29.685  1.00  0.00           H  
ATOM   1031 2HB  ALA A  64     -28.536 -11.523 -31.202  1.00  0.00           H  
ATOM   1032 3HB  ALA A  64     -28.779 -12.445 -29.701  1.00  0.00           H  
ATOM   1033  N   LEU A  65     -26.580 -12.469 -27.632  1.00  0.00           N  
ATOM   1034  CA  LEU A  65     -26.324 -12.456 -26.196  1.00  0.00           C  
ATOM   1035  C   LEU A  65     -24.917 -11.960 -25.893  1.00  0.00           C  
ATOM   1036  O   LEU A  65     -24.717 -11.159 -24.972  1.00  0.00           O  
ATOM   1037  CB  LEU A  65     -26.513 -13.862 -25.611  1.00  0.00           C  
ATOM   1038  CG  LEU A  65     -27.960 -14.367 -25.551  1.00  0.00           C  
ATOM   1039  CD1 LEU A  65     -27.964 -15.857 -25.232  1.00  0.00           C  
ATOM   1040  CD2 LEU A  65     -28.730 -13.581 -24.500  1.00  0.00           C  
ATOM   1041  H   LEU A  65     -26.692 -13.355 -28.104  1.00  0.00           H  
ATOM   1042  HA  LEU A  65     -27.037 -11.781 -25.723  1.00  0.00           H  
ATOM   1043 1HB  LEU A  65     -25.940 -14.567 -26.210  1.00  0.00           H  
ATOM   1044 2HB  LEU A  65     -26.115 -13.871 -24.596  1.00  0.00           H  
ATOM   1045  HG  LEU A  65     -28.433 -14.233 -26.524  1.00  0.00           H  
ATOM   1046 1HD1 LEU A  65     -28.993 -16.216 -25.190  1.00  0.00           H  
ATOM   1047 2HD1 LEU A  65     -27.424 -16.397 -26.009  1.00  0.00           H  
ATOM   1048 3HD1 LEU A  65     -27.482 -16.025 -24.270  1.00  0.00           H  
ATOM   1049 1HD2 LEU A  65     -29.758 -13.941 -24.458  1.00  0.00           H  
ATOM   1050 2HD2 LEU A  65     -28.258 -13.716 -23.526  1.00  0.00           H  
ATOM   1051 3HD2 LEU A  65     -28.725 -12.523 -24.762  1.00  0.00           H  
ATOM   1052  N   GLU A  66     -23.928 -12.421 -26.662  1.00  0.00           N  
ATOM   1053  CA  GLU A  66     -22.559 -11.955 -26.461  1.00  0.00           C  
ATOM   1054  C   GLU A  66     -22.433 -10.469 -26.770  1.00  0.00           C  
ATOM   1055  O   GLU A  66     -21.716  -9.743 -26.072  1.00  0.00           O  
ATOM   1056  CB  GLU A  66     -21.590 -12.752 -27.337  1.00  0.00           C  
ATOM   1057  CG  GLU A  66     -21.391 -14.197 -26.902  1.00  0.00           C  
ATOM   1058  CD  GLU A  66     -20.364 -14.920 -27.728  1.00  0.00           C  
ATOM   1059  OE1 GLU A  66     -19.899 -14.357 -28.690  1.00  0.00           O  
ATOM   1060  OE2 GLU A  66     -20.045 -16.038 -27.397  1.00  0.00           O  
ATOM   1061  H   GLU A  66     -24.117 -13.095 -27.390  1.00  0.00           H  
ATOM   1062  HA  GLU A  66     -22.291 -12.109 -25.415  1.00  0.00           H  
ATOM   1063 1HB  GLU A  66     -21.952 -12.759 -28.366  1.00  0.00           H  
ATOM   1064 2HB  GLU A  66     -20.614 -12.265 -27.337  1.00  0.00           H  
ATOM   1065 1HG  GLU A  66     -21.076 -14.210 -25.858  1.00  0.00           H  
ATOM   1066 2HG  GLU A  66     -22.343 -14.721 -26.973  1.00  0.00           H  
ATOM   1067  N   LEU A  67     -23.122 -10.000 -27.813  1.00  0.00           N  
ATOM   1068  CA  LEU A  67     -23.114  -8.574 -28.123  1.00  0.00           C  
ATOM   1069  C   LEU A  67     -23.767  -7.767 -27.009  1.00  0.00           C  
ATOM   1070  O   LEU A  67     -23.262  -6.706 -26.624  1.00  0.00           O  
ATOM   1071  CB  LEU A  67     -23.816  -8.322 -29.457  1.00  0.00           C  
ATOM   1072  CG  LEU A  67     -23.925  -6.860 -29.898  1.00  0.00           C  
ATOM   1073  CD1 LEU A  67     -22.548  -6.234 -30.037  1.00  0.00           C  
ATOM   1074  CD2 LEU A  67     -24.702  -6.752 -31.201  1.00  0.00           C  
ATOM   1075  H   LEU A  67     -23.656 -10.628 -28.398  1.00  0.00           H  
ATOM   1076  HA  LEU A  67     -22.079  -8.248 -28.224  1.00  0.00           H  
ATOM   1077 1HB  LEU A  67     -23.281  -8.859 -30.239  1.00  0.00           H  
ATOM   1078 2HB  LEU A  67     -24.828  -8.721 -29.398  1.00  0.00           H  
ATOM   1079  HG  LEU A  67     -24.445  -6.286 -29.130  1.00  0.00           H  
ATOM   1080 1HD1 LEU A  67     -22.650  -5.195 -30.351  1.00  0.00           H  
ATOM   1081 2HD1 LEU A  67     -22.032  -6.273 -29.077  1.00  0.00           H  
ATOM   1082 3HD1 LEU A  67     -21.972  -6.783 -30.781  1.00  0.00           H  
ATOM   1083 1HD2 LEU A  67     -24.770  -5.705 -31.497  1.00  0.00           H  
ATOM   1084 2HD2 LEU A  67     -24.188  -7.317 -31.979  1.00  0.00           H  
ATOM   1085 3HD2 LEU A  67     -25.705  -7.155 -31.062  1.00  0.00           H  
ATOM   1086  N   ALA A  68     -24.894  -8.251 -26.480  1.00  0.00           N  
ATOM   1087  CA  ALA A  68     -25.540  -7.557 -25.373  1.00  0.00           C  
ATOM   1088  C   ALA A  68     -24.637  -7.495 -24.150  1.00  0.00           C  
ATOM   1089  O   ALA A  68     -24.588  -6.464 -23.470  1.00  0.00           O  
ATOM   1090  CB  ALA A  68     -26.862  -8.239 -25.022  1.00  0.00           C  
ATOM   1091  H   ALA A  68     -25.309  -9.100 -26.839  1.00  0.00           H  
ATOM   1092  HA  ALA A  68     -25.742  -6.533 -25.687  1.00  0.00           H  
ATOM   1093 1HB  ALA A  68     -27.335  -7.711 -24.193  1.00  0.00           H  
ATOM   1094 2HB  ALA A  68     -27.523  -8.221 -25.888  1.00  0.00           H  
ATOM   1095 3HB  ALA A  68     -26.673  -9.272 -24.734  1.00  0.00           H  
ATOM   1096  N   LYS A  69     -23.914  -8.580 -23.853  1.00  0.00           N  
ATOM   1097  CA  LYS A  69     -23.000  -8.568 -22.718  1.00  0.00           C  
ATOM   1098  C   LYS A  69     -21.946  -7.479 -22.871  1.00  0.00           C  
ATOM   1099  O   LYS A  69     -21.714  -6.698 -21.941  1.00  0.00           O  
ATOM   1100  CB  LYS A  69     -22.335  -9.935 -22.556  1.00  0.00           C  
ATOM   1101  CG  LYS A  69     -23.241 -11.009 -21.981  1.00  0.00           C  
ATOM   1102  CD  LYS A  69     -22.470 -12.289 -21.714  1.00  0.00           C  
ATOM   1103  CE  LYS A  69     -23.385 -13.388 -21.200  1.00  0.00           C  
ATOM   1104  NZ  LYS A  69     -22.612 -14.576 -20.742  1.00  0.00           N  
ATOM   1105  H   LYS A  69     -23.997  -9.419 -24.411  1.00  0.00           H  
ATOM   1106  HA  LYS A  69     -23.571  -8.354 -21.814  1.00  0.00           H  
ATOM   1107 1HB  LYS A  69     -21.976 -10.283 -23.526  1.00  0.00           H  
ATOM   1108 2HB  LYS A  69     -21.469  -9.843 -21.901  1.00  0.00           H  
ATOM   1109 1HG  LYS A  69     -23.679 -10.655 -21.047  1.00  0.00           H  
ATOM   1110 2HG  LYS A  69     -24.048 -11.218 -22.684  1.00  0.00           H  
ATOM   1111 1HD  LYS A  69     -21.993 -12.626 -22.635  1.00  0.00           H  
ATOM   1112 2HD  LYS A  69     -21.694 -12.098 -20.973  1.00  0.00           H  
ATOM   1113 1HE  LYS A  69     -23.977 -13.009 -20.369  1.00  0.00           H  
ATOM   1114 2HE  LYS A  69     -24.067 -13.694 -21.993  1.00  0.00           H  
ATOM   1115 1HZ  LYS A  69     -23.250 -15.285 -20.409  1.00  0.00           H  
ATOM   1116 2HZ  LYS A  69     -22.073 -14.945 -21.512  1.00  0.00           H  
ATOM   1117 3HZ  LYS A  69     -21.989 -14.305 -19.995  1.00  0.00           H  
ATOM   1118  N   GLU A  70     -21.301  -7.409 -24.037  1.00  0.00           N  
ATOM   1119  CA  GLU A  70     -20.278  -6.392 -24.257  1.00  0.00           C  
ATOM   1120  C   GLU A  70     -20.872  -4.990 -24.255  1.00  0.00           C  
ATOM   1121  O   GLU A  70     -20.230  -4.048 -23.778  1.00  0.00           O  
ATOM   1122  CB  GLU A  70     -19.552  -6.643 -25.580  1.00  0.00           C  
ATOM   1123  CG  GLU A  70     -18.711  -7.912 -25.604  1.00  0.00           C  
ATOM   1124  CD  GLU A  70     -18.077  -8.167 -26.944  1.00  0.00           C  
ATOM   1125  OE1 GLU A  70     -18.355  -7.434 -27.862  1.00  0.00           O  
ATOM   1126  OE2 GLU A  70     -17.311  -9.097 -27.048  1.00  0.00           O  
ATOM   1127  H   GLU A  70     -21.515  -8.060 -24.781  1.00  0.00           H  
ATOM   1128  HA  GLU A  70     -19.553  -6.450 -23.444  1.00  0.00           H  
ATOM   1129 1HB  GLU A  70     -20.281  -6.710 -26.388  1.00  0.00           H  
ATOM   1130 2HB  GLU A  70     -18.895  -5.802 -25.801  1.00  0.00           H  
ATOM   1131 1HG  GLU A  70     -17.926  -7.829 -24.854  1.00  0.00           H  
ATOM   1132 2HG  GLU A  70     -19.341  -8.758 -25.338  1.00  0.00           H  
ATOM   1133  N   ALA A  71     -22.088  -4.832 -24.783  1.00  0.00           N  
ATOM   1134  CA  ALA A  71     -22.736  -3.526 -24.761  1.00  0.00           C  
ATOM   1135  C   ALA A  71     -23.000  -3.062 -23.334  1.00  0.00           C  
ATOM   1136  O   ALA A  71     -22.854  -1.874 -23.023  1.00  0.00           O  
ATOM   1137  CB  ALA A  71     -24.036  -3.573 -25.562  1.00  0.00           C  
ATOM   1138  H   ALA A  71     -22.572  -5.614 -25.201  1.00  0.00           H  
ATOM   1139  HA  ALA A  71     -22.062  -2.806 -25.225  1.00  0.00           H  
ATOM   1140 1HB  ALA A  71     -24.513  -2.593 -25.541  1.00  0.00           H  
ATOM   1141 2HB  ALA A  71     -23.818  -3.848 -26.594  1.00  0.00           H  
ATOM   1142 3HB  ALA A  71     -24.706  -4.312 -25.125  1.00  0.00           H  
ATOM   1143  N   VAL A  72     -23.388  -3.985 -22.451  1.00  0.00           N  
ATOM   1144  CA  VAL A  72     -23.680  -3.616 -21.068  1.00  0.00           C  
ATOM   1145  C   VAL A  72     -22.391  -3.365 -20.294  1.00  0.00           C  
ATOM   1146  O   VAL A  72     -22.312  -2.439 -19.476  1.00  0.00           O  
ATOM   1147  CB  VAL A  72     -24.544  -4.701 -20.399  1.00  0.00           C  
ATOM   1148  CG1 VAL A  72     -24.695  -4.423 -18.911  1.00  0.00           C  
ATOM   1149  CG2 VAL A  72     -25.907  -4.772 -21.065  1.00  0.00           C  
ATOM   1150  H   VAL A  72     -23.482  -4.950 -22.732  1.00  0.00           H  
ATOM   1151  HA  VAL A  72     -24.275  -2.703 -21.072  1.00  0.00           H  
ATOM   1152  HB  VAL A  72     -24.043  -5.664 -20.498  1.00  0.00           H  
ATOM   1153 1HG1 VAL A  72     -25.308  -5.201 -18.456  1.00  0.00           H  
ATOM   1154 2HG1 VAL A  72     -23.711  -4.416 -18.442  1.00  0.00           H  
ATOM   1155 3HG1 VAL A  72     -25.173  -3.455 -18.769  1.00  0.00           H  
ATOM   1156 1HG2 VAL A  72     -26.507  -5.543 -20.583  1.00  0.00           H  
ATOM   1157 2HG2 VAL A  72     -26.408  -3.809 -20.971  1.00  0.00           H  
ATOM   1158 3HG2 VAL A  72     -25.784  -5.014 -22.120  1.00  0.00           H  
ATOM   1159  N   LYS A  73     -21.359  -4.177 -20.541  1.00  0.00           N  
ATOM   1160  CA  LYS A  73     -20.078  -3.964 -19.876  1.00  0.00           C  
ATOM   1161  C   LYS A  73     -19.497  -2.596 -20.201  1.00  0.00           C  
ATOM   1162  O   LYS A  73     -18.923  -1.941 -19.324  1.00  0.00           O  
ATOM   1163  CB  LYS A  73     -19.084  -5.059 -20.267  1.00  0.00           C  
ATOM   1164  CG  LYS A  73     -19.380  -6.424 -19.658  1.00  0.00           C  
ATOM   1165  CD  LYS A  73     -18.403  -7.476 -20.161  1.00  0.00           C  
ATOM   1166  CE  LYS A  73     -18.727  -8.850 -19.592  1.00  0.00           C  
ATOM   1167  NZ  LYS A  73     -17.797  -9.896 -20.099  1.00  0.00           N  
ATOM   1168  H   LYS A  73     -21.454  -4.945 -21.189  1.00  0.00           H  
ATOM   1169  HA  LYS A  73     -20.237  -4.006 -18.797  1.00  0.00           H  
ATOM   1170 1HB  LYS A  73     -19.076  -5.171 -21.352  1.00  0.00           H  
ATOM   1171 2HB  LYS A  73     -18.080  -4.766 -19.961  1.00  0.00           H  
ATOM   1172 1HG  LYS A  73     -19.308  -6.361 -18.572  1.00  0.00           H  
ATOM   1173 2HG  LYS A  73     -20.394  -6.727 -19.921  1.00  0.00           H  
ATOM   1174 1HD  LYS A  73     -18.445  -7.523 -21.249  1.00  0.00           H  
ATOM   1175 2HD  LYS A  73     -17.390  -7.202 -19.866  1.00  0.00           H  
ATOM   1176 1HE  LYS A  73     -18.661  -8.818 -18.505  1.00  0.00           H  
ATOM   1177 2HE  LYS A  73     -19.746  -9.125 -19.865  1.00  0.00           H  
ATOM   1178 1HZ  LYS A  73     -18.045 -10.790 -19.699  1.00  0.00           H  
ATOM   1179 2HZ  LYS A  73     -17.863  -9.946 -21.106  1.00  0.00           H  
ATOM   1180 3HZ  LYS A  73     -16.851  -9.661 -19.835  1.00  0.00           H  
ATOM   1181  N   SER A  74     -19.634  -2.147 -21.446  1.00  0.00           N  
ATOM   1182  CA  SER A  74     -19.192  -0.813 -21.822  1.00  0.00           C  
ATOM   1183  C   SER A  74     -20.050   0.239 -21.132  1.00  0.00           C  
ATOM   1184  O   SER A  74     -21.260   0.065 -20.963  1.00  0.00           O  
ATOM   1185  CB  SER A  74     -19.261  -0.639 -23.326  1.00  0.00           C  
ATOM   1186  OG  SER A  74     -18.959   0.679 -23.694  1.00  0.00           O  
ATOM   1187  H   SER A  74     -20.053  -2.741 -22.146  1.00  0.00           H  
ATOM   1188  HA  SER A  74     -18.156  -0.689 -21.504  1.00  0.00           H  
ATOM   1189 1HB  SER A  74     -18.560  -1.322 -23.805  1.00  0.00           H  
ATOM   1190 2HB  SER A  74     -20.260  -0.896 -23.677  1.00  0.00           H  
ATOM   1191  HG  SER A  74     -18.922   0.685 -24.653  1.00  0.00           H  
ATOM   1192  N   THR A  75     -19.412   1.338 -20.731  1.00  0.00           N  
ATOM   1193  CA  THR A  75     -20.092   2.440 -20.064  1.00  0.00           C  
ATOM   1194  C   THR A  75     -20.389   3.602 -21.004  1.00  0.00           C  
ATOM   1195  O   THR A  75     -20.862   4.648 -20.551  1.00  0.00           O  
ATOM   1196  CB  THR A  75     -19.260   2.949 -18.873  1.00  0.00           C  
ATOM   1197  OG1 THR A  75     -17.993   3.428 -19.341  1.00  0.00           O  
ATOM   1198  CG2 THR A  75     -19.035   1.833 -17.864  1.00  0.00           C  
ATOM   1199  H   THR A  75     -18.419   1.403 -20.900  1.00  0.00           H  
ATOM   1200  HA  THR A  75     -21.050   2.079 -19.689  1.00  0.00           H  
ATOM   1201  HB  THR A  75     -19.786   3.770 -18.386  1.00  0.00           H  
ATOM   1202  HG1 THR A  75     -18.100   4.311 -19.705  1.00  0.00           H  
ATOM   1203 1HG2 THR A  75     -18.445   2.212 -17.029  1.00  0.00           H  
ATOM   1204 2HG2 THR A  75     -19.996   1.474 -17.497  1.00  0.00           H  
ATOM   1205 3HG2 THR A  75     -18.501   1.014 -18.342  1.00  0.00           H  
ATOM   1206  N   ASP A  76     -20.123   3.442 -22.298  1.00  0.00           N  
ATOM   1207  CA  ASP A  76     -20.332   4.505 -23.271  1.00  0.00           C  
ATOM   1208  C   ASP A  76     -21.773   4.449 -23.764  1.00  0.00           C  
ATOM   1209  O   ASP A  76     -22.168   3.491 -24.437  1.00  0.00           O  
ATOM   1210  CB  ASP A  76     -19.364   4.371 -24.450  1.00  0.00           C  
ATOM   1211  CG  ASP A  76     -19.392   5.577 -25.381  1.00  0.00           C  
ATOM   1212  OD1 ASP A  76     -20.389   6.259 -25.407  1.00  0.00           O  
ATOM   1213  OD2 ASP A  76     -18.417   5.804 -26.055  1.00  0.00           O  
ATOM   1214  H   ASP A  76     -19.763   2.551 -22.611  1.00  0.00           H  
ATOM   1215  HA  ASP A  76     -20.149   5.463 -22.784  1.00  0.00           H  
ATOM   1216 1HB  ASP A  76     -18.348   4.245 -24.074  1.00  0.00           H  
ATOM   1217 2HB  ASP A  76     -19.612   3.480 -25.028  1.00  0.00           H  
ATOM   1218  N   SER A  77     -22.556   5.477 -23.428  1.00  0.00           N  
ATOM   1219  CA  SER A  77     -23.968   5.487 -23.790  1.00  0.00           C  
ATOM   1220  C   SER A  77     -24.176   5.547 -25.296  1.00  0.00           C  
ATOM   1221  O   SER A  77     -25.238   5.140 -25.779  1.00  0.00           O  
ATOM   1222  CB  SER A  77     -24.659   6.667 -23.135  1.00  0.00           C  
ATOM   1223  OG  SER A  77     -24.186   7.878 -23.654  1.00  0.00           O  
ATOM   1224  H   SER A  77     -22.174   6.260 -22.917  1.00  0.00           H  
ATOM   1225  HA  SER A  77     -24.424   4.564 -23.429  1.00  0.00           H  
ATOM   1226 1HB  SER A  77     -25.734   6.594 -23.298  1.00  0.00           H  
ATOM   1227 2HB  SER A  77     -24.488   6.637 -22.060  1.00  0.00           H  
ATOM   1228  HG  SER A  77     -24.663   8.570 -23.191  1.00  0.00           H  
ATOM   1229  N   GLU A  78     -23.191   6.044 -26.047  1.00  0.00           N  
ATOM   1230  CA  GLU A  78     -23.313   6.066 -27.500  1.00  0.00           C  
ATOM   1231  C   GLU A  78     -23.214   4.665 -28.090  1.00  0.00           C  
ATOM   1232  O   GLU A  78     -23.913   4.353 -29.062  1.00  0.00           O  
ATOM   1233  CB  GLU A  78     -22.249   6.981 -28.105  1.00  0.00           C  
ATOM   1234  CG  GLU A  78     -22.387   7.198 -29.605  1.00  0.00           C  
ATOM   1235  CD  GLU A  78     -23.629   7.990 -29.972  1.00  0.00           C  
ATOM   1236  OE1 GLU A  78     -24.167   8.704 -29.099  1.00  0.00           O  
ATOM   1237  OE2 GLU A  78     -24.068   7.899 -31.138  1.00  0.00           O  
ATOM   1238  H   GLU A  78     -22.353   6.410 -25.619  1.00  0.00           H  
ATOM   1239  HA  GLU A  78     -24.292   6.471 -27.759  1.00  0.00           H  
ATOM   1240 1HB  GLU A  78     -22.290   7.957 -27.620  1.00  0.00           H  
ATOM   1241 2HB  GLU A  78     -21.260   6.563 -27.916  1.00  0.00           H  
ATOM   1242 1HG  GLU A  78     -21.508   7.730 -29.967  1.00  0.00           H  
ATOM   1243 2HG  GLU A  78     -22.421   6.228 -30.100  1.00  0.00           H  
ATOM   1244  N   ALA A  79     -22.359   3.811 -27.521  1.00  0.00           N  
ATOM   1245  CA  ALA A  79     -22.270   2.434 -27.995  1.00  0.00           C  
ATOM   1246  C   ALA A  79     -23.575   1.685 -27.758  1.00  0.00           C  
ATOM   1247  O   ALA A  79     -23.972   0.844 -28.574  1.00  0.00           O  
ATOM   1248  CB  ALA A  79     -21.105   1.718 -27.314  1.00  0.00           C  
ATOM   1249  H   ALA A  79     -21.766   4.108 -26.760  1.00  0.00           H  
ATOM   1250  HA  ALA A  79     -22.088   2.457 -29.070  1.00  0.00           H  
ATOM   1251 1HB  ALA A  79     -21.048   0.691 -27.674  1.00  0.00           H  
ATOM   1252 2HB  ALA A  79     -20.175   2.236 -27.545  1.00  0.00           H  
ATOM   1253 3HB  ALA A  79     -21.260   1.716 -26.236  1.00  0.00           H  
ATOM   1254  N   LEU A  80     -24.258   1.976 -26.647  1.00  0.00           N  
ATOM   1255  CA  LEU A  80     -25.540   1.332 -26.375  1.00  0.00           C  
ATOM   1256  C   LEU A  80     -26.562   1.672 -27.450  1.00  0.00           C  
ATOM   1257  O   LEU A  80     -27.338   0.809 -27.876  1.00  0.00           O  
ATOM   1258  CB  LEU A  80     -26.054   1.744 -24.995  1.00  0.00           C  
ATOM   1259  CG  LEU A  80     -25.313   1.171 -23.788  1.00  0.00           C  
ATOM   1260  CD1 LEU A  80     -25.765   1.855 -22.509  1.00  0.00           C  
ATOM   1261  CD2 LEU A  80     -25.540  -0.327 -23.698  1.00  0.00           C  
ATOM   1262  H   LEU A  80     -23.892   2.645 -25.985  1.00  0.00           H  
ATOM   1263  HA  LEU A  80     -25.390   0.253 -26.370  1.00  0.00           H  
ATOM   1264 1HB  LEU A  80     -26.008   2.829 -24.916  1.00  0.00           H  
ATOM   1265 2HB  LEU A  80     -27.096   1.438 -24.908  1.00  0.00           H  
ATOM   1266  HG  LEU A  80     -24.245   1.365 -23.891  1.00  0.00           H  
ATOM   1267 1HD1 LEU A  80     -25.226   1.434 -21.661  1.00  0.00           H  
ATOM   1268 2HD1 LEU A  80     -25.559   2.923 -22.575  1.00  0.00           H  
ATOM   1269 3HD1 LEU A  80     -26.835   1.699 -22.372  1.00  0.00           H  
ATOM   1270 1HD2 LEU A  80     -25.007  -0.725 -22.835  1.00  0.00           H  
ATOM   1271 2HD2 LEU A  80     -26.606  -0.528 -23.590  1.00  0.00           H  
ATOM   1272 3HD2 LEU A  80     -25.171  -0.805 -24.606  1.00  0.00           H  
ATOM   1273  N   LYS A  81     -26.578   2.929 -27.900  1.00  0.00           N  
ATOM   1274  CA  LYS A  81     -27.514   3.331 -28.944  1.00  0.00           C  
ATOM   1275  C   LYS A  81     -27.219   2.608 -30.253  1.00  0.00           C  
ATOM   1276  O   LYS A  81     -28.141   2.161 -30.944  1.00  0.00           O  
ATOM   1277  CB  LYS A  81     -27.463   4.845 -29.156  1.00  0.00           C  
ATOM   1278  CG  LYS A  81     -28.501   5.379 -30.135  1.00  0.00           C  
ATOM   1279  CD  LYS A  81     -29.906   5.271 -29.564  1.00  0.00           C  
ATOM   1280  CE  LYS A  81     -30.930   5.918 -30.485  1.00  0.00           C  
ATOM   1281  NZ  LYS A  81     -32.299   5.892 -29.902  1.00  0.00           N  
ATOM   1282  H   LYS A  81     -25.940   3.614 -27.520  1.00  0.00           H  
ATOM   1283  HA  LYS A  81     -28.522   3.057 -28.630  1.00  0.00           H  
ATOM   1284 1HB  LYS A  81     -27.613   5.352 -28.201  1.00  0.00           H  
ATOM   1285 2HB  LYS A  81     -26.477   5.129 -29.526  1.00  0.00           H  
ATOM   1286 1HG  LYS A  81     -28.287   6.424 -30.357  1.00  0.00           H  
ATOM   1287 2HG  LYS A  81     -28.451   4.810 -31.063  1.00  0.00           H  
ATOM   1288 1HD  LYS A  81     -30.165   4.220 -29.429  1.00  0.00           H  
ATOM   1289 2HD  LYS A  81     -29.944   5.763 -28.592  1.00  0.00           H  
ATOM   1290 1HE  LYS A  81     -30.647   6.953 -30.672  1.00  0.00           H  
ATOM   1291 2HE  LYS A  81     -30.946   5.392 -31.439  1.00  0.00           H  
ATOM   1292 1HZ  LYS A  81     -32.946   6.331 -30.542  1.00  0.00           H  
ATOM   1293 2HZ  LYS A  81     -32.580   4.935 -29.742  1.00  0.00           H  
ATOM   1294 3HZ  LYS A  81     -32.301   6.395 -29.026  1.00  0.00           H  
ATOM   1295  N   VAL A  82     -25.938   2.482 -30.605  1.00  0.00           N  
ATOM   1296  CA  VAL A  82     -25.569   1.780 -31.829  1.00  0.00           C  
ATOM   1297  C   VAL A  82     -25.992   0.317 -31.756  1.00  0.00           C  
ATOM   1298  O   VAL A  82     -26.536  -0.235 -32.721  1.00  0.00           O  
ATOM   1299  CB  VAL A  82     -24.048   1.865 -32.060  1.00  0.00           C  
ATOM   1300  CG1 VAL A  82     -23.632   0.953 -33.206  1.00  0.00           C  
ATOM   1301  CG2 VAL A  82     -23.647   3.305 -32.343  1.00  0.00           C  
ATOM   1302  H   VAL A  82     -25.211   2.874 -30.024  1.00  0.00           H  
ATOM   1303  HA  VAL A  82     -26.077   2.258 -32.668  1.00  0.00           H  
ATOM   1304  HB  VAL A  82     -23.534   1.513 -31.165  1.00  0.00           H  
ATOM   1305 1HG1 VAL A  82     -22.555   1.026 -33.355  1.00  0.00           H  
ATOM   1306 2HG1 VAL A  82     -23.896  -0.076 -32.965  1.00  0.00           H  
ATOM   1307 3HG1 VAL A  82     -24.145   1.258 -34.117  1.00  0.00           H  
ATOM   1308 1HG2 VAL A  82     -22.571   3.357 -32.504  1.00  0.00           H  
ATOM   1309 2HG2 VAL A  82     -24.166   3.658 -33.234  1.00  0.00           H  
ATOM   1310 3HG2 VAL A  82     -23.917   3.931 -31.492  1.00  0.00           H  
ATOM   1311  N   VAL A  83     -25.755  -0.332 -30.613  1.00  0.00           N  
ATOM   1312  CA  VAL A  83     -26.114  -1.740 -30.470  1.00  0.00           C  
ATOM   1313  C   VAL A  83     -27.626  -1.924 -30.531  1.00  0.00           C  
ATOM   1314  O   VAL A  83     -28.124  -2.850 -31.182  1.00  0.00           O  
ATOM   1315  CB  VAL A  83     -25.523  -2.309 -29.166  1.00  0.00           C  
ATOM   1316  CG1 VAL A  83     -26.063  -3.706 -28.897  1.00  0.00           C  
ATOM   1317  CG2 VAL A  83     -24.005  -2.334 -29.241  1.00  0.00           C  
ATOM   1318  H   VAL A  83     -25.325   0.148 -29.836  1.00  0.00           H  
ATOM   1319  HA  VAL A  83     -25.657  -2.299 -31.288  1.00  0.00           H  
ATOM   1320  HB  VAL A  83     -25.832  -1.680 -28.332  1.00  0.00           H  
ATOM   1321 1HG1 VAL A  83     -25.633  -4.090 -27.971  1.00  0.00           H  
ATOM   1322 2HG1 VAL A  83     -27.148  -3.664 -28.803  1.00  0.00           H  
ATOM   1323 3HG1 VAL A  83     -25.793  -4.365 -29.722  1.00  0.00           H  
ATOM   1324 1HG2 VAL A  83     -23.601  -2.737 -28.313  1.00  0.00           H  
ATOM   1325 2HG2 VAL A  83     -23.693  -2.959 -30.077  1.00  0.00           H  
ATOM   1326 3HG2 VAL A  83     -23.632  -1.319 -29.389  1.00  0.00           H  
ATOM   1327  N   TYR A  84     -28.381  -1.046 -29.865  1.00  0.00           N  
ATOM   1328  CA  TYR A  84     -29.836  -1.147 -29.909  1.00  0.00           C  
ATOM   1329  C   TYR A  84     -30.354  -1.103 -31.342  1.00  0.00           C  
ATOM   1330  O   TYR A  84     -31.171  -1.940 -31.740  1.00  0.00           O  
ATOM   1331  CB  TYR A  84     -30.474  -0.030 -29.081  1.00  0.00           C  
ATOM   1332  CG  TYR A  84     -31.983   0.024 -29.186  1.00  0.00           C  
ATOM   1333  CD1 TYR A  84     -32.756  -0.935 -28.548  1.00  0.00           C  
ATOM   1334  CD2 TYR A  84     -32.591   1.030 -29.921  1.00  0.00           C  
ATOM   1335  CE1 TYR A  84     -34.134  -0.886 -28.643  1.00  0.00           C  
ATOM   1336  CE2 TYR A  84     -33.969   1.077 -30.018  1.00  0.00           C  
ATOM   1337  CZ  TYR A  84     -34.738   0.125 -29.382  1.00  0.00           C  
ATOM   1338  OH  TYR A  84     -36.110   0.173 -29.478  1.00  0.00           O  
ATOM   1339  H   TYR A  84     -27.956  -0.304 -29.327  1.00  0.00           H  
ATOM   1340  HA  TYR A  84     -30.129  -2.107 -29.484  1.00  0.00           H  
ATOM   1341 1HB  TYR A  84     -30.210  -0.159 -28.030  1.00  0.00           H  
ATOM   1342 2HB  TYR A  84     -30.077   0.933 -29.402  1.00  0.00           H  
ATOM   1343  HD1 TYR A  84     -32.278  -1.726 -27.969  1.00  0.00           H  
ATOM   1344  HD2 TYR A  84     -31.983   1.781 -30.424  1.00  0.00           H  
ATOM   1345  HE1 TYR A  84     -34.742  -1.638 -28.141  1.00  0.00           H  
ATOM   1346  HE2 TYR A  84     -34.447   1.868 -30.596  1.00  0.00           H  
ATOM   1347  HH  TYR A  84     -36.367   0.944 -29.988  1.00  0.00           H  
ATOM   1348  N   LEU A  85     -29.893  -0.129 -32.130  1.00  0.00           N  
ATOM   1349  CA  LEU A  85     -30.364  -0.015 -33.506  1.00  0.00           C  
ATOM   1350  C   LEU A  85     -29.985  -1.236 -34.333  1.00  0.00           C  
ATOM   1351  O   LEU A  85     -30.783  -1.703 -35.152  1.00  0.00           O  
ATOM   1352  CB  LEU A  85     -29.786   1.247 -34.159  1.00  0.00           C  
ATOM   1353  CG  LEU A  85     -30.299   2.580 -33.599  1.00  0.00           C  
ATOM   1354  CD1 LEU A  85     -29.444   3.720 -34.138  1.00  0.00           C  
ATOM   1355  CD2 LEU A  85     -31.760   2.763 -33.984  1.00  0.00           C  
ATOM   1356  H   LEU A  85     -29.215   0.535 -31.785  1.00  0.00           H  
ATOM   1357  HA  LEU A  85     -31.451   0.062 -33.494  1.00  0.00           H  
ATOM   1358 1HB  LEU A  85     -28.704   1.233 -34.042  1.00  0.00           H  
ATOM   1359 2HB  LEU A  85     -30.017   1.224 -35.224  1.00  0.00           H  
ATOM   1360  HG  LEU A  85     -30.206   2.577 -32.513  1.00  0.00           H  
ATOM   1361 1HD1 LEU A  85     -29.808   4.667 -33.739  1.00  0.00           H  
ATOM   1362 2HD1 LEU A  85     -28.408   3.573 -33.831  1.00  0.00           H  
ATOM   1363 3HD1 LEU A  85     -29.503   3.737 -35.224  1.00  0.00           H  
ATOM   1364 1HD2 LEU A  85     -32.124   3.710 -33.583  1.00  0.00           H  
ATOM   1365 2HD2 LEU A  85     -31.853   2.766 -35.069  1.00  0.00           H  
ATOM   1366 3HD2 LEU A  85     -32.350   1.945 -33.571  1.00  0.00           H  
ATOM   1367  N   ALA A  86     -28.776  -1.768 -34.131  1.00  0.00           N  
ATOM   1368  CA  ALA A  86     -28.356  -2.958 -34.864  1.00  0.00           C  
ATOM   1369  C   ALA A  86     -29.206  -4.165 -34.492  1.00  0.00           C  
ATOM   1370  O   ALA A  86     -29.581  -4.958 -35.365  1.00  0.00           O  
ATOM   1371  CB  ALA A  86     -26.877  -3.239 -34.606  1.00  0.00           C  
ATOM   1372  H   ALA A  86     -28.140  -1.349 -33.467  1.00  0.00           H  
ATOM   1373  HA  ALA A  86     -28.496  -2.767 -35.928  1.00  0.00           H  
ATOM   1374 1HB  ALA A  86     -26.574  -4.129 -35.160  1.00  0.00           H  
ATOM   1375 2HB  ALA A  86     -26.282  -2.388 -34.937  1.00  0.00           H  
ATOM   1376 3HB  ALA A  86     -26.717  -3.401 -33.542  1.00  0.00           H  
ATOM   1377  N   LEU A  87     -29.515  -4.330 -33.203  1.00  0.00           N  
ATOM   1378  CA  LEU A  87     -30.375  -5.430 -32.784  1.00  0.00           C  
ATOM   1379  C   LEU A  87     -31.801  -5.242 -33.281  1.00  0.00           C  
ATOM   1380  O   LEU A  87     -32.506  -6.226 -33.531  1.00  0.00           O  
ATOM   1381  CB  LEU A  87     -30.373  -5.550 -31.255  1.00  0.00           C  
ATOM   1382  CG  LEU A  87     -29.064  -6.045 -30.628  1.00  0.00           C  
ATOM   1383  CD1 LEU A  87     -29.136  -5.893 -29.114  1.00  0.00           C  
ATOM   1384  CD2 LEU A  87     -28.830  -7.497 -31.021  1.00  0.00           C  
ATOM   1385  H   LEU A  87     -29.156  -3.693 -32.505  1.00  0.00           H  
ATOM   1386  HA  LEU A  87     -29.985  -6.355 -33.209  1.00  0.00           H  
ATOM   1387 1HB  LEU A  87     -30.595  -4.572 -30.830  1.00  0.00           H  
ATOM   1388 2HB  LEU A  87     -31.163  -6.239 -30.960  1.00  0.00           H  
ATOM   1389  HG  LEU A  87     -28.235  -5.434 -30.985  1.00  0.00           H  
ATOM   1390 1HD1 LEU A  87     -28.205  -6.245 -28.669  1.00  0.00           H  
ATOM   1391 2HD1 LEU A  87     -29.284  -4.843 -28.861  1.00  0.00           H  
ATOM   1392 3HD1 LEU A  87     -29.967  -6.482 -28.729  1.00  0.00           H  
ATOM   1393 1HD2 LEU A  87     -27.898  -7.848 -30.576  1.00  0.00           H  
ATOM   1394 2HD2 LEU A  87     -29.658  -8.108 -30.663  1.00  0.00           H  
ATOM   1395 3HD2 LEU A  87     -28.765  -7.573 -32.106  1.00  0.00           H  
ATOM   1396  N   ARG A  88     -32.244  -3.991 -33.428  1.00  0.00           N  
ATOM   1397  CA  ARG A  88     -33.570  -3.742 -33.982  1.00  0.00           C  
ATOM   1398  C   ARG A  88     -33.662  -4.195 -35.433  1.00  0.00           C  
ATOM   1399  O   ARG A  88     -34.725  -4.649 -35.870  1.00  0.00           O  
ATOM   1400  CB  ARG A  88     -33.917  -2.257 -33.857  1.00  0.00           C  
ATOM   1401  CG  ARG A  88     -35.361  -1.923 -34.189  1.00  0.00           C  
ATOM   1402  CD  ARG A  88     -35.697  -0.489 -33.810  1.00  0.00           C  
ATOM   1403  NE  ARG A  88     -37.090  -0.159 -34.092  1.00  0.00           N  
ATOM   1404  CZ  ARG A  88     -37.661   0.999 -33.781  1.00  0.00           C  
ATOM   1405  NH1 ARG A  88     -36.958   1.945 -33.173  1.00  0.00           N  
ATOM   1406  NH2 ARG A  88     -38.937   1.214 -34.076  1.00  0.00           N  
ATOM   1407  H   ARG A  88     -31.668  -3.207 -33.157  1.00  0.00           H  
ATOM   1408  HA  ARG A  88     -34.300  -4.305 -33.399  1.00  0.00           H  
ATOM   1409 1HB  ARG A  88     -33.721  -1.923 -32.839  1.00  0.00           H  
ATOM   1410 2HB  ARG A  88     -33.277  -1.677 -34.521  1.00  0.00           H  
ATOM   1411 1HG  ARG A  88     -35.526  -2.046 -35.261  1.00  0.00           H  
ATOM   1412 2HG  ARG A  88     -36.026  -2.592 -33.643  1.00  0.00           H  
ATOM   1413 1HD  ARG A  88     -35.523  -0.346 -32.744  1.00  0.00           H  
ATOM   1414 2HD  ARG A  88     -35.065   0.194 -34.376  1.00  0.00           H  
ATOM   1415  HE  ARG A  88     -37.655  -0.860 -34.554  1.00  0.00           H  
ATOM   1416 1HH1 ARG A  88     -35.988   1.785 -32.946  1.00  0.00           H  
ATOM   1417 2HH1 ARG A  88     -37.393   2.825 -32.937  1.00  0.00           H  
ATOM   1418 1HH2 ARG A  88     -39.477   0.494 -34.537  1.00  0.00           H  
ATOM   1419 2HH2 ARG A  88     -39.369   2.095 -33.838  1.00  0.00           H  
ATOM   1420  N   ILE A  89     -32.568  -4.083 -36.190  1.00  0.00           N  
ATOM   1421  CA  ILE A  89     -32.552  -4.606 -37.554  1.00  0.00           C  
ATOM   1422  C   ILE A  89     -32.724  -6.120 -37.549  1.00  0.00           C  
ATOM   1423  O   ILE A  89     -33.474  -6.677 -38.360  1.00  0.00           O  
ATOM   1424  CB  ILE A  89     -31.243  -4.237 -38.275  1.00  0.00           C  
ATOM   1425  CG1 ILE A  89     -31.174  -2.726 -38.516  1.00  0.00           C  
ATOM   1426  CG2 ILE A  89     -31.126  -4.994 -39.588  1.00  0.00           C  
ATOM   1427  CD1 ILE A  89     -29.817  -2.243 -38.977  1.00  0.00           C  
ATOM   1428  H   ILE A  89     -31.739  -3.635 -35.826  1.00  0.00           H  
ATOM   1429  HA  ILE A  89     -33.382  -4.163 -38.104  1.00  0.00           H  
ATOM   1430  HB  ILE A  89     -30.394  -4.494 -37.641  1.00  0.00           H  
ATOM   1431 1HG1 ILE A  89     -31.910  -2.444 -39.268  1.00  0.00           H  
ATOM   1432 2HG1 ILE A  89     -31.428  -2.198 -37.596  1.00  0.00           H  
ATOM   1433 1HG2 ILE A  89     -30.195  -4.721 -40.084  1.00  0.00           H  
ATOM   1434 2HG2 ILE A  89     -31.132  -6.066 -39.391  1.00  0.00           H  
ATOM   1435 3HG2 ILE A  89     -31.969  -4.740 -40.231  1.00  0.00           H  
ATOM   1436 1HD1 ILE A  89     -29.848  -1.164 -39.127  1.00  0.00           H  
ATOM   1437 2HD1 ILE A  89     -29.069  -2.485 -38.222  1.00  0.00           H  
ATOM   1438 3HD1 ILE A  89     -29.557  -2.731 -39.915  1.00  0.00           H  
ATOM   1439  N   VAL A  90     -32.041  -6.810 -36.631  1.00  0.00           N  
ATOM   1440  CA  VAL A  90     -32.208  -8.254 -36.516  1.00  0.00           C  
ATOM   1441  C   VAL A  90     -33.637  -8.596 -36.108  1.00  0.00           C  
ATOM   1442  O   VAL A  90     -34.224  -9.558 -36.617  1.00  0.00           O  
ATOM   1443  CB  VAL A  90     -31.225  -8.830 -35.480  1.00  0.00           C  
ATOM   1444  CG1 VAL A  90     -31.455 -10.323 -35.299  1.00  0.00           C  
ATOM   1445  CG2 VAL A  90     -29.794  -8.553 -35.914  1.00  0.00           C  
ATOM   1446  H   VAL A  90     -31.401  -6.338 -36.009  1.00  0.00           H  
ATOM   1447  HA  VAL A  90     -31.996  -8.704 -37.486  1.00  0.00           H  
ATOM   1448  HB  VAL A  90     -31.411  -8.359 -34.515  1.00  0.00           H  
ATOM   1449 1HG1 VAL A  90     -30.753 -10.713 -34.563  1.00  0.00           H  
ATOM   1450 2HG1 VAL A  90     -32.474 -10.494 -34.954  1.00  0.00           H  
ATOM   1451 3HG1 VAL A  90     -31.303 -10.831 -36.251  1.00  0.00           H  
ATOM   1452 1HG2 VAL A  90     -29.104  -8.962 -35.177  1.00  0.00           H  
ATOM   1453 2HG2 VAL A  90     -29.610  -9.020 -36.882  1.00  0.00           H  
ATOM   1454 3HG2 VAL A  90     -29.641  -7.477 -35.997  1.00  0.00           H  
ATOM   1455  N   GLN A  91     -34.219  -7.813 -35.198  1.00  0.00           N  
ATOM   1456  CA  GLN A  91     -35.588  -8.067 -34.760  1.00  0.00           C  
ATOM   1457  C   GLN A  91     -36.564  -7.975 -35.928  1.00  0.00           C  
ATOM   1458  O   GLN A  91     -37.502  -8.773 -36.035  1.00  0.00           O  
ATOM   1459  CB  GLN A  91     -35.971  -7.084 -33.654  1.00  0.00           C  
ATOM   1460  CG  GLN A  91     -37.440  -7.112 -33.266  1.00  0.00           C  
ATOM   1461  CD  GLN A  91     -37.860  -8.436 -32.668  1.00  0.00           C  
ATOM   1462  OE1 GLN A  91     -38.907  -8.983 -33.015  1.00  0.00           O  
ATOM   1463  NE2 GLN A  91     -37.043  -8.965 -31.764  1.00  0.00           N  
ATOM   1464  H   GLN A  91     -33.714  -7.033 -34.804  1.00  0.00           H  
ATOM   1465  HA  GLN A  91     -35.640  -9.078 -34.356  1.00  0.00           H  
ATOM   1466 1HB  GLN A  91     -35.386  -7.298 -32.759  1.00  0.00           H  
ATOM   1467 2HB  GLN A  91     -35.728  -6.069 -33.968  1.00  0.00           H  
ATOM   1468 1HG  GLN A  91     -37.626  -6.331 -32.528  1.00  0.00           H  
ATOM   1469 2HG  GLN A  91     -38.044  -6.934 -34.156  1.00  0.00           H  
ATOM   1470 1HE2 GLN A  91     -37.268  -9.839 -31.333  1.00  0.00           H  
ATOM   1471 2HE2 GLN A  91     -36.201  -8.486 -31.511  1.00  0.00           H  
ATOM   1472  N   GLN A  92     -36.355  -7.003 -36.819  1.00  0.00           N  
ATOM   1473  CA  GLN A  92     -37.305  -6.768 -37.901  1.00  0.00           C  
ATOM   1474  C   GLN A  92     -37.065  -7.729 -39.061  1.00  0.00           C  
ATOM   1475  O   GLN A  92     -38.012  -8.253 -39.656  1.00  0.00           O  
ATOM   1476  CB  GLN A  92     -37.213  -5.321 -38.392  1.00  0.00           C  
ATOM   1477  CG  GLN A  92     -37.681  -4.289 -37.380  1.00  0.00           C  
ATOM   1478  CD  GLN A  92     -39.132  -4.484 -36.984  1.00  0.00           C  
ATOM   1479  OE1 GLN A  92     -40.001  -4.689 -37.836  1.00  0.00           O  
ATOM   1480  NE2 GLN A  92     -39.403  -4.420 -35.685  1.00  0.00           N  
ATOM   1481  H   GLN A  92     -35.532  -6.419 -36.752  1.00  0.00           H  
ATOM   1482  HA  GLN A  92     -38.311  -6.942 -37.521  1.00  0.00           H  
ATOM   1483 1HB  GLN A  92     -36.181  -5.091 -38.654  1.00  0.00           H  
ATOM   1484 2HB  GLN A  92     -37.814  -5.204 -39.294  1.00  0.00           H  
ATOM   1485 1HG  GLN A  92     -37.067  -4.371 -36.483  1.00  0.00           H  
ATOM   1486 2HG  GLN A  92     -37.576  -3.295 -37.815  1.00  0.00           H  
ATOM   1487 1HE2 GLN A  92     -40.343  -4.541 -35.363  1.00  0.00           H  
ATOM   1488 2HE2 GLN A  92     -38.668  -4.252 -35.029  1.00  0.00           H  
ATOM   1489  N   LEU A  93     -35.798  -7.968 -39.399  1.00  0.00           N  
ATOM   1490  CA  LEU A  93     -35.443  -8.790 -40.552  1.00  0.00           C  
ATOM   1491  C   LEU A  93     -34.376  -9.800 -40.147  1.00  0.00           C  
ATOM   1492  O   LEU A  93     -33.207  -9.656 -40.534  1.00  0.00           O  
ATOM   1493  CB  LEU A  93     -34.931  -7.917 -41.705  1.00  0.00           C  
ATOM   1494  CG  LEU A  93     -35.955  -6.949 -42.311  1.00  0.00           C  
ATOM   1495  CD1 LEU A  93     -35.248  -5.987 -43.256  1.00  0.00           C  
ATOM   1496  CD2 LEU A  93     -37.031  -7.739 -43.040  1.00  0.00           C  
ATOM   1497  H   LEU A  93     -35.062  -7.566 -38.837  1.00  0.00           H  
ATOM   1498  HA  LEU A  93     -36.335  -9.319 -40.887  1.00  0.00           H  
ATOM   1499 1HB  LEU A  93     -34.090  -7.327 -41.346  1.00  0.00           H  
ATOM   1500 2HB  LEU A  93     -34.577  -8.568 -42.504  1.00  0.00           H  
ATOM   1501  HG  LEU A  93     -36.413  -6.359 -41.517  1.00  0.00           H  
ATOM   1502 1HD1 LEU A  93     -35.975  -5.299 -43.687  1.00  0.00           H  
ATOM   1503 2HD1 LEU A  93     -34.495  -5.421 -42.704  1.00  0.00           H  
ATOM   1504 3HD1 LEU A  93     -34.765  -6.551 -44.054  1.00  0.00           H  
ATOM   1505 1HD2 LEU A  93     -37.760  -7.051 -43.469  1.00  0.00           H  
ATOM   1506 2HD2 LEU A  93     -36.575  -8.329 -43.835  1.00  0.00           H  
ATOM   1507 3HD2 LEU A  93     -37.533  -8.405 -42.337  1.00  0.00           H  
ATOM   1508  N   PRO A  94     -34.721 -10.836 -39.377  1.00  0.00           N  
ATOM   1509  CA  PRO A  94     -33.692 -11.752 -38.865  1.00  0.00           C  
ATOM   1510  C   PRO A  94     -32.803 -12.340 -39.950  1.00  0.00           C  
ATOM   1511  O   PRO A  94     -31.580 -12.186 -39.907  1.00  0.00           O  
ATOM   1512  CB  PRO A  94     -34.525 -12.844 -38.187  1.00  0.00           C  
ATOM   1513  CG  PRO A  94     -35.733 -12.126 -37.688  1.00  0.00           C  
ATOM   1514  CD  PRO A  94     -36.059 -11.140 -38.779  1.00  0.00           C  
ATOM   1515  HA  PRO A  94     -33.065 -11.220 -38.134  1.00  0.00           H  
ATOM   1516 1HB  PRO A  94     -34.769 -13.636 -38.911  1.00  0.00           H  
ATOM   1517 2HB  PRO A  94     -33.944 -13.314 -37.380  1.00  0.00           H  
ATOM   1518 1HG  PRO A  94     -36.549 -12.839 -37.504  1.00  0.00           H  
ATOM   1519 2HG  PRO A  94     -35.514 -11.637 -36.728  1.00  0.00           H  
ATOM   1520 1HD  PRO A  94     -36.723 -11.614 -39.516  1.00  0.00           H  
ATOM   1521 2HD  PRO A  94     -36.537 -10.252 -38.339  1.00  0.00           H  
ATOM   1522  N   ASP A  95     -33.404 -13.006 -40.932  1.00  0.00           N  
ATOM   1523  CA  ASP A  95     -32.668 -13.831 -41.885  1.00  0.00           C  
ATOM   1524  C   ASP A  95     -32.393 -13.027 -43.152  1.00  0.00           C  
ATOM   1525  O   ASP A  95     -32.853 -13.356 -44.248  1.00  0.00           O  
ATOM   1526  CB  ASP A  95     -33.449 -15.102 -42.229  1.00  0.00           C  
ATOM   1527  CG  ASP A  95     -33.563 -16.064 -41.053  1.00  0.00           C  
ATOM   1528  OD1 ASP A  95     -32.580 -16.267 -40.381  1.00  0.00           O  
ATOM   1529  OD2 ASP A  95     -34.631 -16.584 -40.839  1.00  0.00           O  
ATOM   1530  H   ASP A  95     -34.408 -12.934 -41.016  1.00  0.00           H  
ATOM   1531  HA  ASP A  95     -31.720 -14.121 -41.431  1.00  0.00           H  
ATOM   1532 1HB  ASP A  95     -34.453 -14.834 -42.559  1.00  0.00           H  
ATOM   1533 2HB  ASP A  95     -32.960 -15.618 -43.055  1.00  0.00           H  
ATOM   1534  N   THR A  96     -31.615 -11.959 -42.990  1.00  0.00           N  
ATOM   1535  CA  THR A  96     -31.241 -11.091 -44.094  1.00  0.00           C  
ATOM   1536  C   THR A  96     -29.773 -10.716 -43.958  1.00  0.00           C  
ATOM   1537  O   THR A  96     -29.167 -10.862 -42.893  1.00  0.00           O  
ATOM   1538  CB  THR A  96     -32.112  -9.822 -44.141  1.00  0.00           C  
ATOM   1539  OG1 THR A  96     -31.954  -9.087 -42.920  1.00  0.00           O  
ATOM   1540  CG2 THR A  96     -33.576 -10.188 -44.322  1.00  0.00           C  
ATOM   1541  H   THR A  96     -31.276 -11.749 -42.062  1.00  0.00           H  
ATOM   1542  HA  THR A  96     -31.388 -11.635 -45.027  1.00  0.00           H  
ATOM   1543  HB  THR A  96     -31.794  -9.194 -44.972  1.00  0.00           H  
ATOM   1544  HG1 THR A  96     -32.471  -9.503 -42.227  1.00  0.00           H  
ATOM   1545 1HG2 THR A  96     -34.177  -9.279 -44.354  1.00  0.00           H  
ATOM   1546 2HG2 THR A  96     -33.702 -10.737 -45.256  1.00  0.00           H  
ATOM   1547 3HG2 THR A  96     -33.904 -10.808 -43.490  1.00  0.00           H  
ATOM   1548  N   GLU A  97     -29.199 -10.239 -45.066  1.00  0.00           N  
ATOM   1549  CA  GLU A  97     -27.840  -9.707 -45.029  1.00  0.00           C  
ATOM   1550  C   GLU A  97     -27.740  -8.507 -44.097  1.00  0.00           C  
ATOM   1551  O   GLU A  97     -26.704  -8.307 -43.452  1.00  0.00           O  
ATOM   1552  CB  GLU A  97     -27.384  -9.310 -46.435  1.00  0.00           C  
ATOM   1553  CG  GLU A  97     -25.913  -8.932 -46.536  1.00  0.00           C  
ATOM   1554  CD  GLU A  97     -24.994 -10.107 -46.358  1.00  0.00           C  
ATOM   1555  OE1 GLU A  97     -25.400 -11.206 -46.650  1.00  0.00           O  
ATOM   1556  OE2 GLU A  97     -23.882  -9.906 -45.927  1.00  0.00           O  
ATOM   1557  H   GLU A  97     -29.703 -10.241 -45.942  1.00  0.00           H  
ATOM   1558  HA  GLU A  97     -27.174 -10.484 -44.652  1.00  0.00           H  
ATOM   1559 1HB  GLU A  97     -27.564 -10.137 -47.123  1.00  0.00           H  
ATOM   1560 2HB  GLU A  97     -27.973  -8.462 -46.782  1.00  0.00           H  
ATOM   1561 1HG  GLU A  97     -25.730  -8.486 -47.513  1.00  0.00           H  
ATOM   1562 2HG  GLU A  97     -25.689  -8.183 -45.777  1.00  0.00           H  
ATOM   1563  N   LEU A  98     -28.805  -7.704 -44.012  1.00  0.00           N  
ATOM   1564  CA  LEU A  98     -28.796  -6.543 -43.127  1.00  0.00           C  
ATOM   1565  C   LEU A  98     -28.586  -6.956 -41.677  1.00  0.00           C  
ATOM   1566  O   LEU A  98     -27.864  -6.284 -40.930  1.00  0.00           O  
ATOM   1567  CB  LEU A  98     -30.112  -5.765 -43.257  1.00  0.00           C  
ATOM   1568  CG  LEU A  98     -30.339  -5.063 -44.602  1.00  0.00           C  
ATOM   1569  CD1 LEU A  98     -31.770  -4.548 -44.670  1.00  0.00           C  
ATOM   1570  CD2 LEU A  98     -29.341  -3.927 -44.756  1.00  0.00           C  
ATOM   1571  H   LEU A  98     -29.629  -7.896 -44.563  1.00  0.00           H  
ATOM   1572  HA  LEU A  98     -27.974  -5.891 -43.421  1.00  0.00           H  
ATOM   1573 1HB  LEU A  98     -30.939  -6.455 -43.100  1.00  0.00           H  
ATOM   1574 2HB  LEU A  98     -30.145  -5.006 -42.476  1.00  0.00           H  
ATOM   1575  HG  LEU A  98     -30.203  -5.779 -45.414  1.00  0.00           H  
ATOM   1576 1HD1 LEU A  98     -31.933  -4.049 -45.625  1.00  0.00           H  
ATOM   1577 2HD1 LEU A  98     -32.463  -5.384 -44.578  1.00  0.00           H  
ATOM   1578 3HD1 LEU A  98     -31.942  -3.841 -43.859  1.00  0.00           H  
ATOM   1579 1HD2 LEU A  98     -29.502  -3.427 -45.712  1.00  0.00           H  
ATOM   1580 2HD2 LEU A  98     -29.477  -3.209 -43.946  1.00  0.00           H  
ATOM   1581 3HD2 LEU A  98     -28.327  -4.325 -44.722  1.00  0.00           H  
ATOM   1582  N   ALA A  99     -29.216  -8.057 -41.259  1.00  0.00           N  
ATOM   1583  CA  ALA A  99     -29.012  -8.560 -39.906  1.00  0.00           C  
ATOM   1584  C   ALA A  99     -27.557  -8.940 -39.659  1.00  0.00           C  
ATOM   1585  O   ALA A  99     -27.017  -8.650 -38.587  1.00  0.00           O  
ATOM   1586  CB  ALA A  99     -29.926  -9.756 -39.647  1.00  0.00           C  
ATOM   1587  H   ALA A  99     -29.841  -8.553 -41.878  1.00  0.00           H  
ATOM   1588  HA  ALA A  99     -29.266  -7.763 -39.207  1.00  0.00           H  
ATOM   1589 1HB  ALA A  99     -29.766 -10.124 -38.635  1.00  0.00           H  
ATOM   1590 2HB  ALA A  99     -30.966  -9.451 -39.762  1.00  0.00           H  
ATOM   1591 3HB  ALA A  99     -29.700 -10.548 -40.360  1.00  0.00           H  
ATOM   1592  N   ARG A 100     -26.909  -9.585 -40.630  1.00  0.00           N  
ATOM   1593  CA  ARG A 100     -25.501  -9.934 -40.471  1.00  0.00           C  
ATOM   1594  C   ARG A 100     -24.611  -8.698 -40.450  1.00  0.00           C  
ATOM   1595  O   ARG A 100     -23.679  -8.618 -39.641  1.00  0.00           O  
ATOM   1596  CB  ARG A 100     -25.063 -10.899 -41.574  1.00  0.00           C  
ATOM   1597  CG  ARG A 100     -23.580 -11.247 -41.534  1.00  0.00           C  
ATOM   1598  CD  ARG A 100     -23.146 -11.806 -40.189  1.00  0.00           C  
ATOM   1599  NE  ARG A 100     -23.953 -12.934 -39.742  1.00  0.00           N  
ATOM   1600  CZ  ARG A 100     -23.925 -13.417 -38.506  1.00  0.00           C  
ATOM   1601  NH1 ARG A 100     -23.131 -12.866 -37.597  1.00  0.00           N  
ATOM   1602  NH2 ARG A 100     -24.690 -14.449 -38.176  1.00  0.00           N  
ATOM   1603  H   ARG A 100     -27.386  -9.838 -41.484  1.00  0.00           H  
ATOM   1604  HA  ARG A 100     -25.379 -10.456 -39.522  1.00  0.00           H  
ATOM   1605 1HB  ARG A 100     -25.631 -11.824 -41.493  1.00  0.00           H  
ATOM   1606 2HB  ARG A 100     -25.283 -10.463 -42.548  1.00  0.00           H  
ATOM   1607 1HG  ARG A 100     -23.362 -11.997 -42.294  1.00  0.00           H  
ATOM   1608 2HG  ARG A 100     -22.991 -10.351 -41.730  1.00  0.00           H  
ATOM   1609 1HD  ARG A 100     -22.114 -12.149 -40.254  1.00  0.00           H  
ATOM   1610 2HD  ARG A 100     -23.224 -11.028 -39.430  1.00  0.00           H  
ATOM   1611  HE  ARG A 100     -24.567 -13.368 -40.419  1.00  0.00           H  
ATOM   1612 1HH1 ARG A 100     -22.548 -12.080 -37.846  1.00  0.00           H  
ATOM   1613 2HH1 ARG A 100     -23.109 -13.233 -36.657  1.00  0.00           H  
ATOM   1614 1HH2 ARG A 100     -25.296 -14.870 -38.866  1.00  0.00           H  
ATOM   1615 2HH2 ARG A 100     -24.666 -14.813 -37.235  1.00  0.00           H  
ATOM   1616  N   LEU A 101     -24.877  -7.732 -41.330  1.00  0.00           N  
ATOM   1617  CA  LEU A 101     -24.083  -6.509 -41.331  1.00  0.00           C  
ATOM   1618  C   LEU A 101     -24.288  -5.724 -40.042  1.00  0.00           C  
ATOM   1619  O   LEU A 101     -23.332  -5.175 -39.483  1.00  0.00           O  
ATOM   1620  CB  LEU A 101     -24.457  -5.634 -42.535  1.00  0.00           C  
ATOM   1621  CG  LEU A 101     -24.032  -6.174 -43.907  1.00  0.00           C  
ATOM   1622  CD1 LEU A 101     -24.767  -5.414 -45.002  1.00  0.00           C  
ATOM   1623  CD2 LEU A 101     -22.525  -6.036 -44.061  1.00  0.00           C  
ATOM   1624  H   LEU A 101     -25.626  -7.833 -42.001  1.00  0.00           H  
ATOM   1625  HA  LEU A 101     -23.032  -6.780 -41.407  1.00  0.00           H  
ATOM   1626 1HB  LEU A 101     -25.538  -5.507 -42.550  1.00  0.00           H  
ATOM   1627 2HB  LEU A 101     -23.998  -4.654 -42.408  1.00  0.00           H  
ATOM   1628  HG  LEU A 101     -24.310  -7.225 -43.987  1.00  0.00           H  
ATOM   1629 1HD1 LEU A 101     -24.464  -5.797 -45.977  1.00  0.00           H  
ATOM   1630 2HD1 LEU A 101     -25.842  -5.545 -44.878  1.00  0.00           H  
ATOM   1631 3HD1 LEU A 101     -24.521  -4.355 -44.938  1.00  0.00           H  
ATOM   1632 1HD2 LEU A 101     -22.223  -6.419 -45.036  1.00  0.00           H  
ATOM   1633 2HD2 LEU A 101     -22.246  -4.985 -43.984  1.00  0.00           H  
ATOM   1634 3HD2 LEU A 101     -22.024  -6.603 -43.276  1.00  0.00           H  
ATOM   1635  N   ALA A 102     -25.529  -5.665 -39.551  1.00  0.00           N  
ATOM   1636  CA  ALA A 102     -25.816  -4.889 -38.349  1.00  0.00           C  
ATOM   1637  C   ALA A 102     -25.115  -5.469 -37.124  1.00  0.00           C  
ATOM   1638  O   ALA A 102     -24.556  -4.722 -36.313  1.00  0.00           O  
ATOM   1639  CB  ALA A 102     -27.324  -4.816 -38.119  1.00  0.00           C  
ATOM   1640  H   ALA A 102     -26.281  -6.159 -40.009  1.00  0.00           H  
ATOM   1641  HA  ALA A 102     -25.434  -3.879 -38.499  1.00  0.00           H  
ATOM   1642 1HB  ALA A 102     -27.528  -4.235 -37.220  1.00  0.00           H  
ATOM   1643 2HB  ALA A 102     -27.800  -4.338 -38.975  1.00  0.00           H  
ATOM   1644 3HB  ALA A 102     -27.723  -5.821 -37.999  1.00  0.00           H  
ATOM   1645  N   LEU A 103     -25.142  -6.795 -36.967  1.00  0.00           N  
ATOM   1646  CA  LEU A 103     -24.521  -7.414 -35.798  1.00  0.00           C  
ATOM   1647  C   LEU A 103     -23.013  -7.209 -35.802  1.00  0.00           C  
ATOM   1648  O   LEU A 103     -22.413  -6.905 -34.765  1.00  0.00           O  
ATOM   1649  CB  LEU A 103     -24.838  -8.914 -35.759  1.00  0.00           C  
ATOM   1650  CG  LEU A 103     -26.272  -9.281 -35.358  1.00  0.00           C  
ATOM   1651  CD1 LEU A 103     -26.522 -10.754 -35.654  1.00  0.00           C  
ATOM   1652  CD2 LEU A 103     -26.481  -8.977 -33.883  1.00  0.00           C  
ATOM   1653  H   LEU A 103     -25.591  -7.384 -37.654  1.00  0.00           H  
ATOM   1654  HA  LEU A 103     -24.929  -6.947 -34.902  1.00  0.00           H  
ATOM   1655 1HB  LEU A 103     -24.652  -9.334 -36.747  1.00  0.00           H  
ATOM   1656 2HB  LEU A 103     -24.163  -9.394 -35.051  1.00  0.00           H  
ATOM   1657  HG  LEU A 103     -26.977  -8.698 -35.953  1.00  0.00           H  
ATOM   1658 1HD1 LEU A 103     -27.541 -11.015 -35.370  1.00  0.00           H  
ATOM   1659 2HD1 LEU A 103     -26.385 -10.940 -36.720  1.00  0.00           H  
ATOM   1660 3HD1 LEU A 103     -25.820 -11.363 -35.086  1.00  0.00           H  
ATOM   1661 1HD2 LEU A 103     -27.501  -9.237 -33.600  1.00  0.00           H  
ATOM   1662 2HD2 LEU A 103     -25.779  -9.561 -33.288  1.00  0.00           H  
ATOM   1663 3HD2 LEU A 103     -26.314  -7.915 -33.703  1.00  0.00           H  
ATOM   1664  N   GLU A 104     -22.379  -7.368 -36.966  1.00  0.00           N  
ATOM   1665  CA  GLU A 104     -20.931  -7.209 -37.033  1.00  0.00           C  
ATOM   1666  C   GLU A 104     -20.518  -5.746 -36.938  1.00  0.00           C  
ATOM   1667  O   GLU A 104     -19.455  -5.442 -36.385  1.00  0.00           O  
ATOM   1668  CB  GLU A 104     -20.392  -7.815 -38.331  1.00  0.00           C  
ATOM   1669  CG  GLU A 104     -20.413  -9.336 -38.371  1.00  0.00           C  
ATOM   1670  CD  GLU A 104     -19.512  -9.961 -37.343  1.00  0.00           C  
ATOM   1671  OE1 GLU A 104     -18.379  -9.555 -37.247  1.00  0.00           O  
ATOM   1672  OE2 GLU A 104     -19.958 -10.847 -36.651  1.00  0.00           O  
ATOM   1673  H   GLU A 104     -22.888  -7.596 -37.808  1.00  0.00           H  
ATOM   1674  HA  GLU A 104     -20.486  -7.736 -36.189  1.00  0.00           H  
ATOM   1675 1HB  GLU A 104     -20.978  -7.449 -39.174  1.00  0.00           H  
ATOM   1676 2HB  GLU A 104     -19.362  -7.491 -38.483  1.00  0.00           H  
ATOM   1677 1HG  GLU A 104     -21.433  -9.679 -38.201  1.00  0.00           H  
ATOM   1678 2HG  GLU A 104     -20.108  -9.666 -39.363  1.00  0.00           H  
ATOM   1679  N   LEU A 105     -21.334  -4.832 -37.465  1.00  0.00           N  
ATOM   1680  CA  LEU A 105     -21.042  -3.411 -37.306  1.00  0.00           C  
ATOM   1681  C   LEU A 105     -21.141  -2.996 -35.844  1.00  0.00           C  
ATOM   1682  O   LEU A 105     -20.264  -2.290 -35.333  1.00  0.00           O  
ATOM   1683  CB  LEU A 105     -21.985  -2.576 -38.168  1.00  0.00           C  
ATOM   1684  CG  LEU A 105     -21.842  -1.057 -38.092  1.00  0.00           C  
ATOM   1685  CD1 LEU A 105     -20.457  -0.628 -38.542  1.00  0.00           C  
ATOM   1686  CD2 LEU A 105     -22.912  -0.378 -38.930  1.00  0.00           C  
ATOM   1687  H   LEU A 105     -22.159  -5.110 -37.978  1.00  0.00           H  
ATOM   1688  HA  LEU A 105     -20.024  -3.227 -37.650  1.00  0.00           H  
ATOM   1689 1HB  LEU A 105     -21.842  -2.855 -39.211  1.00  0.00           H  
ATOM   1690 2HB  LEU A 105     -23.012  -2.812 -37.889  1.00  0.00           H  
ATOM   1691  HG  LEU A 105     -21.945  -0.732 -37.056  1.00  0.00           H  
ATOM   1692 1HD1 LEU A 105     -20.373   0.457 -38.481  1.00  0.00           H  
ATOM   1693 2HD1 LEU A 105     -19.706  -1.086 -37.897  1.00  0.00           H  
ATOM   1694 3HD1 LEU A 105     -20.295  -0.946 -39.572  1.00  0.00           H  
ATOM   1695 1HD2 LEU A 105     -22.796   0.704 -38.863  1.00  0.00           H  
ATOM   1696 2HD2 LEU A 105     -22.813  -0.691 -39.968  1.00  0.00           H  
ATOM   1697 3HD2 LEU A 105     -23.898  -0.660 -38.557  1.00  0.00           H  
ATOM   1698  N   ALA A 106     -22.203  -3.423 -35.155  1.00  0.00           N  
ATOM   1699  CA  ALA A 106     -22.328  -3.117 -33.735  1.00  0.00           C  
ATOM   1700  C   ALA A 106     -21.262  -3.827 -32.915  1.00  0.00           C  
ATOM   1701  O   ALA A 106     -20.755  -3.263 -31.939  1.00  0.00           O  
ATOM   1702  CB  ALA A 106     -23.719  -3.493 -33.231  1.00  0.00           C  
ATOM   1703  H   ALA A 106     -22.928  -3.961 -35.608  1.00  0.00           H  
ATOM   1704  HA  ALA A 106     -22.184  -2.044 -33.606  1.00  0.00           H  
ATOM   1705 1HB  ALA A 106     -23.799  -3.259 -32.169  1.00  0.00           H  
ATOM   1706 2HB  ALA A 106     -24.471  -2.930 -33.784  1.00  0.00           H  
ATOM   1707 3HB  ALA A 106     -23.883  -4.559 -33.380  1.00  0.00           H  
ATOM   1708  N   LYS A 107     -20.919  -5.064 -33.284  1.00  0.00           N  
ATOM   1709  CA  LYS A 107     -19.843  -5.767 -32.595  1.00  0.00           C  
ATOM   1710  C   LYS A 107     -18.548  -4.969 -32.657  1.00  0.00           C  
ATOM   1711  O   LYS A 107     -17.869  -4.790 -31.639  1.00  0.00           O  
ATOM   1712  CB  LYS A 107     -19.656  -7.159 -33.197  1.00  0.00           C  
ATOM   1713  CG  LYS A 107     -18.648  -8.030 -32.473  1.00  0.00           C  
ATOM   1714  CD  LYS A 107     -18.380  -9.308 -33.248  1.00  0.00           C  
ATOM   1715  CE  LYS A 107     -19.509 -10.310 -33.053  1.00  0.00           C  
ATOM   1716  NZ  LYS A 107     -19.345 -11.506 -33.924  1.00  0.00           N  
ATOM   1717  H   LYS A 107     -21.401  -5.524 -34.043  1.00  0.00           H  
ATOM   1718  HA  LYS A 107     -20.120  -5.881 -31.546  1.00  0.00           H  
ATOM   1719 1HB  LYS A 107     -20.610  -7.685 -33.201  1.00  0.00           H  
ATOM   1720 2HB  LYS A 107     -19.330  -7.066 -34.235  1.00  0.00           H  
ATOM   1721 1HG  LYS A 107     -17.713  -7.481 -32.351  1.00  0.00           H  
ATOM   1722 2HG  LYS A 107     -19.031  -8.283 -31.484  1.00  0.00           H  
ATOM   1723 1HD  LYS A 107     -18.285  -9.078 -34.310  1.00  0.00           H  
ATOM   1724 2HD  LYS A 107     -17.446  -9.752 -32.907  1.00  0.00           H  
ATOM   1725 1HE  LYS A 107     -19.533 -10.633 -32.013  1.00  0.00           H  
ATOM   1726 2HE  LYS A 107     -20.461  -9.834 -33.285  1.00  0.00           H  
ATOM   1727 1HZ  LYS A 107     -20.113 -12.145 -33.765  1.00  0.00           H  
ATOM   1728 2HZ  LYS A 107     -19.342 -11.220 -34.892  1.00  0.00           H  
ATOM   1729 3HZ  LYS A 107     -18.475 -11.967 -33.705  1.00  0.00           H  
ATOM   1730  N   LYS A 108     -18.192  -4.475 -33.846  1.00  0.00           N  
ATOM   1731  CA  LYS A 108     -17.015  -3.623 -33.972  1.00  0.00           C  
ATOM   1732  C   LYS A 108     -17.220  -2.282 -33.278  1.00  0.00           C  
ATOM   1733  O   LYS A 108     -16.286  -1.759 -32.659  1.00  0.00           O  
ATOM   1734  CB  LYS A 108     -16.669  -3.405 -35.444  1.00  0.00           C  
ATOM   1735  CG  LYS A 108     -16.139  -4.643 -36.157  1.00  0.00           C  
ATOM   1736  CD  LYS A 108     -15.904  -4.372 -37.635  1.00  0.00           C  
ATOM   1737  CE  LYS A 108     -15.266  -5.569 -38.323  1.00  0.00           C  
ATOM   1738  NZ  LYS A 108     -16.129  -6.779 -38.250  1.00  0.00           N  
ATOM   1739  H   LYS A 108     -18.735  -4.687 -34.671  1.00  0.00           H  
ATOM   1740  HA  LYS A 108     -16.175  -4.120 -33.485  1.00  0.00           H  
ATOM   1741 1HB  LYS A 108     -17.555  -3.065 -35.981  1.00  0.00           H  
ATOM   1742 2HB  LYS A 108     -15.916  -2.622 -35.530  1.00  0.00           H  
ATOM   1743 1HG  LYS A 108     -15.199  -4.951 -35.698  1.00  0.00           H  
ATOM   1744 2HG  LYS A 108     -16.856  -5.457 -36.054  1.00  0.00           H  
ATOM   1745 1HD  LYS A 108     -16.856  -4.149 -38.120  1.00  0.00           H  
ATOM   1746 2HD  LYS A 108     -15.249  -3.508 -37.747  1.00  0.00           H  
ATOM   1747 1HE  LYS A 108     -15.083  -5.332 -39.370  1.00  0.00           H  
ATOM   1748 2HE  LYS A 108     -14.309  -5.793 -37.851  1.00  0.00           H  
ATOM   1749 1HZ  LYS A 108     -15.670  -7.550 -38.716  1.00  0.00           H  
ATOM   1750 2HZ  LYS A 108     -16.291  -7.020 -37.281  1.00  0.00           H  
ATOM   1751 3HZ  LYS A 108     -17.013  -6.591 -38.701  1.00  0.00           H  
ATOM   1752  N   ALA A 109     -18.424  -1.710 -33.371  1.00  0.00           N  
ATOM   1753  CA  ALA A 109     -18.670  -0.402 -32.774  1.00  0.00           C  
ATOM   1754  C   ALA A 109     -18.376  -0.416 -31.280  1.00  0.00           C  
ATOM   1755  O   ALA A 109     -17.886   0.575 -30.726  1.00  0.00           O  
ATOM   1756  CB  ALA A 109     -20.112   0.034 -33.034  1.00  0.00           C  
ATOM   1757  H   ALA A 109     -19.175  -2.179 -33.858  1.00  0.00           H  
ATOM   1758  HA  ALA A 109     -17.996   0.316 -33.240  1.00  0.00           H  
ATOM   1759 1HB  ALA A 109     -20.283   1.012 -32.582  1.00  0.00           H  
ATOM   1760 2HB  ALA A 109     -20.286   0.095 -34.108  1.00  0.00           H  
ATOM   1761 3HB  ALA A 109     -20.796  -0.691 -32.596  1.00  0.00           H  
ATOM   1762  N   VAL A 110     -18.674  -1.530 -30.608  1.00  0.00           N  
ATOM   1763  CA  VAL A 110     -18.374  -1.638 -29.184  1.00  0.00           C  
ATOM   1764  C   VAL A 110     -16.872  -1.770 -28.965  1.00  0.00           C  
ATOM   1765  O   VAL A 110     -16.310  -1.177 -28.038  1.00  0.00           O  
ATOM   1766  CB  VAL A 110     -19.094  -2.855 -28.572  1.00  0.00           C  
ATOM   1767  CG1 VAL A 110     -18.660  -3.060 -27.129  1.00  0.00           C  
ATOM   1768  CG2 VAL A 110     -20.601  -2.664 -28.660  1.00  0.00           C  
ATOM   1769  H   VAL A 110     -19.110  -2.310 -31.079  1.00  0.00           H  
ATOM   1770  HA  VAL A 110     -18.732  -0.736 -28.686  1.00  0.00           H  
ATOM   1771  HB  VAL A 110     -18.808  -3.750 -29.124  1.00  0.00           H  
ATOM   1772 1HG1 VAL A 110     -19.177  -3.924 -26.712  1.00  0.00           H  
ATOM   1773 2HG1 VAL A 110     -17.584  -3.230 -27.093  1.00  0.00           H  
ATOM   1774 3HG1 VAL A 110     -18.907  -2.173 -26.545  1.00  0.00           H  
ATOM   1775 1HG2 VAL A 110     -21.103  -3.529 -28.226  1.00  0.00           H  
ATOM   1776 2HG2 VAL A 110     -20.886  -1.765 -28.113  1.00  0.00           H  
ATOM   1777 3HG2 VAL A 110     -20.894  -2.561 -29.705  1.00  0.00           H  
ATOM   1778  N   GLU A 111     -16.199  -2.545 -29.820  1.00  0.00           N  
ATOM   1779  CA  GLU A 111     -14.748  -2.679 -29.722  1.00  0.00           C  
ATOM   1780  C   GLU A 111     -14.049  -1.342 -29.938  1.00  0.00           C  
ATOM   1781  O   GLU A 111     -13.058  -1.039 -29.264  1.00  0.00           O  
ATOM   1782  CB  GLU A 111     -14.238  -3.700 -30.742  1.00  0.00           C  
ATOM   1783  CG  GLU A 111     -14.619  -5.141 -30.433  1.00  0.00           C  
ATOM   1784  CD  GLU A 111     -14.165  -6.106 -31.493  1.00  0.00           C  
ATOM   1785  OE1 GLU A 111     -13.615  -5.667 -32.473  1.00  0.00           O  
ATOM   1786  OE2 GLU A 111     -14.368  -7.285 -31.319  1.00  0.00           O  
ATOM   1787  H   GLU A 111     -16.692  -3.047 -30.545  1.00  0.00           H  
ATOM   1788  HA  GLU A 111     -14.500  -3.031 -28.720  1.00  0.00           H  
ATOM   1789 1HB  GLU A 111     -14.629  -3.454 -31.729  1.00  0.00           H  
ATOM   1790 2HB  GLU A 111     -13.151  -3.646 -30.798  1.00  0.00           H  
ATOM   1791 1HG  GLU A 111     -14.175  -5.427 -29.481  1.00  0.00           H  
ATOM   1792 2HG  GLU A 111     -15.703  -5.205 -30.330  1.00  0.00           H  
ATOM   1793  N   MET A 112     -14.548  -0.530 -30.867  1.00  0.00           N  
ATOM   1794  CA  MET A 112     -13.922   0.749 -31.170  1.00  0.00           C  
ATOM   1795  C   MET A 112     -14.218   1.764 -30.074  1.00  0.00           C  
ATOM   1796  O   MET A 112     -15.331   1.821 -29.544  1.00  0.00           O  
ATOM   1797  CB  MET A 112     -14.414   1.282 -32.516  1.00  0.00           C  
ATOM   1798  CG  MET A 112     -14.160   0.356 -33.694  1.00  0.00           C  
ATOM   1799  SD  MET A 112     -12.411   0.099 -34.044  1.00  0.00           S  
ATOM   1800  CE  MET A 112     -12.507  -1.179 -35.295  1.00  0.00           C  
ATOM   1801  H   MET A 112     -15.378  -0.803 -31.374  1.00  0.00           H  
ATOM   1802  HA  MET A 112     -12.843   0.604 -31.212  1.00  0.00           H  
ATOM   1803 1HB  MET A 112     -15.487   1.467 -32.464  1.00  0.00           H  
ATOM   1804 2HB  MET A 112     -13.928   2.235 -32.730  1.00  0.00           H  
ATOM   1805 1HG  MET A 112     -14.609  -0.617 -33.495  1.00  0.00           H  
ATOM   1806 2HG  MET A 112     -14.623   0.771 -34.589  1.00  0.00           H  
ATOM   1807 1HE  MET A 112     -11.500  -1.450 -35.616  1.00  0.00           H  
ATOM   1808 2HE  MET A 112     -13.005  -2.057 -34.881  1.00  0.00           H  
ATOM   1809 3HE  MET A 112     -13.074  -0.809 -36.150  1.00  0.00           H  
ATOM   1810  N   THR A 113     -13.212   2.569 -29.742  1.00  0.00           N  
ATOM   1811  CA  THR A 113     -13.357   3.643 -28.770  1.00  0.00           C  
ATOM   1812  C   THR A 113     -13.396   5.020 -29.417  1.00  0.00           C  
ATOM   1813  O   THR A 113     -13.523   6.022 -28.705  1.00  0.00           O  
ATOM   1814  CB  THR A 113     -12.216   3.599 -27.737  1.00  0.00           C  
ATOM   1815  OG1 THR A 113     -10.956   3.748 -28.406  1.00  0.00           O  
ATOM   1816  CG2 THR A 113     -12.231   2.279 -26.981  1.00  0.00           C  
ATOM   1817  H   THR A 113     -12.316   2.425 -30.185  1.00  0.00           H  
ATOM   1818  HA  THR A 113     -14.304   3.510 -28.246  1.00  0.00           H  
ATOM   1819  HB  THR A 113     -12.334   4.418 -27.028  1.00  0.00           H  
ATOM   1820  HG1 THR A 113     -10.281   3.988 -27.766  1.00  0.00           H  
ATOM   1821 1HG2 THR A 113     -11.418   2.266 -26.257  1.00  0.00           H  
ATOM   1822 2HG2 THR A 113     -13.182   2.168 -26.462  1.00  0.00           H  
ATOM   1823 3HG2 THR A 113     -12.103   1.456 -27.684  1.00  0.00           H  
ATOM   1824  N   ALA A 114     -13.288   5.094 -30.741  1.00  0.00           N  
ATOM   1825  CA  ALA A 114     -13.308   6.369 -31.445  1.00  0.00           C  
ATOM   1826  C   ALA A 114     -14.749   6.844 -31.582  1.00  0.00           C  
ATOM   1827  O   ALA A 114     -15.611   6.098 -32.063  1.00  0.00           O  
ATOM   1828  CB  ALA A 114     -12.646   6.236 -32.814  1.00  0.00           C  
ATOM   1829  H   ALA A 114     -13.189   4.240 -31.272  1.00  0.00           H  
ATOM   1830  HA  ALA A 114     -12.750   7.093 -30.850  1.00  0.00           H  
ATOM   1831 1HB  ALA A 114     -12.671   7.197 -33.325  1.00  0.00           H  
ATOM   1832 2HB  ALA A 114     -11.611   5.918 -32.688  1.00  0.00           H  
ATOM   1833 3HB  ALA A 114     -13.182   5.497 -33.406  1.00  0.00           H  
ATOM   1834  N   GLN A 115     -15.013   8.082 -31.157  1.00  0.00           N  
ATOM   1835  CA  GLN A 115     -16.372   8.608 -31.217  1.00  0.00           C  
ATOM   1836  C   GLN A 115     -16.825   8.849 -32.651  1.00  0.00           C  
ATOM   1837  O   GLN A 115     -18.018   8.730 -32.949  1.00  0.00           O  
ATOM   1838  CB  GLN A 115     -16.473   9.910 -30.416  1.00  0.00           C  
ATOM   1839  CG  GLN A 115     -16.294   9.734 -28.918  1.00  0.00           C  
ATOM   1840  CD  GLN A 115     -17.378   8.869 -28.304  1.00  0.00           C  
ATOM   1841  OE1 GLN A 115     -18.572   9.100 -28.517  1.00  0.00           O  
ATOM   1842  NE2 GLN A 115     -16.968   7.866 -27.534  1.00  0.00           N  
ATOM   1843  H   GLN A 115     -14.275   8.665 -30.789  1.00  0.00           H  
ATOM   1844  HA  GLN A 115     -17.047   7.873 -30.778  1.00  0.00           H  
ATOM   1845 1HB  GLN A 115     -15.716  10.612 -30.765  1.00  0.00           H  
ATOM   1846 2HB  GLN A 115     -17.447  10.367 -30.587  1.00  0.00           H  
ATOM   1847 1HG  GLN A 115     -15.331   9.260 -28.730  1.00  0.00           H  
ATOM   1848 2HG  GLN A 115     -16.327  10.714 -28.441  1.00  0.00           H  
ATOM   1849 1HE2 GLN A 115     -17.638   7.261 -27.102  1.00  0.00           H  
ATOM   1850 2HE2 GLN A 115     -15.991   7.714 -27.388  1.00  0.00           H  
ATOM   1851  N   GLU A 116     -15.896   9.186 -33.549  1.00  0.00           N  
ATOM   1852  CA  GLU A 116     -16.255   9.375 -34.951  1.00  0.00           C  
ATOM   1853  C   GLU A 116     -16.788   8.091 -35.575  1.00  0.00           C  
ATOM   1854  O   GLU A 116     -17.658   8.146 -36.452  1.00  0.00           O  
ATOM   1855  CB  GLU A 116     -15.054   9.891 -35.742  1.00  0.00           C  
ATOM   1856  CG  GLU A 116     -14.640  11.319 -35.406  1.00  0.00           C  
ATOM   1857  CD  GLU A 116     -13.772  11.408 -34.168  1.00  0.00           C  
ATOM   1858  OE1 GLU A 116     -13.447  10.353 -33.585  1.00  0.00           O  
ATOM   1859  OE2 GLU A 116     -13.411  12.539 -33.774  1.00  0.00           O  
ATOM   1860  H   GLU A 116     -14.935   9.313 -33.266  1.00  0.00           H  
ATOM   1861  HA  GLU A 116     -17.044  10.126 -35.008  1.00  0.00           H  
ATOM   1862 1HB  GLU A 116     -14.195   9.245 -35.562  1.00  0.00           H  
ATOM   1863 2HB  GLU A 116     -15.276   9.851 -36.809  1.00  0.00           H  
ATOM   1864 1HG  GLU A 116     -14.092  11.736 -36.251  1.00  0.00           H  
ATOM   1865 2HG  GLU A 116     -15.537  11.919 -35.258  1.00  0.00           H  
ATOM   1866  N   VAL A 117     -16.279   6.935 -35.145  1.00  0.00           N  
ATOM   1867  CA  VAL A 117     -16.756   5.664 -35.681  1.00  0.00           C  
ATOM   1868  C   VAL A 117     -18.167   5.365 -35.185  1.00  0.00           C  
ATOM   1869  O   VAL A 117     -19.011   4.867 -35.938  1.00  0.00           O  
ATOM   1870  CB  VAL A 117     -15.813   4.518 -35.267  1.00  0.00           C  
ATOM   1871  CG1 VAL A 117     -16.403   3.173 -35.662  1.00  0.00           C  
ATOM   1872  CG2 VAL A 117     -14.446   4.716 -35.906  1.00  0.00           C  
ATOM   1873  H   VAL A 117     -15.555   6.930 -34.441  1.00  0.00           H  
ATOM   1874  HA  VAL A 117     -16.769   5.730 -36.770  1.00  0.00           H  
ATOM   1875  HB  VAL A 117     -15.711   4.518 -34.181  1.00  0.00           H  
ATOM   1876 1HG1 VAL A 117     -15.723   2.375 -35.362  1.00  0.00           H  
ATOM   1877 2HG1 VAL A 117     -17.364   3.037 -35.165  1.00  0.00           H  
ATOM   1878 3HG1 VAL A 117     -16.545   3.141 -36.743  1.00  0.00           H  
ATOM   1879 1HG2 VAL A 117     -13.784   3.903 -35.608  1.00  0.00           H  
ATOM   1880 2HG2 VAL A 117     -14.549   4.722 -36.992  1.00  0.00           H  
ATOM   1881 3HG2 VAL A 117     -14.025   5.665 -35.577  1.00  0.00           H  
ATOM   1882  N   LEU A 118     -18.443   5.648 -33.911  1.00  0.00           N  
ATOM   1883  CA  LEU A 118     -19.795   5.454 -33.400  1.00  0.00           C  
ATOM   1884  C   LEU A 118     -20.801   6.360 -34.096  1.00  0.00           C  
ATOM   1885  O   LEU A 118     -21.937   5.942 -34.350  1.00  0.00           O  
ATOM   1886  CB  LEU A 118     -19.829   5.717 -31.889  1.00  0.00           C  
ATOM   1887  CG  LEU A 118     -19.073   4.703 -31.020  1.00  0.00           C  
ATOM   1888  CD1 LEU A 118     -19.007   5.212 -29.586  1.00  0.00           C  
ATOM   1889  CD2 LEU A 118     -19.772   3.354 -31.090  1.00  0.00           C  
ATOM   1890  H   LEU A 118     -17.727   5.997 -33.290  1.00  0.00           H  
ATOM   1891  HA  LEU A 118     -20.089   4.421 -33.585  1.00  0.00           H  
ATOM   1892 1HB  LEU A 118     -19.400   6.700 -31.698  1.00  0.00           H  
ATOM   1893 2HB  LEU A 118     -20.868   5.726 -31.560  1.00  0.00           H  
ATOM   1894  HG  LEU A 118     -18.051   4.601 -31.385  1.00  0.00           H  
ATOM   1895 1HD1 LEU A 118     -18.470   4.491 -28.969  1.00  0.00           H  
ATOM   1896 2HD1 LEU A 118     -18.486   6.168 -29.563  1.00  0.00           H  
ATOM   1897 3HD1 LEU A 118     -20.017   5.338 -29.199  1.00  0.00           H  
ATOM   1898 1HD2 LEU A 118     -19.235   2.633 -30.474  1.00  0.00           H  
ATOM   1899 2HD2 LEU A 118     -20.794   3.454 -30.725  1.00  0.00           H  
ATOM   1900 3HD2 LEU A 118     -19.789   3.006 -32.123  1.00  0.00           H  
ATOM   1901  N   GLU A 119     -20.409   7.596 -34.413  1.00  0.00           N  
ATOM   1902  CA  GLU A 119     -21.342   8.529 -35.039  1.00  0.00           C  
ATOM   1903  C   GLU A 119     -21.726   8.087 -36.447  1.00  0.00           C  
ATOM   1904  O   GLU A 119     -22.896   8.187 -36.835  1.00  0.00           O  
ATOM   1905  CB  GLU A 119     -20.735   9.933 -35.087  1.00  0.00           C  
ATOM   1906  CG  GLU A 119     -20.622  10.616 -33.731  1.00  0.00           C  
ATOM   1907  CD  GLU A 119     -19.890  11.928 -33.796  1.00  0.00           C  
ATOM   1908  OE1 GLU A 119     -19.392  12.257 -34.845  1.00  0.00           O  
ATOM   1909  OE2 GLU A 119     -19.831  12.601 -32.795  1.00  0.00           O  
ATOM   1910  H   GLU A 119     -19.465   7.899 -34.223  1.00  0.00           H  
ATOM   1911  HA  GLU A 119     -22.253   8.561 -34.440  1.00  0.00           H  
ATOM   1912 1HB  GLU A 119     -19.736   9.883 -35.521  1.00  0.00           H  
ATOM   1913 2HB  GLU A 119     -21.341  10.570 -35.733  1.00  0.00           H  
ATOM   1914 1HG  GLU A 119     -21.623  10.790 -33.339  1.00  0.00           H  
ATOM   1915 2HG  GLU A 119     -20.103   9.948 -33.043  1.00  0.00           H  
ATOM   1916  N   ILE A 120     -20.759   7.603 -37.231  1.00  0.00           N  
ATOM   1917  CA  ILE A 120     -21.073   7.143 -38.581  1.00  0.00           C  
ATOM   1918  C   ILE A 120     -21.858   5.836 -38.531  1.00  0.00           C  
ATOM   1919  O   ILE A 120     -22.740   5.593 -39.364  1.00  0.00           O  
ATOM   1920  CB  ILE A 120     -19.792   6.945 -39.412  1.00  0.00           C  
ATOM   1921  CG1 ILE A 120     -20.138   6.424 -40.809  1.00  0.00           C  
ATOM   1922  CG2 ILE A 120     -18.841   5.993 -38.705  1.00  0.00           C  
ATOM   1923  CD1 ILE A 120     -18.935   6.240 -41.707  1.00  0.00           C  
ATOM   1924  H   ILE A 120     -19.805   7.550 -36.903  1.00  0.00           H  
ATOM   1925  HA  ILE A 120     -21.687   7.899 -39.070  1.00  0.00           H  
ATOM   1926  HB  ILE A 120     -19.295   7.905 -39.549  1.00  0.00           H  
ATOM   1927 1HG1 ILE A 120     -20.650   5.466 -40.724  1.00  0.00           H  
ATOM   1928 2HG1 ILE A 120     -20.823   7.118 -41.298  1.00  0.00           H  
ATOM   1929 1HG2 ILE A 120     -17.941   5.864 -39.307  1.00  0.00           H  
ATOM   1930 2HG2 ILE A 120     -18.571   6.403 -37.732  1.00  0.00           H  
ATOM   1931 3HG2 ILE A 120     -19.328   5.026 -38.569  1.00  0.00           H  
ATOM   1932 1HD1 ILE A 120     -19.260   5.868 -42.679  1.00  0.00           H  
ATOM   1933 2HD1 ILE A 120     -18.426   7.195 -41.835  1.00  0.00           H  
ATOM   1934 3HD1 ILE A 120     -18.252   5.522 -41.255  1.00  0.00           H  
ATOM   1935  N   ALA A 121     -21.550   4.971 -37.560  1.00  0.00           N  
ATOM   1936  CA  ALA A 121     -22.298   3.727 -37.410  1.00  0.00           C  
ATOM   1937  C   ALA A 121     -23.758   4.002 -37.071  1.00  0.00           C  
ATOM   1938  O   ALA A 121     -24.660   3.338 -37.595  1.00  0.00           O  
ATOM   1939  CB  ALA A 121     -21.653   2.847 -36.341  1.00  0.00           C  
ATOM   1940  H   ALA A 121     -20.795   5.171 -36.920  1.00  0.00           H  
ATOM   1941  HA  ALA A 121     -22.270   3.199 -38.364  1.00  0.00           H  
ATOM   1942 1HB  ALA A 121     -22.221   1.922 -36.240  1.00  0.00           H  
ATOM   1943 2HB  ALA A 121     -20.628   2.614 -36.631  1.00  0.00           H  
ATOM   1944 3HB  ALA A 121     -21.649   3.375 -35.389  1.00  0.00           H  
ATOM   1945  N   ARG A 122     -24.009   4.974 -36.192  1.00  0.00           N  
ATOM   1946  CA  ARG A 122     -25.383   5.333 -35.851  1.00  0.00           C  
ATOM   1947  C   ARG A 122     -26.148   5.825 -37.073  1.00  0.00           C  
ATOM   1948  O   ARG A 122     -27.292   5.414 -37.304  1.00  0.00           O  
ATOM   1949  CB  ARG A 122     -25.405   6.412 -34.777  1.00  0.00           C  
ATOM   1950  CG  ARG A 122     -26.791   6.901 -34.391  1.00  0.00           C  
ATOM   1951  CD  ARG A 122     -26.730   7.946 -33.337  1.00  0.00           C  
ATOM   1952  NE  ARG A 122     -25.955   9.101 -33.764  1.00  0.00           N  
ATOM   1953  CZ  ARG A 122     -26.406  10.062 -34.591  1.00  0.00           C  
ATOM   1954  NH1 ARG A 122     -27.628   9.994 -35.073  1.00  0.00           N  
ATOM   1955  NH2 ARG A 122     -25.622  11.074 -34.919  1.00  0.00           N  
ATOM   1956  H   ARG A 122     -23.248   5.473 -35.753  1.00  0.00           H  
ATOM   1957  HA  ARG A 122     -25.886   4.446 -35.463  1.00  0.00           H  
ATOM   1958 1HB  ARG A 122     -24.925   6.035 -33.875  1.00  0.00           H  
ATOM   1959 2HB  ARG A 122     -24.833   7.275 -35.117  1.00  0.00           H  
ATOM   1960 1HG  ARG A 122     -27.285   7.324 -35.266  1.00  0.00           H  
ATOM   1961 2HG  ARG A 122     -27.380   6.065 -34.011  1.00  0.00           H  
ATOM   1962 1HD  ARG A 122     -27.739   8.282 -33.099  1.00  0.00           H  
ATOM   1963 2HD  ARG A 122     -26.265   7.534 -32.442  1.00  0.00           H  
ATOM   1964  HE  ARG A 122     -25.010   9.187 -33.413  1.00  0.00           H  
ATOM   1965 1HH1 ARG A 122     -28.228   9.221 -34.823  1.00  0.00           H  
ATOM   1966 2HH1 ARG A 122     -27.966  10.715 -35.694  1.00  0.00           H  
ATOM   1967 1HH2 ARG A 122     -24.683  11.126 -34.549  1.00  0.00           H  
ATOM   1968 2HH2 ARG A 122     -25.961  11.794 -35.540  1.00  0.00           H  
ATOM   1969  N   ALA A 123     -25.539   6.710 -37.865  1.00  0.00           N  
ATOM   1970  CA  ALA A 123     -26.219   7.236 -39.043  1.00  0.00           C  
ATOM   1971  C   ALA A 123     -26.535   6.138 -40.049  1.00  0.00           C  
ATOM   1972  O   ALA A 123     -27.616   6.142 -40.649  1.00  0.00           O  
ATOM   1973  CB  ALA A 123     -25.373   8.327 -39.698  1.00  0.00           C  
ATOM   1974  H   ALA A 123     -24.602   7.024 -37.657  1.00  0.00           H  
ATOM   1975  HA  ALA A 123     -27.166   7.670 -38.722  1.00  0.00           H  
ATOM   1976 1HB  ALA A 123     -25.891   8.711 -40.576  1.00  0.00           H  
ATOM   1977 2HB  ALA A 123     -25.212   9.138 -38.987  1.00  0.00           H  
ATOM   1978 3HB  ALA A 123     -24.412   7.911 -39.997  1.00  0.00           H  
ATOM   1979  N   ALA A 124     -25.611   5.195 -40.253  1.00  0.00           N  
ATOM   1980  CA  ALA A 124     -25.861   4.114 -41.199  1.00  0.00           C  
ATOM   1981  C   ALA A 124     -26.975   3.198 -40.706  1.00  0.00           C  
ATOM   1982  O   ALA A 124     -27.798   2.731 -41.502  1.00  0.00           O  
ATOM   1983  CB  ALA A 124     -24.577   3.321 -41.444  1.00  0.00           C  
ATOM   1984  H   ALA A 124     -24.732   5.222 -39.756  1.00  0.00           H  
ATOM   1985  HA  ALA A 124     -26.184   4.555 -42.141  1.00  0.00           H  
ATOM   1986 1HB  ALA A 124     -24.776   2.516 -42.151  1.00  0.00           H  
ATOM   1987 2HB  ALA A 124     -23.813   3.983 -41.852  1.00  0.00           H  
ATOM   1988 3HB  ALA A 124     -24.226   2.899 -40.504  1.00  0.00           H  
ATOM   1989  N   LEU A 125     -27.011   2.921 -39.400  1.00  0.00           N  
ATOM   1990  CA  LEU A 125     -28.058   2.059 -38.858  1.00  0.00           C  
ATOM   1991  C   LEU A 125     -29.428   2.720 -38.957  1.00  0.00           C  
ATOM   1992  O   LEU A 125     -30.423   2.054 -39.261  1.00  0.00           O  
ATOM   1993  CB  LEU A 125     -27.738   1.695 -37.410  1.00  0.00           C  
ATOM   1994  CG  LEU A 125     -26.565   0.735 -37.198  1.00  0.00           C  
ATOM   1995  CD1 LEU A 125     -26.139   0.739 -35.745  1.00  0.00           C  
ATOM   1996  CD2 LEU A 125     -26.940  -0.670 -37.628  1.00  0.00           C  
ATOM   1997  H   LEU A 125     -26.317   3.306 -38.776  1.00  0.00           H  
ATOM   1998  HA  LEU A 125     -28.081   1.136 -39.437  1.00  0.00           H  
ATOM   1999 1HB  LEU A 125     -27.514   2.610 -36.865  1.00  0.00           H  
ATOM   2000 2HB  LEU A 125     -28.620   1.236 -36.964  1.00  0.00           H  
ATOM   2001  HG  LEU A 125     -25.711   1.068 -37.787  1.00  0.00           H  
ATOM   2002 1HD1 LEU A 125     -25.304   0.050 -35.610  1.00  0.00           H  
ATOM   2003 2HD1 LEU A 125     -25.829   1.744 -35.460  1.00  0.00           H  
ATOM   2004 3HD1 LEU A 125     -26.972   0.424 -35.120  1.00  0.00           H  
ATOM   2005 1HD2 LEU A 125     -26.092  -1.338 -37.470  1.00  0.00           H  
ATOM   2006 2HD2 LEU A 125     -27.790  -1.017 -37.039  1.00  0.00           H  
ATOM   2007 3HD2 LEU A 125     -27.208  -0.668 -38.685  1.00  0.00           H  
ATOM   2008  N   LYS A 126     -29.503   4.029 -38.700  1.00  0.00           N  
ATOM   2009  CA  LYS A 126     -30.773   4.732 -38.858  1.00  0.00           C  
ATOM   2010  C   LYS A 126     -31.202   4.780 -40.319  1.00  0.00           C  
ATOM   2011  O   LYS A 126     -32.400   4.699 -40.615  1.00  0.00           O  
ATOM   2012  CB  LYS A 126     -30.680   6.142 -38.277  1.00  0.00           C  
ATOM   2013  CG  LYS A 126     -30.692   6.179 -36.757  1.00  0.00           C  
ATOM   2014  CD  LYS A 126     -30.793   7.601 -36.229  1.00  0.00           C  
ATOM   2015  CE  LYS A 126     -31.000   7.617 -34.720  1.00  0.00           C  
ATOM   2016  NZ  LYS A 126     -31.280   8.987 -34.205  1.00  0.00           N  
ATOM   2017  H   LYS A 126     -28.690   4.545 -38.395  1.00  0.00           H  
ATOM   2018  HA  LYS A 126     -31.540   4.191 -38.304  1.00  0.00           H  
ATOM   2019 1HB  LYS A 126     -29.761   6.617 -38.622  1.00  0.00           H  
ATOM   2020 2HB  LYS A 126     -31.515   6.741 -38.641  1.00  0.00           H  
ATOM   2021 1HG  LYS A 126     -31.543   5.606 -36.385  1.00  0.00           H  
ATOM   2022 2HG  LYS A 126     -29.778   5.727 -36.374  1.00  0.00           H  
ATOM   2023 1HD  LYS A 126     -29.879   8.145 -36.469  1.00  0.00           H  
ATOM   2024 2HD  LYS A 126     -31.632   8.108 -36.707  1.00  0.00           H  
ATOM   2025 1HE  LYS A 126     -31.837   6.970 -34.462  1.00  0.00           H  
ATOM   2026 2HE  LYS A 126     -30.107   7.235 -34.226  1.00  0.00           H  
ATOM   2027 1HZ  LYS A 126     -31.409   8.951 -33.204  1.00  0.00           H  
ATOM   2028 2HZ  LYS A 126     -30.502   9.594 -34.421  1.00  0.00           H  
ATOM   2029 3HZ  LYS A 126     -32.117   9.347 -34.639  1.00  0.00           H  
ATOM   2030  N   ALA A 127     -30.245   4.917 -41.241  1.00  0.00           N  
ATOM   2031  CA  ALA A 127     -30.574   4.863 -42.660  1.00  0.00           C  
ATOM   2032  C   ALA A 127     -31.182   3.517 -43.032  1.00  0.00           C  
ATOM   2033  O   ALA A 127     -32.180   3.461 -43.760  1.00  0.00           O  
ATOM   2034  CB  ALA A 127     -29.328   5.141 -43.501  1.00  0.00           C  
ATOM   2035  H   ALA A 127     -29.284   5.058 -40.963  1.00  0.00           H  
ATOM   2036  HA  ALA A 127     -31.317   5.634 -42.865  1.00  0.00           H  
ATOM   2037 1HB  ALA A 127     -29.586   5.099 -44.559  1.00  0.00           H  
ATOM   2038 2HB  ALA A 127     -28.941   6.132 -43.261  1.00  0.00           H  
ATOM   2039 3HB  ALA A 127     -28.568   4.393 -43.282  1.00  0.00           H  
ATOM   2040  N   ALA A 128     -30.590   2.422 -42.550  1.00  0.00           N  
ATOM   2041  CA  ALA A 128     -31.149   1.102 -42.824  1.00  0.00           C  
ATOM   2042  C   ALA A 128     -32.540   0.959 -42.220  1.00  0.00           C  
ATOM   2043  O   ALA A 128     -33.408   0.299 -42.801  1.00  0.00           O  
ATOM   2044  CB  ALA A 128     -30.216   0.014 -42.295  1.00  0.00           C  
ATOM   2045  H   ALA A 128     -29.751   2.495 -41.992  1.00  0.00           H  
ATOM   2046  HA  ALA A 128     -31.240   0.991 -43.905  1.00  0.00           H  
ATOM   2047 1HB  ALA A 128     -30.644  -0.966 -42.505  1.00  0.00           H  
ATOM   2048 2HB  ALA A 128     -29.245   0.099 -42.782  1.00  0.00           H  
ATOM   2049 3HB  ALA A 128     -30.093   0.133 -41.219  1.00  0.00           H  
ATOM   2050  N   GLN A 129     -32.767   1.568 -41.053  1.00  0.00           N  
ATOM   2051  CA  GLN A 129     -34.095   1.539 -40.447  1.00  0.00           C  
ATOM   2052  C   GLN A 129     -35.103   2.340 -41.260  1.00  0.00           C  
ATOM   2053  O   GLN A 129     -36.294   2.007 -41.275  1.00  0.00           O  
ATOM   2054  CB  GLN A 129     -34.031   2.072 -39.014  1.00  0.00           C  
ATOM   2055  CG  GLN A 129     -33.470   1.093 -37.996  1.00  0.00           C  
ATOM   2056  CD  GLN A 129     -34.437  -0.030 -37.675  1.00  0.00           C  
ATOM   2057  OE1 GLN A 129     -35.630   0.200 -37.474  1.00  0.00           O  
ATOM   2058  NE2 GLN A 129     -33.925  -1.253 -37.615  1.00  0.00           N  
ATOM   2059  H   GLN A 129     -32.020   2.053 -40.578  1.00  0.00           H  
ATOM   2060  HA  GLN A 129     -34.440   0.506 -40.418  1.00  0.00           H  
ATOM   2061 1HB  GLN A 129     -33.411   2.970 -38.987  1.00  0.00           H  
ATOM   2062 2HB  GLN A 129     -35.031   2.355 -38.686  1.00  0.00           H  
ATOM   2063 1HG  GLN A 129     -32.556   0.652 -38.396  1.00  0.00           H  
ATOM   2064 2HG  GLN A 129     -33.251   1.630 -37.073  1.00  0.00           H  
ATOM   2065 1HE2 GLN A 129     -34.515  -2.034 -37.407  1.00  0.00           H  
ATOM   2066 2HE2 GLN A 129     -32.949  -1.396 -37.778  1.00  0.00           H  
ATOM   2067  N   ALA A 130     -34.649   3.397 -41.937  1.00  0.00           N  
ATOM   2068  CA  ALA A 130     -35.557   4.225 -42.724  1.00  0.00           C  
ATOM   2069  C   ALA A 130     -36.103   3.462 -43.924  1.00  0.00           C  
ATOM   2070  O   ALA A 130     -37.301   3.532 -44.226  1.00  0.00           O  
ATOM   2071  CB  ALA A 130     -34.846   5.501 -43.173  1.00  0.00           C  
ATOM   2072  H   ALA A 130     -33.667   3.632 -41.910  1.00  0.00           H  
ATOM   2073  HA  ALA A 130     -36.401   4.498 -42.091  1.00  0.00           H  
ATOM   2074 1HB  ALA A 130     -35.532   6.113 -43.760  1.00  0.00           H  
ATOM   2075 2HB  ALA A 130     -34.517   6.062 -42.299  1.00  0.00           H  
ATOM   2076 3HB  ALA A 130     -33.982   5.241 -43.783  1.00  0.00           H  
ATOM   2077  N   PHE A 131     -35.238   2.727 -44.625  1.00  0.00           N  
ATOM   2078  CA  PHE A 131     -35.602   1.992 -45.835  1.00  0.00           C  
ATOM   2079  C   PHE A 131     -35.016   0.585 -45.750  1.00  0.00           C  
ATOM   2080  O   PHE A 131     -34.090   0.240 -46.500  1.00  0.00           O  
ATOM   2081  CB  PHE A 131     -35.129   2.724 -47.091  1.00  0.00           C  
ATOM   2082  CG  PHE A 131     -33.814   3.442 -46.926  1.00  0.00           C  
ATOM   2083  CD1 PHE A 131     -33.779   4.790 -46.602  1.00  0.00           C  
ATOM   2084  CD2 PHE A 131     -32.612   2.774 -47.110  1.00  0.00           C  
ATOM   2085  CE1 PHE A 131     -32.573   5.453 -46.452  1.00  0.00           C  
ATOM   2086  CE2 PHE A 131     -31.405   3.433 -46.962  1.00  0.00           C  
ATOM   2087  CZ  PHE A 131     -31.387   4.773 -46.634  1.00  0.00           C  
ATOM   2088  H   PHE A 131     -34.286   2.685 -44.291  1.00  0.00           H  
ATOM   2089  HA  PHE A 131     -36.690   1.937 -45.892  1.00  0.00           H  
ATOM   2090 1HB  PHE A 131     -35.025   2.013 -47.910  1.00  0.00           H  
ATOM   2091 2HB  PHE A 131     -35.878   3.457 -47.389  1.00  0.00           H  
ATOM   2092  HD1 PHE A 131     -34.718   5.327 -46.463  1.00  0.00           H  
ATOM   2093  HD2 PHE A 131     -32.628   1.716 -47.370  1.00  0.00           H  
ATOM   2094  HE1 PHE A 131     -32.564   6.510 -46.191  1.00  0.00           H  
ATOM   2095  HE2 PHE A 131     -30.468   2.895 -47.105  1.00  0.00           H  
ATOM   2096  HZ  PHE A 131     -30.437   5.293 -46.519  1.00  0.00           H  
ATOM   2097  N   PRO A 132     -35.534  -0.255 -44.858  1.00  0.00           N  
ATOM   2098  CA  PRO A 132     -34.994  -1.612 -44.722  1.00  0.00           C  
ATOM   2099  C   PRO A 132     -35.380  -2.486 -45.906  1.00  0.00           C  
ATOM   2100  O   PRO A 132     -36.307  -2.193 -46.664  1.00  0.00           O  
ATOM   2101  CB  PRO A 132     -35.634  -2.112 -43.423  1.00  0.00           C  
ATOM   2102  CG  PRO A 132     -36.918  -1.361 -43.336  1.00  0.00           C  
ATOM   2103  CD  PRO A 132     -36.587   0.010 -43.861  1.00  0.00           C  
ATOM   2104  HA  PRO A 132     -33.900  -1.558 -44.624  1.00  0.00           H  
ATOM   2105 1HB  PRO A 132     -35.778  -3.202 -43.471  1.00  0.00           H  
ATOM   2106 2HB  PRO A 132     -34.965  -1.913 -42.573  1.00  0.00           H  
ATOM   2107 1HG  PRO A 132     -37.694  -1.867 -43.931  1.00  0.00           H  
ATOM   2108 2HG  PRO A 132     -37.277  -1.343 -42.297  1.00  0.00           H  
ATOM   2109 1HD  PRO A 132     -37.481   0.451 -44.325  1.00  0.00           H  
ATOM   2110 2HD  PRO A 132     -36.226   0.642 -43.037  1.00  0.00           H  
ATOM   2111  N   ASN A 133     -34.634  -3.583 -46.050  1.00  0.00           N  
ATOM   2112  CA  ASN A 133     -34.845  -4.562 -47.119  1.00  0.00           C  
ATOM   2113  C   ASN A 133     -34.688  -3.918 -48.497  1.00  0.00           C  
ATOM   2114  O   ASN A 133     -35.463  -4.168 -49.423  1.00  0.00           O  
ATOM   2115  CB  ASN A 133     -36.209  -5.212 -46.987  1.00  0.00           C  
ATOM   2116  CG  ASN A 133     -36.309  -6.506 -47.747  1.00  0.00           C  
ATOM   2117  OD1 ASN A 133     -35.319  -7.231 -47.893  1.00  0.00           O  
ATOM   2118  ND2 ASN A 133     -37.485  -6.808 -48.233  1.00  0.00           N  
ATOM   2119  H   ASN A 133     -33.891  -3.736 -45.383  1.00  0.00           H  
ATOM   2120  HA  ASN A 133     -34.081  -5.337 -47.035  1.00  0.00           H  
ATOM   2121 1HB  ASN A 133     -36.419  -5.405 -45.934  1.00  0.00           H  
ATOM   2122 2HB  ASN A 133     -36.975  -4.529 -47.354  1.00  0.00           H  
ATOM   2123 1HD2 ASN A 133     -37.611  -7.657 -48.748  1.00  0.00           H  
ATOM   2124 2HD2 ASN A 133     -38.258  -6.192 -48.091  1.00  0.00           H  
ATOM   2125  N   THR A 134     -33.668  -3.075 -48.625  1.00  0.00           N  
ATOM   2126  CA  THR A 134     -33.342  -2.427 -49.886  1.00  0.00           C  
ATOM   2127  C   THR A 134     -31.869  -2.647 -50.199  1.00  0.00           C  
ATOM   2128  O   THR A 134     -31.055  -2.906 -49.309  1.00  0.00           O  
ATOM   2129  CB  THR A 134     -33.654  -0.919 -49.846  1.00  0.00           C  
ATOM   2130  OG1 THR A 134     -32.832  -0.284 -48.858  1.00  0.00           O  
ATOM   2131  CG2 THR A 134     -35.119  -0.687 -49.509  1.00  0.00           C  
ATOM   2132  H   THR A 134     -33.102  -2.881 -47.812  1.00  0.00           H  
ATOM   2133  HA  THR A 134     -33.946  -2.878 -50.673  1.00  0.00           H  
ATOM   2134  HB  THR A 134     -33.437  -0.477 -50.818  1.00  0.00           H  
ATOM   2135  HG1 THR A 134     -33.332  -0.184 -48.044  1.00  0.00           H  
ATOM   2136 1HG2 THR A 134     -35.321   0.384 -49.486  1.00  0.00           H  
ATOM   2137 2HG2 THR A 134     -35.746  -1.159 -50.264  1.00  0.00           H  
ATOM   2138 3HG2 THR A 134     -35.340  -1.118 -48.533  1.00  0.00           H  
ATOM   2139  N   GLU A 135     -31.538  -2.556 -51.489  1.00  0.00           N  
ATOM   2140  CA  GLU A 135     -30.148  -2.712 -51.902  1.00  0.00           C  
ATOM   2141  C   GLU A 135     -29.260  -1.643 -51.279  1.00  0.00           C  
ATOM   2142  O   GLU A 135     -28.147  -1.945 -50.834  1.00  0.00           O  
ATOM   2143  CB  GLU A 135     -30.036  -2.654 -53.427  1.00  0.00           C  
ATOM   2144  CG  GLU A 135     -28.621  -2.834 -53.961  1.00  0.00           C  
ATOM   2145  CD  GLU A 135     -28.558  -2.827 -55.462  1.00  0.00           C  
ATOM   2146  OE1 GLU A 135     -29.587  -2.691 -56.081  1.00  0.00           O  
ATOM   2147  OE2 GLU A 135     -27.480  -2.959 -55.992  1.00  0.00           O  
ATOM   2148  H   GLU A 135     -32.242  -2.379 -52.191  1.00  0.00           H  
ATOM   2149  HA  GLU A 135     -29.793  -3.685 -51.562  1.00  0.00           H  
ATOM   2150 1HB  GLU A 135     -30.661  -3.431 -53.867  1.00  0.00           H  
ATOM   2151 2HB  GLU A 135     -30.407  -1.693 -53.783  1.00  0.00           H  
ATOM   2152 1HG  GLU A 135     -27.995  -2.030 -53.578  1.00  0.00           H  
ATOM   2153 2HG  GLU A 135     -28.222  -3.777 -53.589  1.00  0.00           H  
ATOM   2154  N   LEU A 136     -29.737  -0.398 -51.227  1.00  0.00           N  
ATOM   2155  CA  LEU A 136     -28.926   0.688 -50.689  1.00  0.00           C  
ATOM   2156  C   LEU A 136     -28.656   0.501 -49.200  1.00  0.00           C  
ATOM   2157  O   LEU A 136     -27.542   0.767 -48.735  1.00  0.00           O  
ATOM   2158  CB  LEU A 136     -29.620   2.028 -50.951  1.00  0.00           C  
ATOM   2159  CG  LEU A 136     -28.893   3.345 -50.655  1.00  0.00           C  
ATOM   2160  CD1 LEU A 136     -29.238   4.377 -51.714  1.00  0.00           C  
ATOM   2161  CD2 LEU A 136     -29.236   3.887 -49.281  1.00  0.00           C  
ATOM   2162  H   LEU A 136     -30.668  -0.197 -51.562  1.00  0.00           H  
ATOM   2163  HA  LEU A 136     -27.969   0.695 -51.209  1.00  0.00           H  
ATOM   2164 1HB  LEU A 136     -29.889   2.079 -52.005  1.00  0.00           H  
ATOM   2165 2HB  LEU A 136     -30.536   2.067 -50.362  1.00  0.00           H  
ATOM   2166  HG  LEU A 136     -27.815   3.183 -50.697  1.00  0.00           H  
ATOM   2167 1HD1 LEU A 136     -28.717   5.310 -51.497  1.00  0.00           H  
ATOM   2168 2HD1 LEU A 136     -28.931   4.010 -52.693  1.00  0.00           H  
ATOM   2169 3HD1 LEU A 136     -30.314   4.553 -51.712  1.00  0.00           H  
ATOM   2170 1HD2 LEU A 136     -28.698   4.821 -49.112  1.00  0.00           H  
ATOM   2171 2HD2 LEU A 136     -30.309   4.070 -49.221  1.00  0.00           H  
ATOM   2172 3HD2 LEU A 136     -28.949   3.160 -48.521  1.00  0.00           H  
ATOM   2173  N   ALA A 137     -29.656   0.042 -48.442  1.00  0.00           N  
ATOM   2174  CA  ALA A 137     -29.461  -0.200 -47.016  1.00  0.00           C  
ATOM   2175  C   ALA A 137     -28.290  -1.142 -46.761  1.00  0.00           C  
ATOM   2176  O   ALA A 137     -27.517  -0.939 -45.817  1.00  0.00           O  
ATOM   2177  CB  ALA A 137     -30.741  -0.759 -46.398  1.00  0.00           C  
ATOM   2178  H   ALA A 137     -30.560  -0.143 -48.853  1.00  0.00           H  
ATOM   2179  HA  ALA A 137     -29.227   0.752 -46.540  1.00  0.00           H  
ATOM   2180 1HB  ALA A 137     -30.585  -0.935 -45.334  1.00  0.00           H  
ATOM   2181 2HB  ALA A 137     -31.553  -0.043 -46.532  1.00  0.00           H  
ATOM   2182 3HB  ALA A 137     -31.001  -1.696 -46.887  1.00  0.00           H  
ATOM   2183  N   GLU A 138     -28.149  -2.186 -47.582  1.00  0.00           N  
ATOM   2184  CA  GLU A 138     -27.021  -3.100 -47.421  1.00  0.00           C  
ATOM   2185  C   GLU A 138     -25.693  -2.393 -47.662  1.00  0.00           C  
ATOM   2186  O   GLU A 138     -24.708  -2.650 -46.959  1.00  0.00           O  
ATOM   2187  CB  GLU A 138     -27.156  -4.287 -48.377  1.00  0.00           C  
ATOM   2188  CG  GLU A 138     -28.270  -5.259 -48.018  1.00  0.00           C  
ATOM   2189  CD  GLU A 138     -28.390  -6.397 -48.994  1.00  0.00           C  
ATOM   2190  OE1 GLU A 138     -27.711  -6.373 -49.993  1.00  0.00           O  
ATOM   2191  OE2 GLU A 138     -29.160  -7.292 -48.740  1.00  0.00           O  
ATOM   2192  H   GLU A 138     -28.816  -2.355 -48.321  1.00  0.00           H  
ATOM   2193  HA  GLU A 138     -27.023  -3.474 -46.397  1.00  0.00           H  
ATOM   2194 1HB  GLU A 138     -27.343  -3.921 -49.387  1.00  0.00           H  
ATOM   2195 2HB  GLU A 138     -26.219  -4.844 -48.400  1.00  0.00           H  
ATOM   2196 1HG  GLU A 138     -28.078  -5.666 -47.026  1.00  0.00           H  
ATOM   2197 2HG  GLU A 138     -29.214  -4.717 -47.983  1.00  0.00           H  
ATOM   2198  N   LEU A 139     -25.645  -1.498 -48.652  1.00  0.00           N  
ATOM   2199  CA  LEU A 139     -24.416  -0.756 -48.916  1.00  0.00           C  
ATOM   2200  C   LEU A 139     -24.096   0.224 -47.795  1.00  0.00           C  
ATOM   2201  O   LEU A 139     -22.920   0.426 -47.470  1.00  0.00           O  
ATOM   2202  CB  LEU A 139     -24.533   0.005 -50.243  1.00  0.00           C  
ATOM   2203  CG  LEU A 139     -24.052  -0.751 -51.488  1.00  0.00           C  
ATOM   2204  CD1 LEU A 139     -24.903  -1.998 -51.686  1.00  0.00           C  
ATOM   2205  CD2 LEU A 139     -24.131   0.164 -52.700  1.00  0.00           C  
ATOM   2206  H   LEU A 139     -26.457  -1.326 -49.228  1.00  0.00           H  
ATOM   2207  HA  LEU A 139     -23.593  -1.466 -48.989  1.00  0.00           H  
ATOM   2208 1HB  LEU A 139     -25.577   0.270 -50.400  1.00  0.00           H  
ATOM   2209 2HB  LEU A 139     -23.953   0.925 -50.168  1.00  0.00           H  
ATOM   2210  HG  LEU A 139     -23.019  -1.071 -51.342  1.00  0.00           H  
ATOM   2211 1HD1 LEU A 139     -24.560  -2.536 -52.571  1.00  0.00           H  
ATOM   2212 2HD1 LEU A 139     -24.811  -2.643 -50.812  1.00  0.00           H  
ATOM   2213 3HD1 LEU A 139     -25.945  -1.709 -51.818  1.00  0.00           H  
ATOM   2214 1HD2 LEU A 139     -23.788  -0.373 -53.585  1.00  0.00           H  
ATOM   2215 2HD2 LEU A 139     -25.163   0.484 -52.848  1.00  0.00           H  
ATOM   2216 3HD2 LEU A 139     -23.499   1.038 -52.538  1.00  0.00           H  
ATOM   2217  N   MET A 140     -25.118   0.838 -47.196  1.00  0.00           N  
ATOM   2218  CA  MET A 140     -24.881   1.825 -46.148  1.00  0.00           C  
ATOM   2219  C   MET A 140     -24.221   1.197 -44.927  1.00  0.00           C  
ATOM   2220  O   MET A 140     -23.300   1.776 -44.338  1.00  0.00           O  
ATOM   2221  CB  MET A 140     -26.194   2.498 -45.753  1.00  0.00           C  
ATOM   2222  CG  MET A 140     -26.738   3.472 -46.787  1.00  0.00           C  
ATOM   2223  SD  MET A 140     -25.575   4.794 -47.177  1.00  0.00           S  
ATOM   2224  CE  MET A 140     -25.482   5.639 -45.603  1.00  0.00           C  
ATOM   2225  H   MET A 140     -26.068   0.624 -47.465  1.00  0.00           H  
ATOM   2226  HA  MET A 140     -24.200   2.583 -46.534  1.00  0.00           H  
ATOM   2227 1HB  MET A 140     -26.955   1.739 -45.577  1.00  0.00           H  
ATOM   2228 2HB  MET A 140     -26.057   3.045 -44.819  1.00  0.00           H  
ATOM   2229 1HG  MET A 140     -26.971   2.935 -47.707  1.00  0.00           H  
ATOM   2230 2HG  MET A 140     -27.658   3.922 -46.415  1.00  0.00           H  
ATOM   2231 1HE  MET A 140     -24.799   6.485 -45.683  1.00  0.00           H  
ATOM   2232 2HE  MET A 140     -26.473   5.999 -45.323  1.00  0.00           H  
ATOM   2233 3HE  MET A 140     -25.118   4.950 -44.841  1.00  0.00           H  
ATOM   2234  N   LEU A 141     -24.686   0.013 -44.523  1.00  0.00           N  
ATOM   2235  CA  LEU A 141     -24.081  -0.660 -43.378  1.00  0.00           C  
ATOM   2236  C   LEU A 141     -22.664  -1.130 -43.689  1.00  0.00           C  
ATOM   2237  O   LEU A 141     -21.777  -1.054 -42.831  1.00  0.00           O  
ATOM   2238  CB  LEU A 141     -24.940  -1.859 -42.956  1.00  0.00           C  
ATOM   2239  CG  LEU A 141     -26.351  -1.523 -42.457  1.00  0.00           C  
ATOM   2240  CD1 LEU A 141     -27.098  -2.812 -42.140  1.00  0.00           C  
ATOM   2241  CD2 LEU A 141     -26.257  -0.629 -41.229  1.00  0.00           C  
ATOM   2242  H   LEU A 141     -25.459  -0.428 -45.001  1.00  0.00           H  
ATOM   2243  HA  LEU A 141     -24.030   0.046 -42.549  1.00  0.00           H  
ATOM   2244 1HB  LEU A 141     -25.040  -2.531 -43.807  1.00  0.00           H  
ATOM   2245 2HB  LEU A 141     -24.425  -2.392 -42.157  1.00  0.00           H  
ATOM   2246  HG  LEU A 141     -26.901  -1.004 -43.243  1.00  0.00           H  
ATOM   2247 1HD1 LEU A 141     -28.101  -2.573 -41.786  1.00  0.00           H  
ATOM   2248 2HD1 LEU A 141     -27.167  -3.424 -43.039  1.00  0.00           H  
ATOM   2249 3HD1 LEU A 141     -26.561  -3.362 -41.367  1.00  0.00           H  
ATOM   2250 1HD2 LEU A 141     -27.260  -0.390 -40.875  1.00  0.00           H  
ATOM   2251 2HD2 LEU A 141     -25.709  -1.149 -40.444  1.00  0.00           H  
ATOM   2252 3HD2 LEU A 141     -25.735   0.291 -41.489  1.00  0.00           H  
ATOM   2253  N   ARG A 142     -22.434  -1.623 -44.908  1.00  0.00           N  
ATOM   2254  CA  ARG A 142     -21.086  -2.014 -45.311  1.00  0.00           C  
ATOM   2255  C   ARG A 142     -20.154  -0.809 -45.401  1.00  0.00           C  
ATOM   2256  O   ARG A 142     -18.972  -0.918 -45.055  1.00  0.00           O  
ATOM   2257  CB  ARG A 142     -21.138  -2.781 -46.635  1.00  0.00           C  
ATOM   2258  CG  ARG A 142     -19.816  -3.416 -47.051  1.00  0.00           C  
ATOM   2259  CD  ARG A 142     -20.030  -4.532 -48.066  1.00  0.00           C  
ATOM   2260  NE  ARG A 142     -20.626  -4.056 -49.312  1.00  0.00           N  
ATOM   2261  CZ  ARG A 142     -19.927  -3.600 -50.347  1.00  0.00           C  
ATOM   2262  NH1 ARG A 142     -18.603  -3.560 -50.290  1.00  0.00           N  
ATOM   2263  NH2 ARG A 142     -20.552  -3.188 -51.442  1.00  0.00           N  
ATOM   2264  H   ARG A 142     -23.194  -1.731 -45.565  1.00  0.00           H  
ATOM   2265  HA  ARG A 142     -20.687  -2.700 -44.562  1.00  0.00           H  
ATOM   2266 1HB  ARG A 142     -21.881  -3.573 -46.568  1.00  0.00           H  
ATOM   2267 2HB  ARG A 142     -21.449  -2.107 -47.434  1.00  0.00           H  
ATOM   2268 1HG  ARG A 142     -19.174  -2.658 -47.502  1.00  0.00           H  
ATOM   2269 2HG  ARG A 142     -19.321  -3.835 -46.175  1.00  0.00           H  
ATOM   2270 1HD  ARG A 142     -19.072  -4.992 -48.309  1.00  0.00           H  
ATOM   2271 2HD  ARG A 142     -20.697  -5.284 -47.645  1.00  0.00           H  
ATOM   2272  HE  ARG A 142     -21.634  -4.076 -49.389  1.00  0.00           H  
ATOM   2273 1HH1 ARG A 142     -18.123  -3.879 -49.460  1.00  0.00           H  
ATOM   2274 2HH1 ARG A 142     -18.075  -3.214 -51.078  1.00  0.00           H  
ATOM   2275 1HH2 ARG A 142     -21.561  -3.220 -51.491  1.00  0.00           H  
ATOM   2276 2HH2 ARG A 142     -20.019  -2.841 -52.227  1.00  0.00           H  
ATOM   2277  N   LEU A 143     -20.662   0.338 -45.862  1.00  0.00           N  
ATOM   2278  CA  LEU A 143     -19.848   1.551 -45.888  1.00  0.00           C  
ATOM   2279  C   LEU A 143     -19.337   1.901 -44.497  1.00  0.00           C  
ATOM   2280  O   LEU A 143     -18.145   2.177 -44.317  1.00  0.00           O  
ATOM   2281  CB  LEU A 143     -20.653   2.714 -46.470  1.00  0.00           C  
ATOM   2282  CG  LEU A 143     -19.901   4.023 -46.732  1.00  0.00           C  
ATOM   2283  CD1 LEU A 143     -20.461   4.733 -47.953  1.00  0.00           C  
ATOM   2284  CD2 LEU A 143     -19.970   4.935 -45.516  1.00  0.00           C  
ATOM   2285  H   LEU A 143     -21.614   0.376 -46.197  1.00  0.00           H  
ATOM   2286  HA  LEU A 143     -18.990   1.378 -46.536  1.00  0.00           H  
ATOM   2287 1HB  LEU A 143     -21.081   2.399 -47.420  1.00  0.00           H  
ATOM   2288 2HB  LEU A 143     -21.469   2.948 -45.786  1.00  0.00           H  
ATOM   2289  HG  LEU A 143     -18.855   3.805 -46.951  1.00  0.00           H  
ATOM   2290 1HD1 LEU A 143     -19.910   5.659 -48.118  1.00  0.00           H  
ATOM   2291 2HD1 LEU A 143     -20.357   4.089 -48.826  1.00  0.00           H  
ATOM   2292 3HD1 LEU A 143     -21.513   4.960 -47.790  1.00  0.00           H  
ATOM   2293 1HD2 LEU A 143     -19.429   5.859 -45.723  1.00  0.00           H  
ATOM   2294 2HD2 LEU A 143     -21.012   5.167 -45.293  1.00  0.00           H  
ATOM   2295 3HD2 LEU A 143     -19.519   4.433 -44.660  1.00  0.00           H  
ATOM   2296  N   ALA A 144     -20.226   1.901 -43.500  1.00  0.00           N  
ATOM   2297  CA  ALA A 144     -19.817   2.244 -42.142  1.00  0.00           C  
ATOM   2298  C   ALA A 144     -18.773   1.272 -41.609  1.00  0.00           C  
ATOM   2299  O   ALA A 144     -17.841   1.688 -40.910  1.00  0.00           O  
ATOM   2300  CB  ALA A 144     -21.034   2.275 -41.219  1.00  0.00           C  
ATOM   2301  H   ALA A 144     -21.191   1.663 -43.678  1.00  0.00           H  
ATOM   2302  HA  ALA A 144     -19.364   3.235 -42.165  1.00  0.00           H  
ATOM   2303 1HB  ALA A 144     -20.718   2.532 -40.208  1.00  0.00           H  
ATOM   2304 2HB  ALA A 144     -21.744   3.021 -41.578  1.00  0.00           H  
ATOM   2305 3HB  ALA A 144     -21.511   1.296 -41.212  1.00  0.00           H  
ATOM   2306  N   GLU A 145     -18.914  -0.018 -41.923  1.00  0.00           N  
ATOM   2307  CA  GLU A 145     -17.936  -1.005 -41.477  1.00  0.00           C  
ATOM   2308  C   GLU A 145     -16.555  -0.703 -42.046  1.00  0.00           C  
ATOM   2309  O   GLU A 145     -15.554  -0.732 -41.321  1.00  0.00           O  
ATOM   2310  CB  GLU A 145     -18.384  -2.409 -41.880  1.00  0.00           C  
ATOM   2311  CG  GLU A 145     -17.429  -3.504 -41.440  1.00  0.00           C  
ATOM   2312  CD  GLU A 145     -17.751  -4.842 -42.067  1.00  0.00           C  
ATOM   2313  OE1 GLU A 145     -18.768  -4.933 -42.785  1.00  0.00           O  
ATOM   2314  OE2 GLU A 145     -16.982  -5.803 -41.845  1.00  0.00           O  
ATOM   2315  H   GLU A 145     -19.703  -0.322 -42.475  1.00  0.00           H  
ATOM   2316  HA  GLU A 145     -17.873  -0.963 -40.389  1.00  0.00           H  
ATOM   2317 1HB  GLU A 145     -19.364  -2.616 -41.449  1.00  0.00           H  
ATOM   2318 2HB  GLU A 145     -18.485  -2.461 -42.964  1.00  0.00           H  
ATOM   2319 1HG  GLU A 145     -16.414  -3.218 -41.714  1.00  0.00           H  
ATOM   2320 2HG  GLU A 145     -17.471  -3.593 -40.355  1.00  0.00           H  
ATOM   2321  N   VAL A 146     -16.480  -0.436 -43.354  1.00  0.00           N  
ATOM   2322  CA  VAL A 146     -15.195  -0.150 -43.985  1.00  0.00           C  
ATOM   2323  C   VAL A 146     -14.576   1.102 -43.379  1.00  0.00           C  
ATOM   2324  O   VAL A 146     -13.368   1.154 -43.118  1.00  0.00           O  
ATOM   2325  CB  VAL A 146     -15.366   0.042 -45.503  1.00  0.00           C  
ATOM   2326  CG1 VAL A 146     -14.071   0.535 -46.129  1.00  0.00           C  
ATOM   2327  CG2 VAL A 146     -15.813  -1.263 -46.144  1.00  0.00           C  
ATOM   2328  H   VAL A 146     -17.318  -0.430 -43.917  1.00  0.00           H  
ATOM   2329  HA  VAL A 146     -14.530  -0.999 -43.815  1.00  0.00           H  
ATOM   2330  HB  VAL A 146     -16.120   0.810 -45.679  1.00  0.00           H  
ATOM   2331 1HG1 VAL A 146     -14.211   0.667 -47.202  1.00  0.00           H  
ATOM   2332 2HG1 VAL A 146     -13.789   1.489 -45.680  1.00  0.00           H  
ATOM   2333 3HG1 VAL A 146     -13.282  -0.195 -45.954  1.00  0.00           H  
ATOM   2334 1HG2 VAL A 146     -15.934  -1.119 -47.217  1.00  0.00           H  
ATOM   2335 2HG2 VAL A 146     -15.061  -2.032 -45.963  1.00  0.00           H  
ATOM   2336 3HG2 VAL A 146     -16.763  -1.575 -45.713  1.00  0.00           H  
ATOM   2337  N   ALA A 147     -15.396   2.129 -43.141  1.00  0.00           N  
ATOM   2338  CA  ALA A 147     -14.902   3.337 -42.487  1.00  0.00           C  
ATOM   2339  C   ALA A 147     -14.326   3.026 -41.112  1.00  0.00           C  
ATOM   2340  O   ALA A 147     -13.296   3.595 -40.728  1.00  0.00           O  
ATOM   2341  CB  ALA A 147     -16.023   4.369 -42.376  1.00  0.00           C  
ATOM   2342  H   ALA A 147     -16.368   2.079 -43.413  1.00  0.00           H  
ATOM   2343  HA  ALA A 147     -14.099   3.747 -43.098  1.00  0.00           H  
ATOM   2344 1HB  ALA A 147     -15.644   5.266 -41.885  1.00  0.00           H  
ATOM   2345 2HB  ALA A 147     -16.383   4.624 -43.373  1.00  0.00           H  
ATOM   2346 3HB  ALA A 147     -16.842   3.955 -41.791  1.00  0.00           H  
ATOM   2347  N   ALA A 148     -14.971   2.133 -40.359  1.00  0.00           N  
ATOM   2348  CA  ALA A 148     -14.436   1.734 -39.062  1.00  0.00           C  
ATOM   2349  C   ALA A 148     -13.088   1.040 -39.213  1.00  0.00           C  
ATOM   2350  O   ALA A 148     -12.188   1.233 -38.388  1.00  0.00           O  
ATOM   2351  CB  ALA A 148     -15.432   0.827 -38.337  1.00  0.00           C  
ATOM   2352  H   ALA A 148     -15.836   1.725 -40.682  1.00  0.00           H  
ATOM   2353  HA  ALA A 148     -14.285   2.635 -38.467  1.00  0.00           H  
ATOM   2354 1HB  ALA A 148     -15.022   0.536 -37.371  1.00  0.00           H  
ATOM   2355 2HB  ALA A 148     -16.369   1.362 -38.188  1.00  0.00           H  
ATOM   2356 3HB  ALA A 148     -15.614  -0.063 -38.937  1.00  0.00           H  
ATOM   2357  N   ARG A 149     -12.934   0.221 -40.256  1.00  0.00           N  
ATOM   2358  CA  ARG A 149     -11.661  -0.453 -40.484  1.00  0.00           C  
ATOM   2359  C   ARG A 149     -10.560   0.536 -40.846  1.00  0.00           C  
ATOM   2360  O   ARG A 149      -9.404   0.340 -40.450  1.00  0.00           O  
ATOM   2361  CB  ARG A 149     -11.809  -1.510 -41.579  1.00  0.00           C  
ATOM   2362  CG  ARG A 149     -12.594  -2.741 -41.158  1.00  0.00           C  
ATOM   2363  CD  ARG A 149     -12.625  -3.778 -42.271  1.00  0.00           C  
ATOM   2364  NE  ARG A 149     -13.192  -5.048 -41.822  1.00  0.00           N  
ATOM   2365  CZ  ARG A 149     -13.180  -6.168 -42.537  1.00  0.00           C  
ATOM   2366  NH1 ARG A 149     -12.628  -6.179 -43.743  1.00  0.00           N  
ATOM   2367  NH2 ARG A 149     -13.719  -7.276 -42.048  1.00  0.00           N  
ATOM   2368  H   ARG A 149     -13.697   0.062 -40.898  1.00  0.00           H  
ATOM   2369  HA  ARG A 149     -11.372  -0.966 -39.566  1.00  0.00           H  
ATOM   2370 1HB  ARG A 149     -12.310  -1.073 -42.441  1.00  0.00           H  
ATOM   2371 2HB  ARG A 149     -10.821  -1.837 -41.904  1.00  0.00           H  
ATOM   2372 1HG  ARG A 149     -12.127  -3.188 -40.280  1.00  0.00           H  
ATOM   2373 2HG  ARG A 149     -13.619  -2.456 -40.920  1.00  0.00           H  
ATOM   2374 1HD  ARG A 149     -13.232  -3.408 -43.097  1.00  0.00           H  
ATOM   2375 2HD  ARG A 149     -11.611  -3.965 -42.623  1.00  0.00           H  
ATOM   2376  HE  ARG A 149     -13.621  -5.073 -40.906  1.00  0.00           H  
ATOM   2377 1HH1 ARG A 149     -12.216  -5.338 -44.120  1.00  0.00           H  
ATOM   2378 2HH1 ARG A 149     -12.619  -7.031 -44.286  1.00  0.00           H  
ATOM   2379 1HH2 ARG A 149     -14.141  -7.269 -41.129  1.00  0.00           H  
ATOM   2380 2HH2 ARG A 149     -13.709  -8.125 -42.593  1.00  0.00           H  
ATOM   2381  N   VAL A 150     -10.891   1.590 -41.595  1.00  0.00           N  
ATOM   2382  CA  VAL A 150      -9.889   2.593 -41.951  1.00  0.00           C  
ATOM   2383  C   VAL A 150      -9.293   3.216 -40.696  1.00  0.00           C  
ATOM   2384  O   VAL A 150      -8.073   3.402 -40.596  1.00  0.00           O  
ATOM   2385  CB  VAL A 150     -10.515   3.697 -42.824  1.00  0.00           C  
ATOM   2386  CG1 VAL A 150      -9.558   4.871 -42.966  1.00  0.00           C  
ATOM   2387  CG2 VAL A 150     -10.883   3.132 -44.188  1.00  0.00           C  
ATOM   2388  H   VAL A 150     -11.840   1.703 -41.922  1.00  0.00           H  
ATOM   2389  HA  VAL A 150      -9.097   2.104 -42.521  1.00  0.00           H  
ATOM   2390  HB  VAL A 150     -11.412   4.072 -42.331  1.00  0.00           H  
ATOM   2391 1HG1 VAL A 150     -10.016   5.642 -43.587  1.00  0.00           H  
ATOM   2392 2HG1 VAL A 150      -9.336   5.281 -41.982  1.00  0.00           H  
ATOM   2393 3HG1 VAL A 150      -8.634   4.532 -43.436  1.00  0.00           H  
ATOM   2394 1HG2 VAL A 150     -11.326   3.918 -44.799  1.00  0.00           H  
ATOM   2395 2HG2 VAL A 150      -9.987   2.752 -44.678  1.00  0.00           H  
ATOM   2396 3HG2 VAL A 150     -11.602   2.321 -44.064  1.00  0.00           H  
ATOM   2397  N   MET A 151     -10.140   3.549 -39.717  1.00  0.00           N  
ATOM   2398  CA  MET A 151      -9.631   4.063 -38.453  1.00  0.00           C  
ATOM   2399  C   MET A 151      -8.760   3.036 -37.743  1.00  0.00           C  
ATOM   2400  O   MET A 151      -7.753   3.397 -37.125  1.00  0.00           O  
ATOM   2401  CB  MET A 151     -10.790   4.489 -37.554  1.00  0.00           C  
ATOM   2402  CG  MET A 151     -11.585   5.679 -38.072  1.00  0.00           C  
ATOM   2403  SD  MET A 151     -10.537   7.084 -38.496  1.00  0.00           S  
ATOM   2404  CE  MET A 151      -9.888   7.520 -36.886  1.00  0.00           C  
ATOM   2405  H   MET A 151     -11.137   3.449 -39.843  1.00  0.00           H  
ATOM   2406  HA  MET A 151      -9.008   4.933 -38.659  1.00  0.00           H  
ATOM   2407 1HB  MET A 151     -11.479   3.655 -37.430  1.00  0.00           H  
ATOM   2408 2HB  MET A 151     -10.408   4.748 -36.565  1.00  0.00           H  
ATOM   2409 1HG  MET A 151     -12.143   5.384 -38.960  1.00  0.00           H  
ATOM   2410 2HG  MET A 151     -12.298   5.999 -37.313  1.00  0.00           H  
ATOM   2411 1HE  MET A 151      -9.219   8.376 -36.983  1.00  0.00           H  
ATOM   2412 2HE  MET A 151     -10.711   7.776 -36.219  1.00  0.00           H  
ATOM   2413 3HE  MET A 151      -9.337   6.674 -36.475  1.00  0.00           H  
ATOM   2414  N   LYS A 152      -9.129   1.754 -37.818  1.00  0.00           N  
ATOM   2415  CA  LYS A 152      -8.319   0.720 -37.185  1.00  0.00           C  
ATOM   2416  C   LYS A 152      -6.973   0.558 -37.877  1.00  0.00           C  
ATOM   2417  O   LYS A 152      -5.961   0.322 -37.210  1.00  0.00           O  
ATOM   2418  CB  LYS A 152      -9.079  -0.606 -37.172  1.00  0.00           C  
ATOM   2419  CG  LYS A 152      -8.391  -1.709 -36.384  1.00  0.00           C  
ATOM   2420  CD  LYS A 152      -8.382  -1.392 -34.897  1.00  0.00           C  
ATOM   2421  CE  LYS A 152      -7.832  -2.553 -34.084  1.00  0.00           C  
ATOM   2422  NZ  LYS A 152      -8.831  -3.647 -33.933  1.00  0.00           N  
ATOM   2423  H   LYS A 152      -9.969   1.488 -38.311  1.00  0.00           H  
ATOM   2424  HA  LYS A 152      -8.124   1.017 -36.153  1.00  0.00           H  
ATOM   2425 1HB  LYS A 152     -10.070  -0.455 -36.744  1.00  0.00           H  
ATOM   2426 2HB  LYS A 152      -9.214  -0.957 -38.195  1.00  0.00           H  
ATOM   2427 1HG  LYS A 152      -8.915  -2.652 -36.546  1.00  0.00           H  
ATOM   2428 2HG  LYS A 152      -7.365  -1.820 -36.734  1.00  0.00           H  
ATOM   2429 1HD  LYS A 152      -7.765  -0.510 -34.716  1.00  0.00           H  
ATOM   2430 2HD  LYS A 152      -9.397  -1.179 -34.563  1.00  0.00           H  
ATOM   2431 1HE  LYS A 152      -6.944  -2.950 -34.573  1.00  0.00           H  
ATOM   2432 2HE  LYS A 152      -7.546  -2.199 -33.093  1.00  0.00           H  
ATOM   2433 1HZ  LYS A 152      -8.430  -4.397 -33.389  1.00  0.00           H  
ATOM   2434 2HZ  LYS A 152      -9.651  -3.292 -33.464  1.00  0.00           H  
ATOM   2435 3HZ  LYS A 152      -9.090  -3.994 -34.845  1.00  0.00           H  
ATOM   2436  N   GLU A 153      -6.941   0.675 -39.208  1.00  0.00           N  
ATOM   2437  CA  GLU A 153      -5.671   0.599 -39.925  1.00  0.00           C  
ATOM   2438  C   GLU A 153      -4.767   1.772 -39.567  1.00  0.00           C  
ATOM   2439  O   GLU A 153      -3.547   1.605 -39.440  1.00  0.00           O  
ATOM   2440  CB  GLU A 153      -5.911   0.572 -41.436  1.00  0.00           C  
ATOM   2441  CG  GLU A 153      -6.516  -0.725 -41.953  1.00  0.00           C  
ATOM   2442  CD  GLU A 153      -5.646  -1.923 -41.690  1.00  0.00           C  
ATOM   2443  OE1 GLU A 153      -4.448  -1.772 -41.677  1.00  0.00           O  
ATOM   2444  OE2 GLU A 153      -6.181  -2.990 -41.501  1.00  0.00           O  
ATOM   2445  H   GLU A 153      -7.793   0.817 -39.731  1.00  0.00           H  
ATOM   2446  HA  GLU A 153      -5.164  -0.322 -39.636  1.00  0.00           H  
ATOM   2447 1HB  GLU A 153      -6.580   1.386 -41.713  1.00  0.00           H  
ATOM   2448 2HB  GLU A 153      -4.967   0.732 -41.958  1.00  0.00           H  
ATOM   2449 1HG  GLU A 153      -7.482  -0.880 -41.473  1.00  0.00           H  
ATOM   2450 2HG  GLU A 153      -6.685  -0.633 -43.026  1.00  0.00           H  
ATOM   2451  N   LEU A 154      -5.343   2.966 -39.403  1.00  0.00           N  
ATOM   2452  CA  LEU A 154      -4.550   4.118 -38.985  1.00  0.00           C  
ATOM   2453  C   LEU A 154      -4.014   3.940 -37.573  1.00  0.00           C  
ATOM   2454  O   LEU A 154      -2.895   4.373 -37.274  1.00  0.00           O  
ATOM   2455  CB  LEU A 154      -5.384   5.396 -39.081  1.00  0.00           C  
ATOM   2456  CG  LEU A 154      -6.180   5.586 -40.374  1.00  0.00           C  
ATOM   2457  CD1 LEU A 154      -7.434   6.400 -40.113  1.00  0.00           C  
ATOM   2458  CD2 LEU A 154      -5.320   6.250 -41.434  1.00  0.00           C  
ATOM   2459  H   LEU A 154      -6.333   3.083 -39.567  1.00  0.00           H  
ATOM   2460  HA  LEU A 154      -3.704   4.219 -39.663  1.00  0.00           H  
ATOM   2461 1HB  LEU A 154      -6.094   5.410 -38.255  1.00  0.00           H  
ATOM   2462 2HB  LEU A 154      -4.719   6.253 -38.977  1.00  0.00           H  
ATOM   2463  HG  LEU A 154      -6.512   4.616 -40.743  1.00  0.00           H  
ATOM   2464 1HD1 LEU A 154      -7.987   6.526 -41.044  1.00  0.00           H  
ATOM   2465 2HD1 LEU A 154      -8.061   5.882 -39.387  1.00  0.00           H  
ATOM   2466 3HD1 LEU A 154      -7.157   7.379 -39.722  1.00  0.00           H  
ATOM   2467 1HD2 LEU A 154      -5.902   6.378 -42.347  1.00  0.00           H  
ATOM   2468 2HD2 LEU A 154      -4.989   7.225 -41.077  1.00  0.00           H  
ATOM   2469 3HD2 LEU A 154      -4.452   5.626 -41.642  1.00  0.00           H  
ATOM   2470  N   GLU A 155      -4.795   3.312 -36.691  1.00  0.00           N  
ATOM   2471  CA  GLU A 155      -4.286   2.968 -35.370  1.00  0.00           C  
ATOM   2472  C   GLU A 155      -3.072   2.053 -35.465  1.00  0.00           C  
ATOM   2473  O   GLU A 155      -2.084   2.259 -34.750  1.00  0.00           O  
ATOM   2474  CB  GLU A 155      -5.379   2.295 -34.536  1.00  0.00           C  
ATOM   2475  CG  GLU A 155      -4.957   1.936 -33.119  1.00  0.00           C  
ATOM   2476  CD  GLU A 155      -6.073   1.334 -32.311  1.00  0.00           C  
ATOM   2477  OE1 GLU A 155      -7.174   1.274 -32.805  1.00  0.00           O  
ATOM   2478  OE2 GLU A 155      -5.825   0.933 -31.199  1.00  0.00           O  
ATOM   2479  H   GLU A 155      -5.746   3.070 -36.930  1.00  0.00           H  
ATOM   2480  HA  GLU A 155      -3.979   3.886 -34.868  1.00  0.00           H  
ATOM   2481 1HB  GLU A 155      -6.244   2.955 -34.471  1.00  0.00           H  
ATOM   2482 2HB  GLU A 155      -5.701   1.379 -35.031  1.00  0.00           H  
ATOM   2483 1HG  GLU A 155      -4.133   1.225 -33.165  1.00  0.00           H  
ATOM   2484 2HG  GLU A 155      -4.598   2.835 -32.620  1.00  0.00           H  
ATOM   2485  N   ARG A 156      -3.120   1.049 -36.343  1.00  0.00           N  
ATOM   2486  CA  ARG A 156      -1.970   0.172 -36.541  1.00  0.00           C  
ATOM   2487  C   ARG A 156      -0.781   0.932 -37.117  1.00  0.00           C  
ATOM   2488  O   ARG A 156       0.359   0.721 -36.688  1.00  0.00           O  
ATOM   2489  CB  ARG A 156      -2.329  -0.977 -37.472  1.00  0.00           C  
ATOM   2490  CG  ARG A 156      -3.264  -2.017 -36.874  1.00  0.00           C  
ATOM   2491  CD  ARG A 156      -3.598  -3.083 -37.854  1.00  0.00           C  
ATOM   2492  NE  ARG A 156      -4.472  -4.092 -37.278  1.00  0.00           N  
ATOM   2493  CZ  ARG A 156      -4.995  -5.130 -37.961  1.00  0.00           C  
ATOM   2494  NH1 ARG A 156      -4.723  -5.281 -39.238  1.00  0.00           N  
ATOM   2495  NH2 ARG A 156      -5.781  -5.996 -37.346  1.00  0.00           N  
ATOM   2496  H   ARG A 156      -3.960   0.886 -36.880  1.00  0.00           H  
ATOM   2497  HA  ARG A 156      -1.679  -0.241 -35.575  1.00  0.00           H  
ATOM   2498 1HB  ARG A 156      -2.805  -0.584 -38.369  1.00  0.00           H  
ATOM   2499 2HB  ARG A 156      -1.419  -1.492 -37.783  1.00  0.00           H  
ATOM   2500 1HG  ARG A 156      -2.787  -2.481 -36.011  1.00  0.00           H  
ATOM   2501 2HG  ARG A 156      -4.192  -1.535 -36.562  1.00  0.00           H  
ATOM   2502 1HD  ARG A 156      -4.103  -2.643 -38.712  1.00  0.00           H  
ATOM   2503 2HD  ARG A 156      -2.683  -3.573 -38.183  1.00  0.00           H  
ATOM   2504  HE  ARG A 156      -4.705  -4.011 -36.298  1.00  0.00           H  
ATOM   2505 1HH1 ARG A 156      -4.122  -4.618 -39.708  1.00  0.00           H  
ATOM   2506 2HH1 ARG A 156      -5.115  -6.058 -39.750  1.00  0.00           H  
ATOM   2507 1HH2 ARG A 156      -5.991  -5.880 -36.364  1.00  0.00           H  
ATOM   2508 2HH2 ARG A 156      -6.173  -6.773 -37.857  1.00  0.00           H  
ATOM   2509  N   ASN A 157      -1.030   1.811 -38.091  1.00  0.00           N  
ATOM   2510  CA  ASN A 157       0.051   2.589 -38.691  1.00  0.00           C  
ATOM   2511  C   ASN A 157       0.803   3.391 -37.638  1.00  0.00           C  
ATOM   2512  O   ASN A 157       2.039   3.433 -37.637  1.00  0.00           O  
ATOM   2513  CB  ASN A 157      -0.486   3.503 -39.776  1.00  0.00           C  
ATOM   2514  CG  ASN A 157      -0.802   2.766 -41.049  1.00  0.00           C  
ATOM   2515  OD1 ASN A 157      -1.940   2.797 -41.532  1.00  0.00           O  
ATOM   2516  ND2 ASN A 157       0.182   2.105 -41.601  1.00  0.00           N  
ATOM   2517  H   ASN A 157      -1.975   1.943 -38.423  1.00  0.00           H  
ATOM   2518  HA  ASN A 157       0.765   1.898 -39.142  1.00  0.00           H  
ATOM   2519 1HB  ASN A 157      -1.392   3.996 -39.421  1.00  0.00           H  
ATOM   2520 2HB  ASN A 157       0.247   4.280 -39.993  1.00  0.00           H  
ATOM   2521 1HD2 ASN A 157       0.030   1.597 -42.449  1.00  0.00           H  
ATOM   2522 2HD2 ASN A 157       1.087   2.108 -41.175  1.00  0.00           H  
ATOM   2523  N   ASP A 158       0.067   4.037 -36.729  1.00  0.00           N  
ATOM   2524  CA  ASP A 158       0.702   4.856 -35.701  1.00  0.00           C  
ATOM   2525  C   ASP A 158       1.608   4.024 -34.803  1.00  0.00           C  
ATOM   2526  O   ASP A 158       2.757   4.403 -34.549  1.00  0.00           O  
ATOM   2527  CB  ASP A 158      -0.357   5.561 -34.851  1.00  0.00           C  
ATOM   2528  CG  ASP A 158       0.235   6.599 -33.907  1.00  0.00           C  
ATOM   2529  OD1 ASP A 158       1.273   7.135 -34.221  1.00  0.00           O  
ATOM   2530  OD2 ASP A 158      -0.354   6.847 -32.883  1.00  0.00           O  
ATOM   2531  H   ASP A 158      -0.940   3.962 -36.747  1.00  0.00           H  
ATOM   2532  HA  ASP A 158       1.316   5.612 -36.191  1.00  0.00           H  
ATOM   2533 1HB  ASP A 158      -1.079   6.054 -35.503  1.00  0.00           H  
ATOM   2534 2HB  ASP A 158      -0.900   4.823 -34.259  1.00  0.00           H  
ATOM   2535  N   GLU A 159       1.109   2.888 -34.307  1.00  0.00           N  
ATOM   2536  CA  GLU A 159       1.875   2.098 -33.346  1.00  0.00           C  
ATOM   2537  C   GLU A 159       3.158   1.556 -33.965  1.00  0.00           C  
ATOM   2538  O   GLU A 159       4.204   1.516 -33.307  1.00  0.00           O  
ATOM   2539  CB  GLU A 159       1.028   0.941 -32.813  1.00  0.00           C  
ATOM   2540  CG  GLU A 159      -0.147   1.368 -31.945  1.00  0.00           C  
ATOM   2541  CD  GLU A 159       0.279   2.120 -30.715  1.00  0.00           C  
ATOM   2542  OE1 GLU A 159       1.118   1.626 -30.000  1.00  0.00           O  
ATOM   2543  OE2 GLU A 159      -0.237   3.190 -30.488  1.00  0.00           O  
ATOM   2544  H   GLU A 159       0.196   2.564 -34.594  1.00  0.00           H  
ATOM   2545  HA  GLU A 159       2.151   2.742 -32.510  1.00  0.00           H  
ATOM   2546 1HB  GLU A 159       0.633   0.364 -33.650  1.00  0.00           H  
ATOM   2547 2HB  GLU A 159       1.655   0.273 -32.223  1.00  0.00           H  
ATOM   2548 1HG  GLU A 159      -0.808   2.004 -32.534  1.00  0.00           H  
ATOM   2549 2HG  GLU A 159      -0.707   0.482 -31.649  1.00  0.00           H  
ATOM   2550  N   GLU A 160       3.098   1.128 -35.229  1.00  0.00           N  
ATOM   2551  CA  GLU A 160       4.299   0.625 -35.891  1.00  0.00           C  
ATOM   2552  C   GLU A 160       5.311   1.734 -36.143  1.00  0.00           C  
ATOM   2553  O   GLU A 160       6.521   1.488 -36.083  1.00  0.00           O  
ATOM   2554  CB  GLU A 160       3.927  -0.071 -37.199  1.00  0.00           C  
ATOM   2555  CG  GLU A 160       3.291  -1.437 -37.006  1.00  0.00           C  
ATOM   2556  CD  GLU A 160       3.279  -2.256 -38.279  1.00  0.00           C  
ATOM   2557  OE1 GLU A 160       3.515  -1.678 -39.360  1.00  0.00           O  
ATOM   2558  OE2 GLU A 160       3.033  -3.477 -38.198  1.00  0.00           O  
ATOM   2559  H   GLU A 160       2.227   1.150 -35.739  1.00  0.00           H  
ATOM   2560  HA  GLU A 160       4.767  -0.114 -35.241  1.00  0.00           H  
ATOM   2561 1HB  GLU A 160       3.230   0.552 -37.758  1.00  0.00           H  
ATOM   2562 2HB  GLU A 160       4.820  -0.195 -37.811  1.00  0.00           H  
ATOM   2563 1HG  GLU A 160       3.846  -1.979 -36.240  1.00  0.00           H  
ATOM   2564 2HG  GLU A 160       2.271  -1.304 -36.650  1.00  0.00           H  
ATOM   2565  N   ILE A 161       4.843   2.949 -36.434  1.00  0.00           N  
ATOM   2566  CA  ILE A 161       5.761   4.069 -36.617  1.00  0.00           C  
ATOM   2567  C   ILE A 161       6.496   4.367 -35.315  1.00  0.00           C  
ATOM   2568  O   ILE A 161       7.699   4.656 -35.317  1.00  0.00           O  
ATOM   2569  CB  ILE A 161       5.014   5.329 -37.092  1.00  0.00           C  
ATOM   2570  CG1 ILE A 161       4.386   5.090 -38.467  1.00  0.00           C  
ATOM   2571  CG2 ILE A 161       5.957   6.521 -37.136  1.00  0.00           C  
ATOM   2572  CD1 ILE A 161       3.385   6.148 -38.874  1.00  0.00           C  
ATOM   2573  H   ILE A 161       3.850   3.106 -36.531  1.00  0.00           H  
ATOM   2574  HA  ILE A 161       6.491   3.797 -37.379  1.00  0.00           H  
ATOM   2575  HB  ILE A 161       4.197   5.548 -36.406  1.00  0.00           H  
ATOM   2576 1HG1 ILE A 161       5.169   5.052 -39.224  1.00  0.00           H  
ATOM   2577 2HG1 ILE A 161       3.880   4.124 -38.474  1.00  0.00           H  
ATOM   2578 1HG2 ILE A 161       5.414   7.402 -37.473  1.00  0.00           H  
ATOM   2579 2HG2 ILE A 161       6.358   6.704 -36.138  1.00  0.00           H  
ATOM   2580 3HG2 ILE A 161       6.776   6.314 -37.823  1.00  0.00           H  
ATOM   2581 1HD1 ILE A 161       2.983   5.909 -39.859  1.00  0.00           H  
ATOM   2582 2HD1 ILE A 161       2.572   6.178 -38.148  1.00  0.00           H  
ATOM   2583 3HD1 ILE A 161       3.877   7.119 -38.909  1.00  0.00           H  
ATOM   2584  N   LYS A 162       5.791   4.290 -34.183  1.00  0.00           N  
ATOM   2585  CA  LYS A 162       6.420   4.570 -32.896  1.00  0.00           C  
ATOM   2586  C   LYS A 162       7.459   3.508 -32.555  1.00  0.00           C  
ATOM   2587  O   LYS A 162       8.490   3.806 -31.952  1.00  0.00           O  
ATOM   2588  CB  LYS A 162       5.368   4.653 -31.790  1.00  0.00           C  
ATOM   2589  CG  LYS A 162       4.352   5.772 -31.969  1.00  0.00           C  
ATOM   2590  CD  LYS A 162       4.998   7.139 -31.799  1.00  0.00           C  
ATOM   2591  CE  LYS A 162       3.951   8.237 -31.688  1.00  0.00           C  
ATOM   2592  NZ  LYS A 162       3.252   8.474 -32.980  1.00  0.00           N  
ATOM   2593  H   LYS A 162       4.814   4.036 -34.207  1.00  0.00           H  
ATOM   2594  HA  LYS A 162       6.931   5.531 -32.963  1.00  0.00           H  
ATOM   2595 1HB  LYS A 162       4.823   3.711 -31.734  1.00  0.00           H  
ATOM   2596 2HB  LYS A 162       5.862   4.801 -30.828  1.00  0.00           H  
ATOM   2597 1HG  LYS A 162       3.913   5.709 -32.966  1.00  0.00           H  
ATOM   2598 2HG  LYS A 162       3.556   5.662 -31.235  1.00  0.00           H  
ATOM   2599 1HD  LYS A 162       5.612   7.141 -30.898  1.00  0.00           H  
ATOM   2600 2HD  LYS A 162       5.640   7.347 -32.655  1.00  0.00           H  
ATOM   2601 1HE  LYS A 162       3.214   7.961 -30.935  1.00  0.00           H  
ATOM   2602 2HE  LYS A 162       4.429   9.164 -31.373  1.00  0.00           H  
ATOM   2603 1HZ  LYS A 162       2.568   9.208 -32.864  1.00  0.00           H  
ATOM   2604 2HZ  LYS A 162       3.924   8.748 -33.682  1.00  0.00           H  
ATOM   2605 3HZ  LYS A 162       2.788   7.625 -33.273  1.00  0.00           H  
ATOM   2606  N   LYS A 163       7.196   2.395 -33.116  1.00  0.00           N  
ATOM   2607  CA  LYS A 163       8.295   1.443 -33.007  1.00  0.00           C  
ATOM   2608  C   LYS A 163       9.215   1.521 -34.220  1.00  0.00           C  
ATOM   2609  O   LYS A 163       9.794   0.519 -34.638  1.00  0.00           O  
ATOM   2610  CB  LYS A 163       7.759   0.021 -32.844  1.00  0.00           C  
ATOM   2611  CG  LYS A 163       6.977  -0.214 -31.559  1.00  0.00           C  
ATOM   2612  CD  LYS A 163       6.508  -1.657 -31.453  1.00  0.00           C  
ATOM   2613  CE  LYS A 163       5.730  -1.894 -30.167  1.00  0.00           C  
ATOM   2614  NZ  LYS A 163       5.242  -3.294 -30.062  1.00  0.00           N  
ATOM   2615  H   LYS A 163       6.384   2.148 -33.665  1.00  0.00           H  
ATOM   2616  HA  LYS A 163       8.886   1.696 -32.126  1.00  0.00           H  
ATOM   2617 1HB  LYS A 163       7.105  -0.219 -33.683  1.00  0.00           H  
ATOM   2618 2HB  LYS A 163       8.589  -0.686 -32.865  1.00  0.00           H  
ATOM   2619 1HG  LYS A 163       7.610   0.018 -30.701  1.00  0.00           H  
ATOM   2620 2HG  LYS A 163       6.110   0.445 -31.535  1.00  0.00           H  
ATOM   2621 1HD  LYS A 163       5.867  -1.893 -32.304  1.00  0.00           H  
ATOM   2622 2HD  LYS A 163       7.369  -2.323 -31.472  1.00  0.00           H  
ATOM   2623 1HE  LYS A 163       6.369  -1.680 -29.311  1.00  0.00           H  
ATOM   2624 2HE  LYS A 163       4.873  -1.220 -30.130  1.00  0.00           H  
ATOM   2625 1HZ  LYS A 163       4.731  -3.411 -29.198  1.00  0.00           H  
ATOM   2626 2HZ  LYS A 163       4.632  -3.499 -30.841  1.00  0.00           H  
ATOM   2627 3HZ  LYS A 163       6.028  -3.929 -30.076  1.00  0.00           H  
ATOM   2628  N   SER A 164       9.343   2.719 -34.782  1.00  0.00           N  
ATOM   2629  CA  SER A 164      10.214   2.936 -35.932  1.00  0.00           C  
ATOM   2630  C   SER A 164      11.660   2.592 -35.600  1.00  0.00           C  
ATOM   2631  O   SER A 164      12.526   2.598 -36.474  1.00  0.00           O  
ATOM   2632  CB  SER A 164      10.119   4.376 -36.393  1.00  0.00           C  
ATOM   2633  OG  SER A 164       8.978   4.579 -37.180  1.00  0.00           O  
ATOM   2634  H   SER A 164       8.824   3.498 -34.404  1.00  0.00           H  
ATOM   2635  HA  SER A 164       9.879   2.291 -36.745  1.00  0.00           H  
ATOM   2636 1HB  SER A 164      10.087   5.035 -35.525  1.00  0.00           H  
ATOM   2637 2HB  SER A 164      11.010   4.634 -36.965  1.00  0.00           H  
ATOM   2638  HG  SER A 164       8.248   4.683 -36.566  1.00  0.00           H  
ATOM   2639  N   ASP A 165      11.915   2.293 -34.331  1.00  0.00           N  
ATOM   2640  CA  ASP A 165      13.277   2.100 -33.848  1.00  0.00           C  
ATOM   2641  C   ASP A 165      13.971   0.967 -34.593  1.00  0.00           C  
ATOM   2642  O   ASP A 165      15.199   0.899 -34.637  1.00  0.00           O  
ATOM   2643  CB  ASP A 165      13.278   1.805 -32.346  1.00  0.00           C  
ATOM   2644  CG  ASP A 165      12.932   3.025 -31.503  1.00  0.00           C  
ATOM   2645  OD1 ASP A 165      12.951   4.112 -32.030  1.00  0.00           O  
ATOM   2646  OD2 ASP A 165      12.651   2.859 -30.340  1.00  0.00           O  
ATOM   2647  H   ASP A 165      11.146   2.197 -33.683  1.00  0.00           H  
ATOM   2648  HA  ASP A 165      13.837   3.020 -34.013  1.00  0.00           H  
ATOM   2649 1HB  ASP A 165      12.557   1.016 -32.130  1.00  0.00           H  
ATOM   2650 2HB  ASP A 165      14.261   1.442 -32.046  1.00  0.00           H  
ATOM   2651  N   GLU A 166      13.175   0.077 -35.179  1.00  0.00           N  
ATOM   2652  CA  GLU A 166      13.701  -0.947 -36.074  1.00  0.00           C  
ATOM   2653  C   GLU A 166      13.281  -0.687 -37.516  1.00  0.00           C  
ATOM   2654  O   GLU A 166      12.278  -0.021 -37.770  1.00  0.00           O  
ATOM   2655  CB  GLU A 166      13.223  -2.333 -35.635  1.00  0.00           C  
ATOM   2656  CG  GLU A 166      13.673  -2.741 -34.239  1.00  0.00           C  
ATOM   2657  CD  GLU A 166      15.152  -2.992 -34.154  1.00  0.00           C  
ATOM   2658  OE1 GLU A 166      15.757  -3.228 -35.171  1.00  0.00           O  
ATOM   2659  OE2 GLU A 166      15.680  -2.946 -33.066  1.00  0.00           O  
ATOM   2660  H   GLU A 166      12.182   0.113 -35.001  1.00  0.00           H  
ATOM   2661  HA  GLU A 166      14.790  -0.930 -36.018  1.00  0.00           H  
ATOM   2662 1HB  GLU A 166      12.133  -2.368 -35.658  1.00  0.00           H  
ATOM   2663 2HB  GLU A 166      13.589  -3.083 -36.337  1.00  0.00           H  
ATOM   2664 1HG  GLU A 166      13.408  -1.950 -33.538  1.00  0.00           H  
ATOM   2665 2HG  GLU A 166      13.139  -3.643 -33.947  1.00  0.00           H  
ATOM   2666  N   LEU A 167      14.054  -1.219 -38.456  1.00  0.00           N  
ATOM   2667  CA  LEU A 167      13.764  -1.045 -39.874  1.00  0.00           C  
ATOM   2668  C   LEU A 167      12.270  -1.156 -40.149  1.00  0.00           C  
ATOM   2669  O   LEU A 167      11.680  -0.283 -40.786  1.00  0.00           O  
ATOM   2670  CB  LEU A 167      14.521  -2.092 -40.702  1.00  0.00           C  
ATOM   2671  CG  LEU A 167      16.045  -1.921 -40.757  1.00  0.00           C  
ATOM   2672  CD1 LEU A 167      16.668  -3.139 -41.428  1.00  0.00           C  
ATOM   2673  CD2 LEU A 167      16.386  -0.647 -41.514  1.00  0.00           C  
ATOM   2674  H   LEU A 167      14.863  -1.757 -38.182  1.00  0.00           H  
ATOM   2675  HA  LEU A 167      14.103  -0.054 -40.178  1.00  0.00           H  
ATOM   2676 1HB  LEU A 167      14.313  -3.077 -40.289  1.00  0.00           H  
ATOM   2677 2HB  LEU A 167      14.147  -2.063 -41.725  1.00  0.00           H  
ATOM   2678  HG  LEU A 167      16.441  -1.860 -39.744  1.00  0.00           H  
ATOM   2679 1HD1 LEU A 167      17.751  -3.018 -41.466  1.00  0.00           H  
ATOM   2680 2HD1 LEU A 167      16.425  -4.034 -40.856  1.00  0.00           H  
ATOM   2681 3HD1 LEU A 167      16.277  -3.237 -42.439  1.00  0.00           H  
ATOM   2682 1HD2 LEU A 167      17.468  -0.525 -41.553  1.00  0.00           H  
ATOM   2683 2HD2 LEU A 167      15.991  -0.708 -42.528  1.00  0.00           H  
ATOM   2684 3HD2 LEU A 167      15.943   0.209 -41.004  1.00  0.00           H  
ATOM   2685  N   ASP A 168      11.663  -2.233 -39.664  1.00  0.00           N  
ATOM   2686  CA  ASP A 168      10.225  -2.432 -39.808  1.00  0.00           C  
ATOM   2687  C   ASP A 168       9.689  -1.709 -41.037  1.00  0.00           C  
ATOM   2688  O   ASP A 168       8.498  -1.406 -41.121  1.00  0.00           O  
ATOM   2689  CB  ASP A 168       9.489  -1.943 -38.559  1.00  0.00           C  
ATOM   2690  CG  ASP A 168       9.730  -2.827 -37.344  1.00  0.00           C  
ATOM   2691  OD1 ASP A 168      10.226  -3.916 -37.515  1.00  0.00           O  
ATOM   2692  OD2 ASP A 168       9.418  -2.405 -36.255  1.00  0.00           O  
ATOM   2693  H   ASP A 168      12.210  -2.932 -39.184  1.00  0.00           H  
ATOM   2694  HA  ASP A 168      10.034  -3.498 -39.930  1.00  0.00           H  
ATOM   2695 1HB  ASP A 168       9.808  -0.928 -38.322  1.00  0.00           H  
ATOM   2696 2HB  ASP A 168       8.416  -1.909 -38.758  1.00  0.00           H  
ATOM   2697  N   ASP A 169      10.575  -1.434 -41.988  1.00  0.00           N  
ATOM   2698  CA  ASP A 169      10.199  -0.708 -43.200  1.00  0.00           C  
ATOM   2699  C   ASP A 169       9.283  -1.545 -44.081  1.00  0.00           C  
ATOM   2700  O   ASP A 169       8.375  -1.016 -44.736  1.00  0.00           O  
ATOM   2701  CB  ASP A 169      11.446  -0.301 -43.991  1.00  0.00           C  
ATOM   2702  CG  ASP A 169      12.185   0.877 -43.370  1.00  0.00           C  
ATOM   2703  OD1 ASP A 169      11.576   1.609 -42.627  1.00  0.00           O  
ATOM   2704  OD2 ASP A 169      13.351   1.031 -43.644  1.00  0.00           O  
ATOM   2705  H   ASP A 169      11.532  -1.734 -41.872  1.00  0.00           H  
ATOM   2706  HA  ASP A 169       9.662   0.196 -42.910  1.00  0.00           H  
ATOM   2707 1HB  ASP A 169      12.129  -1.149 -44.055  1.00  0.00           H  
ATOM   2708 2HB  ASP A 169      11.159  -0.035 -45.010  1.00  0.00           H  
ATOM   2709  N   GLU A 170       9.565  -3.179 -44.203  1.00  0.00           N  
ATOM   2710  CA  GLU A 170       8.626  -4.057 -44.893  1.00  0.00           C  
ATOM   2711  C   GLU A 170       7.245  -4.016 -44.251  1.00  0.00           C  
ATOM   2712  O   GLU A 170       6.231  -3.921 -44.955  1.00  0.00           O  
ATOM   2713  CB  GLU A 170       9.151  -5.495 -44.900  1.00  0.00           C  
ATOM   2714  CG  GLU A 170       8.281  -6.479 -45.669  1.00  0.00           C  
ATOM   2715  CD  GLU A 170       8.878  -7.857 -45.740  1.00  0.00           C  
ATOM   2716  OE1 GLU A 170       9.991  -8.024 -45.302  1.00  0.00           O  
ATOM   2717  OE2 GLU A 170       8.218  -8.743 -46.229  1.00  0.00           O  
ATOM   2718  H   GLU A 170      10.333  -3.586 -43.689  1.00  0.00           H  
ATOM   2719  HA  GLU A 170       8.527  -3.716 -45.924  1.00  0.00           H  
ATOM   2720 1HB  GLU A 170      10.148  -5.517 -45.337  1.00  0.00           H  
ATOM   2721 2HB  GLU A 170       9.237  -5.855 -43.874  1.00  0.00           H  
ATOM   2722 1HG  GLU A 170       7.306  -6.541 -45.186  1.00  0.00           H  
ATOM   2723 2HG  GLU A 170       8.131  -6.101 -46.680  1.00  0.00           H  
ATOM   2724  N   SER A 171       7.181  -4.086 -42.919  1.00  0.00           N  
ATOM   2725  CA  SER A 171       5.887  -4.101 -42.245  1.00  0.00           C  
ATOM   2726  C   SER A 171       5.152  -2.776 -42.401  1.00  0.00           C  
ATOM   2727  O   SER A 171       3.920  -2.760 -42.503  1.00  0.00           O  
ATOM   2728  CB  SER A 171       6.075  -4.409 -40.771  1.00  0.00           C  
ATOM   2729  OG  SER A 171       6.818  -3.404 -40.139  1.00  0.00           O  
ATOM   2730  H   SER A 171       8.025  -4.130 -42.366  1.00  0.00           H  
ATOM   2731  HA  SER A 171       5.271  -4.882 -42.693  1.00  0.00           H  
ATOM   2732 1HB  SER A 171       5.101  -4.501 -40.292  1.00  0.00           H  
ATOM   2733 2HB  SER A 171       6.584  -5.365 -40.662  1.00  0.00           H  
ATOM   2734  HG  SER A 171       6.598  -3.460 -39.206  1.00  0.00           H  
ATOM   2735  N   LEU A 172       5.882  -1.658 -42.420  1.00  0.00           N  
ATOM   2736  CA  LEU A 172       5.247  -0.370 -42.677  1.00  0.00           C  
ATOM   2737  C   LEU A 172       4.600  -0.338 -44.056  1.00  0.00           C  
ATOM   2738  O   LEU A 172       3.444   0.080 -44.196  1.00  0.00           O  
ATOM   2739  CB  LEU A 172       6.272   0.756 -42.539  1.00  0.00           C  
ATOM   2740  CG  LEU A 172       5.785   2.166 -42.881  1.00  0.00           C  
ATOM   2741  CD1 LEU A 172       4.675   2.598 -41.935  1.00  0.00           C  
ATOM   2742  CD2 LEU A 172       6.941   3.156 -42.849  1.00  0.00           C  
ATOM   2743  H   LEU A 172       6.880  -1.693 -42.259  1.00  0.00           H  
ATOM   2744  HA  LEU A 172       4.470  -0.212 -41.930  1.00  0.00           H  
ATOM   2745 1HB  LEU A 172       6.628   0.777 -41.511  1.00  0.00           H  
ATOM   2746 2HB  LEU A 172       7.118   0.538 -43.191  1.00  0.00           H  
ATOM   2747  HG  LEU A 172       5.349   2.169 -43.881  1.00  0.00           H  
ATOM   2748 1HD1 LEU A 172       4.344   3.603 -42.196  1.00  0.00           H  
ATOM   2749 2HD1 LEU A 172       3.836   1.908 -42.020  1.00  0.00           H  
ATOM   2750 3HD1 LEU A 172       5.047   2.593 -40.912  1.00  0.00           H  
ATOM   2751 1HD2 LEU A 172       6.573   4.153 -43.095  1.00  0.00           H  
ATOM   2752 2HD2 LEU A 172       7.381   3.169 -41.851  1.00  0.00           H  
ATOM   2753 3HD2 LEU A 172       7.696   2.858 -43.574  1.00  0.00           H  
ATOM   2754  N   LEU A 173       5.328  -0.783 -45.083  1.00  0.00           N  
ATOM   2755  CA  LEU A 173       4.781  -0.797 -46.436  1.00  0.00           C  
ATOM   2756  C   LEU A 173       3.575  -1.718 -46.554  1.00  0.00           C  
ATOM   2757  O   LEU A 173       2.637  -1.412 -47.300  1.00  0.00           O  
ATOM   2758  CB  LEU A 173       5.861  -1.235 -47.433  1.00  0.00           C  
ATOM   2759  CG  LEU A 173       6.990  -0.227 -47.679  1.00  0.00           C  
ATOM   2760  CD1 LEU A 173       8.148  -0.921 -48.381  1.00  0.00           C  
ATOM   2761  CD2 LEU A 173       6.462   0.932 -48.513  1.00  0.00           C  
ATOM   2762  H   LEU A 173       6.269  -1.115 -44.929  1.00  0.00           H  
ATOM   2763  HA  LEU A 173       4.457   0.212 -46.689  1.00  0.00           H  
ATOM   2764 1HB  LEU A 173       6.313  -2.157 -47.070  1.00  0.00           H  
ATOM   2765 2HB  LEU A 173       5.386  -1.442 -48.392  1.00  0.00           H  
ATOM   2766  HG  LEU A 173       7.355   0.150 -46.724  1.00  0.00           H  
ATOM   2767 1HD1 LEU A 173       8.951  -0.204 -48.555  1.00  0.00           H  
ATOM   2768 2HD1 LEU A 173       8.519  -1.733 -47.755  1.00  0.00           H  
ATOM   2769 3HD1 LEU A 173       7.808  -1.323 -49.334  1.00  0.00           H  
ATOM   2770 1HD2 LEU A 173       7.263   1.650 -48.686  1.00  0.00           H  
ATOM   2771 2HD2 LEU A 173       6.096   0.556 -49.468  1.00  0.00           H  
ATOM   2772 3HD2 LEU A 173       5.646   1.421 -47.979  1.00  0.00           H  
ATOM   2773  N   GLU A 174       3.578  -2.846 -45.839  1.00  0.00           N  
ATOM   2774  CA  GLU A 174       2.432  -3.749 -45.886  1.00  0.00           C  
ATOM   2775  C   GLU A 174       1.170  -3.072 -45.369  1.00  0.00           C  
ATOM   2776  O   GLU A 174       0.100  -3.193 -45.977  1.00  0.00           O  
ATOM   2777  CB  GLU A 174       2.714  -5.012 -45.070  1.00  0.00           C  
ATOM   2778  CG  GLU A 174       3.681  -5.985 -45.729  1.00  0.00           C  
ATOM   2779  CD  GLU A 174       3.964  -7.193 -44.880  1.00  0.00           C  
ATOM   2780  OE1 GLU A 174       3.670  -7.156 -43.710  1.00  0.00           O  
ATOM   2781  OE2 GLU A 174       4.476  -8.154 -45.404  1.00  0.00           O  
ATOM   2782  H   GLU A 174       4.370  -3.085 -45.259  1.00  0.00           H  
ATOM   2783  HA  GLU A 174       2.260  -4.036 -46.924  1.00  0.00           H  
ATOM   2784 1HB  GLU A 174       3.128  -4.733 -44.100  1.00  0.00           H  
ATOM   2785 2HB  GLU A 174       1.779  -5.542 -44.885  1.00  0.00           H  
ATOM   2786 1HG  GLU A 174       3.259  -6.312 -46.678  1.00  0.00           H  
ATOM   2787 2HG  GLU A 174       4.616  -5.465 -45.937  1.00  0.00           H  
ATOM   2788  N   ASP A 175       1.272  -2.352 -44.250  1.00  0.00           N  
ATOM   2789  CA  ASP A 175       0.098  -1.676 -43.710  1.00  0.00           C  
ATOM   2790  C   ASP A 175      -0.336  -0.508 -44.587  1.00  0.00           C  
ATOM   2791  O   ASP A 175      -1.528  -0.184 -44.636  1.00  0.00           O  
ATOM   2792  CB  ASP A 175       0.374  -1.175 -42.290  1.00  0.00           C  
ATOM   2793  CG  ASP A 175       0.288  -2.280 -41.246  1.00  0.00           C  
ATOM   2794  OD1 ASP A 175       0.076  -3.409 -41.620  1.00  0.00           O  
ATOM   2795  OD2 ASP A 175       0.434  -1.983 -40.084  1.00  0.00           O  
ATOM   2796  H   ASP A 175       2.155  -2.266 -43.766  1.00  0.00           H  
ATOM   2797  HA  ASP A 175      -0.726  -2.391 -43.673  1.00  0.00           H  
ATOM   2798 1HB  ASP A 175       1.369  -0.732 -42.249  1.00  0.00           H  
ATOM   2799 2HB  ASP A 175      -0.343  -0.395 -42.034  1.00  0.00           H  
ATOM   2800  N   ILE A 176       0.607   0.137 -45.279  1.00  0.00           N  
ATOM   2801  CA  ILE A 176       0.240   1.177 -46.237  1.00  0.00           C  
ATOM   2802  C   ILE A 176      -0.600   0.585 -47.362  1.00  0.00           C  
ATOM   2803  O   ILE A 176      -1.608   1.168 -47.781  1.00  0.00           O  
ATOM   2804  CB  ILE A 176       1.488   1.860 -46.824  1.00  0.00           C  
ATOM   2805  CG1 ILE A 176       2.177   2.718 -45.760  1.00  0.00           C  
ATOM   2806  CG2 ILE A 176       1.113   2.705 -48.033  1.00  0.00           C  
ATOM   2807  CD1 ILE A 176       3.558   3.190 -46.158  1.00  0.00           C  
ATOM   2808  H   ILE A 176       1.583  -0.088 -45.148  1.00  0.00           H  
ATOM   2809  HA  ILE A 176      -0.351   1.933 -45.718  1.00  0.00           H  
ATOM   2810  HB  ILE A 176       2.206   1.101 -47.132  1.00  0.00           H  
ATOM   2811 1HG1 ILE A 176       1.565   3.594 -45.546  1.00  0.00           H  
ATOM   2812 2HG1 ILE A 176       2.266   2.148 -44.835  1.00  0.00           H  
ATOM   2813 1HG2 ILE A 176       2.007   3.181 -48.435  1.00  0.00           H  
ATOM   2814 2HG2 ILE A 176       0.666   2.069 -48.796  1.00  0.00           H  
ATOM   2815 3HG2 ILE A 176       0.398   3.470 -47.734  1.00  0.00           H  
ATOM   2816 1HD1 ILE A 176       3.982   3.791 -45.353  1.00  0.00           H  
ATOM   2817 2HD1 ILE A 176       4.200   2.328 -46.343  1.00  0.00           H  
ATOM   2818 3HD1 ILE A 176       3.489   3.793 -47.061  1.00  0.00           H  
ATOM   2819  N   VAL A 177      -0.203  -0.587 -47.864  1.00  0.00           N  
ATOM   2820  CA  VAL A 177      -1.004  -1.266 -48.877  1.00  0.00           C  
ATOM   2821  C   VAL A 177      -2.383  -1.605 -48.327  1.00  0.00           C  
ATOM   2822  O   VAL A 177      -3.405  -1.353 -48.977  1.00  0.00           O  
ATOM   2823  CB  VAL A 177      -0.304  -2.558 -49.342  1.00  0.00           C  
ATOM   2824  CG1 VAL A 177      -1.275  -3.443 -50.109  1.00  0.00           C  
ATOM   2825  CG2 VAL A 177       0.904  -2.212 -50.201  1.00  0.00           C  
ATOM   2826  H   VAL A 177       0.654  -1.015 -47.546  1.00  0.00           H  
ATOM   2827  HA  VAL A 177      -1.114  -0.601 -49.734  1.00  0.00           H  
ATOM   2828  HB  VAL A 177       0.020  -3.120 -48.466  1.00  0.00           H  
ATOM   2829 1HG1 VAL A 177      -0.764  -4.351 -50.429  1.00  0.00           H  
ATOM   2830 2HG1 VAL A 177      -2.113  -3.707 -49.465  1.00  0.00           H  
ATOM   2831 3HG1 VAL A 177      -1.643  -2.906 -50.984  1.00  0.00           H  
ATOM   2832 1HG2 VAL A 177       1.394  -3.130 -50.524  1.00  0.00           H  
ATOM   2833 2HG2 VAL A 177       0.580  -1.645 -51.073  1.00  0.00           H  
ATOM   2834 3HG2 VAL A 177       1.604  -1.613 -49.617  1.00  0.00           H  
ATOM   2835  N   GLU A 178      -2.436  -2.176 -47.121  1.00  0.00           N  
ATOM   2836  CA  GLU A 178      -3.719  -2.558 -46.540  1.00  0.00           C  
ATOM   2837  C   GLU A 178      -4.597  -1.345 -46.260  1.00  0.00           C  
ATOM   2838  O   GLU A 178      -5.819  -1.415 -46.436  1.00  0.00           O  
ATOM   2839  CB  GLU A 178      -3.495  -3.368 -45.263  1.00  0.00           C  
ATOM   2840  CG  GLU A 178      -2.939  -4.763 -45.514  1.00  0.00           C  
ATOM   2841  CD  GLU A 178      -2.740  -5.554 -44.237  1.00  0.00           C  
ATOM   2842  OE1 GLU A 178      -2.942  -4.982 -43.145  1.00  0.00           O  
ATOM   2843  OE2 GLU A 178      -2.379  -6.747 -44.327  1.00  0.00           O  
ATOM   2844  H   GLU A 178      -1.588  -2.348 -46.599  1.00  0.00           H  
ATOM   2845  HA  GLU A 178      -4.246  -3.193 -47.253  1.00  0.00           H  
ATOM   2846 1HB  GLU A 178      -2.801  -2.835 -44.612  1.00  0.00           H  
ATOM   2847 2HB  GLU A 178      -4.438  -3.467 -44.725  1.00  0.00           H  
ATOM   2848 1HG  GLU A 178      -3.629  -5.306 -46.160  1.00  0.00           H  
ATOM   2849 2HG  GLU A 178      -1.988  -4.675 -46.034  1.00  0.00           H  
ATOM   2850  N   LEU A 179      -4.001  -0.234 -45.823  1.00  0.00           N  
ATOM   2851  CA  LEU A 179      -4.774   0.988 -45.626  1.00  0.00           C  
ATOM   2852  C   LEU A 179      -5.353   1.486 -46.945  1.00  0.00           C  
ATOM   2853  O   LEU A 179      -6.552   1.771 -47.039  1.00  0.00           O  
ATOM   2854  CB  LEU A 179      -3.900   2.066 -44.984  1.00  0.00           C  
ATOM   2855  CG  LEU A 179      -4.536   3.447 -44.816  1.00  0.00           C  
ATOM   2856  CD1 LEU A 179      -5.732   3.382 -43.879  1.00  0.00           C  
ATOM   2857  CD2 LEU A 179      -3.512   4.456 -44.322  1.00  0.00           C  
ATOM   2858  H   LEU A 179      -3.011  -0.228 -45.623  1.00  0.00           H  
ATOM   2859  HA  LEU A 179      -5.598   0.770 -44.947  1.00  0.00           H  
ATOM   2860 1HB  LEU A 179      -3.600   1.725 -43.994  1.00  0.00           H  
ATOM   2861 2HB  LEU A 179      -3.003   2.194 -45.590  1.00  0.00           H  
ATOM   2862  HG  LEU A 179      -4.929   3.786 -45.775  1.00  0.00           H  
ATOM   2863 1HD1 LEU A 179      -6.167   4.374 -43.775  1.00  0.00           H  
ATOM   2864 2HD1 LEU A 179      -6.477   2.700 -44.287  1.00  0.00           H  
ATOM   2865 3HD1 LEU A 179      -5.407   3.025 -42.900  1.00  0.00           H  
ATOM   2866 1HD2 LEU A 179      -3.987   5.431 -44.211  1.00  0.00           H  
ATOM   2867 2HD2 LEU A 179      -3.117   4.132 -43.359  1.00  0.00           H  
ATOM   2868 3HD2 LEU A 179      -2.697   4.529 -45.042  1.00  0.00           H  
ATOM   2869  N   LEU A 180      -4.512   1.592 -47.978  1.00  0.00           N  
ATOM   2870  CA  LEU A 180      -4.979   2.075 -49.273  1.00  0.00           C  
ATOM   2871  C   LEU A 180      -6.019   1.146 -49.884  1.00  0.00           C  
ATOM   2872  O   LEU A 180      -6.968   1.615 -50.522  1.00  0.00           O  
ATOM   2873  CB  LEU A 180      -3.796   2.223 -50.238  1.00  0.00           C  
ATOM   2874  CG  LEU A 180      -2.809   3.351 -49.911  1.00  0.00           C  
ATOM   2875  CD1 LEU A 180      -1.571   3.212 -50.787  1.00  0.00           C  
ATOM   2876  CD2 LEU A 180      -3.485   4.697 -50.129  1.00  0.00           C  
ATOM   2877  H   LEU A 180      -3.540   1.337 -47.869  1.00  0.00           H  
ATOM   2878  HA  LEU A 180      -5.442   3.051 -49.131  1.00  0.00           H  
ATOM   2879 1HB  LEU A 180      -3.238   1.288 -50.250  1.00  0.00           H  
ATOM   2880 2HB  LEU A 180      -4.185   2.403 -51.240  1.00  0.00           H  
ATOM   2881  HG  LEU A 180      -2.492   3.268 -48.871  1.00  0.00           H  
ATOM   2882 1HD1 LEU A 180      -0.869   4.014 -50.555  1.00  0.00           H  
ATOM   2883 2HD1 LEU A 180      -1.097   2.250 -50.597  1.00  0.00           H  
ATOM   2884 3HD1 LEU A 180      -1.859   3.275 -51.836  1.00  0.00           H  
ATOM   2885 1HD2 LEU A 180      -2.783   5.498 -49.896  1.00  0.00           H  
ATOM   2886 2HD2 LEU A 180      -3.801   4.781 -51.169  1.00  0.00           H  
ATOM   2887 3HD2 LEU A 180      -4.355   4.775 -49.478  1.00  0.00           H  
ATOM   2888  N   LYS A 181      -5.855  -0.170 -49.711  1.00  0.00           N  
ATOM   2889  CA  LYS A 181      -6.837  -1.111 -50.239  1.00  0.00           C  
ATOM   2890  C   LYS A 181      -8.234  -0.807 -49.710  1.00  0.00           C  
ATOM   2891  O   LYS A 181      -9.203  -0.775 -50.478  1.00  0.00           O  
ATOM   2892  CB  LYS A 181      -6.444  -2.547 -49.887  1.00  0.00           C  
ATOM   2893  CG  LYS A 181      -7.380  -3.610 -50.447  1.00  0.00           C  
ATOM   2894  CD  LYS A 181      -6.895  -5.010 -50.100  1.00  0.00           C  
ATOM   2895  CE  LYS A 181      -7.854  -6.073 -50.617  1.00  0.00           C  
ATOM   2896  NZ  LYS A 181      -7.399  -7.447 -50.277  1.00  0.00           N  
ATOM   2897  H   LYS A 181      -5.051  -0.523 -49.214  1.00  0.00           H  
ATOM   2898  HA  LYS A 181      -6.863  -1.012 -51.325  1.00  0.00           H  
ATOM   2899 1HB  LYS A 181      -5.441  -2.752 -50.263  1.00  0.00           H  
ATOM   2900 2HB  LYS A 181      -6.417  -2.662 -48.803  1.00  0.00           H  
ATOM   2901 1HG  LYS A 181      -8.380  -3.468 -50.035  1.00  0.00           H  
ATOM   2902 2HG  LYS A 181      -7.435  -3.512 -51.531  1.00  0.00           H  
ATOM   2903 1HD  LYS A 181      -5.911  -5.174 -50.541  1.00  0.00           H  
ATOM   2904 2HD  LYS A 181      -6.810  -5.108 -49.017  1.00  0.00           H  
ATOM   2905 1HE  LYS A 181      -8.841  -5.913 -50.186  1.00  0.00           H  
ATOM   2906 2HE  LYS A 181      -7.938  -5.989 -51.701  1.00  0.00           H  
ATOM   2907 1HZ  LYS A 181      -8.059  -8.121 -50.637  1.00  0.00           H  
ATOM   2908 2HZ  LYS A 181      -6.491  -7.614 -50.688  1.00  0.00           H  
ATOM   2909 3HZ  LYS A 181      -7.335  -7.541 -49.273  1.00  0.00           H  
ATOM   2910  N   GLU A 182      -8.358  -0.575 -48.402  1.00  0.00           N  
ATOM   2911  CA  GLU A 182      -9.658  -0.273 -47.814  1.00  0.00           C  
ATOM   2912  C   GLU A 182     -10.120   1.149 -48.101  1.00  0.00           C  
ATOM   2913  O   GLU A 182     -11.330   1.384 -48.189  1.00  0.00           O  
ATOM   2914  CB  GLU A 182      -9.625  -0.518 -46.305  1.00  0.00           C  
ATOM   2915  CG  GLU A 182      -9.496  -1.985 -45.931  1.00  0.00           C  
ATOM   2916  CD  GLU A 182      -9.512  -2.207 -44.436  1.00  0.00           C  
ATOM   2917  OE1 GLU A 182      -9.499  -1.209 -43.688  1.00  0.00           O  
ATOM   2918  OE2 GLU A 182      -9.539  -3.381 -44.007  1.00  0.00           O  
ATOM   2919  H   GLU A 182      -7.544  -0.607 -47.805  1.00  0.00           H  
ATOM   2920  HA  GLU A 182     -10.399  -0.945 -48.248  1.00  0.00           H  
ATOM   2921 1HB  GLU A 182      -8.785   0.022 -45.867  1.00  0.00           H  
ATOM   2922 2HB  GLU A 182     -10.537  -0.128 -45.853  1.00  0.00           H  
ATOM   2923 1HG  GLU A 182     -10.322  -2.537 -46.380  1.00  0.00           H  
ATOM   2924 2HG  GLU A 182      -8.567  -2.375 -46.345  1.00  0.00           H  
ATOM   2925  N   ILE A 183      -9.193   2.099 -48.246  1.00  0.00           N  
ATOM   2926  CA  ILE A 183      -9.571   3.450 -48.655  1.00  0.00           C  
ATOM   2927  C   ILE A 183     -10.244   3.414 -50.021  1.00  0.00           C  
ATOM   2928  O   ILE A 183     -11.263   4.075 -50.249  1.00  0.00           O  
ATOM   2929  CB  ILE A 183      -8.347   4.382 -48.702  1.00  0.00           C  
ATOM   2930  CG1 ILE A 183      -7.820   4.644 -47.289  1.00  0.00           C  
ATOM   2931  CG2 ILE A 183      -8.702   5.692 -49.392  1.00  0.00           C  
ATOM   2932  CD1 ILE A 183      -8.728   5.514 -46.450  1.00  0.00           C  
ATOM   2933  H   ILE A 183      -8.220   1.892 -48.074  1.00  0.00           H  
ATOM   2934  HA  ILE A 183     -10.274   3.848 -47.925  1.00  0.00           H  
ATOM   2935  HB  ILE A 183      -7.542   3.898 -49.254  1.00  0.00           H  
ATOM   2936 1HG1 ILE A 183      -7.682   3.696 -46.771  1.00  0.00           H  
ATOM   2937 2HG1 ILE A 183      -6.844   5.127 -47.348  1.00  0.00           H  
ATOM   2938 1HG2 ILE A 183      -7.825   6.337 -49.416  1.00  0.00           H  
ATOM   2939 2HG2 ILE A 183      -9.031   5.487 -50.410  1.00  0.00           H  
ATOM   2940 3HG2 ILE A 183      -9.503   6.185 -48.844  1.00  0.00           H  
ATOM   2941 1HD1 ILE A 183      -8.286   5.656 -45.463  1.00  0.00           H  
ATOM   2942 2HD1 ILE A 183      -8.851   6.484 -46.934  1.00  0.00           H  
ATOM   2943 3HD1 ILE A 183      -9.699   5.034 -46.347  1.00  0.00           H  
ATOM   2944  N   ILE A 184      -9.680   2.638 -50.950  1.00  0.00           N  
ATOM   2945  CA  ILE A 184     -10.273   2.504 -52.278  1.00  0.00           C  
ATOM   2946  C   ILE A 184     -11.667   1.896 -52.177  1.00  0.00           C  
ATOM   2947  O   ILE A 184     -12.616   2.374 -52.810  1.00  0.00           O  
ATOM   2948  CB  ILE A 184      -9.393   1.636 -53.196  1.00  0.00           C  
ATOM   2949  CG1 ILE A 184      -8.074   2.351 -53.503  1.00  0.00           C  
ATOM   2950  CG2 ILE A 184     -10.133   1.302 -54.481  1.00  0.00           C  
ATOM   2951  CD1 ILE A 184      -7.004   1.443 -54.064  1.00  0.00           C  
ATOM   2952  H   ILE A 184      -8.831   2.131 -50.737  1.00  0.00           H  
ATOM   2953  HA  ILE A 184     -10.354   3.496 -52.721  1.00  0.00           H  
ATOM   2954  HB  ILE A 184      -9.137   0.709 -52.683  1.00  0.00           H  
ATOM   2955 1HG1 ILE A 184      -8.253   3.152 -54.220  1.00  0.00           H  
ATOM   2956 2HG1 ILE A 184      -7.688   2.809 -52.593  1.00  0.00           H  
ATOM   2957 1HG2 ILE A 184      -9.496   0.689 -55.119  1.00  0.00           H  
ATOM   2958 2HG2 ILE A 184     -11.044   0.754 -54.244  1.00  0.00           H  
ATOM   2959 3HG2 ILE A 184     -10.390   2.223 -55.004  1.00  0.00           H  
ATOM   2960 1HD1 ILE A 184      -6.100   2.021 -54.256  1.00  0.00           H  
ATOM   2961 2HD1 ILE A 184      -6.784   0.653 -53.345  1.00  0.00           H  
ATOM   2962 3HD1 ILE A 184      -7.354   0.999 -54.995  1.00  0.00           H  
ATOM   2963  N   LYS A 185     -11.812   0.836 -51.378  1.00  0.00           N  
ATOM   2964  CA  LYS A 185     -13.125   0.231 -51.188  1.00  0.00           C  
ATOM   2965  C   LYS A 185     -14.112   1.212 -50.569  1.00  0.00           C  
ATOM   2966  O   LYS A 185     -15.285   1.235 -50.957  1.00  0.00           O  
ATOM   2967  CB  LYS A 185     -13.015  -1.020 -50.314  1.00  0.00           C  
ATOM   2968  CG  LYS A 185     -12.362  -2.211 -51.002  1.00  0.00           C  
ATOM   2969  CD  LYS A 185     -12.245  -3.398 -50.058  1.00  0.00           C  
ATOM   2970  CE  LYS A 185     -13.585  -4.095 -49.873  1.00  0.00           C  
ATOM   2971  NZ  LYS A 185     -13.468  -5.312 -49.026  1.00  0.00           N  
ATOM   2972  H   LYS A 185     -11.015   0.443 -50.896  1.00  0.00           H  
ATOM   2973  HA  LYS A 185     -13.517  -0.058 -52.164  1.00  0.00           H  
ATOM   2974 1HB  LYS A 185     -12.433  -0.790 -49.421  1.00  0.00           H  
ATOM   2975 2HB  LYS A 185     -14.009  -1.325 -49.988  1.00  0.00           H  
ATOM   2976 1HG  LYS A 185     -12.958  -2.504 -51.868  1.00  0.00           H  
ATOM   2977 2HG  LYS A 185     -11.366  -1.932 -51.346  1.00  0.00           H  
ATOM   2978 1HD  LYS A 185     -11.525  -4.114 -50.459  1.00  0.00           H  
ATOM   2979 2HD  LYS A 185     -11.888  -3.056 -49.086  1.00  0.00           H  
ATOM   2980 1HE  LYS A 185     -14.290  -3.408 -49.406  1.00  0.00           H  
ATOM   2981 2HE  LYS A 185     -13.982  -4.382 -50.847  1.00  0.00           H  
ATOM   2982 1HZ  LYS A 185     -14.377  -5.745 -48.929  1.00  0.00           H  
ATOM   2983 2HZ  LYS A 185     -12.829  -5.964 -49.460  1.00  0.00           H  
ATOM   2984 3HZ  LYS A 185     -13.117  -5.056 -48.113  1.00  0.00           H  
ATOM   2985  N   LEU A 186     -13.658   2.029 -49.616  1.00  0.00           N  
ATOM   2986  CA  LEU A 186     -14.552   2.997 -48.990  1.00  0.00           C  
ATOM   2987  C   LEU A 186     -15.127   3.960 -50.020  1.00  0.00           C  
ATOM   2988  O   LEU A 186     -16.329   4.250 -50.003  1.00  0.00           O  
ATOM   2989  CB  LEU A 186     -13.806   3.784 -47.906  1.00  0.00           C  
ATOM   2990  CG  LEU A 186     -14.634   4.837 -47.159  1.00  0.00           C  
ATOM   2991  CD1 LEU A 186     -15.776   4.154 -46.418  1.00  0.00           C  
ATOM   2992  CD2 LEU A 186     -13.738   5.602 -46.198  1.00  0.00           C  
ATOM   2993  H   LEU A 186     -12.694   1.986 -49.319  1.00  0.00           H  
ATOM   2994  HA  LEU A 186     -15.376   2.457 -48.526  1.00  0.00           H  
ATOM   2995 1HB  LEU A 186     -13.421   3.081 -47.168  1.00  0.00           H  
ATOM   2996 2HB  LEU A 186     -12.959   4.294 -48.367  1.00  0.00           H  
ATOM   2997  HG  LEU A 186     -15.072   5.531 -47.877  1.00  0.00           H  
ATOM   2998 1HD1 LEU A 186     -16.364   4.902 -45.887  1.00  0.00           H  
ATOM   2999 2HD1 LEU A 186     -16.413   3.631 -47.132  1.00  0.00           H  
ATOM   3000 3HD1 LEU A 186     -15.369   3.440 -45.703  1.00  0.00           H  
ATOM   3001 1HD2 LEU A 186     -14.326   6.351 -45.668  1.00  0.00           H  
ATOM   3002 2HD2 LEU A 186     -13.300   4.908 -45.478  1.00  0.00           H  
ATOM   3003 3HD2 LEU A 186     -12.941   6.094 -46.756  1.00  0.00           H  
ATOM   3004  N   TRP A 187     -14.287   4.468 -50.923  1.00  0.00           N  
ATOM   3005  CA  TRP A 187     -14.767   5.400 -51.936  1.00  0.00           C  
ATOM   3006  C   TRP A 187     -15.594   4.701 -53.007  1.00  0.00           C  
ATOM   3007  O   TRP A 187     -16.548   5.292 -53.525  1.00  0.00           O  
ATOM   3008  CB  TRP A 187     -13.591   6.139 -52.574  1.00  0.00           C  
ATOM   3009  CG  TRP A 187     -12.821   6.985 -51.604  1.00  0.00           C  
ATOM   3010  CD1 TRP A 187     -11.480   6.942 -51.366  1.00  0.00           C  
ATOM   3011  CD2 TRP A 187     -13.353   7.988 -50.730  1.00  0.00           C  
ATOM   3012  NE1 TRP A 187     -11.141   7.862 -50.403  1.00  0.00           N  
ATOM   3013  CE2 TRP A 187     -12.273   8.516 -49.995  1.00  0.00           C  
ATOM   3014  CE3 TRP A 187     -14.636   8.494 -50.499  1.00  0.00           C  
ATOM   3015  CZ2 TRP A 187     -12.436   9.524 -49.049  1.00  0.00           C  
ATOM   3016  CZ3 TRP A 187     -14.797   9.494 -49.556  1.00  0.00           C  
ATOM   3017  CH2 TRP A 187     -13.703   9.997 -48.844  1.00  0.00           C  
ATOM   3018  H   TRP A 187     -13.310   4.212 -50.913  1.00  0.00           H  
ATOM   3019  HA  TRP A 187     -15.403   6.140 -51.451  1.00  0.00           H  
ATOM   3020 1HB  TRP A 187     -12.906   5.419 -53.020  1.00  0.00           H  
ATOM   3021 2HB  TRP A 187     -13.957   6.781 -53.375  1.00  0.00           H  
ATOM   3022  HD1 TRP A 187     -10.778   6.277 -51.866  1.00  0.00           H  
ATOM   3023  HE1 TRP A 187     -10.208   8.029 -50.052  1.00  0.00           H  
ATOM   3024  HE3 TRP A 187     -15.493   8.110 -51.053  1.00  0.00           H  
ATOM   3025  HZ2 TRP A 187     -11.596   9.930 -48.484  1.00  0.00           H  
ATOM   3026  HZ3 TRP A 187     -15.801   9.881 -49.382  1.00  0.00           H  
ATOM   3027  HH2 TRP A 187     -13.868  10.785 -48.108  1.00  0.00           H  
ATOM   3028  N   LYS A 188     -15.248   3.458 -53.351  1.00  0.00           N  
ATOM   3029  CA  LYS A 188     -16.033   2.722 -54.337  1.00  0.00           C  
ATOM   3030  C   LYS A 188     -17.463   2.515 -53.855  1.00  0.00           C  
ATOM   3031  O   LYS A 188     -18.415   2.659 -54.629  1.00  0.00           O  
ATOM   3032  CB  LYS A 188     -15.364   1.378 -54.640  1.00  0.00           C  
ATOM   3033  CG  LYS A 188     -16.111   0.516 -55.648  1.00  0.00           C  
ATOM   3034  CD  LYS A 188     -16.122   1.144 -57.032  1.00  0.00           C  
ATOM   3035  CE  LYS A 188     -16.732   0.200 -58.056  1.00  0.00           C  
ATOM   3036  NZ  LYS A 188     -16.797   0.810 -59.413  1.00  0.00           N  
ATOM   3037  H   LYS A 188     -14.441   3.016 -52.934  1.00  0.00           H  
ATOM   3038  HA  LYS A 188     -16.069   3.306 -55.257  1.00  0.00           H  
ATOM   3039 1HB  LYS A 188     -14.360   1.550 -55.027  1.00  0.00           H  
ATOM   3040 2HB  LYS A 188     -15.267   0.804 -53.718  1.00  0.00           H  
ATOM   3041 1HG  LYS A 188     -15.634  -0.464 -55.712  1.00  0.00           H  
ATOM   3042 2HG  LYS A 188     -17.141   0.378 -55.317  1.00  0.00           H  
ATOM   3043 1HD  LYS A 188     -16.702   2.069 -57.007  1.00  0.00           H  
ATOM   3044 2HD  LYS A 188     -15.103   1.384 -57.330  1.00  0.00           H  
ATOM   3045 1HE  LYS A 188     -16.137  -0.710 -58.110  1.00  0.00           H  
ATOM   3046 2HE  LYS A 188     -17.742  -0.070 -57.747  1.00  0.00           H  
ATOM   3047 1HZ  LYS A 188     -17.207   0.150 -60.059  1.00  0.00           H  
ATOM   3048 2HZ  LYS A 188     -17.363   1.645 -59.381  1.00  0.00           H  
ATOM   3049 3HZ  LYS A 188     -15.865   1.046 -59.722  1.00  0.00           H  
ATOM   3050  N   ILE A 189     -17.632   2.180 -52.574  1.00  0.00           N  
ATOM   3051  CA  ILE A 189     -18.971   1.988 -52.027  1.00  0.00           C  
ATOM   3052  C   ILE A 189     -19.741   3.301 -52.034  1.00  0.00           C  
ATOM   3053  O   ILE A 189     -20.924   3.343 -52.394  1.00  0.00           O  
ATOM   3054  CB  ILE A 189     -18.909   1.431 -50.593  1.00  0.00           C  
ATOM   3055  CG1 ILE A 189     -18.260   0.045 -50.585  1.00  0.00           C  
ATOM   3056  CG2 ILE A 189     -20.302   1.373 -49.984  1.00  0.00           C  
ATOM   3057  CD1 ILE A 189     -17.842  -0.426 -49.211  1.00  0.00           C  
ATOM   3058  H   ILE A 189     -16.832   2.057 -51.972  1.00  0.00           H  
ATOM   3059  HA  ILE A 189     -19.500   1.269 -52.653  1.00  0.00           H  
ATOM   3060  HB  ILE A 189     -18.282   2.076 -49.979  1.00  0.00           H  
ATOM   3061 1HG1 ILE A 189     -18.955  -0.685 -51.000  1.00  0.00           H  
ATOM   3062 2HG1 ILE A 189     -17.376   0.054 -51.225  1.00  0.00           H  
ATOM   3063 1HG2 ILE A 189     -20.240   0.977 -48.971  1.00  0.00           H  
ATOM   3064 2HG2 ILE A 189     -20.729   2.375 -49.956  1.00  0.00           H  
ATOM   3065 3HG2 ILE A 189     -20.937   0.725 -50.590  1.00  0.00           H  
ATOM   3066 1HD1 ILE A 189     -17.390  -1.416 -49.288  1.00  0.00           H  
ATOM   3067 2HD1 ILE A 189     -17.118   0.272 -48.792  1.00  0.00           H  
ATOM   3068 3HD1 ILE A 189     -18.716  -0.478 -48.563  1.00  0.00           H  
ATOM   3069  N   LEU A 190     -19.083   4.395 -51.641  1.00  0.00           N  
ATOM   3070  CA  LEU A 190     -19.744   5.696 -51.629  1.00  0.00           C  
ATOM   3071  C   LEU A 190     -20.224   6.086 -53.022  1.00  0.00           C  
ATOM   3072  O   LEU A 190     -21.316   6.642 -53.177  1.00  0.00           O  
ATOM   3073  CB  LEU A 190     -18.789   6.771 -51.092  1.00  0.00           C  
ATOM   3074  CG  LEU A 190     -19.374   8.183 -50.976  1.00  0.00           C  
ATOM   3075  CD1 LEU A 190     -20.536   8.173 -49.992  1.00  0.00           C  
ATOM   3076  CD2 LEU A 190     -18.287   9.148 -50.529  1.00  0.00           C  
ATOM   3077  H   LEU A 190     -18.119   4.330 -51.348  1.00  0.00           H  
ATOM   3078  HA  LEU A 190     -20.611   5.638 -50.972  1.00  0.00           H  
ATOM   3079 1HB  LEU A 190     -18.450   6.470 -50.102  1.00  0.00           H  
ATOM   3080 2HB  LEU A 190     -17.921   6.824 -51.749  1.00  0.00           H  
ATOM   3081  HG  LEU A 190     -19.763   8.497 -51.946  1.00  0.00           H  
ATOM   3082 1HD1 LEU A 190     -20.953   9.177 -49.910  1.00  0.00           H  
ATOM   3083 2HD1 LEU A 190     -21.307   7.489 -50.346  1.00  0.00           H  
ATOM   3084 3HD1 LEU A 190     -20.182   7.846 -49.014  1.00  0.00           H  
ATOM   3085 1HD2 LEU A 190     -18.703  10.153 -50.448  1.00  0.00           H  
ATOM   3086 2HD2 LEU A 190     -17.900   8.837 -49.559  1.00  0.00           H  
ATOM   3087 3HD2 LEU A 190     -17.478   9.149 -51.259  1.00  0.00           H  
ATOM   3088  N   VAL A 191     -19.419   5.802 -54.048  1.00  0.00           N  
ATOM   3089  CA  VAL A 191     -19.842   6.069 -55.420  1.00  0.00           C  
ATOM   3090  C   VAL A 191     -21.076   5.247 -55.768  1.00  0.00           C  
ATOM   3091  O   VAL A 191     -22.037   5.760 -56.354  1.00  0.00           O  
ATOM   3092  CB  VAL A 191     -18.709   5.737 -56.408  1.00  0.00           C  
ATOM   3093  CG1 VAL A 191     -19.231   5.737 -57.837  1.00  0.00           C  
ATOM   3094  CG2 VAL A 191     -17.574   6.737 -56.249  1.00  0.00           C  
ATOM   3095  H   VAL A 191     -18.507   5.400 -53.883  1.00  0.00           H  
ATOM   3096  HA  VAL A 191     -20.083   7.129 -55.508  1.00  0.00           H  
ATOM   3097  HB  VAL A 191     -18.340   4.733 -56.201  1.00  0.00           H  
ATOM   3098 1HG1 VAL A 191     -18.416   5.500 -58.523  1.00  0.00           H  
ATOM   3099 2HG1 VAL A 191     -20.018   4.988 -57.937  1.00  0.00           H  
ATOM   3100 3HG1 VAL A 191     -19.633   6.721 -58.078  1.00  0.00           H  
ATOM   3101 1HG2 VAL A 191     -16.776   6.497 -56.950  1.00  0.00           H  
ATOM   3102 2HG2 VAL A 191     -17.944   7.743 -56.450  1.00  0.00           H  
ATOM   3103 3HG2 VAL A 191     -17.187   6.691 -55.230  1.00  0.00           H  
ATOM   3104  N   GLU A 192     -21.075   3.960 -55.408  1.00  0.00           N  
ATOM   3105  CA  GLU A 192     -22.226   3.108 -55.691  1.00  0.00           C  
ATOM   3106  C   GLU A 192     -23.482   3.630 -55.008  1.00  0.00           C  
ATOM   3107  O   GLU A 192     -24.576   3.582 -55.582  1.00  0.00           O  
ATOM   3108  CB  GLU A 192     -21.950   1.671 -55.243  1.00  0.00           C  
ATOM   3109  CG  GLU A 192     -20.938   0.927 -56.103  1.00  0.00           C  
ATOM   3110  CD  GLU A 192     -20.652  -0.461 -55.601  1.00  0.00           C  
ATOM   3111  OE1 GLU A 192     -21.141  -0.805 -54.552  1.00  0.00           O  
ATOM   3112  OE2 GLU A 192     -19.943  -1.177 -56.267  1.00  0.00           O  
ATOM   3113  H   GLU A 192     -20.275   3.565 -54.935  1.00  0.00           H  
ATOM   3114  HA  GLU A 192     -22.401   3.110 -56.768  1.00  0.00           H  
ATOM   3115 1HB  GLU A 192     -21.578   1.675 -54.218  1.00  0.00           H  
ATOM   3116 2HB  GLU A 192     -22.879   1.102 -55.252  1.00  0.00           H  
ATOM   3117 1HG  GLU A 192     -21.323   0.860 -57.121  1.00  0.00           H  
ATOM   3118 2HG  GLU A 192     -20.011   1.497 -56.131  1.00  0.00           H  
ATOM   3119  N   VAL A 193     -23.347   4.129 -53.778  1.00  0.00           N  
ATOM   3120  CA  VAL A 193     -24.491   4.715 -53.087  1.00  0.00           C  
ATOM   3121  C   VAL A 193     -24.979   5.953 -53.829  1.00  0.00           C  
ATOM   3122  O   VAL A 193     -26.184   6.140 -54.031  1.00  0.00           O  
ATOM   3123  CB  VAL A 193     -24.114   5.094 -51.642  1.00  0.00           C  
ATOM   3124  CG1 VAL A 193     -25.227   5.907 -50.997  1.00  0.00           C  
ATOM   3125  CG2 VAL A 193     -23.828   3.837 -50.835  1.00  0.00           C  
ATOM   3126  H   VAL A 193     -22.450   4.106 -53.314  1.00  0.00           H  
ATOM   3127  HA  VAL A 193     -25.292   3.975 -53.055  1.00  0.00           H  
ATOM   3128  HB  VAL A 193     -23.225   5.724 -51.663  1.00  0.00           H  
ATOM   3129 1HG1 VAL A 193     -24.944   6.167 -49.977  1.00  0.00           H  
ATOM   3130 2HG1 VAL A 193     -25.390   6.819 -51.572  1.00  0.00           H  
ATOM   3131 3HG1 VAL A 193     -26.144   5.318 -50.980  1.00  0.00           H  
ATOM   3132 1HG2 VAL A 193     -23.561   4.113 -49.815  1.00  0.00           H  
ATOM   3133 2HG2 VAL A 193     -24.714   3.203 -50.820  1.00  0.00           H  
ATOM   3134 3HG2 VAL A 193     -23.000   3.292 -51.291  1.00  0.00           H  
ATOM   3135  N   SER A 194     -24.046   6.813 -54.251  1.00  0.00           N  
ATOM   3136  CA  SER A 194     -24.417   8.014 -54.992  1.00  0.00           C  
ATOM   3137  C   SER A 194     -25.063   7.678 -56.331  1.00  0.00           C  
ATOM   3138  O   SER A 194     -25.963   8.398 -56.781  1.00  0.00           O  
ATOM   3139  CB  SER A 194     -23.194   8.881 -55.220  1.00  0.00           C  
ATOM   3140  OG  SER A 194     -22.731   9.422 -54.013  1.00  0.00           O  
ATOM   3141  H   SER A 194     -23.069   6.636 -54.058  1.00  0.00           H  
ATOM   3142  HA  SER A 194     -25.143   8.575 -54.401  1.00  0.00           H  
ATOM   3143 1HB  SER A 194     -22.406   8.285 -55.680  1.00  0.00           H  
ATOM   3144 2HB  SER A 194     -23.442   9.685 -55.912  1.00  0.00           H  
ATOM   3145  HG  SER A 194     -21.944   9.926 -54.234  1.00  0.00           H  
ATOM   3146  N   ASP A 195     -24.621   6.601 -56.983  1.00  0.00           N  
ATOM   3147  CA  ASP A 195     -25.246   6.189 -58.237  1.00  0.00           C  
ATOM   3148  C   ASP A 195     -26.712   5.833 -58.025  1.00  0.00           C  
ATOM   3149  O   ASP A 195     -27.573   6.200 -58.834  1.00  0.00           O  
ATOM   3150  CB  ASP A 195     -24.505   4.993 -58.840  1.00  0.00           C  
ATOM   3151  CG  ASP A 195     -23.175   5.378 -59.474  1.00  0.00           C  
ATOM   3152  OD1 ASP A 195     -22.969   6.544 -59.713  1.00  0.00           O  
ATOM   3153  OD2 ASP A 195     -22.379   4.501 -59.714  1.00  0.00           O  
ATOM   3154  H   ASP A 195     -23.851   6.060 -56.616  1.00  0.00           H  
ATOM   3155  HA  ASP A 195     -25.193   7.021 -58.940  1.00  0.00           H  
ATOM   3156 1HB  ASP A 195     -24.318   4.251 -58.064  1.00  0.00           H  
ATOM   3157 2HB  ASP A 195     -25.131   4.522 -59.599  1.00  0.00           H  
ATOM   3158  N   VAL A 196     -27.015   5.110 -56.944  1.00  0.00           N  
ATOM   3159  CA  VAL A 196     -28.402   4.784 -56.631  1.00  0.00           C  
ATOM   3160  C   VAL A 196     -29.170   6.039 -56.240  1.00  0.00           C  
ATOM   3161  O   VAL A 196     -30.335   6.211 -56.619  1.00  0.00           O  
ATOM   3162  CB  VAL A 196     -28.470   3.760 -55.482  1.00  0.00           C  
ATOM   3163  CG1 VAL A 196     -29.915   3.520 -55.067  1.00  0.00           C  
ATOM   3164  CG2 VAL A 196     -27.808   2.459 -55.907  1.00  0.00           C  
ATOM   3165  H   VAL A 196     -26.283   4.782 -56.331  1.00  0.00           H  
ATOM   3166  HA  VAL A 196     -28.862   4.344 -57.517  1.00  0.00           H  
ATOM   3167  HB  VAL A 196     -27.951   4.167 -54.615  1.00  0.00           H  
ATOM   3168 1HG1 VAL A 196     -29.944   2.795 -54.254  1.00  0.00           H  
ATOM   3169 2HG1 VAL A 196     -30.357   4.458 -54.733  1.00  0.00           H  
ATOM   3170 3HG1 VAL A 196     -30.478   3.134 -55.918  1.00  0.00           H  
ATOM   3171 1HG2 VAL A 196     -27.859   1.741 -55.090  1.00  0.00           H  
ATOM   3172 2HG2 VAL A 196     -28.325   2.056 -56.779  1.00  0.00           H  
ATOM   3173 3HG2 VAL A 196     -26.764   2.648 -56.160  1.00  0.00           H  
ATOM   3174  N   MET A 197     -28.534   6.934 -55.480  1.00  0.00           N  
ATOM   3175  CA  MET A 197     -29.165   8.203 -55.129  1.00  0.00           C  
ATOM   3176  C   MET A 197     -29.660   8.942 -56.365  1.00  0.00           C  
ATOM   3177  O   MET A 197     -30.775   9.478 -56.371  1.00  0.00           O  
ATOM   3178  CB  MET A 197     -28.187   9.076 -54.344  1.00  0.00           C  
ATOM   3179  CG  MET A 197     -27.954   8.628 -52.908  1.00  0.00           C  
ATOM   3180  SD  MET A 197     -29.392   8.897 -51.854  1.00  0.00           S  
ATOM   3181  CE  MET A 197     -29.344  10.677 -51.666  1.00  0.00           C  
ATOM   3182  H   MET A 197     -27.604   6.736 -55.139  1.00  0.00           H  
ATOM   3183  HA  MET A 197     -30.032   7.996 -54.503  1.00  0.00           H  
ATOM   3184 1HB  MET A 197     -27.223   9.087 -54.851  1.00  0.00           H  
ATOM   3185 2HB  MET A 197     -28.556  10.102 -54.319  1.00  0.00           H  
ATOM   3186 1HG  MET A 197     -27.710   7.566 -52.895  1.00  0.00           H  
ATOM   3187 2HG  MET A 197     -27.112   9.176 -52.489  1.00  0.00           H  
ATOM   3188 1HE  MET A 197     -30.175  10.998 -51.036  1.00  0.00           H  
ATOM   3189 2HE  MET A 197     -28.402  10.969 -51.202  1.00  0.00           H  
ATOM   3190 3HE  MET A 197     -29.429  11.149 -52.645  1.00  0.00           H  
ATOM   3191  N   LEU A 198     -28.846   8.989 -57.423  1.00  0.00           N  
ATOM   3192  CA  LEU A 198     -29.275   9.648 -58.652  1.00  0.00           C  
ATOM   3193  C   LEU A 198     -30.552   9.027 -59.203  1.00  0.00           C  
ATOM   3194  O   LEU A 198     -31.438   9.743 -59.685  1.00  0.00           O  
ATOM   3195  CB  LEU A 198     -28.166   9.569 -59.709  1.00  0.00           C  
ATOM   3196  CG  LEU A 198     -26.987  10.530 -59.510  1.00  0.00           C  
ATOM   3197  CD1 LEU A 198     -25.816  10.084 -60.374  1.00  0.00           C  
ATOM   3198  CD2 LEU A 198     -27.420  11.945 -59.863  1.00  0.00           C  
ATOM   3199  H   LEU A 198     -27.928   8.570 -57.384  1.00  0.00           H  
ATOM   3200  HA  LEU A 198     -29.475  10.696 -58.430  1.00  0.00           H  
ATOM   3201 1HB  LEU A 198     -27.768   8.555 -59.719  1.00  0.00           H  
ATOM   3202 2HB  LEU A 198     -28.602   9.776 -60.686  1.00  0.00           H  
ATOM   3203  HG  LEU A 198     -26.664  10.499 -58.469  1.00  0.00           H  
ATOM   3204 1HD1 LEU A 198     -24.978  10.767 -60.233  1.00  0.00           H  
ATOM   3205 2HD1 LEU A 198     -25.513   9.077 -60.087  1.00  0.00           H  
ATOM   3206 3HD1 LEU A 198     -26.116  10.089 -61.423  1.00  0.00           H  
ATOM   3207 1HD2 LEU A 198     -26.583  12.629 -59.721  1.00  0.00           H  
ATOM   3208 2HD2 LEU A 198     -27.743  11.978 -60.904  1.00  0.00           H  
ATOM   3209 3HD2 LEU A 198     -28.246  12.245 -59.218  1.00  0.00           H  
ATOM   3210  N   LYS A 199     -30.664   7.700 -59.143  1.00  0.00           N  
ATOM   3211  CA  LYS A 199     -31.818   7.032 -59.739  1.00  0.00           C  
ATOM   3212  C   LYS A 199     -33.055   7.146 -58.854  1.00  0.00           C  
ATOM   3213  O   LYS A 199     -34.185   7.105 -59.354  1.00  0.00           O  
ATOM   3214  CB  LYS A 199     -31.487   5.571 -60.031  1.00  0.00           C  
ATOM   3215  CG  LYS A 199     -30.305   5.403 -60.974  1.00  0.00           C  
ATOM   3216  CD  LYS A 199     -30.517   6.191 -62.260  1.00  0.00           C  
ATOM   3217  CE  LYS A 199     -31.758   5.731 -63.008  1.00  0.00           C  
ATOM   3218  NZ  LYS A 199     -31.935   6.462 -64.293  1.00  0.00           N  
ATOM   3219  H   LYS A 199     -29.956   7.143 -58.687  1.00  0.00           H  
ATOM   3220  HA  LYS A 199     -32.047   7.518 -60.688  1.00  0.00           H  
ATOM   3221 1HB  LYS A 199     -31.262   5.055 -59.097  1.00  0.00           H  
ATOM   3222 2HB  LYS A 199     -32.355   5.082 -60.474  1.00  0.00           H  
ATOM   3223 1HG  LYS A 199     -29.396   5.755 -60.485  1.00  0.00           H  
ATOM   3224 2HG  LYS A 199     -30.180   4.348 -61.217  1.00  0.00           H  
ATOM   3225 1HD  LYS A 199     -30.623   7.251 -62.025  1.00  0.00           H  
ATOM   3226 2HD  LYS A 199     -29.652   6.066 -62.911  1.00  0.00           H  
ATOM   3227 1HE  LYS A 199     -31.683   4.665 -63.217  1.00  0.00           H  
ATOM   3228 2HE  LYS A 199     -32.640   5.894 -62.387  1.00  0.00           H  
ATOM   3229 1HZ  LYS A 199     -32.768   6.130 -64.759  1.00  0.00           H  
ATOM   3230 2HZ  LYS A 199     -32.025   7.452 -64.108  1.00  0.00           H  
ATOM   3231 3HZ  LYS A 199     -31.132   6.302 -64.885  1.00  0.00           H  
ATOM   3232  N   LEU A 200     -32.863   7.278 -57.539  1.00  0.00           N  
ATOM   3233  CA  LEU A 200     -34.003   7.472 -56.647  1.00  0.00           C  
ATOM   3234  C   LEU A 200     -34.537   8.896 -56.733  1.00  0.00           C  
ATOM   3235  O   LEU A 200     -35.730   9.131 -56.508  1.00  0.00           O  
ATOM   3236  CB  LEU A 200     -33.603   7.158 -55.200  1.00  0.00           C  
ATOM   3237  CG  LEU A 200     -33.229   5.697 -54.915  1.00  0.00           C  
ATOM   3238  CD1 LEU A 200     -32.647   5.586 -53.513  1.00  0.00           C  
ATOM   3239  CD2 LEU A 200     -34.462   4.819 -55.068  1.00  0.00           C  
ATOM   3240  H   LEU A 200     -31.932   7.245 -57.148  1.00  0.00           H  
ATOM   3241  HA  LEU A 200     -34.798   6.790 -56.948  1.00  0.00           H  
ATOM   3242 1HB  LEU A 200     -32.747   7.776 -54.933  1.00  0.00           H  
ATOM   3243 2HB  LEU A 200     -34.433   7.422 -54.544  1.00  0.00           H  
ATOM   3244  HG  LEU A 200     -32.463   5.374 -55.620  1.00  0.00           H  
ATOM   3245 1HD1 LEU A 200     -32.381   4.548 -53.310  1.00  0.00           H  
ATOM   3246 2HD1 LEU A 200     -31.756   6.208 -53.439  1.00  0.00           H  
ATOM   3247 3HD1 LEU A 200     -33.385   5.919 -52.784  1.00  0.00           H  
ATOM   3248 1HD2 LEU A 200     -34.196   3.781 -54.866  1.00  0.00           H  
ATOM   3249 2HD2 LEU A 200     -35.228   5.141 -54.362  1.00  0.00           H  
ATOM   3250 3HD2 LEU A 200     -34.847   4.904 -56.084  1.00  0.00           H  
ATOM   3251  N   ILE A 201     -33.671   9.859 -57.054  1.00  0.00           N  
ATOM   3252  CA  ILE A 201     -34.109  11.249 -57.145  1.00  0.00           C  
ATOM   3253  C   ILE A 201     -34.727  11.524 -58.509  1.00  0.00           C  
ATOM   3254  O   ILE A 201     -35.752  12.207 -58.616  1.00  0.00           O  
ATOM   3255  CB  ILE A 201     -32.938  12.216 -56.902  1.00  0.00           C  
ATOM   3256  CG1 ILE A 201     -32.425  12.085 -55.465  1.00  0.00           C  
ATOM   3257  CG2 ILE A 201     -33.361  13.648 -57.190  1.00  0.00           C  
ATOM   3258  CD1 ILE A 201     -31.077  12.731 -55.235  1.00  0.00           C  
ATOM   3259  H   ILE A 201     -32.703   9.636 -57.237  1.00  0.00           H  
ATOM   3260  HA  ILE A 201     -34.863  11.424 -56.379  1.00  0.00           H  
ATOM   3261  HB  ILE A 201     -32.106  11.954 -57.557  1.00  0.00           H  
ATOM   3262 1HG1 ILE A 201     -33.141  12.539 -54.780  1.00  0.00           H  
ATOM   3263 2HG1 ILE A 201     -32.346  11.030 -55.201  1.00  0.00           H  
ATOM   3264 1HG2 ILE A 201     -32.521  14.319 -57.013  1.00  0.00           H  
ATOM   3265 2HG2 ILE A 201     -33.678  13.731 -58.229  1.00  0.00           H  
ATOM   3266 3HG2 ILE A 201     -34.188  13.921 -56.535  1.00  0.00           H  
ATOM   3267 1HD1 ILE A 201     -30.782  12.595 -54.194  1.00  0.00           H  
ATOM   3268 2HD1 ILE A 201     -30.336  12.265 -55.886  1.00  0.00           H  
ATOM   3269 3HD1 ILE A 201     -31.141  13.794 -55.458  1.00  0.00           H  
ATOM   3270  N   SER A 202     -34.123  10.996 -59.569  1.00  0.00           N  
ATOM   3271  CA  SER A 202     -34.630  11.189 -60.922  1.00  0.00           C  
ATOM   3272  C   SER A 202     -35.956  10.462 -61.126  1.00  0.00           C  
ATOM   3273  O   SER A 202     -36.624  10.638 -62.146  1.00  0.00           O  
ATOM   3274  OXT SER A 202     -36.361   9.707 -60.286  1.00  0.00           O  
ATOM   3275  CB  SER A 202     -33.613  10.697 -61.934  1.00  0.00           C  
ATOM   3276  OG  SER A 202     -34.100  10.830 -63.241  1.00  0.00           O  
ATOM   3277  H   SER A 202     -33.288  10.444 -59.430  1.00  0.00           H  
ATOM   3278  HA  SER A 202     -34.798  12.255 -61.080  1.00  0.00           H  
ATOM   3279 1HB  SER A 202     -32.689  11.266 -61.827  1.00  0.00           H  
ATOM   3280 2HB  SER A 202     -33.378   9.652 -61.735  1.00  0.00           H  
ATOM   3281  HG  SER A 202     -34.911  10.318 -63.274  1.00  0.00           H  
TER                                                                             
ATOM   3283  N   SER C   2      16.041   4.431 -46.367  1.00  0.00           N  
ATOM   3284  CA  SER C   2      15.630   5.073 -47.610  1.00  0.00           C  
ATOM   3285  C   SER C   2      14.143   4.861 -47.868  1.00  0.00           C  
ATOM   3286  O   SER C   2      13.512   5.637 -48.587  1.00  0.00           O  
ATOM   3287  CB  SER C   2      16.439   4.529 -48.771  1.00  0.00           C  
ATOM   3288  OG  SER C   2      16.224   3.155 -48.934  1.00  0.00           O  
ATOM   3289 1H   SER C   2      17.018   4.583 -46.219  1.00  0.00           H  
ATOM   3290 2H   SER C   2      15.524   4.819 -45.604  1.00  0.00           H  
ATOM   3291 3H   SER C   2      15.862   3.448 -46.424  1.00  0.00           H  
ATOM   3292  HA  SER C   2      15.808   6.145 -47.520  1.00  0.00           H  
ATOM   3293 1HB  SER C   2      16.162   5.054 -49.685  1.00  0.00           H  
ATOM   3294 2HB  SER C   2      17.498   4.716 -48.596  1.00  0.00           H  
ATOM   3295  HG  SER C   2      16.776   2.885 -49.672  1.00  0.00           H  
ATOM   3296  N   LYS C   3      13.587   3.803 -47.276  1.00  0.00           N  
ATOM   3297  CA  LYS C   3      12.181   3.483 -47.494  1.00  0.00           C  
ATOM   3298  C   LYS C   3      11.263   4.372 -46.665  1.00  0.00           C  
ATOM   3299  O   LYS C   3      10.093   4.551 -47.023  1.00  0.00           O  
ATOM   3300  CB  LYS C   3      11.913   2.012 -47.171  1.00  0.00           C  
ATOM   3301  CG  LYS C   3      12.652   1.027 -48.068  1.00  0.00           C  
ATOM   3302  CD  LYS C   3      12.367   1.297 -49.537  1.00  0.00           C  
ATOM   3303  CE  LYS C   3      12.701   0.088 -50.399  1.00  0.00           C  
ATOM   3304  NZ  LYS C   3      14.160  -0.201 -50.409  1.00  0.00           N  
ATOM   3305  H   LYS C   3      14.138   3.212 -46.670  1.00  0.00           H  
ATOM   3306  HA  LYS C   3      11.941   3.673 -48.541  1.00  0.00           H  
ATOM   3307 1HB  LYS C   3      12.204   1.808 -46.140  1.00  0.00           H  
ATOM   3308 2HB  LYS C   3      10.846   1.808 -47.257  1.00  0.00           H  
ATOM   3309 1HG  LYS C   3      13.725   1.109 -47.893  1.00  0.00           H  
ATOM   3310 2HG  LYS C   3      12.339   0.011 -47.826  1.00  0.00           H  
ATOM   3311 1HD  LYS C   3      11.311   1.543 -49.665  1.00  0.00           H  
ATOM   3312 2HD  LYS C   3      12.962   2.146 -49.873  1.00  0.00           H  
ATOM   3313 1HE  LYS C   3      12.173  -0.786 -50.018  1.00  0.00           H  
ATOM   3314 2HE  LYS C   3      12.372   0.268 -51.421  1.00  0.00           H  
ATOM   3315 1HZ  LYS C   3      14.340  -1.008 -50.990  1.00  0.00           H  
ATOM   3316 2HZ  LYS C   3      14.660   0.596 -50.778  1.00  0.00           H  
ATOM   3317 3HZ  LYS C   3      14.474  -0.388 -49.468  1.00  0.00           H  
ATOM   3318  N   GLN C   4      11.768   4.931 -45.563  1.00  0.00           N  
ATOM   3319  CA  GLN C   4      10.996   5.921 -44.821  1.00  0.00           C  
ATOM   3320  C   GLN C   4      10.824   7.197 -45.635  1.00  0.00           C  
ATOM   3321  O   GLN C   4       9.784   7.861 -45.547  1.00  0.00           O  
ATOM   3322  CB  GLN C   4      11.671   6.239 -43.484  1.00  0.00           C  
ATOM   3323  CG  GLN C   4      11.630   5.100 -42.479  1.00  0.00           C  
ATOM   3324  CD  GLN C   4      12.319   5.454 -41.175  1.00  0.00           C  
ATOM   3325  OE1 GLN C   4      12.905   6.531 -41.039  1.00  0.00           O  
ATOM   3326  NE2 GLN C   4      12.253   4.547 -40.207  1.00  0.00           N  
ATOM   3327  H   GLN C   4      12.687   4.675 -45.232  1.00  0.00           H  
ATOM   3328  HA  GLN C   4      10.003   5.513 -44.630  1.00  0.00           H  
ATOM   3329 1HB  GLN C   4      12.715   6.499 -43.656  1.00  0.00           H  
ATOM   3330 2HB  GLN C   4      11.189   7.106 -43.030  1.00  0.00           H  
ATOM   3331 1HG  GLN C   4      10.589   4.859 -42.262  1.00  0.00           H  
ATOM   3332 2HG  GLN C   4      12.133   4.233 -42.908  1.00  0.00           H  
ATOM   3333 1HE2 GLN C   4      12.689   4.724 -39.324  1.00  0.00           H  
ATOM   3334 2HE2 GLN C   4      11.768   3.686 -40.360  1.00  0.00           H  
ATOM   3335  N   LYS C   5      11.837   7.558 -46.427  1.00  0.00           N  
ATOM   3336  CA  LYS C   5      11.721   8.727 -47.293  1.00  0.00           C  
ATOM   3337  C   LYS C   5      10.644   8.531 -48.351  1.00  0.00           C  
ATOM   3338  O   LYS C   5       9.904   9.471 -48.666  1.00  0.00           O  
ATOM   3339  CB  LYS C   5      13.066   9.024 -47.956  1.00  0.00           C  
ATOM   3340  CG  LYS C   5      14.147   9.496 -46.998  1.00  0.00           C  
ATOM   3341  CD  LYS C   5      15.476   9.663 -47.716  1.00  0.00           C  
ATOM   3342  CE  LYS C   5      16.607   9.925 -46.736  1.00  0.00           C  
ATOM   3343  NZ  LYS C   5      17.920  10.037 -47.429  1.00  0.00           N  
ATOM   3344  H   LYS C   5      12.694   7.024 -46.433  1.00  0.00           H  
ATOM   3345  HA  LYS C   5      11.433   9.583 -46.682  1.00  0.00           H  
ATOM   3346 1HB  LYS C   5      13.431   8.127 -48.457  1.00  0.00           H  
ATOM   3347 2HB  LYS C   5      12.934   9.793 -48.718  1.00  0.00           H  
ATOM   3348 1HG  LYS C   5      13.854  10.452 -46.561  1.00  0.00           H  
ATOM   3349 2HG  LYS C   5      14.263   8.770 -46.194  1.00  0.00           H  
ATOM   3350 1HD  LYS C   5      15.700   8.758 -48.283  1.00  0.00           H  
ATOM   3351 2HD  LYS C   5      15.412  10.499 -48.412  1.00  0.00           H  
ATOM   3352 1HE  LYS C   5      16.413  10.849 -46.196  1.00  0.00           H  
ATOM   3353 2HE  LYS C   5      16.658   9.111 -46.014  1.00  0.00           H  
ATOM   3354 1HZ  LYS C   5      18.647  10.210 -46.748  1.00  0.00           H  
ATOM   3355 2HZ  LYS C   5      18.118   9.176 -47.920  1.00  0.00           H  
ATOM   3356 3HZ  LYS C   5      17.890  10.801 -48.089  1.00  0.00           H  
ATOM   3357  N   GLU C   6      10.541   7.325 -48.914  1.00  0.00           N  
ATOM   3358  CA  GLU C   6       9.472   7.048 -49.866  1.00  0.00           C  
ATOM   3359  C   GLU C   6       8.105   7.060 -49.192  1.00  0.00           C  
ATOM   3360  O   GLU C   6       7.133   7.549 -49.778  1.00  0.00           O  
ATOM   3361  CB  GLU C   6       9.715   5.706 -50.557  1.00  0.00           C  
ATOM   3362  CG  GLU C   6       8.780   5.433 -51.726  1.00  0.00           C  
ATOM   3363  CD  GLU C   6       8.990   6.390 -52.887  1.00  0.00           C  
ATOM   3364  OE1 GLU C   6      10.065   7.024 -52.957  1.00  0.00           O  
ATOM   3365  OE2 GLU C   6       8.078   6.509 -53.732  1.00  0.00           O  
ATOM   3366  H   GLU C   6      11.200   6.594 -48.687  1.00  0.00           H  
ATOM   3367  HA  GLU C   6       9.466   7.835 -50.619  1.00  0.00           H  
ATOM   3368 1HB  GLU C   6      10.739   5.668 -50.928  1.00  0.00           H  
ATOM   3369 2HB  GLU C   6       9.598   4.898 -49.835  1.00  0.00           H  
ATOM   3370 1HG  GLU C   6       8.940   4.414 -52.077  1.00  0.00           H  
ATOM   3371 2HG  GLU C   6       7.750   5.512 -51.381  1.00  0.00           H  
ATOM   3372  N   ALA C   7       8.012   6.537 -47.967  1.00  0.00           N  
ATOM   3373  CA  ALA C   7       6.744   6.560 -47.248  1.00  0.00           C  
ATOM   3374  C   ALA C   7       6.230   7.981 -47.059  1.00  0.00           C  
ATOM   3375  O   ALA C   7       5.016   8.208 -47.085  1.00  0.00           O  
ATOM   3376  CB  ALA C   7       6.891   5.863 -45.895  1.00  0.00           C  
ATOM   3377  H   ALA C   7       8.820   6.121 -47.526  1.00  0.00           H  
ATOM   3378  HA  ALA C   7       6.007   6.023 -47.845  1.00  0.00           H  
ATOM   3379 1HB  ALA C   7       5.937   5.887 -45.368  1.00  0.00           H  
ATOM   3380 2HB  ALA C   7       7.194   4.828 -46.050  1.00  0.00           H  
ATOM   3381 3HB  ALA C   7       7.645   6.377 -45.302  1.00  0.00           H  
ATOM   3382  N   ILE C   8       7.132   8.944 -46.858  1.00  0.00           N  
ATOM   3383  CA  ILE C   8       6.716  10.334 -46.707  1.00  0.00           C  
ATOM   3384  C   ILE C   8       5.995  10.813 -47.961  1.00  0.00           C  
ATOM   3385  O   ILE C   8       4.916  11.412 -47.886  1.00  0.00           O  
ATOM   3386  CB  ILE C   8       7.922  11.247 -46.422  1.00  0.00           C  
ATOM   3387  CG1 ILE C   8       8.475  10.981 -45.020  1.00  0.00           C  
ATOM   3388  CG2 ILE C   8       7.531  12.709 -46.575  1.00  0.00           C  
ATOM   3389  CD1 ILE C   8       9.843  11.575 -44.779  1.00  0.00           C  
ATOM   3390  H   ILE C   8       8.115   8.717 -46.809  1.00  0.00           H  
ATOM   3391  HA  ILE C   8       6.007  10.395 -45.882  1.00  0.00           H  
ATOM   3392  HB  ILE C   8       8.724  11.021 -47.125  1.00  0.00           H  
ATOM   3393 1HG1 ILE C   8       7.790  11.387 -44.275  1.00  0.00           H  
ATOM   3394 2HG1 ILE C   8       8.537   9.905 -44.852  1.00  0.00           H  
ATOM   3395 1HG2 ILE C   8       8.395  13.340 -46.369  1.00  0.00           H  
ATOM   3396 2HG2 ILE C   8       7.184  12.889 -47.591  1.00  0.00           H  
ATOM   3397 3HG2 ILE C   8       6.733  12.947 -45.872  1.00  0.00           H  
ATOM   3398 1HD1 ILE C   8      10.167  11.344 -43.763  1.00  0.00           H  
ATOM   3399 2HD1 ILE C   8      10.553  11.155 -45.491  1.00  0.00           H  
ATOM   3400 3HD1 ILE C   8       9.798  12.656 -44.906  1.00  0.00           H  
ATOM   3401  N   LYS C   9       6.586  10.565 -49.133  1.00  0.00           N  
ATOM   3402  CA  LYS C   9       5.947  10.973 -50.379  1.00  0.00           C  
ATOM   3403  C   LYS C   9       4.591  10.306 -50.565  1.00  0.00           C  
ATOM   3404  O   LYS C   9       3.650  10.946 -51.049  1.00  0.00           O  
ATOM   3405  CB  LYS C   9       6.854  10.654 -51.569  1.00  0.00           C  
ATOM   3406  CG  LYS C   9       6.330  11.153 -52.909  1.00  0.00           C  
ATOM   3407  CD  LYS C   9       7.360  10.959 -54.012  1.00  0.00           C  
ATOM   3408  CE  LYS C   9       6.847  11.479 -55.347  1.00  0.00           C  
ATOM   3409  NZ  LYS C   9       7.859  11.326 -56.429  1.00  0.00           N  
ATOM   3410  H   LYS C   9       7.478  10.093 -49.169  1.00  0.00           H  
ATOM   3411  HA  LYS C   9       5.771  12.048 -50.341  1.00  0.00           H  
ATOM   3412 1HB  LYS C   9       7.836  11.098 -51.408  1.00  0.00           H  
ATOM   3413 2HB  LYS C   9       6.991   9.575 -51.644  1.00  0.00           H  
ATOM   3414 1HG  LYS C   9       5.423  10.607 -53.172  1.00  0.00           H  
ATOM   3415 2HG  LYS C   9       6.086  12.212 -52.833  1.00  0.00           H  
ATOM   3416 1HD  LYS C   9       8.276  11.491 -53.752  1.00  0.00           H  
ATOM   3417 2HD  LYS C   9       7.592   9.898 -54.111  1.00  0.00           H  
ATOM   3418 1HE  LYS C   9       5.948  10.933 -55.628  1.00  0.00           H  
ATOM   3419 2HE  LYS C   9       6.591  12.534 -55.253  1.00  0.00           H  
ATOM   3420 1HZ  LYS C   9       7.481  11.683 -57.295  1.00  0.00           H  
ATOM   3421 2HZ  LYS C   9       8.692  11.844 -56.187  1.00  0.00           H  
ATOM   3422 3HZ  LYS C   9       8.091  10.349 -56.539  1.00  0.00           H  
ATOM   3423  N   VAL C  10       4.460   9.036 -50.175  1.00  0.00           N  
ATOM   3424  CA  VAL C  10       3.182   8.345 -50.330  1.00  0.00           C  
ATOM   3425  C   VAL C  10       2.112   9.003 -49.470  1.00  0.00           C  
ATOM   3426  O   VAL C  10       0.989   9.244 -49.930  1.00  0.00           O  
ATOM   3427  CB  VAL C  10       3.319   6.863 -49.936  1.00  0.00           C  
ATOM   3428  CG1 VAL C  10       1.953   6.193 -49.902  1.00  0.00           C  
ATOM   3429  CG2 VAL C  10       4.244   6.151 -50.910  1.00  0.00           C  
ATOM   3430  H   VAL C  10       5.240   8.540 -49.769  1.00  0.00           H  
ATOM   3431  HA  VAL C  10       2.860   8.443 -51.368  1.00  0.00           H  
ATOM   3432  HB  VAL C  10       3.733   6.800 -48.929  1.00  0.00           H  
ATOM   3433 1HG1 VAL C  10       2.068   5.145 -49.622  1.00  0.00           H  
ATOM   3434 2HG1 VAL C  10       1.319   6.695 -49.173  1.00  0.00           H  
ATOM   3435 3HG1 VAL C  10       1.493   6.255 -50.889  1.00  0.00           H  
ATOM   3436 1HG2 VAL C  10       4.337   5.104 -50.625  1.00  0.00           H  
ATOM   3437 2HG2 VAL C  10       3.834   6.219 -51.918  1.00  0.00           H  
ATOM   3438 3HG2 VAL C  10       5.228   6.621 -50.888  1.00  0.00           H  
ATOM   3439  N   TYR C  11       2.440   9.313 -48.215  1.00  0.00           N  
ATOM   3440  CA  TYR C  11       1.462   9.946 -47.337  1.00  0.00           C  
ATOM   3441  C   TYR C  11       1.114  11.348 -47.822  1.00  0.00           C  
ATOM   3442  O   TYR C  11      -0.050  11.760 -47.758  1.00  0.00           O  
ATOM   3443  CB  TYR C  11       1.985   9.996 -45.900  1.00  0.00           C  
ATOM   3444  CG  TYR C  11       1.656   8.764 -45.086  1.00  0.00           C  
ATOM   3445  CD1 TYR C  11       0.340   8.346 -44.964  1.00  0.00           C  
ATOM   3446  CD2 TYR C  11       2.671   8.053 -44.465  1.00  0.00           C  
ATOM   3447  CE1 TYR C  11       0.039   7.220 -44.222  1.00  0.00           C  
ATOM   3448  CE2 TYR C  11       2.370   6.927 -43.723  1.00  0.00           C  
ATOM   3449  CZ  TYR C  11       1.061   6.511 -43.600  1.00  0.00           C  
ATOM   3450  OH  TYR C  11       0.761   5.389 -42.861  1.00  0.00           O  
ATOM   3451  H   TYR C  11       3.364   9.114 -47.859  1.00  0.00           H  
ATOM   3452  HA  TYR C  11       0.544   9.358 -47.361  1.00  0.00           H  
ATOM   3453 1HB  TYR C  11       3.069  10.118 -45.911  1.00  0.00           H  
ATOM   3454 2HB  TYR C  11       1.564  10.862 -45.390  1.00  0.00           H  
ATOM   3455  HD1 TYR C  11      -0.458   8.904 -45.452  1.00  0.00           H  
ATOM   3456  HD2 TYR C  11       3.705   8.382 -44.560  1.00  0.00           H  
ATOM   3457  HE1 TYR C  11      -0.995   6.890 -44.125  1.00  0.00           H  
ATOM   3458  HE2 TYR C  11       3.168   6.368 -43.232  1.00  0.00           H  
ATOM   3459  HH  TYR C  11      -0.182   5.218 -42.908  1.00  0.00           H  
ATOM   3460  N   LEU C  12       2.108  12.094 -48.311  1.00  0.00           N  
ATOM   3461  CA  LEU C  12       1.842  13.441 -48.808  1.00  0.00           C  
ATOM   3462  C   LEU C  12       0.976  13.406 -50.060  1.00  0.00           C  
ATOM   3463  O   LEU C  12       0.100  14.260 -50.241  1.00  0.00           O  
ATOM   3464  CB  LEU C  12       3.155  14.174 -49.085  1.00  0.00           C  
ATOM   3465  CG  LEU C  12       3.558  15.258 -48.081  1.00  0.00           C  
ATOM   3466  CD1 LEU C  12       3.598  14.713 -46.663  1.00  0.00           C  
ATOM   3467  CD2 LEU C  12       4.897  15.865 -48.465  1.00  0.00           C  
ATOM   3468  H   LEU C  12       3.051  11.735 -48.341  1.00  0.00           H  
ATOM   3469  HA  LEU C  12       1.291  13.989 -48.045  1.00  0.00           H  
ATOM   3470 1HB  LEU C  12       3.961  13.444 -49.113  1.00  0.00           H  
ATOM   3471 2HB  LEU C  12       3.087  14.649 -50.064  1.00  0.00           H  
ATOM   3472  HG  LEU C  12       2.803  16.044 -48.071  1.00  0.00           H  
ATOM   3473 1HD1 LEU C  12       3.888  15.508 -45.976  1.00  0.00           H  
ATOM   3474 2HD1 LEU C  12       2.613  14.339 -46.388  1.00  0.00           H  
ATOM   3475 3HD1 LEU C  12       4.324  13.902 -46.606  1.00  0.00           H  
ATOM   3476 1HD2 LEU C  12       5.169  16.635 -47.742  1.00  0.00           H  
ATOM   3477 2HD2 LEU C  12       5.661  15.087 -48.472  1.00  0.00           H  
ATOM   3478 3HD2 LEU C  12       4.823  16.310 -49.458  1.00  0.00           H  
ATOM   3479  N   GLU C  13       1.209  12.428 -50.941  1.00  0.00           N  
ATOM   3480  CA  GLU C  13       0.334  12.264 -52.097  1.00  0.00           C  
ATOM   3481  C   GLU C  13      -1.087  11.937 -51.662  1.00  0.00           C  
ATOM   3482  O   GLU C  13      -2.055  12.445 -52.239  1.00  0.00           O  
ATOM   3483  CB  GLU C  13       0.875  11.177 -53.025  1.00  0.00           C  
ATOM   3484  CG  GLU C  13       2.090  11.594 -53.839  1.00  0.00           C  
ATOM   3485  CD  GLU C  13       2.617  10.470 -54.712  1.00  0.00           C  
ATOM   3486  OE1 GLU C  13       2.289   9.298 -54.431  1.00  0.00           O  
ATOM   3487  OE2 GLU C  13       3.356  10.759 -55.676  1.00  0.00           O  
ATOM   3488  H   GLU C  13       1.987  11.796 -50.819  1.00  0.00           H  
ATOM   3489  HA  GLU C  13       0.303  13.207 -52.644  1.00  0.00           H  
ATOM   3490 1HB  GLU C  13       1.152  10.302 -52.438  1.00  0.00           H  
ATOM   3491 2HB  GLU C  13       0.095  10.871 -53.721  1.00  0.00           H  
ATOM   3492 1HG  GLU C  13       1.816  12.438 -54.473  1.00  0.00           H  
ATOM   3493 2HG  GLU C  13       2.873  11.924 -53.161  1.00  0.00           H  
ATOM   3494  N   LEU C  14      -1.234  11.091 -50.639  1.00  0.00           N  
ATOM   3495  CA  LEU C  14      -2.564  10.753 -50.146  1.00  0.00           C  
ATOM   3496  C   LEU C  14      -3.262  11.976 -49.564  1.00  0.00           C  
ATOM   3497  O   LEU C  14      -4.463  12.173 -49.781  1.00  0.00           O  
ATOM   3498  CB  LEU C  14      -2.468   9.640 -49.103  1.00  0.00           C  
ATOM   3499  CG  LEU C  14      -3.796   9.105 -48.564  1.00  0.00           C  
ATOM   3500  CD1 LEU C  14      -4.633   8.514 -49.690  1.00  0.00           C  
ATOM   3501  CD2 LEU C  14      -3.560   8.078 -47.469  1.00  0.00           C  
ATOM   3502  H   LEU C  14      -0.425  10.677 -50.197  1.00  0.00           H  
ATOM   3503  HA  LEU C  14      -3.164  10.400 -50.984  1.00  0.00           H  
ATOM   3504 1HB  LEU C  14      -1.931   8.800 -49.540  1.00  0.00           H  
ATOM   3505 2HB  LEU C  14      -1.896  10.008 -48.252  1.00  0.00           H  
ATOM   3506  HG  LEU C  14      -4.381   9.928 -48.153  1.00  0.00           H  
ATOM   3507 1HD1 LEU C  14      -5.573   8.140 -49.287  1.00  0.00           H  
ATOM   3508 2HD1 LEU C  14      -4.839   9.286 -50.433  1.00  0.00           H  
ATOM   3509 3HD1 LEU C  14      -4.086   7.696 -50.158  1.00  0.00           H  
ATOM   3510 1HD2 LEU C  14      -4.519   7.711 -47.099  1.00  0.00           H  
ATOM   3511 2HD2 LEU C  14      -2.983   7.243 -47.869  1.00  0.00           H  
ATOM   3512 3HD2 LEU C  14      -3.009   8.540 -46.649  1.00  0.00           H  
ATOM   3513  N   LEU C  15      -2.526  12.806 -48.820  1.00  0.00           N  
ATOM   3514  CA  LEU C  15      -3.114  14.014 -48.250  1.00  0.00           C  
ATOM   3515  C   LEU C  15      -3.638  14.945 -49.336  1.00  0.00           C  
ATOM   3516  O   LEU C  15      -4.751  15.474 -49.228  1.00  0.00           O  
ATOM   3517  CB  LEU C  15      -2.079  14.753 -47.392  1.00  0.00           C  
ATOM   3518  CG  LEU C  15      -2.128  14.457 -45.888  1.00  0.00           C  
ATOM   3519  CD1 LEU C  15      -0.850  14.957 -45.229  1.00  0.00           C  
ATOM   3520  CD2 LEU C  15      -3.353  15.122 -45.278  1.00  0.00           C  
ATOM   3521  H   LEU C  15      -1.552  12.604 -48.645  1.00  0.00           H  
ATOM   3522  HA  LEU C  15      -3.961  13.726 -47.628  1.00  0.00           H  
ATOM   3523 1HB  LEU C  15      -1.084  14.493 -47.749  1.00  0.00           H  
ATOM   3524 2HB  LEU C  15      -2.221  15.826 -47.524  1.00  0.00           H  
ATOM   3525  HG  LEU C  15      -2.185  13.379 -45.731  1.00  0.00           H  
ATOM   3526 1HD1 LEU C  15      -0.884  14.746 -44.161  1.00  0.00           H  
ATOM   3527 2HD1 LEU C  15       0.009  14.450 -45.670  1.00  0.00           H  
ATOM   3528 3HD1 LEU C  15      -0.757  16.032 -45.384  1.00  0.00           H  
ATOM   3529 1HD2 LEU C  15      -3.388  14.911 -44.209  1.00  0.00           H  
ATOM   3530 2HD2 LEU C  15      -3.296  16.200 -45.435  1.00  0.00           H  
ATOM   3531 3HD2 LEU C  15      -4.253  14.734 -45.755  1.00  0.00           H  
ATOM   3532  N   GLU C  16      -2.850  15.157 -50.393  1.00  0.00           N  
ATOM   3533  CA  GLU C  16      -3.286  16.022 -51.484  1.00  0.00           C  
ATOM   3534  C   GLU C  16      -4.518  15.456 -52.180  1.00  0.00           C  
ATOM   3535  O   GLU C  16      -5.452  16.200 -52.504  1.00  0.00           O  
ATOM   3536  CB  GLU C  16      -2.157  16.210 -52.499  1.00  0.00           C  
ATOM   3537  CG  GLU C  16      -2.411  17.302 -53.528  1.00  0.00           C  
ATOM   3538  CD  GLU C  16      -3.229  16.827 -54.696  1.00  0.00           C  
ATOM   3539  OE1 GLU C  16      -3.057  15.701 -55.098  1.00  0.00           O  
ATOM   3540  OE2 GLU C  16      -4.026  17.591 -55.189  1.00  0.00           O  
ATOM   3541  H   GLU C  16      -1.942  14.718 -50.446  1.00  0.00           H  
ATOM   3542  HA  GLU C  16      -3.568  16.989 -51.067  1.00  0.00           H  
ATOM   3543 1HB  GLU C  16      -1.232  16.453 -51.975  1.00  0.00           H  
ATOM   3544 2HB  GLU C  16      -1.992  15.277 -53.037  1.00  0.00           H  
ATOM   3545 1HG  GLU C  16      -2.935  18.127 -53.044  1.00  0.00           H  
ATOM   3546 2HG  GLU C  16      -1.454  17.678 -53.889  1.00  0.00           H  
ATOM   3547  N   VAL C  17      -4.538  14.144 -52.419  1.00  0.00           N  
ATOM   3548  CA  VAL C  17      -5.686  13.521 -53.074  1.00  0.00           C  
ATOM   3549  C   VAL C  17      -6.937  13.663 -52.214  1.00  0.00           C  
ATOM   3550  O   VAL C  17      -8.022  13.978 -52.717  1.00  0.00           O  
ATOM   3551  CB  VAL C  17      -5.411  12.029 -53.339  1.00  0.00           C  
ATOM   3552  CG1 VAL C  17      -6.685  11.322 -53.773  1.00  0.00           C  
ATOM   3553  CG2 VAL C  17      -4.326  11.882 -54.395  1.00  0.00           C  
ATOM   3554  H   VAL C  17      -3.754  13.567 -52.148  1.00  0.00           H  
ATOM   3555  HA  VAL C  17      -5.880  14.050 -54.008  1.00  0.00           H  
ATOM   3556  HB  VAL C  17      -5.082  11.559 -52.411  1.00  0.00           H  
ATOM   3557 1HG1 VAL C  17      -6.472  10.268 -53.956  1.00  0.00           H  
ATOM   3558 2HG1 VAL C  17      -7.436  11.409 -52.987  1.00  0.00           H  
ATOM   3559 3HG1 VAL C  17      -7.062  11.778 -54.688  1.00  0.00           H  
ATOM   3560 1HG2 VAL C  17      -4.136  10.824 -54.576  1.00  0.00           H  
ATOM   3561 2HG2 VAL C  17      -4.652  12.357 -55.320  1.00  0.00           H  
ATOM   3562 3HG2 VAL C  17      -3.411  12.360 -54.045  1.00  0.00           H  
ATOM   3563  N   HIS C  18      -6.805  13.436 -50.903  1.00  0.00           N  
ATOM   3564  CA  HIS C  18      -7.963  13.536 -50.021  1.00  0.00           C  
ATOM   3565  C   HIS C  18      -8.486  14.963 -49.922  1.00  0.00           C  
ATOM   3566  O   HIS C  18      -9.683  15.164 -49.689  1.00  0.00           O  
ATOM   3567  CB  HIS C  18      -7.617  13.021 -48.620  1.00  0.00           C  
ATOM   3568  CG  HIS C  18      -7.779  11.541 -48.466  1.00  0.00           C  
ATOM   3569  ND1 HIS C  18      -7.020  10.798 -47.586  1.00  0.00           N  
ATOM   3570  CD2 HIS C  18      -8.609  10.666 -49.079  1.00  0.00           C  
ATOM   3571  CE1 HIS C  18      -7.380   9.528 -47.664  1.00  0.00           C  
ATOM   3572  NE2 HIS C  18      -8.341   9.422 -48.563  1.00  0.00           N  
ATOM   3573  H   HIS C  18      -5.906  13.195 -50.510  1.00  0.00           H  
ATOM   3574  HA  HIS C  18      -8.781  12.939 -50.426  1.00  0.00           H  
ATOM   3575 1HB  HIS C  18      -6.584  13.278 -48.384  1.00  0.00           H  
ATOM   3576 2HB  HIS C  18      -8.253  13.513 -47.885  1.00  0.00           H  
ATOM   3577  HD2 HIS C  18      -9.352  10.904 -49.841  1.00  0.00           H  
ATOM   3578  HE1 HIS C  18      -6.954   8.709 -47.086  1.00  0.00           H  
ATOM   3579  HE2 HIS C  18      -8.807   8.567 -48.832  1.00  0.00           H  
ATOM   3580  N   SER C  19      -7.611  15.961 -50.079  1.00  0.00           N  
ATOM   3581  CA  SER C  19      -8.070  17.348 -50.101  1.00  0.00           C  
ATOM   3582  C   SER C  19      -9.016  17.604 -51.267  1.00  0.00           C  
ATOM   3583  O   SER C  19     -10.007  18.328 -51.114  1.00  0.00           O  
ATOM   3584  CB  SER C  19      -6.883  18.288 -50.189  1.00  0.00           C  
ATOM   3585  OG  SER C  19      -6.142  18.273 -49.001  1.00  0.00           O  
ATOM   3586  H   SER C  19      -6.625  15.768 -50.183  1.00  0.00           H  
ATOM   3587  HA  SER C  19      -8.626  17.543 -49.183  1.00  0.00           H  
ATOM   3588 1HB  SER C  19      -6.246  17.992 -51.023  1.00  0.00           H  
ATOM   3589 2HB  SER C  19      -7.235  19.299 -50.390  1.00  0.00           H  
ATOM   3590  HG  SER C  19      -5.421  18.895 -49.130  1.00  0.00           H  
ATOM   3591  N   ARG C  20      -8.730  17.026 -52.435  1.00  0.00           N  
ATOM   3592  CA  ARG C  20      -9.650  17.111 -53.560  1.00  0.00           C  
ATOM   3593  C   ARG C  20     -10.920  16.303 -53.333  1.00  0.00           C  
ATOM   3594  O   ARG C  20     -11.982  16.686 -53.837  1.00  0.00           O  
ATOM   3595  CB  ARG C  20      -8.957  16.648 -54.842  1.00  0.00           C  
ATOM   3596  CG  ARG C  20      -8.027  17.689 -55.441  1.00  0.00           C  
ATOM   3597  CD  ARG C  20      -7.493  17.248 -56.791  1.00  0.00           C  
ATOM   3598  NE  ARG C  20      -6.317  16.396 -56.653  1.00  0.00           N  
ATOM   3599  CZ  ARG C  20      -6.031  15.383 -57.461  1.00  0.00           C  
ATOM   3600  NH1 ARG C  20      -4.938  14.660 -57.260  1.00  0.00           N  
ATOM   3601  NH2 ARG C  20      -6.840  15.087 -58.470  1.00  0.00           N  
ATOM   3602  H   ARG C  20      -7.863  16.521 -52.546  1.00  0.00           H  
ATOM   3603  HA  ARG C  20      -9.954  18.151 -53.680  1.00  0.00           H  
ATOM   3604 1HB  ARG C  20      -8.376  15.750 -54.638  1.00  0.00           H  
ATOM   3605 2HB  ARG C  20      -9.708  16.389 -55.588  1.00  0.00           H  
ATOM   3606 1HG  ARG C  20      -8.568  18.627 -55.574  1.00  0.00           H  
ATOM   3607 2HG  ARG C  20      -7.181  17.851 -54.772  1.00  0.00           H  
ATOM   3608 1HD  ARG C  20      -8.262  16.689 -57.322  1.00  0.00           H  
ATOM   3609 2HD  ARG C  20      -7.214  18.125 -57.376  1.00  0.00           H  
ATOM   3610  HE  ARG C  20      -5.681  16.594 -55.892  1.00  0.00           H  
ATOM   3611 1HH1 ARG C  20      -4.321  14.880 -56.492  1.00  0.00           H  
ATOM   3612 2HH1 ARG C  20      -4.723  13.889 -57.876  1.00  0.00           H  
ATOM   3613 1HH2 ARG C  20      -7.675  15.635 -58.625  1.00  0.00           H  
ATOM   3614 2HH2 ARG C  20      -6.621  14.316 -59.083  1.00  0.00           H  
ATOM   3615  N   VAL C  21     -10.836  15.196 -52.590  1.00  0.00           N  
ATOM   3616  CA  VAL C  21     -12.037  14.443 -52.246  1.00  0.00           C  
ATOM   3617  C   VAL C  21     -12.978  15.300 -51.414  1.00  0.00           C  
ATOM   3618  O   VAL C  21     -14.190  15.331 -51.655  1.00  0.00           O  
ATOM   3619  CB  VAL C  21     -11.671  13.169 -51.462  1.00  0.00           C  
ATOM   3620  CG1 VAL C  21     -12.922  12.519 -50.888  1.00  0.00           C  
ATOM   3621  CG2 VAL C  21     -10.926  12.199 -52.366  1.00  0.00           C  
ATOM   3622  H   VAL C  21      -9.939  14.870 -52.260  1.00  0.00           H  
ATOM   3623  HA  VAL C  21     -12.560  14.185 -53.168  1.00  0.00           H  
ATOM   3624  HB  VAL C  21     -11.035  13.443 -50.619  1.00  0.00           H  
ATOM   3625 1HG1 VAL C  21     -12.644  11.621 -50.336  1.00  0.00           H  
ATOM   3626 2HG1 VAL C  21     -13.418  13.218 -50.215  1.00  0.00           H  
ATOM   3627 3HG1 VAL C  21     -13.597  12.252 -51.699  1.00  0.00           H  
ATOM   3628 1HG2 VAL C  21     -10.670  11.302 -51.805  1.00  0.00           H  
ATOM   3629 2HG2 VAL C  21     -11.560  11.930 -53.212  1.00  0.00           H  
ATOM   3630 3HG2 VAL C  21     -10.013  12.671 -52.732  1.00  0.00           H  
ATOM   3631  N   LEU C  22     -12.435  16.005 -50.417  1.00  0.00           N  
ATOM   3632  CA  LEU C  22     -13.262  16.842 -49.554  1.00  0.00           C  
ATOM   3633  C   LEU C  22     -14.081  17.836 -50.366  1.00  0.00           C  
ATOM   3634  O   LEU C  22     -15.279  18.014 -50.114  1.00  0.00           O  
ATOM   3635  CB  LEU C  22     -12.384  17.596 -48.548  1.00  0.00           C  
ATOM   3636  CG  LEU C  22     -11.826  16.758 -47.390  1.00  0.00           C  
ATOM   3637  CD1 LEU C  22     -10.682  17.508 -46.724  1.00  0.00           C  
ATOM   3638  CD2 LEU C  22     -12.939  16.462 -46.396  1.00  0.00           C  
ATOM   3639  H   LEU C  22     -11.439  15.963 -50.253  1.00  0.00           H  
ATOM   3640  HA  LEU C  22     -13.959  16.200 -49.015  1.00  0.00           H  
ATOM   3641 1HB  LEU C  22     -11.539  18.029 -49.080  1.00  0.00           H  
ATOM   3642 2HB  LEU C  22     -12.969  18.409 -48.116  1.00  0.00           H  
ATOM   3643  HG  LEU C  22     -11.428  15.821 -47.779  1.00  0.00           H  
ATOM   3644 1HD1 LEU C  22     -10.286  16.912 -45.902  1.00  0.00           H  
ATOM   3645 2HD1 LEU C  22      -9.892  17.690 -47.454  1.00  0.00           H  
ATOM   3646 3HD1 LEU C  22     -11.046  18.460 -46.339  1.00  0.00           H  
ATOM   3647 1HD2 LEU C  22     -12.543  15.865 -45.574  1.00  0.00           H  
ATOM   3648 2HD2 LEU C  22     -13.336  17.399 -46.005  1.00  0.00           H  
ATOM   3649 3HD2 LEU C  22     -13.735  15.910 -46.895  1.00  0.00           H  
ATOM   3650  N   LYS C  23     -13.457  18.491 -51.346  1.00  0.00           N  
ATOM   3651  CA  LYS C  23     -14.194  19.415 -52.201  1.00  0.00           C  
ATOM   3652  C   LYS C  23     -15.316  18.702 -52.947  1.00  0.00           C  
ATOM   3653  O   LYS C  23     -16.468  19.152 -52.929  1.00  0.00           O  
ATOM   3654  CB  LYS C  23     -13.250  20.094 -53.194  1.00  0.00           C  
ATOM   3655  CG  LYS C  23     -13.920  21.122 -54.097  1.00  0.00           C  
ATOM   3656  CD  LYS C  23     -12.904  21.818 -54.991  1.00  0.00           C  
ATOM   3657  CE  LYS C  23     -13.574  22.836 -55.902  1.00  0.00           C  
ATOM   3658  NZ  LYS C  23     -12.592  23.526 -56.782  1.00  0.00           N  
ATOM   3659  H   LYS C  23     -12.469  18.354 -51.507  1.00  0.00           H  
ATOM   3660  HA  LYS C  23     -14.656  20.175 -51.570  1.00  0.00           H  
ATOM   3661 1HB  LYS C  23     -12.450  20.597 -52.651  1.00  0.00           H  
ATOM   3662 2HB  LYS C  23     -12.790  19.339 -53.832  1.00  0.00           H  
ATOM   3663 1HG  LYS C  23     -14.664  20.628 -54.722  1.00  0.00           H  
ATOM   3664 2HG  LYS C  23     -14.424  21.869 -53.484  1.00  0.00           H  
ATOM   3665 1HD  LYS C  23     -12.164  22.326 -54.373  1.00  0.00           H  
ATOM   3666 2HD  LYS C  23     -12.392  21.077 -55.605  1.00  0.00           H  
ATOM   3667 1HE  LYS C  23     -14.313  22.334 -56.527  1.00  0.00           H  
ATOM   3668 2HE  LYS C  23     -14.089  23.583 -55.298  1.00  0.00           H  
ATOM   3669 1HZ  LYS C  23     -13.074  24.191 -57.369  1.00  0.00           H  
ATOM   3670 2HZ  LYS C  23     -11.912  24.011 -56.213  1.00  0.00           H  
ATOM   3671 3HZ  LYS C  23     -12.122  22.845 -57.361  1.00  0.00           H  
ATOM   3672  N   ALA C  24     -15.001  17.582 -53.603  1.00  0.00           N  
ATOM   3673  CA  ALA C  24     -16.008  16.876 -54.389  1.00  0.00           C  
ATOM   3674  C   ALA C  24     -17.116  16.319 -53.504  1.00  0.00           C  
ATOM   3675  O   ALA C  24     -18.295  16.362 -53.876  1.00  0.00           O  
ATOM   3676  CB  ALA C  24     -15.353  15.756 -55.198  1.00  0.00           C  
ATOM   3677  H   ALA C  24     -14.061  17.214 -53.562  1.00  0.00           H  
ATOM   3678  HA  ALA C  24     -16.464  17.589 -55.075  1.00  0.00           H  
ATOM   3679 1HB  ALA C  24     -16.113  15.235 -55.780  1.00  0.00           H  
ATOM   3680 2HB  ALA C  24     -14.608  16.181 -55.871  1.00  0.00           H  
ATOM   3681 3HB  ALA C  24     -14.870  15.053 -54.521  1.00  0.00           H  
ATOM   3682  N   LEU C  25     -16.759  15.788 -52.332  1.00  0.00           N  
ATOM   3683  CA  LEU C  25     -17.763  15.192 -51.457  1.00  0.00           C  
ATOM   3684  C   LEU C  25     -18.711  16.250 -50.908  1.00  0.00           C  
ATOM   3685  O   LEU C  25     -19.927  16.035 -50.853  1.00  0.00           O  
ATOM   3686  CB  LEU C  25     -17.080  14.428 -50.321  1.00  0.00           C  
ATOM   3687  CG  LEU C  25     -17.711  13.126 -49.817  1.00  0.00           C  
ATOM   3688  CD1 LEU C  25     -16.680  12.313 -49.057  1.00  0.00           C  
ATOM   3689  CD2 LEU C  25     -18.919  13.395 -48.934  1.00  0.00           C  
ATOM   3690  H   LEU C  25     -15.792  15.794 -52.039  1.00  0.00           H  
ATOM   3691  HA  LEU C  25     -18.360  14.493 -52.043  1.00  0.00           H  
ATOM   3692 1HB  LEU C  25     -16.070  14.168 -50.635  1.00  0.00           H  
ATOM   3693 2HB  LEU C  25     -17.011  15.083 -49.453  1.00  0.00           H  
ATOM   3694  HG  LEU C  25     -18.034  12.526 -50.668  1.00  0.00           H  
ATOM   3695 1HD1 LEU C  25     -17.136  11.388 -48.701  1.00  0.00           H  
ATOM   3696 2HD1 LEU C  25     -15.845  12.075 -49.716  1.00  0.00           H  
ATOM   3697 3HD1 LEU C  25     -16.318  12.889 -48.206  1.00  0.00           H  
ATOM   3698 1HD2 LEU C  25     -19.342  12.448 -48.596  1.00  0.00           H  
ATOM   3699 2HD2 LEU C  25     -18.614  13.985 -48.070  1.00  0.00           H  
ATOM   3700 3HD2 LEU C  25     -19.671  13.945 -49.502  1.00  0.00           H  
ATOM   3701  N   ILE C  26     -18.173  17.400 -50.492  1.00  0.00           N  
ATOM   3702  CA  ILE C  26     -19.022  18.472 -49.982  1.00  0.00           C  
ATOM   3703  C   ILE C  26     -19.966  18.973 -51.068  1.00  0.00           C  
ATOM   3704  O   ILE C  26     -21.140  19.255 -50.796  1.00  0.00           O  
ATOM   3705  CB  ILE C  26     -18.175  19.644 -49.452  1.00  0.00           C  
ATOM   3706  CG1 ILE C  26     -17.462  19.244 -48.157  1.00  0.00           C  
ATOM   3707  CG2 ILE C  26     -19.046  20.871 -49.226  1.00  0.00           C  
ATOM   3708  CD1 ILE C  26     -16.371  20.204 -47.740  1.00  0.00           C  
ATOM   3709  H   ILE C  26     -17.173  17.538 -50.526  1.00  0.00           H  
ATOM   3710  HA  ILE C  26     -19.648  18.069 -49.186  1.00  0.00           H  
ATOM   3711  HB  ILE C  26     -17.400  19.889 -50.176  1.00  0.00           H  
ATOM   3712 1HG1 ILE C  26     -18.187  19.179 -47.347  1.00  0.00           H  
ATOM   3713 2HG1 ILE C  26     -17.018  18.256 -48.277  1.00  0.00           H  
ATOM   3714 1HG2 ILE C  26     -18.432  21.689 -48.851  1.00  0.00           H  
ATOM   3715 2HG2 ILE C  26     -19.509  21.165 -50.167  1.00  0.00           H  
ATOM   3716 3HG2 ILE C  26     -19.823  20.637 -48.498  1.00  0.00           H  
ATOM   3717 1HD1 ILE C  26     -15.913  19.853 -46.815  1.00  0.00           H  
ATOM   3718 2HD1 ILE C  26     -15.615  20.258 -48.523  1.00  0.00           H  
ATOM   3719 3HD1 ILE C  26     -16.800  21.193 -47.579  1.00  0.00           H  
ATOM   3720  N   GLU C  27     -19.487  19.075 -52.311  1.00  0.00           N  
ATOM   3721  CA  GLU C  27     -20.356  19.506 -53.402  1.00  0.00           C  
ATOM   3722  C   GLU C  27     -21.570  18.595 -53.542  1.00  0.00           C  
ATOM   3723  O   GLU C  27     -22.690  19.074 -53.757  1.00  0.00           O  
ATOM   3724  CB  GLU C  27     -19.573  19.557 -54.715  1.00  0.00           C  
ATOM   3725  CG  GLU C  27     -18.627  20.742 -54.834  1.00  0.00           C  
ATOM   3726  CD  GLU C  27     -17.849  20.735 -56.136  1.00  0.00           C  
ATOM   3727  OE1 GLU C  27     -17.927  19.728 -56.871  1.00  0.00           O  
ATOM   3728  OE2 GLU C  27     -17.162  21.738 -56.426  1.00  0.00           O  
ATOM   3729  H   GLU C  27     -18.521  18.856 -52.508  1.00  0.00           H  
ATOM   3730  HA  GLU C  27     -20.726  20.506 -53.176  1.00  0.00           H  
ATOM   3731 1HB  GLU C  27     -18.984  18.646 -54.823  1.00  0.00           H  
ATOM   3732 2HB  GLU C  27     -20.269  19.599 -55.552  1.00  0.00           H  
ATOM   3733 1HG  GLU C  27     -19.206  21.663 -54.770  1.00  0.00           H  
ATOM   3734 2HG  GLU C  27     -17.931  20.723 -53.996  1.00  0.00           H  
ATOM   3735  N   GLN C  28     -21.374  17.280 -53.421  1.00  0.00           N  
ATOM   3736  CA  GLN C  28     -22.508  16.363 -53.499  1.00  0.00           C  
ATOM   3737  C   GLN C  28     -23.497  16.604 -52.365  1.00  0.00           C  
ATOM   3738  O   GLN C  28     -24.713  16.575 -52.583  1.00  0.00           O  
ATOM   3739  CB  GLN C  28     -22.025  14.910 -53.468  1.00  0.00           C  
ATOM   3740  CG  GLN C  28     -21.312  14.464 -54.733  1.00  0.00           C  
ATOM   3741  CD  GLN C  28     -20.979  12.985 -54.717  1.00  0.00           C  
ATOM   3742  OE1 GLN C  28     -20.983  12.344 -53.662  1.00  0.00           O  
ATOM   3743  NE2 GLN C  28     -20.686  12.433 -55.890  1.00  0.00           N  
ATOM   3744  H   GLN C  28     -20.447  16.905 -53.276  1.00  0.00           H  
ATOM   3745  HA  GLN C  28     -23.040  16.550 -54.431  1.00  0.00           H  
ATOM   3746 1HB  GLN C  28     -21.341  14.772 -52.630  1.00  0.00           H  
ATOM   3747 2HB  GLN C  28     -22.876  14.247 -53.309  1.00  0.00           H  
ATOM   3748 1HG  GLN C  28     -21.958  14.660 -55.589  1.00  0.00           H  
ATOM   3749 2HG  GLN C  28     -20.383  15.023 -54.831  1.00  0.00           H  
ATOM   3750 1HE2 GLN C  28     -20.458  11.459 -55.942  1.00  0.00           H  
ATOM   3751 2HE2 GLN C  28     -20.695  12.989 -56.721  1.00  0.00           H  
ATOM   3752  N   ILE C  29     -22.997  16.827 -51.146  1.00  0.00           N  
ATOM   3753  CA  ILE C  29     -23.886  17.091 -50.018  1.00  0.00           C  
ATOM   3754  C   ILE C  29     -24.685  18.367 -50.255  1.00  0.00           C  
ATOM   3755  O   ILE C  29     -25.900  18.408 -50.024  1.00  0.00           O  
ATOM   3756  CB  ILE C  29     -23.093  17.214 -48.704  1.00  0.00           C  
ATOM   3757  CG1 ILE C  29     -21.923  16.226 -48.692  1.00  0.00           C  
ATOM   3758  CG2 ILE C  29     -24.003  16.979 -47.508  1.00  0.00           C  
ATOM   3759  CD1 ILE C  29     -20.924  16.476 -47.585  1.00  0.00           C  
ATOM   3760  H   ILE C  29     -21.999  16.814 -50.994  1.00  0.00           H  
ATOM   3761  HA  ILE C  29     -24.604  16.275 -49.944  1.00  0.00           H  
ATOM   3762  HB  ILE C  29     -22.663  18.212 -48.631  1.00  0.00           H  
ATOM   3763 1HG1 ILE C  29     -22.304  15.211 -48.586  1.00  0.00           H  
ATOM   3764 2HG1 ILE C  29     -21.394  16.278 -49.645  1.00  0.00           H  
ATOM   3765 1HG2 ILE C  29     -23.427  17.069 -46.589  1.00  0.00           H  
ATOM   3766 2HG2 ILE C  29     -24.802  17.719 -47.509  1.00  0.00           H  
ATOM   3767 3HG2 ILE C  29     -24.435  15.980 -47.571  1.00  0.00           H  
ATOM   3768 1HD1 ILE C  29     -20.125  15.736 -47.643  1.00  0.00           H  
ATOM   3769 2HD1 ILE C  29     -20.502  17.475 -47.694  1.00  0.00           H  
ATOM   3770 3HD1 ILE C  29     -21.423  16.395 -46.620  1.00  0.00           H  
ATOM   3771  N   LYS C  30     -24.020  19.426 -50.724  1.00  0.00           N  
ATOM   3772  CA  LYS C  30     -24.729  20.665 -51.031  1.00  0.00           C  
ATOM   3773  C   LYS C  30     -25.816  20.434 -52.071  1.00  0.00           C  
ATOM   3774  O   LYS C  30     -26.943  20.922 -51.922  1.00  0.00           O  
ATOM   3775  CB  LYS C  30     -23.753  21.735 -51.521  1.00  0.00           C  
ATOM   3776  CG  LYS C  30     -22.851  22.308 -50.437  1.00  0.00           C  
ATOM   3777  CD  LYS C  30     -21.860  23.309 -51.014  1.00  0.00           C  
ATOM   3778  CE  LYS C  30     -20.963  23.889 -49.929  1.00  0.00           C  
ATOM   3779  NZ  LYS C  30     -19.886  24.743 -50.497  1.00  0.00           N  
ATOM   3780  H   LYS C  30     -23.022  19.381 -50.871  1.00  0.00           H  
ATOM   3781  HA  LYS C  30     -25.217  21.019 -50.122  1.00  0.00           H  
ATOM   3782 1HB  LYS C  30     -23.115  21.316 -52.300  1.00  0.00           H  
ATOM   3783 2HB  LYS C  30     -24.311  22.562 -51.964  1.00  0.00           H  
ATOM   3784 1HG  LYS C  30     -23.460  22.807 -49.682  1.00  0.00           H  
ATOM   3785 2HG  LYS C  30     -22.299  21.500 -49.957  1.00  0.00           H  
ATOM   3786 1HD  LYS C  30     -21.238  22.816 -51.762  1.00  0.00           H  
ATOM   3787 2HD  LYS C  30     -22.403  24.122 -51.495  1.00  0.00           H  
ATOM   3788 1HE  LYS C  30     -21.562  24.487 -49.244  1.00  0.00           H  
ATOM   3789 2HE  LYS C  30     -20.505  23.078 -49.363  1.00  0.00           H  
ATOM   3790 1HZ  LYS C  30     -19.314  25.108 -49.748  1.00  0.00           H  
ATOM   3791 2HZ  LYS C  30     -19.312  24.193 -51.121  1.00  0.00           H  
ATOM   3792 3HZ  LYS C  30     -20.298  25.510 -51.008  1.00  0.00           H  
ATOM   3793  N   LEU C  31     -25.501  19.689 -53.132  1.00  0.00           N  
ATOM   3794  CA  LEU C  31     -26.478  19.470 -54.194  1.00  0.00           C  
ATOM   3795  C   LEU C  31     -27.641  18.618 -53.704  1.00  0.00           C  
ATOM   3796  O   LEU C  31     -28.795  18.864 -54.072  1.00  0.00           O  
ATOM   3797  CB  LEU C  31     -25.811  18.793 -55.397  1.00  0.00           C  
ATOM   3798  CG  LEU C  31     -24.793  19.648 -56.163  1.00  0.00           C  
ATOM   3799  CD1 LEU C  31     -23.937  18.750 -57.045  1.00  0.00           C  
ATOM   3800  CD2 LEU C  31     -25.529  20.690 -56.994  1.00  0.00           C  
ATOM   3801  H   LEU C  31     -24.585  19.271 -53.212  1.00  0.00           H  
ATOM   3802  HA  LEU C  31     -26.884  20.436 -54.494  1.00  0.00           H  
ATOM   3803 1HB  LEU C  31     -25.297  17.897 -55.051  1.00  0.00           H  
ATOM   3804 2HB  LEU C  31     -26.587  18.491 -56.101  1.00  0.00           H  
ATOM   3805  HG  LEU C  31     -24.133  20.149 -55.455  1.00  0.00           H  
ATOM   3806 1HD1 LEU C  31     -23.213  19.358 -57.589  1.00  0.00           H  
ATOM   3807 2HD1 LEU C  31     -23.407  18.027 -56.423  1.00  0.00           H  
ATOM   3808 3HD1 LEU C  31     -24.573  18.222 -57.755  1.00  0.00           H  
ATOM   3809 1HD2 LEU C  31     -24.805  21.298 -57.537  1.00  0.00           H  
ATOM   3810 2HD2 LEU C  31     -26.189  20.190 -57.703  1.00  0.00           H  
ATOM   3811 3HD2 LEU C  31     -26.119  21.329 -56.336  1.00  0.00           H  
ATOM   3812  N   PHE C  32     -27.358  17.609 -52.876  1.00  0.00           N  
ATOM   3813  CA  PHE C  32     -28.431  16.770 -52.353  1.00  0.00           C  
ATOM   3814  C   PHE C  32     -29.352  17.567 -51.439  1.00  0.00           C  
ATOM   3815  O   PHE C  32     -30.573  17.370 -51.457  1.00  0.00           O  
ATOM   3816  CB  PHE C  32     -27.854  15.576 -51.590  1.00  0.00           C  
ATOM   3817  CG  PHE C  32     -27.255  14.523 -52.477  1.00  0.00           C  
ATOM   3818  CD1 PHE C  32     -27.988  13.970 -53.515  1.00  0.00           C  
ATOM   3819  CD2 PHE C  32     -25.955  14.082 -52.275  1.00  0.00           C  
ATOM   3820  CE1 PHE C  32     -27.438  13.001 -54.333  1.00  0.00           C  
ATOM   3821  CE2 PHE C  32     -25.401  13.115 -53.091  1.00  0.00           C  
ATOM   3822  CZ  PHE C  32     -26.145  12.573 -54.121  1.00  0.00           C  
ATOM   3823  H   PHE C  32     -26.405  17.414 -52.605  1.00  0.00           H  
ATOM   3824  HA  PHE C  32     -29.030  16.412 -53.191  1.00  0.00           H  
ATOM   3825 1HB  PHE C  32     -27.083  15.922 -50.903  1.00  0.00           H  
ATOM   3826 2HB  PHE C  32     -28.639  15.112 -50.994  1.00  0.00           H  
ATOM   3827  HD1 PHE C  32     -29.011  14.308 -53.685  1.00  0.00           H  
ATOM   3828  HD2 PHE C  32     -25.368  14.510 -51.461  1.00  0.00           H  
ATOM   3829  HE1 PHE C  32     -28.026  12.574 -55.145  1.00  0.00           H  
ATOM   3830  HE2 PHE C  32     -24.379  12.777 -52.921  1.00  0.00           H  
ATOM   3831  HZ  PHE C  32     -25.710  11.808 -54.762  1.00  0.00           H  
ATOM   3832  N   ILE C  33     -28.789  18.468 -50.632  1.00  0.00           N  
ATOM   3833  CA  ILE C  33     -29.616  19.337 -49.800  1.00  0.00           C  
ATOM   3834  C   ILE C  33     -30.523  20.199 -50.670  1.00  0.00           C  
ATOM   3835  O   ILE C  33     -31.720  20.343 -50.391  1.00  0.00           O  
ATOM   3836  CB  ILE C  33     -28.748  20.240 -48.905  1.00  0.00           C  
ATOM   3837  CG1 ILE C  33     -27.964  19.396 -47.896  1.00  0.00           C  
ATOM   3838  CG2 ILE C  33     -29.611  21.266 -48.187  1.00  0.00           C  
ATOM   3839  CD1 ILE C  33     -26.775  20.109 -47.296  1.00  0.00           C  
ATOM   3840  H   ILE C  33     -27.784  18.558 -50.590  1.00  0.00           H  
ATOM   3841  HA  ILE C  33     -30.263  18.713 -49.185  1.00  0.00           H  
ATOM   3842  HB  ILE C  33     -28.012  20.761 -49.517  1.00  0.00           H  
ATOM   3843 1HG1 ILE C  33     -28.625  19.092 -47.085  1.00  0.00           H  
ATOM   3844 2HG1 ILE C  33     -27.606  18.488 -48.382  1.00  0.00           H  
ATOM   3845 1HG2 ILE C  33     -28.981  21.895 -47.559  1.00  0.00           H  
ATOM   3846 2HG2 ILE C  33     -30.125  21.886 -48.922  1.00  0.00           H  
ATOM   3847 3HG2 ILE C  33     -30.346  20.753 -47.568  1.00  0.00           H  
ATOM   3848 1HD1 ILE C  33     -26.271  19.447 -46.591  1.00  0.00           H  
ATOM   3849 2HD1 ILE C  33     -26.081  20.392 -48.088  1.00  0.00           H  
ATOM   3850 3HD1 ILE C  33     -27.113  21.004 -46.773  1.00  0.00           H  
ATOM   3851  N   GLU C  34     -29.973  20.776 -51.741  1.00  0.00           N  
ATOM   3852  CA  GLU C  34     -30.787  21.596 -52.634  1.00  0.00           C  
ATOM   3853  C   GLU C  34     -31.868  20.767 -53.317  1.00  0.00           C  
ATOM   3854  O   GLU C  34     -33.002  21.234 -53.483  1.00  0.00           O  
ATOM   3855  CB  GLU C  34     -29.906  22.270 -53.688  1.00  0.00           C  
ATOM   3856  CG  GLU C  34     -28.984  23.350 -53.140  1.00  0.00           C  
ATOM   3857  CD  GLU C  34     -28.043  23.898 -54.177  1.00  0.00           C  
ATOM   3858  OE1 GLU C  34     -28.020  23.376 -55.265  1.00  0.00           O  
ATOM   3859  OE2 GLU C  34     -27.347  24.840 -53.880  1.00  0.00           O  
ATOM   3860  H   GLU C  34     -28.992  20.653 -51.945  1.00  0.00           H  
ATOM   3861  HA  GLU C  34     -31.286  22.362 -52.040  1.00  0.00           H  
ATOM   3862 1HB  GLU C  34     -29.287  21.519 -54.179  1.00  0.00           H  
ATOM   3863 2HB  GLU C  34     -30.536  22.725 -54.452  1.00  0.00           H  
ATOM   3864 1HG  GLU C  34     -29.590  24.167 -52.749  1.00  0.00           H  
ATOM   3865 2HG  GLU C  34     -28.406  22.936 -52.315  1.00  0.00           H  
ATOM   3866  N   LEU C  35     -31.537  19.539 -53.723  1.00  0.00           N  
ATOM   3867  CA  LEU C  35     -32.530  18.687 -54.370  1.00  0.00           C  
ATOM   3868  C   LEU C  35     -33.642  18.289 -53.408  1.00  0.00           C  
ATOM   3869  O   LEU C  35     -34.801  18.164 -53.821  1.00  0.00           O  
ATOM   3870  CB  LEU C  35     -31.859  17.427 -54.931  1.00  0.00           C  
ATOM   3871  CG  LEU C  35     -31.018  17.629 -56.198  1.00  0.00           C  
ATOM   3872  CD1 LEU C  35     -30.120  16.418 -56.411  1.00  0.00           C  
ATOM   3873  CD2 LEU C  35     -31.939  17.843 -57.390  1.00  0.00           C  
ATOM   3874  H   LEU C  35     -30.601  19.186 -53.587  1.00  0.00           H  
ATOM   3875  HA  LEU C  35     -32.996  19.252 -55.177  1.00  0.00           H  
ATOM   3876 1HB  LEU C  35     -31.209  17.009 -54.165  1.00  0.00           H  
ATOM   3877 2HB  LEU C  35     -32.632  16.694 -55.160  1.00  0.00           H  
ATOM   3878  HG  LEU C  35     -30.376  18.502 -56.073  1.00  0.00           H  
ATOM   3879 1HD1 LEU C  35     -29.523  16.561 -57.311  1.00  0.00           H  
ATOM   3880 2HD1 LEU C  35     -29.459  16.299 -55.553  1.00  0.00           H  
ATOM   3881 3HD1 LEU C  35     -30.735  15.525 -56.523  1.00  0.00           H  
ATOM   3882 1HD2 LEU C  35     -31.340  17.988 -58.291  1.00  0.00           H  
ATOM   3883 2HD2 LEU C  35     -32.580  16.971 -57.516  1.00  0.00           H  
ATOM   3884 3HD2 LEU C  35     -32.556  18.726 -57.219  1.00  0.00           H  
ATOM   3885  N   ILE C  36     -33.313  18.075 -52.133  1.00  0.00           N  
ATOM   3886  CA  ILE C  36     -34.349  17.816 -51.137  1.00  0.00           C  
ATOM   3887  C   ILE C  36     -35.251  19.034 -50.984  1.00  0.00           C  
ATOM   3888  O   ILE C  36     -36.481  18.913 -50.940  1.00  0.00           O  
ATOM   3889  CB  ILE C  36     -33.731  17.452 -49.775  1.00  0.00           C  
ATOM   3890  CG1 ILE C  36     -32.691  16.340 -49.939  1.00  0.00           C  
ATOM   3891  CG2 ILE C  36     -34.816  17.030 -48.795  1.00  0.00           C  
ATOM   3892  CD1 ILE C  36     -31.657  16.306 -48.838  1.00  0.00           C  
ATOM   3893  H   ILE C  36     -32.345  18.089 -51.844  1.00  0.00           H  
ATOM   3894  HA  ILE C  36     -34.976  17.001 -51.495  1.00  0.00           H  
ATOM   3895  HB  ILE C  36     -33.206  18.317 -49.370  1.00  0.00           H  
ATOM   3896 1HG1 ILE C  36     -33.194  15.375 -49.966  1.00  0.00           H  
ATOM   3897 2HG1 ILE C  36     -32.173  16.465 -50.890  1.00  0.00           H  
ATOM   3898 1HG2 ILE C  36     -34.363  16.776 -47.838  1.00  0.00           H  
ATOM   3899 2HG2 ILE C  36     -35.520  17.850 -48.657  1.00  0.00           H  
ATOM   3900 3HG2 ILE C  36     -35.344  16.162 -49.189  1.00  0.00           H  
ATOM   3901 1HD1 ILE C  36     -30.954  15.492 -49.025  1.00  0.00           H  
ATOM   3902 2HD1 ILE C  36     -31.116  17.253 -48.816  1.00  0.00           H  
ATOM   3903 3HD1 ILE C  36     -32.149  16.146 -47.881  1.00  0.00           H  
ATOM   3904  N   LYS C  37     -34.659  20.229 -50.916  1.00  0.00           N  
ATOM   3905  CA  LYS C  37     -35.459  21.444 -50.804  1.00  0.00           C  
ATOM   3906  C   LYS C  37     -36.294  21.678 -52.057  1.00  0.00           C  
ATOM   3907  O   LYS C  37     -37.457  22.087 -51.966  1.00  0.00           O  
ATOM   3908  CB  LYS C  37     -34.561  22.653 -50.539  1.00  0.00           C  
ATOM   3909  CG  LYS C  37     -33.940  22.683 -49.149  1.00  0.00           C  
ATOM   3910  CD  LYS C  37     -33.033  23.891 -48.975  1.00  0.00           C  
ATOM   3911  CE  LYS C  37     -32.470  23.965 -47.564  1.00  0.00           C  
ATOM   3912  NZ  LYS C  37     -31.578  25.141 -47.379  1.00  0.00           N  
ATOM   3913  H   LYS C  37     -33.652  20.304 -50.942  1.00  0.00           H  
ATOM   3914  HA  LYS C  37     -36.151  21.327 -49.969  1.00  0.00           H  
ATOM   3915 1HB  LYS C  37     -33.750  22.672 -51.268  1.00  0.00           H  
ATOM   3916 2HB  LYS C  37     -35.137  23.569 -50.668  1.00  0.00           H  
ATOM   3917 1HG  LYS C  37     -34.730  22.721 -48.398  1.00  0.00           H  
ATOM   3918 2HG  LYS C  37     -33.357  21.776 -48.992  1.00  0.00           H  
ATOM   3919 1HD  LYS C  37     -32.206  23.831 -49.684  1.00  0.00           H  
ATOM   3920 2HD  LYS C  37     -33.596  24.802 -49.179  1.00  0.00           H  
ATOM   3921 1HE  LYS C  37     -33.289  24.029 -46.849  1.00  0.00           H  
ATOM   3922 2HE  LYS C  37     -31.903  23.058 -47.351  1.00  0.00           H  
ATOM   3923 1HZ  LYS C  37     -31.227  25.154 -46.432  1.00  0.00           H  
ATOM   3924 2HZ  LYS C  37     -30.804  25.082 -48.025  1.00  0.00           H  
ATOM   3925 3HZ  LYS C  37     -32.098  25.989 -47.555  1.00  0.00           H  
ATOM   3926  N   ARG C  38     -35.724  21.426 -53.232  1.00  0.00           N  
ATOM   3927  CA  ARG C  38     -36.447  21.635 -54.480  1.00  0.00           C  
ATOM   3928  C   ARG C  38     -35.876  20.756 -55.586  1.00  0.00           C  
ATOM   3929  O   ARG C  38     -34.819  21.075 -56.148  1.00  0.00           O  
ATOM   3930  CB  ARG C  38     -36.377  23.095 -54.903  1.00  0.00           C  
ATOM   3931  CG  ARG C  38     -37.142  23.430 -56.173  1.00  0.00           C  
ATOM   3932  CD  ARG C  38     -37.056  24.876 -56.502  1.00  0.00           C  
ATOM   3933  NE  ARG C  38     -37.767  25.197 -57.729  1.00  0.00           N  
ATOM   3934  CZ  ARG C  38     -37.824  26.424 -58.282  1.00  0.00           C  
ATOM   3935  NH1 ARG C  38     -37.207  27.433 -57.707  1.00  0.00           N  
ATOM   3936  NH2 ARG C  38     -38.499  26.614 -59.402  1.00  0.00           N  
ATOM   3937  H   ARG C  38     -34.775  21.083 -53.266  1.00  0.00           H  
ATOM   3938  HA  ARG C  38     -37.489  21.355 -54.327  1.00  0.00           H  
ATOM   3939 1HB  ARG C  38     -36.770  23.724 -54.106  1.00  0.00           H  
ATOM   3940 2HB  ARG C  38     -35.336  23.378 -55.060  1.00  0.00           H  
ATOM   3941 1HG  ARG C  38     -36.727  22.863 -57.008  1.00  0.00           H  
ATOM   3942 2HG  ARG C  38     -38.193  23.170 -56.044  1.00  0.00           H  
ATOM   3943 1HD  ARG C  38     -37.492  25.460 -55.693  1.00  0.00           H  
ATOM   3944 2HD  ARG C  38     -36.012  25.158 -56.630  1.00  0.00           H  
ATOM   3945  HE  ARG C  38     -38.255  24.446 -58.199  1.00  0.00           H  
ATOM   3946 1HH1 ARG C  38     -36.691  27.288 -56.851  1.00  0.00           H  
ATOM   3947 2HH1 ARG C  38     -37.249  28.353 -58.122  1.00  0.00           H  
ATOM   3948 1HH2 ARG C  38     -38.973  25.838 -59.844  1.00  0.00           H  
ATOM   3949 2HH2 ARG C  38     -38.541  27.533 -59.816  1.00  0.00           H  
ATOM   3950  N   PRO C  39     -36.533  19.644 -55.919  1.00  0.00           N  
ATOM   3951  CA  PRO C  39     -36.009  18.771 -56.976  1.00  0.00           C  
ATOM   3952  C   PRO C  39     -35.895  19.514 -58.299  1.00  0.00           C  
ATOM   3953  O   PRO C  39     -36.740  20.344 -58.642  1.00  0.00           O  
ATOM   3954  CB  PRO C  39     -37.045  17.642 -57.050  1.00  0.00           C  
ATOM   3955  CG  PRO C  39     -37.710  17.640 -55.706  1.00  0.00           C  
ATOM   3956  CD  PRO C  39     -37.760  19.077 -55.290  1.00  0.00           C  
ATOM   3957  HA  PRO C  39     -35.027  18.381 -56.669  1.00  0.00           H  
ATOM   3958 1HB  PRO C  39     -37.753  17.834 -57.869  1.00  0.00           H  
ATOM   3959 2HB  PRO C  39     -36.545  16.687 -57.274  1.00  0.00           H  
ATOM   3960 1HG  PRO C  39     -38.711  17.192 -55.779  1.00  0.00           H  
ATOM   3961 2HG  PRO C  39     -37.136  17.021 -55.000  1.00  0.00           H  
ATOM   3962 1HD  PRO C  39     -38.674  19.542 -55.686  1.00  0.00           H  
ATOM   3963 2HD  PRO C  39     -37.735  19.143 -54.192  1.00  0.00           H  
ATOM   3964  N   ASP C  40     -34.839  19.204 -59.047  1.00  0.00           N  
ATOM   3965  CA  ASP C  40     -34.596  19.849 -60.329  1.00  0.00           C  
ATOM   3966  C   ASP C  40     -33.754  18.926 -61.197  1.00  0.00           C  
ATOM   3967  O   ASP C  40     -32.899  18.190 -60.696  1.00  0.00           O  
ATOM   3968  CB  ASP C  40     -33.901  21.203 -60.148  1.00  0.00           C  
ATOM   3969  CG  ASP C  40     -33.783  21.978 -61.447  1.00  0.00           C  
ATOM   3970  OD1 ASP C  40     -34.081  21.407 -62.517  1.00  0.00           O  
ATOM   3971  OD2 ASP C  40     -33.392  23.164 -61.398  1.00  0.00           O  
ATOM   3972  H   ASP C  40     -34.189  18.504 -58.717  1.00  0.00           H  
ATOM   3973  HA  ASP C  40     -35.556  20.020 -60.816  1.00  0.00           H  
ATOM   3974 1HB  ASP C  40     -34.458  21.805 -59.429  1.00  0.00           H  
ATOM   3975 2HB  ASP C  40     -32.902  21.048 -59.741  1.00  0.00           H  
ATOM   3976  N   GLU C  41     -34.006  18.979 -62.506  1.00  0.00           N  
ATOM   3977  CA  GLU C  41     -33.230  18.179 -63.449  1.00  0.00           C  
ATOM   3978  C   GLU C  41     -31.817  18.724 -63.613  1.00  0.00           C  
ATOM   3979  O   GLU C  41     -30.863  17.949 -63.749  1.00  0.00           O  
ATOM   3980  CB  GLU C  41     -33.929  18.135 -64.810  1.00  0.00           C  
ATOM   3981  CG  GLU C  41     -33.232  17.264 -65.846  1.00  0.00           C  
ATOM   3982  CD  GLU C  41     -33.257  15.802 -65.493  1.00  0.00           C  
ATOM   3983  OE1 GLU C  41     -34.007  15.433 -64.623  1.00  0.00           O  
ATOM   3984  OE2 GLU C  41     -32.523  15.055 -66.096  1.00  0.00           O  
ATOM   3985  H   GLU C  41     -34.741  19.577 -62.857  1.00  0.00           H  
ATOM   3986  HA  GLU C  41     -33.145  17.166 -63.055  1.00  0.00           H  
ATOM   3987 1HB  GLU C  41     -34.944  17.759 -64.686  1.00  0.00           H  
ATOM   3988 2HB  GLU C  41     -34.001  19.144 -65.215  1.00  0.00           H  
ATOM   3989 1HG  GLU C  41     -33.723  17.401 -66.809  1.00  0.00           H  
ATOM   3990 2HG  GLU C  41     -32.200  17.592 -65.945  1.00  0.00           H  
ATOM   3991  N   ASP C  42     -31.665  20.052 -63.607  1.00  0.00           N  
ATOM   3992  CA  ASP C  42     -30.349  20.652 -63.805  1.00  0.00           C  
ATOM   3993  C   ASP C  42     -29.397  20.289 -62.672  1.00  0.00           C  
ATOM   3994  O   ASP C  42     -28.190  20.141 -62.897  1.00  0.00           O  
ATOM   3995  CB  ASP C  42     -30.464  22.174 -63.912  1.00  0.00           C  
ATOM   3996  CG  ASP C  42     -29.194  22.829 -64.437  1.00  0.00           C  
ATOM   3997  OD1 ASP C  42     -28.715  22.411 -65.465  1.00  0.00           O  
ATOM   3998  OD2 ASP C  42     -28.715  23.741 -63.807  1.00  0.00           O  
ATOM   3999  H   ASP C  42     -32.463  20.654 -63.464  1.00  0.00           H  
ATOM   4000  HA  ASP C  42     -29.925  20.259 -64.729  1.00  0.00           H  
ATOM   4001 1HB  ASP C  42     -31.290  22.431 -64.577  1.00  0.00           H  
ATOM   4002 2HB  ASP C  42     -30.691  22.592 -62.931  1.00  0.00           H  
ATOM   4003  N   LEU C  43     -29.920  20.139 -61.454  1.00  0.00           N  
ATOM   4004  CA  LEU C  43     -29.082  19.782 -60.316  1.00  0.00           C  
ATOM   4005  C   LEU C  43     -28.688  18.311 -60.335  1.00  0.00           C  
ATOM   4006  O   LEU C  43     -27.553  17.975 -59.980  1.00  0.00           O  
ATOM   4007  CB  LEU C  43     -29.802  20.118 -59.008  1.00  0.00           C  
ATOM   4008  CG  LEU C  43     -29.634  21.521 -58.414  1.00  0.00           C  
ATOM   4009  CD1 LEU C  43     -30.101  22.614 -59.365  1.00  0.00           C  
ATOM   4010  CD2 LEU C  43     -30.381  21.617 -57.098  1.00  0.00           C  
ATOM   4011  H   LEU C  43     -30.910  20.275 -61.313  1.00  0.00           H  
ATOM   4012  HA  LEU C  43     -28.161  20.362 -60.369  1.00  0.00           H  
ATOM   4013 1HB  LEU C  43     -30.872  19.977 -59.154  1.00  0.00           H  
ATOM   4014 2HB  LEU C  43     -29.468  19.421 -58.238  1.00  0.00           H  
ATOM   4015  HG  LEU C  43     -28.576  21.719 -58.241  1.00  0.00           H  
ATOM   4016 1HD1 LEU C  43     -29.961  23.589 -58.897  1.00  0.00           H  
ATOM   4017 2HD1 LEU C  43     -29.520  22.567 -60.286  1.00  0.00           H  
ATOM   4018 3HD1 LEU C  43     -31.157  22.470 -59.593  1.00  0.00           H  
ATOM   4019 1HD2 LEU C  43     -30.258  22.617 -56.681  1.00  0.00           H  
ATOM   4020 2HD2 LEU C  43     -31.441  21.423 -57.267  1.00  0.00           H  
ATOM   4021 3HD2 LEU C  43     -29.985  20.880 -56.400  1.00  0.00           H  
ATOM   4022  N   ALA C  44     -29.602  17.425 -60.743  1.00  0.00           N  
ATOM   4023  CA  ALA C  44     -29.269  16.007 -60.837  1.00  0.00           C  
ATOM   4024  C   ALA C  44     -28.103  15.761 -61.785  1.00  0.00           C  
ATOM   4025  O   ALA C  44     -27.261  14.896 -61.517  1.00  0.00           O  
ATOM   4026  CB  ALA C  44     -30.493  15.209 -61.284  1.00  0.00           C  
ATOM   4027  H   ALA C  44     -30.532  17.730 -60.991  1.00  0.00           H  
ATOM   4028  HA  ALA C  44     -28.963  15.665 -59.848  1.00  0.00           H  
ATOM   4029 1HB  ALA C  44     -30.234  14.152 -61.350  1.00  0.00           H  
ATOM   4030 2HB  ALA C  44     -31.298  15.340 -60.560  1.00  0.00           H  
ATOM   4031 3HB  ALA C  44     -30.822  15.564 -62.259  1.00  0.00           H  
ATOM   4032  N   ASP C  45     -28.035  16.504 -62.893  1.00  0.00           N  
ATOM   4033  CA  ASP C  45     -26.911  16.357 -63.812  1.00  0.00           C  
ATOM   4034  C   ASP C  45     -25.602  16.819 -63.185  1.00  0.00           C  
ATOM   4035  O   ASP C  45     -24.549  16.229 -63.450  1.00  0.00           O  
ATOM   4036  CB  ASP C  45     -27.168  17.146 -65.098  1.00  0.00           C  
ATOM   4037  CG  ASP C  45     -28.181  16.472 -66.014  1.00  0.00           C  
ATOM   4038  OD1 ASP C  45     -28.433  15.305 -65.831  1.00  0.00           O  
ATOM   4039  OD2 ASP C  45     -28.692  17.131 -66.887  1.00  0.00           O  
ATOM   4040  H   ASP C  45     -28.760  17.174 -63.106  1.00  0.00           H  
ATOM   4041  HA  ASP C  45     -26.798  15.300 -64.054  1.00  0.00           H  
ATOM   4042 1HB  ASP C  45     -27.533  18.142 -64.847  1.00  0.00           H  
ATOM   4043 2HB  ASP C  45     -26.231  17.268 -65.644  1.00  0.00           H  
ATOM   4044  N   LYS C  46     -25.644  17.866 -62.357  1.00  0.00           N  
ATOM   4045  CA  LYS C  46     -24.434  18.309 -61.672  1.00  0.00           C  
ATOM   4046  C   LYS C  46     -23.956  17.276 -60.659  1.00  0.00           C  
ATOM   4047  O   LYS C  46     -22.744  17.115 -60.464  1.00  0.00           O  
ATOM   4048  CB  LYS C  46     -24.674  19.651 -60.979  1.00  0.00           C  
ATOM   4049  CG  LYS C  46     -23.437  20.251 -60.324  1.00  0.00           C  
ATOM   4050  CD  LYS C  46     -22.448  20.751 -61.366  1.00  0.00           C  
ATOM   4051  CE  LYS C  46     -21.271  21.464 -60.715  1.00  0.00           C  
ATOM   4052  NZ  LYS C  46     -20.298  21.965 -61.724  1.00  0.00           N  
ATOM   4053  H   LYS C  46     -26.509  18.361 -62.196  1.00  0.00           H  
ATOM   4054  HA  LYS C  46     -23.640  18.423 -62.412  1.00  0.00           H  
ATOM   4055 1HB  LYS C  46     -25.052  20.372 -61.705  1.00  0.00           H  
ATOM   4056 2HB  LYS C  46     -25.436  19.531 -60.208  1.00  0.00           H  
ATOM   4057 1HG  LYS C  46     -23.731  21.084 -59.685  1.00  0.00           H  
ATOM   4058 2HG  LYS C  46     -22.951  19.496 -59.706  1.00  0.00           H  
ATOM   4059 1HD  LYS C  46     -22.073  19.907 -61.948  1.00  0.00           H  
ATOM   4060 2HD  LYS C  46     -22.950  21.443 -62.043  1.00  0.00           H  
ATOM   4061 1HE  LYS C  46     -21.636  22.307 -60.130  1.00  0.00           H  
ATOM   4062 2HE  LYS C  46     -20.757  20.778 -60.042  1.00  0.00           H  
ATOM   4063 1HZ  LYS C  46     -19.534  22.430 -61.254  1.00  0.00           H  
ATOM   4064 2HZ  LYS C  46     -19.939  21.188 -62.261  1.00  0.00           H  
ATOM   4065 3HZ  LYS C  46     -20.758  22.616 -62.342  1.00  0.00           H  
ATOM   4066  N   VAL C  47     -24.881  16.563 -60.012  1.00  0.00           N  
ATOM   4067  CA  VAL C  47     -24.488  15.510 -59.081  1.00  0.00           C  
ATOM   4068  C   VAL C  47     -23.739  14.408 -59.820  1.00  0.00           C  
ATOM   4069  O   VAL C  47     -22.715  13.904 -59.342  1.00  0.00           O  
ATOM   4070  CB  VAL C  47     -25.720  14.959 -58.340  1.00  0.00           C  
ATOM   4071  CG1 VAL C  47     -25.351  13.716 -57.544  1.00  0.00           C  
ATOM   4072  CG2 VAL C  47     -26.319  16.019 -57.433  1.00  0.00           C  
ATOM   4073  H   VAL C  47     -25.863  16.747 -60.160  1.00  0.00           H  
ATOM   4074  HA  VAL C  47     -23.801  15.935 -58.348  1.00  0.00           H  
ATOM   4075  HB  VAL C  47     -26.467  14.653 -59.073  1.00  0.00           H  
ATOM   4076 1HG1 VAL C  47     -26.234  13.339 -57.027  1.00  0.00           H  
ATOM   4077 2HG1 VAL C  47     -24.973  12.949 -58.221  1.00  0.00           H  
ATOM   4078 3HG1 VAL C  47     -24.582  13.966 -56.813  1.00  0.00           H  
ATOM   4079 1HG2 VAL C  47     -27.188  15.609 -56.919  1.00  0.00           H  
ATOM   4080 2HG2 VAL C  47     -25.577  16.332 -56.698  1.00  0.00           H  
ATOM   4081 3HG2 VAL C  47     -26.623  16.879 -58.029  1.00  0.00           H  
ATOM   4082  N   ARG C  48     -24.238  14.017 -60.995  1.00  0.00           N  
ATOM   4083  CA  ARG C  48     -23.543  13.021 -61.804  1.00  0.00           C  
ATOM   4084  C   ARG C  48     -22.134  13.482 -62.152  1.00  0.00           C  
ATOM   4085  O   ARG C  48     -21.179  12.700 -62.068  1.00  0.00           O  
ATOM   4086  CB  ARG C  48     -24.342  12.733 -63.075  1.00  0.00           C  
ATOM   4087  CG  ARG C  48     -23.742  11.655 -63.961  1.00  0.00           C  
ATOM   4088  CD  ARG C  48     -24.538  11.496 -65.244  1.00  0.00           C  
ATOM   4089  NE  ARG C  48     -24.437  12.678 -66.096  1.00  0.00           N  
ATOM   4090  CZ  ARG C  48     -25.072  12.823 -67.255  1.00  0.00           C  
ATOM   4091  NH1 ARG C  48     -25.860  11.859 -67.708  1.00  0.00           N  
ATOM   4092  NH2 ARG C  48     -24.920  13.936 -67.961  1.00  0.00           N  
ATOM   4093  H   ARG C  48     -25.105  14.409 -61.335  1.00  0.00           H  
ATOM   4094  HA  ARG C  48     -23.459  12.101 -61.224  1.00  0.00           H  
ATOM   4095 1HB  ARG C  48     -25.352  12.423 -62.808  1.00  0.00           H  
ATOM   4096 2HB  ARG C  48     -24.426  13.645 -63.667  1.00  0.00           H  
ATOM   4097 1HG  ARG C  48     -22.717  11.925 -64.219  1.00  0.00           H  
ATOM   4098 2HG  ARG C  48     -23.743  10.704 -63.429  1.00  0.00           H  
ATOM   4099 1HD  ARG C  48     -24.162  10.640 -65.803  1.00  0.00           H  
ATOM   4100 2HD  ARG C  48     -25.588  11.337 -65.003  1.00  0.00           H  
ATOM   4101  HE  ARG C  48     -23.845  13.435 -65.781  1.00  0.00           H  
ATOM   4102 1HH1 ARG C  48     -25.979  11.011 -67.172  1.00  0.00           H  
ATOM   4103 2HH1 ARG C  48     -26.341  11.970 -68.589  1.00  0.00           H  
ATOM   4104 1HH2 ARG C  48     -24.320  14.675 -67.619  1.00  0.00           H  
ATOM   4105 2HH2 ARG C  48     -25.402  14.045 -68.842  1.00  0.00           H  
ATOM   4106  N   LYS C  49     -21.985  14.749 -62.546  1.00  0.00           N  
ATOM   4107  CA  LYS C  49     -20.662  15.277 -62.868  1.00  0.00           C  
ATOM   4108  C   LYS C  49     -19.733  15.207 -61.664  1.00  0.00           C  
ATOM   4109  O   LYS C  49     -18.563  14.829 -61.793  1.00  0.00           O  
ATOM   4110  CB  LYS C  49     -20.782  16.713 -63.377  1.00  0.00           C  
ATOM   4111  CG  LYS C  49     -19.468  17.322 -63.839  1.00  0.00           C  
ATOM   4112  CD  LYS C  49     -19.683  18.696 -64.451  1.00  0.00           C  
ATOM   4113  CE  LYS C  49     -18.360  19.368 -64.775  1.00  0.00           C  
ATOM   4114  NZ  LYS C  49     -17.648  18.684 -65.891  1.00  0.00           N  
ATOM   4115  H   LYS C  49     -22.790  15.355 -62.626  1.00  0.00           H  
ATOM   4116  HA  LYS C  49     -20.225  14.660 -63.654  1.00  0.00           H  
ATOM   4117 1HB  LYS C  49     -21.481  16.746 -64.213  1.00  0.00           H  
ATOM   4118 2HB  LYS C  49     -21.187  17.346 -62.587  1.00  0.00           H  
ATOM   4119 1HG  LYS C  49     -18.791  17.413 -62.989  1.00  0.00           H  
ATOM   4120 2HG  LYS C  49     -19.006  16.672 -64.581  1.00  0.00           H  
ATOM   4121 1HD  LYS C  49     -20.269  18.601 -65.366  1.00  0.00           H  
ATOM   4122 2HD  LYS C  49     -20.236  19.323 -63.751  1.00  0.00           H  
ATOM   4123 1HE  LYS C  49     -18.538  20.406 -65.058  1.00  0.00           H  
ATOM   4124 2HE  LYS C  49     -17.721  19.360 -63.893  1.00  0.00           H  
ATOM   4125 1HZ  LYS C  49     -16.775  19.159 -66.076  1.00  0.00           H  
ATOM   4126 2HZ  LYS C  49     -17.460  17.725 -65.632  1.00  0.00           H  
ATOM   4127 3HZ  LYS C  49     -18.222  18.702 -66.721  1.00  0.00           H  
ATOM   4128  N   SER C  50     -20.236  15.571 -60.482  1.00  0.00           N  
ATOM   4129  CA  SER C  50     -19.431  15.452 -59.272  1.00  0.00           C  
ATOM   4130  C   SER C  50     -19.068  14.002 -58.983  1.00  0.00           C  
ATOM   4131  O   SER C  50     -17.943  13.719 -58.553  1.00  0.00           O  
ATOM   4132  CB  SER C  50     -20.178  16.039 -58.090  1.00  0.00           C  
ATOM   4133  OG  SER C  50     -19.401  15.979 -56.926  1.00  0.00           O  
ATOM   4134  H   SER C  50     -21.178  15.930 -60.413  1.00  0.00           H  
ATOM   4135  HA  SER C  50     -18.498  15.998 -59.422  1.00  0.00           H  
ATOM   4136 1HB  SER C  50     -20.439  17.075 -58.304  1.00  0.00           H  
ATOM   4137 2HB  SER C  50     -21.107  15.492 -57.940  1.00  0.00           H  
ATOM   4138  HG  SER C  50     -19.851  16.528 -56.279  1.00  0.00           H  
ATOM   4139  N   SER C  51     -20.000  13.073 -59.206  1.00  0.00           N  
ATOM   4140  CA  SER C  51     -19.693  11.659 -59.018  1.00  0.00           C  
ATOM   4141  C   SER C  51     -18.571  11.208 -59.946  1.00  0.00           C  
ATOM   4142  O   SER C  51     -17.688  10.448 -59.535  1.00  0.00           O  
ATOM   4143  CB  SER C  51     -20.932  10.819 -59.263  1.00  0.00           C  
ATOM   4144  OG  SER C  51     -20.669   9.460 -59.043  1.00  0.00           O  
ATOM   4145  H   SER C  51     -20.927  13.339 -59.508  1.00  0.00           H  
ATOM   4146  HA  SER C  51     -19.349  11.513 -57.993  1.00  0.00           H  
ATOM   4147 1HB  SER C  51     -21.732  11.149 -58.602  1.00  0.00           H  
ATOM   4148 2HB  SER C  51     -21.273  10.965 -60.287  1.00  0.00           H  
ATOM   4149  HG  SER C  51     -21.478   8.995 -59.267  1.00  0.00           H  
ATOM   4150  N   GLU C  52     -18.590  11.667 -61.201  1.00  0.00           N  
ATOM   4151  CA  GLU C  52     -17.533  11.297 -62.138  1.00  0.00           C  
ATOM   4152  C   GLU C  52     -16.180  11.827 -61.684  1.00  0.00           C  
ATOM   4153  O   GLU C  52     -15.154  11.160 -61.863  1.00  0.00           O  
ATOM   4154  CB  GLU C  52     -17.852  11.827 -63.538  1.00  0.00           C  
ATOM   4155  CG  GLU C  52     -19.020  11.130 -64.223  1.00  0.00           C  
ATOM   4156  CD  GLU C  52     -18.768   9.669 -64.468  1.00  0.00           C  
ATOM   4157  OE1 GLU C  52     -17.684   9.334 -64.882  1.00  0.00           O  
ATOM   4158  OE2 GLU C  52     -19.660   8.886 -64.240  1.00  0.00           O  
ATOM   4159  H   GLU C  52     -19.334  12.274 -61.513  1.00  0.00           H  
ATOM   4160  HA  GLU C  52     -17.463  10.210 -62.169  1.00  0.00           H  
ATOM   4161 1HB  GLU C  52     -18.083  12.891 -63.481  1.00  0.00           H  
ATOM   4162 2HB  GLU C  52     -16.976  11.717 -64.177  1.00  0.00           H  
ATOM   4163 1HG  GLU C  52     -19.907  11.234 -63.599  1.00  0.00           H  
ATOM   4164 2HG  GLU C  52     -19.217  11.624 -65.173  1.00  0.00           H  
ATOM   4165  N   GLU C  53     -16.155  13.028 -61.100  1.00  0.00           N  
ATOM   4166  CA  GLU C  53     -14.910  13.544 -60.541  1.00  0.00           C  
ATOM   4167  C   GLU C  53     -14.388  12.631 -59.439  1.00  0.00           C  
ATOM   4168  O   GLU C  53     -13.186  12.345 -59.377  1.00  0.00           O  
ATOM   4169  CB  GLU C  53     -15.115  14.958 -59.994  1.00  0.00           C  
ATOM   4170  CG  GLU C  53     -13.859  15.598 -59.419  1.00  0.00           C  
ATOM   4171  CD  GLU C  53     -14.056  17.041 -59.046  1.00  0.00           C  
ATOM   4172  OE1 GLU C  53     -15.122  17.557 -59.286  1.00  0.00           O  
ATOM   4173  OE2 GLU C  53     -13.140  17.629 -58.522  1.00  0.00           O  
ATOM   4174  H   GLU C  53     -16.992  13.589 -61.039  1.00  0.00           H  
ATOM   4175  HA  GLU C  53     -14.160  13.569 -61.332  1.00  0.00           H  
ATOM   4176 1HB  GLU C  53     -15.488  15.605 -60.788  1.00  0.00           H  
ATOM   4177 2HB  GLU C  53     -15.870  14.938 -59.207  1.00  0.00           H  
ATOM   4178 1HG  GLU C  53     -13.556  15.044 -58.532  1.00  0.00           H  
ATOM   4179 2HG  GLU C  53     -13.058  15.523 -60.152  1.00  0.00           H  
ATOM   4180  N   LEU C  54     -15.278  12.156 -58.566  1.00  0.00           N  
ATOM   4181  CA  LEU C  54     -14.862  11.235 -57.515  1.00  0.00           C  
ATOM   4182  C   LEU C  54     -14.346   9.923 -58.092  1.00  0.00           C  
ATOM   4183  O   LEU C  54     -13.374   9.360 -57.577  1.00  0.00           O  
ATOM   4184  CB  LEU C  54     -16.023  10.983 -56.553  1.00  0.00           C  
ATOM   4185  CG  LEU C  54     -15.752  10.096 -55.335  1.00  0.00           C  
ATOM   4186  CD1 LEU C  54     -14.618  10.668 -54.499  1.00  0.00           C  
ATOM   4187  CD2 LEU C  54     -17.012   9.940 -54.498  1.00  0.00           C  
ATOM   4188  H   LEU C  54     -16.249  12.430 -58.624  1.00  0.00           H  
ATOM   4189  HA  LEU C  54     -14.039  11.689 -56.964  1.00  0.00           H  
ATOM   4190 1HB  LEU C  54     -16.372  11.941 -56.171  1.00  0.00           H  
ATOM   4191 2HB  LEU C  54     -16.838  10.517 -57.106  1.00  0.00           H  
ATOM   4192  HG  LEU C  54     -15.425   9.111 -55.669  1.00  0.00           H  
ATOM   4193 1HD1 LEU C  54     -14.440  10.023 -53.639  1.00  0.00           H  
ATOM   4194 2HD1 LEU C  54     -13.713  10.724 -55.103  1.00  0.00           H  
ATOM   4195 3HD1 LEU C  54     -14.888  11.665 -54.155  1.00  0.00           H  
ATOM   4196 1HD2 LEU C  54     -16.800   9.306 -53.638  1.00  0.00           H  
ATOM   4197 2HD2 LEU C  54     -17.343  10.920 -54.154  1.00  0.00           H  
ATOM   4198 3HD2 LEU C  54     -17.796   9.483 -55.102  1.00  0.00           H  
ATOM   4199  N   LYS C  55     -14.978   9.422 -59.158  1.00  0.00           N  
ATOM   4200  CA  LYS C  55     -14.478   8.218 -59.815  1.00  0.00           C  
ATOM   4201  C   LYS C  55     -13.048   8.413 -60.308  1.00  0.00           C  
ATOM   4202  O   LYS C  55     -12.201   7.529 -60.134  1.00  0.00           O  
ATOM   4203  CB  LYS C  55     -15.387   7.827 -60.981  1.00  0.00           C  
ATOM   4204  CG  LYS C  55     -16.760   7.317 -60.565  1.00  0.00           C  
ATOM   4205  CD  LYS C  55     -17.619   6.991 -61.777  1.00  0.00           C  
ATOM   4206  CE  LYS C  55     -19.064   6.732 -61.379  1.00  0.00           C  
ATOM   4207  NZ  LYS C  55     -19.939   6.521 -62.564  1.00  0.00           N  
ATOM   4208  H   LYS C  55     -15.808   9.870 -59.518  1.00  0.00           H  
ATOM   4209  HA  LYS C  55     -14.471   7.405 -59.089  1.00  0.00           H  
ATOM   4210 1HB  LYS C  55     -15.533   8.689 -61.633  1.00  0.00           H  
ATOM   4211 2HB  LYS C  55     -14.906   7.047 -61.572  1.00  0.00           H  
ATOM   4212 1HG  LYS C  55     -16.646   6.420 -59.958  1.00  0.00           H  
ATOM   4213 2HG  LYS C  55     -17.263   8.078 -59.968  1.00  0.00           H  
ATOM   4214 1HD  LYS C  55     -17.588   7.824 -62.481  1.00  0.00           H  
ATOM   4215 2HD  LYS C  55     -17.225   6.104 -62.274  1.00  0.00           H  
ATOM   4216 1HE  LYS C  55     -19.114   5.849 -60.744  1.00  0.00           H  
ATOM   4217 2HE  LYS C  55     -19.443   7.582 -60.811  1.00  0.00           H  
ATOM   4218 1HZ  LYS C  55     -20.887   6.353 -62.258  1.00  0.00           H  
ATOM   4219 2HZ  LYS C  55     -19.916   7.342 -63.152  1.00  0.00           H  
ATOM   4220 3HZ  LYS C  55     -19.609   5.723 -63.088  1.00  0.00           H  
ATOM   4221  N   LYS C  56     -12.765   9.562 -60.930  1.00  0.00           N  
ATOM   4222  CA  LYS C  56     -11.413   9.837 -61.405  1.00  0.00           C  
ATOM   4223  C   LYS C  56     -10.415   9.885 -60.256  1.00  0.00           C  
ATOM   4224  O   LYS C  56      -9.271   9.440 -60.408  1.00  0.00           O  
ATOM   4225  CB  LYS C  56     -11.378  11.153 -62.183  1.00  0.00           C  
ATOM   4226  CG  LYS C  56     -12.077  11.103 -63.535  1.00  0.00           C  
ATOM   4227  CD  LYS C  56     -12.033  12.456 -64.231  1.00  0.00           C  
ATOM   4228  CE  LYS C  56     -12.766  12.418 -65.563  1.00  0.00           C  
ATOM   4229  NZ  LYS C  56     -12.759  13.743 -66.240  1.00  0.00           N  
ATOM   4230  H   LYS C  56     -13.488  10.251 -61.077  1.00  0.00           H  
ATOM   4231  HA  LYS C  56     -11.107   9.027 -62.068  1.00  0.00           H  
ATOM   4232 1HB  LYS C  56     -11.850  11.939 -61.592  1.00  0.00           H  
ATOM   4233 2HB  LYS C  56     -10.342  11.448 -62.353  1.00  0.00           H  
ATOM   4234 1HG  LYS C  56     -11.590  10.362 -64.170  1.00  0.00           H  
ATOM   4235 2HG  LYS C  56     -13.118  10.810 -63.396  1.00  0.00           H  
ATOM   4236 1HD  LYS C  56     -12.496  13.209 -63.592  1.00  0.00           H  
ATOM   4237 2HD  LYS C  56     -10.996  12.741 -64.406  1.00  0.00           H  
ATOM   4238 1HE  LYS C  56     -12.294  11.687 -66.217  1.00  0.00           H  
ATOM   4239 2HE  LYS C  56     -13.800  12.113 -65.401  1.00  0.00           H  
ATOM   4240 1HZ  LYS C  56     -13.254  13.676 -67.118  1.00  0.00           H  
ATOM   4241 2HZ  LYS C  56     -13.212  14.426 -65.649  1.00  0.00           H  
ATOM   4242 3HZ  LYS C  56     -11.805  14.028 -66.413  1.00  0.00           H  
ATOM   4243  N   ILE C  57     -10.823  10.425 -59.107  1.00  0.00           N  
ATOM   4244  CA  ILE C  57      -9.931  10.481 -57.955  1.00  0.00           C  
ATOM   4245  C   ILE C  57      -9.601   9.076 -57.466  1.00  0.00           C  
ATOM   4246  O   ILE C  57      -8.451   8.778 -57.119  1.00  0.00           O  
ATOM   4247  CB  ILE C  57     -10.557  11.295 -56.807  1.00  0.00           C  
ATOM   4248  CG1 ILE C  57     -10.676  12.770 -57.202  1.00  0.00           C  
ATOM   4249  CG2 ILE C  57      -9.734  11.145 -55.538  1.00  0.00           C  
ATOM   4250  CD1 ILE C  57     -11.536  13.585 -56.264  1.00  0.00           C  
ATOM   4251  H   ILE C  57     -11.757  10.800 -59.025  1.00  0.00           H  
ATOM   4252  HA  ILE C  57      -8.992  10.938 -58.266  1.00  0.00           H  
ATOM   4253  HB  ILE C  57     -11.568  10.937 -56.618  1.00  0.00           H  
ATOM   4254 1HG1 ILE C  57      -9.684  13.219 -57.231  1.00  0.00           H  
ATOM   4255 2HG1 ILE C  57     -11.098  12.846 -58.203  1.00  0.00           H  
ATOM   4256 1HG2 ILE C  57     -10.190  11.727 -54.737  1.00  0.00           H  
ATOM   4257 2HG2 ILE C  57      -9.699  10.096 -55.248  1.00  0.00           H  
ATOM   4258 3HG2 ILE C  57      -8.720  11.506 -55.716  1.00  0.00           H  
ATOM   4259 1HD1 ILE C  57     -11.573  14.619 -56.609  1.00  0.00           H  
ATOM   4260 2HD1 ILE C  57     -12.546  13.174 -56.246  1.00  0.00           H  
ATOM   4261 3HD1 ILE C  57     -11.113  13.554 -55.261  1.00  0.00           H  
ATOM   4262  N   ILE C  58     -10.599   8.187 -57.437  1.00  0.00           N  
ATOM   4263  CA  ILE C  58     -10.360   6.807 -57.022  1.00  0.00           C  
ATOM   4264  C   ILE C  58      -9.289   6.165 -57.895  1.00  0.00           C  
ATOM   4265  O   ILE C  58      -8.410   5.448 -57.400  1.00  0.00           O  
ATOM   4266  CB  ILE C  58     -11.652   5.973 -57.092  1.00  0.00           C  
ATOM   4267  CG1 ILE C  58     -12.651   6.446 -56.032  1.00  0.00           C  
ATOM   4268  CG2 ILE C  58     -11.342   4.495 -56.913  1.00  0.00           C  
ATOM   4269  CD1 ILE C  58     -14.047   5.895 -56.220  1.00  0.00           C  
ATOM   4270  H   ILE C  58     -11.532   8.465 -57.705  1.00  0.00           H  
ATOM   4271  HA  ILE C  58      -9.977   6.814 -56.002  1.00  0.00           H  
ATOM   4272  HB  ILE C  58     -12.128   6.120 -58.061  1.00  0.00           H  
ATOM   4273 1HG1 ILE C  58     -12.298   6.155 -55.044  1.00  0.00           H  
ATOM   4274 2HG1 ILE C  58     -12.711   7.535 -56.049  1.00  0.00           H  
ATOM   4275 1HG2 ILE C  58     -12.266   3.920 -56.964  1.00  0.00           H  
ATOM   4276 2HG2 ILE C  58     -10.667   4.167 -57.702  1.00  0.00           H  
ATOM   4277 3HG2 ILE C  58     -10.870   4.337 -55.943  1.00  0.00           H  
ATOM   4278 1HD1 ILE C  58     -14.697   6.275 -55.432  1.00  0.00           H  
ATOM   4279 2HD1 ILE C  58     -14.434   6.206 -57.191  1.00  0.00           H  
ATOM   4280 3HD1 ILE C  58     -14.017   4.807 -56.171  1.00  0.00           H  
ATOM   4281  N   LYS C  59      -9.338   6.419 -59.205  1.00  0.00           N  
ATOM   4282  CA  LYS C  59      -8.312   5.894 -60.098  1.00  0.00           C  
ATOM   4283  C   LYS C  59      -6.924   6.372 -59.693  1.00  0.00           C  
ATOM   4284  O   LYS C  59      -5.952   5.615 -59.791  1.00  0.00           O  
ATOM   4285  CB  LYS C  59      -8.605   6.299 -61.544  1.00  0.00           C  
ATOM   4286  CG  LYS C  59      -9.814   5.608 -62.158  1.00  0.00           C  
ATOM   4287  CD  LYS C  59     -10.050   6.072 -63.588  1.00  0.00           C  
ATOM   4288  CE  LYS C  59     -11.289   5.423 -64.185  1.00  0.00           C  
ATOM   4289  NZ  LYS C  59     -11.536   5.874 -65.581  1.00  0.00           N  
ATOM   4290  H   LYS C  59     -10.087   6.978 -59.589  1.00  0.00           H  
ATOM   4291  HA  LYS C  59      -8.317   4.806 -60.029  1.00  0.00           H  
ATOM   4292 1HB  LYS C  59      -8.773   7.376 -61.593  1.00  0.00           H  
ATOM   4293 2HB  LYS C  59      -7.739   6.074 -62.167  1.00  0.00           H  
ATOM   4294 1HG  LYS C  59      -9.658   4.528 -62.156  1.00  0.00           H  
ATOM   4295 2HG  LYS C  59     -10.701   5.829 -61.564  1.00  0.00           H  
ATOM   4296 1HD  LYS C  59     -10.174   7.155 -63.604  1.00  0.00           H  
ATOM   4297 2HD  LYS C  59      -9.186   5.813 -64.201  1.00  0.00           H  
ATOM   4298 1HE  LYS C  59     -11.170   4.340 -64.182  1.00  0.00           H  
ATOM   4299 2HE  LYS C  59     -12.159   5.672 -63.577  1.00  0.00           H  
ATOM   4300 1HZ  LYS C  59     -12.365   5.422 -65.941  1.00  0.00           H  
ATOM   4301 2HZ  LYS C  59     -11.667   6.876 -65.594  1.00  0.00           H  
ATOM   4302 3HZ  LYS C  59     -10.745   5.630 -66.160  1.00  0.00           H  
ATOM   4303  N   GLU C  60      -6.813   7.622 -59.235  1.00  0.00           N  
ATOM   4304  CA  GLU C  60      -5.520   8.133 -58.792  1.00  0.00           C  
ATOM   4305  C   GLU C  60      -5.049   7.425 -57.528  1.00  0.00           C  
ATOM   4306  O   GLU C  60      -3.847   7.198 -57.351  1.00  0.00           O  
ATOM   4307  CB  GLU C  60      -5.601   9.641 -58.542  1.00  0.00           C  
ATOM   4308  CG  GLU C  60      -5.817  10.476 -59.797  1.00  0.00           C  
ATOM   4309  CD  GLU C  60      -5.720  11.953 -59.540  1.00  0.00           C  
ATOM   4310  OE1 GLU C  60      -5.191  12.327 -58.520  1.00  0.00           O  
ATOM   4311  OE2 GLU C  60      -6.176  12.711 -60.363  1.00  0.00           O  
ATOM   4312  H   GLU C  60      -7.622   8.224 -59.191  1.00  0.00           H  
ATOM   4313  HA  GLU C  60      -4.784   7.936 -59.572  1.00  0.00           H  
ATOM   4314 1HB  GLU C  60      -6.421   9.853 -57.855  1.00  0.00           H  
ATOM   4315 2HB  GLU C  60      -4.681   9.981 -58.067  1.00  0.00           H  
ATOM   4316 1HG  GLU C  60      -5.067  10.198 -60.538  1.00  0.00           H  
ATOM   4317 2HG  GLU C  60      -6.798  10.247 -60.209  1.00  0.00           H  
ATOM   4318  N   VAL C  61      -5.977   7.073 -56.636  1.00  0.00           N  
ATOM   4319  CA  VAL C  61      -5.604   6.333 -55.436  1.00  0.00           C  
ATOM   4320  C   VAL C  61      -5.115   4.938 -55.804  1.00  0.00           C  
ATOM   4321  O   VAL C  61      -4.153   4.425 -55.218  1.00  0.00           O  
ATOM   4322  CB  VAL C  61      -6.802   6.222 -54.474  1.00  0.00           C  
ATOM   4323  CG1 VAL C  61      -6.449   5.342 -53.284  1.00  0.00           C  
ATOM   4324  CG2 VAL C  61      -7.226   7.608 -54.013  1.00  0.00           C  
ATOM   4325  H   VAL C  61      -6.947   7.316 -56.782  1.00  0.00           H  
ATOM   4326  HA  VAL C  61      -4.771   6.849 -54.956  1.00  0.00           H  
ATOM   4327  HB  VAL C  61      -7.630   5.741 -54.995  1.00  0.00           H  
ATOM   4328 1HG1 VAL C  61      -7.307   5.274 -52.615  1.00  0.00           H  
ATOM   4329 2HG1 VAL C  61      -6.184   4.345 -53.634  1.00  0.00           H  
ATOM   4330 3HG1 VAL C  61      -5.605   5.777 -52.747  1.00  0.00           H  
ATOM   4331 1HG2 VAL C  61      -8.074   7.522 -53.334  1.00  0.00           H  
ATOM   4332 2HG2 VAL C  61      -6.395   8.090 -53.498  1.00  0.00           H  
ATOM   4333 3HG2 VAL C  61      -7.513   8.207 -54.878  1.00  0.00           H  
ATOM   4334  N   GLU C  62      -5.770   4.301 -56.778  1.00  0.00           N  
ATOM   4335  CA  GLU C  62      -5.297   3.013 -57.274  1.00  0.00           C  
ATOM   4336  C   GLU C  62      -3.898   3.135 -57.863  1.00  0.00           C  
ATOM   4337  O   GLU C  62      -3.053   2.253 -57.663  1.00  0.00           O  
ATOM   4338  CB  GLU C  62      -6.259   2.460 -58.328  1.00  0.00           C  
ATOM   4339  CG  GLU C  62      -7.605   2.010 -57.776  1.00  0.00           C  
ATOM   4340  CD  GLU C  62      -8.583   1.635 -58.854  1.00  0.00           C  
ATOM   4341  OE1 GLU C  62      -8.259   1.796 -60.006  1.00  0.00           O  
ATOM   4342  OE2 GLU C  62      -9.656   1.188 -58.525  1.00  0.00           O  
ATOM   4343  H   GLU C  62      -6.603   4.707 -57.180  1.00  0.00           H  
ATOM   4344  HA  GLU C  62      -5.244   2.318 -56.436  1.00  0.00           H  
ATOM   4345 1HB  GLU C  62      -6.447   3.222 -59.085  1.00  0.00           H  
ATOM   4346 2HB  GLU C  62      -5.800   1.608 -58.828  1.00  0.00           H  
ATOM   4347 1HG  GLU C  62      -7.449   1.148 -57.127  1.00  0.00           H  
ATOM   4348 2HG  GLU C  62      -8.025   2.812 -57.172  1.00  0.00           H  
ATOM   4349  N   LYS C  63      -3.636   4.219 -58.596  1.00  0.00           N  
ATOM   4350  CA  LYS C  63      -2.301   4.447 -59.141  1.00  0.00           C  
ATOM   4351  C   LYS C  63      -1.257   4.513 -58.031  1.00  0.00           C  
ATOM   4352  O   LYS C  63      -0.171   3.934 -58.153  1.00  0.00           O  
ATOM   4353  CB  LYS C  63      -2.271   5.733 -59.967  1.00  0.00           C  
ATOM   4354  CG  LYS C  63      -0.926   6.034 -60.615  1.00  0.00           C  
ATOM   4355  CD  LYS C  63      -1.042   7.158 -61.633  1.00  0.00           C  
ATOM   4356  CE  LYS C  63      -1.312   8.494 -60.955  1.00  0.00           C  
ATOM   4357  NZ  LYS C  63      -1.280   9.625 -61.920  1.00  0.00           N  
ATOM   4358  H   LYS C  63      -4.364   4.894 -58.781  1.00  0.00           H  
ATOM   4359  HA  LYS C  63      -2.041   3.605 -59.783  1.00  0.00           H  
ATOM   4360 1HB  LYS C  63      -3.018   5.674 -60.759  1.00  0.00           H  
ATOM   4361 2HB  LYS C  63      -2.533   6.580 -59.333  1.00  0.00           H  
ATOM   4362 1HG  LYS C  63      -0.208   6.323 -59.846  1.00  0.00           H  
ATOM   4363 2HG  LYS C  63      -0.555   5.139 -61.115  1.00  0.00           H  
ATOM   4364 1HD  LYS C  63      -0.114   7.232 -62.202  1.00  0.00           H  
ATOM   4365 2HD  LYS C  63      -1.856   6.942 -62.324  1.00  0.00           H  
ATOM   4366 1HE  LYS C  63      -2.291   8.467 -60.477  1.00  0.00           H  
ATOM   4367 2HE  LYS C  63      -0.562   8.669 -60.184  1.00  0.00           H  
ATOM   4368 1HZ  LYS C  63      -1.463  10.491 -61.433  1.00  0.00           H  
ATOM   4369 2HZ  LYS C  63      -0.369   9.671 -62.356  1.00  0.00           H  
ATOM   4370 3HZ  LYS C  63      -1.984   9.484 -62.630  1.00  0.00           H  
ATOM   4371  N   ILE C  64      -1.569   5.217 -56.940  1.00  0.00           N  
ATOM   4372  CA  ILE C  64      -0.653   5.277 -55.805  1.00  0.00           C  
ATOM   4373  C   ILE C  64      -0.430   3.887 -55.225  1.00  0.00           C  
ATOM   4374  O   ILE C  64       0.703   3.504 -54.910  1.00  0.00           O  
ATOM   4375  CB  ILE C  64      -1.189   6.215 -54.709  1.00  0.00           C  
ATOM   4376  CG1 ILE C  64      -1.182   7.667 -55.197  1.00  0.00           C  
ATOM   4377  CG2 ILE C  64      -0.365   6.074 -53.438  1.00  0.00           C  
ATOM   4378  CD1 ILE C  64      -1.980   8.608 -54.325  1.00  0.00           C  
ATOM   4379  H   ILE C  64      -2.446   5.716 -56.892  1.00  0.00           H  
ATOM   4380  HA  ILE C  64       0.314   5.633 -56.159  1.00  0.00           H  
ATOM   4381  HB  ILE C  64      -2.226   5.962 -54.488  1.00  0.00           H  
ATOM   4382 1HG1 ILE C  64      -0.155   8.030 -55.242  1.00  0.00           H  
ATOM   4383 2HG1 ILE C  64      -1.589   7.712 -56.208  1.00  0.00           H  
ATOM   4384 1HG2 ILE C  64      -0.758   6.744 -52.674  1.00  0.00           H  
ATOM   4385 2HG2 ILE C  64      -0.421   5.046 -53.081  1.00  0.00           H  
ATOM   4386 3HG2 ILE C  64       0.674   6.330 -53.647  1.00  0.00           H  
ATOM   4387 1HD1 ILE C  64      -1.927   9.617 -54.736  1.00  0.00           H  
ATOM   4388 2HD1 ILE C  64      -3.021   8.283 -54.294  1.00  0.00           H  
ATOM   4389 3HD1 ILE C  64      -1.569   8.606 -53.316  1.00  0.00           H  
ATOM   4390  N   LEU C  65      -1.504   3.106 -55.082  1.00  0.00           N  
ATOM   4391  CA  LEU C  65      -1.373   1.747 -54.564  1.00  0.00           C  
ATOM   4392  C   LEU C  65      -0.465   0.900 -55.448  1.00  0.00           C  
ATOM   4393  O   LEU C  65       0.376   0.146 -54.943  1.00  0.00           O  
ATOM   4394  CB  LEU C  65      -2.753   1.086 -54.459  1.00  0.00           C  
ATOM   4395  CG  LEU C  65      -2.757  -0.379 -54.005  1.00  0.00           C  
ATOM   4396  CD1 LEU C  65      -2.095  -0.489 -52.638  1.00  0.00           C  
ATOM   4397  CD2 LEU C  65      -4.187  -0.895 -53.963  1.00  0.00           C  
ATOM   4398  H   LEU C  65      -2.419   3.451 -55.331  1.00  0.00           H  
ATOM   4399  HA  LEU C  65      -0.915   1.796 -53.577  1.00  0.00           H  
ATOM   4400 1HB  LEU C  65      -3.357   1.652 -53.753  1.00  0.00           H  
ATOM   4401 2HB  LEU C  65      -3.235   1.130 -55.435  1.00  0.00           H  
ATOM   4402  HG  LEU C  65      -2.175  -0.979 -54.706  1.00  0.00           H  
ATOM   4403 1HD1 LEU C  65      -2.097  -1.530 -52.314  1.00  0.00           H  
ATOM   4404 2HD1 LEU C  65      -1.067  -0.131 -52.701  1.00  0.00           H  
ATOM   4405 3HD1 LEU C  65      -2.646   0.115 -51.918  1.00  0.00           H  
ATOM   4406 1HD2 LEU C  65      -4.189  -1.937 -53.640  1.00  0.00           H  
ATOM   4407 2HD2 LEU C  65      -4.769  -0.296 -53.261  1.00  0.00           H  
ATOM   4408 3HD2 LEU C  65      -4.630  -0.821 -54.956  1.00  0.00           H  
ATOM   4409  N   ARG C  66      -0.620   1.009 -56.769  1.00  0.00           N  
ATOM   4410  CA  ARG C  66       0.208   0.226 -57.681  1.00  0.00           C  
ATOM   4411  C   ARG C  66       1.690   0.509 -57.464  1.00  0.00           C  
ATOM   4412  O   ARG C  66       2.516  -0.411 -57.493  1.00  0.00           O  
ATOM   4413  CB  ARG C  66      -0.184   0.519 -59.128  1.00  0.00           C  
ATOM   4414  CG  ARG C  66      -1.547  -0.018 -59.523  1.00  0.00           C  
ATOM   4415  CD  ARG C  66      -1.975   0.533 -60.871  1.00  0.00           C  
ATOM   4416  NE  ARG C  66      -3.391   0.297 -61.131  1.00  0.00           N  
ATOM   4417  CZ  ARG C  66      -4.099   0.949 -62.048  1.00  0.00           C  
ATOM   4418  NH1 ARG C  66      -5.384   0.669 -62.219  1.00  0.00           N  
ATOM   4419  NH2 ARG C  66      -3.522   1.887 -62.788  1.00  0.00           N  
ATOM   4420  H   ARG C  66      -1.314   1.637 -57.150  1.00  0.00           H  
ATOM   4421  HA  ARG C  66       0.041  -0.832 -57.478  1.00  0.00           H  
ATOM   4422 1HB  ARG C  66      -0.185   1.595 -59.294  1.00  0.00           H  
ATOM   4423 2HB  ARG C  66       0.556   0.085 -59.800  1.00  0.00           H  
ATOM   4424 1HG  ARG C  66      -1.507  -1.106 -59.586  1.00  0.00           H  
ATOM   4425 2HG  ARG C  66      -2.284   0.275 -58.774  1.00  0.00           H  
ATOM   4426 1HD  ARG C  66      -1.799   1.608 -60.897  1.00  0.00           H  
ATOM   4427 2HD  ARG C  66      -1.399   0.052 -61.660  1.00  0.00           H  
ATOM   4428  HE  ARG C  66      -3.860  -0.408 -60.579  1.00  0.00           H  
ATOM   4429 1HH1 ARG C  66      -5.826  -0.041 -61.654  1.00  0.00           H  
ATOM   4430 2HH1 ARG C  66      -5.919   1.167 -62.916  1.00  0.00           H  
ATOM   4431 1HH2 ARG C  66      -2.543   2.104 -62.655  1.00  0.00           H  
ATOM   4432 2HH2 ARG C  66      -4.059   2.381 -63.483  1.00  0.00           H  
ATOM   4433  N   LYS C  67       2.044   1.780 -57.253  1.00  0.00           N  
ATOM   4434  CA  LYS C  67       3.438   2.127 -56.994  1.00  0.00           C  
ATOM   4435  C   LYS C  67       3.953   1.475 -55.718  1.00  0.00           C  
ATOM   4436  O   LYS C  67       5.106   1.033 -55.670  1.00  0.00           O  
ATOM   4437  CB  LYS C  67       3.601   3.645 -56.906  1.00  0.00           C  
ATOM   4438  CG  LYS C  67       3.435   4.373 -58.233  1.00  0.00           C  
ATOM   4439  CD  LYS C  67       3.525   5.881 -58.051  1.00  0.00           C  
ATOM   4440  CE  LYS C  67       3.364   6.610 -59.377  1.00  0.00           C  
ATOM   4441  NZ  LYS C  67       3.337   8.087 -59.201  1.00  0.00           N  
ATOM   4442  H   LYS C  67       1.350   2.513 -57.271  1.00  0.00           H  
ATOM   4443  HA  LYS C  67       4.047   1.753 -57.817  1.00  0.00           H  
ATOM   4444 1HB  LYS C  67       2.868   4.051 -56.208  1.00  0.00           H  
ATOM   4445 2HB  LYS C  67       4.591   3.883 -56.516  1.00  0.00           H  
ATOM   4446 1HG  LYS C  67       4.214   4.052 -58.925  1.00  0.00           H  
ATOM   4447 2HG  LYS C  67       2.465   4.125 -58.664  1.00  0.00           H  
ATOM   4448 1HD  LYS C  67       2.744   6.213 -57.367  1.00  0.00           H  
ATOM   4449 2HD  LYS C  67       4.494   6.139 -57.622  1.00  0.00           H  
ATOM   4450 1HE  LYS C  67       4.191   6.351 -60.037  1.00  0.00           H  
ATOM   4451 2HE  LYS C  67       2.436   6.296 -59.855  1.00  0.00           H  
ATOM   4452 1HZ  LYS C  67       3.229   8.533 -60.101  1.00  0.00           H  
ATOM   4453 2HZ  LYS C  67       2.561   8.341 -58.605  1.00  0.00           H  
ATOM   4454 3HZ  LYS C  67       4.200   8.393 -58.776  1.00  0.00           H  
ATOM   4455  N   VAL C  68       3.118   1.399 -54.681  1.00  0.00           N  
ATOM   4456  CA  VAL C  68       3.559   0.789 -53.431  1.00  0.00           C  
ATOM   4457  C   VAL C  68       3.714  -0.719 -53.598  1.00  0.00           C  
ATOM   4458  O   VAL C  68       4.663  -1.310 -53.070  1.00  0.00           O  
ATOM   4459  CB  VAL C  68       2.552   1.082 -52.304  1.00  0.00           C  
ATOM   4460  CG1 VAL C  68       2.958   0.363 -51.026  1.00  0.00           C  
ATOM   4461  CG2 VAL C  68       2.457   2.583 -52.071  1.00  0.00           C  
ATOM   4462  H   VAL C  68       2.178   1.761 -54.747  1.00  0.00           H  
ATOM   4463  HA  VAL C  68       4.545   1.185 -53.182  1.00  0.00           H  
ATOM   4464  HB  VAL C  68       1.575   0.696 -52.593  1.00  0.00           H  
ATOM   4465 1HG1 VAL C  68       2.235   0.581 -50.240  1.00  0.00           H  
ATOM   4466 2HG1 VAL C  68       2.985  -0.711 -51.207  1.00  0.00           H  
ATOM   4467 3HG1 VAL C  68       3.945   0.704 -50.715  1.00  0.00           H  
ATOM   4468 1HG2 VAL C  68       1.742   2.783 -51.273  1.00  0.00           H  
ATOM   4469 2HG2 VAL C  68       3.436   2.970 -51.788  1.00  0.00           H  
ATOM   4470 3HG2 VAL C  68       2.124   3.072 -52.987  1.00  0.00           H  
ATOM   4471  N   ASP C  69       2.799  -1.360 -54.330  1.00  0.00           N  
ATOM   4472  CA  ASP C  69       2.914  -2.796 -54.566  1.00  0.00           C  
ATOM   4473  C   ASP C  69       4.241  -3.133 -55.234  1.00  0.00           C  
ATOM   4474  O   ASP C  69       4.863  -4.155 -54.920  1.00  0.00           O  
ATOM   4475  CB  ASP C  69       1.757  -3.293 -55.436  1.00  0.00           C  
ATOM   4476  CG  ASP C  69       0.444  -3.396 -54.672  1.00  0.00           C  
ATOM   4477  OD1 ASP C  69       0.478  -3.377 -53.465  1.00  0.00           O  
ATOM   4478  OD2 ASP C  69      -0.582  -3.492 -55.303  1.00  0.00           O  
ATOM   4479  H   ASP C  69       2.019  -0.857 -54.727  1.00  0.00           H  
ATOM   4480  HA  ASP C  69       2.884  -3.308 -53.604  1.00  0.00           H  
ATOM   4481 1HB  ASP C  69       1.618  -2.616 -56.279  1.00  0.00           H  
ATOM   4482 2HB  ASP C  69       2.002  -4.276 -55.841  1.00  0.00           H  
ATOM   4483  N   ASP C  70       4.687  -2.285 -56.165  1.00  0.00           N  
ATOM   4484  CA  ASP C  70       5.971  -2.503 -56.822  1.00  0.00           C  
ATOM   4485  C   ASP C  70       7.124  -2.445 -55.829  1.00  0.00           C  
ATOM   4486  O   ASP C  70       8.104  -3.184 -55.976  1.00  0.00           O  
ATOM   4487  CB  ASP C  70       6.190  -1.463 -57.924  1.00  0.00           C  
ATOM   4488  CG  ASP C  70       7.411  -1.760 -58.785  1.00  0.00           C  
ATOM   4489  OD1 ASP C  70       7.483  -2.838 -59.326  1.00  0.00           O  
ATOM   4490  OD2 ASP C  70       8.259  -0.907 -58.892  1.00  0.00           O  
ATOM   4491  H   ASP C  70       4.132  -1.481 -56.422  1.00  0.00           H  
ATOM   4492  HA  ASP C  70       5.968  -3.498 -57.266  1.00  0.00           H  
ATOM   4493 1HB  ASP C  70       5.310  -1.425 -58.567  1.00  0.00           H  
ATOM   4494 2HB  ASP C  70       6.311  -0.477 -57.476  1.00  0.00           H  
ATOM   4495  N   ILE C  71       7.025  -1.583 -54.815  1.00  0.00           N  
ATOM   4496  CA  ILE C  71       8.093  -1.481 -53.827  1.00  0.00           C  
ATOM   4497  C   ILE C  71       8.193  -2.762 -53.009  1.00  0.00           C  
ATOM   4498  O   ILE C  71       9.292  -3.278 -52.774  1.00  0.00           O  
ATOM   4499  CB  ILE C  71       7.865  -0.283 -52.887  1.00  0.00           C  
ATOM   4500  CG1 ILE C  71       7.946   1.031 -53.668  1.00  0.00           C  
ATOM   4501  CG2 ILE C  71       8.878  -0.296 -51.753  1.00  0.00           C  
ATOM   4502  CD1 ILE C  71       7.441   2.231 -52.898  1.00  0.00           C  
ATOM   4503  H   ILE C  71       6.210  -0.994 -54.722  1.00  0.00           H  
ATOM   4504  HA  ILE C  71       9.041  -1.368 -54.353  1.00  0.00           H  
ATOM   4505  HB  ILE C  71       6.862  -0.338 -52.466  1.00  0.00           H  
ATOM   4506 1HG1 ILE C  71       8.979   1.221 -53.956  1.00  0.00           H  
ATOM   4507 2HG1 ILE C  71       7.362   0.947 -54.585  1.00  0.00           H  
ATOM   4508 1HG2 ILE C  71       8.703   0.557 -51.099  1.00  0.00           H  
ATOM   4509 2HG2 ILE C  71       8.774  -1.218 -51.183  1.00  0.00           H  
ATOM   4510 3HG2 ILE C  71       9.886  -0.235 -52.166  1.00  0.00           H  
ATOM   4511 1HD1 ILE C  71       7.531   3.124 -53.517  1.00  0.00           H  
ATOM   4512 2HD1 ILE C  71       6.396   2.078 -52.629  1.00  0.00           H  
ATOM   4513 3HD1 ILE C  71       8.034   2.357 -51.993  1.00  0.00           H  
ATOM   4514  N   LEU C  72       7.051  -3.298 -52.567  1.00  0.00           N  
ATOM   4515  CA  LEU C  72       7.067  -4.529 -51.780  1.00  0.00           C  
ATOM   4516  C   LEU C  72       7.711  -5.673 -52.552  1.00  0.00           C  
ATOM   4517  O   LEU C  72       8.455  -6.477 -51.978  1.00  0.00           O  
ATOM   4518  CB  LEU C  72       5.639  -4.919 -51.377  1.00  0.00           C  
ATOM   4519  CG  LEU C  72       5.017  -4.089 -50.245  1.00  0.00           C  
ATOM   4520  CD1 LEU C  72       3.549  -4.463 -50.089  1.00  0.00           C  
ATOM   4521  CD2 LEU C  72       5.784  -4.336 -48.955  1.00  0.00           C  
ATOM   4522  H   LEU C  72       6.166  -2.857 -52.773  1.00  0.00           H  
ATOM   4523  HA  LEU C  72       7.664  -4.359 -50.885  1.00  0.00           H  
ATOM   4524 1HB  LEU C  72       4.994  -4.824 -52.250  1.00  0.00           H  
ATOM   4525 2HB  LEU C  72       5.640  -5.961 -51.062  1.00  0.00           H  
ATOM   4526  HG  LEU C  72       5.066  -3.031 -50.501  1.00  0.00           H  
ATOM   4527 1HD1 LEU C  72       3.107  -3.874 -49.286  1.00  0.00           H  
ATOM   4528 2HD1 LEU C  72       3.021  -4.259 -51.021  1.00  0.00           H  
ATOM   4529 3HD1 LEU C  72       3.467  -5.522 -49.851  1.00  0.00           H  
ATOM   4530 1HD2 LEU C  72       5.342  -3.747 -48.151  1.00  0.00           H  
ATOM   4531 2HD2 LEU C  72       5.734  -5.394 -48.699  1.00  0.00           H  
ATOM   4532 3HD2 LEU C  72       6.825  -4.044 -49.090  1.00  0.00           H  
ATOM   4533  N   TYR C  73       7.431  -5.763 -53.853  1.00  0.00           N  
ATOM   4534  CA  TYR C  73       8.076  -6.771 -54.689  1.00  0.00           C  
ATOM   4535  C   TYR C  73       9.594  -6.675 -54.592  1.00  0.00           C  
ATOM   4536  O   TYR C  73      10.281  -7.681 -54.375  1.00  0.00           O  
ATOM   4537  CB  TYR C  73       7.626  -6.626 -56.145  1.00  0.00           C  
ATOM   4538  CG  TYR C  73       8.355  -7.543 -57.102  1.00  0.00           C  
ATOM   4539  CD1 TYR C  73       8.020  -8.888 -57.166  1.00  0.00           C  
ATOM   4540  CD2 TYR C  73       9.358  -7.039 -57.917  1.00  0.00           C  
ATOM   4541  CE1 TYR C  73       8.686  -9.725 -58.040  1.00  0.00           C  
ATOM   4542  CE2 TYR C  73      10.024  -7.876 -58.791  1.00  0.00           C  
ATOM   4543  CZ  TYR C  73       9.691  -9.214 -58.854  1.00  0.00           C  
ATOM   4544  OH  TYR C  73      10.354 -10.047 -59.726  1.00  0.00           O  
ATOM   4545  H   TYR C  73       6.766  -5.129 -54.272  1.00  0.00           H  
ATOM   4546  HA  TYR C  73       7.782  -7.757 -54.330  1.00  0.00           H  
ATOM   4547 1HB  TYR C  73       6.558  -6.837 -56.218  1.00  0.00           H  
ATOM   4548 2HB  TYR C  73       7.781  -5.599 -56.473  1.00  0.00           H  
ATOM   4549  HD1 TYR C  73       7.232  -9.283 -56.526  1.00  0.00           H  
ATOM   4550  HD2 TYR C  73       9.622  -5.983 -57.866  1.00  0.00           H  
ATOM   4551  HE1 TYR C  73       8.424 -10.781 -58.091  1.00  0.00           H  
ATOM   4552  HE2 TYR C  73      10.814  -7.479 -59.430  1.00  0.00           H  
ATOM   4553  HH  TYR C  73      11.017  -9.544 -60.206  1.00  0.00           H  
ATOM   4554  N   LYS C  74      10.137  -5.466 -54.758  1.00  0.00           N  
ATOM   4555  CA  LYS C  74      11.581  -5.279 -54.680  1.00  0.00           C  
ATOM   4556  C   LYS C  74      12.122  -5.580 -53.288  1.00  0.00           C  
ATOM   4557  O   LYS C  74      13.236  -6.100 -53.159  1.00  0.00           O  
ATOM   4558  CB  LYS C  74      11.938  -3.851 -55.090  1.00  0.00           C  
ATOM   4559  CG  LYS C  74      11.697  -3.557 -56.562  1.00  0.00           C  
ATOM   4560  CD  LYS C  74      11.871  -2.078 -56.873  1.00  0.00           C  
ATOM   4561  CE  LYS C  74      11.520  -1.774 -58.320  1.00  0.00           C  
ATOM   4562  NZ  LYS C  74      11.481  -0.311 -58.591  1.00  0.00           N  
ATOM   4563  H   LYS C  74       9.546  -4.668 -54.941  1.00  0.00           H  
ATOM   4564  HA  LYS C  74      12.058  -5.976 -55.369  1.00  0.00           H  
ATOM   4565 1HB  LYS C  74      11.351  -3.145 -54.502  1.00  0.00           H  
ATOM   4566 2HB  LYS C  74      12.990  -3.662 -54.874  1.00  0.00           H  
ATOM   4567 1HG  LYS C  74      12.400  -4.130 -57.167  1.00  0.00           H  
ATOM   4568 2HG  LYS C  74      10.685  -3.857 -56.832  1.00  0.00           H  
ATOM   4569 1HD  LYS C  74      11.226  -1.491 -56.218  1.00  0.00           H  
ATOM   4570 2HD  LYS C  74      12.906  -1.789 -56.690  1.00  0.00           H  
ATOM   4571 1HE  LYS C  74      12.258  -2.231 -58.977  1.00  0.00           H  
ATOM   4572 2HE  LYS C  74      10.545  -2.198 -58.555  1.00  0.00           H  
ATOM   4573 1HZ  LYS C  74      11.243  -0.153 -59.561  1.00  0.00           H  
ATOM   4574 2HZ  LYS C  74      10.785   0.123 -58.000  1.00  0.00           H  
ATOM   4575 3HZ  LYS C  74      12.386   0.093 -58.397  1.00  0.00           H  
ATOM   4576  N   VAL C  75      11.359  -5.264 -52.241  1.00  0.00           N  
ATOM   4577  CA  VAL C  75      11.826  -5.500 -50.878  1.00  0.00           C  
ATOM   4578  C   VAL C  75      11.769  -6.983 -50.533  1.00  0.00           C  
ATOM   4579  O   VAL C  75      12.720  -7.541 -49.974  1.00  0.00           O  
ATOM   4580  CB  VAL C  75      10.969  -4.708 -49.873  1.00  0.00           C  
ATOM   4581  CG1 VAL C  75      11.311  -5.112 -48.446  1.00  0.00           C  
ATOM   4582  CG2 VAL C  75      11.181  -3.215 -50.075  1.00  0.00           C  
ATOM   4583  H   VAL C  75      10.446  -4.857 -52.385  1.00  0.00           H  
ATOM   4584  HA  VAL C  75      12.872  -5.200 -50.814  1.00  0.00           H  
ATOM   4585  HB  VAL C  75       9.919  -4.951 -50.033  1.00  0.00           H  
ATOM   4586 1HG1 VAL C  75      10.696  -4.543 -47.749  1.00  0.00           H  
ATOM   4587 2HG1 VAL C  75      11.117  -6.177 -48.314  1.00  0.00           H  
ATOM   4588 3HG1 VAL C  75      12.363  -4.906 -48.252  1.00  0.00           H  
ATOM   4589 1HG2 VAL C  75      10.572  -2.661 -49.362  1.00  0.00           H  
ATOM   4590 2HG2 VAL C  75      12.233  -2.972 -49.921  1.00  0.00           H  
ATOM   4591 3HG2 VAL C  75      10.891  -2.941 -51.090  1.00  0.00           H  
ATOM   4592  N   LYS C  76      10.656  -7.643 -50.859  1.00  0.00           N  
ATOM   4593  CA  LYS C  76      10.465  -9.025 -50.433  1.00  0.00           C  
ATOM   4594  C   LYS C  76      11.394  -9.970 -51.185  1.00  0.00           C  
ATOM   4595  O   LYS C  76      11.945 -10.911 -50.601  1.00  0.00           O  
ATOM   4596  CB  LYS C  76       9.009  -9.451 -50.633  1.00  0.00           C  
ATOM   4597  CG  LYS C  76       8.029  -8.817 -49.655  1.00  0.00           C  
ATOM   4598  CD  LYS C  76       6.602  -9.270 -49.931  1.00  0.00           C  
ATOM   4599  CE  LYS C  76       5.621  -8.637 -48.956  1.00  0.00           C  
ATOM   4600  NZ  LYS C  76       5.753  -9.207 -47.587  1.00  0.00           N  
ATOM   4601  H   LYS C  76       9.934  -7.192 -51.403  1.00  0.00           H  
ATOM   4602  HA  LYS C  76      10.716  -9.099 -49.374  1.00  0.00           H  
ATOM   4603 1HB  LYS C  76       8.690  -9.192 -51.643  1.00  0.00           H  
ATOM   4604 2HB  LYS C  76       8.930 -10.534 -50.532  1.00  0.00           H  
ATOM   4605 1HG  LYS C  76       8.298  -9.096 -48.636  1.00  0.00           H  
ATOM   4606 2HG  LYS C  76       8.079  -7.732 -49.742  1.00  0.00           H  
ATOM   4607 1HD  LYS C  76       6.323  -8.991 -50.948  1.00  0.00           H  
ATOM   4608 2HD  LYS C  76       6.542 -10.355 -49.842  1.00  0.00           H  
ATOM   4609 1HE  LYS C  76       5.797  -7.564 -48.907  1.00  0.00           H  
ATOM   4610 2HE  LYS C  76       4.602  -8.801 -49.307  1.00  0.00           H  
ATOM   4611 1HZ  LYS C  76       5.086  -8.763 -46.972  1.00  0.00           H  
ATOM   4612 2HZ  LYS C  76       5.573 -10.201 -47.617  1.00  0.00           H  
ATOM   4613 3HZ  LYS C  76       6.689  -9.045 -47.243  1.00  0.00           H  
ATOM   4614  N   SER C  77      11.581  -9.739 -52.480  1.00  0.00           N  
ATOM   4615  CA  SER C  77      12.378 -10.642 -53.301  1.00  0.00           C  
ATOM   4616  C   SER C  77      13.794 -10.111 -53.494  1.00  0.00           C  
ATOM   4617  O   SER C  77      14.223  -9.847 -54.618  1.00  0.00           O  
ATOM   4618  OXT SER C  77      14.544  -9.930 -52.534  1.00  0.00           O  
ATOM   4619  CB  SER C  77      11.715 -10.842 -54.650  1.00  0.00           C  
ATOM   4620  OG  SER C  77      12.508 -11.640 -55.486  1.00  0.00           O  
ATOM   4621  H   SER C  77      11.164  -8.924 -52.907  1.00  0.00           H  
ATOM   4622  HA  SER C  77      12.450 -11.603 -52.789  1.00  0.00           H  
ATOM   4623 1HB  SER C  77      10.742 -11.310 -54.511  1.00  0.00           H  
ATOM   4624 2HB  SER C  77      11.548  -9.873 -55.119  1.00  0.00           H  
ATOM   4625  HG  SER C  77      13.279 -11.112 -55.702  1.00  0.00           H  
TER                                                                             
ATOM   4627  N   ASN B   1      -2.460  60.428 -45.350  1.00  0.00           N  
ATOM   4628  CA  ASN B   1      -3.774  59.960 -44.924  1.00  0.00           C  
ATOM   4629  C   ASN B   1      -4.003  60.234 -43.444  1.00  0.00           C  
ATOM   4630  O   ASN B   1      -4.542  59.394 -42.724  1.00  0.00           O  
ATOM   4631  CB  ASN B   1      -3.938  58.480 -45.224  1.00  0.00           C  
ATOM   4632  CG  ASN B   1      -3.956  58.189 -46.698  1.00  0.00           C  
ATOM   4633  OD1 ASN B   1      -4.516  58.955 -47.489  1.00  0.00           O  
ATOM   4634  ND2 ASN B   1      -3.351  57.093 -47.083  1.00  0.00           N  
ATOM   4635 1H   ASN B   1      -2.336  60.235 -46.324  1.00  0.00           H  
ATOM   4636 2H   ASN B   1      -2.390  61.413 -45.195  1.00  0.00           H  
ATOM   4637 3H   ASN B   1      -1.750  59.957 -44.825  1.00  0.00           H  
ATOM   4638  HA  ASN B   1      -4.528  60.510 -45.487  1.00  0.00           H  
ATOM   4639 1HB  ASN B   1      -3.120  57.923 -44.764  1.00  0.00           H  
ATOM   4640 2HB  ASN B   1      -4.867  58.121 -44.782  1.00  0.00           H  
ATOM   4641 1HD2 ASN B   1      -3.331  56.847 -48.053  1.00  0.00           H  
ATOM   4642 2HD2 ASN B   1      -2.911  56.502 -46.409  1.00  0.00           H  
ATOM   4643  N   ASP B   2      -3.591  61.416 -42.995  1.00  0.00           N  
ATOM   4644  CA  ASP B   2      -3.669  61.769 -41.584  1.00  0.00           C  
ATOM   4645  C   ASP B   2      -5.116  61.876 -41.122  1.00  0.00           C  
ATOM   4646  O   ASP B   2      -5.444  61.522 -39.990  1.00  0.00           O  
ATOM   4647  CB  ASP B   2      -2.945  63.090 -41.320  1.00  0.00           C  
ATOM   4648  CG  ASP B   2      -1.432  62.973 -41.452  1.00  0.00           C  
ATOM   4649  OD1 ASP B   2      -0.936  61.873 -41.419  1.00  0.00           O  
ATOM   4650  OD2 ASP B   2      -0.788  63.987 -41.586  1.00  0.00           O  
ATOM   4651  H   ASP B   2      -3.212  62.085 -43.650  1.00  0.00           H  
ATOM   4652  HA  ASP B   2      -3.194  60.979 -41.002  1.00  0.00           H  
ATOM   4653 1HB  ASP B   2      -3.299  63.846 -42.020  1.00  0.00           H  
ATOM   4654 2HB  ASP B   2      -3.180  63.441 -40.314  1.00  0.00           H  
ATOM   4655  N   GLU B   3      -5.980  62.364 -42.006  1.00  0.00           N  
ATOM   4656  CA  GLU B   3      -7.395  62.520 -41.691  1.00  0.00           C  
ATOM   4657  C   GLU B   3      -8.076  61.167 -41.529  1.00  0.00           C  
ATOM   4658  O   GLU B   3      -8.950  60.999 -40.679  1.00  0.00           O  
ATOM   4659  CB  GLU B   3      -8.100  63.329 -42.780  1.00  0.00           C  
ATOM   4660  CG  GLU B   3      -7.660  64.783 -42.869  1.00  0.00           C  
ATOM   4661  CD  GLU B   3      -7.866  65.536 -41.583  1.00  0.00           C  
ATOM   4662  OE1 GLU B   3      -8.952  65.491 -41.058  1.00  0.00           O  
ATOM   4663  OE2 GLU B   3      -6.934  66.156 -41.124  1.00  0.00           O  
ATOM   4664  H   GLU B   3      -5.648  62.633 -42.921  1.00  0.00           H  
ATOM   4665  HA  GLU B   3      -7.481  63.049 -40.740  1.00  0.00           H  
ATOM   4666 1HB  GLU B   3      -7.920  62.867 -43.751  1.00  0.00           H  
ATOM   4667 2HB  GLU B   3      -9.176  63.315 -42.606  1.00  0.00           H  
ATOM   4668 1HG  GLU B   3      -6.603  64.817 -43.131  1.00  0.00           H  
ATOM   4669 2HG  GLU B   3      -8.219  65.274 -43.664  1.00  0.00           H  
ATOM   4670  N   LYS B   4      -7.669  60.204 -42.348  1.00  0.00           N  
ATOM   4671  CA  LYS B   4      -8.169  58.839 -42.236  1.00  0.00           C  
ATOM   4672  C   LYS B   4      -7.797  58.228 -40.890  1.00  0.00           C  
ATOM   4673  O   LYS B   4      -8.599  57.524 -40.274  1.00  0.00           O  
ATOM   4674  CB  LYS B   4      -7.625  57.974 -43.374  1.00  0.00           C  
ATOM   4675  CG  LYS B   4      -8.207  58.297 -44.743  1.00  0.00           C  
ATOM   4676  CD  LYS B   4      -7.720  57.313 -45.797  1.00  0.00           C  
ATOM   4677  CE  LYS B   4      -8.247  57.676 -47.179  1.00  0.00           C  
ATOM   4678  NZ  LYS B   4      -9.723  57.514 -47.272  1.00  0.00           N  
ATOM   4679  H   LYS B   4      -6.998  60.424 -43.072  1.00  0.00           H  
ATOM   4680  HA  LYS B   4      -9.255  58.861 -42.298  1.00  0.00           H  
ATOM   4681 1HB  LYS B   4      -6.544  58.090 -43.435  1.00  0.00           H  
ATOM   4682 2HB  LYS B   4      -7.829  56.924 -43.163  1.00  0.00           H  
ATOM   4683 1HG  LYS B   4      -9.296  58.254 -44.695  1.00  0.00           H  
ATOM   4684 2HG  LYS B   4      -7.914  59.305 -45.035  1.00  0.00           H  
ATOM   4685 1HD  LYS B   4      -6.630  57.317 -45.821  1.00  0.00           H  
ATOM   4686 2HD  LYS B   4      -8.058  56.309 -45.542  1.00  0.00           H  
ATOM   4687 1HE  LYS B   4      -7.992  58.711 -47.405  1.00  0.00           H  
ATOM   4688 2HE  LYS B   4      -7.777  57.039 -47.926  1.00  0.00           H  
ATOM   4689 1HZ  LYS B   4     -10.031  57.763 -48.201  1.00  0.00           H  
ATOM   4690 2HZ  LYS B   4      -9.970  56.553 -47.082  1.00  0.00           H  
ATOM   4691 3HZ  LYS B   4     -10.171  58.116 -46.596  1.00  0.00           H  
ATOM   4692  N   ARG B   5      -6.578  58.503 -40.438  1.00  0.00           N  
ATOM   4693  CA  ARG B   5      -6.146  58.098 -39.104  1.00  0.00           C  
ATOM   4694  C   ARG B   5      -7.042  58.699 -38.030  1.00  0.00           C  
ATOM   4695  O   ARG B   5      -7.447  58.014 -37.091  1.00  0.00           O  
ATOM   4696  CB  ARG B   5      -4.707  58.523 -38.856  1.00  0.00           C  
ATOM   4697  CG  ARG B   5      -4.106  58.019 -37.553  1.00  0.00           C  
ATOM   4698  CD  ARG B   5      -2.677  58.400 -37.423  1.00  0.00           C  
ATOM   4699  NE  ARG B   5      -1.875  57.884 -38.520  1.00  0.00           N  
ATOM   4700  CZ  ARG B   5      -1.303  58.646 -39.474  1.00  0.00           C  
ATOM   4701  NH1 ARG B   5      -1.457  59.951 -39.451  1.00  0.00           N  
ATOM   4702  NH2 ARG B   5      -0.593  58.079 -40.432  1.00  0.00           N  
ATOM   4703  H   ARG B   5      -5.934  59.006 -41.033  1.00  0.00           H  
ATOM   4704  HA  ARG B   5      -6.222  57.013 -39.029  1.00  0.00           H  
ATOM   4705 1HB  ARG B   5      -4.076  58.167 -39.670  1.00  0.00           H  
ATOM   4706 2HB  ARG B   5      -4.646  59.612 -38.848  1.00  0.00           H  
ATOM   4707 1HG  ARG B   5      -4.655  58.443 -36.711  1.00  0.00           H  
ATOM   4708 2HG  ARG B   5      -4.176  56.930 -37.518  1.00  0.00           H  
ATOM   4709 1HD  ARG B   5      -2.591  59.487 -37.417  1.00  0.00           H  
ATOM   4710 2HD  ARG B   5      -2.278  58.000 -36.491  1.00  0.00           H  
ATOM   4711  HE  ARG B   5      -1.737  56.885 -38.570  1.00  0.00           H  
ATOM   4712 1HH1 ARG B   5      -2.002  60.384 -38.718  1.00  0.00           H  
ATOM   4713 2HH1 ARG B   5      -1.028  60.522 -40.165  1.00  0.00           H  
ATOM   4714 1HH2 ARG B   5      -0.475  57.076 -40.448  1.00  0.00           H  
ATOM   4715 2HH2 ARG B   5      -0.165  58.650 -41.147  1.00  0.00           H  
ATOM   4716  N   LYS B   6      -7.351  59.985 -38.173  1.00  0.00           N  
ATOM   4717  CA  LYS B   6      -8.263  60.659 -37.258  1.00  0.00           C  
ATOM   4718  C   LYS B   6      -9.633  59.991 -37.253  1.00  0.00           C  
ATOM   4719  O   LYS B   6     -10.239  59.808 -36.198  1.00  0.00           O  
ATOM   4720  CB  LYS B   6      -8.399  62.137 -37.630  1.00  0.00           C  
ATOM   4721  CG  LYS B   6      -7.145  62.966 -37.380  1.00  0.00           C  
ATOM   4722  CD  LYS B   6      -7.330  64.401 -37.851  1.00  0.00           C  
ATOM   4723  CE  LYS B   6      -6.029  65.185 -37.759  1.00  0.00           C  
ATOM   4724  NZ  LYS B   6      -6.170  66.561 -38.311  1.00  0.00           N  
ATOM   4725  H   LYS B   6      -6.943  60.505 -38.935  1.00  0.00           H  
ATOM   4726  HA  LYS B   6      -7.858  60.588 -36.249  1.00  0.00           H  
ATOM   4727 1HB  LYS B   6      -8.652  62.224 -38.687  1.00  0.00           H  
ATOM   4728 2HB  LYS B   6      -9.212  62.582 -37.059  1.00  0.00           H  
ATOM   4729 1HG  LYS B   6      -6.917  62.968 -36.314  1.00  0.00           H  
ATOM   4730 2HG  LYS B   6      -6.304  62.524 -37.913  1.00  0.00           H  
ATOM   4731 1HD  LYS B   6      -7.675  64.403 -38.886  1.00  0.00           H  
ATOM   4732 2HD  LYS B   6      -8.083  64.891 -37.234  1.00  0.00           H  
ATOM   4733 1HE  LYS B   6      -5.718  65.255 -36.717  1.00  0.00           H  
ATOM   4734 2HE  LYS B   6      -5.251  64.663 -38.313  1.00  0.00           H  
ATOM   4735 1HZ  LYS B   6      -5.287  67.046 -38.232  1.00  0.00           H  
ATOM   4736 2HZ  LYS B   6      -6.440  66.508 -39.283  1.00  0.00           H  
ATOM   4737 3HZ  LYS B   6      -6.877  67.061 -37.792  1.00  0.00           H  
ATOM   4738  N   ARG B   7     -10.114  59.631 -38.438  1.00  0.00           N  
ATOM   4739  CA  ARG B   7     -11.400  58.956 -38.570  1.00  0.00           C  
ATOM   4740  C   ARG B   7     -11.397  57.619 -37.838  1.00  0.00           C  
ATOM   4741  O   ARG B   7     -12.351  57.287 -37.131  1.00  0.00           O  
ATOM   4742  CB  ARG B   7     -11.736  58.728 -40.037  1.00  0.00           C  
ATOM   4743  CG  ARG B   7     -12.995  57.910 -40.284  1.00  0.00           C  
ATOM   4744  CD  ARG B   7     -14.209  58.608 -39.789  1.00  0.00           C  
ATOM   4745  NE  ARG B   7     -15.427  57.894 -40.140  1.00  0.00           N  
ATOM   4746  CZ  ARG B   7     -16.655  58.211 -39.691  1.00  0.00           C  
ATOM   4747  NH1 ARG B   7     -16.815  59.229 -38.873  1.00  0.00           N  
ATOM   4748  NH2 ARG B   7     -17.701  57.499 -40.069  1.00  0.00           N  
ATOM   4749  H   ARG B   7      -9.576  59.829 -39.269  1.00  0.00           H  
ATOM   4750  HA  ARG B   7     -12.166  59.583 -38.113  1.00  0.00           H  
ATOM   4751 1HB  ARG B   7     -11.865  59.687 -40.533  1.00  0.00           H  
ATOM   4752 2HB  ARG B   7     -10.909  58.213 -40.524  1.00  0.00           H  
ATOM   4753 1HG  ARG B   7     -13.111  57.735 -41.353  1.00  0.00           H  
ATOM   4754 2HG  ARG B   7     -12.914  56.953 -39.767  1.00  0.00           H  
ATOM   4755 1HD  ARG B   7     -14.163  58.692 -38.704  1.00  0.00           H  
ATOM   4756 2HD  ARG B   7     -14.260  59.604 -40.228  1.00  0.00           H  
ATOM   4757  HE  ARG B   7     -15.344  57.105 -40.767  1.00  0.00           H  
ATOM   4758 1HH1 ARG B   7     -16.015  59.774 -38.584  1.00  0.00           H  
ATOM   4759 2HH1 ARG B   7     -17.737  59.466 -38.535  1.00  0.00           H  
ATOM   4760 1HH2 ARG B   7     -17.579  56.715 -40.696  1.00  0.00           H  
ATOM   4761 2HH2 ARG B   7     -18.623  57.735 -39.731  1.00  0.00           H  
ATOM   4762  N   ALA B   8     -10.324  56.858 -38.011  1.00  0.00           N  
ATOM   4763  CA  ALA B   8     -10.200  55.554 -37.371  1.00  0.00           C  
ATOM   4764  C   ALA B   8     -10.239  55.680 -35.852  1.00  0.00           C  
ATOM   4765  O   ALA B   8     -10.886  54.884 -35.170  1.00  0.00           O  
ATOM   4766  CB  ALA B   8      -8.913  54.869 -37.810  1.00  0.00           C  
ATOM   4767  H   ALA B   8      -9.576  57.191 -38.601  1.00  0.00           H  
ATOM   4768  HA  ALA B   8     -11.044  54.938 -37.673  1.00  0.00           H  
ATOM   4769 1HB  ALA B   8      -8.833  53.898 -37.325  1.00  0.00           H  
ATOM   4770 2HB  ALA B   8      -8.925  54.734 -38.893  1.00  0.00           H  
ATOM   4771 3HB  ALA B   8      -8.059  55.485 -37.532  1.00  0.00           H  
ATOM   4772  N   GLU B   9      -9.543  56.684 -35.328  1.00  0.00           N  
ATOM   4773  CA  GLU B   9      -9.525  56.934 -33.892  1.00  0.00           C  
ATOM   4774  C   GLU B   9     -10.909  57.310 -33.379  1.00  0.00           C  
ATOM   4775  O   GLU B   9     -11.381  56.769 -32.380  1.00  0.00           O  
ATOM   4776  CB  GLU B   9      -8.528  58.045 -33.557  1.00  0.00           C  
ATOM   4777  CG  GLU B   9      -8.528  58.470 -32.095  1.00  0.00           C  
ATOM   4778  CD  GLU B   9      -8.071  57.379 -31.169  1.00  0.00           C  
ATOM   4779  OE1 GLU B   9      -7.334  56.526 -31.604  1.00  0.00           O  
ATOM   4780  OE2 GLU B   9      -8.456  57.398 -30.023  1.00  0.00           O  
ATOM   4781  H   GLU B   9      -9.016  57.288 -35.940  1.00  0.00           H  
ATOM   4782  HA  GLU B   9      -9.224  56.016 -33.384  1.00  0.00           H  
ATOM   4783 1HB  GLU B   9      -7.520  57.718 -33.810  1.00  0.00           H  
ATOM   4784 2HB  GLU B   9      -8.749  58.926 -34.161  1.00  0.00           H  
ATOM   4785 1HG  GLU B   9      -7.871  59.330 -31.976  1.00  0.00           H  
ATOM   4786 2HG  GLU B   9      -9.536  58.777 -31.817  1.00  0.00           H  
ATOM   4787  N   LYS B  10     -11.556  58.242 -34.071  1.00  0.00           N  
ATOM   4788  CA  LYS B  10     -12.883  58.705 -33.679  1.00  0.00           C  
ATOM   4789  C   LYS B  10     -13.902  57.574 -33.744  1.00  0.00           C  
ATOM   4790  O   LYS B  10     -14.784  57.471 -32.894  1.00  0.00           O  
ATOM   4791  CB  LYS B  10     -13.328  59.867 -34.568  1.00  0.00           C  
ATOM   4792  CG  LYS B  10     -12.584  61.171 -34.315  1.00  0.00           C  
ATOM   4793  CD  LYS B  10     -13.061  62.270 -35.253  1.00  0.00           C  
ATOM   4794  CE  LYS B  10     -12.313  63.573 -35.008  1.00  0.00           C  
ATOM   4795  NZ  LYS B  10     -12.769  64.656 -35.922  1.00  0.00           N  
ATOM   4796  H   LYS B  10     -11.119  58.641 -34.887  1.00  0.00           H  
ATOM   4797  HA  LYS B  10     -12.838  59.049 -32.645  1.00  0.00           H  
ATOM   4798 1HB  LYS B  10     -13.189  59.599 -35.615  1.00  0.00           H  
ATOM   4799 2HB  LYS B  10     -14.391  60.054 -34.415  1.00  0.00           H  
ATOM   4800 1HG  LYS B  10     -12.746  61.491 -33.286  1.00  0.00           H  
ATOM   4801 2HG  LYS B  10     -11.516  61.016 -34.465  1.00  0.00           H  
ATOM   4802 1HD  LYS B  10     -12.902  61.958 -36.288  1.00  0.00           H  
ATOM   4803 2HD  LYS B  10     -14.126  62.439 -35.104  1.00  0.00           H  
ATOM   4804 1HE  LYS B  10     -12.468  63.892 -33.980  1.00  0.00           H  
ATOM   4805 2HE  LYS B  10     -11.246  63.414 -35.159  1.00  0.00           H  
ATOM   4806 1HZ  LYS B  10     -12.251  65.500 -35.728  1.00  0.00           H  
ATOM   4807 2HZ  LYS B  10     -12.612  64.377 -36.881  1.00  0.00           H  
ATOM   4808 3HZ  LYS B  10     -13.756  64.826 -35.778  1.00  0.00           H  
ATOM   4809  N   ALA B  11     -13.772  56.728 -34.760  1.00  0.00           N  
ATOM   4810  CA  ALA B  11     -14.671  55.593 -34.929  1.00  0.00           C  
ATOM   4811  C   ALA B  11     -14.554  54.617 -33.765  1.00  0.00           C  
ATOM   4812  O   ALA B  11     -15.556  54.106 -33.267  1.00  0.00           O  
ATOM   4813  CB  ALA B  11     -14.384  54.883 -36.245  1.00  0.00           C  
ATOM   4814  H   ALA B  11     -13.033  56.874 -35.433  1.00  0.00           H  
ATOM   4815  HA  ALA B  11     -15.696  55.962 -34.949  1.00  0.00           H  
ATOM   4816 1HB  ALA B  11     -15.064  54.039 -36.357  1.00  0.00           H  
ATOM   4817 2HB  ALA B  11     -14.528  55.578 -37.073  1.00  0.00           H  
ATOM   4818 3HB  ALA B  11     -13.356  54.526 -36.247  1.00  0.00           H  
ATOM   4819  N   LEU B  12     -13.323  54.363 -33.334  1.00  0.00           N  
ATOM   4820  CA  LEU B  12     -13.074  53.489 -32.193  1.00  0.00           C  
ATOM   4821  C   LEU B  12     -13.658  54.077 -30.915  1.00  0.00           C  
ATOM   4822  O   LEU B  12     -14.197  53.351 -30.079  1.00  0.00           O  
ATOM   4823  CB  LEU B  12     -11.568  53.263 -32.018  1.00  0.00           C  
ATOM   4824  CG  LEU B  12     -10.897  52.391 -33.089  1.00  0.00           C  
ATOM   4825  CD1 LEU B  12      -9.389  52.397 -32.878  1.00  0.00           C  
ATOM   4826  CD2 LEU B  12     -11.454  50.977 -33.013  1.00  0.00           C  
ATOM   4827  H   LEU B  12     -12.537  54.785 -33.810  1.00  0.00           H  
ATOM   4828  HA  LEU B  12     -13.568  52.535 -32.374  1.00  0.00           H  
ATOM   4829 1HB  LEU B  12     -11.067  54.230 -32.020  1.00  0.00           H  
ATOM   4830 2HB  LEU B  12     -11.396  52.789 -31.051  1.00  0.00           H  
ATOM   4831  HG  LEU B  12     -11.098  52.808 -34.076  1.00  0.00           H  
ATOM   4832 1HD1 LEU B  12      -8.913  51.778 -33.638  1.00  0.00           H  
ATOM   4833 2HD1 LEU B  12      -9.014  53.419 -32.956  1.00  0.00           H  
ATOM   4834 3HD1 LEU B  12      -9.157  52.000 -31.889  1.00  0.00           H  
ATOM   4835 1HD2 LEU B  12     -10.977  50.357 -33.775  1.00  0.00           H  
ATOM   4836 2HD2 LEU B  12     -11.252  50.558 -32.027  1.00  0.00           H  
ATOM   4837 3HD2 LEU B  12     -12.530  50.999 -33.185  1.00  0.00           H  
ATOM   4838  N   GLN B  13     -13.546  55.392 -30.768  1.00  0.00           N  
ATOM   4839  CA  GLN B  13     -14.130  56.088 -29.628  1.00  0.00           C  
ATOM   4840  C   GLN B  13     -15.649  55.975 -29.631  1.00  0.00           C  
ATOM   4841  O   GLN B  13     -16.270  55.790 -28.585  1.00  0.00           O  
ATOM   4842  CB  GLN B  13     -13.716  57.562 -29.631  1.00  0.00           C  
ATOM   4843  CG  GLN B  13     -12.248  57.796 -29.312  1.00  0.00           C  
ATOM   4844  CD  GLN B  13     -11.871  59.265 -29.373  1.00  0.00           C  
ATOM   4845  OE1 GLN B  13     -12.737  60.143 -29.363  1.00  0.00           O  
ATOM   4846  NE2 GLN B  13     -10.573  59.539 -29.438  1.00  0.00           N  
ATOM   4847  H   GLN B  13     -13.044  55.923 -31.464  1.00  0.00           H  
ATOM   4848  HA  GLN B  13     -13.767  55.620 -28.713  1.00  0.00           H  
ATOM   4849 1HB  GLN B  13     -13.921  57.996 -30.610  1.00  0.00           H  
ATOM   4850 2HB  GLN B  13     -14.312  58.108 -28.899  1.00  0.00           H  
ATOM   4851 1HG  GLN B  13     -12.044  57.433 -28.306  1.00  0.00           H  
ATOM   4852 2HG  GLN B  13     -11.639  57.256 -30.036  1.00  0.00           H  
ATOM   4853 1HE2 GLN B  13     -10.263  60.488 -29.482  1.00  0.00           H  
ATOM   4854 2HE2 GLN B  13      -9.904  58.795 -29.445  1.00  0.00           H  
ATOM   4855  N   ARG B  14     -16.244  56.083 -30.815  1.00  0.00           N  
ATOM   4856  CA  ARG B  14     -17.680  55.887 -30.974  1.00  0.00           C  
ATOM   4857  C   ARG B  14     -18.096  54.485 -30.549  1.00  0.00           C  
ATOM   4858  O   ARG B  14     -19.098  54.307 -29.857  1.00  0.00           O  
ATOM   4859  CB  ARG B  14     -18.097  56.120 -32.417  1.00  0.00           C  
ATOM   4860  CG  ARG B  14     -19.587  55.979 -32.684  1.00  0.00           C  
ATOM   4861  CD  ARG B  14     -19.908  56.170 -34.122  1.00  0.00           C  
ATOM   4862  NE  ARG B  14     -21.324  55.982 -34.391  1.00  0.00           N  
ATOM   4863  CZ  ARG B  14     -22.258  56.948 -34.289  1.00  0.00           C  
ATOM   4864  NH1 ARG B  14     -21.910  58.162 -33.923  1.00  0.00           N  
ATOM   4865  NH2 ARG B  14     -23.524  56.676 -34.555  1.00  0.00           N  
ATOM   4866  H   ARG B  14     -15.684  56.308 -31.627  1.00  0.00           H  
ATOM   4867  HA  ARG B  14     -18.197  56.596 -30.328  1.00  0.00           H  
ATOM   4868 1HB  ARG B  14     -17.800  57.122 -32.725  1.00  0.00           H  
ATOM   4869 2HB  ARG B  14     -17.578  55.413 -33.065  1.00  0.00           H  
ATOM   4870 1HG  ARG B  14     -19.917  54.983 -32.388  1.00  0.00           H  
ATOM   4871 2HG  ARG B  14     -20.132  56.728 -32.109  1.00  0.00           H  
ATOM   4872 1HD  ARG B  14     -19.636  57.180 -34.424  1.00  0.00           H  
ATOM   4873 2HD  ARG B  14     -19.350  55.449 -34.719  1.00  0.00           H  
ATOM   4874  HE  ARG B  14     -21.632  55.061 -34.674  1.00  0.00           H  
ATOM   4875 1HH1 ARG B  14     -20.943  58.371 -33.720  1.00  0.00           H  
ATOM   4876 2HH1 ARG B  14     -22.609  58.886 -33.848  1.00  0.00           H  
ATOM   4877 1HH2 ARG B  14     -23.791  55.743 -34.837  1.00  0.00           H  
ATOM   4878 2HH2 ARG B  14     -24.223  57.399 -34.479  1.00  0.00           H  
ATOM   4879  N   ALA B  15     -17.318  53.492 -30.965  1.00  0.00           N  
ATOM   4880  CA  ALA B  15     -17.578  52.107 -30.591  1.00  0.00           C  
ATOM   4881  C   ALA B  15     -17.569  51.935 -29.078  1.00  0.00           C  
ATOM   4882  O   ALA B  15     -18.413  51.234 -28.520  1.00  0.00           O  
ATOM   4883  CB  ALA B  15     -16.552  51.182 -31.232  1.00  0.00           C  
ATOM   4884  H   ALA B  15     -16.524  53.701 -31.555  1.00  0.00           H  
ATOM   4885  HA  ALA B  15     -18.572  51.833 -30.950  1.00  0.00           H  
ATOM   4886 1HB  ALA B  15     -16.761  50.152 -30.943  1.00  0.00           H  
ATOM   4887 2HB  ALA B  15     -16.612  51.272 -32.319  1.00  0.00           H  
ATOM   4888 3HB  ALA B  15     -15.555  51.459 -30.898  1.00  0.00           H  
ATOM   4889  N   GLN B  16     -16.610  52.575 -28.419  1.00  0.00           N  
ATOM   4890  CA  GLN B  16     -16.513  52.524 -26.965  1.00  0.00           C  
ATOM   4891  C   GLN B  16     -17.743  53.139 -26.309  1.00  0.00           C  
ATOM   4892  O   GLN B  16     -18.245  52.627 -25.310  1.00  0.00           O  
ATOM   4893  CB  GLN B  16     -15.250  53.245 -26.488  1.00  0.00           C  
ATOM   4894  CG  GLN B  16     -13.956  52.523 -26.825  1.00  0.00           C  
ATOM   4895  CD  GLN B  16     -12.729  53.315 -26.414  1.00  0.00           C  
ATOM   4896  OE1 GLN B  16     -12.825  54.484 -26.034  1.00  0.00           O  
ATOM   4897  NE2 GLN B  16     -11.564  52.680 -26.487  1.00  0.00           N  
ATOM   4898  H   GLN B  16     -15.932  53.114 -28.940  1.00  0.00           H  
ATOM   4899  HA  GLN B  16     -16.462  51.479 -26.659  1.00  0.00           H  
ATOM   4900 1HB  GLN B  16     -15.208  54.239 -26.933  1.00  0.00           H  
ATOM   4901 2HB  GLN B  16     -15.292  53.373 -25.405  1.00  0.00           H  
ATOM   4902 1HG  GLN B  16     -13.938  51.568 -26.300  1.00  0.00           H  
ATOM   4903 2HG  GLN B  16     -13.913  52.362 -27.901  1.00  0.00           H  
ATOM   4904 1HE2 GLN B  16     -10.720  53.150 -26.229  1.00  0.00           H  
ATOM   4905 2HE2 GLN B  16     -11.532  51.730 -26.800  1.00  0.00           H  
ATOM   4906  N   GLU B  17     -18.221  54.242 -26.877  1.00  0.00           N  
ATOM   4907  CA  GLU B  17     -19.424  54.899 -26.380  1.00  0.00           C  
ATOM   4908  C   GLU B  17     -20.660  54.040 -26.612  1.00  0.00           C  
ATOM   4909  O   GLU B  17     -21.583  54.032 -25.798  1.00  0.00           O  
ATOM   4910  CB  GLU B  17     -19.603  56.262 -27.054  1.00  0.00           C  
ATOM   4911  CG  GLU B  17     -18.565  57.300 -26.656  1.00  0.00           C  
ATOM   4912  CD  GLU B  17     -18.579  57.606 -25.183  1.00  0.00           C  
ATOM   4913  OE1 GLU B  17     -19.639  57.835 -24.653  1.00  0.00           O  
ATOM   4914  OE2 GLU B  17     -17.526  57.611 -24.589  1.00  0.00           O  
ATOM   4915  H   GLU B  17     -17.741  54.631 -27.675  1.00  0.00           H  
ATOM   4916  HA  GLU B  17     -19.317  55.042 -25.304  1.00  0.00           H  
ATOM   4917 1HB  GLU B  17     -19.556  56.141 -28.137  1.00  0.00           H  
ATOM   4918 2HB  GLU B  17     -20.586  56.660 -26.812  1.00  0.00           H  
ATOM   4919 1HG  GLU B  17     -17.575  56.939 -26.931  1.00  0.00           H  
ATOM   4920 2HG  GLU B  17     -18.752  58.218 -27.213  1.00  0.00           H  
ATOM   4921  N   ALA B  18     -20.669  53.317 -27.727  1.00  0.00           N  
ATOM   4922  CA  ALA B  18     -21.732  52.359 -28.008  1.00  0.00           C  
ATOM   4923  C   ALA B  18     -21.742  51.231 -26.985  1.00  0.00           C  
ATOM   4924  O   ALA B  18     -22.803  50.761 -26.575  1.00  0.00           O  
ATOM   4925  CB  ALA B  18     -21.581  51.797 -29.413  1.00  0.00           C  
ATOM   4926  H   ALA B  18     -19.921  53.434 -28.394  1.00  0.00           H  
ATOM   4927  HA  ALA B  18     -22.690  52.876 -27.941  1.00  0.00           H  
ATOM   4928 1HB  ALA B  18     -22.383  51.083 -29.607  1.00  0.00           H  
ATOM   4929 2HB  ALA B  18     -21.635  52.607 -30.138  1.00  0.00           H
[truncated: 344,599 more chars]
