# Supplementary material for: De novo design of obligate ABC-type heterotrimeric proteins
Source: Nat Struct Mol Biol. 2022 Dec 15;29(12):1266–76. doi: 10.1038/s41594-022-00879-4 (PMC9758053; doi:10.1038/s41594-022-00879-4)
Supplement: Supplementary file 4 — This compressed file contains all PDB files and scripts used in our design protocols and analyses, as well as the final design model outputs. [file 41594_2022_879_MOESM4_ESM.zip › source_data/pdbs/arm_pdbs/DHT03_3arm_A21-B21-C53.pdb]

ATOM      1  N   LYS C   1     -80.420  41.346 -78.344  1.00  0.00           N  
ATOM      2  CA  LYS C   1     -80.645  39.932 -78.069  1.00  0.00           C  
ATOM      3  C   LYS C   1     -79.928  39.053 -79.087  1.00  0.00           C  
ATOM      4  O   LYS C   1     -78.892  39.431 -79.632  1.00  0.00           O  
ATOM      5  CB  LYS C   1     -82.143  39.620 -78.064  1.00  0.00           C  
ATOM      6  CG  LYS C   1     -82.845  39.886 -79.389  1.00  0.00           C  
ATOM      7  CD  LYS C   1     -84.326  39.549 -79.306  1.00  0.00           C  
ATOM      8  CE  LYS C   1     -85.023  39.782 -80.639  1.00  0.00           C  
ATOM      9  NZ  LYS C   1     -86.479  39.482 -80.566  1.00  0.00           N1+
ATOM     10 1H   LYS C   1     -80.899  41.900 -77.664  1.00  0.00           H  
ATOM     11 2H   LYS C   1     -79.440  41.542 -78.302  1.00  0.00           H  
ATOM     12 3H   LYS C   1     -80.764  41.567 -79.257  1.00  0.00           H  
ATOM     13  HA  LYS C   1     -80.242  39.703 -77.081  1.00  0.00           H  
ATOM     14 1HB  LYS C   1     -82.295  38.570 -77.809  1.00  0.00           H  
ATOM     15 2HB  LYS C   1     -82.637  40.217 -77.297  1.00  0.00           H  
ATOM     16 1HG  LYS C   1     -82.734  40.938 -79.655  1.00  0.00           H  
ATOM     17 2HG  LYS C   1     -82.387  39.281 -80.171  1.00  0.00           H  
ATOM     18 1HD  LYS C   1     -84.447  38.503 -79.021  1.00  0.00           H  
ATOM     19 2HD  LYS C   1     -84.799  40.171 -78.546  1.00  0.00           H  
ATOM     20 1HE  LYS C   1     -84.893  40.821 -80.940  1.00  0.00           H  
ATOM     21 2HE  LYS C   1     -84.572  39.147 -81.401  1.00  0.00           H  
ATOM     22 1HZ  LYS C   1     -86.903  39.648 -81.467  1.00  0.00           H  
ATOM     23 2HZ  LYS C   1     -86.611  38.515 -80.305  1.00  0.00           H  
ATOM     24 3HZ  LYS C   1     -86.912  40.078 -79.875  1.00  0.00           H  
ATOM     25  N   GLN C   2     -80.495  37.869 -79.328  1.00  0.00           N  
ATOM     26  CA  GLN C   2     -79.841  36.873 -80.174  1.00  0.00           C  
ATOM     27  C   GLN C   2     -79.612  37.400 -81.584  1.00  0.00           C  
ATOM     28  O   GLN C   2     -78.575  37.118 -82.196  1.00  0.00           O  
ATOM     29  CB  GLN C   2     -80.673  35.589 -80.229  1.00  0.00           C  
ATOM     30  CG  GLN C   2     -80.735  34.831 -78.914  1.00  0.00           C  
ATOM     31  CD  GLN C   2     -79.375  34.320 -78.476  1.00  0.00           C  
ATOM     32  NE2 GLN C   2     -78.780  34.990 -77.496  1.00  0.00           N  
ATOM     33  OE1 GLN C   2     -78.865  33.332 -79.013  1.00  0.00           O  
ATOM     34  H   GLN C   2     -81.393  37.654 -78.920  1.00  0.00           H  
ATOM     35  HA  GLN C   2     -78.850  36.672 -79.768  1.00  0.00           H  
ATOM     36 1HB  GLN C   2     -81.693  35.829 -80.527  1.00  0.00           H  
ATOM     37 2HB  GLN C   2     -80.260  34.920 -80.984  1.00  0.00           H  
ATOM     38 1HG  GLN C   2     -81.115  35.497 -78.140  1.00  0.00           H  
ATOM     39 2HG  GLN C   2     -81.400  33.975 -79.031  1.00  0.00           H  
ATOM     40 1HE2 GLN C   2     -77.881  34.699 -77.165  1.00  0.00           H  
ATOM     41 2HE2 GLN C   2     -79.229  35.785 -77.089  1.00  0.00           H  
ATOM     42  N   LYS C   3     -80.572  38.151 -82.125  1.00  0.00           N  
ATOM     43  CA  LYS C   3     -80.432  38.650 -83.489  1.00  0.00           C  
ATOM     44  C   LYS C   3     -79.225  39.574 -83.611  1.00  0.00           C  
ATOM     45  O   LYS C   3     -78.545  39.581 -84.645  1.00  0.00           O  
ATOM     46  CB  LYS C   3     -81.702  39.381 -83.927  1.00  0.00           C  
ATOM     47  CG  LYS C   3     -82.905  38.474 -84.151  1.00  0.00           C  
ATOM     48  CD  LYS C   3     -84.131  39.273 -84.566  1.00  0.00           C  
ATOM     49  CE  LYS C   3     -85.335  38.369 -84.782  1.00  0.00           C  
ATOM     50  NZ  LYS C   3     -86.552  39.141 -85.152  1.00  0.00           N1+
ATOM     51  H   LYS C   3     -81.404  38.381 -81.600  1.00  0.00           H  
ATOM     52  HA  LYS C   3     -80.258  37.801 -84.152  1.00  0.00           H  
ATOM     53 1HB  LYS C   3     -81.976  40.119 -83.172  1.00  0.00           H  
ATOM     54 2HB  LYS C   3     -81.511  39.918 -84.856  1.00  0.00           H  
ATOM     55 1HG  LYS C   3     -82.673  37.748 -84.931  1.00  0.00           H  
ATOM     56 2HG  LYS C   3     -83.128  37.933 -83.232  1.00  0.00           H  
ATOM     57 1HD  LYS C   3     -84.369  40.003 -83.790  1.00  0.00           H  
ATOM     58 2HD  LYS C   3     -83.920  39.808 -85.491  1.00  0.00           H  
ATOM     59 1HE  LYS C   3     -85.117  37.657 -85.576  1.00  0.00           H  
ATOM     60 2HE  LYS C   3     -85.539  37.810 -83.869  1.00  0.00           H  
ATOM     61 1HZ  LYS C   3     -87.327  38.507 -85.286  1.00  0.00           H  
ATOM     62 2HZ  LYS C   3     -86.775  39.793 -84.412  1.00  0.00           H  
ATOM     63 3HZ  LYS C   3     -86.382  39.649 -86.008  1.00  0.00           H  
ATOM     64  N   GLU C   4     -78.940  40.362 -82.571  1.00  0.00           N  
ATOM     65  CA  GLU C   4     -77.804  41.277 -82.649  1.00  0.00           C  
ATOM     66  C   GLU C   4     -76.492  40.500 -82.635  1.00  0.00           C  
ATOM     67  O   GLU C   4     -75.548  40.842 -83.357  1.00  0.00           O  
ATOM     68  CB  GLU C   4     -77.835  42.275 -81.489  1.00  0.00           C  
ATOM     69  CG  GLU C   4     -78.889  43.364 -81.624  1.00  0.00           C  
ATOM     70  CD  GLU C   4     -80.263  42.901 -81.225  1.00  0.00           C  
ATOM     71  OE1 GLU C   4     -80.394  41.770 -80.820  1.00  0.00           O  
ATOM     72  OE2 GLU C   4     -81.182  43.678 -81.325  1.00  0.00           O1-
ATOM     73  H   GLU C   4     -79.496  40.338 -81.729  1.00  0.00           H  
ATOM     74  HA  GLU C   4     -77.870  41.832 -83.585  1.00  0.00           H  
ATOM     75 1HB  GLU C   4     -78.021  41.742 -80.556  1.00  0.00           H  
ATOM     76 2HB  GLU C   4     -76.862  42.760 -81.400  1.00  0.00           H  
ATOM     77 1HG  GLU C   4     -78.607  44.208 -80.996  1.00  0.00           H  
ATOM     78 2HG  GLU C   4     -78.912  43.706 -82.657  1.00  0.00           H  
ATOM     79  N   ALA C   5     -76.406  39.474 -81.788  1.00  0.00           N  
ATOM     80  CA  ALA C   5     -75.216  38.631 -81.716  1.00  0.00           C  
ATOM     81  C   ALA C   5     -74.910  37.965 -83.057  1.00  0.00           C  
ATOM     82  O   ALA C   5     -73.743  37.825 -83.438  1.00  0.00           O  
ATOM     83  CB  ALA C   5     -75.386  37.581 -80.622  1.00  0.00           C  
ATOM     84  H   ALA C   5     -77.187  39.276 -81.180  1.00  0.00           H  
ATOM     85  HA  ALA C   5     -74.365  39.267 -81.472  1.00  0.00           H  
ATOM     86 1HB  ALA C   5     -74.494  36.957 -80.575  1.00  0.00           H  
ATOM     87 2HB  ALA C   5     -75.533  38.076 -79.662  1.00  0.00           H  
ATOM     88 3HB  ALA C   5     -76.252  36.960 -80.845  1.00  0.00           H  
ATOM     89  N   ILE C   6     -75.951  37.545 -83.783  1.00  0.00           N  
ATOM     90  CA  ILE C   6     -75.759  36.884 -85.074  1.00  0.00           C  
ATOM     91  C   ILE C   6     -75.077  37.802 -86.078  1.00  0.00           C  
ATOM     92  O   ILE C   6     -74.130  37.395 -86.762  1.00  0.00           O  
ATOM     93  CB  ILE C   6     -77.104  36.407 -85.652  1.00  0.00           C  
ATOM     94  CG1 ILE C   6     -77.662  35.249 -84.821  1.00  0.00           C  
ATOM     95  CG2 ILE C   6     -76.942  35.994 -87.106  1.00  0.00           C  
ATOM     96  CD1 ILE C   6     -79.096  34.900 -85.144  1.00  0.00           C  
ATOM     97  H   ILE C   6     -76.889  37.685 -83.437  1.00  0.00           H  
ATOM     98  HA  ILE C   6     -75.110  36.021 -84.927  1.00  0.00           H  
ATOM     99  HB  ILE C   6     -77.832  37.216 -85.592  1.00  0.00           H  
ATOM    100 1HG1 ILE C   6     -77.051  34.361 -84.979  1.00  0.00           H  
ATOM    101 2HG1 ILE C   6     -77.603  35.499 -83.761  1.00  0.00           H  
ATOM    102 1HG2 ILE C   6     -77.902  35.660 -87.499  1.00  0.00           H  
ATOM    103 2HG2 ILE C   6     -76.588  36.844 -87.688  1.00  0.00           H  
ATOM    104 3HG2 ILE C   6     -76.219  35.181 -87.175  1.00  0.00           H  
ATOM    105 1HD1 ILE C   6     -79.420  34.071 -84.515  1.00  0.00           H  
ATOM    106 2HD1 ILE C   6     -79.732  35.766 -84.958  1.00  0.00           H  
ATOM    107 3HD1 ILE C   6     -79.173  34.612 -86.192  1.00  0.00           H  
ATOM    108  N   LYS C   7     -75.536  39.050 -86.187  1.00  0.00           N  
ATOM    109  CA  LYS C   7     -74.924  39.954 -87.156  1.00  0.00           C  
ATOM    110  C   LYS C   7     -73.470  40.239 -86.798  1.00  0.00           C  
ATOM    111  O   LYS C   7     -72.648  40.507 -87.683  1.00  0.00           O  
ATOM    112  CB  LYS C   7     -75.711  41.263 -87.241  1.00  0.00           C  
ATOM    113  CG  LYS C   7     -77.082  41.131 -87.891  1.00  0.00           C  
ATOM    114  CD  LYS C   7     -77.807  42.468 -87.929  1.00  0.00           C  
ATOM    115  CE  LYS C   7     -79.178  42.338 -88.576  1.00  0.00           C  
ATOM    116  NZ  LYS C   7     -79.914  43.631 -88.586  1.00  0.00           N1+
ATOM    117  H   LYS C   7     -76.298  39.385 -85.615  1.00  0.00           H  
ATOM    118  HA  LYS C   7     -74.901  39.457 -88.126  1.00  0.00           H  
ATOM    119 1HB  LYS C   7     -75.854  41.667 -86.239  1.00  0.00           H  
ATOM    120 2HB  LYS C   7     -75.140  41.995 -87.812  1.00  0.00           H  
ATOM    121 1HG  LYS C   7     -76.968  40.760 -88.910  1.00  0.00           H  
ATOM    122 2HG  LYS C   7     -77.684  40.417 -87.329  1.00  0.00           H  
ATOM    123 1HD  LYS C   7     -77.928  42.845 -86.913  1.00  0.00           H  
ATOM    124 2HD  LYS C   7     -77.215  43.186 -88.496  1.00  0.00           H  
ATOM    125 1HE  LYS C   7     -79.064  41.991 -89.602  1.00  0.00           H  
ATOM    126 2HE  LYS C   7     -79.769  41.602 -88.031  1.00  0.00           H  
ATOM    127 1HZ  LYS C   7     -80.816  43.502 -89.022  1.00  0.00           H  
ATOM    128 2HZ  LYS C   7     -80.042  43.953 -87.637  1.00  0.00           H  
ATOM    129 3HZ  LYS C   7     -79.384  44.316 -89.105  1.00  0.00           H  
ATOM    130  N   VAL C   8     -73.132  40.193 -85.509  1.00  0.00           N  
ATOM    131  CA  VAL C   8     -71.736  40.353 -85.115  1.00  0.00           C  
ATOM    132  C   VAL C   8     -70.906  39.154 -85.567  1.00  0.00           C  
ATOM    133  O   VAL C   8     -69.794  39.313 -86.087  1.00  0.00           O  
ATOM    134  CB  VAL C   8     -71.623  40.509 -83.587  1.00  0.00           C  
ATOM    135  CG1 VAL C   8     -70.163  40.503 -83.157  1.00  0.00           C  
ATOM    136  CG2 VAL C   8     -72.310  41.792 -83.146  1.00  0.00           C  
ATOM    137  H   VAL C   8     -73.831  40.048 -84.794  1.00  0.00           H  
ATOM    138  HA  VAL C   8     -71.331  41.229 -85.623  1.00  0.00           H  
ATOM    139  HB  VAL C   8     -72.103  39.656 -83.107  1.00  0.00           H  
ATOM    140 1HG1 VAL C   8     -70.102  40.614 -82.074  1.00  0.00           H  
ATOM    141 2HG1 VAL C   8     -69.702  39.560 -83.451  1.00  0.00           H  
ATOM    142 3HG1 VAL C   8     -69.640  41.330 -83.636  1.00  0.00           H  
ATOM    143 1HG2 VAL C   8     -72.227  41.896 -82.064  1.00  0.00           H  
ATOM    144 2HG2 VAL C   8     -71.833  42.645 -83.630  1.00  0.00           H  
ATOM    145 3HG2 VAL C   8     -73.362  41.757 -83.427  1.00  0.00           H  
ATOM    146  N   TYR C   9     -71.426  37.935 -85.382  1.00  0.00           N  
ATOM    147  CA  TYR C   9     -70.704  36.762 -85.868  1.00  0.00           C  
ATOM    148  C   TYR C   9     -70.491  36.807 -87.376  1.00  0.00           C  
ATOM    149  O   TYR C   9     -69.419  36.434 -87.866  1.00  0.00           O  
ATOM    150  CB  TYR C   9     -71.449  35.482 -85.482  1.00  0.00           C  
ATOM    151  CG  TYR C   9     -71.263  35.081 -84.036  1.00  0.00           C  
ATOM    152  CD1 TYR C   9     -72.285  35.288 -83.121  1.00  0.00           C  
ATOM    153  CD2 TYR C   9     -70.070  34.505 -83.623  1.00  0.00           C  
ATOM    154  CE1 TYR C   9     -72.115  34.921 -81.800  1.00  0.00           C  
ATOM    155  CE2 TYR C   9     -69.900  34.139 -82.302  1.00  0.00           C  
ATOM    156  CZ  TYR C   9     -70.917  34.345 -81.393  1.00  0.00           C  
ATOM    157  OH  TYR C   9     -70.747  33.980 -80.077  1.00  0.00           O  
ATOM    158  H   TYR C   9     -72.311  37.808 -84.912  1.00  0.00           H  
ATOM    159  HA  TYR C   9     -69.718  36.745 -85.402  1.00  0.00           H  
ATOM    160 1HB  TYR C   9     -72.516  35.613 -85.665  1.00  0.00           H  
ATOM    161 2HB  TYR C   9     -71.108  34.659 -86.110  1.00  0.00           H  
ATOM    162  HD1 TYR C   9     -73.223  35.740 -83.445  1.00  0.00           H  
ATOM    163  HD2 TYR C   9     -69.266  34.343 -84.342  1.00  0.00           H  
ATOM    164  HE1 TYR C   9     -72.918  35.084 -81.082  1.00  0.00           H  
ATOM    165  HE2 TYR C   9     -68.962  33.687 -81.978  1.00  0.00           H  
ATOM    166  HH  TYR C   9     -71.503  34.276 -79.564  1.00  0.00           H  
ATOM    167  N   LEU C  10     -71.505  37.245 -88.129  1.00  0.00           N  
ATOM    168  CA  LEU C  10     -71.369  37.325 -89.582  1.00  0.00           C  
ATOM    169  C   LEU C  10     -70.289  38.316 -89.992  1.00  0.00           C  
ATOM    170  O   LEU C  10     -69.538  38.070 -90.943  1.00  0.00           O  
ATOM    171  CB  LEU C  10     -72.705  37.701 -90.218  1.00  0.00           C  
ATOM    172  CG  LEU C  10     -73.810  36.647 -90.162  1.00  0.00           C  
ATOM    173  CD1 LEU C  10     -75.123  37.237 -90.653  1.00  0.00           C  
ATOM    174  CD2 LEU C  10     -73.423  35.424 -90.980  1.00  0.00           C  
ATOM    175  H   LEU C  10     -72.376  37.526 -87.701  1.00  0.00           H  
ATOM    176  HA  LEU C  10     -71.066  36.347 -89.955  1.00  0.00           H  
ATOM    177 1HB  LEU C  10     -73.086  38.594 -89.724  1.00  0.00           H  
ATOM    178 2HB  LEU C  10     -72.536  37.936 -91.269  1.00  0.00           H  
ATOM    179  HG  LEU C  10     -73.971  36.344 -89.127  1.00  0.00           H  
ATOM    180 1HD1 LEU C  10     -75.903  36.477 -90.609  1.00  0.00           H  
ATOM    181 2HD1 LEU C  10     -75.403  38.080 -90.021  1.00  0.00           H  
ATOM    182 3HD1 LEU C  10     -75.007  37.577 -91.682  1.00  0.00           H  
ATOM    183 1HD2 LEU C  10     -74.222  34.683 -90.927  1.00  0.00           H  
ATOM    184 2HD2 LEU C  10     -73.266  35.715 -92.018  1.00  0.00           H  
ATOM    185 3HD2 LEU C  10     -72.504  34.995 -90.580  1.00  0.00           H  
ATOM    186  N   GLU C  11     -70.205  39.449 -89.293  1.00  0.00           N  
ATOM    187  CA  GLU C  11     -69.171  40.433 -89.591  1.00  0.00           C  
ATOM    188  C   GLU C  11     -67.775  39.842 -89.415  1.00  0.00           C  
ATOM    189  O   GLU C  11     -66.886  40.065 -90.246  1.00  0.00           O  
ATOM    190  CB  GLU C  11     -69.332  41.663 -88.694  1.00  0.00           C  
ATOM    191  CG  GLU C  11     -70.513  42.553 -89.053  1.00  0.00           C  
ATOM    192  CD  GLU C  11     -70.739  43.656 -88.057  1.00  0.00           C  
ATOM    193  OE1 GLU C  11     -70.182  43.588 -86.987  1.00  0.00           O  
ATOM    194  OE2 GLU C  11     -71.470  44.567 -88.365  1.00  0.00           O1-
ATOM    195  H   GLU C  11     -70.861  39.635 -88.547  1.00  0.00           H  
ATOM    196  HA  GLU C  11     -69.253  40.715 -90.641  1.00  0.00           H  
ATOM    197 1HB  GLU C  11     -69.456  41.344 -87.659  1.00  0.00           H  
ATOM    198 2HB  GLU C  11     -68.428  42.270 -88.743  1.00  0.00           H  
ATOM    199 1HG  GLU C  11     -70.337  42.995 -90.033  1.00  0.00           H  
ATOM    200 2HG  GLU C  11     -71.410  41.939 -89.118  1.00  0.00           H  
ATOM    201  N   LEU C  12     -67.565  39.076 -88.339  1.00  0.00           N  
ATOM    202  CA  LEU C  12     -66.260  38.458 -88.113  1.00  0.00           C  
ATOM    203  C   LEU C  12     -65.926  37.432 -89.189  1.00  0.00           C  
ATOM    204  O   LEU C  12     -64.783  37.355 -89.648  1.00  0.00           O  
ATOM    205  CB  LEU C  12     -66.228  37.785 -86.735  1.00  0.00           C  
ATOM    206  CG  LEU C  12     -66.134  38.734 -85.533  1.00  0.00           C  
ATOM    207  CD1 LEU C  12     -66.355  37.949 -84.247  1.00  0.00           C  
ATOM    208  CD2 LEU C  12     -64.774  39.417 -85.530  1.00  0.00           C  
ATOM    209  H   LEU C  12     -68.306  38.918 -87.672  1.00  0.00           H  
ATOM    210  HA  LEU C  12     -65.498  39.235 -88.156  1.00  0.00           H  
ATOM    211 1HB  LEU C  12     -67.132  37.191 -86.617  1.00  0.00           H  
ATOM    212 2HB  LEU C  12     -65.369  37.115 -86.696  1.00  0.00           H  
ATOM    213  HG  LEU C  12     -66.919  39.488 -85.603  1.00  0.00           H  
ATOM    214 1HD1 LEU C  12     -66.288  38.624 -83.393  1.00  0.00           H  
ATOM    215 2HD1 LEU C  12     -67.342  37.488 -84.268  1.00  0.00           H  
ATOM    216 3HD1 LEU C  12     -65.593  37.176 -84.158  1.00  0.00           H  
ATOM    217 1HD2 LEU C  12     -64.708  40.092 -84.677  1.00  0.00           H  
ATOM    218 2HD2 LEU C  12     -63.989  38.664 -85.460  1.00  0.00           H  
ATOM    219 3HD2 LEU C  12     -64.650  39.985 -86.452  1.00  0.00           H  
ATOM    220  N   LEU C  13     -66.916  36.645 -89.609  1.00  0.00           N  
ATOM    221  CA  LEU C  13     -66.685  35.627 -90.628  1.00  0.00           C  
ATOM    222  C   LEU C  13     -66.234  36.252 -91.942  1.00  0.00           C  
ATOM    223  O   LEU C  13     -65.305  35.755 -92.591  1.00  0.00           O  
ATOM    224  CB  LEU C  13     -67.961  34.807 -90.856  1.00  0.00           C  
ATOM    225  CG  LEU C  13     -68.339  33.837 -89.729  1.00  0.00           C  
ATOM    226  CD1 LEU C  13     -69.754  33.322 -89.956  1.00  0.00           C  
ATOM    227  CD2 LEU C  13     -67.340  32.690 -89.690  1.00  0.00           C  
ATOM    228  H   LEU C  13     -67.842  36.751 -89.220  1.00  0.00           H  
ATOM    229  HA  LEU C  13     -65.872  34.982 -90.294  1.00  0.00           H  
ATOM    230 1HB  LEU C  13     -68.795  35.494 -90.995  1.00  0.00           H  
ATOM    231 2HB  LEU C  13     -67.842  34.224 -91.769  1.00  0.00           H  
ATOM    232  HG  LEU C  13     -68.325  34.364 -88.775  1.00  0.00           H  
ATOM    233 1HD1 LEU C  13     -70.023  32.632 -89.155  1.00  0.00           H  
ATOM    234 2HD1 LEU C  13     -70.450  34.160 -89.960  1.00  0.00           H  
ATOM    235 3HD1 LEU C  13     -69.804  32.803 -90.912  1.00  0.00           H  
ATOM    236 1HD2 LEU C  13     -67.608  32.001 -88.889  1.00  0.00           H  
ATOM    237 2HD2 LEU C  13     -67.354  32.162 -90.643  1.00  0.00           H  
ATOM    238 3HD2 LEU C  13     -66.340  33.085 -89.509  1.00  0.00           H  
ATOM    239  N   GLU C  14     -66.871  37.354 -92.348  1.00  0.00           N  
ATOM    240  CA  GLU C  14     -66.463  38.028 -93.577  1.00  0.00           C  
ATOM    241  C   GLU C  14     -65.073  38.635 -93.421  1.00  0.00           C  
ATOM    242  O   GLU C  14     -64.240  38.531 -94.329  1.00  0.00           O  
ATOM    243  CB  GLU C  14     -67.470  39.117 -93.952  1.00  0.00           C  
ATOM    244  CG  GLU C  14     -67.260  39.718 -95.335  1.00  0.00           C  
ATOM    245  CD  GLU C  14     -66.262  40.843 -95.338  1.00  0.00           C  
ATOM    246  OE1 GLU C  14     -66.207  41.566 -94.373  1.00  0.00           O  
ATOM    247  OE2 GLU C  14     -65.554  40.979 -96.308  1.00  0.00           O1-
ATOM    248  H   GLU C  14     -67.640  37.731 -91.812  1.00  0.00           H  
ATOM    249  HA  GLU C  14     -66.406  37.288 -94.375  1.00  0.00           H  
ATOM    250 1HB  GLU C  14     -68.480  38.708 -93.916  1.00  0.00           H  
ATOM    251 2HB  GLU C  14     -67.419  39.927 -93.224  1.00  0.00           H  
ATOM    252 1HG  GLU C  14     -66.912  38.937 -96.010  1.00  0.00           H  
ATOM    253 2HG  GLU C  14     -68.215  40.085 -95.709  1.00  0.00           H  
ATOM    254  N   VAL C  15     -64.808  39.283 -92.283  1.00  0.00           N  
ATOM    255  CA  VAL C  15     -63.502  39.900 -92.065  1.00  0.00           C  
ATOM    256  C   VAL C  15     -62.415  38.833 -92.044  1.00  0.00           C  
ATOM    257  O   VAL C  15     -61.343  39.001 -92.637  1.00  0.00           O  
ATOM    258  CB  VAL C  15     -63.485  40.680 -90.736  1.00  0.00           C  
ATOM    259  CG1 VAL C  15     -62.065  41.095 -90.380  1.00  0.00           C  
ATOM    260  CG2 VAL C  15     -64.393  41.896 -90.838  1.00  0.00           C  
ATOM    261  H   VAL C  15     -65.511  39.351 -91.561  1.00  0.00           H  
ATOM    262  HA  VAL C  15     -63.291  40.567 -92.901  1.00  0.00           H  
ATOM    263  HB  VAL C  15     -63.839  40.027 -89.938  1.00  0.00           H  
ATOM    264 1HG1 VAL C  15     -62.072  41.644 -89.439  1.00  0.00           H  
ATOM    265 2HG1 VAL C  15     -61.442  40.207 -90.277  1.00  0.00           H  
ATOM    266 3HG1 VAL C  15     -61.664  41.731 -91.168  1.00  0.00           H  
ATOM    267 1HG2 VAL C  15     -64.377  42.442 -89.896  1.00  0.00           H  
ATOM    268 2HG2 VAL C  15     -64.042  42.546 -91.641  1.00  0.00           H  
ATOM    269 3HG2 VAL C  15     -65.412  41.573 -91.053  1.00  0.00           H  
ATOM    270  N   HIS C  16     -62.690  37.707 -91.380  1.00  0.00           N  
ATOM    271  CA  HIS C  16     -61.720  36.620 -91.293  1.00  0.00           C  
ATOM    272  C   HIS C  16     -61.431  35.980 -92.646  1.00  0.00           C  
ATOM    273  O   HIS C  16     -60.332  35.455 -92.853  1.00  0.00           O  
ATOM    274  CB  HIS C  16     -62.212  35.544 -90.319  1.00  0.00           C  
ATOM    275  CG  HIS C  16     -62.052  35.919 -88.878  1.00  0.00           C  
ATOM    276  CD2 HIS C  16     -61.123  36.677 -88.252  1.00  0.00           C  
ATOM    277  ND1 HIS C  16     -62.926  35.496 -87.899  1.00  0.00           N  
ATOM    278  CE1 HIS C  16     -62.539  35.978 -86.731  1.00  0.00           C  
ATOM    279  NE2 HIS C  16     -61.448  36.698 -86.918  1.00  0.00           N  
ATOM    280  H   HIS C  16     -63.588  37.602 -90.928  1.00  0.00           H  
ATOM    281  HA  HIS C  16     -60.761  37.014 -90.956  1.00  0.00           H  
ATOM    282 1HB  HIS C  16     -63.267  35.341 -90.504  1.00  0.00           H  
ATOM    283 2HB  HIS C  16     -61.665  34.618 -90.493  1.00  0.00           H  
ATOM    284  HD2 HIS C  16     -60.274  37.179 -88.719  1.00  0.00           H  
ATOM    285  HE1 HIS C  16     -63.035  35.809 -85.775  1.00  0.00           H  
ATOM    286  HE2 HIS C  16     -60.932  37.186 -86.200  1.00  0.00           H  
ATOM    287  N   SER C  17     -62.401  35.961 -93.567  1.00  0.00           N  
ATOM    288  CA  SER C  17     -62.050  35.474 -94.899  1.00  0.00           C  
ATOM    289  C   SER C  17     -61.033  36.399 -95.558  1.00  0.00           C  
ATOM    290  O   SER C  17     -60.131  35.930 -96.263  1.00  0.00           O  
ATOM    291  CB  SER C  17     -63.290  35.368 -95.764  1.00  0.00           C  
ATOM    292  OG  SER C  17     -64.137  34.351 -95.305  1.00  0.00           O  
ATOM    293  H   SER C  17     -63.348  36.262 -93.387  1.00  0.00           H  
ATOM    294  HA  SER C  17     -61.580  34.495 -94.797  1.00  0.00           H  
ATOM    295 1HB  SER C  17     -63.822  36.319 -95.757  1.00  0.00           H  
ATOM    296 2HB  SER C  17     -62.999  35.165 -96.794  1.00  0.00           H  
ATOM    297  HG  SER C  17     -64.844  34.284 -95.951  1.00  0.00           H  
ATOM    298  N   ARG C  18     -61.168  37.719 -95.368  1.00  0.00           N  
ATOM    299  CA  ARG C  18     -60.173  38.621 -95.943  1.00  0.00           C  
ATOM    300  C   ARG C  18     -58.823  38.402 -95.274  1.00  0.00           C  
ATOM    301  O   ARG C  18     -57.773  38.531 -95.916  1.00  0.00           O  
ATOM    302  CB  ARG C  18     -60.592  40.092 -95.897  1.00  0.00           C  
ATOM    303  CG  ARG C  18     -61.615  40.455 -96.966  1.00  0.00           C  
ATOM    304  CD  ARG C  18     -62.017  41.921 -96.927  1.00  0.00           C  
ATOM    305  NE  ARG C  18     -63.043  42.244 -95.946  1.00  0.00           N  
ATOM    306  CZ  ARG C  18     -63.096  43.403 -95.300  1.00  0.00           C  
ATOM    307  NH1 ARG C  18     -64.059  43.632 -94.420  1.00  0.00           N1+
ATOM    308  NH2 ARG C  18     -62.181  44.337 -95.536  1.00  0.00           N  
ATOM    309  H   ARG C  18     -61.936  38.107 -94.839  1.00  0.00           H  
ATOM    310  HA  ARG C  18     -60.032  38.357 -96.992  1.00  0.00           H  
ATOM    311 1HB  ARG C  18     -61.016  40.318 -94.920  1.00  0.00           H  
ATOM    312 2HB  ARG C  18     -59.714  40.724 -96.027  1.00  0.00           H  
ATOM    313 1HG  ARG C  18     -61.197  40.253 -97.953  1.00  0.00           H  
ATOM    314 2HG  ARG C  18     -62.517  39.860 -96.824  1.00  0.00           H  
ATOM    315 1HD  ARG C  18     -61.147  42.531 -96.685  1.00  0.00           H  
ATOM    316 2HD  ARG C  18     -62.408  42.217 -97.900  1.00  0.00           H  
ATOM    317  HE  ARG C  18     -63.746  41.544 -95.754  1.00  0.00           H  
ATOM    318 1HH1 ARG C  18     -64.756  42.923 -94.238  1.00  0.00           H  
ATOM    319 2HH1 ARG C  18     -64.096  44.514 -93.930  1.00  0.00           H  
ATOM    320 1HH2 ARG C  18     -61.445  44.165 -96.208  1.00  0.00           H  
ATOM    321 2HH2 ARG C  18     -62.220  45.218 -95.046  1.00  0.00           H  
ATOM    322  N   VAL C  19     -58.844  38.075 -93.978  1.00  0.00           N  
ATOM    323  CA  VAL C  19     -57.626  37.747 -93.247  1.00  0.00           C  
ATOM    324  C   VAL C  19     -56.960  36.526 -93.857  1.00  0.00           C  
ATOM    325  O   VAL C  19     -55.749  36.527 -94.099  1.00  0.00           O  
ATOM    326  CB  VAL C  19     -57.940  37.476 -91.764  1.00  0.00           C  
ATOM    327  CG1 VAL C  19     -56.737  36.856 -91.070  1.00  0.00           C  
ATOM    328  CG2 VAL C  19     -58.352  38.769 -91.077  1.00  0.00           C  
ATOM    329  H   VAL C  19     -59.730  38.054 -93.493  1.00  0.00           H  
ATOM    330  HA  VAL C  19     -56.936  38.588 -93.331  1.00  0.00           H  
ATOM    331  HB  VAL C  19     -58.755  36.755 -91.700  1.00  0.00           H  
ATOM    332 1HG1 VAL C  19     -56.976  36.670 -90.022  1.00  0.00           H  
ATOM    333 2HG1 VAL C  19     -56.482  35.914 -91.555  1.00  0.00           H  
ATOM    334 3HG1 VAL C  19     -55.889  37.538 -91.132  1.00  0.00           H  
ATOM    335 1HG2 VAL C  19     -58.573  38.570 -90.029  1.00  0.00           H  
ATOM    336 2HG2 VAL C  19     -57.539  39.492 -91.146  1.00  0.00           H  
ATOM    337 3HG2 VAL C  19     -59.239  39.174 -91.564  1.00  0.00           H  
ATOM    338  N   LEU C  20     -57.735  35.471 -94.117  1.00  0.00           N  
ATOM    339  CA  LEU C  20     -57.144  34.255 -94.661  1.00  0.00           C  
ATOM    340  C   LEU C  20     -56.400  34.566 -95.952  1.00  0.00           C  
ATOM    341  O   LEU C  20     -55.275  34.097 -96.154  1.00  0.00           O  
ATOM    342  CB  LEU C  20     -58.235  33.213 -94.917  1.00  0.00           C  
ATOM    343  CG  LEU C  20     -58.916  32.495 -93.754  1.00  0.00           C  
ATOM    344  CD1 LEU C  20     -60.110  31.715 -94.252  1.00  0.00           C  
ATOM    345  CD2 LEU C  20     -57.948  31.541 -93.127  1.00  0.00           C  
ATOM    346  H   LEU C  20     -58.729  35.499 -93.944  1.00  0.00           H  
ATOM    347  HA  LEU C  20     -56.440  33.856 -93.931  1.00  0.00           H  
ATOM    348 1HB  LEU C  20     -59.045  33.687 -95.469  1.00  0.00           H  
ATOM    349 2HB  LEU C  20     -57.818  32.417 -95.535  1.00  0.00           H  
ATOM    350  HG  LEU C  20     -59.238  33.228 -93.013  1.00  0.00           H  
ATOM    351 1HD1 LEU C  20     -60.588  31.208 -93.414  1.00  0.00           H  
ATOM    352 2HD1 LEU C  20     -60.822  32.397 -94.716  1.00  0.00           H  
ATOM    353 3HD1 LEU C  20     -59.783  30.977 -94.983  1.00  0.00           H  
ATOM    354 1HD2 LEU C  20     -58.431  31.027 -92.295  1.00  0.00           H  
ATOM    355 2HD2 LEU C  20     -57.626  30.809 -93.868  1.00  0.00           H  
ATOM    356 3HD2 LEU C  20     -57.081  32.090 -92.760  1.00  0.00           H  
ATOM    357  N   LYS C  21     -57.008  35.366 -96.833  1.00  0.00           N  
ATOM    358  CA  LYS C  21     -56.347  35.712 -98.089  1.00  0.00           C  
ATOM    359  C   LYS C  21     -55.074  36.512 -97.831  1.00  0.00           C  
ATOM    360  O   LYS C  21     -54.008  36.203 -98.379  1.00  0.00           O  
ATOM    361  CB  LYS C  21     -57.293  36.503 -98.995  1.00  0.00           C  
ATOM    362  CG  LYS C  21     -56.706  36.868-100.352  1.00  0.00           C  
ATOM    363  CD  LYS C  21     -57.728  37.583-101.222  1.00  0.00           C  
ATOM    364  CE  LYS C  21     -57.138  37.963-102.572  1.00  0.00           C  
ATOM    365  NZ  LYS C  21     -58.126  38.668-103.433  1.00  0.00           N1+
ATOM    366  H   LYS C  21     -57.927  35.738 -96.642  1.00  0.00           H  
ATOM    367  HA  LYS C  21     -56.064  34.790 -98.597  1.00  0.00           H  
ATOM    368 1HB  LYS C  21     -58.200  35.923 -99.168  1.00  0.00           H  
ATOM    369 2HB  LYS C  21     -57.585  37.427 -98.497  1.00  0.00           H  
ATOM    370 1HG  LYS C  21     -55.841  37.518-100.211  1.00  0.00           H  
ATOM    371 2HG  LYS C  21     -56.377  35.963-100.862  1.00  0.00           H  
ATOM    372 1HD  LYS C  21     -58.589  36.934-101.381  1.00  0.00           H  
ATOM    373 2HD  LYS C  21     -58.066  38.488-100.717  1.00  0.00           H  
ATOM    374 1HE  LYS C  21     -56.276  38.611-102.423  1.00  0.00           H  
ATOM    375 2HE  LYS C  21     -56.803  37.063-103.089  1.00  0.00           H  
ATOM    376 1HZ  LYS C  21     -57.697  38.901-104.318  1.00  0.00           H  
ATOM    377 2HZ  LYS C  21     -58.923  38.067-103.594  1.00  0.00           H  
ATOM    378 3HZ  LYS C  21     -58.430  39.514-102.974  1.00  0.00           H  
ATOM    379  N   ALA C  22     -55.173  37.561 -97.004  1.00  0.00           N  
ATOM    380  CA  ALA C  22     -54.021  38.423 -96.750  1.00  0.00           C  
ATOM    381  C   ALA C  22     -52.909  37.648 -96.059  1.00  0.00           C  
ATOM    382  O   ALA C  22     -51.724  37.841 -96.353  1.00  0.00           O  
ATOM    383  CB  ALA C  22     -54.437  39.629 -95.909  1.00  0.00           C  
ATOM    384  H   ALA C  22     -56.051  37.765 -96.548  1.00  0.00           H  
ATOM    385  HA  ALA C  22     -53.643  38.775 -97.709  1.00  0.00           H  
ATOM    386 1HB  ALA C  22     -53.569  40.262 -95.727  1.00  0.00           H  
ATOM    387 2HB  ALA C  22     -55.197  40.200 -96.443  1.00  0.00           H  
ATOM    388 3HB  ALA C  22     -54.842  39.287 -94.958  1.00  0.00           H  
ATOM    389  N   LEU C  23     -53.285  36.767 -95.131  1.00  0.00           N  
ATOM    390  CA  LEU C  23     -52.309  35.996 -94.372  1.00  0.00           C  
ATOM    391  C   LEU C  23     -51.600  34.998 -95.281  1.00  0.00           C  
ATOM    392  O   LEU C  23     -50.379  34.825 -95.189  1.00  0.00           O  
ATOM    393  CB  LEU C  23     -53.006  35.317 -93.189  1.00  0.00           C  
ATOM    394  CG  LEU C  23     -52.250  34.817 -91.957  1.00  0.00           C  
ATOM    395  CD1 LEU C  23     -53.238  34.434 -90.867  1.00  0.00           C  
ATOM    396  CD2 LEU C  23     -51.368  33.647 -92.280  1.00  0.00           C  
ATOM    397  H   LEU C  23     -54.269  36.630 -94.948  1.00  0.00           H  
ATOM    398  HA  LEU C  23     -51.547  36.678 -93.995  1.00  0.00           H  
ATOM    399 1HB  LEU C  23     -53.745  36.004 -92.781  1.00  0.00           H  
ATOM    400 2HB  LEU C  23     -53.526  34.431 -93.554  1.00  0.00           H  
ATOM    401  HG  LEU C  23     -51.623  35.619 -91.564  1.00  0.00           H  
ATOM    402 1HD1 LEU C  23     -52.694  34.079 -89.991  1.00  0.00           H  
ATOM    403 2HD1 LEU C  23     -53.834  35.304 -90.594  1.00  0.00           H  
ATOM    404 3HD1 LEU C  23     -53.893  33.644 -91.232  1.00  0.00           H  
ATOM    405 1HD2 LEU C  23     -50.847  33.323 -91.378  1.00  0.00           H  
ATOM    406 2HD2 LEU C  23     -51.976  32.827 -92.663  1.00  0.00           H  
ATOM    407 3HD2 LEU C  23     -50.637  33.939 -93.035  1.00  0.00           H  
ATOM    408  N   ILE C  24     -52.351  34.331 -96.163  1.00  0.00           N  
ATOM    409  CA  ILE C  24     -51.738  33.390 -97.096  1.00  0.00           C  
ATOM    410  C   ILE C  24     -50.765  34.122 -98.011  1.00  0.00           C  
ATOM    411  O   ILE C  24     -49.664  33.630 -98.282  1.00  0.00           O  
ATOM    412  CB  ILE C  24     -52.811  32.620 -97.889  1.00  0.00           C  
ATOM    413  CG1 ILE C  24     -53.572  31.664 -96.969  1.00  0.00           C  
ATOM    414  CG2 ILE C  24     -52.184  31.845 -99.027  1.00  0.00           C  
ATOM    415  CD1 ILE C  24     -54.866  31.136 -97.565  1.00  0.00           C  
ATOM    416  H   ILE C  24     -53.351  34.471 -96.192  1.00  0.00           H  
ATOM    417  HA  ILE C  24     -51.150  32.671 -96.526  1.00  0.00           H  
ATOM    418  HB  ILE C  24     -53.534  33.324 -98.299  1.00  0.00           H  
ATOM    419 1HG1 ILE C  24     -52.938  30.813 -96.724  1.00  0.00           H  
ATOM    420 2HG1 ILE C  24     -53.812  32.172 -96.035  1.00  0.00           H  
ATOM    421 1HG2 ILE C  24     -52.960  31.309 -99.573  1.00  0.00           H  
ATOM    422 2HG2 ILE C  24     -51.678  32.535 -99.701  1.00  0.00           H  
ATOM    423 3HG2 ILE C  24     -51.462  31.133 -98.628  1.00  0.00           H  
ATOM    424 1HD1 ILE C  24     -55.348  30.466 -96.853  1.00  0.00           H  
ATOM    425 2HD1 ILE C  24     -55.533  31.971 -97.786  1.00  0.00           H  
ATOM    426 3HD1 ILE C  24     -54.649  30.593 -98.483  1.00  0.00           H  
ATOM    427  N   GLU C  25     -51.154  35.293 -98.519  1.00  0.00           N  
ATOM    428  CA  GLU C  25     -50.232  36.048 -99.360  1.00  0.00           C  
ATOM    429  C   GLU C  25     -48.980  36.394 -98.570  1.00  0.00           C  
ATOM    430  O   GLU C  25     -47.860  36.322 -99.089  1.00  0.00           O  
ATOM    431  CB  GLU C  25     -50.897  37.326 -99.871  1.00  0.00           C  
ATOM    432  CG  GLU C  25     -51.967  37.111-100.920  1.00  0.00           C  
ATOM    433  CD  GLU C  25     -52.619  38.415-101.331  1.00  0.00           C  
ATOM    434  OE1 GLU C  25     -52.327  39.445-100.685  1.00  0.00           O  
ATOM    435  OE2 GLU C  25     -53.419  38.415-102.292  1.00  0.00           O1-
ATOM    436  H   GLU C  25     -52.073  35.670 -98.336  1.00  0.00           H  
ATOM    437  HA  GLU C  25     -49.960  35.430-100.216  1.00  0.00           H  
ATOM    438 1HB  GLU C  25     -51.356  37.856 -99.036  1.00  0.00           H  
ATOM    439 2HB  GLU C  25     -50.141  37.983-100.300  1.00  0.00           H  
ATOM    440 1HG  GLU C  25     -51.516  36.641-101.794  1.00  0.00           H  
ATOM    441 2HG  GLU C  25     -52.720  36.431-100.524  1.00  0.00           H  
ATOM    442  N   GLN C  26     -49.165  36.783 -97.308  1.00  0.00           N  
ATOM    443  CA  GLN C  26     -48.044  37.123 -96.444  1.00  0.00           C  
ATOM    444  C   GLN C  26     -47.078  35.956 -96.279  1.00  0.00           C  
ATOM    445  O   GLN C  26     -45.862  36.119 -96.415  1.00  0.00           O  
ATOM    446  CB  GLN C  26     -48.551  37.576 -95.072  1.00  0.00           C  
ATOM    447  CG  GLN C  26     -47.452  37.983 -94.106  1.00  0.00           C  
ATOM    448  CD  GLN C  26     -48.000  38.479 -92.781  1.00  0.00           C  
ATOM    449  NE2 GLN C  26     -47.255  38.241 -91.708  1.00  0.00           N  
ATOM    450  OE1 GLN C  26     -49.082  39.069 -92.723  1.00  0.00           O  
ATOM    451  H   GLN C  26     -50.104  36.843 -96.941  1.00  0.00           H  
ATOM    452  HA  GLN C  26     -47.485  37.935 -96.908  1.00  0.00           H  
ATOM    453 1HB  GLN C  26     -49.223  38.425 -95.195  1.00  0.00           H  
ATOM    454 2HB  GLN C  26     -49.123  36.770 -94.612  1.00  0.00           H  
ATOM    455 1HG  GLN C  26     -46.816  37.119 -93.911  1.00  0.00           H  
ATOM    456 2HG  GLN C  26     -46.866  38.785 -94.555  1.00  0.00           H  
ATOM    457 1HE2 GLN C  26     -47.566  38.545 -90.806  1.00  0.00           H  
ATOM    458 2HE2 GLN C  26     -46.384  37.759 -91.799  1.00  0.00           H  
ATOM    459  N   ILE C  27     -47.600  34.755 -96.024  1.00  0.00           N  
ATOM    460  CA  ILE C  27     -46.710  33.605 -95.879  1.00  0.00           C  
ATOM    461  C   ILE C  27     -46.013  33.303 -97.195  1.00  0.00           C  
ATOM    462  O   ILE C  27     -44.805  33.050 -97.233  1.00  0.00           O  
ATOM    463  CB  ILE C  27     -47.482  32.359 -95.408  1.00  0.00           C  
ATOM    464  CG1 ILE C  27     -48.003  32.562 -93.982  1.00  0.00           C  
ATOM    465  CG2 ILE C  27     -46.597  31.124 -95.484  1.00  0.00           C  
ATOM    466  CD1 ILE C  27     -49.014  31.525 -93.548  1.00  0.00           C  
ATOM    467  H   ILE C  27     -48.596  34.621 -95.928  1.00  0.00           H  
ATOM    468  HA  ILE C  27     -45.920  33.865 -95.176  1.00  0.00           H  
ATOM    469  HB  ILE C  27     -48.354  32.209 -96.043  1.00  0.00           H  
ATOM    470 1HG1 ILE C  27     -47.168  32.538 -93.283  1.00  0.00           H  
ATOM    471 2HG1 ILE C  27     -48.468  33.544 -93.901  1.00  0.00           H  
ATOM    472 1HG2 ILE C  27     -47.158  30.253 -95.146  1.00  0.00           H  
ATOM    473 2HG2 ILE C  27     -46.275  30.971 -96.513  1.00  0.00           H  
ATOM    474 3HG2 ILE C  27     -45.724  31.263 -94.846  1.00  0.00           H  
ATOM    475 1HD1 ILE C  27     -49.336  31.735 -92.528  1.00  0.00           H  
ATOM    476 2HD1 ILE C  27     -49.876  31.555 -94.215  1.00  0.00           H  
ATOM    477 3HD1 ILE C  27     -48.559  30.536 -93.587  1.00  0.00           H  
ATOM    478  N   LYS C  28     -46.762  33.311 -98.298  1.00  0.00           N  
ATOM    479  CA  LYS C  28     -46.147  33.015 -99.587  1.00  0.00           C  
ATOM    480  C   LYS C  28     -45.008  33.980 -99.891  1.00  0.00           C  
ATOM    481  O   LYS C  28     -43.947  33.570-100.379  1.00  0.00           O  
ATOM    482  CB  LYS C  28     -47.191  33.067-100.703  1.00  0.00           C  
ATOM    483  CG  LYS C  28     -48.208  31.933-100.666  1.00  0.00           C  
ATOM    484  CD  LYS C  28     -49.181  32.026-101.832  1.00  0.00           C  
ATOM    485  CE  LYS C  28     -50.072  30.795-101.909  1.00  0.00           C  
ATOM    486  NZ  LYS C  28     -51.022  30.866-103.053  1.00  0.00           N1+
ATOM    487  H   LYS C  28     -47.750  33.518 -98.260  1.00  0.00           H  
ATOM    488  HA  LYS C  28     -45.744  32.002 -99.554  1.00  0.00           H  
ATOM    489 1HB  LYS C  28     -47.738  34.008-100.647  1.00  0.00           H  
ATOM    490 2HB  LYS C  28     -46.691  33.036-101.671  1.00  0.00           H  
ATOM    491 1HG  LYS C  28     -47.688  30.976-100.713  1.00  0.00           H  
ATOM    492 2HG  LYS C  28     -48.768  31.977 -99.733  1.00  0.00           H  
ATOM    493 1HD  LYS C  28     -49.807  32.911-101.715  1.00  0.00           H  
ATOM    494 2HD  LYS C  28     -48.624  32.117-102.765  1.00  0.00           H  
ATOM    495 1HE  LYS C  28     -49.455  29.905-102.020  1.00  0.00           H  
ATOM    496 2HE  LYS C  28     -50.644  30.701-100.985  1.00  0.00           H  
ATOM    497 1HZ  LYS C  28     -51.594  30.034-103.069  1.00  0.00           H  
ATOM    498 2HZ  LYS C  28     -51.613  31.679-102.951  1.00  0.00           H  
ATOM    499 3HZ  LYS C  28     -50.503  30.934-103.917  1.00  0.00           H  
ATOM    500  N   LEU C  29     -45.220  35.271 -99.633  1.00  0.00           N  
ATOM    501  CA  LEU C  29     -44.196  36.266 -99.931  1.00  0.00           C  
ATOM    502  C   LEU C  29     -42.959  36.115 -99.055  1.00  0.00           C  
ATOM    503  O   LEU C  29     -41.831  36.295 -99.528  1.00  0.00           O  
ATOM    504  CB  LEU C  29     -44.773  37.676 -99.755  1.00  0.00           C  
ATOM    505  CG  LEU C  29     -45.839  38.090-100.777  1.00  0.00           C  
ATOM    506  CD1 LEU C  29     -46.536  39.357-100.300  1.00  0.00           C  
ATOM    507  CD2 LEU C  29     -45.185  38.305-102.134  1.00  0.00           C  
ATOM    508  H   LEU C  29     -46.095  35.572 -99.227  1.00  0.00           H  
ATOM    509  HA  LEU C  29     -43.857  36.117-100.955  1.00  0.00           H  
ATOM    510 1HB  LEU C  29     -45.219  37.747 -98.764  1.00  0.00           H  
ATOM    511 2HB  LEU C  29     -43.957  38.396 -99.816  1.00  0.00           H  
ATOM    512  HG  LEU C  29     -46.592  37.306-100.857  1.00  0.00           H  
ATOM    513 1HD1 LEU C  29     -47.293  39.652-101.026  1.00  0.00           H  
ATOM    514 2HD1 LEU C  29     -47.011  39.170 -99.337  1.00  0.00           H  
ATOM    515 3HD1 LEU C  29     -45.804  40.157-100.194  1.00  0.00           H  
ATOM    516 1HD2 LEU C  29     -45.942  38.599-102.861  1.00  0.00           H  
ATOM    517 2HD2 LEU C  29     -44.433  39.090-102.056  1.00  0.00           H  
ATOM    518 3HD2 LEU C  29     -44.710  37.379-102.459  1.00  0.00           H  
ATOM    519  N   PHE C  30     -43.148  35.796 -97.771  1.00  0.00           N  
ATOM    520  CA  PHE C  30     -42.002  35.523 -96.909  1.00  0.00           C  
ATOM    521  C   PHE C  30     -41.198  34.340 -97.412  1.00  0.00           C  
ATOM    522  O   PHE C  30     -39.964  34.379 -97.420  1.00  0.00           O  
ATOM    523  CB  PHE C  30     -42.429  35.319 -95.459  1.00  0.00           C  
ATOM    524  CG  PHE C  30     -42.558  36.600 -94.691  1.00  0.00           C  
ATOM    525  CD1 PHE C  30     -41.441  37.386 -94.468  1.00  0.00           C  
ATOM    526  CD2 PHE C  30     -43.767  37.005 -94.164  1.00  0.00           C  
ATOM    527  CE1 PHE C  30     -41.535  38.567 -93.762  1.00  0.00           C  
ATOM    528  CE2 PHE C  30     -43.865  38.184 -93.453  1.00  0.00           C  
ATOM    529  CZ  PHE C  30     -42.750  38.964 -93.251  1.00  0.00           C  
ATOM    530  H   PHE C  30     -44.079  35.741 -97.384  1.00  0.00           H  
ATOM    531  HA  PHE C  30     -41.328  36.380 -96.948  1.00  0.00           H  
ATOM    532 1HB  PHE C  30     -43.388  34.803 -95.431  1.00  0.00           H  
ATOM    533 2HB  PHE C  30     -41.702  34.686 -94.952  1.00  0.00           H  
ATOM    534  HD1 PHE C  30     -40.476  37.064 -94.860  1.00  0.00           H  
ATOM    535  HD2 PHE C  30     -44.653  36.389 -94.322  1.00  0.00           H  
ATOM    536  HE1 PHE C  30     -40.649  39.182 -93.610  1.00  0.00           H  
ATOM    537  HE2 PHE C  30     -44.828  38.496 -93.050  1.00  0.00           H  
ATOM    538  HZ  PHE C  30     -42.828  39.893 -92.688  1.00  0.00           H  
ATOM    539  N   ILE C  31     -41.875  33.282 -97.856  1.00  0.00           N  
ATOM    540  CA  ILE C  31     -41.130  32.140 -98.366  1.00  0.00           C  
ATOM    541  C   ILE C  31     -40.324  32.562 -99.587  1.00  0.00           C  
ATOM    542  O   ILE C  31     -39.155  32.182 -99.733  1.00  0.00           O  
ATOM    543  CB  ILE C  31     -42.070  30.978 -98.734  1.00  0.00           C  
ATOM    544  CG1 ILE C  31     -42.741  30.416 -97.478  1.00  0.00           C  
ATOM    545  CG2 ILE C  31     -41.304  29.886 -99.466  1.00  0.00           C  
ATOM    546  CD1 ILE C  31     -43.914  29.507 -97.766  1.00  0.00           C  
ATOM    547  H   ILE C  31     -42.884  33.247 -97.848  1.00  0.00           H  
ATOM    548  HA  ILE C  31     -40.429  31.814 -97.599  1.00  0.00           H  
ATOM    549  HB  ILE C  31     -42.867  31.345 -99.379  1.00  0.00           H  
ATOM    550 1HG1 ILE C  31     -42.010  29.856 -96.895  1.00  0.00           H  
ATOM    551 2HG1 ILE C  31     -43.093  31.238 -96.854  1.00  0.00           H  
ATOM    552 1HG2 ILE C  31     -41.983  29.072 -99.718  1.00  0.00           H  
ATOM    553 2HG2 ILE C  31     -40.873  30.294-100.379  1.00  0.00           H  
ATOM    554 3HG2 ILE C  31     -40.507  29.509 -98.825  1.00  0.00           H  
ATOM    555 1HD1 ILE C  31     -44.336  29.149 -96.827  1.00  0.00           H  
ATOM    556 2HD1 ILE C  31     -44.674  30.059 -98.319  1.00  0.00           H  
ATOM    557 3HD1 ILE C  31     -43.578  28.657 -98.359  1.00  0.00           H  
ATOM    558  N   GLU C  32     -40.933  33.337-100.489  1.00  0.00           N  
ATOM    559  CA  GLU C  32     -40.198  33.794-101.664  1.00  0.00           C  
ATOM    560  C   GLU C  32     -39.014  34.685-101.285  1.00  0.00           C  
ATOM    561  O   GLU C  32     -37.936  34.570-101.878  1.00  0.00           O  
ATOM    562  CB  GLU C  32     -41.134  34.552-102.608  1.00  0.00           C  
ATOM    563  CG  GLU C  32     -42.187  33.683-103.282  1.00  0.00           C  
ATOM    564  CD  GLU C  32     -43.201  34.483-104.050  1.00  0.00           C  
ATOM    565  OE1 GLU C  32     -43.075  35.683-104.094  1.00  0.00           O  
ATOM    566  OE2 GLU C  32     -44.105  33.893-104.595  1.00  0.00           O1-
ATOM    567  H   GLU C  32     -41.898  33.614-100.373  1.00  0.00           H  
ATOM    568  HA  GLU C  32     -39.781  32.924-102.172  1.00  0.00           H  
ATOM    569 1HB  GLU C  32     -41.652  35.337-102.056  1.00  0.00           H  
ATOM    570 2HB  GLU C  32     -40.549  35.035-103.391  1.00  0.00           H  
ATOM    571 1HG  GLU C  32     -41.691  32.994-103.965  1.00  0.00           H  
ATOM    572 2HG  GLU C  32     -42.696  33.093-102.521  1.00  0.00           H  
ATOM    573  N   LEU C  33     -39.194  35.583-100.302  1.00  0.00           N  
ATOM    574  CA  LEU C  33     -38.072  36.409 -99.845  1.00  0.00           C  
ATOM    575  C   LEU C  33     -36.960  35.592 -99.219  1.00  0.00           C  
ATOM    576  O   LEU C  33     -35.777  35.904 -99.401  1.00  0.00           O  
ATOM    577  CB  LEU C  33     -38.526  37.454 -98.825  1.00  0.00           C  
ATOM    578  CG  LEU C  33     -39.325  38.665 -99.258  1.00  0.00           C  
ATOM    579  CD1 LEU C  33     -39.886  39.366 -98.045  1.00  0.00           C  
ATOM    580  CD2 LEU C  33     -38.298  39.557 -99.902  1.00  0.00           C  
ATOM    581  H   LEU C  33     -40.099  35.699 -99.869  1.00  0.00           H  
ATOM    582  HA  LEU C  33     -37.655  36.933-100.704  1.00  0.00           H  
ATOM    583 1HB  LEU C  33     -39.143  36.963 -98.076  1.00  0.00           H  
ATOM    584 2HB  LEU C  33     -37.644  37.862 -98.330  1.00  0.00           H  
ATOM    585  HG  LEU C  33     -40.102  38.356 -99.958  1.00  0.00           H  
ATOM    586 1HD1 LEU C  33     -40.461  40.236 -98.361  1.00  0.00           H  
ATOM    587 2HD1 LEU C  33     -40.535  38.682 -97.498  1.00  0.00           H  
ATOM    588 3HD1 LEU C  33     -39.069  39.686 -97.400  1.00  0.00           H  
ATOM    589 1HD2 LEU C  33     -38.779  40.471-100.254  1.00  0.00           H  
ATOM    590 2HD2 LEU C  33     -37.528  39.811 -99.173  1.00  0.00           H  
ATOM    591 3HD2 LEU C  33     -37.843  39.039-100.745  1.00  0.00           H  
ATOM    592  N   ILE C  34     -37.322  34.546 -98.484  1.00  0.00           N  
ATOM    593  CA  ILE C  34     -36.326  33.661 -97.906  1.00  0.00           C  
ATOM    594  C   ILE C  34     -35.541  32.955 -98.993  1.00  0.00           C  
ATOM    595  O   ILE C  34     -34.310  32.854 -98.925  1.00  0.00           O  
ATOM    596  CB  ILE C  34     -37.021  32.673 -96.957  1.00  0.00           C  
ATOM    597  CG1 ILE C  34     -37.564  33.440 -95.751  1.00  0.00           C  
ATOM    598  CG2 ILE C  34     -36.066  31.579 -96.525  1.00  0.00           C  
ATOM    599  CD1 ILE C  34     -38.598  32.696 -94.978  1.00  0.00           C  
ATOM    600  H   ILE C  34     -38.301  34.357 -98.322  1.00  0.00           H  
ATOM    601  HA  ILE C  34     -35.615  34.263 -97.341  1.00  0.00           H  
ATOM    602  HB  ILE C  34     -37.870  32.217 -97.465  1.00  0.00           H  
ATOM    603 1HG1 ILE C  34     -36.745  33.684 -95.076  1.00  0.00           H  
ATOM    604 2HG1 ILE C  34     -38.002  34.381 -96.085  1.00  0.00           H  
ATOM    605 1HG2 ILE C  34     -36.580  30.892 -95.853  1.00  0.00           H  
ATOM    606 2HG2 ILE C  34     -35.715  31.036 -97.401  1.00  0.00           H  
ATOM    607 3HG2 ILE C  34     -35.215  32.023 -96.009  1.00  0.00           H  
ATOM    608 1HD1 ILE C  34     -38.934  33.306 -94.139  1.00  0.00           H  
ATOM    609 2HD1 ILE C  34     -39.446  32.472 -95.626  1.00  0.00           H  
ATOM    610 3HD1 ILE C  34     -38.173  31.767 -94.602  1.00  0.00           H  
ATOM    611  N   MET C  35     -36.231  32.462-100.019  1.00  0.00           N  
ATOM    612  CA  MET C  35     -35.513  31.794-101.089  1.00  0.00           C  
ATOM    613  C   MET C  35     -34.634  32.771-101.860  1.00  0.00           C  
ATOM    614  O   MET C  35     -33.468  32.474-102.145  1.00  0.00           O  
ATOM    615  CB  MET C  35     -36.497  31.103-102.030  1.00  0.00           C  
ATOM    616  CG  MET C  35     -37.285  29.967-101.394  1.00  0.00           C  
ATOM    617  SD  MET C  35     -38.236  29.019-102.599  1.00  0.00           S  
ATOM    618  CE  MET C  35     -39.467  30.225-103.084  1.00  0.00           C  
ATOM    619  H   MET C  35     -37.237  32.539-100.074  1.00  0.00           H  
ATOM    620  HA  MET C  35     -34.880  31.022-100.651  1.00  0.00           H  
ATOM    621 1HB  MET C  35     -37.211  31.832-102.410  1.00  0.00           H  
ATOM    622 2HB  MET C  35     -35.958  30.696-102.887  1.00  0.00           H  
ATOM    623 1HG  MET C  35     -36.600  29.289-100.885  1.00  0.00           H  
ATOM    624 2HG  MET C  35     -37.975  30.372-100.654  1.00  0.00           H  
ATOM    625 1HE  MET C  35     -40.132  29.787-103.828  1.00  0.00           H  
ATOM    626 2HE  MET C  35     -40.046  30.525-102.209  1.00  0.00           H  
ATOM    627 3HE  MET C  35     -38.972  31.099-103.509  1.00  0.00           H  
ATOM    628  N   GLU C  36     -35.171  33.941-102.197  1.00  0.00           N  
ATOM    629  CA  GLU C  36     -34.454  34.926-103.005  1.00  0.00           C  
ATOM    630  C   GLU C  36     -34.764  36.342-102.532  1.00  0.00           C  
ATOM    631  O   GLU C  36     -35.723  36.964-103.018  1.00  0.00           O  
ATOM    632  CB  GLU C  36     -34.740  34.765-104.495  1.00  0.00           C  
ATOM    633  CG  GLU C  36     -33.886  35.704-105.336  1.00  0.00           C  
ATOM    634  CD  GLU C  36     -34.068  35.504-106.824  1.00  0.00           C  
ATOM    635  OE1 GLU C  36     -34.903  34.663-107.218  1.00  0.00           O  
ATOM    636  OE2 GLU C  36     -33.355  36.175-107.602  1.00  0.00           O1-
ATOM    637  H   GLU C  36     -36.107  34.151-101.881  1.00  0.00           H  
ATOM    638  HA  GLU C  36     -33.383  34.786-102.854  1.00  0.00           H  
ATOM    639 1HB  GLU C  36     -34.545  33.735-104.794  1.00  0.00           H  
ATOM    640 2HB  GLU C  36     -35.794  34.967-104.687  1.00  0.00           H  
ATOM    641 1HG  GLU C  36     -34.145  36.733-105.088  1.00  0.00           H  
ATOM    642 2HG  GLU C  36     -32.839  35.550-105.081  1.00  0.00           H  
ATOM    643  N   PRO C  37     -33.997  36.880-101.592  1.00  0.00           N  
ATOM    644  CA  PRO C  37     -34.308  38.215-101.060  1.00  0.00           C  
ATOM    645  C   PRO C  37     -34.308  39.261-102.170  1.00  0.00           C  
ATOM    646  O   PRO C  37     -33.465  39.233-103.069  1.00  0.00           O  
ATOM    647  CB  PRO C  37     -33.179  38.462-100.054  1.00  0.00           C  
ATOM    648  CG  PRO C  37     -32.771  37.095 -99.620  1.00  0.00           C  
ATOM    649  CD  PRO C  37     -32.872  36.260-100.869  1.00  0.00           C  
ATOM    650  HA  PRO C  37     -35.284  38.184-100.553  1.00  0.00           H  
ATOM    651 1HB  PRO C  37     -32.362  39.019-100.535  1.00  0.00           H  
ATOM    652 2HB  PRO C  37     -33.546  39.082 -99.222  1.00  0.00           H  
ATOM    653 1HG  PRO C  37     -31.752  37.117 -99.207  1.00  0.00           H  
ATOM    654 2HG  PRO C  37     -33.432  36.738 -98.817  1.00  0.00           H  
ATOM    655 1HD  PRO C  37     -31.933  36.332-101.436  1.00  0.00           H  
ATOM    656 2HD  PRO C  37     -33.082  35.215-100.595  1.00  0.00           H  
ATOM    657  N   ASP C  38     -35.269  40.188-102.104  1.00  0.00           N  
ATOM    658  CA  ASP C  38     -35.329  41.254-103.098  1.00  0.00           C  
ATOM    659  C   ASP C  38     -36.168  42.424-102.593  1.00  0.00           C  
ATOM    660  O   ASP C  38     -36.969  42.302-101.663  1.00  0.00           O  
ATOM    661  CB  ASP C  38     -35.938  40.713-104.401  1.00  0.00           C  
ATOM    662  CG  ASP C  38     -35.581  41.537-105.618  1.00  0.00           C  
ATOM    663  OD1 ASP C  38     -35.065  42.661-105.455  1.00  0.00           O  
ATOM    664  OD2 ASP C  38     -35.854  41.067-106.742  1.00  0.00           O1-
ATOM    665  H   ASP C  38     -35.962  40.161-101.370  1.00  0.00           H  
ATOM    666  HA  ASP C  38     -34.313  41.599-103.296  1.00  0.00           H  
ATOM    667 1HB  ASP C  38     -35.596  39.691-104.565  1.00  0.00           H  
ATOM    668 2HB  ASP C  38     -37.024  40.685-104.310  1.00  0.00           H  
ATOM    669  N   GLU C  39     -35.948  43.575-103.242  1.00  0.00           N  
ATOM    670  CA  GLU C  39     -36.617  44.848-102.965  1.00  0.00           C  
ATOM    671  C   GLU C  39     -38.081  44.880-103.395  1.00  0.00           C  
ATOM    672  O   GLU C  39     -38.941  45.355-102.643  1.00  0.00           O  
ATOM    673  CB  GLU C  39     -35.864  45.986-103.658  1.00  0.00           C  
ATOM    674  CG  GLU C  39     -36.400  47.376-103.345  1.00  0.00           C  
ATOM    675  CD  GLU C  39     -36.182  47.777-101.912  1.00  0.00           C  
ATOM    676  OE1 GLU C  39     -35.425  47.120-101.240  1.00  0.00           O  
ATOM    677  OE2 GLU C  39     -36.774  48.743-101.490  1.00  0.00           O1-
ATOM    678  H   GLU C  39     -35.259  43.532-103.979  1.00  0.00           H  
ATOM    679  HA  GLU C  39     -36.624  45.007-101.887  1.00  0.00           H  
ATOM    680 1HB  GLU C  39     -34.814  45.959-103.367  1.00  0.00           H  
ATOM    681 2HB  GLU C  39     -35.908  45.847-104.739  1.00  0.00           H  
ATOM    682 1HG  GLU C  39     -35.905  48.099-103.992  1.00  0.00           H  
ATOM    683 2HG  GLU C  39     -37.466  47.401-103.566  1.00  0.00           H  
ATOM    684  N   ASP C  40     -38.377  44.376-104.597  1.00  0.00           N  
ATOM    685  CA  ASP C  40     -39.754  44.324-105.089  1.00  0.00           C  
ATOM    686  C   ASP C  40     -40.648  43.449-104.226  1.00  0.00           C  
ATOM    687  O   ASP C  40     -41.845  43.729-104.096  1.00  0.00           O  
ATOM    688  CB  ASP C  40     -39.783  43.809-106.530  1.00  0.00           C  
ATOM    689  CG  ASP C  40     -39.236  44.818-107.531  1.00  0.00           C  
ATOM    690  OD1 ASP C  40     -39.099  45.964-107.175  1.00  0.00           O  
ATOM    691  OD2 ASP C  40     -38.959  44.432-108.641  1.00  0.00           O1-
ATOM    692  H   ASP C  40     -37.633  44.023-105.181  1.00  0.00           H  
ATOM    693  HA  ASP C  40     -40.171  45.331-105.057  1.00  0.00           H  
ATOM    694 1HB  ASP C  40     -39.197  42.893-106.601  1.00  0.00           H  
ATOM    695 2HB  ASP C  40     -40.809  43.564-106.808  1.00  0.00           H  
ATOM    696  N   LEU C  41     -40.101  42.396-103.632  1.00  0.00           N  
ATOM    697  CA  LEU C  41     -40.939  41.538-102.809  1.00  0.00           C  
ATOM    698  C   LEU C  41     -41.215  42.193-101.461  1.00  0.00           C  
ATOM    699  O   LEU C  41     -42.343  42.134-100.965  1.00  0.00           O  
ATOM    700  CB  LEU C  41     -40.266  40.176-102.601  1.00  0.00           C  
ATOM    701  CG  LEU C  41     -40.535  39.127-103.688  1.00  0.00           C  
ATOM    702  CD1 LEU C  41     -39.942  39.599-105.008  1.00  0.00           C  
ATOM    703  CD2 LEU C  41     -39.938  37.793-103.266  1.00  0.00           C  
ATOM    704  H   LEU C  41     -39.121  42.174-103.735  1.00  0.00           H  
ATOM    705  HA  LEU C  41     -41.899  41.409-103.310  1.00  0.00           H  
ATOM    706 1HB  LEU C  41     -39.189  40.326-102.546  1.00  0.00           H  
ATOM    707 2HB  LEU C  41     -40.603  39.763-101.651  1.00  0.00           H  
ATOM    708  HG  LEU C  41     -41.611  39.015-103.826  1.00  0.00           H  
ATOM    709 1HD1 LEU C  41     -40.134  38.854-105.780  1.00  0.00           H  
ATOM    710 2HD1 LEU C  41     -40.401  40.545-105.296  1.00  0.00           H  
ATOM    711 3HD1 LEU C  41     -38.867  39.736-104.896  1.00  0.00           H  
ATOM    712 1HD2 LEU C  41     -40.130  37.047-104.038  1.00  0.00           H  
ATOM    713 2HD2 LEU C  41     -38.862  37.903-103.128  1.00  0.00           H  
ATOM    714 3HD2 LEU C  41     -40.392  37.471-102.329  1.00  0.00           H  
ATOM    715  N   ALA C  42     -40.201  42.797-100.835  1.00  0.00           N  
ATOM    716  CA  ALA C  42     -40.429  43.416 -99.533  1.00  0.00           C  
ATOM    717  C   ALA C  42     -41.505  44.497 -99.616  1.00  0.00           C  
ATOM    718  O   ALA C  42     -42.293  44.668 -98.678  1.00  0.00           O  
ATOM    719  CB  ALA C  42     -39.123  43.992 -98.988  1.00  0.00           C  
ATOM    720  H   ALA C  42     -39.277  42.835-101.242  1.00  0.00           H  
ATOM    721  HA  ALA C  42     -40.789  42.645 -98.850  1.00  0.00           H  
ATOM    722 1HB  ALA C  42     -39.305  44.451 -98.017  1.00  0.00           H  
ATOM    723 2HB  ALA C  42     -38.389  43.193 -98.881  1.00  0.00           H  
ATOM    724 3HB  ALA C  42     -38.742  44.743 -99.679  1.00  0.00           H  
ATOM    725  N   ASP C  43     -41.545  45.251-100.725  1.00  0.00           N  
ATOM    726  CA  ASP C  43     -42.518  46.339-100.837  1.00  0.00           C  
ATOM    727  C   ASP C  43     -43.946  45.810-100.813  1.00  0.00           C  
ATOM    728  O   ASP C  43     -44.840  46.446-100.241  1.00  0.00           O  
ATOM    729  CB  ASP C  43     -42.287  47.136-102.122  1.00  0.00           C  
ATOM    730  CG  ASP C  43     -41.111  48.098-102.020  1.00  0.00           C  
ATOM    731  OD1 ASP C  43     -40.667  48.348-100.924  1.00  0.00           O  
ATOM    732  OD2 ASP C  43     -40.669  48.574-103.038  1.00  0.00           O1-
ATOM    733  H   ASP C  43     -40.910  45.079-101.490  1.00  0.00           H  
ATOM    734  HA  ASP C  43     -42.406  46.994 -99.972  1.00  0.00           H  
ATOM    735 1HB  ASP C  43     -42.104  46.449-102.949  1.00  0.00           H  
ATOM    736 2HB  ASP C  43     -43.185  47.707-102.363  1.00  0.00           H  
ATOM    737  N   LYS C  44     -44.175  44.645-101.424  1.00  0.00           N  
ATOM    738  CA  LYS C  44     -45.521  44.100-101.557  1.00  0.00           C  
ATOM    739  C   LYS C  44     -45.921  43.441-100.244  1.00  0.00           C  
ATOM    740  O   LYS C  44     -47.116  43.323 -99.949  1.00  0.00           O  
ATOM    741  CB  LYS C  44     -45.648  43.205-102.798  1.00  0.00           C  
ATOM    742  CG  LYS C  44     -45.016  41.847-102.811  1.00  0.00           C  
ATOM    743  CD  LYS C  44     -45.214  41.237-104.204  1.00  0.00           C  
ATOM    744  CE  LYS C  44     -46.668  40.867-104.481  1.00  0.00           C  
ATOM    745  NZ  LYS C  44     -46.805  40.033-105.711  1.00  0.00           N1+
ATOM    746  H   LYS C  44     -43.395  44.127-101.803  1.00  0.00           H  
ATOM    747  HA  LYS C  44     -46.221  44.929-101.664  1.00  0.00           H  
ATOM    748 1HB  LYS C  44     -46.702  43.024-103.010  1.00  0.00           H  
ATOM    749 2HB  LYS C  44     -45.224  43.719-103.662  1.00  0.00           H  
ATOM    750 1HG  LYS C  44     -43.953  41.938-102.581  1.00  0.00           H  
ATOM    751 2HG  LYS C  44     -45.481  41.222-102.050  1.00  0.00           H  
ATOM    752 1HD  LYS C  44     -44.891  41.950-104.963  1.00  0.00           H  
ATOM    753 2HD  LYS C  44     -44.609  40.335-104.296  1.00  0.00           H  
ATOM    754 1HE  LYS C  44     -47.070  40.314-103.633  1.00  0.00           H  
ATOM    755 2HE  LYS C  44     -47.257  41.776-104.605  1.00  0.00           H  
ATOM    756 1HZ  LYS C  44     -47.778  39.810-105.861  1.00  0.00           H  
ATOM    757 2HZ  LYS C  44     -46.451  40.545-106.507  1.00  0.00           H  
ATOM    758 3HZ  LYS C  44     -46.277  39.179-105.599  1.00  0.00           H  
ATOM    759  N   VAL C  45     -44.933  43.004 -99.458  1.00  0.00           N  
ATOM    760  CA  VAL C  45     -45.213  42.491 -98.122  1.00  0.00           C  
ATOM    761  C   VAL C  45     -45.644  43.655 -97.246  1.00  0.00           C  
ATOM    762  O   VAL C  45     -46.579  43.536 -96.444  1.00  0.00           O  
ATOM    763  CB  VAL C  45     -43.972  41.808 -97.517  1.00  0.00           C  
ATOM    764  CG1 VAL C  45     -44.228  41.428 -96.066  1.00  0.00           C  
ATOM    765  CG2 VAL C  45     -43.605  40.582 -98.339  1.00  0.00           C  
ATOM    766  H   VAL C  45     -43.978  43.026 -99.786  1.00  0.00           H  
ATOM    767  HA  VAL C  45     -46.025  41.767 -98.192  1.00  0.00           H  
ATOM    768  HB  VAL C  45     -43.141  42.513 -97.523  1.00  0.00           H  
ATOM    769 1HG1 VAL C  45     -43.340  40.947 -95.654  1.00  0.00           H  
ATOM    770 2HG1 VAL C  45     -44.453  42.325 -95.490  1.00  0.00           H  
ATOM    771 3HG1 VAL C  45     -45.071  40.740 -96.013  1.00  0.00           H  
ATOM    772 1HG2 VAL C  45     -42.726  40.104 -97.906  1.00  0.00           H  
ATOM    773 2HG2 VAL C  45     -44.438  39.879 -98.337  1.00  0.00           H  
ATOM    774 3HG2 VAL C  45     -43.386  40.883 -99.364  1.00  0.00           H  
ATOM    775  N   ARG C  46     -44.955  44.795 -97.373  1.00  0.00           N  
ATOM    776  CA  ARG C  46     -45.337  45.966 -96.596  1.00  0.00           C  
ATOM    777  C   ARG C  46     -46.768  46.345 -96.953  1.00  0.00           C  
ATOM    778  O   ARG C  46     -47.552  46.753 -96.088  1.00  0.00           O  
ATOM    779  CB  ARG C  46     -44.406  47.138 -96.871  1.00  0.00           C  
ATOM    780  CG  ARG C  46     -42.993  46.971 -96.334  1.00  0.00           C  
ATOM    781  CD  ARG C  46     -42.167  48.181 -96.579  1.00  0.00           C  
ATOM    782  NE  ARG C  46     -40.768  47.957 -96.248  1.00  0.00           N  
ATOM    783  CZ  ARG C  46     -39.808  47.662 -97.146  1.00  0.00           C  
ATOM    784  NH1 ARG C  46     -40.110  47.557 -98.421  1.00  0.00           N1+
ATOM    785  NH2 ARG C  46     -38.562  47.477 -96.745  1.00  0.00           N  
ATOM    786  H   ARG C  46     -44.169  44.857 -98.004  1.00  0.00           H  
ATOM    787  HA  ARG C  46     -45.277  45.714 -95.537  1.00  0.00           H  
ATOM    788 1HB  ARG C  46     -44.334  47.301 -97.945  1.00  0.00           H  
ATOM    789 2HB  ARG C  46     -44.822  48.044 -96.429  1.00  0.00           H  
ATOM    790 1HG  ARG C  46     -43.031  46.792 -95.259  1.00  0.00           H  
ATOM    791 2HG  ARG C  46     -42.515  46.123 -96.827  1.00  0.00           H  
ATOM    792 1HD  ARG C  46     -42.228  48.457 -97.631  1.00  0.00           H  
ATOM    793 2HD  ARG C  46     -42.534  49.002 -95.965  1.00  0.00           H  
ATOM    794  HE  ARG C  46     -40.497  48.030 -95.277  1.00  0.00           H  
ATOM    795 1HH1 ARG C  46     -41.062  47.698 -98.728  1.00  0.00           H  
ATOM    796 2HH1 ARG C  46     -39.390  47.335 -99.094  1.00  0.00           H  
ATOM    797 1HH2 ARG C  46     -38.330  47.557 -95.764  1.00  0.00           H  
ATOM    798 2HH2 ARG C  46     -37.843  47.255 -97.417  1.00  0.00           H  
ATOM    799  N   LYS C  47     -47.118  46.217 -98.237  1.00  0.00           N  
ATOM    800  CA  LYS C  47     -48.484  46.480 -98.668  1.00  0.00           C  
ATOM    801  C   LYS C  47     -49.426  45.486 -98.004  1.00  0.00           C  
ATOM    802  O   LYS C  47     -50.515  45.858 -97.551  1.00  0.00           O  
ATOM    803  CB  LYS C  47     -48.581  46.400-100.191  1.00  0.00           C  
ATOM    804  CG  LYS C  47     -49.954  46.710-100.768  1.00  0.00           C  
ATOM    805  CD  LYS C  47     -49.913  46.687-102.293  1.00  0.00           C  
ATOM    806  CE  LYS C  47     -51.302  46.805-102.903  1.00  0.00           C  
ATOM    807  NZ  LYS C  47     -51.916  48.136-102.650  1.00  0.00           N1+
ATOM    808  H   LYS C  47     -46.432  45.935 -98.923  1.00  0.00           H  
ATOM    809  HA  LYS C  47     -48.759  47.486 -98.350  1.00  0.00           H  
ATOM    810 1HB  LYS C  47     -47.872  47.098-100.638  1.00  0.00           H  
ATOM    811 2HB  LYS C  47     -48.305  45.398-100.521  1.00  0.00           H  
ATOM    812 1HG  LYS C  47     -50.673  45.969-100.414  1.00  0.00           H  
ATOM    813 2HG  LYS C  47     -50.277  47.694-100.429  1.00  0.00           H  
ATOM    814 1HD  LYS C  47     -49.302  47.515-102.653  1.00  0.00           H  
ATOM    815 2HD  LYS C  47     -49.463  45.753-102.631  1.00  0.00           H  
ATOM    816 1HE  LYS C  47     -51.240  46.648-103.979  1.00  0.00           H  
ATOM    817 2HE  LYS C  47     -51.951  46.036-102.483  1.00  0.00           H  
ATOM    818 1HZ  LYS C  47     -52.834  48.169-103.072  1.00  0.00           H  
ATOM    819 2HZ  LYS C  47     -51.998  48.286-101.654  1.00  0.00           H  
ATOM    820 3HZ  LYS C  47     -51.336  48.858-103.053  1.00  0.00           H  
ATOM    821  N   SER C  48     -49.020  44.210 -97.948  1.00  0.00           N  
ATOM    822  CA  SER C  48     -49.851  43.192 -97.313  1.00  0.00           C  
ATOM    823  C   SER C  48     -50.057  43.558 -95.854  1.00  0.00           C  
ATOM    824  O   SER C  48     -51.154  43.404 -95.306  1.00  0.00           O  
ATOM    825  CB  SER C  48     -49.207  41.824 -97.427  1.00  0.00           C  
ATOM    826  OG  SER C  48     -50.015  40.839 -96.843  1.00  0.00           O  
ATOM    827  H   SER C  48     -48.132  43.942 -98.347  1.00  0.00           H  
ATOM    828  HA  SER C  48     -50.819  43.172 -97.817  1.00  0.00           H  
ATOM    829 1HB  SER C  48     -49.041  41.586 -98.477  1.00  0.00           H  
ATOM    830 2HB  SER C  48     -48.235  41.838 -96.937  1.00  0.00           H  
ATOM    831  HG  SER C  48     -49.586  40.001 -97.028  1.00  0.00           H  
ATOM    832  N   SER C  49     -48.989  44.031 -95.212  1.00  0.00           N  
ATOM    833  CA  SER C  49     -49.041  44.420 -93.810  1.00  0.00           C  
ATOM    834  C   SER C  49     -50.056  45.540 -93.625  1.00  0.00           C  
ATOM    835  O   SER C  49     -50.833  45.536 -92.663  1.00  0.00           O  
ATOM    836  CB  SER C  49     -47.674  44.868 -93.330  1.00  0.00           C  
ATOM    837  OG  SER C  49     -47.702  45.197 -91.969  1.00  0.00           O  
ATOM    838  H   SER C  49     -48.118  44.122 -95.715  1.00  0.00           H  
ATOM    839  HA  SER C  49     -49.367  43.560 -93.224  1.00  0.00           H  
ATOM    840 1HB  SER C  49     -46.950  44.071 -93.500  1.00  0.00           H  
ATOM    841 2HB  SER C  49     -47.350  45.732 -93.910  1.00  0.00           H  
ATOM    842  HG  SER C  49     -46.808  45.462 -91.742  1.00  0.00           H  
ATOM    843  N   GLU C  50     -50.052  46.512 -94.543  1.00  0.00           N  
ATOM    844  CA  GLU C  50     -51.012  47.609 -94.489  1.00  0.00           C  
ATOM    845  C   GLU C  50     -52.438  47.103 -94.654  1.00  0.00           C  
ATOM    846  O   GLU C  50     -53.360  47.632 -94.023  1.00  0.00           O  
ATOM    847  CB  GLU C  50     -50.690  48.642 -95.571  1.00  0.00           C  
ATOM    848  CG  GLU C  50     -49.428  49.444 -95.324  1.00  0.00           C  
ATOM    849  CD  GLU C  50     -49.549  50.345 -94.110  1.00  0.00           C  
ATOM    850  OE1 GLU C  50     -50.530  51.114 -94.038  1.00  0.00           O  
ATOM    851  OE2 GLU C  50     -48.667  50.283 -93.227  1.00  0.00           O1-
ATOM    852  H   GLU C  50     -49.373  46.488 -95.291  1.00  0.00           H  
ATOM    853  HA  GLU C  50     -50.935  48.088 -93.512  1.00  0.00           H  
ATOM    854 1HB  GLU C  50     -50.582  48.139 -96.532  1.00  0.00           H  
ATOM    855 2HB  GLU C  50     -51.518  49.345 -95.660  1.00  0.00           H  
ATOM    856 1HG  GLU C  50     -48.596  48.756 -95.178  1.00  0.00           H  
ATOM    857 2HG  GLU C  50     -49.215  50.046 -96.206  1.00  0.00           H  
ATOM    858  N   GLU C  51     -52.647  46.084 -95.493  1.00  0.00           N  
ATOM    859  CA  GLU C  51     -54.003  45.566 -95.646  1.00  0.00           C  
ATOM    860  C   GLU C  51     -54.460  44.941 -94.338  1.00  0.00           C  
ATOM    861  O   GLU C  51     -55.623  45.077 -93.940  1.00  0.00           O  
ATOM    862  CB  GLU C  51     -54.057  44.539 -96.778  1.00  0.00           C  
ATOM    863  CG  GLU C  51     -53.916  45.123 -98.172  1.00  0.00           C  
ATOM    864  CD  GLU C  51     -55.100  45.979 -98.562  1.00  0.00           C  
ATOM    865  OE1 GLU C  51     -56.249  45.532 -98.363  1.00  0.00           O  
ATOM    866  OE2 GLU C  51     -54.880  47.099 -99.067  1.00  0.00           O1-
ATOM    867  H   GLU C  51     -51.897  45.664 -96.023  1.00  0.00           H  
ATOM    868  HA  GLU C  51     -54.664  46.397 -95.896  1.00  0.00           H  
ATOM    869 1HB  GLU C  51     -53.260  43.807 -96.643  1.00  0.00           H  
ATOM    870 2HB  GLU C  51     -55.004  44.002 -96.738  1.00  0.00           H  
ATOM    871 1HG  GLU C  51     -53.011  45.728 -98.212  1.00  0.00           H  
ATOM    872 2HG  GLU C  51     -53.807  44.308 -98.887  1.00  0.00           H  
ATOM    873  N   LEU C  52     -53.542  44.250 -93.661  1.00  0.00           N  
ATOM    874  CA  LEU C  52     -53.844  43.608 -92.389  1.00  0.00           C  
ATOM    875  C   LEU C  52     -54.164  44.657 -91.330  1.00  0.00           C  
ATOM    876  O   LEU C  52     -55.053  44.463 -90.493  1.00  0.00           O  
ATOM    877  CB  LEU C  52     -52.662  42.744 -91.931  1.00  0.00           C  
ATOM    878  CG  LEU C  52     -52.860  41.993 -90.608  1.00  0.00           C  
ATOM    879  CD1 LEU C  52     -54.110  41.130 -90.696  1.00  0.00           C  
ATOM    880  CD2 LEU C  52     -51.630  41.147 -90.316  1.00  0.00           C  
ATOM    881  H   LEU C  52     -52.610  44.171 -94.044  1.00  0.00           H  
ATOM    882  HA  LEU C  52     -54.740  43.001 -92.513  1.00  0.00           H  
ATOM    883 1HB  LEU C  52     -52.452  42.005 -92.703  1.00  0.00           H  
ATOM    884 2HB  LEU C  52     -51.786  43.383 -91.822  1.00  0.00           H  
ATOM    885  HG  LEU C  52     -53.006  42.712 -89.801  1.00  0.00           H  
ATOM    886 1HD1 LEU C  52     -54.251  40.596 -89.755  1.00  0.00           H  
ATOM    887 2HD1 LEU C  52     -54.977  41.763 -90.886  1.00  0.00           H  
ATOM    888 3HD1 LEU C  52     -54.000  40.411 -91.507  1.00  0.00           H  
ATOM    889 1HD2 LEU C  52     -51.770  40.614 -89.375  1.00  0.00           H  
ATOM    890 2HD2 LEU C  52     -51.483  40.428 -91.122  1.00  0.00           H  
ATOM    891 3HD2 LEU C  52     -50.754  41.791 -90.241  1.00  0.00           H  
ATOM    892  N   LYS C  53     -53.420  45.768 -91.340  1.00  0.00           N  
ATOM    893  CA  LYS C  53     -53.694  46.882 -90.435  1.00  0.00           C  
ATOM    894  C   LYS C  53     -55.091  47.445 -90.664  1.00  0.00           C  
ATOM    895  O   LYS C  53     -55.801  47.758 -89.701  1.00  0.00           O  
ATOM    896  CB  LYS C  53     -52.649  47.985 -90.609  1.00  0.00           C  
ATOM    897  CG  LYS C  53     -51.275  47.644 -90.046  1.00  0.00           C  
ATOM    898  CD  LYS C  53     -50.291  48.785 -90.261  1.00  0.00           C  
ATOM    899  CE  LYS C  53     -48.913  48.437 -89.719  1.00  0.00           C  
ATOM    900  NZ  LYS C  53     -47.931  49.531 -89.951  1.00  0.00           N1+
ATOM    901  H   LYS C  53     -52.650  45.840 -91.989  1.00  0.00           H  
ATOM    902  HA  LYS C  53     -53.649  46.514 -89.410  1.00  0.00           H  
ATOM    903 1HB  LYS C  53     -52.529  48.210 -91.669  1.00  0.00           H  
ATOM    904 2HB  LYS C  53     -52.995  48.895 -90.118  1.00  0.00           H  
ATOM    905 1HG  LYS C  53     -51.359  47.444 -88.977  1.00  0.00           H  
ATOM    906 2HG  LYS C  53     -50.893  46.749 -90.536  1.00  0.00           H  
ATOM    907 1HD  LYS C  53     -50.210  48.999 -91.327  1.00  0.00           H  
ATOM    908 2HD  LYS C  53     -50.655  49.679 -89.755  1.00  0.00           H  
ATOM    909 1HE  LYS C  53     -48.980  48.247 -88.649  1.00  0.00           H  
ATOM    910 2HE  LYS C  53     -48.549  47.531 -90.204  1.00  0.00           H  
ATOM    911 1HZ  LYS C  53     -47.032  49.262 -89.579  1.00  0.00           H  
ATOM    912 2HZ  LYS C  53     -47.846  49.703 -90.943  1.00  0.00           H  
ATOM    913 3HZ  LYS C  53     -48.248  50.372 -89.490  1.00  0.00           H  
ATOM    914  N   LYS C  54     -55.507  47.588 -91.929  1.00  0.00           N  
ATOM    915  CA  LYS C  54     -56.854  48.082 -92.195  1.00  0.00           C  
ATOM    916  C   LYS C  54     -57.876  47.112 -91.622  1.00  0.00           C  
ATOM    917  O   LYS C  54     -58.912  47.525 -91.090  1.00  0.00           O  
ATOM    918  CB  LYS C  54     -57.082  48.273 -93.695  1.00  0.00           C  
ATOM    919  CG  LYS C  54     -56.368  49.479 -94.291  1.00  0.00           C  
ATOM    920  CD  LYS C  54     -56.840  49.755 -95.711  1.00  0.00           C  
ATOM    921  CE  LYS C  54     -56.214  48.785 -96.702  1.00  0.00           C  
ATOM    922  NZ  LYS C  54     -56.541  49.139 -98.110  1.00  0.00           N1+
ATOM    923  H   LYS C  54     -54.903  47.361 -92.706  1.00  0.00           H  
ATOM    924  HA  LYS C  54     -56.975  49.044 -91.696  1.00  0.00           H  
ATOM    925 1HB  LYS C  54     -56.744  47.385 -94.231  1.00  0.00           H  
ATOM    926 2HB  LYS C  54     -58.149  48.386 -93.890  1.00  0.00           H  
ATOM    927 1HG  LYS C  54     -56.561  50.358 -93.676  1.00  0.00           H  
ATOM    928 2HG  LYS C  54     -55.294  49.295 -94.304  1.00  0.00           H  
ATOM    929 1HD  LYS C  54     -57.926  49.659 -95.759  1.00  0.00           H  
ATOM    930 2HD  LYS C  54     -56.570  50.772 -95.993  1.00  0.00           H  
ATOM    931 1HE  LYS C  54     -55.131  48.790 -96.581  1.00  0.00           H  
ATOM    932 2HE  LYS C  54     -56.574  47.776 -96.502  1.00  0.00           H  
ATOM    933 1HZ  LYS C  54     -56.108  48.473 -98.734  1.00  0.00           H  
ATOM    934 2HZ  LYS C  54     -57.543  49.119 -98.239  1.00  0.00           H  
ATOM    935 3HZ  LYS C  54     -56.194  50.065 -98.314  1.00  0.00           H  
ATOM    936  N   ILE C  55     -57.601  45.813 -91.747  1.00  0.00           N  
ATOM    937  CA  ILE C  55     -58.498  44.794 -91.215  1.00  0.00           C  
ATOM    938  C   ILE C  55     -58.616  44.957 -89.707  1.00  0.00           C  
ATOM    939  O   ILE C  55     -59.710  44.868 -89.138  1.00  0.00           O  
ATOM    940  CB  ILE C  55     -57.999  43.377 -91.552  1.00  0.00           C  
ATOM    941  CG1 ILE C  55     -58.176  43.090 -93.046  1.00  0.00           C  
ATOM    942  CG2 ILE C  55     -58.736  42.341 -90.717  1.00  0.00           C  
ATOM    943  CD1 ILE C  55     -57.465  41.841 -93.516  1.00  0.00           C  
ATOM    944  H   ILE C  55     -56.756  45.527 -92.219  1.00  0.00           H  
ATOM    945  HA  ILE C  55     -59.487  44.946 -91.645  1.00  0.00           H  
ATOM    946  HB  ILE C  55     -56.932  43.307 -91.342  1.00  0.00           H  
ATOM    947 1HG1 ILE C  55     -59.236  42.985 -93.273  1.00  0.00           H  
ATOM    948 2HG1 ILE C  55     -57.800  43.933 -93.625  1.00  0.00           H  
ATOM    949 1HG2 ILE C  55     -58.372  41.345 -90.968  1.00  0.00           H  
ATOM    950 2HG2 ILE C  55     -58.561  42.535 -89.660  1.00  0.00           H  
ATOM    951 3HG2 ILE C  55     -59.805  42.400 -90.925  1.00  0.00           H  
ATOM    952 1HD1 ILE C  55     -57.636  41.705 -94.584  1.00  0.00           H  
ATOM    953 2HD1 ILE C  55     -56.395  41.939 -93.329  1.00  0.00           H  
ATOM    954 3HD1 ILE C  55     -57.850  40.978 -92.974  1.00  0.00           H  
ATOM    955  N   ILE C  56     -57.484  45.189 -89.035  1.00  0.00           N  
ATOM    956  CA  ILE C  56     -57.512  45.353 -87.586  1.00  0.00           C  
ATOM    957  C   ILE C  56     -58.403  46.530 -87.230  1.00  0.00           C  
ATOM    958  O   ILE C  56     -59.187  46.463 -86.275  1.00  0.00           O  
ATOM    959  CB  ILE C  56     -56.099  45.574 -87.016  1.00  0.00           C  
ATOM    960  CG1 ILE C  56     -55.255  44.306 -87.172  1.00  0.00           C  
ATOM    961  CG2 ILE C  56     -56.174  45.990 -85.555  1.00  0.00           C  
ATOM    962  CD1 ILE C  56     -53.783  44.514 -86.900  1.00  0.00           C  
ATOM    963  H   ILE C  56     -56.600  45.254 -89.520  1.00  0.00           H  
ATOM    964  HA  ILE C  56     -57.913  44.442 -87.143  1.00  0.00           H  
ATOM    965  HB  ILE C  56     -55.597  46.358 -87.582  1.00  0.00           H  
ATOM    966 1HG1 ILE C  56     -55.623  43.538 -86.492  1.00  0.00           H  
ATOM    967 2HG1 ILE C  56     -55.362  43.920 -88.187  1.00  0.00           H  
ATOM    968 1HG2 ILE C  56     -55.167  46.141 -85.168  1.00  0.00           H  
ATOM    969 2HG2 ILE C  56     -56.738  46.918 -85.470  1.00  0.00           H  
ATOM    970 3HG2 ILE C  56     -56.670  45.209 -84.979  1.00  0.00           H  
ATOM    971 1HD1 ILE C  56     -53.252  43.571 -87.032  1.00  0.00           H  
ATOM    972 2HD1 ILE C  56     -53.386  45.255 -87.595  1.00  0.00           H  
ATOM    973 3HD1 ILE C  56     -53.649  44.866 -85.879  1.00  0.00           H  
ATOM    974  N   LYS C  57     -58.310  47.620 -87.996  1.00  0.00           N  
ATOM    975  CA  LYS C  57     -59.138  48.785 -87.712  1.00  0.00           C  
ATOM    976  C   LYS C  57     -60.617  48.441 -87.839  1.00  0.00           C  
ATOM    977  O   LYS C  57     -61.450  48.960 -87.086  1.00  0.00           O  
ATOM    978  CB  LYS C  57     -58.781  49.940 -88.649  1.00  0.00           C  
ATOM    979  CG  LYS C  57     -57.422  50.571 -88.380  1.00  0.00           C  
ATOM    980  CD  LYS C  57     -57.131  51.698 -89.360  1.00  0.00           C  
ATOM    981  CE  LYS C  57     -55.770  52.324 -89.098  1.00  0.00           C  
ATOM    982  NZ  LYS C  57     -55.456  53.403 -90.074  1.00  0.00           N1+
ATOM    983  H   LYS C  57     -57.670  47.650 -88.776  1.00  0.00           H  
ATOM    984  HA  LYS C  57     -58.956  49.096 -86.682  1.00  0.00           H  
ATOM    985 1HB  LYS C  57     -58.788  49.588 -89.681  1.00  0.00           H  
ATOM    986 2HB  LYS C  57     -59.536  50.723 -88.565  1.00  0.00           H  
ATOM    987 1HG  LYS C  57     -57.400  50.970 -87.365  1.00  0.00           H  
ATOM    988 2HG  LYS C  57     -56.644  49.813 -88.470  1.00  0.00           H  
ATOM    989 1HD  LYS C  57     -57.153  51.308 -90.379  1.00  0.00           H  
ATOM    990 2HD  LYS C  57     -57.898  52.467 -89.268  1.00  0.00           H  
ATOM    991 1HE  LYS C  57     -55.750  52.743 -88.093  1.00  0.00           H  
ATOM    992 2HE  LYS C  57     -54.998  51.558 -89.163  1.00  0.00           H  
ATOM    993 1HZ  LYS C  57     -54.547  53.791 -89.866  1.00  0.00           H  
ATOM    994 2HZ  LYS C  57     -55.453  53.021 -91.009  1.00  0.00           H  
ATOM    995 3HZ  LYS C  57     -56.155  54.129 -90.009  1.00  0.00           H  
ATOM    996  N   GLU C  58     -60.963  47.567 -88.792  1.00  0.00           N  
ATOM    997  CA  GLU C  58     -62.359  47.173 -88.961  1.00  0.00           C  
ATOM    998  C   GLU C  58     -62.845  46.347 -87.775  1.00  0.00           C  
ATOM    999  O   GLU C  58     -64.019  46.427 -87.398  1.00  0.00           O  
ATOM   1000  CB  GLU C  58     -62.537  46.378 -90.256  1.00  0.00           C  
ATOM   1001  CG  GLU C  58     -62.354  47.196 -91.526  1.00  0.00           C  
ATOM   1002  CD  GLU C  58     -62.669  46.418 -92.773  1.00  0.00           C  
ATOM   1003  OE1 GLU C  58     -63.273  45.378 -92.665  1.00  0.00           O  
ATOM   1004  OE2 GLU C  58     -62.305  46.864 -93.836  1.00  0.00           O1-
ATOM   1005  H   GLU C  58     -60.263  47.171 -89.403  1.00  0.00           H  
ATOM   1006  HA  GLU C  58     -62.970  48.075 -89.003  1.00  0.00           H  
ATOM   1007 1HB  GLU C  58     -61.821  45.557 -90.280  1.00  0.00           H  
ATOM   1008 2HB  GLU C  58     -63.536  45.941 -90.280  1.00  0.00           H  
ATOM   1009 1HG  GLU C  58     -63.005  48.068 -91.482  1.00  0.00           H  
ATOM   1010 2HG  GLU C  58     -61.324  47.547 -91.574  1.00  0.00           H  
ATOM   1011  N   VAL C  59     -61.956  45.541 -87.185  1.00  0.00           N  
ATOM   1012  CA  VAL C  59     -62.321  44.751 -86.011  1.00  0.00           C  
ATOM   1013  C   VAL C  59     -62.609  45.680 -84.840  1.00  0.00           C  
ATOM   1014  O   VAL C  59     -63.541  45.459 -84.057  1.00  0.00           O  
ATOM   1015  CB  VAL C  59     -61.223  43.726 -85.675  1.00  0.00           C  
ATOM   1016  CG1 VAL C  59     -61.543  43.026 -84.366  1.00  0.00           C  
ATOM   1017  CG2 VAL C  59     -61.085  42.715 -86.799  1.00  0.00           C  
ATOM   1018  H   VAL C  59     -61.018  45.473 -87.552  1.00  0.00           H  
ATOM   1019  HA  VAL C  59     -63.243  44.211 -86.230  1.00  0.00           H  
ATOM   1020  HB  VAL C  59     -60.277  44.250 -85.543  1.00  0.00           H  
ATOM   1021 1HG1 VAL C  59     -60.759  42.303 -84.139  1.00  0.00           H  
ATOM   1022 2HG1 VAL C  59     -61.600  43.762 -83.564  1.00  0.00           H  
ATOM   1023 3HG1 VAL C  59     -62.498  42.509 -84.454  1.00  0.00           H  
ATOM   1024 1HG2 VAL C  59     -60.304  41.997 -86.548  1.00  0.00           H  
ATOM   1025 2HG2 VAL C  59     -62.031  42.191 -86.936  1.00  0.00           H  
ATOM   1026 3HG2 VAL C  59     -60.819  43.232 -87.722  1.00  0.00           H  
ATOM   1027  N   GLU C  60     -61.796  46.731 -84.705  1.00  0.00           N  
ATOM   1028  CA  GLU C  60     -62.016  47.752 -83.688  1.00  0.00           C  
ATOM   1029  C   GLU C  60     -63.359  48.442 -83.901  1.00  0.00           C  
ATOM   1030  O   GLU C  60     -64.063  48.759 -82.935  1.00  0.00           O  
ATOM   1031  CB  GLU C  60     -60.887  48.785 -83.711  1.00  0.00           C  
ATOM   1032  CG  GLU C  60     -59.545  48.261 -83.219  1.00  0.00           C  
ATOM   1033  CD  GLU C  60     -58.444  49.279 -83.327  1.00  0.00           C  
ATOM   1034  OE1 GLU C  60     -58.683  50.328 -83.874  1.00  0.00           O  
ATOM   1035  OE2 GLU C  60     -57.363  49.006 -82.861  1.00  0.00           O1-
ATOM   1036  H   GLU C  60     -61.005  46.819 -85.327  1.00  0.00           H  
ATOM   1037  HA  GLU C  60     -62.046  47.267 -82.712  1.00  0.00           H  
ATOM   1038 1HB  GLU C  60     -60.750  49.152 -84.728  1.00  0.00           H  
ATOM   1039 2HB  GLU C  60     -61.161  49.637 -83.090  1.00  0.00           H  
ATOM   1040 1HG  GLU C  60     -59.645  47.959 -82.177  1.00  0.00           H  
ATOM   1041 2HG  GLU C  60     -59.277  47.379 -83.800  1.00  0.00           H  
ATOM   1042  N   LYS C  61     -63.720  48.695 -85.160  1.00  0.00           N  
ATOM   1043  CA  LYS C  61     -65.026  49.276 -85.456  1.00  0.00           C  
ATOM   1044  C   LYS C  61     -66.144  48.349 -84.989  1.00  0.00           C  
ATOM   1045  O   LYS C  61     -67.146  48.805 -84.424  1.00  0.00           O  
ATOM   1046  CB  LYS C  61     -65.164  49.560 -86.953  1.00  0.00           C  
ATOM   1047  CG  LYS C  61     -64.303  50.712 -87.456  1.00  0.00           C  
ATOM   1048  CD  LYS C  61     -64.478  50.919 -88.953  1.00  0.00           C  
ATOM   1049  CE  LYS C  61     -63.608  52.059 -89.460  1.00  0.00           C  
ATOM   1050  NZ  LYS C  61     -63.739  52.248 -90.930  1.00  0.00           N1+
ATOM   1051  H   LYS C  61     -63.091  48.487 -85.922  1.00  0.00           H  
ATOM   1052  HA  LYS C  61     -65.119  50.215 -84.909  1.00  0.00           H  
ATOM   1053 1HB  LYS C  61     -64.894  48.668 -87.519  1.00  0.00           H  
ATOM   1054 2HB  LYS C  61     -66.203  49.793 -87.185  1.00  0.00           H  
ATOM   1055 1HG  LYS C  61     -64.582  51.629 -86.936  1.00  0.00           H  
ATOM   1056 2HG  LYS C  61     -63.255  50.500 -87.247  1.00  0.00           H  
ATOM   1057 1HD  LYS C  61     -64.207  50.003 -89.481  1.00  0.00           H  
ATOM   1058 2HD  LYS C  61     -65.522  51.147 -89.169  1.00  0.00           H  
ATOM   1059 1HE  LYS C  61     -63.893  52.984 -88.961  1.00  0.00           H  
ATOM   1060 2HE  LYS C  61     -62.564  51.853 -89.225  1.00  0.00           H  
ATOM   1061 1HZ  LYS C  61     -63.148  53.012 -91.226  1.00  0.00           H  
ATOM   1062 2HZ  LYS C  61     -63.459  51.402 -91.406  1.00  0.00           H  
ATOM   1063 3HZ  LYS C  61     -64.700  52.459 -91.159  1.00  0.00           H  
ATOM   1064  N   ILE C  62     -66.008  47.048 -85.247  1.00  0.00           N  
ATOM   1065  CA  ILE C  62     -67.007  46.088 -84.784  1.00  0.00           C  
ATOM   1066  C   ILE C  62     -67.106  46.120 -83.264  1.00  0.00           C  
ATOM   1067  O   ILE C  62     -68.206  46.113 -82.695  1.00  0.00           O  
ATOM   1068  CB  ILE C  62     -66.667  44.661 -85.252  1.00  0.00           C  
ATOM   1069  CG1 ILE C  62     -66.794  44.554 -86.774  1.00  0.00           C  
ATOM   1070  CG2 ILE C  62     -67.571  43.647 -84.567  1.00  0.00           C  
ATOM   1071  CD1 ILE C  62     -66.157  43.311 -87.354  1.00  0.00           C  
ATOM   1072  H   ILE C  62     -65.208  46.714 -85.766  1.00  0.00           H  
ATOM   1073  HA  ILE C  62     -67.979  46.383 -85.179  1.00  0.00           H  
ATOM   1074  HB  ILE C  62     -65.630  44.434 -85.005  1.00  0.00           H  
ATOM   1075 1HG1 ILE C  62     -67.847  44.560 -87.053  1.00  0.00           H  
ATOM   1076 2HG1 ILE C  62     -66.328  45.423 -87.240  1.00  0.00           H  
ATOM   1077 1HG2 ILE C  62     -67.317  42.644 -84.909  1.00  0.00           H  
ATOM   1078 2HG2 ILE C  62     -67.433  43.708 -83.488  1.00  0.00           H  
ATOM   1079 3HG2 ILE C  62     -68.611  43.862 -84.812  1.00  0.00           H  
ATOM   1080 1HD1 ILE C  62     -66.288  43.307 -88.436  1.00  0.00           H  
ATOM   1081 2HD1 ILE C  62     -65.093  43.303 -87.116  1.00  0.00           H  
ATOM   1082 3HD1 ILE C  62     -66.631  42.428 -86.928  1.00  0.00           H  
ATOM   1083  N   LEU C  63     -65.957  46.159 -82.584  1.00  0.00           N  
ATOM   1084  CA  LEU C  63     -65.941  46.160 -81.125  1.00  0.00           C  
ATOM   1085  C   LEU C  63     -66.658  47.366 -80.531  1.00  0.00           C  
ATOM   1086  O   LEU C  63     -67.466  47.218 -79.607  1.00  0.00           O  
ATOM   1087  CB  LEU C  63     -64.493  46.131 -80.621  1.00  0.00           C  
ATOM   1088  CG  LEU C  63     -64.308  46.348 -79.114  1.00  0.00           C  
ATOM   1089  CD1 LEU C  63     -65.020  45.239 -78.350  1.00  0.00           C  
ATOM   1090  CD2 LEU C  63     -62.824  46.375 -78.782  1.00  0.00           C  
ATOM   1091  H   LEU C  63     -65.081  46.188 -83.086  1.00  0.00           H  
ATOM   1092  HA  LEU C  63     -66.469  45.275 -80.772  1.00  0.00           H  
ATOM   1093 1HB  LEU C  63     -64.057  45.165 -80.872  1.00  0.00           H  
ATOM   1094 2HB  LEU C  63     -63.929  46.907 -81.139  1.00  0.00           H  
ATOM   1095  HG  LEU C  63     -64.762  47.296 -78.824  1.00  0.00           H  
ATOM   1096 1HD1 LEU C  63     -64.889  45.394 -77.279  1.00  0.00           H  
ATOM   1097 2HD1 LEU C  63     -66.083  45.255 -78.591  1.00  0.00           H  
ATOM   1098 3HD1 LEU C  63     -64.598  44.275 -78.631  1.00  0.00           H  
ATOM   1099 1HD2 LEU C  63     -62.693  46.530 -77.711  1.00  0.00           H  
ATOM   1100 2HD2 LEU C  63     -62.369  45.427 -79.070  1.00  0.00           H  
ATOM   1101 3HD2 LEU C  63     -62.344  47.188 -79.328  1.00  0.00           H  
ATOM   1102  N   ARG C  64     -66.354  48.573 -81.015  1.00  0.00           N  
ATOM   1103  CA  ARG C  64     -66.937  49.759 -80.393  1.00  0.00           C  
ATOM   1104  C   ARG C  64     -68.459  49.783 -80.517  1.00  0.00           C  
ATOM   1105  O   ARG C  64     -69.149  50.297 -79.628  1.00  0.00           O  
ATOM   1106  CB  ARG C  64     -66.365  51.021 -81.022  1.00  0.00           C  
ATOM   1107  CG  ARG C  64     -66.893  52.322 -80.439  1.00  0.00           C  
ATOM   1108  CD  ARG C  64     -66.499  52.486 -79.016  1.00  0.00           C  
ATOM   1109  NE  ARG C  64     -66.964  53.750 -78.467  1.00  0.00           N  
ATOM   1110  CZ  ARG C  64     -66.879  54.097 -77.168  1.00  0.00           C  
ATOM   1111  NH1 ARG C  64     -66.344  53.267 -76.299  1.00  0.00           N1+
ATOM   1112  NH2 ARG C  64     -67.332  55.272 -76.767  1.00  0.00           N  
ATOM   1113  H   ARG C  64     -65.730  48.686 -81.801  1.00  0.00           H  
ATOM   1114  HA  ARG C  64     -66.705  49.740 -79.328  1.00  0.00           H  
ATOM   1115 1HB  ARG C  64     -65.282  51.025 -80.908  1.00  0.00           H  
ATOM   1116 2HB  ARG C  64     -66.582  51.026 -82.090  1.00  0.00           H  
ATOM   1117 1HG  ARG C  64     -66.493  53.164 -81.005  1.00  0.00           H  
ATOM   1118 2HG  ARG C  64     -67.982  52.331 -80.496  1.00  0.00           H  
ATOM   1119 1HD  ARG C  64     -66.928  51.679 -78.424  1.00  0.00           H  
ATOM   1120 2HD  ARG C  64     -65.413  52.459 -78.934  1.00  0.00           H  
ATOM   1121  HE  ARG C  64     -67.381  54.415 -79.105  1.00  0.00           H  
ATOM   1122 1HH1 ARG C  64     -65.998  52.369 -76.606  1.00  0.00           H  
ATOM   1123 2HH1 ARG C  64     -66.280  53.527 -75.326  1.00  0.00           H  
ATOM   1124 1HH2 ARG C  64     -67.742  55.910 -77.434  1.00  0.00           H  
ATOM   1125 2HH2 ARG C  64     -67.268  55.532 -75.794  1.00  0.00           H  
ATOM   1126  N   LYS C  65     -69.000  49.248 -81.618  1.00  0.00           N  
ATOM   1127  CA  LYS C  65     -70.449  49.139 -81.756  1.00  0.00           C  
ATOM   1128  C   LYS C  65     -71.070  48.215 -80.714  1.00  0.00           C  
ATOM   1129  O   LYS C  65     -72.143  48.508 -80.174  1.00  0.00           O  
ATOM   1130  CB  LYS C  65     -70.808  48.649 -83.160  1.00  0.00           C  
ATOM   1131  CG  LYS C  65     -72.303  48.533 -83.423  1.00  0.00           C  
ATOM   1132  CD  LYS C  65     -72.584  48.190 -84.878  1.00  0.00           C  
ATOM   1133  CE  LYS C  65     -72.181  46.758 -85.198  1.00  0.00           C  
ATOM   1134  NZ  LYS C  65     -72.550  46.373 -86.587  1.00  0.00           N1+
ATOM   1135  H   LYS C  65     -68.408  48.914 -82.365  1.00  0.00           H  
ATOM   1136  HA  LYS C  65     -70.888  50.125 -81.598  1.00  0.00           H  
ATOM   1137 1HB  LYS C  65     -70.390  49.331 -83.901  1.00  0.00           H  
ATOM   1138 2HB  LYS C  65     -70.361  47.669 -83.329  1.00  0.00           H  
ATOM   1139 1HG  LYS C  65     -72.725  47.754 -82.787  1.00  0.00           H  
ATOM   1140 2HG  LYS C  65     -72.789  49.478 -83.181  1.00  0.00           H  
ATOM   1141 1HD  LYS C  65     -73.648  48.314 -85.083  1.00  0.00           H  
ATOM   1142 2HD  LYS C  65     -72.026  48.867 -85.525  1.00  0.00           H  
ATOM   1143 1HE  LYS C  65     -71.105  46.647 -85.077  1.00  0.00           H  
ATOM   1144 2HE  LYS C  65     -72.674  46.078 -84.503  1.00  0.00           H  
ATOM   1145 1HZ  LYS C  65     -72.267  45.418 -86.759  1.00  0.00           H  
ATOM   1146 2HZ  LYS C  65     -73.550  46.454 -86.705  1.00  0.00           H  
ATOM   1147 3HZ  LYS C  65     -72.083  46.984 -87.241  1.00  0.00           H  
ATOM   1148  N   VAL C  66     -70.418  47.085 -80.422  1.00  0.00           N  
ATOM   1149  CA  VAL C  66     -70.944  46.191 -79.394  1.00  0.00           C  
ATOM   1150  C   VAL C  66     -70.873  46.838 -78.015  1.00  0.00           C  
ATOM   1151  O   VAL C  66     -71.797  46.707 -77.202  1.00  0.00           O  
ATOM   1152  CB  VAL C  66     -70.154  44.869 -79.378  1.00  0.00           C  
ATOM   1153  CG1 VAL C  66     -70.602  43.994 -78.217  1.00  0.00           C  
ATOM   1154  CG2 VAL C  66     -70.334  44.142 -80.702  1.00  0.00           C  
ATOM   1155  H   VAL C  66     -69.564  46.836 -80.901  1.00  0.00           H  
ATOM   1156  HA  VAL C  66     -72.001  46.015 -79.596  1.00  0.00           H  
ATOM   1157  HB  VAL C  66     -69.097  45.090 -79.225  1.00  0.00           H  
ATOM   1158 1HG1 VAL C  66     -70.033  43.064 -78.221  1.00  0.00           H  
ATOM   1159 2HG1 VAL C  66     -70.430  44.520 -77.278  1.00  0.00           H  
ATOM   1160 3HG1 VAL C  66     -71.663  43.769 -78.320  1.00  0.00           H  
ATOM   1161 1HG2 VAL C  66     -69.772  43.209 -80.685  1.00  0.00           H  
ATOM   1162 2HG2 VAL C  66     -71.391  43.927 -80.858  1.00  0.00           H  
ATOM   1163 3HG2 VAL C  66     -69.968  44.770 -81.515  1.00  0.00           H  
ATOM   1164  N   GLU C  67     -69.780  47.557 -77.734  1.00  0.00           N  
ATOM   1165  CA  GLU C  67     -69.625  48.235 -76.450  1.00  0.00           C  
ATOM   1166  C   GLU C  67     -70.743  49.230 -76.181  1.00  0.00           C  
ATOM   1167  O   GLU C  67     -71.236  49.323 -75.050  1.00  0.00           O  
ATOM   1168  CB  GLU C  67     -68.276  48.956 -76.395  1.00  0.00           C  
ATOM   1169  CG  GLU C  67     -67.072  48.030 -76.305  1.00  0.00           C  
ATOM   1170  CD  GLU C  67     -65.763  48.768 -76.334  1.00  0.00           C  
ATOM   1171  OE1 GLU C  67     -65.778  49.959 -76.533  1.00  0.00           O  
ATOM   1172  OE2 GLU C  67     -64.745  48.141 -76.156  1.00  0.00           O1-
ATOM   1173  H   GLU C  67     -69.046  47.635 -78.423  1.00  0.00           H  
ATOM   1174  HA  GLU C  67     -69.679  47.489 -75.656  1.00  0.00           H  
ATOM   1175 1HB  GLU C  67     -68.157  49.574 -77.285  1.00  0.00           H  
ATOM   1176 2HB  GLU C  67     -68.253  49.619 -75.530  1.00  0.00           H  
ATOM   1177 1HG  GLU C  67     -67.133  47.459 -75.378  1.00  0.00           H  
ATOM   1178 2HG  GLU C  67     -67.105  47.326 -77.135  1.00  0.00           H  
ATOM   1179  N   LEU C  68     -71.157  49.980 -77.202  1.00  0.00           N  
ATOM   1180  CA  LEU C  68     -72.270  50.904 -77.036  1.00  0.00           C  
ATOM   1181  C   LEU C  68     -73.548  50.180 -76.635  1.00  0.00           C  
ATOM   1182  O   LEU C  68     -74.335  50.700 -75.836  1.00  0.00           O  
ATOM   1183  CB  LEU C  68     -72.506  51.682 -78.336  1.00  0.00           C  
ATOM   1184  CG  LEU C  68     -71.414  52.691 -78.715  1.00  0.00           C  
ATOM   1185  CD1 LEU C  68     -71.590  53.109 -80.169  1.00  0.00           C  
ATOM   1186  CD2 LEU C  68     -71.489  53.894 -77.788  1.00  0.00           C  
ATOM   1187  H   LEU C  68     -70.703  49.913 -78.102  1.00  0.00           H  
ATOM   1188  HA  LEU C  68     -72.025  51.598 -76.231  1.00  0.00           H  
ATOM   1189 1HB  LEU C  68     -72.598  50.971 -79.155  1.00  0.00           H  
ATOM   1190 2HB  LEU C  68     -73.445  52.228 -78.249  1.00  0.00           H  
ATOM   1191  HG  LEU C  68     -70.435  52.220 -78.620  1.00  0.00           H  
ATOM   1192 1HD1 LEU C  68     -70.814  53.825 -80.438  1.00  0.00           H  
ATOM   1193 2HD1 LEU C  68     -71.512  52.232 -80.812  1.00  0.00           H  
ATOM   1194 3HD1 LEU C  68     -72.569  53.569 -80.299  1.00  0.00           H  
ATOM   1195 1HD2 LEU C  68     -70.712  54.610 -78.056  1.00  0.00           H  
ATOM   1196 2HD2 LEU C  68     -72.467  54.366 -77.883  1.00  0.00           H  
ATOM   1197 3HD2 LEU C  68     -71.342  53.569 -76.757  1.00  0.00           H  
ATOM   1198  N   LYS C  69     -73.776  48.983 -77.180  1.00  0.00           N  
ATOM   1199  CA  LYS C  69     -74.996  48.248 -76.856  1.00  0.00           C  
ATOM   1200  C   LYS C  69     -74.983  47.788 -75.401  1.00  0.00           C  
ATOM   1201  O   LYS C  69     -75.994  47.896 -74.696  1.00  0.00           O  
ATOM   1202  CB  LYS C  69     -75.164  47.047 -77.788  1.00  0.00           C  
ATOM   1203  CG  LYS C  69     -76.427  46.232 -77.543  1.00  0.00           C  
ATOM   1204  CD  LYS C  69     -77.678  47.060 -77.800  1.00  0.00           C  
ATOM   1205  CE  LYS C  69     -78.921  46.185 -77.851  1.00  0.00           C  
ATOM   1206  NZ  LYS C  69     -79.157  45.478 -76.562  1.00  0.00           N1+
ATOM   1207  H   LYS C  69     -73.110  48.573 -77.819  1.00  0.00           H  
ATOM   1208  HA  LYS C  69     -75.844  48.924 -76.957  1.00  0.00           H  
ATOM   1209 1HB  LYS C  69     -75.183  47.389 -78.823  1.00  0.00           H  
ATOM   1210 2HB  LYS C  69     -74.309  46.379 -77.679  1.00  0.00           H  
ATOM   1211 1HG  LYS C  69     -76.434  45.364 -78.202  1.00  0.00           H  
ATOM   1212 2HG  LYS C  69     -76.440  45.883 -76.511  1.00  0.00           H  
ATOM   1213 1HD  LYS C  69     -77.795  47.799 -77.006  1.00  0.00           H  
ATOM   1214 2HD  LYS C  69     -77.577  47.586 -78.750  1.00  0.00           H  
ATOM   1215 1HE  LYS C  69     -79.790  46.801 -78.078  1.00  0.00           H  
ATOM   1216 2HE  LYS C  69     -78.812  45.443 -78.642  1.00  0.00           H  
ATOM   1217 1HZ  LYS C  69     -79.989  44.910 -76.637  1.00  0.00           H  
ATOM   1218 2HZ  LYS C  69     -78.364  44.889 -76.351  1.00  0.00           H  
ATOM   1219 3HZ  LYS C  69     -79.279  46.156 -75.824  1.00  0.00           H  
ATOM   1220  N   LEU C  70     -73.846  47.269 -74.925  1.00  0.00           N  
ATOM   1221  CA  LEU C  70     -73.770  46.830 -73.532  1.00  0.00           C  
ATOM   1222  C   LEU C  70     -74.082  47.970 -72.575  1.00  0.00           C  
ATOM   1223  O   LEU C  70     -74.808  47.791 -71.597  1.00  0.00           O  
ATOM   1224  CB  LEU C  70     -72.375  46.269 -73.228  1.00  0.00           C  
ATOM   1225  CG  LEU C  70     -72.127  44.824 -73.679  1.00  0.00           C  
ATOM   1226  CD1 LEU C  70     -70.633  44.530 -73.645  1.00  0.00           C  
ATOM   1227  CD2 LEU C  70     -72.892  43.871 -72.772  1.00  0.00           C  
ATOM   1228  H   LEU C  70     -73.032  47.174 -75.516  1.00  0.00           H  
ATOM   1229  HA  LEU C  70     -74.506  46.042 -73.377  1.00  0.00           H  
ATOM   1230 1HB  LEU C  70     -71.633  46.900 -73.716  1.00  0.00           H  
ATOM   1231 2HB  LEU C  70     -72.209  46.314 -72.152  1.00  0.00           H  
ATOM   1232  HG  LEU C  70     -72.468  44.699 -74.707  1.00  0.00           H  
ATOM   1233 1HD1 LEU C  70     -70.457  43.503 -73.966  1.00  0.00           H  
ATOM   1234 2HD1 LEU C  70     -70.113  45.213 -74.317  1.00  0.00           H  
ATOM   1235 3HD1 LEU C  70     -70.259  44.663 -72.631  1.00  0.00           H  
ATOM   1236 1HD2 LEU C  70     -72.716  42.843 -73.093  1.00  0.00           H  
ATOM   1237 2HD2 LEU C  70     -72.550  43.994 -71.744  1.00  0.00           H  
ATOM   1238 3HD2 LEU C  70     -73.958  44.091 -72.829  1.00  0.00           H  
ATOM   1239  N   ARG C  71     -73.535  49.157 -72.847  1.00  0.00           N  
ATOM   1240  CA  ARG C  71     -73.757  50.295 -71.961  1.00  0.00           C  
ATOM   1241  C   ARG C  71     -75.231  50.671 -71.894  1.00  0.00           C  
ATOM   1242  O   ARG C  71     -75.747  51.010 -70.829  1.00  0.00           O  
ATOM   1243  CB  ARG C  71     -72.953  51.500 -72.427  1.00  0.00           C  
ATOM   1244  CG  ARG C  71     -71.448  51.372 -72.249  1.00  0.00           C  
ATOM   1245  CD  ARG C  71     -70.712  52.370 -73.066  1.00  0.00           C  
ATOM   1246  NE  ARG C  71     -70.961  53.730 -72.616  1.00  0.00           N  
ATOM   1247  CZ  ARG C  71     -70.649  54.837 -73.317  1.00  0.00           C  
ATOM   1248  NH1 ARG C  71     -70.079  54.730 -74.496  1.00  0.00           N1+
ATOM   1249  NH2 ARG C  71     -70.917  56.032 -72.819  1.00  0.00           N  
ATOM   1250  H   ARG C  71     -72.962  49.278 -73.670  1.00  0.00           H  
ATOM   1251  HA  ARG C  71     -73.434  50.020 -70.957  1.00  0.00           H  
ATOM   1252 1HB  ARG C  71     -73.145  51.678 -73.484  1.00  0.00           H  
ATOM   1253 2HB  ARG C  71     -73.276  52.386 -71.882  1.00  0.00           H  
ATOM   1254 1HG  ARG C  71     -71.191  51.530 -71.201  1.00  0.00           H  
ATOM   1255 2HG  ARG C  71     -71.129  50.375 -72.554  1.00  0.00           H  
ATOM   1256 1HD  ARG C  71     -69.641  52.178 -72.996  1.00  0.00           H  
ATOM   1257 2HD  ARG C  71     -71.027  52.292 -74.106  1.00  0.00           H  
ATOM   1258  HE  ARG C  71     -71.398  53.853 -71.712  1.00  0.00           H  
ATOM   1259 1HH1 ARG C  71     -69.874  53.816 -74.877  1.00  0.00           H  
ATOM   1260 2HH1 ARG C  71     -69.845  55.559 -75.022  1.00  0.00           H  
ATOM   1261 1HH2 ARG C  71     -71.355  56.115 -71.912  1.00  0.00           H  
ATOM   1262 2HH2 ARG C  71     -70.683  56.861 -73.344  1.00  0.00           H  
ATOM   1263  N   ILE C  72     -75.932  50.617 -73.030  1.00  0.00           N  
ATOM   1264  CA  ILE C  72     -77.365  50.898 -73.021  1.00  0.00           C  
ATOM   1265  C   ILE C  72     -78.147  49.819 -72.277  1.00  0.00           C  
ATOM   1266  O   ILE C  72     -79.115  50.113 -71.576  1.00  0.00           O  
ATOM   1267  CB  ILE C  72     -77.906  51.022 -74.457  1.00  0.00           C  
ATOM   1268  CG1 ILE C  72     -77.329  52.266 -75.139  1.00  0.00           C  
ATOM   1269  CG2 ILE C  72     -79.426  51.071 -74.451  1.00  0.00           C  
ATOM   1270  CD1 ILE C  72     -77.461  52.253 -76.645  1.00  0.00           C  
ATOM   1271  H   ILE C  72     -75.482  50.383 -73.903  1.00  0.00           H  
ATOM   1272  HA  ILE C  72     -77.529  51.842 -72.500  1.00  0.00           H  
ATOM   1273  HB  ILE C  72     -77.581  50.163 -75.043  1.00  0.00           H  
ATOM   1274 1HG1 ILE C  72     -77.832  53.155 -74.760  1.00  0.00           H  
ATOM   1275 2HG1 ILE C  72     -76.271  52.359 -74.892  1.00  0.00           H  
ATOM   1276 1HG2 ILE C  72     -79.791  51.159 -75.474  1.00  0.00           H  
ATOM   1277 2HG2 ILE C  72     -79.817  50.158 -74.004  1.00  0.00           H  
ATOM   1278 3HG2 ILE C  72     -79.760  51.931 -73.871  1.00  0.00           H  
ATOM   1279 1HD1 ILE C  72     -77.030  53.166 -77.056  1.00  0.00           H  
ATOM   1280 2HD1 ILE C  72     -76.934  51.389 -77.050  1.00  0.00           H  
ATOM   1281 3HD1 ILE C  72     -78.514  52.196 -76.917  1.00  0.00           H  
ATOM   1282  N   ASP C  73     -77.742  48.553 -72.416  1.00  0.00           N  
ATOM   1283  CA  ASP C  73     -78.424  47.475 -71.705  1.00  0.00           C  
ATOM   1284  C   ASP C  73     -78.125  47.533 -70.210  1.00  0.00           C  
ATOM   1285  O   ASP C  73     -79.017  47.349 -69.381  1.00  0.00           O  
ATOM   1286  CB  ASP C  73     -78.006  46.113 -72.264  1.00  0.00           C  
ATOM   1287  CG  ASP C  73     -78.557  45.851 -73.660  1.00  0.00           C  
ATOM   1288  OD1 ASP C  73     -79.465  46.541 -74.058  1.00  0.00           O  
ATOM   1289  OD2 ASP C  73     -78.064  44.963 -74.314  1.00  0.00           O1-
ATOM   1290  H   ASP C  73     -76.960  48.330 -73.015  1.00  0.00           H  
ATOM   1291  HA  ASP C  73     -79.499  47.588 -71.854  1.00  0.00           H  
ATOM   1292 1HB  ASP C  73     -76.918  46.053 -72.301  1.00  0.00           H  
ATOM   1293 2HB  ASP C  73     -78.355  45.323 -71.598  1.00  0.00           H  
ATOM   1294  N   LYS C  74     -76.863  47.790 -69.848  1.00  0.00           N  
ATOM   1295  CA  LYS C  74     -76.485  47.815 -68.437  1.00  0.00           C  
ATOM   1296  C   LYS C  74     -77.165  48.963 -67.702  1.00  0.00           C  
ATOM   1297  O   LYS C  74     -77.559  48.824 -66.544  1.00  0.00           O  
ATOM   1298  CB  LYS C  74     -74.967  47.925 -68.291  1.00  0.00           C  
ATOM   1299  CG  LYS C  74     -74.202  46.674 -68.702  1.00  0.00           C  
ATOM   1300  CD  LYS C  74     -72.704  46.853 -68.509  1.00  0.00           C  
ATOM   1301  CE  LYS C  74     -71.935  45.624 -68.970  1.00  0.00           C  
ATOM   1302  NZ  LYS C  74     -72.246  44.429 -68.139  1.00  0.00           N1+
ATOM   1303  H   LYS C  74     -76.159  47.969 -70.549  1.00  0.00           H  
ATOM   1304  HA  LYS C  74     -76.813  46.883 -67.974  1.00  0.00           H  
ATOM   1305 1HB  LYS C  74     -74.602  48.755 -68.898  1.00  0.00           H  
ATOM   1306 2HB  LYS C  74     -74.716  48.144 -67.253  1.00  0.00           H  
ATOM   1307 1HG  LYS C  74     -74.539  45.828 -68.102  1.00  0.00           H  
ATOM   1308 2HG  LYS C  74     -74.401  46.454 -69.751  1.00  0.00           H  
ATOM   1309 1HD  LYS C  74     -72.364  47.719 -69.079  1.00  0.00           H  
ATOM   1310 2HD  LYS C  74     -72.491  47.028 -67.454  1.00  0.00           H  
ATOM   1311 1HE  LYS C  74     -72.186  45.405 -70.007  1.00  0.00           H  
ATOM   1312 2HE  LYS C  74     -70.864  45.821 -68.912  1.00  0.00           H  
ATOM   1313 1HZ  LYS C  74     -71.717  43.637 -68.476  1.00  0.00           H  
ATOM   1314 2HZ  LYS C  74     -72.000  44.613 -67.177  1.00  0.00           H  
ATOM   1315 3HZ  LYS C  74     -73.233  44.224 -68.200  1.00  0.00           H  
ATOM   1316  N   ALA C  75     -77.316  50.140 -68.377  1.00  0.00           N  
ATOM   1317  CA  ALA C  75     -77.969  51.320 -67.821  1.00  0.00           C  
ATOM   1318  C   ALA C  75     -79.467  51.096 -67.660  1.00  0.00           C  
ATOM   1319  O   ALA C  75     -80.067  51.533 -66.678  1.00  0.00           O  
ATOM   1320  CB  ALA C  75     -77.707  52.534 -68.701  1.00  0.00           C  
ATOM   1321  H   ALA C  75     -76.948  50.178 -69.316  1.00  0.00           H  
ATOM   1322  HA  ALA C  75     -77.545  51.519 -66.836  1.00  0.00           H  
ATOM   1323 1HB  ALA C  75     -78.201  53.406 -68.273  1.00  0.00           H  
ATOM   1324 2HB  ALA C  75     -76.634  52.716 -68.759  1.00  0.00           H  
ATOM   1325 3HB  ALA C  75     -78.098  52.349 -69.700  1.00  0.00           H  
ATOM   1326  N   ARG C  76     -80.065  50.414 -68.630  1.00  0.00           N  
ATOM   1327  CA  ARG C  76     -81.495  50.131 -68.599  1.00  0.00           C  
ATOM   1328  C   ARG C  76     -81.868  49.311 -67.371  1.00  0.00           C  
ATOM   1329  O   ARG C  76     -82.920  49.522 -66.767  1.00  0.00           O  
ATOM   1330  CB  ARG C  76     -81.921  49.382 -69.854  1.00  0.00           C  
ATOM   1331  CG  ARG C  76     -83.395  49.017 -69.912  1.00  0.00           C  
ATOM   1332  CD  ARG C  76     -83.697  48.131 -71.065  1.00  0.00           C  
ATOM   1333  NE  ARG C  76     -83.403  48.775 -72.335  1.00  0.00           N  
ATOM   1334  CZ  ARG C  76     -82.362  48.459 -73.130  1.00  0.00           C  
ATOM   1335  NH1 ARG C  76     -81.528  47.508 -72.774  1.00  0.00           N1+
ATOM   1336  NH2 ARG C  76     -82.181  49.105 -74.269  1.00  0.00           N  
ATOM   1337  H   ARG C  76     -79.516  50.081 -69.410  1.00  0.00           H  
ATOM   1338  HA  ARG C  76     -82.034  51.079 -68.551  1.00  0.00           H  
ATOM   1339 1HB  ARG C  76     -81.696  49.987 -70.731  1.00  0.00           H  
ATOM   1340 2HB  ARG C  76     -81.348  48.458 -69.937  1.00  0.00           H  
ATOM   1341 1HG  ARG C  76     -83.677  48.496 -68.996  1.00  0.00           H  
ATOM   1342 2HG  ARG C  76     -83.992  49.925 -70.011  1.00  0.00           H  
ATOM   1343 1HD  ARG C  76     -83.095  47.225 -70.995  1.00  0.00           H  
ATOM   1344 2HD  ARG C  76     -84.753  47.866 -71.054  1.00  0.00           H  
ATOM   1345  HE  ARG C  76     -84.023  49.512 -72.643  1.00  0.00           H  
ATOM   1346 1HH1 ARG C  76     -81.666  47.014 -71.904  1.00  0.00           H  
ATOM   1347 2HH1 ARG C  76     -80.748  47.271 -73.370  1.00  0.00           H  
ATOM   1348 1HH2 ARG C  76     -82.823  49.837 -74.543  1.00  0.00           H  
ATOM   1349 2HH2 ARG C  76     -81.401  48.869 -74.865  1.00  0.00           H  
ATOM   1350  N   LYS C  77     -80.999  48.375 -67.005  1.00  0.00           N  
ATOM   1351  CA  LYS C  77     -81.234  47.522 -65.847  1.00  0.00           C  
ATOM   1352  C   LYS C  77     -81.257  48.335 -64.559  1.00  0.00           C  
ATOM   1353  O   LYS C  77     -82.044  48.060 -63.653  1.00  0.00           O  
ATOM   1354  CB  LYS C  77     -80.167  46.430 -65.760  1.00  0.00           C  
ATOM   1355  CG  LYS C  77     -80.289  45.345 -66.822  1.00  0.00           C  
ATOM   1356  CD  LYS C  77     -79.114  44.380 -66.764  1.00  0.00           C  
ATOM   1357  CE  LYS C  77     -79.149  43.539 -65.497  1.00  0.00           C  
ATOM   1358  NZ  LYS C  77     -78.052  42.534 -65.466  1.00  0.00           N1+
ATOM   1359  H   LYS C  77     -80.154  48.251 -67.544  1.00  0.00           H  
ATOM   1360  HA  LYS C  77     -82.210  47.047 -65.958  1.00  0.00           H  
ATOM   1361 1HB  LYS C  77     -79.178  46.880 -65.854  1.00  0.00           H  
ATOM   1362 2HB  LYS C  77     -80.216  45.949 -64.783  1.00  0.00           H  
ATOM   1363 1HG  LYS C  77     -81.214  44.788 -66.668  1.00  0.00           H  
ATOM   1364 2HG  LYS C  77     -80.323  45.804 -67.809  1.00  0.00           H  
ATOM   1365 1HD  LYS C  77     -79.143  43.719 -67.631  1.00  0.00           H  
ATOM   1366 2HD  LYS C  77     -78.180  44.942 -66.790  1.00  0.00           H  
ATOM   1367 1HE  LYS C  77     -79.056  44.187 -64.627  1.00  0.00           H  
ATOM   1368 2HE  LYS C  77     -80.104  43.017 -65.434  1.00  0.00           H  
ATOM   1369 1HZ  LYS C  77     -78.110  41.997 -64.612  1.00  0.00           H  
ATOM   1370 2HZ  LYS C  77     -78.139  41.914 -66.259  1.00  0.00           H  
ATOM   1371 3HZ  LYS C  77     -77.160  43.007 -65.505  1.00  0.00           H  
ATOM   1372  N   LEU C  78     -80.389  49.338 -64.483  1.00  0.00           N  
ATOM   1373  CA  LEU C  78     -80.307  50.193 -63.305  1.00  0.00           C  
ATOM   1374  C   LEU C  78     -81.562  51.044 -63.154  1.00  0.00           C  
ATOM   1375  O   LEU C  78     -81.958  51.390 -62.040  1.00  0.00           O  
ATOM   1376  CB  LEU C  78     -79.074  51.100 -63.393  1.00  0.00           C  
ATOM   1377  CG  LEU C  78     -78.783  51.950 -62.149  1.00  0.00           C  
ATOM   1378  CD1 LEU C  78     -78.580  51.039 -60.946  1.00  0.00           C  
ATOM   1379  CD2 LEU C  78     -77.552  52.810 -62.398  1.00  0.00           C  
ATOM   1380  H   LEU C  78     -79.770  49.513 -65.262  1.00  0.00           H  
ATOM   1381  HA  LEU C  78     -80.206  49.559 -62.423  1.00  0.00           H  
ATOM   1382 1HB  LEU C  78     -78.199  50.479 -63.581  1.00  0.00           H  
ATOM   1383 2HB  LEU C  78     -79.200  51.778 -64.236  1.00  0.00           H  
ATOM   1384  HG  LEU C  78     -79.638  52.593 -61.940  1.00  0.00           H  
ATOM   1385 1HD1 LEU C  78     -78.374  51.643 -60.063  1.00  0.00           H  
ATOM   1386 2HD1 LEU C  78     -79.483  50.450 -60.780  1.00  0.00           H  
ATOM   1387 3HD1 LEU C  78     -77.740  50.372 -61.133  1.00  0.00           H  
ATOM   1388 1HD2 LEU C  78     -77.346  53.415 -61.515  1.00  0.00           H  
ATOM   1389 2HD2 LEU C  78     -76.696  52.167 -62.606  1.00  0.00           H  
ATOM   1390 3HD2 LEU C  78     -77.731  53.463 -63.252  1.00  0.00           H  
ATOM   1391  N   VAL C  79     -82.183  51.378 -64.279  1.00  0.00           N  
ATOM   1392  CA  VAL C  79     -83.393  52.191 -64.275  1.00  0.00           C  
ATOM   1393  C   VAL C  79     -84.582  51.406 -63.737  1.00  0.00           C  
ATOM   1394  O   VAL C  79     -85.372  51.921 -62.946  1.00  0.00           O  
ATOM   1395  CB  VAL C  79     -83.710  52.686 -65.699  1.00  0.00           C  
ATOM   1396  CG1 VAL C  79     -85.056  53.395 -65.729  1.00  0.00           C  
ATOM   1397  CG2 VAL C  79     -82.603  53.609 -66.185  1.00  0.00           C  
ATOM   1398  H   VAL C  79     -81.807  51.062 -65.162  1.00  0.00           H  
ATOM   1399  HA  VAL C  79     -83.226  53.056 -63.631  1.00  0.00           H  
ATOM   1400  HB  VAL C  79     -83.785  51.825 -66.364  1.00  0.00           H  
ATOM   1401 1HG1 VAL C  79     -85.264  53.737 -66.743  1.00  0.00           H  
ATOM   1402 2HG1 VAL C  79     -85.838  52.704 -65.412  1.00  0.00           H  
ATOM   1403 3HG1 VAL C  79     -85.031  54.251 -65.055  1.00  0.00           H  
ATOM   1404 1HG2 VAL C  79     -82.834  53.954 -67.192  1.00  0.00           H  
ATOM   1405 2HG2 VAL C  79     -82.525  54.466 -65.516  1.00  0.00           H  
ATOM   1406 3HG2 VAL C  79     -81.657  53.069 -66.194  1.00  0.00           H  
ATOM   1407  N   ARG C  80     -84.703  50.156 -64.169  1.00  0.00           N  
ATOM   1408  CA  ARG C  80     -85.796  49.295 -63.731  1.00  0.00           C  
ATOM   1409  C   ARG C  80     -85.629  48.894 -62.271  1.00  0.00           C  
ATOM   1410  O   ARG C  80     -86.611  48.724 -61.549  1.00  0.00           O  
ATOM   1411  CB  ARG C  80     -85.870  48.043 -64.592  1.00  0.00           C  
ATOM   1412  CG  ARG C  80     -86.332  48.276 -66.022  1.00  0.00           C  
ATOM   1413  CD  ARG C  80     -86.332  47.018 -66.811  1.00  0.00           C  
ATOM   1414  NE  ARG C  80     -86.774  47.236 -68.179  1.00  0.00           N  
ATOM   1415  CZ  ARG C  80     -86.760  46.298 -69.146  1.00  0.00           C  
ATOM   1416  NH1 ARG C  80     -86.324  45.086 -68.881  1.00  0.00           N1+
ATOM   1417  NH2 ARG C  80     -87.184  46.596 -70.362  1.00  0.00           N  
ATOM   1418  H   ARG C  80     -84.021  49.791 -64.819  1.00  0.00           H  
ATOM   1419  HA  ARG C  80     -86.732  49.844 -63.836  1.00  0.00           H  
ATOM   1420 1HB  ARG C  80     -84.888  47.573 -64.636  1.00  0.00           H  
ATOM   1421 2HB  ARG C  80     -86.554  47.328 -64.136  1.00  0.00           H  
ATOM   1422 1HG  ARG C  80     -87.346  48.677 -66.015  1.00  0.00           H  
ATOM   1423 2HG  ARG C  80     -85.664  48.987 -66.509  1.00  0.00           H  
ATOM   1424 1HD  ARG C  80     -85.324  46.606 -66.840  1.00  0.00           H  
ATOM   1425 2HD  ARG C  80     -87.005  46.297 -66.346  1.00  0.00           H  
ATOM   1426  HE  ARG C  80     -87.117  48.156 -68.421  1.00  0.00           H  
ATOM   1427 1HH1 ARG C  80     -86.000  44.859 -67.951  1.00  0.00           H  
ATOM   1428 2HH1 ARG C  80     -86.313  44.384 -69.606  1.00  0.00           H  
ATOM   1429 1HH2 ARG C  80     -87.519  47.528 -70.566  1.00  0.00           H  
ATOM   1430 2HH2 ARG C  80     -87.173  45.894 -71.087  1.00  0.00           H  
ATOM   1431  N   GLU C  81     -84.381  48.745 -61.842  1.00  0.00           N  
ATOM   1432  CA  GLU C  81     -84.082  48.157 -60.542  1.00  0.00           C  
ATOM   1433  C   GLU C  81     -84.134  49.207 -59.438  1.00  0.00           C  
ATOM   1434  O   GLU C  81     -84.504  48.908 -58.303  1.00  0.00           O  
ATOM   1435  CB  GLU C  81     -82.704  47.491 -60.562  1.00  0.00           C  
ATOM   1436  CG  GLU C  81     -82.343  46.756 -59.278  1.00  0.00           C  
ATOM   1437  CD  GLU C  81     -81.042  46.009 -59.378  1.00  0.00           C  
ATOM   1438  OE1 GLU C  81     -80.442  46.037 -60.426  1.00  0.00           O  
ATOM   1439  OE2 GLU C  81     -80.649  45.409 -58.406  1.00  0.00           O1-
ATOM   1440  H   GLU C  81     -83.618  49.046 -62.432  1.00  0.00           H  
ATOM   1441  HA  GLU C  81     -84.835  47.398 -60.324  1.00  0.00           H  
ATOM   1442 1HB  GLU C  81     -82.659  46.774 -61.381  1.00  0.00           H  
ATOM   1443 2HB  GLU C  81     -81.938  48.244 -60.743  1.00  0.00           H  
ATOM   1444 1HG  GLU C  81     -82.272  47.479 -58.466  1.00  0.00           H  
ATOM   1445 2HG  GLU C  81     -83.141  46.056 -59.036  1.00  0.00           H  
ATOM   1446  N   ARG C  82     -83.760  50.435 -59.778  1.00  0.00           N  
ATOM   1447  CA  ARG C  82     -83.758  51.529 -58.816  1.00  0.00           C  
ATOM   1448  C   ARG C  82     -84.670  52.663 -59.268  1.00  0.00           C  
ATOM   1449  O   ARG C  82     -84.211  53.774 -59.535  1.00  0.00           O  
ATOM   1450  CB  ARG C  82     -82.347  52.065 -58.619  1.00  0.00           C  
ATOM   1451  CG  ARG C  82     -81.376  51.088 -57.977  1.00  0.00           C  
ATOM   1452  CD  ARG C  82     -81.770  50.757 -56.583  1.00  0.00           C  
ATOM   1453  NE  ARG C  82     -81.787  51.934 -55.730  1.00  0.00           N  
ATOM   1454  CZ  ARG C  82     -80.707  52.441 -55.104  1.00  0.00           C  
ATOM   1455  NH1 ARG C  82     -79.535  51.864 -55.246  1.00  0.00           N1+
ATOM   1456  NH2 ARG C  82     -80.827  53.518 -54.348  1.00  0.00           N  
ATOM   1457  H   ARG C  82     -83.469  50.615 -60.730  1.00  0.00           H  
ATOM   1458  HA  ARG C  82     -84.134  51.154 -57.865  1.00  0.00           H  
ATOM   1459 1HB  ARG C  82     -81.932  52.358 -59.582  1.00  0.00           H  
ATOM   1460 2HB  ARG C  82     -82.381  52.957 -57.992  1.00  0.00           H  
ATOM   1461 1HG  ARG C  82     -81.353  50.164 -58.555  1.00  0.00           H  
ATOM   1462 2HG  ARG C  82     -80.378  51.528 -57.955  1.00  0.00           H  
ATOM   1463 1HD  ARG C  82     -82.769  50.320 -56.582  1.00  0.00           H  
ATOM   1464 2HD  ARG C  82     -81.062  50.043 -56.165  1.00  0.00           H  
ATOM   1465  HE  ARG C  82     -82.672  52.405 -55.597  1.00  0.00           H  
ATOM   1466 1HH1 ARG C  82     -79.443  51.041 -55.824  1.00  0.00           H  
ATOM   1467 2HH1 ARG C  82     -78.725  52.244 -54.777  1.00  0.00           H  
ATOM   1468 1HH2 ARG C  82     -81.729  53.962 -54.239  1.00  0.00           H  
ATOM   1469 2HH2 ARG C  82     -80.018  53.898 -53.880  1.00  0.00           H  
ATOM   1470  N   PRO C  83     -85.964  52.376 -59.353  1.00  0.00           N  
ATOM   1471  CA  PRO C  83     -86.948  53.380 -59.738  1.00  0.00           C  
ATOM   1472  C   PRO C  83     -87.020  54.503 -58.711  1.00  0.00           C  
ATOM   1473  O   PRO C  83     -86.873  54.270 -57.512  1.00  0.00           O  
ATOM   1474  CB  PRO C  83     -88.254  52.580 -59.792  1.00  0.00           C  
ATOM   1475  CG  PRO C  83     -88.016  51.429 -58.874  1.00  0.00           C  
ATOM   1476  CD  PRO C  83     -86.570  51.071 -59.091  1.00  0.00           C  
ATOM   1477  HA  PRO C  83     -86.689  53.778 -60.730  1.00  0.00           H  
ATOM   1478 1HB  PRO C  83     -89.096  53.212 -59.475  1.00  0.00           H  
ATOM   1479 2HB  PRO C  83     -88.460  52.266 -60.827  1.00  0.00           H  
ATOM   1480 1HG  PRO C  83     -88.230  51.721 -57.837  1.00  0.00           H  
ATOM   1481 2HG  PRO C  83     -88.699  50.602 -59.119  1.00  0.00           H  
ATOM   1482 1HD  PRO C  83     -86.168  50.604 -58.179  1.00  0.00           H  
ATOM   1483 2HD  PRO C  83     -86.486  50.385 -59.947  1.00  0.00           H  
ATOM   1484  N   GLY C  84     -87.247  55.721 -59.190  1.00  0.00           N  
ATOM   1485  CA  GLY C  84     -87.502  56.855 -58.310  1.00  0.00           C  
ATOM   1486  C   GLY C  84     -86.204  57.415 -57.744  1.00  0.00           C  
ATOM   1487  O   GLY C  84     -86.214  58.378 -56.975  1.00  0.00           O  
ATOM   1488  H   GLY C  84     -87.243  55.866 -60.189  1.00  0.00           H  
ATOM   1489 1HA  GLY C  84     -88.029  57.633 -58.862  1.00  0.00           H  
ATOM   1490 2HA  GLY C  84     -88.153  56.543 -57.494  1.00  0.00           H  
ATOM   1491  N   SER C  85     -85.086  56.808 -58.127  1.00  0.00           N  
ATOM   1492  CA  SER C  85     -83.777  57.246 -57.658  1.00  0.00           C  
ATOM   1493  C   SER C  85     -83.110  58.169 -58.669  1.00  0.00           C  
ATOM   1494  O   SER C  85     -83.476  58.187 -59.845  1.00  0.00           O  
ATOM   1495  CB  SER C  85     -82.889  56.046 -57.393  1.00  0.00           C  
ATOM   1496  OG  SER C  85     -82.509  55.428 -58.593  1.00  0.00           O  
ATOM   1497  H   SER C  85     -85.145  56.023 -58.760  1.00  0.00           H  
ATOM   1498  HA  SER C  85     -83.909  57.798 -56.727  1.00  0.00           H  
ATOM   1499 1HB  SER C  85     -82.001  56.363 -56.848  1.00  0.00           H  
ATOM   1500 2HB  SER C  85     -83.420  55.332 -56.766  1.00  0.00           H  
ATOM   1501  HG  SER C  85     -83.084  54.665 -58.691  1.00  0.00           H  
ATOM   1502  N   ASN C  86     -82.129  58.937 -58.207  1.00  0.00           N  
ATOM   1503  CA  ASN C  86     -81.316  59.761 -59.094  1.00  0.00           C  
ATOM   1504  C   ASN C  86     -80.444  58.900 -59.999  1.00  0.00           C  
ATOM   1505  O   ASN C  86     -80.069  59.318 -61.095  1.00  0.00           O  
ATOM   1506  CB  ASN C  86     -80.464  60.727 -58.293  1.00  0.00           C  
ATOM   1507  CG  ASN C  86     -81.264  61.861 -57.715  1.00  0.00           C  
ATOM   1508  ND2 ASN C  86     -80.742  62.481 -56.687  1.00  0.00           N  
ATOM   1509  OD1 ASN C  86     -82.356  62.178 -58.201  1.00  0.00           O  
ATOM   1510  H   ASN C  86     -81.941  58.949 -57.214  1.00  0.00           H  
ATOM   1511  HA  ASN C  86     -81.983  60.336 -59.738  1.00  0.00           H  
ATOM   1512 1HB  ASN C  86     -79.974  60.192 -57.477  1.00  0.00           H  
ATOM   1513 2HB  ASN C  86     -79.682  61.138 -58.931  1.00  0.00           H  
ATOM   1514 1HD2 ASN C  86     -81.230  63.244 -56.262  1.00  0.00           H  
ATOM   1515 2HD2 ASN C  86     -79.856  62.191 -56.327  1.00  0.00           H  
ATOM   1516  N   LEU C  87     -80.125  57.698 -59.535  1.00  0.00           N  
ATOM   1517  CA  LEU C  87     -79.358  56.747 -60.333  1.00  0.00           C  
ATOM   1518  C   LEU C  87     -80.079  56.412 -61.632  1.00  0.00           C  
ATOM   1519  O   LEU C  87     -79.477  56.417 -62.706  1.00  0.00           O  
ATOM   1520  CB  LEU C  87     -79.110  55.462 -59.533  1.00  0.00           C  
ATOM   1521  CG  LEU C  87     -78.148  55.595 -58.343  1.00  0.00           C  
ATOM   1522  CD1 LEU C  87     -78.178  54.313 -57.522  1.00  0.00           C  
ATOM   1523  CD2 LEU C  87     -76.746  55.885 -58.855  1.00  0.00           C  
ATOM   1524  H   LEU C  87     -80.420  57.433 -58.606  1.00  0.00           H  
ATOM   1525  HA  LEU C  87     -78.398  57.198 -60.579  1.00  0.00           H  
ATOM   1526 1HB  LEU C  87     -80.062  55.101 -59.149  1.00  0.00           H  
ATOM   1527 2HB  LEU C  87     -78.702  54.707 -60.205  1.00  0.00           H  
ATOM   1528  HG  LEU C  87     -78.477  56.412 -57.700  1.00  0.00           H  
ATOM   1529 1HD1 LEU C  87     -77.496  54.408 -56.676  1.00  0.00           H  
ATOM   1530 2HD1 LEU C  87     -79.189  54.141 -57.152  1.00  0.00           H  
ATOM   1531 3HD1 LEU C  87     -77.870  53.475 -58.145  1.00  0.00           H  
ATOM   1532 1HD2 LEU C  87     -76.062  55.979 -58.010  1.00  0.00           H  
ATOM   1533 2HD2 LEU C  87     -76.416  55.068 -59.497  1.00  0.00           H  
ATOM   1534 3HD2 LEU C  87     -76.750  56.814 -59.424  1.00  0.00           H  
ATOM   1535  N   ALA C  88     -81.371  56.119 -61.528  1.00  0.00           N  
ATOM   1536  CA  ALA C  88     -82.176  55.780 -62.695  1.00  0.00           C  
ATOM   1537  C   ALA C  88     -82.148  56.901 -63.727  1.00  0.00           C  
ATOM   1538  O   ALA C  88     -82.003  56.652 -64.924  1.00  0.00           O  
ATOM   1539  CB  ALA C  88     -83.609  55.479 -62.281  1.00  0.00           C  
ATOM   1540  H   ALA C  88     -81.806  56.131 -60.616  1.00  0.00           H  
ATOM   1541  HA  ALA C  88     -81.748  54.891 -63.157  1.00  0.00           H  
ATOM   1542 1HB  ALA C  88     -84.198  55.228 -63.163  1.00  0.00           H  
ATOM   1543 2HB  ALA C  88     -83.618  54.638 -61.588  1.00  0.00           H  
ATOM   1544 3HB  ALA C  88     -84.039  56.354 -61.795  1.00  0.00           H  
ATOM   1545  N   LYS C  89     -82.288  58.135 -63.257  1.00  0.00           N  
ATOM   1546  CA  LYS C  89     -82.203  59.302 -64.128  1.00  0.00           C  
ATOM   1547  C   LYS C  89     -80.837  59.390 -64.798  1.00  0.00           C  
ATOM   1548  O   LYS C  89     -80.738  59.691 -65.988  1.00  0.00           O  
ATOM   1549  CB  LYS C  89     -82.484  60.581 -63.339  1.00  0.00           C  
ATOM   1550  CG  LYS C  89     -83.929  60.734 -62.884  1.00  0.00           C  
ATOM   1551  CD  LYS C  89     -84.124  62.011 -62.080  1.00  0.00           C  
ATOM   1552  CE  LYS C  89     -85.561  62.151 -61.600  1.00  0.00           C  
ATOM   1553  NZ  LYS C  89     -85.765  63.394 -60.806  1.00  0.00           N1+
ATOM   1554  H   LYS C  89     -82.457  58.270 -62.270  1.00  0.00           H  
ATOM   1555  HA  LYS C  89     -82.954  59.203 -64.912  1.00  0.00           H  
ATOM   1556 1HB  LYS C  89     -81.849  60.610 -62.452  1.00  0.00           H  
ATOM   1557 2HB  LYS C  89     -82.233  61.449 -63.950  1.00  0.00           H  
ATOM   1558 1HG  LYS C  89     -84.586  60.760 -63.755  1.00  0.00           H  
ATOM   1559 2HG  LYS C  89     -84.208  59.880 -62.266  1.00  0.00           H  
ATOM   1560 1HD  LYS C  89     -83.460  62.002 -61.215  1.00  0.00           H  
ATOM   1561 2HD  LYS C  89     -83.872  62.872 -62.699  1.00  0.00           H  
ATOM   1562 1HE  LYS C  89     -86.231  62.169 -62.458  1.00  0.00           H  
ATOM   1563 2HE  LYS C  89     -85.823  61.293 -60.981  1.00  0.00           H  
ATOM   1564 1HZ  LYS C  89     -86.728  63.448 -60.507  1.00  0.00           H  
ATOM   1565 2HZ  LYS C  89     -85.161  63.379 -59.997  1.00  0.00           H  
ATOM   1566 3HZ  LYS C  89     -85.544  64.197 -61.377  1.00  0.00           H  
ATOM   1567  N   LYS C  90     -79.788  59.125 -64.028  1.00  0.00           N  
ATOM   1568  CA  LYS C  90     -78.429  59.122 -64.559  1.00  0.00           C  
ATOM   1569  C   LYS C  90     -78.257  58.048 -65.625  1.00  0.00           C  
ATOM   1570  O   LYS C  90     -77.599  58.269 -66.642  1.00  0.00           O  
ATOM   1571  CB  LYS C  90     -77.415  58.914 -63.433  1.00  0.00           C  
ATOM   1572  CG  LYS C  90     -77.226  60.122 -62.525  1.00  0.00           C  
ATOM   1573  CD  LYS C  90     -76.229  59.828 -61.414  1.00  0.00           C  
ATOM   1574  CE  LYS C  90     -76.007  61.046 -60.531  1.00  0.00           C  
ATOM   1575  NZ  LYS C  90     -75.034  60.773 -59.439  1.00  0.00           N1+
ATOM   1576  H   LYS C  90     -79.934  58.920 -63.050  1.00  0.00           H  
ATOM   1577  HA  LYS C  90     -78.239  60.089 -65.026  1.00  0.00           H  
ATOM   1578 1HB  LYS C  90     -77.727  58.074 -62.812  1.00  0.00           H  
ATOM   1579 2HB  LYS C  90     -76.445  58.662 -63.861  1.00  0.00           H  
ATOM   1580 1HG  LYS C  90     -76.864  60.966 -63.112  1.00  0.00           H  
ATOM   1581 2HG  LYS C  90     -78.183  60.396 -62.081  1.00  0.00           H  
ATOM   1582 1HD  LYS C  90     -76.602  59.007 -60.799  1.00  0.00           H  
ATOM   1583 2HD  LYS C  90     -75.276  59.529 -61.850  1.00  0.00           H  
ATOM   1584 1HE  LYS C  90     -75.634  61.871 -61.136  1.00  0.00           H  
ATOM   1585 2HE  LYS C  90     -76.955  61.352 -60.087  1.00  0.00           H  
ATOM   1586 1HZ  LYS C  90     -74.916  61.604 -58.877  1.00  0.00           H  
ATOM   1587 2HZ  LYS C  90     -75.381  60.021 -58.859  1.00  0.00           H  
ATOM   1588 3HZ  LYS C  90     -74.146  60.508 -59.838  1.00  0.00           H  
ATOM   1589  N   ALA C  91     -78.852  56.884 -65.386  1.00  0.00           N  
ATOM   1590  CA  ALA C  91     -78.765  55.772 -66.326  1.00  0.00           C  
ATOM   1591  C   ALA C  91     -79.374  56.142 -67.673  1.00  0.00           C  
ATOM   1592  O   ALA C  91     -78.822  55.817 -68.724  1.00  0.00           O  
ATOM   1593  CB  ALA C  91     -79.453  54.541 -65.755  1.00  0.00           C  
ATOM   1594  H   ALA C  91     -79.377  56.766 -64.532  1.00  0.00           H  
ATOM   1595  HA  ALA C  91     -77.711  55.546 -66.487  1.00  0.00           H  
ATOM   1596 1HB  ALA C  91     -79.381  53.720 -66.468  1.00  0.00           H  
ATOM   1597 2HB  ALA C  91     -78.969  54.255 -64.821  1.00  0.00           H  
ATOM   1598 3HB  ALA C  91     -80.502  54.765 -65.566  1.00  0.00           H  
ATOM   1599  N   LEU C  92     -80.515  56.822 -67.635  1.00  0.00           N  
ATOM   1600  CA  LEU C  92     -81.221  57.204 -68.852  1.00  0.00           C  
ATOM   1601  C   LEU C  92     -80.425  58.227 -69.652  1.00  0.00           C  
ATOM   1602  O   LEU C  92     -80.420  58.199 -70.883  1.00  0.00           O  
ATOM   1603  CB  LEU C  92     -82.601  57.777 -68.507  1.00  0.00           C  
ATOM   1604  CG  LEU C  92     -83.614  56.776 -67.937  1.00  0.00           C  
ATOM   1605  CD1 LEU C  92     -84.866  57.518 -67.492  1.00  0.00           C  
ATOM   1606  CD2 LEU C  92     -83.944  55.731 -68.993  1.00  0.00           C  
ATOM   1607  H   LEU C  92     -80.903  57.081 -66.739  1.00  0.00           H  
ATOM   1608  HA  LEU C  92     -81.353  56.315 -69.467  1.00  0.00           H  
ATOM   1609 1HB  LEU C  92     -82.473  58.573 -67.775  1.00  0.00           H  
ATOM   1610 2HB  LEU C  92     -83.033  58.209 -69.410  1.00  0.00           H  
ATOM   1611  HG  LEU C  92     -83.188  56.286 -67.062  1.00  0.00           H  
ATOM   1612 1HD1 LEU C  92     -85.586  56.807 -67.087  1.00  0.00           H  
ATOM   1613 2HD1 LEU C  92     -84.604  58.245 -66.723  1.00  0.00           H  
ATOM   1614 3HD1 LEU C  92     -85.307  58.034 -68.345  1.00  0.00           H  
ATOM   1615 1HD2 LEU C  92     -84.663  55.019 -68.588  1.00  0.00           H  
ATOM   1616 2HD2 LEU C  92     -84.371  56.221 -69.868  1.00  0.00           H  
ATOM   1617 3HD2 LEU C  92     -83.034  55.204 -69.280  1.00  0.00           H  
ATOM   1618  N   GLU C  93     -79.753  59.129 -68.947  1.00  0.00           N  
ATOM   1619  CA  GLU C  93     -78.788  60.027 -69.572  1.00  0.00           C  
ATOM   1620  C   GLU C  93     -77.686  59.247 -70.276  1.00  0.00           C  
ATOM   1621  O   GLU C  93     -77.264  59.606 -71.376  1.00  0.00           O  
ATOM   1622  CB  GLU C  93     -78.176  60.963 -68.526  1.00  0.00           C  
ATOM   1623  CG  GLU C  93     -77.160  61.949 -69.084  1.00  0.00           C  
ATOM   1624  CD  GLU C  93     -76.541  62.815 -68.023  1.00  0.00           C  
ATOM   1625  OE1 GLU C  93     -77.184  63.054 -67.029  1.00  0.00           O  
ATOM   1626  OE2 GLU C  93     -75.424  63.238 -68.206  1.00  0.00           O1-
ATOM   1627  H   GLU C  93     -79.913  59.195 -67.951  1.00  0.00           H  
ATOM   1628  HA  GLU C  93     -79.309  60.629 -70.317  1.00  0.00           H  
ATOM   1629 1HB  GLU C  93     -78.968  61.536 -68.043  1.00  0.00           H  
ATOM   1630 2HB  GLU C  93     -77.681  60.373 -67.754  1.00  0.00           H  
ATOM   1631 1HG  GLU C  93     -76.370  61.393 -69.589  1.00  0.00           H  
ATOM   1632 2HG  GLU C  93     -77.651  62.582 -69.823  1.00  0.00           H  
ATOM   1633  N   GLU C  94     -77.222  58.179 -69.637  1.00  0.00           N  
ATOM   1634  CA  GLU C  94     -76.194  57.325 -70.218  1.00  0.00           C  
ATOM   1635  C   GLU C  94     -76.697  56.638 -71.481  1.00  0.00           C  
ATOM   1636  O   GLU C  94     -75.987  56.565 -72.484  1.00  0.00           O  
ATOM   1637  CB  GLU C  94     -75.736  56.275 -69.203  1.00  0.00           C  
ATOM   1638  CG  GLU C  94     -74.631  55.356 -69.705  1.00  0.00           C  
ATOM   1639  CD  GLU C  94     -73.340  56.081 -69.965  1.00  0.00           C  
ATOM   1640  OE1 GLU C  94     -73.162  57.148 -69.429  1.00  0.00           O  
ATOM   1641  OE2 GLU C  94     -72.531  55.567 -70.702  1.00  0.00           O1-
ATOM   1642  H   GLU C  94     -77.592  57.953 -68.724  1.00  0.00           H  
ATOM   1643  HA  GLU C  94     -75.340  57.946 -70.485  1.00  0.00           H  
ATOM   1644 1HB  GLU C  94     -75.375  56.772 -68.303  1.00  0.00           H  
ATOM   1645 2HB  GLU C  94     -76.584  55.653 -68.916  1.00  0.00           H  
ATOM   1646 1HG  GLU C  94     -74.454  54.579 -68.961  1.00  0.00           H  
ATOM   1647 2HG  GLU C  94     -74.963  54.873 -70.623  1.00  0.00           H  
ATOM   1648  N   MET C  95     -77.926  56.136 -71.426  1.00  0.00           N  
ATOM   1649  CA  MET C  95     -78.565  55.545 -72.595  1.00  0.00           C  
ATOM   1650  C   MET C  95     -78.628  56.536 -73.750  1.00  0.00           C  
ATOM   1651  O   MET C  95     -78.341  56.190 -74.895  1.00  0.00           O  
ATOM   1652  CB  MET C  95     -79.966  55.053 -72.238  1.00  0.00           C  
ATOM   1653  CG  MET C  95     -79.993  53.845 -71.312  1.00  0.00           C  
ATOM   1654  SD  MET C  95     -81.662  53.413 -70.781  1.00  0.00           S  
ATOM   1655  CE  MET C  95     -82.359  52.807 -72.315  1.00  0.00           C  
ATOM   1656  H   MET C  95     -78.430  56.165 -70.551  1.00  0.00           H  
ATOM   1657  HA  MET C  95     -77.975  54.687 -72.915  1.00  0.00           H  
ATOM   1658 1HB  MET C  95     -80.521  55.856 -71.755  1.00  0.00           H  
ATOM   1659 2HB  MET C  95     -80.502  54.787 -73.150  1.00  0.00           H  
ATOM   1660 1HG  MET C  95     -79.561  52.986 -71.823  1.00  0.00           H  
ATOM   1661 2HG  MET C  95     -79.393  54.052 -70.426  1.00  0.00           H  
ATOM   1662 1HE  MET C  95     -83.392  52.500 -72.149  1.00  0.00           H  
ATOM   1663 2HE  MET C  95     -82.331  53.598 -73.065  1.00  0.00           H  
ATOM   1664 3HE  MET C  95     -81.779  51.953 -72.666  1.00  0.00           H  
ATOM   1665  N   LEU C  96     -79.005  57.773 -73.441  1.00  0.00           N  
ATOM   1666  CA  LEU C  96     -79.106  58.818 -74.452  1.00  0.00           C  
ATOM   1667  C   LEU C  96     -77.752  59.104 -75.087  1.00  0.00           C  
ATOM   1668  O   LEU C  96     -77.640  59.226 -76.307  1.00  0.00           O  
ATOM   1669  CB  LEU C  96     -79.668  60.103 -73.831  1.00  0.00           C  
ATOM   1670  CG  LEU C  96     -79.820  61.293 -74.787  1.00  0.00           C  
ATOM   1671  CD1 LEU C  96     -80.777  60.922 -75.912  1.00  0.00           C  
ATOM   1672  CD2 LEU C  96     -80.325  62.503 -74.016  1.00  0.00           C  
ATOM   1673  H   LEU C  96     -79.226  57.995 -72.480  1.00  0.00           H  
ATOM   1674  HA  LEU C  96     -79.787  58.478 -75.232  1.00  0.00           H  
ATOM   1675 1HB  LEU C  96     -80.650  59.887 -73.413  1.00  0.00           H  
ATOM   1676 2HB  LEU C  96     -79.011  60.413 -73.018  1.00  0.00           H  
ATOM   1677  HG  LEU C  96     -78.854  61.525 -75.235  1.00  0.00           H  
ATOM   1678 1HD1 LEU C  96     -80.885  61.767 -76.591  1.00  0.00           H  
ATOM   1679 2HD1 LEU C  96     -80.382  60.066 -76.458  1.00  0.00           H  
ATOM   1680 3HD1 LEU C  96     -81.750  60.668 -75.492  1.00  0.00           H  
ATOM   1681 1HD2 LEU C  96     -80.432  63.349 -74.696  1.00  0.00           H  
ATOM   1682 2HD2 LEU C  96     -81.292  62.272 -73.568  1.00  0.00           H  
ATOM   1683 3HD2 LEU C  96     -79.613  62.757 -73.230  1.00  0.00           H  
ATOM   1684  N   ARG C  97     -76.723  59.209 -74.252  1.00  0.00           N  
ATOM   1685  CA  ARG C  97     -75.373  59.478 -74.731  1.00  0.00           C  
ATOM   1686  C   ARG C  97     -74.883  58.366 -75.650  1.00  0.00           C  
ATOM   1687  O   ARG C  97     -74.332  58.629 -76.719  1.00  0.00           O  
ATOM   1688  CB  ARG C  97     -74.410  59.626 -73.562  1.00  0.00           C  
ATOM   1689  CG  ARG C  97     -74.551  60.921 -72.777  1.00  0.00           C  
ATOM   1690  CD  ARG C  97     -73.624  60.964 -71.618  1.00  0.00           C  
ATOM   1691  NE  ARG C  97     -73.800  62.172 -70.827  1.00  0.00           N  
ATOM   1692  CZ  ARG C  97     -73.231  63.360 -71.109  1.00  0.00           C  
ATOM   1693  NH1 ARG C  97     -72.453  63.483 -72.161  1.00  0.00           N1+
ATOM   1694  NH2 ARG C  97     -73.454  64.401 -70.326  1.00  0.00           N  
ATOM   1695  H   ARG C  97     -76.881  59.101 -73.261  1.00  0.00           H  
ATOM   1696  HA  ARG C  97     -75.384  60.412 -75.293  1.00  0.00           H  
ATOM   1697 1HB  ARG C  97     -74.553  58.801 -72.865  1.00  0.00           H  
ATOM   1698 2HB  ARG C  97     -73.384  59.572 -73.927  1.00  0.00           H  
ATOM   1699 1HG  ARG C  97     -74.329  61.767 -73.426  1.00  0.00           H  
ATOM   1700 2HG  ARG C  97     -75.572  61.009 -72.402  1.00  0.00           H  
ATOM   1701 1HD  ARG C  97     -73.806  60.105 -70.973  1.00  0.00           H  
ATOM   1702 2HD  ARG C  97     -72.595  60.938 -71.975  1.00  0.00           H  
ATOM   1703  HE  ARG C  97     -74.392  62.116 -70.009  1.00  0.00           H  
ATOM   1704 1HH1 ARG C  97     -72.283  62.687 -72.759  1.00  0.00           H  
ATOM   1705 2HH1 ARG C  97     -72.026  64.374 -72.372  1.00  0.00           H  
ATOM   1706 1HH2 ARG C  97     -74.051  64.306 -69.517  1.00  0.00           H  
ATOM   1707 2HH2 ARG C  97     -73.027  65.292 -70.536  1.00  0.00           H  
ATOM   1708  N   ALA C  98     -75.086  57.123 -75.228  1.00  0.00           N  
ATOM   1709  CA  ALA C  98     -74.722  55.968 -76.040  1.00  0.00           C  
ATOM   1710  C   ALA C  98     -75.494  55.951 -77.351  1.00  0.00           C  
ATOM   1711  O   ALA C  98     -74.956  55.586 -78.397  1.00  0.00           O  
ATOM   1712  CB  ALA C  98     -74.962  54.679 -75.267  1.00  0.00           C  
ATOM   1713  H   ALA C  98     -75.505  56.974 -74.320  1.00  0.00           H  
ATOM   1714  HA  ALA C  98     -73.660  56.044 -76.278  1.00  0.00           H  
ATOM   1715 1HB  ALA C  98     -74.685  53.826 -75.885  1.00  0.00           H  
ATOM   1716 2HB  ALA C  98     -74.357  54.681 -74.359  1.00  0.00           H  
ATOM   1717 3HB  ALA C  98     -76.015  54.606 -75.000  1.00  0.00           H  
ATOM   1718  N   ALA C  99     -76.762  56.347 -77.291  1.00  0.00           N  
ATOM   1719  CA  ALA C  99     -77.607  56.394 -78.478  1.00  0.00           C  
ATOM   1720  C   ALA C  99     -77.127  57.461 -79.454  1.00  0.00           C  
ATOM   1721  O   ALA C  99     -77.069  57.230 -80.661  1.00  0.00           O  
ATOM   1722  CB  ALA C  99     -79.055  56.648 -78.087  1.00  0.00           C  
ATOM   1723  H   ALA C  99     -77.149  56.623 -76.400  1.00  0.00           H  
ATOM   1724  HA  ALA C  99     -77.541  55.428 -78.980  1.00  0.00           H  
ATOM   1725 1HB  ALA C  99     -79.674  56.681 -78.983  1.00  0.00           H  
ATOM   1726 2HB  ALA C  99     -79.403  55.846 -77.436  1.00  0.00           H  
ATOM   1727 3HB  ALA C  99     -79.129  57.599 -77.561  1.00  0.00           H  
ATOM   1728  N   GLU C 100     -76.785  58.630 -78.923  1.00  0.00           N  
ATOM   1729  CA  GLU C 100     -76.209  59.699 -79.731  1.00  0.00           C  
ATOM   1730  C   GLU C 100     -74.993  59.210 -80.506  1.00  0.00           C  
ATOM   1731  O   GLU C 100     -74.843  59.502 -81.693  1.00  0.00           O  
ATOM   1732  CB  GLU C 100     -75.819  60.885 -78.846  1.00  0.00           C  
ATOM   1733  CG  GLU C 100     -75.260  62.079 -79.606  1.00  0.00           C  
ATOM   1734  CD  GLU C 100     -74.926  63.239 -78.709  1.00  0.00           C  
ATOM   1735  OE1 GLU C 100     -75.143  63.132 -77.526  1.00  0.00           O  
ATOM   1736  OE2 GLU C 100     -74.454  64.233 -79.208  1.00  0.00           O1-
ATOM   1737  H   GLU C 100     -76.926  58.782 -77.935  1.00  0.00           H  
ATOM   1738  HA  GLU C 100     -76.959  60.031 -80.450  1.00  0.00           H  
ATOM   1739 1HB  GLU C 100     -76.691  61.223 -78.285  1.00  0.00           H  
ATOM   1740 2HB  GLU C 100     -75.068  60.567 -78.122  1.00  0.00           H  
ATOM   1741 1HG  GLU C 100     -74.357  61.771 -80.133  1.00  0.00           H  
ATOM   1742 2HG  GLU C 100     -75.990  62.398 -80.348  1.00  0.00           H  
ATOM   1743  N   GLU C 101     -74.126  58.465 -79.829  1.00  0.00           N  
ATOM   1744  CA  GLU C 101     -72.922  57.932 -80.454  1.00  0.00           C  
ATOM   1745  C   GLU C 101     -73.265  56.908 -81.529  1.00  0.00           C  
ATOM   1746  O   GLU C 101     -72.686  56.916 -82.615  1.00  0.00           O  
ATOM   1747  CB  GLU C 101     -72.012  57.294 -79.401  1.00  0.00           C  
ATOM   1748  CG  GLU C 101     -71.365  58.287 -78.446  1.00  0.00           C  
ATOM   1749  CD  GLU C 101     -70.322  57.657 -77.566  1.00  0.00           C  
ATOM   1750  OE1 GLU C 101     -69.440  57.016 -78.087  1.00  0.00           O  
ATOM   1751  OE2 GLU C 101     -70.406  57.816 -76.371  1.00  0.00           O1-
ATOM   1752  H   GLU C 101     -74.306  58.263 -78.856  1.00  0.00           H  
ATOM   1753  HA  GLU C 101     -72.385  58.755 -80.929  1.00  0.00           H  
ATOM   1754 1HB  GLU C 101     -72.586  56.583 -78.807  1.00  0.00           H  
ATOM   1755 2HB  GLU C 101     -71.216  56.739 -79.897  1.00  0.00           H  
ATOM   1756 1HG  GLU C 101     -70.901  59.084 -79.026  1.00  0.00           H  
ATOM   1757 2HG  GLU C 101     -72.139  58.732 -77.822  1.00  0.00           H  
ATOM   1758  N   ALA C 102     -74.211  56.028 -81.219  1.00  0.00           N  
ATOM   1759  CA  ALA C 102     -74.632  54.994 -82.157  1.00  0.00           C  
ATOM   1760  C   ALA C 102     -75.195  55.605 -83.433  1.00  0.00           C  
ATOM   1761  O   ALA C 102     -75.083  55.025 -84.512  1.00  0.00           O  
ATOM   1762  CB  ALA C 102     -75.661  54.078 -81.510  1.00  0.00           C  
ATOM   1763  H   ALA C 102     -74.649  56.077 -80.310  1.00  0.00           H  
ATOM   1764  HA  ALA C 102     -73.764  54.391 -82.419  1.00  0.00           H  
ATOM   1765 1HB  ALA C 102     -75.965  53.312 -82.223  1.00  0.00           H  
ATOM   1766 2HB  ALA C 102     -75.224  53.604 -80.631  1.00  0.00           H  
ATOM   1767 3HB  ALA C 102     -76.530  54.662 -81.212  1.00  0.00           H  
ATOM   1768  N   ALA C 103     -75.804  56.780 -83.303  1.00  0.00           N  
ATOM   1769  CA  ALA C 103     -76.470  57.427 -84.427  1.00  0.00           C  
ATOM   1770  C   ALA C 103     -75.466  57.853 -85.491  1.00  0.00           C  
ATOM   1771  O   ALA C 103     -75.793  57.921 -86.675  1.00  0.00           O  
ATOM   1772  CB  ALA C 103     -77.275  58.625 -83.947  1.00  0.00           C  
ATOM   1773  H   ALA C 103     -75.804  57.236 -82.401  1.00  0.00           H  
ATOM   1774  HA  ALA C 103     -77.149  56.703 -84.880  1.00  0.00           H  
ATOM   1775 1HB  ALA C 103     -77.765  59.098 -84.798  1.00  0.00           H  
ATOM   1776 2HB  ALA C 103     -78.027  58.295 -83.230  1.00  0.00           H  
ATOM   1777 3HB  ALA C 103     -76.609  59.343 -83.469  1.00  0.00           H  
ATOM   1778  N   LYS C 104     -74.242  58.141 -85.060  1.00  0.00           N  
ATOM   1779  CA  LYS C 104     -73.203  58.616 -85.966  1.00  0.00           C  
ATOM   1780  C   LYS C 104     -72.726  57.501 -86.888  1.00  0.00           C  
ATOM   1781  O   LYS C 104     -72.317  57.753 -88.022  1.00  0.00           O  
ATOM   1782  CB  LYS C 104     -72.024  59.188 -85.178  1.00  0.00           C  
ATOM   1783  CG  LYS C 104     -72.322  60.499 -84.463  1.00  0.00           C  
ATOM   1784  CD  LYS C 104     -71.106  61.000 -83.697  1.00  0.00           C  
ATOM   1785  CE  LYS C 104     -71.402  62.310 -82.982  1.00  0.00           C  
ATOM   1786  NZ  LYS C 104     -70.233  62.792 -82.198  1.00  0.00           N1+
ATOM   1787  H   LYS C 104     -74.026  58.029 -84.080  1.00  0.00           H  
ATOM   1788  HA  LYS C 104     -73.622  59.408 -86.589  1.00  0.00           H  
ATOM   1789 1HB  LYS C 104     -71.702  58.464 -84.429  1.00  0.00           H  
ATOM   1790 2HB  LYS C 104     -71.184  59.357 -85.851  1.00  0.00           H  
ATOM   1791 1HG  LYS C 104     -72.616  61.253 -85.194  1.00  0.00           H  
ATOM   1792 2HG  LYS C 104     -73.145  60.354 -83.765  1.00  0.00           H  
ATOM   1793 1HD  LYS C 104     -70.807  60.253 -82.961  1.00  0.00           H  
ATOM   1794 2HD  LYS C 104     -70.278  61.154 -84.389  1.00  0.00           H  
ATOM   1795 1HE  LYS C 104     -71.672  63.070 -83.714  1.00  0.00           H  
ATOM   1796 2HE  LYS C 104     -72.245  62.173 -82.306  1.00  0.00           H  
ATOM   1797 1HZ  LYS C 104     -70.469  63.661 -81.740  1.00  0.00           H  
ATOM   1798 2HZ  LYS C 104     -69.985  62.102 -81.503  1.00  0.00           H  
ATOM   1799 3HZ  LYS C 104     -69.449  62.941 -82.818  1.00  0.00           H  
ATOM   1800  N   LEU C 105     -72.780  56.269 -86.395  1.00  0.00           N  
ATOM   1801  CA  LEU C 105     -72.247  55.126 -87.128  1.00  0.00           C  
ATOM   1802  C   LEU C 105     -72.966  54.940 -88.458  1.00  0.00           C  
ATOM   1803  O   LEU C 105     -74.183  55.096 -88.544  1.00  0.00           O  
ATOM   1804  CB  LEU C 105     -72.376  53.849 -86.288  1.00  0.00           C  
ATOM   1805  CG  LEU C 105     -71.385  53.715 -85.125  1.00  0.00           C  
ATOM   1806  CD1 LEU C 105     -71.848  52.609 -84.187  1.00  0.00           C  
ATOM   1807  CD2 LEU C 105     -69.996  53.422 -85.673  1.00  0.00           C  
ATOM   1808  H   LEU C 105     -73.202  56.119 -85.490  1.00  0.00           H  
ATOM   1809  HA  LEU C 105     -71.192  55.307 -87.330  1.00  0.00           H  
ATOM   1810 1HB  LEU C 105     -73.382  53.808 -85.872  1.00  0.00           H  
ATOM   1811 2HB  LEU C 105     -72.239  52.988 -86.941  1.00  0.00           H  
ATOM   1812  HG  LEU C 105     -71.361  54.646 -84.557  1.00  0.00           H  
ATOM   1813 1HD1 LEU C 105     -71.143  52.514 -83.361  1.00  0.00           H  
ATOM   1814 2HD1 LEU C 105     -72.835  52.854 -83.795  1.00  0.00           H  
ATOM   1815 3HD1 LEU C 105     -71.897  51.667 -84.732  1.00  0.00           H  
ATOM   1816 1HD2 LEU C 105     -69.291  53.327 -84.846  1.00  0.00           H  
ATOM   1817 2HD2 LEU C 105     -70.018  52.491 -86.240  1.00  0.00           H  
ATOM   1818 3HD2 LEU C 105     -69.683  54.237 -86.326  1.00  0.00           H  
ATOM   1819  N   PRO C 106     -72.205  54.608 -89.495  1.00  0.00           N  
ATOM   1820  CA  PRO C 106     -72.767  54.399 -90.823  1.00  0.00           C  
ATOM   1821  C   PRO C 106     -73.402  53.019 -90.943  1.00  0.00           C  
ATOM   1822  O   PRO C 106     -73.735  52.572 -92.041  1.00  0.00           O  
ATOM   1823  CB  PRO C 106     -71.549  54.543 -91.741  1.00  0.00           C  
ATOM   1824  CG  PRO C 106     -70.418  54.001 -90.934  1.00  0.00           C  
ATOM   1825  CD  PRO C 106     -70.704  54.464 -89.530  1.00  0.00           C  
ATOM   1826  HA  PRO C 106     -73.510  55.184 -91.029  1.00  0.00           H  
ATOM   1827 1HB  PRO C 106     -71.712  53.984 -92.675  1.00  0.00           H  
ATOM   1828 2HB  PRO C 106     -71.408  55.598 -92.017  1.00  0.00           H  
ATOM   1829 1HG  PRO C 106     -70.382  52.905 -91.019  1.00  0.00           H  
ATOM   1830 2HG  PRO C 106     -69.460  54.382 -91.319  1.00  0.00           H  
ATOM   1831 1HD  PRO C 106     -70.359  53.703 -88.815  1.00  0.00           H  
ATOM   1832 2HD  PRO C 106     -70.197  55.424 -89.351  1.00  0.00           H  
ATOM   1833  N   ASP C 107     -73.565  52.348 -89.808  1.00  0.00           N  
ATOM   1834  CA  ASP C 107     -74.161  51.018 -89.783  1.00  0.00           C  
ATOM   1835  C   ASP C 107     -75.658  51.090 -89.513  1.00  0.00           C  
ATOM   1836  O   ASP C 107     -76.088  51.580 -88.468  1.00  0.00           O  
ATOM   1837  CB  ASP C 107     -73.487  50.147 -88.721  1.00  0.00           C  
ATOM   1838  CG  ASP C 107     -73.869  48.677 -88.830  1.00  0.00           C  
ATOM   1839  OD1 ASP C 107     -74.985  48.399 -89.198  1.00  0.00           O  
ATOM   1840  OD2 ASP C 107     -73.040  47.846 -88.543  1.00  0.00           O1-
ATOM   1841  H   ASP C 107     -73.269  52.771 -88.939  1.00  0.00           H  
ATOM   1842  HA  ASP C 107     -74.013  50.554 -90.759  1.00  0.00           H  
ATOM   1843 1HB  ASP C 107     -72.404  50.234 -88.813  1.00  0.00           H  
ATOM   1844 2HB  ASP C 107     -73.760  50.506 -87.728  1.00  0.00           H  
ATOM   1845  N   PRO C 108     -76.449  50.599 -90.462  1.00  0.00           N  
ATOM   1846  CA  PRO C 108     -77.902  50.610 -90.329  1.00  0.00           C  
ATOM   1847  C   PRO C 108     -78.337  50.007 -89.000  1.00  0.00           C  
ATOM   1848  O   PRO C 108     -79.283  50.482 -88.372  1.00  0.00           O  
ATOM   1849  CB  PRO C 108     -78.361  49.756 -91.515  1.00  0.00           C  
ATOM   1850  CG  PRO C 108     -77.327  49.996 -92.562  1.00  0.00           C  
ATOM   1851  CD  PRO C 108     -76.030  50.054 -91.799  1.00  0.00           C  
ATOM   1852  HA  PRO C 108     -78.266  51.643 -90.423  1.00  0.00           H  
ATOM   1853 1HB  PRO C 108     -78.428  48.699 -91.214  1.00  0.00           H  
ATOM   1854 2HB  PRO C 108     -79.369  50.064 -91.831  1.00  0.00           H  
ATOM   1855 1HG  PRO C 108     -77.345  49.185 -93.306  1.00  0.00           H  
ATOM   1856 2HG  PRO C 108     -77.544  50.929 -93.103  1.00  0.00           H  
ATOM   1857 1HD  PRO C 108     -75.611  49.041 -91.709  1.00  0.00           H  
ATOM   1858 2HD  PRO C 108     -75.328  50.721 -92.322  1.00  0.00           H  
ATOM   1859  N   GLU C 109     -77.642  48.957 -88.576  1.00  0.00           N  
ATOM   1860  CA  GLU C 109     -78.009  48.234 -87.364  1.00  0.00           C  
ATOM   1861  C   GLU C 109     -77.772  49.084 -86.122  1.00  0.00           C  
ATOM   1862  O   GLU C 109     -78.558  49.049 -85.176  1.00  0.00           O  
ATOM   1863  CB  GLU C 109     -77.215  46.930 -87.260  1.00  0.00           C  
ATOM   1864  CG  GLU C 109     -77.579  46.066 -86.061  1.00  0.00           C  
ATOM   1865  CD  GLU C 109     -79.047  45.750 -85.991  1.00  0.00           C  
ATOM   1866  OE1 GLU C 109     -79.704  45.846 -87.000  1.00  0.00           O  
ATOM   1867  OE2 GLU C 109     -79.512  45.412 -84.928  1.00  0.00           O1-
ATOM   1868  H   GLU C 109     -76.839  48.651 -89.106  1.00  0.00           H  
ATOM   1869  HA  GLU C 109     -79.072  47.993 -87.412  1.00  0.00           H  
ATOM   1870 1HB  GLU C 109     -77.373  46.335 -88.160  1.00  0.00           H  
ATOM   1871 2HB  GLU C 109     -76.151  47.156 -87.199  1.00  0.00           H  
ATOM   1872 1HG  GLU C 109     -77.020  45.133 -86.115  1.00  0.00           H  
ATOM   1873 2HG  GLU C 109     -77.280  46.584 -85.150  1.00  0.00           H  
ATOM   1874  N   ALA C 110     -76.685  49.847 -86.133  1.00  0.00           N  
ATOM   1875  CA  ALA C 110     -76.382  50.764 -85.041  1.00  0.00           C  
ATOM   1876  C   ALA C 110     -77.376  51.918 -84.998  1.00  0.00           C  
ATOM   1877  O   ALA C 110     -77.682  52.448 -83.931  1.00  0.00           O  
ATOM   1878  CB  ALA C 110     -74.962  51.294 -85.172  1.00  0.00           C  
ATOM   1879  H   ALA C 110     -76.051  49.790 -86.917  1.00  0.00           H  
ATOM   1880  HA  ALA C 110     -76.469  50.215 -84.103  1.00  0.00           H  
ATOM   1881 1HB  ALA C 110     -74.750  51.977 -84.349  1.00  0.00           H  
ATOM   1882 2HB  ALA C 110     -74.259  50.461 -85.142  1.00  0.00           H  
ATOM   1883 3HB  ALA C 110     -74.856  51.823 -86.118  1.00  0.00           H  
ATOM   1884  N   LEU C 111     -77.876  52.304 -86.168  1.00  0.00           N  
ATOM   1885  CA  LEU C 111     -78.836  53.396 -86.267  1.00  0.00           C  
ATOM   1886  C   LEU C 111     -80.204  52.978 -85.746  1.00  0.00           C  
ATOM   1887  O   LEU C 111     -80.899  53.761 -85.098  1.00  0.00           O  
ATOM   1888  CB  LEU C 111     -78.958  53.864 -87.723  1.00  0.00           C  
ATOM   1889  CG  LEU C 111     -77.716  54.548 -88.309  1.00  0.00           C  
ATOM   1890  CD1 LEU C 111     -77.846  54.626 -89.824  1.00  0.00           C  
ATOM   1891  CD2 LEU C 111     -77.567  55.935 -87.701  1.00  0.00           C  
ATOM   1892  H   LEU C 111     -77.584  51.827 -87.009  1.00  0.00           H  
ATOM   1893  HA  LEU C 111     -78.477  54.228 -85.661  1.00  0.00           H  
ATOM   1894 1HB  LEU C 111     -79.186  53.001 -88.347  1.00  0.00           H  
ATOM   1895 2HB  LEU C 111     -79.788  54.566 -87.794  1.00  0.00           H  
ATOM   1896  HG  LEU C 111     -76.831  53.954 -88.080  1.00  0.00           H  
ATOM   1897 1HD1 LEU C 111     -76.963  55.112 -90.240  1.00  0.00           H  
ATOM   1898 2HD1 LEU C 111     -77.932  53.619 -90.234  1.00  0.00           H  
ATOM   1899 3HD1 LEU C 111     -78.733  55.201 -90.084  1.00  0.00           H  
ATOM   1900 1HD2 LEU C 111     -76.683  56.421 -88.117  1.00  0.00           H  
ATOM   1901 2HD2 LEU C 111     -78.450  56.530 -87.931  1.00  0.00           H  
ATOM   1902 3HD2 LEU C 111     -77.458  55.848 -86.620  1.00  0.00           H  
ATOM   1903  N   LYS C 112     -80.586  51.738 -86.033  1.00  0.00           N  
ATOM   1904  CA  LYS C 112     -81.825  51.177 -85.507  1.00  0.00           C  
ATOM   1905  C   LYS C 112     -81.780  51.069 -83.988  1.00  0.00           C  
ATOM   1906  O   LYS C 112     -82.720  51.467 -83.299  1.00  0.00           O  
ATOM   1907  CB  LYS C 112     -82.096  49.804 -86.124  1.00  0.00           C  
ATOM   1908  CG  LYS C 112     -83.257  49.048 -85.492  1.00  0.00           C  
ATOM   1909  CD  LYS C 112     -84.580  49.754 -85.747  1.00  0.00           C  
ATOM   1910  CE  LYS C 112     -85.752  48.948 -85.205  1.00  0.00           C  
ATOM   1911  NZ  LYS C 112     -87.051  49.644 -85.415  1.00  0.00           N1+
ATOM   1912  H   LYS C 112     -80.004  51.169 -86.629  1.00  0.00           H  
ATOM   1913  HA  LYS C 112     -82.646  51.845 -85.769  1.00  0.00           H  
ATOM   1914 1HB  LYS C 112     -82.311  49.919 -87.187  1.00  0.00           H  
ATOM   1915 2HB  LYS C 112     -81.205  49.183 -86.035  1.00  0.00           H  
ATOM   1916 1HG  LYS C 112     -83.306  48.041 -85.909  1.00  0.00           H  
ATOM   1917 2HG  LYS C 112     -83.098  48.970 -84.417  1.00  0.00           H  
ATOM   1918 1HD  LYS C 112     -84.570  50.733 -85.265  1.00  0.00           H  
ATOM   1919 2HD  LYS C 112     -84.716  49.898 -86.819  1.00  0.00           H  
ATOM   1920 1HE  LYS C 112     -85.788  47.980 -85.702  1.00  0.00           H  
ATOM   1921 2HE  LYS C 112     -85.614  48.779 -84.137  1.00  0.00           H  
ATOM   1922 1HZ  LYS C 112     -87.800  49.079 -85.043  1.00  0.00           H  
ATOM   1923 2HZ  LYS C 112     -87.035  50.537 -84.942  1.00  0.00           H  
ATOM   1924 3HZ  LYS C 112     -87.199  49.790 -86.404  1.00  0.00           H  
ATOM   1925  N   GLN C 113     -80.682  50.528 -83.471  1.00  0.00           N  
ATOM   1926  CA  GLN C 113     -80.494  50.405 -82.030  1.00  0.00           C  
ATOM   1927  C   GLN C 113     -80.547  51.768 -81.349  1.00  0.00           C  
ATOM   1928  O   GLN C 113     -81.071  51.899 -80.243  1.00  0.00           O  
ATOM   1929  CB  GLN C 113     -79.161  49.718 -81.721  1.00  0.00           C  
ATOM   1930  CG  GLN C 113     -79.106  48.255 -82.128  1.00  0.00           C  
ATOM   1931  CD  GLN C 113     -80.095  47.402 -81.357  1.00  0.00           C  
ATOM   1932  NE2 GLN C 113     -80.495  46.282 -81.948  1.00  0.00           N  
ATOM   1933  OE1 GLN C 113     -80.496  47.747 -80.242  1.00  0.00           O  
ATOM   1934  H   GLN C 113     -79.959  50.194 -84.091  1.00  0.00           H  
ATOM   1935  HA  GLN C 113     -81.300  49.793 -81.626  1.00  0.00           H  
ATOM   1936 1HB  GLN C 113     -78.354  50.241 -82.235  1.00  0.00           H  
ATOM   1937 2HB  GLN C 113     -78.960  49.777 -80.652  1.00  0.00           H  
ATOM   1938 1HG  GLN C 113     -79.340  48.175 -83.190  1.00  0.00           H  
ATOM   1939 2HG  GLN C 113     -78.103  47.873 -81.937  1.00  0.00           H  
ATOM   1940 1HE2 GLN C 113     -81.147  45.679 -81.488  1.00  0.00           H  
ATOM   1941 2HE2 GLN C 113     -80.145  46.041 -82.853  1.00  0.00           H  
ATOM   1942  N   ALA C 114     -80.003  52.779 -82.017  1.00  0.00           N  
ATOM   1943  CA  ALA C 114     -80.016  54.139 -81.492  1.00  0.00           C  
ATOM   1944  C   ALA C 114     -81.440  54.665 -81.359  1.00  0.00           C  
ATOM   1945  O   ALA C 114     -81.782  55.314 -80.371  1.00  0.00           O  
ATOM   1946  CB  ALA C 114     -79.193  55.059 -82.383  1.00  0.00           C  
ATOM   1947  H   ALA C 114     -79.569  52.601 -82.912  1.00  0.00           H  
ATOM   1948  HA  ALA C 114     -79.572  54.122 -80.497  1.00  0.00           H  
ATOM   1949 1HB  ALA C 114     -79.212  56.070 -81.978  1.00  0.00           H  
ATOM   1950 2HB  ALA C 114     -78.163  54.703 -82.420  1.00  0.00           H  
ATOM   1951 3HB  ALA C 114     -79.613  55.063 -83.387  1.00  0.00           H  
ATOM   1952  N   VAL C 115     -82.265  54.381 -82.361  1.00  0.00           N  
ATOM   1953  CA  VAL C 115     -83.660  54.806 -82.348  1.00  0.00           C  
ATOM   1954  C   VAL C 115     -84.433  54.119 -81.229  1.00  0.00           C  
ATOM   1955  O   VAL C 115     -85.146  54.770 -80.464  1.00  0.00           O  
ATOM   1956  CB  VAL C 115     -84.327  54.490 -83.699  1.00  0.00           C  
ATOM   1957  CG1 VAL C 115     -85.838  54.639 -83.595  1.00  0.00           C  
ATOM   1958  CG2 VAL C 115     -83.768  55.404 -84.779  1.00  0.00           C  
ATOM   1959  H   VAL C 115     -81.918  53.858 -83.152  1.00  0.00           H  
ATOM   1960  HA  VAL C 115     -83.692  55.883 -82.184  1.00  0.00           H  
ATOM   1961  HB  VAL C 115     -84.124  53.451 -83.960  1.00  0.00           H  
ATOM   1962 1HG1 VAL C 115     -86.293  54.411 -84.559  1.00  0.00           H  
ATOM   1963 2HG1 VAL C 115     -86.220  53.950 -82.842  1.00  0.00           H  
ATOM   1964 3HG1 VAL C 115     -86.084  55.662 -83.311  1.00  0.00           H  
ATOM   1965 1HG2 VAL C 115     -84.244  55.174 -85.732  1.00  0.00           H  
ATOM   1966 2HG2 VAL C 115     -83.966  56.443 -84.515  1.00  0.00           H  
ATOM   1967 3HG2 VAL C 115     -82.692  55.250 -84.865  1.00  0.00           H  
ATOM   1968  N   LYS C 116     -84.290  52.802 -81.139  1.00  0.00           N  
ATOM   1969  CA  LYS C 116     -84.975  52.025 -80.113  1.00  0.00           C  
ATOM   1970  C   LYS C 116     -84.596  52.500 -78.717  1.00  0.00           C  
ATOM   1971  O   LYS C 116     -85.456  52.665 -77.851  1.00  0.00           O  
ATOM   1972  CB  LYS C 116     -84.656  50.536 -80.266  1.00  0.00           C  
ATOM   1973  CG  LYS C 116     -85.362  49.635 -79.261  1.00  0.00           C  
ATOM   1974  CD  LYS C 116     -85.042  48.170 -79.513  1.00  0.00           C  
ATOM   1975  CE  LYS C 116     -85.716  47.271 -78.487  1.00  0.00           C  
ATOM   1976  NZ  LYS C 116     -85.412  45.833 -78.722  1.00  0.00           N1+
ATOM   1977  H   LYS C 116     -83.692  52.326 -81.799  1.00  0.00           H  
ATOM   1978  HA  LYS C 116     -86.050  52.165 -80.232  1.00  0.00           H  
ATOM   1979 1HB  LYS C 116     -84.936  50.205 -81.266  1.00  0.00           H  
ATOM   1980 2HB  LYS C 116     -83.582  50.381 -80.158  1.00  0.00           H  
ATOM   1981 1HG  LYS C 116     -85.045  49.899 -78.251  1.00  0.00           H  
ATOM   1982 2HG  LYS C 116     -86.439  49.781 -79.335  1.00  0.00           H  
ATOM   1983 1HD  LYS C 116     -85.383  47.889 -80.511  1.00  0.00           H  
ATOM   1984 2HD  LYS C 116     -83.964  48.018 -79.462  1.00  0.00           H  
ATOM   1985 1HE  LYS C 116     -85.378  47.542 -77.488  1.00  0.00           H  
ATOM   1986 2HE  LYS C 116     -86.796  47.412 -78.533  1.00  0.00           H  
ATOM   1987 1HZ  LYS C 116     -85.876  45.271 -78.023  1.00  0.00           H  
ATOM   1988 2HZ  LYS C 116     -85.738  45.565 -79.640  1.00  0.00           H  
ATOM   1989 3HZ  LYS C 116     -84.414  45.685 -78.663  1.00  0.00           H  
ATOM   1990  N   ALA C 117     -83.303  52.721 -78.503  1.00  0.00           N  
ATOM   1991  CA  ALA C 117     -82.808  53.179 -77.211  1.00  0.00           C  
ATOM   1992  C   ALA C 117     -83.367  54.553 -76.862  1.00  0.00           C  
ATOM   1993  O   ALA C 117     -83.781  54.796 -75.728  1.00  0.00           O  
ATOM   1994  CB  ALA C 117     -81.286  53.212 -77.209  1.00  0.00           C  
ATOM   1995  H   ALA C 117     -82.647  52.567 -79.255  1.00  0.00           H  
ATOM   1996  HA  ALA C 117     -83.147  52.478 -76.450  1.00  0.00           H  
ATOM   1997 1HB  ALA C 117     -80.931  53.556 -76.237  1.00  0.00           H  
ATOM   1998 2HB  ALA C 117     -80.901  52.210 -77.401  1.00  0.00           H  
ATOM   1999 3HB  ALA C 117     -80.936  53.891 -77.984  1.00  0.00           H  
ATOM   2000  N   ALA C 118     -83.377  55.449 -77.843  1.00  0.00           N  
ATOM   2001  CA  ALA C 118     -83.884  56.801 -77.641  1.00  0.00           C  
ATOM   2002  C   ALA C 118     -85.379  56.791 -77.354  1.00  0.00           C  
ATOM   2003  O   ALA C 118     -85.867  57.557 -76.523  1.00  0.00           O  
ATOM   2004  CB  ALA C 118     -83.585  57.666 -78.856  1.00  0.00           C  
ATOM   2005  H   ALA C 118     -83.023  55.186 -78.753  1.00  0.00           H  
ATOM   2006  HA  ALA C 118     -83.380  57.226 -76.773  1.00  0.00           H  
ATOM   2007 1HB  ALA C 118     -83.970  58.672 -78.691  1.00  0.00           H  
ATOM   2008 2HB  ALA C 118     -82.507  57.711 -79.015  1.00  0.00           H  
ATOM   2009 3HB  ALA C 118     -84.062  57.235 -79.735  1.00  0.00           H  
ATOM   2010  N   GLU C 119     -86.104  55.918 -78.046  1.00  0.00           N  
ATOM   2011  CA  GLU C 119     -87.547  55.807 -77.867  1.00  0.00           C  
ATOM   2012  C   GLU C 119     -87.897  55.430 -76.433  1.00  0.00           C  
ATOM   2013  O   GLU C 119     -88.880  55.916 -75.876  1.00  0.00           O  
ATOM   2014  CB  GLU C 119     -88.126  54.772 -78.834  1.00  0.00           C  
ATOM   2015  CG  GLU C 119     -88.269  55.262 -80.268  1.00  0.00           C  
ATOM   2016  CD  GLU C 119     -88.772  54.197 -81.202  1.00  0.00           C  
ATOM   2017  OE1 GLU C 119     -88.899  53.073 -80.779  1.00  0.00           O  
ATOM   2018  OE2 GLU C 119     -89.028  54.507 -82.342  1.00  0.00           O1-
ATOM   2019  H   GLU C 119     -85.642  55.315 -78.713  1.00  0.00           H  
ATOM   2020  HA  GLU C 119     -87.997  56.777 -78.082  1.00  0.00           H  
ATOM   2021 1HB  GLU C 119     -87.489  53.888 -78.844  1.00  0.00           H  
ATOM   2022 2HB  GLU C 119     -89.112  54.462 -78.487  1.00  0.00           H  
ATOM   2023 1HG  GLU C 119     -88.963  56.102 -80.287  1.00  0.00           H  
ATOM   2024 2HG  GLU C 119     -87.301  55.618 -80.617  1.00  0.00           H  
ATOM   2025  N   GLU C 120     -87.087  54.559 -75.841  1.00  0.00           N  
ATOM   2026  CA  GLU C 120     -87.309  54.115 -74.471  1.00  0.00           C  
ATOM   2027  C   GLU C 120     -87.168  55.271 -73.489  1.00  0.00           C  
ATOM   2028  O   GLU C 120     -87.907  55.358 -72.508  1.00  0.00           O  
ATOM   2029  CB  GLU C 120     -86.326  53.000 -74.106  1.00  0.00           C  
ATOM   2030  CG  GLU C 120     -86.673  51.639 -74.692  1.00  0.00           C  
ATOM   2031  CD  GLU C 120     -85.654  50.584 -74.366  1.00  0.00           C  
ATOM   2032  OE1 GLU C 120     -84.643  50.918 -73.796  1.00  0.00           O  
ATOM   2033  OE2 GLU C 120     -85.886  49.442 -74.686  1.00  0.00           O1-
ATOM   2034  H   GLU C 120     -86.297  54.195 -76.355  1.00  0.00           H  
ATOM   2035  HA  GLU C 120     -88.327  53.732 -74.392  1.00  0.00           H  
ATOM   2036 1HB  GLU C 120     -85.327  53.268 -74.451  1.00  0.00           H  
ATOM   2037 2HB  GLU C 120     -86.281  52.895 -73.022  1.00  0.00           H  
ATOM   2038 1HG  GLU C 120     -87.642  51.324 -74.305  1.00  0.00           H  
ATOM   2039 2HG  GLU C 120     -86.759  51.732 -75.774  1.00  0.00           H  
ATOM   2040  N   VAL C 121     -86.214  56.156 -73.757  1.00  0.00           N  
ATOM   2041  CA  VAL C 121     -85.974  57.308 -72.896  1.00  0.00           C  
ATOM   2042  C   VAL C 121     -87.136  58.290 -72.953  1.00  0.00           C  
ATOM   2043  O   VAL C 121     -87.419  58.989 -71.980  1.00  0.00           O  
ATOM   2044  CB  VAL C 121     -84.677  58.026 -73.315  1.00  0.00           C  
ATOM   2045  CG1 VAL C 121     -84.528  59.339 -72.560  1.00  0.00           C  
ATOM   2046  CG2 VAL C 121     -83.479  57.121 -73.065  1.00  0.00           C  
ATOM   2047  H   VAL C 121     -85.641  56.028 -74.579  1.00  0.00           H  
ATOM   2048  HA  VAL C 121     -85.863  56.956 -71.870  1.00  0.00           H  
ATOM   2049  HB  VAL C 121     -84.734  58.270 -74.376  1.00  0.00           H  
ATOM   2050 1HG1 VAL C 121     -83.607  59.834 -72.869  1.00  0.00           H  
ATOM   2051 2HG1 VAL C 121     -85.378  59.985 -72.783  1.00  0.00           H  
ATOM   2052 3HG1 VAL C 121     -84.492  59.142 -71.490  1.00  0.00           H  
ATOM   2053 1HG2 VAL C 121     -82.567  57.636 -73.363  1.00  0.00           H  
ATOM   2054 2HG2 VAL C 121     -83.427  56.874 -72.005  1.00  0.00           H  
ATOM   2055 3HG2 VAL C 121     -83.587  56.206 -73.647  1.00  0.00           H  
ATOM   2056  N   VAL C 122     -87.807  58.340 -74.099  1.00  0.00           N  
ATOM   2057  CA  VAL C 122     -88.940  59.238 -74.285  1.00  0.00           C  
ATOM   2058  C   VAL C 122     -90.149  58.774 -73.484  1.00  0.00           C  
ATOM   2059  O   VAL C 122     -90.833  59.579 -72.851  1.00  0.00           O  
ATOM   2060  CB  VAL C 122     -89.317  59.321 -75.776  1.00  0.00           C  
ATOM   2061  CG1 VAL C 122     -90.595  60.125 -75.959  1.00  0.00           C  
ATOM   2062  CG2 VAL C 122     -88.173  59.938 -76.566  1.00  0.00           C  
ATOM   2063  H   VAL C 122     -87.525  57.739 -74.861  1.00  0.00           H  
ATOM   2064  HA  VAL C 122     -88.653  60.233 -73.941  1.00  0.00           H  
ATOM   2065  HB  VAL C 122     -89.514  58.315 -76.148  1.00  0.00           H  
ATOM   2066 1HG1 VAL C 122     -90.847  60.173 -77.019  1.00  0.00           H  
ATOM   2067 2HG1 VAL C 122     -91.408  59.645 -75.415  1.00  0.00           H  
ATOM   2068 3HG1 VAL C 122     -90.447  61.134 -75.576  1.00  0.00           H  
ATOM   2069 1HG2 VAL C 122     -88.446  59.993 -77.619  1.00  0.00           H  
ATOM   2070 2HG2 VAL C 122     -87.972  60.943 -76.191  1.00  0.00           H  
ATOM   2071 3HG2 VAL C 122     -87.280  59.324 -76.455  1.00  0.00           H  
ATOM   2072  N   ARG C 123     -90.408  57.471 -73.514  1.00  0.00           N  
ATOM   2073  CA  ARG C 123     -91.535  56.896 -72.789  1.00  0.00           C  
ATOM   2074  C   ARG C 123     -91.297  56.930 -71.285  1.00  0.00           C  
ATOM   2075  O   ARG C 123     -92.235  57.083 -70.502  1.00  0.00           O  
ATOM   2076  CB  ARG C 123     -91.778  55.461 -73.230  1.00  0.00           C  
ATOM   2077  CG  ARG C 123     -92.307  55.307 -74.647  1.00  0.00           C  
ATOM   2078  CD  ARG C 123     -92.843  53.942 -74.888  1.00  0.00           C  
ATOM   2079  NE  ARG C 123     -91.812  52.925 -74.753  1.00  0.00           N  
ATOM   2080  CZ  ARG C 123     -90.978  52.546 -75.741  1.00  0.00           C  
ATOM   2081  NH1 ARG C 123     -91.065  53.107 -76.927  1.00  0.00           N1+
ATOM   2082  NH2 ARG C 123     -90.073  51.608 -75.518  1.00  0.00           N  
ATOM   2083  H   ARG C 123     -89.808  56.863 -74.053  1.00  0.00           H  
ATOM   2084  HA  ARG C 123     -92.426  57.484 -73.013  1.00  0.00           H  
ATOM   2085 1HB  ARG C 123     -90.849  54.897 -73.162  1.00  0.00           H  
ATOM   2086 2HB  ARG C 123     -92.497  54.991 -72.556  1.00  0.00           H  
ATOM   2087 1HG  ARG C 123     -93.111  56.025 -74.815  1.00  0.00           H  
ATOM   2088 2HG  ARG C 123     -91.502  55.490 -75.358  1.00  0.00           H  
ATOM   2089 1HD  ARG C 123     -93.631  53.727 -74.167  1.00  0.00           H  
ATOM   2090 2HD  ARG C 123     -93.250  53.884 -75.897  1.00  0.00           H  
ATOM   2091  HE  ARG C 123     -91.716  52.469 -73.855  1.00  0.00           H  
ATOM   2092 1HH1 ARG C 123     -91.756  53.824 -77.096  1.00  0.00           H  
ATOM   2093 2HH1 ARG C 123     -90.439  52.823 -77.667  1.00  0.00           H  
ATOM   2094 1HH2 ARG C 123     -90.007  51.177 -74.607  1.00  0.00           H  
ATOM   2095 2HH2 ARG C 123     -89.449  51.324 -76.258  1.00  0.00           H  
ATOM   2096  N   GLU C 124     -90.038  56.786 -70.887  1.00  0.00           N  
ATOM   2097  CA  GLU C 124     -89.697  56.582 -69.484  1.00  0.00           C  
ATOM   2098  C   GLU C 124     -89.577  57.909 -68.747  1.00  0.00           C  
ATOM   2099  O   GLU C 124     -89.888  58.000 -67.559  1.00  0.00           O  
ATOM   2100  CB  GLU C 124     -88.387  55.800 -69.363  1.00  0.00           C  
ATOM   2101  CG  GLU C 124     -87.996  55.445 -67.935  1.00  0.00           C  
ATOM   2102  CD  GLU C 124     -88.947  54.473 -67.294  1.00  0.00           C  
ATOM   2103  OE1 GLU C 124     -89.638  53.787 -68.009  1.00  0.00           O  
ATOM   2104  OE2 GLU C 124     -88.983  54.416 -66.086  1.00  0.00           O1-
ATOM   2105  H   GLU C 124     -89.298  56.820 -71.574  1.00  0.00           H  
ATOM   2106  HA  GLU C 124     -90.493  56.003 -69.015  1.00  0.00           H  
ATOM   2107 1HB  GLU C 124     -88.462  54.872 -69.930  1.00  0.00           H  
ATOM   2108 2HB  GLU C 124     -87.574  56.383 -69.796  1.00  0.00           H  
ATOM   2109 1HG  GLU C 124     -86.998  55.008 -67.939  1.00  0.00           H  
ATOM   2110 2HG  GLU C 124     -87.962  56.357 -67.341  1.00  0.00           H  
ATOM   2111  N   GLN C 125     -89.125  58.937 -69.458  1.00  0.00           N  
ATOM   2112  CA  GLN C 125     -88.959  60.260 -68.871  1.00  0.00           C  
ATOM   2113  C   GLN C 125     -89.802  61.297 -69.602  1.00  0.00           C  
ATOM   2114  O   GLN C 125     -89.271  62.226 -70.211  1.00  0.00           O  
ATOM   2115  CB  GLN C 125     -87.486  60.675 -68.892  1.00  0.00           C  
ATOM   2116  CG  GLN C 125     -86.666  60.119 -67.741  1.00  0.00           C  
ATOM   2117  CD  GLN C 125     -86.916  60.860 -66.441  1.00  0.00           C  
ATOM   2118  NE2 GLN C 125     -87.361  60.133 -65.423  1.00  0.00           N  
ATOM   2119  OE1 GLN C 125     -86.710  62.074 -66.353  1.00  0.00           O  
ATOM   2120  H   GLN C 125     -88.891  58.796 -70.431  1.00  0.00           H  
ATOM   2121  HA  GLN C 125     -89.297  60.224 -67.835  1.00  0.00           H  
ATOM   2122 1HB  GLN C 125     -87.027  60.343 -69.823  1.00  0.00           H  
ATOM   2123 2HB  GLN C 125     -87.414  61.762 -68.862  1.00  0.00           H  
ATOM   2124 1HG  GLN C 125     -86.930  59.072 -67.593  1.00  0.00           H  
ATOM   2125 2HG  GLN C 125     -85.607  60.207 -67.987  1.00  0.00           H  
ATOM   2126 1HE2 GLN C 125     -87.544  60.568 -64.539  1.00  0.00           H  
ATOM   2127 2HE2 GLN C 125     -87.514  59.152 -65.538  1.00  0.00           H  
ATOM   2128  N   PRO C 126     -91.119  61.133 -69.539  1.00  0.00           N  
ATOM   2129  CA  PRO C 126     -92.040  62.075 -70.166  1.00  0.00           C  
ATOM   2130  C   PRO C 126     -91.940  63.453 -69.522  1.00  0.00           C  
ATOM   2131  O   PRO C 126     -91.727  63.571 -68.316  1.00  0.00           O  
ATOM   2132  CB  PRO C 126     -93.409  61.434 -69.919  1.00  0.00           C  
ATOM   2133  CG  PRO C 126     -93.205  60.589 -68.708  1.00  0.00           C  
ATOM   2134  CD  PRO C 126     -91.814  60.034 -68.870  1.00  0.00           C  
ATOM   2135  HA  PRO C 126     -91.820  62.133 -71.242  1.00  0.00           H  
ATOM   2136 1HB  PRO C 126     -94.169  62.216 -69.769  1.00  0.00           H  
ATOM   2137 2HB  PRO C 126     -93.716  60.851 -70.800  1.00  0.00           H  
ATOM   2138 1HG  PRO C 126     -93.316  61.195 -67.798  1.00  0.00           H  
ATOM   2139 2HG  PRO C 126     -93.972  59.801 -68.661  1.00  0.00           H  
ATOM   2140 1HD  PRO C 126     -91.386  59.820 -67.879  1.00  0.00           H  
ATOM   2141 2HD  PRO C 126     -91.851  59.122 -69.483  1.00  0.00           H  
ATOM   2142  N   GLY C 127     -92.097  64.492 -70.336  1.00  0.00           N  
ATOM   2143  CA  GLY C 127     -92.188  65.855 -69.827  1.00  0.00           C  
ATOM   2144  C   GLY C 127     -90.809  66.421 -69.514  1.00  0.00           C  
ATOM   2145  O   GLY C 127     -90.682  67.562 -69.072  1.00  0.00           O  
ATOM   2146  H   GLY C 127     -92.153  64.333 -71.332  1.00  0.00           H  
ATOM   2147 1HA  GLY C 127     -92.686  66.485 -70.565  1.00  0.00           H  
ATOM   2148 2HA  GLY C 127     -92.803  65.867 -68.928  1.00  0.00           H  
ATOM   2149  N   SER C 128     -89.778  65.615 -69.747  1.00  0.00           N  
ATOM   2150  CA  SER C 128     -88.405  66.034 -69.489  1.00  0.00           C  
ATOM   2151  C   SER C 128     -87.738  66.543 -70.760  1.00  0.00           C  
ATOM   2152  O   SER C 128     -88.187  66.250 -71.869  1.00  0.00           O  
ATOM   2153  CB  SER C 128     -87.607  64.880 -68.915  1.00  0.00           C  
ATOM   2154  OG  SER C 128     -87.367  63.901 -69.889  1.00  0.00           O  
ATOM   2155  H   SER C 128     -89.950  64.689 -70.110  1.00  0.00           H  
ATOM   2156  HA  SER C 128     -88.422  66.846 -68.762  1.00  0.00           H  
ATOM   2157 1HB  SER C 128     -86.658  65.252 -68.528  1.00  0.00           H  
ATOM   2158 2HB  SER C 128     -88.151  64.441 -68.080  1.00  0.00           H  
ATOM   2159  HG  SER C 128     -87.997  63.197 -69.715  1.00  0.00           H  
ATOM   2160  N   ASN C 129     -86.664  67.307 -70.594  1.00  0.00           N  
ATOM   2161  CA  ASN C 129     -85.851  67.743 -71.723  1.00  0.00           C  
ATOM   2162  C   ASN C 129     -85.125  66.568 -72.364  1.00  0.00           C  
ATOM   2163  O   ASN C 129     -84.796  66.602 -73.550  1.00  0.00           O  
ATOM   2164  CB  ASN C 129     -84.863  68.809 -71.288  1.00  0.00           C  
ATOM   2165  CG  ASN C 129     -85.519  70.141 -71.045  1.00  0.00           C  
ATOM   2166  ND2 ASN C 129     -84.872  70.978 -70.276  1.00  0.00           N  
ATOM   2167  OD1 ASN C 129     -86.611  70.410 -71.555  1.00  0.00           O  
ATOM   2168  H   ASN C 129     -86.404  67.592 -69.660  1.00  0.00           H  
ATOM   2169  HA  ASN C 129     -86.510  68.168 -72.481  1.00  0.00           H  
ATOM   2170 1HB  ASN C 129     -84.363  68.492 -70.372  1.00  0.00           H  
ATOM   2171 2HB  ASN C 129     -84.097  68.930 -72.054  1.00  0.00           H  
ATOM   2172 1HD2 ASN C 129     -85.260  71.879 -70.079  1.00  0.00           H  
ATOM   2173 2HD2 ASN C 129     -83.990  70.718 -69.885  1.00  0.00           H  
ATOM   2174  N   LEU C 130     -84.875  65.530 -71.575  1.00  0.00           N  
ATOM   2175  CA  LEU C 130     -84.253  64.312 -72.081  1.00  0.00           C  
ATOM   2176  C   LEU C 130     -85.093  63.684 -73.187  1.00  0.00           C  
ATOM   2177  O   LEU C 130     -84.573  63.310 -74.238  1.00  0.00           O  
ATOM   2178  CB  LEU C 130     -84.057  63.304 -70.944  1.00  0.00           C  
ATOM   2179  CG  LEU C 130     -82.947  63.640 -69.940  1.00  0.00           C  
ATOM   2180  CD1 LEU C 130     -83.067  62.730 -68.725  1.00  0.00           C  
ATOM   2181  CD2 LEU C 130     -81.590  63.480 -70.610  1.00  0.00           C  
ATOM   2182  H   LEU C 130     -85.123  65.585 -70.597  1.00  0.00           H  
ATOM   2183  HA  LEU C 130     -83.278  64.569 -72.495  1.00  0.00           H  
ATOM   2184 1HB  LEU C 130     -84.991  63.220 -70.389  1.00  0.00           H  
ATOM   2185 2HB  LEU C 130     -83.828  62.330 -71.377  1.00  0.00           H  
ATOM   2186  HG  LEU C 130     -83.064  64.669 -69.599  1.00  0.00           H  
ATOM   2187 1HD1 LEU C 130     -82.279  62.969 -68.012  1.00  0.00           H  
ATOM   2188 2HD1 LEU C 130     -84.039  62.879 -68.253  1.00  0.00           H  
ATOM   2189 3HD1 LEU C 130     -82.970  61.691 -69.037  1.00  0.00           H  
ATOM   2190 1HD2 LEU C 130     -80.801  63.719 -69.897  1.00  0.00           H  
ATOM   2191 2HD2 LEU C 130     -81.472  62.450 -70.951  1.00  0.00           H  
ATOM   2192 3HD2 LEU C 130     -81.526  64.154 -71.465  1.00  0.00           H  
ATOM   2193  N   ALA C 131     -86.394  63.571 -72.942  1.00  0.00           N  
ATOM   2194  CA  ALA C 131     -87.309  62.988 -73.916  1.00  0.00           C  
ATOM   2195  C   ALA C 131     -87.260  63.744 -75.238  1.00  0.00           C  
ATOM   2196  O   ALA C 131     -87.226  63.138 -76.310  1.00  0.00           O  
ATOM   2197  CB  ALA C 131     -88.728  62.972 -73.367  1.00  0.00           C  
ATOM   2198  H   ALA C 131     -86.759  63.896 -72.058  1.00  0.00           H  
ATOM   2199  HA  ALA C 131     -86.992  61.962 -74.107  1.00  0.00           H  
ATOM   2200 1HB  ALA C 131     -89.399  62.534 -74.106  1.00  0.00           H  
ATOM   2201 2HB  ALA C 131     -88.758  62.379 -72.453  1.00  0.00           H  
ATOM   2202 3HB  ALA C 131     -89.045  63.991 -73.149  1.00  0.00           H  
ATOM   2203  N   LYS C 132     -87.259  65.070 -75.156  1.00  0.00           N  
ATOM   2204  CA  LYS C 132     -87.139  65.911 -76.340  1.00  0.00           C  
ATOM   2205  C   LYS C 132     -85.823  65.655 -77.066  1.00  0.00           C  
ATOM   2206  O   LYS C 132     -85.786  65.579 -78.294  1.00  0.00           O  
ATOM   2207  CB  LYS C 132     -87.252  67.389 -75.962  1.00  0.00           C  
ATOM   2208  CG  LYS C 132     -88.642  67.817 -75.511  1.00  0.00           C  
ATOM   2209  CD  LYS C 132     -88.667  69.288 -75.122  1.00  0.00           C  
ATOM   2210  CE  LYS C 132     -90.049  69.711 -74.644  1.00  0.00           C  
ATOM   2211  NZ  LYS C 132     -90.086  71.147 -74.254  1.00  0.00           N1+
ATOM   2212  H   LYS C 132     -87.343  65.507 -74.249  1.00  0.00           H  
ATOM   2213  HA  LYS C 132     -87.951  65.663 -77.025  1.00  0.00           H  
ATOM   2214 1HB  LYS C 132     -86.554  67.612 -75.154  1.00  0.00           H  
ATOM   2215 2HB  LYS C 132     -86.972  68.005 -76.816  1.00  0.00           H  
ATOM   2216 1HG  LYS C 132     -89.354  67.652 -76.320  1.00  0.00           H  
ATOM   2217 2HG  LYS C 132     -88.947  67.218 -74.654  1.00  0.00           H  
ATOM   2218 1HD  LYS C 132     -87.945  69.466 -74.324  1.00  0.00           H  
ATOM   2219 2HD  LYS C 132     -88.389  69.897 -75.983  1.00  0.00           H  
ATOM   2220 1HE  LYS C 132     -90.774  69.544 -75.438  1.00  0.00           H  
ATOM   2221 2HE  LYS C 132     -90.337  69.107 -73.785  1.00  0.00           H  
ATOM   2222 1HZ  LYS C 132     -91.017  71.388 -73.943  1.00  0.00           H  
ATOM   2223 2HZ  LYS C 132     -89.428  71.310 -73.504  1.00  0.00           H  
ATOM   2224 3HZ  LYS C 132     -89.839  71.719 -75.049  1.00  0.00           H  
ATOM   2225  N   LYS C 133     -84.747  65.523 -76.299  1.00  0.00           N  
ATOM   2226  CA  LYS C 133     -83.436  65.223 -76.864  1.00  0.00           C  
ATOM   2227  C   LYS C 133     -83.435  63.870 -77.563  1.00  0.00           C  
ATOM   2228  O   LYS C 133     -82.837  63.710 -78.627  1.00  0.00           O  
ATOM   2229  CB  LYS C 133     -82.364  65.253 -75.774  1.00  0.00           C  
ATOM   2230  CG  LYS C 133     -81.999  66.650 -75.289  1.00  0.00           C  
ATOM   2231  CD  LYS C 133     -80.962  66.596 -74.177  1.00  0.00           C  
ATOM   2232  CE  LYS C 133     -80.573  67.991 -73.712  1.00  0.00           C  
ATOM   2233  NZ  LYS C 133     -79.570  67.953 -72.614  1.00  0.00           N1+
ATOM   2234  H   LYS C 133     -84.838  65.633 -75.299  1.00  0.00           H  
ATOM   2235  HA  LYS C 133     -83.198  65.983 -77.608  1.00  0.00           H  
ATOM   2236 1HB  LYS C 133     -82.704  64.678 -74.912  1.00  0.00           H  
ATOM   2237 2HB  LYS C 133     -81.455  64.780 -76.145  1.00  0.00           H  
ATOM   2238 1HG  LYS C 133     -81.599  67.231 -76.119  1.00  0.00           H  
ATOM   2239 2HG  LYS C 133     -82.893  67.149 -74.915  1.00  0.00           H  
ATOM   2240 1HD  LYS C 133     -81.365  66.038 -73.330  1.00  0.00           H  
ATOM   2241 2HD  LYS C 133     -80.070  66.081 -74.537  1.00  0.00           H  
ATOM   2242 1HE  LYS C 133     -80.158  68.550 -74.548  1.00  0.00           H  
ATOM   2243 2HE  LYS C 133     -81.461  68.516 -73.358  1.00  0.00           H  
ATOM   2244 1HZ  LYS C 133     -79.339  68.896 -72.335  1.00  0.00           H  
ATOM   2245 2HZ  LYS C 133     -79.952  67.452 -71.825  1.00  0.00           H  
ATOM   2246 3HZ  LYS C 133     -78.735  67.484 -72.937  1.00  0.00           H  
ATOM   2247  N   ALA C 134     -84.108  62.897 -76.959  1.00  0.00           N  
ATOM   2248  CA  ALA C 134     -84.186  61.554 -77.523  1.00  0.00           C  
ATOM   2249  C   ALA C 134     -84.857  61.569 -78.890  1.00  0.00           C  
ATOM   2250  O   ALA C 134     -84.413  60.894 -79.818  1.00  0.00           O  
ATOM   2251  CB  ALA C 134     -84.933  60.624 -76.578  1.00  0.00           C  
ATOM   2252  H   ALA C 134     -84.577  63.091 -76.087  1.00  0.00           H  
ATOM   2253  HA  ALA C 134     -83.169  61.182 -77.654  1.00  0.00           H  
ATOM   2254 1HB  ALA C 134     -84.982  59.626 -77.013  1.00  0.00           H  
ATOM   2255 2HB  ALA C 134     -84.408  60.579 -75.623  1.00  0.00           H  
ATOM   2256 3HB  ALA C 134     -85.941  61.002 -76.419  1.00  0.00           H  
ATOM   2257  N   LEU C 135     -85.929  62.345 -79.009  1.00  0.00           N  
ATOM   2258  CA  LEU C 135     -86.687  62.420 -80.252  1.00  0.00           C  
ATOM   2259  C   LEU C 135     -85.868  63.073 -81.358  1.00  0.00           C  
ATOM   2260  O   LEU C 135     -85.956  62.682 -82.521  1.00  0.00           O  
ATOM   2261  CB  LEU C 135     -87.985  63.209 -80.035  1.00  0.00           C  
ATOM   2262  CG  LEU C 135     -89.034  62.532 -79.143  1.00  0.00           C  
ATOM   2263  CD1 LEU C 135     -90.098  63.547 -78.750  1.00  0.00           C  
ATOM   2264  CD2 LEU C 135     -89.649  61.355 -79.889  1.00  0.00           C  
ATOM   2265  H   LEU C 135     -86.228  62.896 -78.217  1.00  0.00           H  
ATOM   2266  HA  LEU C 135     -86.941  61.407 -80.564  1.00  0.00           H  
ATOM   2267 1HB  LEU C 135     -87.737  64.168 -79.583  1.00  0.00           H  
ATOM   2268 2HB  LEU C 135     -88.444  63.395 -81.005  1.00  0.00           H  
ATOM   2269  HG  LEU C 135     -88.560  62.174 -78.230  1.00  0.00           H  
ATOM   2270 1HD1 LEU C 135     -90.844  63.065 -78.118  1.00  0.00           H  
ATOM   2271 2HD1 LEU C 135     -89.634  64.366 -78.203  1.00  0.00           H  
ATOM   2272 3HD1 LEU C 135     -90.581  63.934 -79.647  1.00  0.00           H  
ATOM   2273 1HD2 LEU C 135     -90.394  60.873 -79.255  1.00  0.00           H  
ATOM   2274 2HD2 LEU C 135     -90.125  61.712 -80.802  1.00  0.00           H  
ATOM   2275 3HD2 LEU C 135     -88.869  60.637 -80.141  1.00  0.00           H  
ATOM   2276  N   GLU C 136     -85.071  64.069 -80.987  1.00  0.00           N  
ATOM   2277  CA  GLU C 136     -84.082  64.637 -81.895  1.00  0.00           C  
ATOM   2278  C   GLU C 136     -83.105  63.574 -82.380  1.00  0.00           C  
ATOM   2279  O   GLU C 136     -82.736  63.547 -83.554  1.00  0.00           O  
ATOM   2280  CB  GLU C 136     -83.318  65.773 -81.208  1.00  0.00           C  
ATOM   2281  CG  GLU C 136     -84.137  67.035 -80.982  1.00  0.00           C  
ATOM   2282  CD  GLU C 136     -83.399  68.076 -80.187  1.00  0.00           C  
ATOM   2283  OE1 GLU C 136     -82.337  67.778 -79.696  1.00  0.00           O  
ATOM   2284  OE2 GLU C 136     -83.898  69.171 -80.073  1.00  0.00           O1-
ATOM   2285  H   GLU C 136     -85.153  64.442 -80.052  1.00  0.00           H  
ATOM   2286  HA  GLU C 136     -84.602  65.042 -82.764  1.00  0.00           H  
ATOM   2287 1HB  GLU C 136     -82.953  65.432 -80.239  1.00  0.00           H  
ATOM   2288 2HB  GLU C 136     -82.448  66.041 -81.809  1.00  0.00           H  
ATOM   2289 1HG  GLU C 136     -84.409  67.458 -81.949  1.00  0.00           H  
ATOM   2290 2HG  GLU C 136     -85.056  66.770 -80.461  1.00  0.00           H  
ATOM   2291  N   ILE C 137     -82.688  62.701 -81.469  1.00  0.00           N  
ATOM   2292  CA  ILE C 137     -81.782  61.612 -81.811  1.00  0.00           C  
ATOM   2293  C   ILE C 137     -82.433  60.638 -82.786  1.00  0.00           C  
ATOM   2294  O   ILE C 137     -81.808  60.199 -83.750  1.00  0.00           O  
ATOM   2295  CB  ILE C 137     -81.334  60.854 -80.549  1.00  0.00           C  
ATOM   2296  CG1 ILE C 137     -80.411  61.731 -79.699  1.00  0.00           C  
ATOM   2297  CG2 ILE C 137     -80.639  59.555 -80.927  1.00  0.00           C  
ATOM   2298  CD1 ILE C 137     -79.143  62.150 -80.408  1.00  0.00           C  
ATOM   2299  H   ILE C 137     -83.008  62.794 -80.516  1.00  0.00           H  
ATOM   2300  HA  ILE C 137     -80.899  62.033 -82.291  1.00  0.00           H  
ATOM   2301  HB  ILE C 137     -82.204  60.624 -79.934  1.00  0.00           H  
ATOM   2302 1HG1 ILE C 137     -80.944  62.630 -79.393  1.00  0.00           H  
ATOM   2303 2HG1 ILE C 137     -80.131  61.194 -78.792  1.00  0.00           H  
ATOM   2304 1HG2 ILE C 137     -80.328  59.032 -80.022  1.00  0.00           H  
ATOM   2305 2HG2 ILE C 137     -81.326  58.926 -81.491  1.00  0.00           H  
ATOM   2306 3HG2 ILE C 137     -79.763  59.775 -81.538  1.00  0.00           H  
ATOM   2307 1HD1 ILE C 137     -78.541  62.769 -79.741  1.00  0.00           H  
ATOM   2308 2HD1 ILE C 137     -78.575  61.264 -80.692  1.00  0.00           H  
ATOM   2309 3HD1 ILE C 137     -79.398  62.721 -81.300  1.00  0.00           H  
ATOM   2310  N   ILE C 138     -83.693  60.305 -82.527  1.00  0.00           N  
ATOM   2311  CA  ILE C 138     -84.464  59.464 -83.435  1.00  0.00           C  
ATOM   2312  C   ILE C 138     -84.526  60.071 -84.830  1.00  0.00           C  
ATOM   2313  O   ILE C 138     -84.354  59.373 -85.829  1.00  0.00           O  
ATOM   2314  CB  ILE C 138     -85.894  59.250 -82.904  1.00  0.00           C  
ATOM   2315  CG1 ILE C 138     -85.871  58.376 -81.647  1.00  0.00           C  
ATOM   2316  CG2 ILE C 138     -86.771  58.623 -83.976  1.00  0.00           C  
ATOM   2317  CD1 ILE C 138     -87.167  58.392 -80.868  1.00  0.00           C  
ATOM   2318  H   ILE C 138     -84.128  60.643 -81.680  1.00  0.00           H  
ATOM   2319  HA  ILE C 138     -83.975  58.493 -83.507  1.00  0.00           H  
ATOM   2320  HB  ILE C 138     -86.321  60.209 -82.612  1.00  0.00           H  
ATOM   2321 1HG1 ILE C 138     -85.653  57.345 -81.924  1.00  0.00           H  
ATOM   2322 2HG1 ILE C 138     -85.072  58.711 -80.984  1.00  0.00           H  
ATOM   2323 1HG2 ILE C 138     -87.777  58.477 -83.584  1.00  0.00           H  
ATOM   2324 2HG2 ILE C 138     -86.811  59.281 -84.844  1.00  0.00           H  
ATOM   2325 3HG2 ILE C 138     -86.354  57.659 -84.270  1.00  0.00           H  
ATOM   2326 1HD1 ILE C 138     -87.073  57.750 -79.992  1.00  0.00           H  
ATOM   2327 2HD1 ILE C 138     -87.387  59.412 -80.549  1.00  0.00           H  
ATOM   2328 3HD1 ILE C 138     -87.976  58.026 -81.500  1.00  0.00           H  
ATOM   2329  N   LEU C 139     -84.772  61.375 -84.892  1.00  0.00           N  
ATOM   2330  CA  LEU C 139     -84.858  62.080 -86.166  1.00  0.00           C  
ATOM   2331  C   LEU C 139     -83.534  62.024 -86.917  1.00  0.00           C  
ATOM   2332  O   LEU C 139     -83.502  61.767 -88.120  1.00  0.00           O  
ATOM   2333  CB  LEU C 139     -85.262  63.541 -85.937  1.00  0.00           C  
ATOM   2334  CG  LEU C 139     -85.676  64.322 -87.192  1.00  0.00           C  
ATOM   2335  CD1 LEU C 139     -86.833  65.251 -86.855  1.00  0.00           C  
ATOM   2336  CD2 LEU C 139     -84.482  65.103 -87.720  1.00  0.00           C  
ATOM   2337  H   LEU C 139     -84.904  61.892 -84.035  1.00  0.00           H  
ATOM   2338  HA  LEU C 139     -85.620  61.597 -86.777  1.00  0.00           H  
ATOM   2339 1HB  LEU C 139     -86.099  63.565 -85.242  1.00  0.00           H  
ATOM   2340 2HB  LEU C 139     -84.422  64.066 -85.482  1.00  0.00           H  
ATOM   2341  HG  LEU C 139     -86.019  63.624 -87.957  1.00  0.00           H  
ATOM   2342 1HD1 LEU C 139     -87.127  65.804 -87.746  1.00  0.00           H  
ATOM   2343 2HD1 LEU C 139     -87.680  64.663 -86.497  1.00  0.00           H  
ATOM   2344 3HD1 LEU C 139     -86.523  65.950 -86.078  1.00  0.00           H  
ATOM   2345 1HD2 LEU C 139     -84.775  65.657 -88.612  1.00  0.00           H  
ATOM   2346 2HD2 LEU C 139     -84.138  65.802 -86.956  1.00  0.00           H  
ATOM   2347 3HD2 LEU C 139     -83.677  64.413 -87.969  1.00  0.00           H  
ATOM   2348  N   ARG C 140     -82.442  62.264 -86.198  1.00  0.00           N  
ATOM   2349  CA  ARG C 140     -81.112  62.237 -86.795  1.00  0.00           C  
ATOM   2350  C   ARG C 140     -80.787  60.859 -87.357  1.00  0.00           C  
ATOM   2351  O   ARG C 140     -80.295  60.736 -88.479  1.00  0.00           O  
ATOM   2352  CB  ARG C 140     -80.057  62.624 -85.769  1.00  0.00           C  
ATOM   2353  CG  ARG C 140     -78.622  62.533 -86.261  1.00  0.00           C  
ATOM   2354  CD  ARG C 140     -78.339  63.536 -87.320  1.00  0.00           C  
ATOM   2355  NE  ARG C 140     -76.971  63.444 -87.803  1.00  0.00           N  
ATOM   2356  CZ  ARG C 140     -76.561  62.622 -88.788  1.00  0.00           C  
ATOM   2357  NH1 ARG C 140     -77.423  61.828 -89.384  1.00  0.00           N1+
ATOM   2358  NH2 ARG C 140     -75.291  62.612 -89.155  1.00  0.00           N  
ATOM   2359  H   ARG C 140     -82.535  62.470 -85.214  1.00  0.00           H  
ATOM   2360  HA  ARG C 140     -81.084  62.960 -87.611  1.00  0.00           H  
ATOM   2361 1HB  ARG C 140     -80.228  63.648 -85.440  1.00  0.00           H  
ATOM   2362 2HB  ARG C 140     -80.147  61.980 -84.894  1.00  0.00           H  
ATOM   2363 1HG  ARG C 140     -77.940  62.711 -85.429  1.00  0.00           H  
ATOM   2364 2HG  ARG C 140     -78.441  61.539 -86.673  1.00  0.00           H  
ATOM   2365 1HD  ARG C 140     -79.010  63.373 -88.163  1.00  0.00           H  
ATOM   2366 2HD  ARG C 140     -78.494  64.538 -86.922  1.00  0.00           H  
ATOM   2367  HE  ARG C 140     -76.278  64.039 -87.368  1.00  0.00           H  
ATOM   2368 1HH1 ARG C 140     -78.394  61.836 -89.103  1.00  0.00           H  
ATOM   2369 2HH1 ARG C 140     -77.116  61.212 -90.122  1.00  0.00           H  
ATOM   2370 1HH2 ARG C 140     -74.628  63.222 -88.697  1.00  0.00           H  
ATOM   2371 2HH2 ARG C 140     -74.984  61.996 -89.894  1.00  0.00           H  
ATOM   2372  N   ALA C 141     -81.066  59.825 -86.571  1.00  0.00           N  
ATOM   2373  CA  ALA C 141     -80.860  58.450 -87.012  1.00  0.00           C  
ATOM   2374  C   ALA C 141     -81.727  58.126 -88.223  1.00  0.00           C  
ATOM   2375  O   ALA C 141     -81.298  57.415 -89.132  1.00  0.00           O  
ATOM   2376  CB  ALA C 141     -81.154  57.480 -85.877  1.00  0.00           C  
ATOM   2377  H   ALA C 141     -81.427  59.995 -85.644  1.00  0.00           H  
ATOM   2378  HA  ALA C 141     -79.818  58.342 -87.310  1.00  0.00           H  
ATOM   2379 1HB  ALA C 141     -80.996  56.458 -86.223  1.00  0.00           H  
ATOM   2380 2HB  ALA C 141     -80.486  57.687 -85.040  1.00  0.00           H  
ATOM   2381 3HB  ALA C 141     -82.186  57.599 -85.555  1.00  0.00           H  
ATOM   2382  N   ALA C 142     -82.947  58.651 -88.229  1.00  0.00           N  
ATOM   2383  CA  ALA C 142     -83.870  58.432 -89.337  1.00  0.00           C  
ATOM   2384  C   ALA C 142     -83.374  59.107 -90.608  1.00  0.00           C  
ATOM   2385  O   ALA C 142     -83.423  58.525 -91.692  1.00  0.00           O  
ATOM   2386  CB  ALA C 142     -85.259  58.939 -88.976  1.00  0.00           C  
ATOM   2387  H   ALA C 142     -83.243  59.216 -87.446  1.00  0.00           H  
ATOM   2388  HA  ALA C 142     -83.923  57.360 -89.526  1.00  0.00           H  
ATOM   2389 1HB  ALA C 142     -85.936  58.769 -89.813  1.00  0.00           H  
ATOM   2390 2HB  ALA C 142     -85.625  58.406 -88.099  1.00  0.00           H  
ATOM   2391 3HB  ALA C 142     -85.212  60.005 -88.759  1.00  0.00           H  
ATOM   2392  N   GLU C 143     -82.894  60.339 -90.470  1.00  0.00           N  
ATOM   2393  CA  GLU C 143     -82.290  61.056 -91.588  1.00  0.00           C  
ATOM   2394  C   GLU C 143     -81.181  60.237 -92.232  1.00  0.00           C  
ATOM   2395  O   GLU C 143     -81.093  60.147 -93.456  1.00  0.00           O  
ATOM   2396  CB  GLU C 143     -81.737  62.404 -91.119  1.00  0.00           C  
ATOM   2397  CG  GLU C 143     -81.140  63.258 -92.229  1.00  0.00           C  
ATOM   2398  CD  GLU C 143     -80.608  64.573 -91.732  1.00  0.00           C  
ATOM   2399  OE1 GLU C 143     -80.669  64.809 -90.550  1.00  0.00           O  
ATOM   2400  OE2 GLU C 143     -80.139  65.344 -92.537  1.00  0.00           O1-
ATOM   2401  H   GLU C 143     -82.950  60.790 -89.568  1.00  0.00           H  
ATOM   2402  HA  GLU C 143     -83.060  61.237 -92.338  1.00  0.00           H  
ATOM   2403 1HB  GLU C 143     -82.532  62.979 -90.646  1.00  0.00           H  
ATOM   2404 2HB  GLU C 143     -80.962  62.239 -90.370  1.00  0.00           H  
ATOM   2405 1HG  GLU C 143     -80.327  62.705 -92.700  1.00  0.00           H  
ATOM   2406 2HG  GLU C 143     -81.904  63.441 -92.983  1.00  0.00           H  
ATOM   2407  N   GLU C 144     -80.333  59.640 -91.400  1.00  0.00           N  
ATOM   2408  CA  GLU C 144     -79.227  58.824 -91.889  1.00  0.00           C  
ATOM   2409  C   GLU C 144     -79.735  57.570 -92.588  1.00  0.00           C  
ATOM   2410  O   GLU C 144     -79.237  57.196 -93.651  1.00  0.00           O  
ATOM   2411  CB  GLU C 144     -78.300  58.436 -90.735  1.00  0.00           C  
ATOM   2412  CG  GLU C 144     -76.980  57.818 -91.170  1.00  0.00           C  
ATOM   2413  CD  GLU C 144     -76.083  58.791 -91.881  1.00  0.00           C  
ATOM   2414  OE1 GLU C 144     -76.247  59.972 -91.688  1.00  0.00           O  
ATOM   2415  OE2 GLU C 144     -75.231  58.355 -92.619  1.00  0.00           O1-
ATOM   2416  H   GLU C 144     -80.458  59.754 -90.405  1.00  0.00           H  
ATOM   2417  HA  GLU C 144     -78.658  59.410 -92.612  1.00  0.00           H  
ATOM   2418 1HB  GLU C 144     -78.074  59.320 -90.137  1.00  0.00           H  
ATOM   2419 2HB  GLU C 144     -78.806  57.723 -90.085  1.00  0.00           H  
ATOM   2420 1HG  GLU C 144     -76.460  57.439 -90.290  1.00  0.00           H  
ATOM   2421 2HG  GLU C 144     -77.186  56.973 -91.826  1.00  0.00           H  
ATOM   2422  N   LEU C 145     -80.727  56.923 -91.986  1.00  0.00           N  
ATOM   2423  CA  LEU C 145     -81.303  55.708 -92.549  1.00  0.00           C  
ATOM   2424  C   LEU C 145     -81.903  55.969 -93.924  1.00  0.00           C  
ATOM   2425  O   LEU C 145     -81.920  55.087 -94.783  1.00  0.00           O  
ATOM   2426  CB  LEU C 145     -82.379  55.148 -91.612  1.00  0.00           C  
ATOM   2427  CG  LEU C 145     -81.862  54.450 -90.347  1.00  0.00           C  
ATOM   2428  CD1 LEU C 145     -83.016  54.236 -89.377  1.00  0.00           C  
ATOM   2429  CD2 LEU C 145     -81.214  53.126 -90.726  1.00  0.00           C  
ATOM   2430  H   LEU C 145     -81.092  57.283 -91.116  1.00  0.00           H  
ATOM   2431  HA  LEU C 145     -80.510  54.967 -92.656  1.00  0.00           H  
ATOM   2432 1HB  LEU C 145     -83.026  55.965 -91.298  1.00  0.00           H  
ATOM   2433 2HB  LEU C 145     -82.981  54.426 -92.165  1.00  0.00           H  
ATOM   2434  HG  LEU C 145     -81.127  55.086 -89.855  1.00  0.00           H  
ATOM   2435 1HD1 LEU C 145     -82.649  53.741 -88.478  1.00  0.00           H  
ATOM   2436 2HD1 LEU C 145     -83.449  55.200 -89.109  1.00  0.00           H  
ATOM   2437 3HD1 LEU C 145     -83.777  53.615 -89.848  1.00  0.00           H  
ATOM   2438 1HD2 LEU C 145     -80.846  52.632 -89.827  1.00  0.00           H  
ATOM   2439 2HD2 LEU C 145     -81.949  52.488 -91.217  1.00  0.00           H  
ATOM   2440 3HD2 LEU C 145     -80.381  53.310 -91.405  1.00  0.00           H  
ATOM   2441  N   ALA C 146     -82.398  57.185 -94.128  1.00  0.00           N  
ATOM   2442  CA  ALA C 146     -83.086  57.536 -95.364  1.00  0.00           C  
ATOM   2443  C   ALA C 146     -82.130  57.524 -96.549  1.00  0.00           C  
ATOM   2444  O   ALA C 146     -82.535  57.272 -97.684  1.00  0.00           O  
ATOM   2445  CB  ALA C 146     -83.748  58.901 -95.233  1.00  0.00           C  
ATOM   2446  H   ALA C 146     -82.292  57.886 -93.407  1.00  0.00           H  
ATOM   2447  HA  ALA C 146     -83.856  56.787 -95.548  1.00  0.00           H  
ATOM   2448 1HB  ALA C 146     -84.258  59.148 -96.163  1.00  0.00           H  
ATOM   2449 2HB  ALA C 146     -84.472  58.877 -94.418  1.00  0.00           H  
ATOM   2450 3HB  ALA C 146     -82.991  59.654 -95.023  1.00  0.00           H  
ATOM   2451  N   LYS C 147     -80.858  57.799 -96.281  1.00  0.00           N  
ATOM   2452  CA  LYS C 147     -79.852  57.874 -97.333  1.00  0.00           C  
ATOM   2453  C   LYS C 147     -79.540  56.493 -97.896  1.00  0.00           C  
ATOM   2454  O   LYS C 147     -79.194  56.355 -99.070  1.00  0.00           O  
ATOM   2455  CB  LYS C 147     -78.574  58.527 -96.806  1.00  0.00           C  
ATOM   2456  CG  LYS C 147     -78.715  60.006 -96.471  1.00  0.00           C  
ATOM   2457  CD  LYS C 147     -77.417  60.574 -95.918  1.00  0.00           C  
ATOM   2458  CE  LYS C 147     -77.561  62.048 -95.568  1.00  0.00           C  
ATOM   2459  NZ  LYS C 147     -76.298  62.619 -95.028  1.00  0.00           N1+
ATOM   2460  H   LYS C 147     -80.581  57.959 -95.323  1.00  0.00           H  
ATOM   2461  HA  LYS C 147     -80.245  58.484 -98.145  1.00  0.00           H  
ATOM   2462 1HB  LYS C 147     -78.246  58.010 -95.903  1.00  0.00           H  
ATOM   2463 2HB  LYS C 147     -77.781  58.426 -97.547  1.00  0.00           H  
ATOM   2464 1HG  LYS C 147     -78.989  60.558 -97.371  1.00  0.00           H  
ATOM   2465 2HG  LYS C 147     -79.504  60.138 -95.731  1.00  0.00           H  
ATOM   2466 1HD  LYS C 147     -77.131  60.024 -95.021  1.00  0.00           H  
ATOM   2467 2HD  LYS C 147     -76.625  60.463 -96.660  1.00  0.00           H  
ATOM   2468 1HE  LYS C 147     -77.845  62.607 -96.460  1.00  0.00           H  
ATOM   2469 2HE  LYS C 147     -78.348  62.171 -94.825  1.00  0.00           H  
ATOM   2470 1HZ  LYS C 147     -76.435  63.596 -94.808  1.00  0.00           H  
ATOM   2471 2HZ  LYS C 147     -76.034  62.120 -94.189  1.00  0.00           H  
ATOM   2472 3HZ  LYS C 147     -75.565  62.529 -95.716  1.00  0.00           H  
ATOM   2473  N   LEU C 148     -79.663  55.473 -97.053  1.00  0.00           N  
ATOM   2474  CA  LEU C 148     -79.285  54.117 -97.430  1.00  0.00           C  
ATOM   2475  C   LEU C 148     -80.111  53.622 -98.610  1.00  0.00           C  
ATOM   2476  O   LEU C 148     -81.314  53.871 -98.683  1.00  0.00           O  
ATOM   2477  CB  LEU C 148     -79.461  53.167 -96.238  1.00  0.00           C  
ATOM   2478  CG  LEU C 148     -78.294  53.125 -95.243  1.00  0.00           C  
ATOM   2479  CD1 LEU C 148     -77.089  52.466 -95.900  1.00  0.00           C  
ATOM   2480  CD2 LEU C 148     -77.964  54.539 -94.789  1.00  0.00           C  
ATOM   2481  H   LEU C 148     -80.028  55.643 -96.126  1.00  0.00           H  
ATOM   2482  HA  LEU C 148     -78.235  54.120 -97.723  1.00  0.00           H  
ATOM   2483 1HB  LEU C 148     -80.354  53.461 -95.690  1.00  0.00           H  
ATOM   2484 2HB  LEU C 148     -79.608  52.156 -96.619  1.00  0.00           H  
ATOM   2485  HG  LEU C 148     -78.575  52.522 -94.379  1.00  0.00           H  
ATOM   2486 1HD1 LEU C 148     -76.261  52.435 -95.192  1.00  0.00           H  
ATOM   2487 2HD1 LEU C 148     -77.348  51.449 -96.197  1.00  0.00           H  
ATOM   2488 3HD1 LEU C 148     -76.795  53.038 -96.778  1.00  0.00           H  
ATOM   2489 1HD2 LEU C 148     -77.135  54.509 -94.080  1.00  0.00           H  
ATOM   2490 2HD2 LEU C 148     -77.682  55.142 -95.651  1.00  0.00           H  
ATOM   2491 3HD2 LEU C 148     -78.836  54.980 -94.307  1.00  0.00           H  
ATOM   2492  N   PRO C 149     -79.459  52.920 -99.529  1.00  0.00           N  
ATOM   2493  CA  PRO C 149     -80.134  52.387-100.708  1.00  0.00           C  
ATOM   2494  C   PRO C 149     -80.890  51.108-100.379  1.00  0.00           C  
ATOM   2495  O   PRO C 149     -81.340  50.392-101.273  1.00  0.00           O  
ATOM   2496  CB  PRO C 149     -78.978  52.127-101.679  1.00  0.00           C  
ATOM   2497  CG  PRO C 149     -77.842  51.734-100.797  1.00  0.00           C  
ATOM   2498  CD  PRO C 149     -77.983  52.619 -99.587  1.00  0.00           C  
ATOM   2499  HA  PRO C 149     -80.819  53.150-101.107  1.00  0.00           H  
ATOM   2500 1HB  PRO C 149     -79.257  51.338-102.392  1.00  0.00           H  
ATOM   2501 2HB  PRO C 149     -78.768  53.033-102.267  1.00  0.00           H  
ATOM   2502 1HG  PRO C 149     -77.906  50.664-100.550  1.00  0.00           H  
ATOM   2503 2HG  PRO C 149     -76.885  51.883-101.320  1.00  0.00           H  
ATOM   2504 1HD  PRO C 149     -77.654  52.072 -98.692  1.00  0.00           H  
ATOM   2505 2HD  PRO C 149     -77.385  53.531 -99.727  1.00  0.00           H  
ATOM   2506  N   ASP C 150     -81.027  50.823 -99.088  1.00  0.00           N  
ATOM   2507  CA  ASP C 150     -81.731  49.628 -98.637  1.00  0.00           C  
ATOM   2508  C   ASP C 150     -83.193  49.931 -98.336  1.00  0.00           C  
ATOM   2509  O   ASP C 150     -83.502  50.750 -97.469  1.00  0.00           O  
ATOM   2510  CB  ASP C 150     -81.058  49.046 -97.392  1.00  0.00           C  
ATOM   2511  CG  ASP C 150     -81.705  47.751 -96.919  1.00  0.00           C  
ATOM   2512  OD1 ASP C 150     -82.689  47.356 -97.499  1.00  0.00           O  
ATOM   2513  OD2 ASP C 150     -81.210  47.170 -95.983  1.00  0.00           O1-
ATOM   2514  H   ASP C 150     -80.634  51.450 -98.401  1.00  0.00           H  
ATOM   2515  HA  ASP C 150     -81.695  48.884 -99.433  1.00  0.00           H  
ATOM   2516 1HB  ASP C 150     -80.005  48.853 -97.604  1.00  0.00           H  
ATOM   2517 2HB  ASP C 150     -81.100  49.773 -96.581  1.00  0.00           H  
ATOM   2518  N   PRO C 151     -84.091  49.267 -99.056  1.00  0.00           N  
ATOM   2519  CA  PRO C 151     -85.523  49.466 -98.869  1.00  0.00           C  
ATOM   2520  C   PRO C 151     -85.911  49.331 -97.401  1.00  0.00           C  
ATOM   2521  O   PRO C 151     -86.765  50.066 -96.906  1.00  0.00           O  
ATOM   2522  CB  PRO C 151     -86.140  48.353 -99.721  1.00  0.00           C  
ATOM   2523  CG  PRO C 151     -85.168  48.164-100.836  1.00  0.00           C  
ATOM   2524  CD  PRO C 151     -83.819  48.312-100.186  1.00  0.00           C  
ATOM   2525  HA  PRO C 151     -85.803  50.457 -99.253  1.00  0.00           H  
ATOM   2526 1HB  PRO C 151     -86.274  47.444 -99.113  1.00  0.00           H  
ATOM   2527 2HB  PRO C 151     -87.138  48.656-100.070  1.00  0.00           H  
ATOM   2528 1HG  PRO C 151     -85.310  47.177-101.300  1.00  0.00           H  
ATOM   2529 2HG  PRO C 151     -85.344  48.913-101.622  1.00  0.00           H  
ATOM   2530 1HD  PRO C 151     -83.482  47.332 -99.814  1.00  0.00           H  
ATOM   2531 2HD  PRO C 151     -83.102  48.717-100.915  1.00  0.00           H  
ATOM   2532  N   GLU C 152     -85.279  48.388 -96.712  1.00  0.00           N  
ATOM   2533  CA  GLU C 152     -85.617  48.097 -95.324  1.00  0.00           C  
ATOM   2534  C   GLU C 152     -85.218  49.247 -94.407  1.00  0.00           C  
ATOM   2535  O   GLU C 152     -85.933  49.576 -93.460  1.00  0.00           O  
ATOM   2536  CB  GLU C 152     -84.932  46.808 -94.866  1.00  0.00           C  
ATOM   2537  CG  GLU C 152     -85.463  45.545 -95.529  1.00  0.00           C  
ATOM   2538  CD  GLU C 152     -86.914  45.292 -95.229  1.00  0.00           C  
ATOM   2539  OE1 GLU C 152     -87.298  45.435 -94.092  1.00  0.00           O  
ATOM   2540  OE2 GLU C 152     -87.638  44.956 -96.136  1.00  0.00           O1-
ATOM   2541  H   GLU C 152     -84.545  47.858 -97.161  1.00  0.00           H  
ATOM   2542  HA  GLU C 152     -86.696  47.964 -95.251  1.00  0.00           H  
ATOM   2543 1HB  GLU C 152     -83.863  46.869 -95.074  1.00  0.00           H  
ATOM   2544 2HB  GLU C 152     -85.049  46.694 -93.789  1.00  0.00           H  
ATOM   2545 1HG  GLU C 152     -85.338  45.633 -96.609  1.00  0.00           H  
ATOM   2546 2HG  GLU C 152     -84.873  44.694 -95.192  1.00  0.00           H  
ATOM   2547  N   ALA C 153     -84.072  49.856 -94.695  1.00  0.00           N  
ATOM   2548  CA  ALA C 153     -83.613  51.019 -93.945  1.00  0.00           C  
ATOM   2549  C   ALA C 153     -84.500  52.230 -94.209  1.00  0.00           C  
ATOM   2550  O   ALA C 153     -84.681  53.080 -93.338  1.00  0.00           O  
ATOM   2551  CB  ALA C 153     -82.166  51.336 -94.292  1.00  0.00           C  
ATOM   2552  H   ALA C 153     -83.505  49.505 -95.453  1.00  0.00           H  
ATOM   2553  HA  ALA C 153     -83.678  50.783 -92.883  1.00  0.00           H  
ATOM   2554 1HB  ALA C 153     -81.838  52.207 -93.724  1.00  0.00           H  
ATOM   2555 2HB  ALA C 153     -81.536  50.483 -94.043  1.00  0.00           H  
ATOM   2556 3HB  ALA C 153     -82.086  51.548 -95.357  1.00  0.00           H  
ATOM   2557  N   LEU C 154     -85.048  52.302 -95.416  1.00  0.00           N  
ATOM   2558  CA  LEU C 154     -85.916  53.410 -95.798  1.00  0.00           C  
ATOM   2559  C   LEU C 154     -87.273  53.307 -95.115  1.00  0.00           C  
ATOM   2560  O   LEU C 154     -87.850  54.314 -94.703  1.00  0.00           O  
ATOM   2561  CB  LEU C 154     -86.103  53.436 -97.321  1.00  0.00           C  
ATOM   2562  CG  LEU C 154     -84.830  53.667 -98.144  1.00  0.00           C  
ATOM   2563  CD1 LEU C 154     -85.133  53.452 -99.620  1.00  0.00           C  
ATOM   2564  CD2 LEU C 154     -84.310  55.074 -97.891  1.00  0.00           C  
ATOM   2565  H   LEU C 154     -84.860  51.571 -96.088  1.00  0.00           H  
ATOM   2566  HA  LEU C 154     -85.444  54.341 -95.487  1.00  0.00           H  
ATOM   2567 1HB  LEU C 154     -86.533  52.486 -97.633  1.00  0.00           H  
ATOM   2568 2HB  LEU C 154     -86.808  54.230 -97.571  1.00  0.00           H  
ATOM   2569  HG  LEU C 154     -84.070  52.942 -97.851  1.00  0.00           H  
ATOM   2570 1HD1 LEU C 154     -84.228  53.616-100.205  1.00  0.00           H  
ATOM   2571 2HD1 LEU C 154     -85.485  52.432 -99.775  1.00  0.00           H  
ATOM   2572 3HD1 LEU C 154     -85.903  54.154 -99.939  1.00  0.00           H  
ATOM   2573 1HD2 LEU C 154     -83.404  55.237 -98.476  1.00  0.00           H  
ATOM   2574 2HD2 LEU C 154     -85.068  55.800 -98.186  1.00  0.00           H  
ATOM   2575 3HD2 LEU C 154     -84.084  55.195 -96.832  1.00  0.00           H  
ATOM   2576  N   LYS C 155     -87.780  52.085 -94.997  1.00  0.00           N  
ATOM   2577  CA  LYS C 155     -89.021  51.837 -94.273  1.00  0.00           C  
ATOM   2578  C   LYS C 155     -88.874  52.178 -92.796  1.00  0.00           C  
ATOM   2579  O   LYS C 155     -89.724  52.856 -92.219  1.00  0.00           O  
ATOM   2580  CB  LYS C 155     -89.452  50.378 -94.435  1.00  0.00           C  
ATOM   2581  CG  LYS C 155     -90.017  50.038 -95.808  1.00  0.00           C  
ATOM   2582  CD  LYS C 155     -90.625  48.644 -95.826  1.00  0.00           C  
ATOM   2583  CE  LYS C 155     -89.548  47.569 -95.866  1.00  0.00           C  
ATOM   2584  NZ  LYS C 155     -90.122  46.215 -96.088  1.00  0.00           N1+
ATOM   2585  H   LYS C 155     -87.294  51.308 -95.421  1.00  0.00           H  
ATOM   2586  HA  LYS C 155     -89.799  52.478 -94.688  1.00  0.00           H  
ATOM   2587 1HB  LYS C 155     -88.600  49.724 -94.253  1.00  0.00           H  
ATOM   2588 2HB  LYS C 155     -90.214  50.139 -93.693  1.00  0.00           H  
ATOM   2589 1HG  LYS C 155     -90.786  50.764 -96.076  1.00  0.00           H  
ATOM   2590 2HG  LYS C 155     -89.221  50.087 -96.552  1.00  0.00           H  
ATOM   2591 1HD  LYS C 155     -91.236  48.501 -94.933  1.00  0.00           H  
ATOM   2592 2HD  LYS C 155     -91.265  48.537 -96.703  1.00  0.00           H  
ATOM   2593 1HE  LYS C 155     -88.846  47.789 -96.668  1.00  0.00           H  
ATOM   2594 2HE  LYS C 155     -89.001  47.568 -94.924  1.00  0.00           H  
ATOM   2595 1HZ  LYS C 155     -89.378  45.532 -96.108  1.00  0.00           H  
ATOM   2596 2HZ  LYS C 155     -90.762  45.992 -95.339  1.00  0.00           H  
ATOM   2597 3HZ  LYS C 155     -90.616  46.198 -96.968  1.00  0.00           H  
ATOM   2598  N   GLU C 156     -87.792  51.704 -92.189  1.00  0.00           N  
ATOM   2599  CA  GLU C 156     -87.509  51.994 -90.788  1.00  0.00           C  
ATOM   2600  C   GLU C 156     -87.397  53.493 -90.547  1.00  0.00           C  
ATOM   2601  O   GLU C 156     -87.825  54.000 -89.510  1.00  0.00           O  
ATOM   2602  CB  GLU C 156     -86.219  51.299 -90.348  1.00  0.00           C  
ATOM   2603  CG  GLU C 156     -86.328  49.785 -90.235  1.00  0.00           C  
ATOM   2604  CD  GLU C 156     -87.311  49.346 -89.186  1.00  0.00           C  
ATOM   2605  OE1 GLU C 156     -87.288  49.895 -88.110  1.00  0.00           O  
ATOM   2606  OE2 GLU C 156     -88.088  48.461 -89.459  1.00  0.00           O1-
ATOM   2607  H   GLU C 156     -87.147  51.128 -92.712  1.00  0.00           H  
ATOM   2608  HA  GLU C 156     -88.334  51.614 -90.183  1.00  0.00           H  
ATOM   2609 1HB  GLU C 156     -85.424  51.525 -91.059  1.00  0.00           H  
ATOM   2610 2HB  GLU C 156     -85.910  51.686 -89.378  1.00  0.00           H  
ATOM   2611 1HG  GLU C 156     -86.637  49.379 -91.197  1.00  0.00           H  
ATOM   2612 2HG  GLU C 156     -85.346  49.377 -89.998  1.00  0.00           H  
ATOM   2613  N   ALA C 157     -86.818  54.201 -91.513  1.00  0.00           N  
ATOM   2614  CA  ALA C 157     -86.676  55.648 -91.421  1.00  0.00           C  
ATOM   2615  C   ALA C 157     -88.036  56.335 -91.390  1.00  0.00           C  
ATOM   2616  O   ALA C 157     -88.249  57.278 -90.629  1.00  0.00           O  
ATOM   2617  CB  ALA C 157     -85.846  56.174 -92.583  1.00  0.00           C  
ATOM   2618  H   ALA C 157     -86.468  53.723 -92.329  1.00  0.00           H  
ATOM   2619  HA  ALA C 157     -86.164  55.881 -90.487  1.00  0.00           H  
ATOM   2620 1HB  ALA C 157     -85.748  57.256 -92.501  1.00  0.00           H  
ATOM   2621 2HB  ALA C 157     -84.856  55.718 -92.557  1.00  0.00           H  
ATOM   2622 3HB  ALA C 157     -86.336  55.924 -93.522  1.00  0.00           H  
ATOM   2623  N   VAL C 158     -88.954  55.855 -92.223  1.00  0.00           N  
ATOM   2624  CA  VAL C 158     -90.303  56.407 -92.276  1.00  0.00           C  
ATOM   2625  C   VAL C 158     -91.049  56.165 -90.970  1.00  0.00           C  
ATOM   2626  O   VAL C 158     -91.644  57.083 -90.405  1.00  0.00           O  
ATOM   2627  CB  VAL C 158     -91.092  55.775 -93.439  1.00  0.00           C  
ATOM   2628  CG1 VAL C 158     -92.569  56.125 -93.331  1.00  0.00           C  
ATOM   2629  CG2 VAL C 158     -90.522  56.245 -94.768  1.00  0.00           C  
ATOM   2630  H   VAL C 158     -88.712  55.088 -92.833  1.00  0.00           H  
ATOM   2631  HA  VAL C 158     -90.231  57.481 -92.445  1.00  0.00           H  
ATOM   2632  HB  VAL C 158     -91.014  54.690 -93.372  1.00  0.00           H  
ATOM   2633 1HG1 VAL C 158     -93.112  55.671 -94.161  1.00  0.00           H  
ATOM   2634 2HG1 VAL C 158     -92.965  55.748 -92.389  1.00  0.00           H  
ATOM   2635 3HG1 VAL C 158     -92.690  57.208 -93.370  1.00  0.00           H  
ATOM   2636 1HG2 VAL C 158     -91.083  55.795 -95.584  1.00  0.00           H  
ATOM   2637 2HG2 VAL C 158     -90.595  57.332 -94.831  1.00  0.00           H  
ATOM   2638 3HG2 VAL C 158     -89.475  55.948 -94.840  1.00  0.00           H  
ATOM   2639  N   LYS C 159     -91.012  54.924 -90.493  1.00  0.00           N  
ATOM   2640  CA  LYS C 159     -91.684  54.561 -89.252  1.00  0.00           C  
ATOM   2641  C   LYS C 159     -91.165  55.386 -88.082  1.00  0.00           C  
ATOM   2642  O   LYS C 159     -91.942  55.887 -87.269  1.00  0.00           O  
ATOM   2643  CB  LYS C 159     -91.506  53.070 -88.963  1.00  0.00           C  
ATOM   2644  CG  LYS C 159     -92.297  52.152 -89.886  1.00  0.00           C  
ATOM   2645  CD  LYS C 159     -92.281  50.716 -89.383  1.00  0.00           C  
ATOM   2646  CE  LYS C 159     -90.889  50.109 -89.485  1.00  0.00           C  
ATOM   2647  NZ  LYS C 159     -90.882  48.667 -89.117  1.00  0.00           N1+
ATOM   2648  H   LYS C 159     -90.506  54.216 -91.004  1.00  0.00           H  
ATOM   2649  HA  LYS C 159     -92.748  54.770 -89.360  1.00  0.00           H  
ATOM   2650 1HB  LYS C 159     -90.451  52.806 -89.053  1.00  0.00           H  
ATOM   2651 2HB  LYS C 159     -91.811  52.859 -87.938  1.00  0.00           H  
ATOM   2652 1HG  LYS C 159     -93.330  52.496 -89.942  1.00  0.00           H  
ATOM   2653 2HG  LYS C 159     -91.867  52.182 -90.886  1.00  0.00           H  
ATOM   2654 1HD  LYS C 159     -92.603  50.690 -88.341  1.00  0.00           H  
ATOM   2655 2HD  LYS C 159     -92.972  50.116 -89.974  1.00  0.00           H  
ATOM   2656 1HE  LYS C 159     -90.521  50.212 -90.505  1.00  0.00           H  
ATOM   2657 2HE  LYS C 159     -90.209  50.644 -88.822  1.00  0.00           H  
ATOM   2658 1HZ  LYS C 159     -89.943  48.303 -89.198  1.00  0.00           H  
ATOM   2659 2HZ  LYS C 159     -91.204  48.561 -88.166  1.00  0.00           H  
ATOM   2660 3HZ  LYS C 159     -91.494  48.158 -89.739  1.00  0.00           H  
ATOM   2661  N   ALA C 160     -89.845  55.526 -88.002  1.00  0.00           N  
ATOM   2662  CA  ALA C 160     -89.220  56.292 -86.931  1.00  0.00           C  
ATOM   2663  C   ALA C 160     -89.633  57.757 -86.988  1.00  0.00           C  
ATOM   2664  O   ALA C 160     -89.940  58.365 -85.963  1.00  0.00           O  
ATOM   2665  CB  ALA C 160     -87.704  56.166 -87.006  1.00  0.00           C  
ATOM   2666  H   ALA C 160     -89.261  55.089 -88.701  1.00  0.00           H  
ATOM   2667  HA  ALA C 160     -89.561  55.885 -85.979  1.00  0.00           H  
ATOM   2668 1HB  ALA C 160     -87.252  56.744 -86.200  1.00  0.00           H  
ATOM   2669 2HB  ALA C 160     -87.421  55.118 -86.905  1.00  0.00           H  
ATOM   2670 3HB  ALA C 160     -87.355  56.545 -87.964  1.00  0.00           H  
ATOM   2671  N   ALA C 161     -89.637  58.319 -88.193  1.00  0.00           N  
ATOM   2672  CA  ALA C 161     -90.010  59.715 -88.384  1.00  0.00           C  
ATOM   2673  C   ALA C 161     -91.476  59.945 -88.041  1.00  0.00           C  
ATOM   2674  O   ALA C 161     -91.834  60.968 -87.459  1.00  0.00           O  
ATOM   2675  CB  ALA C 161     -89.728  60.146 -89.816  1.00  0.00           C  
ATOM   2676  H   ALA C 161     -89.374  57.765 -88.994  1.00  0.00           H  
ATOM   2677  HA  ALA C 161     -89.410  60.323 -87.708  1.00  0.00           H  
ATOM   2678 1HB  ALA C 161     -90.013  61.191 -89.944  1.00  0.00           H  
ATOM   2679 2HB  ALA C 161     -88.666  60.031 -90.029  1.00  0.00           H  
ATOM   2680 3HB  ALA C 161     -90.304  59.527 -90.502  1.00  0.00           H  
ATOM   2681  N   GLU C 162     -92.322  58.987 -88.406  1.00  0.00           N  
ATOM   2682  CA  GLU C 162     -93.752  59.083 -88.139  1.00  0.00           C  
ATOM   2683  C   GLU C 162     -94.027  59.184 -86.644  1.00  0.00           C  
ATOM   2684  O   GLU C 162     -94.923  59.914 -86.217  1.00  0.00           O  
ATOM   2685  CB  GLU C 162     -94.487  57.874 -88.722  1.00  0.00           C  
ATOM   2686  CG  GLU C 162     -94.650  57.907 -90.235  1.00  0.00           C  
ATOM   2687  CD  GLU C 162     -95.209  56.628 -90.792  1.00  0.00           C  
ATOM   2688  OE1 GLU C 162     -95.410  55.710 -90.032  1.00  0.00           O  
ATOM   2689  OE2 GLU C 162     -95.434  56.568 -91.978  1.00  0.00           O1-
ATOM   2690  H   GLU C 162     -91.964  58.169 -88.880  1.00  0.00           H  
ATOM   2691  HA  GLU C 162     -94.132  59.987 -88.616  1.00  0.00           H  
ATOM   2692 1HB  GLU C 162     -93.949  56.962 -88.463  1.00  0.00           H  
ATOM   2693 2HB  GLU C 162     -95.480  57.805 -88.280  1.00  0.00           H  
ATOM   2694 1HG  GLU C 162     -95.316  58.727 -90.501  1.00  0.00           H  
ATOM   2695 2HG  GLU C 162     -93.679  58.103 -90.690  1.00  0.00           H  
ATOM   2696  N   LYS C 163     -93.253  58.449 -85.854  1.00  0.00           N  
ATOM   2697  CA  LYS C 163     -93.412  58.455 -84.404  1.00  0.00           C  
ATOM   2698  C   LYS C 163     -93.101  59.829 -83.823  1.00  0.00           C  
ATOM   2699  O   LYS C 163     -93.757  60.278 -82.883  1.00  0.00           O  
ATOM   2700  CB  LYS C 163     -92.514  57.397 -83.762  1.00  0.00           C  
ATOM   2701  CG  LYS C 163     -92.983  55.964 -83.971  1.00  0.00           C  
ATOM   2702  CD  LYS C 163     -92.037  54.971 -83.312  1.00  0.00           C  
ATOM   2703  CE  LYS C 163     -92.546  53.543 -83.451  1.00  0.00           C  
ATOM   2704  NZ  LYS C 163     -91.638  52.563 -82.796  1.00  0.00           N1+
ATOM   2705  H   LYS C 163     -92.537  57.869 -86.268  1.00  0.00           H  
ATOM   2706  HA  LYS C 163     -94.450  58.220 -84.169  1.00  0.00           H  
ATOM   2707 1HB  LYS C 163     -91.505  57.481 -84.168  1.00  0.00           H  
ATOM   2708 2HB  LYS C 163     -92.451  57.576 -82.688  1.00  0.00           H  
ATOM   2709 1HG  LYS C 163     -93.980  55.841 -83.543  1.00  0.00           H  
ATOM   2710 2HG  LYS C 163     -93.037  55.749 -85.037  1.00  0.00           H  
ATOM   2711 1HD  LYS C 163     -91.053  55.043 -83.777  1.00  0.00           H  
ATOM   2712 2HD  LYS C 163     -91.938  55.210 -82.254  1.00  0.00           H  
ATOM   2713 1HE  LYS C 163     -93.533  53.465 -82.998  1.00  0.00           H  
ATOM   2714 2HE  LYS C 163     -92.634  53.290 -84.507  1.00  0.00           H  
ATOM   2715 1HZ  LYS C 163     -92.011  51.630 -82.910  1.00  0.00           H  
ATOM   2716 2HZ  LYS C 163     -90.723  52.614 -83.221  1.00  0.00           H  
ATOM   2717 3HZ  LYS C 163     -91.564  52.777 -81.812  1.00  0.00           H  
ATOM   2718  N   VAL C 164     -92.097  60.492 -84.387  1.00  0.00           N  
ATOM   2719  CA  VAL C 164     -91.697  61.815 -83.926  1.00  0.00           C  
ATOM   2720  C   VAL C 164     -92.772  62.852 -84.224  1.00  0.00           C  
ATOM   2721  O   VAL C 164     -92.923  63.833 -83.495  1.00  0.00           O  
ATOM   2722  CB  VAL C 164     -90.377  62.240 -84.598  1.00  0.00           C  
ATOM   2723  CG1 VAL C 164     -90.063  63.694 -84.282  1.00  0.00           C  
ATOM   2724  CG2 VAL C 164     -89.247  61.331 -84.140  1.00  0.00           C  
ATOM   2725  H   VAL C 164     -91.599  60.068 -85.157  1.00  0.00           H  
ATOM   2726  HA  VAL C 164     -91.542  61.773 -82.847  1.00  0.00           H  
ATOM   2727  HB  VAL C 164     -90.491  62.163 -85.679  1.00  0.00           H  
ATOM   2728 1HG1 VAL C 164     -89.128  63.978 -84.765  1.00  0.00           H  
ATOM   2729 2HG1 VAL C 164     -90.868  64.329 -84.650  1.00  0.00           H  
ATOM   2730 3HG1 VAL C 164     -89.965  63.819 -83.203  1.00  0.00           H  
ATOM   2731 1HG2 VAL C 164     -88.319  61.636 -84.620  1.00  0.00           H  
ATOM   2732 2HG2 VAL C 164     -89.138  61.403 -83.058  1.00  0.00           H  
ATOM   2733 3HG2 VAL C 164     -89.475  60.300 -84.413  1.00  0.00           H  
ATOM   2734  N   VAL C 165     -93.519  62.630 -85.301  1.00  0.00           N  
ATOM   2735  CA  VAL C 165     -94.581  63.544 -85.700  1.00  0.00           C  
ATOM   2736  C   VAL C 165     -95.764  63.466 -84.742  1.00  0.00           C  
ATOM   2737  O   VAL C 165     -96.328  64.487 -84.352  1.00  0.00           O  
ATOM   2738  CB  VAL C 165     -95.058  63.221 -87.128  1.00  0.00           C  
ATOM   2739  CG1 VAL C 165     -96.270  64.066 -87.489  1.00  0.00           C  
ATOM   2740  CG2 VAL C 165     -93.926  63.453 -88.116  1.00  0.00           C  
ATOM   2741  H   VAL C 165     -93.346  61.804 -85.858  1.00  0.00           H  
ATOM   2742  HA  VAL C 165     -94.186  64.562 -85.684  1.00  0.00           H  
ATOM   2743  HB  VAL C 165     -95.370  62.178 -87.169  1.00  0.00           H  
ATOM   2744 1HG1 VAL C 165     -96.593  63.825 -88.502  1.00  0.00           H  
ATOM   2745 2HG1 VAL C 165     -97.081  63.858 -86.790  1.00  0.00           H  
ATOM   2746 3HG1 VAL C 165     -96.006  65.123 -87.435  1.00  0.00           H  
ATOM   2747 1HG2 VAL C 165     -94.269  63.221 -89.124  1.00  0.00           H  
ATOM   2748 2HG2 VAL C 165     -93.609  64.495 -88.070  1.00  0.00           H  
ATOM   2749 3HG2 VAL C 165     -93.083  62.807 -87.863  1.00  0.00           H  
ATOM   2750  N   ARG C 166     -96.135  62.246 -84.367  1.00  0.00           N  
ATOM   2751  CA  ARG C 166     -97.251  62.031 -83.454  1.00  0.00           C  
ATOM   2752  C   ARG C 166     -96.902  62.483 -82.041  1.00  0.00           C  
ATOM   2753  O   ARG C 166     -97.763  62.957 -81.300  1.00  0.00           O  
ATOM   2754  CB  ARG C 166     -97.647  60.563 -83.430  1.00  0.00           C  
ATOM   2755  CG  ARG C 166     -98.291  60.053 -84.710  1.00  0.00           C  
ATOM   2756  CD  ARG C 166     -98.956  58.741 -84.505  1.00  0.00           C  
ATOM   2757  NE  ARG C 166     -98.010  57.708 -84.118  1.00  0.00           N  
ATOM   2758  CZ  ARG C 166     -97.287  56.969 -84.982  1.00  0.00           C  
ATOM   2759  NH1 ARG C 166     -97.414  57.161 -86.277  1.00  0.00           N1+
ATOM   2760  NH2 ARG C 166     -96.452  56.051 -84.529  1.00  0.00           N  
ATOM   2761  H   ARG C 166     -95.630  61.447 -84.724  1.00  0.00           H  
ATOM   2762  HA  ARG C 166     -98.102  62.616 -83.805  1.00  0.00           H  
ATOM   2763 1HB  ARG C 166     -96.767  59.951 -83.237  1.00  0.00           H  
ATOM   2764 2HB  ARG C 166     -98.351  60.390 -82.615  1.00  0.00           H  
ATOM   2765 1HG  ARG C 166     -99.040  60.768 -85.050  1.00  0.00           H  
ATOM   2766 2HG  ARG C 166     -97.527  59.934 -85.479  1.00  0.00           H  
ATOM   2767 1HD  ARG C 166     -99.704  58.831 -83.717  1.00  0.00           H  
ATOM   2768 2HD  ARG C 166     -99.441  58.430 -85.429  1.00  0.00           H  
ATOM   2769  HE  ARG C 166     -97.886  57.530 -83.130  1.00  0.00           H  
ATOM   2770 1HH1 ARG C 166     -98.053  57.863 -86.623  1.00  0.00           H  
ATOM   2771 2HH1 ARG C 166     -96.873  56.608 -86.925  1.00  0.00           H  
ATOM   2772 1HH2 ARG C 166     -96.354  55.902 -83.534  1.00  0.00           H  
ATOM   2773 2HH2 ARG C 166     -95.910  55.498 -85.178  1.00  0.00           H  
ATOM   2774  N   GLU C 167     -95.634  62.334 -81.675  1.00  0.00           N  
ATOM   2775  CA  GLU C 167     -95.209  62.519 -80.292  1.00  0.00           C  
ATOM   2776  C   GLU C 167     -94.923  63.986 -79.995  1.00  0.00           C  
ATOM   2777  O   GLU C 167     -95.138  64.456 -78.878  1.00  0.00           O  
ATOM   2778  CB  GLU C 167     -93.965  61.678 -79.999  1.00  0.00           C  
ATOM   2779  CG  GLU C 167     -93.503  61.722 -78.549  1.00  0.00           C  
ATOM   2780  CD  GLU C 167     -94.484  61.087 -77.604  1.00  0.00           C  
ATOM   2781  OE1 GLU C 167     -95.282  60.296 -78.047  1.00  0.00           O  
ATOM   2782  OE2 GLU C 167     -94.437  61.393 -76.435  1.00  0.00           O1-
ATOM   2783  H   GLU C 167     -94.945  62.086 -82.371  1.00  0.00           H  
ATOM   2784  HA  GLU C 167     -96.015  62.191 -79.636  1.00  0.00           H  
ATOM   2785 1HB  GLU C 167     -94.161  60.636 -80.256  1.00  0.00           H  
ATOM   2786 2HB  GLU C 167     -93.140  62.019 -80.623  1.00  0.00           H  
ATOM   2787 1HG  GLU C 167     -92.549  61.203 -78.466  1.00  0.00           H  
ATOM   2788 2HG  GLU C 167     -93.348  62.760 -78.260  1.00  0.00           H  
ATOM   2789  N   GLN C 168     -94.439  64.704 -81.001  1.00  0.00           N  
ATOM   2790  CA  GLN C 168     -94.118  66.118 -80.848  1.00  0.00           C  
ATOM   2791  C   GLN C 168     -94.920  66.974 -81.821  1.00  0.00           C  
ATOM   2792  O   GLN C 168     -94.357  67.620 -82.705  1.00  0.00           O  
ATOM   2793  CB  GLN C 168     -92.620  66.353 -81.059  1.00  0.00           C  
ATOM   2794  CG  GLN C 168     -91.768  66.081 -79.831  1.00  0.00           C  
ATOM   2795  CD  GLN C 168     -91.858  67.194 -78.805  1.00  0.00           C  
ATOM   2796  NE2 GLN C 168     -92.288  66.850 -77.597  1.00  0.00           N  
ATOM   2797  OE1 GLN C 168     -91.544  68.352 -79.096  1.00  0.00           O  
ATOM   2798  H   GLN C 168     -94.288  64.259 -81.897  1.00  0.00           H  
ATOM   2799  HA  GLN C 168     -94.379  66.424 -79.836  1.00  0.00           H  
ATOM   2800 1HB  GLN C 168     -92.261  65.715 -81.866  1.00  0.00           H  
ATOM   2801 2HB  GLN C 168     -92.452  67.387 -81.362  1.00  0.00           H  
ATOM   2802 1HG  GLN C 168     -92.108  65.156 -79.364  1.00  0.00           H  
ATOM   2803 2HG  GLN C 168     -90.727  65.982 -80.138  1.00  0.00           H  
ATOM   2804 1HE2 GLN C 168     -92.369  67.543 -76.878  1.00  0.00           H  
ATOM   2805 2HE2 GLN C 168     -92.531  65.900 -77.403  1.00  0.00           H  
ATOM   2806  N   PRO C 169     -96.239  66.973 -81.653  1.00  0.00           N  
ATOM   2807  CA  PRO C 169     -97.118  67.777 -82.493  1.00  0.00           C  
ATOM   2808  C   PRO C 169     -96.855  69.265 -82.299  1.00  0.00           C  
ATOM   2809  O   PRO C 169     -96.543  69.712 -81.195  1.00  0.00           O  
ATOM   2810  CB  PRO C 169     -98.515  67.383 -82.004  1.00  0.00           C  
ATOM   2811  CG  PRO C 169     -98.296  66.917 -80.605  1.00  0.00           C  
ATOM   2812  CD  PRO C 169     -96.973  66.199 -80.654  1.00  0.00           C  
ATOM   2813  HA  PRO C 169     -96.974  67.492 -83.545  1.00  0.00           H  
ATOM   2814 1HB  PRO C 169     -99.193  68.248 -82.064  1.00  0.00           H  
ATOM   2815 2HB  PRO C 169     -98.935  66.601 -82.654  1.00  0.00           H  
ATOM   2816 1HG  PRO C 169     -98.288  67.774 -79.915  1.00  0.00           H  
ATOM   2817 2HG  PRO C 169     -99.122  66.262 -80.289  1.00  0.00           H  
ATOM   2818 1HD  PRO C 169     -96.495  66.244 -79.664  1.00  0.00           H  
ATOM   2819 2HD  PRO C 169     -97.133  65.155 -80.961  1.00  0.00           H  
ATOM   2820  N   GLY C 170     -96.980  70.028 -83.380  1.00  0.00           N  
ATOM   2821  CA  GLY C 170     -96.917  71.482 -83.303  1.00  0.00           C  
ATOM   2822  C   GLY C 170     -95.476  71.969 -83.235  1.00  0.00           C  
ATOM   2823  O   GLY C 170     -95.219  73.172 -83.165  1.00  0.00           O  
ATOM   2824  H   GLY C 170     -97.123  69.588 -84.279  1.00  0.00           H  
ATOM   2825 1HA  GLY C 170     -97.412  71.915 -84.173  1.00  0.00           H  
ATOM   2826 2HA  GLY C 170     -97.462  71.823 -82.423  1.00  0.00           H  
ATOM   2827  N   SER C 171     -94.538  71.029 -83.259  1.00  0.00           N  
ATOM   2828  CA  SER C 171     -93.119  71.361 -83.202  1.00  0.00           C  
ATOM   2829  C   SER C 171     -92.506  71.399 -84.595  1.00  0.00           C  
ATOM   2830  O   SER C 171     -93.057  70.840 -85.543  1.00  0.00           O  
ATOM   2831  CB  SER C 171     -92.382  70.352 -82.342  1.00  0.00           C  
ATOM   2832  OG  SER C 171     -92.302  69.109 -82.984  1.00  0.00           O  
ATOM   2833  H   SER C 171     -94.814  70.060 -83.319  1.00  0.00           H  
ATOM   2834  HA  SER C 171     -93.012  72.350 -82.753  1.00  0.00           H  
ATOM   2835 1HB  SER C 171     -91.379  70.720 -82.130  1.00  0.00           H  
ATOM   2836 2HB  SER C 171     -92.897  70.241 -81.390  1.00  0.00           H  
ATOM   2837  HG  SER C 171     -92.975  68.558 -82.578  1.00  0.00           H  
ATOM   2838  N   GLU C 172     -91.360  72.063 -84.714  1.00  0.00           N  
ATOM   2839  CA  GLU C 172     -90.597  72.060 -85.957  1.00  0.00           C  
ATOM   2840  C   GLU C 172     -90.023  70.679 -86.246  1.00  0.00           C  
ATOM   2841  O   GLU C 172     -89.781  70.326 -87.401  1.00  0.00           O  
ATOM   2842  CB  GLU C 172     -89.469  73.090 -85.892  1.00  0.00           C  
ATOM   2843  CG  GLU C 172     -89.937  74.527 -85.713  1.00  0.00           C  
ATOM   2844  CD  GLU C 172     -90.239  74.870 -84.281  1.00  0.00           C  
ATOM   2845  OE1 GLU C 172     -90.143  74.000 -83.449  1.00  0.00           O  
ATOM   2846  OE2 GLU C 172     -90.566  76.003 -84.019  1.00  0.00           O1-
ATOM   2847  H   GLU C 172     -91.009  72.584 -83.923  1.00  0.00           H  
ATOM   2848  HA  GLU C 172     -91.273  72.308 -86.778  1.00  0.00           H  
ATOM   2849 1HB  GLU C 172     -88.804  72.849 -85.063  1.00  0.00           H  
ATOM   2850 2HB  GLU C 172     -88.879  73.042 -86.808  1.00  0.00           H  
ATOM   2851 1HG  GLU C 172     -89.162  75.200 -86.081  1.00  0.00           H  
ATOM   2852 2HG  GLU C 172     -90.831  74.684 -86.316  1.00  0.00           H  
ATOM   2853  N   LEU C 173     -89.807  69.901 -85.191  1.00  0.00           N  
ATOM   2854  CA  LEU C 173     -89.330  68.530 -85.336  1.00  0.00           C  
ATOM   2855  C   LEU C 173     -90.299  67.694 -86.161  1.00  0.00           C  
ATOM   2856  O   LEU C 173     -89.891  66.974 -87.074  1.00  0.00           O  
ATOM   2857  CB  LEU C 173     -89.138  67.888 -83.956  1.00  0.00           C  
ATOM   2858  CG  LEU C 173     -87.963  68.426 -83.129  1.00  0.00           C  
ATOM   2859  CD1 LEU C 173     -88.040  67.871 -81.714  1.00  0.00           C  
ATOM   2860  CD2 LEU C 173     -86.652  68.038 -83.798  1.00  0.00           C  
ATOM   2861  H   LEU C 173     -89.977  70.267 -84.266  1.00  0.00           H  
ATOM   2862  HA  LEU C 173     -88.369  68.550 -85.849  1.00  0.00           H  
ATOM   2863 1HB  LEU C 173     -90.047  68.036 -83.376  1.00  0.00           H  
ATOM   2864 2HB  LEU C 173     -88.987  66.818 -84.090  1.00  0.00           H  
ATOM   2865  HG  LEU C 173     -88.031  69.513 -83.065  1.00  0.00           H  
ATOM   2866 1HD1 LEU C 173     -87.206  68.253 -81.127  1.00  0.00           H  
ATOM   2867 2HD1 LEU C 173     -88.979  68.179 -81.253  1.00  0.00           H  
ATOM   2868 3HD1 LEU C 173     -87.992  66.783 -81.747  1.00  0.00           H  
ATOM   2869 1HD2 LEU C 173     -85.817  68.421 -83.211  1.00  0.00           H  
ATOM   2870 2HD2 LEU C 173     -86.583  66.952 -83.861  1.00  0.00           H  
ATOM   2871 3HD2 LEU C 173     -86.615  68.463 -84.801  1.00  0.00           H  
ATOM   2872  N   ALA C 174     -91.583  67.793 -85.837  1.00  0.00           N  
ATOM   2873  CA  ALA C 174     -92.613  67.046 -86.550  1.00  0.00           C  
ATOM   2874  C   ALA C 174     -92.598  67.368 -88.038  1.00  0.00           C  
ATOM   2875  O   ALA C 174     -92.693  66.473 -88.878  1.00  0.00           O  
ATOM   2876  CB  ALA C 174     -93.985  67.340 -85.959  1.00  0.00           C  
ATOM   2877  H   ALA C 174     -91.853  68.402 -85.077  1.00  0.00           H  
ATOM   2878  HA  ALA C 174     -92.400  65.983 -86.435  1.00  0.00           H  
ATOM   2879 1HB  ALA C 174     -94.743  66.775 -86.502  1.00  0.00           H  
ATOM   2880 2HB  ALA C 174     -93.998  67.050 -84.908  1.00  0.00           H  
ATOM   2881 3HB  ALA C 174     -94.196  68.405 -86.044  1.00  0.00           H  
ATOM   2882  N   LYS C 175     -92.477  68.651 -88.359  1.00  0.00           N  
ATOM   2883  CA  LYS C 175     -92.371  69.088 -89.747  1.00  0.00           C  
ATOM   2884  C   LYS C 175     -91.140  68.495 -90.418  1.00  0.00           C  
ATOM   2885  O   LYS C 175     -91.198  68.056 -91.567  1.00  0.00           O  
ATOM   2886  CB  LYS C 175     -92.330  70.614 -89.826  1.00  0.00           C  
ATOM   2887  CG  LYS C 175     -93.640  71.299 -89.459  1.00  0.00           C  
ATOM   2888  CD  LYS C 175     -93.509  72.814 -89.527  1.00  0.00           C  
ATOM   2889  CE  LYS C 175     -94.803  73.501 -89.112  1.00  0.00           C  
ATOM   2890  NZ  LYS C 175     -94.677  74.984 -89.136  1.00  0.00           N1+
ATOM   2891  H   LYS C 175     -92.457  69.344 -87.623  1.00  0.00           H  
ATOM   2892  HA  LYS C 175     -93.250  68.735 -90.288  1.00  0.00           H  
ATOM   2893 1HB  LYS C 175     -91.556  70.994 -89.158  1.00  0.00           H  
ATOM   2894 2HB  LYS C 175     -92.065  70.919 -90.839  1.00  0.00           H  
ATOM   2895 1HG  LYS C 175     -94.423  70.980 -90.148  1.00  0.00           H  
ATOM   2896 2HG  LYS C 175     -93.929  71.013 -88.449  1.00  0.00           H  
ATOM   2897 1HD  LYS C 175     -92.706  73.140 -88.864  1.00  0.00           H  
ATOM   2898 2HD  LYS C 175     -93.261  73.113 -90.545  1.00  0.00           H  
ATOM   2899 1HE  LYS C 175     -95.604  73.205 -89.789  1.00  0.00           H  
ATOM   2900 2HE  LYS C 175     -95.074  73.188 -88.104  1.00  0.00           H  
ATOM   2901 1HZ  LYS C 175     -95.554  75.400 -88.855  1.00  0.00           H  
ATOM   2902 2HZ  LYS C 175     -93.949  75.271 -88.497  1.00  0.00           H  
ATOM   2903 3HZ  LYS C 175     -94.445  75.287 -90.070  1.00  0.00           H  
ATOM   2904  N   LYS C 176     -90.025  68.484 -89.696  1.00  0.00           N  
ATOM   2905  CA  LYS C 176     -88.789  67.897 -90.201  1.00  0.00           C  
ATOM   2906  C   LYS C 176     -88.955  66.404 -90.459  1.00  0.00           C  
ATOM   2907  O   LYS C 176     -88.452  65.878 -91.451  1.00  0.00           O  
ATOM   2908  CB  LYS C 176     -87.641  68.137 -89.219  1.00  0.00           C  
ATOM   2909  CG  LYS C 176     -87.125  69.569 -89.193  1.00  0.00           C  
ATOM   2910  CD  LYS C 176     -86.013  69.738 -88.169  1.00  0.00           C  
ATOM   2911  CE  LYS C 176     -85.470  71.159 -88.169  1.00  0.00           C  
ATOM   2912  NZ  LYS C 176     -84.386  71.339 -87.165  1.00  0.00           N1+
ATOM   2913  H   LYS C 176     -90.033  68.893 -88.772  1.00  0.00           H  
ATOM   2914  HA  LYS C 176     -88.542  68.375 -91.150  1.00  0.00           H  
ATOM   2915 1HB  LYS C 176     -87.965  67.879 -88.211  1.00  0.00           H  
ATOM   2916 2HB  LYS C 176     -86.805  67.485 -89.471  1.00  0.00           H  
ATOM   2917 1HG  LYS C 176     -86.743  69.837 -90.179  1.00  0.00           H  
ATOM   2918 2HG  LYS C 176     -87.942  70.245 -88.944  1.00  0.00           H  
ATOM   2919 1HD  LYS C 176     -86.396  69.504 -87.174  1.00  0.00           H  
ATOM   2920 2HD  LYS C 176     -85.201  69.048 -88.397  1.00  0.00           H  
ATOM   2921 1HE  LYS C 176     -85.077  71.397 -89.156  1.00  0.00           H  
ATOM   2922 2HE  LYS C 176     -86.275  71.856 -87.943  1.00  0.00           H  
ATOM   2923 1HZ  LYS C 176     -84.052  72.292 -87.198  1.00  0.00           H  
ATOM   2924 2HZ  LYS C 176     -84.743  71.138 -86.242  1.00  0.00           H  
ATOM   2925 3HZ  LYS C 176     -83.623  70.710 -87.375  1.00  0.00           H  
ATOM   2926  N   ALA C 177     -89.663  65.729 -89.561  1.00  0.00           N  
ATOM   2927  CA  ALA C 177     -89.896  64.295 -89.691  1.00  0.00           C  
ATOM   2928  C   ALA C 177     -90.662  63.975 -90.968  1.00  0.00           C  
ATOM   2929  O   ALA C 177     -90.346  63.013 -91.668  1.00  0.00           O  
ATOM   2930  CB  ALA C 177     -90.649  63.769 -88.477  1.00  0.00           C  
ATOM   2931  H   ALA C 177     -90.049  66.221 -88.768  1.00  0.00           H  
ATOM   2932  HA  ALA C 177     -88.928  63.798 -89.748  1.00  0.00           H  
ATOM   2933 1HB  ALA C 177     -90.815  62.698 -88.589  1.00  0.00           H  
ATOM   2934 2HB  ALA C 177     -90.061  63.954 -87.577  1.00  0.00           H  
ATOM   2935 3HB  ALA C 177     -91.607  64.279 -88.395  1.00  0.00           H  
ATOM   2936  N   LEU C 178     -91.670  64.788 -91.266  1.00  0.00           N  
ATOM   2937  CA  LEU C 178     -92.508  64.569 -92.440  1.00  0.00           C  
ATOM   2938  C   LEU C 178     -91.718  64.778 -93.727  1.00  0.00           C  
ATOM   2939  O   LEU C 178     -91.924  64.072 -94.714  1.00  0.00           O  
ATOM   2940  CB  LEU C 178     -93.714  65.518 -92.414  1.00  0.00           C  
ATOM   2941  CG  LEU C 178     -94.767  65.224 -91.337  1.00  0.00           C  
ATOM   2942  CD1 LEU C 178     -95.659  66.444 -91.153  1.00  0.00           C  
ATOM   2943  CD2 LEU C 178     -95.583  64.006 -91.744  1.00  0.00           C  
ATOM   2944  H   LEU C 178     -91.861  65.576 -90.665  1.00  0.00           H  
ATOM   2945  HA  LEU C 178     -92.868  63.542 -92.421  1.00  0.00           H  
ATOM   2946 1HB  LEU C 178     -93.354  66.533 -92.257  1.00  0.00           H  
ATOM   2947 2HB  LEU C 178     -94.210  65.476 -93.384  1.00  0.00           H  
ATOM   2948  HG  LEU C 178     -94.270  65.028 -90.387  1.00  0.00           H  
ATOM   2949 1HD1 LEU C 178     -96.407  66.235 -90.389  1.00  0.00           H  
ATOM   2950 2HD1 LEU C 178     -95.052  67.295 -90.845  1.00  0.00           H  
ATOM   2951 3HD1 LEU C 178     -96.157  66.675 -92.095  1.00  0.00           H  
ATOM   2952 1HD2 LEU C 178     -96.330  63.797 -90.979  1.00  0.00           H  
ATOM   2953 2HD2 LEU C 178     -96.081  64.202 -92.694  1.00  0.00           H  
ATOM   2954 3HD2 LEU C 178     -94.923  63.145 -91.852  1.00  0.00           H  
ATOM   2955  N   GLU C 179     -90.814  65.752 -93.709  1.00  0.00           N  
ATOM   2956  CA  GLU C 179     -89.849  65.921 -94.788  1.00  0.00           C  
ATOM   2957  C   GLU C 179     -89.004  64.667 -94.974  1.00  0.00           C  
ATOM   2958  O   GLU C 179     -88.725  64.255 -96.099  1.00  0.00           O  
ATOM   2959  CB  GLU C 179     -88.943  67.122 -94.511  1.00  0.00           C  
ATOM   2960  CG  GLU C 179     -87.894  67.379 -95.583  1.00  0.00           C  
ATOM   2961  CD  GLU C 179     -86.990  68.534 -95.252  1.00  0.00           C  
ATOM   2962  OE1 GLU C 179     -87.404  69.395 -94.514  1.00  0.00           O  
ATOM   2963  OE2 GLU C 179     -85.883  68.555 -95.737  1.00  0.00           O1-
ATOM   2964  H   GLU C 179     -90.795  66.391 -92.927  1.00  0.00           H  
ATOM   2965  HA  GLU C 179     -90.395  66.102 -95.715  1.00  0.00           H  
ATOM   2966 1HB  GLU C 179     -89.551  68.022 -94.414  1.00  0.00           H  
ATOM   2967 2HB  GLU C 179     -88.423  66.974 -93.564  1.00  0.00           H  
ATOM   2968 1HG  GLU C 179     -87.287  66.482 -95.707  1.00  0.00           H  
ATOM   2969 2HG  GLU C 179     -88.397  67.578 -96.528  1.00  0.00           H  
ATOM   2970  N   ILE C 180     -88.599  64.063 -93.862  1.00  0.00           N  
ATOM   2971  CA  ILE C 180     -87.816  62.834 -93.899  1.00  0.00           C  
ATOM   2972  C   ILE C 180     -88.617  61.689 -94.505  1.00  0.00           C  
ATOM   2973  O   ILE C 180     -88.104  60.922 -95.319  1.00  0.00           O  
ATOM   2974  CB  ILE C 180     -87.344  62.440 -92.487  1.00  0.00           C  
ATOM   2975  CG1 ILE C 180     -86.270  63.412 -91.993  1.00  0.00           C  
ATOM   2976  CG2 ILE C 180     -86.819  61.013 -92.481  1.00  0.00           C  
ATOM   2977  CD1 ILE C 180     -85.929  63.254 -90.529  1.00  0.00           C  
ATOM   2978  H   ILE C 180     -88.839  64.467 -92.967  1.00  0.00           H  
ATOM   2979  HA  ILE C 180     -86.938  63.001 -94.521  1.00  0.00           H  
ATOM   2980  HB  ILE C 180     -88.179  62.513 -91.791  1.00  0.00           H  
ATOM   2981 1HG1 ILE C 180     -85.358  63.272 -92.573  1.00  0.00           H  
ATOM   2982 2HG1 ILE C 180     -86.605  64.437 -92.155  1.00  0.00           H  
ATOM   2983 1HG2 ILE C 180     -86.488  60.752 -91.476  1.00  0.00           H  
ATOM   2984 2HG2 ILE C 180     -87.610  60.333 -92.791  1.00  0.00           H  
ATOM   2985 3HG2 ILE C 180     -85.978  60.932 -93.171  1.00  0.00           H  
ATOM   2986 1HD1 ILE C 180     -85.161  63.977 -90.253  1.00  0.00           H  
ATOM   2987 2HD1 ILE C 180     -86.822  63.425 -89.926  1.00  0.00           H  
ATOM   2988 3HD1 ILE C 180     -85.557  62.245 -90.349  1.00  0.00           H  
ATOM   2989  N   ILE C 181     -89.879  61.579 -94.102  1.00  0.00           N  
ATOM   2990  CA  ILE C 181     -90.784  60.592 -94.679  1.00  0.00           C  
ATOM   2991  C   ILE C 181     -90.895  60.762 -96.189  1.00  0.00           C  
ATOM   2992  O   ILE C 181     -90.857  59.786 -96.938  1.00  0.00           O  
ATOM   2993  CB  ILE C 181     -92.184  60.693 -94.046  1.00  0.00           C  
ATOM   2994  CG1 ILE C 181     -92.141  60.242 -92.584  1.00  0.00           C  
ATOM   2995  CG2 ILE C 181     -93.185  59.863 -94.834  1.00  0.00           C  
ATOM   2996  CD1 ILE C 181     -93.376  60.615 -91.794  1.00  0.00           C  
ATOM   2997  H   ILE C 181     -90.220  62.195 -93.378  1.00  0.00           H  
ATOM   2998  HA  ILE C 181     -90.385  59.599 -94.477  1.00  0.00           H  
ATOM   2999  HB  ILE C 181     -92.508  61.733 -94.046  1.00  0.00           H  
ATOM   3000 1HG1 ILE C 181     -92.022  59.161 -92.540  1.00  0.00           H  
ATOM   3001 2HG1 ILE C 181     -91.276  60.686 -92.090  1.00  0.00           H  
ATOM   3002 1HG2 ILE C 181     -94.168  59.945 -94.372  1.00  0.00           H  
ATOM   3003 2HG2 ILE C 181     -93.234  60.227 -95.858  1.00  0.00           H  
ATOM   3004 3HG2 ILE C 181     -92.871  58.818 -94.835  1.00  0.00           H  
ATOM   3005 1HD1 ILE C 181     -93.272  60.263 -90.768  1.00  0.00           H  
ATOM   3006 2HD1 ILE C 181     -93.495  61.700 -91.795  1.00  0.00           H  
ATOM   3007 3HD1 ILE C 181     -94.252  60.154 -92.248  1.00  0.00           H  
ATOM   3008  N   GLU C 182     -91.032  62.009 -96.630  1.00  0.00           N  
ATOM   3009  CA  GLU C 182     -91.151  62.309 -98.052  1.00  0.00           C  
ATOM   3010  C   GLU C 182     -89.895  61.897 -98.808  1.00  0.00           C  
ATOM   3011  O   GLU C 182     -89.973  61.295 -99.879  1.00  0.00           O  
ATOM   3012  CB  GLU C 182     -91.417  63.801 -98.260  1.00  0.00           C  
ATOM   3013  CG  GLU C 182     -91.693  64.194 -99.705  1.00  0.00           C  
ATOM   3014  CD  GLU C 182     -92.198  65.604 -99.842  1.00  0.00           C  
ATOM   3015  OE1 GLU C 182     -92.401  66.242 -98.836  1.00  0.00           O  
ATOM   3016  OE2 GLU C 182     -92.382  66.042-100.953  1.00  0.00           O1-
ATOM   3017  H   GLU C 182     -91.056  62.767 -95.963  1.00  0.00           H  
ATOM   3018  HA  GLU C 182     -91.994  61.749 -98.455  1.00  0.00           H  
ATOM   3019 1HB  GLU C 182     -92.276  64.105 -97.662  1.00  0.00           H  
ATOM   3020 2HB  GLU C 182     -90.558  64.377 -97.916  1.00  0.00           H  
ATOM   3021 1HG  GLU C 182     -90.773  64.094-100.280  1.00  0.00           H  
ATOM   3022 2HG  GLU C 182     -92.428  63.508-100.124  1.00  0.00           H  
ATOM   3023  N   ARG C 183     -88.737  62.224 -98.245  1.00  0.00           N  
ATOM   3024  CA  ARG C 183     -87.461  61.886 -98.864  1.00  0.00           C  
ATOM   3025  C   ARG C 183     -87.298  60.377 -98.999  1.00  0.00           C  
ATOM   3026  O   ARG C 183     -86.902  59.878-100.052  1.00  0.00           O  
ATOM   3027  CB  ARG C 183     -86.305  62.448 -98.049  1.00  0.00           C  
ATOM   3028  CG  ARG C 183     -86.125  63.954 -98.149  1.00  0.00           C  
ATOM   3029  CD  ARG C 183     -85.020  64.433 -97.281  1.00  0.00           C  
ATOM   3030  NE  ARG C 183     -84.885  65.880 -97.323  1.00  0.00           N  
ATOM   3031  CZ  ARG C 183     -84.201  66.558 -98.266  1.00  0.00           C  
ATOM   3032  NH1 ARG C 183     -83.596  65.907 -99.234  1.00  0.00           N1+
ATOM   3033  NH2 ARG C 183     -84.138  67.877 -98.217  1.00  0.00           N  
ATOM   3034  H   ARG C 183     -88.741  62.721 -97.365  1.00  0.00           H  
ATOM   3035  HA  ARG C 183     -87.431  62.328 -99.860  1.00  0.00           H  
ATOM   3036 1HB  ARG C 183     -86.447  62.201 -96.998  1.00  0.00           H  
ATOM   3037 2HB  ARG C 183     -85.374  61.982 -98.371  1.00  0.00           H  
ATOM   3038 1HG  ARG C 183     -85.895  64.225 -99.179  1.00  0.00           H  
ATOM   3039 2HG  ARG C 183     -87.045  64.452 -97.839  1.00  0.00           H  
ATOM   3040 1HD  ARG C 183     -85.212  64.139 -96.250  1.00  0.00           H  
ATOM   3041 2HD  ARG C 183     -84.079  63.994 -97.614  1.00  0.00           H  
ATOM   3042  HE  ARG C 183     -85.338  66.416 -96.595  1.00  0.00           H  
ATOM   3043 1HH1 ARG C 183     -83.644  64.898 -99.272  1.00  0.00           H  
ATOM   3044 2HH1 ARG C 183     -83.083  66.414 -99.940  1.00  0.00           H  
ATOM   3045 1HH2 ARG C 183     -84.603  68.378 -97.472  1.00  0.00           H  
ATOM   3046 2HH2 ARG C 183     -83.625  68.384 -98.923  1.00  0.00           H  
ATOM   3047  N   ALA C 184     -87.605  59.656 -97.926  1.00  0.00           N  
ATOM   3048  CA  ALA C 184     -87.551  58.199 -97.941  1.00  0.00           C  
ATOM   3049  C   ALA C 184     -88.528  57.622 -98.958  1.00  0.00           C  
ATOM   3050  O   ALA C 184     -88.229  56.635 -99.628  1.00  0.00           O  
ATOM   3051  CB  ALA C 184     -87.841  57.643 -96.555  1.00  0.00           C  
ATOM   3052  H   ALA C 184     -87.882  60.128 -97.078  1.00  0.00           H  
ATOM   3053  HA  ALA C 184     -86.545  57.900 -98.238  1.00  0.00           H  
ATOM   3054 1HB  ALA C 184     -87.798  56.554 -96.582  1.00  0.00           H  
ATOM   3055 2HB  ALA C 184     -87.099  58.018 -95.849  1.00  0.00           H  
ATOM   3056 3HB  ALA C 184     -88.834  57.958 -96.238  1.00  0.00           H  
ATOM   3057  N   ALA C 185     -89.696  58.246 -99.068  1.00  0.00           N  
ATOM   3058  CA  ALA C 185     -90.712  57.806-100.016  1.00  0.00           C  
ATOM   3059  C   ALA C 185     -90.255  58.020-101.453  1.00  0.00           C  
ATOM   3060  O   ALA C 185     -90.433  57.151-102.308  1.00  0.00           O  
ATOM   3061  CB  ALA C 185     -92.023  58.537 -99.765  1.00  0.00           C  
ATOM   3062  H   ALA C 185     -89.884  59.044 -98.479  1.00  0.00           H  
ATOM   3063  HA  ALA C 185     -90.871  56.738 -99.872  1.00  0.00           H  
ATOM   3064 1HB  ALA C 185     -92.772  58.198-100.481  1.00  0.00           H  
ATOM   3065 2HB  ALA C 185     -92.368  58.328 -98.752  1.00  0.00           H  
ATOM   3066 3HB  ALA C 185     -91.869  59.609 -99.881  1.00  0.00           H  
ATOM   3067  N   GLU C 186     -89.663  59.181-101.714  1.00  0.00           N  
ATOM   3068  CA  GLU C 186     -89.084  59.469-103.020  1.00  0.00           C  
ATOM   3069  C   GLU C 186     -88.098  58.385-103.437  1.00  0.00           C  
ATOM   3070  O   GLU C 186     -88.108  57.929-104.581  1.00  0.00           O  
ATOM   3071  CB  GLU C 186     -88.384  60.830-103.006  1.00  0.00           C  
ATOM   3072  CG  GLU C 186     -87.776  61.239-104.339  1.00  0.00           C  
ATOM   3073  CD  GLU C 186     -87.145  62.604-104.301  1.00  0.00           C  
ATOM   3074  OE1 GLU C 186     -87.238  63.251-103.286  1.00  0.00           O  
ATOM   3075  OE2 GLU C 186     -86.569  62.997-105.287  1.00  0.00           O1-
ATOM   3076  H   GLU C 186     -89.613  59.881-100.989  1.00  0.00           H  
ATOM   3077  HA  GLU C 186     -89.887  59.497-103.757  1.00  0.00           H  
ATOM   3078 1HB  GLU C 186     -89.096  61.602-102.711  1.00  0.00           H  
ATOM   3079 2HB  GLU C 186     -87.586  60.820-102.263  1.00  0.00           H  
ATOM   3080 1HG  GLU C 186     -87.018  60.509-104.621  1.00  0.00           H  
ATOM   3081 2HG  GLU C 186     -88.555  61.226-105.100  1.00  0.00           H  
ATOM   3082  N   GLU C 187     -87.246  57.977-102.503  1.00  0.00           N  
ATOM   3083  CA  GLU C 187     -86.252  56.943-102.771  1.00  0.00           C  
ATOM   3084  C   GLU C 187     -86.915  55.598-103.037  1.00  0.00           C  
ATOM   3085  O   GLU C 187     -86.531  54.877-103.958  1.00  0.00           O  
ATOM   3086  CB  GLU C 187     -85.280  56.821-101.596  1.00  0.00           C  
ATOM   3087  CG  GLU C 187     -84.086  55.913-101.859  1.00  0.00           C  
ATOM   3088  CD  GLU C 187     -83.172  56.446-102.928  1.00  0.00           C  
ATOM   3089  OE1 GLU C 187     -83.212  57.625-103.184  1.00  0.00           O  
ATOM   3090  OE2 GLU C 187     -82.431  55.672-103.488  1.00  0.00           O1-
ATOM   3091  H   GLU C 187     -87.287  58.392-101.583  1.00  0.00           H  
ATOM   3092  HA  GLU C 187     -85.690  57.227-103.661  1.00  0.00           H  
ATOM   3093 1HB  GLU C 187     -84.898  57.808-101.334  1.00  0.00           H  
ATOM   3094 2HB  GLU C 187     -85.808  56.433-100.725  1.00  0.00           H  
ATOM   3095 1HG  GLU C 187     -83.519  55.799-100.936  1.00  0.00           H  
ATOM   3096 2HG  GLU C 187     -84.449  54.931-102.155  1.00  0.00           H  
ATOM   3097  N   LEU C 188     -87.912  55.264-102.225  1.00  0.00           N  
ATOM   3098  CA  LEU C 188     -88.628  54.003-102.370  1.00  0.00           C  
ATOM   3099  C   LEU C 188     -89.304  53.906-103.731  1.00  0.00           C  
ATOM   3100  O   LEU C 188     -89.458  52.817-104.283  1.00  0.00           O  
ATOM   3101  CB  LEU C 188     -89.678  53.859-101.260  1.00  0.00           C  
ATOM   3102  CG  LEU C 188     -89.131  53.521 -99.867  1.00  0.00           C  
ATOM   3103  CD1 LEU C 188     -90.223  53.732 -98.828  1.00  0.00           C  
ATOM   3104  CD2 LEU C 188     -88.632  52.084 -99.853  1.00  0.00           C  
ATOM   3105  H   LEU C 188     -88.180  55.901-101.488  1.00  0.00           H  
ATOM   3106  HA  LEU C 188     -87.913  53.186-102.283  1.00  0.00           H  
ATOM   3107 1HB  LEU C 188     -90.231  54.794-101.181  1.00  0.00           H  
ATOM   3108 2HB  LEU C 188     -90.376  53.072-101.543  1.00  0.00           H  
ATOM   3109  HG  LEU C 188     -88.308  54.194 -99.627  1.00  0.00           H  
ATOM   3110 1HD1 LEU C 188     -89.835  53.491 -97.838  1.00  0.00           H  
ATOM   3111 2HD1 LEU C 188     -90.548  54.772 -98.847  1.00  0.00           H  
ATOM   3112 3HD1 LEU C 188     -91.069  53.083 -99.052  1.00  0.00           H  
ATOM   3113 1HD2 LEU C 188     -88.243  51.844 -98.863  1.00  0.00           H  
ATOM   3114 2HD2 LEU C 188     -89.455  51.410-100.092  1.00  0.00           H  
ATOM   3115 3HD2 LEU C 188     -87.840  51.966-100.592  1.00  0.00           H  
ATOM   3116  N   LYS C 189     -89.706  55.054-104.270  1.00  0.00           N  
ATOM   3117  CA  LYS C 189     -90.451  55.093-105.523  1.00  0.00           C  
ATOM   3118  C   LYS C 189     -89.589  54.631-106.690  1.00  0.00           C  
ATOM   3119  O   LYS C 189     -90.097  54.098-107.678  1.00  0.00           O  
ATOM   3120  CB  LYS C 189     -90.983  56.502-105.785  1.00  0.00           C  
ATOM   3121  CG  LYS C 189     -91.923  56.607-106.979  1.00  0.00           C  
ATOM   3122  CD  LYS C 189     -92.527  57.999-107.086  1.00  0.00           C  
ATOM   3123  CE  LYS C 189     -93.461  58.108-108.282  1.00  0.00           C  
ATOM   3124  NZ  LYS C 189     -94.059  59.465-108.401  1.00  0.00           N1+
ATOM   3125  H   LYS C 189     -89.489  55.920-103.798  1.00  0.00           H  
ATOM   3126  HA  LYS C 189     -91.292  54.406-105.437  1.00  0.00           H  
ATOM   3127 1HB  LYS C 189     -91.518  56.859-104.906  1.00  0.00           H  
ATOM   3128 2HB  LYS C 189     -90.146  57.180-105.958  1.00  0.00           H  
ATOM   3129 1HG  LYS C 189     -91.373  56.388-107.896  1.00  0.00           H  
ATOM   3130 2HG  LYS C 189     -92.725  55.878-106.876  1.00  0.00           H  
ATOM   3131 1HD  LYS C 189     -93.087  58.223-106.177  1.00  0.00           H  
ATOM   3132 2HD  LYS C 189     -91.730  58.735-107.192  1.00  0.00           H  
ATOM   3133 1HE  LYS C 189     -92.910  57.886-109.195  1.00  0.00           H  
ATOM   3134 2HE  LYS C 189     -94.265  57.378-108.184  1.00  0.00           H  
ATOM   3135 1HZ  LYS C 189     -94.670  59.496-109.204  1.00  0.00           H  
ATOM   3136 2HZ  LYS C 189     -94.589  59.674-107.566  1.00  0.00           H  
ATOM   3137 3HZ  LYS C 189     -93.324  60.149-108.511  1.00  0.00           H  
ATOM   3138  N   LYS C 190     -88.281  54.840-106.573  1.00  0.00           N  
ATOM   3139  CA  LYS C 190     -87.352  54.495-107.642  1.00  0.00           C  
ATOM   3140  C   LYS C 190     -87.201  52.986-107.777  1.00  0.00           C  
ATOM   3141  O   LYS C 190     -86.956  52.472-108.868  1.00  0.00           O  
ATOM   3142  CB  LYS C 190     -85.987  55.141-107.393  1.00  0.00           C  
ATOM   3143  CG  LYS C 190     -85.980  56.659-107.502  1.00  0.00           C  
ATOM   3144  CD  LYS C 190     -84.608  57.231-107.174  1.00  0.00           C  
ATOM   3145  CE  LYS C 190     -84.617  58.751-107.214  1.00  0.00           C  
ATOM   3146  NZ  LYS C 190     -83.289  59.325-106.867  1.00  0.00           N1+
ATOM   3147  H   LYS C 190     -87.922  55.247-105.721  1.00  0.00           H  
ATOM   3148  HA  LYS C 190     -87.750  54.877-108.583  1.00  0.00           H  
ATOM   3149 1HB  LYS C 190     -85.636  54.875-106.396  1.00  0.00           H  
ATOM   3150 2HB  LYS C 190     -85.265  54.751-108.110  1.00  0.00           H  
ATOM   3151 1HG  LYS C 190     -86.254  56.954-108.516  1.00  0.00           H  
ATOM   3152 2HG  LYS C 190     -86.713  57.077-106.812  1.00  0.00           H  
ATOM   3153 1HD  LYS C 190     -84.307  56.903-106.178  1.00  0.00           H  
ATOM   3154 2HD  LYS C 190     -83.878  56.862-107.894  1.00  0.00           H  
ATOM   3155 1HE  LYS C 190     -84.894  59.087-108.212  1.00  0.00           H  
ATOM   3156 2HE  LYS C 190     -85.357  59.130-106.510  1.00  0.00           H  
ATOM   3157 1HZ  LYS C 190     -83.336  60.334-106.905  1.00  0.00           H  
ATOM   3158 2HZ  LYS C 190     -83.030  59.036-105.934  1.00  0.00           H  
ATOM   3159 3HZ  LYS C 190     -82.596  58.996-107.525  1.00  0.00           H  
ATOM   3160  N   SER C 191     -87.349  52.280-106.661  1.00  0.00           N  
ATOM   3161  CA  SER C 191     -87.116  50.841-106.628  1.00  0.00           C  
ATOM   3162  C   SER C 191     -88.067  50.107-107.566  1.00  0.00           C  
ATOM   3163  O   SER C 191     -89.246  50.446-107.659  1.00  0.00           O  
ATOM   3164  CB  SER C 191     -87.281  50.317-105.215  1.00  0.00           C  
ATOM   3165  OG  SER C 191     -87.230  48.917-105.189  1.00  0.00           O  
ATOM   3166  H   SER C 191     -87.630  52.752-105.813  1.00  0.00           H  
ATOM   3167  HA  SER C 191     -86.095  50.649-106.956  1.00  0.00           H  
ATOM   3168 1HB  SER C 191     -86.494  50.725-104.582  1.00  0.00           H  
ATOM   3169 2HB  SER C 191     -88.234  50.657-104.811  1.00  0.00           H  
ATOM   3170  HG  SER C 191     -87.356  48.665-104.271  1.00  0.00           H  
ATOM   3171  N   PRO C 192     -87.546  49.102-108.260  1.00  0.00           N  
ATOM   3172  CA  PRO C 192     -88.348  48.318-109.192  1.00  0.00           C  
ATOM   3173  C   PRO C 192     -89.184  47.277-108.459  1.00  0.00           C  
ATOM   3174  O   PRO C 192     -89.758  46.380-109.077  1.00  0.00           O  
ATOM   3175  CB  PRO C 192     -87.292  47.664-110.089  1.00  0.00           C  
ATOM   3176  CG  PRO C 192     -86.132  47.434-109.182  1.00  0.00           C  
ATOM   3177  CD  PRO C 192     -86.108  48.648-108.291  1.00  0.00           C  
ATOM   3178  HA  PRO C 192     -88.993  48.994-109.771  1.00  0.00           H  
ATOM   3179 1HB  PRO C 192     -87.689  46.732-110.519  1.00  0.00           H  
ATOM   3180 2HB  PRO C 192     -87.050  48.328-110.931  1.00  0.00           H  
ATOM   3181 1HG  PRO C 192     -86.269  46.499-108.619  1.00  0.00           H  
ATOM   3182 2HG  PRO C 192     -85.208  47.320-109.767  1.00  0.00           H  
ATOM   3183 1HD  PRO C 192     -85.759  48.361-107.288  1.00  0.00           H  
ATOM   3184 2HD  PRO C 192     -85.447  49.411-108.728  1.00  0.00           H  
ATOM   3185  N   ASP C 193     -89.250  47.402-107.137  1.00  0.00           N  
ATOM   3186  CA  ASP C 193     -90.019  46.474-106.318  1.00  0.00           C  
ATOM   3187  C   ASP C 193     -91.424  47.002-106.057  1.00  0.00           C  
ATOM   3188  O   ASP C 193     -91.597  48.068-105.465  1.00  0.00           O  
ATOM   3189  CB  ASP C 193     -89.308  46.219-104.986  1.00  0.00           C  
ATOM   3190  CG  ASP C 193     -90.027  45.195-104.118  1.00  0.00           C  
ATOM   3191  OD1 ASP C 193     -91.080  44.749-104.506  1.00  0.00           O  
ATOM   3192  OD2 ASP C 193     -89.514  44.867-103.075  1.00  0.00           O1-
ATOM   3193  H   ASP C 193     -88.755  48.161-106.690  1.00  0.00           H  
ATOM   3194  HA  ASP C 193     -90.105  45.529-106.853  1.00  0.00           H  
ATOM   3195 1HB  ASP C 193     -88.294  45.866-105.176  1.00  0.00           H  
ATOM   3196 2HB  ASP C 193     -89.231  47.154-104.430  1.00  0.00           H  
ATOM   3197  N   PRO C 194     -92.425  46.251-106.503  1.00  0.00           N  
ATOM   3198  CA  PRO C 194     -93.817  46.644-106.321  1.00  0.00           C  
ATOM   3199  C   PRO C 194     -94.107  46.990-104.866  1.00  0.00           C  
ATOM   3200  O   PRO C 194     -94.857  47.923-104.578  1.00  0.00           O  
ATOM   3201  CB  PRO C 194     -94.588  45.398-106.770  1.00  0.00           C  
ATOM   3202  CG  PRO C 194     -93.720  44.789-107.818  1.00  0.00           C  
ATOM   3203  CD  PRO C 194     -92.319  44.982-107.303  1.00  0.00           C  
ATOM   3204  HA  PRO C 194     -94.040  47.501-106.975  1.00  0.00           H  
ATOM   3205 1HB  PRO C 194     -94.755  44.730-105.913  1.00  0.00           H  
ATOM   3206 2HB  PRO C 194     -95.580  45.686-107.151  1.00  0.00           H  
ATOM   3207 1HG  PRO C 194     -93.979  43.729-107.956  1.00  0.00           H  
ATOM   3208 2HG  PRO C 194     -93.888  45.286-108.785  1.00  0.00           H  
ATOM   3209 1HD  PRO C 194     -92.041  44.128-106.668  1.00  0.00           H  
ATOM   3210 2HD  PRO C 194     -91.625  45.077-108.151  1.00  0.00           H  
ATOM   3211  N   GLU C 195     -93.509  46.232-103.954  1.00  0.00           N  
ATOM   3212  CA  GLU C 195     -93.768  46.402-102.529  1.00  0.00           C  
ATOM   3213  C   GLU C 195     -93.207  47.723-102.020  1.00  0.00           C  
ATOM   3214  O   GLU C 195     -93.820  48.389-101.186  1.00  0.00           O  
ATOM   3215  CB  GLU C 195     -93.165  45.241-101.735  1.00  0.00           C  
ATOM   3216  CG  GLU C 195     -93.850  43.900-101.962  1.00  0.00           C  
ATOM   3217  CD  GLU C 195     -95.294  43.904-101.544  1.00  0.00           C  
ATOM   3218  OE1 GLU C 195     -95.588  44.423-100.493  1.00  0.00           O  
ATOM   3219  OE2 GLU C 195     -96.105  43.387-102.275  1.00  0.00           O1-
ATOM   3220  H   GLU C 195     -92.859  45.521-104.254  1.00  0.00           H  
ATOM   3221  HA  GLU C 195     -94.848  46.408-102.372  1.00  0.00           H  
ATOM   3222 1HB  GLU C 195     -92.113  45.127-101.999  1.00  0.00           H  
ATOM   3223 2HB  GLU C 195     -93.212  45.464-100.669  1.00  0.00           H  
ATOM   3224 1HG  GLU C 195     -93.790  43.648-103.020  1.00  0.00           H  
ATOM   3225 2HG  GLU C 195     -93.316  43.132-101.403  1.00  0.00           H  
ATOM   3226  N   ALA C 196     -92.037  48.098-102.528  1.00  0.00           N  
ATOM   3227  CA  ALA C 196     -91.427  49.376-102.184  1.00  0.00           C  
ATOM   3228  C   ALA C 196     -92.223  50.540-102.761  1.00  0.00           C  
ATOM   3229  O   ALA C 196     -92.267  51.624-102.179  1.00  0.00           O  
ATOM   3230  CB  ALA C 196     -89.988  49.426-102.675  1.00  0.00           C  
ATOM   3231  H   ALA C 196     -91.560  47.482-103.169  1.00  0.00           H  
ATOM   3232  HA  ALA C 196     -91.434  49.474-101.098  1.00  0.00           H  
ATOM   3233 1HB  ALA C 196     -89.546  50.387-102.410  1.00  0.00           H  
ATOM   3234 2HB  ALA C 196     -89.416  48.623-102.207  1.00  0.00           H  
ATOM   3235 3HB  ALA C 196     -89.968  49.303-103.756  1.00  0.00           H  
ATOM   3236  N   GLN C 197     -92.852  50.309-103.909  1.00  0.00           N  
ATOM   3237  CA  GLN C 197     -93.647  51.338-104.568  1.00  0.00           C  
ATOM   3238  C   GLN C 197     -94.955  51.583-103.827  1.00  0.00           C  
ATOM   3239  O   GLN C 197     -95.411  52.720-103.712  1.00  0.00           O  
ATOM   3240  CB  GLN C 197     -93.935  50.945-106.020  1.00  0.00           C  
ATOM   3241  CG  GLN C 197     -92.702  50.886-106.905  1.00  0.00           C  
ATOM   3242  CD  GLN C 197     -92.954  50.135-108.199  1.00  0.00           C  
ATOM   3243  NE2 GLN C 197     -91.883  49.820-108.917  1.00  0.00           N  
ATOM   3244  OE1 GLN C 197     -94.101  49.843-108.550  1.00  0.00           O  
ATOM   3245  H   GLN C 197     -92.776  49.397-104.337  1.00  0.00           H  
ATOM   3246  HA  GLN C 197     -93.076  52.265-104.573  1.00  0.00           H  
ATOM   3247 1HB  GLN C 197     -94.413  49.966-106.043  1.00  0.00           H  
ATOM   3248 2HB  GLN C 197     -94.631  51.660-106.459  1.00  0.00           H  
ATOM   3249 1HG  GLN C 197     -92.397  51.903-107.154  1.00  0.00           H  
ATOM   3250 2HG  GLN C 197     -91.904  50.378-106.365  1.00  0.00           H  
ATOM   3251 1HE2 GLN C 197     -91.986  49.325-109.781  1.00  0.00           H  
ATOM   3252 2HE2 GLN C 197     -90.971  50.077-108.595  1.00  0.00           H  
ATOM   3253  N   LYS C 198     -95.554  50.509-103.324  1.00  0.00           N  
ATOM   3254  CA  LYS C 198     -96.755  50.615-102.504  1.00  0.00           C  
ATOM   3255  C   LYS C 198     -96.472  51.361-101.207  1.00  0.00           C  
ATOM   3256  O   LYS C 198     -97.216  52.264-100.823  1.00  0.00           O  
ATOM   3257  CB  LYS C 198     -97.320  49.227-102.200  1.00  0.00           C  
ATOM   3258  CG  LYS C 198     -98.025  48.563-103.376  1.00  0.00           C  
ATOM   3259  CD  LYS C 198     -98.754  47.301-102.942  1.00  0.00           C  
ATOM   3260  CE  LYS C 198     -97.787  46.143-102.741  1.00  0.00           C  
ATOM   3261  NZ  LYS C 198     -98.498  44.856-102.513  1.00  0.00           N1+
ATOM   3262  H   LYS C 198     -95.167  49.596-103.514  1.00  0.00           H  
ATOM   3263  HA  LYS C 198     -97.503  51.183-103.058  1.00  0.00           H  
ATOM   3264 1HB  LYS C 198     -96.514  48.568-101.878  1.00  0.00           H  
ATOM   3265 2HB  LYS C 198     -98.033  49.296-101.378  1.00  0.00           H  
ATOM   3266 1HG  LYS C 198     -98.746  49.259-103.807  1.00  0.00           H  
ATOM   3267 2HG  LYS C 198     -97.293  48.306-104.141  1.00  0.00           H  
ATOM   3268 1HD  LYS C 198     -99.283  47.489-102.007  1.00  0.00           H  
ATOM   3269 2HD  LYS C 198     -99.485  47.023-103.702  1.00  0.00           H  
ATOM   3270 1HE  LYS C 198     -97.152  46.043-103.620  1.00  0.00           H  
ATOM   3271 2HE  LYS C 198     -97.149  46.348-101.881  1.00  0.00           H  
ATOM   3272 1HZ  LYS C 198     -97.822  44.116-102.384  1.00  0.00           H  
ATOM   3273 2HZ  LYS C 198     -99.076  44.932-101.688  1.00  0.00           H  
ATOM   3274 3HZ  LYS C 198     -99.078  44.646-103.312  1.00  0.00           H  
ATOM   3275  N   GLU C 199     -95.392  50.978-100.533  1.00  0.00           N  
ATOM   3276  CA  GLU C 199     -94.986  51.638 -99.298  1.00  0.00           C  
ATOM   3277  C   GLU C 199     -94.728  53.123 -99.527  1.00  0.00           C  
ATOM   3278  O   GLU C 199     -95.033  53.954 -98.672  1.00  0.00           O  
ATOM   3279  CB  GLU C 199     -93.730  50.975 -98.727  1.00  0.00           C  
ATOM   3280  CG  GLU C 199     -93.960  49.582 -98.158  1.00  0.00           C  
ATOM   3281  CD  GLU C 199     -94.898  49.578 -96.983  1.00  0.00           C  
ATOM   3282  OE1 GLU C 199     -94.750  50.414 -96.125  1.00  0.00           O  
ATOM   3283  OE2 GLU C 199     -95.765  48.736 -96.944  1.00  0.00           O1-
ATOM   3284  H   GLU C 199     -94.839  50.210-100.886  1.00  0.00           H  
ATOM   3285  HA  GLU C 199     -95.793  51.542 -98.572  1.00  0.00           H  
ATOM   3286 1HB  GLU C 199     -92.973  50.897 -99.508  1.00  0.00           H  
ATOM   3287 2HB  GLU C 199     -93.319  51.597 -97.933  1.00  0.00           H  
ATOM   3288 1HG  GLU C 199     -94.371  48.945 -98.940  1.00  0.00           H  
ATOM   3289 2HG  GLU C 199     -93.002  49.163 -97.853  1.00  0.00           H  
ATOM   3290  N   ALA C 200     -94.162  53.448-100.684  1.00  0.00           N  
ATOM   3291  CA  ALA C 200     -93.891  54.836-101.040  1.00  0.00           C  
ATOM   3292  C   ALA C 200     -95.182  55.638-101.157  1.00  0.00           C  
ATOM   3293  O   ALA C 200     -95.257  56.780-100.707  1.00  0.00           O  
ATOM   3294  CB  ALA C 200     -93.106  54.905-102.342  1.00  0.00           C  
ATOM   3295  H   ALA C 200     -93.915  52.717-101.333  1.00  0.00           H  
ATOM   3296  HA  ALA C 200     -93.294  55.280-100.243  1.00  0.00           H  
ATOM   3297 1HB  ALA C 200     -92.911  55.948-102.594  1.00  0.00           H  
ATOM   3298 2HB  ALA C 200     -92.159  54.378-102.224  1.00  0.00           H  
ATOM   3299 3HB  ALA C 200     -93.683  54.441-103.139  1.00  0.00           H  
ATOM   3300  N   LYS C 201     -96.195  55.030-101.764  1.00  0.00           N  
ATOM   3301  CA  LYS C 201     -97.493  55.678-101.922  1.00  0.00           C  
ATOM   3302  C   LYS C 201     -98.158  55.912-100.572  1.00  0.00           C  
ATOM   3303  O   LYS C 201     -98.631  57.012-100.285  1.00  0.00           O  
ATOM   3304  CB  LYS C 201     -98.404  54.840-102.820  1.00  0.00           C  
ATOM   3305  CG  LYS C 201     -98.012  54.841-104.291  1.00  0.00           C  
ATOM   3306  CD  LYS C 201     -98.933  53.950-105.110  1.00  0.00           C  
ATOM   3307  CE  LYS C 201     -98.522  53.923-106.574  1.00  0.00           C  
ATOM   3308  NZ  LYS C 201     -99.395  53.029-107.382  1.00  0.00           N1+
ATOM   3309  H   LYS C 201     -96.065  54.096-102.127  1.00  0.00           H  
ATOM   3310  HA  LYS C 201     -97.341  56.642-102.409  1.00  0.00           H  
ATOM   3311 1HB  LYS C 201     -98.404  53.806-102.475  1.00  0.00           H  
ATOM   3312 2HB  LYS C 201     -99.427  55.209-102.746  1.00  0.00           H  
ATOM   3313 1HG  LYS C 201     -98.063  55.858-104.681  1.00  0.00           H  
ATOM   3314 2HG  LYS C 201     -96.988  54.483-104.395  1.00  0.00           H  
ATOM   3315 1HD  LYS C 201     -98.904  52.935-104.714  1.00  0.00           H  
ATOM   3316 2HD  LYS C 201     -99.956  54.320-105.038  1.00  0.00           H  
ATOM   3317 1HE  LYS C 201     -98.574  54.930-106.985  1.00  0.00           H  
ATOM   3318 2HE  LYS C 201     -97.491  53.575-106.656  1.00  0.00           H  
ATOM   3319 1HZ  LYS C 201     -99.089  53.038-108.345  1.00  0.00           H  
ATOM   3320 2HZ  LYS C 201     -99.339  52.088-107.021  1.00  0.00           H  
ATOM   3321 3HZ  LYS C 201    -100.350  53.353-107.330  1.00  0.00           H  
ATOM   3322  N   LYS C 202     -98.193  54.871 -99.746  1.00  0.00           N  
ATOM   3323  CA  LYS C 202     -98.802  54.963 -98.425  1.00  0.00           C  
ATOM   3324  C   LYS C 202     -98.130  56.039 -97.582  1.00  0.00           C  
ATOM   3325  O   LYS C 202     -98.800  56.835 -96.924  1.00  0.00           O  
ATOM   3326  CB  LYS C 202     -98.731  53.613 -97.709  1.00  0.00           C  
ATOM   3327  CG  LYS C 202     -99.664  52.551 -98.274  1.00  0.00           C  
ATOM   3328  CD  LYS C 202     -99.733  51.333 -97.364  1.00  0.00           C  
ATOM   3329  CE  LYS C 202     -98.409  50.583 -97.340  1.00  0.00           C  
ATOM   3330  NZ  LYS C 202     -98.498  49.322 -96.556  1.00  0.00           N1+
ATOM   3331  H   LYS C 202     -97.789  53.995-100.043  1.00  0.00           H  
ATOM   3332  HA  LYS C 202     -99.850  55.239 -98.544  1.00  0.00           H  
ATOM   3333 1HB  LYS C 202     -97.713  53.226 -97.760  1.00  0.00           H  
ATOM   3334 2HB  LYS C 202     -98.977  53.747 -96.655  1.00  0.00           H  
ATOM   3335 1HG  LYS C 202    -100.666  52.968 -98.386  1.00  0.00           H  
ATOM   3336 2HG  LYS C 202     -99.308  52.240 -99.256  1.00  0.00           H  
ATOM   3337 1HD  LYS C 202     -99.979  51.652 -96.349  1.00  0.00           H  
ATOM   3338 2HD  LYS C 202    -100.515  50.660 -97.715  1.00  0.00           H  
ATOM   3339 1HE  LYS C 202     -98.111  50.343 -98.360  1.00  0.00           H  
ATOM   3340 2HE  LYS C 202     -97.640  51.216 -96.900  1.00  0.00           H  
ATOM   3341 1HZ  LYS C 202     -97.603  48.855 -96.566  1.00  0.00           H  
ATOM   3342 2HZ  LYS C 202     -98.757  49.535 -95.603  1.00  0.00           H  
ATOM   3343 3HZ  LYS C 202     -99.196  48.718 -96.967  1.00  0.00           H  
ATOM   3344  N   ALA C 203     -96.801  56.058 -97.606  1.00  0.00           N  
ATOM   3345  CA  ALA C 203     -96.035  57.037 -96.844  1.00  0.00           C  
ATOM   3346  C   ALA C 203     -96.324  58.455 -97.322  1.00  0.00           C  
ATOM   3347  O   ALA C 203     -96.503  59.367 -96.515  1.00  0.00           O  
ATOM   3348  CB  ALA C 203     -94.546  56.739 -96.944  1.00  0.00           C  
ATOM   3349  H   ALA C 203     -96.309  55.376 -98.166  1.00  0.00           H  
ATOM   3350  HA  ALA C 203     -96.340  56.967 -95.800  1.00  0.00           H  
ATOM   3351 1HB  ALA C 203     -93.987  57.479 -96.370  1.00  0.00           H  
ATOM   3352 2HB  ALA C 203     -94.347  55.745 -96.545  1.00  0.00           H  
ATOM   3353 3HB  ALA C 203     -94.237  56.780 -97.987  1.00  0.00           H  
ATOM   3354  N   GLU C 204     -96.369  58.633 -98.637  1.00  0.00           N  
ATOM   3355  CA  GLU C 204     -96.635  59.940 -99.225  1.00  0.00           C  
ATOM   3356  C   GLU C 204     -98.047  60.412 -98.903  1.00  0.00           C  
ATOM   3357  O   GLU C 204     -98.273  61.593 -98.641  1.00  0.00           O  
ATOM   3358  CB  GLU C 204     -96.436  59.895-100.742  1.00  0.00           C  
ATOM   3359  CG  GLU C 204     -96.613  61.235-101.440  1.00  0.00           C  
ATOM   3360  CD  GLU C 204     -96.291  61.178-102.907  1.00  0.00           C  
ATOM   3361  OE1 GLU C 204     -95.811  60.162-103.351  1.00  0.00           O  
ATOM   3362  OE2 GLU C 204     -96.524  62.151-103.585  1.00  0.00           O1-
ATOM   3363  H   GLU C 204     -96.213  57.842 -99.246  1.00  0.00           H  
ATOM   3364  HA  GLU C 204     -95.937  60.655 -98.790  1.00  0.00           H  
ATOM   3365 1HB  GLU C 204     -95.433  59.530-100.966  1.00  0.00           H  
ATOM   3366 2HB  GLU C 204     -97.144  59.191-101.181  1.00  0.00           H  
ATOM   3367 1HG  GLU C 204     -97.646  61.562-101.320  1.00  0.00           H  
ATOM   3368 2HG  GLU C 204     -95.970  61.971-100.959  1.00  0.00           H  
ATOM   3369  N   GLN C 205     -98.995  59.481 -98.924  1.00  0.00           N  
ATOM   3370  CA  GLN C 205    -100.388  59.800 -98.635  1.00  0.00           C  
ATOM   3371  C   GLN C 205    -100.544  60.366 -97.230  1.00  0.00           C  
ATOM   3372  O   GLN C 205    -101.340  61.278 -97.003  1.00  0.00           O  
ATOM   3373  CB  GLN C 205    -101.267  58.558 -98.798  1.00  0.00           C  
ATOM   3374  CG  GLN C 205    -102.753  58.819 -98.626  1.00  0.00           C  
ATOM   3375  CD  GLN C 205    -103.296  59.782 -99.666  1.00  0.00           C  
ATOM   3376  NE2 GLN C 205    -104.093  60.746 -99.219  1.00  0.00           N  
ATOM   3377  OE1 GLN C 205    -103.003  59.660-100.858  1.00  0.00           O  
ATOM   3378  H   GLN C 205     -98.745  58.528 -99.145  1.00  0.00           H  
ATOM   3379  HA  GLN C 205    -100.724  60.556 -99.345  1.00  0.00           H  
ATOM   3380 1HB  GLN C 205    -101.115  58.131 -99.790  1.00  0.00           H  
ATOM   3381 2HB  GLN C 205    -100.972  57.804 -98.069  1.00  0.00           H  
ATOM   3382 1HG  GLN C 205    -103.292  57.876 -98.720  1.00  0.00           H  
ATOM   3383 2HG  GLN C 205    -102.924  59.251 -97.640  1.00  0.00           H  
ATOM   3384 1HE2 GLN C 205    -104.482  61.410 -99.859  1.00  0.00           H  
ATOM   3385 2HE2 GLN C 205    -104.306  60.808 -98.244  1.00  0.00           H  
ATOM   3386  N   LYS C 206     -99.780  59.821 -96.290  1.00  0.00           N  
ATOM   3387  CA  LYS C 206     -99.831  60.272 -94.904  1.00  0.00           C  
ATOM   3388  C   LYS C 206     -99.363  61.717 -94.778  1.00  0.00           C  
ATOM   3389  O   LYS C 206     -99.907  62.490 -93.989  1.00  0.00           O  
ATOM   3390  CB  LYS C 206     -98.983  59.364 -94.014  1.00  0.00           C  
ATOM   3391  CG  LYS C 206     -99.586  57.990 -93.760  1.00  0.00           C  
ATOM   3392  CD  LYS C 206     -98.694  57.153 -92.856  1.00  0.00           C  
ATOM   3393  CE  LYS C 206     -99.338  55.814 -92.527  1.00  0.00           C  
ATOM   3394  NZ  LYS C 206     -98.475  54.983 -91.645  1.00  0.00           N1+
ATOM   3395  H   LYS C 206     -99.149  59.075 -96.541  1.00  0.00           H  
ATOM   3396  HA  LYS C 206    -100.866  60.227 -94.564  1.00  0.00           H  
ATOM   3397 1HB  LYS C 206     -98.003  59.221 -94.469  1.00  0.00           H  
ATOM   3398 2HB  LYS C 206     -98.827  59.845 -93.047  1.00  0.00           H  
ATOM   3399 1HG  LYS C 206    -100.563  58.103 -93.288  1.00  0.00           H  
ATOM   3400 2HG  LYS C 206     -99.719  57.470 -94.708  1.00  0.00           H  
ATOM   3401 1HD  LYS C 206     -97.739  56.974 -93.351  1.00  0.00           H  
ATOM   3402 2HD  LYS C 206     -98.507  57.692 -91.927  1.00  0.00           H  
ATOM   3403 1HE  LYS C 206    -100.292  55.981 -92.029  1.00  0.00           H  
ATOM   3404 2HE  LYS C 206     -99.527  55.264 -93.450  1.00  0.00           H  
ATOM   3405 1HZ  LYS C 206     -98.937  54.106 -91.451  1.00  0.00           H  
ATOM   3406 2HZ  LYS C 206     -97.593  54.804 -92.105  1.00  0.00           H  
ATOM   3407 3HZ  LYS C 206     -98.308  55.473 -90.777  1.00  0.00           H  
ATOM   3408  N   VAL C 207     -98.350  62.075 -95.559  1.00  0.00           N  
ATOM   3409  CA  VAL C 207     -97.805  63.427 -95.537  1.00  0.00           C  
ATOM   3410  C   VAL C 207     -98.807  64.435 -96.086  1.00  0.00           C  
ATOM   3411  O   VAL C 207     -98.820  65.597 -95.679  1.00  0.00           O  
ATOM   3412  CB  VAL C 207     -96.507  63.495 -96.363  1.00  0.00           C  
ATOM   3413  CG1 VAL C 207     -96.026  64.934 -96.481  1.00  0.00           C  
ATOM   3414  CG2 VAL C 207     -95.440  62.620 -95.724  1.00  0.00           C  
ATOM   3415  H   VAL C 207     -97.948  61.394 -96.187  1.00  0.00           H  
ATOM   3416  HA  VAL C 207     -97.576  63.690 -94.502  1.00  0.00           H  
ATOM   3417  HB  VAL C 207     -96.712  63.141 -97.373  1.00  0.00           H  
ATOM   3418 1HG1 VAL C 207     -95.108  64.963 -97.069  1.00  0.00           H  
ATOM   3419 2HG1 VAL C 207     -96.790  65.534 -96.973  1.00  0.00           H  
ATOM   3420 3HG1 VAL C 207     -95.832  65.336 -95.487  1.00  0.00           H  
ATOM   3421 1HG2 VAL C 207     -94.526  62.673 -96.314  1.00  0.00           H  
ATOM   3422 2HG2 VAL C 207     -95.240  62.971 -94.712  1.00  0.00           H  
ATOM   3423 3HG2 VAL C 207     -95.790  61.588 -95.688  1.00  0.00           H  
ATOM   3424  N   ARG C 208     -99.646  63.983 -97.011  1.00  0.00           N  
ATOM   3425  CA  ARG C 208    -100.653  64.844 -97.619  1.00  0.00           C  
ATOM   3426  C   ARG C 208    -101.765  65.174 -96.632  1.00  0.00           C  
ATOM   3427  O   ARG C 208    -102.210  66.318 -96.543  1.00  0.00           O  
ATOM   3428  CB  ARG C 208    -101.252  64.180 -98.851  1.00  0.00           C  
ATOM   3429  CG  ARG C 208    -100.297  64.029-100.024  1.00  0.00           C  
ATOM   3430  CD  ARG C 208    -100.930  63.303-101.156  1.00  0.00           C  
ATOM   3431  NE  ARG C 208     -99.970  62.988-102.201  1.00  0.00           N  
ATOM   3432  CZ  ARG C 208    -100.266  62.328-103.338  1.00  0.00           C  
ATOM   3433  NH1 ARG C 208    -101.496  61.922-103.561  1.00  0.00           N1+
ATOM   3434  NH2 ARG C 208     -99.319  62.090-104.230  1.00  0.00           N  
ATOM   3435  H   ARG C 208     -99.585  63.017 -97.300  1.00  0.00           H  
ATOM   3436  HA  ARG C 208    -100.173  65.773 -97.928  1.00  0.00           H  
ATOM   3437 1HB  ARG C 208    -101.613  63.187 -98.589  1.00  0.00           H  
ATOM   3438 2HB  ARG C 208    -102.110  64.760 -99.195  1.00  0.00           H  
ATOM   3439 1HG  ARG C 208     -99.993  65.014-100.376  1.00  0.00           H  
ATOM   3440 2HG  ARG C 208     -99.417  63.468 -99.707  1.00  0.00           H  
ATOM   3441 1HD  ARG C 208    -101.359  62.369-100.795  1.00  0.00           H  
ATOM   3442 2HD  ARG C 208    -101.716  63.921-101.589  1.00  0.00           H  
ATOM   3443  HE  ARG C 208     -99.013  63.285-102.066  1.00  0.00           H  
ATOM   3444 1HH1 ARG C 208    -102.219  62.104-102.879  1.00  0.00           H  
ATOM   3445 2HH1 ARG C 208    -101.718  61.428-104.413  1.00  0.00           H  
ATOM   3446 1HH2 ARG C 208     -98.373  62.402-104.058  1.00  0.00           H  
ATOM   3447 2HH2 ARG C 208     -99.541  61.596-105.081  1.00  0.00           H  
ATOM   3448  N   GLU C 209    -102.210  64.165 -95.890  1.00  0.00           N  
ATOM   3449  CA  GLU C 209    -103.271  64.347 -94.907  1.00  0.00           C  
ATOM   3450  C   GLU C 209    -102.782  65.157 -93.713  1.00  0.00           C  
ATOM   3451  O   GLU C 209    -103.543  65.915 -93.112  1.00  0.00           O  
ATOM   3452  CB  GLU C 209    -103.797  62.990 -94.434  1.00  0.00           C  
ATOM   3453  CG  GLU C 209    -104.567  62.211 -95.490  1.00  0.00           C  
ATOM   3454  CD  GLU C 209    -105.086  60.894 -94.984  1.00  0.00           C  
ATOM   3455  OE1 GLU C 209    -104.706  60.501 -93.906  1.00  0.00           O  
ATOM   3456  OE2 GLU C 209    -105.864  60.279 -95.674  1.00  0.00           O1-
ATOM   3457  H   GLU C 209    -101.803  63.248 -96.012  1.00  0.00           H  
ATOM   3458  HA  GLU C 209    -104.093  64.886 -95.379  1.00  0.00           H  
ATOM   3459 1HB  GLU C 209    -102.963  62.371 -94.103  1.00  0.00           H  
ATOM   3460 2HB  GLU C 209    -104.456  63.134 -93.577  1.00  0.00           H  
ATOM   3461 1HG  GLU C 209    -105.409  62.814 -95.829  1.00  0.00           H  
ATOM   3462 2HG  GLU C 209    -103.914  62.035 -96.344  1.00  0.00           H  
ATOM   3463  N   GLU C 210    -101.508  64.992 -93.375  1.00  0.00           N  
ATOM   3464  CA  GLU C 210    -100.970  65.533 -92.132  1.00  0.00           C  
ATOM   3465  C   GLU C 210    -100.538  66.984 -92.304  1.00  0.00           C  
ATOM   3466  O   GLU C 210    -100.630  67.783 -91.372  1.00  0.00           O  
ATOM   3467  CB  GLU C 210     -99.784  64.692 -91.655  1.00  0.00           C  
ATOM   3468  CG  GLU C 210     -99.227  65.104 -90.299  1.00  0.00           C  
ATOM   3469  CD  GLU C 210    -100.192  64.862 -89.172  1.00  0.00           C  
ATOM   3470  OE1 GLU C 210    -101.085  64.066 -89.340  1.00  0.00           O  
ATOM   3471  OE2 GLU C 210    -100.036  65.473 -88.141  1.00  0.00           O1-
ATOM   3472  H   GLU C 210    -100.897  64.480 -93.994  1.00  0.00           H  
ATOM   3473  HA  GLU C 210    -101.752  65.499 -91.372  1.00  0.00           H  
ATOM   3474 1HB  GLU C 210    -100.082  63.646 -91.590  1.00  0.00           H  
ATOM   3475 2HB  GLU C 210     -98.975  64.757 -92.382  1.00  0.00           H  
ATOM   3476 1HG  GLU C 210     -98.313  64.541 -90.107  1.00  0.00           H  
ATOM   3477 2HG  GLU C 210     -98.970  66.162 -90.330  1.00  0.00           H  
ATOM   3478  N   ARG C 211    -100.069  67.319 -93.501  1.00  0.00           N  
ATOM   3479  CA  ARG C 211     -99.618  68.674 -93.795  1.00  0.00           C  
ATOM   3480  C   ARG C 211    -100.413  69.282 -94.943  1.00  0.00           C  
ATOM   3481  O   ARG C 211     -99.863  69.577 -96.005  1.00  0.00           O  
ATOM   3482  CB  ARG C 211     -98.138  68.680 -94.148  1.00  0.00           C  
ATOM   3483  CG  ARG C 211     -97.520  70.063 -94.287  1.00  0.00           C  
ATOM   3484  CD  ARG C 211     -96.087  69.987 -94.671  1.00  0.00           C  
ATOM   3485  NE  ARG C 211     -95.907  69.366 -95.974  1.00  0.00           N  
ATOM   3486  CZ  ARG C 211     -94.775  68.761 -96.382  1.00  0.00           C  
ATOM   3487  NH1 ARG C 211     -93.733  68.705 -95.582  1.00  0.00           N1+
ATOM   3488  NH2 ARG C 211     -94.711  68.224 -97.588  1.00  0.00           N  
ATOM   3489  H   ARG C 211    -100.023  66.617 -94.225  1.00  0.00           H  
ATOM   3490  HA  ARG C 211     -99.779  69.291 -92.912  1.00  0.00           H  
ATOM   3491 1HB  ARG C 211     -97.579  68.146 -93.381  1.00  0.00           H  
ATOM   3492 2HB  ARG C 211     -97.986  68.155 -95.091  1.00  0.00           H  
ATOM   3493 1HG  ARG C 211     -98.052  70.624 -95.056  1.00  0.00           H  
ATOM   3494 2HG  ARG C 211     -97.593  70.592 -93.336  1.00  0.00           H  
ATOM   3495 1HD  ARG C 211     -95.669  70.992 -94.713  1.00  0.00           H  
ATOM   3496 2HD  ARG C 211     -95.543  69.398 -93.934  1.00  0.00           H  
ATOM   3497  HE  ARG C 211     -96.686  69.389 -96.618  1.00  0.00           H  
ATOM   3498 1HH1 ARG C 211     -93.783  69.116 -94.659  1.00  0.00           H  
ATOM   3499 2HH1 ARG C 211     -92.885  68.251 -95.888  1.00  0.00           H  
ATOM   3500 1HH2 ARG C 211     -95.511  68.268 -98.204  1.00  0.00           H  
ATOM   3501 2HH2 ARG C 211     -93.862  67.772 -97.895  1.00  0.00           H  
ATOM   3502  N   PRO C 212    -101.711  69.467 -94.725  1.00  0.00           N  
ATOM   3503  CA  PRO C 212    -102.578  70.074 -95.728  1.00  0.00           C  
ATOM   3504  C   PRO C 212    -102.174  71.516 -96.004  1.00  0.00           C  
ATOM   3505  O   PRO C 212    -101.747  72.235 -95.101  1.00  0.00           O  
ATOM   3506  CB  PRO C 212    -103.964  69.989 -95.082  1.00  0.00           C  
ATOM   3507  CG  PRO C 212    -103.683  69.935 -93.619  1.00  0.00           C  
ATOM   3508  CD  PRO C 212    -102.434  69.104 -93.507  1.00  0.00           C  
ATOM   3509  HA  PRO C 212    -102.536  69.477 -96.652  1.00  0.00           H  
ATOM   3510 1HB  PRO C 212    -104.568  70.861 -95.370  1.00  0.00           H  
ATOM   3511 2HB  PRO C 212    -104.495  69.097 -95.447  1.00  0.00           H  
ATOM   3512 1HG  PRO C 212    -103.552  70.953 -93.221  1.00  0.00           H  
ATOM   3513 2HG  PRO C 212    -104.537  69.493 -93.085  1.00  0.00           H  
ATOM   3514 1HD  PRO C 212    -101.883  69.389 -92.600  1.00  0.00           H  
ATOM   3515 2HD  PRO C 212    -102.705  68.038 -93.478  1.00  0.00           H  
ATOM   3516  N   GLY C 213    -102.313  71.934 -97.259  1.00  0.00           N  
ATOM   3517  CA  GLY C 213    -102.122  73.333 -97.625  1.00  0.00           C  
ATOM   3518  C   GLY C 213    -100.642  73.665 -97.772  1.00  0.00           C  
ATOM   3519  O   GLY C 213    -100.279  74.801 -98.077  1.00  0.00           O  
ATOM   3520  OXT GLY C 213     -99.815  72.816 -97.590  1.00  0.00           O1-
ATOM   3521  H   GLY C 213    -102.558  71.266 -97.975  1.00  0.00           H  
ATOM   3522 1HA  GLY C 213    -102.639  73.537 -98.563  1.00  0.00           H  
ATOM   3523 2HA  GLY C 213    -102.569  73.972 -96.865  1.00  0.00           H  
ATOM   3524  N   SER A 115     -33.793   1.592 -68.726  1.00  0.00           N  
ATOM   3525  CA  SER A 115     -32.726   2.367 -68.098  1.00  0.00           C  
ATOM   3526  C   SER A 115     -33.199   3.767 -67.733  1.00  0.00           C  
ATOM   3527  O   SER A 115     -32.744   4.335 -66.733  1.00  0.00           O  
ATOM   3528  CB  SER A 115     -31.529   2.456 -69.025  1.00  0.00           C  
ATOM   3529  OG  SER A 115     -30.960   1.193 -69.233  1.00  0.00           O  
ATOM   3530  H   SER A 115     -33.652   1.224 -69.656  1.00  0.00           H  
ATOM   3531  HA  SER A 115     -32.423   1.859 -67.181  1.00  0.00           H  
ATOM   3532 1HB  SER A 115     -31.840   2.880 -69.979  1.00  0.00           H  
ATOM   3533 2HB  SER A 115     -30.786   3.127 -68.596  1.00  0.00           H  
ATOM   3534  HG  SER A 115     -30.157   1.345 -69.736  1.00  0.00           H  
ATOM   3535  N   GLU A 116     -34.101   4.342 -68.531  1.00  0.00           N  
ATOM   3536  CA  GLU A 116     -34.559   5.702 -68.278  1.00  0.00           C  
ATOM   3537  C   GLU A 116     -35.444   5.770 -67.038  1.00  0.00           C  
ATOM   3538  O   GLU A 116     -35.428   6.781 -66.326  1.00  0.00           O  
ATOM   3539  CB  GLU A 116     -35.324   6.230 -69.494  1.00  0.00           C  
ATOM   3540  CG  GLU A 116     -34.468   6.468 -70.727  1.00  0.00           C  
ATOM   3541  CD  GLU A 116     -33.314   7.414 -70.460  1.00  0.00           C  
ATOM   3542  OE1 GLU A 116     -33.565   8.525 -69.949  1.00  0.00           O  
ATOM   3543  OE2 GLU A 116     -32.157   7.047 -70.760  1.00  0.00           O1-
ATOM   3544  H   GLU A 116     -34.475   3.835 -69.321  1.00  0.00           H  
ATOM   3545  HA  GLU A 116     -33.687   6.334 -68.104  1.00  0.00           H  
ATOM   3546 1HB  GLU A 116     -36.108   5.523 -69.766  1.00  0.00           H  
ATOM   3547 2HB  GLU A 116     -35.808   7.173 -69.239  1.00  0.00           H  
ATOM   3548 1HG  GLU A 116     -34.072   5.514 -71.072  1.00  0.00           H  
ATOM   3549 2HG  GLU A 116     -35.095   6.877 -71.518  1.00  0.00           H  
ATOM   3550  N   LYS A 117     -36.228   4.724 -66.758  1.00  0.00           N  
ATOM   3551  CA  LYS A 117     -37.008   4.697 -65.524  1.00  0.00           C  
ATOM   3552  C   LYS A 117     -36.105   4.653 -64.314  1.00  0.00           C  
ATOM   3553  O   LYS A 117     -36.437   5.253 -63.271  1.00  0.00           O  
ATOM   3554  CB  LYS A 117     -37.967   3.476 -65.545  1.00  0.00           C  
ATOM   3555  CG  LYS A 117     -38.922   3.421 -64.327  1.00  0.00           C  
ATOM   3556  CD  LYS A 117     -39.847   2.202 -64.287  1.00  0.00           C  
ATOM   3557  CE  LYS A 117     -40.918   2.344 -65.376  1.00  0.00           C  
ATOM   3558  NZ  LYS A 117     -41.871   1.225 -65.275  1.00  0.00           N1+
ATOM   3559  H   LYS A 117     -36.281   3.949 -67.404  1.00  0.00           H  
ATOM   3560  HA  LYS A 117     -37.599   5.630 -65.464  1.00  0.00           H  
ATOM   3561 2HB  LYS A 117     -37.377   2.539 -65.604  1.00  0.00           H  
ATOM   3562 3HB  LYS A 117     -38.569   3.491 -66.476  1.00  0.00           H  
ATOM   3563 2HG  LYS A 117     -39.522   4.351 -64.282  1.00  0.00           H  
ATOM   3564 3HG  LYS A 117     -38.340   3.401 -63.386  1.00  0.00           H  
ATOM   3565 2HD  LYS A 117     -40.324   2.124 -63.289  1.00  0.00           H  
ATOM   3566 3HD  LYS A 117     -39.254   1.277 -64.421  1.00  0.00           H  
ATOM   3567 2HE  LYS A 117     -40.462   2.353 -66.388  1.00  0.00           H  
ATOM   3568 3HE  LYS A 117     -41.448   3.315 -65.275  1.00  0.00           H  
ATOM   3569 1HZ  LYS A 117     -42.039   0.980 -64.292  1.00  0.00           H  
ATOM   3570 2HZ  LYS A 117     -42.785   1.477 -65.666  1.00  0.00           H  
ATOM   3571 3HZ  LYS A 117     -41.462   0.455 -65.785  1.00  0.00           H  
ATOM   3572  N   GLU A 118     -34.972   3.942 -64.368  1.00  0.00           N  
ATOM   3573  CA  GLU A 118     -34.034   3.960 -63.249  1.00  0.00           C  
ATOM   3574  C   GLU A 118     -33.474   5.346 -63.036  1.00  0.00           C  
ATOM   3575  O   GLU A 118     -33.283   5.768 -61.883  1.00  0.00           O  
ATOM   3576  CB  GLU A 118     -32.886   2.944 -63.510  1.00  0.00           C  
ATOM   3577  CG  GLU A 118     -33.293   1.435 -63.470  1.00  0.00           C  
ATOM   3578  CD  GLU A 118     -32.218   0.391 -63.703  1.00  0.00           C  
ATOM   3579  OE1 GLU A 118     -31.459   0.462 -64.689  1.00  0.00           O  
ATOM   3580  OE2 GLU A 118     -32.131  -0.520 -62.853  1.00  0.00           O1-
ATOM   3581  H   GLU A 118     -34.765   3.389 -65.188  1.00  0.00           H  
ATOM   3582  HA  GLU A 118     -34.573   3.667 -62.330  1.00  0.00           H  
ATOM   3583 2HB  GLU A 118     -32.069   3.105 -62.777  1.00  0.00           H  
ATOM   3584 3HB  GLU A 118     -32.416   3.148 -64.491  1.00  0.00           H  
ATOM   3585 2HG  GLU A 118     -34.095   1.220 -64.195  1.00  0.00           H  
ATOM   3586 3HG  GLU A 118     -33.701   1.157 -62.485  1.00  0.00           H  
ATOM   3587  N   LYS A 119     -33.195   6.078 -64.113  1.00  0.00           N  
ATOM   3588  CA  LYS A 119     -32.643   7.424 -63.998  1.00  0.00           C  
ATOM   3589  C   LYS A 119     -33.650   8.381 -63.373  1.00  0.00           C  
ATOM   3590  O   LYS A 119     -33.284   9.227 -62.551  1.00  0.00           O  
ATOM   3591  CB  LYS A 119     -32.207   7.933 -65.371  1.00  0.00           C  
ATOM   3592  CG  LYS A 119     -30.998   7.228 -65.963  1.00  0.00           C  
ATOM   3593  CD  LYS A 119     -30.722   7.744 -67.370  1.00  0.00           C  
ATOM   3594  CE  LYS A 119     -29.643   6.941 -68.076  1.00  0.00           C  
ATOM   3595  NZ  LYS A 119     -29.485   7.379 -69.493  1.00  0.00           N1+
ATOM   3596  H   LYS A 119     -33.378   5.699 -65.031  1.00  0.00           H  
ATOM   3597  HA  LYS A 119     -31.770   7.385 -63.345  1.00  0.00           H  
ATOM   3598 1HB  LYS A 119     -33.030   7.824 -66.078  1.00  0.00           H  
ATOM   3599 2HB  LYS A 119     -31.970   8.995 -65.307  1.00  0.00           H  
ATOM   3600 1HG  LYS A 119     -30.127   7.407 -65.332  1.00  0.00           H  
ATOM   3601 2HG  LYS A 119     -31.184   6.155 -65.999  1.00  0.00           H  
ATOM   3602 1HD  LYS A 119     -31.636   7.694 -67.962  1.00  0.00           H  
ATOM   3603 2HD  LYS A 119     -30.400   8.784 -67.319  1.00  0.00           H  
ATOM   3604 1HE  LYS A 119     -28.696   7.066 -67.555  1.00  0.00           H  
ATOM   3605 2HE  LYS A 119     -29.906   5.883 -68.057  1.00  0.00           H  
ATOM   3606 1HZ  LYS A 119     -28.764   6.829 -69.937  1.00  0.00           H  
ATOM   3607 2HZ  LYS A 119     -30.358   7.250 -69.985  1.00  0.00           H  
ATOM   3608 3HZ  LYS A 119     -29.226   8.355 -69.517  1.00  0.00           H  
ATOM   3609  N   VAL A 120     -34.924   8.261 -63.755  1.00  0.00           N  
ATOM   3610  CA  VAL A 120     -35.961   9.116 -63.180  1.00  0.00           C  
ATOM   3611  C   VAL A 120     -36.068   8.881 -61.679  1.00  0.00           C  
ATOM   3612  O   VAL A 120     -36.135   9.832 -60.890  1.00  0.00           O  
ATOM   3613  CB  VAL A 120     -37.323   8.837 -63.843  1.00  0.00           C  
ATOM   3614  CG1 VAL A 120     -38.442   9.511 -63.064  1.00  0.00           C  
ATOM   3615  CG2 VAL A 120     -37.304   9.317 -65.286  1.00  0.00           C  
ATOM   3616  H   VAL A 120     -35.182   7.574 -64.450  1.00  0.00           H  
ATOM   3617  HA  VAL A 120     -35.692  10.157 -63.363  1.00  0.00           H  
ATOM   3618  HB  VAL A 120     -37.515   7.764 -63.818  1.00  0.00           H  
ATOM   3619 1HG1 VAL A 120     -39.398   9.303 -63.546  1.00  0.00           H  
ATOM   3620 2HG1 VAL A 120     -38.459   9.126 -62.045  1.00  0.00           H  
ATOM   3621 3HG1 VAL A 120     -38.274  10.587 -63.043  1.00  0.00           H  
ATOM   3622 1HG2 VAL A 120     -38.270   9.116 -65.749  1.00  0.00           H  
ATOM   3623 2HG2 VAL A 120     -37.106  10.389 -65.310  1.00  0.00           H  
ATOM   3624 3HG2 VAL A 120     -36.523   8.791 -65.835  1.00  0.00           H  
ATOM   3625  N   GLU A 121     -36.082   7.613 -61.264  1.00  0.00           N  
ATOM   3626  CA  GLU A 121     -36.237   7.367 -59.833  1.00  0.00           C  
ATOM   3627  C   GLU A 121     -34.969   7.703 -59.086  1.00  0.00           C  
ATOM   3628  O   GLU A 121     -35.007   8.324 -58.015  1.00  0.00           O  
ATOM   3629  CB  GLU A 121     -36.629   5.880 -59.595  1.00  0.00           C  
ATOM   3630  CG  GLU A 121     -36.981   5.499 -58.121  1.00  0.00           C  
ATOM   3631  CD  GLU A 121     -38.159   6.190 -57.459  1.00  0.00           C  
ATOM   3632  OE1 GLU A 121     -39.252   6.297 -58.048  1.00  0.00           O  
ATOM   3633  OE2 GLU A 121     -37.974   6.623 -56.303  1.00  0.00           O1-
ATOM   3634  H   GLU A 121     -35.988   6.849 -61.918  1.00  0.00           H  
ATOM   3635  HA  GLU A 121     -37.041   8.018 -59.447  1.00  0.00           H  
ATOM   3636 2HB  GLU A 121     -35.812   5.217 -59.943  1.00  0.00           H  
ATOM   3637 3HB  GLU A 121     -37.491   5.610 -60.236  1.00  0.00           H  
ATOM   3638 2HG  GLU A 121     -36.118   5.652 -57.452  1.00  0.00           H  
ATOM   3639 3HG  GLU A 121     -37.238   4.431 -58.034  1.00  0.00           H  
ATOM   3640  N   GLU A 122     -33.805   7.344 -59.651  1.00  0.00           N  
ATOM   3641  CA  GLU A 122     -32.525   7.661 -59.025  1.00  0.00           C  
ATOM   3642  C   GLU A 122     -32.493   9.138 -58.672  1.00  0.00           C  
ATOM   3643  O   GLU A 122     -32.179   9.527 -57.542  1.00  0.00           O  
ATOM   3644  CB  GLU A 122     -31.359   7.313 -59.953  1.00  0.00           C  
ATOM   3645  CG  GLU A 122     -29.982   7.562 -59.354  1.00  0.00           C  
ATOM   3646  CD  GLU A 122     -28.868   7.349 -60.340  1.00  0.00           C  
ATOM   3647  OE1 GLU A 122     -29.136   6.880 -61.419  1.00  0.00           O  
ATOM   3648  OE2 GLU A 122     -27.745   7.657 -60.013  1.00  0.00           O1-
ATOM   3649  H   GLU A 122     -33.814   6.832 -60.521  1.00  0.00           H  
ATOM   3650  HA  GLU A 122     -32.429   7.069 -58.114  1.00  0.00           H  
ATOM   3651 1HB  GLU A 122     -31.417   6.260 -60.231  1.00  0.00           H  
ATOM   3652 2HB  GLU A 122     -31.436   7.898 -60.870  1.00  0.00           H  
ATOM   3653 1HG  GLU A 122     -29.937   8.588 -58.988  1.00  0.00           H  
ATOM   3654 2HG  GLU A 122     -29.842   6.896 -58.504  1.00  0.00           H  
ATOM   3655  N   LEU A 123     -32.838   9.970 -59.654  1.00  0.00           N  
ATOM   3656  CA  LEU A 123     -32.772  11.414 -59.508  1.00  0.00           C  
ATOM   3657  C   LEU A 123     -33.841  11.914 -58.544  1.00  0.00           C  
ATOM   3658  O   LEU A 123     -33.589  12.827 -57.748  1.00  0.00           O  
ATOM   3659  CB  LEU A 123     -32.933  12.032 -60.896  1.00  0.00           C  
ATOM   3660  CG  LEU A 123     -32.391  13.399 -61.277  1.00  0.00           C  
ATOM   3661  CD1 LEU A 123     -32.109  13.397 -62.766  1.00  0.00           C  
ATOM   3662  CD2 LEU A 123     -33.407  14.464 -60.936  1.00  0.00           C  
ATOM   3663  H   LEU A 123     -33.157   9.578 -60.528  1.00  0.00           H  
ATOM   3664  HA  LEU A 123     -31.794  11.676 -59.106  1.00  0.00           H  
ATOM   3665 1HB  LEU A 123     -32.477  11.366 -61.627  1.00  0.00           H  
ATOM   3666 2HB  LEU A 123     -33.997  12.110 -61.120  1.00  0.00           H  
ATOM   3667  HG  LEU A 123     -31.469  13.591 -60.728  1.00  0.00           H  
ATOM   3668 1HD1 LEU A 123     -31.718  14.371 -63.064  1.00  0.00           H  
ATOM   3669 2HD1 LEU A 123     -31.374  12.626 -62.996  1.00  0.00           H  
ATOM   3670 3HD1 LEU A 123     -33.031  13.195 -63.310  1.00  0.00           H  
ATOM   3671 1HD2 LEU A 123     -33.013  15.443 -61.210  1.00  0.00           H  
ATOM   3672 2HD2 LEU A 123     -34.329  14.277 -61.485  1.00  0.00           H  
ATOM   3673 3HD2 LEU A 123     -33.611  14.442 -59.865  1.00  0.00           H  
ATOM   3674  N   ALA A 124     -35.046  11.339 -58.619  1.00  0.00           N  
ATOM   3675  CA  ALA A 124     -36.114  11.694 -57.686  1.00  0.00           C  
ATOM   3676  C   ALA A 124     -35.704  11.422 -56.243  1.00  0.00           C  
ATOM   3677  O   ALA A 124     -36.018  12.205 -55.337  1.00  0.00           O  
ATOM   3678  CB  ALA A 124     -37.388  10.928 -58.027  1.00  0.00           C  
ATOM   3679  H   ALA A 124     -35.227  10.647 -59.331  1.00  0.00           H  
ATOM   3680  HA  ALA A 124     -36.306  12.763 -57.781  1.00  0.00           H  
ATOM   3681 1HB  ALA A 124     -38.176  11.201 -57.325  1.00  0.00           H  
ATOM   3682 2HB  ALA A 124     -37.703  11.178 -59.040  1.00  0.00           H  
ATOM   3683 3HB  ALA A 124     -37.198   9.858 -57.960  1.00  0.00           H  
ATOM   3684  N   GLN A 125     -34.987  10.309 -56.012  1.00  0.00           N  
ATOM   3685  CA  GLN A 125     -34.478   9.993 -54.681  1.00  0.00           C  
ATOM   3686  C   GLN A 125     -33.392  10.959 -54.273  1.00  0.00           C  
ATOM   3687  O   GLN A 125     -33.282  11.275 -53.074  1.00  0.00           O  
ATOM   3688  CB  GLN A 125     -33.953   8.539 -54.684  1.00  0.00           C  
ATOM   3689  CG  GLN A 125     -33.466   7.978 -53.308  1.00  0.00           C  
ATOM   3690  CD  GLN A 125     -33.044   6.507 -53.208  1.00  0.00           C  
ATOM   3691  NE2 GLN A 125     -32.605   6.027 -52.072  1.00  0.00           N  
ATOM   3692  OE1 GLN A 125     -33.134   5.759 -54.169  1.00  0.00           O  
ATOM   3693  H   GLN A 125     -34.797   9.677 -56.776  1.00  0.00           H  
ATOM   3694  HA  GLN A 125     -35.304  10.090 -53.952  1.00  0.00           H  
ATOM   3695 2HB  GLN A 125     -33.122   8.466 -55.417  1.00  0.00           H  
ATOM   3696 3HB  GLN A 125     -34.746   7.873 -55.075  1.00  0.00           H  
ATOM   3697 2HG  GLN A 125     -34.233   8.157 -52.532  1.00  0.00           H  
ATOM   3698 3HG  GLN A 125     -32.583   8.542 -52.954  1.00  0.00           H  
ATOM   3699 1HE2 GLN A 125     -32.408   5.025 -52.074  1.00  0.00           H  
ATOM   3700 2HE2 GLN A 125     -32.620   6.686 -51.291  1.00  0.00           H  
ATOM   3701  N   ARG A 126     -32.563  11.433 -55.210  1.00  0.00           N  
ATOM   3702  CA  ARG A 126     -31.567  12.441 -54.857  1.00  0.00           C  
ATOM   3703  C   ARG A 126     -32.230  13.708 -54.369  1.00  0.00           C  
ATOM   3704  O   ARG A 126     -31.697  14.384 -53.483  1.00  0.00           O  
ATOM   3705  CB  ARG A 126     -30.669  12.713 -56.097  1.00  0.00           C  
ATOM   3706  CG  ARG A 126     -29.722  11.550 -56.505  1.00  0.00           C  
ATOM   3707  CD  ARG A 126     -28.843  11.916 -57.712  1.00  0.00           C  
ATOM   3708  NE  ARG A 126     -28.032  10.732 -58.121  1.00  0.00           N  
ATOM   3709  CZ  ARG A 126     -26.903  10.336 -57.541  1.00  0.00           C  
ATOM   3710  NH1 ARG A 126     -26.363  10.944 -56.523  1.00  0.00           N1+
ATOM   3711  NH2 ARG A 126     -26.304   9.288 -58.012  1.00  0.00           N  
ATOM   3712  H   ARG A 126     -32.626  11.095 -56.159  1.00  0.00           H  
ATOM   3713  HA  ARG A 126     -30.956  12.042 -54.025  1.00  0.00           H  
ATOM   3714 2HB  ARG A 126     -30.080  13.636 -55.914  1.00  0.00           H  
ATOM   3715 3HB  ARG A 126     -31.312  12.966 -56.964  1.00  0.00           H  
ATOM   3716 2HG  ARG A 126     -30.328  10.647 -56.725  1.00  0.00           H  
ATOM   3717 3HG  ARG A 126     -29.072  11.271 -55.651  1.00  0.00           H  
ATOM   3718 2HD  ARG A 126     -28.187  12.773 -57.443  1.00  0.00           H  
ATOM   3719 3HD  ARG A 126     -29.488  12.264 -58.548  1.00  0.00           H  
ATOM   3720  HE  ARG A 126     -28.321  10.141 -58.908  1.00  0.00           H  
ATOM   3721 1HH1 ARG A 126     -26.886  11.761 -56.199  1.00  0.00           H  
ATOM   3722 2HH1 ARG A 126     -25.493  10.578 -56.134  1.00  0.00           H  
ATOM   3723 1HH2 ARG A 126     -26.742   8.824 -58.810  1.00  0.00           H  
ATOM   3724 2HH2 ARG A 126     -25.437   9.001 -57.554  1.00  0.00           H  
ATOM   3725  N   ILE A 127     -33.346  14.092 -54.985  1.00  0.00           N  
ATOM   3726  CA  ILE A 127     -34.048  15.299 -54.556  1.00  0.00           C  
ATOM   3727  C   ILE A 127     -34.500  15.163 -53.105  1.00  0.00           C  
ATOM   3728  O   ILE A 127     -34.390  16.108 -52.314  1.00  0.00           O  
ATOM   3729  CB  ILE A 127     -35.225  15.596 -55.504  1.00  0.00           C  
ATOM   3730  CG1 ILE A 127     -34.696  16.020 -56.877  1.00  0.00           C  
ATOM   3731  CG2 ILE A 127     -36.140  16.664 -54.922  1.00  0.00           C  
ATOM   3732  CD1 ILE A 127     -35.742  16.029 -57.952  1.00  0.00           C  
ATOM   3733  H   ILE A 127     -33.724  13.548 -55.747  1.00  0.00           H  
ATOM   3734  HA  ILE A 127     -33.363  16.143 -54.632  1.00  0.00           H  
ATOM   3735  HB  ILE A 127     -35.806  14.688 -55.660  1.00  0.00           H  
ATOM   3736 1HG1 ILE A 127     -34.266  17.019 -56.808  1.00  0.00           H  
ATOM   3737 2HG1 ILE A 127     -33.898  15.343 -57.184  1.00  0.00           H  
ATOM   3738 1HG2 ILE A 127     -36.961  16.855 -55.611  1.00  0.00           H  
ATOM   3739 2HG2 ILE A 127     -36.539  16.320 -53.968  1.00  0.00           H  
ATOM   3740 3HG2 ILE A 127     -35.574  17.583 -54.768  1.00  0.00           H  
ATOM   3741 1HD1 ILE A 127     -35.292  16.339 -58.895  1.00  0.00           H  
ATOM   3742 2HD1 ILE A 127     -36.161  15.028 -58.061  1.00  0.00           H  
ATOM   3743 3HD1 ILE A 127     -36.534  16.727 -57.682  1.00  0.00           H  
ATOM   3744  N   ARG A 128     -35.034  13.980 -52.729  1.00  0.00           N  
ATOM   3745  CA  ARG A 128     -35.439  13.752 -51.344  1.00  0.00           C  
ATOM   3746  C   ARG A 128     -34.256  13.856 -50.411  1.00  0.00           C  
ATOM   3747  O   ARG A 128     -34.353  14.434 -49.323  1.00  0.00           O  
ATOM   3748  CB  ARG A 128     -36.119  12.357 -51.245  1.00  0.00           C  
ATOM   3749  CG  ARG A 128     -36.646  11.969 -49.835  1.00  0.00           C  
ATOM   3750  CD  ARG A 128     -37.364  10.610 -49.840  1.00  0.00           C  
ATOM   3751  NE  ARG A 128     -37.819  10.276 -48.458  1.00  0.00           N  
ATOM   3752  CZ  ARG A 128     -38.963  10.673 -47.909  1.00  0.00           C  
ATOM   3753  NH1 ARG A 128     -39.844  11.409 -48.527  1.00  0.00           N1+
ATOM   3754  NH2 ARG A 128     -39.220  10.310 -46.692  1.00  0.00           N  
ATOM   3755  H   ARG A 128     -35.155  13.246 -53.412  1.00  0.00           H  
ATOM   3756  HA  ARG A 128     -36.158  14.545 -51.063  1.00  0.00           H  
ATOM   3757 2HB  ARG A 128     -35.407  11.587 -51.610  1.00  0.00           H  
ATOM   3758 3HB  ARG A 128     -36.963  12.312 -51.962  1.00  0.00           H  
ATOM   3759 2HG  ARG A 128     -37.325  12.766 -49.468  1.00  0.00           H  
ATOM   3760 3HG  ARG A 128     -35.806  11.936 -49.110  1.00  0.00           H  
ATOM   3761 2HD  ARG A 128     -36.673   9.830 -50.229  1.00  0.00           H  
ATOM   3762 3HD  ARG A 128     -38.224  10.647 -50.544  1.00  0.00           H  
ATOM   3763  HE  ARG A 128     -37.242   9.701 -47.837  1.00  0.00           H  
ATOM   3764 1HH1 ARG A 128     -39.581  11.660 -49.483  1.00  0.00           H  
ATOM   3765 2HH1 ARG A 128     -40.699  11.673 -48.035  1.00  0.00           H  
ATOM   3766 1HH2 ARG A 128     -38.520   9.732 -46.224  1.00  0.00           H  
ATOM   3767 2HH2 ARG A 128     -40.103  10.626 -46.287  1.00  0.00           H  
ATOM   3768  N   GLU A 129     -33.118  13.266 -50.797  1.00  0.00           N  
ATOM   3769  CA  GLU A 129     -31.927  13.333 -49.956  1.00  0.00           C  
ATOM   3770  C   GLU A 129     -31.387  14.741 -49.893  1.00  0.00           C  
ATOM   3771  O   GLU A 129     -30.859  15.161 -48.848  1.00  0.00           O  
ATOM   3772  CB  GLU A 129     -30.843  12.359 -50.502  1.00  0.00           C  
ATOM   3773  CG  GLU A 129     -29.519  12.287 -49.675  1.00  0.00           C  
ATOM   3774  CD  GLU A 129     -29.576  11.717 -48.270  1.00  0.00           C  
ATOM   3775  OE1 GLU A 129     -30.597  11.137 -47.855  1.00  0.00           O  
ATOM   3776  OE2 GLU A 129     -28.548  11.849 -47.573  1.00  0.00           O1-
ATOM   3777  H   GLU A 129     -33.080  12.781 -51.682  1.00  0.00           H  
ATOM   3778  HA  GLU A 129     -32.201  13.028 -48.929  1.00  0.00           H  
ATOM   3779 2HB  GLU A 129     -30.590  12.630 -51.547  1.00  0.00           H  
ATOM   3780 3HB  GLU A 129     -31.259  11.336 -50.578  1.00  0.00           H  
ATOM   3781 2HG  GLU A 129     -29.048  13.279 -49.587  1.00  0.00           H  
ATOM   3782 3HG  GLU A 129     -28.771  11.647 -50.173  1.00  0.00           H  
ATOM   3783  N   GLN A 130     -31.473  15.498 -50.984  1.00  0.00           N  
ATOM   3784  CA  GLN A 130     -30.963  16.861 -50.989  1.00  0.00           C  
ATOM   3785  C   GLN A 130     -31.897  17.851 -50.307  1.00  0.00           C  
ATOM   3786  O   GLN A 130     -31.418  18.867 -49.790  1.00  0.00           O  
ATOM   3787  CB  GLN A 130     -30.701  17.314 -52.428  1.00  0.00           C  
ATOM   3788  CG  GLN A 130     -29.526  16.619 -53.095  1.00  0.00           C  
ATOM   3789  CD  GLN A 130     -29.377  17.005 -54.554  1.00  0.00           C  
ATOM   3790  NE2 GLN A 130     -28.399  16.409 -55.227  1.00  0.00           N  
ATOM   3791  OE1 GLN A 130     -30.134  17.831 -55.073  1.00  0.00           O  
ATOM   3792  H   GLN A 130     -31.903  15.130 -51.820  1.00  0.00           H  
ATOM   3793  HA  GLN A 130     -30.025  16.881 -50.435  1.00  0.00           H  
ATOM   3794 1HB  GLN A 130     -31.588  17.131 -53.035  1.00  0.00           H  
ATOM   3795 2HB  GLN A 130     -30.510  18.386 -52.443  1.00  0.00           H  
ATOM   3796 1HG  GLN A 130     -28.610  16.896 -52.573  1.00  0.00           H  
ATOM   3797 2HG  GLN A 130     -29.676  15.541 -53.040  1.00  0.00           H  
ATOM   3798 1HE2 GLN A 130     -28.253  16.624 -56.193  1.00  0.00           H  
ATOM   3799 2HE2 GLN A 130     -27.809  15.746 -54.768  1.00  0.00           H  
ATOM   3800  N   LEU A 131     -33.203  17.587 -50.278  1.00  0.00           N  
ATOM   3801  CA  LEU A 131     -34.158  18.476 -49.614  1.00  0.00           C  
ATOM   3802  C   LEU A 131     -35.056  17.663 -48.690  1.00  0.00           C  
ATOM   3803  O   LEU A 131     -36.255  17.504 -48.940  1.00  0.00           O  
ATOM   3804  CB  LEU A 131     -35.003  19.228 -50.648  1.00  0.00           C  
ATOM   3805  CG  LEU A 131     -34.412  20.191 -51.681  1.00  0.00           C  
ATOM   3806  CD1 LEU A 131     -35.475  20.545 -52.702  1.00  0.00           C  
ATOM   3807  CD2 LEU A 131     -33.900  21.456 -51.033  1.00  0.00           C  
ATOM   3808  H   LEU A 131     -33.543  16.749 -50.728  1.00  0.00           H  
ATOM   3809  HA  LEU A 131     -33.601  19.206 -49.028  1.00  0.00           H  
ATOM   3810 1HB  LEU A 131     -35.538  18.499 -51.255  1.00  0.00           H  
ATOM   3811 2HB  LEU A 131     -35.736  19.838 -50.120  1.00  0.00           H  
ATOM   3812  HG  LEU A 131     -33.581  19.708 -52.195  1.00  0.00           H  
ATOM   3813 1HD1 LEU A 131     -35.058  21.230 -53.440  1.00  0.00           H  
ATOM   3814 2HD1 LEU A 131     -35.815  19.638 -53.203  1.00  0.00           H  
ATOM   3815 3HD1 LEU A 131     -36.317  21.020 -52.201  1.00  0.00           H  
ATOM   3816 1HD2 LEU A 131     -33.487  22.115 -51.797  1.00  0.00           H  
ATOM   3817 2HD2 LEU A 131     -34.721  21.962 -50.523  1.00  0.00           H  
ATOM   3818 3HD2 LEU A 131     -33.123  21.207 -50.310  1.00  0.00           H  
ATOM   3819  N   PRO A 132     -34.501  17.133 -47.599  1.00  0.00           N  
ATOM   3820  CA  PRO A 132     -35.301  16.294 -46.699  1.00  0.00           C  
ATOM   3821  C   PRO A 132     -36.463  17.066 -46.090  1.00  0.00           C  
ATOM   3822  O   PRO A 132     -36.325  18.235 -45.725  1.00  0.00           O  
ATOM   3823  CB  PRO A 132     -34.295  15.852 -45.631  1.00  0.00           C  
ATOM   3824  CG  PRO A 132     -32.963  15.981 -46.283  1.00  0.00           C  
ATOM   3825  CD  PRO A 132     -33.070  17.177 -47.179  1.00  0.00           C  
ATOM   3826  HA  PRO A 132     -35.673  15.421 -47.254  1.00  0.00           H  
ATOM   3827 1HB  PRO A 132     -34.390  16.488 -44.739  1.00  0.00           H  
ATOM   3828 2HB  PRO A 132     -34.511  14.820 -45.315  1.00  0.00           H  
ATOM   3829 1HG  PRO A 132     -32.178  16.102 -45.522  1.00  0.00           H  
ATOM   3830 2HG  PRO A 132     -32.724  15.064 -46.843  1.00  0.00           H  
ATOM   3831 1HD  PRO A 132     -32.841  18.087 -46.606  1.00  0.00           H  
ATOM   3832 2HD  PRO A 132     -32.375  17.065 -48.024  1.00  0.00           H  
ATOM   3833  N   ASP A 133     -37.614  16.402 -45.982  1.00  0.00           N  
ATOM   3834  CA  ASP A 133     -38.800  16.985 -45.349  1.00  0.00           C  
ATOM   3835  C   ASP A 133     -39.194  18.329 -45.973  1.00  0.00           C  
ATOM   3836  O   ASP A 133     -39.411  19.324 -45.278  1.00  0.00           O  
ATOM   3837  CB  ASP A 133     -38.558  17.172 -43.849  1.00  0.00           C  
ATOM   3838  CG  ASP A 133     -39.847  17.358 -43.060  1.00  0.00           C  
ATOM   3839  OD1 ASP A 133     -40.886  17.005 -43.565  1.00  0.00           O  
ATOM   3840  OD2 ASP A 133     -39.779  17.851 -41.959  1.00  0.00           O1-
ATOM   3841  H   ASP A 133     -37.666  15.463 -46.351  1.00  0.00           H  
ATOM   3842  HA  ASP A 133     -39.638  16.301 -45.489  1.00  0.00           H  
ATOM   3843 1HB  ASP A 133     -38.030  16.303 -43.455  1.00  0.00           H  
ATOM   3844 2HB  ASP A 133     -37.921  18.042 -43.689  1.00  0.00           H  
ATOM   3845  N   THR A 134     -39.263  18.366 -47.299  1.00  0.00           N  
ATOM   3846  CA  THR A 134     -39.688  19.567 -48.002  1.00  0.00           C  
ATOM   3847  C   THR A 134     -40.842  19.208 -48.926  1.00  0.00           C  
ATOM   3848  O   THR A 134     -41.086  18.036 -49.221  1.00  0.00           O  
ATOM   3849  CB  THR A 134     -38.536  20.197 -48.807  1.00  0.00           C  
ATOM   3850  CG2 THR A 134     -37.363  20.521 -47.896  1.00  0.00           C  
ATOM   3851  OG1 THR A 134     -38.107  19.283 -49.826  1.00  0.00           O  
ATOM   3852  H   THR A 134     -39.015  17.545 -47.833  1.00  0.00           H  
ATOM   3853  HA  THR A 134     -40.024  20.298 -47.266  1.00  0.00           H  
ATOM   3854  HB  THR A 134     -38.883  21.113 -49.284  1.00  0.00           H  
ATOM   3855  HG1 THR A 134     -37.481  18.658 -49.451  1.00  0.00           H  
ATOM   3856 1HG2 THR A 134     -36.558  20.966 -48.482  1.00  0.00           H  
ATOM   3857 2HG2 THR A 134     -37.683  21.225 -47.127  1.00  0.00           H  
ATOM   3858 3HG2 THR A 134     -37.005  19.607 -47.424  1.00  0.00           H  
ATOM   3859  N   GLU A 135     -41.555  20.239 -49.386  1.00  0.00           N  
ATOM   3860  CA  GLU A 135     -42.645  19.999 -50.325  1.00  0.00           C  
ATOM   3861  C   GLU A 135     -42.124  19.579 -51.690  1.00  0.00           C  
ATOM   3862  O   GLU A 135     -42.773  18.786 -52.381  1.00  0.00           O  
ATOM   3863  CB  GLU A 135     -43.527  21.240 -50.435  1.00  0.00           C  
ATOM   3864  CG  GLU A 135     -44.238  21.571 -49.135  1.00  0.00           C  
ATOM   3865  CD  GLU A 135     -45.126  20.436 -48.661  1.00  0.00           C  
ATOM   3866  OE1 GLU A 135     -45.902  19.902 -49.482  1.00  0.00           O  
ATOM   3867  OE2 GLU A 135     -45.036  20.069 -47.469  1.00  0.00           O1-
ATOM   3868  H   GLU A 135     -41.354  21.185 -49.097  1.00  0.00           H  
ATOM   3869  HA  GLU A 135     -43.263  19.189 -49.938  1.00  0.00           H  
ATOM   3870 1HB  GLU A 135     -42.916  22.095 -50.728  1.00  0.00           H  
ATOM   3871 2HB  GLU A 135     -44.273  21.089 -51.215  1.00  0.00           H  
ATOM   3872 1HG  GLU A 135     -43.493  21.785 -48.370  1.00  0.00           H  
ATOM   3873 2HG  GLU A 135     -44.839  22.468 -49.280  1.00  0.00           H  
ATOM   3874  N   LEU A 136     -40.969  20.108 -52.099  1.00  0.00           N  
ATOM   3875  CA  LEU A 136     -40.409  19.734 -53.393  1.00  0.00           C  
ATOM   3876  C   LEU A 136     -40.023  18.260 -53.401  1.00  0.00           C  
ATOM   3877  O   LEU A 136     -40.189  17.570 -54.412  1.00  0.00           O  
ATOM   3878  CB  LEU A 136     -39.201  20.617 -53.709  1.00  0.00           C  
ATOM   3879  CG  LEU A 136     -39.495  22.094 -53.993  1.00  0.00           C  
ATOM   3880  CD1 LEU A 136     -38.208  22.903 -54.073  1.00  0.00           C  
ATOM   3881  CD2 LEU A 136     -40.315  22.267 -55.257  1.00  0.00           C  
ATOM   3882  H   LEU A 136     -40.473  20.770 -51.521  1.00  0.00           H  
ATOM   3883  HA  LEU A 136     -41.165  19.904 -54.159  1.00  0.00           H  
ATOM   3884 1HB  LEU A 136     -38.513  20.578 -52.866  1.00  0.00           H  
ATOM   3885 2HB  LEU A 136     -38.694  20.211 -54.585  1.00  0.00           H  
ATOM   3886  HG  LEU A 136     -40.053  22.521 -53.159  1.00  0.00           H  
ATOM   3887 1HD1 LEU A 136     -38.447  23.947 -54.276  1.00  0.00           H  
ATOM   3888 2HD1 LEU A 136     -37.673  22.831 -53.126  1.00  0.00           H  
ATOM   3889 3HD1 LEU A 136     -37.582  22.512 -54.875  1.00  0.00           H  
ATOM   3890 1HD2 LEU A 136     -40.505  23.327 -55.426  1.00  0.00           H  
ATOM   3891 2HD2 LEU A 136     -39.767  21.856 -56.105  1.00  0.00           H  
ATOM   3892 3HD2 LEU A 136     -41.264  21.741 -55.149  1.00  0.00           H  
ATOM   3893  N   ALA A 137     -39.491  17.773 -52.276  1.00  0.00           N  
ATOM   3894  CA  ALA A 137     -39.135  16.362 -52.140  1.00  0.00           C  
ATOM   3895  C   ALA A 137     -40.354  15.456 -52.276  1.00  0.00           C  
ATOM   3896  O   ALA A 137     -40.295  14.411 -52.934  1.00  0.00           O  
ATOM   3897  CB  ALA A 137     -38.442  16.126 -50.798  1.00  0.00           C  
ATOM   3898  H   ALA A 137     -39.331  18.398 -51.500  1.00  0.00           H  
ATOM   3899  HA  ALA A 137     -38.446  16.108 -52.945  1.00  0.00           H  
ATOM   3900 1HB  ALA A 137     -38.180  15.072 -50.705  1.00  0.00           H  
ATOM   3901 2HB  ALA A 137     -37.537  16.731 -50.745  1.00  0.00           H  
ATOM   3902 3HB  ALA A 137     -39.114  16.406 -49.989  1.00  0.00           H  
ATOM   3903  N   ARG A 138     -41.480  15.834 -51.647  1.00  0.00           N  
ATOM   3904  CA  ARG A 138     -42.687  15.017 -51.733  1.00  0.00           C  
ATOM   3905  C   ARG A 138     -43.251  15.032 -53.134  1.00  0.00           C  
ATOM   3906  O   ARG A 138     -43.665  13.980 -53.647  1.00  0.00           O  
ATOM   3907  CB  ARG A 138     -43.723  15.543 -50.699  1.00  0.00           C  
ATOM   3908  CG  ARG A 138     -43.376  15.274 -49.208  1.00  0.00           C  
ATOM   3909  CD  ARG A 138     -44.425  15.869 -48.254  1.00  0.00           C  
ATOM   3910  NE  ARG A 138     -44.026  15.603 -46.840  1.00  0.00           N  
ATOM   3911  CZ  ARG A 138     -44.699  15.999 -45.764  1.00  0.00           C  
ATOM   3912  NH1 ARG A 138     -45.813  16.674 -45.818  1.00  0.00           N1+
ATOM   3913  NH2 ARG A 138     -44.224  15.699 -44.597  1.00  0.00           N  
ATOM   3914  H   ARG A 138     -41.492  16.690 -51.112  1.00  0.00           H  
ATOM   3915  HA  ARG A 138     -42.410  13.972 -51.495  1.00  0.00           H  
ATOM   3916 2HB  ARG A 138     -44.717  15.115 -50.942  1.00  0.00           H  
ATOM   3917 3HB  ARG A 138     -43.854  16.635 -50.840  1.00  0.00           H  
ATOM   3918 2HG  ARG A 138     -42.370  15.689 -48.988  1.00  0.00           H  
ATOM   3919 3HG  ARG A 138     -43.294  14.183 -49.027  1.00  0.00           H  
ATOM   3920 2HD  ARG A 138     -45.419  15.423 -48.476  1.00  0.00           H  
ATOM   3921 3HD  ARG A 138     -44.520  16.960 -48.442  1.00  0.00           H  
ATOM   3922  HE  ARG A 138     -43.171  15.081 -46.623  1.00  0.00           H  
ATOM   3923 1HH1 ARG A 138     -46.133  16.877 -46.767  1.00  0.00           H  
ATOM   3924 2HH1 ARG A 138     -46.269  16.942 -44.944  1.00  0.00           H  
ATOM   3925 1HH2 ARG A 138     -43.351  15.169 -44.574  1.00  0.00           H  
ATOM   3926 2HH2 ARG A 138     -44.755  16.013 -43.782  1.00  0.00           H  
ATOM   3927  N   GLU A 139     -43.353  16.208 -53.756  1.00  0.00           N  
ATOM   3928  CA  GLU A 139     -43.922  16.294 -55.099  1.00  0.00           C  
ATOM   3929  C   GLU A 139     -43.037  15.592 -56.125  1.00  0.00           C  
ATOM   3930  O   GLU A 139     -43.540  14.921 -57.034  1.00  0.00           O  
ATOM   3931  CB  GLU A 139     -44.129  17.757 -55.486  1.00  0.00           C  
ATOM   3932  CG  GLU A 139     -45.259  18.449 -54.748  1.00  0.00           C  
ATOM   3933  CD  GLU A 139     -45.389  19.909 -55.132  1.00  0.00           C  
ATOM   3934  OE1 GLU A 139     -44.416  20.469 -55.681  1.00  0.00           O  
ATOM   3935  OE2 GLU A 139     -46.464  20.495 -54.885  1.00  0.00           O1-
ATOM   3936  H   GLU A 139     -43.024  17.050 -53.306  1.00  0.00           H  
ATOM   3937  HA  GLU A 139     -44.893  15.798 -55.096  1.00  0.00           H  
ATOM   3938 1HB  GLU A 139     -43.213  18.317 -55.295  1.00  0.00           H  
ATOM   3939 2HB  GLU A 139     -44.337  17.825 -56.554  1.00  0.00           H  
ATOM   3940 1HG  GLU A 139     -46.194  17.936 -54.973  1.00  0.00           H  
ATOM   3941 2HG  GLU A 139     -45.081  18.369 -53.676  1.00  0.00           H  
ATOM   3942  N   ALA A 140     -41.715  15.740 -55.997  1.00  0.00           N  
ATOM   3943  CA  ALA A 140     -40.792  15.070 -56.911  1.00  0.00           C  
ATOM   3944  C   ALA A 140     -40.921  13.557 -56.810  1.00  0.00           C  
ATOM   3945  O   ALA A 140     -40.820  12.845 -57.816  1.00  0.00           O  
ATOM   3946  CB  ALA A 140     -39.356  15.507 -56.622  1.00  0.00           C  
ATOM   3947  H   ALA A 140     -41.342  16.321 -55.259  1.00  0.00           H  
ATOM   3948  HA  ALA A 140     -41.052  15.361 -57.929  1.00  0.00           H  
ATOM   3949 1HB  ALA A 140     -38.677  15.001 -57.309  1.00  0.00           H  
ATOM   3950 2HB  ALA A 140     -39.270  16.585 -56.755  1.00  0.00           H  
ATOM   3951 3HB  ALA A 140     -39.095  15.245 -55.598  1.00  0.00           H  
ATOM   3952  N   GLN A 141     -41.136  13.043 -55.588  1.00  0.00           N  
ATOM   3953  CA  GLN A 141     -41.224  11.599 -55.393  1.00  0.00           C  
ATOM   3954  C   GLN A 141     -42.525  11.057 -55.935  1.00  0.00           C  
ATOM   3955  O   GLN A 141     -42.553   9.974 -56.535  1.00  0.00           O  
ATOM   3956  CB  GLN A 141     -41.081  11.293 -53.886  1.00  0.00           C  
ATOM   3957  CG  GLN A 141     -41.106   9.781 -53.483  1.00  0.00           C  
ATOM   3958  CD  GLN A 141     -40.963   9.400 -52.004  1.00  0.00           C  
ATOM   3959  NE2 GLN A 141     -39.820   8.951 -51.552  1.00  0.00           N  
ATOM   3960  OE1 GLN A 141     -41.895   9.531 -51.226  1.00  0.00           O  
ATOM   3961  H   GLN A 141     -41.238  13.661 -54.796  1.00  0.00           H  
ATOM   3962  HA  GLN A 141     -40.401  11.115 -55.952  1.00  0.00           H  
ATOM   3963 2HB  GLN A 141     -41.888  11.824 -53.340  1.00  0.00           H  
ATOM   3964 3HB  GLN A 141     -40.137  11.740 -53.517  1.00  0.00           H  
ATOM   3965 2HG  GLN A 141     -40.333   9.226 -54.045  1.00  0.00           H  
ATOM   3966 3HG  GLN A 141     -42.059   9.316 -53.795  1.00  0.00           H  
ATOM   3967 1HE2 GLN A 141     -39.790   8.782 -50.545  1.00  0.00           H  
ATOM   3968 2HE2 GLN A 141     -39.062   8.930 -52.238  1.00  0.00           H  
ATOM   3969  N   GLU A 142     -43.628  11.781 -55.723  1.00  0.00           N  
ATOM   3970  CA  GLU A 142     -44.920  11.369 -56.266  1.00  0.00           C  
ATOM   3971  C   GLU A 142     -44.901  11.392 -57.789  1.00  0.00           C  
ATOM   3972  O   GLU A 142     -45.470  10.505 -58.436  1.00  0.00           O  
ATOM   3973  CB  GLU A 142     -46.035  12.278 -55.746  1.00  0.00           C  
ATOM   3974  CG  GLU A 142     -46.381  12.072 -54.278  1.00  0.00           C  
ATOM   3975  CD  GLU A 142     -47.492  12.969 -53.807  1.00  0.00           C  
ATOM   3976  OE1 GLU A 142     -47.890  13.832 -54.552  1.00  0.00           O  
ATOM   3977  OE2 GLU A 142     -47.944  12.790 -52.700  1.00  0.00           O1-
ATOM   3978  H   GLU A 142     -43.571  12.633 -55.182  1.00  0.00           H  
ATOM   3979  HA  GLU A 142     -45.122  10.348 -55.941  1.00  0.00           H  
ATOM   3980 1HB  GLU A 142     -45.747  13.321 -55.878  1.00  0.00           H  
ATOM   3981 2HB  GLU A 142     -46.941  12.113 -56.329  1.00  0.00           H  
ATOM   3982 1HG  GLU A 142     -46.678  11.035 -54.127  1.00  0.00           H  
ATOM   3983 2HG  GLU A 142     -45.492  12.257 -53.677  1.00  0.00           H  
ATOM   3984  N   LEU A 143     -44.257  12.403 -58.377  1.00  0.00           N  
ATOM   3985  CA  LEU A 143     -44.203  12.508 -59.831  1.00  0.00           C  
ATOM   3986  C   LEU A 143     -43.450  11.336 -60.446  1.00  0.00           C  
ATOM   3987  O   LEU A 143     -43.876  10.792 -61.470  1.00  0.00           O  
ATOM   3988  CB  LEU A 143     -43.541  13.830 -60.224  1.00  0.00           C  
ATOM   3989  CG  LEU A 143     -43.411  14.157 -61.710  1.00  0.00           C  
ATOM   3990  CD1 LEU A 143     -44.778  14.246 -62.363  1.00  0.00           C  
ATOM   3991  CD2 LEU A 143     -42.628  15.449 -61.898  1.00  0.00           C  
ATOM   3992  H   LEU A 143     -43.800  13.106 -57.815  1.00  0.00           H  
ATOM   3993  HA  LEU A 143     -45.222  12.499 -60.216  1.00  0.00           H  
ATOM   3994 1HB  LEU A 143     -44.105  14.647 -59.778  1.00  0.00           H  
ATOM   3995 2HB  LEU A 143     -42.530  13.847 -59.816  1.00  0.00           H  
ATOM   3996  HG  LEU A 143     -42.887  13.346 -62.217  1.00  0.00           H  
ATOM   3997 1HD1 LEU A 143     -44.660  14.480 -63.421  1.00  0.00           H  
ATOM   3998 2HD1 LEU A 143     -45.294  13.292 -62.259  1.00  0.00           H  
ATOM   3999 3HD1 LEU A 143     -45.361  15.030 -61.881  1.00  0.00           H  
ATOM   4000 1HD2 LEU A 143     -42.542  15.671 -62.963  1.00  0.00           H  
ATOM   4001 2HD2 LEU A 143     -43.149  16.266 -61.398  1.00  0.00           H  
ATOM   4002 3HD2 LEU A 143     -41.632  15.338 -61.469  1.00  0.00           H  
ATOM   4003  N   ALA A 144     -42.325  10.941 -59.849  1.00  0.00           N  
ATOM   4004  CA  ALA A 144     -41.591   9.789 -60.363  1.00  0.00           C  
ATOM   4005  C   ALA A 144     -42.433   8.520 -60.304  1.00  0.00           C  
ATOM   4006  O   ALA A 144     -42.352   7.681 -61.209  1.00  0.00           O  
ATOM   4007  CB  ALA A 144     -40.291   9.599 -59.588  1.00  0.00           C  
ATOM   4008  H   ALA A 144     -41.970  11.430 -59.040  1.00  0.00           H  
ATOM   4009  HA  ALA A 144     -41.352   9.979 -61.409  1.00  0.00           H  
ATOM   4010 1HB  ALA A 144     -39.755   8.736 -59.984  1.00  0.00           H  
ATOM   4011 2HB  ALA A 144     -39.671  10.490 -59.693  1.00  0.00           H  
ATOM   4012 3HB  ALA A 144     -40.515   9.435 -58.536  1.00  0.00           H  
ATOM   4013  N   ASP A 145     -43.234   8.357 -59.259  1.00  0.00           N  
ATOM   4014  CA  ASP A 145     -44.089   7.179 -59.137  1.00  0.00           C  
ATOM   4015  C   ASP A 145     -45.051   7.086 -60.297  1.00  0.00           C  
ATOM   4016  O   ASP A 145     -45.209   6.012 -60.900  1.00  0.00           O  
ATOM   4017  CB  ASP A 145     -44.852   7.196 -57.783  1.00  0.00           C  
ATOM   4018  CG  ASP A 145     -43.986   6.971 -56.535  1.00  0.00           C  
ATOM   4019  OD1 ASP A 145     -43.150   6.044 -56.533  1.00  0.00           O  
ATOM   4020  OD2 ASP A 145     -44.177   7.698 -55.538  1.00  0.00           O1-
ATOM   4021  H   ASP A 145     -43.252   9.059 -58.534  1.00  0.00           H  
ATOM   4022  HA  ASP A 145     -43.446   6.279 -59.172  1.00  0.00           H  
ATOM   4023 2HB  ASP A 145     -45.644   6.425 -57.786  1.00  0.00           H  
ATOM   4024 3HB  ASP A 145     -45.371   8.157 -57.639  1.00  0.00           H  
ATOM   4025  N   GLU A 146     -45.731   8.185 -60.629  1.00  0.00           N  
ATOM   4026  CA  GLU A 146     -46.646   8.191 -61.763  1.00  0.00           C  
ATOM   4027  C   GLU A 146     -45.905   7.976 -63.077  1.00  0.00           C  
ATOM   4028  O   GLU A 146     -46.428   7.324 -63.987  1.00  0.00           O  
ATOM   4029  CB  GLU A 146     -47.419   9.509 -61.800  1.00  0.00           C  
ATOM   4030  CG  GLU A 146     -48.391   9.711 -60.649  1.00  0.00           C  
ATOM   4031  CD  GLU A 146     -49.130  11.034 -60.741  1.00  0.00           C  
ATOM   4032  OE1 GLU A 146     -48.784  11.851 -61.620  1.00  0.00           O  
ATOM   4033  OE2 GLU A 146     -50.055  11.258 -59.930  1.00  0.00           O1-
ATOM   4034  H   GLU A 146     -45.606   9.032 -60.093  1.00  0.00           H  
ATOM   4035  HA  GLU A 146     -47.356   7.373 -61.639  1.00  0.00           H  
ATOM   4036 1HB  GLU A 146     -46.716  10.343 -61.790  1.00  0.00           H  
ATOM   4037 2HB  GLU A 146     -47.987   9.572 -62.728  1.00  0.00           H  
ATOM   4038 1HG  GLU A 146     -49.116   8.897 -60.653  1.00  0.00           H  
ATOM   4039 2HG  GLU A 146     -47.841   9.667 -59.711  1.00  0.00           H  
ATOM   4040  N   ALA A 147     -44.691   8.525 -63.198  1.00  0.00           N  
ATOM   4041  CA  ALA A 147     -43.894   8.322 -64.405  1.00  0.00           C  
ATOM   4042  C   ALA A 147     -43.562   6.851 -64.627  1.00  0.00           C  
ATOM   4043  O   ALA A 147     -43.511   6.387 -65.772  1.00  0.00           O  
ATOM   4044  CB  ALA A 147     -42.614   9.155 -64.336  1.00  0.00           C  
ATOM   4045  H   ALA A 147     -44.315   9.088 -62.449  1.00  0.00           H  
ATOM   4046  HA  ALA A 147     -44.482   8.656 -65.260  1.00  0.00           H  
ATOM   4047 1HB  ALA A 147     -42.027   8.997 -65.240  1.00  0.00           H  
ATOM   4048 2HB  ALA A 147     -42.872  10.211 -64.250  1.00  0.00           H  
ATOM   4049 3HB  ALA A 147     -42.031   8.854 -63.468  1.00  0.00           H  
ATOM   4050  N   ARG A 148     -43.325   6.093 -63.540  1.00  0.00           N  
ATOM   4051  CA  ARG A 148     -43.009   4.679 -63.719  1.00  0.00           C  
ATOM   4052  C   ARG A 148     -44.255   3.882 -64.027  1.00  0.00           C  
ATOM   4053  O   ARG A 148     -44.208   2.927 -64.822  1.00  0.00           O  
ATOM   4054  CB  ARG A 148     -42.305   4.156 -62.435  1.00  0.00           C  
ATOM   4055  CG  ARG A 148     -40.905   4.766 -62.144  1.00  0.00           C  
ATOM   4056  CD  ARG A 148     -40.360   4.334 -60.773  1.00  0.00           C  
ATOM   4057  NE  ARG A 148     -40.158   2.855 -60.755  1.00  0.00           N  
ATOM   4058  CZ  ARG A 148     -39.928   2.123 -59.670  1.00  0.00           C  
ATOM   4059  NH1 ARG A 148     -39.856   2.620 -58.466  1.00  0.00           N1+
ATOM   4060  NH2 ARG A 148     -39.765   0.846 -59.812  1.00  0.00           N  
ATOM   4061  H   ARG A 148     -43.366   6.496 -62.615  1.00  0.00           H  
ATOM   4062  HA  ARG A 148     -42.330   4.587 -64.588  1.00  0.00           H  
ATOM   4063 2HB  ARG A 148     -42.234   3.050 -62.492  1.00  0.00           H  
ATOM   4064 3HB  ARG A 148     -42.960   4.343 -61.560  1.00  0.00           H  
ATOM   4065 2HG  ARG A 148     -40.969   5.871 -62.206  1.00  0.00           H  
ATOM   4066 3HG  ARG A 148     -40.187   4.464 -62.934  1.00  0.00           H  
ATOM   4067 2HD  ARG A 148     -41.073   4.646 -59.979  1.00  0.00           H  
ATOM   4068 3HD  ARG A 148     -39.407   4.868 -60.567  1.00  0.00           H  
ATOM   4069  HE  ARG A 148     -40.185   2.309 -61.622  1.00  0.00           H  
ATOM   4070 1HH1 ARG A 148     -39.995   3.632 -58.424  1.00  0.00           H  
ATOM   4071 2HH1 ARG A 148     -39.675   1.990 -57.683  1.00  0.00           H  
ATOM   4072 1HH2 ARG A 148     -39.826   0.475 -60.762  1.00  0.00           H  
ATOM   4073 2HH2 ARG A 148     -39.588   0.301 -58.966  1.00  0.00           H  
ATOM   4074  N   LYS A 149     -45.398   4.242 -63.433  1.00  0.00           N  
ATOM   4075  CA  LYS A 149     -46.655   3.581 -63.776  1.00  0.00           C  
ATOM   4076  C   LYS A 149     -46.950   3.729 -65.262  1.00  0.00           C  
ATOM   4077  O   LYS A 149     -47.433   2.791 -65.908  1.00  0.00           O  
ATOM   4078  CB  LYS A 149     -47.800   4.136 -62.927  1.00  0.00           C  
ATOM   4079  CG  LYS A 149     -47.747   3.703 -61.468  1.00  0.00           C  
ATOM   4080  CD  LYS A 149     -48.857   4.339 -60.647  1.00  0.00           C  
ATOM   4081  CE  LYS A 149     -48.809   3.860 -59.202  1.00  0.00           C  
ATOM   4082  NZ  LYS A 149     -49.807   4.557 -58.341  1.00  0.00           N1+
ATOM   4083  H   LYS A 149     -45.401   4.976 -62.740  1.00  0.00           H  
ATOM   4084  HA  LYS A 149     -46.559   2.518 -63.552  1.00  0.00           H  
ATOM   4085 1HB  LYS A 149     -47.782   5.226 -62.960  1.00  0.00           H  
ATOM   4086 2HB  LYS A 149     -48.753   3.812 -63.344  1.00  0.00           H  
ATOM   4087 1HG  LYS A 149     -47.844   2.619 -61.406  1.00  0.00           H  
ATOM   4088 2HG  LYS A 149     -46.787   3.989 -61.038  1.00  0.00           H  
ATOM   4089 1HD  LYS A 149     -48.750   5.424 -60.669  1.00  0.00           H  
ATOM   4090 2HD  LYS A 149     -49.823   4.078 -61.077  1.00  0.00           H  
ATOM   4091 1HE  LYS A 149     -49.007   2.790 -59.167  1.00  0.00           H  
ATOM   4092 2HE  LYS A 149     -47.815   4.037 -58.793  1.00  0.00           H  
ATOM   4093 1HZ  LYS A 149     -49.738   4.208 -57.396  1.00  0.00           H  
ATOM   4094 2HZ  LYS A 149     -49.623   5.551 -58.348  1.00  0.00           H  
ATOM   4095 3HZ  LYS A 149     -50.736   4.385 -58.696  1.00  0.00           H  
ATOM   4096  N   SER A 150     -46.676   4.907 -65.817  1.00  0.00           N  
ATOM   4097  CA  SER A 150     -46.902   5.145 -67.231  1.00  0.00           C  
ATOM   4098  C   SER A 150     -45.937   4.298 -68.054  1.00  0.00           C  
ATOM   4099  O   SER A 150     -44.792   4.055 -67.662  1.00  0.00           O  
ATOM   4100  CB  SER A 150     -46.722   6.615 -67.555  1.00  0.00           C  
ATOM   4101  OG  SER A 150     -46.835   6.842 -68.933  1.00  0.00           O  
ATOM   4102  H   SER A 150     -46.304   5.652 -65.245  1.00  0.00           H  
ATOM   4103  HA  SER A 150     -47.927   4.857 -67.471  1.00  0.00           H  
ATOM   4104 1HB  SER A 150     -47.473   7.199 -67.025  1.00  0.00           H  
ATOM   4105 2HB  SER A 150     -45.744   6.947 -67.208  1.00  0.00           H  
ATOM   4106  HG  SER A 150     -46.664   7.778 -69.062  1.00  0.00           H  
ATOM   4107  N   THR A 151     -46.411   3.853 -69.214  1.00  0.00           N  
ATOM   4108  CA  THR A 151     -45.612   3.069 -70.144  1.00  0.00           C  
ATOM   4109  C   THR A 151     -45.013   3.955 -71.229  1.00  0.00           C  
ATOM   4110  O   THR A 151     -44.079   3.541 -71.925  1.00  0.00           O  
ATOM   4111  CB  THR A 151     -46.450   1.951 -70.791  1.00  0.00           C  
ATOM   4112  CG2 THR A 151     -45.593   1.116 -71.729  1.00  0.00           C  
ATOM   4113  OG1 THR A 151     -46.995   1.107 -69.768  1.00  0.00           O  
ATOM   4114  H   THR A 151     -47.368   4.073 -69.452  1.00  0.00           H  
ATOM   4115  HA  THR A 151     -44.792   2.608 -69.592  1.00  0.00           H  
ATOM   4116  HB  THR A 151     -47.272   2.392 -71.355  1.00  0.00           H  
ATOM   4117  HG1 THR A 151     -47.632   1.604 -69.249  1.00  0.00           H  
ATOM   4118 1HG2 THR A 151     -46.202   0.331 -72.177  1.00  0.00           H  
ATOM   4119 2HG2 THR A 151     -45.186   1.753 -72.514  1.00  0.00           H  
ATOM   4120 3HG2 THR A 151     -44.775   0.665 -71.169  1.00  0.00           H  
ATOM   4121  N   ASP A 152     -45.486   5.192 -71.336  1.00  0.00           N  
ATOM   4122  CA  ASP A 152     -45.110   6.088 -72.419  1.00  0.00           C  
ATOM   4123  C   ASP A 152     -43.693   6.571 -72.131  1.00  0.00           C  
ATOM   4124  O   ASP A 152     -43.450   7.249 -71.127  1.00  0.00           O  
ATOM   4125  CB  ASP A 152     -46.099   7.248 -72.513  1.00  0.00           C  
ATOM   4126  CG  ASP A 152     -45.852   8.144 -73.714  1.00  0.00           C  
ATOM   4127  OD1 ASP A 152     -44.732   8.132 -74.267  1.00  0.00           O  
ATOM   4128  OD2 ASP A 152     -46.792   8.864 -74.112  1.00  0.00           O1-
ATOM   4129  H   ASP A 152     -46.134   5.516 -70.632  1.00  0.00           H  
ATOM   4130  HA  ASP A 152     -45.145   5.532 -73.356  1.00  0.00           H  
ATOM   4131 1HB  ASP A 152     -47.114   6.856 -72.575  1.00  0.00           H  
ATOM   4132 2HB  ASP A 152     -46.036   7.854 -71.609  1.00  0.00           H  
ATOM   4133  N   SER A 153     -42.756   6.211 -73.015  1.00  0.00           N  
ATOM   4134  CA  SER A 153     -41.349   6.551 -72.823  1.00  0.00           C  
ATOM   4135  C   SER A 153     -41.117   8.052 -72.873  1.00  0.00           C  
ATOM   4136  O   SER A 153     -40.119   8.535 -72.325  1.00  0.00           O  
ATOM   4137  CB  SER A 153     -40.503   5.870 -73.881  1.00  0.00           C  
ATOM   4138  OG  SER A 153     -40.789   6.376 -75.156  1.00  0.00           O  
ATOM   4139  H   SER A 153     -43.030   5.691 -73.836  1.00  0.00           H  
ATOM   4140  HA  SER A 153     -41.038   6.196 -71.839  1.00  0.00           H  
ATOM   4141 1HB  SER A 153     -39.447   6.021 -73.656  1.00  0.00           H  
ATOM   4142 2HB  SER A 153     -40.691   4.797 -73.862  1.00  0.00           H  
ATOM   4143  HG  SER A 153     -40.203   5.916 -75.761  1.00  0.00           H  
ATOM   4144  N   GLU A 154     -42.019   8.794 -73.515  1.00  0.00           N  
ATOM   4145  CA  GLU A 154     -41.909  10.246 -73.559  1.00  0.00           C  
ATOM   4146  C   GLU A 154     -42.222  10.864 -72.203  1.00  0.00           C  
ATOM   4147  O   GLU A 154     -41.612  11.871 -71.830  1.00  0.00           O  
ATOM   4148  CB  GLU A 154     -42.848  10.819 -74.622  1.00  0.00           C  
ATOM   4149  CG  GLU A 154     -42.458  10.483 -76.054  1.00  0.00           C  
ATOM   4150  CD  GLU A 154     -41.099  11.005 -76.428  1.00  0.00           C  
ATOM   4151  OE1 GLU A 154     -40.835  12.156 -76.175  1.00  0.00           O  
ATOM   4152  OE2 GLU A 154     -40.322  10.252 -76.968  1.00  0.00           O1-
ATOM   4153  H   GLU A 154     -42.795   8.345 -73.980  1.00  0.00           H  
ATOM   4154  HA  GLU A 154     -40.884  10.508 -73.822  1.00  0.00           H  
ATOM   4155 1HB  GLU A 154     -43.859  10.446 -74.454  1.00  0.00           H  
ATOM   4156 2HB  GLU A 154     -42.881  11.905 -74.531  1.00  0.00           H  
ATOM   4157 1HG  GLU A 154     -42.464   9.400 -76.176  1.00  0.00           H  
ATOM   4158 2HG  GLU A 154     -43.202  10.901 -76.730  1.00  0.00           H  
ATOM   4159  N   ALA A 155     -43.162  10.283 -71.455  1.00  0.00           N  
ATOM   4160  CA  ALA A 155     -43.427  10.779 -70.108  1.00  0.00           C  
ATOM   4161  C   ALA A 155     -42.224  10.593 -69.186  1.00  0.00           C  
ATOM   4162  O   ALA A 155     -41.973  11.442 -68.322  1.00  0.00           O  
ATOM   4163  CB  ALA A 155     -44.655  10.080 -69.526  1.00  0.00           C  
ATOM   4164  H   ALA A 155     -43.697   9.501 -71.805  1.00  0.00           H  
ATOM   4165  HA  ALA A 155     -43.625  11.849 -70.174  1.00  0.00           H  
ATOM   4166 1HB  ALA A 155     -44.845  10.456 -68.521  1.00  0.00           H  
ATOM   4167 2HB  ALA A 155     -45.520  10.279 -70.158  1.00  0.00           H  
ATOM   4168 3HB  ALA A 155     -44.476   9.007 -69.484  1.00  0.00           H  
ATOM   4169  N   LEU A 156     -41.468   9.500 -69.336  1.00  0.00           N  
ATOM   4170  CA  LEU A 156     -40.253   9.367 -68.532  1.00  0.00           C  
ATOM   4171  C   LEU A 156     -39.258  10.474 -68.857  1.00  0.00           C  
ATOM   4172  O   LEU A 156     -38.595  11.004 -67.958  1.00  0.00           O  
ATOM   4173  CB  LEU A 156     -39.602   7.999 -68.774  1.00  0.00           C  
ATOM   4174  CG  LEU A 156     -40.377   6.789 -68.236  1.00  0.00           C  
ATOM   4175  CD1 LEU A 156     -39.766   5.508 -68.789  1.00  0.00           C  
ATOM   4176  CD2 LEU A 156     -40.344   6.800 -66.715  1.00  0.00           C  
ATOM   4177  H   LEU A 156     -41.711   8.766 -69.985  1.00  0.00           H  
ATOM   4178  HA  LEU A 156     -40.525   9.444 -67.480  1.00  0.00           H  
ATOM   4179 1HB  LEU A 156     -39.473   7.860 -69.846  1.00  0.00           H  
ATOM   4180 2HB  LEU A 156     -38.617   7.996 -68.307  1.00  0.00           H  
ATOM   4181  HG  LEU A 156     -41.411   6.839 -68.577  1.00  0.00           H  
ATOM   4182 1HD1 LEU A 156     -40.317   4.649 -68.407  1.00  0.00           H  
ATOM   4183 2HD1 LEU A 156     -39.821   5.519 -69.877  1.00  0.00           H  
ATOM   4184 3HD1 LEU A 156     -38.724   5.439 -68.477  1.00  0.00           H  
ATOM   4185 1HD2 LEU A 156     -40.895   5.940 -66.333  1.00  0.00           H  
ATOM   4186 2HD2 LEU A 156     -39.310   6.748 -66.374  1.00  0.00           H  
ATOM   4187 3HD2 LEU A 156     -40.802   7.718 -66.348  1.00  0.00           H  
ATOM   4188  N   LYS A 157     -39.138  10.830 -70.137  1.00  0.00           N  
ATOM   4189  CA  LYS A 157     -38.216  11.886 -70.544  1.00  0.00           C  
ATOM   4190  C   LYS A 157     -38.653  13.237 -69.997  1.00  0.00           C  
ATOM   4191  O   LYS A 157     -37.822  14.045 -69.564  1.00  0.00           O  
ATOM   4192  CB  LYS A 157     -38.109  11.948 -72.069  1.00  0.00           C  
ATOM   4193  CG  LYS A 157     -37.165  13.024 -72.589  1.00  0.00           C  
ATOM   4194  CD  LYS A 157     -35.721  12.718 -72.223  1.00  0.00           C  
ATOM   4195  CE  LYS A 157     -34.756  13.642 -72.952  1.00  0.00           C  
ATOM   4196  NZ  LYS A 157     -33.347  13.424 -72.525  1.00  0.00           N1+
ATOM   4197  H   LYS A 157     -39.693  10.363 -70.841  1.00  0.00           H  
ATOM   4198  HA  LYS A 157     -37.231  11.662 -70.134  1.00  0.00           H  
ATOM   4199 1HB  LYS A 157     -37.761  10.987 -72.448  1.00  0.00           H  
ATOM   4200 2HB  LYS A 157     -39.095  12.132 -72.496  1.00  0.00           H  
ATOM   4201 1HG  LYS A 157     -37.250  13.088 -73.675  1.00  0.00           H  
ATOM   4202 2HG  LYS A 157     -37.443  13.988 -72.164  1.00  0.00           H  
ATOM   4203 1HD  LYS A 157     -35.585  12.840 -71.147  1.00  0.00           H  
ATOM   4204 2HD  LYS A 157     -35.490  11.686 -72.486  1.00  0.00           H  
ATOM   4205 1HE  LYS A 157     -34.829  13.469 -74.025  1.00  0.00           H  
ATOM   4206 2HE  LYS A 157     -35.026  14.679 -72.755  1.00  0.00           H  
ATOM   4207 1HZ  LYS A 157     -32.741  14.054 -73.030  1.00  0.00           H  
ATOM   4208 2HZ  LYS A 157     -33.265  13.600 -71.533  1.00  0.00           H  
ATOM   4209 3HZ  LYS A 157     -33.079  12.470 -72.721  1.00  0.00           H  
ATOM   4210  N   VAL A 158     -39.959  13.502 -70.032  1.00  0.00           N  
ATOM   4211  CA  VAL A 158     -40.511  14.751 -69.515  1.00  0.00           C  
ATOM   4212  C   VAL A 158     -40.223  14.896 -68.025  1.00  0.00           C  
ATOM   4213  O   VAL A 158     -39.770  15.953 -67.567  1.00  0.00           O  
ATOM   4214  CB  VAL A 158     -42.032  14.804 -69.749  1.00  0.00           C  
ATOM   4215  CG1 VAL A 158     -42.653  15.950 -68.963  1.00  0.00           C  
ATOM   4216  CG2 VAL A 158     -42.322  14.951 -71.235  1.00  0.00           C  
ATOM   4217  H   VAL A 158     -40.584  12.815 -70.429  1.00  0.00           H  
ATOM   4218  HA  VAL A 158     -40.046  15.581 -70.048  1.00  0.00           H  
ATOM   4219  HB  VAL A 158     -42.480  13.882 -69.380  1.00  0.00           H  
ATOM   4220 1HG1 VAL A 158     -43.728  15.972 -69.140  1.00  0.00           H  
ATOM   4221 2HG1 VAL A 158     -42.464  15.805 -67.899  1.00  0.00           H  
ATOM   4222 3HG1 VAL A 158     -42.212  16.893 -69.286  1.00  0.00           H  
ATOM   4223 1HG2 VAL A 158     -43.399  14.988 -71.394  1.00  0.00           H  
ATOM   4224 2HG2 VAL A 158     -41.869  15.871 -71.605  1.00  0.00           H  
ATOM   4225 3HG2 VAL A 158     -41.905  14.100 -71.773  1.00  0.00           H  
ATOM   4226  N   VAL A 159     -40.492  13.850 -67.241  1.00  0.00           N  
ATOM   4227  CA  VAL A 159     -40.280  13.964 -65.802  1.00  0.00           C  
ATOM   4228  C   VAL A 159     -38.793  14.024 -65.474  1.00  0.00           C  
ATOM   4229  O   VAL A 159     -38.379  14.795 -64.600  1.00  0.00           O  
ATOM   4230  CB  VAL A 159     -40.977  12.805 -65.065  1.00  0.00           C  
ATOM   4231  CG1 VAL A 159     -40.551  12.767 -63.606  1.00  0.00           C  
ATOM   4232  CG2 VAL A 159     -42.482  12.941 -65.168  1.00  0.00           C  
ATOM   4233  H   VAL A 159     -40.838  12.980 -67.620  1.00  0.00           H  
ATOM   4234  HA  VAL A 159     -40.755  14.882 -65.454  1.00  0.00           H  
ATOM   4235  HB  VAL A 159     -40.669  11.862 -65.517  1.00  0.00           H  
ATOM   4236 1HG1 VAL A 159     -41.053  11.941 -63.102  1.00  0.00           H  
ATOM   4237 2HG1 VAL A 159     -39.472  12.625 -63.546  1.00  0.00           H  
ATOM   4238 3HG1 VAL A 159     -40.823  13.705 -63.123  1.00  0.00           H  
ATOM   4239 1HG2 VAL A 159     -42.959  12.114 -64.643  1.00  0.00           H  
ATOM   4240 2HG2 VAL A 159     -42.794  13.884 -64.720  1.00  0.00           H  
ATOM   4241 3HG2 VAL A 159     -42.778  12.923 -66.218  1.00  0.00           H  
ATOM   4242  N   LYS A 160     -37.966  13.203 -66.139  1.00  0.00           N  
ATOM   4243  CA  LYS A 160     -36.522  13.304 -65.922  1.00  0.00           C  
ATOM   4244  C   LYS A 160     -36.060  14.753 -66.043  1.00  0.00           C  
ATOM   4245  O   LYS A 160     -35.317  15.257 -65.195  1.00  0.00           O  
ATOM   4246  CB  LYS A 160     -35.724  12.413 -66.881  1.00  0.00           C  
ATOM   4247  CG  LYS A 160     -34.236  12.413 -66.484  1.00  0.00           C  
ATOM   4248  CD  LYS A 160     -33.305  11.478 -67.261  1.00  0.00           C  
ATOM   4249  CE  LYS A 160     -32.988  11.956 -68.664  1.00  0.00           C  
ATOM   4250  NZ  LYS A 160     -32.072  10.989 -69.341  1.00  0.00           N1+
ATOM   4251  H   LYS A 160     -38.320  12.515 -66.789  1.00  0.00           H  
ATOM   4252  HA  LYS A 160     -36.299  12.959 -64.912  1.00  0.00           H  
ATOM   4253 1HB  LYS A 160     -36.122  11.399 -66.850  1.00  0.00           H  
ATOM   4254 2HB  LYS A 160     -35.842  12.780 -67.901  1.00  0.00           H  
ATOM   4255 1HG  LYS A 160     -33.826  13.416 -66.610  1.00  0.00           H  
ATOM   4256 2HG  LYS A 160     -34.139  12.129 -65.437  1.00  0.00           H  
ATOM   4257 1HD  LYS A 160     -32.361  11.376 -66.724  1.00  0.00           H  
ATOM   4258 2HD  LYS A 160     -33.764  10.493 -67.343  1.00  0.00           H  
ATOM   4259 1HE  LYS A 160     -33.911  12.050 -69.233  1.00  0.00           H  
ATOM   4260 2HE  LYS A 160     -32.516  12.938 -68.616  1.00  0.00           H  
ATOM   4261 1HZ  LYS A 160     -31.867  11.317 -70.275  1.00  0.00           H  
ATOM   4262 2HZ  LYS A 160     -31.213  10.913 -68.815  1.00  0.00           H  
ATOM   4263 3HZ  LYS A 160     -32.516  10.084 -69.393  1.00  0.00           H  
ATOM   4264  N   LEU A 161     -36.494  15.435 -67.109  1.00  0.00           N  
ATOM   4265  CA  LEU A 161     -36.106  16.826 -67.322  1.00  0.00           C  
ATOM   4266  C   LEU A 161     -36.683  17.730 -66.241  1.00  0.00           C  
ATOM   4267  O   LEU A 161     -35.994  18.621 -65.731  1.00  0.00           O  
ATOM   4268  CB  LEU A 161     -36.577  17.304 -68.702  1.00  0.00           C  
ATOM   4269  CG  LEU A 161     -36.265  18.767 -69.041  1.00  0.00           C  
ATOM   4270  CD1 LEU A 161     -34.759  18.991 -68.988  1.00  0.00           C  
ATOM   4271  CD2 LEU A 161     -36.819  19.098 -70.419  1.00  0.00           C  
ATOM   4272  H   LEU A 161     -37.100  14.985 -67.781  1.00  0.00           H  
ATOM   4273  HA  LEU A 161     -35.019  16.892 -67.281  1.00  0.00           H  
ATOM   4274 1HB  LEU A 161     -36.111  16.680 -69.463  1.00  0.00           H  
ATOM   4275 2HB  LEU A 161     -37.657  17.172 -68.765  1.00  0.00           H  
ATOM   4276  HG  LEU A 161     -36.725  19.419 -68.299  1.00  0.00           H  
ATOM   4277 1HD1 LEU A 161     -34.537  20.030 -69.230  1.00  0.00           H  
ATOM   4278 2HD1 LEU A 161     -34.393  18.765 -67.987  1.00  0.00           H  
ATOM   4279 3HD1 LEU A 161     -34.269  18.339 -69.710  1.00  0.00           H  
ATOM   4280 1HD2 LEU A 161     -36.597  20.138 -70.660  1.00  0.00           H  
ATOM   4281 2HD2 LEU A 161     -36.358  18.447 -71.163  1.00  0.00           H  
ATOM   4282 3HD2 LEU A 161     -37.898  18.946 -70.423  1.00  0.00           H  
ATOM   4283  N   ALA A 162     -37.959  17.531 -65.902  1.00  0.00           N  
ATOM   4284  CA  ALA A 162     -38.606  18.350 -64.882  1.00  0.00           C  
ATOM   4285  C   ALA A 162     -37.872  18.246 -63.551  1.00  0.00           C  
ATOM   4286  O   ALA A 162     -37.710  19.243 -62.839  1.00  0.00           O  
ATOM   4287  CB  ALA A 162     -40.068  17.937 -64.724  1.00  0.00           C  
ATOM   4288  H   ALA A 162     -38.491  16.803 -66.358  1.00  0.00           H  
ATOM   4289  HA  ALA A 162     -38.567  19.390 -65.207  1.00  0.00           H  
ATOM   4290 1HB  ALA A 162     -40.540  18.555 -63.960  1.00  0.00           H  
ATOM   4291 2HB  ALA A 162     -40.588  18.072 -65.672  1.00  0.00           H  
ATOM   4292 3HB  ALA A 162     -40.120  16.891 -64.427  1.00  0.00           H  
ATOM   4293  N   LEU A 163     -37.423  17.038 -63.204  1.00  0.00           N  
ATOM   4294  CA  LEU A 163     -36.721  16.815 -61.944  1.00  0.00           C  
ATOM   4295  C   LEU A 163     -35.323  17.424 -61.958  1.00  0.00           C  
ATOM   4296  O   LEU A 163     -34.840  17.902 -60.927  1.00  0.00           O  
ATOM   4297  CB  LEU A 163     -36.653  15.319 -61.648  1.00  0.00           C  
ATOM   4298  CG  LEU A 163     -37.979  14.591 -61.412  1.00  0.00           C  
ATOM   4299  CD1 LEU A 163     -37.756  13.090 -61.322  1.00  0.00           C  
ATOM   4300  CD2 LEU A 163     -38.679  15.108 -60.167  1.00  0.00           C  
ATOM   4301  H   LEU A 163     -37.572  16.259 -63.829  1.00  0.00           H  
ATOM   4302  HA  LEU A 163     -37.287  17.291 -61.144  1.00  0.00           H  
ATOM   4303 1HB  LEU A 163     -36.163  14.822 -62.484  1.00  0.00           H  
ATOM   4304 2HB  LEU A 163     -36.045  15.168 -60.756  1.00  0.00           H  
ATOM   4305  HG  LEU A 163     -38.637  14.746 -62.268  1.00  0.00           H  
ATOM   4306 1HD1 LEU A 163     -38.710  12.590 -61.153  1.00  0.00           H  
ATOM   4307 2HD1 LEU A 163     -37.318  12.731 -62.253  1.00  0.00           H  
ATOM   4308 3HD1 LEU A 163     -37.081  12.872 -60.495  1.00  0.00           H  
ATOM   4309 1HD2 LEU A 163     -39.618  14.571 -60.028  1.00  0.00           H  
ATOM   4310 2HD2 LEU A 163     -38.040  14.951 -59.298  1.00  0.00           H  
ATOM   4311 3HD2 LEU A 163     -38.883  16.173 -60.280  1.00  0.00           H  
ATOM   4312  N   GLU A 164     -34.646  17.399 -63.112  1.00  0.00           N  
ATOM   4313  CA  GLU A 164     -33.346  18.061 -63.219  1.00  0.00           C  
ATOM   4314  C   GLU A 164     -33.453  19.560 -62.950  1.00  0.00           C  
ATOM   4315  O   GLU A 164     -32.562  20.150 -62.328  1.00  0.00           O  
ATOM   4316  CB  GLU A 164     -32.743  17.826 -64.606  1.00  0.00           C  
ATOM   4317  CG  GLU A 164     -32.222  16.415 -64.836  1.00  0.00           C  
ATOM   4318  CD  GLU A 164     -31.731  16.193 -66.239  1.00  0.00           C  
ATOM   4319  OE1 GLU A 164     -31.776  17.116 -67.016  1.00  0.00           O  
ATOM   4320  OE2 GLU A 164     -31.311  15.099 -66.534  1.00  0.00           O1-
ATOM   4321  H   GLU A 164     -35.025  16.925 -63.919  1.00  0.00           H  
ATOM   4322  HA  GLU A 164     -32.678  17.634 -62.471  1.00  0.00           H  
ATOM   4323 1HB  GLU A 164     -33.495  18.034 -65.369  1.00  0.00           H  
ATOM   4324 2HB  GLU A 164     -31.916  18.518 -64.765  1.00  0.00           H  
ATOM   4325 1HG  GLU A 164     -31.404  16.224 -64.142  1.00  0.00           H  
ATOM   4326 2HG  GLU A 164     -33.019  15.705 -64.618  1.00  0.00           H  
ATOM   4327  N   ILE A 165     -34.528  20.193 -63.432  1.00  0.00           N  
ATOM   4328  CA  ILE A 165     -34.742  21.621 -63.200  1.00  0.00           C  
ATOM   4329  C   ILE A 165     -34.869  21.907 -61.708  1.00  0.00           C  
ATOM   4330  O   ILE A 165     -34.323  22.899 -61.200  1.00  0.00           O  
ATOM   4331  CB  ILE A 165     -36.002  22.120 -63.931  1.00  0.00           C  
ATOM   4332  CG1 ILE A 165     -35.784  22.099 -65.446  1.00  0.00           C  
ATOM   4333  CG2 ILE A 165     -36.370  23.519 -63.462  1.00  0.00           C  
ATOM   4334  CD1 ILE A 165     -37.057  22.247 -66.248  1.00  0.00           C  
ATOM   4335  H   ILE A 165     -35.209  19.675 -63.969  1.00  0.00           H  
ATOM   4336  HA  ILE A 165     -33.883  22.167 -63.588  1.00  0.00           H  
ATOM   4337  HB  ILE A 165     -36.834  21.447 -63.723  1.00  0.00           H  
ATOM   4338 1HG1 ILE A 165     -35.107  22.905 -65.727  1.00  0.00           H  
ATOM   4339 2HG1 ILE A 165     -35.309  21.160 -65.732  1.00  0.00           H  
ATOM   4340 1HG2 ILE A 165     -37.262  23.857 -63.989  1.00  0.00           H  
ATOM   4341 2HG2 ILE A 165     -36.565  23.504 -62.391  1.00  0.00           H  
ATOM   4342 3HG2 ILE A 165     -35.545  24.201 -63.671  1.00  0.00           H  
ATOM   4343 1HD1 ILE A 165     -36.821  22.222 -67.312  1.00  0.00           H  
ATOM   4344 2HD1 ILE A 165     -37.736  21.428 -66.008  1.00  0.00           H  
ATOM   4345 3HD1 ILE A 165     -37.532  23.196 -66.004  1.00  0.00           H  
ATOM   4346  N   VAL A 166     -35.572  21.032 -60.984  1.00  0.00           N  
ATOM   4347  CA  VAL A 166     -35.735  21.194 -59.542  1.00  0.00           C  
ATOM   4348  C   VAL A 166     -34.382  21.127 -58.857  1.00  0.00           C  
ATOM   4349  O   VAL A 166     -34.077  21.925 -57.967  1.00  0.00           O  
ATOM   4350  CB  VAL A 166     -36.710  20.145 -58.979  1.00  0.00           C  
ATOM   4351  CG1 VAL A 166     -36.749  20.214 -57.455  1.00  0.00           C  
ATOM   4352  CG2 VAL A 166     -38.091  20.362 -59.554  1.00  0.00           C  
ATOM   4353  H   VAL A 166     -36.002  20.241 -61.442  1.00  0.00           H  
ATOM   4354  HA  VAL A 166     -36.192  22.166 -59.352  1.00  0.00           H  
ATOM   4355  HB  VAL A 166     -36.355  19.150 -59.251  1.00  0.00           H  
ATOM   4356 1HG1 VAL A 166     -37.444  19.464 -57.075  1.00  0.00           H  
ATOM   4357 2HG1 VAL A 166     -35.754  20.021 -57.057  1.00  0.00           H  
ATOM   4358 3HG1 VAL A 166     -37.080  21.205 -57.145  1.00  0.00           H  
ATOM   4359 1HG2 VAL A 166     -38.774  19.615 -59.151  1.00  0.00           H  
ATOM   4360 2HG2 VAL A 166     -38.444  21.358 -59.286  1.00  0.00           H  
ATOM   4361 3HG2 VAL A 166     -38.053  20.270 -60.639  1.00  0.00           H  
ATOM   4362  N   GLN A 167     -33.545  20.176 -59.258  1.00  0.00           N  
ATOM   4363  CA  GLN A 167     -32.209  20.122 -58.662  1.00  0.00           C  
ATOM   4364  C   GLN A 167     -31.364  21.342 -58.993  1.00  0.00           C  
ATOM   4365  O   GLN A 167     -30.556  21.777 -58.167  1.00  0.00           O  
ATOM   4366  CB  GLN A 167     -31.478  18.858 -59.121  1.00  0.00           C  
ATOM   4367  CG  GLN A 167     -32.004  17.575 -58.500  1.00  0.00           C  
ATOM   4368  CD  GLN A 167     -31.189  16.360 -58.903  1.00  0.00           C  
ATOM   4369  NE2 GLN A 167     -31.027  15.424 -57.976  1.00  0.00           N  
ATOM   4370  OE1 GLN A 167     -30.710  16.265 -60.037  1.00  0.00           O  
ATOM   4371  H   GLN A 167     -33.800  19.494 -59.957  1.00  0.00           H  
ATOM   4372  HA  GLN A 167     -32.315  20.093 -57.578  1.00  0.00           H  
ATOM   4373 1HB  GLN A 167     -31.558  18.764 -60.204  1.00  0.00           H  
ATOM   4374 2HB  GLN A 167     -30.419  18.940 -58.877  1.00  0.00           H  
ATOM   4375 1HG  GLN A 167     -31.966  17.667 -57.415  1.00  0.00           H  
ATOM   4376 2HG  GLN A 167     -33.032  17.420 -58.826  1.00  0.00           H  
ATOM   4377 1HE2 GLN A 167     -30.498  14.599 -58.184  1.00  0.00           H  
ATOM   4378 2HE2 GLN A 167     -31.432  15.541 -57.069  1.00  0.00           H  
ATOM   4379  N   GLN A 168     -31.462  21.854 -60.210  1.00  0.00           N  
ATOM   4380  CA  GLN A 168     -30.629  22.989 -60.573  1.00  0.00           C  
ATOM   4381  C   GLN A 168     -31.034  24.264 -59.853  1.00  0.00           C  
ATOM   4382  O   GLN A 168     -30.164  25.057 -59.486  1.00  0.00           O  
ATOM   4383  CB  GLN A 168     -30.677  23.215 -62.086  1.00  0.00           C  
ATOM   4384  CG  GLN A 168     -29.767  24.327 -62.579  1.00  0.00           C  
ATOM   4385  CD  GLN A 168     -29.624  24.331 -64.089  1.00  0.00           C  
ATOM   4386  NE2 GLN A 168     -29.226  25.471 -64.642  1.00  0.00           N  
ATOM   4387  OE1 GLN A 168     -29.869  23.319 -64.753  1.00  0.00           O  
ATOM   4388  H   GLN A 168     -32.102  21.475 -60.893  1.00  0.00           H  
ATOM   4389  HA  GLN A 168     -29.601  22.770 -60.284  1.00  0.00           H  
ATOM   4390 1HB  GLN A 168     -30.395  22.296 -62.600  1.00  0.00           H  
ATOM   4391 2HB  GLN A 168     -31.697  23.457 -62.385  1.00  0.00           H  
ATOM   4392 1HG  GLN A 168     -30.184  25.286 -62.273  1.00  0.00           H  
ATOM   4393 2HG  GLN A 168     -28.778  24.193 -62.142  1.00  0.00           H  
ATOM   4394 1HE2 GLN A 168     -29.114  25.534 -65.634  1.00  0.00           H  
ATOM   4395 2HE2 GLN A 168     -29.039  26.267 -64.067  1.00  0.00           H  
ATOM   4396  N   LEU A 169     -32.332  24.487 -59.636  1.00  0.00           N  
ATOM   4397  CA  LEU A 169     -32.812  25.712 -58.990  1.00  0.00           C  
ATOM   4398  C   LEU A 169     -33.770  25.377 -57.852  1.00  0.00           C  
ATOM   4399  O   LEU A 169     -34.987  25.573 -57.954  1.00  0.00           O  
ATOM   4400  CB  LEU A 169     -33.507  26.604 -60.022  1.00  0.00           C  
ATOM   4401  CG  LEU A 169     -32.652  27.090 -61.195  1.00  0.00           C  
ATOM   4402  CD1 LEU A 169     -33.509  27.747 -62.265  1.00  0.00           C  
ATOM   4403  CD2 LEU A 169     -31.574  28.052 -60.704  1.00  0.00           C  
ATOM   4404  H   LEU A 169     -33.002  23.789 -59.926  1.00  0.00           H  
ATOM   4405  HA  LEU A 169     -31.955  26.246 -58.582  1.00  0.00           H  
ATOM   4406 1HB  LEU A 169     -34.350  26.058 -60.442  1.00  0.00           H  
ATOM   4407 2HB  LEU A 169     -33.891  27.489 -59.514  1.00  0.00           H  
ATOM   4408  HG  LEU A 169     -32.175  26.236 -61.676  1.00  0.00           H  
ATOM   4409 1HD1 LEU A 169     -32.873  28.081 -63.085  1.00  0.00           H  
ATOM   4410 2HD1 LEU A 169     -34.236  27.028 -62.641  1.00  0.00           H  
ATOM   4411 3HD1 LEU A 169     -34.030  28.603 -61.838  1.00  0.00           H  
ATOM   4412 1HD2 LEU A 169     -30.973  28.388 -61.550  1.00  0.00           H  
ATOM   4413 2HD2 LEU A 169     -32.043  28.912 -60.227  1.00  0.00           H  
ATOM   4414 3HD2 LEU A 169     -30.933  27.542 -59.984  1.00  0.00           H  
ATOM   4415  N   PRO A 170     -33.236  24.855 -56.748  1.00  0.00           N  
ATOM   4416  CA  PRO A 170     -34.072  24.485 -55.599  1.00  0.00           C  
ATOM   4417  C   PRO A 170     -34.803  25.673 -54.990  1.00  0.00           C  
ATOM   4418  O   PRO A 170     -34.266  26.780 -54.920  1.00  0.00           O  
ATOM   4419  CB  PRO A 170     -33.058  23.899 -54.611  1.00  0.00           C  
ATOM   4420  CG  PRO A 170     -31.925  23.467 -55.465  1.00  0.00           C  
ATOM   4421  CD  PRO A 170     -31.828  24.513 -56.529  1.00  0.00           C  
ATOM   4422  HA  PRO A 170     -34.802  23.725 -55.913  1.00  0.00           H  
ATOM   4423 1HB  PRO A 170     -32.769  24.661 -53.873  1.00  0.00           H  
ATOM   4424 2HB  PRO A 170     -33.513  23.068 -54.053  1.00  0.00           H  
ATOM   4425 1HG  PRO A 170     -31.006  23.390 -54.867  1.00  0.00           H  
ATOM   4426 2HG  PRO A 170     -32.121  22.466 -55.878  1.00  0.00           H  
ATOM   4427 1HD  PRO A 170     -31.247  25.368 -56.151  1.00  0.00           H  
ATOM   4428 2HD  PRO A 170     -31.350  24.085 -57.422  1.00  0.00           H  
ATOM   4429  N   ASP A 171     -36.047  25.437 -54.559  1.00  0.00           N  
ATOM   4430  CA  ASP A 171     -36.825  26.453 -53.843  1.00  0.00           C  
ATOM   4431  C   ASP A 171     -36.934  27.740 -54.663  1.00  0.00           C  
ATOM   4432  O   ASP A 171     -36.712  28.847 -54.168  1.00  0.00           O  
ATOM   4433  CB  ASP A 171     -36.190  26.759 -52.484  1.00  0.00           C  
ATOM   4434  CG  ASP A 171     -37.166  27.398 -51.505  1.00  0.00           C  
ATOM   4435  OD1 ASP A 171     -38.334  27.099 -51.580  1.00  0.00           O  
ATOM   4436  OD2 ASP A 171     -36.733  28.179 -50.692  1.00  0.00           O1-
ATOM   4437  H   ASP A 171     -36.461  24.532 -54.733  1.00  0.00           H  
ATOM   4438  HA  ASP A 171     -37.831  26.066 -53.678  1.00  0.00           H  
ATOM   4439 1HB  ASP A 171     -35.809  25.836 -52.045  1.00  0.00           H  
ATOM   4440 2HB  ASP A 171     -35.343  27.431 -52.621  1.00  0.00           H  
ATOM   4441  N   THR A 172     -37.278  27.580 -55.935  1.00  0.00           N  
ATOM   4442  CA  THR A 172     -37.532  28.693 -56.835  1.00  0.00           C  
ATOM   4443  C   THR A 172     -38.916  28.526 -57.431  1.00  0.00           C  
ATOM   4444  O   THR A 172     -39.538  27.465 -57.339  1.00  0.00           O  
ATOM   4445  CB  THR A 172     -36.477  28.780 -57.953  1.00  0.00           C  
ATOM   4446  CG2 THR A 172     -35.082  28.915 -57.361  1.00  0.00           C  
ATOM   4447  OG1 THR A 172     -36.537  27.599 -58.763  1.00  0.00           O  
ATOM   4448  H   THR A 172     -37.365  26.636 -56.284  1.00  0.00           H  
ATOM   4449  HA  THR A 172     -37.490  29.619 -56.261  1.00  0.00           H  
ATOM   4450  HB  THR A 172     -36.684  29.646 -58.582  1.00  0.00           H  
ATOM   4451  HG1 THR A 172     -35.934  26.939 -58.411  1.00  0.00           H  
ATOM   4452 1HG2 THR A 172     -34.350  28.975 -58.166  1.00  0.00           H  
ATOM   4453 2HG2 THR A 172     -35.030  29.818 -56.754  1.00  0.00           H  
ATOM   4454 3HG2 THR A 172     -34.866  28.047 -56.739  1.00  0.00           H  
ATOM   4455  N   GLU A 173     -39.399  29.597 -58.055  1.00  0.00           N  
ATOM   4456  CA  GLU A 173     -40.715  29.514 -58.659  1.00  0.00           C  
ATOM   4457  C   GLU A 173     -40.673  28.600 -59.871  1.00  0.00           C  
ATOM   4458  O   GLU A 173     -41.645  27.889 -60.145  1.00  0.00           O  
ATOM   4459  CB  GLU A 173     -41.193  30.909 -59.065  1.00  0.00           C  
ATOM   4460  CG  GLU A 173     -41.406  31.875 -57.909  1.00  0.00           C  
ATOM   4461  CD  GLU A 173     -42.340  31.333 -56.848  1.00  0.00           C  
ATOM   4462  OE1 GLU A 173     -43.387  30.760 -57.211  1.00  0.00           O  
ATOM   4463  OE2 GLU A 173     -42.026  31.481 -55.649  1.00  0.00           O1-
ATOM   4464  H   GLU A 173     -38.880  30.461 -58.121  1.00  0.00           H  
ATOM   4465  HA  GLU A 173     -41.406  29.096 -57.926  1.00  0.00           H  
ATOM   4466 1HB  GLU A 173     -40.467  31.360 -59.742  1.00  0.00           H  
ATOM   4467 2HB  GLU A 173     -42.137  30.828 -59.604  1.00  0.00           H  
ATOM   4468 1HG  GLU A 173     -40.442  32.093 -57.449  1.00  0.00           H  
ATOM   4469 2HG  GLU A 173     -41.810  32.808 -58.298  1.00  0.00           H  
ATOM   4470  N   LEU A 174     -39.551  28.592 -60.592  1.00  0.00           N  
ATOM   4471  CA  LEU A 174     -39.435  27.737 -61.766  1.00  0.00           C  
ATOM   4472  C   LEU A 174     -39.470  26.259 -61.383  1.00  0.00           C  
ATOM   4473  O   LEU A 174     -40.070  25.442 -62.091  1.00  0.00           O  
ATOM   4474  CB  LEU A 174     -38.132  28.065 -62.497  1.00  0.00           C  
ATOM   4475  CG  LEU A 174     -38.030  29.415 -63.219  1.00  0.00           C  
ATOM   4476  CD1 LEU A 174     -36.610  29.655 -63.720  1.00  0.00           C  
ATOM   4477  CD2 LEU A 174     -39.027  29.558 -64.343  1.00  0.00           C  
ATOM   4478  H   LEU A 174     -38.771  29.178 -60.332  1.00  0.00           H  
ATOM   4479  HA  LEU A 174     -40.279  27.939 -62.425  1.00  0.00           H  
ATOM   4480 1HB  LEU A 174     -37.314  28.036 -61.780  1.00  0.00           H  
ATOM   4481 2HB  LEU A 174     -37.955  27.298 -63.251  1.00  0.00           H  
ATOM   4482  HG  LEU A 174     -38.214  30.222 -62.508  1.00  0.00           H  
ATOM   4483 1HD1 LEU A 174     -36.561  30.619 -64.228  1.00  0.00           H  
ATOM   4484 2HD1 LEU A 174     -35.921  29.656 -62.875  1.00  0.00           H  
ATOM   4485 3HD1 LEU A 174     -36.331  28.864 -64.415  1.00  0.00           H  
ATOM   4486 1HD2 LEU A 174     -38.907  30.533 -64.815  1.00  0.00           H  
ATOM   4487 2HD2 LEU A 174     -38.857  28.774 -65.082  1.00  0.00           H  
ATOM   4488 3HD2 LEU A 174     -40.038  29.469 -63.946  1.00  0.00           H  
ATOM   4489  N   ALA A 175     -38.829  25.900 -60.263  1.00  0.00           N  
ATOM   4490  CA  ALA A 175     -38.875  24.530 -59.751  1.00  0.00           C  
ATOM   4491  C   ALA A 175     -40.281  24.111 -59.337  1.00  0.00           C  
ATOM   4492  O   ALA A 175     -40.708  22.980 -59.598  1.00  0.00           O  
ATOM   4493  CB  ALA A 175     -37.912  24.380 -58.576  1.00  0.00           C  
ATOM   4494  H   ALA A 175     -38.299  26.596 -59.759  1.00  0.00           H  
ATOM   4495  HA  ALA A 175     -38.562  23.859 -60.551  1.00  0.00           H  
ATOM   4496 1HB  ALA A 175     -37.952  23.357 -58.200  1.00  0.00           H  
ATOM   4497 2HB  ALA A 175     -36.898  24.606 -58.905  1.00  0.00           H  
ATOM   4498 3HB  ALA A 175     -38.197  25.069 -57.782  1.00  0.00           H  
ATOM   4499  N   ARG A 176     -41.007  25.005 -58.665  1.00  0.00           N  
ATOM   4500  CA  ARG A 176     -42.388  24.723 -58.282  1.00  0.00           C  
ATOM   4501  C   ARG A 176     -43.273  24.544 -59.506  1.00  0.00           C  
ATOM   4502  O   ARG A 176     -44.051  23.587 -59.598  1.00  0.00           O  
ATOM   4503  CB  ARG A 176     -42.924  25.861 -57.413  1.00  0.00           C  
ATOM   4504  CG  ARG A 176     -44.366  25.682 -56.978  1.00  0.00           C  
ATOM   4505  CD  ARG A 176     -44.862  26.897 -56.210  1.00  0.00           C  
ATOM   4506  NE  ARG A 176     -44.785  28.113 -57.022  1.00  0.00           N  
ATOM   4507  CZ  ARG A 176     -45.629  28.417 -58.007  1.00  0.00           C  
ATOM   4508  NH1 ARG A 176     -46.629  27.599 -58.314  1.00  0.00           N1+
ATOM   4509  NH2 ARG A 176     -45.477  29.546 -58.690  1.00  0.00           N  
ATOM   4510  H   ARG A 176     -40.599  25.895 -58.414  1.00  0.00           H  
ATOM   4511  HA  ARG A 176     -42.405  23.799 -57.703  1.00  0.00           H  
ATOM   4512 1HB  ARG A 176     -42.311  25.954 -56.518  1.00  0.00           H  
ATOM   4513 2HB  ARG A 176     -42.850  26.801 -57.959  1.00  0.00           H  
ATOM   4514 1HG  ARG A 176     -44.997  25.543 -57.857  1.00  0.00           H  
ATOM   4515 2HG  ARG A 176     -44.446  24.806 -56.333  1.00  0.00           H  
ATOM   4516 1HD  ARG A 176     -45.900  26.744 -55.917  1.00  0.00           H  
ATOM   4517 2HD  ARG A 176     -44.250  27.039 -55.320  1.00  0.00           H  
ATOM   4518  HE  ARG A 176     -44.040  28.767 -56.820  1.00  0.00           H  
ATOM   4519 1HH1 ARG A 176     -46.754  26.739 -57.800  1.00  0.00           H  
ATOM   4520 2HH1 ARG A 176     -47.264  27.837 -59.062  1.00  0.00           H  
ATOM   4521 1HH2 ARG A 176     -44.720  30.176 -58.463  1.00  0.00           H  
ATOM   4522 2HH2 ARG A 176     -46.117  29.774 -59.436  1.00  0.00           H  
ATOM   4523  N   GLU A 177     -43.161  25.471 -60.455  1.00  0.00           N  
ATOM   4524  CA  GLU A 177     -43.970  25.444 -61.665  1.00  0.00           C  
ATOM   4525  C   GLU A 177     -43.643  24.230 -62.528  1.00  0.00           C  
ATOM   4526  O   GLU A 177     -44.538  23.632 -63.137  1.00  0.00           O  
ATOM   4527  CB  GLU A 177     -43.759  26.727 -62.473  1.00  0.00           C  
ATOM   4528  CG  GLU A 177     -44.365  27.973 -61.842  1.00  0.00           C  
ATOM   4529  CD  GLU A 177     -43.960  29.240 -62.545  1.00  0.00           C  
ATOM   4530  OE1 GLU A 177     -42.956  29.230 -63.216  1.00  0.00           O  
ATOM   4531  OE2 GLU A 177     -44.656  30.219 -62.409  1.00  0.00           O1-
ATOM   4532  H   GLU A 177     -42.492  26.217 -60.327  1.00  0.00           H  
ATOM   4533  HA  GLU A 177     -45.020  25.379 -61.378  1.00  0.00           H  
ATOM   4534 1HB  GLU A 177     -42.692  26.904 -62.604  1.00  0.00           H  
ATOM   4535 2HB  GLU A 177     -44.196  26.609 -63.465  1.00  0.00           H  
ATOM   4536 1HG  GLU A 177     -45.451  27.889 -61.867  1.00  0.00           H  
ATOM   4537 2HG  GLU A 177     -44.055  28.027 -60.800  1.00  0.00           H  
ATOM   4538  N   ALA A 178     -42.365  23.851 -62.591  1.00  0.00           N  
ATOM   4539  CA  ALA A 178     -41.956  22.686 -63.371  1.00  0.00           C  
ATOM   4540  C   ALA A 178     -42.592  21.400 -62.854  1.00  0.00           C  
ATOM   4541  O   ALA A 178     -43.025  20.554 -63.645  1.00  0.00           O  
ATOM   4542  CB  ALA A 178     -40.434  22.562 -63.375  1.00  0.00           C  
ATOM   4543  H   ALA A 178     -41.663  24.378 -62.089  1.00  0.00           H  
ATOM   4544  HA  ALA A 178     -42.297  22.828 -64.396  1.00  0.00           H  
ATOM   4545 1HB  ALA A 178     -40.142  21.691 -63.960  1.00  0.00           H  
ATOM   4546 2HB  ALA A 178     -39.997  23.459 -63.815  1.00  0.00           H  
ATOM   4547 3HB  ALA A 178     -40.077  22.450 -62.352  1.00  0.00           H  
ATOM   4548  N   LEU A 179     -42.645  21.223 -61.531  1.00  0.00           N  
ATOM   4549  CA  LEU A 179     -43.273  20.025 -60.976  1.00  0.00           C  
ATOM   4550  C   LEU A 179     -44.775  20.011 -61.214  1.00  0.00           C  
ATOM   4551  O   LEU A 179     -45.347  18.960 -61.527  1.00  0.00           O  
ATOM   4552  CB  LEU A 179     -42.993  19.933 -59.471  1.00  0.00           C  
ATOM   4553  CG  LEU A 179     -41.552  19.580 -59.082  1.00  0.00           C  
ATOM   4554  CD1 LEU A 179     -41.363  19.789 -57.586  1.00  0.00           C  
ATOM   4555  CD2 LEU A 179     -41.258  18.140 -59.474  1.00  0.00           C  
ATOM   4556  H   LEU A 179     -42.254  21.910 -60.903  1.00  0.00           H  
ATOM   4557  HA  LEU A 179     -42.846  19.152 -61.467  1.00  0.00           H  
ATOM   4558 1HB  LEU A 179     -43.234  20.892 -59.013  1.00  0.00           H  
ATOM   4559 2HB  LEU A 179     -43.647  19.175 -59.041  1.00  0.00           H  
ATOM   4560  HG  LEU A 179     -40.861  20.245 -59.601  1.00  0.00           H  
ATOM   4561 1HD1 LEU A 179     -40.339  19.538 -57.310  1.00  0.00           H  
ATOM   4562 2HD1 LEU A 179     -41.560  20.832 -57.336  1.00  0.00           H  
ATOM   4563 3HD1 LEU A 179     -42.053  19.147 -57.039  1.00  0.00           H  
ATOM   4564 1HD2 LEU A 179     -40.234  17.889 -59.199  1.00  0.00           H  
ATOM   4565 2HD2 LEU A 179     -41.947  17.474 -58.955  1.00  0.00           H  
ATOM   4566 3HD2 LEU A 179     -41.384  18.023 -60.551  1.00  0.00           H  
ATOM   4567  N   GLU A 180     -45.436  21.157 -61.059  1.00  0.00           N  
ATOM   4568  CA  GLU A 180     -46.877  21.190 -61.277  1.00  0.00           C  
ATOM   4569  C   GLU A 180     -47.219  20.946 -62.741  1.00  0.00           C  
ATOM   4570  O   GLU A 180     -48.185  20.238 -63.051  1.00  0.00           O  
ATOM   4571  CB  GLU A 180     -47.455  22.534 -60.827  1.00  0.00           C  
ATOM   4572  CG  GLU A 180     -48.968  22.639 -60.945  1.00  0.00           C  
ATOM   4573  CD  GLU A 180     -49.694  21.702 -60.020  1.00  0.00           C  
ATOM   4574  OE1 GLU A 180     -49.092  21.241 -59.080  1.00  0.00           O  
ATOM   4575  OE2 GLU A 180     -50.852  21.446 -60.254  1.00  0.00           O1-
ATOM   4576  H   GLU A 180     -44.960  22.006 -60.792  1.00  0.00           H  
ATOM   4577  HA  GLU A 180     -47.335  20.397 -60.685  1.00  0.00           H  
ATOM   4578 1HB  GLU A 180     -47.187  22.714 -59.785  1.00  0.00           H  
ATOM   4579 2HB  GLU A 180     -47.016  23.336 -61.421  1.00  0.00           H  
ATOM   4580 1HG  GLU A 180     -49.270  23.661 -60.717  1.00  0.00           H  
ATOM   4581 2HG  GLU A 180     -49.258  22.424 -61.972  1.00  0.00           H  
ATOM   4582  N   LEU A 181     -46.440  21.531 -63.653  1.00  0.00           N  
ATOM   4583  CA  LEU A 181     -46.679  21.341 -65.079  1.00  0.00           C  
ATOM   4584  C   LEU A 181     -46.439  19.895 -65.497  1.00  0.00           C  
ATOM   4585  O   LEU A 181     -47.245  19.303 -66.223  1.00  0.00           O  
ATOM   4586  CB  LEU A 181     -45.786  22.293 -65.874  1.00  0.00           C  
ATOM   4587  CG  LEU A 181     -45.875  22.262 -67.396  1.00  0.00           C  
ATOM   4588  CD1 LEU A 181     -47.261  22.678 -67.838  1.00  0.00           C  
ATOM   4589  CD2 LEU A 181     -44.821  23.173 -68.001  1.00  0.00           C  
ATOM   4590  H   LEU A 181     -45.671  22.115 -63.356  1.00  0.00           H  
ATOM   4591  HA  LEU A 181     -47.718  21.589 -65.291  1.00  0.00           H  
ATOM   4592 1HB  LEU A 181     -46.014  23.315 -65.574  1.00  0.00           H  
ATOM   4593 2HB  LEU A 181     -44.746  22.086 -65.623  1.00  0.00           H  
ATOM   4594  HG  LEU A 181     -45.712  21.244 -67.749  1.00  0.00           H  
ATOM   4595 1HD1 LEU A 181     -47.318  22.654 -68.927  1.00  0.00           H  
ATOM   4596 2HD1 LEU A 181     -47.998  21.991 -67.422  1.00  0.00           H  
ATOM   4597 3HD1 LEU A 181     -47.467  23.689 -67.487  1.00  0.00           H  
ATOM   4598 1HD2 LEU A 181     -44.894  23.142 -69.089  1.00  0.00           H  
ATOM   4599 2HD2 LEU A 181     -44.981  24.195 -67.656  1.00  0.00           H  
ATOM   4600 3HD2 LEU A 181     -43.830  22.837 -67.694  1.00  0.00           H  
ATOM   4601  N   ALA A 182     -45.325  19.308 -65.048  1.00  0.00           N  
ATOM   4602  CA  ALA A 182     -45.035  17.913 -65.366  1.00  0.00           C  
ATOM   4603  C   ALA A 182     -46.083  16.972 -64.784  1.00  0.00           C  
ATOM   4604  O   ALA A 182     -46.439  15.965 -65.406  1.00  0.00           O  
ATOM   4605  CB  ALA A 182     -43.643  17.538 -64.861  1.00  0.00           C  
ATOM   4606  H   ALA A 182     -44.672  19.830 -64.481  1.00  0.00           H  
ATOM   4607  HA  ALA A 182     -45.059  17.801 -66.450  1.00  0.00           H  
ATOM   4608 1HB  ALA A 182     -43.436  16.496 -65.103  1.00  0.00           H  
ATOM   4609 2HB  ALA A 182     -42.899  18.176 -65.338  1.00  0.00           H  
ATOM   4610 3HB  ALA A 182     -43.599  17.675 -63.782  1.00  0.00           H  
ATOM   4611  N   LYS A 183     -46.564  17.273 -63.576  1.00  0.00           N  
ATOM   4612  CA  LYS A 183     -47.603  16.461 -62.948  1.00  0.00           C  
ATOM   4613  C   LYS A 183     -48.865  16.399 -63.801  1.00  0.00           C  
ATOM   4614  O   LYS A 183     -49.419  15.317 -64.031  1.00  0.00           O  
ATOM   4615  CB  LYS A 183     -47.938  17.007 -61.559  1.00  0.00           C  
ATOM   4616  CG  LYS A 183     -48.878  16.127 -60.746  1.00  0.00           C  
ATOM   4617  CD  LYS A 183     -49.350  16.837 -59.487  1.00  0.00           C  
ATOM   4618  CE  LYS A 183     -48.225  16.968 -58.470  1.00  0.00           C  
ATOM   4619  NZ  LYS A 183     -48.707  17.524 -57.176  1.00  0.00           N1+
ATOM   4620  H   LYS A 183     -46.204  18.078 -63.084  1.00  0.00           H  
ATOM   4621  HA  LYS A 183     -47.229  15.442 -62.842  1.00  0.00           H  
ATOM   4622 1HB  LYS A 183     -47.019  17.134 -60.986  1.00  0.00           H  
ATOM   4623 2HB  LYS A 183     -48.401  17.990 -61.657  1.00  0.00           H  
ATOM   4624 1HG  LYS A 183     -49.746  15.865 -61.352  1.00  0.00           H  
ATOM   4625 2HG  LYS A 183     -48.363  15.209 -60.465  1.00  0.00           H  
ATOM   4626 1HD  LYS A 183     -49.713  17.833 -59.745  1.00  0.00           H  
ATOM   4627 2HD  LYS A 183     -50.169  16.276 -59.037  1.00  0.00           H  
ATOM   4628 1HE  LYS A 183     -47.783  15.990 -58.289  1.00  0.00           H  
ATOM   4629 2HE  LYS A 183     -47.451  17.625 -58.867  1.00  0.00           H  
ATOM   4630 1HZ  LYS A 183     -47.933  17.595 -56.531  1.00  0.00           H  
ATOM   4631 2HZ  LYS A 183     -49.103  18.441 -57.329  1.00  0.00           H  
ATOM   4632 3HZ  LYS A 183     -49.412  16.913 -56.789  1.00  0.00           H  
ATOM   4633  N   GLU A 184     -49.340  17.554 -64.274  1.00  0.00           N  
ATOM   4634  CA  GLU A 184     -50.492  17.564 -65.171  1.00  0.00           C  
ATOM   4635  C   GLU A 184     -50.199  16.895 -66.510  1.00  0.00           C  
ATOM   4636  O   GLU A 184     -51.089  16.262 -67.088  1.00  0.00           O  
ATOM   4637  CB  GLU A 184     -50.957  19.002 -65.409  1.00  0.00           C  
ATOM   4638  CG  GLU A 184     -51.567  19.676 -64.188  1.00  0.00           C  
ATOM   4639  CD  GLU A 184     -51.981  21.097 -64.450  1.00  0.00           C  
ATOM   4640  OE1 GLU A 184     -51.449  21.693 -65.356  1.00  0.00           O  
ATOM   4641  OE2 GLU A 184     -52.829  21.588 -63.743  1.00  0.00           O1-
ATOM   4642  H   GLU A 184     -48.910  18.430 -64.016  1.00  0.00           H  
ATOM   4643  HA  GLU A 184     -51.302  17.005 -64.701  1.00  0.00           H  
ATOM   4644 1HB  GLU A 184     -50.112  19.608 -65.738  1.00  0.00           H  
ATOM   4645 2HB  GLU A 184     -51.701  19.017 -66.206  1.00  0.00           H  
ATOM   4646 1HG  GLU A 184     -52.442  19.108 -63.872  1.00  0.00           H  
ATOM   4647 2HG  GLU A 184     -50.843  19.657 -63.376  1.00  0.00           H  
ATOM   4648  N   ALA A 185     -48.975  17.026 -67.027  1.00  0.00           N  
ATOM   4649  CA  ALA A 185     -48.637  16.346 -68.274  1.00  0.00           C  
ATOM   4650  C   ALA A 185     -48.745  14.834 -68.121  1.00  0.00           C  
ATOM   4651  O   ALA A 185     -49.144  14.132 -69.056  1.00  0.00           O  
ATOM   4652  CB  ALA A 185     -47.234  16.745 -68.732  1.00  0.00           C  
ATOM   4653  H   ALA A 185     -48.274  17.590 -66.569  1.00  0.00           H  
ATOM   4654  HA  ALA A 185     -49.353  16.658 -69.035  1.00  0.00           H  
ATOM   4655 1HB  ALA A 185     -46.995  16.230 -69.662  1.00  0.00           H  
ATOM   4656 2HB  ALA A 185     -47.197  17.822 -68.892  1.00  0.00           H  
ATOM   4657 3HB  ALA A 185     -46.510  16.467 -67.967  1.00  0.00           H  
ATOM   4658  N   VAL A 186     -48.386  14.316 -66.942  1.00  0.00           N  
ATOM   4659  CA  VAL A 186     -48.450  12.879 -66.697  1.00  0.00           C  
ATOM   4660  C   VAL A 186     -49.890  12.438 -66.476  1.00  0.00           C  
ATOM   4661  O   VAL A 186     -50.298  11.357 -66.918  1.00  0.00           O  
ATOM   4662  CB  VAL A 186     -47.541  12.505 -65.511  1.00  0.00           C  
ATOM   4663  CG1 VAL A 186     -47.744  11.054 -65.127  1.00  0.00           C  
ATOM   4664  CG2 VAL A 186     -46.089  12.770 -65.867  1.00  0.00           C  
ATOM   4665  H   VAL A 186     -48.065  14.928 -66.205  1.00  0.00           H  
ATOM   4666  HA  VAL A 186     -48.048  12.361 -67.568  1.00  0.00           H  
ATOM   4667  HB  VAL A 186     -47.820  13.109 -64.648  1.00  0.00           H  
ATOM   4668 1HG1 VAL A 186     -47.095  10.806 -64.287  1.00  0.00           H  
ATOM   4669 2HG1 VAL A 186     -48.784  10.896 -64.840  1.00  0.00           H  
ATOM   4670 3HG1 VAL A 186     -47.499  10.415 -65.975  1.00  0.00           H  
ATOM   4671 1HG2 VAL A 186     -45.453  12.503 -65.023  1.00  0.00           H  
ATOM   4672 2HG2 VAL A 186     -45.811  12.170 -66.734  1.00  0.00           H  
ATOM   4673 3HG2 VAL A 186     -45.958  13.827 -66.100  1.00  0.00           H  
ATOM   4674  N   LYS A 187     -50.686  13.267 -65.792  1.00  0.00           N  
ATOM   4675  CA  LYS A 187     -52.105  12.965 -65.635  1.00  0.00           C  
ATOM   4676  C   LYS A 187     -52.763  12.836 -67.000  1.00  0.00           C  
ATOM   4677  O   LYS A 187     -53.594  11.945 -67.220  1.00  0.00           O  
ATOM   4678  CB  LYS A 187     -52.805  14.044 -64.808  1.00  0.00           C  
ATOM   4679  CG  LYS A 187     -52.475  14.011 -63.322  1.00  0.00           C  
ATOM   4680  CD  LYS A 187     -53.176  15.135 -62.574  1.00  0.00           C  
ATOM   4681  CE  LYS A 187     -52.907  15.058 -61.078  1.00  0.00           C  
ATOM   4682  NZ  LYS A 187     -53.540  16.185 -60.340  1.00  0.00           N1+
ATOM   4683  H   LYS A 187     -50.314  14.110 -65.378  1.00  0.00           H  
ATOM   4684  HA  LYS A 187     -52.200  12.013 -65.112  1.00  0.00           H  
ATOM   4685 1HB  LYS A 187     -52.533  15.029 -65.189  1.00  0.00           H  
ATOM   4686 2HB  LYS A 187     -53.885  13.940 -64.913  1.00  0.00           H  
ATOM   4687 1HG  LYS A 187     -52.787  13.055 -62.901  1.00  0.00           H  
ATOM   4688 2HG  LYS A 187     -51.398  14.112 -63.186  1.00  0.00           H  
ATOM   4689 1HD  LYS A 187     -52.825  16.097 -62.949  1.00  0.00           H  
ATOM   4690 2HD  LYS A 187     -54.251  15.069 -62.743  1.00  0.00           H  
ATOM   4691 1HE  LYS A 187     -53.296  14.119 -60.686  1.00  0.00           H  
ATOM   4692 2HE  LYS A 187     -51.832  15.083 -60.900  1.00  0.00           H  
ATOM   4693 1HZ  LYS A 187     -53.338  16.098 -59.354  1.00  0.00           H  
ATOM   4694 2HZ  LYS A 187     -53.173  17.061 -60.683  1.00  0.00           H  
ATOM   4695 3HZ  LYS A 187     -54.540  16.161 -60.482  1.00  0.00           H  
ATOM   4696  N   SER A 188     -52.402  13.718 -67.924  1.00  0.00           N  
ATOM   4697  CA  SER A 188     -52.942  13.672 -69.273  1.00  0.00           C  
ATOM   4698  C   SER A 188     -52.435  12.428 -69.992  1.00  0.00           C  
ATOM   4699  O   SER A 188     -51.294  11.997 -69.802  1.00  0.00           O  
ATOM   4700  CB  SER A 188     -52.552  14.919 -70.042  1.00  0.00           C  
ATOM   4701  OG  SER A 188     -52.952  14.828 -71.382  1.00  0.00           O  
ATOM   4702  H   SER A 188     -51.736  14.439 -67.685  1.00  0.00           H  
ATOM   4703  HA  SER A 188     -54.030  13.628 -69.209  1.00  0.00           H  
ATOM   4704 1HB  SER A 188     -53.014  15.791 -69.580  1.00  0.00           H  
ATOM   4705 2HB  SER A 188     -51.473  15.055 -69.990  1.00  0.00           H  
ATOM   4706  HG  SER A 188     -52.719  15.668 -71.785  1.00  0.00           H  
ATOM   4707  N   THR A 189     -53.297  11.858 -70.827  1.00  0.00           N  
ATOM   4708  CA  THR A 189     -52.966  10.714 -71.663  1.00  0.00           C  
ATOM   4709  C   THR A 189     -52.688  11.140 -73.093  1.00  0.00           C  
ATOM   4710  O   THR A 189     -52.540  10.288 -73.978  1.00  0.00           O  
ATOM   4711  CB  THR A 189     -54.097   9.669 -71.645  1.00  0.00           C  
ATOM   4712  CG2 THR A 189     -54.346   9.177 -70.228  1.00  0.00           C  
ATOM   4713  OG1 THR A 189     -55.299  10.254 -72.163  1.00  0.00           O  
ATOM   4714  H   THR A 189     -54.227  12.249 -70.875  1.00  0.00           H  
ATOM   4715  HA  THR A 189     -52.062  10.248 -71.269  1.00  0.00           H  
ATOM   4716  HB  THR A 189     -53.820   8.823 -72.274  1.00  0.00           H  
ATOM   4717  HG1 THR A 189     -55.262  10.264 -73.122  1.00  0.00           H  
ATOM   4718 1HG2 THR A 189     -55.148   8.439 -70.235  1.00  0.00           H  
ATOM   4719 2HG2 THR A 189     -53.437   8.721 -69.836  1.00  0.00           H  
ATOM   4720 3HG2 THR A 189     -54.632  10.017 -69.596  1.00  0.00           H  
ATOM   4721  N   ASP A 190     -52.629  12.444 -73.333  1.00  0.00           N  
ATOM   4722  CA  ASP A 190     -52.450  13.009 -74.661  1.00  0.00           C  
ATOM   4723  C   ASP A 190     -50.953  13.095 -74.941  1.00  0.00           C  
ATOM   4724  O   ASP A 190     -50.237  13.869 -74.296  1.00  0.00           O  
ATOM   4725  CB  ASP A 190     -53.098  14.391 -74.769  1.00  0.00           C  
ATOM   4726  CG  ASP A 190     -53.080  14.944 -76.188  1.00  0.00           C  
ATOM   4727  OD1 ASP A 190     -52.314  14.457 -76.985  1.00  0.00           O  
ATOM   4728  OD2 ASP A 190     -53.834  15.848 -76.461  1.00  0.00           O1-
ATOM   4729  H   ASP A 190     -52.714  13.065 -72.541  1.00  0.00           H  
ATOM   4730  HA  ASP A 190     -52.930  12.350 -75.385  1.00  0.00           H  
ATOM   4731 1HB  ASP A 190     -54.132  14.337 -74.429  1.00  0.00           H  
ATOM   4732 2HB  ASP A 190     -52.575  15.091 -74.116  1.00  0.00           H  
ATOM   4733  N   SER A 191     -50.483  12.289 -75.897  1.00  0.00           N  
ATOM   4734  CA  SER A 191     -49.053  12.206 -76.179  1.00  0.00           C  
ATOM   4735  C   SER A 191     -48.525  13.534 -76.702  1.00  0.00           C  
ATOM   4736  O   SER A 191     -47.328  13.821 -76.595  1.00  0.00           O  
ATOM   4737  CB  SER A 191     -48.780  11.109 -77.190  1.00  0.00           C  
ATOM   4738  OG  SER A 191     -49.333  11.426 -78.437  1.00  0.00           O  
ATOM   4739  H   SER A 191     -51.125  11.727 -76.437  1.00  0.00           H  
ATOM   4740  HA  SER A 191     -48.531  11.967 -75.252  1.00  0.00           H  
ATOM   4741 1HB  SER A 191     -47.704  10.967 -77.291  1.00  0.00           H  
ATOM   4742 2HB  SER A 191     -49.201  10.171 -76.831  1.00  0.00           H  
ATOM   4743  HG  SER A 191     -49.135  10.683 -79.012  1.00  0.00           H  
ATOM   4744  N   GLU A 192     -49.409  14.343 -77.282  1.00  0.00           N  
ATOM   4745  CA  GLU A 192     -49.044  15.654 -77.800  1.00  0.00           C  
ATOM   4746  C   GLU A 192     -48.767  16.646 -76.676  1.00  0.00           C  
ATOM   4747  O   GLU A 192     -47.854  17.468 -76.789  1.00  0.00           O  
ATOM   4748  CB  GLU A 192     -50.167  16.171 -78.701  1.00  0.00           C  
ATOM   4749  CG  GLU A 192     -49.891  17.477 -79.428  1.00  0.00           C  
ATOM   4750  CD  GLU A 192     -48.801  17.351 -80.472  1.00  0.00           C  
ATOM   4751  OE1 GLU A 192     -48.539  16.219 -80.933  1.00  0.00           O  
ATOM   4752  OE2 GLU A 192     -48.221  18.391 -80.846  1.00  0.00           O1-
ATOM   4753  H   GLU A 192     -50.367  14.031 -77.363  1.00  0.00           H  
ATOM   4754  HA  GLU A 192     -48.131  15.552 -78.388  1.00  0.00           H  
ATOM   4755 1HB  GLU A 192     -50.396  15.424 -79.462  1.00  0.00           H  
ATOM   4756 2HB  GLU A 192     -51.070  16.320 -78.108  1.00  0.00           H  
ATOM   4757 1HG  GLU A 192     -50.807  17.811 -79.914  1.00  0.00           H  
ATOM   4758 2HG  GLU A 192     -49.603  18.232 -78.698  1.00  0.00           H  
ATOM   4759  N   ALA A 193     -49.540  16.580 -75.590  1.00  0.00           N  
ATOM   4760  CA  ALA A 193     -49.266  17.419 -74.425  1.00  0.00           C  
ATOM   4761  C   ALA A 193     -47.910  17.119 -73.794  1.00  0.00           C  
ATOM   4762  O   ALA A 193     -47.251  18.029 -73.281  1.00  0.00           O  
ATOM   4763  CB  ALA A 193     -50.377  17.248 -73.388  1.00  0.00           C  
ATOM   4764  H   ALA A 193     -50.325  15.945 -75.565  1.00  0.00           H  
ATOM   4765  HA  ALA A 193     -49.242  18.458 -74.754  1.00  0.00           H  
ATOM   4766 1HB  ALA A 193     -50.166  17.877 -72.523  1.00  0.00           H  
ATOM   4767 2HB  ALA A 193     -51.331  17.541 -73.826  1.00  0.00           H  
ATOM   4768 3HB  ALA A 193     -50.426  16.206 -73.076  1.00  0.00           H  
ATOM   4769  N   LEU A 194     -47.475  15.855 -73.812  1.00  0.00           N  
ATOM   4770  CA  LEU A 194     -46.139  15.534 -73.306  1.00  0.00           C  
ATOM   4771  C   LEU A 194     -45.038  16.234 -74.099  1.00  0.00           C  
ATOM   4772  O   LEU A 194     -44.055  16.709 -73.517  1.00  0.00           O  
ATOM   4773  CB  LEU A 194     -45.922  14.020 -73.328  1.00  0.00           C  
ATOM   4774  CG  LEU A 194     -46.734  13.183 -72.338  1.00  0.00           C  
ATOM   4775  CD1 LEU A 194     -46.589  11.702 -72.653  1.00  0.00           C  
ATOM   4776  CD2 LEU A 194     -46.313  13.477 -70.907  1.00  0.00           C  
ATOM   4777  H   LEU A 194     -48.057  15.112 -74.172  1.00  0.00           H  
ATOM   4778  HA  LEU A 194     -46.070  15.872 -72.273  1.00  0.00           H  
ATOM   4779 1HB  LEU A 194     -46.158  13.650 -74.324  1.00  0.00           H  
ATOM   4780 2HB  LEU A 194     -44.870  13.817 -73.127  1.00  0.00           H  
ATOM   4781  HG  LEU A 194     -47.793  13.417 -72.447  1.00  0.00           H  
ATOM   4782 1HD1 LEU A 194     -47.172  11.119 -71.941  1.00  0.00           H  
ATOM   4783 2HD1 LEU A 194     -46.951  11.507 -73.663  1.00  0.00           H  
ATOM   4784 3HD1 LEU A 194     -45.540  11.416 -72.582  1.00  0.00           H  
ATOM   4785 1HD2 LEU A 194     -46.906  12.870 -70.221  1.00  0.00           H  
ATOM   4786 2HD2 LEU A 194     -45.257  13.239 -70.782  1.00  0.00           H  
ATOM   4787 3HD2 LEU A 194     -46.475  14.533 -70.689  1.00  0.00           H  
ATOM   4788  N   LYS A 195     -45.175  16.300 -75.425  1.00  0.00           N  
ATOM   4789  CA  LYS A 195     -44.177  16.984 -76.246  1.00  0.00           C  
ATOM   4790  C   LYS A 195     -44.171  18.487 -75.990  1.00  0.00           C  
ATOM   4791  O   LYS A 195     -43.107  19.114 -75.935  1.00  0.00           O  
ATOM   4792  CB  LYS A 195     -44.427  16.709 -77.729  1.00  0.00           C  
ATOM   4793  CG  LYS A 195     -43.414  17.351 -78.668  1.00  0.00           C  
ATOM   4794  CD  LYS A 195     -42.023  16.771 -78.460  1.00  0.00           C  
ATOM   4795  CE  LYS A 195     -41.037  17.316 -79.483  1.00  0.00           C  
ATOM   4796  NZ  LYS A 195     -39.672  16.755 -79.293  1.00  0.00           N1+
ATOM   4797  H   LYS A 195     -45.973  15.874 -75.874  1.00  0.00           H  
ATOM   4798  HA  LYS A 195     -43.190  16.602 -75.981  1.00  0.00           H  
ATOM   4799 1HB  LYS A 195     -44.413  15.634 -77.907  1.00  0.00           H  
ATOM   4800 2HB  LYS A 195     -45.417  17.074 -78.005  1.00  0.00           H  
ATOM   4801 1HG  LYS A 195     -43.718  17.183 -79.702  1.00  0.00           H  
ATOM   4802 2HG  LYS A 195     -43.381  18.425 -78.487  1.00  0.00           H  
ATOM   4803 1HD  LYS A 195     -41.670  17.021 -77.458  1.00  0.00           H  
ATOM   4804 2HD  LYS A 195     -42.064  15.686 -78.551  1.00  0.00           H  
ATOM   4805 1HE  LYS A 195     -41.381  17.070 -80.486  1.00  0.00           H  
ATOM   4806 2HE  LYS A 195     -40.985  18.401 -79.396  1.00  0.00           H  
ATOM   4807 1HZ  LYS A 195     -39.049  17.140 -79.989  1.00  0.00           H  
ATOM   4808 2HZ  LYS A 195     -39.334  16.993 -78.371  1.00  0.00           H  
ATOM   4809 3HZ  LYS A 195     -39.704  15.750 -79.390  1.00  0.00           H  
ATOM   4810  N   VAL A 196     -45.356  19.082 -75.858  1.00  0.00           N  
ATOM   4811  CA  VAL A 196     -45.465  20.514 -75.594  1.00  0.00           C  
ATOM   4812  C   VAL A 196     -44.777  20.880 -74.284  1.00  0.00           C  
ATOM   4813  O   VAL A 196     -44.012  21.849 -74.215  1.00  0.00           O  
ATOM   4814  CB  VAL A 196     -46.944  20.938 -75.531  1.00  0.00           C  
ATOM   4815  CG1 VAL A 196     -47.070  22.357 -74.997  1.00  0.00           C  
ATOM   4816  CG2 VAL A 196     -47.575  20.823 -76.911  1.00  0.00           C  
ATOM   4817  H   VAL A 196     -46.198  18.531 -75.942  1.00  0.00           H  
ATOM   4818  HA  VAL A 196     -44.982  21.054 -76.409  1.00  0.00           H  
ATOM   4819  HB  VAL A 196     -47.470  20.284 -74.835  1.00  0.00           H  
ATOM   4820 1HG1 VAL A 196     -48.122  22.639 -74.959  1.00  0.00           H  
ATOM   4821 2HG1 VAL A 196     -46.645  22.407 -73.994  1.00  0.00           H  
ATOM   4822 3HG1 VAL A 196     -46.535  23.042 -75.654  1.00  0.00           H  
ATOM   4823 1HG2 VAL A 196     -48.621  21.123 -76.859  1.00  0.00           H  
ATOM   4824 2HG2 VAL A 196     -47.045  21.473 -77.608  1.00  0.00           H  
ATOM   4825 3HG2 VAL A 196     -47.510  19.791 -77.256  1.00  0.00           H  
ATOM   4826  N   VAL A 197     -45.030  20.107 -73.227  1.00  0.00           N  
ATOM   4827  CA  VAL A 197     -44.420  20.403 -71.933  1.00  0.00           C  
ATOM   4828  C   VAL A 197     -42.919  20.140 -71.965  1.00  0.00           C  
ATOM   4829  O   VAL A 197     -42.135  20.900 -71.382  1.00  0.00           O  
ATOM   4830  CB  VAL A 197     -45.116  19.589 -70.825  1.00  0.00           C  
ATOM   4831  CG1 VAL A 197     -44.329  19.653 -69.530  1.00  0.00           C  
ATOM   4832  CG2 VAL A 197     -46.531  20.093 -70.610  1.00  0.00           C  
ATOM   4833  H   VAL A 197     -45.645  19.310 -73.311  1.00  0.00           H  
ATOM   4834  HA  VAL A 197     -44.589  21.456 -71.704  1.00  0.00           H  
ATOM   4835  HB  VAL A 197     -45.148  18.541 -71.122  1.00  0.00           H  
ATOM   4836 1HG1 VAL A 197     -44.841  19.071 -68.763  1.00  0.00           H  
ATOM   4837 2HG1 VAL A 197     -43.332  19.244 -69.690  1.00  0.00           H  
ATOM   4838 3HG1 VAL A 197     -44.249  20.690 -69.204  1.00  0.00           H  
ATOM   4839 1HG2 VAL A 197     -47.011  19.508 -69.826  1.00  0.00           H  
ATOM   4840 2HG2 VAL A 197     -46.503  21.142 -70.316  1.00  0.00           H  
ATOM   4841 3HG2 VAL A 197     -47.098  19.991 -71.536  1.00  0.00           H  
ATOM   4842  N   TYR A 198     -42.492  19.073 -72.646  1.00  0.00           N  
ATOM   4843  CA  TYR A 198     -41.062  18.817 -72.815  1.00  0.00           C  
ATOM   4844  C   TYR A 198     -40.334  20.038 -73.358  1.00  0.00           C  
ATOM   4845  O   TYR A 198     -39.302  20.454 -72.822  1.00  0.00           O  
ATOM   4846  CB  TYR A 198     -40.822  17.616 -73.728  1.00  0.00           C  
ATOM   4847  CG  TYR A 198     -39.348  17.357 -73.975  1.00  0.00           C  
ATOM   4848  CD1 TYR A 198     -38.560  16.747 -73.009  1.00  0.00           C  
ATOM   4849  CD2 TYR A 198     -38.748  17.715 -75.178  1.00  0.00           C  
ATOM   4850  CE1 TYR A 198     -37.216  16.510 -73.229  1.00  0.00           C  
ATOM   4851  CE2 TYR A 198     -37.406  17.483 -75.405  1.00  0.00           C  
ATOM   4852  CZ  TYR A 198     -36.645  16.877 -74.429  1.00  0.00           C  
ATOM   4853  OH  TYR A 198     -35.306  16.643 -74.651  1.00  0.00           O  
ATOM   4854  H   TYR A 198     -43.158  18.431 -73.052  1.00  0.00           H  
ATOM   4855  HA  TYR A 198     -40.634  18.589 -71.839  1.00  0.00           H  
ATOM   4856 1HB  TYR A 198     -41.267  16.725 -73.283  1.00  0.00           H  
ATOM   4857 2HB  TYR A 198     -41.315  17.784 -74.686  1.00  0.00           H  
ATOM   4858  HD1 TYR A 198     -38.999  16.446 -72.057  1.00  0.00           H  
ATOM   4859  HD2 TYR A 198     -39.338  18.190 -75.961  1.00  0.00           H  
ATOM   4860  HE1 TYR A 198     -36.614  16.030 -72.457  1.00  0.00           H  
ATOM   4861  HE2 TYR A 198     -36.954  17.780 -76.352  1.00  0.00           H  
ATOM   4862  HH  TYR A 198     -35.063  16.981 -75.517  1.00  0.00           H  
ATOM   4863  N   LEU A 199     -40.846  20.610 -74.447  1.00  0.00           N  
ATOM   4864  CA  LEU A 199     -40.189  21.762 -75.050  1.00  0.00           C  
ATOM   4865  C   LEU A 199     -40.176  22.947 -74.094  1.00  0.00           C  
ATOM   4866  O   LEU A 199     -39.165  23.651 -73.984  1.00  0.00           O  
ATOM   4867  CB  LEU A 199     -40.907  22.133 -76.348  1.00  0.00           C  
ATOM   4868  CG  LEU A 199     -40.800  21.141 -77.506  1.00  0.00           C  
ATOM   4869  CD1 LEU A 199     -41.788  21.508 -78.589  1.00  0.00           C  
ATOM   4870  CD2 LEU A 199     -39.387  21.107 -78.065  1.00  0.00           C  
ATOM   4871  H   LEU A 199     -41.693  20.252 -74.865  1.00  0.00           H  
ATOM   4872  HA  LEU A 199     -39.159  21.492 -75.279  1.00  0.00           H  
ATOM   4873 1HB  LEU A 199     -41.967  22.260 -76.134  1.00  0.00           H  
ATOM   4874 2HB  LEU A 199     -40.513  23.084 -76.704  1.00  0.00           H  
ATOM   4875  HG  LEU A 199     -41.061  20.142 -77.156  1.00  0.00           H  
ATOM   4876 1HD1 LEU A 199     -41.707  20.798 -79.412  1.00  0.00           H  
ATOM   4877 2HD1 LEU A 199     -42.800  21.479 -78.183  1.00  0.00           H  
ATOM   4878 3HD1 LEU A 199     -41.572  22.512 -78.954  1.00  0.00           H  
ATOM   4879 1HD2 LEU A 199     -39.338  20.393 -78.888  1.00  0.00           H  
ATOM   4880 2HD2 LEU A 199     -39.115  22.098 -78.429  1.00  0.00           H  
ATOM   4881 3HD2 LEU A 199     -38.693  20.805 -77.281  1.00  0.00           H  
ATOM   4882  N   ALA A 200     -41.289  23.183 -73.395  1.00  0.00           N  
ATOM   4883  CA  ALA A 200     -41.357  24.302 -72.459  1.00  0.00           C  
ATOM   4884  C   ALA A 200     -40.349  24.137 -71.328  1.00  0.00           C  
ATOM   4885  O   ALA A 200     -39.670  25.094 -70.939  1.00  0.00           O  
ATOM   4886  CB  ALA A 200     -42.774  24.433 -71.903  1.00  0.00           C  
ATOM   4887  H   ALA A 200     -42.096  22.586 -73.509  1.00  0.00           H  
ATOM   4888  HA  ALA A 200     -41.104  25.213 -73.001  1.00  0.00           H  
ATOM   4889 1HB  ALA A 200     -42.815  25.270 -71.206  1.00  0.00           H  
ATOM   4890 2HB  ALA A 200     -43.472  24.608 -72.722  1.00  0.00           H  
ATOM   4891 3HB  ALA A 200     -43.047  23.515 -71.384  1.00  0.00           H  
ATOM   4892  N   LEU A 201     -40.235  22.918 -70.792  1.00  0.00           N  
ATOM   4893  CA  LEU A 201     -39.252  22.652 -69.746  1.00  0.00           C  
ATOM   4894  C   LEU A 201     -37.832  22.728 -70.286  1.00  0.00           C  
ATOM   4895  O   LEU A 201     -36.914  23.158 -69.579  1.00  0.00           O  
ATOM   4896  CB  LEU A 201     -39.495  21.268 -69.131  1.00  0.00           C  
ATOM   4897  CG  LEU A 201     -40.808  21.107 -68.353  1.00  0.00           C  
ATOM   4898  CD1 LEU A 201     -41.015  19.640 -68.004  1.00  0.00           C  
ATOM   4899  CD2 LEU A 201     -40.764  21.967 -67.098  1.00  0.00           C  
ATOM   4900  H   LEU A 201     -40.832  22.168 -71.109  1.00  0.00           H  
ATOM   4901  HA  LEU A 201     -39.362  23.407 -68.968  1.00  0.00           H  
ATOM   4902 1HB  LEU A 201     -39.490  20.527 -69.929  1.00  0.00           H  
ATOM   4903 2HB  LEU A 201     -38.676  21.042 -68.448  1.00  0.00           H  
ATOM   4904  HG  LEU A 201     -41.643  21.422 -68.979  1.00  0.00           H  
ATOM   4905 1HD1 LEU A 201     -41.948  19.525 -67.452  1.00  0.00           H  
ATOM   4906 2HD1 LEU A 201     -41.062  19.051 -68.920  1.00  0.00           H  
ATOM   4907 3HD1 LEU A 201     -40.185  19.291 -67.390  1.00  0.00           H  
ATOM   4908 1HD2 LEU A 201     -41.697  21.853 -66.546  1.00  0.00           H  
ATOM   4909 2HD2 LEU A 201     -39.930  21.652 -66.471  1.00  0.00           H  
ATOM   4910 3HD2 LEU A 201     -40.633  23.012 -67.378  1.00  0.00           H  
ATOM   4911  N   ARG A 202     -37.630  22.310 -71.534  1.00  0.00           N  
ATOM   4912  CA  ARG A 202     -36.307  22.400 -72.138  1.00  0.00           C  
ATOM   4913  C   ARG A 202     -35.884  23.856 -72.261  1.00  0.00           C  
ATOM   4914  O   ARG A 202     -34.728  24.197 -71.997  1.00  0.00           O  
ATOM   4915  CB  ARG A 202     -36.293  21.747 -73.512  1.00  0.00           C  
ATOM   4916  CG  ARG A 202     -34.923  21.667 -74.168  1.00  0.00           C  
ATOM   4917  CD  ARG A 202     -34.957  20.858 -75.412  1.00  0.00           C  
ATOM   4918  NE  ARG A 202     -33.657  20.807 -76.061  1.00  0.00           N  
ATOM   4919  CZ  ARG A 202     -33.387  20.107 -77.181  1.00  0.00           C  
ATOM   4920  NH1 ARG A 202     -34.335  19.406 -77.762  1.00  0.00           N1+
ATOM   4921  NH2 ARG A 202     -32.170  20.125 -77.695  1.00  0.00           N  
ATOM   4922  H   ARG A 202     -38.392  21.927 -72.074  1.00  0.00           H  
ATOM   4923  HA  ARG A 202     -35.598  21.874 -71.498  1.00  0.00           H  
ATOM   4924 1HB  ARG A 202     -36.681  20.732 -73.436  1.00  0.00           H  
ATOM   4925 2HB  ARG A 202     -36.949  22.299 -74.184  1.00  0.00           H  
ATOM   4926 1HG  ARG A 202     -34.582  22.671 -74.421  1.00  0.00           H  
ATOM   4927 2HG  ARG A 202     -34.215  21.207 -73.478  1.00  0.00           H  
ATOM   4928 1HD  ARG A 202     -35.259  19.838 -75.175  1.00  0.00           H  
ATOM   4929 2HD  ARG A 202     -35.670  21.294 -76.111  1.00  0.00           H  
ATOM   4930  HE  ARG A 202     -32.902  21.334 -75.643  1.00  0.00           H  
ATOM   4931 1HH1 ARG A 202     -35.266  19.392 -77.369  1.00  0.00           H  
ATOM   4932 2HH1 ARG A 202     -34.133  18.882 -78.601  1.00  0.00           H  
ATOM   4933 1HH2 ARG A 202     -31.441  20.664 -77.248  1.00  0.00           H  
ATOM   4934 2HH2 ARG A 202     -31.968  19.601 -78.533  1.00  0.00           H  
ATOM   4935  N   ILE A 203     -36.825  24.736 -72.621  1.00  0.00           N  
ATOM   4936  CA  ILE A 203     -36.527  26.163 -72.718  1.00  0.00           C  
ATOM   4937  C   ILE A 203     -36.106  26.702 -71.361  1.00  0.00           C  
ATOM   4938  O   ILE A 203     -35.175  27.511 -71.260  1.00  0.00           O
[truncated: 411,080 more chars]
