# Supplementary material for: De novo design of obligate ABC-type heterotrimeric proteins
Source: Nat Struct Mol Biol. 2022 Dec 15;29(12):1266–76. doi: 10.1038/s41594-022-00879-4 (PMC9758053; doi:10.1038/s41594-022-00879-4)
Supplement: Supplementary file 4 — This compressed file contains all PDB files and scripts used in our design protocols and analyses, as well as the final design model outputs. [file 41594_2022_879_MOESM4_ESM.zip › source_data/pdbs/arm_pdbs/DHT01-4arm-02.pdb]

ATOM      1  N   ASP A   1       2.609   7.100 -37.592  1.00  0.00           N  
ATOM      2  CA  ASP A   1       2.917   7.976 -36.465  1.00  0.00           C  
ATOM      3  C   ASP A   1       2.212   7.515 -35.212  1.00  0.00           C  
ATOM      4  O   ASP A   1       2.670   7.869 -34.020  1.00  0.00           O  
ATOM      5  CB  ASP A   1       2.548   9.448 -36.801  1.00  0.00           C  
ATOM      6  CG  ASP A   1       3.427  10.123 -37.864  1.00  0.00           C  
ATOM      7  OD1 ASP A   1       3.407   9.689 -39.034  1.00  0.00           O  
ATOM      8  OD2 ASP A   1       4.171  11.063 -37.515  1.00  0.00           O1-
ATOM      9 1H   ASP A   1       3.087   7.426 -38.408  1.00  0.00           H  
ATOM     10 2H   ASP A   1       2.906   6.169 -37.382  1.00  0.00           H  
ATOM     11 3H   ASP A   1       1.623   7.105 -37.759  1.00  0.00           H  
ATOM     12  HA  ASP A   1       4.005   7.918 -36.269  1.00  0.00           H  
ATOM     13 1HB  ASP A   1       1.518   9.493 -37.156  1.00  0.00           H  
ATOM     14 2HB  ASP A   1       2.592  10.067 -35.885  1.00  0.00           H  
ATOM     15  N   GLU A   2       1.072   6.761 -35.228  1.00  0.00           N  
ATOM     16  CA  GLU A   2       0.255   6.299 -34.087  1.00  0.00           C  
ATOM     17  C   GLU A   2       1.019   5.315 -33.212  1.00  0.00           C  
ATOM     18  O   GLU A   2       0.885   5.338 -31.989  1.00  0.00           O  
ATOM     19  CB  GLU A   2      -1.026   5.644 -34.591  1.00  0.00           C  
ATOM     20  CG  GLU A   2      -2.026   6.604 -35.268  1.00  0.00           C  
ATOM     21  CD  GLU A   2      -2.614   7.642 -34.349  1.00  0.00           C  
ATOM     22  OE1 GLU A   2      -3.104   7.285 -33.302  1.00  0.00           O  
ATOM     23  OE2 GLU A   2      -2.585   8.805 -34.698  1.00  0.00           O1-
ATOM     24  H   GLU A   2       0.752   6.507 -36.151  1.00  0.00           H  
ATOM     25  HA  GLU A   2      -0.020   7.155 -33.474  1.00  0.00           H  
ATOM     26 1HB  GLU A   2      -0.762   4.869 -35.313  1.00  0.00           H  
ATOM     27 2HB  GLU A   2      -1.532   5.152 -33.758  1.00  0.00           H  
ATOM     28 1HG  GLU A   2      -1.514   7.117 -36.082  1.00  0.00           H  
ATOM     29 2HG  GLU A   2      -2.837   6.029 -35.699  1.00  0.00           H  
ATOM     30  N   GLU A   3       1.856   4.489 -33.833  1.00  0.00           N  
ATOM     31  CA  GLU A   3       2.630   3.517 -33.093  1.00  0.00           C  
ATOM     32  C   GLU A   3       3.598   4.231 -32.157  1.00  0.00           C  
ATOM     33  O   GLU A   3       3.803   3.784 -31.030  1.00  0.00           O  
ATOM     34  CB  GLU A   3       3.385   2.605 -34.062  1.00  0.00           C  
ATOM     35  CG  GLU A   3       2.471   1.725 -34.940  1.00  0.00           C  
ATOM     36  CD  GLU A   3       1.895   2.465 -36.145  1.00  0.00           C  
ATOM     37  OE1 GLU A   3       2.234   3.639 -36.336  1.00  0.00           O  
ATOM     38  OE2 GLU A   3       1.111   1.866 -36.859  1.00  0.00           O1-
ATOM     39  H   GLU A   3       1.924   4.502 -34.850  1.00  0.00           H  
ATOM     40  HA  GLU A   3       1.951   2.912 -32.491  1.00  0.00           H  
ATOM     41 1HB  GLU A   3       4.017   3.208 -34.716  1.00  0.00           H  
ATOM     42 2HB  GLU A   3       4.041   1.942 -33.497  1.00  0.00           H  
ATOM     43 1HG  GLU A   3       3.040   0.860 -35.297  1.00  0.00           H  
ATOM     44 2HG  GLU A   3       1.649   1.351 -34.325  1.00  0.00           H  
ATOM     45  N   GLU A   4       4.172   5.355 -32.606  1.00  0.00           N  
ATOM     46  CA  GLU A   4       5.131   6.089 -31.786  1.00  0.00           C  
ATOM     47  C   GLU A   4       4.435   6.716 -30.593  1.00  0.00           C  
ATOM     48  O   GLU A   4       4.969   6.698 -29.478  1.00  0.00           O  
ATOM     49  CB  GLU A   4       5.832   7.172 -32.610  1.00  0.00           C  
ATOM     50  CG  GLU A   4       6.778   6.637 -33.676  1.00  0.00           C  
ATOM     51  CD  GLU A   4       7.404   7.726 -34.501  1.00  0.00           C  
ATOM     52  OE1 GLU A   4       7.031   8.862 -34.334  1.00  0.00           O  
ATOM     53  OE2 GLU A   4       8.258   7.422 -35.301  1.00  0.00           O1-
ATOM     54  H   GLU A   4       3.937   5.687 -33.529  1.00  0.00           H  
ATOM     55  HA  GLU A   4       5.879   5.390 -31.416  1.00  0.00           H  
ATOM     56 1HB  GLU A   4       5.085   7.792 -33.106  1.00  0.00           H  
ATOM     57 2HB  GLU A   4       6.407   7.819 -31.947  1.00  0.00           H  
ATOM     58 1HG  GLU A   4       7.568   6.064 -33.191  1.00  0.00           H  
ATOM     59 2HG  GLU A   4       6.227   5.963 -34.330  1.00  0.00           H  
ATOM     60  N   LYS A   5       3.220   7.227 -30.805  1.00  0.00           N  
ATOM     61  CA  LYS A   5       2.478   7.798 -29.689  1.00  0.00           C  
ATOM     62  C   LYS A   5       2.141   6.709 -28.670  1.00  0.00           C  
ATOM     63  O   LYS A   5       2.231   6.934 -27.455  1.00  0.00           O  
ATOM     64  CB  LYS A   5       1.213   8.491 -30.180  1.00  0.00           C  
ATOM     65  CG  LYS A   5       1.484   9.788 -30.947  1.00  0.00           C  
ATOM     66  CD  LYS A   5       0.203  10.572 -31.242  1.00  0.00           C  
ATOM     67  CE  LYS A   5      -0.605   9.911 -32.346  1.00  0.00           C  
ATOM     68  NZ  LYS A   5      -1.777  10.727 -32.768  1.00  0.00           N1+
ATOM     69  H   LYS A   5       2.861   7.267 -31.765  1.00  0.00           H  
ATOM     70  HA  LYS A   5       3.110   8.535 -29.195  1.00  0.00           H  
ATOM     71 1HB  LYS A   5       0.672   7.804 -30.833  1.00  0.00           H  
ATOM     72 2HB  LYS A   5       0.571   8.717 -29.332  1.00  0.00           H  
ATOM     73 1HG  LYS A   5       2.159  10.416 -30.365  1.00  0.00           H  
ATOM     74 2HG  LYS A   5       1.977   9.542 -31.892  1.00  0.00           H  
ATOM     75 1HD  LYS A   5      -0.410  10.632 -30.341  1.00  0.00           H  
ATOM     76 2HD  LYS A   5       0.461  11.583 -31.553  1.00  0.00           H  
ATOM     77 1HE  LYS A   5       0.042   9.751 -33.211  1.00  0.00           H  
ATOM     78 2HE  LYS A   5      -0.974   8.949 -31.999  1.00  0.00           H  
ATOM     79 1HZ  LYS A   5      -2.251  10.193 -33.521  1.00  0.00           H  
ATOM     80 2HZ  LYS A   5      -2.406  10.863 -31.995  1.00  0.00           H  
ATOM     81 3HZ  LYS A   5      -1.478  11.618 -33.121  1.00  0.00           H  
ATOM     82  N   LEU A   6       1.794   5.515 -29.167  1.00  0.00           N  
ATOM     83  CA  LEU A   6       1.482   4.397 -28.295  1.00  0.00           C  
ATOM     84  C   LEU A   6       2.726   3.924 -27.543  1.00  0.00           C  
ATOM     85  O   LEU A   6       2.626   3.571 -26.362  1.00  0.00           O  
ATOM     86  CB  LEU A   6       0.845   3.266 -29.109  1.00  0.00           C  
ATOM     87  CG  LEU A   6      -0.599   3.560 -29.676  1.00  0.00           C  
ATOM     88  CD1 LEU A   6      -0.983   2.456 -30.644  1.00  0.00           C  
ATOM     89  CD2 LEU A   6      -1.617   3.639 -28.520  1.00  0.00           C  
ATOM     90  H   LEU A   6       1.693   5.410 -30.182  1.00  0.00           H  
ATOM     91  HA  LEU A   6       0.773   4.738 -27.552  1.00  0.00           H  
ATOM     92 1HB  LEU A   6       1.495   3.050 -29.954  1.00  0.00           H  
ATOM     93 2HB  LEU A   6       0.789   2.376 -28.484  1.00  0.00           H  
ATOM     94  HG  LEU A   6      -0.602   4.502 -30.219  1.00  0.00           H  
ATOM     95 1HD1 LEU A   6      -1.977   2.649 -31.049  1.00  0.00           H  
ATOM     96 2HD1 LEU A   6      -0.263   2.422 -31.460  1.00  0.00           H  
ATOM     97 3HD1 LEU A   6      -0.982   1.525 -30.121  1.00  0.00           H  
ATOM     98 1HD2 LEU A   6      -2.615   3.822 -28.927  1.00  0.00           H  
ATOM     99 2HD2 LEU A   6      -1.607   2.707 -27.984  1.00  0.00           H  
ATOM    100 3HD2 LEU A   6      -1.368   4.440 -27.838  1.00  0.00           H  
ATOM    101  N   ARG A   7       3.904   3.950 -28.189  1.00  0.00           N  
ATOM    102  CA  ARG A   7       5.126   3.561 -27.495  1.00  0.00           C  
ATOM    103  C   ARG A   7       5.401   4.528 -26.348  1.00  0.00           C  
ATOM    104  O   ARG A   7       5.750   4.099 -25.245  1.00  0.00           O  
ATOM    105  CB  ARG A   7       6.313   3.546 -28.447  1.00  0.00           C  
ATOM    106  CG  ARG A   7       7.640   3.169 -27.810  1.00  0.00           C  
ATOM    107  CD  ARG A   7       7.640   1.763 -27.330  1.00  0.00           C  
ATOM    108  NE  ARG A   7       8.896   1.410 -26.687  1.00  0.00           N  
ATOM    109  CZ  ARG A   7       9.977   0.930 -27.331  1.00  0.00           C  
ATOM    110  NH1 ARG A   7       9.941   0.753 -28.634  1.00  0.00           N1+
ATOM    111  NH2 ARG A   7      11.074   0.638 -26.655  1.00  0.00           N  
ATOM    112  H   ARG A   7       3.922   4.178 -29.187  1.00  0.00           H  
ATOM    113  HA  ARG A   7       5.001   2.554 -27.097  1.00  0.00           H  
ATOM    114 1HB  ARG A   7       6.122   2.839 -29.254  1.00  0.00           H  
ATOM    115 2HB  ARG A   7       6.431   4.532 -28.897  1.00  0.00           H  
ATOM    116 1HG  ARG A   7       8.441   3.282 -28.541  1.00  0.00           H  
ATOM    117 2HG  ARG A   7       7.833   3.822 -26.957  1.00  0.00           H  
ATOM    118 1HD  ARG A   7       6.836   1.625 -26.608  1.00  0.00           H  
ATOM    119 2HD  ARG A   7       7.489   1.091 -28.174  1.00  0.00           H  
ATOM    120  HE  ARG A   7       8.961   1.532 -25.685  1.00  0.00           H  
ATOM    121 1HH1 ARG A   7       9.103   0.977 -29.151  1.00  0.00           H  
ATOM    122 2HH1 ARG A   7      10.752   0.394 -29.117  1.00  0.00           H  
ATOM    123 1HH2 ARG A   7      11.101   0.774 -25.653  1.00  0.00           H  
ATOM    124 2HH2 ARG A   7      11.884   0.279 -27.137  1.00  0.00           H  
ATOM    125  N   GLU A   8       5.193   5.830 -26.587  1.00  0.00           N  
ATOM    126  CA  GLU A   8       5.446   6.814 -25.538  1.00  0.00           C  
ATOM    127  C   GLU A   8       4.486   6.635 -24.386  1.00  0.00           C  
ATOM    128  O   GLU A   8       4.904   6.751 -23.223  1.00  0.00           O  
ATOM    129  CB  GLU A   8       5.328   8.250 -26.126  1.00  0.00           C  
ATOM    130  CG  GLU A   8       6.496   8.695 -27.065  1.00  0.00           C  
ATOM    131  CD  GLU A   8       6.431  10.076 -27.690  1.00  0.00           C  
ATOM    132  OE1 GLU A   8       6.291  11.093 -26.984  1.00  0.00           O  
ATOM    133  OE2 GLU A   8       6.540  10.131 -28.933  1.00  0.00           O1-
ATOM    134  H   GLU A   8       4.862   6.131 -27.492  1.00  0.00           H  
ATOM    135  HA  GLU A   8       6.470   6.665 -25.152  1.00  0.00           H  
ATOM    136 1HB  GLU A   8       4.404   8.334 -26.699  1.00  0.00           H  
ATOM    137 2HB  GLU A   8       5.241   8.986 -25.301  1.00  0.00           H  
ATOM    138 1HG  GLU A   8       7.431   8.663 -26.506  1.00  0.00           H  
ATOM    139 2HG  GLU A   8       6.632   7.986 -27.897  1.00  0.00           H  
ATOM    140  N   SER A   9       3.214   6.339 -24.676  1.00  0.00           N  
ATOM    141  CA  SER A   9       2.224   6.134 -23.634  1.00  0.00           C  
ATOM    142  C   SER A   9       2.585   4.926 -22.787  1.00  0.00           C  
ATOM    143  O   SER A   9       2.511   4.987 -21.557  1.00  0.00           O  
ATOM    144  CB  SER A   9       0.848   5.958 -24.234  1.00  0.00           C  
ATOM    145  OG  SER A   9      -0.123   5.786 -23.230  1.00  0.00           O  
ATOM    146  H   SER A   9       2.921   6.315 -25.658  1.00  0.00           H  
ATOM    147  HA  SER A   9       2.213   7.012 -22.990  1.00  0.00           H  
ATOM    148 1HB  SER A   9       0.604   6.829 -24.841  1.00  0.00           H  
ATOM    149 2HB  SER A   9       0.851   5.091 -24.895  1.00  0.00           H  
ATOM    150  HG  SER A   9      -0.961   5.762 -23.695  1.00  0.00           H  
ATOM    151  N   LEU A  10       3.013   3.832 -23.430  1.00  0.00           N  
ATOM    152  CA  LEU A  10       3.373   2.632 -22.695  1.00  0.00           C  
ATOM    153  C   LEU A  10       4.569   2.887 -21.785  1.00  0.00           C  
ATOM    154  O   LEU A  10       4.580   2.394 -20.651  1.00  0.00           O  
ATOM    155  CB  LEU A  10       3.657   1.467 -23.655  1.00  0.00           C  
ATOM    156  CG  LEU A  10       4.043   0.081 -23.012  1.00  0.00           C  
ATOM    157  CD1 LEU A  10       2.944  -0.433 -22.072  1.00  0.00           C  
ATOM    158  CD2 LEU A  10       4.267  -0.926 -24.136  1.00  0.00           C  
ATOM    159  H   LEU A  10       3.025   3.819 -24.456  1.00  0.00           H  
ATOM    160  HA  LEU A  10       2.522   2.364 -22.078  1.00  0.00           H  
ATOM    161 1HB  LEU A  10       2.775   1.317 -24.279  1.00  0.00           H  
ATOM    162 2HB  LEU A  10       4.480   1.771 -24.309  1.00  0.00           H  
ATOM    163  HG  LEU A  10       4.957   0.190 -22.435  1.00  0.00           H  
ATOM    164 1HD1 LEU A  10       3.255  -1.397 -21.659  1.00  0.00           H  
ATOM    165 2HD1 LEU A  10       2.781   0.264 -21.252  1.00  0.00           H  
ATOM    166 3HD1 LEU A  10       2.027  -0.556 -22.631  1.00  0.00           H  
ATOM    167 1HD2 LEU A  10       4.547  -1.869 -23.705  1.00  0.00           H  
ATOM    168 2HD2 LEU A  10       3.352  -1.052 -24.724  1.00  0.00           H  
ATOM    169 3HD2 LEU A  10       5.068  -0.573 -24.782  1.00  0.00           H  
ATOM    170  N   GLU A  11       5.569   3.654 -22.247  1.00  0.00           N  
ATOM    171  CA  GLU A  11       6.712   3.923 -21.383  1.00  0.00           C  
ATOM    172  C   GLU A  11       6.293   4.746 -20.164  1.00  0.00           C  
ATOM    173  O   GLU A  11       6.744   4.463 -19.044  1.00  0.00           O  
ATOM    174  CB  GLU A  11       7.807   4.658 -22.159  1.00  0.00           C  
ATOM    175  CG  GLU A  11       8.495   3.817 -23.225  1.00  0.00           C  
ATOM    176  CD  GLU A  11       9.243   2.645 -22.652  1.00  0.00           C  
ATOM    177  OE1 GLU A  11       9.833   2.793 -21.610  1.00  0.00           O  
ATOM    178  OE2 GLU A  11       9.223   1.600 -23.259  1.00  0.00           O1-
ATOM    179  H   GLU A  11       5.554   3.991 -23.217  1.00  0.00           H  
ATOM    180  HA  GLU A  11       7.110   2.977 -21.031  1.00  0.00           H  
ATOM    181 1HB  GLU A  11       7.380   5.535 -22.648  1.00  0.00           H  
ATOM    182 2HB  GLU A  11       8.571   5.010 -21.465  1.00  0.00           H  
ATOM    183 1HG  GLU A  11       7.744   3.449 -23.923  1.00  0.00           H  
ATOM    184 2HG  GLU A  11       9.188   4.449 -23.779  1.00  0.00           H  
ATOM    185  N   GLU A  12       5.370   5.704 -20.345  1.00  0.00           N  
ATOM    186  CA  GLU A  12       4.930   6.491 -19.200  1.00  0.00           C  
ATOM    187  C   GLU A  12       4.143   5.619 -18.228  1.00  0.00           C  
ATOM    188  O   GLU A  12       4.299   5.760 -17.010  1.00  0.00           O  
ATOM    189  CB  GLU A  12       4.068   7.682 -19.634  1.00  0.00           C  
ATOM    190  CG  GLU A  12       4.816   8.770 -20.410  1.00  0.00           C  
ATOM    191  CD  GLU A  12       5.935   9.428 -19.644  1.00  0.00           C  
ATOM    192  OE1 GLU A  12       5.718   9.886 -18.549  1.00  0.00           O  
ATOM    193  OE2 GLU A  12       7.042   9.417 -20.148  1.00  0.00           O1-
ATOM    194  H   GLU A  12       5.056   5.937 -21.296  1.00  0.00           H  
ATOM    195  HA  GLU A  12       5.805   6.872 -18.684  1.00  0.00           H  
ATOM    196 1HB  GLU A  12       3.260   7.320 -20.275  1.00  0.00           H  
ATOM    197 2HB  GLU A  12       3.610   8.140 -18.758  1.00  0.00           H  
ATOM    198 1HG  GLU A  12       5.237   8.328 -21.306  1.00  0.00           H  
ATOM    199 2HG  GLU A  12       4.100   9.529 -20.720  1.00  0.00           H  
ATOM    200  N   GLN A  13       3.343   4.681 -18.752  1.00  0.00           N  
ATOM    201  CA  GLN A  13       2.560   3.790 -17.901  1.00  0.00           C  
ATOM    202  C   GLN A  13       3.472   2.877 -17.080  1.00  0.00           C  
ATOM    203  O   GLN A  13       3.216   2.642 -15.894  1.00  0.00           O  
ATOM    204  CB  GLN A  13       1.600   2.964 -18.759  1.00  0.00           C  
ATOM    205  CG  GLN A  13       0.458   3.764 -19.362  1.00  0.00           C  
ATOM    206  CD  GLN A  13      -0.369   2.955 -20.339  1.00  0.00           C  
ATOM    207  NE2 GLN A  13      -0.531   3.477 -21.535  1.00  0.00           N  
ATOM    208  OE1 GLN A  13      -0.848   1.860 -20.024  1.00  0.00           O  
ATOM    209  H   GLN A  13       3.228   4.648 -19.773  1.00  0.00           H  
ATOM    210  HA  GLN A  13       1.972   4.397 -17.210  1.00  0.00           H  
ATOM    211 1HB  GLN A  13       2.155   2.512 -19.577  1.00  0.00           H  
ATOM    212 2HB  GLN A  13       1.183   2.168 -18.183  1.00  0.00           H  
ATOM    213 1HG  GLN A  13      -0.194   4.084 -18.551  1.00  0.00           H  
ATOM    214 2HG  GLN A  13       0.846   4.633 -19.868  1.00  0.00           H  
ATOM    215 1HE2 GLN A  13      -1.050   2.983 -22.231  1.00  0.00           H  
ATOM    216 2HE2 GLN A  13      -0.128   4.373 -21.787  1.00  0.00           H  
ATOM    217  N   LYS A  14       4.559   2.378 -17.690  1.00  0.00           N  
ATOM    218  CA  LYS A  14       5.481   1.534 -16.939  1.00  0.00           C  
ATOM    219  C   LYS A  14       6.125   2.310 -15.801  1.00  0.00           C  
ATOM    220  O   LYS A  14       6.229   1.803 -14.676  1.00  0.00           O  
ATOM    221  CB  LYS A  14       6.577   0.967 -17.843  1.00  0.00           C  
ATOM    222  CG  LYS A  14       6.123  -0.129 -18.798  1.00  0.00           C  
ATOM    223  CD  LYS A  14       7.290  -0.794 -19.513  1.00  0.00           C  
ATOM    224  CE  LYS A  14       7.838   0.073 -20.633  1.00  0.00           C  
ATOM    225  NZ  LYS A  14       8.898  -0.632 -21.428  1.00  0.00           N1+
ATOM    226  H   LYS A  14       4.697   2.547 -18.691  1.00  0.00           H  
ATOM    227  HA  LYS A  14       4.923   0.710 -16.505  1.00  0.00           H  
ATOM    228 1HB  LYS A  14       6.986   1.785 -18.438  1.00  0.00           H  
ATOM    229 2HB  LYS A  14       7.383   0.573 -17.228  1.00  0.00           H  
ATOM    230 1HG  LYS A  14       5.605  -0.891 -18.240  1.00  0.00           H  
ATOM    231 2HG  LYS A  14       5.439   0.285 -19.535  1.00  0.00           H  
ATOM    232 1HD  LYS A  14       8.090  -1.005 -18.806  1.00  0.00           H  
ATOM    233 2HD  LYS A  14       6.953  -1.739 -19.948  1.00  0.00           H  
ATOM    234 1HE  LYS A  14       7.022   0.334 -21.300  1.00  0.00           H  
ATOM    235 2HE  LYS A  14       8.265   0.984 -20.226  1.00  0.00           H  
ATOM    236 1HZ  LYS A  14       9.198   0.008 -22.183  1.00  0.00           H  
ATOM    237 2HZ  LYS A  14       9.678  -0.867 -20.849  1.00  0.00           H  
ATOM    238 3HZ  LYS A  14       8.506  -1.496 -21.836  1.00  0.00           H  
ATOM    239  N   LYS A  15       6.524   3.561 -16.071  1.00  0.00           N  
ATOM    240  CA  LYS A  15       7.137   4.376 -15.032  1.00  0.00           C  
ATOM    241  C   LYS A  15       6.165   4.660 -13.897  1.00  0.00           C  
ATOM    242  O   LYS A  15       6.551   4.619 -12.722  1.00  0.00           O  
ATOM    243  CB  LYS A  15       7.659   5.685 -15.610  1.00  0.00           C  
ATOM    244  CG  LYS A  15       8.904   5.536 -16.490  1.00  0.00           C  
ATOM    245  CD  LYS A  15       9.496   6.895 -16.880  1.00  0.00           C  
ATOM    246  CE  LYS A  15       8.623   7.596 -17.912  1.00  0.00           C  
ATOM    247  NZ  LYS A  15       9.234   8.852 -18.433  1.00  0.00           N1+
ATOM    248  H   LYS A  15       6.441   3.922 -17.029  1.00  0.00           H  
ATOM    249  HA  LYS A  15       7.978   3.822 -14.616  1.00  0.00           H  
ATOM    250 1HB  LYS A  15       6.866   6.124 -16.214  1.00  0.00           H  
ATOM    251 2HB  LYS A  15       7.882   6.380 -14.802  1.00  0.00           H  
ATOM    252 1HG  LYS A  15       9.657   4.963 -15.948  1.00  0.00           H  
ATOM    253 2HG  LYS A  15       8.641   4.986 -17.393  1.00  0.00           H  
ATOM    254 1HD  LYS A  15       9.581   7.529 -15.998  1.00  0.00           H  
ATOM    255 2HD  LYS A  15      10.490   6.750 -17.301  1.00  0.00           H  
ATOM    256 1HE  LYS A  15       8.448   6.917 -18.748  1.00  0.00           H  
ATOM    257 2HE  LYS A  15       7.669   7.856 -17.463  1.00  0.00           H  
ATOM    258 1HZ  LYS A  15       8.561   9.238 -19.121  1.00  0.00           H  
ATOM    259 2HZ  LYS A  15       9.374   9.511 -17.686  1.00  0.00           H  
ATOM    260 3HZ  LYS A  15      10.109   8.658 -18.885  1.00  0.00           H  
ATOM    261  N   ARG A  16       4.895   4.916 -14.235  1.00  0.00           N  
ATOM    262  CA  ARG A  16       3.910   5.194 -13.208  1.00  0.00           C  
ATOM    263  C   ARG A  16       3.677   3.983 -12.328  1.00  0.00           C  
ATOM    264  O   ARG A  16       3.583   4.142 -11.111  1.00  0.00           O  
ATOM    265  CB  ARG A  16       2.609   5.660 -13.821  1.00  0.00           C  
ATOM    266  CG  ARG A  16       2.674   7.060 -14.418  1.00  0.00           C  
ATOM    267  CD  ARG A  16       1.420   7.407 -15.094  1.00  0.00           C  
ATOM    268  NE  ARG A  16       1.475   8.709 -15.724  1.00  0.00           N  
ATOM    269  CZ  ARG A  16       0.456   9.280 -16.405  1.00  0.00           C  
ATOM    270  NH1 ARG A  16      -0.716   8.668 -16.517  1.00  0.00           N1+
ATOM    271  NH2 ARG A  16       0.635  10.470 -16.965  1.00  0.00           N  
ATOM    272  H   ARG A  16       4.636   4.984 -15.226  1.00  0.00           H  
ATOM    273  HA  ARG A  16       4.291   6.001 -12.584  1.00  0.00           H  
ATOM    274 1HB  ARG A  16       2.320   4.972 -14.620  1.00  0.00           H  
ATOM    275 2HB  ARG A  16       1.815   5.642 -13.075  1.00  0.00           H  
ATOM    276 1HG  ARG A  16       2.834   7.780 -13.619  1.00  0.00           H  
ATOM    277 2HG  ARG A  16       3.488   7.129 -15.130  1.00  0.00           H  
ATOM    278 1HD  ARG A  16       1.232   6.668 -15.873  1.00  0.00           H  
ATOM    279 2HD  ARG A  16       0.602   7.399 -14.376  1.00  0.00           H  
ATOM    280  HE  ARG A  16       2.348   9.217 -15.671  1.00  0.00           H  
ATOM    281 1HH1 ARG A  16      -0.892   7.747 -16.077  1.00  0.00           H  
ATOM    282 2HH1 ARG A  16      -1.465   9.107 -17.025  1.00  0.00           H  
ATOM    283 1HH2 ARG A  16       1.529  10.940 -16.884  1.00  0.00           H  
ATOM    284 2HH2 ARG A  16      -0.117  10.909 -17.476  1.00  0.00           H  
ATOM    285  N   VAL A  17       3.644   2.776 -12.892  1.00  0.00           N  
ATOM    286  CA  VAL A  17       3.457   1.612 -12.042  1.00  0.00           C  
ATOM    287  C   VAL A  17       4.643   1.442 -11.113  1.00  0.00           C  
ATOM    288  O   VAL A  17       4.449   1.135  -9.943  1.00  0.00           O  
ATOM    289  CB  VAL A  17       3.166   0.328 -12.822  1.00  0.00           C  
ATOM    290  CG1 VAL A  17       3.156  -0.905 -11.875  1.00  0.00           C  
ATOM    291  CG2 VAL A  17       1.815   0.458 -13.469  1.00  0.00           C  
ATOM    292  H   VAL A  17       3.684   2.690 -13.919  1.00  0.00           H  
ATOM    293  HA  VAL A  17       2.583   1.795 -11.420  1.00  0.00           H  
ATOM    294  HB  VAL A  17       3.941   0.182 -13.576  1.00  0.00           H  
ATOM    295 1HG1 VAL A  17       2.937  -1.806 -12.449  1.00  0.00           H  
ATOM    296 2HG1 VAL A  17       4.129  -1.027 -11.391  1.00  0.00           H  
ATOM    297 3HG1 VAL A  17       2.391  -0.770 -11.109  1.00  0.00           H  
ATOM    298 1HG2 VAL A  17       1.601  -0.452 -14.021  1.00  0.00           H  
ATOM    299 2HG2 VAL A  17       1.062   0.604 -12.711  1.00  0.00           H  
ATOM    300 3HG2 VAL A  17       1.817   1.314 -14.143  1.00  0.00           H  
ATOM    301  N   LYS A  18       5.874   1.622 -11.619  1.00  0.00           N  
ATOM    302  CA  LYS A  18       7.040   1.469 -10.748  1.00  0.00           C  
ATOM    303  C   LYS A  18       6.982   2.438  -9.559  1.00  0.00           C  
ATOM    304  O   LYS A  18       7.298   2.047  -8.425  1.00  0.00           O  
ATOM    305  CB  LYS A  18       8.329   1.685 -11.542  1.00  0.00           C  
ATOM    306  CG  LYS A  18       8.654   0.572 -12.529  1.00  0.00           C  
ATOM    307  CD  LYS A  18       9.936   0.868 -13.294  1.00  0.00           C  
ATOM    308  CE  LYS A  18      10.255  -0.237 -14.290  1.00  0.00           C  
ATOM    309  NZ  LYS A  18      11.486   0.058 -15.072  1.00  0.00           N1+
ATOM    310  H   LYS A  18       5.991   1.843 -12.613  1.00  0.00           H  
ATOM    311  HA  LYS A  18       7.047   0.451 -10.357  1.00  0.00           H  
ATOM    312 1HB  LYS A  18       8.261   2.619 -12.100  1.00  0.00           H  
ATOM    313 2HB  LYS A  18       9.170   1.777 -10.853  1.00  0.00           H  
ATOM    314 1HG  LYS A  18       8.771  -0.370 -11.991  1.00  0.00           H  
ATOM    315 2HG  LYS A  18       7.834   0.465 -13.239  1.00  0.00           H  
ATOM    316 1HD  LYS A  18       9.829   1.811 -13.831  1.00  0.00           H  
ATOM    317 2HD  LYS A  18      10.765   0.962 -12.592  1.00  0.00           H  
ATOM    318 1HE  LYS A  18      10.394  -1.177 -13.758  1.00  0.00           H  
ATOM    319 2HE  LYS A  18       9.421  -0.356 -14.981  1.00  0.00           H  
ATOM    320 1HZ  LYS A  18      11.662  -0.697 -15.720  1.00  0.00           H  
ATOM    321 2HZ  LYS A  18      11.361   0.920 -15.585  1.00  0.00           H  
ATOM    322 3HZ  LYS A  18      12.271   0.151 -14.444  1.00  0.00           H  
ATOM    323  N   GLU A  19       6.532   3.677  -9.802  1.00  0.00           N  
ATOM    324  CA  GLU A  19       6.397   4.672  -8.740  1.00  0.00           C  
ATOM    325  C   GLU A  19       5.282   4.273  -7.770  1.00  0.00           C  
ATOM    326  O   GLU A  19       5.433   4.412  -6.549  1.00  0.00           O  
ATOM    327  CB  GLU A  19       6.159   6.054  -9.350  1.00  0.00           C  
ATOM    328  CG  GLU A  19       5.997   7.225  -8.369  1.00  0.00           C  
ATOM    329  CD  GLU A  19       7.187   7.499  -7.475  1.00  0.00           C  
ATOM    330  OE1 GLU A  19       8.216   6.876  -7.611  1.00  0.00           O  
ATOM    331  OE2 GLU A  19       7.064   8.375  -6.662  1.00  0.00           O1-
ATOM    332  H   GLU A  19       6.347   3.951 -10.776  1.00  0.00           H  
ATOM    333  HA  GLU A  19       7.334   4.699  -8.182  1.00  0.00           H  
ATOM    334 1HB  GLU A  19       6.986   6.294 -10.017  1.00  0.00           H  
ATOM    335 2HB  GLU A  19       5.258   6.014  -9.966  1.00  0.00           H  
ATOM    336 1HG  GLU A  19       5.785   8.121  -8.945  1.00  0.00           H  
ATOM    337 2HG  GLU A  19       5.127   7.028  -7.736  1.00  0.00           H  
ATOM    338  N   ILE A  20       4.185   3.723  -8.300  1.00  0.00           N  
ATOM    339  CA  ILE A  20       3.099   3.267  -7.453  1.00  0.00           C  
ATOM    340  C   ILE A  20       3.603   2.155  -6.541  1.00  0.00           C  
ATOM    341  O   ILE A  20       3.289   2.146  -5.349  1.00  0.00           O  
ATOM    342  CB  ILE A  20       1.887   2.744  -8.257  1.00  0.00           C  
ATOM    343  CG1 ILE A  20       1.165   3.889  -9.040  1.00  0.00           C  
ATOM    344  CG2 ILE A  20       0.941   2.139  -7.308  1.00  0.00           C  
ATOM    345  CD1 ILE A  20       0.142   3.408 -10.122  1.00  0.00           C  
ATOM    346  H   ILE A  20       4.090   3.682  -9.320  1.00  0.00           H  
ATOM    347  HA  ILE A  20       2.773   4.105  -6.826  1.00  0.00           H  
ATOM    348  HB  ILE A  20       2.218   1.996  -8.975  1.00  0.00           H  
ATOM    349 1HG1 ILE A  20       0.623   4.504  -8.316  1.00  0.00           H  
ATOM    350 2HG1 ILE A  20       1.905   4.511  -9.508  1.00  0.00           H  
ATOM    351 1HG2 ILE A  20       0.086   1.751  -7.838  1.00  0.00           H  
ATOM    352 2HG2 ILE A  20       1.373   1.333  -6.741  1.00  0.00           H  
ATOM    353 3HG2 ILE A  20       0.640   2.926  -6.622  1.00  0.00           H  
ATOM    354 1HD1 ILE A  20      -0.309   4.280 -10.603  1.00  0.00           H  
ATOM    355 2HD1 ILE A  20       0.646   2.817 -10.874  1.00  0.00           H  
ATOM    356 3HD1 ILE A  20      -0.645   2.814  -9.672  1.00  0.00           H  
ATOM    357  N   GLU A  21       4.366   1.203  -7.105  1.00  0.00           N  
ATOM    358  CA  GLU A  21       4.883   0.095  -6.317  1.00  0.00           C  
ATOM    359  C   GLU A  21       5.809   0.589  -5.214  1.00  0.00           C  
ATOM    360  O   GLU A  21       5.748   0.070  -4.095  1.00  0.00           O  
ATOM    361  CB  GLU A  21       5.648  -0.894  -7.194  1.00  0.00           C  
ATOM    362  CG  GLU A  21       4.805  -1.701  -8.139  1.00  0.00           C  
ATOM    363  CD  GLU A  21       5.632  -2.580  -9.017  1.00  0.00           C  
ATOM    364  OE1 GLU A  21       6.836  -2.462  -8.988  1.00  0.00           O  
ATOM    365  OE2 GLU A  21       5.071  -3.373  -9.728  1.00  0.00           O1-
ATOM    366  H   GLU A  21       4.553   1.245  -8.108  1.00  0.00           H  
ATOM    367  HA  GLU A  21       4.045  -0.426  -5.869  1.00  0.00           H  
ATOM    368 1HB  GLU A  21       6.386  -0.354  -7.786  1.00  0.00           H  
ATOM    369 2HB  GLU A  21       6.183  -1.593  -6.560  1.00  0.00           H  
ATOM    370 1HG  GLU A  21       4.132  -2.322  -7.557  1.00  0.00           H  
ATOM    371 2HG  GLU A  21       4.206  -1.035  -8.745  1.00  0.00           H  
ATOM    372  N   ARG A  22       6.645   1.597  -5.489  1.00  0.00           N  
ATOM    373  CA  ARG A  22       7.521   2.121  -4.448  1.00  0.00           C  
ATOM    374  C   ARG A  22       6.705   2.648  -3.270  1.00  0.00           C  
ATOM    375  O   ARG A  22       6.987   2.318  -2.109  1.00  0.00           O  
ATOM    376  CB  ARG A  22       8.400   3.253  -4.972  1.00  0.00           C  
ATOM    377  CG  ARG A  22       9.385   3.827  -3.934  1.00  0.00           C  
ATOM    378  CD  ARG A  22      10.135   5.039  -4.428  1.00  0.00           C  
ATOM    379  NE  ARG A  22       9.256   6.204  -4.664  1.00  0.00           N  
ATOM    380  CZ  ARG A  22       8.746   7.024  -3.690  1.00  0.00           C  
ATOM    381  NH1 ARG A  22       9.000   6.810  -2.408  1.00  0.00           N1+
ATOM    382  NH2 ARG A  22       7.984   8.046  -4.044  1.00  0.00           N  
ATOM    383  H   ARG A  22       6.711   1.947  -6.455  1.00  0.00           H  
ATOM    384  HA  ARG A  22       8.161   1.314  -4.095  1.00  0.00           H  
ATOM    385 1HB  ARG A  22       8.972   2.902  -5.830  1.00  0.00           H  
ATOM    386 2HB  ARG A  22       7.765   4.071  -5.321  1.00  0.00           H  
ATOM    387 1HG  ARG A  22       8.839   4.108  -3.036  1.00  0.00           H  
ATOM    388 2HG  ARG A  22      10.115   3.059  -3.677  1.00  0.00           H  
ATOM    389 1HD  ARG A  22      10.895   5.320  -3.700  1.00  0.00           H  
ATOM    390 2HD  ARG A  22      10.622   4.792  -5.373  1.00  0.00           H  
ATOM    391  HE  ARG A  22       9.019   6.438  -5.655  1.00  0.00           H  
ATOM    392 1HH1 ARG A  22       9.575   6.033  -2.111  1.00  0.00           H  
ATOM    393 2HH1 ARG A  22       8.612   7.428  -1.702  1.00  0.00           H  
ATOM    394 1HH2 ARG A  22       7.777   8.205  -5.041  1.00  0.00           H  
ATOM    395 2HH2 ARG A  22       7.574   8.661  -3.361  1.00  0.00           H  
ATOM    396  N   GLU A  23       5.679   3.453  -3.571  1.00  0.00           N  
ATOM    397  CA  GLU A  23       4.847   4.017  -2.515  1.00  0.00           C  
ATOM    398  C   GLU A  23       4.061   2.931  -1.783  1.00  0.00           C  
ATOM    399  O   GLU A  23       3.866   3.014  -0.566  1.00  0.00           O  
ATOM    400  CB  GLU A  23       3.899   5.052  -3.084  1.00  0.00           C  
ATOM    401  CG  GLU A  23       4.543   6.343  -3.533  1.00  0.00           C  
ATOM    402  CD  GLU A  23       3.527   7.270  -4.104  1.00  0.00           C  
ATOM    403  OE1 GLU A  23       2.494   6.786  -4.510  1.00  0.00           O  
ATOM    404  OE2 GLU A  23       3.715   8.467  -4.069  1.00  0.00           O1-
ATOM    405  H   GLU A  23       5.504   3.698  -4.555  1.00  0.00           H  
ATOM    406  HA  GLU A  23       5.499   4.511  -1.796  1.00  0.00           H  
ATOM    407 1HB  GLU A  23       3.414   4.620  -3.958  1.00  0.00           H  
ATOM    408 2HB  GLU A  23       3.137   5.290  -2.347  1.00  0.00           H  
ATOM    409 1HG  GLU A  23       5.040   6.816  -2.686  1.00  0.00           H  
ATOM    410 2HG  GLU A  23       5.301   6.118  -4.291  1.00  0.00           H  
ATOM    411  N   HIS A  24       3.604   1.917  -2.518  1.00  0.00           N  
ATOM    412  CA  HIS A  24       2.881   0.789  -1.953  1.00  0.00           C  
ATOM    413  C   HIS A  24       3.761   0.076  -0.928  1.00  0.00           C  
ATOM    414  O   HIS A  24       3.296  -0.273   0.163  1.00  0.00           O  
ATOM    415  CB  HIS A  24       2.426  -0.154  -3.062  1.00  0.00           C  
ATOM    416  CG  HIS A  24       1.784  -1.405  -2.608  1.00  0.00           C  
ATOM    417  CD2 HIS A  24       2.248  -2.668  -2.662  1.00  0.00           C  
ATOM    418  ND1 HIS A  24       0.516  -1.472  -2.033  1.00  0.00           N  
ATOM    419  CE1 HIS A  24       0.255  -2.754  -1.763  1.00  0.00           C  
ATOM    420  NE2 HIS A  24       1.290  -3.477  -2.141  1.00  0.00           N  
ATOM    421  H   HIS A  24       3.741   1.942  -3.533  1.00  0.00           H  
ATOM    422  HA  HIS A  24       1.993   1.147  -1.436  1.00  0.00           H  
ATOM    423 1HB  HIS A  24       1.738   0.370  -3.726  1.00  0.00           H  
ATOM    424 2HB  HIS A  24       3.283  -0.431  -3.653  1.00  0.00           H  
ATOM    425  HD2 HIS A  24       3.214  -2.984  -3.058  1.00  0.00           H  
ATOM    426  HE1 HIS A  24      -0.632  -3.154  -1.315  1.00  0.00           H  
ATOM    427  HE2 HIS A  24       1.391  -4.500  -2.070  1.00  0.00           H  
ATOM    428  N   GLU A  25       5.039  -0.148  -1.267  1.00  0.00           N  
ATOM    429  CA  GLU A  25       5.930  -0.794  -0.307  1.00  0.00           C  
ATOM    430  C   GLU A  25       6.075   0.041   0.942  1.00  0.00           C  
ATOM    431  O   GLU A  25       6.108  -0.532   2.043  1.00  0.00           O  
ATOM    432  CB  GLU A  25       7.320  -1.037  -0.962  1.00  0.00           C  
ATOM    433  CG  GLU A  25       7.374  -2.172  -2.036  1.00  0.00           C  
ATOM    434  CD  GLU A  25       8.695  -2.445  -2.731  1.00  0.00           C  
ATOM    435  OE1 GLU A  25       9.725  -2.689  -2.074  1.00  0.00           O  
ATOM    436  OE2 GLU A  25       8.682  -2.426  -3.979  1.00  0.00           O1-
ATOM    437  H   GLU A  25       5.381   0.126  -2.177  1.00  0.00           H  
ATOM    438  HA  GLU A  25       5.493  -1.766  -0.017  1.00  0.00           H  
ATOM    439 1HB  GLU A  25       7.660  -0.121  -1.445  1.00  0.00           H  
ATOM    440 2HB  GLU A  25       8.070  -1.262  -0.177  1.00  0.00           H  
ATOM    441 1HG  GLU A  25       7.081  -3.113  -1.571  1.00  0.00           H  
ATOM    442 2HG  GLU A  25       6.634  -2.000  -2.835  1.00  0.00           H  
ATOM    443  N   GLU A  26       6.142   1.384   0.837  1.00  0.00           N  
ATOM    444  CA  GLU A  26       6.240   2.214   2.045  1.00  0.00           C  
ATOM    445  C   GLU A  26       4.981   2.064   2.918  1.00  0.00           C  
ATOM    446  O   GLU A  26       5.085   1.996   4.150  1.00  0.00           O  
ATOM    447  CB  GLU A  26       6.455   3.693   1.707  1.00  0.00           C  
ATOM    448  CG  GLU A  26       7.826   4.033   1.118  1.00  0.00           C  
ATOM    449  CD  GLU A  26       7.987   5.512   0.844  1.00  0.00           C  
ATOM    450  OE1 GLU A  26       7.005   6.210   0.900  1.00  0.00           O  
ATOM    451  OE2 GLU A  26       9.091   5.944   0.588  1.00  0.00           O1-
ATOM    452  H   GLU A  26       6.195   1.803  -0.101  1.00  0.00           H  
ATOM    453  HA  GLU A  26       7.096   1.872   2.625  1.00  0.00           H  
ATOM    454 1HB  GLU A  26       5.700   4.010   0.987  1.00  0.00           H  
ATOM    455 2HB  GLU A  26       6.317   4.292   2.606  1.00  0.00           H  
ATOM    456 1HG  GLU A  26       8.601   3.710   1.811  1.00  0.00           H  
ATOM    457 2HG  GLU A  26       7.952   3.476   0.187  1.00  0.00           H  
ATOM    458  N   ILE A  27       3.809   1.961   2.280  1.00  0.00           N  
ATOM    459  CA  ILE A  27       2.551   1.747   2.997  1.00  0.00           C  
ATOM    460  C   ILE A  27       2.573   0.405   3.733  1.00  0.00           C  
ATOM    461  O   ILE A  27       2.130   0.319   4.885  1.00  0.00           O  
ATOM    462  CB  ILE A  27       1.338   1.803   2.031  1.00  0.00           C  
ATOM    463  CG1 ILE A  27       1.116   3.249   1.427  1.00  0.00           C  
ATOM    464  CG2 ILE A  27       0.106   1.290   2.693  1.00  0.00           C  
ATOM    465  CD1 ILE A  27       0.733   4.363   2.423  1.00  0.00           C  
ATOM    466  H   ILE A  27       3.810   2.103   1.262  1.00  0.00           H  
ATOM    467  HA  ILE A  27       2.446   2.527   3.744  1.00  0.00           H  
ATOM    468  HB  ILE A  27       1.548   1.155   1.189  1.00  0.00           H  
ATOM    469 1HG1 ILE A  27       2.035   3.554   0.944  1.00  0.00           H  
ATOM    470 2HG1 ILE A  27       0.336   3.189   0.671  1.00  0.00           H  
ATOM    471 1HG2 ILE A  27      -0.692   1.292   1.980  1.00  0.00           H  
ATOM    472 2HG2 ILE A  27       0.256   0.293   3.031  1.00  0.00           H  
ATOM    473 3HG2 ILE A  27      -0.157   1.895   3.522  1.00  0.00           H  
ATOM    474 1HD1 ILE A  27       0.620   5.301   1.878  1.00  0.00           H  
ATOM    475 2HD1 ILE A  27      -0.210   4.126   2.912  1.00  0.00           H  
ATOM    476 3HD1 ILE A  27       1.508   4.486   3.172  1.00  0.00           H  
ATOM    477  N   ARG A  28       3.079  -0.645   3.078  1.00  0.00           N  
ATOM    478  CA  ARG A  28       3.159  -1.948   3.721  1.00  0.00           C  
ATOM    479  C   ARG A  28       4.112  -1.927   4.911  1.00  0.00           C  
ATOM    480  O   ARG A  28       3.807  -2.528   5.951  1.00  0.00           O  
ATOM    481  CB  ARG A  28       3.607  -3.016   2.728  1.00  0.00           C  
ATOM    482  CG  ARG A  28       3.738  -4.448   3.297  1.00  0.00           C  
ATOM    483  CD  ARG A  28       2.443  -5.022   3.742  1.00  0.00           C  
ATOM    484  NE  ARG A  28       2.611  -6.362   4.294  1.00  0.00           N  
ATOM    485  CZ  ARG A  28       1.626  -7.082   4.873  1.00  0.00           C  
ATOM    486  NH1 ARG A  28       0.414  -6.589   4.933  1.00  0.00           N1+
ATOM    487  NH2 ARG A  28       1.882  -8.281   5.374  1.00  0.00           N  
ATOM    488  H   ARG A  28       3.361  -0.523   2.099  1.00  0.00           H  
ATOM    489  HA  ARG A  28       2.175  -2.200   4.096  1.00  0.00           H  
ATOM    490 1HB  ARG A  28       2.910  -3.044   1.890  1.00  0.00           H  
ATOM    491 2HB  ARG A  28       4.581  -2.735   2.326  1.00  0.00           H  
ATOM    492 1HG  ARG A  28       4.141  -5.098   2.523  1.00  0.00           H  
ATOM    493 2HG  ARG A  28       4.416  -4.446   4.146  1.00  0.00           H  
ATOM    494 1HD  ARG A  28       2.012  -4.398   4.523  1.00  0.00           H  
ATOM    495 2HD  ARG A  28       1.759  -5.079   2.895  1.00  0.00           H  
ATOM    496  HE  ARG A  28       3.535  -6.772   4.261  1.00  0.00           H  
ATOM    497 1HH1 ARG A  28       0.222  -5.688   4.532  1.00  0.00           H  
ATOM    498 2HH1 ARG A  28      -0.354  -7.116   5.386  1.00  0.00           H  
ATOM    499 1HH2 ARG A  28       2.813  -8.660   5.329  1.00  0.00           H  
ATOM    500 2HH2 ARG A  28       1.139  -8.822   5.803  1.00  0.00           H  
ATOM    501  N   GLU A  29       5.239  -1.218   4.794  1.00  0.00           N  
ATOM    502  CA  GLU A  29       6.157  -1.147   5.919  1.00  0.00           C  
ATOM    503  C   GLU A  29       5.514  -0.381   7.073  1.00  0.00           C  
ATOM    504  O   GLU A  29       5.692  -0.758   8.237  1.00  0.00           O  
ATOM    505  CB  GLU A  29       7.478  -0.482   5.518  1.00  0.00           C  
ATOM    506  CG  GLU A  29       8.369  -1.308   4.572  1.00  0.00           C  
ATOM    507  CD  GLU A  29       8.843  -2.605   5.183  1.00  0.00           C  
ATOM    508  OE1 GLU A  29       9.225  -2.594   6.327  1.00  0.00           O  
ATOM    509  OE2 GLU A  29       8.814  -3.623   4.509  1.00  0.00           O1-
ATOM    510  H   GLU A  29       5.481  -0.785   3.895  1.00  0.00           H  
ATOM    511  HA  GLU A  29       6.370  -2.158   6.259  1.00  0.00           H  
ATOM    512 1HB  GLU A  29       7.259   0.463   5.016  1.00  0.00           H  
ATOM    513 2HB  GLU A  29       8.055  -0.250   6.411  1.00  0.00           H  
ATOM    514 1HG  GLU A  29       7.802  -1.538   3.673  1.00  0.00           H  
ATOM    515 2HG  GLU A  29       9.228  -0.707   4.281  1.00  0.00           H  
ATOM    516  N   ALA A  30       4.743   0.677   6.763  1.00  0.00           N  
ATOM    517  CA  ALA A  30       4.065   1.446   7.797  1.00  0.00           C  
ATOM    518  C   ALA A  30       3.069   0.577   8.551  1.00  0.00           C  
ATOM    519  O   ALA A  30       2.993   0.646   9.780  1.00  0.00           O  
ATOM    520  CB  ALA A  30       3.353   2.622   7.181  1.00  0.00           C  
ATOM    521  H   ALA A  30       4.688   0.984   5.786  1.00  0.00           H  
ATOM    522  HA  ALA A  30       4.814   1.801   8.502  1.00  0.00           H  
ATOM    523 1HB  ALA A  30       2.863   3.202   7.960  1.00  0.00           H  
ATOM    524 2HB  ALA A  30       4.073   3.246   6.653  1.00  0.00           H  
ATOM    525 3HB  ALA A  30       2.615   2.250   6.478  1.00  0.00           H  
ATOM    526  N   LEU A  31       2.354  -0.297   7.832  1.00  0.00           N  
ATOM    527  CA  LEU A  31       1.412  -1.177   8.502  1.00  0.00           C  
ATOM    528  C   LEU A  31       2.134  -2.132   9.431  1.00  0.00           C  
ATOM    529  O   LEU A  31       1.701  -2.322  10.572  1.00  0.00           O  
ATOM    530  CB  LEU A  31       0.575  -1.970   7.488  1.00  0.00           C  
ATOM    531  CG  LEU A  31      -0.425  -3.037   8.083  1.00  0.00           C  
ATOM    532  CD1 LEU A  31      -1.425  -2.403   9.007  1.00  0.00           C  
ATOM    533  CD2 LEU A  31      -1.165  -3.706   6.944  1.00  0.00           C  
ATOM    534  H   LEU A  31       2.415  -0.274   6.808  1.00  0.00           H  
ATOM    535  HA  LEU A  31       0.747  -0.555   9.095  1.00  0.00           H  
ATOM    536 1HB  LEU A  31      -0.000  -1.262   6.888  1.00  0.00           H  
ATOM    537 2HB  LEU A  31       1.263  -2.494   6.819  1.00  0.00           H  
ATOM    538  HG  LEU A  31       0.138  -3.788   8.645  1.00  0.00           H  
ATOM    539 1HD1 LEU A  31      -2.098  -3.173   9.387  1.00  0.00           H  
ATOM    540 2HD1 LEU A  31      -0.932  -1.921   9.848  1.00  0.00           H  
ATOM    541 3HD1 LEU A  31      -1.977  -1.686   8.444  1.00  0.00           H  
ATOM    542 1HD2 LEU A  31      -1.837  -4.445   7.343  1.00  0.00           H  
ATOM    543 2HD2 LEU A  31      -1.739  -2.967   6.387  1.00  0.00           H  
ATOM    544 3HD2 LEU A  31      -0.451  -4.187   6.284  1.00  0.00           H  
ATOM    545  N   LYS A  32       3.236  -2.730   8.968  1.00  0.00           N  
ATOM    546  CA  LYS A  32       3.961  -3.655   9.824  1.00  0.00           C  
ATOM    547  C   LYS A  32       4.480  -2.955  11.075  1.00  0.00           C  
ATOM    548  O   LYS A  32       4.447  -3.535  12.162  1.00  0.00           O  
ATOM    549  CB  LYS A  32       5.122  -4.297   9.080  1.00  0.00           C  
ATOM    550  CG  LYS A  32       4.712  -5.318   8.019  1.00  0.00           C  
ATOM    551  CD  LYS A  32       5.929  -6.082   7.469  1.00  0.00           C  
ATOM    552  CE  LYS A  32       6.786  -5.191   6.570  1.00  0.00           C  
ATOM    553  NZ  LYS A  32       7.903  -5.933   5.906  1.00  0.00           N1+
ATOM    554  H   LYS A  32       3.541  -2.557   8.004  1.00  0.00           H  
ATOM    555  HA  LYS A  32       3.273  -4.440  10.140  1.00  0.00           H  
ATOM    556 1HB  LYS A  32       5.689  -3.504   8.592  1.00  0.00           H  
ATOM    557 2HB  LYS A  32       5.783  -4.787   9.793  1.00  0.00           H  
ATOM    558 1HG  LYS A  32       4.009  -6.029   8.460  1.00  0.00           H  
ATOM    559 2HG  LYS A  32       4.207  -4.804   7.200  1.00  0.00           H  
ATOM    560 1HD  LYS A  32       6.540  -6.445   8.296  1.00  0.00           H  
ATOM    561 2HD  LYS A  32       5.585  -6.937   6.890  1.00  0.00           H  
ATOM    562 1HE  LYS A  32       6.152  -4.754   5.803  1.00  0.00           H  
ATOM    563 2HE  LYS A  32       7.224  -4.391   7.160  1.00  0.00           H  
ATOM    564 1HZ  LYS A  32       8.410  -5.241   5.319  1.00  0.00           H  
ATOM    565 2HZ  LYS A  32       8.526  -6.319   6.595  1.00  0.00           H  
ATOM    566 3HZ  LYS A  32       7.544  -6.668   5.326  1.00  0.00           H  
ATOM    567  N   ARG A  33       4.960  -1.716  10.925  1.00  0.00           N  
ATOM    568  CA  ARG A  33       5.465  -0.957  12.058  1.00  0.00           C  
ATOM    569  C   ARG A  33       4.366  -0.725  13.094  1.00  0.00           C  
ATOM    570  O   ARG A  33       4.599  -0.880  14.301  1.00  0.00           O  
ATOM    571  CB  ARG A  33       6.028   0.375  11.599  1.00  0.00           C  
ATOM    572  CG  ARG A  33       6.625   1.228  12.703  1.00  0.00           C  
ATOM    573  CD  ARG A  33       7.107   2.545  12.195  1.00  0.00           C  
ATOM    574  NE  ARG A  33       6.017   3.354  11.636  1.00  0.00           N  
ATOM    575  CZ  ARG A  33       5.100   4.035  12.366  1.00  0.00           C  
ATOM    576  NH1 ARG A  33       5.113   3.998  13.677  1.00  0.00           N1+
ATOM    577  NH2 ARG A  33       4.165   4.758  11.782  1.00  0.00           N  
ATOM    578  H   ARG A  33       5.017  -1.312   9.984  1.00  0.00           H  
ATOM    579  HA  ARG A  33       6.265  -1.529  12.525  1.00  0.00           H  
ATOM    580 1HB  ARG A  33       6.795   0.202  10.847  1.00  0.00           H  
ATOM    581 2HB  ARG A  33       5.233   0.947  11.124  1.00  0.00           H  
ATOM    582 1HG  ARG A  33       5.879   1.395  13.473  1.00  0.00           H  
ATOM    583 2HG  ARG A  33       7.474   0.701  13.139  1.00  0.00           H  
ATOM    584 1HD  ARG A  33       7.581   3.105  13.001  1.00  0.00           H  
ATOM    585 2HD  ARG A  33       7.837   2.372  11.403  1.00  0.00           H  
ATOM    586  HE  ARG A  33       5.965   3.430  10.628  1.00  0.00           H  
ATOM    587 1HH1 ARG A  33       5.803   3.468  14.176  1.00  0.00           H  
ATOM    588 2HH1 ARG A  33       4.392   4.529  14.185  1.00  0.00           H  
ATOM    589 1HH2 ARG A  33       4.113   4.829  10.779  1.00  0.00           H  
ATOM    590 2HH2 ARG A  33       3.496   5.255  12.390  1.00  0.00           H  
ATOM    591  N   LEU A  34       3.166  -0.362  12.629  1.00  0.00           N  
ATOM    592  CA  LEU A  34       2.052  -0.125  13.532  1.00  0.00           C  
ATOM    593  C   LEU A  34       1.659  -1.420  14.245  1.00  0.00           C  
ATOM    594  O   LEU A  34       1.315  -1.391  15.429  1.00  0.00           O  
ATOM    595  CB  LEU A  34       0.864   0.461  12.754  1.00  0.00           C  
ATOM    596  CG  LEU A  34       1.056   1.919  12.191  1.00  0.00           C  
ATOM    597  CD1 LEU A  34      -0.111   2.249  11.257  1.00  0.00           C  
ATOM    598  CD2 LEU A  34       1.143   2.949  13.351  1.00  0.00           C  
ATOM    599  H   LEU A  34       3.053  -0.193  11.621  1.00  0.00           H  
ATOM    600  HA  LEU A  34       2.372   0.581  14.290  1.00  0.00           H  
ATOM    601 1HB  LEU A  34       0.657  -0.198  11.906  1.00  0.00           H  
ATOM    602 2HB  LEU A  34      -0.007   0.466  13.405  1.00  0.00           H  
ATOM    603  HG  LEU A  34       1.974   1.967  11.613  1.00  0.00           H  
ATOM    604 1HD1 LEU A  34       0.020   3.251  10.839  1.00  0.00           H  
ATOM    605 2HD1 LEU A  34      -0.124   1.516  10.457  1.00  0.00           H  
ATOM    606 3HD1 LEU A  34      -1.028   2.206  11.782  1.00  0.00           H  
ATOM    607 1HD2 LEU A  34       1.272   3.949  12.934  1.00  0.00           H  
ATOM    608 2HD2 LEU A  34       0.247   2.929  13.937  1.00  0.00           H  
ATOM    609 3HD2 LEU A  34       1.988   2.737  13.995  1.00  0.00           H  
ATOM    610  N   GLN A  35       1.734  -2.558  13.548  1.00  0.00           N  
ATOM    611  CA  GLN A  35       1.403  -3.835  14.174  1.00  0.00           C  
ATOM    612  C   GLN A  35       2.404  -4.183  15.280  1.00  0.00           C  
ATOM    613  O   GLN A  35       2.007  -4.666  16.349  1.00  0.00           O  
ATOM    614  CB  GLN A  35       1.401  -4.946  13.132  1.00  0.00           C  
ATOM    615  CG  GLN A  35       0.283  -4.848  12.149  1.00  0.00           C  
ATOM    616  CD  GLN A  35       0.389  -5.827  11.055  1.00  0.00           C  
ATOM    617  NE2 GLN A  35      -0.723  -6.067  10.401  1.00  0.00           N  
ATOM    618  OE1 GLN A  35       1.464  -6.383  10.805  1.00  0.00           O  
ATOM    619  H   GLN A  35       1.968  -2.513  12.548  1.00  0.00           H  
ATOM    620  HA  GLN A  35       0.413  -3.757  14.619  1.00  0.00           H  
ATOM    621 1HB  GLN A  35       2.341  -4.927  12.585  1.00  0.00           H  
ATOM    622 2HB  GLN A  35       1.333  -5.910  13.631  1.00  0.00           H  
ATOM    623 1HG  GLN A  35      -0.641  -5.039  12.665  1.00  0.00           H  
ATOM    624 2HG  GLN A  35       0.268  -3.862  11.720  1.00  0.00           H  
ATOM    625 1HE2 GLN A  35      -0.756  -6.740   9.634  1.00  0.00           H  
ATOM    626 2HE2 GLN A  35      -1.562  -5.593  10.649  1.00  0.00           H  
ATOM    627  N   GLN A  36       3.695  -3.884  15.053  1.00  0.00           N  
ATOM    628  CA  GLN A  36       4.711  -4.155  16.066  1.00  0.00           C  
ATOM    629  C   GLN A  36       4.499  -3.257  17.283  1.00  0.00           C  
ATOM    630  O   GLN A  36       4.672  -3.702  18.426  1.00  0.00           O  
ATOM    631  CB  GLN A  36       6.116  -3.947  15.494  1.00  0.00           C  
ATOM    632  CG  GLN A  36       6.507  -4.952  14.424  1.00  0.00           C  
ATOM    633  CD  GLN A  36       6.546  -6.374  14.952  1.00  0.00           C  
ATOM    634  NE2 GLN A  36       5.863  -7.279  14.262  1.00  0.00           N  
ATOM    635  OE1 GLN A  36       7.185  -6.655  15.970  1.00  0.00           O  
ATOM    636  H   GLN A  36       3.969  -3.547  14.122  1.00  0.00           H  
ATOM    637  HA  GLN A  36       4.616  -5.188  16.386  1.00  0.00           H  
ATOM    638 1HB  GLN A  36       6.188  -2.949  15.060  1.00  0.00           H  
ATOM    639 2HB  GLN A  36       6.849  -4.009  16.297  1.00  0.00           H  
ATOM    640 1HG  GLN A  36       5.778  -4.908  13.614  1.00  0.00           H  
ATOM    641 2HG  GLN A  36       7.498  -4.699  14.048  1.00  0.00           H  
ATOM    642 1HE2 GLN A  36       5.852  -8.234  14.562  1.00  0.00           H  
ATOM    643 2HE2 GLN A  36       5.359  -7.008  13.442  1.00  0.00           H  
ATOM    644  N   SER A  37       4.074  -2.008  17.039  1.00  0.00           N  
ATOM    645  CA  SER A  37       3.802  -1.072  18.119  1.00  0.00           C  
ATOM    646  C   SER A  37       2.674  -1.602  18.986  1.00  0.00           C  
ATOM    647  O   SER A  37       2.783  -1.593  20.216  1.00  0.00           O  
ATOM    648  CB  SER A  37       3.428   0.291  17.569  1.00  0.00           C  
ATOM    649  OG  SER A  37       3.184   1.214  18.606  1.00  0.00           O  
ATOM    650  H   SER A  37       4.015  -1.690  16.066  1.00  0.00           H  
ATOM    651  HA  SER A  37       4.697  -0.974  18.732  1.00  0.00           H  
ATOM    652 1HB  SER A  37       4.228   0.654  16.926  1.00  0.00           H  
ATOM    653 2HB  SER A  37       2.539   0.199  16.955  1.00  0.00           H  
ATOM    654  HG  SER A  37       2.995   2.047  18.161  1.00  0.00           H  
ATOM    655  N   VAL A  38       1.616  -2.127  18.354  1.00  0.00           N  
ATOM    656  CA  VAL A  38       0.501  -2.647  19.127  1.00  0.00           C  
ATOM    657  C   VAL A  38       0.941  -3.859  19.950  1.00  0.00           C  
ATOM    658  O   VAL A  38       0.555  -3.964  21.115  1.00  0.00           O  
ATOM    659  CB  VAL A  38      -0.707  -2.981  18.226  1.00  0.00           C  
ATOM    660  CG1 VAL A  38      -1.810  -3.707  19.038  1.00  0.00           C  
ATOM    661  CG2 VAL A  38      -1.247  -1.670  17.671  1.00  0.00           C  
ATOM    662  H   VAL A  38       1.575  -2.074  17.332  1.00  0.00           H  
ATOM    663  HA  VAL A  38       0.171  -1.873  19.805  1.00  0.00           H  
ATOM    664  HB  VAL A  38      -0.392  -3.636  17.410  1.00  0.00           H  
ATOM    665 1HG1 VAL A  38      -2.661  -3.920  18.387  1.00  0.00           H  
ATOM    666 2HG1 VAL A  38      -1.431  -4.649  19.445  1.00  0.00           H  
ATOM    667 3HG1 VAL A  38      -2.134  -3.065  19.858  1.00  0.00           H  
ATOM    668 1HG2 VAL A  38      -2.106  -1.851  17.034  1.00  0.00           H  
ATOM    669 2HG2 VAL A  38      -1.536  -1.039  18.491  1.00  0.00           H  
ATOM    670 3HG2 VAL A  38      -0.478  -1.167  17.099  1.00  0.00           H  
ATOM    671  N   LEU A  39       1.747  -4.765  19.395  1.00  0.00           N  
ATOM    672  CA  LEU A  39       2.191  -5.897  20.210  1.00  0.00           C  
ATOM    673  C   LEU A  39       2.962  -5.425  21.458  1.00  0.00           C  
ATOM    674  O   LEU A  39       2.794  -5.993  22.547  1.00  0.00           O  
ATOM    675  CB  LEU A  39       3.076  -6.830  19.374  1.00  0.00           C  
ATOM    676  CG  LEU A  39       2.359  -7.608  18.263  1.00  0.00           C  
ATOM    677  CD1 LEU A  39       3.387  -8.344  17.414  1.00  0.00           C  
ATOM    678  CD2 LEU A  39       1.366  -8.579  18.883  1.00  0.00           C  
ATOM    679  H   LEU A  39       2.017  -4.675  18.407  1.00  0.00           H  
ATOM    680  HA  LEU A  39       1.307  -6.438  20.553  1.00  0.00           H  
ATOM    681 1HB  LEU A  39       3.862  -6.237  18.908  1.00  0.00           H  
ATOM    682 2HB  LEU A  39       3.543  -7.556  20.039  1.00  0.00           H  
ATOM    683  HG  LEU A  39       1.828  -6.911  17.614  1.00  0.00           H  
ATOM    684 1HD1 LEU A  39       2.877  -8.897  16.624  1.00  0.00           H  
ATOM    685 2HD1 LEU A  39       4.072  -7.624  16.967  1.00  0.00           H  
ATOM    686 3HD1 LEU A  39       3.946  -9.038  18.040  1.00  0.00           H  
ATOM    687 1HD2 LEU A  39       0.856  -9.132  18.094  1.00  0.00           H  
ATOM    688 2HD2 LEU A  39       1.896  -9.278  19.531  1.00  0.00           H  
ATOM    689 3HD2 LEU A  39       0.633  -8.025  19.470  1.00  0.00           H  
ATOM    690  N   ARG A  40       3.809  -4.390  21.314  1.00  0.00           N  
ATOM    691  CA  ARG A  40       4.523  -3.851  22.475  1.00  0.00           C  
ATOM    692  C   ARG A  40       3.533  -3.298  23.506  1.00  0.00           C  
ATOM    693  O   ARG A  40       3.701  -3.507  24.715  1.00  0.00           O  
ATOM    694  CB  ARG A  40       5.500  -2.750  22.093  1.00  0.00           C  
ATOM    695  CG  ARG A  40       6.298  -2.191  23.292  1.00  0.00           C  
ATOM    696  CD  ARG A  40       7.221  -1.079  22.920  1.00  0.00           C  
ATOM    697  NE  ARG A  40       6.504   0.087  22.396  1.00  0.00           N  
ATOM    698  CZ  ARG A  40       5.829   1.007  23.136  1.00  0.00           C  
ATOM    699  NH1 ARG A  40       5.737   0.925  24.444  1.00  0.00           N1+
ATOM    700  NH2 ARG A  40       5.237   2.022  22.545  1.00  0.00           N  
ATOM    701  H   ARG A  40       3.981  -4.011  20.373  1.00  0.00           H  
ATOM    702  HA  ARG A  40       5.085  -4.661  22.937  1.00  0.00           H  
ATOM    703 1HB  ARG A  40       6.203  -3.128  21.354  1.00  0.00           H  
ATOM    704 2HB  ARG A  40       4.952  -1.927  21.634  1.00  0.00           H  
ATOM    705 1HG  ARG A  40       5.609  -1.822  24.047  1.00  0.00           H  
ATOM    706 2HG  ARG A  40       6.896  -2.994  23.723  1.00  0.00           H  
ATOM    707 1HD  ARG A  40       7.798  -0.770  23.791  1.00  0.00           H  
ATOM    708 2HD  ARG A  40       7.905  -1.430  22.146  1.00  0.00           H  
ATOM    709  HE  ARG A  40       6.528   0.233  21.395  1.00  0.00           H  
ATOM    710 1HH1 ARG A  40       6.169   0.174  24.952  1.00  0.00           H  
ATOM    711 2HH1 ARG A  40       5.207   1.665  24.935  1.00  0.00           H  
ATOM    712 1HH2 ARG A  40       5.280   2.126  21.546  1.00  0.00           H  
ATOM    713 2HH2 ARG A  40       4.724   2.693  23.133  1.00  0.00           H  
ATOM    714  N   GLN A  41       2.503  -2.596  23.019  1.00  0.00           N  
ATOM    715  CA  GLN A  41       1.474  -2.013  23.871  1.00  0.00           C  
ATOM    716  C   GLN A  41       0.713  -3.091  24.637  1.00  0.00           C  
ATOM    717  O   GLN A  41       0.411  -2.904  25.823  1.00  0.00           O  
ATOM    718  CB  GLN A  41       0.506  -1.211  23.010  1.00  0.00           C  
ATOM    719  CG  GLN A  41       1.057   0.066  22.449  1.00  0.00           C  
ATOM    720  CD  GLN A  41       0.101   0.679  21.460  1.00  0.00           C  
ATOM    721  NE2 GLN A  41       0.619   0.978  20.295  1.00  0.00           N  
ATOM    722  OE1 GLN A  41      -1.105   0.851  21.727  1.00  0.00           O  
ATOM    723  H   GLN A  41       2.477  -2.420  22.008  1.00  0.00           H  
ATOM    724  HA  GLN A  41       1.954  -1.349  24.587  1.00  0.00           H  
ATOM    725 1HB  GLN A  41       0.221  -1.808  22.170  1.00  0.00           H  
ATOM    726 2HB  GLN A  41      -0.382  -1.021  23.535  1.00  0.00           H  
ATOM    727 1HG  GLN A  41       1.222   0.772  23.255  1.00  0.00           H  
ATOM    728 2HG  GLN A  41       1.993  -0.128  21.950  1.00  0.00           H  
ATOM    729 1HE2 GLN A  41       0.037   1.346  19.581  1.00  0.00           H  
ATOM    730 2HE2 GLN A  41       1.598   0.816  20.082  1.00  0.00           H  
ATOM    731  N   ALA A  42       0.455  -4.235  23.989  1.00  0.00           N  
ATOM    732  CA  ALA A  42      -0.229  -5.336  24.651  1.00  0.00           C  
ATOM    733  C   ALA A  42       0.605  -5.881  25.800  1.00  0.00           C  
ATOM    734  O   ALA A  42       0.073  -6.148  26.887  1.00  0.00           O  
ATOM    735  CB  ALA A  42      -0.546  -6.441  23.654  1.00  0.00           C  
ATOM    736  H   ALA A  42       0.684  -4.294  22.991  1.00  0.00           H  
ATOM    737  HA  ALA A  42      -1.169  -4.973  25.051  1.00  0.00           H  
ATOM    738 1HB  ALA A  42      -1.055  -7.258  24.166  1.00  0.00           H  
ATOM    739 2HB  ALA A  42      -1.190  -6.048  22.868  1.00  0.00           H  
ATOM    740 3HB  ALA A  42       0.379  -6.810  23.214  1.00  0.00           H  
ATOM    741  N   VAL A  43       1.923  -5.992  25.597  1.00  0.00           N  
ATOM    742  CA  VAL A  43       2.762  -6.499  26.671  1.00  0.00           C  
ATOM    743  C   VAL A  43       2.793  -5.492  27.811  1.00  0.00           C  
ATOM    744  O   VAL A  43       2.738  -5.875  28.981  1.00  0.00           O  
ATOM    745  CB  VAL A  43       4.194  -6.761  26.167  1.00  0.00           C  
ATOM    746  CG1 VAL A  43       5.109  -7.121  27.328  1.00  0.00           C  
ATOM    747  CG2 VAL A  43       4.182  -7.869  25.126  1.00  0.00           C  
ATOM    748  H   VAL A  43       2.305  -5.808  24.657  1.00  0.00           H  
ATOM    749  HA  VAL A  43       2.335  -7.429  27.041  1.00  0.00           H  
ATOM    750  HB  VAL A  43       4.585  -5.846  25.721  1.00  0.00           H  
ATOM    751 1HG1 VAL A  43       6.117  -7.302  26.953  1.00  0.00           H  
ATOM    752 2HG1 VAL A  43       5.131  -6.299  28.043  1.00  0.00           H  
ATOM    753 3HG1 VAL A  43       4.738  -8.021  27.818  1.00  0.00           H  
ATOM    754 1HG2 VAL A  43       5.197  -8.048  24.773  1.00  0.00           H  
ATOM    755 2HG2 VAL A  43       3.785  -8.782  25.570  1.00  0.00           H  
ATOM    756 3HG2 VAL A  43       3.553  -7.572  24.286  1.00  0.00           H  
ATOM    757  N   ARG A  44       2.874  -4.197  27.479  1.00  0.00           N  
ATOM    758  CA  ARG A  44       2.931  -3.175  28.510  1.00  0.00           C  
ATOM    759  C   ARG A  44       1.674  -3.179  29.365  1.00  0.00           C  
ATOM    760  O   ARG A  44       1.737  -2.987  30.579  1.00  0.00           O  
ATOM    761  CB  ARG A  44       3.112  -1.799  27.887  1.00  0.00           C  
ATOM    762  CG  ARG A  44       4.465  -1.566  27.232  1.00  0.00           C  
ATOM    763  CD  ARG A  44       5.509  -1.231  28.234  1.00  0.00           C  
ATOM    764  NE  ARG A  44       5.251   0.045  28.881  1.00  0.00           N  
ATOM    765  CZ  ARG A  44       5.826   0.450  30.030  1.00  0.00           C  
ATOM    766  NH1 ARG A  44       6.688  -0.330  30.645  1.00  0.00           N1+
ATOM    767  NH2 ARG A  44       5.524   1.631  30.540  1.00  0.00           N  
ATOM    768  H   ARG A  44       2.896  -3.918  26.508  1.00  0.00           H  
ATOM    769  HA  ARG A  44       3.776  -3.398  29.161  1.00  0.00           H  
ATOM    770 1HB  ARG A  44       2.347  -1.639  27.128  1.00  0.00           H  
ATOM    771 2HB  ARG A  44       2.980  -1.033  28.651  1.00  0.00           H  
ATOM    772 1HG  ARG A  44       4.773  -2.468  26.703  1.00  0.00           H  
ATOM    773 2HG  ARG A  44       4.389  -0.739  26.526  1.00  0.00           H  
ATOM    774 1HD  ARG A  44       5.538  -2.004  29.002  1.00  0.00           H  
ATOM    775 2HD  ARG A  44       6.479  -1.174  27.742  1.00  0.00           H  
ATOM    776  HE  ARG A  44       4.593   0.672  28.438  1.00  0.00           H  
ATOM    777 1HH1 ARG A  44       6.919  -1.233  30.255  1.00  0.00           H  
ATOM    778 2HH1 ARG A  44       7.119  -0.026  31.506  1.00  0.00           H  
ATOM    779 1HH2 ARG A  44       4.861   2.231  30.067  1.00  0.00           H  
ATOM    780 2HH2 ARG A  44       5.955   1.935  31.400  1.00  0.00           H  
ATOM    781  N   LEU A  45       0.514  -3.399  28.739  1.00  0.00           N  
ATOM    782  CA  LEU A  45      -0.724  -3.440  29.491  1.00  0.00           C  
ATOM    783  C   LEU A  45      -0.728  -4.644  30.423  1.00  0.00           C  
ATOM    784  O   LEU A  45      -1.147  -4.547  31.576  1.00  0.00           O  
ATOM    785  CB  LEU A  45      -1.923  -3.501  28.536  1.00  0.00           C  
ATOM    786  CG  LEU A  45      -3.304  -3.531  29.203  1.00  0.00           C  
ATOM    787  CD1 LEU A  45      -3.490  -2.274  30.042  1.00  0.00           C  
ATOM    788  CD2 LEU A  45      -4.381  -3.640  28.134  1.00  0.00           C  
ATOM    789  H   LEU A  45       0.487  -3.539  27.739  1.00  0.00           H  
ATOM    790  HA  LEU A  45      -0.797  -2.531  30.087  1.00  0.00           H  
ATOM    791 1HB  LEU A  45      -1.890  -2.632  27.881  1.00  0.00           H  
ATOM    792 2HB  LEU A  45      -1.832  -4.396  27.921  1.00  0.00           H  
ATOM    793  HG  LEU A  45      -3.367  -4.390  29.871  1.00  0.00           H  
ATOM    794 1HD1 LEU A  45      -4.472  -2.296  30.516  1.00  0.00           H  
ATOM    795 2HD1 LEU A  45      -2.718  -2.232  30.810  1.00  0.00           H  
ATOM    796 3HD1 LEU A  45      -3.416  -1.396  29.402  1.00  0.00           H  
ATOM    797 1HD2 LEU A  45      -5.363  -3.662  28.608  1.00  0.00           H  
ATOM    798 2HD2 LEU A  45      -4.320  -2.780  27.466  1.00  0.00           H  
ATOM    799 3HD2 LEU A  45      -4.234  -4.556  27.561  1.00  0.00           H  
ATOM    800  N   ALA A  46      -0.259  -5.803  29.936  1.00  0.00           N  
ATOM    801  CA  ALA A  46      -0.197  -7.000  30.771  1.00  0.00           C  
ATOM    802  C   ALA A  46       0.754  -6.832  31.957  1.00  0.00           C  
ATOM    803  O   ALA A  46       0.490  -7.328  33.052  1.00  0.00           O  
ATOM    804  CB  ALA A  46       0.220  -8.199  29.932  1.00  0.00           C  
ATOM    805  H   ALA A  46       0.057  -5.854  28.978  1.00  0.00           H  
ATOM    806  HA  ALA A  46      -1.194  -7.199  31.164  1.00  0.00           H  
ATOM    807 1HB  ALA A  46       0.253  -9.089  30.560  1.00  0.00           H  
ATOM    808 2HB  ALA A  46      -0.501  -8.349  29.128  1.00  0.00           H  
ATOM    809 3HB  ALA A  46       1.206  -8.019  29.506  1.00  0.00           H  
ATOM    810  N   LYS A  47       1.874  -6.131  31.759  1.00  0.00           N  
ATOM    811  CA  LYS A  47       2.809  -5.914  32.859  1.00  0.00           C  
ATOM    812  C   LYS A  47       2.230  -4.961  33.914  1.00  0.00           C  
ATOM    813  O   LYS A  47       2.479  -5.118  35.109  1.00  0.00           O  
ATOM    814  CB  LYS A  47       4.135  -5.368  32.326  1.00  0.00           C  
ATOM    815  CG  LYS A  47       5.019  -6.409  31.653  1.00  0.00           C  
ATOM    816  CD  LYS A  47       6.310  -5.789  31.140  1.00  0.00           C  
ATOM    817  CE  LYS A  47       7.193  -6.827  30.463  1.00  0.00           C  
ATOM    818  NZ  LYS A  47       8.443  -6.227  29.922  1.00  0.00           N1+
ATOM    819  H   LYS A  47       2.086  -5.745  30.850  1.00  0.00           H  
ATOM    820  HA  LYS A  47       3.000  -6.871  33.344  1.00  0.00           H  
ATOM    821 1HB  LYS A  47       3.938  -4.577  31.602  1.00  0.00           H  
ATOM    822 2HB  LYS A  47       4.702  -4.927  33.146  1.00  0.00           H  
ATOM    823 1HG  LYS A  47       5.263  -7.196  32.367  1.00  0.00           H  
ATOM    824 2HG  LYS A  47       4.482  -6.855  30.816  1.00  0.00           H  
ATOM    825 1HD  LYS A  47       6.076  -5.000  30.423  1.00  0.00           H  
ATOM    826 2HD  LYS A  47       6.858  -5.348  31.972  1.00  0.00           H  
ATOM    827 1HE  LYS A  47       7.457  -7.602  31.181  1.00  0.00           H  
ATOM    828 2HE  LYS A  47       6.645  -7.293  29.644  1.00  0.00           H  
ATOM    829 1HZ  LYS A  47       8.999  -6.946  29.482  1.00  0.00           H  
ATOM    830 2HZ  LYS A  47       8.209  -5.518  29.241  1.00  0.00           H  
ATOM    831 3HZ  LYS A  47       8.969  -5.809  30.676  1.00  0.00           H  
ATOM    832  N   LEU A  48       1.452  -3.965  33.478  1.00  0.00           N  
ATOM    833  CA  LEU A  48       0.849  -2.998  34.404  1.00  0.00           C  
ATOM    834  C   LEU A  48      -0.493  -3.392  35.077  1.00  0.00           C  
ATOM    835  O   LEU A  48      -0.942  -2.738  36.018  1.00  0.00           O  
ATOM    836  CB  LEU A  48       0.644  -1.679  33.649  1.00  0.00           C  
ATOM    837  CG  LEU A  48       1.923  -0.987  33.160  1.00  0.00           C  
ATOM    838  CD1 LEU A  48       1.555   0.242  32.340  1.00  0.00           C  
ATOM    839  CD2 LEU A  48       2.785  -0.608  34.356  1.00  0.00           C  
ATOM    840  H   LEU A  48       1.274  -3.875  32.488  1.00  0.00           H  
ATOM    841  HA  LEU A  48       1.543  -2.828  35.227  1.00  0.00           H  
ATOM    842 1HB  LEU A  48       0.018  -1.870  32.779  1.00  0.00           H  
ATOM    843 2HB  LEU A  48       0.120  -0.982  34.303  1.00  0.00           H  
ATOM    844  HG  LEU A  48       2.480  -1.665  32.513  1.00  0.00           H  
ATOM    845 1HD1 LEU A  48       2.464   0.734  31.992  1.00  0.00           H  
ATOM    846 2HD1 LEU A  48       0.956  -0.060  31.481  1.00  0.00           H  
ATOM    847 3HD1 LEU A  48       0.982   0.933  32.957  1.00  0.00           H  
ATOM    848 1HD2 LEU A  48       3.694  -0.117  34.008  1.00  0.00           H  
ATOM    849 2HD2 LEU A  48       2.230   0.072  35.003  1.00  0.00           H  
ATOM    850 3HD2 LEU A  48       3.048  -1.506  34.914  1.00  0.00           H  
ATOM    851  N   GLY A  49      -1.008  -4.389  34.564  1.00  0.00           N  
ATOM    852  CA  GLY A  49      -2.349  -4.818  34.947  1.00  0.00           C  
ATOM    853  C   GLY A  49      -2.318  -5.648  36.223  1.00  0.00           C  
ATOM    854  O   GLY A  49      -1.369  -6.392  36.468  1.00  0.00           O  
ATOM    855  H   GLY A  49      -0.500  -4.920  33.871  1.00  0.00           H  
ATOM    856 1HA  GLY A  49      -2.983  -3.943  35.092  1.00  0.00           H  
ATOM    857 2HA  GLY A  49      -2.787  -5.403  34.139  1.00  0.00           H  
ATOM    858  N   ASP A  50      -3.363  -5.515  37.033  1.00  0.00           N  
ATOM    859  CA  ASP A  50      -3.571  -6.408  38.168  1.00  0.00           C  
ATOM    860  C   ASP A  50      -4.771  -7.318  37.938  1.00  0.00           C  
ATOM    861  O   ASP A  50      -5.106  -8.144  38.788  1.00  0.00           O  
ATOM    862  CB  ASP A  50      -3.772  -5.604  39.454  1.00  0.00           C  
ATOM    863  CG  ASP A  50      -5.018  -4.730  39.419  1.00  0.00           C  
ATOM    864  OD1 ASP A  50      -5.452  -4.392  38.343  1.00  0.00           O  
ATOM    865  OD2 ASP A  50      -5.524  -4.409  40.468  1.00  0.00           O1-
ATOM    866  H   ASP A  50      -4.031  -4.778  36.859  1.00  0.00           H  
ATOM    867  HA  ASP A  50      -2.688  -7.038  38.278  1.00  0.00           H  
ATOM    868 1HB  ASP A  50      -3.848  -6.286  40.302  1.00  0.00           H  
ATOM    869 2HB  ASP A  50      -2.903  -4.966  39.624  1.00  0.00           H  
ATOM    870  N   ASP A  51      -5.416  -7.162  36.787  1.00  0.00           N  
ATOM    871  CA  ASP A  51      -6.580  -7.970  36.445  1.00  0.00           C  
ATOM    872  C   ASP A  51      -6.169  -9.261  35.748  1.00  0.00           C  
ATOM    873  O   ASP A  51      -5.597  -9.234  34.658  1.00  0.00           O  
ATOM    874  CB  ASP A  51      -7.536  -7.180  35.548  1.00  0.00           C  
ATOM    875  CG  ASP A  51      -8.813  -7.945  35.226  1.00  0.00           C  
ATOM    876  OD1 ASP A  51      -8.890  -9.103  35.561  1.00  0.00           O  
ATOM    877  OD2 ASP A  51      -9.699  -7.363  34.647  1.00  0.00           O1-
ATOM    878  H   ASP A  51      -5.090  -6.465  36.132  1.00  0.00           H  
ATOM    879  HA  ASP A  51      -7.102  -8.231  37.365  1.00  0.00           H  
ATOM    880 1HB  ASP A  51      -7.804  -6.244  36.037  1.00  0.00           H  
ATOM    881 2HB  ASP A  51      -7.034  -6.930  34.613  1.00  0.00           H  
ATOM    882  N   SER A  52      -6.464 -10.390  36.383  1.00  0.00           N  
ATOM    883  CA  SER A  52      -6.047 -11.689  35.870  1.00  0.00           C  
ATOM    884  C   SER A  52      -6.734 -12.005  34.548  1.00  0.00           C  
ATOM    885  O   SER A  52      -6.158 -12.661  33.680  1.00  0.00           O  
ATOM    886  CB  SER A  52      -6.356 -12.774  36.883  1.00  0.00           C  
ATOM    887  OG  SER A  52      -7.736 -12.884  37.096  1.00  0.00           O  
ATOM    888  H   SER A  52      -6.992 -10.347  37.244  1.00  0.00           H  
ATOM    889  HA  SER A  52      -4.969 -11.664  35.699  1.00  0.00           H  
ATOM    890 1HB  SER A  52      -5.964 -13.727  36.527  1.00  0.00           H  
ATOM    891 2HB  SER A  52      -5.858 -12.546  37.824  1.00  0.00           H  
ATOM    892  HG  SER A  52      -7.850 -13.595  37.731  1.00  0.00           H  
ATOM    893  N   GLU A  53      -7.968 -11.536  34.400  1.00  0.00           N  
ATOM    894  CA  GLU A  53      -8.737 -11.769  33.184  1.00  0.00           C  
ATOM    895  C   GLU A  53      -8.105 -11.066  31.989  1.00  0.00           C  
ATOM    896  O   GLU A  53      -8.076 -11.605  30.883  1.00  0.00           O  
ATOM    897  CB  GLU A  53     -10.179 -11.292  33.364  1.00  0.00           C  
ATOM    898  CG  GLU A  53     -11.082 -11.551  32.166  1.00  0.00           C  
ATOM    899  CD  GLU A  53     -11.274 -13.015  31.884  1.00  0.00           C  
ATOM    900  OE1 GLU A  53     -11.059 -13.805  32.772  1.00  0.00           O  
ATOM    901  OE2 GLU A  53     -11.636 -13.344  30.779  1.00  0.00           O1-
ATOM    902  H   GLU A  53      -8.385 -11.003  35.151  1.00  0.00           H  
ATOM    903  HA  GLU A  53      -8.747 -12.840  32.981  1.00  0.00           H  
ATOM    904 1HB  GLU A  53     -10.621 -11.787  34.229  1.00  0.00           H  
ATOM    905 2HB  GLU A  53     -10.186 -10.220  33.562  1.00  0.00           H  
ATOM    906 1HG  GLU A  53     -12.055 -11.098  32.353  1.00  0.00           H  
ATOM    907 2HG  GLU A  53     -10.651 -11.070  31.289  1.00  0.00           H  
ATOM    908  N   MET A  54      -7.598  -9.860  32.220  1.00  0.00           N  
ATOM    909  CA  MET A  54      -6.945  -9.089  31.168  1.00  0.00           C  
ATOM    910  C   MET A  54      -5.605  -9.705  30.785  1.00  0.00           C  
ATOM    911  O   MET A  54      -5.289  -9.840  29.603  1.00  0.00           O  
ATOM    912  CB  MET A  54      -6.758  -7.640  31.613  1.00  0.00           C  
ATOM    913  CG  MET A  54      -6.094  -6.744  30.577  1.00  0.00           C  
ATOM    914  SD  MET A  54      -5.862  -5.054  31.165  1.00  0.00           S  
ATOM    915  CE  MET A  54      -4.556  -5.291  32.367  1.00  0.00           C  
ATOM    916  H   MET A  54      -7.667  -9.465  33.148  1.00  0.00           H  
ATOM    917  HA  MET A  54      -7.587  -9.090  30.288  1.00  0.00           H  
ATOM    918 1HB  MET A  54      -7.727  -7.206  31.857  1.00  0.00           H  
ATOM    919 2HB  MET A  54      -6.150  -7.612  32.518  1.00  0.00           H  
ATOM    920 1HG  MET A  54      -5.120  -7.153  30.313  1.00  0.00           H  
ATOM    921 2HG  MET A  54      -6.706  -6.713  29.676  1.00  0.00           H  
ATOM    922 1HE  MET A  54      -4.300  -4.332  32.820  1.00  0.00           H  
ATOM    923 2HE  MET A  54      -4.894  -5.980  33.141  1.00  0.00           H  
ATOM    924 3HE  MET A  54      -3.677  -5.704  31.872  1.00  0.00           H  
ATOM    925  N   ILE A  55      -4.822 -10.077  31.792  1.00  0.00           N  
ATOM    926  CA  ILE A  55      -3.509 -10.670  31.562  1.00  0.00           C  
ATOM    927  C   ILE A  55      -3.627 -11.998  30.825  1.00  0.00           C  
ATOM    928  O   ILE A  55      -2.868 -12.273  29.896  1.00  0.00           O  
ATOM    929  CB  ILE A  55      -2.762 -10.884  32.891  1.00  0.00           C  
ATOM    930  CG1 ILE A  55      -2.399  -9.537  33.522  1.00  0.00           C  
ATOM    931  CG2 ILE A  55      -1.515 -11.725  32.671  1.00  0.00           C  
ATOM    932  CD1 ILE A  55      -2.052  -9.625  34.991  1.00  0.00           C  
ATOM    933  H   ILE A  55      -5.143  -9.946  32.740  1.00  0.00           H  
ATOM    934  HA  ILE A  55      -2.921  -9.983  30.953  1.00  0.00           H  
ATOM    935  HB  ILE A  55      -3.415 -11.397  33.597  1.00  0.00           H  
ATOM    936 1HG1 ILE A  55      -1.549  -9.106  32.996  1.00  0.00           H  
ATOM    937 2HG1 ILE A  55      -3.236  -8.846  33.412  1.00  0.00           H  
ATOM    938 1HG2 ILE A  55      -0.999 -11.866  33.620  1.00  0.00           H  
ATOM    939 2HG2 ILE A  55      -1.798 -12.695  32.265  1.00  0.00           H  
ATOM    940 3HG2 ILE A  55      -0.852 -11.217  31.970  1.00  0.00           H  
ATOM    941 1HD1 ILE A  55      -1.807  -8.631  35.367  1.00  0.00           H  
ATOM    942 2HD1 ILE A  55      -2.904 -10.022  35.544  1.00  0.00           H  
ATOM    943 3HD1 ILE A  55      -1.195 -10.283  35.123  1.00  0.00           H  
ATOM    944  N   ASN A  56      -4.583 -12.820  31.246  1.00  0.00           N  
ATOM    945  CA  ASN A  56      -4.801 -14.121  30.625  1.00  0.00           C  
ATOM    946  C   ASN A  56      -5.205 -13.974  29.164  1.00  0.00           C  
ATOM    947  O   ASN A  56      -4.808 -14.774  28.317  1.00  0.00           O  
ATOM    948  CB  ASN A  56      -5.848 -14.909  31.391  1.00  0.00           C  
ATOM    949  CG  ASN A  56      -5.333 -15.430  32.705  1.00  0.00           C  
ATOM    950  ND2 ASN A  56      -6.227 -15.665  33.631  1.00  0.00           N  
ATOM    951  OD1 ASN A  56      -4.124 -15.618  32.880  1.00  0.00           O  
ATOM    952  H   ASN A  56      -5.172 -12.536  32.015  1.00  0.00           H  
ATOM    953  HA  ASN A  56      -3.862 -14.677  30.647  1.00  0.00           H  
ATOM    954 1HB  ASN A  56      -6.715 -14.275  31.580  1.00  0.00           H  
ATOM    955 2HB  ASN A  56      -6.184 -15.752  30.787  1.00  0.00           H  
ATOM    956 1HD2 ASN A  56      -5.942 -16.012  34.525  1.00  0.00           H  
ATOM    957 2HD2 ASN A  56      -7.195 -15.498  33.445  1.00  0.00           H  
ATOM    958  N   ARG A  57      -5.996 -12.946  28.875  1.00  0.00           N  
ATOM    959  CA  ARG A  57      -6.456 -12.693  27.514  1.00  0.00           C  
ATOM    960  C   ARG A  57      -5.309 -12.236  26.621  1.00  0.00           C  
ATOM    961  O   ARG A  57      -5.196 -12.665  25.473  1.00  0.00           O  
ATOM    962  CB  ARG A  57      -7.552 -11.638  27.507  1.00  0.00           C  
ATOM    963  CG  ARG A  57      -8.087 -11.280  26.130  1.00  0.00           C  
ATOM    964  CD  ARG A  57      -8.790 -12.427  25.499  1.00  0.00           C  
ATOM    965  NE  ARG A  57      -9.262 -12.104  24.162  1.00  0.00           N  
ATOM    966  CZ  ARG A  57      -8.523 -12.216  23.042  1.00  0.00           C  
ATOM    967  NH1 ARG A  57      -7.281 -12.642  23.113  1.00  0.00           N1+
ATOM    968  NH2 ARG A  57      -9.045 -11.896  21.870  1.00  0.00           N  
ATOM    969  H   ARG A  57      -6.286 -12.325  29.616  1.00  0.00           H  
ATOM    970  HA  ARG A  57      -6.855 -13.622  27.105  1.00  0.00           H  
ATOM    971 1HB  ARG A  57      -8.392 -11.983  28.108  1.00  0.00           H  
ATOM    972 2HB  ARG A  57      -7.178 -10.722  27.964  1.00  0.00           H  
ATOM    973 1HG  ARG A  57      -8.790 -10.452  26.216  1.00  0.00           H  
ATOM    974 2HG  ARG A  57      -7.259 -10.987  25.483  1.00  0.00           H  
ATOM    975 1HD  ARG A  57      -8.109 -13.274  25.424  1.00  0.00           H  
ATOM    976 2HD  ARG A  57      -9.650 -12.705  26.107  1.00  0.00           H  
ATOM    977  HE  ARG A  57     -10.213 -11.772  24.067  1.00  0.00           H  
ATOM    978 1HH1 ARG A  57      -6.882 -12.886  24.008  1.00  0.00           H  
ATOM    979 2HH1 ARG A  57      -6.727 -12.726  22.273  1.00  0.00           H  
ATOM    980 1HH2 ARG A  57     -10.000 -11.568  21.815  1.00  0.00           H  
ATOM    981 2HH2 ARG A  57      -8.491 -11.980  21.031  1.00  0.00           H  
ATOM    982  N   ILE A  58      -4.461 -11.364  27.156  1.00  0.00           N  
ATOM    983  CA  ILE A  58      -3.307 -10.867  26.417  1.00  0.00           C  
ATOM    984  C   ILE A  58      -2.314 -11.984  26.127  1.00  0.00           C  
ATOM    985  O   ILE A  58      -1.776 -12.080  25.024  1.00  0.00           O  
ATOM    986  CB  ILE A  58      -2.601  -9.740  27.193  1.00  0.00           C  
ATOM    987  CG1 ILE A  58      -3.488  -8.493  27.246  1.00  0.00           C  
ATOM    988  CG2 ILE A  58      -1.259  -9.415  26.556  1.00  0.00           C  
ATOM    989  CD1 ILE A  58      -3.011  -7.447  28.229  1.00  0.00           C  
ATOM    990  H   ILE A  58      -4.619 -11.038  28.098  1.00  0.00           H  
ATOM    991  HA  ILE A  58      -3.653 -10.465  25.464  1.00  0.00           H  
ATOM    992  HB  ILE A  58      -2.438 -10.055  28.222  1.00  0.00           H  
ATOM    993 1HG1 ILE A  58      -3.534  -8.036  26.258  1.00  0.00           H  
ATOM    994 2HG1 ILE A  58      -4.503  -8.780  27.521  1.00  0.00           H  
ATOM    995 1HG2 ILE A  58      -0.775  -8.616  27.117  1.00  0.00           H  
ATOM    996 2HG2 ILE A  58      -0.627 -10.302  26.568  1.00  0.00           H  
ATOM    997 3HG2 ILE A  58      -1.413  -9.093  25.526  1.00  0.00           H  
ATOM    998 1HD1 ILE A  58      -3.691  -6.594  28.210  1.00  0.00           H  
ATOM    999 2HD1 ILE A  58      -2.991  -7.873  29.232  1.00  0.00           H  
ATOM   1000 3HD1 ILE A  58      -2.010  -7.119  27.953  1.00  0.00           H  
ATOM   1001  N   VAL A  59      -2.073 -12.828  27.126  1.00  0.00           N  
ATOM   1002  CA  VAL A  59      -1.185 -13.974  26.964  1.00  0.00           C  
ATOM   1003  C   VAL A  59      -1.690 -14.911  25.874  1.00  0.00           C  
ATOM   1004  O   VAL A  59      -0.914 -15.392  25.048  1.00  0.00           O  
ATOM   1005  CB  VAL A  59      -1.066 -14.748  28.289  1.00  0.00           C  
ATOM   1006  CG1 VAL A  59      -0.432 -16.112  28.055  1.00  0.00           C  
ATOM   1007  CG2 VAL A  59      -0.253 -13.941  29.290  1.00  0.00           C  
ATOM   1008  H   VAL A  59      -2.517 -12.671  28.019  1.00  0.00           H  
ATOM   1009  HA  VAL A  59      -0.197 -13.608  26.682  1.00  0.00           H  
ATOM   1010  HB  VAL A  59      -2.066 -14.923  28.688  1.00  0.00           H  
ATOM   1011 1HG1 VAL A  59      -0.356 -16.645  29.002  1.00  0.00           H  
ATOM   1012 2HG1 VAL A  59      -1.050 -16.685  27.364  1.00  0.00           H  
ATOM   1013 3HG1 VAL A  59       0.563 -15.981  27.632  1.00  0.00           H  
ATOM   1014 1HG2 VAL A  59      -0.174 -14.494  30.225  1.00  0.00           H  
ATOM   1015 2HG2 VAL A  59       0.743 -13.761  28.888  1.00  0.00           H  
ATOM   1016 3HG2 VAL A  59      -0.748 -12.987  29.474  1.00  0.00           H  
ATOM   1017  N   LYS A  60      -2.993 -15.168  25.878  1.00  0.00           N  
ATOM   1018  CA  LYS A  60      -3.620 -15.971  24.835  1.00  0.00           C  
ATOM   1019  C   LYS A  60      -3.343 -15.391  23.454  1.00  0.00           C  
ATOM   1020  O   LYS A  60      -2.944 -16.110  22.537  1.00  0.00           O  
ATOM   1021  CB  LYS A  60      -5.127 -16.075  25.069  1.00  0.00           C  
ATOM   1022  CG  LYS A  60      -5.862 -16.950  24.063  1.00  0.00           C  
ATOM   1023  CD  LYS A  60      -7.337 -17.073  24.412  1.00  0.00           C  
ATOM   1024  CE  LYS A  60      -8.037 -18.083  23.514  1.00  0.00           C  
ATOM   1025  NZ  LYS A  60      -8.284 -17.539  22.150  1.00  0.00           N1+
ATOM   1026  H   LYS A  60      -3.566 -14.797  26.623  1.00  0.00           H  
ATOM   1027  HA  LYS A  60      -3.192 -16.974  24.867  1.00  0.00           H  
ATOM   1028 1HB  LYS A  60      -5.313 -16.481  26.065  1.00  0.00           H  
ATOM   1029 2HB  LYS A  60      -5.569 -15.079  25.034  1.00  0.00           H  
ATOM   1030 1HG  LYS A  60      -5.767 -16.516  23.067  1.00  0.00           H  
ATOM   1031 2HG  LYS A  60      -5.416 -17.944  24.051  1.00  0.00           H  
ATOM   1032 1HD  LYS A  60      -7.441 -17.389  25.450  1.00  0.00           H  
ATOM   1033 2HD  LYS A  60      -7.821 -16.103  24.296  1.00  0.00           H  
ATOM   1034 1HE  LYS A  60      -7.424 -18.979  23.429  1.00  0.00           H  
ATOM   1035 2HE  LYS A  60      -8.993 -18.363  23.958  1.00  0.00           H  
ATOM   1036 1HZ  LYS A  60      -8.748 -18.237  21.588  1.00  0.00           H  
ATOM   1037 2HZ  LYS A  60      -8.867 -16.717  22.217  1.00  0.00           H  
ATOM   1038 3HZ  LYS A  60      -7.403 -17.292  21.722  1.00  0.00           H  
ATOM   1039  N   ASP A  61      -3.558 -14.088  23.310  1.00  0.00           N  
ATOM   1040  CA  ASP A  61      -3.403 -13.422  22.023  1.00  0.00           C  
ATOM   1041  C   ASP A  61      -1.947 -13.417  21.577  1.00  0.00           C  
ATOM   1042  O   ASP A  61      -1.647 -13.618  20.400  1.00  0.00           O  
ATOM   1043  CB  ASP A  61      -3.926 -11.985  22.096  1.00  0.00           C  
ATOM   1044  CG  ASP A  61      -3.955 -11.296  20.738  1.00  0.00           C  
ATOM   1045  OD1 ASP A  61      -4.868 -11.546  19.987  1.00  0.00           O  
ATOM   1046  OD2 ASP A  61      -3.065 -10.527  20.466  1.00  0.00           O1-
ATOM   1047  H   ASP A  61      -3.837 -13.544  24.115  1.00  0.00           H  
ATOM   1048  HA  ASP A  61      -3.980 -13.971  21.278  1.00  0.00           H  
ATOM   1049 1HB  ASP A  61      -4.935 -11.986  22.509  1.00  0.00           H  
ATOM   1050 2HB  ASP A  61      -3.296 -11.403  22.769  1.00  0.00           H  
ATOM   1051  N   LEU A  62      -1.044 -13.186  22.525  1.00  0.00           N  
ATOM   1052  CA  LEU A  62       0.384 -13.154  22.231  1.00  0.00           C  
ATOM   1053  C   LEU A  62       0.888 -14.524  21.798  1.00  0.00           C  
ATOM   1054  O   LEU A  62       1.708 -14.635  20.886  1.00  0.00           O  
ATOM   1055  CB  LEU A  62       1.167 -12.679  23.462  1.00  0.00           C  
ATOM   1056  CG  LEU A  62       1.089 -11.177  23.762  1.00  0.00           C  
ATOM   1057  CD1 LEU A  62       1.762 -10.889  25.097  1.00  0.00           C  
ATOM   1058  CD2 LEU A  62       1.753 -10.398  22.636  1.00  0.00           C  
ATOM   1059  H   LEU A  62      -1.355 -13.029  23.473  1.00  0.00           H  
ATOM   1060  HA  LEU A  62       0.553 -12.452  21.416  1.00  0.00           H  
ATOM   1061 1HB  LEU A  62       0.796 -13.211  24.336  1.00  0.00           H  
ATOM   1062 2HB  LEU A  62       2.218 -12.935  23.325  1.00  0.00           H  
ATOM   1063  HG  LEU A  62       0.044 -10.876  23.844  1.00  0.00           H  
ATOM   1064 1HD1 LEU A  62       1.706  -9.822  25.310  1.00  0.00           H  
ATOM   1065 2HD1 LEU A  62       1.255 -11.443  25.887  1.00  0.00           H  
ATOM   1066 3HD1 LEU A  62       2.806 -11.195  25.051  1.00  0.00           H  
ATOM   1067 1HD2 LEU A  62       1.696  -9.331  22.849  1.00  0.00           H  
ATOM   1068 2HD2 LEU A  62       2.798 -10.697  22.554  1.00  0.00           H  
ATOM   1069 3HD2 LEU A  62       1.241 -10.609  21.697  1.00  0.00           H  
ATOM   1070  N   ALA A  63       0.394 -15.567  22.457  1.00  0.00           N  
ATOM   1071  CA  ALA A  63       0.755 -16.935  22.107  1.00  0.00           C  
ATOM   1072  C   ALA A  63       0.290 -17.284  20.699  1.00  0.00           C  
ATOM   1073  O   ALA A  63       1.026 -17.898  19.926  1.00  0.00           O  
ATOM   1074  CB  ALA A  63       0.167 -17.912  23.115  1.00  0.00           C  
ATOM   1075  H   ALA A  63      -0.248 -15.406  23.220  1.00  0.00           H  
ATOM   1076  HA  ALA A  63       1.842 -17.016  22.129  1.00  0.00           H  
ATOM   1077 1HB  ALA A  63       0.444 -18.929  22.839  1.00  0.00           H  
ATOM   1078 2HB  ALA A  63       0.554 -17.686  24.108  1.00  0.00           H  
ATOM   1079 3HB  ALA A  63      -0.918 -17.820  23.119  1.00  0.00           H  
ATOM   1080  N   GLU A  64      -0.935 -16.889  20.371  1.00  0.00           N  
ATOM   1081  CA  GLU A  64      -1.490 -17.132  19.044  1.00  0.00           C  
ATOM   1082  C   GLU A  64      -0.642 -16.472  17.964  1.00  0.00           C  
ATOM   1083  O   GLU A  64      -0.353 -17.077  16.932  1.00  0.00           O  
ATOM   1084  CB  GLU A  64      -2.928 -16.615  18.964  1.00  0.00           C  
ATOM   1085  CG  GLU A  64      -3.938 -17.441  19.748  1.00  0.00           C  
ATOM   1086  CD  GLU A  64      -5.270 -16.760  19.884  1.00  0.00           C  
ATOM   1087  OE1 GLU A  64      -5.371 -15.613  19.520  1.00  0.00           O  
ATOM   1088  OE2 GLU A  64      -6.190 -17.388  20.353  1.00  0.00           O1-
ATOM   1089  H   GLU A  64      -1.498 -16.408  21.058  1.00  0.00           H  
ATOM   1090  HA  GLU A  64      -1.494 -18.206  18.862  1.00  0.00           H  
ATOM   1091 1HB  GLU A  64      -2.968 -15.593  19.339  1.00  0.00           H  
ATOM   1092 2HB  GLU A  64      -3.249 -16.594  17.922  1.00  0.00           H  
ATOM   1093 1HG  GLU A  64      -4.080 -18.396  19.243  1.00  0.00           H  
ATOM   1094 2HG  GLU A  64      -3.534 -17.642  20.740  1.00  0.00           H  
ATOM   1095  N   GLN A  65      -0.245 -15.228  18.209  1.00  0.00           N  
ATOM   1096  CA  GLN A  65       0.615 -14.501  17.281  1.00  0.00           C  
ATOM   1097  C   GLN A  65       1.939 -15.226  17.077  1.00  0.00           C  
ATOM   1098  O   GLN A  65       2.386 -15.416  15.945  1.00  0.00           O  
ATOM   1099  CB  GLN A  65       0.871 -13.080  17.789  1.00  0.00           C  
ATOM   1100  CG  GLN A  65       1.693 -12.220  16.844  1.00  0.00           C  
ATOM   1101  CD  GLN A  65       0.957 -11.911  15.554  1.00  0.00           C  
ATOM   1102  NE2 GLN A  65       1.709 -11.610  14.502  1.00  0.00           N  
ATOM   1103  OE1 GLN A  65      -0.276 -11.941  15.504  1.00  0.00           O  
ATOM   1104  H   GLN A  65      -0.546 -14.773  19.059  1.00  0.00           H  
ATOM   1105  HA  GLN A  65       0.104 -14.428  16.321  1.00  0.00           H  
ATOM   1106 1HB  GLN A  65      -0.081 -12.577  17.958  1.00  0.00           H  
ATOM   1107 2HB  GLN A  65       1.393 -13.123  18.745  1.00  0.00           H  
ATOM   1108 1HG  GLN A  65       1.928 -11.277  17.338  1.00  0.00           H  
ATOM   1109 2HG  GLN A  65       2.612 -12.750  16.594  1.00  0.00           H  
ATOM   1110 1HE2 GLN A  65       1.280 -11.396  13.624  1.00  0.00           H  
ATOM   1111 2HE2 GLN A  65       2.706 -11.596  14.587  1.00  0.00           H  
ATOM   1112  N   ALA A  66       2.564 -15.630  18.177  1.00  0.00           N  
ATOM   1113  CA  ALA A  66       3.856 -16.303  18.121  1.00  0.00           C  
ATOM   1114  C   ALA A  66       3.769 -17.596  17.319  1.00  0.00           C  
ATOM   1115  O   ALA A  66       4.678 -17.928  16.558  1.00  0.00           O  
ATOM   1116  CB  ALA A  66       4.366 -16.587  19.527  1.00  0.00           C  
ATOM   1117  H   ALA A  66       2.133 -15.466  19.076  1.00  0.00           H  
ATOM   1118  HA  ALA A  66       4.561 -15.644  17.617  1.00  0.00           H  
ATOM   1119 1HB  ALA A  66       5.331 -17.092  19.469  1.00  0.00           H  
ATOM   1120 2HB  ALA A  66       4.479 -15.649  20.070  1.00  0.00           H  
ATOM   1121 3HB  ALA A  66       3.655 -17.225  20.050  1.00  0.00           H  
ATOM   1122  N   LYS A  67       2.670 -18.322  17.494  1.00  0.00           N  
ATOM   1123  CA  LYS A  67       2.513 -19.634  16.878  1.00  0.00           C  
ATOM   1124  C   LYS A  67       2.390 -19.520  15.364  1.00  0.00           C  
ATOM   1125  O   LYS A  67       2.861 -20.386  14.626  1.00  0.00           O  
ATOM   1126  CB  LYS A  67       1.290 -20.353  17.451  1.00  0.00           C  
ATOM   1127  CG  LYS A  67       1.485 -20.898  18.859  1.00  0.00           C  
ATOM   1128  CD  LYS A  67       0.215 -21.557  19.378  1.00  0.00           C  
ATOM   1129  CE  LYS A  67       0.436 -22.190  20.743  1.00  0.00           C  
ATOM   1130  NZ  LYS A  67      -0.793 -22.857  21.253  1.00  0.00           N1+
ATOM   1131  H   LYS A  67       1.925 -17.955  18.068  1.00  0.00           H  
ATOM   1132  HA  LYS A  67       3.400 -20.228  17.097  1.00  0.00           H  
ATOM   1133 1HB  LYS A  67       0.442 -19.667  17.472  1.00  0.00           H  
ATOM   1134 2HB  LYS A  67       1.021 -21.187  16.803  1.00  0.00           H  
ATOM   1135 1HG  LYS A  67       2.290 -21.633  18.857  1.00  0.00           H  
ATOM   1136 2HG  LYS A  67       1.761 -20.084  19.530  1.00  0.00           H  
ATOM   1137 1HD  LYS A  67      -0.576 -20.810  19.457  1.00  0.00           H  
ATOM   1138 2HD  LYS A  67      -0.106 -22.327  18.678  1.00  0.00           H  
ATOM   1139 1HE  LYS A  67       1.234 -22.929  20.676  1.00  0.00           H  
ATOM   1140 2HE  LYS A  67       0.741 -21.424  21.455  1.00  0.00           H  
ATOM   1141 1HZ  LYS A  67      -0.604 -23.264  22.159  1.00  0.00           H  
ATOM   1142 2HZ  LYS A  67      -1.535 -22.176  21.338  1.00  0.00           H  
ATOM   1143 3HZ  LYS A  67      -1.073 -23.583  20.611  1.00  0.00           H  
ATOM   1144  N   GLU A  68       1.755 -18.447  14.906  1.00  0.00           N  
ATOM   1145  CA  GLU A  68       1.463 -18.277  13.487  1.00  0.00           C  
ATOM   1146  C   GLU A  68       2.562 -17.484  12.790  1.00  0.00           C  
ATOM   1147  O   GLU A  68       2.657 -17.484  11.563  1.00  0.00           O  
ATOM   1148  CB  GLU A  68       0.117 -17.573  13.300  1.00  0.00           C  
ATOM   1149  CG  GLU A  68      -1.084 -18.377  13.776  1.00  0.00           C  
ATOM   1150  CD  GLU A  68      -2.387 -17.651  13.585  1.00  0.00           C  
ATOM   1151  OE1 GLU A  68      -2.357 -16.511  13.191  1.00  0.00           O  
ATOM   1152  OE2 GLU A  68      -3.413 -18.239  13.834  1.00  0.00           O1-
ATOM   1153  H   GLU A  68       1.466 -17.731  15.556  1.00  0.00           H  
ATOM   1154  HA  GLU A  68       1.410 -19.262  13.024  1.00  0.00           H  
ATOM   1155 1HB  GLU A  68       0.122 -16.627  13.841  1.00  0.00           H  
ATOM   1156 2HB  GLU A  68      -0.031 -17.346  12.244  1.00  0.00           H  
ATOM   1157 1HG  GLU A  68      -1.121 -19.317  13.226  1.00  0.00           H  
ATOM   1158 2HG  GLU A  68      -0.955 -18.611  14.833  1.00  0.00           H  
ATOM   1159  N   ALA A  69       3.391 -16.811  13.580  1.00  0.00           N  
ATOM   1160  CA  ALA A  69       4.408 -15.918  13.039  1.00  0.00           C  
ATOM   1161  C   ALA A  69       5.467 -16.692  12.265  1.00  0.00           C  
ATOM   1162  O   ALA A  69       5.824 -17.811  12.632  1.00  0.00           O  
ATOM   1163  CB  ALA A  69       5.054 -15.112  14.157  1.00  0.00           C  
ATOM   1164  H   ALA A  69       3.315 -16.922  14.581  1.00  0.00           H  
ATOM   1165  HA  ALA A  69       3.921 -15.231  12.346  1.00  0.00           H  
ATOM   1166 1HB  ALA A  69       5.812 -14.450  13.738  1.00  0.00           H  
ATOM   1167 2HB  ALA A  69       4.294 -14.519  14.665  1.00  0.00           H  
ATOM   1168 3HB  ALA A  69       5.522 -15.790  14.870  1.00  0.00           H  
ATOM   1169  N   THR A  70       5.965 -16.089  11.191  1.00  0.00           N  
ATOM   1170  CA  THR A  70       7.086 -16.652  10.447  1.00  0.00           C  
ATOM   1171  C   THR A  70       8.353 -15.830  10.653  1.00  0.00           C  
ATOM   1172  O   THR A  70       9.412 -16.161  10.124  1.00  0.00           O  
ATOM   1173  CB  THR A  70       6.765 -16.739   8.944  1.00  0.00           C  
ATOM   1174  CG2 THR A  70       5.553 -17.628   8.708  1.00  0.00           C  
ATOM   1175  OG1 THR A  70       6.499 -15.427   8.432  1.00  0.00           O  
ATOM   1176  H   THR A  70       5.558 -15.219  10.880  1.00  0.00           H  
ATOM   1177  HA  THR A  70       7.276 -17.659  10.818  1.00  0.00           H  
ATOM   1178  HB  THR A  70       7.622 -17.154   8.413  1.00  0.00           H  
ATOM   1179  HG1 THR A  70       6.608 -15.428   7.478  1.00  0.00           H  
ATOM   1180 1HG2 THR A  70       5.342 -17.678   7.640  1.00  0.00           H  
ATOM   1181 2HG2 THR A  70       5.757 -18.629   9.086  1.00  0.00           H  
ATOM   1182 3HG2 THR A  70       4.692 -17.212   9.229  1.00  0.00           H  
ATOM   1183  N   ASP A  71       8.234 -14.756  11.427  1.00  0.00           N  
ATOM   1184  CA  ASP A  71       9.376 -13.900  11.728  1.00  0.00           C  
ATOM   1185  C   ASP A  71      10.044 -14.310  13.033  1.00  0.00           C  
ATOM   1186  O   ASP A  71       9.494 -14.101  14.114  1.00  0.00           O  
ATOM   1187  CB  ASP A  71       8.941 -12.434  11.809  1.00  0.00           C  
ATOM   1188  CG  ASP A  71      10.104 -11.484  12.059  1.00  0.00           C  
ATOM   1189  OD1 ASP A  71      11.190 -11.956  12.301  1.00  0.00           O  
ATOM   1190  OD2 ASP A  71       9.896 -10.295  12.005  1.00  0.00           O1-
ATOM   1191  H   ASP A  71       7.331 -14.526  11.816  1.00  0.00           H  
ATOM   1192  HA  ASP A  71      10.106 -14.002  10.925  1.00  0.00           H  
ATOM   1193 1HB  ASP A  71       8.450 -12.148  10.879  1.00  0.00           H  
ATOM   1194 2HB  ASP A  71       8.214 -12.315  12.613  1.00  0.00           H  
ATOM   1195  N   LYS A  72      11.232 -14.894  12.925  1.00  0.00           N  
ATOM   1196  CA  LYS A  72      11.928 -15.435  14.087  1.00  0.00           C  
ATOM   1197  C   LYS A  72      12.088 -14.381  15.175  1.00  0.00           C  
ATOM   1198  O   LYS A  72      11.954 -14.675  16.362  1.00  0.00           O  
ATOM   1199  CB  LYS A  72      13.296 -15.987  13.683  1.00  0.00           C  
ATOM   1200  CG  LYS A  72      13.239 -17.256  12.842  1.00  0.00           C  
ATOM   1201  CD  LYS A  72      14.634 -17.718  12.446  1.00  0.00           C  
ATOM   1202  CE  LYS A  72      14.578 -18.969  11.582  1.00  0.00           C  
ATOM   1203  NZ  LYS A  72      15.937 -19.445  11.204  1.00  0.00           N1+
ATOM   1204  H   LYS A  72      11.665 -14.966  12.016  1.00  0.00           H  
ATOM   1205  HA  LYS A  72      11.331 -16.251  14.499  1.00  0.00           H  
ATOM   1206 1HB  LYS A  72      13.839 -15.232  13.115  1.00  0.00           H  
ATOM   1207 2HB  LYS A  72      13.879 -16.205  14.579  1.00  0.00           H  
ATOM   1208 1HG  LYS A  72      12.751 -18.048  13.410  1.00  0.00           H  
ATOM   1209 2HG  LYS A  72      12.658 -17.068  11.941  1.00  0.00           H  
ATOM   1210 1HD  LYS A  72      15.136 -16.925  11.891  1.00  0.00           H  
ATOM   1211 2HD  LYS A  72      15.215 -17.933  13.343  1.00  0.00           H  
ATOM   1212 1HE  LYS A  72      14.067 -19.763  12.125  1.00  0.00           H  
ATOM   1213 2HE  LYS A  72      14.015 -18.759  10.674  1.00  0.00           H  
ATOM   1214 1HZ  LYS A  72      15.856 -20.274  10.633  1.00  0.00           H  
ATOM   1215 2HZ  LYS A  72      16.414 -18.723  10.683  1.00  0.00           H  
ATOM   1216 3HZ  LYS A  72      16.463 -19.662  12.039  1.00  0.00           H  
ATOM   1217  N   ARG A  73      12.374 -13.151  14.761  1.00  0.00           N  
ATOM   1218  CA  ARG A  73      12.648 -12.071  15.701  1.00  0.00           C  
ATOM   1219  C   ARG A  73      11.404 -11.709  16.502  1.00  0.00           C  
ATOM   1220  O   ARG A  73      11.492 -11.353  17.677  1.00  0.00           O  
ATOM   1221  CB  ARG A  73      13.151 -10.837  14.967  1.00  0.00           C  
ATOM   1222  CG  ARG A  73      14.539 -10.975  14.362  1.00  0.00           C  
ATOM   1223  CD  ARG A  73      14.993  -9.708  13.734  1.00  0.00           C  
ATOM   1224  NE  ARG A  73      16.315  -9.839  13.142  1.00  0.00           N  
ATOM   1225  CZ  ARG A  73      16.549 -10.197  11.864  1.00  0.00           C  
ATOM   1226  NH1 ARG A  73      15.542 -10.457  11.060  1.00  0.00           N1+
ATOM   1227  NH2 ARG A  73      17.790 -10.288  11.420  1.00  0.00           N  
ATOM   1228  H   ARG A  73      12.403 -12.960  13.770  1.00  0.00           H  
ATOM   1229  HA  ARG A  73      13.416 -12.407  16.400  1.00  0.00           H  
ATOM   1230 1HB  ARG A  73      12.463 -10.588  14.161  1.00  0.00           H  
ATOM   1231 2HB  ARG A  73      13.173  -9.990  15.653  1.00  0.00           H  
ATOM   1232 1HG  ARG A  73      15.251 -11.246  15.142  1.00  0.00           H  
ATOM   1233 2HG  ARG A  73      14.527 -11.752  13.596  1.00  0.00           H  
ATOM   1234 1HD  ARG A  73      14.295  -9.420  12.949  1.00  0.00           H  
ATOM   1235 2HD  ARG A  73      15.034  -8.923  14.488  1.00  0.00           H  
ATOM   1236  HE  ARG A  73      17.115  -9.647  13.730  1.00  0.00           H  
ATOM   1237 1HH1 ARG A  73      14.593 -10.387  11.399  1.00  0.00           H  
ATOM   1238 2HH1 ARG A  73      15.717 -10.725  10.102  1.00  0.00           H  
ATOM   1239 1HH2 ARG A  73      18.564 -10.088  12.039  1.00  0.00           H  
ATOM   1240 2HH2 ARG A  73      17.965 -10.557  10.464  1.00  0.00           H  
ATOM   1241  N   GLU A  74      10.246 -11.801  15.858  1.00  0.00           N  
ATOM   1242  CA  GLU A  74       8.976 -11.545  16.527  1.00  0.00           C  
ATOM   1243  C   GLU A  74       8.650 -12.643  17.532  1.00  0.00           C  
ATOM   1244  O   GLU A  74       8.182 -12.368  18.637  1.00  0.00           O  
ATOM   1245  CB  GLU A  74       7.847 -11.428  15.500  1.00  0.00           C  
ATOM   1246  CG  GLU A  74       6.491 -11.074  16.095  1.00  0.00           C  
ATOM   1247  CD  GLU A  74       5.431 -10.864  15.049  1.00  0.00           C  
ATOM   1248  OE1 GLU A  74       4.799 -11.821  14.671  1.00  0.00           O  
ATOM   1249  OE2 GLU A  74       5.253  -9.746  14.628  1.00  0.00           O1-
ATOM   1250  H   GLU A  74      10.244 -12.054  14.881  1.00  0.00           H  
ATOM   1251  HA  GLU A  74       9.052 -10.600  17.064  1.00  0.00           H  
ATOM   1252 1HB  GLU A  74       8.100 -10.664  14.766  1.00  0.00           H  
ATOM   1253 2HB  GLU A  74       7.741 -12.373  14.967  1.00  0.00           H  
ATOM   1254 1HG  GLU A  74       6.176 -11.878  16.759  1.00  0.00           H  
ATOM   1255 2HG  GLU A  74       6.592 -10.167  16.689  1.00  0.00           H  
ATOM   1256  N   VAL A  75       8.901 -13.887  17.141  1.00  0.00           N  
ATOM   1257  CA  VAL A  75       8.592 -15.033  17.989  1.00  0.00           C  
ATOM   1258  C   VAL A  75       9.472 -15.052  19.232  1.00  0.00           C  
ATOM   1259  O   VAL A  75       9.017 -15.404  20.321  1.00  0.00           O  
ATOM   1260  CB  VAL A  75       8.786 -16.345  17.206  1.00  0.00           C  
ATOM   1261  CG1 VAL A  75       8.638 -17.544  18.131  1.00  0.00           C  
ATOM   1262  CG2 VAL A  75       7.785 -16.419  16.063  1.00  0.00           C  
ATOM   1263  H   VAL A  75       9.317 -14.045  16.234  1.00  0.00           H  
ATOM   1264  HA  VAL A  75       7.549 -14.962  18.300  1.00  0.00           H  
ATOM   1265  HB  VAL A  75       9.799 -16.372  16.805  1.00  0.00           H  
ATOM   1266 1HG1 VAL A  75       8.778 -18.463  17.561  1.00  0.00           H  
ATOM   1267 2HG1 VAL A  75       9.387 -17.489  18.920  1.00  0.00           H  
ATOM   1268 3HG1 VAL A  75       7.642 -17.541  18.574  1.00  0.00           H  
ATOM   1269 1HG2 VAL A  75       7.928 -17.349  15.514  1.00  0.00           H  
ATOM   1270 2HG2 VAL A  75       6.771 -16.387  16.464  1.00  0.00           H  
ATOM   1271 3HG2 VAL A  75       7.936 -15.574  15.391  1.00  0.00           H  
ATOM   1272  N   ILE A  76      10.733 -14.671  19.063  1.00  0.00           N  
ATOM   1273  CA  ILE A  76      11.664 -14.585  20.182  1.00  0.00           C  
ATOM   1274  C   ILE A  76      11.244 -13.501  21.166  1.00  0.00           C  
ATOM   1275  O   ILE A  76      11.294 -13.697  22.380  1.00  0.00           O  
ATOM   1276  CB  ILE A  76      13.095 -14.304  19.687  1.00  0.00           C  
ATOM   1277  CG1 ILE A  76      13.637 -15.507  18.911  1.00  0.00           C  
ATOM   1278  CG2 ILE A  76      14.006 -13.967  20.858  1.00  0.00           C  
ATOM   1279  CD1 ILE A  76      14.865 -15.197  18.085  1.00  0.00           C  
ATOM   1280  H   ILE A  76      11.057 -14.434  18.136  1.00  0.00           H  
ATOM   1281  HA  ILE A  76      11.662 -15.541  20.707  1.00  0.00           H  
ATOM   1282  HB  ILE A  76      13.081 -13.463  18.996  1.00  0.00           H  
ATOM   1283 1HG1 ILE A  76      13.886 -16.307  19.606  1.00  0.00           H  
ATOM   1284 2HG1 ILE A  76      12.864 -15.887  18.241  1.00  0.00           H  
ATOM   1285 1HG2 ILE A  76      15.013 -13.772  20.491  1.00  0.00           H  
ATOM   1286 2HG2 ILE A  76      13.628 -13.084  21.369  1.00  0.00           H  
ATOM   1287 3HG2 ILE A  76      14.030 -14.807  21.553  1.00  0.00           H  
ATOM   1288 1HD1 ILE A  76      15.189 -16.098  17.563  1.00  0.00           H  
ATOM   1289 2HD1 ILE A  76      14.627 -14.422  17.356  1.00  0.00           H  
ATOM   1290 3HD1 ILE A  76      15.663 -14.850  18.738  1.00  0.00           H  
ATOM   1291  N   LYS A  77      10.830 -12.356  20.635  1.00  0.00           N  
ATOM   1292  CA  LYS A  77      10.394 -11.240  21.465  1.00  0.00           C  
ATOM   1293  C   LYS A  77       9.188 -11.621  22.313  1.00  0.00           C  
ATOM   1294  O   LYS A  77       9.141 -11.332  23.509  1.00  0.00           O  
ATOM   1295  CB  LYS A  77      10.064 -10.024  20.598  1.00  0.00           C  
ATOM   1296  CG  LYS A  77      11.282  -9.269  20.083  1.00  0.00           C  
ATOM   1297  CD  LYS A  77      10.888  -8.221  19.053  1.00  0.00           C  
ATOM   1298  CE  LYS A  77      12.106  -7.476  18.526  1.00  0.00           C  
ATOM   1299  NZ  LYS A  77      11.740  -6.474  17.488  1.00  0.00           N1+
ATOM   1300  H   LYS A  77      10.816 -12.256  19.630  1.00  0.00           H  
ATOM   1301  HA  LYS A  77      11.205 -10.976  22.145  1.00  0.00           H  
ATOM   1302 1HB  LYS A  77       9.477 -10.341  19.735  1.00  0.00           H  
ATOM   1303 2HB  LYS A  77       9.454  -9.324  21.170  1.00  0.00           H  
ATOM   1304 1HG  LYS A  77      11.785  -8.777  20.916  1.00  0.00           H  
ATOM   1305 2HG  LYS A  77      11.979  -9.971  19.626  1.00  0.00           H  
ATOM   1306 1HD  LYS A  77      10.378  -8.704  18.219  1.00  0.00           H  
ATOM   1307 2HD  LYS A  77      10.205  -7.503  19.508  1.00  0.00           H  
ATOM   1308 1HE  LYS A  77      12.603  -6.964  19.348  1.00  0.00           H  
ATOM   1309 2HE  LYS A  77      12.808  -8.188  18.093  1.00  0.00           H  
ATOM   1310 1HZ  LYS A  77      12.573  -6.004  17.165  1.00  0.00           H  
ATOM   1311 2HZ  LYS A  77      11.294  -6.941  16.711  1.00  0.00           H  
ATOM   1312 3HZ  LYS A  77      11.103  -5.797  17.884  1.00  0.00           H  
ATOM   1313  N   ILE A  78       8.213 -12.272  21.688  1.00  0.00           N  
ATOM   1314  CA  ILE A  78       7.005 -12.697  22.384  1.00  0.00           C  
ATOM   1315  C   ILE A  78       7.328 -13.697  23.486  1.00  0.00           C  
ATOM   1316  O   ILE A  78       6.768 -13.631  24.581  1.00  0.00           O  
ATOM   1317  CB  ILE A  78       5.997 -13.320  21.403  1.00  0.00           C  
ATOM   1318  CG1 ILE A  78       5.496 -12.268  20.411  1.00  0.00           C  
ATOM   1319  CG2 ILE A  78       4.832 -13.940  22.160  1.00  0.00           C  
ATOM   1320  CD1 ILE A  78       4.747 -12.847  19.231  1.00  0.00           C  
ATOM   1321  H   ILE A  78       8.313 -12.479  20.704  1.00  0.00           H  
ATOM   1322  HA  ILE A  78       6.545 -11.821  22.841  1.00  0.00           H  
ATOM   1323  HB  ILE A  78       6.490 -14.096  20.818  1.00  0.00           H  
ATOM   1324 1HG1 ILE A  78       4.836 -11.569  20.924  1.00  0.00           H  
ATOM   1325 2HG1 ILE A  78       6.342 -11.696  20.028  1.00  0.00           H  
ATOM   1326 1HG2 ILE A  78       4.128 -14.375  21.451  1.00  0.00           H  
ATOM   1327 2HG2 ILE A  78       5.203 -14.717  22.826  1.00  0.00           H  
ATOM   1328 3HG2 ILE A  78       4.328 -13.170  22.745  1.00  0.00           H  
ATOM   1329 1HD1 ILE A  78       4.424 -12.040  18.573  1.00  0.00           H  
ATOM   1330 2HD1 ILE A  78       5.402 -13.524  18.682  1.00  0.00           H  
ATOM   1331 3HD1 ILE A  78       3.876 -13.394  19.588  1.00  0.00           H  
ATOM   1332  N   VAL A  79       8.232 -14.624  23.191  1.00  0.00           N  
ATOM   1333  CA  VAL A  79       8.690 -15.590  24.182  1.00  0.00           C  
ATOM   1334  C   VAL A  79       9.325 -14.894  25.379  1.00  0.00           C  
ATOM   1335  O   VAL A  79       9.101 -15.283  26.526  1.00  0.00           O  
ATOM   1336  CB  VAL A  79       9.711 -16.558  23.553  1.00  0.00           C  
ATOM   1337  CG1 VAL A  79      10.477 -17.302  24.637  1.00  0.00           C  
ATOM   1338  CG2 VAL A  79       8.998 -17.533  22.630  1.00  0.00           C  
ATOM   1339  H   VAL A  79       8.614 -14.660  22.257  1.00  0.00           H  
ATOM   1340  HA  VAL A  79       7.830 -16.165  24.528  1.00  0.00           H  
ATOM   1341  HB  VAL A  79      10.440 -15.982  22.983  1.00  0.00           H  
ATOM   1342 1HG1 VAL A  79      11.193 -17.981  24.174  1.00  0.00           H  
ATOM   1343 2HG1 VAL A  79      11.008 -16.587  25.264  1.00  0.00           H  
ATOM   1344 3HG1 VAL A  79       9.779 -17.874  25.248  1.00  0.00           H  
ATOM   1345 1HG2 VAL A  79       9.725 -18.214  22.188  1.00  0.00           H  
ATOM   1346 2HG2 VAL A  79       8.264 -18.105  23.199  1.00  0.00           H  
ATOM   1347 3HG2 VAL A  79       8.491 -16.981  21.838  1.00  0.00           H  
ATOM   1348  N   LYS A  80      10.120 -13.864  25.106  1.00  0.00           N  
ATOM   1349  CA  LYS A  80      10.727 -13.063  26.162  1.00  0.00           C  
ATOM   1350  C   LYS A  80       9.665 -12.371  27.007  1.00  0.00           C  
ATOM   1351  O   LYS A  80       9.762 -12.335  28.234  1.00  0.00           O  
ATOM   1352  CB  LYS A  80      11.683 -12.028  25.567  1.00  0.00           C  
ATOM   1353  CG  LYS A  80      12.410 -11.177  26.600  1.00  0.00           C  
ATOM   1354  CD  LYS A  80      13.396 -10.227  25.937  1.00  0.00           C  
ATOM   1355  CE  LYS A  80      14.105  -9.358  26.965  1.00  0.00           C  
ATOM   1356  NZ  LYS A  80      15.074  -8.423  26.331  1.00  0.00           N1+
ATOM   1357  H   LYS A  80      10.306 -13.630  24.141  1.00  0.00           H  
ATOM   1358  HA  LYS A  80      11.294 -13.727  26.815  1.00  0.00           H  
ATOM   1359 1HB  LYS A  80      12.435 -12.534  24.961  1.00  0.00           H  
ATOM   1360 2HB  LYS A  80      11.130 -11.357  24.910  1.00  0.00           H  
ATOM   1361 1HG  LYS A  80      11.684 -10.595  27.168  1.00  0.00           H  
ATOM   1362 2HG  LYS A  80      12.950 -11.825  27.289  1.00  0.00           H  
ATOM   1363 1HD  LYS A  80      14.141 -10.802  25.384  1.00  0.00           H  
ATOM   1364 2HD  LYS A  80      12.866  -9.583  25.235  1.00  0.00           H  
ATOM   1365 1HE  LYS A  80      13.370  -8.778  27.520  1.00  0.00           H  
ATOM   1366 2HE  LYS A  80      14.642  -9.993  27.670  1.00  0.00           H  
ATOM   1367 1HZ  LYS A  80      15.522  -7.867  27.044  1.00  0.00           H  
ATOM   1368 2HZ  LYS A  80      15.773  -8.952  25.828  1.00  0.00           H  
ATOM   1369 3HZ  LYS A  80      14.585  -7.816  25.689  1.00  0.00           H  
ATOM   1370  N   ALA A  81       8.654 -11.822  26.344  1.00  0.00           N  
ATOM   1371  CA  ALA A  81       7.542 -11.180  27.035  1.00  0.00           C  
ATOM   1372  C   ALA A  81       6.802 -12.171  27.925  1.00  0.00           C  
ATOM   1373  O   ALA A  81       6.496 -11.875  29.080  1.00  0.00           O  
ATOM   1374  CB  ALA A  81       6.585 -10.553  26.032  1.00  0.00           C  
ATOM   1375  H   ALA A  81       8.654 -11.849  25.334  1.00  0.00           H  
ATOM   1376  HA  ALA A  81       7.940 -10.387  27.668  1.00  0.00           H  
ATOM   1377 1HB  ALA A  81       5.761 -10.078  26.563  1.00  0.00           H  
ATOM   1378 2HB  ALA A  81       7.116  -9.805  25.442  1.00  0.00           H  
ATOM   1379 3HB  ALA A  81       6.194 -11.325  25.371  1.00  0.00           H  
ATOM   1380  N   LEU A  82       6.515 -13.348  27.380  1.00  0.00           N  
ATOM   1381  CA  LEU A  82       5.807 -14.385  28.122  1.00  0.00           C  
ATOM   1382  C   LEU A  82       6.624 -14.860  29.318  1.00  0.00           C  
ATOM   1383  O   LEU A  82       6.077 -15.128  30.388  1.00  0.00           O  
ATOM   1384  CB  LEU A  82       5.494 -15.574  27.205  1.00  0.00           C  
ATOM   1385  CG  LEU A  82       4.439 -15.317  26.121  1.00  0.00           C  
ATOM   1386  CD1 LEU A  82       4.429 -16.478  25.136  1.00  0.00           C  
ATOM   1387  CD2 LEU A  82       3.075 -15.140  26.772  1.00  0.00           C  
ATOM   1388  H   LEU A  82       6.794 -13.529  26.426  1.00  0.00           H  
ATOM   1389  HA  LEU A  82       4.870 -13.969  28.490  1.00  0.00           H  
ATOM   1390 1HB  LEU A  82       6.412 -15.880  26.707  1.00  0.00           H  
ATOM   1391 2HB  LEU A  82       5.144 -16.403  27.819  1.00  0.00           H  
ATOM   1392  HG  LEU A  82       4.697 -14.413  25.569  1.00  0.00           H  
ATOM   1393 1HD1 LEU A  82       3.680 -16.296  24.366  1.00  0.00           H  
ATOM   1394 2HD1 LEU A  82       5.411 -16.569  24.671  1.00  0.00           H  
ATOM   1395 3HD1 LEU A  82       4.189 -17.400  25.663  1.00  0.00           H  
ATOM   1396 1HD2 LEU A  82       2.325 -14.957  26.002  1.00  0.00           H  
ATOM   1397 2HD2 LEU A  82       2.815 -16.044  27.323  1.00  0.00           H  
ATOM   1398 3HD2 LEU A  82       3.106 -14.293  27.457  1.00  0.00           H  
ATOM   1399  N   ALA A  83       7.935 -14.963  29.129  1.00  0.00           N  
ATOM   1400  CA  ALA A  83       8.834 -15.363  30.205  1.00  0.00           C  
ATOM   1401  C   ALA A  83       8.819 -14.351  31.342  1.00  0.00           C  
ATOM   1402  O   ALA A  83       8.751 -14.722  32.515  1.00  0.00           O  
ATOM   1403  CB  ALA A  83      10.250 -15.540  29.673  1.00  0.00           C  
ATOM   1404  H   ALA A  83       8.318 -14.757  28.218  1.00  0.00           H  
ATOM   1405  HA  ALA A  83       8.484 -16.317  30.601  1.00  0.00           H  
ATOM   1406 1HB  ALA A  83      10.909 -15.841  30.488  1.00  0.00           H  
ATOM   1407 2HB  ALA A  83      10.254 -16.310  28.901  1.00  0.00           H  
ATOM   1408 3HB  ALA A  83      10.600 -14.601  29.251  1.00  0.00           H  
ATOM   1409  N   GLU A  84       8.883 -13.072  30.990  1.00  0.00           N  
ATOM   1410  CA  GLU A  84       8.864 -12.002  31.980  1.00  0.00           C  
ATOM   1411  C   GLU A  84       7.556 -11.997  32.760  1.00  0.00           C  
ATOM   1412  O   GLU A  84       7.543 -11.762  33.969  1.00  0.00           O  
ATOM   1413  CB  GLU A  84       9.072 -10.645  31.305  1.00  0.00           C  
ATOM   1414  CG  GLU A  84      10.485 -10.408  30.792  1.00  0.00           C  
ATOM   1415  CD  GLU A  84      10.610  -9.144  29.986  1.00  0.00           C  
ATOM   1416  OE1 GLU A  84       9.602  -8.554  29.682  1.00  0.00           O  
ATOM   1417  OE2 GLU A  84      11.716  -8.770  29.675  1.00  0.00           O1-
ATOM   1418  H   GLU A  84       8.946 -12.833  30.011  1.00  0.00           H  
ATOM   1419  HA  GLU A  84       9.678 -12.170  32.686  1.00  0.00           H  
ATOM   1420 1HB  GLU A  84       8.389 -10.551  30.460  1.00  0.00           H  
ATOM   1421 2HB  GLU A  84       8.832  -9.848  32.009  1.00  0.00           H  
ATOM   1422 1HG  GLU A  84      11.164 -10.352  31.642  1.00  0.00           H  
ATOM   1423 2HG  GLU A  84      10.785 -11.256  30.178  1.00  0.00           H  
ATOM   1424  N   LEU A  85       6.455 -12.257  32.063  1.00  0.00           N  
ATOM   1425  CA  LEU A  85       5.145 -12.335  32.698  1.00  0.00           C  
ATOM   1426  C   LEU A  85       5.082 -13.488  33.691  1.00  0.00           C  
ATOM   1427  O   LEU A  85       4.558 -13.342  34.795  1.00  0.00           O  
ATOM   1428  CB  LEU A  85       4.051 -12.505  31.637  1.00  0.00           C  
ATOM   1429  CG  LEU A  85       3.760 -11.267  30.778  1.00  0.00           C  
ATOM   1430  CD1 LEU A  85       2.850 -11.655  29.621  1.00  0.00           C  
ATOM   1431  CD2 LEU A  85       3.118 -10.190  31.640  1.00  0.00           C  
ATOM   1432  H   LEU A  85       6.529 -12.405  31.066  1.00  0.00           H  
ATOM   1433  HA  LEU A  85       4.968 -11.406  33.239  1.00  0.00           H  
ATOM   1434 1HB  LEU A  85       4.340 -13.313  30.966  1.00  0.00           H  
ATOM   1435 2HB  LEU A  85       3.125 -12.788  32.136  1.00  0.00           H  
ATOM   1436  HG  LEU A  85       4.690 -10.888  30.358  1.00  0.00           H  
ATOM   1437 1HD1 LEU A  85       2.642 -10.776  29.010  1.00  0.00           H  
ATOM   1438 2HD1 LEU A  85       3.340 -12.412  29.009  1.00  0.00           H  
ATOM   1439 3HD1 LEU A  85       1.914 -12.055  30.011  1.00  0.00           H  
ATOM   1440 1HD2 LEU A  85       2.912  -9.311  31.030  1.00  0.00           H  
ATOM   1441 2HD2 LEU A  85       2.185 -10.568  32.061  1.00  0.00           H  
ATOM   1442 3HD2 LEU A  85       3.797  -9.920  32.450  1.00  0.00           H  
ATOM   1443  N   ALA A  86       5.619 -14.636  33.292  1.00  0.00           N  
ATOM   1444  CA  ALA A  86       5.595 -15.827  34.133  1.00  0.00           C  
ATOM   1445  C   ALA A  86       6.438 -15.632  35.387  1.00  0.00           C  
ATOM   1446  O   ALA A  86       6.052 -16.053  36.478  1.00  0.00           O  
ATOM   1447  CB  ALA A  86       6.082 -17.038  33.351  1.00  0.00           C  
ATOM   1448  H   ALA A  86       6.055 -14.685  32.382  1.00  0.00           H  
ATOM   1449  HA  ALA A  86       4.565 -15.999  34.446  1.00  0.00           H  
ATOM   1450 1HB  ALA A  86       6.058 -17.919  33.993  1.00  0.00           H  
ATOM   1451 2HB  ALA A  86       5.434 -17.199  32.489  1.00  0.00           H  
ATOM   1452 3HB  ALA A  86       7.102 -16.865  33.011  1.00  0.00           H  
ATOM   1453  N   LYS A  87       7.591 -14.991  35.225  1.00  0.00           N  
ATOM   1454  CA  LYS A  87       8.508 -14.772  36.338  1.00  0.00           C  
ATOM   1455  C   LYS A  87       7.907 -13.823  37.367  1.00  0.00           C  
ATOM   1456  O   LYS A  87       7.987 -14.067  38.571  1.00  0.00           O  
ATOM   1457  CB  LYS A  87       9.842 -14.222  35.831  1.00  0.00           C  
ATOM   1458  CG  LYS A  87      10.709 -15.243  35.109  1.00  0.00           C  
ATOM   1459  CD  LYS A  87      11.984 -14.606  34.574  1.00  0.00           C  
ATOM   1460  CE  LYS A  87      12.896 -15.643  33.936  1.00  0.00           C  
ATOM   1461  NZ  LYS A  87      14.139 -15.031  33.392  1.00  0.00           N1+
ATOM   1462  H   LYS A  87       7.838 -14.648  34.308  1.00  0.00           H  
ATOM   1463  HA  LYS A  87       8.689 -15.728  36.831  1.00  0.00           H  
ATOM   1464 1HB  LYS A  87       9.657 -13.394  35.146  1.00  0.00           H  
ATOM   1465 2HB  LYS A  87      10.415 -13.829  36.671  1.00  0.00           H  
ATOM   1466 1HG  LYS A  87      10.976 -16.046  35.797  1.00  0.00           H  
ATOM   1467 2HG  LYS A  87      10.151 -15.672  34.277  1.00  0.00           H  
ATOM   1468 1HD  LYS A  87      11.729 -13.852  33.830  1.00  0.00           H  
ATOM   1469 2HD  LYS A  87      12.518 -14.121  35.390  1.00  0.00           H  
ATOM   1470 1HE  LYS A  87      13.169 -16.393  34.677  1.00  0.00           H  
ATOM   1471 2HE  LYS A  87      12.368 -16.143  33.124  1.00  0.00           H  
ATOM   1472 1HZ  LYS A  87      14.715 -15.750  32.978  1.00  0.00           H  
ATOM   1473 2HZ  LYS A  87      13.898 -14.347  32.689  1.00  0.00           H  
ATOM   1474 3HZ  LYS A  87      14.648 -14.581  34.139  1.00  0.00           H  
ATOM   1475  N   ASN A  88       7.304 -12.740  36.886  1.00  0.00           N  
ATOM   1476  CA  ASN A  88       6.787 -11.699  37.765  1.00  0.00           C  
ATOM   1477  C   ASN A  88       5.469 -12.119  38.402  1.00  0.00           C  
ATOM   1478  O   ASN A  88       4.922 -11.410  39.246  1.00  0.00           O  
ATOM   1479  CB  ASN A  88       6.622 -10.394  37.007  1.00  0.00           C  
ATOM   1480  CG  ASN A  88       7.939  -9.756  36.663  1.00  0.00           C  
ATOM   1481  ND2 ASN A  88       7.955  -8.983  35.607  1.00  0.00           N  
ATOM   1482  OD1 ASN A  88       8.943  -9.963  37.354  1.00  0.00           O  
ATOM   1483  H   ASN A  88       7.203 -12.637  35.887  1.00  0.00           H  
ATOM   1484  HA  ASN A  88       7.508 -11.530  38.564  1.00  0.00           H  
ATOM   1485 1HB  ASN A  88       6.067 -10.576  36.086  1.00  0.00           H  
ATOM   1486 2HB  ASN A  88       6.039  -9.696  37.608  1.00  0.00           H  
ATOM   1487 1HD2 ASN A  88       8.803  -8.531  35.330  1.00  0.00           H  
ATOM   1488 2HD2 ASN A  88       7.119  -8.844  35.077  1.00  0.00           H  
ATOM   1489  N   SER A  89       4.962 -13.276  37.990  1.00  0.00           N  
ATOM   1490  CA  SER A  89       3.631 -13.716  38.395  1.00  0.00           C  
ATOM   1491  C   SER A  89       3.690 -14.549  39.668  1.00  0.00           C  
ATOM   1492  O   SER A  89       4.649 -15.287  39.895  1.00  0.00           O  
ATOM   1493  CB  SER A  89       2.988 -14.522  37.282  1.00  0.00           C  
ATOM   1494  OG  SER A  89       1.775 -15.081  37.704  1.00  0.00           O  
ATOM   1495  H   SER A  89       5.512 -13.866  37.383  1.00  0.00           H  
ATOM   1496  HA  SER A  89       3.019 -12.834  38.590  1.00  0.00           H  
ATOM   1497 1HB  SER A  89       2.815 -13.877  36.421  1.00  0.00           H  
ATOM   1498 2HB  SER A  89       3.666 -15.313  36.967  1.00  0.00           H  
ATOM   1499  HG  SER A  89       1.477 -15.640  36.983  1.00  0.00           H  
ATOM   1500  N   THR A  90       2.658 -14.428  40.496  1.00  0.00           N  
ATOM   1501  CA  THR A  90       2.477 -15.325  41.631  1.00  0.00           C  
ATOM   1502  C   THR A  90       1.280 -16.243  41.421  1.00  0.00           C  
ATOM   1503  O   THR A  90       0.966 -17.074  42.274  1.00  0.00           O  
ATOM   1504  CB  THR A  90       2.299 -14.534  42.940  1.00  0.00           C  
ATOM   1505  CG2 THR A  90       3.515 -13.660  43.206  1.00  0.00           C  
ATOM   1506  OG1 THR A  90       1.132 -13.706  42.847  1.00  0.00           O  
ATOM   1507  H   THR A  90       1.982 -13.694  40.337  1.00  0.00           H  
ATOM   1508  HA  THR A  90       3.367 -15.948  41.725  1.00  0.00           H  
ATOM   1509  HB  THR A  90       2.168 -15.229  43.771  1.00  0.00           H  
ATOM   1510  HG1 THR A  90       0.349 -14.238  43.008  1.00  0.00           H  
ATOM   1511 1HG2 THR A  90       3.372 -13.109  44.135  1.00  0.00           H  
ATOM   1512 2HG2 THR A  90       4.402 -14.289  43.290  1.00  0.00           H  
ATOM   1513 3HG2 THR A  90       3.645 -12.958  42.385  1.00  0.00           H  
ATOM   1514  N   ASP A  91       0.615 -16.089  40.281  1.00  0.00           N  
ATOM   1515  CA  ASP A  91      -0.549 -16.905  39.957  1.00  0.00           C  
ATOM   1516  C   ASP A  91      -0.140 -18.190  39.250  1.00  0.00           C  
ATOM   1517  O   ASP A  91       0.412 -18.157  38.150  1.00  0.00           O  
ATOM   1518  CB  ASP A  91      -1.526 -16.120  39.078  1.00  0.00           C  
ATOM   1519  CG  ASP A  91      -2.802 -16.894  38.774  1.00  0.00           C  
ATOM   1520  OD1 ASP A  91      -2.933 -17.996  39.250  1.00  0.00           O  
ATOM   1521  OD2 ASP A  91      -3.633 -16.375  38.067  1.00  0.00           O1-
ATOM   1522  H   ASP A  91       0.923 -15.388  39.622  1.00  0.00           H  
ATOM   1523  HA  ASP A  91      -1.054 -17.172  40.886  1.00  0.00           H  
ATOM   1524 1HB  ASP A  91      -1.795 -15.187  39.574  1.00  0.00           H  
ATOM   1525 2HB  ASP A  91      -1.041 -15.862  38.136  1.00  0.00           H  
ATOM   1526  N   SER A  92      -0.416 -19.323  39.886  1.00  0.00           N  
ATOM   1527  CA  SER A  92       0.002 -20.618  39.362  1.00  0.00           C  
ATOM   1528  C   SER A  92      -0.705 -20.936  38.052  1.00  0.00           C  
ATOM   1529  O   SER A  92      -0.139 -21.585  37.171  1.00  0.00           O  
ATOM   1530  CB  SER A  92      -0.281 -21.709  40.377  1.00  0.00           C  
ATOM   1531  OG  SER A  92      -1.657 -21.830  40.614  1.00  0.00           O  
ATOM   1532  H   SER A  92      -0.929 -19.287  40.756  1.00  0.00           H  
ATOM   1533  HA  SER A  92       1.077 -20.584  39.173  1.00  0.00           H  
ATOM   1534 1HB  SER A  92       0.113 -22.656  40.013  1.00  0.00           H  
ATOM   1535 2HB  SER A  92       0.232 -21.479  41.310  1.00  0.00           H  
ATOM   1536  HG  SER A  92      -1.755 -22.543  41.249  1.00  0.00           H  
ATOM   1537  N   GLU A  93      -1.945 -20.476  37.927  1.00  0.00           N  
ATOM   1538  CA  GLU A  93      -2.733 -20.712  36.723  1.00  0.00           C  
ATOM   1539  C   GLU A  93      -2.127 -20.001  35.520  1.00  0.00           C  
ATOM   1540  O   GLU A  93      -2.113 -20.537  34.412  1.00  0.00           O  
ATOM   1541  CB  GLU A  93      -4.176 -20.246  36.930  1.00  0.00           C  
ATOM   1542  CG  GLU A  93      -5.112 -20.570  35.774  1.00  0.00           C  
ATOM   1543  CD  GLU A  93      -5.347 -22.046  35.608  1.00  0.00           C  
ATOM   1544  OE1 GLU A  93      -5.108 -22.775  36.540  1.00  0.00           O  
ATOM   1545  OE2 GLU A  93      -5.766 -22.444  34.547  1.00  0.00           O1-
ATOM   1546  H   GLU A  93      -2.352 -19.949  38.686  1.00  0.00           H  
ATOM   1547  HA  GLU A  93      -2.737 -21.783  36.517  1.00  0.00           H  
ATOM   1548 1HB  GLU A  93      -4.582 -20.708  37.829  1.00  0.00           H  
ATOM   1549 2HB  GLU A  93      -4.191 -19.166  37.080  1.00  0.00           H  
ATOM   1550 1HG  GLU A  93      -6.070 -20.080  35.948  1.00  0.00           H  
ATOM   1551 2HG  GLU A  93      -4.691 -20.168  34.854  1.00  0.00           H  
ATOM   1552  N   LEU A  94      -1.625 -18.791  35.745  1.00  0.00           N  
ATOM   1553  CA  LEU A  94      -0.996 -18.013  34.685  1.00  0.00           C  
ATOM   1554  C   LEU A  94       0.340 -18.617  34.276  1.00  0.00           C  
ATOM   1555  O   LEU A  94       0.638 -18.746  33.089  1.00  0.00           O  
ATOM   1556  CB  LEU A  94      -0.792 -16.563  35.141  1.00  0.00           C  
ATOM   1557  CG  LEU A  94      -0.030 -15.659  34.164  1.00  0.00           C  
ATOM   1558  CD1 LEU A  94      -0.769 -15.610  32.834  1.00  0.00           C  
ATOM   1559  CD2 LEU A  94       0.110 -14.267  34.762  1.00  0.00           C  
ATOM   1560  H   LEU A  94      -1.682 -18.400  36.674  1.00  0.00           H  
ATOM   1561  HA  LEU A  94      -1.655 -18.017  33.815  1.00  0.00           H  
ATOM   1562 1HB  LEU A  94      -1.767 -16.112  35.316  1.00  0.00           H  
ATOM   1563 2HB  LEU A  94      -0.243 -16.570  36.082  1.00  0.00           H  
ATOM   1564  HG  LEU A  94       0.961 -16.075  33.979  1.00  0.00           H  
ATOM   1565 1HD1 LEU A  94      -0.228 -14.968  32.139  1.00  0.00           H  
ATOM   1566 2HD1 LEU A  94      -0.838 -16.616  32.419  1.00  0.00           H  
ATOM   1567 3HD1 LEU A  94      -1.771 -15.212  32.989  1.00  0.00           H  
ATOM   1568 1HD2 LEU A  94       0.653 -13.625  34.068  1.00  0.00           H  
ATOM   1569 2HD2 LEU A  94      -0.880 -13.849  34.945  1.00  0.00           H  
ATOM   1570 3HD2 LEU A  94       0.658 -14.329  35.703  1.00  0.00           H  
ATOM   1571  N   VAL A  95       1.144 -18.986  35.269  1.00  0.00           N  
ATOM   1572  CA  VAL A  95       2.457 -19.568  35.014  1.00  0.00           C  
ATOM   1573  C   VAL A  95       2.337 -20.894  34.276  1.00  0.00           C  
ATOM   1574  O   VAL A  95       3.082 -21.160  33.333  1.00  0.00           O  
ATOM   1575  CB  VAL A  95       3.209 -19.788  36.340  1.00  0.00           C  
ATOM   1576  CG1 VAL A  95       4.490 -20.574  36.102  1.00  0.00           C  
ATOM   1577  CG2 VAL A  95       3.513 -18.447  36.992  1.00  0.00           C  
ATOM   1578  H   VAL A  95       0.839 -18.860  36.223  1.00  0.00           H  
ATOM   1579  HA  VAL A  95       3.030 -18.875  34.397  1.00  0.00           H  
ATOM   1580  HB  VAL A  95       2.586 -20.384  37.007  1.00  0.00           H  
ATOM   1581 1HG1 VAL A  95       5.009 -20.721  37.050  1.00  0.00           H  
ATOM   1582 2HG1 VAL A  95       4.246 -21.543  35.668  1.00  0.00           H  
ATOM   1583 3HG1 VAL A  95       5.134 -20.021  35.417  1.00  0.00           H  
ATOM   1584 1HG2 VAL A  95       4.044 -18.610  37.929  1.00  0.00           H  
ATOM   1585 2HG2 VAL A  95       4.131 -17.849  36.322  1.00  0.00           H  
ATOM   1586 3HG2 VAL A  95       2.579 -17.920  37.191  1.00  0.00           H  
ATOM   1587  N   ASN A  96       1.395 -21.725  34.710  1.00  0.00           N  
ATOM   1588  CA  ASN A  96       1.176 -23.027  34.090  1.00  0.00           C  
ATOM   1589  C   ASN A  96       0.746 -22.879  32.637  1.00  0.00           C  
ATOM   1590  O   ASN A  96       1.134 -23.673  31.780  1.00  0.00           O  
ATOM   1591  CB  ASN A  96       0.148 -23.824  34.871  1.00  0.00           C  
ATOM   1592  CG  ASN A  96       0.689 -24.341  36.176  1.00  0.00           C  
ATOM   1593  ND2 ASN A  96      -0.194 -24.670  37.085  1.00  0.00           N  
ATOM   1594  OD1 ASN A  96       1.907 -24.442  36.361  1.00  0.00           O  
ATOM   1595  H   ASN A  96       0.816 -21.449  35.490  1.00  0.00           H  
ATOM   1596  HA  ASN A  96       2.118 -23.575  34.094  1.00  0.00           H  
ATOM   1597 1HB  ASN A  96      -0.722 -23.198  35.075  1.00  0.00           H  
ATOM   1598 2HB  ASN A  96      -0.190 -24.669  34.273  1.00  0.00           H  
ATOM   1599 1HD2 ASN A  96       0.108 -25.021  37.972  1.00  0.00           H  
ATOM   1600 2HD2 ASN A  96      -1.170 -24.572  36.892  1.00  0.00           H  
ATOM   1601  N   GLU A  97      -0.058 -21.856  32.363  1.00  0.00           N  
ATOM   1602  CA  GLU A  97      -0.544 -21.603  31.012  1.00  0.00           C  
ATOM   1603  C   GLU A  97       0.584 -21.135  30.101  1.00  0.00           C  
ATOM   1604  O   GLU A  97       0.682 -21.559  28.949  1.00  0.00           O  
ATOM   1605  CB  GLU A  97      -1.661 -20.558  31.034  1.00  0.00           C  
ATOM   1606  CG  GLU A  97      -2.274 -20.263  29.672  1.00  0.00           C  
ATOM   1607  CD  GLU A  97      -2.964 -21.456  29.071  1.00  0.00           C  
ATOM   1608  OE1 GLU A  97      -3.305 -22.353  29.804  1.00  0.00           O  
ATOM   1609  OE2 GLU A  97      -3.151 -21.470  27.877  1.00  0.00           O1-
ATOM   1610  H   GLU A  97      -0.340 -21.239  33.111  1.00  0.00           H  
ATOM   1611  HA  GLU A  97      -0.943 -22.532  30.608  1.00  0.00           H  
ATOM   1612 1HB  GLU A  97      -2.461 -20.894  31.695  1.00  0.00           H  
ATOM   1613 2HB  GLU A  97      -1.276 -19.621  31.437  1.00  0.00           H  
ATOM   1614 1HG  GLU A  97      -2.997 -19.455  29.778  1.00  0.00           H  
ATOM   1615 2HG  GLU A  97      -1.489 -19.926  28.998  1.00  0.00           H  
ATOM   1616  N   ILE A  98       1.435 -20.258  30.623  1.00  0.00           N  
ATOM   1617  CA  ILE A  98       2.572 -19.749  29.865  1.00  0.00           C  
ATOM   1618  C   ILE A  98       3.569 -20.859  29.556  1.00  0.00           C  
ATOM   1619  O   ILE A  98       4.088 -20.948  28.444  1.00  0.00           O  
ATOM   1620  CB  ILE A  98       3.282 -18.619  30.632  1.00  0.00           C  
ATOM   1621  CG1 ILE A  98       2.387 -17.379  30.706  1.00  0.00           C  
ATOM   1622  CG2 ILE A  98       4.611 -18.283  29.974  1.00  0.00           C  
ATOM   1623  CD1 ILE A  98       2.873 -16.331  31.682  1.00  0.00           C  
ATOM   1624  H   ILE A  98       1.291 -19.936  31.569  1.00  0.00           H  
ATOM   1625  HA  ILE A  98       2.206 -19.348  28.920  1.00  0.00           H  
ATOM   1626  HB  ILE A  98       3.466 -18.936  31.658  1.00  0.00           H  
ATOM   1627 1HG1 ILE A  98       2.320 -16.920  29.719  1.00  0.00           H  
ATOM   1628 2HG1 ILE A  98       1.379 -17.674  30.997  1.00  0.00           H  
ATOM   1629 1HG2 ILE A  98       5.100 -17.481  30.529  1.00  0.00           H  
ATOM   1630 2HG2 ILE A  98       5.250 -19.164  29.973  1.00  0.00           H  
ATOM   1631 3HG2 ILE A  98       4.438 -17.960  28.947  1.00  0.00           H  
ATOM   1632 1HD1 ILE A  98       2.188 -15.484  31.678  1.00  0.00           H  
ATOM   1633 2HD1 ILE A  98       2.914 -16.760  32.684  1.00  0.00           H  
ATOM   1634 3HD1 ILE A  98       3.867 -15.995  31.390  1.00  0.00           H  
ATOM   1635  N   VAL A  99       3.833 -21.703  30.547  1.00  0.00           N  
ATOM   1636  CA  VAL A  99       4.726 -22.842  30.367  1.00  0.00           C  
ATOM   1637  C   VAL A  99       4.211 -23.779  29.284  1.00  0.00           C  
ATOM   1638  O   VAL A  99       4.975 -24.252  28.443  1.00  0.00           O  
ATOM   1639  CB  VAL A  99       4.874 -23.618  31.689  1.00  0.00           C  
ATOM   1640  CG1 VAL A  99       5.515 -24.975  31.439  1.00  0.00           C  
ATOM   1641  CG2 VAL A  99       5.697 -22.808  32.677  1.00  0.00           C  
ATOM   1642  H   VAL A  99       3.403 -21.553  31.449  1.00  0.00           H  
ATOM   1643  HA  VAL A  99       5.707 -22.467  30.069  1.00  0.00           H  
ATOM   1644  HB  VAL A  99       3.883 -23.803  32.105  1.00  0.00           H  
ATOM   1645 1HG1 VAL A  99       5.612 -25.512  32.383  1.00  0.00           H  
ATOM   1646 2HG1 VAL A  99       4.890 -25.553  30.757  1.00  0.00           H  
ATOM   1647 3HG1 VAL A  99       6.502 -24.837  30.998  1.00  0.00           H  
ATOM   1648 1HG2 VAL A  99       5.797 -23.362  33.609  1.00  0.00           H  
ATOM   1649 2HG2 VAL A  99       6.687 -22.619  32.259  1.00  0.00           H  
ATOM   1650 3HG2 VAL A  99       5.199 -21.857  32.873  1.00  0.00           H  
ATOM   1651  N   LYS A 100       2.909 -24.046  29.310  1.00  0.00           N  
ATOM   1652  CA  LYS A 100       2.272 -24.851  28.274  1.00  0.00           C  
ATOM   1653  C   LYS A 100       2.520 -24.266  26.891  1.00  0.00           C  
ATOM   1654  O   LYS A 100       2.908 -24.978  25.965  1.00  0.00           O  
ATOM   1655  CB  LYS A 100       0.770 -24.967  28.535  1.00  0.00           C  
ATOM   1656  CG  LYS A 100       0.023 -25.845  27.539  1.00  0.00           C  
ATOM   1657  CD  LYS A 100      -1.445 -25.981  27.913  1.00  0.00           C  
ATOM   1658  CE  LYS A 100      -2.152 -26.994  27.024  1.00  0.00           C  
ATOM   1659  NZ  LYS A 100      -2.426 -26.448  25.667  1.00  0.00           N1+
ATOM   1660  H   LYS A 100       2.347 -23.682  30.065  1.00  0.00           H  
ATOM   1661  HA  LYS A 100       2.707 -25.852  28.296  1.00  0.00           H  
ATOM   1662 1HB  LYS A 100       0.603 -25.377  29.532  1.00  0.00           H  
ATOM   1663 2HB  LYS A 100       0.318 -23.975  28.511  1.00  0.00           H  
ATOM   1664 1HG  LYS A 100       0.097 -25.408  26.543  1.00  0.00           H  
ATOM   1665 2HG  LYS A 100       0.477 -26.836  27.516  1.00  0.00           H  
ATOM   1666 1HD  LYS A 100      -1.528 -26.301  28.953  1.00  0.00           H  
ATOM   1667 2HD  LYS A 100      -1.938 -25.014  27.809  1.00  0.00           H  
ATOM   1668 1HE  LYS A 100      -1.534 -27.885  26.927  1.00  0.00           H  
ATOM   1669 2HE  LYS A 100      -3.098 -27.283  27.484  1.00  0.00           H  
ATOM   1670 1HZ  LYS A 100      -2.895 -27.149  25.111  1.00  0.00           H  
ATOM   1671 2HZ  LYS A 100      -3.015 -25.630  25.746  1.00  0.00           H  
ATOM   1672 3HZ  LYS A 100      -1.555 -26.194  25.224  1.00  0.00           H  
ATOM   1673  N   GLN A 101       2.292 -22.964  26.755  1.00  0.00           N  
ATOM   1674  CA  GLN A 101       2.419 -22.294  25.467  1.00  0.00           C  
ATOM   1675  C   GLN A 101       3.868 -22.276  24.996  1.00  0.00           C  
ATOM   1676  O   GLN A 101       4.149 -22.471  23.813  1.00  0.00           O  
ATOM   1677  CB  GLN A 101       1.880 -20.862  25.551  1.00  0.00           C  
ATOM   1678  CG  GLN A 101       0.377 -20.775  25.750  1.00  0.00           C  
ATOM   1679  CD  GLN A 101      -0.070 -19.394  26.189  1.00  0.00           C  
ATOM   1680  NE2 GLN A 101      -1.375 -19.155  26.150  1.00  0.00           N  
ATOM   1681  OE1 GLN A 101       0.751 -18.550  26.560  1.00  0.00           O  
ATOM   1682  H   GLN A 101       2.023 -22.424  27.566  1.00  0.00           H  
ATOM   1683  HA  GLN A 101       1.834 -22.843  24.731  1.00  0.00           H  
ATOM   1684 1HB  GLN A 101       2.360 -20.341  26.379  1.00  0.00           H  
ATOM   1685 2HB  GLN A 101       2.131 -20.326  24.637  1.00  0.00           H  
ATOM   1686 1HG  GLN A 101      -0.118 -21.011  24.808  1.00  0.00           H  
ATOM   1687 2HG  GLN A 101       0.080 -21.491  26.518  1.00  0.00           H  
ATOM   1688 1HE2 GLN A 101      -1.729 -18.261  26.428  1.00  0.00           H  
ATOM   1689 2HE2 GLN A 101      -2.006 -19.867  25.843  1.00  0.00           H  
ATOM   1690  N   LEU A 102       4.785 -22.040  25.929  1.00  0.00           N  
ATOM   1691  CA  LEU A 102       6.207 -21.997  25.611  1.00  0.00           C  
ATOM   1692  C   LEU A 102       6.715 -23.362  25.165  1.00  0.00           C  
ATOM   1693  O   LEU A 102       7.520 -23.464  24.239  1.00  0.00           O  
ATOM   1694  CB  LEU A 102       7.009 -21.519  26.829  1.00  0.00           C  
ATOM   1695  CG  LEU A 102       6.860 -20.034  27.181  1.00  0.00           C  
ATOM   1696  CD1 LEU A 102       7.514 -19.764  28.530  1.00  0.00           C  
ATOM   1697  CD2 LEU A 102       7.493 -19.187  26.088  1.00  0.00           C  
ATOM   1698  H   LEU A 102       4.489 -21.888  26.882  1.00  0.00           H  
ATOM   1699  HA  LEU A 102       6.358 -21.291  24.794  1.00  0.00           H  
ATOM   1700 1HB  LEU A 102       6.698 -22.098  27.696  1.00  0.00           H  
ATOM   1701 2HB  LEU A 102       8.066 -21.713  26.647  1.00  0.00           H  
ATOM   1702  HG  LEU A 102       5.802 -19.784  27.268  1.00  0.00           H  
ATOM   1703 1HD1 LEU A 102       7.408 -18.708  28.781  1.00  0.00           H  
ATOM   1704 2HD1 LEU A 102       7.029 -20.368  29.297  1.00  0.00           H  
ATOM   1705 3HD1 LEU A 102       8.571 -20.021  28.480  1.00  0.00           H  
ATOM   1706 1HD2 LEU A 102       7.387 -18.130  26.338  1.00  0.00           H  
ATOM   1707 2HD2 LEU A 102       8.552 -19.435  26.002  1.00  0.00           H  
ATOM   1708 3HD2 LEU A 102       6.995 -19.385  25.139  1.00  0.00           H  
ATOM   1709  N   ALA A 103       6.240 -24.409  25.830  1.00  0.00           N  
ATOM   1710  CA  ALA A 103       6.605 -25.774  25.469  1.00  0.00           C  
ATOM   1711  C   ALA A 103       6.119 -26.123  24.068  1.00  0.00           C  
ATOM   1712  O   ALA A 103       6.845 -26.729  23.281  1.00  0.00           O  
ATOM   1713  CB  ALA A 103       6.042 -26.759  26.485  1.00  0.00           C  
ATOM   1714  H   ALA A 103       5.611 -24.257  26.604  1.00  0.00           H  
ATOM   1715  HA  ALA A 103       7.692 -25.847  25.472  1.00  0.00           H  
ATOM   1716 1HB  ALA A 103       6.323 -27.773  26.201  1.00  0.00           H  
ATOM   1717 2HB  ALA A 103       6.444 -26.532  27.472  1.00  0.00           H  
ATOM   1718 3HB  ALA A 103       4.957 -26.676  26.508  1.00  0.00           H  
ATOM   1719  N   GLU A 104       4.884 -25.736  23.763  1.00  0.00           N  
ATOM   1720  CA  GLU A 104       4.309 -25.980  22.445  1.00  0.00           C  
ATOM   1721  C   GLU A 104       5.133 -25.310  21.352  1.00  0.00           C  
ATOM   1722  O   GLU A 104       5.409 -25.911  20.313  1.00  0.00           O  
ATOM   1723  CB  GLU A 104       2.867 -25.474  22.391  1.00  0.00           C  
ATOM   1724  CG  GLU A 104       1.877 -26.310  23.190  1.00  0.00           C  
ATOM   1725  CD  GLU A 104       0.541 -25.640  23.351  1.00  0.00           C  
ATOM   1726  OE1 GLU A 104       0.426 -24.493  22.992  1.00  0.00           O  
ATOM   1727  OE2 GLU A 104      -0.366 -26.276  23.835  1.00  0.00           O1-
ATOM   1728  H   GLU A 104       4.330 -25.261  24.461  1.00  0.00           H  
ATOM   1729  HA  GLU A 104       4.310 -27.055  22.260  1.00  0.00           H  
ATOM   1730 1HB  GLU A 104       2.824 -24.453  22.770  1.00  0.00           H  
ATOM   1731 2HB  GLU A 104       2.526 -25.453  21.356  1.00  0.00           H  
ATOM   1732 1HG  GLU A 104       1.732 -27.265  22.685  1.00  0.00           H  
ATOM   1733 2HG  GLU A 104       2.299 -26.511  24.174  1.00  0.00           H  
ATOM   1734  N   VAL A 105       5.525 -24.064  21.594  1.00  0.00           N  
ATOM   1735  CA  VAL A 105       6.363 -23.329  20.654  1.00  0.00           C  
ATOM   1736  C   VAL A 105       7.689 -24.043  20.424  1.00  0.00           C  
ATOM   1737  O   VAL A 105       8.117 -24.226  19.284  1.00  0.00           O  
ATOM   1738  CB  VAL A 105       6.634 -21.907  21.179  1.00  0.00           C  
ATOM   1739  CG1 VAL A 105       7.714 -21.229  20.349  1.00  0.00           C  
ATOM   1740  CG2 VAL A 105       5.349 -21.094  21.158  1.00  0.00           C  
ATOM   1741  H   VAL A 105       5.235 -23.614  22.451  1.00  0.00           H  
ATOM   1742  HA  VAL A 105       5.836 -23.257  19.702  1.00  0.00           H  
ATOM   1743  HB  VAL A 105       7.007 -21.971  22.201  1.00  0.00           H  
ATOM   1744 1HG1 VAL A 105       7.893 -20.225  20.734  1.00  0.00           H  
ATOM   1745 2HG1 VAL A 105       8.636 -21.809  20.408  1.00  0.00           H  
ATOM   1746 3HG1 VAL A 105       7.390 -21.166  19.311  1.00  0.00           H  
ATOM   1747 1HG2 VAL A 105       5.548 -20.089  21.531  1.00  0.00           H  
ATOM   1748 2HG2 VAL A 105       4.973 -21.034  20.136  1.00  0.00           H  
ATOM   1749 3HG2 VAL A 105       4.603 -21.575  21.792  1.00  0.00           H  
ATOM   1750  N   ALA A 106       8.336 -24.445  21.513  1.00  0.00           N  
ATOM   1751  CA  ALA A 106       9.632 -25.109  21.432  1.00  0.00           C  
ATOM   1752  C   ALA A 106       9.541 -26.399  20.628  1.00  0.00           C  
ATOM   1753  O   ALA A 106      10.439 -26.722  19.851  1.00  0.00           O  
ATOM   1754  CB  ALA A 106      10.169 -25.392  22.828  1.00  0.00           C  
ATOM   1755  H   ALA A 106       7.920 -24.285  22.419  1.00  0.00           H  
ATOM   1756  HA  ALA A 106      10.324 -24.442  20.917  1.00  0.00           H  
ATOM   1757 1HB  ALA A 106      11.136 -25.888  22.752  1.00  0.00           H  
ATOM   1758 2HB  ALA A 106      10.283 -24.454  23.371  1.00  0.00           H  
ATOM   1759 3HB  ALA A 106       9.472 -26.037  23.362  1.00  0.00           H  
ATOM   1760  N   LYS A 107       8.450 -27.134  20.820  1.00  0.00           N  
ATOM   1761  CA  LYS A 107       8.292 -28.445  20.202  1.00  0.00           C  
ATOM   1762  C   LYS A 107       8.143 -28.329  18.692  1.00  0.00           C  
ATOM   1763  O   LYS A 107       8.609 -29.189  17.944  1.00  0.00           O  
ATOM   1764  CB  LYS A 107       7.086 -29.174  20.795  1.00  0.00           C  
ATOM   1765  CG  LYS A 107       7.309 -29.723  22.199  1.00  0.00           C  
ATOM   1766  CD  LYS A 107       6.054 -30.392  22.737  1.00  0.00           C  
ATOM   1767  CE  LYS A 107       6.304 -31.029  24.096  1.00  0.00           C  
ATOM   1768  NZ  LYS A 107       5.089 -31.706  24.625  1.00  0.00           N1+
ATOM   1769  H   LYS A 107       7.712 -26.774  21.408  1.00  0.00           H  
ATOM   1770  HA  LYS A 107       9.188 -29.033  20.405  1.00  0.00           H  
ATOM   1771 1HB  LYS A 107       6.233 -28.496  20.833  1.00  0.00           H  
ATOM   1772 2HB  LYS A 107       6.812 -30.009  20.150  1.00  0.00           H  
ATOM   1773 1HG  LYS A 107       8.121 -30.452  22.180  1.00  0.00           H  
ATOM   1774 2HG  LYS A 107       7.591 -28.909  22.866  1.00  0.00           H  
ATOM   1775 1HD  LYS A 107       5.259 -29.652  22.832  1.00  0.00           H  
ATOM   1776 2HD  LYS A 107       5.726 -31.164  22.040  1.00  0.00           H  
ATOM   1777 1HE  LYS A 107       7.106 -31.761  24.012  1.00  0.00           H  
ATOM   1778 2HE  LYS A 107       6.614 -30.261  24.805  1.00  0.00           H  
ATOM   1779 1HZ  LYS A 107       5.295 -32.114  25.526  1.00  0.00           H  
ATOM   1780 2HZ  LYS A 107       4.343 -31.032  24.724  1.00  0.00           H  
ATOM   1781 3HZ  LYS A 107       4.802 -32.433  23.986  1.00  0.00           H  
ATOM   1782  N   GLU A 108       7.492 -27.259  18.247  1.00  0.00           N  
ATOM   1783  CA  GLU A 108       7.175 -27.087  16.835  1.00  0.00           C  
ATOM   1784  C   GLU A 108       8.255 -26.285  16.120  1.00  0.00           C  
ATOM   1785  O   GLU A 108       8.328 -26.280  14.892  1.00  0.00           O  
ATOM   1786  CB  GLU A 108       5.820 -26.394  16.672  1.00  0.00           C  
ATOM   1787  CG  GLU A 108       4.634 -27.208  17.168  1.00  0.00           C  
ATOM   1788  CD  GLU A 108       3.322 -26.491  17.001  1.00  0.00           C  
ATOM   1789  OE1 GLU A 108       3.336 -25.350  16.609  1.00  0.00           O  
ATOM   1790  OE2 GLU A 108       2.305 -27.088  17.265  1.00  0.00           O1-
ATOM   1791  H   GLU A 108       7.210 -26.547  18.905  1.00  0.00           H  
ATOM   1792  HA  GLU A 108       7.121 -28.072  16.370  1.00  0.00           H  
ATOM   1793 1HB  GLU A 108       5.828 -25.449  17.216  1.00  0.00           H  
ATOM   1794 2HB  GLU A 108       5.653 -26.164  15.620  1.00  0.00           H  
ATOM   1795 1HG  GLU A 108       4.594 -28.147  16.615  1.00  0.00           H  
ATOM   1796 2HG  GLU A 108       4.783 -27.444  18.220  1.00  0.00           H  
ATOM   1797  N   ALA A 109       9.093 -25.607  16.899  1.00  0.00           N  
ATOM   1798  CA  ALA A 109      10.094 -24.704  16.343  1.00  0.00           C  
ATOM   1799  C   ALA A 109      11.144 -25.468  15.548  1.00  0.00           C  
ATOM   1800  O   ALA A 109      11.515 -26.586  15.905  1.00  0.00           O  
ATOM   1801  CB  ALA A 109      10.753 -23.897  17.453  1.00  0.00           C  
ATOM   1802  H   ALA A 109       9.035 -25.721  17.900  1.00  0.00           H  
ATOM   1803  HA  ALA A 109       9.590 -24.020  15.660  1.00  0.00           H  
ATOM   1804 1HB  ALA A 109      11.497 -23.227  17.021  1.00  0.00           H  
ATOM   1805 2HB  ALA A 109       9.996 -23.311  17.974  1.00  0.00           H  
ATOM   1806 3HB  ALA A 109      11.237 -24.573  18.155  1.00  0.00           H  
ATOM   1807  N   THR A 110      11.620 -24.859  14.467  1.00  0.00           N  
ATOM   1808  CA  THR A 110      12.732 -25.411  13.703  1.00  0.00           C  
ATOM   1809  C   THR A 110      13.995 -24.579  13.890  1.00  0.00           C  
ATOM   1810  O   THR A 110      15.048 -24.902  13.340  1.00  0.00           O  
ATOM   1811  CB  THR A 110      12.387 -25.498  12.205  1.00  0.00           C  
ATOM   1812  CG2 THR A 110      11.178 -26.396  11.987  1.00  0.00           C  
ATOM   1813  OG1 THR A 110      12.101 -24.187  11.701  1.00  0.00           O  
ATOM   1814  H   THR A 110      11.200 -23.990  14.166  1.00  0.00           H  
ATOM   1815  HA  THR A 110      12.936 -26.418  14.067  1.00  0.00           H  
ATOM   1816  HB  THR A 110      13.237 -25.905  11.659  1.00  0.00           H  
ATOM   1817  HG1 THR A 110      12.169 -24.191  10.743  1.00  0.00           H  
ATOM   1818 1HG2 THR A 110      10.949 -26.445  10.923  1.00  0.00           H  
ATOM   1819 2HG2 THR A 110      11.397 -27.397  12.359  1.00  0.00           H  
ATOM   1820 3HG2 THR A 110      10.322 -25.988  12.524  1.00  0.00           H  
ATOM   1821  N   ASP A 111      13.882 -23.509  14.668  1.00  0.00           N  
ATOM   1822  CA  ASP A 111      15.022 -22.644  14.951  1.00  0.00           C  
ATOM   1823  C   ASP A 111      15.716 -23.053  16.244  1.00  0.00           C  
ATOM   1824  O   ASP A 111      15.183 -22.851  17.336  1.00  0.00           O  
ATOM   1825  CB  ASP A 111      14.577 -21.183  15.043  1.00  0.00           C  
ATOM   1826  CG  ASP A 111      15.744 -20.217  15.200  1.00  0.00           C  
ATOM   1827  OD1 ASP A 111      16.858 -20.618  14.957  1.00  0.00           O  
ATOM   1828  OD2 ASP A 111      15.510 -19.088  15.560  1.00  0.00           O1-
ATOM   1829  H   ASP A 111      12.984 -23.287  15.073  1.00  0.00           H  
ATOM   1830  HA  ASP A 111      15.739 -22.739  14.134  1.00  0.00           H  
ATOM   1831 1HB  ASP A 111      14.020 -20.914  14.146  1.00  0.00           H  
ATOM   1832 2HB  ASP A 111      13.906 -21.059  15.894  1.00  0.00           H  
ATOM   1833  N   LYS A 112      16.906 -23.629  16.114  1.00  0.00           N  
ATOM   1834  CA  LYS A 112      17.626 -24.168  17.263  1.00  0.00           C  
ATOM   1835  C   LYS A 112      17.796 -23.115  18.350  1.00  0.00           C  
ATOM   1836  O   LYS A 112      17.686 -23.413  19.539  1.00  0.00           O  
ATOM   1837  CB  LYS A 112      18.990 -24.707  16.834  1.00  0.00           C  
ATOM   1838  CG  LYS A 112      18.930 -25.974  15.990  1.00  0.00           C  
ATOM   1839  CD  LYS A 112      20.321 -26.428  15.573  1.00  0.00           C  
ATOM   1840  CE  LYS A 112      20.259 -27.670  14.697  1.00  0.00           C  
ATOM   1841  NZ  LYS A 112      21.614 -28.132  14.291  1.00  0.00           N1+
ATOM   1842  H   LYS A 112      17.324 -23.694  15.197  1.00  0.00           H  
ATOM   1843  HA  LYS A 112      17.042 -24.989  17.682  1.00  0.00           H  
ATOM   1844 1HB  LYS A 112      19.518 -23.947  16.257  1.00  0.00           H  
ATOM   1845 2HB  LYS A 112      19.591 -24.922  17.718  1.00  0.00           H  
ATOM   1846 1HG  LYS A 112      18.454 -26.771  16.565  1.00  0.00           H  
ATOM   1847 2HG  LYS A 112      18.334 -25.788  15.097  1.00  0.00           H  
ATOM   1848 1HD  LYS A 112      20.814 -25.627  15.021  1.00  0.00           H  
ATOM   1849 2HD  LYS A 112      20.912 -26.650  16.461  1.00  0.00           H  
ATOM   1850 1HE  LYS A 112      19.763 -28.473  15.239  1.00  0.00           H  
ATOM   1851 2HE  LYS A 112      19.680 -27.454  13.800  1.00  0.00           H  
ATOM   1852 1HZ  LYS A 112      21.530 -28.956  13.712  1.00  0.00           H  
ATOM   1853 2HZ  LYS A 112      22.079 -27.401  13.770  1.00  0.00           H  
ATOM   1854 3HZ  LYS A 112      22.156 -28.354  15.114  1.00  0.00           H  
ATOM   1855  N   GLU A 113      18.067 -21.881  17.935  1.00  0.00           N  
ATOM   1856  CA  GLU A 113      18.349 -20.801  18.873  1.00  0.00           C  
ATOM   1857  C   GLU A 113      17.116 -20.451  19.696  1.00  0.00           C  
ATOM   1858  O   GLU A 113      17.222 -20.099  20.871  1.00  0.00           O  
ATOM   1859  CB  GLU A 113      18.845 -19.562  18.126  1.00  0.00           C  
ATOM   1860  CG  GLU A 113      20.225 -19.713  17.504  1.00  0.00           C  
ATOM   1861  CD  GLU A 113      21.301 -19.971  18.522  1.00  0.00           C  
ATOM   1862  OE1 GLU A 113      21.353 -19.259  19.497  1.00  0.00           O  
ATOM   1863  OE2 GLU A 113      22.073 -20.880  18.325  1.00  0.00           O1-
ATOM   1864  H   GLU A 113      18.077 -21.687  16.943  1.00  0.00           H  
ATOM   1865  HA  GLU A 113      19.131 -21.134  19.557  1.00  0.00           H  
ATOM   1866 1HB  GLU A 113      18.144 -19.313  17.329  1.00  0.00           H  
ATOM   1867 2HB  GLU A 113      18.877 -18.714  18.810  1.00  0.00           H  
ATOM   1868 1HG  GLU A 113      20.205 -20.542  16.796  1.00  0.00           H  
ATOM   1869 2HG  GLU A 113      20.465 -18.805  16.951  1.00  0.00           H  
ATOM   1870  N   LEU A 114      15.947 -20.550  19.073  1.00  0.00           N  
ATOM   1871  CA  LEU A 114      14.687 -20.305  19.764  1.00  0.00           C  
ATOM   1872  C   LEU A 114      14.388 -21.409  20.770  1.00  0.00           C  
ATOM   1873  O   LEU A 114      13.937 -21.141  21.884  1.00  0.00           O  
ATOM   1874  CB  LEU A 114      13.538 -20.202  18.753  1.00  0.00           C  
ATOM   1875  CG  LEU A 114      12.138 -20.020  19.352  1.00  0.00           C  
ATOM   1876  CD1 LEU A 114      12.086 -18.713  20.131  1.00  0.00           C  
ATOM   1877  CD2 LEU A 114      11.103 -20.033  18.237  1.00  0.00           C  
ATOM   1878  H   LEU A 114      15.931 -20.801  18.094  1.00  0.00           H  
ATOM   1879  HA  LEU A 114      14.765 -19.361  20.302  1.00  0.00           H  
ATOM   1880 1HB  LEU A 114      13.730 -19.357  18.094  1.00  0.00           H  
ATOM   1881 2HB  LEU A 114      13.524 -21.110  18.149  1.00  0.00           H  
ATOM   1882  HG  LEU A 114      11.932 -20.832  20.049  1.00  0.00           H  
ATOM   1883 1HD1 LEU A 114      11.091 -18.582  20.557  1.00  0.00           H  
ATOM   1884 2HD1 LEU A 114      12.823 -18.737  20.934  1.00  0.00           H  
ATOM   1885 3HD1 LEU A 114      12.305 -17.881  19.462  1.00  0.00           H  
ATOM   1886 1HD2 LEU A 114      10.107 -19.904  18.663  1.00  0.00           H  
ATOM   1887 2HD2 LEU A 114      11.308 -19.220  17.540  1.00  0.00           H  
ATOM   1888 3HD2 LEU A 114      11.150 -20.984  17.708  1.00  0.00           H  
ATOM   1889  N   VAL A 115      14.641 -22.651  20.372  1.00  0.00           N  
ATOM   1890  CA  VAL A 115      14.355 -23.801  21.222  1.00  0.00           C  
ATOM   1891  C   VAL A 115      15.257 -23.817  22.449  1.00  0.00           C  
ATOM   1892  O   VAL A 115      14.823 -24.175  23.544  1.00  0.00           O  
ATOM   1893  CB  VAL A 115      14.546 -25.109  20.431  1.00  0.00           C  
ATOM   1894  CG1 VAL A 115      14.420 -26.312  21.354  1.00  0.00           C  
ATOM   1895  CG2 VAL A 115      13.529 -25.186  19.303  1.00  0.00           C  
ATOM   1896  H   VAL A 115      15.042 -22.802  19.458  1.00  0.00           H  
ATOM   1897  HA  VAL A 115      13.318 -23.739  21.551  1.00  0.00           H  
ATOM   1898  HB  VAL A 115      15.553 -25.128  20.015  1.00  0.00           H  
ATOM   1899 1HG1 VAL A 115      14.558 -27.228  20.779  1.00  0.00           H  
ATOM   1900 2HG1 VAL A 115      15.181 -26.255  22.132  1.00  0.00           H  
ATOM   1901 3HG1 VAL A 115      13.431 -26.318  21.811  1.00  0.00           H  
ATOM   1902 1HG2 VAL A 115      13.670 -26.113  18.748  1.00  0.00           H  
ATOM   1903 2HG2 VAL A 115      12.521 -25.162  19.720  1.00  0.00           H  
ATOM   1904 3HG2 VAL A 115      13.664 -24.337  18.632  1.00  0.00           H  
ATOM   1905  N   ILE A 116      16.512 -23.426  22.260  1.00  0.00           N  
ATOM   1906  CA  ILE A 116      17.460 -23.336  23.364  1.00  0.00           C  
ATOM   1907  C   ILE A 116      17.050 -22.257  24.358  1.00  0.00           C  
ATOM   1908  O   ILE A 116      17.122 -22.457  25.570  1.00  0.00           O  
ATOM   1909  CB  ILE A 116      18.881 -23.042  22.845  1.00  0.00           C  
ATOM   1910  CG1 ILE A 116      19.420 -24.240  22.060  1.00  0.00           C  
ATOM   1911  CG2 ILE A 116      19.808 -22.697  23.999  1.00  0.00           C  
ATOM   1912  CD1 ILE A 116      20.631 -23.920  21.213  1.00  0.00           C  
ATOM   1913  H   ILE A 116      16.817 -23.185  21.328  1.00  0.00           H  
ATOM   1914  HA  ILE A 116      17.476 -24.292  23.885  1.00  0.00           H  
ATOM   1915  HB  ILE A 116      18.848 -22.201  22.153  1.00  0.00           H  
ATOM   1916 1HG1 ILE A 116      19.689 -25.037  22.751  1.00  0.00           H  
ATOM   1917 2HG1 ILE A 116      18.640 -24.627  21.403  1.00  0.00           H  
ATOM   1918 1HG2 ILE A 116      20.807 -22.493  23.615  1.00  0.00           H  
ATOM   1919 2HG2 ILE A 116      19.432 -21.816  24.517  1.00  0.00           H  
ATOM   1920 3HG2 ILE A 116      19.851 -23.536  24.695  1.00  0.00           H  
ATOM   1921 1HD1 ILE A 116      20.955 -24.819  20.686  1.00  0.00           H  
ATOM   1922 2HD1 ILE A 116      20.375 -23.147  20.487  1.00  0.00           H  
ATOM   1923 3HD1 ILE A 116      21.438 -23.565  21.852  1.00  0.00           H  
ATOM   1924  N   TYR A 117      16.619 -21.114  23.836  1.00  0.00           N  
ATOM   1925  CA  TYR A 117      16.189 -20.003  24.677  1.00  0.00           C  
ATOM   1926  C   TYR A 117      15.000 -20.396  25.545  1.00  0.00           C  
ATOM   1927  O   TYR A 117      14.971 -20.111  26.742  1.00  0.00           O  
ATOM   1928  CB  TYR A 117      15.839 -18.785  23.819  1.00  0.00           C  
ATOM   1929  CG  TYR A 117      15.471 -17.557  24.622  1.00  0.00           C  
ATOM   1930  CD1 TYR A 117      16.253 -17.176  25.702  1.00  0.00           C  
ATOM   1931  CD2 TYR A 117      14.352 -16.814  24.278  1.00  0.00           C  
ATOM   1932  CE1 TYR A 117      15.918 -16.053  26.435  1.00  0.00           C  
ATOM   1933  CE2 TYR A 117      14.016 -15.692  25.011  1.00  0.00           C  
ATOM   1934  CZ  TYR A 117      14.794 -15.311  26.085  1.00  0.00           C  
ATOM   1935  OH  TYR A 117      14.460 -14.194  26.816  1.00  0.00           O  
ATOM   1936  H   TYR A 117      16.587 -21.011  22.832  1.00  0.00           H  
ATOM   1937  HA  TYR A 117      17.009 -19.735  25.343  1.00  0.00           H  
ATOM   1938 1HB  TYR A 117      16.687 -18.533  23.181  1.00  0.00           H  
ATOM   1939 2HB  TYR A 117      15.000 -19.029  23.167  1.00  0.00           H  
ATOM   1940  HD1 TYR A 117      17.133 -17.760  25.972  1.00  0.00           H  
ATOM   1941  HD2 TYR A 117      13.736 -17.115  23.431  1.00  0.00           H  
ATOM   1942  HE1 TYR A 117      16.531 -15.753  27.283  1.00  0.00           H  
ATOM   1943  HE2 TYR A 117      13.136 -15.108  24.743  1.00  0.00           H  
ATOM   1944  HH  TYR A 117      15.100 -14.071  27.521  1.00  0.00           H  
ATOM   1945  N   ILE A 118      14.019 -21.053  24.934  1.00  0.00           N  
ATOM   1946  CA  ILE A 118      12.827 -21.489  25.650  1.00  0.00           C  
ATOM   1947  C   ILE A 118      13.176 -22.489  26.744  1.00  0.00           C  
ATOM   1948  O   ILE A 118      12.635 -22.431  27.849  1.00  0.00           O  
ATOM   1949  CB  ILE A 118      11.806 -22.117  24.685  1.00  0.00           C  
ATOM   1950  CG1 ILE A 118      11.280 -21.066  23.705  1.00  0.00           C  
ATOM   1951  CG2 ILE A 118      10.660 -22.748  25.460  1.00  0.00           C  
ATOM   1952  CD1 ILE A 118      10.516 -21.648  22.537  1.00  0.00           C  
ATOM   1953  H   ILE A 118      14.104 -21.256  23.949  1.00  0.00           H  
ATOM   1954  HA  ILE A 118      12.368 -20.619  26.119  1.00  0.00           H  
ATOM   1955  HB  ILE A 118      12.295 -22.887  24.089  1.00  0.00           H  
ATOM   1956 1HG1 ILE A 118      10.624 -20.373  24.231  1.00  0.00           H  
ATOM   1957 2HG1 ILE A 118      12.115 -20.487  23.309  1.00  0.00           H  
ATOM   1958 1HG2 ILE A 118       9.947 -23.187  24.763  1.00  0.00           H  
ATOM   1959 2HG2 ILE A 118      11.048 -23.524  26.118  1.00  0.00           H  
ATOM   1960 3HG2 ILE A 118      10.160 -21.984  26.056  1.00  0.00           H  
ATOM   1961 1HD1 ILE A 118      10.176 -20.841  21.887  1.00  0.00           H  
ATOM   1962 2HD1 ILE A 118      11.166 -22.318  21.974  1.00  0.00           H  
ATOM   1963 3HD1 ILE A 118       9.654 -22.202  22.907  1.00  0.00           H  
ATOM   1964  N   VAL A 119      14.083 -23.408  26.431  1.00  0.00           N  
ATOM   1965  CA  VAL A 119      14.565 -24.374  27.411  1.00  0.00           C  
ATOM   1966  C   VAL A 119      15.215 -23.677  28.599  1.00  0.00           C  
ATOM   1967  O   VAL A 119      15.014 -24.069  29.748  1.00  0.00           O  
ATOM   1968  CB  VAL A 119      15.582 -25.332  26.762  1.00  0.00           C  
ATOM   1969  CG1 VAL A 119      16.368 -26.077  27.830  1.00  0.00           C  
ATOM   1970  CG2 VAL A 119      14.861 -26.308  25.844  1.00  0.00           C  
ATOM   1971  H   VAL A 119      14.448 -23.438  25.490  1.00  0.00           H  
ATOM   1972  HA  VAL A 119      13.715 -24.956  27.770  1.00  0.00           H  
ATOM   1973  HB  VAL A 119      16.298 -24.749  26.183  1.00  0.00           H  
ATOM   1974 1HG1 VAL A 119      17.082 -26.749  27.353  1.00  0.00           H  
ATOM   1975 2HG1 VAL A 119      16.904 -25.361  28.453  1.00  0.00           H  
ATOM   1976 3HG1 VAL A 119      15.683 -26.656  28.449  1.00  0.00           H  
ATOM   1977 1HG2 VAL A 119      15.586 -26.981  25.389  1.00  0.00           H  
ATOM   1978 2HG2 VAL A 119      14.140 -26.887  26.422  1.00  0.00           H  
ATOM   1979 3HG2 VAL A 119      14.339 -25.755  25.063  1.00  0.00           H  
ATOM   1980  N   LYS A 120      15.996 -22.640  28.314  1.00  0.00           N  
ATOM   1981  CA  LYS A 120      16.615 -21.837  29.362  1.00  0.00           C  
ATOM   1982  C   LYS A 120      15.564 -21.156  30.228  1.00  0.00           C  
ATOM   1983  O   LYS A 120      15.681 -21.121  31.453  1.00  0.00           O  
ATOM   1984  CB  LYS A 120      17.554 -20.794  28.754  1.00  0.00           C  
ATOM   1985  CG  LYS A 120      18.857 -21.362  28.207  1.00  0.00           C  
ATOM   1986  CD  LYS A 120      19.719 -20.272  27.590  1.00  0.00           C  
ATOM   1987  CE  LYS A 120      21.067 -20.818  27.141  1.00  0.00           C  
ATOM   1988  NZ  LYS A 120      21.899 -19.774  26.482  1.00  0.00           N1+
ATOM   1989  H   LYS A 120      16.165 -22.402  27.348  1.00  0.00           H  
ATOM   1990  HA  LYS A 120      17.200 -22.498  30.005  1.00  0.00           H  
ATOM   1991 1HB  LYS A 120      17.046 -20.279  27.937  1.00  0.00           H  
ATOM   1992 2HB  LYS A 120      17.804 -20.046  29.507  1.00  0.00           H  
ATOM   1993 1HG  LYS A 120      19.413 -21.839  29.016  1.00  0.00           H  
ATOM   1994 2HG  LYS A 120      18.637 -22.113  27.449  1.00  0.00           H  
ATOM   1995 1HD  LYS A 120      19.204 -19.844  26.729  1.00  0.00           H  
ATOM   1996 2HD  LYS A 120      19.885 -19.480  28.321  1.00  0.00           H  
ATOM   1997 1HE  LYS A 120      21.607 -21.206  28.003  1.00  0.00           H  
ATOM   1998 2HE  LYS A 120      20.912 -21.637  26.438  1.00  0.00           H  
ATOM   1999 1HZ  LYS A 120      22.782 -20.176  26.200  1.00  0.00           H  
ATOM   2000 2HZ  LYS A 120      21.415 -19.420  25.670  1.00  0.00           H  
ATOM   2001 3HZ  LYS A 120      22.065 -19.018  27.130  1.00  0.00           H  
ATOM   2002  N   ILE A 121      14.537 -20.612  29.584  1.00  0.00           N  
ATOM   2003  CA  ILE A 121      13.432 -19.981  30.297  1.00  0.00           C  
ATOM   2004  C   ILE A 121      12.715 -20.980  31.195  1.00  0.00           C  
ATOM   2005  O   ILE A 121      12.427 -20.689  32.357  1.00  0.00           O  
ATOM   2006  CB  ILE A 121      12.426 -19.361  29.311  1.00  0.00           C  
ATOM   2007  CG1 ILE A 121      13.041 -18.146  28.613  1.00  0.00           C  
ATOM   2008  CG2 ILE A 121      11.146 -18.971  30.034  1.00  0.00           C  
ATOM   2009  CD1 ILE A 121      12.310 -17.728  27.357  1.00  0.00           C  
ATOM   2010  H   ILE A 121      14.521 -20.637  28.574  1.00  0.00           H  
ATOM   2011  HA  ILE A 121      13.835 -19.186  30.924  1.00  0.00           H  
ATOM   2012  HB  ILE A 121      12.185 -20.084  28.533  1.00  0.00           H  
ATOM   2013 1HG1 ILE A 121      13.053 -17.299  29.298  1.00  0.00           H  
ATOM   2014 2HG1 ILE A 121      14.076 -18.365  28.346  1.00  0.00           H  
ATOM   2015 1HG2 ILE A 121      10.445 -18.533  29.324  1.00  0.00           H  
ATOM   2016 2HG2 ILE A 121      10.699 -19.855  30.486  1.00  0.00           H  
ATOM   2017 3HG2 ILE A 121      11.374 -18.243  30.812  1.00  0.00           H  
ATOM   2018 1HD1 ILE A 121      12.807 -16.861  26.919  1.00  0.00           H  
ATOM   2019 2HD1 ILE A 121      12.317 -18.550  26.642  1.00  0.00           H  
ATOM   2020 3HD1 ILE A 121      11.282 -17.469  27.604  1.00  0.00           H  
ATOM   2021  N   LEU A 122      12.428 -22.157  30.652  1.00  0.00           N  
ATOM   2022  CA  LEU A 122      11.742 -23.202  31.404  1.00  0.00           C  
ATOM   2023  C   LEU A 122      12.582 -23.674  32.584  1.00  0.00           C  
ATOM   2024  O   LEU A 122      12.056 -23.949  33.661  1.00  0.00           O  
ATOM   2025  CB  LEU A 122      11.421 -24.390  30.489  1.00  0.00           C  
ATOM   2026  CG  LEU A 122      10.346 -24.138  29.424  1.00  0.00           C  
ATOM   2027  CD1 LEU A 122      10.328 -25.297  28.436  1.00  0.00           C  
ATOM   2028  CD2 LEU A 122       8.992 -23.974  30.099  1.00  0.00           C  
ATOM   2029  H   LEU A 122      12.692 -22.334  29.693  1.00  0.00           H  
ATOM   2030  HA  LEU A 122      10.808 -22.794  31.788  1.00  0.00           H  
ATOM   2031 1HB  LEU A 122      12.333 -24.688  29.974  1.00  0.00           H  
ATOM   2032 2HB  LEU A 122      11.087 -25.224  31.106  1.00  0.00           H  
ATOM   2033  HG  LEU A 122      10.588 -23.231  28.870  1.00  0.00           H  
ATOM   2034 1HD1 LEU A 122       9.563 -25.118  27.679  1.00  0.00           H  
ATOM   2035 2HD1 LEU A 122      11.302 -25.379  27.954  1.00  0.00           H  
ATOM   2036 3HD1 LEU A 122      10.105 -26.223  28.965  1.00  0.00           H  
ATOM   2037 1HD2 LEU A 122       8.227 -23.794  29.342  1.00  0.00           H  
ATOM   2038 2HD2 LEU A 122       8.749 -24.882  30.652  1.00  0.00           H  
ATOM   2039 3HD2 LEU A 122       9.028 -23.129  30.785  1.00  0.00           H  
ATOM   2040  N   ALA A 123      13.891 -23.765  32.372  1.00  0.00           N  
ATOM   2041  CA  ALA A 123      14.811 -24.163  33.431  1.00  0.00           C  
ATOM   2042  C   ALA A 123      14.808 -23.154  34.571  1.00  0.00           C  
ATOM   2043  O   ALA A 123      14.762 -23.527  35.744  1.00  0.00           O  
ATOM   2044  CB  ALA A 123      16.218 -24.328  32.874  1.00  0.00           C  
ATOM   2045  H   ALA A 123      14.257 -23.555  31.455  1.00  0.00           H  
ATOM   2046  HA  ALA A 123      14.476 -25.120  33.830  1.00  0.00           H  
ATOM   2047 1HB  ALA A 123      16.894 -24.624  33.677  1.00  0.00           H  
ATOM   2048 2HB  ALA A 123      16.216 -25.094  32.100  1.00  0.00           H  
ATOM   2049 3HB  ALA A 123      16.553 -23.383  32.449  1.00  0.00           H  
ATOM   2050  N   GLU A 124      14.856 -21.873  34.221  1.00  0.00           N  
ATOM   2051  CA  GLU A 124      14.846 -20.806  35.216  1.00  0.00           C  
ATOM   2052  C   GLU A 124      13.551 -20.813  36.019  1.00  0.00           C  
ATOM   2053  O   GLU A 124      13.558 -20.582  37.227  1.00  0.00           O  
ATOM   2054  CB  GLU A 124      15.031 -19.445  34.540  1.00  0.00           C  
ATOM   2055  CG  GLU A 124      16.434 -19.196  34.004  1.00  0.00           C  
ATOM   2056  CD  GLU A 124      16.540 -17.920  33.214  1.00  0.00           C  
ATOM   2057  OE1 GLU A 124      15.523 -17.336  32.926  1.00  0.00           O  
ATOM   2058  OE2 GLU A 124      17.639 -17.531  32.899  1.00  0.00           O1-
ATOM   2059  H   GLU A 124      14.901 -21.632  33.242  1.00  0.00           H  
ATOM   2060  HA  GLU A 124      15.674 -20.969  35.906  1.00  0.00           H  
ATOM   2061 1HB  GLU A 124      14.333 -19.355  33.707  1.00  0.00           H  
ATOM   2062 2HB  GLU A 124      14.798 -18.652  35.250  1.00  0.00           H  
ATOM   2063 1HG  GLU A 124      17.129 -19.149  34.842  1.00  0.00           H  
ATOM   2064 2HG  GLU A 124      16.725 -20.034  33.372  1.00  0.00           H  
ATOM   2065  N   LEU A 125      12.440 -21.080  35.338  1.00  0.00           N  
ATOM   2066  CA  LEU A 125      11.143 -21.170  35.996  1.00  0.00           C  
ATOM   2067  C   LEU A 125      11.105 -22.326  36.987  1.00  0.00           C  
ATOM   2068  O   LEU A 125      10.599 -22.186  38.100  1.00  0.00           O  
ATOM   2069  CB  LEU A 125      10.031 -21.345  34.953  1.00  0.00           C  
ATOM   2070  CG  LEU A 125       9.715 -20.107  34.103  1.00  0.00           C  
ATOM   2071  CD1 LEU A 125       8.788 -20.500  32.960  1.00  0.00           C  
ATOM   2072  CD2 LEU A 125       9.081 -19.037  34.980  1.00  0.00           C  
ATOM   2073  H   LEU A 125      12.498 -21.226  34.340  1.00  0.00           H  
ATOM   2074  HA  LEU A 125      10.967 -20.244  36.542  1.00  0.00           H  
ATOM   2075 1HB  LEU A 125      10.315 -22.149  34.275  1.00  0.00           H  
ATOM   2076 2HB  LEU A 125       9.115 -21.637  35.467  1.00  0.00           H  
ATOM   2077  HG  LEU A 125      10.636 -19.720  33.668  1.00  0.00           H  
ATOM   2078 1HD1 LEU A 125       8.565 -19.620  32.356  1.00  0.00           H  
ATOM   2079 2HD1 LEU A 125       9.275 -21.250  32.339  1.00  0.00           H  
ATOM   2080 3HD1 LEU A 125       7.864 -20.906  33.366  1.00  0.00           H  
ATOM   2081 1HD2 LEU A 125       8.856 -18.158  34.376  1.00  0.00           H  
ATOM   2082 2HD2 LEU A 125       8.159 -19.424  35.415  1.00  0.00           H  
ATOM   2083 3HD2 LEU A 125       9.772 -18.764  35.777  1.00  0.00           H  
ATOM   2084  N   ALA A 126      11.644 -23.469  36.574  1.00  0.00           N  
ATOM   2085  CA  ALA A 126      11.644 -24.661  37.413  1.00  0.00           C  
ATOM   2086  C   ALA A 126      12.507 -24.463  38.653  1.00  0.00           C  
ATOM   2087  O   ALA A 126      12.143 -24.891  39.749  1.00  0.00           O  
ATOM   2088  CB  ALA A 126      12.126 -25.867  36.619  1.00  0.00           C  
ATOM   2089  H   ALA A 126      12.064 -23.512  35.658  1.00  0.00           H  
ATOM   2090  HA  ALA A 126      10.621 -24.843  37.743  1.00  0.00           H  
ATOM   2091 1HB  ALA A 126      12.120 -26.750  37.259  1.00  0.00           H  
ATOM   2092 2HB  ALA A 126      11.465 -26.031  35.769  1.00  0.00           H  
ATOM   2093 3HB  ALA A 126      13.139 -25.685  36.262  1.00  0.00           H  
ATOM   2094  N   LYS A 127      13.651 -23.814  38.473  1.00  0.00           N  
ATOM   2095  CA  LYS A 127      14.585 -23.590  39.570  1.00  0.00           C  
ATOM   2096  C   LYS A 127      13.995 -22.649  40.612  1.00  0.00           C  
ATOM   2097  O   LYS A 127      14.098 -22.895  41.814  1.00  0.00           O  
ATOM   2098  CB  LYS A 127      15.907 -23.028  39.043  1.00  0.00           C  
ATOM   2099  CG  LYS A 127      16.769 -24.041  38.300  1.00  0.00           C  
ATOM   2100  CD  LYS A 127      18.028 -23.392  37.745  1.00  0.00           C  
ATOM   2101  CE  LYS A 127      18.938 -24.421  37.089  1.00  0.00           C  
ATOM   2102  NZ  LYS A 127      20.167 -23.798  36.525  1.00  0.00           N1+
ATOM   2103  H   LYS A 127      13.881 -23.466  37.553  1.00  0.00           H  
ATOM   2104  HA  LYS A 127      14.783 -24.545  40.057  1.00  0.00           H  
ATOM   2105 1HB  LYS A 127      15.704 -22.200  38.364  1.00  0.00           H  
ATOM   2106 2HB  LYS A 127      16.493 -22.635  39.873  1.00  0.00           H  
ATOM   2107 1HG  LYS A 127      17.054 -24.845  38.980  1.00  0.00           H  
ATOM   2108 2HG  LYS A 127      16.198 -24.470  37.477  1.00  0.00           H  
ATOM   2109 1HD  LYS A 127      17.754 -22.637  37.007  1.00  0.00           H  
ATOM   2110 2HD  LYS A 127      18.573 -22.904  38.554  1.00  0.00           H  
ATOM   2111 1HE  LYS A 127      19.229 -25.170  37.823  1.00  0.00           H  
ATOM   2112 2HE  LYS A 127      18.399 -24.922  36.285  1.00  0.00           H  
ATOM   2113 1HZ  LYS A 127      20.741 -24.511  36.099  1.00  0.00           H  
ATOM   2114 2HZ  LYS A 127      19.908 -23.113  35.828  1.00  0.00           H  
ATOM   2115 3HZ  LYS A 127      20.684 -23.345  37.264  1.00  0.00           H  
ATOM   2116  N   GLN A 128      13.377 -21.570  40.145  1.00  0.00           N  
ATOM   2117  CA  GLN A 128      12.866 -20.534  41.035  1.00  0.00           C  
ATOM   2118  C   GLN A 128      11.563 -20.966  41.694  1.00  0.00           C  
ATOM   2119  O   GLN A 128      11.026 -20.263  42.550  1.00  0.00           O  
ATOM   2120  CB  GLN A 128      12.657 -19.225  40.270  1.00  0.00           C  
ATOM   2121  CG  GLN A 128      13.939 -18.591  39.758  1.00  0.00           C  
ATOM   2122  CD  GLN A 128      13.676 -17.383  38.877  1.00  0.00           C  
ATOM   2123  NE2 GLN A 128      14.744 -16.725  38.443  1.00  0.00           N  
ATOM   2124  OE1 GLN A 128      12.524 -17.047  38.590  1.00  0.00           O  
ATOM   2125  H   GLN A 128      13.257 -21.464  39.148  1.00  0.00           H  
ATOM   2126  HA  GLN A 128      13.600 -20.363  41.823  1.00  0.00           H  
ATOM   2127 1HB  GLN A 128      12.005 -19.404  39.414  1.00  0.00           H  
ATOM   2128 2HB  GLN A 128      12.157 -18.502  40.915  1.00  0.00           H  
ATOM   2129 1HG  GLN A 128      14.537 -18.268  40.610  1.00  0.00           H  
ATOM   2130 2HG  GLN A 128      14.489 -19.327  39.173  1.00  0.00           H  
ATOM   2131 1HE2 GLN A 128      14.633 -15.920  37.858  1.00  0.00           H  
ATOM   2132 2HE2 GLN A 128      15.660 -17.032  38.701  1.00  0.00           H  
ATOM   2133  N   SER A 129      11.057 -22.127  41.288  1.00  0.00           N  
ATOM   2134  CA  SER A 129       9.738 -22.578  41.714  1.00  0.00           C  
ATOM   2135  C   SER A 129       9.825 -23.414  42.984  1.00  0.00           C  
ATOM   2136  O   SER A 129      10.793 -24.145  43.193  1.00  0.00           O  
ATOM   2137  CB  SER A 129       9.082 -23.385  40.610  1.00  0.00           C  
ATOM   2138  OG  SER A 129       7.880 -23.954  41.051  1.00  0.00           O  
ATOM   2139  H   SER A 129      11.602 -22.711  40.670  1.00  0.00           H  
ATOM   2140  HA  SER A 129       9.123 -21.701  41.922  1.00  0.00           H  
ATOM   2141 1HB  SER A 129       8.889 -22.740  39.753  1.00  0.00           H  
ATOM   2142 2HB  SER A 129       9.760 -24.170  40.282  1.00  0.00           H  
ATOM   2143  HG  SER A 129       7.574 -24.515  40.334  1.00  0.00           H  
ATOM   2144  N   THR A 130       8.807 -23.302  43.831  1.00  0.00           N  
ATOM   2145  CA  THR A 130       8.652 -24.204  44.966  1.00  0.00           C  
ATOM   2146  C   THR A 130       7.458 -25.131  44.774  1.00  0.00           C  
ATOM   2147  O   THR A 130       7.165 -25.966  45.628  1.00  0.00           O  
ATOM   2148  CB  THR A 130       8.490 -23.418  46.280  1.00  0.00           C  
ATOM   2149  CG2 THR A 130       9.704 -22.536  46.527  1.00  0.00           C  
ATOM   2150  OG1 THR A 130       7.316 -22.599  46.208  1.00  0.00           O  
ATOM   2151  H   THR A 130       8.123 -22.574  43.684  1.00  0.00           H  
ATOM   2152  HA  THR A 130       9.547 -24.821  45.042  1.00  0.00           H  
ATOM   2153  HB  THR A 130       8.380 -24.115  47.110  1.00  0.00           H  
ATOM   2154  HG1 THR A 130       6.540 -23.137  46.381  1.00  0.00           H  
ATOM   2155 1HG2 THR A 130       9.573 -21.989  47.460  1.00  0.00           H  
ATOM   2156 2HG2 THR A 130      10.597 -23.157  46.594  1.00  0.00           H  
ATOM   2157 3HG2 THR A 130       9.815 -21.830  45.705  1.00  0.00           H  
ATOM   2158  N   ASP A 131       6.773 -24.978  43.646  1.00  0.00           N  
ATOM   2159  CA  ASP A 131       5.610 -25.803  43.340  1.00  0.00           C  
ATOM   2160  C   ASP A 131       6.016 -27.083  42.622  1.00  0.00           C  
ATOM   2161  O   ASP A 131       6.549 -27.042  41.513  1.00  0.00           O  
ATOM   2162  CB  ASP A 131       4.612 -25.023  42.480  1.00  0.00           C  
ATOM   2163  CG  ASP A 131       3.337 -25.806  42.194  1.00  0.00           C  
ATOM   2164  OD1 ASP A 131       3.222 -26.910  42.671  1.00  0.00           O  
ATOM   2165  OD2 ASP A 131       2.490 -25.292  41.504  1.00  0.00           O1-
ATOM   2166  H   ASP A 131       7.064 -24.273  42.984  1.00  0.00           H  
ATOM   2167  HA  ASP A 131       5.123 -26.077  44.276  1.00  0.00           H  
ATOM   2168 1HB  ASP A 131       4.345 -24.094  42.984  1.00  0.00           H  
ATOM   2169 2HB  ASP A 131       5.078 -24.758  41.530  1.00  0.00           H  
ATOM   2170  N   SER A 132       5.760 -28.220  43.259  1.00  0.00           N  
ATOM   2171  CA  SER A 132       6.179 -29.510  42.725  1.00  0.00           C  
ATOM   2172  C   SER A 132       5.452 -29.830  41.425  1.00  0.00           C  
ATOM   2173  O   SER A 132       6.007 -30.472  40.533  1.00  0.00           O  
ATOM   2174  CB  SER A 132       5.922 -30.605  43.741  1.00  0.00           C  
ATOM   2175  OG  SER A 132       4.551 -30.734  44.005  1.00  0.00           O  
ATOM   2176  H   SER A 132       5.263 -28.190  44.138  1.00  0.00           H  
ATOM   2177  HA  SER A 132       7.249 -29.468  42.517  1.00  0.00           H  
ATOM   2178 1HB  SER A 132       6.313 -31.549  43.365  1.00  0.00           H  
ATOM   2179 2HB  SER A 132       6.452 -30.375  44.665  1.00  0.00           H  
ATOM   2180  HG  SER A 132       4.471 -31.444  44.646  1.00  0.00           H  
ATOM   2181  N   GLU A 133       4.206 -29.378  41.323  1.00  0.00           N  
ATOM   2182  CA  GLU A 133       3.400 -29.618  40.132  1.00  0.00           C  
ATOM   2183  C   GLU A 133       3.980 -28.899  38.921  1.00  0.00           C  
ATOM   2184  O   GLU A 133       3.977 -29.431  37.811  1.00  0.00           O  
ATOM   2185  CB  GLU A 133       1.957 -29.163  40.365  1.00  0.00           C  
ATOM   2186  CG  GLU A 133       1.002 -29.492  39.226  1.00  0.00           C  
ATOM   2187  CD  GLU A 133       0.777 -30.969  39.060  1.00  0.00           C  
ATOM   2188  OE1 GLU A 133       1.038 -31.699  39.985  1.00  0.00           O  
ATOM   2189  OE2 GLU A 133       0.343 -31.368  38.005  1.00  0.00           O1-
ATOM   2190  H   GLU A 133       3.808 -28.857  42.091  1.00  0.00           H  
ATOM   2191  HA  GLU A 133       3.400 -30.688  39.924  1.00  0.00           H  
ATOM   2192 1HB  GLU A 133       1.570 -29.631  41.271  1.00  0.00           H  
ATOM   2193 2HB  GLU A 133       1.936 -28.084  40.519  1.00  0.00           H  
ATOM   2194 1HG  GLU A 133       0.045 -29.009  39.417  1.00  0.00           H  
ATOM   2195 2HG  GLU A 133       1.405 -29.084  38.300  1.00  0.00           H  
ATOM   2196  N   LEU A 134       4.474 -27.685  39.141  1.00  0.00           N  
ATOM   2197  CA  LEU A 134       5.080 -26.900  38.072  1.00  0.00           C  
ATOM   2198  C   LEU A 134       6.414 -27.493  37.639  1.00  0.00           C  
ATOM   2199  O   LEU A 134       6.692 -27.617  36.446  1.00  0.00           O  
ATOM   2200  CB  LEU A 134       5.281 -25.449  38.528  1.00  0.00           C  
ATOM   2201  CG  LEU A 134       6.019 -24.537  37.542  1.00  0.00           C  
ATOM   2202  CD1 LEU A 134       5.257 -24.491  36.225  1.00  0.00           C  
ATOM   2203  CD2 LEU A 134       6.159 -23.145  38.141  1.00  0.00           C  
ATOM   2204  H   LEU A 134       4.431 -27.297  40.072  1.00  0.00           H  
ATOM   2205  HA  LEU A 134       4.406 -26.907  37.215  1.00  0.00           H  
ATOM   2206 1HB  LEU A 134       4.306 -25.007  38.722  1.00  0.00           H  
ATOM   2207 2HB  LEU A 134       5.846 -25.455  39.461  1.00  0.00           H  
ATOM   2208  HG  LEU A 134       7.010 -24.946  37.338  1.00  0.00           H  
ATOM   2209 1HD1 LEU A 134       5.781 -23.843  35.522  1.00  0.00           H  
ATOM   2210 2HD1 LEU A 134       5.189 -25.496  35.808  1.00  0.00           H  
ATOM   2211 3HD1 LEU A 134       4.254 -24.101  36.398  1.00  0.00           H  
ATOM   2212 1HD2 LEU A 134       6.684 -22.498  37.440  1.00  0.00           H  
ATOM   2213 2HD2 LEU A 134       5.169 -22.735  38.343  1.00  0.00           H  
ATOM   2214 3HD2 LEU A 134       6.723 -23.206  39.072  1.00  0.00           H  
ATOM   2215  N   VAL A 135       7.237 -27.858  38.616  1.00  0.00           N  
ATOM   2216  CA  VAL A 135       8.550 -28.429  38.338  1.00  0.00           C  
ATOM   2217  C   VAL A 135       8.427 -29.755  37.597  1.00  0.00           C  
ATOM   2218  O   VAL A 135       9.159 -30.012  36.641  1.00  0.00           O  
ATOM   2219  CB  VAL A 135       9.327 -28.647  39.649  1.00  0.00           C  
ATOM   2220  CG1 VAL A 135      10.606 -29.426  39.388  1.00  0.00           C  
ATOM   2221  CG2 VAL A 135       9.635 -27.306  40.297  1.00  0.00           C  
ATOM   2222  H   VAL A 135       6.947 -27.736  39.575  1.00  0.00           H  
ATOM   2223  HA  VAL A 135       9.107 -27.730  37.713  1.00  0.00           H  
ATOM   2224  HB  VAL A 135       8.719 -29.247  40.326  1.00  0.00           H  
ATOM   2225 1HG1 VAL A 135      11.144 -29.571  40.326  1.00  0.00           H  
ATOM   2226 2HG1 VAL A 135      10.360 -30.397  38.958  1.00  0.00           H  
ATOM   2227 3HG1 VAL A 135      11.236 -28.870  38.694  1.00  0.00           H  
ATOM   2228 1HG2 VAL A 135      10.184 -27.467  41.224  1.00  0.00           H  
ATOM   2229 2HG2 VAL A 135      10.239 -26.703  39.618  1.00  0.00           H  
ATOM   2230 3HG2 VAL A 135       8.704 -26.783  40.514  1.00  0.00           H  
ATOM   2231  N   ASN A 136       7.500 -30.593  38.046  1.00  0.00           N  
ATOM   2232  CA  ASN A 136       7.280 -31.895  37.426  1.00  0.00           C  
ATOM   2233  C   ASN A 136       6.823 -31.746  35.980  1.00  0.00           C  
ATOM   2234  O   ASN A 136       7.203 -32.535  35.115  1.00  0.00           O  
ATOM   2235  CB  ASN A 136       6.272 -32.702  38.223  1.00  0.00           C  
ATOM   2236  CG  ASN A 136       6.835 -33.210  39.522  1.00  0.00           C  
ATOM   2237  ND2 ASN A 136       5.969 -33.565  40.435  1.00  0.00           N  
ATOM   2238  OD1 ASN A 136       8.057 -33.278  39.698  1.00  0.00           O  
ATOM   2239  H   ASN A 136       6.933 -30.324  38.837  1.00  0.00           H  
ATOM   2240  HA  ASN A 136       8.226 -32.436  37.412  1.00  0.00           H  
ATOM   2241 1HB  ASN A 136       5.397 -32.086  38.436  1.00  0.00           H  
ATOM   2242 2HB  ASN A 136       5.937 -33.553  37.630  1.00  0.00           H  
ATOM   2243 1HD2 ASN A 136       6.286 -33.911  41.318  1.00  0.00           H  
ATOM   2244 2HD2 ASN A 136       4.989 -33.493  40.249  1.00  0.00           H  
ATOM   2245  N   GLU A 137       6.007 -30.729  35.724  1.00  0.00           N  
ATOM   2246  CA  GLU A 137       5.497 -30.476  34.382  1.00  0.00           C  
ATOM   2247  C   GLU A 137       6.605 -29.997  33.452  1.00  0.00           C  
ATOM   2248  O   GLU A 137       6.685 -30.418  32.298  1.00  0.00           O  
ATOM   2249  CB  GLU A 137       4.372 -29.440  34.427  1.00  0.00           C  
ATOM   2250  CG  GLU A 137       3.728 -29.152  33.077  1.00  0.00           C  
ATOM   2251  CD  GLU A 137       3.001 -30.340  32.511  1.00  0.00           C  
ATOM   2252  OE1 GLU A 137       2.720 -31.251  33.254  1.00  0.00           O  
ATOM   2253  OE2 GLU A 137       2.725 -30.337  31.334  1.00  0.00           O1-
ATOM   2254  H   GLU A 137       5.733 -30.116  36.479  1.00  0.00           H  
ATOM   2255  HA  GLU A 137       5.098 -31.408  33.982  1.00  0.00           H  
ATOM   2256 1HB  GLU A 137       3.589 -29.781  35.104  1.00  0.00           H  
ATOM   2257 2HB  GLU A 137       4.758 -28.499  34.819  1.00  0.00           H  
ATOM   2258 1HG  GLU A 137       3.023 -28.329  33.191  1.00  0.00           H  
ATOM   2259 2HG  GLU A 137       4.501 -28.838  32.378  1.00  0.00           H  
ATOM   2260  N   ILE A 138       7.458 -29.115  33.963  1.00  0.00           N  
ATOM   2261  CA  ILE A 138       8.578 -28.595  33.187  1.00  0.00           C  
ATOM   2262  C   ILE A 138       9.577 -29.696  32.858  1.00  0.00           C  
ATOM   2263  O   ILE A 138      10.078 -29.779  31.736  1.00  0.00           O  
ATOM   2264  CB  ILE A 138       9.292 -27.462  33.945  1.00  0.00           C  
ATOM   2265  CG1 ILE A 138       8.389 -26.229  34.037  1.00  0.00           C  
ATOM   2266  CG2 ILE A 138      10.607 -27.113  33.265  1.00  0.00           C  
ATOM   2267  CD1 ILE A 138       8.884 -25.181  35.008  1.00  0.00           C  
ATOM   2268  H   ILE A 138       7.327 -28.796  34.912  1.00  0.00           H  
ATOM   2269  HA  ILE A 138       8.192 -28.194  32.250  1.00  0.00           H  
ATOM   2270  HB  ILE A 138       9.495 -27.780  34.967  1.00  0.00           H  
ATOM   2271 1HG1 ILE A 138       8.302 -25.769  33.053  1.00  0.00           H  
ATOM   2272 2HG1 ILE A 138       7.389 -26.533  34.345  1.00  0.00           H  
ATOM   2273 1HG2 ILE A 138      11.099 -26.310  33.813  1.00  0.00           H  
ATOM   2274 2HG2 ILE A 138      11.253 -27.991  33.251  1.00  0.00           H  
ATOM   2275 3HG2 ILE A 138      10.414 -26.789  32.242  1.00  0.00           H  
ATOM   2276 1HD1 ILE A 138       8.192 -24.338  35.017  1.00  0.00           H  
ATOM   2277 2HD1 ILE A 138       8.945 -25.612  36.007  1.00  0.00           H  
ATOM   2278 3HD1 ILE A 138       9.869 -24.836  34.700  1.00  0.00           H  
ATOM   2279  N   VAL A 139       9.865 -30.541  33.842  1.00  0.00           N  
ATOM   2280  CA  VAL A 139      10.764 -31.672  33.643  1.00  0.00           C  
ATOM   2281  C   VAL A 139      10.237 -32.611  32.566  1.00  0.00           C  
ATOM   2282  O   VAL A 139      10.990 -33.076  31.711  1.00  0.00           O  
ATOM   2283  CB  VAL A 139      10.941 -32.452  34.959  1.00  0.00           C  
ATOM   2284  CG1 VAL A 139      11.601 -33.797  34.696  1.00  0.00           C  
ATOM   2285  CG2 VAL A 139      11.763 -31.631  35.941  1.00  0.00           C  
ATOM   2286  H   VAL A 139       9.451 -30.397  34.752  1.00  0.00           H  
ATOM   2287  HA  VAL A 139      11.736 -31.290  33.329  1.00  0.00           H  
ATOM   2288  HB  VAL A 139       9.958 -32.654  35.386  1.00  0.00           H  
ATOM   2289 1HG1 VAL A 139      11.717 -34.336  35.638  1.00  0.00           H  
ATOM   2290 2HG1 VAL A 139      10.977 -34.382  34.020  1.00  0.00           H  
ATOM   2291 3HG1 VAL A 139      12.579 -33.640  34.246  1.00  0.00           H  
ATOM   2292 1HG2 VAL A 139      11.883 -32.188  36.869  1.00  0.00           H  
ATOM   2293 2HG2 VAL A 139      12.743 -31.424  35.512  1.00  0.00           H  
ATOM   2294 3HG2 VAL A 139      11.251 -30.691  36.147  1.00  0.00           H  
ATOM   2295  N   LYS A 140       8.938 -32.888  32.614  1.00  0.00           N  
ATOM   2296  CA  LYS A 140       8.289 -33.696  31.587  1.00  0.00           C  
ATOM   2297  C   LYS A 140       8.508 -33.104  30.201  1.00  0.00           C  
ATOM   2298  O   LYS A 140       8.886 -33.812  29.266  1.00  0.00           O  
ATOM   2299  CB  LYS A 140       6.792 -33.824  31.873  1.00  0.00           C  
ATOM   2300  CG  LYS A 140       6.036 -34.704  30.887  1.00  0.00           C  
ATOM   2301  CD  LYS A 140       4.576 -34.853  31.287  1.00  0.00           C  
ATOM   2302  CE  LYS A 140       3.861 -35.869  30.407  1.00  0.00           C  
ATOM   2303  NZ  LYS A 140       3.559 -35.320  29.057  1.00  0.00           N1+
ATOM   2304  H   LYS A 140       8.387 -32.531  33.380  1.00  0.00           H  
ATOM   2305  HA  LYS A 140       8.733 -34.691  31.599  1.00  0.00           H  
ATOM   2306 1HB  LYS A 140       6.647 -34.239  32.871  1.00  0.00           H  
ATOM   2307 2HB  LYS A 140       6.333 -32.835  31.860  1.00  0.00           H  
ATOM   2308 1HG  LYS A 140       6.089 -34.262  29.891  1.00  0.00           H  
ATOM   2309 2HG  LYS A 140       6.497 -35.690  30.853  1.00  0.00           H  
ATOM   2310 1HD  LYS A 140       4.513 -35.178  32.327  1.00  0.00           H  
ATOM   2311 2HD  LYS A 140       4.072 -33.890  31.194  1.00  0.00           H  
ATOM   2312 1HE  LYS A 140       4.484 -36.755  30.295  1.00  0.00           H  
ATOM   2313 2HE  LYS A 140       2.926 -36.166  30.882  1.00  0.00           H  
ATOM   2314 1HZ  LYS A 140       3.086 -36.023  28.506  1.00  0.00           H  
ATOM   2315 2HZ  LYS A 140       2.965 -34.507  29.148  1.00  0.00           H  
ATOM   2316 3HZ  LYS A 140       4.420 -35.058  28.599  1.00  0.00           H  
ATOM   2317  N   GLN A 141       8.268 -31.804  30.073  1.00  0.00           N  
ATOM   2318  CA  GLN A 141       8.369 -31.129  28.785  1.00  0.00           C  
ATOM   2319  C   GLN A 141       9.808 -31.099  28.289  1.00  0.00           C  
ATOM   2320  O   GLN A 141      10.071 -31.289  27.101  1.00  0.00           O  
ATOM   2321  CB  GLN A 141       7.820 -29.703  28.882  1.00  0.00           C  
ATOM   2322  CG  GLN A 141       6.319 -29.628  29.108  1.00  0.00           C  
ATOM   2323  CD  GLN A 141       5.870 -28.251  29.558  1.00  0.00           C  
ATOM   2324  NE2 GLN A 141       4.563 -28.021  29.543  1.00  0.00           N  
ATOM   2325  OE1 GLN A 141       6.690 -27.401  29.917  1.00  0.00           O  
ATOM   2326  H   GLN A 141       8.010 -31.268  30.890  1.00  0.00           H  
ATOM   2327  HA  GLN A 141       7.774 -31.681  28.058  1.00  0.00           H  
ATOM   2328 1HB  GLN A 141       8.310 -29.180  29.703  1.00  0.00           H  
ATOM   2329 2HB  GLN A 141       8.050 -29.161  27.965  1.00  0.00           H  
ATOM   2330 1HG  GLN A 141       5.810 -29.864  28.173  1.00  0.00           H  
ATOM   2331 2HG  GLN A 141       6.041 -30.347  29.877  1.00  0.00           H  
ATOM   2332 1HE2 GLN A 141       4.206 -27.131  29.829  1.00  0.00           H  
ATOM   2333 2HE2 GLN A 141       3.932 -28.738  29.244  1.00  0.00           H  
ATOM   2334  N   LEU A 142      10.739 -30.859  29.206  1.00  0.00           N  
ATOM   2335  CA  LEU A 142      12.156 -30.803  28.864  1.00  0.00           C  
ATOM   2336  C   LEU A 142      12.666 -32.163  28.405  1.00  0.00           C  
ATOM   2337  O   LEU A 142      13.455 -32.257  27.465  1.00  0.00           O  
ATOM   2338  CB  LEU A 142      12.974 -30.323  30.070  1.00  0.00           C  
ATOM   2339  CG  LEU A 142      12.821 -28.840  30.429  1.00  0.00           C  
ATOM   2340  CD1 LEU A 142      13.496 -28.568  31.766  1.00  0.00           C  
ATOM   2341  CD2 LEU A 142      13.428 -27.984  29.327  1.00  0.00           C  
ATOM   2342  H   LEU A 142      10.459 -30.711  30.165  1.00  0.00           H  
ATOM   2343  HA  LEU A 142      12.286 -30.094  28.047  1.00  0.00           H  
ATOM   2344 1HB  LEU A 142      12.683 -30.907  30.941  1.00  0.00           H  
ATOM   2345 2HB  LEU A 142      14.029 -30.508  29.869  1.00  0.00           H  
ATOM   2346  HG  LEU A 142      11.763 -28.598  30.534  1.00  0.00           H  
ATOM   2347 1HD1 LEU A 142      13.387 -27.514  32.023  1.00  0.00           H  
ATOM   2348 2HD1 LEU A 142      13.029 -29.178  32.540  1.00  0.00           H  
ATOM   2349 3HD1 LEU A 142      14.554 -28.817  31.697  1.00  0.00           H  
ATOM   2350 1HD2 LEU A 142      13.318 -26.930  29.582  1.00  0.00           H  
ATOM   2351 2HD2 LEU A 142      14.486 -28.224  29.221  1.00  0.00           H  
ATOM   2352 3HD2 LEU A 142      12.915 -28.185  28.386  1.00  0.00           H  
ATOM   2353  N   GLU A 143      12.211 -33.216  29.076  1.00  0.00           N  
ATOM   2354  CA  GLU A 143      12.580 -34.577  28.705  1.00  0.00           C  
ATOM   2355  C   GLU A 143      12.072 -34.927  27.312  1.00  0.00           C  
ATOM   2356  O   GLU A 143      12.790 -35.525  26.511  1.00  0.00           O  
ATOM   2357  CB  GLU A 143      12.027 -35.577  29.725  1.00  0.00           C  
ATOM   2358  CG  GLU A 143      12.771 -35.595  31.052  1.00  0.00           C  
ATOM   2359  CD  GLU A 143      12.115 -36.480  32.077  1.00  0.00           C  
ATOM   2360  OE1 GLU A 143      11.023 -36.931  31.833  1.00  0.00           O  
ATOM   2361  OE2 GLU A 143      12.709 -36.704  33.105  1.00  0.00           O1-
ATOM   2362  H   GLU A 143      11.594 -33.070  29.861  1.00  0.00           H  
ATOM   2363  HA  GLU A 143      13.668 -34.641  28.689  1.00  0.00           H  
ATOM   2364 1HB  GLU A 143      10.981 -35.345  29.929  1.00  0.00           H  
ATOM   2365 2HB  GLU A 143      12.064 -36.582  29.305  1.00  0.00           H  
ATOM   2366 1HG  GLU A 143      13.787 -35.947  30.882  1.00  0.00           H  
ATOM   2367 2HG  GLU A 143      12.827 -34.579  31.440  1.00  0.00           H  
ATOM   2368  N   GLU A 144      10.830 -34.548  27.029  1.00  0.00           N  
ATOM   2369  CA  GLU A 144      10.234 -34.792  25.720  1.00  0.00           C  
ATOM   2370  C   GLU A 144      11.034 -34.114  24.616  1.00  0.00           C  
ATOM   2371  O   GLU A 144      11.296 -34.709  23.569  1.00  0.00           O  
ATOM   2372  CB  GLU A 144       8.786 -34.298  25.693  1.00  0.00           C  
ATOM   2373  CG  GLU A 144       7.817 -35.144  26.505  1.00  0.00           C  
ATOM   2374  CD  GLU A 144       6.479 -34.485  26.692  1.00  0.00           C  
ATOM   2375  OE1 GLU A 144       6.349 -33.337  26.338  1.00  0.00           O  
ATOM   2376  OE2 GLU A 144       5.586 -35.129  27.189  1.00  0.00           O1-
ATOM   2377  H   GLU A 144      10.284 -34.080  27.738  1.00  0.00           H  
ATOM   2378  HA  GLU A 144      10.240 -35.867  25.532  1.00  0.00           H  
ATOM   2379 1HB  GLU A 144       8.743 -33.278  26.075  1.00  0.00           H  
ATOM   2380 2HB  GLU A 144       8.429 -34.275  24.663  1.00  0.00           H  
ATOM   2381 1HG  GLU A 144       7.671 -36.098  25.999  1.00  0.00           H  
ATOM   2382 2HG  GLU A 144       8.257 -35.346  27.481  1.00  0.00           H  
ATOM   2383  N   VAL A 145      11.421 -32.865  24.853  1.00  0.00           N  
ATOM   2384  CA  VAL A 145      12.237 -32.121  23.901  1.00  0.00           C  
ATOM   2385  C   VAL A 145      13.564 -32.825  23.647  1.00  0.00           C  
ATOM   2386  O   VAL A 145      13.974 -33.001  22.499  1.00  0.00           O  
ATOM   2387  CB  VAL A 145      12.506 -30.698  24.426  1.00  0.00           C  
ATOM   2388  CG1 VAL A 145      13.567 -30.010  23.580  1.00  0.00           C  
ATOM   2389  CG2 VAL A 145      11.214 -29.895  24.429  1.00  0.00           C  
ATOM   2390  H   VAL A 145      11.141 -32.419  25.716  1.00  0.00           H  
ATOM   2391  HA  VAL A 145      11.692 -32.051  22.960  1.00  0.00           H  
ATOM   2392  HB  VAL A 145      12.897 -30.762  25.442  1.00  0.00           H  
ATOM   2393 1HG1 VAL A 145      13.744 -29.006  23.964  1.00  0.00           H  
ATOM   2394 2HG1 VAL A 145      14.493 -30.583  23.620  1.00  0.00           H  
ATOM   2395 3HG1 VAL A 145      13.223 -29.947  22.547  1.00  0.00           H  
ATOM   2396 1HG2 VAL A 145      11.412 -28.890  24.802  1.00  0.00           H  
ATOM   2397 2HG2 VAL A 145      10.820 -29.836  23.415  1.00  0.00           H  
ATOM   2398 3HG2 VAL A 145      10.483 -30.384  25.074  1.00  0.00           H  
ATOM   2399  N   ALA A 146      14.233 -33.224  24.722  1.00  0.00           N  
ATOM   2400  CA  ALA A 146      15.532 -33.878  24.619  1.00  0.00           C  
ATOM   2401  C   ALA A 146      15.436 -35.166  23.812  1.00  0.00           C  
ATOM   2402  O   ALA A 146      16.324 -35.480  23.018  1.00  0.00           O  
ATOM   2403  CB  ALA A 146      16.095 -34.161  26.004  1.00  0.00           C  
ATOM   2404  H   ALA A 146      13.831 -33.071  25.636  1.00  0.00           H  
ATOM   2405  HA  ALA A 146      16.209 -33.204  24.093  1.00  0.00           H  
ATOM   2406 1HB  ALA A 146      17.065 -34.649  25.910  1.00  0.00           H  
ATOM   2407 2HB  ALA A 146      16.212 -33.224  26.547  1.00  0.00           H  
ATOM   2408 3HB  ALA A 146      15.413 -34.812  26.548  1.00  0.00           H  
ATOM   2409  N   LYS A 147      14.356 -35.910  24.020  1.00  0.00           N  
ATOM   2410  CA  LYS A 147      14.197 -37.221  23.403  1.00  0.00           C  
ATOM   2411  C   LYS A 147      14.020 -37.101  21.894  1.00  0.00           C  
ATOM   2412  O   LYS A 147      14.479 -37.955  21.136  1.00  0.00           O  
ATOM   2413  CB  LYS A 147      13.005 -37.961  24.014  1.00  0.00           C  
ATOM   2414  CG  LYS A 147      13.250 -38.490  25.421  1.00  0.00           C  
ATOM   2415  CD  LYS A 147      11.993 -39.124  25.998  1.00  0.00           C  
ATOM   2416  CE  LYS A 147      12.229 -39.635  27.412  1.00  0.00           C  
ATOM   2417  NZ  LYS A 147      10.997 -40.226  28.003  1.00  0.00           N1+
ATOM   2418  H   LYS A 147      13.625 -35.558  24.623  1.00  0.00           H  
ATOM   2419  HA  LYS A 147      15.100 -37.802  23.587  1.00  0.00           H  
ATOM   2420 1HB  LYS A 147      12.144 -37.295  24.052  1.00  0.00           H  
ATOM   2421 2HB  LYS A 147      12.739 -38.807  23.381  1.00  0.00           H  
ATOM   2422 1HG  LYS A 147      14.044 -39.236  25.397  1.00  0.00           H  
ATOM   2423 2HG  LYS A 147      13.563 -37.672  26.069  1.00  0.00           H  
ATOM   2424 1HD  LYS A 147      11.189 -38.387  26.017  1.00  0.00           H  
ATOM   2425 2HD  LYS A 147      11.683 -39.957  25.368  1.00  0.00           H  
ATOM   2426 1HE  LYS A 147      13.010 -40.392  27.399  1.00  0.00           H  
ATOM   2427 2HE  LYS A 147      12.561 -38.812  28.046  1.00  0.00           H  
ATOM   2428 1HZ  LYS A 147      11.195 -40.553  28.938  1.00  0.00           H  
ATOM   2429 2HZ  LYS A 147      10.270 -39.526  28.037  1.00  0.00           H  
ATOM   2430 3HZ  LYS A 147      10.690 -41.003  27.435  1.00  0.00           H  
ATOM   2431  N   GLU A 148      13.353 -36.035  21.465  1.00  0.00           N  
ATOM   2432  CA  GLU A 148      13.011 -35.862  20.058  1.00  0.00           C  
ATOM   2433  C   GLU A 148      14.073 -35.050  19.328  1.00  0.00           C  
ATOM   2434  O   GLU A 148      14.124 -35.041  18.098  1.00  0.00           O  
ATOM   2435  CB  GLU A 148      11.648 -35.179  19.921  1.00  0.00           C  
ATOM   2436  CG  GLU A 148      10.476 -36.004  20.435  1.00  0.00           C  
ATOM   2437  CD  GLU A 148       9.157 -35.297  20.293  1.00  0.00           C  
ATOM   2438  OE1 GLU A 148       9.155 -34.154  19.904  1.00  0.00           O  
ATOM   2439  OE2 GLU A 148       8.149 -35.901  20.575  1.00  0.00           O1-
ATOM   2440  H   GLU A 148      13.077 -35.327  22.129  1.00  0.00           H  
ATOM   2441  HA  GLU A 148      12.956 -36.846  19.592  1.00  0.00           H  
ATOM   2442 1HB  GLU A 148      11.658 -34.235  20.468  1.00  0.00           H  
ATOM   2443 2HB  GLU A 148      11.460 -34.948  18.872  1.00  0.00           H  
ATOM   2444 1HG  GLU A 148      10.435 -36.941  19.881  1.00  0.00           H  
ATOM   2445 2HG  GLU A 148      10.645 -36.241  21.484  1.00  0.00           H  
ATOM   2446  N   ALA A 149      14.917 -34.368  20.093  1.00  0.00           N  
ATOM   2447  CA  ALA A 149      15.901 -33.456  19.523  1.00  0.00           C  
ATOM   2448  C   ALA A 149      16.944 -34.209  18.708  1.00  0.00           C  
ATOM   2449  O   ALA A 149      17.332 -35.325  19.055  1.00  0.00           O  
ATOM   2450  CB  ALA A 149      16.574 -32.646  20.622  1.00  0.00           C  
ATOM   2451  H   ALA A 149      14.878 -34.485  21.095  1.00  0.00           H  
ATOM   2452  HA  ALA A 149      15.382 -32.773  18.851  1.00  0.00           H  
ATOM   2453 1HB  ALA A 149      17.306 -31.970  20.181  1.00  0.00           H  
ATOM   2454 2HB  ALA A 149      15.822 -32.068  21.160  1.00  0.00           H  
ATOM   2455 3HB  ALA A 149      17.075 -33.320  21.315  1.00  0.00           H  
ATOM   2456  N   THR A 150      17.397 -33.593  17.621  1.00  0.00           N  
ATOM   2457  CA  THR A 150      18.500 -34.135  16.836  1.00  0.00           C  
ATOM   2458  C   THR A 150      19.759 -33.295  17.003  1.00  0.00           C  
ATOM   2459  O   THR A 150      20.806 -33.607  16.435  1.00  0.00           O  
ATOM   2460  CB  THR A 150      18.129 -34.220  15.344  1.00  0.00           C  
ATOM   2461  CG2 THR A 150      16.924 -35.127  15.145  1.00  0.00           C  
ATOM   2462  OG1 THR A 150      17.824 -32.911  14.848  1.00  0.00           O  
ATOM   2463  H   THR A 150      16.965 -32.728  17.330  1.00  0.00           H  
ATOM   2464  HA  THR A 150      18.718 -35.141  17.194  1.00  0.00           H  
ATOM   2465  HB  THR A 150      18.973 -34.619  14.782  1.00  0.00           H  
ATOM   2466  HG1 THR A 150      17.856 -32.917  13.888  1.00  0.00           H  
ATOM   2467 1HG2 THR A 150      16.677 -35.176  14.084  1.00  0.00           H  
ATOM   2468 2HG2 THR A 150      17.157 -36.127  15.510  1.00  0.00           H  
ATOM   2469 3HG2 THR A 150      16.074 -34.728  15.697  1.00  0.00           H  
ATOM   2470  N   ASP A 151      19.652 -32.226  17.786  1.00  0.00           N  
ATOM   2471  CA  ASP A 151      20.790 -31.354  18.051  1.00  0.00           C  
ATOM   2472  C   ASP A 151      21.509 -31.761  19.332  1.00  0.00           C  
ATOM   2473  O   ASP A 151      20.994 -31.567  20.432  1.00  0.00           O  
ATOM   2474  CB  ASP A 151      20.336 -29.896  18.156  1.00  0.00           C  
ATOM   2475  CG  ASP A 151      21.496 -28.925  18.323  1.00  0.00           C  
ATOM   2476  OD1 ASP A 151      22.609 -29.307  18.055  1.00  0.00           O  
ATOM   2477  OD2 ASP A 151      21.257 -27.808  18.718  1.00  0.00           O1-
ATOM   2478  H   ASP A 151      18.759 -32.013  18.208  1.00  0.00           H  
ATOM   2479  HA  ASP A 151      21.493 -31.441  17.223  1.00  0.00           H  
ATOM   2480 1HB  ASP A 151      19.778 -29.623  17.260  1.00  0.00           H  
ATOM   2481 2HB  ASP A 151      19.662 -29.785  19.007  1.00  0.00           H  
ATOM   2482  N   LYS A 152      22.702 -32.327  19.180  1.00  0.00           N  
ATOM   2483  CA  LYS A 152      23.444 -32.864  20.314  1.00  0.00           C  
ATOM   2484  C   LYS A 152      23.625 -31.812  21.401  1.00  0.00           C  
ATOM   2485  O   LYS A 152      23.538 -32.114  22.591  1.00  0.00           O  
ATOM   2486  CB  LYS A 152      24.806 -33.392  19.860  1.00  0.00           C  
ATOM   2487  CG  LYS A 152      24.742 -34.672  19.037  1.00  0.00           C  
ATOM   2488  CD  LYS A 152      26.131 -35.123  18.609  1.00  0.00           C  
ATOM   2489  CE  LYS A 152      26.068 -36.400  17.784  1.00  0.00           C  
ATOM   2490  NZ  LYS A 152      27.416 -36.833  17.324  1.00  0.00           N1+
ATOM   2491  H   LYS A 152      23.104 -32.387  18.256  1.00  0.00           H  
ATOM   2492  HA  LYS A 152      22.875 -33.690  20.740  1.00  0.00           H  
ATOM   2493 1HB  LYS A 152      25.309 -32.634  19.260  1.00  0.00           H  
ATOM   2494 2HB  LYS A 152      25.430 -33.586  20.733  1.00  0.00           H  
ATOM   2495 1HG  LYS A 152      24.278 -35.462  19.628  1.00  0.00           H  
ATOM   2496 2HG  LYS A 152      24.135 -34.502  18.149  1.00  0.00           H  
ATOM   2497 1HD  LYS A 152      26.602 -34.339  18.015  1.00  0.00           H  
ATOM   2498 2HD  LYS A 152      26.743 -35.303  19.492  1.00  0.00           H  
ATOM   2499 1HE  LYS A 152      25.627 -37.197  18.379  1.00  0.00           H  
ATOM   2500 2HE  LYS A 152      25.436 -36.238  16.909  1.00  0.00           H  
ATOM   2501 1HZ  LYS A 152      27.331 -37.680  16.781  1.00  0.00           H  
ATOM   2502 2HZ  LYS A 152      27.827 -36.107  16.753  1.00  0.00           H  
ATOM   2503 3HZ  LYS A 152      28.006 -37.004  18.125  1.00  0.00           H  
ATOM   2504  N   GLU A 153      23.880 -30.576  20.985  1.00  0.00           N  
ATOM   2505  CA  GLU A 153      24.170 -29.497  21.921  1.00  0.00           C  
ATOM   2506  C   GLU A 153      22.949 -29.158  22.767  1.00  0.00           C  
ATOM   2507  O   GLU A 153      23.072 -28.808  23.940  1.00  0.00           O  
ATOM   2508  CB  GLU A 153      24.643 -28.251  21.169  1.00  0.00           C  
ATOM   2509  CG  GLU A 153      26.020 -28.385  20.535  1.00  0.00           C  
ATOM   2510  CD  GLU A 153      26.474 -27.126  19.849  1.00  0.00           C  
ATOM   2511  OE1 GLU A 153      25.677 -26.231  19.705  1.00  0.00           O  
ATOM   2512  OE2 GLU A 153      27.620 -27.059  19.471  1.00  0.00           O1-
ATOM   2513  H   GLU A 153      23.871 -30.379  19.995  1.00  0.00           H  
ATOM   2514  HA  GLU A 153      24.966 -29.824  22.591  1.00  0.00           H  
ATOM   2515 1HB  GLU A 153      23.932 -28.011  20.378  1.00  0.00           H  
ATOM   2516 2HB  GLU A 153      24.671 -27.402  21.852  1.00  0.00           H  
ATOM   2517 1HG  GLU A 153      26.742 -28.644  21.309  1.00  0.00           H  
ATOM   2518 2HG  GLU A 153      25.997 -29.198  19.811  1.00  0.00           H  
ATOM   2519  N   LEU A 154      21.769 -29.264  22.163  1.00  0.00           N  
ATOM   2520  CA  LEU A 154      20.520 -29.031  22.877  1.00  0.00           C  
ATOM   2521  C   LEU A 154      20.247 -30.140  23.885  1.00  0.00           C  
ATOM   2522  O   LEU A 154      19.813 -29.878  25.007  1.00  0.00           O  
ATOM   2523  CB  LEU A 154      19.353 -28.934  21.885  1.00  0.00           C  
ATOM   2524  CG  LEU A 154      17.962 -28.764  22.509  1.00  0.00           C  
ATOM   2525  CD1 LEU A 154      17.913 -27.460  23.293  1.00  0.00           C  
ATOM   2526  CD2 LEU A 154      16.908 -28.783  21.413  1.00  0.00           C  
ATOM   2527  H   LEU A 154      21.738 -29.513  21.184  1.00  0.00           H  
ATOM   2528  HA  LEU A 154      20.600 -28.088  23.416  1.00  0.00           H  
ATOM   2529 1HB  LEU A 154      19.527 -28.085  21.227  1.00  0.00           H  
ATOM   2530 2HB  LEU A 154      19.336 -29.841  21.279  1.00  0.00           H  
ATOM   2531  HG  LEU A 154      17.774 -29.580  23.208  1.00  0.00           H  
ATOM   2532 1HD1 LEU A 154      16.924 -27.338  23.736  1.00  0.00           H  
ATOM   2533 2HD1 LEU A 154      18.663 -27.480  24.082  1.00  0.00           H  
ATOM   2534 3HD1 LEU A 154      18.114 -26.625  22.622  1.00  0.00           H  
ATOM   2535 1HD2 LEU A 154      15.919 -28.664  21.857  1.00  0.00           H  
ATOM   2536 2HD2 LEU A 154      17.094 -27.968  20.714  1.00  0.00           H  
ATOM   2537 3HD2 LEU A 154      16.953 -29.734  20.881  1.00  0.00           H  
ATOM   2538  N   VAL A 155      20.502 -31.379  23.479  1.00  0.00           N  
ATOM   2539  CA  VAL A 155      20.240 -32.533  24.330  1.00  0.00           C  
ATOM   2540  C   VAL A 155      21.163 -32.545  25.542  1.00  0.00           C  
ATOM   2541  O   VAL A 155      20.752 -32.910  26.643  1.00  0.00           O  
ATOM   2542  CB  VAL A 155      20.428 -33.838  23.533  1.00  0.00           C  
ATOM   2543  CG1 VAL A 155      20.352 -35.043  24.458  1.00  0.00           C  
ATOM   2544  CG2 VAL A 155      19.376 -33.931  22.438  1.00  0.00           C  
ATOM   2545  H   VAL A 155      20.888 -31.524  22.557  1.00  0.00           H  
ATOM   2546  HA  VAL A 155      19.208 -32.480  24.677  1.00  0.00           H  
ATOM   2547  HB  VAL A 155      21.421 -33.839  23.084  1.00  0.00           H  
ATOM   2548 1HG1 VAL A 155      20.486 -35.956  23.878  1.00  0.00           H  
ATOM   2549 2HG1 VAL A 155      21.136 -34.973  25.211  1.00  0.00           H  
ATOM   2550 3HG1 VAL A 155      19.378 -35.065  24.947  1.00  0.00           H  
ATOM   2551 1HG2 VAL A 155      19.514 -34.855  21.878  1.00  0.00           H  
ATOM   2552 2HG2 VAL A 155      18.382 -33.923  22.886  1.00  0.00           H  
ATOM   2553 3HG2 VAL A 155      19.476 -33.081  21.764  1.00  0.00           H  
ATOM   2554  N   GLU A 156      22.412 -32.144  25.332  1.00  0.00           N  
ATOM   2555  CA  GLU A 156      23.379 -32.050  26.419  1.00  0.00           C  
ATOM   2556  C   GLU A 156      22.977 -30.977  27.423  1.00  0.00           C  
ATOM   2557  O   GLU A 156      23.071 -31.179  28.634  1.00  0.00           O  
ATOM   2558  CB  GLU A 156      24.774 -31.749  25.867  1.00  0.00           C  
ATOM   2559  CG  GLU A 156      25.426 -32.913  25.134  1.00  0.00           C  
ATOM   2560  CD  GLU A 156      26.733 -32.541  24.492  1.00  0.00           C  
ATOM   2561  OE1 GLU A 156      27.080 -31.384  24.519  1.00  0.00           O  
ATOM   2562  OE2 GLU A 156      27.388 -33.415  23.975  1.00  0.00           O1-
ATOM   2563  H   GLU A 156      22.699 -31.898  24.395  1.00  0.00           H  
ATOM   2564  HA  GLU A 156      23.410 -33.007  26.938  1.00  0.00           H  
ATOM   2565 1HB  GLU A 156      24.718 -30.907  25.176  1.00  0.00           H  
ATOM   2566 2HB  GLU A 156      25.434 -31.457  26.685  1.00  0.00           H  
ATOM   2567 1HG  GLU A 156      25.598 -33.722  25.841  1.00  0.00           H  
ATOM   2568 2HG  GLU A 156      24.741 -33.274  24.368  1.00  0.00           H  
ATOM   2569  N   HIS A 157      22.528 -29.836  26.913  1.00  0.00           N  
ATOM   2570  CA  HIS A 157      22.104 -28.730  27.764  1.00  0.00           C  
ATOM   2571  C   HIS A 157      20.933 -29.135  28.651  1.00  0.00           C  
ATOM   2572  O   HIS A 157      20.924 -28.853  29.850  1.00  0.00           O  
ATOM   2573  CB  HIS A 157      21.714 -27.513  26.919  1.00  0.00           C  
ATOM   2574  CG  HIS A 157      21.492 -26.269  27.721  1.00  0.00           C  
ATOM   2575  CD2 HIS A 157      20.373 -25.540  27.942  1.00  0.00           C  
ATOM   2576  ND1 HIS A 157      22.504 -25.639  28.413  1.00  0.00           N  
ATOM   2577  CE1 HIS A 157      22.018 -24.573  29.025  1.00  0.00           C  
ATOM   2578  NE2 HIS A 157      20.728 -24.492  28.755  1.00  0.00           N  
ATOM   2579  H   HIS A 157      22.478 -29.731  25.909  1.00  0.00           H  
ATOM   2580  HA  HIS A 157      22.934 -28.458  28.417  1.00  0.00           H  
ATOM   2581 1HB  HIS A 157      22.497 -27.313  26.187  1.00  0.00           H  
ATOM   2582 2HB  HIS A 157      20.800 -27.732  26.367  1.00  0.00           H  
ATOM   2583  HD1 HIS A 157      23.474 -25.885  28.397  1.00  0.00           H  
ATOM   2584  HD2 HIS A 157      19.341 -25.646  27.608  1.00  0.00           H  
ATOM   2585  HE1 HIS A 157      22.664 -23.937  29.628  1.00  0.00           H  
ATOM   2586  N   ILE A 158      19.948 -29.798  28.055  1.00  0.00           N  
ATOM   2587  CA  ILE A 158      18.771 -30.245  28.791  1.00  0.00           C  
ATOM   2588  C   ILE A 158      19.146 -31.245  29.876  1.00  0.00           C  
ATOM   2589  O   ILE A 158      18.624 -31.194  30.989  1.00  0.00           O  
ATOM   2590  CB  ILE A 158      17.738 -30.879  27.841  1.00  0.00           C  
ATOM   2591  CG1 ILE A 158      17.188 -29.829  26.872  1.00  0.00           C  
ATOM   2592  CG2 ILE A 158      16.609 -31.519  28.635  1.00  0.00           C  
ATOM   2593  CD1 ILE A 158      16.409 -30.414  25.717  1.00  0.00           C  
ATOM   2594  H   ILE A 158      20.016 -29.997  27.068  1.00  0.00           H  
ATOM   2595  HA  ILE A 158      18.314 -29.379  29.269  1.00  0.00           H  
ATOM   2596  HB  ILE A 158      18.223 -31.644  27.235  1.00  0.00           H  
ATOM   2597 1HG1 ILE A 158      16.536 -29.142  27.412  1.00  0.00           H  
ATOM   2598 2HG1 ILE A 158      18.012 -29.243  26.465  1.00  0.00           H  
ATOM   2599 1HG2 ILE A 158      15.889 -31.962  27.948  1.00  0.00           H  
ATOM   2600 2HG2 ILE A 158      17.015 -32.294  29.283  1.00  0.00           H  
ATOM   2601 3HG2 ILE A 158      16.114 -30.760  29.241  1.00  0.00           H  
ATOM   2602 1HD1 ILE A 158      16.051 -29.609  25.074  1.00  0.00           H  
ATOM   2603 2HD1 ILE A 158      17.054 -31.078  25.142  1.00  0.00           H  
ATOM   2604 3HD1 ILE A 158      15.557 -30.975  26.100  1.00  0.00           H  
ATOM   2605  N   GLU A 159      20.055 -32.157  29.545  1.00  0.00           N  
ATOM   2606  CA  GLU A 159      20.561 -33.122  30.513  1.00  0.00           C  
ATOM   2607  C   GLU A 159      21.227 -32.422  31.692  1.00  0.00           C  
ATOM   2608  O   GLU A 159      21.049 -32.819  32.843  1.00  0.00           O  
ATOM   2609  CB  GLU A 159      21.555 -34.076  29.847  1.00  0.00           C  
ATOM   2610  CG  GLU A 159      20.914 -35.121  28.945  1.00  0.00           C  
ATOM   2611  CD  GLU A 159      21.924 -35.955  28.206  1.00  0.00           C  
ATOM   2612  OE1 GLU A 159      23.093 -35.671  28.313  1.00  0.00           O  
ATOM   2613  OE2 GLU A 159      21.525 -36.876  27.533  1.00  0.00           O1-
ATOM   2614  H   GLU A 159      20.404 -32.181  28.597  1.00  0.00           H  
ATOM   2615  HA  GLU A 159      19.722 -33.711  30.885  1.00  0.00           H  
ATOM   2616 1HB  GLU A 159      22.261 -33.504  29.246  1.00  0.00           H  
ATOM   2617 2HB  GLU A 159      22.125 -34.600  30.613  1.00  0.00           H  
ATOM   2618 1HG  GLU A 159      20.292 -35.778  29.552  1.00  0.00           H  
ATOM   2619 2HG  GLU A 159      20.268 -34.618  28.225  1.00  0.00           H  
ATOM   2620  N   LYS A 160      21.994 -31.379  31.396  1.00  0.00           N  
ATOM   2621  CA  LYS A 160      22.626 -30.574  32.436  1.00  0.00           C  
ATOM   2622  C   LYS A 160      21.584 -29.903  33.321  1.00  0.00           C  
ATOM   2623  O   LYS A 160      21.722 -29.871  34.543  1.00  0.00           O  
ATOM   2624  CB  LYS A 160      23.545 -29.522  31.814  1.00  0.00           C  
ATOM   2625  CG  LYS A 160      24.306 -28.675  32.825  1.00  0.00           C  
ATOM   2626  CD  LYS A 160      25.234 -27.688  32.133  1.00  0.00           C  
ATOM   2627  CE  LYS A 160      26.120 -26.963  33.136  1.00  0.00           C  
ATOM   2628  NZ  LYS A 160      25.334 -26.070  34.029  1.00  0.00           N1+
ATOM   2629  H   LYS A 160      22.145 -31.136  30.428  1.00  0.00           H  
ATOM   2630  HA  LYS A 160      23.226 -31.232  33.066  1.00  0.00           H  
ATOM   2631 1HB  LYS A 160      24.277 -30.012  31.171  1.00  0.00           H  
ATOM   2632 2HB  LYS A 160      22.958 -28.849  31.188  1.00  0.00           H  
ATOM   2633 1HG  LYS A 160      23.597 -28.121  33.443  1.00  0.00           H  
ATOM   2634 2HG  LYS A 160      24.896 -29.323  33.473  1.00  0.00           H  
ATOM   2635 1HD  LYS A 160      25.865 -28.221  31.421  1.00  0.00           H  
ATOM   2636 2HD  LYS A 160      24.643 -26.952  31.588  1.00  0.00           H  
ATOM   2637 1HE  LYS A 160      26.651 -27.691  33.745  1.00  0.00           H  
ATOM   2638 2HE  LYS A 160      26.857 -26.363  32.601  1.00  0.00           H  
ATOM   2639 1HZ  LYS A 160      25.956 -25.609  34.678  1.00  0.00           H  
ATOM   2640 2HZ  LYS A 160      24.851 -25.378  33.475  1.00  0.00           H  
ATOM   2641 3HZ  LYS A 160      24.659 -26.619  34.544  1.00  0.00           H  
ATOM   2642  N   ILE A 161      20.542 -29.365  32.697  1.00  0.00           N  
ATOM   2643  CA  ILE A 161      19.445 -28.745  33.431  1.00  0.00           C  
ATOM   2644  C   ILE A 161      18.751 -29.752  34.339  1.00  0.00           C  
ATOM   2645  O   ILE A 161      18.481 -29.466  35.506  1.00  0.00           O  
ATOM   2646  CB  ILE A 161      18.417 -28.129  32.464  1.00  0.00           C  
ATOM   2647  CG1 ILE A 161      19.009 -26.903  31.765  1.00  0.00           C  
ATOM   2648  CG2 ILE A 161      17.143 -27.759  33.209  1.00  0.00           C  
ATOM   2649  CD1 ILE A 161      18.253 -26.484  30.523  1.00  0.00           C  
ATOM   2650  H   ILE A 161      20.509 -29.388  31.687  1.00  0.00           H  
ATOM   2651  HA  ILE A 161      19.852 -27.949  34.052  1.00  0.00           H  
ATOM   2652  HB  ILE A 161      18.174 -28.850  31.684  1.00  0.00           H  
ATOM   2653 1HG1 ILE A 161      19.023 -26.062  32.456  1.00  0.00           H  
ATOM   2654 2HG1 ILE A 161      20.040 -27.109  31.480  1.00  0.00           H  
ATOM   2655 1HG2 ILE A 161      16.427 -27.325  32.511  1.00  0.00           H  
ATOM   2656 2HG2 ILE A 161      16.714 -28.651  33.660  1.00  0.00           H  
ATOM   2657 3HG2 ILE A 161      17.376 -27.033  33.988  1.00  0.00           H  
ATOM   2658 1HD1 ILE A 161      18.732 -25.610  30.084  1.00  0.00           H  
ATOM   2659 2HD1 ILE A 161      18.257 -27.302  29.801  1.00  0.00           H  
ATOM   2660 3HD1 ILE A 161      17.226 -26.239  30.790  1.00  0.00           H  
ATOM   2661  N   LEU A 162      18.464 -30.930  33.797  1.00  0.00           N  
ATOM   2662  CA  LEU A 162      17.798 -31.982  34.557  1.00  0.00           C  
ATOM   2663  C   LEU A 162      18.662 -32.450  35.721  1.00  0.00           C  
ATOM   2664  O   LEU A 162      18.158 -32.733  36.807  1.00  0.00           O  
ATOM   2665  CB  LEU A 162      17.471 -33.170  33.644  1.00  0.00           C  
ATOM   2666  CG  LEU A 162      16.407 -32.910  32.571  1.00  0.00           C  
ATOM   2667  CD1 LEU A 162      16.372 -34.080  31.596  1.00  0.00           C  
ATOM   2668  CD2 LEU A 162      15.052 -32.713  33.235  1.00  0.00           C  
ATOM   2669  H   LEU A 162      18.713 -31.103  32.833  1.00  0.00           H  
ATOM   2670  HA  LEU A 162      16.868 -31.582  34.959  1.00  0.00           H  
ATOM   2671 1HB  LEU A 162      18.383 -33.480  33.138  1.00  0.00           H  
ATOM   2672 2HB  LEU A 162      17.124 -33.998  34.262  1.00  0.00           H  
ATOM   2673  HG  LEU A 162      16.669 -32.014  32.007  1.00  0.00           H  
ATOM   2674 1HD1 LEU A 162      15.617 -33.895  30.832  1.00  0.00           H  
ATOM   2675 2HD1 LEU A 162      17.348 -34.186  31.121  1.00  0.00           H  
ATOM   2676 3HD1 LEU A 162      16.129 -34.995  32.133  1.00  0.00           H  
ATOM   2677 1HD2 LEU A 162      14.296 -32.527  32.472  1.00  0.00           H  
ATOM   2678 2HD2 LEU A 162      14.789 -33.609  33.797  1.00  0.00           H  
ATOM   2679 3HD2 LEU A 162      15.101 -31.860  33.913  1.00  0.00           H  
ATOM   2680  N   GLU A 163      19.968 -32.531  35.487  1.00  0.00           N  
ATOM   2681  CA  GLU A 163      20.910 -32.925  36.527  1.00  0.00           C  
ATOM   2682  C   GLU A 163      20.918 -31.918  37.671  1.00  0.00           C  
ATOM   2683  O   GLU A 163      20.896 -32.296  38.843  1.00  0.00           O  
ATOM   2684  CB  GLU A 163      22.319 -33.063  35.947  1.00  0.00           C  
ATOM   2685  CG  GLU A 163      23.370 -33.521  36.950  1.00  0.00           C  
ATOM   2686  CD  GLU A 163      24.726 -33.713  36.330  1.00  0.00           C  
ATOM   2687  OE1 GLU A 163      24.848 -33.522  35.143  1.00  0.00           O  
ATOM   2688  OE2 GLU A 163      25.641 -34.049  37.043  1.00  0.00           O1-
ATOM   2689  H   GLU A 163      20.317 -32.315  34.564  1.00  0.00           H  
ATOM   2690  HA  GLU A 163      20.588 -33.886  36.931  1.00  0.00           H  
ATOM   2691 1HB  GLU A 163      22.305 -33.780  35.126  1.00  0.00           H  
ATOM   2692 2HB  GLU A 163      22.641 -32.105  35.541  1.00  0.00           H  
ATOM   2693 1HG  GLU A 163      23.447 -32.779  37.743  1.00  0.00           H  
ATOM   2694 2HG  GLU A 163      23.045 -34.460  37.397  1.00  0.00           H  
ATOM   2695  N   GLU A 164      20.951 -30.636  37.325  1.00  0.00           N  
ATOM   2696  CA  GLU A 164      20.950 -29.572  38.322  1.00  0.00           C  
ATOM   2697  C   GLU A 164      19.669 -29.591  39.147  1.00  0.00           C  
ATOM   2698  O   GLU A 164      19.694 -29.363  40.356  1.00  0.00           O  
ATOM   2699  CB  GLU A 164      21.113 -28.209  37.647  1.00  0.00           C  
ATOM   2700  CG  GLU A 164      22.503 -27.946  37.088  1.00  0.00           C  
ATOM   2701  CD  GLU A 164      22.583 -26.677  36.286  1.00  0.00           C  
ATOM   2702  OE1 GLU A 164      21.556 -26.097  36.025  1.00  0.00           O  
ATOM   2703  OE2 GLU A 164      23.671 -26.287  35.934  1.00  0.00           O1-
ATOM   2704  H   GLU A 164      20.976 -30.392  36.345  1.00  0.00           H  
ATOM   2705  HA  GLU A 164      21.791 -29.731  38.997  1.00  0.00           H  
ATOM   2706 1HB  GLU A 164      20.400 -28.121  36.826  1.00  0.00           H  
ATOM   2707 2HB  GLU A 164      20.886 -27.419  38.363  1.00  0.00           H  
ATOM   2708 1HG  GLU A 164      23.211 -27.884  37.916  1.00  0.00           H  
ATOM   2709 2HG  GLU A 164      22.796 -28.786  36.460  1.00  0.00           H  
ATOM   2710  N   LEU A 165      18.549 -29.866  38.485  1.00  0.00           N  
ATOM   2711  CA  LEU A 165      17.264 -29.967  39.165  1.00  0.00           C  
ATOM   2712  C   LEU A 165      17.253 -31.126  40.153  1.00  0.00           C  
ATOM   2713  O   LEU A 165      16.764 -30.993  41.275  1.00  0.00           O  
ATOM   2714  CB  LEU A 165      16.136 -30.147  38.141  1.00  0.00           C  
ATOM   2715  CG  LEU A 165      15.798 -28.912  37.298  1.00  0.00           C  
ATOM   2716  CD1 LEU A 165      14.853 -29.307  36.171  1.00  0.00           C  
ATOM   2717  CD2 LEU A 165      15.174 -27.846  38.186  1.00  0.00           C  
ATOM   2718  H   LEU A 165      18.590 -30.007  37.486  1.00  0.00           H  
ATOM   2719  HA  LEU A 165      17.091 -29.043  39.717  1.00  0.00           H  
ATOM   2720 1HB  LEU A 165      16.413 -30.949  37.457  1.00  0.00           H  
ATOM   2721 2HB  LEU A 165      15.231 -30.445  38.670  1.00  0.00           H  
ATOM   2722  HG  LEU A 165      16.709 -28.518  36.846  1.00  0.00           H  
ATOM   2723 1HD1 LEU A 165      14.614 -28.429  35.571  1.00  0.00           H  
ATOM   2724 2HD1 LEU A 165      15.333 -30.056  35.540  1.00  0.00           H  
ATOM   2725 3HD1 LEU A 165      13.938 -29.719  36.593  1.00  0.00           H  
ATOM   2726 1HD2 LEU A 165      14.934 -26.966  37.587  1.00  0.00           H  
ATOM   2727 2HD2 LEU A 165      14.261 -28.237  38.637  1.00  0.00           H  
ATOM   2728 3HD2 LEU A 165      15.877 -27.569  38.972  1.00  0.00           H  
ATOM   2729  N   LYS A 166      17.792 -32.263  39.728  1.00  0.00           N  
ATOM   2730  CA  LYS A 166      17.815 -33.459  40.563  1.00  0.00           C  
ATOM   2731  C   LYS A 166      18.698 -33.258  41.789  1.00  0.00           C  
ATOM   2732  O   LYS A 166      18.357 -33.690  42.889  1.00  0.00           O  
ATOM   2733  CB  LYS A 166      18.301 -34.665  39.758  1.00  0.00           C  
ATOM   2734  CG  LYS A 166      17.289 -35.196  38.750  1.00  0.00           C  
ATOM   2735  CD  LYS A 166      17.863 -36.357  37.952  1.00  0.00           C  
ATOM   2736  CE  LYS A 166      16.860 -36.879  36.933  1.00  0.00           C  
ATOM   2737  NZ  LYS A 166      17.413 -38.007  36.136  1.00  0.00           N1+
ATOM   2738  H   LYS A 166      18.198 -32.301  38.804  1.00  0.00           H  
ATOM   2739  HA  LYS A 166      16.800 -33.648  40.910  1.00  0.00           H  
ATOM   2740 1HB  LYS A 166      19.207 -34.399  39.213  1.00  0.00           H  
ATOM   2741 2HB  LYS A 166      18.554 -35.479  40.438  1.00  0.00           H  
ATOM   2742 1HG  LYS A 166      16.395 -35.533  39.276  1.00  0.00           H  
ATOM   2743 2HG  LYS A 166      17.007 -34.399  38.063  1.00  0.00           H  
ATOM   2744 1HD  LYS A 166      18.764 -36.032  37.430  1.00  0.00           H  
ATOM   2745 2HD  LYS A 166      18.130 -37.168  38.631  1.00  0.00           H  
ATOM   2746 1HE  LYS A 166      15.963 -37.218  37.447  1.00  0.00           H  
ATOM   2747 2HE  LYS A 166      16.580 -36.073  36.254  1.00  0.00           H  
ATOM   2748 1HZ  LYS A 166      16.719 -38.323  35.472  1.00  0.00           H  
ATOM   2749 2HZ  LYS A 166      18.236 -37.698  35.639  1.00  0.00           H  
ATOM   2750 3HZ  LYS A 166      17.657 -38.767  36.753  1.00  0.00           H  
ATOM   2751  N   LYS A 167      19.835 -32.598  41.591  1.00  0.00           N  
ATOM   2752  CA  LYS A 167      20.786 -32.370  42.672  1.00  0.00           C  
ATOM   2753  C   LYS A 167      20.207 -31.436  43.727  1.00  0.00           C  
ATOM   2754  O   LYS A 167      20.333 -31.685  44.926  1.00  0.00           O  
ATOM   2755  CB  LYS A 167      22.093 -31.797  42.123  1.00  0.00           C  
ATOM   2756  CG  LYS A 167      23.177 -31.584  43.173  1.00  0.00           C  
ATOM   2757  CD  LYS A 167      24.474 -31.107  42.538  1.00  0.00           C  
ATOM   2758  CE  LYS A 167      25.553 -30.877  43.587  1.00  0.00           C  
ATOM   2759  NZ  LYS A 167      26.828 -30.409  42.981  1.00  0.00           N1+
ATOM   2760  H   LYS A 167      20.046 -32.246  40.668  1.00  0.00           H  
ATOM   2761  HA  LYS A 167      20.999 -33.325  43.154  1.00  0.00           H  
ATOM   2762 1HB  LYS A 167      22.493 -32.466  41.361  1.00  0.00           H  
ATOM   2763 2HB  LYS A 167      21.898 -30.837  41.646  1.00  0.00           H  
ATOM   2764 1HG  LYS A 167      22.841 -30.841  43.898  1.00  0.00           H  
ATOM   2765 2HG  LYS A 167      23.362 -32.521  43.698  1.00  0.00           H  
ATOM   2766 1HD  LYS A 167      24.826 -31.852  41.824  1.00  0.00           H  
ATOM   2767 2HD  LYS A 167      24.296 -30.173  42.004  1.00  0.00           H  
ATOM   2768 1HE  LYS A 167      25.210 -30.133  44.304  1.00  0.00           H  
ATOM   2769 2HE  LYS A 167      25.741 -31.807  44.125  1.00  0.00           H  
ATOM   2770 1HZ  LYS A 167      27.516 -30.270  43.708  1.00  0.00           H  
ATOM   2771 2HZ  LYS A 167      27.165 -31.102  42.327  1.00  0.00           H  
ATOM   2772 3HZ  LYS A 167      26.671 -29.538  42.496  1.00  0.00           H  
ATOM   2773  N   GLN A 168      19.572 -30.360  43.274  1.00  0.00           N  
ATOM   2774  CA  GLN A 168      19.070 -29.331  44.176  1.00  0.00           C  
ATOM   2775  C   GLN A 168      17.780 -29.775  44.855  1.00  0.00           C  
ATOM   2776  O   GLN A 168      17.253 -29.080  45.723  1.00  0.00           O  
ATOM   2777  CB  GLN A 168      18.836 -28.022  43.417  1.00  0.00           C  
ATOM   2778  CG  GLN A 168      20.104 -27.375  42.886  1.00  0.00           C  
ATOM   2779  CD  GLN A 168      19.817 -26.169  42.013  1.00  0.00           C  
ATOM   2780  NE2 GLN A 168      20.873 -25.497  41.567  1.00  0.00           N  
ATOM   2781  OE1 GLN A 168      18.658 -25.842  41.743  1.00  0.00           O  
ATOM   2782  H   GLN A 168      19.434 -30.254  42.279  1.00  0.00           H  
ATOM   2783  HA  GLN A 168      19.815 -29.156  44.951  1.00  0.00           H  
ATOM   2784 1HB  GLN A 168      18.172 -28.205  42.572  1.00  0.00           H  
ATOM   2785 2HB  GLN A 168      18.341 -27.305  44.072  1.00  0.00           H  
ATOM   2786 1HG  GLN A 168      20.714 -27.050  43.728  1.00  0.00           H  
ATOM   2787 2HG  GLN A 168      20.650 -28.107  42.290  1.00  0.00           H  
ATOM   2788 1HE2 GLN A 168      20.746 -24.692  40.987  1.00  0.00           H  
ATOM   2789 2HE2 GLN A 168      21.795 -25.797  41.811  1.00  0.00           H  
ATOM   2790  N   SER A 169      17.277 -30.938  44.455  1.00  0.00           N  
ATOM   2791  CA  SER A 169      15.969 -31.400  44.902  1.00  0.00           C  
ATOM   2792  C   SER A 169      16.083 -32.240  46.168  1.00  0.00           C  
ATOM   2793  O   SER A 169      17.061 -32.964  46.357  1.00  0.00           O  
ATOM   2794  CB  SER A 169      15.300 -32.210  43.808  1.00  0.00           C  
ATOM   2795  OG  SER A 169      14.084 -32.747  44.252  1.00  0.00           O  
ATOM   2796  H   SER A 169      17.815 -31.517  43.825  1.00  0.00           H  
ATOM   2797  HA  SER A 169      15.351 -30.530  45.123  1.00  0.00           H  
ATOM   2798 1HB  SER A 169      15.123 -31.573  42.940  1.00  0.00           H  
ATOM   2799 2HB  SER A 169      15.963 -33.015  43.493  1.00  0.00           H  
ATOM   2800  HG  SER A 169      13.866 -33.452  43.638  1.00  0.00           H  
ATOM   2801  N   THR A 170      15.079 -32.138  47.032  1.00  0.00           N  
ATOM   2802  CA  THR A 170      14.951 -33.044  48.167  1.00  0.00           C  
ATOM   2803  C   THR A 170      13.762 -33.980  47.994  1.00  0.00           C  
ATOM   2804  O   THR A 170      13.490 -34.820  48.851  1.00  0.00           O  
ATOM   2805  CB  THR A 170      14.806 -32.263  49.486  1.00  0.00           C  
ATOM   2806  CG2 THR A 170      16.023 -31.381  49.720  1.00  0.00           C  
ATOM   2807  OG1 THR A 170      13.631 -31.445  49.434  1.00  0.00           O  
ATOM   2808  H   THR A 170      14.388 -31.415  46.899  1.00  0.00           H  
ATOM   2809  HA  THR A 170      15.853 -33.654  48.227  1.00  0.00           H  
ATOM   2810  HB  THR A 170      14.708 -32.964  50.315  1.00  0.00           H  
ATOM   2811  HG1 THR A 170      12.853 -31.994  49.567  1.00  0.00           H  
ATOM   2812 1HG2 THR A 170      15.903 -30.837  50.657  1.00  0.00           H  
ATOM   2813 2HG2 THR A 170      16.917 -32.002  49.773  1.00  0.00           H  
ATOM   2814 3HG2 THR A 170      16.121 -30.672  48.899  1.00  0.00           H  
ATOM   2815  N   ASP A 171      13.056 -33.830  46.878  1.00  0.00           N  
ATOM   2816  CA  ASP A 171      11.895 -34.662  46.589  1.00  0.00           C  
ATOM   2817  C   ASP A 171      12.297 -35.937  45.861  1.00  0.00           C  
ATOM   2818  O   ASP A 171      12.812 -35.889  44.743  1.00  0.00           O  
ATOM   2819  CB  ASP A 171      10.875 -33.887  45.749  1.00  0.00           C  
ATOM   2820  CG  ASP A 171      10.214 -32.752  46.518  1.00  0.00           C  
ATOM   2821  OD1 ASP A 171       9.739 -32.992  47.602  1.00  0.00           O  
ATOM   2822  OD2 ASP A 171      10.190 -31.655  46.013  1.00  0.00           O1-
ATOM   2823  OXT ASP A 171      12.115 -37.006  46.376  1.00  0.00           O1-
ATOM   2824  H   ASP A 171      13.331 -33.121  46.213  1.00  0.00           H  
ATOM   2825  HA  ASP A 171      11.425 -34.942  47.533  1.00  0.00           H  
ATOM   2826 1HB  ASP A 171      11.368 -33.473  44.870  1.00  0.00           H  
ATOM   2827 2HB  ASP A 171      10.100 -34.569  45.398  1.00  0.00           H  
ATOM   2828  N   MET B   1     -35.207 -34.463 -33.000  1.00  0.00           N  
ATOM   2829  CA  MET B   1     -33.965 -35.191 -32.764  1.00  0.00           C  
ATOM   2830  C   MET B   1     -32.866 -34.725 -33.708  1.00  0.00           C  
ATOM   2831  O   MET B   1     -31.708 -35.120 -33.571  1.00  0.00           O  
ATOM   2832  CB  MET B   1     -34.197 -36.694 -32.914  1.00  0.00           C  
ATOM   2833  CG  MET B   1     -35.131 -37.293 -31.874  1.00  0.00           C  
ATOM   2834  SD  MET B   1     -34.551 -37.035 -30.186  1.00  0.00           S  
ATOM   2835  CE  MET B   1     -33.140 -38.137 -30.140  1.00  0.00           C  
ATOM   2836 1H   MET B   1     -35.910 -34.789 -32.367  1.00  0.00           H  
ATOM   2837 2H   MET B   1     -35.055 -33.486 -32.854  1.00  0.00           H  
ATOM   2838 3H   MET B   1     -35.509 -34.616 -33.941  1.00  0.00           H  
ATOM   2839  HA  MET B   1     -33.642 -34.999 -31.739  1.00  0.00           H  
ATOM   2840 1HB  MET B   1     -34.616 -36.899 -33.898  1.00  0.00           H  
ATOM   2841 2HB  MET B   1     -33.242 -37.217 -32.849  1.00  0.00           H  
ATOM   2842 1HG  MET B   1     -36.120 -36.846 -31.971  1.00  0.00           H  
ATOM   2843 2HG  MET B   1     -35.226 -38.366 -32.045  1.00  0.00           H  
ATOM   2844 1HE  MET B   1     -32.673 -38.089 -29.156  1.00  0.00           H  
ATOM   2845 2HE  MET B   1     -33.470 -39.158 -30.337  1.00  0.00           H  
ATOM   2846 3HE  MET B   1     -32.419 -37.835 -30.900  1.00  0.00           H  
ATOM   2847  N   SER B   2     -33.234 -33.883 -34.668  1.00  0.00           N  
ATOM   2848  CA  SER B   2     -32.286 -33.391 -35.661  1.00  0.00           C  
ATOM   2849  C   SER B   2     -31.498 -32.202 -35.129  1.00  0.00           C  
ATOM   2850  O   SER B   2     -32.076 -31.211 -34.681  1.00  0.00           O  
ATOM   2851  CB  SER B   2     -33.017 -32.998 -36.929  1.00  0.00           C  
ATOM   2852  OG  SER B   2     -32.165 -32.319 -37.810  1.00  0.00           O  
ATOM   2853  H   SER B   2     -34.195 -33.575 -34.709  1.00  0.00           H  
ATOM   2854  HA  SER B   2     -31.582 -34.192 -35.894  1.00  0.00           H  
ATOM   2855 1HB  SER B   2     -33.409 -33.891 -37.415  1.00  0.00           H  
ATOM   2856 2HB  SER B   2     -33.866 -32.363 -36.678  1.00  0.00           H  
ATOM   2857  HG  SER B   2     -32.649 -32.236 -38.636  1.00  0.00           H  
ATOM   2858  N   SER B   3     -30.174 -32.305 -35.181  1.00  0.00           N  
ATOM   2859  CA  SER B   3     -29.303 -31.237 -34.703  1.00  0.00           C  
ATOM   2860  C   SER B   3     -29.329 -30.043 -35.648  1.00  0.00           C  
ATOM   2861  O   SER B   3     -29.360 -28.892 -35.210  1.00  0.00           O  
ATOM   2862  CB  SER B   3     -27.882 -31.748 -34.558  1.00  0.00           C  
ATOM   2863  OG  SER B   3     -27.800 -32.721 -33.554  1.00  0.00           O  
ATOM   2864  H   SER B   3     -29.760 -33.144 -35.560  1.00  0.00           H  
ATOM   2865  HA  SER B   3     -29.660 -30.908 -33.727  1.00  0.00           H  
ATOM   2866 1HB  SER B   3     -27.549 -32.169 -35.506  1.00  0.00           H  
ATOM   2867 2HB  SER B   3     -27.221 -30.917 -34.318  1.00  0.00           H  
ATOM   2868  HG  SER B   3     -26.869 -32.946 -33.480  1.00  0.00           H  
ATOM   2869  N   ASP B   4     -29.315 -30.321 -36.948  1.00  0.00           N  
ATOM   2870  CA  ASP B   4     -29.318 -29.270 -37.957  1.00  0.00           C  
ATOM   2871  C   ASP B   4     -30.621 -28.481 -37.927  1.00  0.00           C  
ATOM   2872  O   ASP B   4     -30.615 -27.251 -37.994  1.00  0.00           O  
ATOM   2873  CB  ASP B   4     -29.106 -29.864 -39.352  1.00  0.00           C  
ATOM   2874  CG  ASP B   4     -27.727 -30.484 -39.529  1.00  0.00           C  
ATOM   2875  OD1 ASP B   4     -26.855 -30.176 -38.751  1.00  0.00           O  
ATOM   2876  OD2 ASP B   4     -27.559 -31.259 -40.439  1.00  0.00           O1-
ATOM   2877  H   ASP B   4     -29.302 -31.287 -37.243  1.00  0.00           H  
ATOM   2878  HA  ASP B   4     -28.499 -28.583 -37.744  1.00  0.00           H  
ATOM   2879 1HB  ASP B   4     -29.860 -30.630 -39.539  1.00  0.00           H  
ATOM   2880 2HB  ASP B   4     -29.238 -29.085 -40.103  1.00  0.00           H  
ATOM   2881  N   GLU B   5     -31.737 -29.195 -37.827  1.00  0.00           N  
ATOM   2882  CA  GLU B   5     -33.051 -28.563 -37.790  1.00  0.00           C  
ATOM   2883  C   GLU B   5     -33.213 -27.704 -36.544  1.00  0.00           C  
ATOM   2884  O   GLU B   5     -33.887 -26.674 -36.571  1.00  0.00           O  
ATOM   2885  CB  GLU B   5     -34.153 -29.622 -37.839  1.00  0.00           C  
ATOM   2886  CG  GLU B   5     -34.301 -30.315 -39.186  1.00  0.00           C  
ATOM   2887  CD  GLU B   5     -35.367 -31.375 -39.186  1.00  0.00           C  
ATOM   2888  OE1 GLU B   5     -35.887 -31.667 -38.135  1.00  0.00           O  
ATOM   2889  OE2 GLU B   5     -35.663 -31.892 -40.237  1.00  0.00           O1-
ATOM   2890  H   GLU B   5     -31.673 -30.202 -37.775  1.00  0.00           H  
ATOM   2891  HA  GLU B   5     -33.153 -27.927 -38.670  1.00  0.00           H  
ATOM   2892 1HB  GLU B   5     -33.956 -30.389 -37.089  1.00  0.00           H  
ATOM   2893 2HB  GLU B   5     -35.111 -29.163 -37.593  1.00  0.00           H  
ATOM   2894 1HG  GLU B   5     -34.547 -29.570 -39.942  1.00  0.00           H  
ATOM   2895 2HG  GLU B   5     -33.347 -30.766 -39.457  1.00  0.00           H  
ATOM   2896  N   GLU B   6     -32.591 -28.132 -35.450  1.00  0.00           N  
ATOM   2897  CA  GLU B   6     -32.669 -27.403 -34.189  1.00  0.00           C  
ATOM   2898  C   GLU B   6     -31.750 -26.189 -34.198  1.00  0.00           C  
ATOM   2899  O   GLU B   6     -32.048 -25.167 -33.579  1.00  0.00           O  
ATOM   2900  CB  GLU B   6     -32.306 -28.321 -33.020  1.00  0.00           C  
ATOM   2901  CG  GLU B   6     -32.455 -27.680 -31.648  1.00  0.00           C  
ATOM   2902  CD  GLU B   6     -32.277 -28.659 -30.521  1.00  0.00           C  
ATOM   2903  OE1 GLU B   6     -32.094 -29.821 -30.793  1.00  0.00           O  
ATOM   2904  OE2 GLU B   6     -32.325 -28.245 -29.387  1.00  0.00           O1-
ATOM   2905  H   GLU B   6     -32.052 -28.985 -35.493  1.00  0.00           H  
ATOM   2906  HA  GLU B   6     -33.688 -27.036 -34.064  1.00  0.00           H  
ATOM   2907 1HB  GLU B   6     -32.937 -29.209 -33.045  1.00  0.00           H  
ATOM   2908 2HB  GLU B   6     -31.273 -28.652 -33.124  1.00  0.00           H  
ATOM   2909 1HG  GLU B   6     -31.712 -26.888 -31.546  1.00  0.00           H  
ATOM   2910 2HG  GLU B   6     -33.442 -27.225 -31.576  1.00  0.00           H  
ATOM   2911  N   GLU B   7     -30.630 -26.306 -34.905  1.00  0.00           N  
ATOM   2912  CA  GLU B   7     -29.725 -25.179 -35.099  1.00  0.00           C  
ATOM   2913  C   GLU B   7     -30.348 -24.121 -36.002  1.00  0.00           C  
ATOM   2914  O   GLU B   7     -30.129 -22.924 -35.814  1.00  0.00           O  
ATOM   2915  CB  GLU B   7     -28.399 -25.656 -35.695  1.00  0.00           C  
ATOM   2916  CG  GLU B   7     -27.362 -24.556 -35.882  1.00  0.00           C  
ATOM   2917  CD  GLU B   7     -26.009 -25.088 -36.261  1.00  0.00           C  
ATOM   2918  OE1 GLU B   7     -25.862 -26.284 -36.338  1.00  0.00           O  
ATOM   2919  OE2 GLU B   7     -25.121 -24.297 -36.474  1.00  0.00           O1-
ATOM   2920  H   GLU B   7     -30.401 -27.198 -35.319  1.00  0.00           H  
ATOM   2921  HA  GLU B   7     -29.529 -24.723 -34.128  1.00  0.00           H  
ATOM   2922 1HB  GLU B   7     -27.964 -26.419 -35.050  1.00  0.00           H  
ATOM   2923 2HB  GLU B   7     -28.581 -26.112 -36.667  1.00  0.00           H  
ATOM   2924 1HG  GLU B   7     -27.705 -23.877 -36.662  1.00  0.00           H  
ATOM   2925 2HG  GLU B   7     -27.278 -23.990 -34.955  1.00  0.00           H  
ATOM   2926  N   ALA B   8     -31.125 -24.570 -36.982  1.00  0.00           N  
ATOM   2927  CA  ALA B   8     -31.811 -23.661 -37.893  1.00  0.00           C  
ATOM   2928  C   ALA B   8     -32.825 -22.800 -37.152  1.00  0.00           C  
ATOM   2929  O   ALA B   8     -32.847 -21.579 -37.306  1.00  0.00           O  
ATOM   2930  CB  ALA B   8     -32.492 -24.443 -39.006  1.00  0.00           C  
ATOM   2931  H   ALA B   8     -31.244 -25.566 -37.099  1.00  0.00           H  
ATOM   2932  HA  ALA B   8     -31.066 -22.998 -38.332  1.00  0.00           H  
ATOM   2933 1HB  ALA B   8     -33.000 -23.751 -39.678  1.00  0.00           H  
ATOM   2934 2HB  ALA B   8     -31.746 -25.009 -39.564  1.00  0.00           H  
ATOM   2935 3HB  ALA B   8     -33.220 -25.130 -38.576  1.00  0.00           H  
ATOM   2936  N   ARG B   9     -33.665 -23.443 -36.348  1.00  0.00           N  
ATOM   2937  CA  ARG B   9     -34.655 -22.733 -35.548  1.00  0.00           C  
ATOM   2938  C   ARG B   9     -33.992 -21.735 -34.608  1.00  0.00           C  
ATOM   2939  O   ARG B   9     -34.518 -20.648 -34.370  1.00  0.00           O  
ATOM   2940  CB  ARG B   9     -35.491 -23.713 -34.737  1.00  0.00           C  
ATOM   2941  CG  ARG B   9     -36.459 -24.555 -35.551  1.00  0.00           C  
ATOM   2942  CD  ARG B   9     -37.484 -25.200 -34.690  1.00  0.00           C  
ATOM   2943  NE  ARG B   9     -36.887 -26.096 -33.714  1.00  0.00           N  
ATOM   2944  CZ  ARG B   9     -36.600 -27.393 -33.940  1.00  0.00           C  
ATOM   2945  NH1 ARG B   9     -36.860 -27.930 -35.111  1.00  0.00           N1+
ATOM   2946  NH2 ARG B   9     -36.055 -28.125 -32.983  1.00  0.00           N  
ATOM   2947  H   ARG B   9     -33.615 -24.451 -36.289  1.00  0.00           H  
ATOM   2948  HA  ARG B   9     -35.314 -22.186 -36.221  1.00  0.00           H  
ATOM   2949 1HB  ARG B   9     -34.833 -24.394 -34.200  1.00  0.00           H  
ATOM   2950 2HB  ARG B   9     -36.073 -23.167 -33.994  1.00  0.00           H  
ATOM   2951 1HG  ARG B   9     -36.970 -23.923 -36.278  1.00  0.00           H  
ATOM   2952 2HG  ARG B   9     -35.909 -25.339 -36.075  1.00  0.00           H  
ATOM   2953 1HD  ARG B   9     -38.043 -24.434 -34.153  1.00  0.00           H  
ATOM   2954 2HD  ARG B   9     -38.167 -25.779 -35.311  1.00  0.00           H  
ATOM   2955  HE  ARG B   9     -36.671 -25.719 -32.800  1.00  0.00           H  
ATOM   2956 1HH1 ARG B   9     -37.276 -27.370 -35.841  1.00  0.00           H  
ATOM   2957 2HH1 ARG B   9     -36.645 -28.901 -35.281  1.00  0.00           H  
ATOM   2958 1HH2 ARG B   9     -35.854 -27.713 -32.083  1.00  0.00           H  
ATOM   2959 2HH2 ARG B   9     -35.840 -29.096 -33.153  1.00  0.00           H  
ATOM   2960  N   GLU B  10     -32.834 -22.112 -34.075  1.00  0.00           N  
ATOM   2961  CA  GLU B  10     -32.119 -21.270 -33.124  1.00  0.00           C  
ATOM   2962  C   GLU B  10     -31.610 -19.997 -33.789  1.00  0.00           C  
ATOM   2963  O   GLU B  10     -31.702 -18.909 -33.222  1.00  0.00           O  
ATOM   2964  CB  GLU B  10     -30.949 -22.039 -32.506  1.00  0.00           C  
ATOM   2965  CG  GLU B  10     -30.142 -21.244 -31.489  1.00  0.00           C  
ATOM   2966  CD  GLU B  10     -29.053 -22.055 -30.844  1.00  0.00           C  
ATOM   2967  OE1 GLU B  10     -29.024 -23.245 -31.049  1.00  0.00           O  
ATOM   2968  OE2 GLU B  10     -28.249 -21.485 -30.146  1.00  0.00           O1-
ATOM   2969  H   GLU B  10     -32.440 -23.004 -34.336  1.00  0.00           H  
ATOM   2970  HA  GLU B  10     -32.810 -20.979 -32.332  1.00  0.00           H  
ATOM   2971 1HB  GLU B  10     -31.323 -22.934 -32.010  1.00  0.00           H  
ATOM   2972 2HB  GLU B  10     -30.269 -22.361 -33.294  1.00  0.00           H  
ATOM   2973 1HG  GLU B  10     -29.693 -20.386 -31.988  1.00  0.00           H  
ATOM   2974 2HG  GLU B  10     -30.815 -20.870 -30.719  1.00  0.00           H  
ATOM   2975  N   LEU B  11     -31.071 -20.142 -34.995  1.00  0.00           N  
ATOM   2976  CA  LEU B  11     -30.528 -19.007 -35.731  1.00  0.00           C  
ATOM   2977  C   LEU B  11     -31.634 -18.057 -36.174  1.00  0.00           C  
ATOM   2978  O   LEU B  11     -31.547 -16.848 -35.965  1.00  0.00           O  
ATOM   2979  CB  LEU B  11     -29.745 -19.495 -36.957  1.00  0.00           C  
ATOM   2980  CG  LEU B  11     -28.459 -20.275 -36.656  1.00  0.00           C  
ATOM   2981  CD1 LEU B  11     -27.930 -20.898 -37.941  1.00  0.00           C  
ATOM   2982  CD2 LEU B  11     -27.430 -19.340 -36.038  1.00  0.00           C  
ATOM   2983  H   LEU B  11     -31.037 -21.061 -35.412  1.00  0.00           H  
ATOM   2984  HA  LEU B  11     -29.849 -18.462 -35.077  1.00  0.00           H  
ATOM   2985 1HB  LEU B  11     -30.393 -20.141 -37.548  1.00  0.00           H  
ATOM   2986 2HB  LEU B  11     -29.475 -18.632 -37.564  1.00  0.00           H  
ATOM   2987  HG  LEU B  11     -28.678 -21.085 -35.960  1.00  0.00           H  
ATOM   2988 1HD1 LEU B  11     -27.016 -21.452 -37.728  1.00  0.00           H  
ATOM   2989 2HD1 LEU B  11     -28.677 -21.578 -38.351  1.00  0.00           H  
ATOM   2990 3HD1 LEU B  11     -27.717 -20.113 -38.666  1.00  0.00           H  
ATOM   2991 1HD2 LEU B  11     -26.516 -19.895 -35.824  1.00  0.00           H  
ATOM   2992 2HD2 LEU B  11     -27.210 -18.531 -36.735  1.00  0.00           H  
ATOM   2993 3HD2 LEU B  11     -27.827 -18.923 -35.113  1.00  0.00           H  
ATOM   2994  N   ILE B  12     -32.674 -18.613 -36.786  1.00  0.00           N  
ATOM   2995  CA  ILE B  12     -33.829 -17.826 -37.202  1.00  0.00           C  
ATOM   2996  C   ILE B  12     -34.412 -17.044 -36.031  1.00  0.00           C  
ATOM   2997  O   ILE B  12     -34.823 -15.894 -36.183  1.00  0.00           O  
ATOM   2998  CB  ILE B  12     -34.918 -18.728 -37.811  1.00  0.00           C  
ATOM   2999  CG1 ILE B  12     -34.426 -19.344 -39.124  1.00  0.00           C  
ATOM   3000  CG2 ILE B  12     -36.198 -17.937 -38.036  1.00  0.00           C  
ATOM   3001  CD1 ILE B  12     -35.270 -20.501 -39.608  1.00  0.00           C  
ATOM   3002  H   ILE B  12     -32.664 -19.606 -36.969  1.00  0.00           H  
ATOM   3003  HA  ILE B  12     -33.507 -17.113 -37.960  1.00  0.00           H  
ATOM   3004  HB  ILE B  12     -35.127 -19.554 -37.134  1.00  0.00           H  
ATOM   3005 1HG1 ILE B  12     -34.415 -18.582 -39.902  1.00  0.00           H  
ATOM   3006 2HG1 ILE B  12     -33.403 -19.698 -38.998  1.00  0.00           H  
ATOM   3007 1HG2 ILE B  12     -36.956 -18.590 -38.469  1.00  0.00           H  
ATOM   3008 2HG2 ILE B  12     -36.555 -17.546 -37.086  1.00  0.00           H  
ATOM   3009 3HG2 ILE B  12     -36.000 -17.110 -38.719  1.00  0.00           H  
ATOM   3010 1HD1 ILE B  12     -34.860 -20.885 -40.542  1.00  0.00           H  
ATOM   3011 2HD1 ILE B  12     -35.267 -21.293 -38.857  1.00  0.00           H  
ATOM   3012 3HD1 ILE B  12     -36.292 -20.163 -39.774  1.00  0.00           H  
ATOM   3013  N   GLU B  13     -34.448 -17.677 -34.863  1.00  0.00           N  
ATOM   3014  CA  GLU B  13     -34.982 -17.043 -33.664  1.00  0.00           C  
ATOM   3015  C   GLU B  13     -34.099 -15.886 -33.212  1.00  0.00           C  
ATOM   3016  O   GLU B  13     -34.584 -14.906 -32.647  1.00  0.00           O  
ATOM   3017  CB  GLU B  13     -35.116 -18.065 -32.534  1.00  0.00           C  
ATOM   3018  CG  GLU B  13     -35.790 -17.530 -31.279  1.00  0.00           C  
ATOM   3019  CD  GLU B  13     -37.225 -17.144 -31.505  1.00  0.00           C  
ATOM   3020  OE1 GLU B  13     -37.805 -17.613 -32.454  1.00  0.00           O  
ATOM   3021  OE2 GLU B  13     -37.743 -16.377 -30.726  1.00  0.00           O1-
ATOM   3022  H   GLU B  13     -34.094 -18.621 -34.804  1.00  0.00           H  
ATOM   3023  HA  GLU B  13     -35.975 -16.656 -33.891  1.00  0.00           H  
ATOM   3024 1HB  GLU B  13     -35.693 -18.921 -32.884  1.00  0.00           H  
ATOM   3025 2HB  GLU B  13     -34.128 -18.430 -32.253  1.00  0.00           H  
ATOM   3026 1HG  GLU B  13     -35.750 -18.294 -30.503  1.00  0.00           H  
ATOM   3027 2HG  GLU B  13     -35.236 -16.662 -30.923  1.00  0.00           H  
ATOM   3028  N   ARG B  14     -32.800 -16.006 -33.465  1.00  0.00           N  
ATOM   3029  CA  ARG B  14     -31.862 -14.923 -33.193  1.00  0.00           C  
ATOM   3030  C   ARG B  14     -32.051 -13.771 -34.172  1.00  0.00           C  
ATOM   3031  O   ARG B  14     -32.197 -12.619 -33.768  1.00  0.00           O  
ATOM   3032  CB  ARG B  14     -30.429 -15.423 -33.274  1.00  0.00           C  
ATOM   3033  CG  ARG B  14     -29.998 -16.320 -32.124  1.00  0.00           C  
ATOM   3034  CD  ARG B  14     -28.626 -16.851 -32.326  1.00  0.00           C  
ATOM   3035  NE  ARG B  14     -28.289 -17.869 -31.343  1.00  0.00           N  
ATOM   3036  CZ  ARG B  14     -27.805 -17.615 -30.111  1.00  0.00           C  
ATOM   3037  NH1 ARG B  14     -27.609 -16.373 -29.727  1.00  0.00           N1+
ATOM   3038  NH2 ARG B  14     -27.528 -18.612 -29.291  1.00  0.00           N  
ATOM   3039  H   ARG B  14     -32.452 -16.870 -33.857  1.00  0.00           H  
ATOM   3040  HA  ARG B  14     -32.052 -14.547 -32.187  1.00  0.00           H  
ATOM   3041 1HB  ARG B  14     -30.289 -15.982 -34.198  1.00  0.00           H  
ATOM   3042 2HB  ARG B  14     -29.747 -14.572 -33.301  1.00  0.00           H  
ATOM   3043 1HG  ARG B  14     -30.013 -15.752 -31.194  1.00  0.00           H  
ATOM   3044 2HG  ARG B  14     -30.684 -17.165 -32.045  1.00  0.00           H  
ATOM   3045 1HD  ARG B  14     -28.550 -17.296 -33.317  1.00  0.00           H  
ATOM   3046 2HD  ARG B  14     -27.905 -16.040 -32.236  1.00  0.00           H  
ATOM   3047  HE  ARG B  14     -28.426 -18.837 -31.603  1.00  0.00           H  
ATOM   3048 1HH1 ARG B  14     -27.820 -15.610 -30.355  1.00  0.00           H  
ATOM   3049 2HH1 ARG B  14     -27.247 -16.181 -28.804  1.00  0.00           H  
ATOM   3050 1HH2 ARG B  14     -27.680 -19.567 -29.586  1.00  0.00           H  
ATOM   3051 2HH2 ARG B  14     -27.167 -18.421 -28.368  1.00  0.00           H  
ATOM   3052  N   ALA B  15     -32.050 -14.091 -35.461  1.00  0.00           N  
ATOM   3053  CA  ALA B  15     -32.284 -13.095 -36.499  1.00  0.00           C  
ATOM   3054  C   ALA B  15     -33.563 -12.312 -36.232  1.00  0.00           C  
ATOM   3055  O   ALA B  15     -33.612 -11.098 -36.429  1.00  0.00           O  
ATOM   3056  CB  ALA B  15     -32.346 -13.758 -37.867  1.00  0.00           C  
ATOM   3057  H   ALA B  15     -31.881 -15.051 -35.730  1.00  0.00           H  
ATOM   3058  HA  ALA B  15     -31.452 -12.390 -36.486  1.00  0.00           H  
ATOM   3059 1HB  ALA B  15     -32.522 -13.001 -38.631  1.00  0.00           H  
ATOM   3060 2HB  ALA B  15     -31.403 -14.266 -38.069  1.00  0.00           H  
ATOM   3061 3HB  ALA B  15     -33.158 -14.484 -37.883  1.00  0.00           H  
ATOM   3062  N   LYS B  16     -34.598 -13.015 -35.782  1.00  0.00           N  
ATOM   3063  CA  LYS B  16     -35.879 -12.386 -35.485  1.00  0.00           C  
ATOM   3064  C   LYS B  16     -35.772 -11.453 -34.288  1.00  0.00           C  
ATOM   3065  O   LYS B  16     -36.454 -10.430 -34.222  1.00  0.00           O  
ATOM   3066  CB  LYS B  16     -36.950 -13.448 -35.230  1.00  0.00           C  
ATOM   3067  CG  LYS B  16     -38.341 -12.888 -34.966  1.00  0.00           C  
ATOM   3068  CD  LYS B  16     -39.369 -14.002 -34.833  1.00  0.00           C  
ATOM   3069  CE  LYS B  16     -40.775 -13.442 -34.670  1.00  0.00           C  
ATOM   3070  NZ  LYS B  16     -40.980 -12.840 -33.324  1.00  0.00           N1+
ATOM   3071  H   LYS B  16     -34.493 -14.009 -35.641  1.00  0.00           H  
ATOM   3072  HA  LYS B  16     -36.184 -11.798 -36.351  1.00  0.00           H  
ATOM   3073 1HB  LYS B  16     -37.015 -14.114 -36.090  1.00  0.00           H  
ATOM   3074 2HB  LYS B  16     -36.664 -14.053 -34.369  1.00  0.00           H  
ATOM   3075 1HG  LYS B  16     -38.330 -12.304 -34.045  1.00  0.00           H  
ATOM   3076 2HG  LYS B  16     -38.631 -12.234 -35.787  1.00  0.00           H  
ATOM   3077 1HD  LYS B  16     -39.339 -14.632 -35.724  1.00  0.00           H  
ATOM   3078 2HD  LYS B  16     -39.130 -14.617 -33.966  1.00  0.00           H  
ATOM   3079 1HE  LYS B  16     -40.954 -12.681 -35.426  1.00  0.00           H  
ATOM   3080 2HE  LYS B  16     -41.503 -14.242 -34.810  1.00  0.00           H  
ATOM   3081 1HZ  LYS B  16     -41.922 -12.482 -33.256  1.00  0.00           H  
ATOM   3082 2HZ  LYS B  16     -40.834 -13.543 -32.614  1.00  0.00           H  
ATOM   3083 3HZ  LYS B  16     -40.323 -12.085 -33.189  1.00  0.00           H  
ATOM   3084  N   GLU B  17     -34.910 -11.809 -33.342  1.00  0.00           N  
ATOM   3085  CA  GLU B  17     -34.665 -10.972 -32.173  1.00  0.00           C  
ATOM   3086  C   GLU B  17     -33.874  -9.725 -32.546  1.00  0.00           C  
ATOM   3087  O   GLU B  17     -34.198  -8.619 -32.112  1.00  0.00           O  
ATOM   3088  CB  GLU B  17     -33.913 -11.761 -31.099  1.00  0.00           C  
ATOM   3089  CG  GLU B  17     -33.592 -10.965 -29.842  1.00  0.00           C  
ATOM   3090  CD  GLU B  17     -32.843 -11.769 -28.816  1.00  0.00           C  
ATOM   3091  OE1 GLU B  17     -32.864 -12.973 -28.901  1.00  0.00           O  
ATOM   3092  OE2 GLU B  17     -32.249 -11.177 -27.946  1.00  0.00           O1-
ATOM   3093  H   GLU B  17     -34.413 -12.684 -33.433  1.00  0.00           H  
ATOM   3094  HA  GLU B  17     -35.626 -10.655 -31.766  1.00  0.00           H  
ATOM   3095 1HB  GLU B  17     -34.506 -12.628 -30.803  1.00  0.00           H  
ATOM   3096 2HB  GLU B  17     -32.974 -12.132 -31.510  1.00  0.00           H  
ATOM   3097 1HG  GLU B  17     -32.991 -10.099 -30.118  1.00  0.00           H  
ATOM   3098 2HG  GLU B  17     -34.522 -10.603 -29.406  1.00  0.00           H  
ATOM   3099  N   ALA B  18     -32.835  -9.908 -33.354  1.00  0.00           N  
ATOM   3100  CA  ALA B  18     -32.030  -8.792 -33.834  1.00  0.00           C  
ATOM   3101  C   ALA B  18     -32.873  -7.814 -34.642  1.00  0.00           C  
ATOM   3102  O   ALA B  18     -32.754  -6.598 -34.483  1.00  0.00           O  
ATOM   3103  CB  ALA B  18     -30.863  -9.299 -34.668  1.00  0.00           C  
ATOM   3104  H   ALA B  18     -32.596 -10.847 -33.642  1.00  0.00           H  
ATOM   3105  HA  ALA B  18     -31.639  -8.258 -32.966  1.00  0.00           H  
ATOM   3106 1HB  ALA B  18     -30.272  -8.453 -35.019  1.00  0.00           H  
ATOM   3107 2HB  ALA B  18     -30.237  -9.951 -34.059  1.00  0.00           H  
ATOM   3108 3HB  ALA B  18     -31.243  -9.855 -35.523  1.00  0.00           H  
ATOM   3109  N   ALA B  19     -33.725  -8.350 -35.509  1.00  0.00           N  
ATOM   3110  CA  ALA B  19     -34.591  -7.525 -36.343  1.00  0.00           C  
ATOM   3111  C   ALA B  19     -35.530  -6.679 -35.492  1.00  0.00           C  
ATOM   3112  O   ALA B  19     -35.762  -5.506 -35.786  1.00  0.00           O  
ATOM   3113  CB  ALA B  19     -35.388  -8.396 -37.303  1.00  0.00           C  
ATOM   3114  H   ALA B  19     -33.773  -9.355 -35.593  1.00  0.00           H  
ATOM   3115  HA  ALA B  19     -33.961  -6.848 -36.920  1.00  0.00           H  
ATOM   3116 1HB  ALA B  19     -36.030  -7.766 -37.919  1.00  0.00           H  
ATOM   3117 2HB  ALA B  19     -34.702  -8.951 -37.944  1.00  0.00           H  
ATOM   3118 3HB  ALA B  19     -36.001  -9.095 -36.737  1.00  0.00           H  
ATOM   3119  N   GLU B  20     -36.069  -7.280 -34.437  1.00  0.00           N  
ATOM   3120  CA  GLU B  20     -36.948  -6.569 -33.517  1.00  0.00           C  
ATOM   3121  C   GLU B  20     -36.203  -5.453 -32.795  1.00  0.00           C  
ATOM   3122  O   GLU B  20     -36.736  -4.359 -32.606  1.00  0.00           O  
ATOM   3123  CB  GLU B  20     -37.547  -7.539 -32.495  1.00  0.00           C  
ATOM   3124  CG  GLU B  20     -38.609  -8.470 -33.060  1.00  0.00           C  
ATOM   3125  CD  GLU B  20     -39.002  -9.560 -32.102  1.00  0.00           C  
ATOM   3126  OE1 GLU B  20     -38.528  -9.548 -30.991  1.00  0.00           O  
ATOM   3127  OE2 GLU B  20     -39.777 -10.406 -32.480  1.00  0.00           O1-
ATOM   3128  H   GLU B  20     -35.864  -8.254 -34.269  1.00  0.00           H  
ATOM   3129  HA  GLU B  20     -37.767  -6.131 -34.088  1.00  0.00           H  
ATOM   3130 1HB  GLU B  20     -36.753  -8.155 -32.070  1.00  0.00           H  
ATOM   3131 2HB  GLU B  20     -37.996  -6.975 -31.678  1.00  0.00           H  
ATOM   3132 1HG  GLU B  20     -39.494  -7.885 -33.310  1.00  0.00           H  
ATOM   3133 2HG  GLU B  20     -38.234  -8.919 -33.979  1.00  0.00           H  
ATOM   3134  N   ARG B  21     -34.968  -5.735 -32.395  1.00  0.00           N  
ATOM   3135  CA  ARG B  21     -34.157  -4.763 -31.670  1.00  0.00           C  
ATOM   3136  C   ARG B  21     -33.808  -3.571 -32.551  1.00  0.00           C  
ATOM   3137  O   ARG B  21     -33.716  -2.440 -32.073  1.00  0.00           O  
ATOM   3138  CB  ARG B  21     -32.875  -5.408 -31.163  1.00  0.00           C  
ATOM   3139  CG  ARG B  21     -33.058  -6.356 -29.987  1.00  0.00           C  
ATOM   3140  CD  ARG B  21     -31.768  -6.959 -29.565  1.00  0.00           C  
ATOM   3141  NE  ARG B  21     -31.946  -7.913 -28.481  1.00  0.00           N  
ATOM   3142  CZ  ARG B  21     -32.036  -7.582 -27.179  1.00  0.00           C  
ATOM   3143  NH1 ARG B  21     -31.965  -6.321 -26.814  1.00  0.00           N1+
ATOM   3144  NH2 ARG B  21     -32.198  -8.525 -26.266  1.00  0.00           N  
ATOM   3145  H   ARG B  21     -34.581  -6.645 -32.598  1.00  0.00           H  
ATOM   3146  HA  ARG B  21     -34.729  -4.406 -30.813  1.00  0.00           H  
ATOM   3147 1HB  ARG B  21     -32.408  -5.971 -31.969  1.00  0.00           H  
ATOM   3148 2HB  ARG B  21     -32.175  -4.632 -30.856  1.00  0.00           H  
ATOM   3149 1HG  ARG B  21     -33.474  -5.809 -29.142  1.00  0.00           H  
ATOM   3150 2HG  ARG B  21     -33.738  -7.160 -30.270  1.00  0.00           H  
ATOM   3151 1HD  ARG B  21     -31.318  -7.483 -30.408  1.00  0.00           H  
ATOM   3152 2HD  ARG B  21     -31.094  -6.176 -29.222  1.00  0.00           H  
ATOM   3153  HE  ARG B  21     -32.006  -8.893 -28.722  1.00  0.00           H  
ATOM   3154 1HH1 ARG B  21     -31.842  -5.600 -27.510  1.00  0.00           H  
ATOM   3155 2HH1 ARG B  21     -32.033  -6.073 -25.837  1.00  0.00           H  
ATOM   3156 1HH2 ARG B  21     -32.253  -9.494 -26.546  1.00  0.00           H  
ATOM   3157 2HH2 ARG B  21     -32.265  -8.277 -25.290  1.00  0.00           H  
ATOM   3158  N   ALA B  22     -33.615  -3.830 -33.839  1.00  0.00           N  
ATOM   3159  CA  ALA B  22     -33.398  -2.765 -34.811  1.00  0.00           C  
ATOM   3160  C   ALA B  22     -34.631  -1.878 -34.940  1.00  0.00           C  
ATOM   3161  O   ALA B  22     -34.564  -0.670 -34.717  1.00  0.00           O  
ATOM   3162  CB  ALA B  22     -33.024  -3.350 -36.165  1.00  0.00           C  
ATOM   3163  H   ALA B  22     -33.619  -4.789 -34.154  1.00  0.00           H  
ATOM   3164  HA  ALA B  22     -32.576  -2.143 -34.455  1.00  0.00           H  
ATOM   3165 1HB  ALA B  22     -32.865  -2.543 -36.880  1.00  0.00           H  
ATOM   3166 2HB  ALA B  22     -32.109  -3.934 -36.067  1.00  0.00           H  
ATOM   3167 3HB  ALA B  22     -33.828  -3.994 -36.518  1.00  0.00           H  
ATOM   3168  N   GLN B  23     -35.756  -2.486 -35.301  1.00  0.00           N  
ATOM   3169  CA  GLN B  23     -37.001  -1.749 -35.484  1.00  0.00           C  
ATOM   3170  C   GLN B  23     -37.333  -0.916 -34.253  1.00  0.00           C  
ATOM   3171  O   GLN B  23     -37.895   0.174 -34.362  1.00  0.00           O  
ATOM   3172  CB  GLN B  23     -38.152  -2.711 -35.790  1.00  0.00           C  
ATOM   3173  CG  GLN B  23     -38.027  -3.427 -37.124  1.00  0.00           C  
ATOM   3174  CD  GLN B  23     -38.027  -2.468 -38.299  1.00  0.00           C  
ATOM   3175  NE2 GLN B  23     -36.988  -2.541 -39.122  1.00  0.00           N  
ATOM   3176  OE1 GLN B  23     -38.953  -1.668 -38.465  1.00  0.00           O  
ATOM   3177  H   GLN B  23     -35.748  -3.484 -35.454  1.00  0.00           H  
ATOM   3178  HA  GLN B  23     -36.883  -1.077 -36.333  1.00  0.00           H  
ATOM   3179 1HB  GLN B  23     -38.214  -3.466 -35.007  1.00  0.00           H  
ATOM   3180 2HB  GLN B  23     -39.094  -2.161 -35.791  1.00  0.00           H  
ATOM   3181 1HG  GLN B  23     -37.091  -3.984 -37.138  1.00  0.00           H  
ATOM   3182 2HG  GLN B  23     -38.869  -4.109 -37.239  1.00  0.00           H  
ATOM   3183 1HE2 GLN B  23     -36.933  -1.933 -39.915  1.00  0.00           H  
ATOM   3184 2HE2 GLN B  23     -36.259  -3.204 -38.950  1.00  0.00           H  
ATOM   3185  N   GLU B  24     -36.981  -1.434 -33.081  1.00  0.00           N  
ATOM   3186  CA  GLU B  24     -37.283  -0.760 -31.824  1.00  0.00           C  
ATOM   3187  C   GLU B  24     -36.380   0.448 -31.615  1.00  0.00           C  
ATOM   3188  O   GLU B  24     -36.801   1.461 -31.058  1.00  0.00           O  
ATOM   3189  CB  GLU B  24     -37.133  -1.730 -30.650  1.00  0.00           C  
ATOM   3190  CG  GLU B  24     -37.400  -1.112 -29.284  1.00  0.00           C  
ATOM   3191  CD  GLU B  24     -37.316  -2.109 -28.163  1.00  0.00           C  
ATOM   3192  OE1 GLU B  24     -37.340  -3.286 -28.437  1.00  0.00           O  
ATOM   3193  OE2 GLU B  24     -37.228  -1.695 -27.031  1.00  0.00           O1-
ATOM   3194  H   GLU B  24     -36.492  -2.317 -33.060  1.00  0.00           H  
ATOM   3195  HA  GLU B  24     -38.316  -0.411 -31.858  1.00  0.00           H  
ATOM   3196 1HB  GLU B  24     -37.821  -2.567 -30.778  1.00  0.00           H  
ATOM   3197 2HB  GLU B  24     -36.122  -2.137 -30.641  1.00  0.00           H  
ATOM   3198 1HG  GLU B  24     -36.671  -0.321 -29.107  1.00  0.00           H  
ATOM   3199 2HG  GLU B  24     -38.391  -0.661 -29.290  1.00  0.00           H  
ATOM   3200  N   ALA B  25     -35.135   0.335 -32.067  1.00  0.00           N  
ATOM   3201  CA  ALA B  25     -34.195   1.447 -32.008  1.00  0.00           C  
ATOM   3202  C   ALA B  25     -34.586   2.550 -32.983  1.00  0.00           C  
ATOM   3203  O   ALA B  25     -34.925   3.661 -32.575  1.00  0.00           O  
ATOM   3204  CB  ALA B  25     -32.782   0.963 -32.298  1.00  0.00           C  
ATOM   3205  H   ALA B  25     -34.832  -0.545 -32.460  1.00  0.00           H  
ATOM   3206  HA  ALA B  25     -34.226   1.864 -31.002  1.00  0.00           H  
ATOM   3207 1HB  ALA B  25     -32.091   1.804 -32.250  1.00  0.00           H  
ATOM   3208 2HB  ALA B  25     -32.494   0.216 -31.558  1.00  0.00           H  
ATOM   3209 3HB  ALA B  25     -32.746   0.520 -33.291  1.00  0.00           H  
ATOM   3210  N   ALA B  26     -34.537   2.238 -34.273  1.00  0.00           N  
ATOM   3211  CA  ALA B  26     -34.867   3.208 -35.310  1.00  0.00           C  
ATOM   3212  C   ALA B  26     -36.081   4.041 -34.918  1.00  0.00           C  
ATOM   3213  O   ALA B  26     -36.110   5.253 -35.132  1.00  0.00           O  
ATOM   3214  CB  ALA B  26     -35.116   2.504 -36.636  1.00  0.00           C  
ATOM   3215  H   ALA B  26     -34.264   1.304 -34.543  1.00  0.00           H  
ATOM   3216  HA  ALA B  26     -34.020   3.885 -35.423  1.00  0.00           H  
ATOM   3217 1HB  ALA B  26     -35.361   3.241 -37.400  1.00  0.00           H  
ATOM   3218 2HB  ALA B  26     -34.218   1.960 -36.932  1.00  0.00           H  
ATOM   3219 3HB  ALA B  26     -35.944   1.806 -36.527  1.00  0.00           H  
ATOM   3220  N   GLU B  27     -37.082   3.384 -34.342  1.00  0.00           N  
ATOM   3221  CA  GLU B  27     -38.336   4.045 -33.999  1.00  0.00           C  
ATOM   3222  C   GLU B  27     -38.140   5.046 -32.869  1.00  0.00           C  
ATOM   3223  O   GLU B  27     -38.931   5.974 -32.703  1.00  0.00           O  
ATOM   3224  CB  GLU B  27     -39.392   3.012 -33.602  1.00  0.00           C  
ATOM   3225  CG  GLU B  27     -40.786   3.588 -33.390  1.00  0.00           C  
ATOM   3226  CD  GLU B  27     -41.398   4.119 -34.656  1.00  0.00           C  
ATOM   3227  OE1 GLU B  27     -41.011   3.679 -35.711  1.00  0.00           O  
ATOM   3228  OE2 GLU B  27     -42.255   4.967 -34.567  1.00  0.00           O1-
ATOM   3229  H   GLU B  27     -36.972   2.402 -34.137  1.00  0.00           H  
ATOM   3230  HA  GLU B  27     -38.692   4.589 -34.875  1.00  0.00           H  
ATOM   3231 1HB  GLU B  27     -39.461   2.245 -34.374  1.00  0.00           H  
ATOM   3232 2HB  GLU B  27     -39.091   2.519 -32.678  1.00  0.00           H  
ATOM   3233 1HG  GLU B  27     -41.432   2.807 -32.987  1.00  0.00           H  
ATOM   3234 2HG  GLU B  27     -40.729   4.389 -32.655  1.00  0.00           H  
ATOM   3235  N   ARG B  28     -37.080   4.851 -32.091  1.00  0.00           N  
ATOM   3236  CA  ARG B  28     -36.751   5.763 -31.001  1.00  0.00           C  
ATOM   3237  C   ARG B  28     -36.128   7.049 -31.530  1.00  0.00           C  
ATOM   3238  O   ARG B  28     -36.324   8.124 -30.963  1.00  0.00           O  
ATOM   3239  CB  ARG B  28     -35.792   5.103 -30.022  1.00  0.00           C  
ATOM   3240  CG  ARG B  28     -36.415   4.032 -29.141  1.00  0.00           C  
ATOM   3241  CD  ARG B  28     -35.393   3.327 -28.326  1.00  0.00           C  
ATOM   3242  NE  ARG B  28     -35.955   2.192 -27.612  1.00  0.00           N  
ATOM   3243  CZ  ARG B  28     -36.574   2.271 -26.418  1.00  0.00           C  
ATOM   3244  NH1 ARG B  28     -36.703   3.434 -25.820  1.00  0.00           N1+
ATOM   3245  NH2 ARG B  28     -37.054   1.179 -25.849  1.00  0.00           N  
ATOM   3246  H   ARG B  28     -36.488   4.051 -32.257  1.00  0.00           H  
ATOM   3247  HA  ARG B  28     -37.670   6.016 -30.472  1.00  0.00           H  
ATOM   3248 1HB  ARG B  28     -34.971   4.643 -30.569  1.00  0.00           H  
ATOM   3249 2HB  ARG B  28     -35.364   5.862 -29.366  1.00  0.00           H  
ATOM   3250 1HG  ARG B  28     -37.136   4.491 -28.464  1.00  0.00           H  
ATOM   3251 2HG  ARG B  28     -36.921   3.296 -29.767  1.00  0.00           H  
ATOM   3252 1HD  ARG B  28     -34.598   2.961 -28.976  1.00  0.00           H  
ATOM   3253 2HD  ARG B  28     -34.972   4.016 -27.595  1.00  0.00           H  
ATOM   3254  HE  ARG B  28     -35.875   1.280 -28.041  1.00  0.00           H  
ATOM   3255 1HH1 ARG B  28     -36.336   4.270 -26.255  1.00  0.00           H  
ATOM   3256 2HH1 ARG B  28     -37.167   3.493 -24.925  1.00  0.00           H  
ATOM   3257 1HH2 ARG B  28     -36.955   0.284 -26.310  1.00  0.00           H  
ATOM   3258 2HH2 ARG B  28     -37.517   1.237 -24.955  1.00  0.00           H  
ATOM   3259  N   THR B  29     -35.374   6.932 -32.618  1.00  0.00           N  
ATOM   3260  CA  THR B  29     -34.607   8.055 -33.143  1.00  0.00           C  
ATOM   3261  C   THR B  29     -35.523   9.140 -33.693  1.00  0.00           C  
ATOM   3262  O   THR B  29     -35.243  10.331 -33.556  1.00  0.00           O  
ATOM   3263  CB  THR B  29     -33.633   7.593 -34.243  1.00  0.00           C  
ATOM   3264  CG2 THR B  29     -32.718   6.497 -33.720  1.00  0.00           C  
ATOM   3265  OG1 THR B  29     -34.374   7.098 -35.365  1.00  0.00           O  
ATOM   3266  H   THR B  29     -35.333   6.042 -33.094  1.00  0.00           H  
ATOM   3267  HA  THR B  29     -34.025   8.486 -32.328  1.00  0.00           H  
ATOM   3268  HB  THR B  29     -33.026   8.439 -34.569  1.00  0.00           H  
ATOM   3269  HG1 THR B  29     -34.936   6.374 -35.082  1.00  0.00           H  
ATOM   3270 1HG2 THR B  29     -32.036   6.184 -34.511  1.00  0.00           H  
ATOM   3271 2HG2 THR B  29     -32.144   6.873 -32.874  1.00  0.00           H  
ATOM   3272 3HG2 THR B  29     -33.318   5.646 -33.401  1.00  0.00           H  
ATOM   3273  N   GLY B  30     -36.619   8.721 -34.317  1.00  0.00           N  
ATOM   3274  CA  GLY B  30     -37.532   9.652 -34.970  1.00  0.00           C  
ATOM   3275  C   GLY B  30     -36.940  10.180 -36.272  1.00  0.00           C  
ATOM   3276  O   GLY B  30     -37.373  11.210 -36.788  1.00  0.00           O  
ATOM   3277  H   GLY B  30     -36.825   7.733 -34.338  1.00  0.00           H  
ATOM   3278 1HA  GLY B  30     -38.478   9.152 -35.173  1.00  0.00           H  
ATOM   3279 2HA  GLY B  30     -37.744  10.484 -34.300  1.00  0.00           H  
ATOM   3280  N   ASP B  31     -35.951   9.467 -36.798  1.00  0.00           N  
ATOM   3281  CA  ASP B  31     -35.286   9.873 -38.031  1.00  0.00           C  
ATOM   3282  C   ASP B  31     -35.647   8.946 -39.183  1.00  0.00           C  
ATOM   3283  O   ASP B  31     -35.450   7.733 -39.103  1.00  0.00           O  
ATOM   3284  CB  ASP B  31     -33.767   9.891 -37.839  1.00  0.00           C  
ATOM   3285  CG  ASP B  31     -33.018  10.356 -39.082  1.00  0.00           C  
ATOM   3286  OD1 ASP B  31     -33.105   9.692 -40.087  1.00  0.00           O  
ATOM   3287  OD2 ASP B  31     -32.369  11.372 -39.012  1.00  0.00           O1-
ATOM   3288  H   ASP B  31     -35.651   8.622 -36.333  1.00  0.00           H  
ATOM   3289  HA  ASP B  31     -35.616  10.880 -38.286  1.00  0.00           H  
ATOM   3290 1HB  ASP B  31     -33.511  10.551 -37.011  1.00  0.00           H  
ATOM   3291 2HB  ASP B  31     -33.421   8.890 -37.578  1.00  0.00           H  
ATOM   3292  N   PRO B  32     -36.179   9.523 -40.256  1.00  0.00           N  
ATOM   3293  CA  PRO B  32     -36.726   8.739 -41.356  1.00  0.00           C  
ATOM   3294  C   PRO B  32     -35.642   7.912 -42.036  1.00  0.00           C  
ATOM   3295  O   PRO B  32     -35.875   6.768 -42.426  1.00  0.00           O  
ATOM   3296  CB  PRO B  32     -37.291   9.810 -42.295  1.00  0.00           C  
ATOM   3297  CG  PRO B  32     -37.668  10.931 -41.386  1.00  0.00           C  
ATOM   3298  CD  PRO B  32     -36.560  10.975 -40.368  1.00  0.00           C  
ATOM   3299  HA  PRO B  32     -37.526   8.088 -40.973  1.00  0.00           H  
ATOM   3300 1HB  PRO B  32     -36.532  10.098 -43.037  1.00  0.00           H  
ATOM   3301 2HB  PRO B  32     -38.149   9.406 -42.852  1.00  0.00           H  
ATOM   3302 1HG  PRO B  32     -37.758  11.867 -41.956  1.00  0.00           H  
ATOM   3303 2HG  PRO B  32     -38.652  10.737 -40.934  1.00  0.00           H  
ATOM   3304 1HD  PRO B  32     -35.731  11.587 -40.754  1.00  0.00           H  
ATOM   3305 2HD  PRO B  32     -36.944  11.393 -39.426  1.00  0.00           H  
ATOM   3306  N   ARG B  33     -34.458   8.497 -42.174  1.00  0.00           N  
ATOM   3307  CA  ARG B  33     -33.333   7.812 -42.800  1.00  0.00           C  
ATOM   3308  C   ARG B  33     -32.900   6.602 -41.983  1.00  0.00           C  
ATOM   3309  O   ARG B  33     -32.510   5.574 -42.536  1.00  0.00           O  
ATOM   3310  CB  ARG B  33     -32.153   8.759 -42.964  1.00  0.00           C  
ATOM   3311  CG  ARG B  33     -32.353   9.859 -43.994  1.00  0.00           C  
ATOM   3312  CD  ARG B  33     -31.127  10.679 -44.167  1.00  0.00           C  
ATOM   3313  NE  ARG B  33     -31.304  11.712 -45.175  1.00  0.00           N  
ATOM   3314  CZ  ARG B  33     -31.763  12.953 -44.927  1.00  0.00           C  
ATOM   3315  NH1 ARG B  33     -32.088  13.301 -43.701  1.00  0.00           N1+
ATOM   3316  NH2 ARG B  33     -31.888  13.822 -45.915  1.00  0.00           N  
ATOM   3317  H   ARG B  33     -34.332   9.441 -41.836  1.00  0.00           H  
ATOM   3318  HA  ARG B  33     -33.647   7.463 -43.785  1.00  0.00           H  
ATOM   3319 1HB  ARG B  33     -31.936   9.237 -42.009  1.00  0.00           H  
ATOM   3320 2HB  ARG B  33     -31.268   8.191 -43.254  1.00  0.00           H  
ATOM   3321 1HG  ARG B  33     -32.606   9.412 -44.958  1.00  0.00           H  
ATOM   3322 2HG  ARG B  33     -33.163  10.515 -43.675  1.00  0.00           H  
ATOM   3323 1HD  ARG B  33     -30.878  11.163 -43.223  1.00  0.00           H  
ATOM   3324 2HD  ARG B  33     -30.302  10.039 -44.476  1.00  0.00           H  
ATOM   3325  HE  ARG B  33     -31.064  11.482 -46.130  1.00  0.00           H  
ATOM   3326 1HH1 ARG B  33     -31.993  12.637 -42.946  1.00  0.00           H  
ATOM   3327 2HH1 ARG B  33     -32.433  14.231 -43.515  1.00  0.00           H  
ATOM   3328 1HH2 ARG B  33     -31.638  13.555 -46.857  1.00  0.00           H  
ATOM   3329 2HH2 ARG B  33     -32.232  14.752 -45.728  1.00  0.00           H  
ATOM   3330  N   VAL B  34     -32.972   6.731 -40.663  1.00  0.00           N  
ATOM   3331  CA  VAL B  34     -32.587   5.647 -39.766  1.00  0.00           C  
ATOM   3332  C   VAL B  34     -33.599   4.509 -39.810  1.00  0.00           C  
ATOM   3333  O   VAL B  34     -33.231   3.336 -39.754  1.00  0.00           O  
ATOM   3334  CB  VAL B  34     -32.467   6.167 -38.321  1.00  0.00           C  
ATOM   3335  CG1 VAL B  34     -32.247   5.012 -37.356  1.00  0.00           C  
ATOM   3336  CG2 VAL B  34     -31.330   7.173 -38.225  1.00  0.00           C  
ATOM   3337  H   VAL B  34     -33.302   7.601 -40.270  1.00  0.00           H  
ATOM   3338  HA  VAL B  34     -31.616   5.264 -40.081  1.00  0.00           H  
ATOM   3339  HB  VAL B  34     -33.403   6.648 -38.038  1.00  0.00           H  
ATOM   3340 1HG1 VAL B  34     -32.164   5.398 -36.339  1.00  0.00           H  
ATOM   3341 2HG1 VAL B  34     -33.090   4.324 -37.415  1.00  0.00           H  
ATOM   3342 3HG1 VAL B  34     -31.329   4.487 -37.618  1.00  0.00           H  
ATOM   3343 1HG2 VAL B  34     -31.251   7.536 -37.201  1.00  0.00           H  
ATOM   3344 2HG2 VAL B  34     -30.394   6.693 -38.514  1.00  0.00           H  
ATOM   3345 3HG2 VAL B  34     -31.528   8.011 -38.894  1.00  0.00           H  
ATOM   3346  N   ARG B  35     -34.876   4.864 -39.910  1.00  0.00           N  
ATOM   3347  CA  ARG B  35     -35.934   3.875 -40.080  1.00  0.00           C  
ATOM   3348  C   ARG B  35     -35.712   3.038 -41.332  1.00  0.00           C  
ATOM   3349  O   ARG B  35     -35.695   1.809 -41.276  1.00  0.00           O  
ATOM   3350  CB  ARG B  35     -37.293   4.554 -40.160  1.00  0.00           C  
ATOM   3351  CG  ARG B  35     -37.794   5.140 -38.850  1.00  0.00           C  
ATOM   3352  CD  ARG B  35     -39.040   5.927 -39.041  1.00  0.00           C  
ATOM   3353  NE  ARG B  35     -39.549   6.450 -37.784  1.00  0.00           N  
ATOM   3354  CZ  ARG B  35     -40.411   7.479 -37.676  1.00  0.00           C  
ATOM   3355  NH1 ARG B  35     -40.850   8.085 -38.758  1.00  0.00           N1+
ATOM   3356  NH2 ARG B  35     -40.817   7.881 -36.484  1.00  0.00           N  
ATOM   3357  H   ARG B  35     -35.120   5.843 -39.869  1.00  0.00           H  
ATOM   3358  HA  ARG B  35     -35.928   3.212 -39.214  1.00  0.00           H  
ATOM   3359 1HB  ARG B  35     -37.253   5.363 -40.888  1.00  0.00           H  
ATOM   3360 2HB  ARG B  35     -38.037   3.837 -40.508  1.00  0.00           H  
ATOM   3361 1HG  ARG B  35     -38.004   4.333 -38.147  1.00  0.00           H  
ATOM   3362 2HG  ARG B  35     -37.033   5.798 -38.431  1.00  0.00           H  
ATOM   3363 1HD  ARG B  35     -38.839   6.769 -39.704  1.00  0.00           H  
ATOM   3364 2HD  ARG B  35     -39.807   5.293 -39.483  1.00  0.00           H  
ATOM   3365  HE  ARG B  35     -39.234   6.009 -36.930  1.00  0.00           H  
ATOM   3366 1HH1 ARG B  35     -40.540   7.778 -39.669  1.00  0.00           H  
ATOM   3367 2HH1 ARG B  35     -41.496   8.856 -38.677  1.00  0.00           H  
ATOM   3368 1HH2 ARG B  35     -40.480   7.415 -35.653  1.00  0.00           H  
ATOM   3369 2HH2 ARG B  35     -41.463   8.652 -36.404  1.00  0.00           H  
ATOM   3370  N   GLU B  36     -35.541   3.712 -42.465  1.00  0.00           N  
ATOM   3371  CA  GLU B  36     -35.313   3.033 -43.734  1.00  0.00           C  
ATOM   3372  C   GLU B  36     -34.118   2.092 -43.649  1.00  0.00           C  
ATOM   3373  O   GLU B  36     -34.156   0.976 -44.167  1.00  0.00           O  
ATOM   3374  CB  GLU B  36     -35.091   4.053 -44.854  1.00  0.00           C  
ATOM   3375  CG  GLU B  36     -36.339   4.826 -45.256  1.00  0.00           C  
ATOM   3376  CD  GLU B  36     -36.065   5.885 -46.286  1.00  0.00           C  
ATOM   3377  OE1 GLU B  36     -34.921   6.073 -46.628  1.00  0.00           O  
ATOM   3378  OE2 GLU B  36     -36.998   6.507 -46.734  1.00  0.00           O1-
ATOM   3379  H   GLU B  36     -35.571   4.722 -42.446  1.00  0.00           H  
ATOM   3380  HA  GLU B  36     -36.196   2.439 -43.973  1.00  0.00           H  
ATOM   3381 1HB  GLU B  36     -34.336   4.775 -44.543  1.00  0.00           H  
ATOM   3382 2HB  GLU B  36     -34.712   3.544 -45.740  1.00  0.00           H  
ATOM   3383 1HG  GLU B  36     -37.073   4.126 -45.657  1.00  0.00           H  
ATOM   3384 2HG  GLU B  36     -36.768   5.290 -44.369  1.00  0.00           H  
ATOM   3385  N   LEU B  37     -33.058   2.548 -42.990  1.00  0.00           N  
ATOM   3386  CA  LEU B  37     -31.862   1.736 -42.804  1.00  0.00           C  
ATOM   3387  C   LEU B  37     -32.156   0.510 -41.948  1.00  0.00           C  
ATOM   3388  O   LEU B  37     -31.528  -0.536 -42.108  1.00  0.00           O  
ATOM   3389  CB  LEU B  37     -30.751   2.567 -42.152  1.00  0.00           C  
ATOM   3390  CG  LEU B  37     -30.068   3.596 -43.063  1.00  0.00           C  
ATOM   3391  CD1 LEU B  37     -29.209   4.529 -42.220  1.00  0.00           C  
ATOM   3392  CD2 LEU B  37     -29.230   2.872 -44.106  1.00  0.00           C  
ATOM   3393  H   LEU B  37     -33.081   3.483 -42.608  1.00  0.00           H  
ATOM   3394  HA  LEU B  37     -31.519   1.397 -43.782  1.00  0.00           H  
ATOM   3395 1HB  LEU B  37     -31.172   3.104 -41.303  1.00  0.00           H  
ATOM   3396 2HB  LEU B  37     -29.982   1.890 -41.781  1.00  0.00           H  
ATOM   3397  HG  LEU B  37     -30.827   4.199 -43.562  1.00  0.00           H  
ATOM   3398 1HD1 LEU B  37     -28.724   5.260 -42.868  1.00  0.00           H  
ATOM   3399 2HD1 LEU B  37     -29.837   5.047 -41.496  1.00  0.00           H  
ATOM   3400 3HD1 LEU B  37     -28.450   3.949 -41.696  1.00  0.00           H  
ATOM   3401 1HD2 LEU B  37     -28.745   3.603 -44.754  1.00  0.00           H  
ATOM   3402 2HD2 LEU B  37     -28.471   2.269 -43.608  1.00  0.00           H  
ATOM   3403 3HD2 LEU B  37     -29.872   2.226 -44.705  1.00  0.00           H  
ATOM   3404  N   ALA B  38     -33.117   0.646 -41.039  1.00  0.00           N  
ATOM   3405  CA  ALA B  38     -33.520  -0.459 -40.179  1.00  0.00           C  
ATOM   3406  C   ALA B  38     -34.373  -1.467 -40.940  1.00  0.00           C  
ATOM   3407  O   ALA B  38     -34.239  -2.676 -40.752  1.00  0.00           O  
ATOM   3408  CB  ALA B  38     -34.275   0.062 -38.965  1.00  0.00           C  
ATOM   3409  H   ALA B  38     -33.578   1.539 -40.942  1.00  0.00           H  
ATOM   3410  HA  ALA B  38     -32.619  -0.972 -39.842  1.00  0.00           H  
ATOM   3411 1HB  ALA B  38     -34.569  -0.775 -38.332  1.00  0.00           H  
ATOM   3412 2HB  ALA B  38     -33.632   0.736 -38.399  1.00  0.00           H  
ATOM   3413 3HB  ALA B  38     -35.164   0.599 -39.292  1.00  0.00           H  
ATOM   3414  N   ARG B  39     -35.250  -0.961 -41.801  1.00  0.00           N  
ATOM   3415  CA  ARG B  39     -36.041  -1.814 -42.679  1.00  0.00           C  
ATOM   3416  C   ARG B  39     -35.147  -2.657 -43.579  1.00  0.00           C  
ATOM   3417  O   ARG B  39     -35.374  -3.855 -43.750  1.00  0.00           O  
ATOM   3418  CB  ARG B  39     -36.976  -0.977 -43.539  1.00  0.00           C  
ATOM   3419  CG  ARG B  39     -38.128  -0.330 -42.787  1.00  0.00           C  
ATOM   3420  CD  ARG B  39     -38.932   0.556 -43.668  1.00  0.00           C  
ATOM   3421  NE  ARG B  39     -40.033   1.180 -42.953  1.00  0.00           N  
ATOM   3422  CZ  ARG B  39     -40.794   2.179 -43.441  1.00  0.00           C  
ATOM   3423  NH1 ARG B  39     -40.561   2.655 -44.644  1.00  0.00           N1+
ATOM   3424  NH2 ARG B  39     -41.774   2.681 -42.709  1.00  0.00           N  
ATOM   3425  H   ARG B  39     -35.372   0.041 -41.847  1.00  0.00           H  
ATOM   3426  HA  ARG B  39     -36.642  -2.484 -42.062  1.00  0.00           H  
ATOM   3427 1HB  ARG B  39     -36.411  -0.183 -44.023  1.00  0.00           H  
ATOM   3428 2HB  ARG B  39     -37.404  -1.600 -44.324  1.00  0.00           H  
ATOM   3429 1HG  ARG B  39     -38.785  -1.104 -42.390  1.00  0.00           H  
ATOM   3430 2HG  ARG B  39     -37.735   0.270 -41.965  1.00  0.00           H  
ATOM   3431 1HD  ARG B  39     -38.295   1.344 -44.070  1.00  0.00           H  
ATOM   3432 2HD  ARG B  39     -39.346  -0.028 -44.489  1.00  0.00           H  
ATOM   3433  HE  ARG B  39     -40.241   0.841 -42.023  1.00  0.00           H  
ATOM   3434 1HH1 ARG B  39     -39.812   2.272 -45.203  1.00  0.00           H  
ATOM   3435 2HH1 ARG B  39     -41.132   3.403 -45.009  1.00  0.00           H  
ATOM   3436 1HH2 ARG B  39     -41.951   2.315 -41.784  1.00  0.00           H  
ATOM   3437 2HH2 ARG B  39     -42.343   3.429 -43.075  1.00  0.00           H  
ATOM   3438  N   GLU B  40     -34.129  -2.025 -44.153  1.00  0.00           N  
ATOM   3439  CA  GLU B  40     -33.214  -2.709 -45.059  1.00  0.00           C  
ATOM   3440  C   GLU B  40     -32.424  -3.789 -44.330  1.00  0.00           C  
ATOM   3441  O   GLU B  40     -32.071  -4.814 -44.915  1.00  0.00           O  
ATOM   3442  CB  GLU B  40     -32.253  -1.708 -45.704  1.00  0.00           C  
ATOM   3443  CG  GLU B  40     -32.905  -0.772 -46.712  1.00  0.00           C  
ATOM   3444  CD  GLU B  40     -33.523  -1.500 -47.873  1.00  0.00           C  
ATOM   3445  OE1 GLU B  40     -32.935  -2.449 -48.336  1.00  0.00           O  
ATOM   3446  OE2 GLU B  40     -34.585  -1.109 -48.297  1.00  0.00           O1-
ATOM   3447  H   GLU B  40     -33.986  -1.044 -43.958  1.00  0.00           H  
ATOM   3448  HA  GLU B  40     -33.799  -3.188 -45.845  1.00  0.00           H  
ATOM   3449 1HB  GLU B  40     -31.792  -1.096 -44.929  1.00  0.00           H  
ATOM   3450 2HB  GLU B  40     -31.456  -2.247 -46.215  1.00  0.00           H  
ATOM   3451 1HG  GLU B  40     -33.678  -0.193 -46.208  1.00  0.00           H  
ATOM   3452 2HG  GLU B  40     -32.154  -0.076 -47.084  1.00  0.00           H  
ATOM   3453  N   LEU B  41     -32.148  -3.552 -43.053  1.00  0.00           N  
ATOM   3454  CA  LEU B  41     -31.483  -4.545 -42.216  1.00  0.00           C  
ATOM   3455  C   LEU B  41     -32.387  -5.744 -41.961  1.00  0.00           C  
ATOM   3456  O   LEU B  41     -31.956  -6.892 -42.074  1.00  0.00           O  
ATOM   3457  CB  LEU B  41     -31.065  -3.918 -40.880  1.00  0.00           C  
ATOM   3458  CG  LEU B  41     -29.798  -3.056 -40.916  1.00  0.00           C  
ATOM   3459  CD1 LEU B  41     -29.726  -2.203 -39.657  1.00  0.00           C  
ATOM   3460  CD2 LEU B  41     -28.577  -3.955 -41.038  1.00  0.00           C  
ATOM   3461  H   LEU B  41     -32.405  -2.662 -42.650  1.00  0.00           H  
ATOM   3462  HA  LEU B  41     -30.590  -4.891 -42.734  1.00  0.00           H  
ATOM   3463 1HB  LEU B  41     -31.881  -3.291 -40.521  1.00  0.00           H  
ATOM   3464 2HB  LEU B  41     -30.903  -4.717 -40.157  1.00  0.00           H  
ATOM   3465  HG  LEU B  41     -29.840  -2.383 -41.773  1.00  0.00           H  
ATOM   3466 1HD1 LEU B  41     -28.825  -1.590 -39.683  1.00  0.00           H  
ATOM   3467 2HD1 LEU B  41     -30.602  -1.556 -39.606  1.00  0.00           H  
ATOM   3468 3HD1 LEU B  41     -29.699  -2.850 -38.781  1.00  0.00           H  
ATOM   3469 1HD2 LEU B  41     -27.674  -3.343 -41.064  1.00  0.00           H  
ATOM   3470 2HD2 LEU B  41     -28.532  -4.627 -40.181  1.00  0.00           H  
ATOM   3471 3HD2 LEU B  41     -28.644  -4.540 -41.955  1.00  0.00           H  
ATOM   3472  N   LYS B  42     -33.640  -5.472 -41.618  1.00  0.00           N  
ATOM   3473  CA  LYS B  42     -34.623  -6.528 -41.405  1.00  0.00           C  
ATOM   3474  C   LYS B  42     -34.832  -7.349 -42.671  1.00  0.00           C  
ATOM   3475  O   LYS B  42     -34.917  -8.575 -42.620  1.00  0.00           O  
ATOM   3476  CB  LYS B  42     -35.953  -5.935 -40.938  1.00  0.00           C  
ATOM   3477  CG  LYS B  42     -37.045  -6.965 -40.679  1.00  0.00           C  
ATOM   3478  CD  LYS B  42     -38.265  -6.327 -40.033  1.00  0.00           C  
ATOM   3479  CE  LYS B  42     -39.303  -7.373 -39.655  1.00  0.00           C  
ATOM   3480  NZ  LYS B  42     -39.896  -8.027 -40.852  1.00  0.00           N1+
ATOM   3481  H   LYS B  42     -33.920  -4.509 -41.500  1.00  0.00           H  
ATOM   3482  HA  LYS B  42     -34.259  -7.187 -40.616  1.00  0.00           H  
ATOM   3483 1HB  LYS B  42     -35.797  -5.373 -40.016  1.00  0.00           H  
ATOM   3484 2HB  LYS B  42     -36.324  -5.236 -41.688  1.00  0.00           H  
ATOM   3485 1HG  LYS B  42     -37.341  -7.426 -41.622  1.00  0.00           H  
ATOM   3486 2HG  LYS B  42     -36.661  -7.743 -40.019  1.00  0.00           H  
ATOM   3487 1HD  LYS B  42     -37.962  -5.786 -39.136  1.00  0.00           H  
ATOM   3488 2HD  LYS B  42     -38.716  -5.618 -40.728  1.00  0.00           H  
ATOM   3489 1HE  LYS B  42     -38.841  -8.136 -39.031  1.00  0.00           H  
ATOM   3490 2HE  LYS B  42     -40.102  -6.902 -39.082  1.00  0.00           H  
ATOM   3491 1HZ  LYS B  42     -40.578  -8.714 -40.560  1.00  0.00           H  
ATOM   3492 2HZ  LYS B  42     -40.346  -7.331 -41.430  1.00  0.00           H  
ATOM   3493 3HZ  LYS B  42     -39.167  -8.484 -41.382  1.00  0.00           H  
ATOM   3494  N   ARG B  43     -34.913  -6.665 -43.807  1.00  0.00           N  
ATOM   3495  CA  ARG B  43     -35.113  -7.330 -45.090  1.00  0.00           C  
ATOM   3496  C   ARG B  43     -33.987  -8.314 -45.380  1.00  0.00           C  
ATOM   3497  O   ARG B  43     -34.210  -9.368 -45.974  1.00  0.00           O  
ATOM   3498  CB  ARG B  43     -35.193  -6.309 -46.215  1.00  0.00           C  
ATOM   3499  CG  ARG B  43     -35.327  -6.903 -47.608  1.00  0.00           C  
ATOM   3500  CD  ARG B  43     -35.429  -5.847 -48.648  1.00  0.00           C  
ATOM   3501  NE  ARG B  43     -34.183  -5.114 -48.802  1.00  0.00           N  
ATOM   3502  CZ  ARG B  43     -33.106  -5.568 -49.471  1.00  0.00           C  
ATOM   3503  NH1 ARG B  43     -33.138  -6.752 -50.043  1.00  0.00           N1+
ATOM   3504  NH2 ARG B  43     -32.017  -4.825 -49.554  1.00  0.00           N  
ATOM   3505  H   ARG B  43     -34.836  -5.658 -43.782  1.00  0.00           H  
ATOM   3506  HA  ARG B  43     -36.053  -7.880 -45.052  1.00  0.00           H  
ATOM   3507 1HB  ARG B  43     -36.048  -5.655 -46.051  1.00  0.00           H  
ATOM   3508 2HB  ARG B  43     -34.298  -5.687 -46.207  1.00  0.00           H  
ATOM   3509 1HG  ARG B  43     -34.454  -7.517 -47.828  1.00  0.00           H  
ATOM   3510 2HG  ARG B  43     -36.226  -7.520 -47.656  1.00  0.00           H  
ATOM   3511 1HD  ARG B  43     -35.677  -6.302 -49.605  1.00  0.00           H  
ATOM   3512 2HD  ARG B  43     -36.210  -5.138 -48.371  1.00  0.00           H  
ATOM   3513  HE  ARG B  43     -34.120  -4.199 -48.375  1.00  0.00           H  
ATOM   3514 1HH1 ARG B  43     -33.971  -7.320 -49.980  1.00  0.00           H  
ATOM   3515 2HH1 ARG B  43     -32.331  -7.092 -50.546  1.00  0.00           H  
ATOM   3516 1HH2 ARG B  43     -31.992  -3.914 -49.114  1.00  0.00           H  
ATOM   3517 2HH2 ARG B  43     -31.210  -5.165 -50.056  1.00  0.00           H  
ATOM   3518  N   LEU B  44     -32.777  -7.963 -44.957  1.00  0.00           N  
ATOM   3519  CA  LEU B  44     -31.614  -8.817 -45.170  1.00  0.00           C  
ATOM   3520  C   LEU B  44     -31.627 -10.012 -44.227  1.00  0.00           C  
ATOM   3521  O   LEU B  44     -31.190 -11.104 -44.586  1.00  0.00           O  
ATOM   3522  CB  LEU B  44     -30.323  -8.012 -44.968  1.00  0.00           C  
ATOM   3523  CG  LEU B  44     -30.006  -6.979 -46.057  1.00  0.00           C  
ATOM   3524  CD1 LEU B  44     -28.717  -6.249 -45.705  1.00  0.00           C  
ATOM   3525  CD2 LEU B  44     -29.890  -7.677 -47.403  1.00  0.00           C  
ATOM   3526  H   LEU B  44     -32.660  -7.083 -44.476  1.00  0.00           H  
ATOM   3527  HA  LEU B  44     -31.640  -9.187 -46.193  1.00  0.00           H  
ATOM   3528 1HB  LEU B  44     -30.388  -7.484 -44.019  1.00  0.00           H  
ATOM   3529 2HB  LEU B  44     -29.485  -8.707 -44.918  1.00  0.00           H  
ATOM   3530  HG  LEU B  44     -30.807  -6.239 -46.099  1.00  0.00           H  
ATOM   3531 1HD1 LEU B  44     -28.492  -5.514 -46.479  1.00  0.00           H  
ATOM   3532 2HD1 LEU B  44     -28.835  -5.743 -44.747  1.00  0.00           H  
ATOM   3533 3HD1 LEU B  44     -27.900  -6.967 -45.639  1.00  0.00           H  
ATOM   3534 1HD2 LEU B  44     -29.666  -6.942 -48.176  1.00  0.00           H  
ATOM   3535 2HD2 LEU B  44     -29.090  -8.416 -47.362  1.00  0.00           H  
ATOM   3536 3HD2 LEU B  44     -30.831  -8.175 -47.637  1.00  0.00           H  
ATOM   3537  N   ALA B  45     -32.133  -9.798 -43.016  1.00  0.00           N  
ATOM   3538  CA  ALA B  45     -32.279 -10.876 -42.046  1.00  0.00           C  
ATOM   3539  C   ALA B  45     -33.281 -11.918 -42.527  1.00  0.00           C  
ATOM   3540  O   ALA B  45     -33.033 -13.120 -42.439  1.00  0.00           O  
ATOM   3541  CB  ALA B  45     -32.703 -10.319 -40.694  1.00  0.00           C  
ATOM   3542  H   ALA B  45     -32.423  -8.864 -42.762  1.00  0.00           H  
ATOM   3543  HA  ALA B  45     -31.313 -11.368 -41.937  1.00  0.00           H  
ATOM   3544 1HB  ALA B  45     -32.809 -11.137 -39.981  1.00  0.00           H  
ATOM   3545 2HB  ALA B  45     -31.948  -9.620 -40.336  1.00  0.00           H  
ATOM   3546 3HB  ALA B  45     -33.656  -9.803 -40.797  1.00  0.00           H  
ATOM   3547  N   GLN B  46     -34.415 -11.449 -43.035  1.00  0.00           N  
ATOM   3548  CA  GLN B  46     -35.443 -12.338 -43.565  1.00  0.00           C  
ATOM   3549  C   GLN B  46     -34.920 -13.141 -44.749  1.00  0.00           C  
ATOM   3550  O   GLN B  46     -34.990 -14.370 -44.759  1.00  0.00           O  
ATOM   3551  CB  GLN B  46     -36.681 -11.538 -43.982  1.00  0.00           C  
ATOM   3552  CG  GLN B  46     -37.811 -12.387 -44.538  1.00  0.00           C  
ATOM   3553  CD  GLN B  46     -38.986 -11.551 -45.008  1.00  0.00           C  
ATOM   3554  NE2 GLN B  46     -39.745 -12.079 -45.960  1.00  0.00           N  
ATOM   3555  OE1 GLN B  46     -39.209 -10.439 -44.519  1.00  0.00           O  
ATOM   3556  H   GLN B  46     -34.571 -10.451 -43.056  1.00  0.00           H  
ATOM   3557  HA  GLN B  46     -35.741 -13.031 -42.777  1.00  0.00           H  
ATOM   3558 1HB  GLN B  46     -37.064 -10.987 -43.123  1.00  0.00           H  
ATOM   3559 2HB  GLN B  46     -36.403 -10.809 -44.742  1.00  0.00           H  
ATOM   3560 1HG  GLN B  46     -37.438 -12.960 -45.388  1.00  0.00           H  
ATOM   3561 2HG  GLN B  46     -38.163 -13.062 -43.758  1.00  0.00           H  
ATOM   3562 1HE2 GLN B  46     -40.535 -11.573 -46.310  1.00  0.00           H  
ATOM   3563 2HE2 GLN B  46     -39.528 -12.984 -46.328  1.00  0.00           H  
ATOM   3564  N   GLU B  47     -34.393 -12.439 -45.747  1.00  0.00           N  
ATOM   3565  CA  GLU B  47     -33.833 -13.086 -46.928  1.00  0.00           C  
ATOM   3566  C   GLU B  47     -32.814 -14.149 -46.540  1.00  0.00           C  
ATOM   3567  O   GLU B  47     -32.651 -15.150 -47.238  1.00  0.00           O  
ATOM   3568  CB  GLU B  47     -33.181 -12.050 -47.846  1.00  0.00           C  
ATOM   3569  CG  GLU B  47     -34.166 -11.158 -48.588  1.00  0.00           C  
ATOM   3570  CD  GLU B  47     -33.502  -9.998 -49.275  1.00  0.00           C  
ATOM   3571  OE1 GLU B  47     -32.318  -9.832 -49.109  1.00  0.00           O  
ATOM   3572  OE2 GLU B  47     -34.180  -9.277 -49.969  1.00  0.00           O1-
ATOM   3573  H   GLU B  47     -34.382 -11.431 -45.687  1.00  0.00           H  
ATOM   3574  HA  GLU B  47     -34.642 -13.574 -47.472  1.00  0.00           H  
ATOM   3575 1HB  GLU B  47     -32.524 -11.407 -47.260  1.00  0.00           H  
ATOM   3576 2HB  GLU B  47     -32.565 -12.557 -48.588  1.00  0.00           H  
ATOM   3577 1HG  GLU B  47     -34.691 -11.755 -49.333  1.00  0.00           H  
ATOM   3578 2HG  GLU B  47     -34.903 -10.781 -47.879  1.00  0.00           H  
ATOM   3579  N   ALA B  48     -32.127 -13.926 -45.425  1.00  0.00           N  
ATOM   3580  CA  ALA B  48     -31.088 -14.840 -44.968  1.00  0.00           C  
ATOM   3581  C   ALA B  48     -31.680 -15.990 -44.163  1.00  0.00           C  
ATOM   3582  O   ALA B  48     -31.218 -17.127 -44.253  1.00  0.00           O  
ATOM   3583  CB  ALA B  48     -30.051 -14.094 -44.141  1.00  0.00           C  
ATOM   3584  H   ALA B  48     -32.332 -13.100 -44.878  1.00  0.00           H  
ATOM   3585  HA  ALA B  48     -30.600 -15.264 -45.846  1.00  0.00           H  
ATOM   3586 1HB  ALA B  48     -29.282 -14.791 -43.807  1.00  0.00           H  
ATOM   3587 2HB  ALA B  48     -29.595 -13.312 -44.749  1.00  0.00           H  
ATOM   3588 3HB  ALA B  48     -30.533 -13.644 -43.274  1.00  0.00           H  
ATOM   3589  N   ALA B  49     -32.706 -15.686 -43.375  1.00  0.00           N  
ATOM   3590  CA  ALA B  49     -33.398 -16.703 -42.592  1.00  0.00           C  
ATOM   3591  C   ALA B  49     -34.143 -17.679 -43.492  1.00  0.00           C  
ATOM   3592  O   ALA B  49     -34.154 -18.885 -43.244  1.00  0.00           O  
ATOM   3593  CB  ALA B  49     -34.359 -16.052 -41.608  1.00  0.00           C  
ATOM   3594  H   ALA B  49     -33.015 -14.726 -43.317  1.00  0.00           H  
ATOM   3595  HA  ALA B  49     -32.650 -17.267 -42.034  1.00  0.00           H  
ATOM   3596 1HB  ALA B  49     -34.868 -16.823 -41.031  1.00  0.00           H  
ATOM   3597 2HB  ALA B  49     -33.803 -15.401 -40.933  1.00  0.00           H  
ATOM   3598 3HB  ALA B  49     -35.095 -15.464 -42.154  1.00  0.00           H  
ATOM   3599  N   GLU B  50     -34.766 -17.152 -44.541  1.00  0.00           N  
ATOM   3600  CA  GLU B  50     -35.517 -17.976 -45.481  1.00  0.00           C  
ATOM   3601  C   GLU B  50     -34.627 -19.037 -46.116  1.00  0.00           C  
ATOM   3602  O   GLU B  50     -35.071 -20.152 -46.388  1.00  0.00           O  
ATOM   3603  CB  GLU B  50     -36.145 -17.104 -46.571  1.00  0.00           C  
ATOM   3604  CG  GLU B  50     -37.328 -16.269 -46.104  1.00  0.00           C  
ATOM   3605  CD  GLU B  50     -37.847 -15.343 -47.169  1.00  0.00           C  
ATOM   3606  OE1 GLU B  50     -37.188 -15.191 -48.169  1.00  0.00           O  
ATOM   3607  OE2 GLU B  50     -38.904 -14.788 -46.982  1.00  0.00           O1-
ATOM   3608  H   GLU B  50     -34.719 -16.154 -44.690  1.00  0.00           H  
ATOM   3609  HA  GLU B  50     -36.313 -18.483 -44.936  1.00  0.00           H  
ATOM   3610 1HB  GLU B  50     -35.393 -16.424 -46.972  1.00  0.00           H  
ATOM   3611 2HB  GLU B  50     -36.484 -17.737 -47.391  1.00  0.00           H  
ATOM   3612 1HG  GLU B  50     -38.132 -16.937 -45.795  1.00  0.00           H  
ATOM   3613 2HG  GLU B  50     -37.026 -15.684 -45.236  1.00  0.00           H  
ATOM   3614  N   GLU B  51     -33.368 -18.683 -46.350  1.00  0.00           N  
ATOM   3615  CA  GLU B  51     -32.403 -19.615 -46.920  1.00  0.00           C  
ATOM   3616  C   GLU B  51     -32.085 -20.743 -45.947  1.00  0.00           C  
ATOM   3617  O   GLU B  51     -31.987 -21.906 -46.340  1.00  0.00           O  
ATOM   3618  CB  GLU B  51     -31.115 -18.883 -47.304  1.00  0.00           C  
ATOM   3619  CG  GLU B  51     -31.239 -17.999 -48.537  1.00  0.00           C  
ATOM   3620  CD  GLU B  51     -31.527 -18.779 -49.790  1.00  0.00           C  
ATOM   3621  OE1 GLU B  51     -30.808 -19.708 -50.067  1.00  0.00           O  
ATOM   3622  OE2 GLU B  51     -32.470 -18.446 -50.469  1.00  0.00           O1-
ATOM   3623  H   GLU B  51     -33.071 -17.743 -46.127  1.00  0.00           H  
ATOM   3624  HA  GLU B  51     -32.836 -20.054 -47.819  1.00  0.00           H  
ATOM   3625 1HB  GLU B  51     -30.793 -18.254 -46.474  1.00  0.00           H  
ATOM   3626 2HB  GLU B  51     -30.325 -19.609 -47.491  1.00  0.00           H  
ATOM   3627 1HG  GLU B  51     -32.042 -17.280 -48.378  1.00  0.00           H  
ATOM   3628 2HG  GLU B  51     -30.311 -17.443 -48.667  1.00  0.00           H  
ATOM   3629  N   VAL B  52     -31.927 -20.393 -44.675  1.00  0.00           N  
ATOM   3630  CA  VAL B  52     -31.644 -21.379 -43.639  1.00  0.00           C  
ATOM   3631  C   VAL B  52     -32.846 -22.284 -43.397  1.00  0.00           C  
ATOM   3632  O   VAL B  52     -32.696 -23.486 -43.174  1.00  0.00           O  
ATOM   3633  CB  VAL B  52     -31.261 -20.677 -42.323  1.00  0.00           C  
ATOM   3634  CG1 VAL B  52     -31.317 -21.657 -41.160  1.00  0.00           C  
ATOM   3635  CG2 VAL B  52     -29.873 -20.067 -42.448  1.00  0.00           C  
ATOM   3636  H   VAL B  52     -32.003 -19.420 -44.419  1.00  0.00           H  
ATOM   3637  HA  VAL B  52     -30.804 -21.994 -43.966  1.00  0.00           H  
ATOM   3638  HB  VAL B  52     -31.988 -19.891 -42.116  1.00  0.00           H  
ATOM   3639 1HG1 VAL B  52     -31.044 -21.144 -40.238  1.00  0.00           H  
ATOM   3640 2HG1 VAL B  52     -32.327 -22.054 -41.068  1.00  0.00           H  
ATOM   3641 3HG1 VAL B  52     -30.619 -22.475 -41.340  1.00  0.00           H  
ATOM   3642 1HG2 VAL B  52     -29.609 -19.571 -41.514  1.00  0.00           H  
ATOM   3643 2HG2 VAL B  52     -29.148 -20.852 -42.660  1.00  0.00           H  
ATOM   3644 3HG2 VAL B  52     -29.868 -19.339 -43.259  1.00  0.00           H  
ATOM   3645  N   LYS B  53     -34.038 -21.700 -43.443  1.00  0.00           N  
ATOM   3646  CA  LYS B  53     -35.272 -22.465 -43.305  1.00  0.00           C  
ATOM   3647  C   LYS B  53     -35.464 -23.417 -44.479  1.00  0.00           C  
ATOM   3648  O   LYS B  53     -35.987 -24.519 -44.318  1.00  0.00           O  
ATOM   3649  CB  LYS B  53     -36.474 -21.527 -43.187  1.00  0.00           C  
ATOM   3650  CG  LYS B  53     -37.792 -22.228 -42.891  1.00  0.00           C  
ATOM   3651  CD  LYS B  53     -38.912 -21.225 -42.657  1.00  0.00           C  
ATOM   3652  CE  LYS B  53     -40.234 -21.923 -42.377  1.00  0.00           C  
ATOM   3653  NZ  LYS B  53     -41.340 -20.954 -42.152  1.00  0.00           N1+
ATOM   3654  H   LYS B  53     -34.092 -20.700 -43.576  1.00  0.00           H  
ATOM   3655  HA  LYS B  53     -35.209 -23.062 -42.395  1.00  0.00           H  
ATOM   3656 1HB  LYS B  53     -36.294 -20.803 -42.391  1.00  0.00           H  
ATOM   3657 2HB  LYS B  53     -36.592 -20.969 -44.115  1.00  0.00           H  
ATOM   3658 1HG  LYS B  53     -38.061 -22.870 -43.730  1.00  0.00           H  
ATOM   3659 2HG  LYS B  53     -37.682 -22.850 -42.002  1.00  0.00           H  
ATOM   3660 1HD  LYS B  53     -38.660 -20.588 -41.808  1.00  0.00           H  
ATOM   3661 2HD  LYS B  53     -39.025 -20.594 -43.539  1.00  0.00           H  
ATOM   3662 1HE  LYS B  53     -40.494 -22.563 -43.219  1.00  0.00           H  
ATOM   3663 2HE  LYS B  53     -40.133 -22.551 -41.491  1.00  0.00           H  
ATOM   3664 1HZ  LYS B  53     -42.197 -21.456 -41.970  1.00  0.00           H  
ATOM   3665 2HZ  LYS B  53     -41.119 -20.367 -41.359  1.00  0.00           H  
ATOM   3666 3HZ  LYS B  53     -41.457 -20.379 -42.974  1.00  0.00           H  
ATOM   3667  N   ARG B  54     -35.038 -22.983 -45.660  1.00  0.00           N  
ATOM   3668  CA  ARG B  54     -35.089 -23.826 -46.849  1.00  0.00           C  
ATOM   3669  C   ARG B  54     -34.075 -24.959 -46.765  1.00  0.00           C  
ATOM   3670  O   ARG B  54     -34.376 -26.102 -47.112  1.00  0.00           O  
ATOM   3671  CB  ARG B  54     -34.822 -23.003 -48.101  1.00  0.00           C  
ATOM   3672  CG  ARG B  54     -34.946 -23.769 -49.408  1.00  0.00           C  
ATOM   3673  CD  ARG B  54     -34.869 -22.866 -50.584  1.00  0.00           C  
ATOM   3674  NE  ARG B  54     -33.549 -22.270 -50.725  1.00  0.00           N  
ATOM   3675  CZ  ARG B  54     -32.488 -22.885 -51.281  1.00  0.00           C  
ATOM   3676  NH1 ARG B  54     -32.605 -24.110 -51.741  1.00  0.00           N1+
ATOM   3677  NH2 ARG B  54     -31.328 -22.256 -51.362  1.00  0.00           N  
ATOM   3678  H   ARG B  54     -34.670 -22.046 -45.738  1.00  0.00           H  
ATOM   3679  HA  ARG B  54     -36.087 -24.259 -46.924  1.00  0.00           H  
ATOM   3680 1HB  ARG B  54     -35.520 -22.167 -48.142  1.00  0.00           H  
ATOM   3681 2HB  ARG B  54     -33.816 -22.588 -48.055  1.00  0.00           H  
ATOM   3682 1HG  ARG B  54     -34.137 -24.497 -49.482  1.00  0.00           H  
ATOM   3683 2HG  ARG B  54     -35.904 -24.289 -49.438  1.00  0.00           H  
ATOM   3684 1HD  ARG B  54     -35.087 -23.428 -51.491  1.00  0.00           H  
ATOM   3685 2HD  ARG B  54     -35.596 -22.061 -50.473  1.00  0.00           H  
ATOM   3686  HE  ARG B  54     -33.420 -21.327 -50.381  1.00  0.00           H  
ATOM   3687 1HH1 ARG B  54     -33.492 -24.591 -51.680  1.00  0.00           H  
ATOM   3688 2HH1 ARG B  54     -31.809 -24.571 -52.159  1.00  0.00           H  
ATOM   3689 1HH2 ARG B  54     -31.237 -21.314 -51.007  1.00  0.00           H  
ATOM   3690 2HH2 ARG B  54     -30.532 -22.717 -51.778  1.00  0.00           H  
ATOM   3691  N   ASP B  55     -32.872 -24.637 -46.302  1.00  0.00           N  
ATOM   3692  CA  ASP B  55     -31.797 -25.617 -46.216  1.00  0.00           C  
ATOM   3693  C   ASP B  55     -30.916 -25.364 -44.999  1.00  0.00           C  
ATOM   3694  O   ASP B  55     -29.980 -24.567 -45.053  1.00  0.00           O  
ATOM   3695  CB  ASP B  55     -30.941 -25.587 -47.486  1.00  0.00           C  
ATOM   3696  CG  ASP B  55     -29.870 -26.669 -47.504  1.00  0.00           C  
ATOM   3697  OD1 ASP B  55     -29.716 -27.343 -46.514  1.00  0.00           O  
ATOM   3698  OD2 ASP B  55     -29.214 -26.811 -48.510  1.00  0.00           O1-
ATOM   3699  H   ASP B  55     -32.699 -23.689 -46.001  1.00  0.00           H  
ATOM   3700  HA  ASP B  55     -32.239 -26.608 -46.096  1.00  0.00           H  
ATOM   3701 1HB  ASP B  55     -31.582 -25.716 -48.359  1.00  0.00           H  
ATOM   3702 2HB  ASP B  55     -30.458 -24.615 -47.576  1.00  0.00           H  
ATOM   3703  N   PRO B  56     -31.222 -26.049 -43.901  1.00  0.00           N  
ATOM   3704  CA  PRO B  56     -30.549 -25.803 -42.632  1.00  0.00           C  
ATOM   3705  C   PRO B  56     -29.331 -26.704 -42.471  1.00  0.00           C  
ATOM   3706  O   PRO B  56     -28.631 -26.642 -41.460  1.00  0.00           O  
ATOM   3707  CB  PRO B  56     -31.632 -26.126 -41.598  1.00  0.00           C  
ATOM   3708  CG  PRO B  56     -32.385 -27.263 -42.202  1.00  0.00           C  
ATOM   3709  CD  PRO B  56     -32.405 -26.959 -43.676  1.00  0.00           C  
ATOM   3710  HA  PRO B  56     -30.256 -24.744 -42.578  1.00  0.00           H  
ATOM   3711 1HB  PRO B  56     -31.168 -26.384 -40.636  1.00  0.00           H  
ATOM   3712 2HB  PRO B  56     -32.263 -25.241 -41.426  1.00  0.00           H  
ATOM   3713 1HG  PRO B  56     -31.882 -28.215 -41.973  1.00  0.00           H  
ATOM   3714 2HG  PRO B  56     -33.393 -27.324 -41.767  1.00  0.00           H  
ATOM   3715 1HD  PRO B  56     -32.296 -27.893 -44.246  1.00  0.00           H  
ATOM   3716 2HD  PRO B  56     -33.349 -26.456 -43.934  1.00  0.00           H  
ATOM   3717  N   SER B  57     -29.084 -27.540 -43.472  1.00  0.00           N  
ATOM   3718  CA  SER B  57     -27.951 -28.457 -43.443  1.00  0.00           C  
ATOM   3719  C   SER B  57     -26.711 -27.820 -44.056  1.00  0.00           C  
ATOM   3720  O   SER B  57     -25.617 -28.383 -43.997  1.00  0.00           O  
ATOM   3721  CB  SER B  57     -28.292 -29.735 -44.184  1.00  0.00           C  
ATOM   3722  OG  SER B  57     -28.302 -29.524 -45.569  1.00  0.00           O  
ATOM   3723  H   SER B  57     -29.698 -27.543 -44.275  1.00  0.00           H  
ATOM   3724  HA  SER B  57     -27.731 -28.703 -42.402  1.00  0.00           H  
ATOM   3725 1HB  SER B  57     -27.564 -30.506 -43.936  1.00  0.00           H  
ATOM   3726 2HB  SER B  57     -29.270 -30.093 -43.862  1.00  0.00           H  
ATOM   3727  HG  SER B  57     -28.940 -28.824 -45.727  1.00  0.00           H  
ATOM   3728  N   SER B  58     -26.886 -26.642 -44.645  1.00  0.00           N  
ATOM   3729  CA  SER B  58     -25.791 -25.943 -45.304  1.00  0.00           C  
ATOM   3730  C   SER B  58     -24.962 -25.148 -44.303  1.00  0.00           C  
ATOM   3731  O   SER B  58     -25.494 -24.330 -43.553  1.00  0.00           O  
ATOM   3732  CB  SER B  58     -26.331 -25.017 -46.376  1.00  0.00           C  
ATOM   3733  OG  SER B  58     -25.317 -24.197 -46.889  1.00  0.00           O  
ATOM   3734  H   SER B  58     -27.804 -26.220 -44.635  1.00  0.00           H  
ATOM   3735  HA  SER B  58     -25.141 -26.683 -45.774  1.00  0.00           H  
ATOM   3736 1HB  SER B  58     -26.768 -25.606 -47.180  1.00  0.00           H  
ATOM   3737 2HB  SER B  58     -27.124 -24.399 -45.955  1.00  0.00           H  
ATOM   3738  HG  SER B  58     -25.576 -23.988 -47.790  1.00  0.00           H  
ATOM   3739  N   SER B  59     -23.657 -25.394 -44.294  1.00  0.00           N  
ATOM   3740  CA  SER B  59     -22.751 -24.701 -43.385  1.00  0.00           C  
ATOM   3741  C   SER B  59     -22.559 -23.248 -43.801  1.00  0.00           C  
ATOM   3742  O   SER B  59     -22.534 -22.350 -42.960  1.00  0.00           O  
ATOM   3743  CB  SER B  59     -21.411 -25.407 -43.344  1.00  0.00           C  
ATOM   3744  OG  SER B  59     -21.534 -26.686 -42.784  1.00  0.00           O  
ATOM   3745  H   SER B  59     -23.280 -26.079 -44.935  1.00  0.00           H  
ATOM   3746  HA  SER B  59     -23.188 -24.715 -42.386  1.00  0.00           H  
ATOM   3747 1HB  SER B  59     -21.011 -25.487 -44.354  1.00  0.00           H  
ATOM   3748 2HB  SER B  59     -20.707 -24.818 -42.758  1.00  0.00           H  
ATOM   3749  HG  SER B  59     -20.643 -27.040 -42.735  1.00  0.00           H  
ATOM   3750  N   ASP B  60     -22.421 -23.024 -45.104  1.00  0.00           N  
ATOM   3751  CA  ASP B  60     -22.211 -21.682 -45.633  1.00  0.00           C  
ATOM   3752  C   ASP B  60     -23.431 -20.800 -45.398  1.00  0.00           C  
ATOM   3753  O   ASP B  60     -23.305 -19.647 -44.989  1.00  0.00           O  
ATOM   3754  CB  ASP B  60     -21.896 -21.739 -47.130  1.00  0.00           C  
ATOM   3755  CG  ASP B  60     -20.554 -22.392 -47.428  1.00  0.00           C  
ATOM   3756  OD1 ASP B  60     -19.741 -22.470 -46.536  1.00  0.00           O  
ATOM   3757  OD2 ASP B  60     -20.352 -22.806 -48.544  1.00  0.00           O1-
ATOM   3758  H   ASP B  60     -22.463 -23.805 -45.744  1.00  0.00           H  
ATOM   3759  HA  ASP B  60     -21.362 -21.236 -45.115  1.00  0.00           H  
ATOM   3760 1HB  ASP B  60     -22.677 -22.296 -47.646  1.00  0.00           H  
ATOM   3761 2HB  ASP B  60     -21.890 -20.728 -47.539  1.00  0.00           H  
ATOM   3762  N   VAL B  61     -24.612 -21.351 -45.657  1.00  0.00           N  
ATOM   3763  CA  VAL B  61     -25.857 -20.615 -45.477  1.00  0.00           C  
ATOM   3764  C   VAL B  61     -26.082 -20.266 -44.011  1.00  0.00           C  
ATOM   3765  O   VAL B  61     -26.652 -19.222 -43.692  1.00  0.00           O  
ATOM   3766  CB  VAL B  61     -27.048 -21.443 -45.993  1.00  0.00           C  
ATOM   3767  CG1 VAL B  61     -28.363 -20.773 -45.626  1.00  0.00           C  
ATOM   3768  CG2 VAL B  61     -26.938 -21.624 -47.500  1.00  0.00           C  
ATOM   3769  H   VAL B  61     -24.647 -22.304 -45.990  1.00  0.00           H  
ATOM   3770  HA  VAL B  61     -25.799 -19.689 -46.051  1.00  0.00           H  
ATOM   3771  HB  VAL B  61     -27.038 -22.419 -45.508  1.00  0.00           H  
ATOM   3772 1HG1 VAL B  61     -29.194 -21.372 -45.999  1.00  0.00           H  
ATOM   3773 2HG1 VAL B  61     -28.437 -20.687 -44.542  1.00  0.00           H  
ATOM   3774 3HG1 VAL B  61     -28.403 -19.779 -46.074  1.00  0.00           H  
ATOM   3775 1HG2 VAL B  61     -27.783 -22.211 -47.859  1.00  0.00           H  
ATOM   3776 2HG2 VAL B  61     -26.942 -20.648 -47.985  1.00  0.00           H  
ATOM   3777 3HG2 VAL B  61     -26.009 -22.143 -47.738  1.00  0.00           H  
ATOM   3778  N   ASN B  62     -25.634 -21.146 -43.123  1.00  0.00           N  
ATOM   3779  CA  ASN B  62     -25.787 -20.934 -41.689  1.00  0.00           C  
ATOM   3780  C   ASN B  62     -24.766 -19.931 -41.167  1.00  0.00           C  
ATOM   3781  O   ASN B  62     -25.038 -19.185 -40.228  1.00  0.00           O  
ATOM   3782  CB  ASN B  62     -25.676 -22.250 -40.939  1.00  0.00           C  
ATOM   3783  CG  ASN B  62     -26.894 -23.115 -41.109  1.00  0.00           C  
ATOM   3784  ND2 ASN B  62     -26.717 -24.404 -40.966  1.00  0.00           N  
ATOM   3785  OD1 ASN B  62     -27.994 -22.617 -41.370  1.00  0.00           O  
ATOM   3786  H   ASN B  62     -25.173 -21.983 -43.450  1.00  0.00           H  
ATOM   3787  HA  ASN B  62     -26.777 -20.512 -41.505  1.00  0.00           H  
ATOM   3788 1HB  ASN B  62     -24.802 -22.797 -41.294  1.00  0.00           H  
ATOM   3789 2HB  ASN B  62     -25.530 -22.052 -39.877  1.00  0.00           H  
ATOM   3790 1HD2 ASN B  62     -27.492 -25.029 -41.068  1.00  0.00           H  
ATOM   3791 2HD2 ASN B  62     -25.809 -24.764 -40.755  1.00  0.00           H  
ATOM   3792  N   GLU B  63     -23.588 -19.921 -41.782  1.00  0.00           N  
ATOM   3793  CA  GLU B  63     -22.566 -18.929 -41.465  1.00  0.00           C  
ATOM   3794  C   GLU B  63     -22.981 -17.542 -41.938  1.00  0.00           C  
ATOM   3795  O   GLU B  63     -22.676 -16.539 -41.293  1.00  0.00           O  
ATOM   3796  CB  GLU B  63     -21.230 -19.318 -42.101  1.00  0.00           C  
ATOM   3797  CG  GLU B  63     -20.057 -18.444 -41.682  1.00  0.00           C  
ATOM   3798  CD  GLU B  63     -19.735 -18.560 -40.218  1.00  0.00           C  
ATOM   3799  OE1 GLU B  63     -20.248 -19.452 -39.585  1.00  0.00           O  
ATOM   3800  OE2 GLU B  63     -18.974 -17.758 -39.731  1.00  0.00           O1-
ATOM   3801  H   GLU B  63     -23.394 -20.617 -42.488  1.00  0.00           H  
ATOM   3802  HA  GLU B  63     -22.442 -18.896 -40.383  1.00  0.00           H  
ATOM   3803 1HB  GLU B  63     -20.989 -20.348 -41.842  1.00  0.00           H  
ATOM   3804 2HB  GLU B  63     -21.315 -19.265 -43.187  1.00  0.00           H  
ATOM   3805 1HG  GLU B  63     -19.179 -18.731 -42.259  1.00  0.00           H  
ATOM   3806 2HG  GLU B  63     -20.288 -17.406 -41.916  1.00  0.00           H  
ATOM   3807  N   ALA B  64     -23.679 -17.491 -43.068  1.00  0.00           N  
ATOM   3808  CA  ALA B  64     -24.167 -16.229 -43.610  1.00  0.00           C  
ATOM   3809  C   ALA B  64     -25.177 -15.581 -42.671  1.00  0.00           C  
ATOM   3810  O   ALA B  64     -25.069 -14.398 -42.347  1.00  0.00           O  
ATOM   3811  CB  ALA B  64     -24.786 -16.446 -44.983  1.00  0.00           C  
ATOM   3812  H   ALA B  64     -23.874 -18.348 -43.565  1.00  0.00           H  
ATOM   3813  HA  ALA B  64     -23.320 -15.550 -43.708  1.00  0.00           H  
ATOM   3814 1HB  ALA B  64     -25.147 -15.495 -45.374  1.00  0.00           H  
ATOM   3815 2HB  ALA B  64     -24.035 -16.856 -45.659  1.00  0.00           H  
ATOM   3816 3HB  ALA B  64     -25.619 -17.143 -44.901  1.00  0.00           H  
ATOM   3817  N   LEU B  65     -26.160 -16.363 -42.236  1.00  0.00           N  
ATOM   3818  CA  LEU B  65     -27.166 -15.879 -41.300  1.00  0.00           C  
ATOM   3819  C   LEU B  65     -26.527 -15.396 -40.005  1.00  0.00           C  
ATOM   3820  O   LEU B  65     -26.974 -14.417 -39.408  1.00  0.00           O  
ATOM   3821  CB  LEU B  65     -28.182 -16.987 -40.994  1.00  0.00           C  
ATOM   3822  CG  LEU B  65     -29.346 -16.588 -40.078  1.00  0.00           C  
ATOM   3823  CD1 LEU B  65     -30.014 -15.333 -40.623  1.00  0.00           C  
ATOM   3824  CD2 LEU B  65     -30.338 -17.738 -39.988  1.00  0.00           C  
ATOM   3825  H   LEU B  65     -26.211 -17.317 -42.563  1.00  0.00           H  
ATOM   3826  HA  LEU B  65     -27.690 -15.040 -41.757  1.00  0.00           H  
ATOM   3827 1HB  LEU B  65     -28.604 -17.340 -41.933  1.00  0.00           H  
ATOM   3828 2HB  LEU B  65     -27.659 -17.818 -40.520  1.00  0.00           H  
ATOM   3829  HG  LEU B  65     -28.966 -16.358 -39.083  1.00  0.00           H  
ATOM   3830 1HD1 LEU B  65     -30.841 -15.049 -39.973  1.00  0.00           H  
ATOM   3831 2HD1 LEU B  65     -29.287 -14.521 -40.660  1.00  0.00           H  
ATOM   3832 3HD1 LEU B  65     -30.391 -15.527 -41.627  1.00  0.00           H  
ATOM   3833 1HD2 LEU B  65     -31.166 -17.455 -39.336  1.00  0.00           H  
ATOM   3834 2HD2 LEU B  65     -30.721 -17.969 -40.982  1.00  0.00           H  
ATOM   3835 3HD2 LEU B  65     -29.839 -18.617 -39.579  1.00  0.00           H  
ATOM   3836  N   LYS B  66     -25.478 -16.089 -39.574  1.00  0.00           N  
ATOM   3837  CA  LYS B  66     -24.803 -15.760 -38.324  1.00  0.00           C  
ATOM   3838  C   LYS B  66     -24.105 -14.409 -38.414  1.00  0.00           C  
ATOM   3839  O   LYS B  66     -24.162 -13.607 -37.482  1.00  0.00           O  
ATOM   3840  CB  LYS B  66     -23.794 -16.850 -37.958  1.00  0.00           C  
ATOM   3841  CG  LYS B  66     -24.419 -18.130 -37.419  1.00  0.00           C  
ATOM   3842  CD  LYS B  66     -23.377 -19.227 -37.254  1.00  0.00           C  
ATOM   3843  CE  LYS B  66     -24.016 -20.539 -36.825  1.00  0.00           C  
ATOM   3844  NZ  LYS B  66     -23.038 -21.659 -36.821  1.00  0.00           N1+
ATOM   3845  H   LYS B  66     -25.140 -16.863 -40.127  1.00  0.00           H  
ATOM   3846  HA  LYS B  66     -25.550 -15.697 -37.533  1.00  0.00           H  
ATOM   3847 1HB  LYS B  66     -23.203 -17.110 -38.836  1.00  0.00           H  
ATOM   3848 2HB  LYS B  66     -23.106 -16.470 -37.202  1.00  0.00           H  
ATOM   3849 1HG  LYS B  66     -24.881 -17.931 -36.452  1.00  0.00           H  
ATOM   3850 2HG  LYS B  66     -25.191 -18.475 -38.106  1.00  0.00           H  
ATOM   3851 1HD  LYS B  66     -22.855 -19.377 -38.199  1.00  0.00           H  
ATOM   3852 2HD  LYS B  66     -22.649 -18.926 -36.501  1.00  0.00           H  
ATOM   3853 1HE  LYS B  66     -24.432 -20.431 -35.825  1.00  0.00           H  
ATOM   3854 2HE  LYS B  66     -24.830 -20.787 -37.507  1.00  0.00           H  
ATOM   3855 1HZ  LYS B  66     -23.500 -22.510 -36.533  1.00  0.00           H  
ATOM   3856 2HZ  LYS B  66     -22.659 -21.781 -37.750  1.00  0.00           H  
ATOM   3857 3HZ  LYS B  66     -22.288 -21.450 -36.178  1.00  0.00           H  
ATOM   3858  N   LEU B  67     -23.447 -14.163 -39.542  1.00  0.00           N  
ATOM   3859  CA  LEU B  67     -22.720 -12.916 -39.748  1.00  0.00           C  
ATOM   3860  C   LEU B  67     -23.676 -11.735 -39.873  1.00  0.00           C  
ATOM   3861  O   LEU B  67     -23.503 -10.713 -39.211  1.00  0.00           O  
ATOM   3862  CB  LEU B  67     -21.850 -13.011 -41.008  1.00  0.00           C  
ATOM   3863  CG  LEU B  67     -20.683 -14.004 -40.936  1.00  0.00           C  
ATOM   3864  CD1 LEU B  67     -20.074 -14.173 -42.321  1.00  0.00           C  
ATOM   3865  CD2 LEU B  67     -19.648 -13.501 -39.941  1.00  0.00           C  
ATOM   3866  H   LEU B  67     -23.449 -14.857 -40.275  1.00  0.00           H  
ATOM   3867  HA  LEU B  67     -22.074 -12.745 -38.887  1.00  0.00           H  
ATOM   3868 1HB  LEU B  67     -22.481 -13.303 -41.845  1.00  0.00           H  
ATOM   3869 2HB  LEU B  67     -21.434 -12.026 -41.219  1.00  0.00           H  
ATOM   3870  HG  LEU B  67     -21.053 -14.978 -40.614  1.00  0.00           H  
ATOM   3871 1HD1 LEU B  67     -19.245 -14.880 -42.270  1.00  0.00           H  
ATOM   3872 2HD1 LEU B  67     -20.830 -14.553 -43.008  1.00  0.00           H  
ATOM   3873 3HD1 LEU B  67     -19.709 -13.211 -42.678  1.00  0.00           H  
ATOM   3874 1HD2 LEU B  67     -18.819 -14.207 -39.890  1.00  0.00           H  
ATOM   3875 2HD2 LEU B  67     -19.276 -12.528 -40.263  1.00  0.00           H  
ATOM   3876 3HD2 LEU B  67     -20.106 -13.407 -38.956  1.00  0.00           H  
ATOM   3877  N   ILE B  68     -24.684 -11.886 -40.724  1.00  0.00           N  
ATOM   3878  CA  ILE B  68     -25.707 -10.859 -40.889  1.00  0.00           C  
ATOM   3879  C   ILE B  68     -26.347 -10.499 -39.553  1.00  0.00           C  
ATOM   3880  O   ILE B  68     -26.630  -9.333 -39.284  1.00  0.00           O  
ATOM   3881  CB  ILE B  68     -26.796 -11.322 -41.873  1.00  0.00           C  
ATOM   3882  CG1 ILE B  68     -26.220 -11.450 -43.286  1.00  0.00           C  
ATOM   3883  CG2 ILE B  68     -27.971 -10.354 -41.860  1.00  0.00           C  
ATOM   3884  CD1 ILE B  68     -27.111 -12.211 -44.241  1.00  0.00           C  
ATOM   3885  H   ILE B  68     -24.745 -12.732 -41.272  1.00  0.00           H  
ATOM   3886  HA  ILE B  68     -25.236  -9.963 -41.291  1.00  0.00           H  
ATOM   3887  HB  ILE B  68     -27.150 -12.311 -41.586  1.00  0.00           H  
ATOM   3888 1HG1 ILE B  68     -26.044 -10.457 -43.699  1.00  0.00           H  
ATOM   3889 2HG1 ILE B  68     -25.257 -11.959 -43.241  1.00  0.00           H  
ATOM   3890 1HG2 ILE B  68     -28.731 -10.696 -42.562  1.00  0.00           H  
ATOM   3891 2HG2 ILE B  68     -28.394 -10.312 -40.858  1.00  0.00           H  
ATOM   3892 3HG2 ILE B  68     -27.627  -9.362 -42.151  1.00  0.00           H  
ATOM   3893 1HD1 ILE B  68     -26.634 -12.261 -45.221  1.00  0.00           H  
ATOM   3894 2HD1 ILE B  68     -27.270 -13.222 -43.864  1.00  0.00           H  
ATOM   3895 3HD1 ILE B  68     -28.068 -11.701 -44.330  1.00  0.00           H  
ATOM   3896  N   VAL B  69     -26.574 -11.511 -38.721  1.00  0.00           N  
ATOM   3897  CA  VAL B  69     -27.182 -11.303 -37.413  1.00  0.00           C  
ATOM   3898  C   VAL B  69     -26.255 -10.521 -36.492  1.00  0.00           C  
ATOM   3899  O   VAL B  69     -26.710  -9.767 -35.631  1.00  0.00           O  
ATOM   3900  CB  VAL B  69     -27.525 -12.657 -36.763  1.00  0.00           C  
ATOM   3901  CG1 VAL B  69     -27.734 -12.490 -35.264  1.00  0.00           C  
ATOM   3902  CG2 VAL B  69     -28.765 -13.247 -37.418  1.00  0.00           C  
ATOM   3903  H   VAL B  69     -26.318 -12.446 -39.002  1.00  0.00           H  
ATOM   3904  HA  VAL B  69     -28.104 -10.736 -37.545  1.00  0.00           H  
ATOM   3905  HB  VAL B  69     -26.683 -13.337 -36.896  1.00  0.00           H  
ATOM   3906 1HG1 VAL B  69     -27.975 -13.456 -34.821  1.00  0.00           H  
ATOM   3907 2HG1 VAL B  69     -26.823 -12.101 -34.811  1.00  0.00           H  
ATOM   3908 3HG1 VAL B  69     -28.555 -11.795 -35.087  1.00  0.00           H  
ATOM   3909 1HG2 VAL B  69     -29.001 -14.204 -36.953  1.00  0.00           H  
ATOM   3910 2HG2 VAL B  69     -29.604 -12.563 -37.289  1.00  0.00           H  
ATOM   3911 3HG2 VAL B  69     -28.578 -13.396 -38.481  1.00  0.00           H  
ATOM   3912  N   GLU B  70     -24.953 -10.705 -36.677  1.00  0.00           N  
ATOM   3913  CA  GLU B  70     -23.957  -9.931 -35.946  1.00  0.00           C  
ATOM   3914  C   GLU B  70     -23.925  -8.485 -36.421  1.00  0.00           C  
ATOM   3915  O   GLU B  70     -24.009  -7.555 -35.619  1.00  0.00           O  
ATOM   3916  CB  GLU B  70     -22.571 -10.560 -36.101  1.00  0.00           C  
ATOM   3917  CG  GLU B  70     -22.375 -11.852 -35.320  1.00  0.00           C  
ATOM   3918  CD  GLU B  70     -21.020 -12.467 -35.537  1.00  0.00           C  
ATOM   3919  OE1 GLU B  70     -20.315 -12.012 -36.404  1.00  0.00           O  
ATOM   3920  OE2 GLU B  70     -20.691 -13.392 -34.833  1.00  0.00           O1-
ATOM   3921  H   GLU B  70     -24.643 -11.399 -37.343  1.00  0.00           H  
ATOM   3922  HA  GLU B  70     -24.225  -9.935 -34.888  1.00  0.00           H  
ATOM   3923 1HB  GLU B  70     -22.386 -10.774 -37.154  1.00  0.00           H  
ATOM   3924 2HB  GLU B  70     -21.811  -9.851 -35.772  1.00  0.00           H  
ATOM   3925 1HG  GLU B  70     -22.502 -11.644 -34.259  1.00  0.00           H  
ATOM   3926 2HG  GLU B  70     -23.144 -12.564 -35.618  1.00  0.00           H  
ATOM   3927  N   ALA B  71     -23.804  -8.300 -37.732  1.00  0.00           N  
ATOM   3928  CA  ALA B  71     -23.825  -6.968 -38.324  1.00  0.00           C  
ATOM   3929  C   ALA B  71     -25.048  -6.183 -37.870  1.00  0.00           C  
ATOM   3930  O   ALA B  71     -24.962  -4.987 -37.591  1.00  0.00           O  
ATOM   3931  CB  ALA B  71     -23.790  -7.062 -39.841  1.00  0.00           C  
ATOM   3932  H   ALA B  71     -23.694  -9.105 -38.333  1.00  0.00           H  
ATOM   3933  HA  ALA B  71     -22.939  -6.432 -37.982  1.00  0.00           H  
ATOM   3934 1HB  ALA B  71     -23.806  -6.059 -40.268  1.00  0.00           H  
ATOM   3935 2HB  ALA B  71     -22.880  -7.575 -40.153  1.00  0.00           H  
ATOM   3936 3HB  ALA B  71     -24.657  -7.619 -40.191  1.00  0.00           H  
ATOM   3937  N   ILE B  72     -26.188  -6.863 -37.797  1.00  0.00           N  
ATOM   3938  CA  ILE B  72     -27.433  -6.230 -37.377  1.00  0.00           C  
ATOM   3939  C   ILE B  72     -27.378  -5.830 -35.908  1.00  0.00           C  
ATOM   3940  O   ILE B  72     -27.966  -4.825 -35.506  1.00  0.00           O  
ATOM   3941  CB  ILE B  72     -28.632  -7.168 -37.610  1.00  0.00           C  
ATOM   3942  CG1 ILE B  72     -28.892  -7.340 -39.109  1.00  0.00           C  
ATOM   3943  CG2 ILE B  72     -29.870  -6.631 -36.909  1.00  0.00           C  
ATOM   3944  CD1 ILE B  72     -29.836  -8.473 -39.439  1.00  0.00           C  
ATOM   3945  H   ILE B  72     -26.193  -7.843 -38.041  1.00  0.00           H  
ATOM   3946  HA  ILE B  72     -27.580  -5.328 -37.970  1.00  0.00           H  
ATOM   3947  HB  ILE B  72     -28.401  -8.157 -37.214  1.00  0.00           H  
ATOM   3948 1HG1 ILE B  72     -29.309  -6.418 -39.513  1.00  0.00           H  
ATOM   3949 2HG1 ILE B  72     -27.948  -7.523 -39.623  1.00  0.00           H  
ATOM   3950 1HG2 ILE B  72     -30.709  -7.305 -37.085  1.00  0.00           H  
ATOM   3951 2HG2 ILE B  72     -29.681  -6.559 -35.839  1.00  0.00           H  
ATOM   3952 3HG2 ILE B  72     -30.111  -5.643 -37.302  1.00  0.00           H  
ATOM   3953 1HD1 ILE B  72     -29.970  -8.532 -40.519  1.00  0.00           H  
ATOM   3954 2HD1 ILE B  72     -29.419  -9.411 -39.073  1.00  0.00           H  
ATOM   3955 3HD1 ILE B  72     -30.799  -8.294 -38.963  1.00  0.00           H  
ATOM   3956  N   GLU B  73     -26.667  -6.620 -35.111  1.00  0.00           N  
ATOM   3957  CA  GLU B  73     -26.482  -6.315 -33.697  1.00  0.00           C  
ATOM   3958  C   GLU B  73     -25.542  -5.132 -33.508  1.00  0.00           C  
ATOM   3959  O   GLU B  73     -25.812  -4.235 -32.709  1.00  0.00           O  
ATOM   3960  CB  GLU B  73     -25.936  -7.537 -32.956  1.00  0.00           C  
ATOM   3961  CG  GLU B  73     -26.963  -8.633 -32.706  1.00  0.00           C  
ATOM   3962  CD  GLU B  73     -26.360  -9.874 -32.109  1.00  0.00           C  
ATOM   3963  OE1 GLU B  73     -25.161  -9.922 -31.970  1.00  0.00           O  
ATOM   3964  OE2 GLU B  73     -27.099 -10.776 -31.792  1.00  0.00           O1-
ATOM   3965  H   GLU B  73     -26.247  -7.454 -35.494  1.00  0.00           H  
ATOM   3966  HA  GLU B  73     -27.451  -6.052 -33.270  1.00  0.00           H  
ATOM   3967 1HB  GLU B  73     -25.114  -7.972 -33.525  1.00  0.00           H  
ATOM   3968 2HB  GLU B  73     -25.536  -7.228 -31.989  1.00  0.00           H  
ATOM   3969 1HG  GLU B  73     -27.727  -8.253 -32.030  1.00  0.00           H  
ATOM   3970 2HG  GLU B  73     -27.444  -8.886 -33.650  1.00  0.00           H  
ATOM   3971  N   ALA B  74     -24.439  -5.135 -34.247  1.00  0.00           N  
ATOM   3972  CA  ALA B  74     -23.485  -4.033 -34.205  1.00  0.00           C  
ATOM   3973  C   ALA B  74     -24.136  -2.725 -34.636  1.00  0.00           C  
ATOM   3974  O   ALA B  74     -23.925  -1.682 -34.018  1.00  0.00           O  
ATOM   3975  CB  ALA B  74     -22.282  -4.340 -35.084  1.00  0.00           C  
ATOM   3976  H   ALA B  74     -24.256  -5.922 -34.854  1.00  0.00           H  
ATOM   3977  HA  ALA B  74     -23.149  -3.915 -33.175  1.00  0.00           H  
ATOM   3978 1HB  ALA B  74     -21.579  -3.508 -35.042  1.00  0.00           H  
ATOM   3979 2HB  ALA B  74     -21.792  -5.247 -34.727  1.00  0.00           H  
ATOM   3980 3HB  ALA B  74     -22.610  -4.486 -36.111  1.00  0.00           H  
ATOM   3981  N   ALA B  75     -24.928  -2.787 -35.702  1.00  0.00           N  
ATOM   3982  CA  ALA B  75     -25.613  -1.607 -36.217  1.00  0.00           C  
ATOM   3983  C   ALA B  75     -26.561  -1.024 -35.177  1.00  0.00           C  
ATOM   3984  O   ALA B  75     -26.649   0.193 -35.017  1.00  0.00           O  
ATOM   3985  CB  ALA B  75     -26.369  -1.949 -37.492  1.00  0.00           C  
ATOM   3986  H   ALA B  75     -25.058  -3.674 -36.166  1.00  0.00           H  
ATOM   3987  HA  ALA B  75     -24.860  -0.852 -36.445  1.00  0.00           H  
ATOM   3988 1HB  ALA B  75     -26.875  -1.059 -37.864  1.00  0.00           H  
ATOM   3989 2HB  ALA B  75     -25.669  -2.311 -38.245  1.00  0.00           H  
ATOM   3990 3HB  ALA B  75     -27.107  -2.723 -37.281  1.00  0.00           H  
ATOM   3991  N   VAL B  76     -27.270  -1.899 -34.474  1.00  0.00           N  
ATOM   3992  CA  VAL B  76     -28.181  -1.474 -33.417  1.00  0.00           C  
ATOM   3993  C   VAL B  76     -27.424  -0.811 -32.273  1.00  0.00           C  
ATOM   3994  O   VAL B  76     -27.874   0.193 -31.719  1.00  0.00           O  
ATOM   3995  CB  VAL B  76     -28.971  -2.681 -32.875  1.00  0.00           C  
ATOM   3996  CG1 VAL B  76     -29.676  -2.316 -31.578  1.00  0.00           C  
ATOM   3997  CG2 VAL B  76     -29.972  -3.154 -33.918  1.00  0.00           C  
ATOM   3998  H   VAL B  76     -27.177  -2.884 -34.677  1.00  0.00           H  
ATOM   3999  HA  VAL B  76     -28.885  -0.753 -33.836  1.00  0.00           H  
ATOM   4000  HB  VAL B  76     -28.275  -3.487 -32.648  1.00  0.00           H  
ATOM   4001 1HG1 VAL B  76     -30.229  -3.180 -31.208  1.00  0.00           H  
ATOM   4002 2HG1 VAL B  76     -28.937  -2.015 -30.834  1.00  0.00           H  
ATOM   4003 3HG1 VAL B  76     -30.367  -1.494 -31.757  1.00  0.00           H  
ATOM   4004 1HG2 VAL B  76     -30.528  -4.007 -33.529  1.00  0.00           H  
ATOM   4005 2HG2 VAL B  76     -30.665  -2.345 -34.150  1.00  0.00           H  
ATOM   4006 3HG2 VAL B  76     -29.443  -3.448 -34.824  1.00  0.00           H  
ATOM   4007  N   ARG B  77     -26.275  -1.378 -31.923  1.00  0.00           N  
ATOM   4008  CA  ARG B  77     -25.468  -0.859 -30.825  1.00  0.00           C  
ATOM   4009  C   ARG B  77     -24.911   0.520 -31.157  1.00  0.00           C  
ATOM   4010  O   ARG B  77     -24.770   1.370 -30.278  1.00  0.00           O  
ATOM   4011  CB  ARG B  77     -24.317  -1.805 -30.513  1.00  0.00           C  
ATOM   4012  CG  ARG B  77     -24.715  -3.074 -29.777  1.00  0.00           C  
ATOM   4013  CD  ARG B  77     -23.551  -3.713 -29.113  1.00  0.00           C  
ATOM   4014  NE  ARG B  77     -22.582  -4.209 -30.078  1.00  0.00           N  
ATOM   4015  CZ  ARG B  77     -22.652  -5.411 -30.684  1.00  0.00           C  
ATOM   4016  NH1 ARG B  77     -23.648  -6.225 -30.415  1.00  0.00           N1+
ATOM   4017  NH2 ARG B  77     -21.719  -5.770 -31.549  1.00  0.00           N  
ATOM   4018  H   ARG B  77     -25.953  -2.190 -32.430  1.00  0.00           H  
ATOM   4019  HA  ARG B  77     -26.099  -0.774 -29.940  1.00  0.00           H  
ATOM   4020 1HB  ARG B  77     -23.828  -2.100 -31.440  1.00  0.00           H  
ATOM   4021 2HB  ARG B  77     -23.577  -1.288 -29.902  1.00  0.00           H  
ATOM   4022 1HG  ARG B  77     -25.456  -2.835 -29.014  1.00  0.00           H  
ATOM   4023 2HG  ARG B  77     -25.141  -3.787 -30.485  1.00  0.00           H  
ATOM   4024 1HD  ARG B  77     -23.052  -2.986 -28.474  1.00  0.00           H  
ATOM   4025 2HD  ARG B  77     -23.891  -4.553 -28.511  1.00  0.00           H  
ATOM   4026  HE  ARG B  77     -21.801  -3.610 -30.310  1.00  0.00           H  
ATOM   4027 1HH1 ARG B  77     -24.362  -5.950 -29.754  1.00  0.00           H  
ATOM   4028 2HH1 ARG B  77     -23.701  -7.126 -30.869  1.00  0.00           H  
ATOM   4029 1HH2 ARG B  77     -20.953  -5.144 -31.755  1.00  0.00           H  
ATOM   4030 2HH2 ARG B  77     -21.772  -6.670 -32.002  1.00  0.00           H  
ATOM   4031  N   ALA B  78     -24.596   0.736 -32.429  1.00  0.00           N  
ATOM   4032  CA  ALA B  78     -24.172   2.048 -32.902  1.00  0.00           C  
ATOM   4033  C   ALA B  78     -25.294   3.070 -32.771  1.00  0.00           C  
ATOM   4034  O   ALA B  78     -25.142   4.090 -32.099  1.00  0.00           O  
ATOM   4035  CB  ALA B  78     -23.698   1.964 -34.346  1.00  0.00           C  
ATOM   4036  H   ALA B  78     -24.651  -0.029 -33.086  1.00  0.00           H  
ATOM   4037  HA  ALA B  78     -23.342   2.381 -32.278  1.00  0.00           H  
ATOM   4038 1HB  ALA B  78     -23.385   2.952 -34.684  1.00  0.00           H  
ATOM   4039 2HB  ALA B  78     -22.858   1.274 -34.414  1.00  0.00           H  
ATOM   4040 3HB  ALA B  78     -24.513   1.607 -34.974  1.00  0.00           H  
ATOM   4041  N   LEU B  79     -26.421   2.789 -33.416  1.00  0.00           N  
ATOM   4042  CA  LEU B  79     -27.563   3.695 -33.392  1.00  0.00           C  
ATOM   4043  C   LEU B  79     -27.957   4.047 -31.963  1.00  0.00           C  
ATOM   4044  O   LEU B  79     -28.400   5.163 -31.689  1.00  0.00           O  
ATOM   4045  CB  LEU B  79     -28.757   3.061 -34.117  1.00  0.00           C  
ATOM   4046  CG  LEU B  79     -28.605   2.899 -35.634  1.00  0.00           C  
ATOM   4047  CD1 LEU B  79     -29.751   2.053 -36.173  1.00  0.00           C  
ATOM   4048  CD2 LEU B  79     -28.582   4.270 -36.292  1.00  0.00           C  
ATOM   4049  H   LEU B  79     -26.488   1.927 -33.938  1.00  0.00           H  
ATOM   4050  HA  LEU B  79     -27.287   4.614 -33.909  1.00  0.00           H  
ATOM   4051 1HB  LEU B  79     -28.936   2.073 -33.694  1.00  0.00           H  
ATOM   4052 2HB  LEU B  79     -29.640   3.675 -33.935  1.00  0.00           H  
ATOM   4053  HG  LEU B  79     -27.674   2.376 -35.852  1.00  0.00           H  
ATOM   4054 1HD1 LEU B  79     -29.643   1.937 -37.251  1.00  0.00           H  
ATOM   4055 2HD1 LEU B  79     -29.732   1.071 -35.699  1.00  0.00           H  
ATOM   4056 3HD1 LEU B  79     -30.699   2.544 -35.954  1.00  0.00           H  
ATOM   4057 1HD2 LEU B  79     -28.473   4.155 -37.371  1.00  0.00           H  
ATOM   4058 2HD2 LEU B  79     -29.514   4.794 -36.075  1.00  0.00           H  
ATOM   4059 3HD2 LEU B  79     -27.743   4.847 -35.902  1.00  0.00           H  
ATOM   4060  N   GLU B  80     -27.792   3.091 -31.057  1.00  0.00           N  
ATOM   4061  CA  GLU B  80     -28.174   3.282 -29.662  1.00  0.00           C  
ATOM   4062  C   GLU B  80     -27.193   4.200 -28.944  1.00  0.00           C  
ATOM   4063  O   GLU B  80     -27.580   4.979 -28.073  1.00  0.00           O  
ATOM   4064  CB  GLU B  80     -28.249   1.935 -28.940  1.00  0.00           C  
ATOM   4065  CG  GLU B  80     -29.487   1.114 -29.271  1.00  0.00           C  
ATOM   4066  CD  GLU B  80     -29.474  -0.247 -28.632  1.00  0.00           C  
ATOM   4067  OE1 GLU B  80     -28.455  -0.627 -28.108  1.00  0.00           O  
ATOM   4068  OE2 GLU B  80     -30.485  -0.909 -28.668  1.00  0.00           O1-
ATOM   4069  H   GLU B  80     -27.392   2.207 -31.340  1.00  0.00           H  
ATOM   4070  HA  GLU B  80     -29.158   3.750 -29.635  1.00  0.00           H  
ATOM   4071 1HB  GLU B  80     -27.374   1.337 -29.193  1.00  0.00           H  
ATOM   4072 2HB  GLU B  80     -28.234   2.099 -27.863  1.00  0.00           H  
ATOM   4073 1HG  GLU B  80     -30.370   1.653 -28.931  1.00  0.00           H  
ATOM   4074 2HG  GLU B  80     -29.559   1.001 -30.352  1.00  0.00           H  
ATOM   4075  N   ALA B  81     -25.920   4.102 -29.313  1.00  0.00           N  
ATOM   4076  CA  ALA B  81     -24.894   4.983 -28.768  1.00  0.00           C  
ATOM   4077  C   ALA B  81     -25.067   6.409 -29.272  1.00  0.00           C  
ATOM   4078  O   ALA B  81     -25.347   7.324 -28.496  1.00  0.00           O  
ATOM   4079  CB  ALA B  81     -23.508   4.463 -29.118  1.00  0.00           C  
ATOM   4080  H   ALA B  81     -25.657   3.400 -29.990  1.00  0.00           H  
ATOM   4081  HA  ALA B  81     -25.003   4.997 -27.683  1.00  0.00           H  
ATOM   4082 1HB  ALA B  81     -22.753   5.131 -28.703  1.00  0.00           H  
ATOM   4083 2HB  ALA B  81     -23.377   3.464 -28.700  1.00  0.00           H  
ATOM   4084 3HB  ALA B  81     -23.399   4.420 -30.200  1.00  0.00           H  
ATOM   4085  N   ALA B  82     -24.899   6.595 -30.577  1.00  0.00           N  
ATOM   4086  CA  ALA B  82     -25.018   7.915 -31.185  1.00  0.00           C  
ATOM   4087  C   ALA B  82     -26.186   8.691 -30.593  1.00  0.00           C  
ATOM   4088  O   ALA B  82     -26.079   9.889 -30.330  1.00  0.00           O  
ATOM   4089  CB  ALA B  82     -25.175   7.791 -32.694  1.00  0.00           C  
ATOM   4090  H   ALA B  82     -24.684   5.802 -31.162  1.00  0.00           H  
ATOM   4091  HA  ALA B  82     -24.104   8.470 -30.970  1.00  0.00           H  
ATOM   4092 1HB  ALA B  82     -25.262   8.785 -33.133  1.00  0.00           H  
ATOM   4093 2HB  ALA B  82     -24.303   7.285 -33.110  1.00  0.00           H  
ATOM   4094 3HB  ALA B  82     -26.071   7.214 -32.920  1.00  0.00           H  
ATOM   4095  N   GLU B  83     -27.304   8.003 -30.385  1.00  0.00           N  
ATOM   4096  CA  GLU B  83     -28.522   8.645 -29.907  1.00  0.00           C  
ATOM   4097  C   GLU B  83     -28.366   9.119 -28.468  1.00  0.00           C  
ATOM   4098  O   GLU B  83     -29.082  10.014 -28.019  1.00  0.00           O  
ATOM   4099  CB  GLU B  83     -29.708   7.683 -30.011  1.00  0.00           C  
ATOM   4100  CG  GLU B  83     -31.066   8.334 -29.792  1.00  0.00           C  
ATOM   4101  CD  GLU B  83     -31.364   9.417 -30.790  1.00  0.00           C  
ATOM   4102  OE1 GLU B  83     -30.883   9.330 -31.894  1.00  0.00           O  
ATOM   4103  OE2 GLU B  83     -32.074  10.334 -30.449  1.00  0.00           O1-
ATOM   4104  H   GLU B  83     -27.309   7.009 -30.564  1.00  0.00           H  
ATOM   4105  HA  GLU B  83     -28.722   9.516 -30.532  1.00  0.00           H  
ATOM   4106 1HB  GLU B  83     -29.714   7.219 -30.998  1.00  0.00           H  
ATOM   4107 2HB  GLU B  83     -29.596   6.886 -29.276  1.00  0.00           H  
ATOM   4108 1HG  GLU B  83     -31.839   7.569 -29.862  1.00  0.00           H  
ATOM   4109 2HG  GLU B  83     -31.098   8.754 -28.787  1.00  0.00           H  
ATOM   4110  N   ARG B  84     -27.426   8.515 -27.750  1.00  0.00           N  
ATOM   4111  CA  ARG B  84     -27.141   8.907 -26.375  1.00  0.00           C  
ATOM   4112  C   ARG B  84     -26.345  10.206 -26.325  1.00  0.00           C  
ATOM   4113  O   ARG B  84     -26.506  11.008 -25.406  1.00  0.00           O  
ATOM   4114  CB  ARG B  84     -26.367   7.813 -25.655  1.00  0.00           C  
ATOM   4115  CG  ARG B  84     -25.896   8.178 -24.256  1.00  0.00           C  
ATOM   4116  CD  ARG B  84     -27.038   8.445 -23.344  1.00  0.00           C  
ATOM   4117  NE  ARG B  84     -26.592   8.871 -22.027  1.00  0.00           N  
ATOM   4118  CZ  ARG B  84     -26.214  10.126 -21.717  1.00  0.00           C  
ATOM   4119  NH1 ARG B  84     -26.232  11.065 -22.636  1.00  0.00           N1+
ATOM   4120  NH2 ARG B  84     -25.824  10.413 -20.486  1.00  0.00           N  
ATOM   4121  H   ARG B  84     -26.894   7.765 -28.167  1.00  0.00           H  
ATOM   4122  HA  ARG B  84     -28.088   9.062 -25.856  1.00  0.00           H  
ATOM   4123 1HB  ARG B  84     -26.988   6.923 -25.572  1.00  0.00           H  
ATOM   4124 2HB  ARG B  84     -25.487   7.546 -26.240  1.00  0.00           H  
ATOM   4125 1HG  ARG B  84     -25.313   7.355 -23.842  1.00  0.00           H  
ATOM   4126 2HG  ARG B  84     -25.277   9.074 -24.302  1.00  0.00           H  
ATOM   4127 1HD  ARG B  84     -27.661   9.234 -23.764  1.00  0.00           H  
ATOM   4128 2HD  ARG B  84     -27.630   7.539 -23.227  1.00  0.00           H  
ATOM   4129  HE  ARG B  84     -26.564   8.177 -21.293  1.00  0.00           H  
ATOM   4130 1HH1 ARG B  84     -26.530  10.846 -23.576  1.00  0.00           H  
ATOM   4131 2HH1 ARG B  84     -25.949  12.006 -22.403  1.00  0.00           H  
ATOM   4132 1HH2 ARG B  84     -25.810   9.691 -19.780  1.00  0.00           H  
ATOM   4133 2HH2 ARG B  84     -25.541  11.353 -20.254  1.00  0.00           H  
ATOM   4134  N   THR B  85     -25.486  10.405 -27.319  1.00  0.00           N  
ATOM   4135  CA  THR B  85     -24.563  11.533 -27.318  1.00  0.00           C  
ATOM   4136  C   THR B  85     -25.307  12.854 -27.476  1.00  0.00           C  
ATOM   4137  O   THR B  85     -24.936  13.862 -26.875  1.00  0.00           O  
ATOM   4138  CB  THR B  85     -23.515  11.393 -28.438  1.00  0.00           C  
ATOM   4139  CG2 THR B  85     -22.773  10.072 -28.311  1.00  0.00           C  
ATOM   4140  OG1 THR B  85     -24.165  11.450 -29.714  1.00  0.00           O  
ATOM   4141  H   THR B  85     -25.473   9.759 -28.095  1.00  0.00           H  
ATOM   4142  HA  THR B  85     -24.042  11.554 -26.361  1.00  0.00           H  
ATOM   4143  HB  THR B  85     -22.801  12.213 -28.372  1.00  0.00           H  
ATOM   4144  HG1 THR B  85     -24.821  10.751 -29.770  1.00  0.00           H  
ATOM   4145 1HG2 THR B  85     -22.036   9.989 -29.109  1.00  0.00           H  
ATOM   4146 2HG2 THR B  85     -22.268  10.029 -27.345  1.00  0.00           H  
ATOM   4147 3HG2 THR B  85     -23.481   9.248 -28.386  1.00  0.00           H  
ATOM   4148  N   GLY B  86     -26.357  12.842 -28.290  1.00  0.00           N  
ATOM   4149  CA  GLY B  86     -27.099  14.057 -28.603  1.00  0.00           C  
ATOM   4150  C   GLY B  86     -26.316  14.950 -29.557  1.00  0.00           C  
ATOM   4151  O   GLY B  86     -26.589  16.144 -29.670  1.00  0.00           O  
ATOM   4152  H   GLY B  86     -26.650  11.967 -28.702  1.00  0.00           H  
ATOM   4153 1HA  GLY B  86     -28.058  13.795 -29.048  1.00  0.00           H  
ATOM   4154 2HA  GLY B  86     -27.310  14.600 -27.682  1.00  0.00           H  
ATOM   4155  N   ASP B  87     -25.341  14.362 -30.243  1.00  0.00           N  
ATOM   4156  CA  ASP B  87     -24.504  15.108 -31.175  1.00  0.00           C  
ATOM   4157  C   ASP B  87     -24.815  14.729 -32.618  1.00  0.00           C  
ATOM   4158  O   ASP B  87     -24.741  13.559 -32.993  1.00  0.00           O  
ATOM   4159  CB  ASP B  87     -23.022  14.857 -30.884  1.00  0.00           C  
ATOM   4160  CG  ASP B  87     -22.097  15.654 -31.793  1.00  0.00           C  
ATOM   4161  OD1 ASP B  87     -22.129  15.433 -32.981  1.00  0.00           O  
ATOM   4162  OD2 ASP B  87     -21.366  16.475 -31.292  1.00  0.00           O1-
ATOM   4163  H   ASP B  87     -25.177  13.374 -30.116  1.00  0.00           H  
ATOM   4164  HA  ASP B  87     -24.709  16.171 -31.050  1.00  0.00           H  
ATOM   4165 1HB  ASP B  87     -22.805  15.121 -29.848  1.00  0.00           H  
ATOM   4166 2HB  ASP B  87     -22.802  13.796 -31.005  1.00  0.00           H  
ATOM   4167  N   PRO B  88     -25.163  15.727 -33.424  1.00  0.00           N  
ATOM   4168  CA  PRO B  88     -25.650  15.484 -34.777  1.00  0.00           C  
ATOM   4169  C   PRO B  88     -24.577  14.837 -35.640  1.00  0.00           C  
ATOM   4170  O   PRO B  88     -24.867  13.960 -36.454  1.00  0.00           O  
ATOM   4171  CB  PRO B  88     -26.003  16.890 -35.273  1.00  0.00           C  
ATOM   4172  CG  PRO B  88     -26.376  17.633 -34.035  1.00  0.00           C  
ATOM   4173  CD  PRO B  88     -25.392  17.153 -33.000  1.00  0.00           C  
ATOM   4174  HA  PRO B  88     -26.546  14.847 -34.730  1.00  0.00           H  
ATOM   4175 1HB  PRO B  88     -25.140  17.333 -35.792  1.00  0.00           H  
ATOM   4176 2HB  PRO B  88     -26.824  16.837 -36.003  1.00  0.00           H  
ATOM   4177 1HG  PRO B  88     -26.314  18.717 -34.209  1.00  0.00           H  
ATOM   4178 2HG  PRO B  88     -27.419  17.415 -33.762  1.00  0.00           H  
ATOM   4179 1HD  PRO B  88     -24.472  17.752 -33.063  1.00  0.00           H  
ATOM   4180 2HD  PRO B  88     -25.843  17.237 -31.999  1.00  0.00           H  
ATOM   4181  N   GLU B  89     -23.335  15.274 -35.460  1.00  0.00           N  
ATOM   4182  CA  GLU B  89     -22.214  14.731 -36.218  1.00  0.00           C  
ATOM   4183  C   GLU B  89     -21.991  13.260 -35.896  1.00  0.00           C  
ATOM   4184  O   GLU B  89     -21.635  12.470 -36.770  1.00  0.00           O  
ATOM   4185  CB  GLU B  89     -20.939  15.527 -35.927  1.00  0.00           C  
ATOM   4186  CG  GLU B  89     -19.730  15.098 -36.747  1.00  0.00           C  
ATOM   4187  CD  GLU B  89     -18.537  15.990 -36.539  1.00  0.00           C  
ATOM   4188  OE1 GLU B  89     -18.677  16.993 -35.881  1.00  0.00           O  
ATOM   4189  OE2 GLU B  89     -17.486  15.668 -37.040  1.00  0.00           O1-
ATOM   4190  H   GLU B  89     -23.163  16.000 -34.779  1.00  0.00           H  
ATOM   4191  HA  GLU B  89     -22.442  14.815 -37.281  1.00  0.00           H  
ATOM   4192 1HB  GLU B  89     -21.117  16.584 -36.119  1.00  0.00           H  
ATOM   4193 2HB  GLU B  89     -20.680  15.425 -34.873  1.00  0.00           H  
ATOM   4194 1HG  GLU B  89     -19.459  14.080 -36.472  1.00  0.00           H  
ATOM   4195 2HG  GLU B  89     -20.001  15.103 -37.801  1.00  0.00           H  
ATOM   4196  N   VAL B  90     -22.202  12.896 -34.635  1.00  0.00           N  
ATOM   4197  CA  VAL B  90     -22.024  11.518 -34.195  1.00  0.00           C  
ATOM   4198  C   VAL B  90     -23.124  10.619 -34.743  1.00  0.00           C  
ATOM   4199  O   VAL B  90     -22.875   9.472 -35.113  1.00  0.00           O  
ATOM   4200  CB  VAL B  90     -22.023  11.444 -32.656  1.00  0.00           C  
ATOM   4201  CG1 VAL B  90     -22.023   9.995 -32.193  1.00  0.00           C  
ATOM   4202  CG2 VAL B  90     -20.818  12.189 -32.103  1.00  0.00           C  
ATOM   4203  H   VAL B  90     -22.493  13.594 -33.964  1.00  0.00           H  
ATOM   4204  HA  VAL B  90     -21.063  11.158 -34.563  1.00  0.00           H  
ATOM   4205  HB  VAL B  90     -22.939  11.902 -32.279  1.00  0.00           H  
ATOM   4206 1HG1 VAL B  90     -22.023   9.962 -31.103  1.00  0.00           H  
ATOM   4207 2HG1 VAL B  90     -22.912   9.492 -32.571  1.00  0.00           H  
ATOM   4208 3HG1 VAL B  90     -21.133   9.493 -32.570  1.00  0.00           H  
ATOM   4209 1HG2 VAL B  90     -20.824  12.132 -31.014  1.00  0.00           H  
ATOM   4210 2HG2 VAL B  90     -19.903  11.734 -32.484  1.00  0.00           H  
ATOM   4211 3HG2 VAL B  90     -20.861  13.233 -32.413  1.00  0.00           H  
ATOM   4212  N   ARG B  91     -24.343  11.146 -34.793  1.00  0.00           N  
ATOM   4213  CA  ARG B  91     -25.461  10.436 -35.401  1.00  0.00           C  
ATOM   4214  C   ARG B  91     -25.174  10.103 -36.860  1.00  0.00           C  
ATOM   4215  O   ARG B  91     -25.277   8.949 -37.276  1.00  0.00           O  
ATOM   4216  CB  ARG B  91     -26.734  11.265 -35.314  1.00  0.00           C  
ATOM   4217  CG  ARG B  91     -27.385  11.296 -33.940  1.00  0.00           C  
ATOM   4218  CD  ARG B  91     -28.734  11.914 -33.985  1.00  0.00           C  
ATOM   4219  NE  ARG B  91     -29.404  11.850 -32.697  1.00  0.00           N  
ATOM   4220  CZ  ARG B  91     -29.474  12.870 -31.819  1.00  0.00           C  
ATOM   4221  NH1 ARG B  91     -28.912  14.024 -32.106  1.00  0.00           N1+
ATOM   4222  NH2 ARG B  91     -30.108  12.712 -30.671  1.00  0.00           N  
ATOM   4223  H   ARG B  91     -24.499  12.062 -34.397  1.00  0.00           H  
ATOM   4224  HA  ARG B  91     -25.616   9.503 -34.858  1.00  0.00           H  
ATOM   4225 1HB  ARG B  91     -26.517  12.293 -35.599  1.00  0.00           H  
ATOM   4226 2HB  ARG B  91     -27.470  10.878 -36.019  1.00  0.00           H  
ATOM   4227 1HG  ARG B  91     -27.486  10.278 -33.563  1.00  0.00           H  
ATOM   4228 2HG  ARG B  91     -26.765  11.876 -33.257  1.00  0.00           H  
ATOM   4229 1HD  ARG B  91     -28.645  12.962 -34.271  1.00  0.00           H  
ATOM   4230 2HD  ARG B  91     -29.350  11.391 -34.716  1.00  0.00           H  
ATOM   4231  HE  ARG B  91     -29.848  10.978 -32.441  1.00  0.00           H  
ATOM   4232 1HH1 ARG B  91     -28.429  14.145 -32.984  1.00  0.00           H  
ATOM   4233 2HH1 ARG B  91     -28.965  14.788 -31.448  1.00  0.00           H  
ATOM   4234 1HH2 ARG B  91     -30.539  11.824 -30.450  1.00  0.00           H  
ATOM   4235 2HH2 ARG B  91     -30.161  13.475 -30.013  1.00  0.00           H  
ATOM   4236  N   GLU B  92     -24.813  11.121 -37.634  1.00  0.00           N  
ATOM   4237  CA  GLU B  92     -24.503  10.938 -39.047  1.00  0.00           C  
ATOM   4238  C   GLU B  92     -23.418   9.887 -39.240  1.00  0.00           C  
ATOM   4239  O   GLU B  92     -23.498   9.058 -40.147  1.00  0.00           O  
ATOM   4240  CB  GLU B  92     -24.062  12.263 -39.672  1.00  0.00           C  
ATOM   4241  CG  GLU B  92     -23.740  12.181 -41.157  1.00  0.00           C  
ATOM   4242  CD  GLU B  92     -23.400  13.516 -41.756  1.00  0.00           C  
ATOM   4243  OE1 GLU B  92     -23.439  14.493 -41.047  1.00  0.00           O  
ATOM   4244  OE2 GLU B  92     -23.102  13.562 -42.927  1.00  0.00           O1-
ATOM   4245  H   GLU B  92     -24.752  12.046 -37.232  1.00  0.00           H  
ATOM   4246  HA  GLU B  92     -25.404  10.594 -39.556  1.00  0.00           H  
ATOM   4247 1HB  GLU B  92     -24.848  13.008 -39.541  1.00  0.00           H  
ATOM   4248 2HB  GLU B  92     -23.174  12.630 -39.157  1.00  0.00           H  
ATOM   4249 1HG  GLU B  92     -22.896  11.506 -41.298  1.00  0.00           H  
ATOM   4250 2HG  GLU B  92     -24.597  11.760 -41.681  1.00  0.00           H  
ATOM   4251  N   LEU B  93     -22.404   9.926 -38.383  1.00  0.00           N  
ATOM   4252  CA  LEU B  93     -21.318   8.955 -38.437  1.00  0.00           C  
ATOM   4253  C   LEU B  93     -21.820   7.548 -38.138  1.00  0.00           C  
ATOM   4254  O   LEU B  93     -21.276   6.565 -38.638  1.00  0.00           O  
ATOM   4255  CB  LEU B  93     -20.216   9.335 -37.439  1.00  0.00           C  
ATOM   4256  CG  LEU B  93     -19.349  10.538 -37.830  1.00  0.00           C  
ATOM   4257  CD1 LEU B  93     -18.516  10.975 -36.634  1.00  0.00           C  
ATOM   4258  CD2 LEU B  93     -18.460  10.162 -39.007  1.00  0.00           C  
ATOM   4259  H   LEU B  93     -22.385  10.647 -37.676  1.00  0.00           H  
ATOM   4260  HA  LEU B  93     -20.897   8.963 -39.443  1.00  0.00           H  
ATOM   4261 1HB  LEU B  93     -20.681   9.560 -36.479  1.00  0.00           H  
ATOM   4262 2HB  LEU B  93     -19.556   8.478 -37.308  1.00  0.00           H  
ATOM   4263  HG  LEU B  93     -19.991  11.373 -38.113  1.00  0.00           H  
ATOM   4264 1HD1 LEU B  93     -17.900  11.831 -36.912  1.00  0.00           H  
ATOM   4265 2HD1 LEU B  93     -19.177  11.258 -35.813  1.00  0.00           H  
ATOM   4266 3HD1 LEU B  93     -17.875  10.154 -36.317  1.00  0.00           H  
ATOM   4267 1HD2 LEU B  93     -17.845  11.017 -39.286  1.00  0.00           H  
ATOM   4268 2HD2 LEU B  93     -17.817   9.328 -38.725  1.00  0.00           H  
ATOM   4269 3HD2 LEU B  93     -19.082   9.870 -39.854  1.00  0.00           H  
ATOM   4270  N   ALA B  94     -22.861   7.460 -37.317  1.00  0.00           N  
ATOM   4271  CA  ALA B  94     -23.461   6.176 -36.976  1.00  0.00           C  
ATOM   4272  C   ALA B  94     -24.310   5.642 -38.123  1.00  0.00           C  
ATOM   4273  O   ALA B  94     -24.310   4.443 -38.401  1.00  0.00           O  
ATOM   4274  CB  ALA B  94     -24.299   6.302 -35.711  1.00  0.00           C  
ATOM   4275  H   ALA B  94     -23.248   8.305 -36.919  1.00  0.00           H  
ATOM   4276  HA  ALA B  94     -22.656   5.464 -36.797  1.00  0.00           H  
ATOM   4277 1HB  ALA B  94     -24.740   5.334 -35.470  1.00  0.00           H  
ATOM   4278 2HB  ALA B  94     -23.666   6.629 -34.887  1.00  0.00           H  
ATOM   4279 3HB  ALA B  94     -25.091   7.032 -35.871  1.00  0.00           H  
ATOM   4280  N   ARG B  95     -25.032   6.540 -38.785  1.00  0.00           N  
ATOM   4281  CA  ARG B  95     -25.791   6.182 -39.978  1.00  0.00           C  
ATOM   4282  C   ARG B  95     -24.881   5.627 -41.065  1.00  0.00           C  
ATOM   4283  O   ARG B  95     -25.196   4.618 -41.696  1.00  0.00           O  
ATOM   4284  CB  ARG B  95     -26.541   7.392 -40.517  1.00  0.00           C  
ATOM   4285  CG  ARG B  95     -27.727   7.836 -39.676  1.00  0.00           C  
ATOM   4286  CD  ARG B  95     -28.671   8.675 -40.459  1.00  0.00           C  
ATOM   4287  NE  ARG B  95     -28.048   9.903 -40.926  1.00  0.00           N  
ATOM   4288  CZ  ARG B  95     -28.030  11.061 -40.237  1.00  0.00           C  
ATOM   4289  NH1 ARG B  95     -28.603  11.132 -39.057  1.00  0.00           N1+
ATOM   4290  NH2 ARG B  95     -27.435  12.125 -40.749  1.00  0.00           N  
ATOM   4291  H   ARG B  95     -25.055   7.494 -38.454  1.00  0.00           H  
ATOM   4292  HA  ARG B  95     -26.518   5.416 -39.708  1.00  0.00           H  
ATOM   4293 1HB  ARG B  95     -25.858   8.237 -40.596  1.00  0.00           H  
ATOM   4294 2HB  ARG B  95     -26.910   7.175 -41.519  1.00  0.00           H  
ATOM   4295 1HG  ARG B  95     -28.266   6.960 -39.316  1.00  0.00           H  
ATOM   4296 2HG  ARG B  95     -27.373   8.422 -38.827  1.00  0.00           H  
ATOM   4297 1HD  ARG B  95     -29.018   8.117 -41.329  1.00  0.00           H  
ATOM   4298 2HD  ARG B  95     -29.525   8.941 -39.836  1.00  0.00           H  
ATOM   4299  HE  ARG B  95     -27.597   9.886 -41.830  1.00  0.00           H  
ATOM   4300 1HH1 ARG B  95     -29.057  10.319 -38.666  1.00  0.00           H  
ATOM   4301 2HH1 ARG B  95     -28.589  12.000 -38.541  1.00  0.00           H  
ATOM   4302 1HH2 ARG B  95     -26.995  12.069 -41.657  1.00  0.00           H  
ATOM   4303 2HH2 ARG B  95     -27.422  12.991 -40.233  1.00  0.00           H  
ATOM   4304  N   GLU B  96     -23.750   6.291 -41.280  1.00  0.00           N  
ATOM   4305  CA  GLU B  96     -22.803   5.879 -42.309  1.00  0.00           C  
ATOM   4306  C   GLU B  96     -22.205   4.514 -41.994  1.00  0.00           C  
ATOM   4307  O   GLU B  96     -21.884   3.743 -42.898  1.00  0.00           O  
ATOM   4308  CB  GLU B  96     -21.687   6.917 -42.452  1.00  0.00           C  
ATOM   4309  CG  GLU B  96     -22.125   8.228 -43.088  1.00  0.00           C  
ATOM   4310  CD  GLU B  96     -22.675   8.051 -44.476  1.00  0.00           C  
ATOM   4311  OE1 GLU B  96     -22.091   7.316 -45.237  1.00  0.00           O  
ATOM   4312  OE2 GLU B  96     -23.681   8.650 -44.776  1.00  0.00           O1-
ATOM   4313  H   GLU B  96     -23.540   7.101 -40.714  1.00  0.00           H  
ATOM   4314  HA  GLU B  96     -23.335   5.806 -43.258  1.00  0.00           H  
ATOM   4315 1HB  GLU B  96     -21.272   7.143 -41.470  1.00  0.00           H  
ATOM   4316 2HB  GLU B  96     -20.881   6.502 -43.059  1.00  0.00           H  
ATOM   4317 1HG  GLU B  96     -22.890   8.686 -42.463  1.00  0.00           H  
ATOM   4318 2HG  GLU B  96     -21.272   8.904 -43.125  1.00  0.00           H  
ATOM   4319  N   LEU B  97     -22.057   4.222 -40.706  1.00  0.00           N  
ATOM   4320  CA  LEU B  97     -21.587   2.913 -40.267  1.00  0.00           C  
ATOM   4321  C   LEU B  97     -22.620   1.832 -40.555  1.00  0.00           C  
ATOM   4322  O   LEU B  97     -22.288   0.763 -41.067  1.00  0.00           O  
ATOM   4323  CB  LEU B  97     -21.272   2.940 -38.766  1.00  0.00           C  
ATOM   4324  CG  LEU B  97     -19.933   3.583 -38.380  1.00  0.00           C  
ATOM   4325  CD1 LEU B  97     -19.929   3.891 -36.889  1.00  0.00           C  
ATOM   4326  CD2 LEU B  97     -18.793   2.643 -38.747  1.00  0.00           C  
ATOM   4327  H   LEU B  97     -22.277   4.924 -40.014  1.00  0.00           H  
ATOM   4328  HA  LEU B  97     -20.676   2.672 -40.813  1.00  0.00           H  
ATOM   4329 1HB  LEU B  97     -22.062   3.487 -38.255  1.00  0.00           H  
ATOM   4330 2HB  LEU B  97     -21.268   1.916 -38.394  1.00  0.00           H  
ATOM   4331  HG  LEU B  97     -19.814   4.525 -38.915  1.00  0.00           H  
ATOM   4332 1HD1 LEU B  97     -18.978   4.348 -36.614  1.00  0.00           H  
ATOM   4333 2HD1 LEU B  97     -20.742   4.579 -36.657  1.00  0.00           H  
ATOM   4334 3HD1 LEU B  97     -20.063   2.968 -36.326  1.00  0.00           H  
ATOM   4335 1HD2 LEU B  97     -17.842   3.101 -38.473  1.00  0.00           H  
ATOM   4336 2HD2 LEU B  97     -18.912   1.701 -38.211  1.00  0.00           H  
ATOM   4337 3HD2 LEU B  97     -18.809   2.455 -39.821  1.00  0.00           H  
ATOM   4338  N   VAL B  98     -23.875   2.116 -40.224  1.00  0.00           N  
ATOM   4339  CA  VAL B  98     -24.969   1.193 -40.502  1.00  0.00           C  
ATOM   4340  C   VAL B  98     -25.105   0.936 -41.998  1.00  0.00           C  
ATOM   4341  O   VAL B  98     -25.308  -0.202 -42.425  1.00  0.00           O  
ATOM   4342  CB  VAL B  98     -26.295   1.757 -39.959  1.00  0.00           C  
ATOM   4343  CG1 VAL B  98     -27.466   0.899 -40.416  1.00  0.00           C  
ATOM   4344  CG2 VAL B  98     -26.243   1.833 -38.441  1.00  0.00           C  
ATOM   4345  H   VAL B  98     -24.077   2.995 -39.768  1.00  0.00           H  
ATOM   4346  HA  VAL B  98     -24.760   0.248 -40.002  1.00  0.00           H  
ATOM   4347  HB  VAL B  98     -26.450   2.755 -40.369  1.00  0.00           H  
ATOM   4348 1HG1 VAL B  98     -28.395   1.312 -40.023  1.00  0.00           H  
ATOM   4349 2HG1 VAL B  98     -27.506   0.887 -41.505  1.00  0.00           H  
ATOM   4350 3HG1 VAL B  98     -27.337  -0.119 -40.046  1.00  0.00           H  
ATOM   4351 1HG2 VAL B  98     -27.183   2.233 -38.064  1.00  0.00           H  
ATOM   4352 2HG2 VAL B  98     -26.083   0.835 -38.032  1.00  0.00           H  
ATOM   4353 3HG2 VAL B  98     -25.424   2.485 -38.138  1.00  0.00           H  
ATOM   4354  N   ARG B  99     -24.992   1.997 -42.789  1.00  0.00           N  
ATOM   4355  CA  ARG B  99     -25.102   1.886 -44.238  1.00  0.00           C  
ATOM   4356  C   ARG B  99     -24.046   0.944 -44.801  1.00  0.00           C  
ATOM   4357  O   ARG B  99     -24.295   0.223 -45.768  1.00  0.00           O  
ATOM   4358  CB  ARG B  99     -24.958   3.253 -44.892  1.00  0.00           C  
ATOM   4359  CG  ARG B  99     -24.989   3.242 -46.412  1.00  0.00           C  
ATOM   4360  CD  ARG B  99     -24.875   4.612 -46.973  1.00  0.00           C  
ATOM   4361  NE  ARG B  99     -23.558   5.185 -46.746  1.00  0.00           N  
ATOM   4362  CZ  ARG B  99     -22.458   4.878 -47.460  1.00  0.00           C  
ATOM   4363  NH1 ARG B  99     -22.531   4.006 -48.440  1.00  0.00           N1+
ATOM   4364  NH2 ARG B  99     -21.303   5.454 -47.174  1.00  0.00           N  
ATOM   4365  H   ARG B  99     -24.826   2.903 -42.376  1.00  0.00           H  
ATOM   4366  HA  ARG B  99     -26.088   1.487 -44.482  1.00  0.00           H  
ATOM   4367 1HB  ARG B  99     -25.762   3.905 -44.551  1.00  0.00           H  
ATOM   4368 2HB  ARG B  99     -24.016   3.706 -44.584  1.00  0.00           H  
ATOM   4369 1HG  ARG B  99     -24.157   2.648 -46.788  1.00  0.00           H  
ATOM   4370 2HG  ARG B  99     -25.929   2.808 -46.754  1.00  0.00           H  
ATOM   4371 1HD  ARG B  99     -25.053   4.581 -48.048  1.00  0.00           H  
ATOM   4372 2HD  ARG B  99     -25.614   5.260 -46.503  1.00  0.00           H  
ATOM   4373  HE  ARG B  99     -23.462   5.860 -46.000  1.00  0.00           H  
ATOM   4374 1HH1 ARG B  99     -23.415   3.565 -48.659  1.00  0.00           H  
ATOM   4375 2HH1 ARG B  99     -21.707   3.776 -48.975  1.00  0.00           H  
ATOM   4376 1HH2 ARG B  99     -21.246   6.126 -46.420  1.00  0.00           H  
ATOM   4377 2HH2 ARG B  99     -20.479   5.224 -47.709  1.00  0.00           H  
ATOM   4378  N   LEU B 100     -22.866   0.954 -44.192  1.00  0.00           N  
ATOM   4379  CA  LEU B 100     -21.770   0.099 -44.630  1.00  0.00           C  
ATOM   4380  C   LEU B 100     -22.002  -1.349 -44.218  1.00  0.00           C  
ATOM   4381  O   LEU B 100     -21.627  -2.277 -44.935  1.00  0.00           O  
ATOM   4382  CB  LEU B 100     -20.442   0.597 -44.045  1.00  0.00           C  
ATOM   4383  CG  LEU B 100     -19.878   1.878 -44.672  1.00  0.00           C  
ATOM   4384  CD1 LEU B 100     -18.535   2.208 -44.035  1.00  0.00           C  
ATOM   4385  CD2 LEU B 100     -19.738   1.689 -46.175  1.00  0.00           C  
ATOM   4386  H   LEU B 100     -22.725   1.570 -43.403  1.00  0.00           H  
ATOM   4387  HA  LEU B 100     -21.711   0.141 -45.716  1.00  0.00           H  
ATOM   4388 1HB  LEU B 100     -20.580   0.783 -42.981  1.00  0.00           H  
ATOM   4389 2HB  LEU B 100     -19.695  -0.187 -44.162  1.00  0.00           H  
ATOM   4390  HG  LEU B 100     -20.555   2.710 -44.473  1.00  0.00           H  
ATOM   4391 1HD1 LEU B 100     -18.134   3.118 -44.480  1.00  0.00           H  
ATOM   4392 2HD1 LEU B 100     -18.668   2.357 -42.963  1.00  0.00           H  
ATOM   4393 3HD1 LEU B 100     -17.841   1.385 -44.203  1.00  0.00           H  
ATOM   4394 1HD2 LEU B 100     -19.337   2.599 -46.621  1.00  0.00           H  
ATOM   4395 2HD2 LEU B 100     -19.060   0.858 -46.376  1.00  0.00           H  
ATOM   4396 3HD2 LEU B 100     -20.715   1.472 -46.607  1.00  0.00           H  
ATOM   4397  N   ALA B 101     -22.621  -1.536 -43.057  1.00  0.00           N  
ATOM   4398  CA  ALA B 101     -22.977  -2.870 -42.585  1.00  0.00           C  
ATOM   4399  C   ALA B 101     -24.009  -3.520 -43.498  1.00  0.00           C  
ATOM   4400  O   ALA B 101     -23.883  -4.690 -43.859  1.00  0.00           O  
ATOM   4401  CB  ALA B 101     -23.501  -2.804 -41.158  1.00  0.00           C  
ATOM   4402  H   ALA B 101     -22.851  -0.736 -42.487  1.00  0.00           H  
ATOM   4403  HA  ALA B 101     -22.079  -3.487 -42.604  1.00  0.00           H  
ATOM   4404 1HB  ALA B 101     -23.763  -3.808 -40.820  1.00  0.00           H  
ATOM   4405 2HB  ALA B 101     -22.730  -2.391 -40.507  1.00  0.00           H  
ATOM   4406 3HB  ALA B 101     -24.384  -2.168 -41.124  1.00  0.00           H  
ATOM   4407  N   VAL B 102     -25.029  -2.754 -43.870  1.00  0.00           N  
ATOM   4408  CA  VAL B 102     -26.066  -3.243 -44.772  1.00  0.00           C  
ATOM   4409  C   VAL B 102     -25.485  -3.609 -46.131  1.00  0.00           C  
ATOM   4410  O   VAL B 102     -25.668  -4.726 -46.614  1.00  0.00           O  
ATOM   4411  CB  VAL B 102     -27.162  -2.175 -44.954  1.00  0.00           C  
ATOM   4412  CG1 VAL B 102     -28.125  -2.585 -46.058  1.00  0.00           C  
ATOM   4413  CG2 VAL B 102     -27.903  -1.963 -43.642  1.00  0.00           C  
ATOM   4414  H   VAL B 102     -25.089  -1.809 -43.518  1.00  0.00           H  
ATOM   4415  HA  VAL B 102     -26.514  -4.134 -44.331  1.00  0.00           H  
ATOM   4416  HB  VAL B 102     -26.696  -1.240 -45.265  1.00  0.00           H  
ATOM   4417 1HG1 VAL B 102     -28.892  -1.820 -46.175  1.00  0.00           H  
ATOM   4418 2HG1 VAL B 102     -27.579  -2.696 -46.995  1.00  0.00           H  
ATOM   4419 3HG1 VAL B 102     -28.595  -3.532 -45.797  1.00  0.00           H  
ATOM   4420 1HG2 VAL B 102     -28.675  -1.207 -43.779  1.00  0.00           H  
ATOM   4421 2HG2 VAL B 102     -28.363  -2.900 -43.330  1.00  0.00           H  
ATOM   4422 3HG2 VAL B 102     -27.200  -1.631 -42.878  1.00  0.00           H  
ATOM   4423  N   GLU B 103     -24.786  -2.660 -46.745  1.00  0.00           N  
ATOM   4424  CA  GLU B 103     -24.155  -2.889 -48.040  1.00  0.00           C  
ATOM   4425  C   GLU B 103     -23.288  -4.142 -48.016  1.00  0.00           C  
ATOM   4426  O   GLU B 103     -23.140  -4.825 -49.029  1.00  0.00           O  
ATOM   4427  CB  GLU B 103     -23.309  -1.679 -48.443  1.00  0.00           C  
ATOM   4428  CG  GLU B 103     -24.116  -0.456 -48.852  1.00  0.00           C  
ATOM   4429  CD  GLU B 103     -23.273   0.780 -48.994  1.00  0.00           C  
ATOM   4430  OE1 GLU B 103     -22.105   0.719 -48.692  1.00  0.00           O  
ATOM   4431  OE2 GLU B 103     -23.797   1.788 -49.407  1.00  0.00           O1-
ATOM   4432  H   GLU B 103     -24.688  -1.757 -46.303  1.00  0.00           H  
ATOM   4433  HA  GLU B 103     -24.937  -3.032 -48.786  1.00  0.00           H  
ATOM   4434 1HB  GLU B 103     -22.665  -1.392 -47.610  1.00  0.00           H  
ATOM   4435 2HB  GLU B 103     -22.663  -1.950 -49.277  1.00  0.00           H  
ATOM   4436 1HG  GLU B 103     -24.606  -0.659 -49.805  1.00  0.00           H  
ATOM   4437 2HG  GLU B 103     -24.890  -0.278 -48.108  1.00  0.00           H  
ATOM   4438  N   ALA B 104     -22.719  -4.439 -46.854  1.00  0.00           N  
ATOM   4439  CA  ALA B 104     -21.827  -5.583 -46.707  1.00  0.00           C  
ATOM   4440  C   ALA B 104     -22.611  -6.863 -46.446  1.00  0.00           C  
ATOM   4441  O   ALA B 104     -22.248  -7.934 -46.932  1.00  0.00           O  
ATOM   4442  CB  ALA B 104     -20.828  -5.337 -45.585  1.00  0.00           C  
ATOM   4443  H   ALA B 104     -22.908  -3.856 -46.050  1.00  0.00           H  
ATOM   4444  HA  ALA B 104     -21.282  -5.710 -47.643  1.00  0.00           H  
ATOM   4445 1HB  ALA B 104     -20.170  -6.201 -45.488  1.00  0.00           H  
ATOM   4446 2HB  ALA B 104     -20.235  -4.453 -45.814  1.00  0.00           H  
ATOM   4447 3HB  ALA B 104     -21.363  -5.183 -44.650  1.00  0.00           H  
ATOM   4448  N   ALA B 105     -23.688  -6.744 -45.678  1.00  0.00           N  
ATOM   4449  CA  ALA B 105     -24.557  -7.881 -45.395  1.00  0.00           C  
ATOM   4450  C   ALA B 105     -25.280  -8.349 -46.652  1.00  0.00           C  
ATOM   4451  O   ALA B 105     -25.429  -9.548 -46.884  1.00  0.00           O  
ATOM   4452  CB  ALA B 105     -25.560  -7.523 -44.309  1.00  0.00           C  
ATOM   4453  H   ALA B 105     -23.912  -5.844 -45.280  1.00  0.00           H  
ATOM   4454  HA  ALA B 105     -23.934  -8.704 -45.043  1.00  0.00           H  
ATOM   4455 1HB  ALA B 105     -26.202  -8.382 -44.109  1.00  0.00           H  
ATOM   4456 2HB  ALA B 105     -25.029  -7.247 -43.398  1.00  0.00           H  
ATOM   4457 3HB  ALA B 105     -26.171  -6.685 -44.640  1.00  0.00           H  
ATOM   4458  N   GLU B 106     -25.727  -7.394 -47.460  1.00  0.00           N  
ATOM   4459  CA  GLU B 106     -26.436  -7.706 -48.695  1.00  0.00           C  
ATOM   4460  C   GLU B 106     -25.581  -8.560 -49.621  1.00  0.00           C  
ATOM   4461  O   GLU B 106     -26.092  -9.428 -50.329  1.00  0.00           O  
ATOM   4462  CB  GLU B 106     -26.852  -6.420 -49.412  1.00  0.00           C  
ATOM   4463  CG  GLU B 106     -27.744  -6.636 -50.626  1.00  0.00           C  
ATOM   4464  CD  GLU B 106     -28.325  -5.357 -51.159  1.00  0.00           C  
ATOM   4465  OE1 GLU B 106     -27.570  -4.468 -51.475  1.00  0.00           O  
ATOM   4466  OE2 GLU B 106     -29.527  -5.267 -51.254  1.00  0.00           O1-
ATOM   4467  H   GLU B 106     -25.571  -6.427 -47.214  1.00  0.00           H  
ATOM   4468  HA  GLU B 106     -27.335  -8.272 -48.445  1.00  0.00           H  
ATOM   4469 1HB  GLU B 106     -27.385  -5.771 -48.716  1.00  0.00           H  
ATOM   4470 2HB  GLU B 106     -25.963  -5.883 -49.741  1.00  0.00           H  
ATOM   4471 1HG  GLU B 106     -27.159  -7.111 -51.413  1.00  0.00           H  
ATOM   4472 2HG  GLU B 106     -28.553  -7.311 -50.354  1.00  0.00           H  
ATOM   4473  N   GLU B 107     -24.276  -8.311 -49.612  1.00  0.00           N  
ATOM   4474  CA  GLU B 107     -23.342  -9.080 -50.424  1.00  0.00           C  
ATOM   4475  C   GLU B 107     -23.244 -10.520 -49.936  1.00  0.00           C  
ATOM   4476  O   GLU B 107     -23.208 -11.455 -50.735  1.00  0.00           O  
ATOM   4477  CB  GLU B 107     -21.957  -8.430 -50.405  1.00  0.00           C  
ATOM   4478  CG  GLU B 107     -21.855  -7.145 -51.215  1.00  0.00           C  
ATOM   4479  CD  GLU B 107     -22.070  -7.361 -52.687  1.00  0.00           C  
ATOM   4480  OE1 GLU B 107     -21.415  -8.209 -53.245  1.00  0.00           O  
ATOM   4481  OE2 GLU B 107     -22.888  -6.677 -53.254  1.00  0.00           O1-
ATOM   4482  H   GLU B 107     -23.921  -7.567 -49.026  1.00  0.00           H  
ATOM   4483  HA  GLU B 107     -23.708  -9.095 -51.451  1.00  0.00           H  
ATOM   4484 1HB  GLU B 107     -21.676  -8.201 -49.378  1.00  0.00           H  
ATOM   4485 2HB  GLU B 107     -21.220  -9.131 -50.798  1.00  0.00           H  
ATOM   4486 1HG  GLU B 107     -22.601  -6.439 -50.851  1.00  0.00           H  
ATOM   4487 2HG  GLU B 107     -20.871  -6.705 -51.056  1.00  0.00           H  
ATOM   4488  N   VAL B 108     -23.201 -10.691 -48.619  1.00  0.00           N  
ATOM   4489  CA  VAL B 108     -23.131 -12.019 -48.020  1.00  0.00           C  
ATOM   4490  C   VAL B 108     -24.431 -12.786 -48.229  1.00  0.00           C  
ATOM   4491  O   VAL B 108     -24.419 -13.993 -48.472  1.00  0.00           O  
ATOM   4492  CB  VAL B 108     -22.839 -11.911 -46.513  1.00  0.00           C  
ATOM   4493  CG1 VAL B 108     -23.120 -13.236 -45.819  1.00  0.00           C  
ATOM   4494  CG2 VAL B 108     -21.396 -11.482 -46.295  1.00  0.00           C  
ATOM   4495  H   VAL B 108     -23.217  -9.880 -48.017  1.00  0.00           H  
ATOM   4496  HA  VAL B 108     -22.321 -12.571 -48.496  1.00  0.00           H  
ATOM   4497  HB  VAL B 108     -23.510 -11.171 -46.074  1.00  0.00           H  
ATOM   4498 1HG1 VAL B 108     -22.907 -13.141 -44.754  1.00  0.00           H  
ATOM   4499 2HG1 VAL B 108     -24.166 -13.504 -45.958  1.00  0.00           H  
ATOM   4500 3HG1 VAL B 108     -22.484 -14.011 -46.247  1.00  0.00           H  
ATOM   4501 1HG2 VAL B 108     -21.197 -11.407 -45.226  1.00  0.00           H  
ATOM   4502 2HG2 VAL B 108     -20.727 -12.220 -46.738  1.00  0.00           H  
ATOM   4503 3HG2 VAL B 108     -21.230 -10.512 -46.764  1.00  0.00           H  
ATOM   4504  N   GLN B 109     -25.552 -12.078 -48.134  1.00  0.00           N  
ATOM   4505  CA  GLN B 109     -26.858 -12.674 -48.388  1.00  0.00           C  
ATOM   4506  C   GLN B 109     -27.000 -13.088 -49.847  1.00  0.00           C  
ATOM   4507  O   GLN B 109     -27.637 -14.095 -50.157  1.00  0.00           O  
ATOM   4508  CB  GLN B 109     -27.974 -11.697 -48.011  1.00  0.00           C  
ATOM   4509  CG  GLN B 109     -29.376 -12.225 -48.265  1.00  0.00           C  
ATOM   4510  CD  GLN B 109     -29.819 -12.023 -49.702  1.00  0.00           C  
ATOM   4511  NE2 GLN B 109     -30.586 -12.972 -50.224  1.00  0.00           N  
ATOM   4512  OE1 GLN B 109     -29.474 -11.021 -50.337  1.00  0.00           O  
ATOM   4513  H   GLN B 109     -25.497 -11.102 -47.879  1.00  0.00           H  
ATOM   4514  HA  GLN B 109     -26.955 -13.569 -47.773  1.00  0.00           H  
ATOM   4515 1HB  GLN B 109     -27.897 -11.446 -46.952  1.00  0.00           H  
ATOM   4516 2HB  GLN B 109     -27.856 -10.772 -48.576  1.00  0.00           H  
ATOM   4517 1HG  GLN B 109     -29.395 -13.293 -48.049  1.00  0.00           H  
ATOM   4518 2HG  GLN B 109     -30.076 -11.700 -47.615  1.00  0.00           H  
ATOM   4519 1HE2 GLN B 109     -30.909 -12.893 -51.168  1.00  0.00           H  
ATOM   4520 2HE2 GLN B 109     -30.842 -13.768 -49.674  1.00  0.00           H  
ATOM   4521  N   ARG B 110     -26.403 -12.306 -50.739  1.00  0.00           N  
ATOM   4522  CA  ARG B 110     -26.395 -12.633 -52.160  1.00  0.00           C  
ATOM   4523  C   ARG B 110     -25.506 -13.837 -52.443  1.00  0.00           C  
ATOM   4524  O   ARG B 110     -25.868 -14.720 -53.221  1.00  0.00           O  
ATOM   4525  CB  ARG B 110     -25.911 -11.446 -52.980  1.00  0.00           C  
ATOM   4526  CG  ARG B 110     -25.966 -11.644 -54.486  1.00  0.00           C  
ATOM   4527  CD  ARG B 110     -25.692 -10.380 -55.217  1.00  0.00           C  
ATOM   4528  NE  ARG B 110     -24.318  -9.939 -55.041  1.00  0.00           N  
ATOM   4529  CZ  ARG B 110     -23.268 -10.408 -55.743  1.00  0.00           C  
ATOM   4530  NH1 ARG B 110     -23.451 -11.330 -56.663  1.00  0.00           N1+
ATOM   4531  NH2 ARG B 110     -22.054  -9.942 -55.507  1.00  0.00           N  
ATOM   4532  H   ARG B 110     -25.944 -11.462 -50.426  1.00  0.00           H  
ATOM   4533  HA  ARG B 110     -27.413 -12.875 -52.466  1.00  0.00           H  
ATOM   4534 1HB  ARG B 110     -26.512 -10.570 -52.740  1.00  0.00           H  
ATOM   4535 2HB  ARG B 110     -24.879 -11.217 -52.715  1.00  0.00           H  
ATOM   4536 1HG  ARG B 110     -25.220 -12.381 -54.785  1.00  0.00           H  
ATOM   4537 2HG  ARG B 110     -26.958 -11.996 -54.772  1.00  0.00           H  
ATOM   4538 1HD  ARG B 110     -25.868 -10.530 -56.281  1.00  0.00           H  
ATOM   4539 2HD  ARG B 110     -26.351  -9.596 -54.847  1.00  0.00           H  
ATOM   4540  HE  ARG B 110     -24.137  -9.230 -54.342  1.00  0.00           H  
ATOM   4541 1HH1 ARG B 110     -24.379 -11.687 -56.842  1.00  0.00           H  
ATOM   4542 2HH1 ARG B 110     -22.665 -11.682 -57.188  1.00  0.00           H  
ATOM   4543 1HH2 ARG B 110     -21.913  -9.233 -54.801  1.00  0.00           H  
ATOM   4544 2HH2 ARG B 110     -21.267 -10.294 -56.034  1.00  0.00           H  
ATOM   4545  N   ASN B 111     -24.339 -13.868 -51.807  1.00  0.00           N  
ATOM   4546  CA  ASN B 111     -23.375 -14.939 -52.025  1.00  0.00           C  
ATOM   4547  C   ASN B 111     -22.622 -15.272 -50.744  1.00  0.00           C  
ATOM   4548  O   ASN B 111     -21.616 -14.639 -50.421  1.00  0.00           O  
ATOM   4549  CB  ASN B 111     -22.406 -14.568 -53.133  1.00  0.00           C  
ATOM   4550  CG  ASN B 111     -21.474 -15.693 -53.487  1.00  0.00           C  
ATOM   4551  ND2 ASN B 111     -20.771 -15.547 -54.582  1.00  0.00           N  
ATOM   4552  OD1 ASN B 111     -21.392 -16.697 -52.769  1.00  0.00           O  
ATOM   4553  H   ASN B 111     -24.115 -13.129 -51.155  1.00  0.00           H  
ATOM   4554  HA  ASN B 111     -23.917 -15.837 -52.324  1.00  0.00           H  
ATOM   4555 1HB  ASN B 111     -22.966 -14.280 -54.025  1.00  0.00           H  
ATOM   4556 2HB  ASN B 111     -21.814 -13.705 -52.825  1.00  0.00           H  
ATOM   4557 1HD2 ASN B 111     -20.135 -16.264 -54.867  1.00  0.00           H  
ATOM   4558 2HD2 ASN B 111     -20.870 -14.719 -55.132  1.00  0.00           H  
ATOM   4559  N   PRO B 112     -23.114 -16.269 -50.016  1.00  0.00           N  
ATOM   4560  CA  PRO B 112     -22.571 -16.600 -48.704  1.00  0.00           C  
ATOM   4561  C   PRO B 112     -21.468 -17.646 -48.812  1.00  0.00           C  
ATOM   4562  O   PRO B 112     -20.886 -18.054 -47.807  1.00  0.00           O  
ATOM   4563  CB  PRO B 112     -23.791 -17.142 -47.953  1.00  0.00           C  
ATOM   4564  CG  PRO B 112     -24.571 -17.867 -48.997  1.00  0.00           C  
ATOM   4565  CD  PRO B 112     -24.393 -17.038 -50.241  1.00  0.00           C  
ATOM   4566  HA  PRO B 112     -22.190 -15.684 -48.228  1.00  0.00           H  
ATOM   4567 1HB  PRO B 112     -23.467 -17.797 -47.130  1.00  0.00           H  
ATOM   4568 2HB  PRO B 112     -24.354 -16.312 -47.501  1.00  0.00           H  
ATOM   4569 1HG  PRO B 112     -24.188 -18.892 -49.113  1.00  0.00           H  
ATOM   4570 2HG  PRO B 112     -25.624 -17.954 -48.692  1.00  0.00           H  
ATOM   4571 1HD  PRO B 112     -24.305 -17.700 -51.115  1.00  0.00           H  
ATOM   4572 2HD  PRO B 112     -25.251 -16.358 -50.354  1.00  0.00           H  
ATOM   4573  N   SER B 113     -21.186 -18.076 -50.036  1.00  0.00           N  
ATOM   4574  CA  SER B 113     -20.152 -19.076 -50.278  1.00  0.00           C  
ATOM   4575  C   SER B 113     -18.797 -18.421 -50.511  1.00  0.00           C  
ATOM   4576  O   SER B 113     -17.774 -19.102 -50.594  1.00  0.00           O  
ATOM   4577  CB  SER B 113     -20.522 -19.931 -51.475  1.00  0.00           C  
ATOM   4578  OG  SER B 113     -20.506 -19.177 -52.655  1.00  0.00           O  
ATOM   4579  H   SER B 113     -21.700 -17.700 -50.821  1.00  0.00           H  
ATOM   4580  HA  SER B 113     -20.077 -19.715 -49.398  1.00  0.00           H  
ATOM   4581 1HB  SER B 113     -19.821 -20.760 -51.559  1.00  0.00           H  
ATOM   4582 2HB  SER B 113     -21.514 -20.356 -51.324  1.00  0.00           H  
ATOM   4583  HG  SER B 113     -20.729 -19.787 -53.362  1.00  0.00           H  
ATOM   4584  N   SER B 114     -18.795 -17.097 -50.616  1.00  0.00           N  
ATOM   4585  CA  SER B 114     -17.570 -16.350 -50.878  1.00  0.00           C  
ATOM   4586  C   SER B 114     -16.792 -16.098 -49.592  1.00  0.00           C  
ATOM   4587  O   SER B 114     -17.330 -15.555 -48.627  1.00  0.00           O  
ATOM   4588  CB  SER B 114     -17.895 -15.031 -51.550  1.00  0.00           C  
ATOM   4589  OG  SER B 114     -16.759 -14.217 -51.636  1.00  0.00           O  
ATOM   4590  H   SER B 114     -19.665 -16.594 -50.512  1.00  0.00           H  
ATOM   4591  HA  SER B 114     -16.942 -16.940 -51.547  1.00  0.00           H  
ATOM   4592 1HB  SER B 114     -18.288 -15.219 -52.549  1.00  0.00           H  
ATOM   4593 2HB  SER B 114     -18.673 -14.518 -50.985  1.00  0.00           H  
ATOM   4594  HG  SER B 114     -16.894 -13.653 -52.401  1.00  0.00           H  
ATOM   4595  N   SER B 115     -15.525 -16.495 -49.586  1.00  0.00           N  
ATOM   4596  CA  SER B 115     -14.671 -16.312 -48.418  1.00  0.00           C  
ATOM   4597  C   SER B 115     -14.298 -14.846 -48.233  1.00  0.00           C  
ATOM   4598  O   SER B 115     -14.288 -14.335 -47.112  1.00  0.00           O  
ATOM   4599  CB  SER B 115     -13.415 -17.149 -48.553  1.00  0.00           C  
ATOM   4600  OG  SER B 115     -13.718 -18.517 -48.534  1.00  0.00           O  
ATOM   4601  H   SER B 115     -15.143 -16.935 -50.410  1.00  0.00           H  
ATOM   4602  HA  SER B 115     -15.220 -16.640 -47.533  1.00  0.00           H  
ATOM   4603 1HB  SER B 115     -12.909 -16.899 -49.485  1.00  0.00           H  
ATOM   4604 2HB  SER B 115     -12.731 -16.915 -47.738  1.00  0.00           H  
ATOM   4605  HG  SER B 115     -12.876 -18.976 -48.560  1.00  0.00           H  
ATOM   4606  N   ASP B 116     -13.992 -14.175 -49.337  1.00  0.00           N  
ATOM   4607  CA  ASP B 116     -13.600 -12.772 -49.296  1.00  0.00           C  
ATOM   4608  C   ASP B 116     -14.752 -11.890 -48.830  1.00  0.00           C  
ATOM   4609  O   ASP B 116     -14.568 -10.997 -48.004  1.00  0.00           O  
ATOM   4610  CB  ASP B 116     -13.121 -12.308 -50.675  1.00  0.00           C  
ATOM   4611  CG  ASP B 116     -11.818 -12.971 -51.103  1.00  0.00           C  
ATOM   4612  OD1 ASP B 116     -11.125 -13.478 -50.253  1.00  0.00           O  
ATOM   4613  OD2 ASP B 116     -11.529 -12.964 -52.275  1.00  0.00           O1-
ATOM   4614  H   ASP B 116     -14.032 -14.649 -50.228  1.00  0.00           H  
ATOM   4615  HA  ASP B 116     -12.779 -12.662 -48.587  1.00  0.00           H  
ATOM   4616 1HB  ASP B 116     -13.886 -12.529 -51.419  1.00  0.00           H  
ATOM   4617 2HB  ASP B 116     -12.975 -11.227 -50.665  1.00  0.00           H  
ATOM   4618  N   VAL B 117     -15.941 -12.149 -49.365  1.00  0.00           N  
ATOM   4619  CA  VAL B 117     -17.126 -11.378 -49.006  1.00  0.00           C  
ATOM   4620  C   VAL B 117     -17.485 -11.572 -47.539  1.00  0.00           C  
ATOM   4621  O   VAL B 117     -17.989 -10.658 -46.886  1.00  0.00           O  
ATOM   4622  CB  VAL B 117     -18.320 -11.794 -49.884  1.00  0.00           C  
ATOM   4623  CG1 VAL B 117     -19.602 -11.146 -49.383  1.00  0.00           C  
ATOM   4624  CG2 VAL B 117     -18.055 -11.415 -51.333  1.00  0.00           C  
ATOM   4625  H   VAL B 117     -16.026 -12.897 -50.038  1.00  0.00           H  
ATOM   4626  HA  VAL B 117     -16.916 -10.321 -49.178  1.00  0.00           H  
ATOM   4627  HB  VAL B 117     -18.455 -12.874 -49.809  1.00  0.00           H  
ATOM   4628 1HG1 VAL B 117     -20.436 -11.451 -50.016  1.00  0.00           H  
ATOM   4629 2HG1 VAL B 117     -19.791 -11.460 -48.357  1.00  0.00           H  
ATOM   4630 3HG1 VAL B 117     -19.499 -10.061 -49.418  1.00  0.00           H  
ATOM   4631 1HG2 VAL B 117     -18.903 -11.713 -51.948  1.00  0.00           H  
ATOM   4632 2HG2 VAL B 117     -17.914 -10.336 -51.407  1.00  0.00           H  
ATOM   4633 3HG2 VAL B 117     -17.156 -11.923 -51.684  1.00  0.00           H  
ATOM   4634  N   ASN B 118     -17.224 -12.769 -47.025  1.00  0.00           N  
ATOM   4635  CA  ASN B 118     -17.522 -13.087 -45.633  1.00  0.00           C  
ATOM   4636  C   ASN B 118     -16.480 -12.491 -44.696  1.00  0.00           C  
ATOM   4637  O   ASN B 118     -16.789 -12.117 -43.565  1.00  0.00           O  
ATOM   4638  CB  ASN B 118     -17.620 -14.588 -45.437  1.00  0.00           C  
ATOM   4639  CG  ASN B 118     -18.885 -15.165 -46.011  1.00  0.00           C  
ATOM   4640  ND2 ASN B 118     -18.844 -16.425 -46.365  1.00  0.00           N  
ATOM   4641  OD1 ASN B 118     -19.898 -14.469 -46.135  1.00  0.00           O  
ATOM   4642  H   ASN B 118     -16.808 -13.477 -47.612  1.00  0.00           H  
ATOM   4643  HA  ASN B 118     -18.483 -12.639 -45.374  1.00  0.00           H  
ATOM   4644 1HB  ASN B 118     -16.765 -15.074 -45.911  1.00  0.00           H  
ATOM   4645 2HB  ASN B 118     -17.579 -14.819 -44.373  1.00  0.00           H  
ATOM   4646 1HD2 ASN B 118     -19.656 -16.862 -46.752  1.00  0.00           H  
ATOM   4647 2HD2 ASN B 118     -18.002 -16.950 -46.245  1.00  0.00           H  
ATOM   4648  N   ARG B 119     -15.243 -12.404 -45.175  1.00  0.00           N  
ATOM   4649  CA  ARG B 119     -14.179 -11.741 -44.430  1.00  0.00           C  
ATOM   4650  C   ARG B 119     -14.407 -10.236 -44.365  1.00  0.00           C  
ATOM   4651  O   ARG B 119     -14.087  -9.593 -43.366  1.00  0.00           O  
ATOM   4652  CB  ARG B 119     -12.826 -12.019 -45.069  1.00  0.00           C  
ATOM   4653  CG  ARG B 119     -11.629 -11.514 -44.278  1.00  0.00           C  
ATOM   4654  CD  ARG B 119     -10.346 -11.866 -44.938  1.00  0.00           C  
ATOM   4655  NE  ARG B 119     -10.168 -13.305 -45.044  1.00  0.00           N  
ATOM   4656  CZ  ARG B 119     -10.257 -14.005 -46.192  1.00  0.00           C  
ATOM   4657  NH1 ARG B 119     -10.523 -13.385 -47.320  1.00  0.00           N1+
ATOM   4658  NH2 ARG B 119     -10.078 -15.314 -46.184  1.00  0.00           N  
ATOM   4659  H   ARG B 119     -15.034 -12.807 -46.077  1.00  0.00           H  
ATOM   4660  HA  ARG B 119     -14.177 -12.128 -43.411  1.00  0.00           H  
ATOM   4661 1HB  ARG B 119     -12.701 -13.092 -45.205  1.00  0.00           H  
ATOM   4662 2HB  ARG B 119     -12.787 -11.558 -46.055  1.00  0.00           H  
ATOM   4663 1HG  ARG B 119     -11.683 -10.429 -44.190  1.00  0.00           H  
ATOM   4664 2HG  ARG B 119     -11.637 -11.960 -43.282  1.00  0.00           H  
ATOM   4665 1HD  ARG B 119     -10.327 -11.445 -45.943  1.00  0.00           H  
ATOM   4666 2HD  ARG B 119      -9.517 -11.461 -44.359  1.00  0.00           H  
ATOM   4667  HE  ARG B 119      -9.961 -13.817 -44.196  1.00  0.00           H  
ATOM   4668 1HH1 ARG B 119     -10.660 -12.384 -47.327  1.00  0.00           H  
ATOM   4669 2HH1 ARG B 119     -10.590 -13.909 -48.181  1.00  0.00           H  
ATOM   4670 1HH2 ARG B 119      -9.873 -15.791 -45.316  1.00  0.00           H  
ATOM   4671 2HH2 ARG B 119     -10.145 -15.838 -47.043  1.00  0.00           H  
ATOM   4672  N   ALA B 120     -14.960  -9.680 -45.437  1.00  0.00           N  
ATOM   4673  CA  ALA B 120     -15.267  -8.255 -45.489  1.00  0.00           C  
ATOM   4674  C   ALA B 120     -16.314  -7.879 -44.450  1.00  0.00           C  
ATOM   4675  O   ALA B 120     -16.135  -6.924 -43.693  1.00  0.00           O  
ATOM   4676  CB  ALA B 120     -15.740  -7.866 -46.882  1.00  0.00           C  
ATOM   4677  H   ALA B 120     -15.176 -10.259 -46.236  1.00  0.00           H  
ATOM   4678  HA  ALA B 120     -14.354  -7.705 -45.260  1.00  0.00           H  
ATOM   4679 1HB  ALA B 120     -15.964  -6.800 -46.905  1.00  0.00           H  
ATOM   4680 2HB  ALA B 120     -14.957  -8.088 -47.608  1.00  0.00           H  
ATOM   4681 3HB  ALA B 120     -16.636  -8.431 -47.133  1.00  0.00           H  
ATOM   4682  N   LEU B 121     -17.407  -8.631 -44.418  1.00  0.00           N  
ATOM   4683  CA  LEU B 121     -18.466  -8.405 -43.442  1.00  0.00           C  
ATOM   4684  C   LEU B 121     -17.939  -8.525 -42.018  1.00  0.00           C  
ATOM   4685  O   LEU B 121     -18.360  -7.788 -41.127  1.00  0.00           O  
ATOM   4686  CB  LEU B 121     -19.607  -9.407 -43.657  1.00  0.00           C  
ATOM   4687  CG  LEU B 121     -20.829  -9.230 -42.745  1.00  0.00           C  
ATOM   4688  CD1 LEU B 121     -21.310  -7.787 -42.816  1.00  0.00           C  
ATOM   4689  CD2 LEU B 121     -21.925 -10.194 -43.172  1.00  0.00           C  
ATOM   4690  H   LEU B 121     -17.507  -9.382 -45.088  1.00  0.00           H  
ATOM   4691  HA  LEU B 121     -18.855  -7.397 -43.582  1.00  0.00           H  
ATOM   4692 1HB  LEU B 121     -19.950  -9.329 -44.687  1.00  0.00           H  
ATOM   4693 2HB  LEU B 121     -19.221 -10.414 -43.500  1.00  0.00           H  
ATOM   4694  HG  LEU B 121     -20.545  -9.437 -41.713  1.00  0.00           H  
ATOM   4695 1HD1 LEU B 121     -22.177  -7.661 -42.167  1.00  0.00           H  
ATOM   4696 2HD1 LEU B 121     -20.512  -7.120 -42.486  1.00  0.00           H  
ATOM   4697 3HD1 LEU B 121     -21.586  -7.545 -43.841  1.00  0.00           H  
ATOM   4698 1HD2 LEU B 121     -22.793 -10.068 -42.524  1.00  0.00           H  
ATOM   4699 2HD2 LEU B 121     -22.211  -9.987 -44.203  1.00  0.00           H  
ATOM   4700 3HD2 LEU B 121     -21.561 -11.217 -43.094  1.00  0.00           H  
ATOM   4701  N   LYS B 122     -17.014  -9.457 -41.811  1.00  0.00           N  
ATOM   4702  CA  LYS B 122     -16.460  -9.704 -40.486  1.00  0.00           C  
ATOM   4703  C   LYS B 122     -15.635  -8.519 -40.003  1.00  0.00           C  
ATOM   4704  O   LYS B 122     -15.725  -8.120 -38.842  1.00  0.00           O  
ATOM   4705  CB  LYS B 122     -15.604 -10.972 -40.493  1.00  0.00           C  
ATOM   4706  CG  LYS B 122     -15.010 -11.337 -39.139  1.00  0.00           C  
ATOM   4707  CD  LYS B 122     -16.095 -11.714 -38.142  1.00  0.00           C  
ATOM   4708  CE  LYS B 122     -15.498 -12.177 -36.821  1.00  0.00           C  
ATOM   4709  NZ  LYS B 122     -16.549 -12.516 -35.823  1.00  0.00           N1+
ATOM   4710  H   LYS B 122     -16.687 -10.007 -42.593  1.00  0.00           H  
ATOM   4711  HA  LYS B 122     -17.285  -9.845 -39.787  1.00  0.00           H  
ATOM   4712 1HB  LYS B 122     -16.206 -11.816 -40.831  1.00  0.00           H  
ATOM   4713 2HB  LYS B 122     -14.782 -10.853 -41.198  1.00  0.00           H  
ATOM   4714 1HG  LYS B 122     -14.327 -12.179 -39.256  1.00  0.00           H  
ATOM   4715 2HG  LYS B 122     -14.448 -10.488 -38.748  1.00  0.00           H  
ATOM   4716 1HD  LYS B 122     -16.737 -10.852 -37.959  1.00  0.00           H  
ATOM   4717 2HD  LYS B 122     -16.705 -12.518 -38.555  1.00  0.00           H  
ATOM   4718 1HE  LYS B 122     -14.878 -13.056 -36.990  1.00  0.00           H  
ATOM   4719 2HE  LYS B 122     -14.867 -11.388 -36.411  1.00  0.00           H  
ATOM   4720 1HZ  LYS B 122     -16.113 -12.817 -34.963  1.00  0.00           H  
ATOM   4721 2HZ  LYS B 122     -17.119 -11.701 -35.644  1.00  0.00           H  
ATOM   4722 3HZ  LYS B 122     -17.129 -13.259 -36.184  1.00  0.00           H  
ATOM   4723  N   LEU B 123     -14.832  -7.959 -40.900  1.00  0.00           N  
ATOM   4724  CA  LEU B 123     -13.974  -6.829 -40.563  1.00  0.00           C  
ATOM   4725  C   LEU B 123     -14.797  -5.575 -40.295  1.00  0.00           C  
ATOM   4726  O   LEU B 123     -14.608  -4.901 -39.282  1.00  0.00           O  
ATOM   4727  CB  LEU B 123     -12.978  -6.562 -41.698  1.00  0.00           C  
ATOM   4728  CG  LEU B 123     -11.794  -7.533 -41.786  1.00  0.00           C  
ATOM   4729  CD1 LEU B 123     -11.124  -7.396 -43.146  1.00  0.00           C  
ATOM   4730  CD2 LEU B 123     -10.812  -7.241 -40.661  1.00  0.00           C  
ATOM   4731  H   LEU B 123     -14.814  -8.325 -41.842  1.00  0.00           H  
ATOM   4732  HA  LEU B 123     -13.419  -7.074 -39.657  1.00  0.00           H  
ATOM   4733 1HB  LEU B 123     -13.512  -6.603 -42.646  1.00  0.00           H  
ATOM   4734 2HB  LEU B 123     -12.573  -5.557 -41.576  1.00  0.00           H  
ATOM   4735  HG  LEU B 123     -12.156  -8.558 -41.694  1.00  0.00           H  
ATOM   4736 1HD1 LEU B 123     -10.283  -8.087 -43.209  1.00  0.00           H  
ATOM   4737 2HD1 LEU B 123     -11.844  -7.630 -43.931  1.00  0.00           H  
ATOM   4738 3HD1 LEU B 123     -10.765  -6.376 -43.274  1.00  0.00           H  
ATOM   4739 1HD2 LEU B 123      -9.971  -7.932 -40.723  1.00  0.00           H  
ATOM   4740 2HD2 LEU B 123     -10.448  -6.218 -40.752  1.00  0.00           H  
ATOM   4741 3HD2 LEU B 123     -11.312  -7.364 -39.700  1.00  0.00           H  
ATOM   4742  N   ILE B 124     -15.711  -5.266 -41.208  1.00  0.00           N  
ATOM   4743  CA  ILE B 124     -16.608  -4.130 -41.041  1.00  0.00           C  
ATOM   4744  C   ILE B 124     -17.362  -4.212 -39.720  1.00  0.00           C  
ATOM   4745  O   ILE B 124     -17.565  -3.203 -39.046  1.00  0.00           O  
ATOM   4746  CB  ILE B 124     -17.615  -4.049 -42.203  1.00  0.00           C  
ATOM   4747  CG1 ILE B 124     -16.894  -3.717 -43.513  1.00  0.00           C  
ATOM   4748  CG2 ILE B 124     -18.690  -3.013 -41.906  1.00  0.00           C  
ATOM   4749  CD1 ILE B 124     -17.735  -3.948 -44.748  1.00  0.00           C  
ATOM   4750  H   ILE B 124     -15.785  -5.833 -42.041  1.00  0.00           H  
ATOM   4751  HA  ILE B 124     -16.013  -3.217 -41.037  1.00  0.00           H  
ATOM   4752  HB  ILE B 124     -18.089  -5.020 -42.342  1.00  0.00           H  
ATOM   4753 1HG1 ILE B 124     -16.582  -2.674 -43.502  1.00  0.00           H  
ATOM   4754 2HG1 ILE B 124     -15.993  -4.326 -43.596  1.00  0.00           H  
ATOM   4755 1HG2 ILE B 124     -19.392  -2.969 -42.738  1.00  0.00           H  
ATOM   4756 2HG2 ILE B 124     -19.220  -3.291 -40.997  1.00  0.00           H  
ATOM   4757 3HG2 ILE B 124     -18.225  -2.036 -41.771  1.00  0.00           H  
ATOM   4758 1HD1 ILE B 124     -17.155  -3.691 -45.635  1.00  0.00           H  
ATOM   4759 2HD1 ILE B 124     -18.029  -4.996 -44.798  1.00  0.00           H  
ATOM   4760 3HD1 ILE B 124     -18.625  -3.322 -44.703  1.00  0.00           H  
ATOM   4761  N   VAL B 125     -17.776  -5.422 -39.356  1.00  0.00           N  
ATOM   4762  CA  VAL B 125     -18.509  -5.638 -38.115  1.00  0.00           C  
ATOM   4763  C   VAL B 125     -17.626  -5.381 -36.901  1.00  0.00           C  
ATOM   4764  O   VAL B 125     -18.106  -4.948 -35.852  1.00  0.00           O  
ATOM   4765  CB  VAL B 125     -19.047  -7.081 -38.057  1.00  0.00           C  
ATOM   4766  CG1 VAL B 125     -19.410  -7.457 -36.629  1.00  0.00           C  
ATOM   4767  CG2 VAL B 125     -20.252  -7.220 -38.975  1.00  0.00           C  
ATOM   4768  H   VAL B 125     -17.576  -6.211 -39.954  1.00  0.00           H  
ATOM   4769  HA  VAL B 125     -19.353  -4.948 -38.086  1.00  0.00           H  
ATOM   4770  HB  VAL B 125     -18.263  -7.764 -38.380  1.00  0.00           H  
ATOM   4771 1HG1 VAL B 125     -19.789  -8.479 -36.606  1.00  0.00           H  
ATOM   4772 2HG1 VAL B 125     -18.525  -7.385 -35.997  1.00  0.00           H  
ATOM   4773 3HG1 VAL B 125     -20.178  -6.778 -36.257  1.00  0.00           H  
ATOM   4774 1HG2 VAL B 125     -20.628  -8.242 -38.930  1.00  0.00           H  
ATOM   4775 2HG2 VAL B 125     -21.035  -6.532 -38.655  1.00  0.00           H  
ATOM   4776 3HG2 VAL B 125     -19.959  -6.986 -39.998  1.00  0.00           H  
ATOM   4777  N   ARG B 126     -16.332  -5.648 -37.048  1.00  0.00           N  
ATOM   4778  CA  ARG B 126     -15.361  -5.337 -36.006  1.00  0.00           C  
ATOM   4779  C   ARG B 126     -15.142  -3.834 -35.890  1.00  0.00           C  
ATOM   4780  O   ARG B 126     -15.232  -3.266 -34.802  1.00  0.00           O  
ATOM   4781  CB  ARG B 126     -14.032  -6.020 -36.292  1.00  0.00           C  
ATOM   4782  CG  ARG B 126     -13.992  -7.504 -35.964  1.00  0.00           C  
ATOM   4783  CD  ARG B 126     -12.606  -8.037 -36.000  1.00  0.00           C  
ATOM   4784  NE  ARG B 126     -11.778  -7.467 -34.949  1.00  0.00           N  
ATOM   4785  CZ  ARG B 126     -10.435  -7.561 -34.898  1.00  0.00           C  
ATOM   4786  NH1 ARG B 126      -9.784  -8.204 -35.842  1.00  0.00           N1+
ATOM   4787  NH2 ARG B 126      -9.771  -7.008 -33.898  1.00  0.00           N  
ATOM   4788  H   ARG B 126     -16.014  -6.079 -37.904  1.00  0.00           H  
ATOM   4789  HA  ARG B 126     -15.749  -5.697 -35.053  1.00  0.00           H  
ATOM   4790 1HB  ARG B 126     -13.786  -5.909 -37.347  1.00  0.00           H  
ATOM   4791 2HB  ARG B 126     -13.243  -5.533 -35.719  1.00  0.00           H  
ATOM   4792 1HG  ARG B 126     -14.396  -7.666 -34.964  1.00  0.00           H  
ATOM   4793 2HG  ARG B 126     -14.590  -8.054 -36.691  1.00  0.00           H  
ATOM   4794 1HD  ARG B 126     -12.629  -9.118 -35.868  1.00  0.00           H  
ATOM   4795 2HD  ARG B 126     -12.150  -7.799 -36.960  1.00  0.00           H  
ATOM   4796  HE  ARG B 126     -12.243  -6.965 -34.205  1.00  0.00           H  
ATOM   4797 1HH1 ARG B 126     -10.292  -8.627 -36.607  1.00  0.00           H  
ATOM   4798 2HH1 ARG B 126      -8.778  -8.275 -35.804  1.00  0.00           H  
ATOM   4799 1HH2 ARG B 126     -10.272  -6.513 -33.172  1.00  0.00           H  
ATOM   4800 2HH2 ARG B 126      -8.766  -7.078 -33.859  1.00  0.00           H  
ATOM   4801  N   ALA B 127     -14.855  -3.194 -37.019  1.00  0.00           N  
ATOM   4802  CA  ALA B 127     -14.684  -1.747 -37.057  1.00  0.00           C  
ATOM   4803  C   ALA B 127     -15.875  -1.035 -36.426  1.00  0.00           C  
ATOM   4804  O   ALA B 127     -15.712  -0.050 -35.706  1.00  0.00           O  
ATOM   4805  CB  ALA B 127     -14.483  -1.273 -38.489  1.00  0.00           C  
ATOM   4806  H   ALA B 127     -14.751  -3.724 -37.872  1.00  0.00           H  
ATOM   4807  HA  ALA B 127     -13.798  -1.493 -36.474  1.00  0.00           H  
ATOM   4808 1HB  ALA B 127     -14.357  -0.191 -38.501  1.00  0.00           H  
ATOM   4809 2HB  ALA B 127     -13.594  -1.746 -38.907  1.00  0.00           H  
ATOM   4810 3HB  ALA B 127     -15.353  -1.545 -39.086  1.00  0.00           H  
ATOM   4811  N   ILE B 128     -17.072  -1.540 -36.702  1.00  0.00           N  
ATOM   4812  CA  ILE B 128     -18.293  -0.954 -36.161  1.00  0.00           C  
ATOM   4813  C   ILE B 128     -18.372  -1.139 -34.651  1.00  0.00           C  
ATOM   4814  O   ILE B 128     -18.908  -0.289 -33.940  1.00  0.00           O  
ATOM   4815  CB  ILE B 128     -19.538  -1.576 -36.820  1.00  0.00           C  
ATOM   4816  CG1 ILE B 128     -19.639  -1.144 -38.286  1.00  0.00           C  
ATOM   4817  CG2 ILE B 128     -20.795  -1.181 -36.059  1.00  0.00           C  
ATOM   4818  CD1 ILE B 128     -20.639  -1.943 -39.091  1.00  0.00           C  
ATOM   4819  H   ILE B 128     -17.139  -2.351 -37.300  1.00  0.00           H  
ATOM   4820  HA  ILE B 128     -18.288   0.114 -36.374  1.00  0.00           H  
ATOM   4821  HB  ILE B 128     -19.449  -2.661 -36.817  1.00  0.00           H  
ATOM   4822 1HG1 ILE B 128     -19.921  -0.093 -38.336  1.00  0.00           H  
ATOM   4823 2HG1 ILE B 128     -18.663  -1.243 -38.762  1.00  0.00           H  
ATOM   4824 1HG2 ILE B 128     -21.666  -1.629 -36.538  1.00  0.00           H  
ATOM   4825 2HG2 ILE B 128     -20.725  -1.537 -35.032  1.00  0.00           H  
ATOM   4826 3HG2 ILE B 128     -20.898  -0.097 -36.061  1.00  0.00           H  
ATOM   4827 1HD1 ILE B 128     -20.652  -1.579 -40.118  1.00  0.00           H  
ATOM   4828 2HD1 ILE B 128     -20.355  -2.995 -39.082  1.00  0.00           H  
ATOM   4829 3HD1 ILE B 128     -21.630  -1.830 -38.653  1.00  0.00           H  
ATOM   4830  N   GLU B 129     -17.835  -2.253 -34.168  1.00  0.00           N  
ATOM   4831  CA  GLU B 129     -17.785  -2.521 -32.736  1.00  0.00           C  
ATOM   4832  C   GLU B 129     -16.770  -1.624 -32.041  1.00  0.00           C  
ATOM   4833  O   GLU B 129     -17.044  -1.062 -30.982  1.00  0.00           O  
ATOM   4834  CB  GLU B 129     -17.441  -3.990 -32.479  1.00  0.00           C  
ATOM   4835  CG  GLU B 129     -17.411  -4.382 -31.009  1.00  0.00           C  
ATOM   4836  CD  GLU B 129     -18.693  -4.063 -30.292  1.00  0.00           C  
ATOM   4837  OE1 GLU B 129     -19.696  -3.913 -30.947  1.00  0.00           O  
ATOM   4838  OE2 GLU B 129     -18.669  -3.969 -29.087  1.00  0.00           O1-
ATOM   4839  H   GLU B 129     -17.449  -2.932 -34.809  1.00  0.00           H  
ATOM   4840  HA  GLU B 129     -18.768  -2.312 -32.311  1.00  0.00           H  
ATOM   4841 1HB  GLU B 129     -18.171  -4.628 -32.980  1.00  0.00           H  
ATOM   4842 2HB  GLU B 129     -16.463  -4.215 -32.906  1.00  0.00           H  
ATOM   4843 1HG  GLU B 129     -17.221  -5.452 -30.932  1.00  0.00           H  
ATOM   4844 2HG  GLU B 129     -16.588  -3.859 -30.522  1.00  0.00           H  
ATOM   4845  N   ALA B 130     -15.593  -1.495 -32.645  1.00  0.00           N  
ATOM   4846  CA  ALA B 130     -14.553  -0.620 -32.117  1.00  0.00           C  
ATOM   4847  C   ALA B 130     -15.027   0.827 -32.061  1.00  0.00           C  
ATOM   4848  O   ALA B 130     -14.793   1.529 -31.077  1.00  0.00           O  
ATOM   4849  CB  ALA B 130     -13.289  -0.731 -32.957  1.00  0.00           C  
ATOM   4850  H   ALA B 130     -15.413  -2.016 -33.491  1.00  0.00           H  
ATOM   4851  HA  ALA B 130     -14.328  -0.937 -31.098  1.00  0.00           H  
ATOM   4852 1HB  ALA B 130     -12.522  -0.072 -32.550  1.00  0.00           H  
ATOM   4853 2HB  ALA B 130     -12.930  -1.760 -32.939  1.00  0.00           H  
ATOM   4854 3HB  ALA B 130     -13.508  -0.441 -33.983  1.00  0.00           H  
ATOM   4855  N   ALA B 131     -15.692   1.268 -33.123  1.00  0.00           N  
ATOM   4856  CA  ALA B 131     -16.202   2.631 -33.196  1.00  0.00           C  
ATOM   4857  C   ALA B 131     -17.206   2.905 -32.084  1.00  0.00           C  
ATOM   4858  O   ALA B 131     -17.199   3.976 -31.477  1.00  0.00           O  
ATOM   4859  CB  ALA B 131     -16.836   2.888 -34.555  1.00  0.00           C  
ATOM   4860  H   ALA B 131     -15.850   0.641 -33.899  1.00  0.00           H  
ATOM   4861  HA  ALA B 131     -15.362   3.314 -33.063  1.00  0.00           H  
ATOM   4862 1HB  ALA B 131     -17.211   3.911 -34.595  1.00  0.00           H  
ATOM   4863 2HB  ALA B 131     -16.089   2.745 -35.338  1.00  0.00           H  
ATOM   4864 3HB  ALA B 131     -17.659   2.193 -34.710  1.00  0.00           H  
ATOM   4865  N   VAL B 132     -18.070   1.929 -31.820  1.00  0.00           N  
ATOM   4866  CA  VAL B 132     -19.052   2.045 -30.750  1.00  0.00           C  
ATOM   4867  C   VAL B 132     -18.376   2.133 -29.388  1.00  0.00           C  
ATOM   4868  O   VAL B 132     -18.790   2.908 -28.526  1.00  0.00           O  
ATOM   4869  CB  VAL B 132     -20.007   0.837 -30.769  1.00  0.00           C  
ATOM   4870  CG1 VAL B 132     -20.819   0.780 -29.483  1.00  0.00           C  
ATOM   4871  CG2 VAL B 132     -20.923   0.919 -31.981  1.00  0.00           C  
ATOM   4872  H   VAL B 132     -18.045   1.087 -32.376  1.00  0.00           H  
ATOM   4873  HA  VAL B 132     -19.634   2.954 -30.910  1.00  0.00           H  
ATOM   4874  HB  VAL B 132     -19.419  -0.079 -30.818  1.00  0.00           H  
ATOM   4875 1HG1 VAL B 132     -21.489  -0.080 -29.513  1.00  0.00           H  
ATOM   4876 2HG1 VAL B 132     -20.146   0.685 -28.631  1.00  0.00           H  
ATOM   4877 3HG1 VAL B 132     -21.406   1.692 -29.382  1.00  0.00           H  
ATOM   4878 1HG2 VAL B 132     -21.594   0.061 -31.988  1.00  0.00           H  
ATOM   4879 2HG2 VAL B 132     -21.506   1.838 -31.935  1.00  0.00           H  
ATOM   4880 3HG2 VAL B 132     -20.322   0.917 -32.890  1.00  0.00           H  
ATOM   4881  N   GLN B 133     -17.331   1.333 -29.200  1.00  0.00           N  
ATOM   4882  CA  GLN B 133     -16.611   1.300 -27.932  1.00  0.00           C  
ATOM   4883  C   GLN B 133     -15.896   2.620 -27.671  1.00  0.00           C  
ATOM   4884  O   GLN B 133     -15.779   3.057 -26.526  1.00  0.00           O  
ATOM   4885  CB  GLN B 133     -15.602   0.148 -27.918  1.00  0.00           C  
ATOM   4886  CG  GLN B 133     -16.235  -1.233 -27.879  1.00  0.00           C  
ATOM   4887  CD  GLN B 133     -15.204  -2.344 -27.930  1.00  0.00           C  
ATOM   4888  NE2 GLN B 133     -15.674  -3.586 -27.934  1.00  0.00           N  
ATOM   4889  OE1 GLN B 133     -13.997  -2.089 -27.965  1.00  0.00           O  
ATOM   4890  H   GLN B 133     -17.028   0.734 -29.954  1.00  0.00           H  
ATOM   4891  HA  GLN B 133     -17.329   1.130 -27.130  1.00  0.00           H  
ATOM   4892 1HB  GLN B 133     -14.973   0.204 -28.806  1.00  0.00           H  
ATOM   4893 2HB  GLN B 133     -14.951   0.244 -27.049  1.00  0.00           H  
ATOM   4894 1HG  GLN B 133     -16.803  -1.335 -26.954  1.00  0.00           H  
ATOM   4895 2HG  GLN B 133     -16.898  -1.342 -28.737  1.00  0.00           H  
ATOM   4896 1HE2 GLN B 133     -15.041  -4.361 -27.966  1.00  0.00           H  
ATOM   4897 2HE2 GLN B 133     -16.660  -3.749 -27.904  1.00  0.00           H  
ATOM   4898  N   LEU B 134     -15.417   3.249 -28.738  1.00  0.00           N  
ATOM   4899  CA  LEU B 134     -14.822   4.577 -28.641  1.00  0.00           C  
ATOM   4900  C   LEU B 134     -15.853   5.612 -28.211  1.00  0.00           C  
ATOM   4901  O   LEU B 134     -15.687   6.282 -27.192  1.00  0.00           O  
ATOM   4902  CB  LEU B 134     -14.211   4.983 -29.988  1.00  0.00           C  
ATOM   4903  CG  LEU B 134     -12.960   4.205 -30.413  1.00  0.00           C  
ATOM   4904  CD1 LEU B 134     -12.590   4.578 -31.842  1.00  0.00           C  
ATOM   4905  CD2 LEU B 134     -11.819   4.514 -29.455  1.00  0.00           C  
ATOM   4906  H   LEU B 134     -15.467   2.797 -29.639  1.00  0.00           H  
ATOM   4907  HA  LEU B 134     -14.044   4.544 -27.880  1.00  0.00           H  
ATOM   4908 1HB  LEU B 134     -14.963   4.851 -30.765  1.00  0.00           H  
ATOM   4909 2HB  LEU B 134     -13.946   6.039 -29.945  1.00  0.00           H  
ATOM   4910  HG  LEU B 134     -13.171   3.135 -30.392  1.00  0.00           H  
ATOM   4911 1HD1 LEU B 134     -11.700   4.024 -32.144  1.00  0.00           H  
ATOM   4912 2HD1 LEU B 134     -13.415   4.328 -32.509  1.00  0.00           H  
ATOM   4913 3HD1 LEU B 134     -12.388   5.647 -31.898  1.00  0.00           H  
ATOM   4914 1HD2 LEU B 134     -10.930   3.960 -29.756  1.00  0.00           H  
ATOM   4915 2HD2 LEU B 134     -11.606   5.583 -29.476  1.00  0.00           H  
ATOM   4916 3HD2 LEU B 134     -12.104   4.221 -28.444  1.00  0.00           H  
ATOM   4917  N   LEU B 135     -16.919   5.739 -28.994  1.00  0.00           N  
ATOM   4918  CA  LEU B 135     -17.969   6.711 -28.708  1.00  0.00           C  
ATOM   4919  C   LEU B 135     -18.490   6.555 -27.285  1.00  0.00           C  
ATOM   4920  O   LEU B 135     -18.858   7.535 -26.638  1.00  0.00           O  
ATOM   4921  CB  LEU B 135     -19.125   6.550 -29.703  1.00  0.00           C  
ATOM   4922  CG  LEU B 135     -18.814   6.944 -31.153  1.00  0.00           C  
ATOM   4923  CD1 LEU B 135     -19.965   6.514 -32.054  1.00  0.00           C  
ATOM   4924  CD2 LEU B 135     -18.590   8.447 -31.233  1.00  0.00           C  
ATOM   4925  H   LEU B 135     -17.005   5.148 -29.809  1.00  0.00           H  
ATOM   4926  HA  LEU B 135     -17.552   7.711 -28.814  1.00  0.00           H  
ATOM   4927 1HB  LEU B 135     -19.441   5.508 -29.704  1.00  0.00           H  
ATOM   4928 2HB  LEU B 135     -19.962   7.161 -29.365  1.00  0.00           H  
ATOM   4929  HG  LEU B 135     -17.917   6.424 -31.487  1.00  0.00           H  
ATOM   4930 1HD1 LEU B 135     -19.743   6.794 -33.084  1.00  0.00           H  
ATOM   4931 2HD1 LEU B 135     -20.090   5.433 -31.992  1.00  0.00           H  
ATOM   4932 3HD1 LEU B 135     -20.881   7.006 -31.733  1.00  0.00           H  
ATOM   4933 1HD2 LEU B 135     -18.369   8.727 -32.263  1.00  0.00           H  
ATOM   4934 2HD2 LEU B 135     -19.488   8.968 -30.900  1.00  0.00           H  
ATOM   4935 3HD2 LEU B 135     -17.752   8.724 -30.593  1.00  0.00           H  
ATOM   4936  N   GLU B 136     -18.519   5.316 -26.803  1.00  0.00           N  
ATOM   4937  CA  GLU B 136     -19.040   5.025 -25.473  1.00  0.00           C  
ATOM   4938  C   GLU B 136     -18.068   5.475 -24.390  1.00  0.00           C
[truncated: 670,118 more chars]
