# Supplementary material for: De novo design of obligate ABC-type heterotrimeric proteins
Source: Nat Struct Mol Biol. 2022 Dec 15;29(12):1266–76. doi: 10.1038/s41594-022-00879-4 (PMC9758053; doi:10.1038/s41594-022-00879-4)
Supplement: Supplementary file 4 — This compressed file contains all PDB files and scripts used in our design protocols and analyses, as well as the final design model outputs. [file 41594_2022_879_MOESM4_ESM.zip › source_data/pdbs/arm_pdbs/DHT03_2arm_A21-B21-Clong_xtal_with_loops_built.pdb]

ATOM      1  N   LYS C   1     -80.420  41.346 -78.344  1.00  0.00           N  
ATOM      2  CA  LYS C   1     -80.645  39.932 -78.069  1.00  0.00           C  
ATOM      3  C   LYS C   1     -79.928  39.053 -79.087  1.00  0.00           C  
ATOM      4  O   LYS C   1     -78.892  39.431 -79.632  1.00  0.00           O  
ATOM      5  CB  LYS C   1     -82.143  39.620 -78.064  1.00  0.00           C  
ATOM      6  CG  LYS C   1     -82.845  39.886 -79.389  1.00  0.00           C  
ATOM      7  CD  LYS C   1     -84.326  39.549 -79.306  1.00  0.00           C  
ATOM      8  CE  LYS C   1     -85.023  39.782 -80.639  1.00  0.00           C  
ATOM      9  NZ  LYS C   1     -86.479  39.482 -80.566  1.00  0.00           N1+
ATOM     10 1H   LYS C   1     -80.899  41.900 -77.664  1.00  0.00           H  
ATOM     11 2H   LYS C   1     -79.440  41.542 -78.302  1.00  0.00           H  
ATOM     12 3H   LYS C   1     -80.764  41.567 -79.257  1.00  0.00           H  
ATOM     13  HA  LYS C   1     -80.242  39.703 -77.081  1.00  0.00           H  
ATOM     14 1HB  LYS C   1     -82.295  38.570 -77.809  1.00  0.00           H  
ATOM     15 2HB  LYS C   1     -82.637  40.217 -77.297  1.00  0.00           H  
ATOM     16 1HG  LYS C   1     -82.734  40.938 -79.655  1.00  0.00           H  
ATOM     17 2HG  LYS C   1     -82.387  39.281 -80.171  1.00  0.00           H  
ATOM     18 1HD  LYS C   1     -84.447  38.503 -79.021  1.00  0.00           H  
ATOM     19 2HD  LYS C   1     -84.799  40.171 -78.546  1.00  0.00           H  
ATOM     20 1HE  LYS C   1     -84.893  40.821 -80.940  1.00  0.00           H  
ATOM     21 2HE  LYS C   1     -84.572  39.147 -81.401  1.00  0.00           H  
ATOM     22 1HZ  LYS C   1     -86.903  39.648 -81.467  1.00  0.00           H  
ATOM     23 2HZ  LYS C   1     -86.611  38.515 -80.305  1.00  0.00           H  
ATOM     24 3HZ  LYS C   1     -86.912  40.078 -79.875  1.00  0.00           H  
ATOM     25  N   GLN C   2     -80.495  37.869 -79.328  1.00  0.00           N  
ATOM     26  CA  GLN C   2     -79.841  36.873 -80.174  1.00  0.00           C  
ATOM     27  C   GLN C   2     -79.612  37.400 -81.584  1.00  0.00           C  
ATOM     28  O   GLN C   2     -78.575  37.118 -82.196  1.00  0.00           O  
ATOM     29  CB  GLN C   2     -80.633  35.568 -80.187  1.00  0.00           C  
ATOM     30  CG  GLN C   2     -80.529  34.817 -78.875  1.00  0.00           C  
ATOM     31  CD  GLN C   2     -81.264  33.500 -78.890  1.00  0.00           C  
ATOM     32  NE2 GLN C   2     -80.733  32.525 -78.165  1.00  0.00           N  
ATOM     33  OE1 GLN C   2     -82.282  33.348 -79.565  1.00  0.00           O  
ATOM     34  H   GLN C   2     -81.393  37.654 -78.920  1.00  0.00           H  
ATOM     35  HA  GLN C   2     -78.850  36.672 -79.768  1.00  0.00           H  
ATOM     36 1HB  GLN C   2     -81.683  35.782 -80.390  1.00  0.00           H  
ATOM     37 2HB  GLN C   2     -80.268  34.929 -80.991  1.00  0.00           H  
ATOM     38 1HG  GLN C   2     -79.478  34.614 -78.667  1.00  0.00           H  
ATOM     39 2HG  GLN C   2     -80.954  35.431 -78.081  1.00  0.00           H  
ATOM     40 1HE2 GLN C   2     -81.174  31.627 -78.134  1.00  0.00           H  
ATOM     41 2HE2 GLN C   2     -79.891  32.686 -77.649  1.00  0.00           H  
ATOM     42  N   LYS C   3     -80.572  38.151 -82.125  1.00  0.00           N  
ATOM     43  CA  LYS C   3     -80.432  38.650 -83.489  1.00  0.00           C  
ATOM     44  C   LYS C   3     -79.225  39.574 -83.611  1.00  0.00           C  
ATOM     45  O   LYS C   3     -78.545  39.581 -84.645  1.00  0.00           O  
ATOM     46  CB  LYS C   3     -81.702  39.380 -83.927  1.00  0.00           C  
ATOM     47  CG  LYS C   3     -82.897  38.470 -84.176  1.00  0.00           C  
ATOM     48  CD  LYS C   3     -84.112  39.265 -84.631  1.00  0.00           C  
ATOM     49  CE  LYS C   3     -85.291  38.351 -84.935  1.00  0.00           C  
ATOM     50  NZ  LYS C   3     -86.489  39.116 -85.376  1.00  0.00           N1+
ATOM     51  H   LYS C   3     -81.404  38.381 -81.600  1.00  0.00           H  
ATOM     52  HA  LYS C   3     -80.258  37.801 -84.152  1.00  0.00           H  
ATOM     53 1HB  LYS C   3     -81.987  40.105 -83.163  1.00  0.00           H  
ATOM     54 2HB  LYS C   3     -81.506  39.933 -84.846  1.00  0.00           H  
ATOM     55 1HG  LYS C   3     -82.644  37.739 -84.945  1.00  0.00           H  
ATOM     56 2HG  LYS C   3     -83.145  37.936 -83.260  1.00  0.00           H  
ATOM     57 1HD  LYS C   3     -84.401  39.968 -83.848  1.00  0.00           H  
ATOM     58 2HD  LYS C   3     -83.863  39.830 -85.528  1.00  0.00           H  
ATOM     59 1HE  LYS C   3     -85.013  37.649 -85.720  1.00  0.00           H  
ATOM     60 2HE  LYS C   3     -85.548  37.781 -84.042  1.00  0.00           H  
ATOM     61 1HZ  LYS C   3     -87.246  38.475 -85.567  1.00  0.00           H  
ATOM     62 2HZ  LYS C   3     -86.766  39.758 -84.647  1.00  0.00           H  
ATOM     63 3HZ  LYS C   3     -86.268  39.634 -86.214  1.00  0.00           H  
ATOM     64  N   GLU C   4     -78.940  40.362 -82.571  1.00  0.00           N  
ATOM     65  CA  GLU C   4     -77.804  41.277 -82.649  1.00  0.00           C  
ATOM     66  C   GLU C   4     -76.492  40.500 -82.635  1.00  0.00           C  
ATOM     67  O   GLU C   4     -75.548  40.842 -83.357  1.00  0.00           O  
ATOM     68  CB  GLU C   4     -77.851  42.263 -81.482  1.00  0.00           C  
ATOM     69  CG  GLU C   4     -76.686  43.237 -81.434  1.00  0.00           C  
ATOM     70  CD  GLU C   4     -76.677  44.198 -82.605  1.00  0.00           C  
ATOM     71  OE1 GLU C   4     -77.754  44.431 -83.197  1.00  0.00           O  
ATOM     72  OE2 GLU C   4     -75.593  44.726 -82.929  1.00  0.00           O1-
ATOM     73  H   GLU C   4     -79.496  40.338 -81.729  1.00  0.00           H  
ATOM     74  HA  GLU C   4     -77.870  41.832 -83.585  1.00  0.00           H  
ATOM     75 1HB  GLU C   4     -78.770  42.846 -81.535  1.00  0.00           H  
ATOM     76 2HB  GLU C   4     -77.865  41.714 -80.541  1.00  0.00           H  
ATOM     77 1HG  GLU C   4     -76.743  43.809 -80.508  1.00  0.00           H  
ATOM     78 2HG  GLU C   4     -75.755  42.673 -81.423  1.00  0.00           H  
ATOM     79  N   ALA C   5     -76.406  39.474 -81.788  1.00  0.00           N  
ATOM     80  CA  ALA C   5     -75.216  38.631 -81.716  1.00  0.00           C  
ATOM     81  C   ALA C   5     -74.910  37.965 -83.057  1.00  0.00           C  
ATOM     82  O   ALA C   5     -73.743  37.825 -83.438  1.00  0.00           O  
ATOM     83  CB  ALA C   5     -75.386  37.581 -80.622  1.00  0.00           C  
ATOM     84  H   ALA C   5     -77.187  39.276 -81.180  1.00  0.00           H  
ATOM     85  HA  ALA C   5     -74.365  39.267 -81.472  1.00  0.00           H  
ATOM     86 1HB  ALA C   5     -74.494  36.957 -80.575  1.00  0.00           H  
ATOM     87 2HB  ALA C   5     -75.533  38.076 -79.662  1.00  0.00           H  
ATOM     88 3HB  ALA C   5     -76.252  36.960 -80.845  1.00  0.00           H  
ATOM     89  N   ILE C   6     -75.951  37.545 -83.783  1.00  0.00           N  
ATOM     90  CA  ILE C   6     -75.759  36.884 -85.074  1.00  0.00           C  
ATOM     91  C   ILE C   6     -75.077  37.802 -86.078  1.00  0.00           C  
ATOM     92  O   ILE C   6     -74.130  37.395 -86.762  1.00  0.00           O  
ATOM     93  CB  ILE C   6     -77.104  36.407 -85.652  1.00  0.00           C  
ATOM     94  CG1 ILE C   6     -77.662  35.249 -84.821  1.00  0.00           C  
ATOM     95  CG2 ILE C   6     -76.942  35.994 -87.106  1.00  0.00           C  
ATOM     96  CD1 ILE C   6     -79.096  34.900 -85.144  1.00  0.00           C  
ATOM     97  H   ILE C   6     -76.889  37.685 -83.437  1.00  0.00           H  
ATOM     98  HA  ILE C   6     -75.110  36.021 -84.927  1.00  0.00           H  
ATOM     99  HB  ILE C   6     -77.832  37.216 -85.592  1.00  0.00           H  
ATOM    100 1HG1 ILE C   6     -77.051  34.361 -84.979  1.00  0.00           H  
ATOM    101 2HG1 ILE C   6     -77.603  35.499 -83.761  1.00  0.00           H  
ATOM    102 1HG2 ILE C   6     -77.902  35.660 -87.499  1.00  0.00           H  
ATOM    103 2HG2 ILE C   6     -76.588  36.844 -87.688  1.00  0.00           H  
ATOM    104 3HG2 ILE C   6     -76.219  35.181 -87.175  1.00  0.00           H  
ATOM    105 1HD1 ILE C   6     -79.420  34.071 -84.515  1.00  0.00           H  
ATOM    106 2HD1 ILE C   6     -79.732  35.766 -84.958  1.00  0.00           H  
ATOM    107 3HD1 ILE C   6     -79.173  34.612 -86.192  1.00  0.00           H  
ATOM    108  N   LYS C   7     -75.536  39.050 -86.187  1.00  0.00           N  
ATOM    109  CA  LYS C   7     -74.924  39.954 -87.156  1.00  0.00           C  
ATOM    110  C   LYS C   7     -73.470  40.239 -86.798  1.00  0.00           C  
ATOM    111  O   LYS C   7     -72.648  40.507 -87.683  1.00  0.00           O  
ATOM    112  CB  LYS C   7     -75.738  41.245 -87.292  1.00  0.00           C  
ATOM    113  CG  LYS C   7     -75.530  42.305 -86.232  1.00  0.00           C  
ATOM    114  CD  LYS C   7     -76.441  43.498 -86.489  1.00  0.00           C  
ATOM    115  CE  LYS C   7     -75.791  44.515 -87.419  1.00  0.00           C  
ATOM    116  NZ  LYS C   7     -74.834  45.406 -86.707  1.00  0.00           N1+
ATOM    117  H   LYS C   7     -76.298  39.385 -85.615  1.00  0.00           H  
ATOM    118  HA  LYS C   7     -74.901  39.457 -88.126  1.00  0.00           H  
ATOM    119 1HB  LYS C   7     -75.514  41.718 -88.249  1.00  0.00           H  
ATOM    120 2HB  LYS C   7     -76.802  41.007 -87.286  1.00  0.00           H  
ATOM    121 1HG  LYS C   7     -75.750  41.885 -85.249  1.00  0.00           H  
ATOM    122 2HG  LYS C   7     -74.491  42.631 -86.243  1.00  0.00           H  
ATOM    123 1HD  LYS C   7     -77.372  43.154 -86.941  1.00  0.00           H  
ATOM    124 2HD  LYS C   7     -76.675  43.988 -85.544  1.00  0.00           H  
ATOM    125 1HE  LYS C   7     -75.256  43.993 -88.211  1.00  0.00           H  
ATOM    126 2HE  LYS C   7     -76.562  45.133 -87.878  1.00  0.00           H  
ATOM    127 1HZ  LYS C   7     -74.431  46.060 -87.363  1.00  0.00           H  
ATOM    128 2HZ  LYS C   7     -75.320  45.913 -85.982  1.00  0.00           H  
ATOM    129 3HZ  LYS C   7     -74.099  44.849 -86.294  1.00  0.00           H  
ATOM    130  N   VAL C   8     -73.132  40.193 -85.509  1.00  0.00           N  
ATOM    131  CA  VAL C   8     -71.736  40.353 -85.115  1.00  0.00           C  
ATOM    132  C   VAL C   8     -70.906  39.154 -85.567  1.00  0.00           C  
ATOM    133  O   VAL C   8     -69.794  39.313 -86.087  1.00  0.00           O  
ATOM    134  CB  VAL C   8     -71.623  40.509 -83.587  1.00  0.00           C  
ATOM    135  CG1 VAL C   8     -70.163  40.503 -83.157  1.00  0.00           C  
ATOM    136  CG2 VAL C   8     -72.310  41.792 -83.146  1.00  0.00           C  
ATOM    137  H   VAL C   8     -73.831  40.048 -84.794  1.00  0.00           H  
ATOM    138  HA  VAL C   8     -71.331  41.229 -85.623  1.00  0.00           H  
ATOM    139  HB  VAL C   8     -72.103  39.656 -83.107  1.00  0.00           H  
ATOM    140 1HG1 VAL C   8     -70.102  40.614 -82.074  1.00  0.00           H  
ATOM    141 2HG1 VAL C   8     -69.702  39.560 -83.451  1.00  0.00           H  
ATOM    142 3HG1 VAL C   8     -69.640  41.330 -83.636  1.00  0.00           H  
ATOM    143 1HG2 VAL C   8     -72.227  41.896 -82.064  1.00  0.00           H  
ATOM    144 2HG2 VAL C   8     -71.833  42.645 -83.630  1.00  0.00           H  
ATOM    145 3HG2 VAL C   8     -73.362  41.757 -83.427  1.00  0.00           H  
ATOM    146  N   TYR C   9     -71.426  37.935 -85.382  1.00  0.00           N  
ATOM    147  CA  TYR C   9     -70.704  36.762 -85.868  1.00  0.00           C  
ATOM    148  C   TYR C   9     -70.491  36.807 -87.376  1.00  0.00           C  
ATOM    149  O   TYR C   9     -69.419  36.434 -87.866  1.00  0.00           O  
ATOM    150  CB  TYR C   9     -71.449  35.482 -85.482  1.00  0.00           C  
ATOM    151  CG  TYR C   9     -71.263  35.081 -84.036  1.00  0.00           C  
ATOM    152  CD1 TYR C   9     -72.285  35.288 -83.121  1.00  0.00           C  
ATOM    153  CD2 TYR C   9     -70.070  34.505 -83.623  1.00  0.00           C  
ATOM    154  CE1 TYR C   9     -72.115  34.921 -81.800  1.00  0.00           C  
ATOM    155  CE2 TYR C   9     -69.900  34.139 -82.302  1.00  0.00           C  
ATOM    156  CZ  TYR C   9     -70.917  34.345 -81.393  1.00  0.00           C  
ATOM    157  OH  TYR C   9     -70.748  33.980 -80.077  1.00  0.00           O  
ATOM    158  H   TYR C   9     -72.311  37.808 -84.912  1.00  0.00           H  
ATOM    159  HA  TYR C   9     -69.718  36.745 -85.402  1.00  0.00           H  
ATOM    160 1HB  TYR C   9     -72.516  35.613 -85.665  1.00  0.00           H  
ATOM    161 2HB  TYR C   9     -71.108  34.659 -86.110  1.00  0.00           H  
ATOM    162  HD1 TYR C   9     -73.223  35.740 -83.445  1.00  0.00           H  
ATOM    163  HD2 TYR C   9     -69.266  34.343 -84.342  1.00  0.00           H  
ATOM    164  HE1 TYR C   9     -72.918  35.084 -81.082  1.00  0.00           H  
ATOM    165  HE2 TYR C   9     -68.962  33.687 -81.978  1.00  0.00           H  
ATOM    166  HH  TYR C   9     -71.504  34.276 -79.564  1.00  0.00           H  
ATOM    167  N   LEU C  10     -71.505  37.245 -88.129  1.00  0.00           N  
ATOM    168  CA  LEU C  10     -71.369  37.325 -89.582  1.00  0.00           C  
ATOM    169  C   LEU C  10     -70.289  38.316 -89.992  1.00  0.00           C  
ATOM    170  O   LEU C  10     -69.538  38.070 -90.943  1.00  0.00           O  
ATOM    171  CB  LEU C  10     -72.705  37.701 -90.218  1.00  0.00           C  
ATOM    172  CG  LEU C  10     -73.810  36.647 -90.162  1.00  0.00           C  
ATOM    173  CD1 LEU C  10     -75.123  37.237 -90.653  1.00  0.00           C  
ATOM    174  CD2 LEU C  10     -73.423  35.424 -90.980  1.00  0.00           C  
ATOM    175  H   LEU C  10     -72.376  37.526 -87.701  1.00  0.00           H  
ATOM    176  HA  LEU C  10     -71.066  36.347 -89.955  1.00  0.00           H  
ATOM    177 1HB  LEU C  10     -73.086  38.594 -89.724  1.00  0.00           H  
ATOM    178 2HB  LEU C  10     -72.536  37.936 -91.269  1.00  0.00           H  
ATOM    179  HG  LEU C  10     -73.971  36.344 -89.127  1.00  0.00           H  
ATOM    180 1HD1 LEU C  10     -75.903  36.477 -90.609  1.00  0.00           H  
ATOM    181 2HD1 LEU C  10     -75.403  38.080 -90.021  1.00  0.00           H  
ATOM    182 3HD1 LEU C  10     -75.007  37.577 -91.682  1.00  0.00           H  
ATOM    183 1HD2 LEU C  10     -74.222  34.683 -90.927  1.00  0.00           H  
ATOM    184 2HD2 LEU C  10     -73.266  35.715 -92.018  1.00  0.00           H  
ATOM    185 3HD2 LEU C  10     -72.504  34.995 -90.580  1.00  0.00           H  
ATOM    186  N   GLU C  11     -70.205  39.449 -89.293  1.00  0.00           N  
ATOM    187  CA  GLU C  11     -69.171  40.433 -89.591  1.00  0.00           C  
ATOM    188  C   GLU C  11     -67.775  39.842 -89.415  1.00  0.00           C  
ATOM    189  O   GLU C  11     -66.886  40.065 -90.246  1.00  0.00           O  
ATOM    190  CB  GLU C  11     -69.332  41.663 -88.694  1.00  0.00           C  
ATOM    191  CG  GLU C  11     -70.513  42.553 -89.053  1.00  0.00           C  
ATOM    192  CD  GLU C  11     -70.739  43.656 -88.057  1.00  0.00           C  
ATOM    193  OE1 GLU C  11     -70.182  43.588 -86.987  1.00  0.00           O  
ATOM    194  OE2 GLU C  11     -71.470  44.567 -88.365  1.00  0.00           O1-
ATOM    195  H   GLU C  11     -70.861  39.635 -88.547  1.00  0.00           H  
ATOM    196  HA  GLU C  11     -69.253  40.715 -90.641  1.00  0.00           H  
ATOM    197 1HB  GLU C  11     -69.456  41.344 -87.659  1.00  0.00           H  
ATOM    198 2HB  GLU C  11     -68.428  42.270 -88.743  1.00  0.00           H  
ATOM    199 1HG  GLU C  11     -70.337  42.995 -90.033  1.00  0.00           H  
ATOM    200 2HG  GLU C  11     -71.410  41.939 -89.118  1.00  0.00           H  
ATOM    201  N   LEU C  12     -67.565  39.076 -88.339  1.00  0.00           N  
ATOM    202  CA  LEU C  12     -66.260  38.458 -88.113  1.00  0.00           C  
ATOM    203  C   LEU C  12     -65.926  37.432 -89.189  1.00  0.00           C  
ATOM    204  O   LEU C  12     -64.783  37.355 -89.648  1.00  0.00           O  
ATOM    205  CB  LEU C  12     -66.228  37.785 -86.735  1.00  0.00           C  
ATOM    206  CG  LEU C  12     -66.134  38.734 -85.533  1.00  0.00           C  
ATOM    207  CD1 LEU C  12     -66.355  37.949 -84.247  1.00  0.00           C  
ATOM    208  CD2 LEU C  12     -64.774  39.417 -85.530  1.00  0.00           C  
ATOM    209  H   LEU C  12     -68.306  38.918 -87.672  1.00  0.00           H  
ATOM    210  HA  LEU C  12     -65.498  39.235 -88.156  1.00  0.00           H  
ATOM    211 1HB  LEU C  12     -67.132  37.191 -86.617  1.00  0.00           H  
ATOM    212 2HB  LEU C  12     -65.369  37.115 -86.696  1.00  0.00           H  
ATOM    213  HG  LEU C  12     -66.919  39.488 -85.603  1.00  0.00           H  
ATOM    214 1HD1 LEU C  12     -66.288  38.624 -83.393  1.00  0.00           H  
ATOM    215 2HD1 LEU C  12     -67.342  37.488 -84.268  1.00  0.00           H  
ATOM    216 3HD1 LEU C  12     -65.593  37.176 -84.158  1.00  0.00           H  
ATOM    217 1HD2 LEU C  12     -64.708  40.092 -84.677  1.00  0.00           H  
ATOM    218 2HD2 LEU C  12     -63.989  38.664 -85.460  1.00  0.00           H  
ATOM    219 3HD2 LEU C  12     -64.650  39.985 -86.452  1.00  0.00           H  
ATOM    220  N   LEU C  13     -66.916  36.645 -89.609  1.00  0.00           N  
ATOM    221  CA  LEU C  13     -66.685  35.627 -90.628  1.00  0.00           C  
ATOM    222  C   LEU C  13     -66.234  36.252 -91.942  1.00  0.00           C  
ATOM    223  O   LEU C  13     -65.305  35.755 -92.591  1.00  0.00           O  
ATOM    224  CB  LEU C  13     -67.961  34.807 -90.856  1.00  0.00           C  
ATOM    225  CG  LEU C  13     -68.339  33.837 -89.729  1.00  0.00           C  
ATOM    226  CD1 LEU C  13     -69.754  33.322 -89.956  1.00  0.00           C  
ATOM    227  CD2 LEU C  13     -67.340  32.690 -89.690  1.00  0.00           C  
ATOM    228  H   LEU C  13     -67.842  36.751 -89.220  1.00  0.00           H  
ATOM    229  HA  LEU C  13     -65.872  34.982 -90.294  1.00  0.00           H  
ATOM    230 1HB  LEU C  13     -68.795  35.494 -90.995  1.00  0.00           H  
ATOM    231 2HB  LEU C  13     -67.842  34.224 -91.769  1.00  0.00           H  
ATOM    232  HG  LEU C  13     -68.325  34.364 -88.775  1.00  0.00           H  
ATOM    233 1HD1 LEU C  13     -70.023  32.632 -89.155  1.00  0.00           H  
ATOM    234 2HD1 LEU C  13     -70.450  34.160 -89.960  1.00  0.00           H  
ATOM    235 3HD1 LEU C  13     -69.804  32.803 -90.912  1.00  0.00           H  
ATOM    236 1HD2 LEU C  13     -67.608  32.001 -88.889  1.00  0.00           H  
ATOM    237 2HD2 LEU C  13     -67.354  32.162 -90.643  1.00  0.00           H  
ATOM    238 3HD2 LEU C  13     -66.340  33.085 -89.509  1.00  0.00           H  
ATOM    239  N   GLU C  14     -66.871  37.354 -92.348  1.00  0.00           N  
ATOM    240  CA  GLU C  14     -66.463  38.028 -93.577  1.00  0.00           C  
ATOM    241  C   GLU C  14     -65.073  38.635 -93.421  1.00  0.00           C  
ATOM    242  O   GLU C  14     -64.240  38.531 -94.329  1.00  0.00           O  
ATOM    243  CB  GLU C  14     -67.470  39.117 -93.952  1.00  0.00           C  
ATOM    244  CG  GLU C  14     -67.260  39.718 -95.335  1.00  0.00           C  
ATOM    245  CD  GLU C  14     -66.262  40.843 -95.338  1.00  0.00           C  
ATOM    246  OE1 GLU C  14     -66.207  41.566 -94.373  1.00  0.00           O  
ATOM    247  OE2 GLU C  14     -65.554  40.979 -96.308  1.00  0.00           O1-
ATOM    248  H   GLU C  14     -67.640  37.731 -91.812  1.00  0.00           H  
ATOM    249  HA  GLU C  14     -66.406  37.288 -94.375  1.00  0.00           H  
ATOM    250 1HB  GLU C  14     -68.480  38.708 -93.916  1.00  0.00           H  
ATOM    251 2HB  GLU C  14     -67.419  39.927 -93.224  1.00  0.00           H  
ATOM    252 1HG  GLU C  14     -66.912  38.937 -96.010  1.00  0.00           H  
ATOM    253 2HG  GLU C  14     -68.215  40.085 -95.709  1.00  0.00           H  
ATOM    254  N   VAL C  15     -64.808  39.283 -92.283  1.00  0.00           N  
ATOM    255  CA  VAL C  15     -63.502  39.900 -92.065  1.00  0.00           C  
ATOM    256  C   VAL C  15     -62.415  38.833 -92.044  1.00  0.00           C  
ATOM    257  O   VAL C  15     -61.343  39.001 -92.637  1.00  0.00           O  
ATOM    258  CB  VAL C  15     -63.485  40.680 -90.736  1.00  0.00           C  
ATOM    259  CG1 VAL C  15     -62.065  41.095 -90.380  1.00  0.00           C  
ATOM    260  CG2 VAL C  15     -64.393  41.896 -90.838  1.00  0.00           C  
ATOM    261  H   VAL C  15     -65.511  39.351 -91.561  1.00  0.00           H  
ATOM    262  HA  VAL C  15     -63.291  40.567 -92.901  1.00  0.00           H  
ATOM    263  HB  VAL C  15     -63.839  40.027 -89.938  1.00  0.00           H  
ATOM    264 1HG1 VAL C  15     -62.072  41.644 -89.439  1.00  0.00           H  
ATOM    265 2HG1 VAL C  15     -61.442  40.207 -90.277  1.00  0.00           H  
ATOM    266 3HG1 VAL C  15     -61.664  41.731 -91.168  1.00  0.00           H  
ATOM    267 1HG2 VAL C  15     -64.377  42.442 -89.896  1.00  0.00           H  
ATOM    268 2HG2 VAL C  15     -64.042  42.546 -91.641  1.00  0.00           H  
ATOM    269 3HG2 VAL C  15     -65.412  41.573 -91.053  1.00  0.00           H  
ATOM    270  N   HIS C  16     -62.690  37.707 -91.380  1.00  0.00           N  
ATOM    271  CA  HIS C  16     -61.720  36.620 -91.293  1.00  0.00           C  
ATOM    272  C   HIS C  16     -61.431  35.980 -92.646  1.00  0.00           C  
ATOM    273  O   HIS C  16     -60.332  35.455 -92.853  1.00  0.00           O  
ATOM    274  CB  HIS C  16     -62.212  35.544 -90.319  1.00  0.00           C  
ATOM    275  CG  HIS C  16     -62.052  35.919 -88.878  1.00  0.00           C  
ATOM    276  CD2 HIS C  16     -61.123  36.677 -88.252  1.00  0.00           C  
ATOM    277  ND1 HIS C  16     -62.926  35.496 -87.899  1.00  0.00           N  
ATOM    278  CE1 HIS C  16     -62.539  35.978 -86.731  1.00  0.00           C  
ATOM    279  NE2 HIS C  16     -61.448  36.698 -86.918  1.00  0.00           N  
ATOM    280  H   HIS C  16     -63.588  37.602 -90.928  1.00  0.00           H  
ATOM    281  HA  HIS C  16     -60.761  37.014 -90.956  1.00  0.00           H  
ATOM    282 1HB  HIS C  16     -63.267  35.341 -90.504  1.00  0.00           H  
ATOM    283 2HB  HIS C  16     -61.665  34.618 -90.493  1.00  0.00           H  
ATOM    284  HD2 HIS C  16     -60.274  37.179 -88.719  1.00  0.00           H  
ATOM    285  HE1 HIS C  16     -63.035  35.809 -85.775  1.00  0.00           H  
ATOM    286  HE2 HIS C  16     -60.932  37.186 -86.200  1.00  0.00           H  
ATOM    287  N   SER C  17     -62.401  35.961 -93.567  1.00  0.00           N  
ATOM    288  CA  SER C  17     -62.050  35.474 -94.899  1.00  0.00           C  
ATOM    289  C   SER C  17     -61.033  36.399 -95.558  1.00  0.00           C  
ATOM    290  O   SER C  17     -60.131  35.930 -96.263  1.00  0.00           O  
ATOM    291  CB  SER C  17     -63.290  35.368 -95.764  1.00  0.00           C  
ATOM    292  OG  SER C  17     -64.137  34.351 -95.305  1.00  0.00           O  
ATOM    293  H   SER C  17     -63.348  36.262 -93.387  1.00  0.00           H  
ATOM    294  HA  SER C  17     -61.580  34.495 -94.797  1.00  0.00           H  
ATOM    295 1HB  SER C  17     -63.822  36.319 -95.757  1.00  0.00           H  
ATOM    296 2HB  SER C  17     -62.999  35.165 -96.794  1.00  0.00           H  
ATOM    297  HG  SER C  17     -64.844  34.284 -95.951  1.00  0.00           H  
ATOM    298  N   ARG C  18     -61.168  37.719 -95.368  1.00  0.00           N  
ATOM    299  CA  ARG C  18     -60.173  38.621 -95.943  1.00  0.00           C  
ATOM    300  C   ARG C  18     -58.823  38.402 -95.274  1.00  0.00           C  
ATOM    301  O   ARG C  18     -57.773  38.531 -95.916  1.00  0.00           O  
ATOM    302  CB  ARG C  18     -60.592  40.092 -95.897  1.00  0.00           C  
ATOM    303  CG  ARG C  18     -61.615  40.455 -96.966  1.00  0.00           C  
ATOM    304  CD  ARG C  18     -62.017  41.921 -96.927  1.00  0.00           C  
ATOM    305  NE  ARG C  18     -63.043  42.244 -95.946  1.00  0.00           N  
ATOM    306  CZ  ARG C  18     -63.096  43.403 -95.300  1.00  0.00           C  
ATOM    307  NH1 ARG C  18     -64.059  43.632 -94.420  1.00  0.00           N1+
ATOM    308  NH2 ARG C  18     -62.181  44.337 -95.536  1.00  0.00           N  
ATOM    309  H   ARG C  18     -61.936  38.107 -94.839  1.00  0.00           H  
ATOM    310  HA  ARG C  18     -60.032  38.357 -96.992  1.00  0.00           H  
ATOM    311 1HB  ARG C  18     -61.016  40.318 -94.920  1.00  0.00           H  
ATOM    312 2HB  ARG C  18     -59.714  40.724 -96.027  1.00  0.00           H  
ATOM    313 1HG  ARG C  18     -61.197  40.253 -97.953  1.00  0.00           H  
ATOM    314 2HG  ARG C  18     -62.517  39.860 -96.824  1.00  0.00           H  
ATOM    315 1HD  ARG C  18     -61.147  42.531 -96.685  1.00  0.00           H  
ATOM    316 2HD  ARG C  18     -62.408  42.217 -97.900  1.00  0.00           H  
ATOM    317  HE  ARG C  18     -63.746  41.544 -95.754  1.00  0.00           H  
ATOM    318 1HH1 ARG C  18     -64.756  42.923 -94.238  1.00  0.00           H  
ATOM    319 2HH1 ARG C  18     -64.096  44.514 -93.930  1.00  0.00           H  
ATOM    320 1HH2 ARG C  18     -61.445  44.165 -96.208  1.00  0.00           H  
ATOM    321 2HH2 ARG C  18     -62.220  45.218 -95.046  1.00  0.00           H  
ATOM    322  N   VAL C  19     -58.844  38.075 -93.978  1.00  0.00           N  
ATOM    323  CA  VAL C  19     -57.626  37.747 -93.247  1.00  0.00           C  
ATOM    324  C   VAL C  19     -56.960  36.526 -93.857  1.00  0.00           C  
ATOM    325  O   VAL C  19     -55.749  36.527 -94.099  1.00  0.00           O  
ATOM    326  CB  VAL C  19     -57.940  37.476 -91.764  1.00  0.00           C  
ATOM    327  CG1 VAL C  19     -56.737  36.856 -91.070  1.00  0.00           C  
ATOM    328  CG2 VAL C  19     -58.352  38.769 -91.077  1.00  0.00           C  
ATOM    329  H   VAL C  19     -59.730  38.054 -93.493  1.00  0.00           H  
ATOM    330  HA  VAL C  19     -56.936  38.588 -93.331  1.00  0.00           H  
ATOM    331  HB  VAL C  19     -58.755  36.755 -91.700  1.00  0.00           H  
ATOM    332 1HG1 VAL C  19     -56.976  36.670 -90.022  1.00  0.00           H  
ATOM    333 2HG1 VAL C  19     -56.482  35.914 -91.555  1.00  0.00           H  
ATOM    334 3HG1 VAL C  19     -55.889  37.538 -91.132  1.00  0.00           H  
ATOM    335 1HG2 VAL C  19     -58.573  38.570 -90.029  1.00  0.00           H  
ATOM    336 2HG2 VAL C  19     -57.539  39.492 -91.146  1.00  0.00           H  
ATOM    337 3HG2 VAL C  19     -59.239  39.174 -91.564  1.00  0.00           H  
ATOM    338  N   LEU C  20     -57.735  35.471 -94.117  1.00  0.00           N  
ATOM    339  CA  LEU C  20     -57.144  34.255 -94.661  1.00  0.00           C  
ATOM    340  C   LEU C  20     -56.400  34.566 -95.952  1.00  0.00           C  
ATOM    341  O   LEU C  20     -55.275  34.097 -96.154  1.00  0.00           O  
ATOM    342  CB  LEU C  20     -58.235  33.213 -94.917  1.00  0.00           C  
ATOM    343  CG  LEU C  20     -58.916  32.495 -93.754  1.00  0.00           C  
ATOM    344  CD1 LEU C  20     -60.110  31.715 -94.252  1.00  0.00           C  
ATOM    345  CD2 LEU C  20     -57.948  31.541 -93.127  1.00  0.00           C  
ATOM    346  H   LEU C  20     -58.729  35.499 -93.944  1.00  0.00           H  
ATOM    347  HA  LEU C  20     -56.440  33.856 -93.931  1.00  0.00           H  
ATOM    348 1HB  LEU C  20     -59.045  33.687 -95.469  1.00  0.00           H  
ATOM    349 2HB  LEU C  20     -57.818  32.417 -95.535  1.00  0.00           H  
ATOM    350  HG  LEU C  20     -59.238  33.228 -93.013  1.00  0.00           H  
ATOM    351 1HD1 LEU C  20     -60.588  31.208 -93.414  1.00  0.00           H  
ATOM    352 2HD1 LEU C  20     -60.822  32.397 -94.716  1.00  0.00           H  
ATOM    353 3HD1 LEU C  20     -59.783  30.977 -94.983  1.00  0.00           H  
ATOM    354 1HD2 LEU C  20     -58.431  31.027 -92.295  1.00  0.00           H  
ATOM    355 2HD2 LEU C  20     -57.626  30.809 -93.868  1.00  0.00           H  
ATOM    356 3HD2 LEU C  20     -57.081  32.090 -92.760  1.00  0.00           H  
ATOM    357  N   LYS C  21     -57.008  35.366 -96.833  1.00  0.00           N  
ATOM    358  CA  LYS C  21     -56.347  35.712 -98.089  1.00  0.00           C  
ATOM    359  C   LYS C  21     -55.074  36.512 -97.831  1.00  0.00           C  
ATOM    360  O   LYS C  21     -54.008  36.203 -98.379  1.00  0.00           O  
ATOM    361  CB  LYS C  21     -57.293  36.503 -98.995  1.00  0.00           C  
ATOM    362  CG  LYS C  21     -56.706  36.868-100.352  1.00  0.00           C  
ATOM    363  CD  LYS C  21     -57.728  37.583-101.222  1.00  0.00           C  
ATOM    364  CE  LYS C  21     -57.138  37.963-102.572  1.00  0.00           C  
ATOM    365  NZ  LYS C  21     -58.126  38.668-103.433  1.00  0.00           N1+
ATOM    366  H   LYS C  21     -57.927  35.738 -96.642  1.00  0.00           H  
ATOM    367  HA  LYS C  21     -56.064  34.790 -98.597  1.00  0.00           H  
ATOM    368 1HB  LYS C  21     -58.200  35.923 -99.168  1.00  0.00           H  
ATOM    369 2HB  LYS C  21     -57.585  37.427 -98.497  1.00  0.00           H  
ATOM    370 1HG  LYS C  21     -55.841  37.518-100.211  1.00  0.00           H  
ATOM    371 2HG  LYS C  21     -56.377  35.963-100.862  1.00  0.00           H  
ATOM    372 1HD  LYS C  21     -58.589  36.934-101.381  1.00  0.00           H  
ATOM    373 2HD  LYS C  21     -58.066  38.488-100.717  1.00  0.00           H  
ATOM    374 1HE  LYS C  21     -56.276  38.611-102.423  1.00  0.00           H  
ATOM    375 2HE  LYS C  21     -56.803  37.063-103.089  1.00  0.00           H  
ATOM    376 1HZ  LYS C  21     -57.697  38.901-104.318  1.00  0.00           H  
ATOM    377 2HZ  LYS C  21     -58.923  38.067-103.594  1.00  0.00           H  
ATOM    378 3HZ  LYS C  21     -58.430  39.514-102.974  1.00  0.00           H  
ATOM    379  N   ALA C  22     -55.173  37.561 -97.004  1.00  0.00           N  
ATOM    380  CA  ALA C  22     -54.021  38.423 -96.750  1.00  0.00           C  
ATOM    381  C   ALA C  22     -52.909  37.648 -96.059  1.00  0.00           C  
ATOM    382  O   ALA C  22     -51.724  37.841 -96.353  1.00  0.00           O  
ATOM    383  CB  ALA C  22     -54.437  39.629 -95.909  1.00  0.00           C  
ATOM    384  H   ALA C  22     -56.051  37.765 -96.548  1.00  0.00           H  
ATOM    385  HA  ALA C  22     -53.643  38.775 -97.709  1.00  0.00           H  
ATOM    386 1HB  ALA C  22     -53.569  40.262 -95.727  1.00  0.00           H  
ATOM    387 2HB  ALA C  22     -55.197  40.200 -96.443  1.00  0.00           H  
ATOM    388 3HB  ALA C  22     -54.842  39.287 -94.958  1.00  0.00           H  
ATOM    389  N   LEU C  23     -53.285  36.767 -95.131  1.00  0.00           N  
ATOM    390  CA  LEU C  23     -52.309  35.996 -94.372  1.00  0.00           C  
ATOM    391  C   LEU C  23     -51.600  34.998 -95.281  1.00  0.00           C  
ATOM    392  O   LEU C  23     -50.379  34.825 -95.189  1.00  0.00           O  
ATOM    393  CB  LEU C  23     -53.006  35.317 -93.189  1.00  0.00           C  
ATOM    394  CG  LEU C  23     -52.250  34.817 -91.957  1.00  0.00           C  
ATOM    395  CD1 LEU C  23     -53.238  34.434 -90.867  1.00  0.00           C  
ATOM    396  CD2 LEU C  23     -51.368  33.647 -92.280  1.00  0.00           C  
ATOM    397  H   LEU C  23     -54.269  36.630 -94.948  1.00  0.00           H  
ATOM    398  HA  LEU C  23     -51.547  36.678 -93.995  1.00  0.00           H  
ATOM    399 1HB  LEU C  23     -53.745  36.004 -92.781  1.00  0.00           H  
ATOM    400 2HB  LEU C  23     -53.526  34.431 -93.554  1.00  0.00           H  
ATOM    401  HG  LEU C  23     -51.623  35.619 -91.564  1.00  0.00           H  
ATOM    402 1HD1 LEU C  23     -52.694  34.079 -89.991  1.00  0.00           H  
ATOM    403 2HD1 LEU C  23     -53.834  35.304 -90.594  1.00  0.00           H  
ATOM    404 3HD1 LEU C  23     -53.893  33.644 -91.232  1.00  0.00           H  
ATOM    405 1HD2 LEU C  23     -50.847  33.323 -91.378  1.00  0.00           H  
ATOM    406 2HD2 LEU C  23     -51.976  32.827 -92.663  1.00  0.00           H  
ATOM    407 3HD2 LEU C  23     -50.637  33.939 -93.035  1.00  0.00           H  
ATOM    408  N   ILE C  24     -52.351  34.331 -96.163  1.00  0.00           N  
ATOM    409  CA  ILE C  24     -51.738  33.390 -97.096  1.00  0.00           C  
ATOM    410  C   ILE C  24     -50.765  34.122 -98.011  1.00  0.00           C  
ATOM    411  O   ILE C  24     -49.664  33.630 -98.282  1.00  0.00           O  
ATOM    412  CB  ILE C  24     -52.811  32.620 -97.889  1.00  0.00           C  
ATOM    413  CG1 ILE C  24     -53.572  31.664 -96.969  1.00  0.00           C  
ATOM    414  CG2 ILE C  24     -52.184  31.845 -99.027  1.00  0.00           C  
ATOM    415  CD1 ILE C  24     -54.866  31.136 -97.565  1.00  0.00           C  
ATOM    416  H   ILE C  24     -53.351  34.471 -96.192  1.00  0.00           H  
ATOM    417  HA  ILE C  24     -51.150  32.671 -96.526  1.00  0.00           H  
ATOM    418  HB  ILE C  24     -53.534  33.324 -98.299  1.00  0.00           H  
ATOM    419 1HG1 ILE C  24     -52.938  30.813 -96.724  1.00  0.00           H  
ATOM    420 2HG1 ILE C  24     -53.812  32.172 -96.035  1.00  0.00           H  
ATOM    421 1HG2 ILE C  24     -52.960  31.309 -99.573  1.00  0.00           H  
ATOM    422 2HG2 ILE C  24     -51.678  32.535 -99.701  1.00  0.00           H  
ATOM    423 3HG2 ILE C  24     -51.462  31.133 -98.628  1.00  0.00           H  
ATOM    424 1HD1 ILE C  24     -55.348  30.466 -96.853  1.00  0.00           H  
ATOM    425 2HD1 ILE C  24     -55.533  31.971 -97.786  1.00  0.00           H  
ATOM    426 3HD1 ILE C  24     -54.649  30.593 -98.483  1.00  0.00           H  
ATOM    427  N   GLU C  25     -51.154  35.293 -98.519  1.00  0.00           N  
ATOM    428  CA  GLU C  25     -50.232  36.048 -99.360  1.00  0.00           C  
ATOM    429  C   GLU C  25     -48.980  36.394 -98.570  1.00  0.00           C  
ATOM    430  O   GLU C  25     -47.860  36.322 -99.089  1.00  0.00           O  
ATOM    431  CB  GLU C  25     -50.897  37.326 -99.871  1.00  0.00           C  
ATOM    432  CG  GLU C  25     -51.967  37.111-100.920  1.00  0.00           C  
ATOM    433  CD  GLU C  25     -52.619  38.415-101.331  1.00  0.00           C  
ATOM    434  OE1 GLU C  25     -52.327  39.445-100.685  1.00  0.00           O  
ATOM    435  OE2 GLU C  25     -53.419  38.415-102.292  1.00  0.00           O1-
ATOM    436  H   GLU C  25     -52.073  35.670 -98.336  1.00  0.00           H  
ATOM    437  HA  GLU C  25     -49.960  35.430-100.216  1.00  0.00           H  
ATOM    438 1HB  GLU C  25     -51.356  37.856 -99.036  1.00  0.00           H  
ATOM    439 2HB  GLU C  25     -50.141  37.983-100.300  1.00  0.00           H  
ATOM    440 1HG  GLU C  25     -51.516  36.641-101.794  1.00  0.00           H  
ATOM    441 2HG  GLU C  25     -52.720  36.431-100.524  1.00  0.00           H  
ATOM    442  N   GLN C  26     -49.165  36.783 -97.308  1.00  0.00           N  
ATOM    443  CA  GLN C  26     -48.044  37.123 -96.444  1.00  0.00           C  
ATOM    444  C   GLN C  26     -47.078  35.956 -96.279  1.00  0.00           C  
ATOM    445  O   GLN C  26     -45.862  36.119 -96.415  1.00  0.00           O  
ATOM    446  CB  GLN C  26     -48.551  37.576 -95.072  1.00  0.00           C  
ATOM    447  CG  GLN C  26     -47.452  37.983 -94.106  1.00  0.00           C  
ATOM    448  CD  GLN C  26     -48.000  38.479 -92.781  1.00  0.00           C  
ATOM    449  NE2 GLN C  26     -47.255  38.241 -91.708  1.00  0.00           N  
ATOM    450  OE1 GLN C  26     -49.082  39.069 -92.723  1.00  0.00           O  
ATOM    451  H   GLN C  26     -50.104  36.843 -96.941  1.00  0.00           H  
ATOM    452  HA  GLN C  26     -47.485  37.935 -96.908  1.00  0.00           H  
ATOM    453 1HB  GLN C  26     -49.223  38.425 -95.195  1.00  0.00           H  
ATOM    454 2HB  GLN C  26     -49.123  36.770 -94.612  1.00  0.00           H  
ATOM    455 1HG  GLN C  26     -46.816  37.119 -93.911  1.00  0.00           H  
ATOM    456 2HG  GLN C  26     -46.866  38.785 -94.555  1.00  0.00           H  
ATOM    457 1HE2 GLN C  26     -47.566  38.545 -90.806  1.00  0.00           H  
ATOM    458 2HE2 GLN C  26     -46.384  37.759 -91.799  1.00  0.00           H  
ATOM    459  N   ILE C  27     -47.600  34.755 -96.024  1.00  0.00           N  
ATOM    460  CA  ILE C  27     -46.710  33.605 -95.879  1.00  0.00           C  
ATOM    461  C   ILE C  27     -46.013  33.303 -97.195  1.00  0.00           C  
ATOM    462  O   ILE C  27     -44.805  33.050 -97.233  1.00  0.00           O  
ATOM    463  CB  ILE C  27     -47.482  32.359 -95.408  1.00  0.00           C  
ATOM    464  CG1 ILE C  27     -48.003  32.562 -93.982  1.00  0.00           C  
ATOM    465  CG2 ILE C  27     -46.597  31.124 -95.484  1.00  0.00           C  
ATOM    466  CD1 ILE C  27     -49.014  31.525 -93.548  1.00  0.00           C  
ATOM    467  H   ILE C  27     -48.596  34.621 -95.928  1.00  0.00           H  
ATOM    468  HA  ILE C  27     -45.920  33.865 -95.176  1.00  0.00           H  
ATOM    469  HB  ILE C  27     -48.354  32.209 -96.043  1.00  0.00           H  
ATOM    470 1HG1 ILE C  27     -47.168  32.538 -93.283  1.00  0.00           H  
ATOM    471 2HG1 ILE C  27     -48.468  33.544 -93.901  1.00  0.00           H  
ATOM    472 1HG2 ILE C  27     -47.158  30.253 -95.146  1.00  0.00           H  
ATOM    473 2HG2 ILE C  27     -46.275  30.971 -96.513  1.00  0.00           H  
ATOM    474 3HG2 ILE C  27     -45.724  31.263 -94.846  1.00  0.00           H  
ATOM    475 1HD1 ILE C  27     -49.336  31.735 -92.528  1.00  0.00           H  
ATOM    476 2HD1 ILE C  27     -49.876  31.555 -94.215  1.00  0.00           H  
ATOM    477 3HD1 ILE C  27     -48.559  30.536 -93.587  1.00  0.00           H  
ATOM    478  N   LYS C  28     -46.762  33.311 -98.298  1.00  0.00           N  
ATOM    479  CA  LYS C  28     -46.147  33.015 -99.587  1.00  0.00           C  
ATOM    480  C   LYS C  28     -45.008  33.980 -99.891  1.00  0.00           C  
ATOM    481  O   LYS C  28     -43.947  33.570-100.379  1.00  0.00           O  
ATOM    482  CB  LYS C  28     -47.191  33.067-100.703  1.00  0.00           C  
ATOM    483  CG  LYS C  28     -48.208  31.933-100.666  1.00  0.00           C  
ATOM    484  CD  LYS C  28     -49.181  32.026-101.832  1.00  0.00           C  
ATOM    485  CE  LYS C  28     -50.072  30.795-101.909  1.00  0.00           C  
ATOM    486  NZ  LYS C  28     -51.022  30.866-103.053  1.00  0.00           N1+
ATOM    487  H   LYS C  28     -47.750  33.518 -98.260  1.00  0.00           H  
ATOM    488  HA  LYS C  28     -45.744  32.002 -99.554  1.00  0.00           H  
ATOM    489 1HB  LYS C  28     -47.738  34.008-100.647  1.00  0.00           H  
ATOM    490 2HB  LYS C  28     -46.691  33.036-101.671  1.00  0.00           H  
ATOM    491 1HG  LYS C  28     -47.688  30.976-100.713  1.00  0.00           H  
ATOM    492 2HG  LYS C  28     -48.768  31.977 -99.733  1.00  0.00           H  
ATOM    493 1HD  LYS C  28     -49.807  32.911-101.715  1.00  0.00           H  
ATOM    494 2HD  LYS C  28     -48.624  32.117-102.765  1.00  0.00           H  
ATOM    495 1HE  LYS C  28     -49.455  29.905-102.020  1.00  0.00           H  
ATOM    496 2HE  LYS C  28     -50.644  30.701-100.985  1.00  0.00           H  
ATOM    497 1HZ  LYS C  28     -51.594  30.034-103.069  1.00  0.00           H  
ATOM    498 2HZ  LYS C  28     -51.613  31.679-102.951  1.00  0.00           H  
ATOM    499 3HZ  LYS C  28     -50.503  30.934-103.917  1.00  0.00           H  
ATOM    500  N   LEU C  29     -45.220  35.271 -99.633  1.00  0.00           N  
ATOM    501  CA  LEU C  29     -44.196  36.266 -99.931  1.00  0.00           C  
ATOM    502  C   LEU C  29     -42.959  36.115 -99.055  1.00  0.00           C  
ATOM    503  O   LEU C  29     -41.831  36.295 -99.528  1.00  0.00           O  
ATOM    504  CB  LEU C  29     -44.773  37.676 -99.755  1.00  0.00           C  
ATOM    505  CG  LEU C  29     -45.839  38.090-100.777  1.00  0.00           C  
ATOM    506  CD1 LEU C  29     -46.536  39.357-100.300  1.00  0.00           C  
ATOM    507  CD2 LEU C  29     -45.185  38.305-102.134  1.00  0.00           C  
ATOM    508  H   LEU C  29     -46.095  35.572 -99.227  1.00  0.00           H  
ATOM    509  HA  LEU C  29     -43.857  36.117-100.955  1.00  0.00           H  
ATOM    510 1HB  LEU C  29     -45.219  37.747 -98.764  1.00  0.00           H  
ATOM    511 2HB  LEU C  29     -43.957  38.396 -99.816  1.00  0.00           H  
ATOM    512  HG  LEU C  29     -46.592  37.306-100.857  1.00  0.00           H  
ATOM    513 1HD1 LEU C  29     -47.293  39.652-101.026  1.00  0.00           H  
ATOM    514 2HD1 LEU C  29     -47.011  39.170 -99.337  1.00  0.00           H  
ATOM    515 3HD1 LEU C  29     -45.804  40.157-100.194  1.00  0.00           H  
ATOM    516 1HD2 LEU C  29     -45.942  38.599-102.861  1.00  0.00           H  
ATOM    517 2HD2 LEU C  29     -44.433  39.090-102.056  1.00  0.00           H  
ATOM    518 3HD2 LEU C  29     -44.710  37.379-102.459  1.00  0.00           H  
ATOM    519  N   PHE C  30     -43.148  35.796 -97.771  1.00  0.00           N  
ATOM    520  CA  PHE C  30     -42.002  35.523 -96.909  1.00  0.00           C  
ATOM    521  C   PHE C  30     -41.198  34.340 -97.412  1.00  0.00           C  
ATOM    522  O   PHE C  30     -39.964  34.379 -97.420  1.00  0.00           O  
ATOM    523  CB  PHE C  30     -42.429  35.319 -95.459  1.00  0.00           C  
ATOM    524  CG  PHE C  30     -42.558  36.600 -94.691  1.00  0.00           C  
ATOM    525  CD1 PHE C  30     -41.441  37.386 -94.468  1.00  0.00           C  
ATOM    526  CD2 PHE C  30     -43.767  37.005 -94.164  1.00  0.00           C  
ATOM    527  CE1 PHE C  30     -41.535  38.567 -93.762  1.00  0.00           C  
ATOM    528  CE2 PHE C  30     -43.865  38.184 -93.453  1.00  0.00           C  
ATOM    529  CZ  PHE C  30     -42.750  38.964 -93.251  1.00  0.00           C  
ATOM    530  H   PHE C  30     -44.079  35.741 -97.384  1.00  0.00           H  
ATOM    531  HA  PHE C  30     -41.328  36.380 -96.948  1.00  0.00           H  
ATOM    532 1HB  PHE C  30     -43.388  34.803 -95.431  1.00  0.00           H  
ATOM    533 2HB  PHE C  30     -41.702  34.686 -94.952  1.00  0.00           H  
ATOM    534  HD1 PHE C  30     -40.476  37.064 -94.860  1.00  0.00           H  
ATOM    535  HD2 PHE C  30     -44.653  36.389 -94.322  1.00  0.00           H  
ATOM    536  HE1 PHE C  30     -40.649  39.182 -93.610  1.00  0.00           H  
ATOM    537  HE2 PHE C  30     -44.828  38.496 -93.050  1.00  0.00           H  
ATOM    538  HZ  PHE C  30     -42.828  39.893 -92.688  1.00  0.00           H  
ATOM    539  N   ILE C  31     -41.875  33.282 -97.856  1.00  0.00           N  
ATOM    540  CA  ILE C  31     -41.130  32.140 -98.366  1.00  0.00           C  
ATOM    541  C   ILE C  31     -40.324  32.562 -99.587  1.00  0.00           C  
ATOM    542  O   ILE C  31     -39.155  32.182 -99.733  1.00  0.00           O  
ATOM    543  CB  ILE C  31     -42.070  30.978 -98.734  1.00  0.00           C  
ATOM    544  CG1 ILE C  31     -42.741  30.416 -97.478  1.00  0.00           C  
ATOM    545  CG2 ILE C  31     -41.304  29.886 -99.466  1.00  0.00           C  
ATOM    546  CD1 ILE C  31     -43.914  29.507 -97.766  1.00  0.00           C  
ATOM    547  H   ILE C  31     -42.884  33.247 -97.848  1.00  0.00           H  
ATOM    548  HA  ILE C  31     -40.429  31.814 -97.599  1.00  0.00           H  
ATOM    549  HB  ILE C  31     -42.867  31.345 -99.379  1.00  0.00           H  
ATOM    550 1HG1 ILE C  31     -42.010  29.856 -96.895  1.00  0.00           H  
ATOM    551 2HG1 ILE C  31     -43.093  31.238 -96.854  1.00  0.00           H  
ATOM    552 1HG2 ILE C  31     -41.983  29.072 -99.718  1.00  0.00           H  
ATOM    553 2HG2 ILE C  31     -40.873  30.294-100.379  1.00  0.00           H  
ATOM    554 3HG2 ILE C  31     -40.507  29.509 -98.825  1.00  0.00           H  
ATOM    555 1HD1 ILE C  31     -44.336  29.149 -96.827  1.00  0.00           H  
ATOM    556 2HD1 ILE C  31     -44.674  30.059 -98.319  1.00  0.00           H  
ATOM    557 3HD1 ILE C  31     -43.578  28.657 -98.359  1.00  0.00           H  
ATOM    558  N   GLU C  32     -40.933  33.337-100.489  1.00  0.00           N  
ATOM    559  CA  GLU C  32     -40.198  33.794-101.664  1.00  0.00           C  
ATOM    560  C   GLU C  32     -39.014  34.685-101.285  1.00  0.00           C  
ATOM    561  O   GLU C  32     -37.936  34.570-101.878  1.00  0.00           O  
ATOM    562  CB  GLU C  32     -41.134  34.552-102.608  1.00  0.00           C  
ATOM    563  CG  GLU C  32     -42.187  33.683-103.282  1.00  0.00           C  
ATOM    564  CD  GLU C  32     -43.201  34.483-104.050  1.00  0.00           C  
ATOM    565  OE1 GLU C  32     -43.075  35.683-104.094  1.00  0.00           O  
ATOM    566  OE2 GLU C  32     -44.105  33.893-104.595  1.00  0.00           O1-
ATOM    567  H   GLU C  32     -41.898  33.614-100.373  1.00  0.00           H  
ATOM    568  HA  GLU C  32     -39.781  32.924-102.172  1.00  0.00           H  
ATOM    569 1HB  GLU C  32     -41.652  35.337-102.056  1.00  0.00           H  
ATOM    570 2HB  GLU C  32     -40.549  35.035-103.391  1.00  0.00           H  
ATOM    571 1HG  GLU C  32     -41.691  32.994-103.965  1.00  0.00           H  
ATOM    572 2HG  GLU C  32     -42.696  33.093-102.521  1.00  0.00           H  
ATOM    573  N   LEU C  33     -39.194  35.583-100.302  1.00  0.00           N  
ATOM    574  CA  LEU C  33     -38.072  36.409 -99.845  1.00  0.00           C  
ATOM    575  C   LEU C  33     -36.960  35.592 -99.219  1.00  0.00           C  
ATOM    576  O   LEU C  33     -35.777  35.904 -99.401  1.00  0.00           O  
ATOM    577  CB  LEU C  33     -38.526  37.454 -98.825  1.00  0.00           C  
ATOM    578  CG  LEU C  33     -39.325  38.665 -99.258  1.00  0.00           C  
ATOM    579  CD1 LEU C  33     -39.886  39.366 -98.045  1.00  0.00           C  
ATOM    580  CD2 LEU C  33     -38.298  39.557 -99.902  1.00  0.00           C  
ATOM    581  H   LEU C  33     -40.099  35.699 -99.869  1.00  0.00           H  
ATOM    582  HA  LEU C  33     -37.655  36.933-100.704  1.00  0.00           H  
ATOM    583 1HB  LEU C  33     -39.143  36.963 -98.076  1.00  0.00           H  
ATOM    584 2HB  LEU C  33     -37.644  37.862 -98.330  1.00  0.00           H  
ATOM    585  HG  LEU C  33     -40.102  38.356 -99.958  1.00  0.00           H  
ATOM    586 1HD1 LEU C  33     -40.461  40.236 -98.361  1.00  0.00           H  
ATOM    587 2HD1 LEU C  33     -40.535  38.682 -97.498  1.00  0.00           H  
ATOM    588 3HD1 LEU C  33     -39.069  39.686 -97.400  1.00  0.00           H  
ATOM    589 1HD2 LEU C  33     -38.779  40.471-100.254  1.00  0.00           H  
ATOM    590 2HD2 LEU C  33     -37.528  39.811 -99.173  1.00  0.00           H  
ATOM    591 3HD2 LEU C  33     -37.843  39.039-100.745  1.00  0.00           H  
ATOM    592  N   ILE C  34     -37.322  34.546 -98.484  1.00  0.00           N  
ATOM    593  CA  ILE C  34     -36.326  33.661 -97.906  1.00  0.00           C  
ATOM    594  C   ILE C  34     -35.541  32.955 -98.993  1.00  0.00           C  
ATOM    595  O   ILE C  34     -34.310  32.854 -98.925  1.00  0.00           O  
ATOM    596  CB  ILE C  34     -37.021  32.673 -96.957  1.00  0.00           C  
ATOM    597  CG1 ILE C  34     -37.564  33.440 -95.751  1.00  0.00           C  
ATOM    598  CG2 ILE C  34     -36.066  31.579 -96.525  1.00  0.00           C  
ATOM    599  CD1 ILE C  34     -38.598  32.696 -94.978  1.00  0.00           C  
ATOM    600  H   ILE C  34     -38.301  34.357 -98.322  1.00  0.00           H  
ATOM    601  HA  ILE C  34     -35.615  34.263 -97.341  1.00  0.00           H  
ATOM    602  HB  ILE C  34     -37.870  32.217 -97.465  1.00  0.00           H  
ATOM    603 1HG1 ILE C  34     -36.745  33.684 -95.076  1.00  0.00           H  
ATOM    604 2HG1 ILE C  34     -38.002  34.381 -96.085  1.00  0.00           H  
ATOM    605 1HG2 ILE C  34     -36.580  30.892 -95.853  1.00  0.00           H  
ATOM    606 2HG2 ILE C  34     -35.715  31.036 -97.401  1.00  0.00           H  
ATOM    607 3HG2 ILE C  34     -35.215  32.023 -96.009  1.00  0.00           H  
ATOM    608 1HD1 ILE C  34     -38.934  33.306 -94.139  1.00  0.00           H  
ATOM    609 2HD1 ILE C  34     -39.446  32.472 -95.626  1.00  0.00           H  
ATOM    610 3HD1 ILE C  34     -38.173  31.767 -94.602  1.00  0.00           H  
ATOM    611  N   MET C  35     -36.231  32.462-100.019  1.00  0.00           N  
ATOM    612  CA  MET C  35     -35.513  31.794-101.089  1.00  0.00           C  
ATOM    613  C   MET C  35     -34.634  32.771-101.860  1.00  0.00           C  
ATOM    614  O   MET C  35     -33.468  32.474-102.145  1.00  0.00           O  
ATOM    615  CB  MET C  35     -36.497  31.103-102.030  1.00  0.00           C  
ATOM    616  CG  MET C  35     -37.285  29.967-101.394  1.00  0.00           C  
ATOM    617  SD  MET C  35     -38.236  29.019-102.599  1.00  0.00           S  
ATOM    618  CE  MET C  35     -39.467  30.225-103.084  1.00  0.00           C  
ATOM    619  H   MET C  35     -37.237  32.539-100.074  1.00  0.00           H  
ATOM    620  HA  MET C  35     -34.880  31.022-100.651  1.00  0.00           H  
ATOM    621 1HB  MET C  35     -37.211  31.832-102.410  1.00  0.00           H  
ATOM    622 2HB  MET C  35     -35.958  30.696-102.887  1.00  0.00           H  
ATOM    623 1HG  MET C  35     -36.600  29.289-100.885  1.00  0.00           H  
ATOM    624 2HG  MET C  35     -37.975  30.372-100.654  1.00  0.00           H  
ATOM    625 1HE  MET C  35     -40.132  29.787-103.828  1.00  0.00           H  
ATOM    626 2HE  MET C  35     -40.046  30.525-102.209  1.00  0.00           H  
ATOM    627 3HE  MET C  35     -38.972  31.099-103.509  1.00  0.00           H  
ATOM    628  N   GLU C  36     -35.171  33.941-102.197  1.00  0.00           N  
ATOM    629  CA  GLU C  36     -34.454  34.926-103.005  1.00  0.00           C  
ATOM    630  C   GLU C  36     -34.764  36.342-102.532  1.00  0.00           C  
ATOM    631  O   GLU C  36     -35.723  36.964-103.018  1.00  0.00           O  
ATOM    632  CB  GLU C  36     -34.740  34.765-104.495  1.00  0.00           C  
ATOM    633  CG  GLU C  36     -33.886  35.704-105.336  1.00  0.00           C  
ATOM    634  CD  GLU C  36     -34.068  35.504-106.824  1.00  0.00           C  
ATOM    635  OE1 GLU C  36     -34.903  34.663-107.218  1.00  0.00           O  
ATOM    636  OE2 GLU C  36     -33.355  36.175-107.602  1.00  0.00           O1-
ATOM    637  H   GLU C  36     -36.107  34.151-101.881  1.00  0.00           H  
ATOM    638  HA  GLU C  36     -33.383  34.786-102.854  1.00  0.00           H  
ATOM    639 1HB  GLU C  36     -34.545  33.735-104.794  1.00  0.00           H  
ATOM    640 2HB  GLU C  36     -35.794  34.967-104.687  1.00  0.00           H  
ATOM    641 1HG  GLU C  36     -34.145  36.733-105.088  1.00  0.00           H  
ATOM    642 2HG  GLU C  36     -32.839  35.550-105.081  1.00  0.00           H  
ATOM    643  N   PRO C  37     -33.997  36.880-101.592  1.00  0.00           N  
ATOM    644  CA  PRO C  37     -34.308  38.215-101.060  1.00  0.00           C  
ATOM    645  C   PRO C  37     -34.308  39.261-102.170  1.00  0.00           C  
ATOM    646  O   PRO C  37     -33.465  39.233-103.069  1.00  0.00           O  
ATOM    647  CB  PRO C  37     -33.179  38.462-100.054  1.00  0.00           C  
ATOM    648  CG  PRO C  37     -32.771  37.095 -99.620  1.00  0.00           C  
ATOM    649  CD  PRO C  37     -32.872  36.260-100.869  1.00  0.00           C  
ATOM    650  HA  PRO C  37     -35.284  38.184-100.553  1.00  0.00           H  
ATOM    651 1HB  PRO C  37     -32.362  39.019-100.535  1.00  0.00           H  
ATOM    652 2HB  PRO C  37     -33.546  39.082 -99.222  1.00  0.00           H  
ATOM    653 1HG  PRO C  37     -31.752  37.117 -99.207  1.00  0.00           H  
ATOM    654 2HG  PRO C  37     -33.432  36.738 -98.817  1.00  0.00           H  
ATOM    655 1HD  PRO C  37     -31.933  36.332-101.436  1.00  0.00           H  
ATOM    656 2HD  PRO C  37     -33.082  35.215-100.595  1.00  0.00           H  
ATOM    657  N   ASP C  38     -35.269  40.188-102.104  1.00  0.00           N  
ATOM    658  CA  ASP C  38     -35.329  41.254-103.098  1.00  0.00           C  
ATOM    659  C   ASP C  38     -36.168  42.424-102.593  1.00  0.00           C  
ATOM    660  O   ASP C  38     -36.969  42.302-101.663  1.00  0.00           O  
ATOM    661  CB  ASP C  38     -35.938  40.713-104.401  1.00  0.00           C  
ATOM    662  CG  ASP C  38     -35.581  41.537-105.618  1.00  0.00           C  
ATOM    663  OD1 ASP C  38     -35.065  42.661-105.455  1.00  0.00           O  
ATOM    664  OD2 ASP C  38     -35.854  41.067-106.742  1.00  0.00           O1-
ATOM    665  H   ASP C  38     -35.962  40.161-101.370  1.00  0.00           H  
ATOM    666  HA  ASP C  38     -34.313  41.599-103.296  1.00  0.00           H  
ATOM    667 1HB  ASP C  38     -35.596  39.691-104.565  1.00  0.00           H  
ATOM    668 2HB  ASP C  38     -37.024  40.685-104.310  1.00  0.00           H  
ATOM    669  N   GLU C  39     -35.948  43.575-103.242  1.00  0.00           N  
ATOM    670  CA  GLU C  39     -36.617  44.848-102.965  1.00  0.00           C  
ATOM    671  C   GLU C  39     -38.081  44.880-103.395  1.00  0.00           C  
ATOM    672  O   GLU C  39     -38.941  45.355-102.643  1.00  0.00           O  
ATOM    673  CB  GLU C  39     -35.864  45.986-103.658  1.00  0.00           C  
ATOM    674  CG  GLU C  39     -36.400  47.376-103.345  1.00  0.00           C  
ATOM    675  CD  GLU C  39     -36.182  47.777-101.912  1.00  0.00           C  
ATOM    676  OE1 GLU C  39     -35.425  47.120-101.240  1.00  0.00           O  
ATOM    677  OE2 GLU C  39     -36.774  48.743-101.490  1.00  0.00           O1-
ATOM    678  H   GLU C  39     -35.259  43.532-103.979  1.00  0.00           H  
ATOM    679  HA  GLU C  39     -36.624  45.007-101.887  1.00  0.00           H  
ATOM    680 1HB  GLU C  39     -34.814  45.959-103.367  1.00  0.00           H  
ATOM    681 2HB  GLU C  39     -35.908  45.847-104.739  1.00  0.00           H  
ATOM    682 1HG  GLU C  39     -35.905  48.099-103.992  1.00  0.00           H  
ATOM    683 2HG  GLU C  39     -37.466  47.401-103.566  1.00  0.00           H  
ATOM    684  N   ASP C  40     -38.377  44.376-104.597  1.00  0.00           N  
ATOM    685  CA  ASP C  40     -39.754  44.324-105.089  1.00  0.00           C  
ATOM    686  C   ASP C  40     -40.648  43.449-104.226  1.00  0.00           C  
ATOM    687  O   ASP C  40     -41.845  43.729-104.096  1.00  0.00           O  
ATOM    688  CB  ASP C  40     -39.783  43.809-106.530  1.00  0.00           C  
ATOM    689  CG  ASP C  40     -39.236  44.818-107.531  1.00  0.00           C  
ATOM    690  OD1 ASP C  40     -39.099  45.964-107.175  1.00  0.00           O  
ATOM    691  OD2 ASP C  40     -38.959  44.432-108.641  1.00  0.00           O1-
ATOM    692  H   ASP C  40     -37.633  44.023-105.181  1.00  0.00           H  
ATOM    693  HA  ASP C  40     -40.171  45.331-105.057  1.00  0.00           H  
ATOM    694 1HB  ASP C  40     -39.197  42.893-106.601  1.00  0.00           H  
ATOM    695 2HB  ASP C  40     -40.809  43.564-106.808  1.00  0.00           H  
ATOM    696  N   LEU C  41     -40.101  42.396-103.632  1.00  0.00           N  
ATOM    697  CA  LEU C  41     -40.939  41.538-102.809  1.00  0.00           C  
ATOM    698  C   LEU C  41     -41.215  42.193-101.461  1.00  0.00           C  
ATOM    699  O   LEU C  41     -42.343  42.134-100.965  1.00  0.00           O  
ATOM    700  CB  LEU C  41     -40.266  40.176-102.601  1.00  0.00           C  
ATOM    701  CG  LEU C  41     -40.535  39.127-103.688  1.00  0.00           C  
ATOM    702  CD1 LEU C  41     -39.942  39.599-105.008  1.00  0.00           C  
ATOM    703  CD2 LEU C  41     -39.938  37.793-103.266  1.00  0.00           C  
ATOM    704  H   LEU C  41     -39.121  42.174-103.735  1.00  0.00           H  
ATOM    705  HA  LEU C  41     -41.899  41.409-103.310  1.00  0.00           H  
ATOM    706 1HB  LEU C  41     -39.189  40.326-102.546  1.00  0.00           H  
ATOM    707 2HB  LEU C  41     -40.603  39.763-101.651  1.00  0.00           H  
ATOM    708  HG  LEU C  41     -41.611  39.015-103.826  1.00  0.00           H  
ATOM    709 1HD1 LEU C  41     -40.134  38.854-105.780  1.00  0.00           H  
ATOM    710 2HD1 LEU C  41     -40.401  40.545-105.296  1.00  0.00           H  
ATOM    711 3HD1 LEU C  41     -38.867  39.736-104.896  1.00  0.00           H  
ATOM    712 1HD2 LEU C  41     -40.130  37.047-104.038  1.00  0.00           H  
ATOM    713 2HD2 LEU C  41     -38.862  37.903-103.128  1.00  0.00           H  
ATOM    714 3HD2 LEU C  41     -40.392  37.471-102.329  1.00  0.00           H  
ATOM    715  N   ALA C  42     -40.201  42.797-100.835  1.00  0.00           N  
ATOM    716  CA  ALA C  42     -40.429  43.416 -99.533  1.00  0.00           C  
ATOM    717  C   ALA C  42     -41.505  44.497 -99.616  1.00  0.00           C  
ATOM    718  O   ALA C  42     -42.293  44.668 -98.678  1.00  0.00           O  
ATOM    719  CB  ALA C  42     -39.123  43.992 -98.988  1.00  0.00           C  
ATOM    720  H   ALA C  42     -39.277  42.835-101.242  1.00  0.00           H  
ATOM    721  HA  ALA C  42     -40.789  42.645 -98.850  1.00  0.00           H  
ATOM    722 1HB  ALA C  42     -39.305  44.451 -98.017  1.00  0.00           H  
ATOM    723 2HB  ALA C  42     -38.389  43.193 -98.881  1.00  0.00           H  
ATOM    724 3HB  ALA C  42     -38.742  44.743 -99.679  1.00  0.00           H  
ATOM    725  N   ASP C  43     -41.545  45.251-100.725  1.00  0.00           N  
ATOM    726  CA  ASP C  43     -42.518  46.339-100.837  1.00  0.00           C  
ATOM    727  C   ASP C  43     -43.946  45.810-100.813  1.00  0.00           C  
ATOM    728  O   ASP C  43     -44.840  46.446-100.241  1.00  0.00           O  
ATOM    729  CB  ASP C  43     -42.287  47.136-102.122  1.00  0.00           C  
ATOM    730  CG  ASP C  43     -41.111  48.098-102.020  1.00  0.00           C  
ATOM    731  OD1 ASP C  43     -40.667  48.348-100.924  1.00  0.00           O  
ATOM    732  OD2 ASP C  43     -40.669  48.574-103.038  1.00  0.00           O1-
ATOM    733  H   ASP C  43     -40.910  45.079-101.490  1.00  0.00           H  
ATOM    734  HA  ASP C  43     -42.406  46.994 -99.972  1.00  0.00           H  
ATOM    735 1HB  ASP C  43     -42.104  46.449-102.949  1.00  0.00           H  
ATOM    736 2HB  ASP C  43     -43.185  47.707-102.363  1.00  0.00           H  
ATOM    737  N   LYS C  44     -44.175  44.645-101.424  1.00  0.00           N  
ATOM    738  CA  LYS C  44     -45.521  44.100-101.557  1.00  0.00           C  
ATOM    739  C   LYS C  44     -45.921  43.441-100.244  1.00  0.00           C  
ATOM    740  O   LYS C  44     -47.116  43.323 -99.949  1.00  0.00           O  
ATOM    741  CB  LYS C  44     -45.648  43.205-102.798  1.00  0.00           C  
ATOM    742  CG  LYS C  44     -45.016  41.847-102.811  1.00  0.00           C  
ATOM    743  CD  LYS C  44     -45.214  41.237-104.204  1.00  0.00           C  
ATOM    744  CE  LYS C  44     -46.668  40.867-104.481  1.00  0.00           C  
ATOM    745  NZ  LYS C  44     -46.805  40.033-105.711  1.00  0.00           N1+
ATOM    746  H   LYS C  44     -43.395  44.127-101.803  1.00  0.00           H  
ATOM    747  HA  LYS C  44     -46.221  44.929-101.664  1.00  0.00           H  
ATOM    748 1HB  LYS C  44     -46.702  43.024-103.010  1.00  0.00           H  
ATOM    749 2HB  LYS C  44     -45.224  43.719-103.662  1.00  0.00           H  
ATOM    750 1HG  LYS C  44     -43.953  41.938-102.581  1.00  0.00           H  
ATOM    751 2HG  LYS C  44     -45.481  41.222-102.050  1.00  0.00           H  
ATOM    752 1HD  LYS C  44     -44.891  41.950-104.963  1.00  0.00           H  
ATOM    753 2HD  LYS C  44     -44.609  40.335-104.296  1.00  0.00           H  
ATOM    754 1HE  LYS C  44     -47.070  40.314-103.633  1.00  0.00           H  
ATOM    755 2HE  LYS C  44     -47.257  41.776-104.605  1.00  0.00           H  
ATOM    756 1HZ  LYS C  44     -47.778  39.810-105.861  1.00  0.00           H  
ATOM    757 2HZ  LYS C  44     -46.451  40.545-106.507  1.00  0.00           H  
ATOM    758 3HZ  LYS C  44     -46.277  39.179-105.599  1.00  0.00           H  
ATOM    759  N   VAL C  45     -44.933  43.004 -99.458  1.00  0.00           N  
ATOM    760  CA  VAL C  45     -45.213  42.491 -98.122  1.00  0.00           C  
ATOM    761  C   VAL C  45     -45.644  43.655 -97.246  1.00  0.00           C  
ATOM    762  O   VAL C  45     -46.579  43.536 -96.444  1.00  0.00           O  
ATOM    763  CB  VAL C  45     -43.972  41.808 -97.517  1.00  0.00           C  
ATOM    764  CG1 VAL C  45     -44.228  41.428 -96.066  1.00  0.00           C  
ATOM    765  CG2 VAL C  45     -43.605  40.582 -98.339  1.00  0.00           C  
ATOM    766  H   VAL C  45     -43.978  43.026 -99.786  1.00  0.00           H  
ATOM    767  HA  VAL C  45     -46.025  41.767 -98.192  1.00  0.00           H  
ATOM    768  HB  VAL C  45     -43.141  42.513 -97.523  1.00  0.00           H  
ATOM    769 1HG1 VAL C  45     -43.340  40.947 -95.654  1.00  0.00           H  
ATOM    770 2HG1 VAL C  45     -44.453  42.325 -95.490  1.00  0.00           H  
ATOM    771 3HG1 VAL C  45     -45.071  40.740 -96.013  1.00  0.00           H  
ATOM    772 1HG2 VAL C  45     -42.726  40.104 -97.906  1.00  0.00           H  
ATOM    773 2HG2 VAL C  45     -44.438  39.879 -98.337  1.00  0.00           H  
ATOM    774 3HG2 VAL C  45     -43.386  40.883 -99.364  1.00  0.00           H  
ATOM    775  N   ARG C  46     -44.955  44.795 -97.373  1.00  0.00           N  
ATOM    776  CA  ARG C  46     -45.337  45.966 -96.596  1.00  0.00           C  
ATOM    777  C   ARG C  46     -46.768  46.345 -96.953  1.00  0.00           C  
ATOM    778  O   ARG C  46     -47.552  46.753 -96.088  1.00  0.00           O  
ATOM    779  CB  ARG C  46     -44.406  47.138 -96.871  1.00  0.00           C  
ATOM    780  CG  ARG C  46     -42.993  46.971 -96.334  1.00  0.00           C  
ATOM    781  CD  ARG C  46     -42.167  48.181 -96.579  1.00  0.00           C  
ATOM    782  NE  ARG C  46     -40.768  47.957 -96.248  1.00  0.00           N  
ATOM    783  CZ  ARG C  46     -39.808  47.662 -97.146  1.00  0.00           C  
ATOM    784  NH1 ARG C  46     -40.110  47.557 -98.421  1.00  0.00           N1+
ATOM    785  NH2 ARG C  46     -38.562  47.477 -96.745  1.00  0.00           N  
ATOM    786  H   ARG C  46     -44.169  44.857 -98.004  1.00  0.00           H  
ATOM    787  HA  ARG C  46     -45.277  45.714 -95.537  1.00  0.00           H  
ATOM    788 1HB  ARG C  46     -44.334  47.301 -97.945  1.00  0.00           H  
ATOM    789 2HB  ARG C  46     -44.822  48.044 -96.429  1.00  0.00           H  
ATOM    790 1HG  ARG C  46     -43.031  46.792 -95.259  1.00  0.00           H  
ATOM    791 2HG  ARG C  46     -42.515  46.123 -96.827  1.00  0.00           H  
ATOM    792 1HD  ARG C  46     -42.228  48.457 -97.631  1.00  0.00           H  
ATOM    793 2HD  ARG C  46     -42.534  49.002 -95.965  1.00  0.00           H  
ATOM    794  HE  ARG C  46     -40.497  48.030 -95.277  1.00  0.00           H  
ATOM    795 1HH1 ARG C  46     -41.062  47.698 -98.728  1.00  0.00           H  
ATOM    796 2HH1 ARG C  46     -39.390  47.335 -99.094  1.00  0.00           H  
ATOM    797 1HH2 ARG C  46     -38.330  47.557 -95.764  1.00  0.00           H  
ATOM    798 2HH2 ARG C  46     -37.843  47.255 -97.417  1.00  0.00           H  
ATOM    799  N   LYS C  47     -47.118  46.217 -98.237  1.00  0.00           N  
ATOM    800  CA  LYS C  47     -48.484  46.480 -98.668  1.00  0.00           C  
ATOM    801  C   LYS C  47     -49.426  45.486 -98.004  1.00  0.00           C  
ATOM    802  O   LYS C  47     -50.515  45.858 -97.551  1.00  0.00           O  
ATOM    803  CB  LYS C  47     -48.581  46.400-100.191  1.00  0.00           C  
ATOM    804  CG  LYS C  47     -49.954  46.710-100.768  1.00  0.00           C  
ATOM    805  CD  LYS C  47     -49.913  46.687-102.293  1.00  0.00           C  
ATOM    806  CE  LYS C  47     -51.302  46.805-102.903  1.00  0.00           C  
ATOM    807  NZ  LYS C  47     -51.916  48.136-102.650  1.00  0.00           N1+
ATOM    808  H   LYS C  47     -46.432  45.935 -98.923  1.00  0.00           H  
ATOM    809  HA  LYS C  47     -48.759  47.486 -98.350  1.00  0.00           H  
ATOM    810 1HB  LYS C  47     -47.872  47.098-100.638  1.00  0.00           H  
ATOM    811 2HB  LYS C  47     -48.305  45.398-100.521  1.00  0.00           H  
ATOM    812 1HG  LYS C  47     -50.673  45.969-100.414  1.00  0.00           H  
ATOM    813 2HG  LYS C  47     -50.277  47.694-100.429  1.00  0.00           H  
ATOM    814 1HD  LYS C  47     -49.302  47.515-102.653  1.00  0.00           H  
ATOM    815 2HD  LYS C  47     -49.463  45.753-102.631  1.00  0.00           H  
ATOM    816 1HE  LYS C  47     -51.240  46.648-103.979  1.00  0.00           H  
ATOM    817 2HE  LYS C  47     -51.951  46.036-102.483  1.00  0.00           H  
ATOM    818 1HZ  LYS C  47     -52.834  48.169-103.072  1.00  0.00           H  
ATOM    819 2HZ  LYS C  47     -51.998  48.286-101.654  1.00  0.00           H  
ATOM    820 3HZ  LYS C  47     -51.336  48.858-103.053  1.00  0.00           H  
ATOM    821  N   SER C  48     -49.020  44.210 -97.948  1.00  0.00           N  
ATOM    822  CA  SER C  48     -49.851  43.192 -97.313  1.00  0.00           C  
ATOM    823  C   SER C  48     -50.057  43.558 -95.854  1.00  0.00           C  
ATOM    824  O   SER C  48     -51.154  43.404 -95.306  1.00  0.00           O  
ATOM    825  CB  SER C  48     -49.207  41.824 -97.427  1.00  0.00           C  
ATOM    826  OG  SER C  48     -50.015  40.839 -96.843  1.00  0.00           O  
ATOM    827  H   SER C  48     -48.132  43.942 -98.347  1.00  0.00           H  
ATOM    828  HA  SER C  48     -50.819  43.172 -97.817  1.00  0.00           H  
ATOM    829 1HB  SER C  48     -49.041  41.586 -98.477  1.00  0.00           H  
ATOM    830 2HB  SER C  48     -48.235  41.838 -96.937  1.00  0.00           H  
ATOM    831  HG  SER C  48     -49.586  40.001 -97.028  1.00  0.00           H  
ATOM    832  N   SER C  49     -48.989  44.031 -95.212  1.00  0.00           N  
ATOM    833  CA  SER C  49     -49.041  44.420 -93.810  1.00  0.00           C  
ATOM    834  C   SER C  49     -50.056  45.540 -93.625  1.00  0.00           C  
ATOM    835  O   SER C  49     -50.833  45.536 -92.663  1.00  0.00           O  
ATOM    836  CB  SER C  49     -47.674  44.868 -93.330  1.00  0.00           C  
ATOM    837  OG  SER C  49     -47.702  45.197 -91.969  1.00  0.00           O  
ATOM    838  H   SER C  49     -48.118  44.122 -95.715  1.00  0.00           H  
ATOM    839  HA  SER C  49     -49.367  43.560 -93.224  1.00  0.00           H  
ATOM    840 1HB  SER C  49     -46.950  44.071 -93.500  1.00  0.00           H  
ATOM    841 2HB  SER C  49     -47.350  45.732 -93.910  1.00  0.00           H  
ATOM    842  HG  SER C  49     -46.808  45.462 -91.742  1.00  0.00           H  
ATOM    843  N   GLU C  50     -50.052  46.512 -94.543  1.00  0.00           N  
ATOM    844  CA  GLU C  50     -51.012  47.609 -94.489  1.00  0.00           C  
ATOM    845  C   GLU C  50     -52.438  47.103 -94.654  1.00  0.00           C  
ATOM    846  O   GLU C  50     -53.360  47.632 -94.023  1.00  0.00           O  
ATOM    847  CB  GLU C  50     -50.690  48.642 -95.571  1.00  0.00           C  
ATOM    848  CG  GLU C  50     -49.428  49.444 -95.324  1.00  0.00           C  
ATOM    849  CD  GLU C  50     -49.549  50.345 -94.110  1.00  0.00           C  
ATOM    850  OE1 GLU C  50     -50.530  51.114 -94.038  1.00  0.00           O  
ATOM    851  OE2 GLU C  50     -48.667  50.283 -93.227  1.00  0.00           O1-
ATOM    852  H   GLU C  50     -49.373  46.488 -95.291  1.00  0.00           H  
ATOM    853  HA  GLU C  50     -50.935  48.088 -93.512  1.00  0.00           H  
ATOM    854 1HB  GLU C  50     -50.582  48.139 -96.532  1.00  0.00           H  
ATOM    855 2HB  GLU C  50     -51.518  49.345 -95.660  1.00  0.00           H  
ATOM    856 1HG  GLU C  50     -48.596  48.756 -95.178  1.00  0.00           H  
ATOM    857 2HG  GLU C  50     -49.215  50.046 -96.206  1.00  0.00           H  
ATOM    858  N   GLU C  51     -52.647  46.084 -95.493  1.00  0.00           N  
ATOM    859  CA  GLU C  51     -54.003  45.566 -95.646  1.00  0.00           C  
ATOM    860  C   GLU C  51     -54.460  44.941 -94.338  1.00  0.00           C  
ATOM    861  O   GLU C  51     -55.623  45.077 -93.940  1.00  0.00           O  
ATOM    862  CB  GLU C  51     -54.057  44.539 -96.778  1.00  0.00           C  
ATOM    863  CG  GLU C  51     -53.916  45.123 -98.172  1.00  0.00           C  
ATOM    864  CD  GLU C  51     -55.100  45.979 -98.562  1.00  0.00           C  
ATOM    865  OE1 GLU C  51     -56.249  45.532 -98.363  1.00  0.00           O  
ATOM    866  OE2 GLU C  51     -54.880  47.099 -99.067  1.00  0.00           O1-
ATOM    867  H   GLU C  51     -51.897  45.664 -96.023  1.00  0.00           H  
ATOM    868  HA  GLU C  51     -54.664  46.397 -95.896  1.00  0.00           H  
ATOM    869 1HB  GLU C  51     -53.260  43.807 -96.643  1.00  0.00           H  
ATOM    870 2HB  GLU C  51     -55.004  44.002 -96.738  1.00  0.00           H  
ATOM    871 1HG  GLU C  51     -53.011  45.728 -98.212  1.00  0.00           H  
ATOM    872 2HG  GLU C  51     -53.807  44.308 -98.887  1.00  0.00           H  
ATOM    873  N   LEU C  52     -53.542  44.250 -93.661  1.00  0.00           N  
ATOM    874  CA  LEU C  52     -53.844  43.608 -92.389  1.00  0.00           C  
ATOM    875  C   LEU C  52     -54.164  44.657 -91.330  1.00  0.00           C  
ATOM    876  O   LEU C  52     -55.053  44.463 -90.493  1.00  0.00           O  
ATOM    877  CB  LEU C  52     -52.662  42.744 -91.931  1.00  0.00           C  
ATOM    878  CG  LEU C  52     -52.860  41.993 -90.608  1.00  0.00           C  
ATOM    879  CD1 LEU C  52     -54.110  41.130 -90.696  1.00  0.00           C  
ATOM    880  CD2 LEU C  52     -51.630  41.147 -90.316  1.00  0.00           C  
ATOM    881  H   LEU C  52     -52.610  44.171 -94.044  1.00  0.00           H  
ATOM    882  HA  LEU C  52     -54.740  43.001 -92.513  1.00  0.00           H  
ATOM    883 1HB  LEU C  52     -52.452  42.005 -92.703  1.00  0.00           H  
ATOM    884 2HB  LEU C  52     -51.786  43.383 -91.822  1.00  0.00           H  
ATOM    885  HG  LEU C  52     -53.006  42.712 -89.801  1.00  0.00           H  
ATOM    886 1HD1 LEU C  52     -54.251  40.596 -89.755  1.00  0.00           H  
ATOM    887 2HD1 LEU C  52     -54.977  41.763 -90.886  1.00  0.00           H  
ATOM    888 3HD1 LEU C  52     -54.000  40.411 -91.507  1.00  0.00           H  
ATOM    889 1HD2 LEU C  52     -51.770  40.614 -89.375  1.00  0.00           H  
ATOM    890 2HD2 LEU C  52     -51.483  40.428 -91.122  1.00  0.00           H  
ATOM    891 3HD2 LEU C  52     -50.754  41.791 -90.241  1.00  0.00           H  
ATOM    892  N   LYS C  53     -53.420  45.768 -91.340  1.00  0.00           N  
ATOM    893  CA  LYS C  53     -53.694  46.882 -90.435  1.00  0.00           C  
ATOM    894  C   LYS C  53     -55.091  47.445 -90.664  1.00  0.00           C  
ATOM    895  O   LYS C  53     -55.801  47.758 -89.701  1.00  0.00           O  
ATOM    896  CB  LYS C  53     -52.649  47.985 -90.609  1.00  0.00           C  
ATOM    897  CG  LYS C  53     -51.275  47.644 -90.046  1.00  0.00           C  
ATOM    898  CD  LYS C  53     -50.291  48.785 -90.261  1.00  0.00           C  
ATOM    899  CE  LYS C  53     -48.913  48.437 -89.719  1.00  0.00           C  
ATOM    900  NZ  LYS C  53     -47.931  49.531 -89.951  1.00  0.00           N1+
ATOM    901  H   LYS C  53     -52.650  45.840 -91.989  1.00  0.00           H  
ATOM    902  HA  LYS C  53     -53.649  46.514 -89.410  1.00  0.00           H  
ATOM    903 1HB  LYS C  53     -52.529  48.210 -91.669  1.00  0.00           H  
ATOM    904 2HB  LYS C  53     -52.995  48.895 -90.118  1.00  0.00           H  
ATOM    905 1HG  LYS C  53     -51.359  47.444 -88.977  1.00  0.00           H  
ATOM    906 2HG  LYS C  53     -50.893  46.749 -90.536  1.00  0.00           H  
ATOM    907 1HD  LYS C  53     -50.210  48.999 -91.327  1.00  0.00           H  
ATOM    908 2HD  LYS C  53     -50.655  49.679 -89.755  1.00  0.00           H  
ATOM    909 1HE  LYS C  53     -48.980  48.247 -88.649  1.00  0.00           H  
ATOM    910 2HE  LYS C  53     -48.549  47.531 -90.204  1.00  0.00           H  
ATOM    911 1HZ  LYS C  53     -47.032  49.262 -89.579  1.00  0.00           H  
ATOM    912 2HZ  LYS C  53     -47.846  49.703 -90.943  1.00  0.00           H  
ATOM    913 3HZ  LYS C  53     -48.248  50.372 -89.490  1.00  0.00           H  
ATOM    914  N   LYS C  54     -55.507  47.588 -91.929  1.00  0.00           N  
ATOM    915  CA  LYS C  54     -56.854  48.082 -92.195  1.00  0.00           C  
ATOM    916  C   LYS C  54     -57.876  47.112 -91.622  1.00  0.00           C  
ATOM    917  O   LYS C  54     -58.912  47.525 -91.090  1.00  0.00           O  
ATOM    918  CB  LYS C  54     -57.082  48.273 -93.695  1.00  0.00           C  
ATOM    919  CG  LYS C  54     -56.368  49.479 -94.291  1.00  0.00           C  
ATOM    920  CD  LYS C  54     -56.840  49.755 -95.711  1.00  0.00           C  
ATOM    921  CE  LYS C  54     -56.214  48.785 -96.702  1.00  0.00           C  
ATOM    922  NZ  LYS C  54     -56.541  49.139 -98.110  1.00  0.00           N1+
ATOM    923  H   LYS C  54     -54.903  47.361 -92.706  1.00  0.00           H  
ATOM    924  HA  LYS C  54     -56.975  49.044 -91.696  1.00  0.00           H  
ATOM    925 1HB  LYS C  54     -56.744  47.385 -94.231  1.00  0.00           H  
ATOM    926 2HB  LYS C  54     -58.149  48.386 -93.890  1.00  0.00           H  
ATOM    927 1HG  LYS C  54     -56.561  50.358 -93.676  1.00  0.00           H  
ATOM    928 2HG  LYS C  54     -55.294  49.295 -94.304  1.00  0.00           H  
ATOM    929 1HD  LYS C  54     -57.926  49.659 -95.759  1.00  0.00           H  
ATOM    930 2HD  LYS C  54     -56.570  50.772 -95.993  1.00  0.00           H  
ATOM    931 1HE  LYS C  54     -55.131  48.790 -96.581  1.00  0.00           H  
ATOM    932 2HE  LYS C  54     -56.574  47.776 -96.502  1.00  0.00           H  
ATOM    933 1HZ  LYS C  54     -56.108  48.473 -98.734  1.00  0.00           H  
ATOM    934 2HZ  LYS C  54     -57.543  49.119 -98.239  1.00  0.00           H  
ATOM    935 3HZ  LYS C  54     -56.194  50.065 -98.314  1.00  0.00           H  
ATOM    936  N   ILE C  55     -57.601  45.813 -91.747  1.00  0.00           N  
ATOM    937  CA  ILE C  55     -58.498  44.794 -91.215  1.00  0.00           C  
ATOM    938  C   ILE C  55     -58.616  44.957 -89.707  1.00  0.00           C  
ATOM    939  O   ILE C  55     -59.710  44.868 -89.138  1.00  0.00           O  
ATOM    940  CB  ILE C  55     -57.999  43.377 -91.552  1.00  0.00           C  
ATOM    941  CG1 ILE C  55     -58.176  43.090 -93.046  1.00  0.00           C  
ATOM    942  CG2 ILE C  55     -58.736  42.341 -90.717  1.00  0.00           C  
ATOM    943  CD1 ILE C  55     -57.465  41.841 -93.516  1.00  0.00           C  
ATOM    944  H   ILE C  55     -56.756  45.527 -92.219  1.00  0.00           H  
ATOM    945  HA  ILE C  55     -59.487  44.946 -91.645  1.00  0.00           H  
ATOM    946  HB  ILE C  55     -56.932  43.307 -91.342  1.00  0.00           H  
ATOM    947 1HG1 ILE C  55     -59.236  42.985 -93.273  1.00  0.00           H  
ATOM    948 2HG1 ILE C  55     -57.800  43.933 -93.625  1.00  0.00           H  
ATOM    949 1HG2 ILE C  55     -58.372  41.345 -90.968  1.00  0.00           H  
ATOM    950 2HG2 ILE C  55     -58.561  42.535 -89.660  1.00  0.00           H  
ATOM    951 3HG2 ILE C  55     -59.805  42.400 -90.925  1.00  0.00           H  
ATOM    952 1HD1 ILE C  55     -57.636  41.705 -94.584  1.00  0.00           H  
ATOM    953 2HD1 ILE C  55     -56.395  41.939 -93.329  1.00  0.00           H  
ATOM    954 3HD1 ILE C  55     -57.850  40.978 -92.974  1.00  0.00           H  
ATOM    955  N   ILE C  56     -57.484  45.189 -89.035  1.00  0.00           N  
ATOM    956  CA  ILE C  56     -57.512  45.353 -87.586  1.00  0.00           C  
ATOM    957  C   ILE C  56     -58.403  46.530 -87.230  1.00  0.00           C  
ATOM    958  O   ILE C  56     -59.187  46.463 -86.275  1.00  0.00           O  
ATOM    959  CB  ILE C  56     -56.099  45.574 -87.016  1.00  0.00           C  
ATOM    960  CG1 ILE C  56     -55.255  44.306 -87.172  1.00  0.00           C  
ATOM    961  CG2 ILE C  56     -56.174  45.990 -85.555  1.00  0.00           C  
ATOM    962  CD1 ILE C  56     -53.783  44.514 -86.900  1.00  0.00           C  
ATOM    963  H   ILE C  56     -56.600  45.254 -89.520  1.00  0.00           H  
ATOM    964  HA  ILE C  56     -57.913  44.442 -87.143  1.00  0.00           H  
ATOM    965  HB  ILE C  56     -55.597  46.358 -87.582  1.00  0.00           H  
ATOM    966 1HG1 ILE C  56     -55.623  43.538 -86.492  1.00  0.00           H  
ATOM    967 2HG1 ILE C  56     -55.362  43.920 -88.187  1.00  0.00           H  
ATOM    968 1HG2 ILE C  56     -55.167  46.141 -85.168  1.00  0.00           H  
ATOM    969 2HG2 ILE C  56     -56.738  46.918 -85.470  1.00  0.00           H  
ATOM    970 3HG2 ILE C  56     -56.670  45.209 -84.979  1.00  0.00           H  
ATOM    971 1HD1 ILE C  56     -53.252  43.571 -87.032  1.00  0.00           H  
ATOM    972 2HD1 ILE C  56     -53.386  45.255 -87.595  1.00  0.00           H  
ATOM    973 3HD1 ILE C  56     -53.649  44.866 -85.879  1.00  0.00           H  
ATOM    974  N   LYS C  57     -58.310  47.620 -87.996  1.00  0.00           N  
ATOM    975  CA  LYS C  57     -59.138  48.785 -87.712  1.00  0.00           C  
ATOM    976  C   LYS C  57     -60.617  48.441 -87.839  1.00  0.00           C  
ATOM    977  O   LYS C  57     -61.450  48.960 -87.086  1.00  0.00           O  
ATOM    978  CB  LYS C  57     -58.781  49.940 -88.648  1.00  0.00           C  
ATOM    979  CG  LYS C  57     -57.368  50.480 -88.471  1.00  0.00           C  
ATOM    980  CD  LYS C  57     -57.202  51.161 -87.120  1.00  0.00           C  
ATOM    981  CE  LYS C  57     -55.877  51.904 -87.033  1.00  0.00           C  
ATOM    982  NZ  LYS C  57     -55.666  52.509 -85.690  1.00  0.00           N1+
ATOM    983  H   LYS C  57     -57.670  47.650 -88.776  1.00  0.00           H  
ATOM    984  HA  LYS C  57     -58.956  49.096 -86.682  1.00  0.00           H  
ATOM    985 1HB  LYS C  57     -58.887  49.615 -89.684  1.00  0.00           H  
ATOM    986 2HB  LYS C  57     -59.476  50.765 -88.491  1.00  0.00           H  
ATOM    987 1HG  LYS C  57     -56.653  49.660 -88.544  1.00  0.00           H  
ATOM    988 2HG  LYS C  57     -57.151  51.199 -89.260  1.00  0.00           H  
ATOM    989 1HD  LYS C  57     -58.018  51.869 -86.967  1.00  0.00           H  
ATOM    990 2HD  LYS C  57     -57.241  50.413 -86.328  1.00  0.00           H  
ATOM    991 1HE  LYS C  57     -55.060  51.216 -87.242  1.00  0.00           H  
ATOM    992 2HE  LYS C  57     -55.855  52.697 -87.781  1.00  0.00           H  
ATOM    993 1HZ  LYS C  57     -54.778  52.992 -85.674  1.00  0.00           H  
ATOM    994 2HZ  LYS C  57     -56.409  53.164 -85.494  1.00  0.00           H  
ATOM    995 3HZ  LYS C  57     -55.665  51.781 -84.989  1.00  0.00           H  
ATOM    996  N   GLU C  58     -60.963  47.567 -88.792  1.00  0.00           N  
ATOM    997  CA  GLU C  58     -62.359  47.173 -88.961  1.00  0.00           C  
ATOM    998  C   GLU C  58     -62.845  46.347 -87.775  1.00  0.00           C  
ATOM    999  O   GLU C  58     -64.019  46.427 -87.398  1.00  0.00           O  
ATOM   1000  CB  GLU C  58     -62.537  46.378 -90.256  1.00  0.00           C  
ATOM   1001  CG  GLU C  58     -62.354  47.196 -91.526  1.00  0.00           C  
ATOM   1002  CD  GLU C  58     -62.669  46.418 -92.773  1.00  0.00           C  
ATOM   1003  OE1 GLU C  58     -63.273  45.378 -92.665  1.00  0.00           O  
ATOM   1004  OE2 GLU C  58     -62.305  46.864 -93.836  1.00  0.00           O1-
ATOM   1005  H   GLU C  58     -60.263  47.171 -89.403  1.00  0.00           H  
ATOM   1006  HA  GLU C  58     -62.970  48.075 -89.003  1.00  0.00           H  
ATOM   1007 1HB  GLU C  58     -61.821  45.557 -90.280  1.00  0.00           H  
ATOM   1008 2HB  GLU C  58     -63.536  45.941 -90.280  1.00  0.00           H  
ATOM   1009 1HG  GLU C  58     -63.005  48.068 -91.482  1.00  0.00           H  
ATOM   1010 2HG  GLU C  58     -61.324  47.547 -91.574  1.00  0.00           H  
ATOM   1011  N   VAL C  59     -61.956  45.541 -87.185  1.00  0.00           N  
ATOM   1012  CA  VAL C  59     -62.321  44.751 -86.011  1.00  0.00           C  
ATOM   1013  C   VAL C  59     -62.609  45.680 -84.840  1.00  0.00           C  
ATOM   1014  O   VAL C  59     -63.541  45.459 -84.057  1.00  0.00           O  
ATOM   1015  CB  VAL C  59     -61.223  43.726 -85.675  1.00  0.00           C  
ATOM   1016  CG1 VAL C  59     -61.543  43.026 -84.366  1.00  0.00           C  
ATOM   1017  CG2 VAL C  59     -61.085  42.715 -86.799  1.00  0.00           C  
ATOM   1018  H   VAL C  59     -61.018  45.473 -87.552  1.00  0.00           H  
ATOM   1019  HA  VAL C  59     -63.243  44.211 -86.230  1.00  0.00           H  
ATOM   1020  HB  VAL C  59     -60.277  44.250 -85.543  1.00  0.00           H  
ATOM   1021 1HG1 VAL C  59     -60.759  42.303 -84.139  1.00  0.00           H  
ATOM   1022 2HG1 VAL C  59     -61.600  43.762 -83.564  1.00  0.00           H  
ATOM   1023 3HG1 VAL C  59     -62.498  42.509 -84.454  1.00  0.00           H  
ATOM   1024 1HG2 VAL C  59     -60.304  41.997 -86.548  1.00  0.00           H  
ATOM   1025 2HG2 VAL C  59     -62.031  42.191 -86.936  1.00  0.00           H  
ATOM   1026 3HG2 VAL C  59     -60.819  43.232 -87.722  1.00  0.00           H  
ATOM   1027  N   GLU C  60     -61.796  46.731 -84.705  1.00  0.00           N  
ATOM   1028  CA  GLU C  60     -62.016  47.752 -83.688  1.00  0.00           C  
ATOM   1029  C   GLU C  60     -63.359  48.442 -83.901  1.00  0.00           C  
ATOM   1030  O   GLU C  60     -64.063  48.759 -82.935  1.00  0.00           O  
ATOM   1031  CB  GLU C  60     -60.888  48.785 -83.710  1.00  0.00           C  
ATOM   1032  CG  GLU C  60     -59.536  48.250 -83.259  1.00  0.00           C  
ATOM   1033  CD  GLU C  60     -58.434  49.265 -83.384  1.00  0.00           C  
ATOM   1034  OE1 GLU C  60     -58.711  50.369 -83.786  1.00  0.00           O  
ATOM   1035  OE2 GLU C  60     -57.313  48.935 -83.076  1.00  0.00           O1-
ATOM   1036  H   GLU C  60     -61.005  46.819 -85.327  1.00  0.00           H  
ATOM   1037  HA  GLU C  60     -62.046  47.267 -82.712  1.00  0.00           H  
ATOM   1038 1HB  GLU C  60     -60.772  49.176 -84.722  1.00  0.00           H  
ATOM   1039 2HB  GLU C  60     -61.148  49.623 -83.064  1.00  0.00           H  
ATOM   1040 1HG  GLU C  60     -59.610  47.937 -82.218  1.00  0.00           H  
ATOM   1041 2HG  GLU C  60     -59.286  47.374 -83.857  1.00  0.00           H  
ATOM   1042  N   LYS C  61     -63.720  48.695 -85.160  1.00  0.00           N  
ATOM   1043  CA  LYS C  61     -65.026  49.276 -85.456  1.00  0.00           C  
ATOM   1044  C   LYS C  61     -66.144  48.349 -84.989  1.00  0.00           C  
ATOM   1045  O   LYS C  61     -67.146  48.805 -84.424  1.00  0.00           O  
ATOM   1046  CB  LYS C  61     -65.163  49.560 -86.952  1.00  0.00           C  
ATOM   1047  CG  LYS C  61     -66.498  50.174 -87.356  1.00  0.00           C  
ATOM   1048  CD  LYS C  61     -66.510  50.550 -88.830  1.00  0.00           C  
ATOM   1049  CE  LYS C  61     -66.581  49.315 -89.716  1.00  0.00           C  
ATOM   1050  NZ  LYS C  61     -66.782  49.668 -91.148  1.00  0.00           N1+
ATOM   1051  H   LYS C  61     -63.091  48.487 -85.922  1.00  0.00           H  
ATOM   1052  HA  LYS C  61     -65.119  50.215 -84.909  1.00  0.00           H  
ATOM   1053 1HB  LYS C  61     -64.373  50.242 -87.267  1.00  0.00           H  
ATOM   1054 2HB  LYS C  61     -65.039  48.633 -87.512  1.00  0.00           H  
ATOM   1055 1HG  LYS C  61     -67.299  49.460 -87.165  1.00  0.00           H  
ATOM   1056 2HG  LYS C  61     -66.682  51.068 -86.760  1.00  0.00           H  
ATOM   1057 1HD  LYS C  61     -67.372  51.186 -89.037  1.00  0.00           H  
ATOM   1058 2HD  LYS C  61     -65.604  51.106 -89.071  1.00  0.00           H  
ATOM   1059 1HE  LYS C  61     -65.658  48.745 -89.621  1.00  0.00           H  
ATOM   1060 2HE  LYS C  61     -67.408  48.682 -89.392  1.00  0.00           H  
ATOM   1061 1HZ  LYS C  61     -66.824  48.823 -91.701  1.00  0.00           H  
ATOM   1062 2HZ  LYS C  61     -67.646  50.181 -91.251  1.00  0.00           H  
ATOM   1063 3HZ  LYS C  61     -66.011  50.239 -91.465  1.00  0.00           H  
ATOM   1064  N   ILE C  62     -66.008  47.048 -85.247  1.00  0.00           N  
ATOM   1065  CA  ILE C  62     -67.007  46.088 -84.784  1.00  0.00           C  
ATOM   1066  C   ILE C  62     -67.106  46.120 -83.264  1.00  0.00           C  
ATOM   1067  O   ILE C  62     -68.206  46.113 -82.695  1.00  0.00           O  
ATOM   1068  CB  ILE C  62     -66.667  44.661 -85.252  1.00  0.00           C  
ATOM   1069  CG1 ILE C  62     -66.794  44.554 -86.774  1.00  0.00           C  
ATOM   1070  CG2 ILE C  62     -67.571  43.647 -84.567  1.00  0.00           C  
ATOM   1071  CD1 ILE C  62     -66.157  43.311 -87.354  1.00  0.00           C  
ATOM   1072  H   ILE C  62     -65.208  46.714 -85.766  1.00  0.00           H  
ATOM   1073  HA  ILE C  62     -67.979  46.383 -85.179  1.00  0.00           H  
ATOM   1074  HB  ILE C  62     -65.630  44.434 -85.005  1.00  0.00           H  
ATOM   1075 1HG1 ILE C  62     -67.847  44.560 -87.053  1.00  0.00           H  
ATOM   1076 2HG1 ILE C  62     -66.328  45.423 -87.240  1.00  0.00           H  
ATOM   1077 1HG2 ILE C  62     -67.317  42.644 -84.909  1.00  0.00           H  
ATOM   1078 2HG2 ILE C  62     -67.433  43.708 -83.488  1.00  0.00           H  
ATOM   1079 3HG2 ILE C  62     -68.611  43.862 -84.812  1.00  0.00           H  
ATOM   1080 1HD1 ILE C  62     -66.288  43.307 -88.436  1.00  0.00           H  
ATOM   1081 2HD1 ILE C  62     -65.093  43.303 -87.116  1.00  0.00           H  
ATOM   1082 3HD1 ILE C  62     -66.631  42.428 -86.928  1.00  0.00           H  
ATOM   1083  N   LEU C  63     -65.957  46.159 -82.584  1.00  0.00           N  
ATOM   1084  CA  LEU C  63     -65.941  46.160 -81.125  1.00  0.00           C  
ATOM   1085  C   LEU C  63     -66.658  47.366 -80.531  1.00  0.00           C  
ATOM   1086  O   LEU C  63     -67.466  47.218 -79.607  1.00  0.00           O  
ATOM   1087  CB  LEU C  63     -64.493  46.131 -80.620  1.00  0.00           C  
ATOM   1088  CG  LEU C  63     -64.313  46.292 -79.105  1.00  0.00           C  
ATOM   1089  CD1 LEU C  63     -65.100  45.207 -78.382  1.00  0.00           C  
ATOM   1090  CD2 LEU C  63     -62.834  46.216 -78.759  1.00  0.00           C  
ATOM   1091  H   LEU C  63     -65.081  46.188 -83.086  1.00  0.00           H  
ATOM   1092  HA  LEU C  63     -66.469  45.275 -80.772  1.00  0.00           H  
ATOM   1093 1HB  LEU C  63     -64.044  45.182 -80.908  1.00  0.00           H  
ATOM   1094 2HB  LEU C  63     -63.939  46.934 -81.106  1.00  0.00           H  
ATOM   1095  HG  LEU C  63     -64.710  47.257 -78.792  1.00  0.00           H  
ATOM   1096 1HD1 LEU C  63     -64.973  45.321 -77.306  1.00  0.00           H  
ATOM   1097 2HD1 LEU C  63     -66.158  45.297 -78.633  1.00  0.00           H  
ATOM   1098 3HD1 LEU C  63     -64.736  44.227 -78.689  1.00  0.00           H  
ATOM   1099 1HD2 LEU C  63     -62.705  46.331 -77.682  1.00  0.00           H  
ATOM   1100 2HD2 LEU C  63     -62.436  45.250 -79.071  1.00  0.00           H  
ATOM   1101 3HD2 LEU C  63     -62.298  47.013 -79.275  1.00  0.00           H  
ATOM   1102  N   ARG C  64     -66.354  48.573 -81.015  1.00  0.00           N  
ATOM   1103  CA  ARG C  64     -66.937  49.759 -80.393  1.00  0.00           C  
ATOM   1104  C   ARG C  64     -68.459  49.783 -80.517  1.00  0.00           C  
ATOM   1105  O   ARG C  64     -69.149  50.297 -79.628  1.00  0.00           O  
ATOM   1106  CB  ARG C  64     -66.342  51.034 -81.000  1.00  0.00           C  
ATOM   1107  CG  ARG C  64     -66.807  51.309 -82.418  1.00  0.00           C  
ATOM   1108  CD  ARG C  64     -66.248  52.577 -83.025  1.00  0.00           C  
ATOM   1109  NE  ARG C  64     -66.723  52.731 -84.398  1.00  0.00           N  
ATOM   1110  CZ  ARG C  64     -67.898  53.264 -84.729  1.00  0.00           C  
ATOM   1111  NH1 ARG C  64     -68.249  53.363 -86.003  1.00  0.00           N1+
ATOM   1112  NH2 ARG C  64     -68.728  53.688 -83.785  1.00  0.00           N  
ATOM   1113  H   ARG C  64     -65.730  48.686 -81.801  1.00  0.00           H  
ATOM   1114  HA  ARG C  64     -66.705  49.740 -79.328  1.00  0.00           H  
ATOM   1115 1HB  ARG C  64     -66.609  51.890 -80.381  1.00  0.00           H  
ATOM   1116 2HB  ARG C  64     -65.254  50.961 -81.006  1.00  0.00           H  
ATOM   1117 1HG  ARG C  64     -66.505  50.487 -83.066  1.00  0.00           H  
ATOM   1118 2HG  ARG C  64     -67.894  51.403 -82.433  1.00  0.00           H  
ATOM   1119 1HD  ARG C  64     -66.572  53.436 -82.437  1.00  0.00           H  
ATOM   1120 2HD  ARG C  64     -65.160  52.530 -83.028  1.00  0.00           H  
ATOM   1121  HE  ARG C  64     -66.119  52.411 -85.144  1.00  0.00           H  
ATOM   1122 1HH1 ARG C  64     -67.626  53.034 -86.727  1.00  0.00           H  
ATOM   1123 2HH1 ARG C  64     -69.141  53.768 -86.251  1.00  0.00           H  
ATOM   1124 1HH2 ARG C  64     -68.469  53.607 -82.811  1.00  0.00           H  
ATOM   1125 2HH2 ARG C  64     -69.617  54.091 -84.039  1.00  0.00           H  
ATOM   1126  N   LYS C  65     -69.000  49.248 -81.618  1.00  0.00           N  
ATOM   1127  CA  LYS C  65     -70.449  49.139 -81.756  1.00  0.00           C  
ATOM   1128  C   LYS C  65     -71.070  48.215 -80.714  1.00  0.00           C  
ATOM   1129  O   LYS C  65     -72.143  48.508 -80.174  1.00  0.00           O  
ATOM   1130  CB  LYS C  65     -70.808  48.649 -83.160  1.00  0.00           C  
ATOM   1131  CG  LYS C  65     -70.559  49.667 -84.265  1.00  0.00           C  
ATOM   1132  CD  LYS C  65     -70.922  49.101 -85.630  1.00  0.00           C  
ATOM   1133  CE  LYS C  65     -70.679  50.119 -86.734  1.00  0.00           C  
ATOM   1134  NZ  LYS C  65     -71.026  49.578 -88.076  1.00  0.00           N1+
ATOM   1135  H   LYS C  65     -68.408  48.914 -82.365  1.00  0.00           H  
ATOM   1136  HA  LYS C  65     -70.888  50.125 -81.598  1.00  0.00           H  
ATOM   1137 1HB  LYS C  65     -70.228  47.755 -83.392  1.00  0.00           H  
ATOM   1138 2HB  LYS C  65     -71.862  48.372 -83.191  1.00  0.00           H  
ATOM   1139 1HG  LYS C  65     -71.159  50.559 -84.079  1.00  0.00           H  
ATOM   1140 2HG  LYS C  65     -69.507  49.952 -84.267  1.00  0.00           H  
ATOM   1141 1HD  LYS C  65     -70.321  48.213 -85.827  1.00  0.00           H  
ATOM   1142 2HD  LYS C  65     -71.974  48.816 -85.637  1.00  0.00           H  
ATOM   1143 1HE  LYS C  65     -71.280  51.008 -86.548  1.00  0.00           H  
ATOM   1144 2HE  LYS C  65     -69.629  50.412 -86.735  1.00  0.00           H  
ATOM   1145 1HZ  LYS C  65     -70.851  50.282 -88.779  1.00  0.00           H  
ATOM   1146 2HZ  LYS C  65     -70.460  48.763 -88.268  1.00  0.00           H  
ATOM   1147 3HZ  LYS C  65     -72.003  49.321 -88.094  1.00  0.00           H  
ATOM   1148  N   VAL C  66     -70.418  47.085 -80.422  1.00  0.00           N  
ATOM   1149  CA  VAL C  66     -70.944  46.191 -79.394  1.00  0.00           C  
ATOM   1150  C   VAL C  66     -70.873  46.838 -78.015  1.00  0.00           C  
ATOM   1151  O   VAL C  66     -71.797  46.707 -77.202  1.00  0.00           O  
ATOM   1152  CB  VAL C  66     -70.154  44.869 -79.378  1.00  0.00           C  
ATOM   1153  CG1 VAL C  66     -70.602  43.994 -78.217  1.00  0.00           C  
ATOM   1154  CG2 VAL C  66     -70.334  44.142 -80.702  1.00  0.00           C  
ATOM   1155  H   VAL C  66     -69.564  46.836 -80.901  1.00  0.00           H  
ATOM   1156  HA  VAL C  66     -72.001  46.015 -79.596  1.00  0.00           H  
ATOM   1157  HB  VAL C  66     -69.097  45.090 -79.225  1.00  0.00           H  
ATOM   1158 1HG1 VAL C  66     -70.033  43.064 -78.221  1.00  0.00           H  
ATOM   1159 2HG1 VAL C  66     -70.430  44.520 -77.278  1.00  0.00           H  
ATOM   1160 3HG1 VAL C  66     -71.663  43.769 -78.320  1.00  0.00           H  
ATOM   1161 1HG2 VAL C  66     -69.772  43.209 -80.685  1.00  0.00           H  
ATOM   1162 2HG2 VAL C  66     -71.391  43.927 -80.858  1.00  0.00           H  
ATOM   1163 3HG2 VAL C  66     -69.968  44.770 -81.515  1.00  0.00           H  
ATOM   1164  N   ASP C  67     -69.780  47.557 -77.734  1.00  0.00           N  
ATOM   1165  CA  ASP C  67     -69.625  48.235 -76.450  1.00  0.00           C  
ATOM   1166  C   ASP C  67     -70.743  49.230 -76.181  1.00  0.00           C  
ATOM   1167  O   ASP C  67     -71.236  49.323 -75.050  1.00  0.00           O  
ATOM   1168  CB  ASP C  67     -68.277  48.958 -76.391  1.00  0.00           C  
ATOM   1169  CG  ASP C  67     -67.104  48.010 -76.182  1.00  0.00           C  
ATOM   1170  OD1 ASP C  67     -67.333  46.892 -75.785  1.00  0.00           O  
ATOM   1171  OD2 ASP C  67     -65.991  48.413 -76.420  1.00  0.00           O1-
ATOM   1172  H   ASP C  67     -69.046  47.635 -78.423  1.00  0.00           H  
ATOM   1173  HA  ASP C  67     -69.679  47.489 -75.656  1.00  0.00           H  
ATOM   1174 1HB  ASP C  67     -68.119  49.509 -77.319  1.00  0.00           H  
ATOM   1175 2HB  ASP C  67     -68.289  49.684 -75.578  1.00  0.00           H  
ATOM   1176  N   ASP C  68     -71.157  49.980 -77.202  1.00  0.00           N  
ATOM   1177  CA  ASP C  68     -72.270  50.904 -77.036  1.00  0.00           C  
ATOM   1178  C   ASP C  68     -73.548  50.180 -76.635  1.00  0.00           C  
ATOM   1179  O   ASP C  68     -74.335  50.700 -75.836  1.00  0.00           O  
ATOM   1180  CB  ASP C  68     -72.508  51.689 -78.329  1.00  0.00           C  
ATOM   1181  CG  ASP C  68     -71.442  52.746 -78.585  1.00  0.00           C  
ATOM   1182  OD1 ASP C  68     -70.717  53.064 -77.673  1.00  0.00           O  
ATOM   1183  OD2 ASP C  68     -71.364  53.225 -79.691  1.00  0.00           O1-
ATOM   1184  H   ASP C  68     -70.703  49.913 -78.102  1.00  0.00           H  
ATOM   1185  HA  ASP C  68     -72.025  51.598 -76.231  1.00  0.00           H  
ATOM   1186 1HB  ASP C  68     -72.527  51.000 -79.174  1.00  0.00           H  
ATOM   1187 2HB  ASP C  68     -73.481  52.178 -78.283  1.00  0.00           H  
ATOM   1188  N   ILE C  69     -73.776  48.983 -77.180  1.00  0.00           N  
ATOM   1189  CA  ILE C  69     -74.996  48.248 -76.856  1.00  0.00           C  
ATOM   1190  C   ILE C  69     -74.983  47.788 -75.401  1.00  0.00           C  
ATOM   1191  O   ILE C  69     -75.994  47.896 -74.696  1.00  0.00           O  
ATOM   1192  CB  ILE C  69     -75.168  47.029 -77.781  1.00  0.00           C  
ATOM   1193  CG1 ILE C  69     -75.398  47.482 -79.225  1.00  0.00           C  
ATOM   1194  CG2 ILE C  69     -76.319  46.157 -77.303  1.00  0.00           C  
ATOM   1195  CD1 ILE C  69     -75.233  46.379 -80.245  1.00  0.00           C  
ATOM   1196  H   ILE C  69     -73.110  48.573 -77.819  1.00  0.00           H  
ATOM   1197  HA  ILE C  69     -75.844  48.924 -76.957  1.00  0.00           H  
ATOM   1198  HB  ILE C  69     -74.252  46.439 -77.778  1.00  0.00           H  
ATOM   1199 1HG1 ILE C  69     -76.404  47.890 -79.322  1.00  0.00           H  
ATOM   1200 2HG1 ILE C  69     -74.698  48.281 -79.471  1.00  0.00           H  
ATOM   1201 1HG2 ILE C  69     -76.427  45.301 -77.968  1.00  0.00           H  
ATOM   1202 2HG2 ILE C  69     -76.115  45.807 -76.292  1.00  0.00           H  
ATOM   1203 3HG2 ILE C  69     -77.241  46.738 -77.307  1.00  0.00           H  
ATOM   1204 1HD1 ILE C  69     -75.411  46.778 -81.244  1.00  0.00           H  
ATOM   1205 2HD1 ILE C  69     -74.219  45.980 -80.189  1.00  0.00           H  
ATOM   1206 3HD1 ILE C  69     -75.948  45.584 -80.039  1.00  0.00           H  
ATOM   1207  N   LEU C  70     -73.846  47.269 -74.925  1.00  0.00           N  
ATOM   1208  CA  LEU C  70     -73.770  46.830 -73.532  1.00  0.00           C  
ATOM   1209  C   LEU C  70     -74.082  47.970 -72.575  1.00  0.00           C  
ATOM   1210  O   LEU C  70     -74.802  47.787 -71.587  1.00  0.00           O  
ATOM   1211  CB  LEU C  70     -72.375  46.269 -73.227  1.00  0.00           C  
ATOM   1212  CG  LEU C  70     -72.126  44.824 -73.677  1.00  0.00           C  
ATOM   1213  CD1 LEU C  70     -70.632  44.531 -73.642  1.00  0.00           C  
ATOM   1214  CD2 LEU C  70     -72.891  43.871 -72.770  1.00  0.00           C  
ATOM   1215  H   LEU C  70     -73.032  47.175 -75.516  1.00  0.00           H  
ATOM   1216  HA  LEU C  70     -74.524  46.060 -73.371  1.00  0.00           H  
ATOM   1217 1HB  LEU C  70     -71.633  46.900 -73.715  1.00  0.00           H  
ATOM   1218 2HB  LEU C  70     -72.210  46.315 -72.151  1.00  0.00           H  
ATOM   1219  HG  LEU C  70     -72.467  44.698 -74.705  1.00  0.00           H  
ATOM   1220 1HD1 LEU C  70     -70.455  43.504 -73.962  1.00  0.00           H  
ATOM   1221 2HD1 LEU C  70     -70.112  45.214 -74.314  1.00  0.00           H  
ATOM   1222 3HD1 LEU C  70     -70.259  44.664 -72.628  1.00  0.00           H  
ATOM   1223 1HD2 LEU C  70     -72.715  42.844 -73.090  1.00  0.00           H  
ATOM   1224 2HD2 LEU C  70     -72.550  43.994 -71.742  1.00  0.00           H  
ATOM   1225 3HD2 LEU C  70     -73.957  44.091 -72.828  1.00  0.00           H  
ATOM   1226  N   GLU C  71     -73.535  49.157 -72.847  1.00  0.00           N  
ATOM   1227  CA  GLU C  71     -73.757  50.295 -71.961  1.00  0.00           C  
ATOM   1228  C   GLU C  71     -75.231  50.671 -71.894  1.00  0.00           C  
ATOM   1229  O   GLU C  71     -75.742  51.015 -70.822  1.00  0.00           O  
ATOM   1230  CB  GLU C  71     -72.937  51.500 -72.428  1.00  0.00           C  
ATOM   1231  CG  GLU C  71     -71.434  51.351 -72.233  1.00  0.00           C  
ATOM   1232  CD  GLU C  71     -71.037  51.272 -70.785  1.00  0.00           C  
ATOM   1233  OE1 GLU C  71     -71.278  52.215 -70.070  1.00  0.00           O  
ATOM   1234  OE2 GLU C  71     -70.491  50.267 -70.394  1.00  0.00           O1-
ATOM   1235  H   GLU C  71     -72.961  49.279 -73.669  1.00  0.00           H  
ATOM   1236  HA  GLU C  71     -73.447  50.015 -70.954  1.00  0.00           H  
ATOM   1237 1HB  GLU C  71     -73.121  51.677 -73.487  1.00  0.00           H  
ATOM   1238 2HB  GLU C  71     -73.257  52.390 -71.886  1.00  0.00           H  
ATOM   1239 1HG  GLU C  71     -71.101  50.446 -72.739  1.00  0.00           H  
ATOM   1240 2HG  GLU C  71     -70.933  52.199 -72.697  1.00  0.00           H  
ATOM   1241  N   LYS C  72     -75.932  50.617 -73.030  1.00  0.00           N  
ATOM   1242  CA  LYS C  72     -77.365  50.898 -73.021  1.00  0.00           C  
ATOM   1243  C   LYS C  72     -78.147  49.819 -72.277  1.00  0.00           C  
ATOM   1244  O   LYS C  72     -79.119  50.125 -71.576  1.00  0.00           O  
ATOM   1245  CB  LYS C  72     -77.890  51.031 -74.451  1.00  0.00           C  
ATOM   1246  CG  LYS C  72     -77.421  52.284 -75.179  1.00  0.00           C  
ATOM   1247  CD  LYS C  72     -77.959  52.331 -76.601  1.00  0.00           C  
ATOM   1248  CE  LYS C  72     -77.498  53.586 -77.327  1.00  0.00           C  
ATOM   1249  NZ  LYS C  72     -77.997  53.633 -78.729  1.00  0.00           N1+
ATOM   1250  H   LYS C  72     -75.482  50.383 -73.903  1.00  0.00           H  
ATOM   1251  HA  LYS C  72     -77.530  51.838 -72.494  1.00  0.00           H  
ATOM   1252 1HB  LYS C  72     -77.574  50.167 -75.037  1.00  0.00           H  
ATOM   1253 2HB  LYS C  72     -78.980  51.038 -74.440  1.00  0.00           H  
ATOM   1254 1HG  LYS C  72     -77.765  53.168 -74.640  1.00  0.00           H  
ATOM   1255 2HG  LYS C  72     -76.332  52.301 -75.211  1.00  0.00           H  
ATOM   1256 1HD  LYS C  72     -77.611  51.455 -77.151  1.00  0.00           H  
ATOM   1257 2HD  LYS C  72     -79.048  52.315 -76.579  1.00  0.00           H  
ATOM   1258 1HE  LYS C  72     -77.860  54.466 -76.797  1.00  0.00           H  
ATOM   1259 2HE  LYS C  72     -76.409  53.620 -77.341  1.00  0.00           H  
ATOM   1260 1HZ  LYS C  72     -77.670  54.479 -79.175  1.00  0.00           H  
ATOM   1261 2HZ  LYS C  72     -77.652  52.831 -79.236  1.00  0.00           H  
ATOM   1262 3HZ  LYS C  72     -79.006  53.622 -78.728  1.00  0.00           H  
ATOM   1263  N   VAL C  73     -77.742  48.553 -72.416  1.00  0.00           N  
ATOM   1264  CA  VAL C  73     -78.424  47.475 -71.705  1.00  0.00           C  
ATOM   1265  C   VAL C  73     -78.125  47.533 -70.210  1.00  0.00           C  
ATOM   1266  O   VAL C  73     -79.019  47.345 -69.377  1.00  0.00           O  
ATOM   1267  CB  VAL C  73     -77.989  46.106 -72.260  1.00  0.00           C  
ATOM   1268  CG1 VAL C  73     -78.536  44.981 -71.394  1.00  0.00           C  
ATOM   1269  CG2 VAL C  73     -78.460  45.957 -73.699  1.00  0.00           C  
ATOM   1270  H   VAL C  73     -76.960  48.330 -73.015  1.00  0.00           H  
ATOM   1271  HA  VAL C  73     -79.500  47.616 -71.811  1.00  0.00           H  
ATOM   1272  HB  VAL C  73     -76.901  46.038 -72.225  1.00  0.00           H  
ATOM   1273 1HG1 VAL C  73     -78.219  44.021 -71.802  1.00  0.00           H  
ATOM   1274 2HG1 VAL C  73     -78.157  45.087 -70.378  1.00  0.00           H  
ATOM   1275 3HG1 VAL C  73     -79.625  45.027 -71.384  1.00  0.00           H  
ATOM   1276 1HG2 VAL C  73     -78.148  44.988 -74.086  1.00  0.00           H  
ATOM   1277 2HG2 VAL C  73     -79.547  46.030 -73.735  1.00  0.00           H  
ATOM   1278 3HG2 VAL C  73     -78.023  46.748 -74.309  1.00  0.00           H  
ATOM   1279  N   LYS C  74     -76.863  47.790 -69.848  1.00  0.00           N  
ATOM   1280  CA  LYS C  74     -76.485  47.815 -68.437  1.00  0.00           C  
ATOM   1281  C   LYS C  74     -77.165  48.963 -67.702  1.00  0.00           C  
ATOM   1282  O   LYS C  74     -77.552  48.820 -66.536  1.00  0.00           O  
ATOM   1283  CB  LYS C  74     -74.967  47.926 -68.291  1.00  0.00           C  
ATOM   1284  CG  LYS C  74     -74.207  46.655 -68.648  1.00  0.00           C  
ATOM   1285  CD  LYS C  74     -72.703  46.870 -68.568  1.00  0.00           C  
ATOM   1286  CE  LYS C  74     -71.942  45.584 -68.858  1.00  0.00           C  
ATOM   1287  NZ  LYS C  74     -70.469  45.790 -68.828  1.00  0.00           N1+
ATOM   1288  H   LYS C  74     -76.159  47.968 -70.549  1.00  0.00           H  
ATOM   1289  HA  LYS C  74     -76.829  46.892 -67.970  1.00  0.00           H  
ATOM   1290 1HB  LYS C  74     -74.597  48.727 -68.931  1.00  0.00           H  
ATOM   1291 2HB  LYS C  74     -74.718  48.187 -67.262  1.00  0.00           H  
ATOM   1292 1HG  LYS C  74     -74.488  45.857 -67.959  1.00  0.00           H  
ATOM   1293 2HG  LYS C  74     -74.468  46.347 -69.659  1.00  0.00           H  
ATOM   1294 1HD  LYS C  74     -72.405  47.630 -69.292  1.00  0.00           H  
ATOM   1295 2HD  LYS C  74     -72.437  47.221 -67.571  1.00  0.00           H  
ATOM   1296 1HE  LYS C  74     -72.207  44.831 -68.118  1.00  0.00           H  
ATOM   1297 2HE  LYS C  74     -72.224  45.210 -69.842  1.00  0.00           H  
ATOM   1298 1HZ  LYS C  74     -70.002  44.916 -69.025  1.00  0.00           H  
ATOM   1299 2HZ  LYS C  74     -70.210  46.474 -69.525  1.00  0.00           H  
ATOM   1300 3HZ  LYS C  74     -70.193  46.120 -67.914  1.00  0.00           H  
ATOM   1301  N   SER C  75     -77.303  50.111 -68.358  1.00  0.00           N  
ATOM   1302  CA  SER C  75     -77.920  51.288 -67.752  1.00  0.00           C  
ATOM   1303  C   SER C  75     -79.443  51.172 -67.727  1.00  0.00           C  
ATOM   1304  O   SER C  75     -80.153  52.095 -68.129  1.00  0.00           O  
ATOM   1305  CB  SER C  75     -77.511  52.536 -68.510  1.00  0.00           C  
ATOM   1306  OG  SER C  75     -78.153  53.669 -67.994  1.00  0.00           O  
ATOM   1307  OXT SER C  75     -80.007  50.157 -67.316  1.00  0.00           O1-
ATOM   1308  H   SER C  75     -76.969  50.166 -69.309  1.00  0.00           H  
ATOM   1309  HA  SER C  75     -77.579  51.364 -66.719  1.00  0.00           H  
ATOM   1310 1HB  SER C  75     -76.431  52.664 -68.445  1.00  0.00           H  
ATOM   1311 2HB  SER C  75     -77.764  52.420 -69.564  1.00  0.00           H  
ATOM   1312  HG  SER C  75     -79.086  53.559 -68.192  1.00  0.00           H  
ATOM   1313  N   SER A   1     -13.070  -7.287 -45.033  1.00  0.00           N  
ATOM   1314  CA  SER A   1     -13.306  -5.884 -45.356  1.00  0.00           C  
ATOM   1315  C   SER A   1     -14.800  -5.578 -45.434  1.00  0.00           C  
ATOM   1316  O   SER A   1     -15.470  -5.473 -44.406  1.00  0.00           O  
ATOM   1317  CB  SER A   1     -12.639  -5.533 -46.672  1.00  0.00           C  
ATOM   1318  OG  SER A   1     -13.219  -6.240 -47.733  1.00  0.00           O  
ATOM   1319 1H   SER A   1     -12.086  -7.458 -44.989  1.00  0.00           H  
ATOM   1320 2H   SER A   1     -13.485  -7.500 -44.149  1.00  0.00           H  
ATOM   1321 3H   SER A   1     -13.477  -7.865 -45.740  1.00  0.00           H  
ATOM   1322  HA  SER A   1     -12.872  -5.269 -44.566  1.00  0.00           H  
ATOM   1323 1HB  SER A   1     -12.730  -4.462 -46.851  1.00  0.00           H  
ATOM   1324 2HB  SER A   1     -11.576  -5.766 -46.614  1.00  0.00           H  
ATOM   1325  HG  SER A   1     -12.662  -6.075 -48.497  1.00  0.00           H  
ATOM   1326  N   GLU A   2     -15.325  -5.435 -46.655  1.00  0.00           N  
ATOM   1327  CA  GLU A   2     -16.743  -5.117 -46.801  1.00  0.00           C  
ATOM   1328  C   GLU A   2     -17.621  -6.319 -46.481  1.00  0.00           C  
ATOM   1329  O   GLU A   2     -18.708  -6.163 -45.912  1.00  0.00           O  
ATOM   1330  CB  GLU A   2     -17.027  -4.605 -48.213  1.00  0.00           C  
ATOM   1331  CG  GLU A   2     -16.408  -3.251 -48.513  1.00  0.00           C  
ATOM   1332  CD  GLU A   2     -16.884  -2.175 -47.553  1.00  0.00           C  
ATOM   1333  OE1 GLU A   2     -18.116  -2.018 -47.401  1.00  0.00           O  
ATOM   1334  OE2 GLU A   2     -16.027  -1.492 -46.949  1.00  0.00           O1-
ATOM   1335  H   GLU A   2     -14.758  -5.542 -47.483  1.00  0.00           H  
ATOM   1336  HA  GLU A   2     -16.993  -4.321 -46.098  1.00  0.00           H  
ATOM   1337 1HB  GLU A   2     -16.647  -5.320 -48.943  1.00  0.00           H  
ATOM   1338 2HB  GLU A   2     -18.104  -4.526 -48.362  1.00  0.00           H  
ATOM   1339 1HG  GLU A   2     -15.323  -3.336 -48.445  1.00  0.00           H  
ATOM   1340 2HG  GLU A   2     -16.659  -2.966 -49.533  1.00  0.00           H  
ATOM   1341  N   LYS A   3     -17.184  -7.524 -46.854  1.00  0.00           N  
ATOM   1342  CA  LYS A   3     -17.938  -8.716 -46.478  1.00  0.00           C  
ATOM   1343  C   LYS A   3     -17.957  -8.910 -44.966  1.00  0.00           C  
ATOM   1344  O   LYS A   3     -18.971  -9.336 -44.404  1.00  0.00           O  
ATOM   1345  CB  LYS A   3     -17.352  -9.955 -47.158  1.00  0.00           C  
ATOM   1346  CG  LYS A   3     -17.580 -10.014 -48.663  1.00  0.00           C  
ATOM   1347  CD  LYS A   3     -16.965 -11.268 -49.266  1.00  0.00           C  
ATOM   1348  CE  LYS A   3     -17.117 -11.286 -50.780  1.00  0.00           C  
ATOM   1349  NZ  LYS A   3     -16.453 -12.469 -51.392  1.00  0.00           N1+
ATOM   1350  H   LYS A   3     -16.337  -7.628 -47.395  1.00  0.00           H  
ATOM   1351  HA  LYS A   3     -18.970  -8.591 -46.808  1.00  0.00           H  
ATOM   1352 1HB  LYS A   3     -16.277  -9.993 -46.981  1.00  0.00           H  
ATOM   1353 2HB  LYS A   3     -17.788 -10.852 -46.718  1.00  0.00           H  
ATOM   1354 1HG  LYS A   3     -18.651 -10.009 -48.869  1.00  0.00           H  
ATOM   1355 2HG  LYS A   3     -17.134  -9.138 -49.133  1.00  0.00           H  
ATOM   1356 1HD  LYS A   3     -15.904 -11.310 -49.015  1.00  0.00           H  
ATOM   1357 2HD  LYS A   3     -17.454 -12.149 -48.851  1.00  0.00           H  
ATOM   1358 1HE  LYS A   3     -18.175 -11.304 -51.039  1.00  0.00           H  
ATOM   1359 2HE  LYS A   3     -16.678 -10.382 -51.201  1.00  0.00           H  
ATOM   1360 1HZ  LYS A   3     -16.576 -12.444 -52.394  1.00  0.00           H  
ATOM   1361 2HZ  LYS A   3     -15.467 -12.453 -51.173  1.00  0.00           H  
ATOM   1362 3HZ  LYS A   3     -16.865 -13.315 -51.024  1.00  0.00           H  
ATOM   1363  N   GLU A   4     -16.855  -8.576 -44.287  1.00  0.00           N  
ATOM   1364  CA  GLU A   4     -16.820  -8.680 -42.832  1.00  0.00           C  
ATOM   1365  C   GLU A   4     -17.794  -7.717 -42.160  1.00  0.00           C  
ATOM   1366  O   GLU A   4     -18.422  -8.068 -41.154  1.00  0.00           O  
ATOM   1367  CB  GLU A   4     -15.402  -8.417 -42.319  1.00  0.00           C  
ATOM   1368  CG  GLU A   4     -14.397  -9.507 -42.662  1.00  0.00           C  
ATOM   1369  CD  GLU A   4     -12.982  -9.125 -42.327  1.00  0.00           C  
ATOM   1370  OE1 GLU A   4     -12.749  -7.975 -42.040  1.00  0.00           O  
ATOM   1371  OE2 GLU A   4     -12.133  -9.984 -42.358  1.00  0.00           O1-
ATOM   1372  H   GLU A   4     -16.035  -8.247 -44.777  1.00  0.00           H  
ATOM   1373  HA  GLU A   4     -17.113  -9.692 -42.550  1.00  0.00           H  
ATOM   1374 1HB  GLU A   4     -15.033  -7.479 -42.736  1.00  0.00           H  
ATOM   1375 2HB  GLU A   4     -15.421  -8.308 -41.235  1.00  0.00           H  
ATOM   1376 1HG  GLU A   4     -14.657 -10.412 -42.112  1.00  0.00           H  
ATOM   1377 2HG  GLU A   4     -14.466  -9.729 -43.726  1.00  0.00           H  
ATOM   1378  N   LYS A   5     -17.928  -6.497 -42.686  1.00  0.00           N  
ATOM   1379  CA  LYS A   5     -18.916  -5.567 -42.142  1.00  0.00           C  
ATOM   1380  C   LYS A   5     -20.326  -6.141 -42.241  1.00  0.00           C  
ATOM   1381  O   LYS A   5     -21.128  -6.026 -41.306  1.00  0.00           O  
ATOM   1382  CB  LYS A   5     -18.839  -4.233 -42.884  1.00  0.00           C  
ATOM   1383  CG  LYS A   5     -17.593  -3.412 -42.609  1.00  0.00           C  
ATOM   1384  CD  LYS A   5     -17.566  -2.171 -43.490  1.00  0.00           C  
ATOM   1385  CE  LYS A   5     -16.277  -1.387 -43.315  1.00  0.00           C  
ATOM   1386  NZ  LYS A   5     -16.170  -0.273 -44.298  1.00  0.00           N1+
ATOM   1387  H   LYS A   5     -17.351  -6.203 -43.462  1.00  0.00           H  
ATOM   1388  HA  LYS A   5     -18.695  -5.405 -41.087  1.00  0.00           H  
ATOM   1389 1HB  LYS A   5     -18.881  -4.411 -43.959  1.00  0.00           H  
ATOM   1390 2HB  LYS A   5     -19.700  -3.619 -42.619  1.00  0.00           H  
ATOM   1391 1HG  LYS A   5     -17.579  -3.112 -41.560  1.00  0.00           H  
ATOM   1392 2HG  LYS A   5     -16.708  -4.016 -42.807  1.00  0.00           H  
ATOM   1393 1HD  LYS A   5     -17.661  -2.465 -44.536  1.00  0.00           H  
ATOM   1394 2HD  LYS A   5     -18.407  -1.525 -43.234  1.00  0.00           H  
ATOM   1395 1HE  LYS A   5     -16.236  -0.974 -42.308  1.00  0.00           H  
ATOM   1396 2HE  LYS A   5     -15.425  -2.054 -43.445  1.00  0.00           H  
ATOM   1397 1HZ  LYS A   5     -15.303   0.224 -44.152  1.00  0.00           H  
ATOM   1398 2HZ  LYS A   5     -16.189  -0.648 -45.236  1.00  0.00           H  
ATOM   1399 3HZ  LYS A   5     -16.946   0.362 -44.174  1.00  0.00           H  
ATOM   1400  N   VAL A   6     -20.639  -6.760 -43.379  1.00  0.00           N  
ATOM   1401  CA  VAL A   6     -21.942  -7.390 -43.595  1.00  0.00           C  
ATOM   1402  C   VAL A   6     -22.140  -8.582 -42.665  1.00  0.00           C  
ATOM   1403  O   VAL A   6     -23.195  -8.738 -42.039  1.00  0.00           O  
ATOM   1404  CB  VAL A   6     -22.076  -7.856 -45.056  1.00  0.00           C  
ATOM   1405  CG1 VAL A   6     -23.321  -8.712 -45.230  1.00  0.00           C  
ATOM   1406  CG2 VAL A   6     -22.116  -6.651 -45.983  1.00  0.00           C  
ATOM   1407  H   VAL A   6     -19.949  -6.794 -44.116  1.00  0.00           H  
ATOM   1408  HA  VAL A   6     -22.720  -6.654 -43.391  1.00  0.00           H  
ATOM   1409  HB  VAL A   6     -21.219  -8.481 -45.309  1.00  0.00           H  
ATOM   1410 1HG1 VAL A   6     -23.400  -9.033 -46.269  1.00  0.00           H  
ATOM   1411 2HG1 VAL A   6     -23.254  -9.588 -44.585  1.00  0.00           H  
ATOM   1412 3HG1 VAL A   6     -24.203  -8.130 -44.964  1.00  0.00           H  
ATOM   1413 1HG2 VAL A   6     -22.210  -6.988 -47.015  1.00  0.00           H  
ATOM   1414 2HG2 VAL A   6     -22.970  -6.023 -45.727  1.00  0.00           H  
ATOM   1415 3HG2 VAL A   6     -21.197  -6.075 -45.872  1.00  0.00           H  
ATOM   1416  N   GLU A   7     -21.121  -9.436 -42.557  1.00  0.00           N  
ATOM   1417  CA  GLU A   7     -21.205 -10.608 -41.691  1.00  0.00           C  
ATOM   1418  C   GLU A   7     -21.351 -10.217 -40.226  1.00  0.00           C  
ATOM   1419  O   GLU A   7     -22.104 -10.856 -39.481  1.00  0.00           O  
ATOM   1420  CB  GLU A   7     -19.965 -11.488 -41.868  1.00  0.00           C  
ATOM   1421  CG  GLU A   7     -19.874 -12.180 -43.220  1.00  0.00           C  
ATOM   1422  CD  GLU A   7     -18.536 -12.823 -43.459  1.00  0.00           C  
ATOM   1423  OE1 GLU A   7     -17.726 -12.816 -42.563  1.00  0.00           O  
ATOM   1424  OE2 GLU A   7     -18.323 -13.320 -44.540  1.00  0.00           O1-
ATOM   1425  H   GLU A   7     -20.275  -9.272 -43.082  1.00  0.00           H  
ATOM   1426  HA  GLU A   7     -22.087 -11.184 -41.972  1.00  0.00           H  
ATOM   1427 1HB  GLU A   7     -19.068 -10.882 -41.741  1.00  0.00           H  
ATOM   1428 2HB  GLU A   7     -19.952 -12.257 -41.096  1.00  0.00           H  
ATOM   1429 1HG  GLU A   7     -20.647 -12.946 -43.277  1.00  0.00           H  
ATOM   1430 2HG  GLU A   7     -20.066 -11.450 -44.004  1.00  0.00           H  
ATOM   1431  N   GLU A   8     -20.625  -9.184 -39.794  1.00  0.00           N  
ATOM   1432  CA  GLU A   8     -20.705  -8.725 -38.412  1.00  0.00           C  
ATOM   1433  C   GLU A   8     -22.118  -8.287 -38.046  1.00  0.00           C  
ATOM   1434  O   GLU A   8     -22.632  -8.625 -36.974  1.00  0.00           O  
ATOM   1435  CB  GLU A   8     -19.730  -7.568 -38.179  1.00  0.00           C  
ATOM   1436  CG  GLU A   8     -19.709  -7.041 -36.752  1.00  0.00           C  
ATOM   1437  CD  GLU A   8     -18.717  -5.929 -36.553  1.00  0.00           C  
ATOM   1438  OE1 GLU A   8     -18.036  -5.592 -37.491  1.00  0.00           O  
ATOM   1439  OE2 GLU A   8     -18.639  -5.417 -35.461  1.00  0.00           O1-
ATOM   1440  H   GLU A   8     -20.006  -8.709 -40.436  1.00  0.00           H  
ATOM   1441  HA  GLU A   8     -20.431  -9.552 -37.756  1.00  0.00           H  
ATOM   1442 1HB  GLU A   8     -18.719  -7.889 -38.432  1.00  0.00           H  
ATOM   1443 2HB  GLU A   8     -19.985  -6.739 -38.839  1.00  0.00           H  
ATOM   1444 1HG  GLU A   8     -20.703  -6.674 -36.496  1.00  0.00           H  
ATOM   1445 2HG  GLU A   8     -19.470  -7.861 -36.076  1.00  0.00           H  
ATOM   1446  N   LEU A   9     -22.757  -7.523 -38.935  1.00  0.00           N  
ATOM   1447  CA  LEU A   9     -24.131  -7.091 -38.702  1.00  0.00           C  
ATOM   1448  C   LEU A   9     -25.096  -8.265 -38.664  1.00  0.00           C  
ATOM   1449  O   LEU A   9     -25.975  -8.321 -37.798  1.00  0.00           O  
ATOM   1450  CB  LEU A   9     -24.570  -6.102 -39.783  1.00  0.00           C  
ATOM   1451  CG  LEU A   9     -24.000  -4.685 -39.812  1.00  0.00           C  
ATOM   1452  CD1 LEU A   9     -24.438  -3.978 -41.085  1.00  0.00           C  
ATOM   1453  CD2 LEU A   9     -24.457  -3.909 -38.587  1.00  0.00           C  
ATOM   1454  H   LEU A   9     -22.289  -7.238 -39.783  1.00  0.00           H  
ATOM   1455  HA  LEU A   9     -24.176  -6.588 -37.737  1.00  0.00           H  
ATOM   1456 1HB  LEU A   9     -24.333  -6.525 -40.758  1.00  0.00           H  
ATOM   1457 2HB  LEU A   9     -25.650  -5.973 -39.719  1.00  0.00           H  
ATOM   1458  HG  LEU A   9     -22.910  -4.732 -39.818  1.00  0.00           H  
ATOM   1459 1HD1 LEU A   9     -24.028  -2.968 -41.100  1.00  0.00           H  
ATOM   1460 2HD1 LEU A   9     -24.074  -4.530 -41.952  1.00  0.00           H  
ATOM   1461 3HD1 LEU A   9     -25.526  -3.928 -41.117  1.00  0.00           H  
ATOM   1462 1HD2 LEU A   9     -24.042  -2.901 -38.619  1.00  0.00           H  
ATOM   1463 2HD2 LEU A   9     -25.545  -3.854 -38.577  1.00  0.00           H  
ATOM   1464 3HD2 LEU A   9     -24.110  -4.415 -37.686  1.00  0.00           H  
ATOM   1465  N   ALA A  10     -24.935  -9.224 -39.578  1.00  0.00           N  
ATOM   1466  CA  ALA A  10     -25.846 -10.365 -39.613  1.00  0.00           C  
ATOM   1467  C   ALA A  10     -25.783 -11.174 -38.326  1.00  0.00           C  
ATOM   1468  O   ALA A  10     -26.818 -11.595 -37.794  1.00  0.00           O  
ATOM   1469  CB  ALA A  10     -25.524 -11.252 -40.816  1.00  0.00           C  
ATOM   1470  H   ALA A  10     -24.186  -9.173 -40.253  1.00  0.00           H  
ATOM   1471  HA  ALA A  10     -26.862  -9.984 -39.713  1.00  0.00           H  
ATOM   1472 1HB  ALA A  10     -26.207 -12.101 -40.836  1.00  0.00           H  
ATOM   1473 2HB  ALA A  10     -25.636 -10.675 -41.734  1.00  0.00           H  
ATOM   1474 3HB  ALA A  10     -24.500 -11.613 -40.738  1.00  0.00           H  
ATOM   1475  N   GLN A  11     -24.578 -11.412 -37.810  1.00  0.00           N  
ATOM   1476  CA  GLN A  11     -24.472 -12.164 -36.566  1.00  0.00           C  
ATOM   1477  C   GLN A  11     -24.979 -11.353 -35.378  1.00  0.00           C  
ATOM   1478  O   GLN A  11     -25.604 -11.903 -34.464  1.00  0.00           O  
ATOM   1479  CB  GLN A  11     -23.023 -12.594 -36.325  1.00  0.00           C  
ATOM   1480  CG  GLN A  11     -22.830 -13.475 -35.103  1.00  0.00           C  
ATOM   1481  CD  GLN A  11     -21.405 -13.977 -34.970  1.00  0.00           C  
ATOM   1482  NE2 GLN A  11     -21.063 -14.480 -33.789  1.00  0.00           N  
ATOM   1483  OE1 GLN A  11     -20.618 -13.914 -35.919  1.00  0.00           O  
ATOM   1484  H   GLN A  11     -23.735 -11.084 -38.259  1.00  0.00           H  
ATOM   1485  HA  GLN A  11     -25.091 -13.057 -36.648  1.00  0.00           H  
ATOM   1486 1HB  GLN A  11     -22.655 -13.139 -37.194  1.00  0.00           H  
ATOM   1487 2HB  GLN A  11     -22.396 -11.710 -36.205  1.00  0.00           H  
ATOM   1488 1HG  GLN A  11     -23.074 -12.899 -34.210  1.00  0.00           H  
ATOM   1489 2HG  GLN A  11     -23.490 -14.339 -35.182  1.00  0.00           H  
ATOM   1490 1HE2 GLN A  11     -20.135 -14.827 -33.642  1.00  0.00           H  
ATOM   1491 2HE2 GLN A  11     -21.732 -14.512 -33.047  1.00  0.00           H  
ATOM   1492  N   ARG A  12     -24.707 -10.045 -35.372  1.00  0.00           N  
ATOM   1493  CA  ARG A  12     -25.181  -9.186 -34.291  1.00  0.00           C  
ATOM   1494  C   ARG A  12     -26.703  -9.138 -34.257  1.00  0.00           C  
ATOM   1495  O   ARG A  12     -27.311  -9.129 -33.180  1.00  0.00           O  
ATOM   1496  CB  ARG A  12     -24.575  -7.791 -34.446  1.00  0.00           C  
ATOM   1497  CG  ARG A  12     -24.818  -6.853 -33.283  1.00  0.00           C  
ATOM   1498  CD  ARG A  12     -24.049  -5.559 -33.485  1.00  0.00           C  
ATOM   1499  NE  ARG A  12     -24.168  -4.659 -32.342  1.00  0.00           N  
ATOM   1500  CZ  ARG A  12     -23.660  -3.432 -32.309  1.00  0.00           C  
ATOM   1501  NH1 ARG A  12     -23.001  -2.959 -33.358  1.00  0.00           N1+
ATOM   1502  NH2 ARG A  12     -23.810  -2.678 -31.228  1.00  0.00           N  
ATOM   1503  H   ARG A  12     -24.167  -9.639 -36.123  1.00  0.00           H  
ATOM   1504  HA  ARG A  12     -24.824  -9.592 -33.344  1.00  0.00           H  
ATOM   1505 1HB  ARG A  12     -23.497  -7.875 -34.579  1.00  0.00           H  
ATOM   1506 2HB  ARG A  12     -24.979  -7.316 -35.340  1.00  0.00           H  
ATOM   1507 1HG  ARG A  12     -25.883  -6.629 -33.212  1.00  0.00           H  
ATOM   1508 2HG  ARG A  12     -24.485  -7.326 -32.358  1.00  0.00           H  
ATOM   1509 1HD  ARG A  12     -22.993  -5.782 -33.629  1.00  0.00           H  
ATOM   1510 2HD  ARG A  12     -24.434  -5.041 -34.362  1.00  0.00           H  
ATOM   1511  HE  ARG A  12     -24.667  -4.995 -31.529  1.00  0.00           H  
ATOM   1512 1HH1 ARG A  12     -22.885  -3.532 -34.182  1.00  0.00           H  
ATOM   1513 2HH1 ARG A  12     -22.615  -2.027 -33.333  1.00  0.00           H  
ATOM   1514 1HH2 ARG A  12     -24.312  -3.037 -30.427  1.00  0.00           H  
ATOM   1515 2HH2 ARG A  12     -23.424  -1.746 -31.205  1.00  0.00           H  
ATOM   1516  N   ILE A  13     -27.334  -9.113 -35.435  1.00  0.00           N  
ATOM   1517  CA  ILE A  13     -28.793  -9.104 -35.537  1.00  0.00           C  
ATOM   1518  C   ILE A  13     -29.374 -10.384 -34.951  1.00  0.00           C  
ATOM   1519  O   ILE A  13     -30.371 -10.354 -34.218  1.00  0.00           O  
ATOM   1520  CB  ILE A  13     -29.248  -8.951 -36.999  1.00  0.00           C  
ATOM   1521  CG1 ILE A  13     -28.936  -7.542 -37.511  1.00  0.00           C  
ATOM   1522  CG2 ILE A  13     -30.734  -9.250 -37.128  1.00  0.00           C  
ATOM   1523  CD1 ILE A  13     -29.004  -7.410 -39.015  1.00  0.00           C  
ATOM   1524  H   ILE A  13     -26.782  -9.101 -36.281  1.00  0.00           H  
ATOM   1525  HA  ILE A  13     -29.174  -8.255 -34.970  1.00  0.00           H  
ATOM   1526  HB  ILE A  13     -28.692  -9.645 -37.628  1.00  0.00           H  
ATOM   1527 1HG1 ILE A  13     -29.638  -6.833 -37.074  1.00  0.00           H  
ATOM   1528 2HG1 ILE A  13     -27.936  -7.251 -37.189  1.00  0.00           H  
ATOM   1529 1HG2 ILE A  13     -31.040  -9.137 -38.167  1.00  0.00           H  
ATOM   1530 2HG2 ILE A  13     -30.929 -10.271 -36.802  1.00  0.00           H  
ATOM   1531 3HG2 ILE A  13     -31.300  -8.557 -36.505  1.00  0.00           H  
ATOM   1532 1HD1 ILE A  13     -28.770  -6.384 -39.301  1.00  0.00           H  
ATOM   1533 2HD1 ILE A  13     -28.282  -8.088 -39.473  1.00  0.00           H  
ATOM   1534 3HD1 ILE A  13     -30.006  -7.662 -39.358  1.00  0.00           H  
ATOM   1535  N   ARG A  14     -28.762 -11.528 -35.267  1.00  0.00           N  
ATOM   1536  CA  ARG A  14     -29.223 -12.796 -34.714  1.00  0.00           C  
ATOM   1537  C   ARG A  14     -29.228 -12.763 -33.194  1.00  0.00           C  
ATOM   1538  O   ARG A  14     -30.156 -13.274 -32.556  1.00  0.00           O  
ATOM   1539  CB  ARG A  14     -28.340 -13.941 -35.188  1.00  0.00           C  
ATOM   1540  CG  ARG A  14     -28.573 -14.375 -36.627  1.00  0.00           C  
ATOM   1541  CD  ARG A  14     -27.711 -15.526 -37.000  1.00  0.00           C  
ATOM   1542  NE  ARG A  14     -27.961 -16.686 -36.160  1.00  0.00           N  
ATOM   1543  CZ  ARG A  14     -27.113 -17.723 -36.016  1.00  0.00           C  
ATOM   1544  NH1 ARG A  14     -25.968 -17.731 -36.663  1.00  0.00           N1+
ATOM   1545  NH2 ARG A  14     -27.433 -18.733 -35.226  1.00  0.00           N  
ATOM   1546  H   ARG A  14     -27.971 -11.524 -35.896  1.00  0.00           H  
ATOM   1547  HA  ARG A  14     -30.241 -12.975 -35.061  1.00  0.00           H  
ATOM   1548 1HB  ARG A  14     -27.293 -13.655 -35.096  1.00  0.00           H  
ATOM   1549 2HB  ARG A  14     -28.499 -14.811 -34.551  1.00  0.00           H  
ATOM   1550 1HG  ARG A  14     -29.615 -14.672 -36.753  1.00  0.00           H  
ATOM   1551 2HG  ARG A  14     -28.348 -13.546 -37.298  1.00  0.00           H  
ATOM   1552 1HD  ARG A  14     -27.907 -15.806 -38.035  1.00  0.00           H  
ATOM   1553 2HD  ARG A  14     -26.664 -15.245 -36.892  1.00  0.00           H  
ATOM   1554  HE  ARG A  14     -28.832 -16.716 -35.646  1.00  0.00           H  
ATOM   1555 1HH1 ARG A  14     -25.724 -16.959 -37.267  1.00  0.00           H  
ATOM   1556 2HH1 ARG A  14     -25.333 -18.508 -36.555  1.00  0.00           H  
ATOM   1557 1HH2 ARG A  14     -28.313 -18.727 -34.729  1.00  0.00           H  
ATOM   1558 2HH2 ARG A  14     -26.798 -19.510 -35.119  1.00  0.00           H  
ATOM   1559  N   GLU A  15     -28.195 -12.174 -32.596  1.00  0.00           N  
ATOM   1560  CA  GLU A  15     -28.155 -12.050 -31.145  1.00  0.00           C  
ATOM   1561  C   GLU A  15     -29.189 -11.046 -30.638  1.00  0.00           C  
ATOM   1562  O   GLU A  15     -29.786 -11.248 -29.574  1.00  0.00           O  
ATOM   1563  CB  GLU A  15     -26.756 -11.629 -30.689  1.00  0.00           C  
ATOM   1564  CG  GLU A  15     -25.689 -12.699 -30.866  1.00  0.00           C  
ATOM   1565  CD  GLU A  15     -25.927 -13.912 -30.010  1.00  0.00           C  
ATOM   1566  OE1 GLU A  15     -26.348 -13.751 -28.890  1.00  0.00           O  
ATOM   1567  OE2 GLU A  15     -25.689 -15.000 -30.477  1.00  0.00           O1-
ATOM   1568  H   GLU A  15     -27.429 -11.808 -33.143  1.00  0.00           H  
ATOM   1569  HA  GLU A  15     -28.390 -13.021 -30.708  1.00  0.00           H  
ATOM   1570 1HB  GLU A  15     -26.442 -10.747 -31.247  1.00  0.00           H  
ATOM   1571 2HB  GLU A  15     -26.784 -11.356 -29.634  1.00  0.00           H  
ATOM   1572 1HG  GLU A  15     -25.667 -13.006 -31.912  1.00  0.00           H  
ATOM   1573 2HG  GLU A  15     -24.717 -12.273 -30.621  1.00  0.00           H  
ATOM   1574  N   GLN A  16     -29.405  -9.954 -31.381  1.00  0.00           N  
ATOM   1575  CA  GLN A  16     -30.411  -8.966 -30.996  1.00  0.00           C  
ATOM   1576  C   GLN A  16     -31.851  -9.464 -31.141  1.00  0.00           C  
ATOM   1577  O   GLN A  16     -32.703  -9.125 -30.312  1.00  0.00           O  
ATOM   1578  CB  GLN A  16     -30.206  -7.679 -31.797  1.00  0.00           C  
ATOM   1579  CG  GLN A  16     -28.930  -6.935 -31.427  1.00  0.00           C  
ATOM   1580  CD  GLN A  16     -28.605  -5.807 -32.387  1.00  0.00           C  
ATOM   1581  NE2 GLN A  16     -27.733  -4.902 -31.957  1.00  0.00           N  
ATOM   1582  OE1 GLN A  16     -29.134  -5.745 -33.496  1.00  0.00           O  
ATOM   1583  H   GLN A  16     -28.867  -9.806 -32.223  1.00  0.00           H  
ATOM   1584  HA  GLN A  16     -30.274  -8.726 -29.942  1.00  0.00           H  
ATOM   1585 1HB  GLN A  16     -30.172  -7.914 -32.861  1.00  0.00           H  
ATOM   1586 2HB  GLN A  16     -31.053  -7.012 -31.636  1.00  0.00           H  
ATOM   1587 1HG  GLN A  16     -29.046  -6.508 -30.431  1.00  0.00           H  
ATOM   1588 2HG  GLN A  16     -28.096  -7.637 -31.437  1.00  0.00           H  
ATOM   1589 1HE2 GLN A  16     -27.478  -4.134 -32.546  1.00  0.00           H  
ATOM   1590 2HE2 GLN A  16     -27.331  -4.988 -31.046  1.00  0.00           H  
ATOM   1591  N   LEU A  17     -32.165 -10.254 -32.171  1.00  0.00           N  
ATOM   1592  CA  LEU A  17     -33.550 -10.675 -32.416  1.00  0.00           C  
ATOM   1593  C   LEU A  17     -33.662 -12.183 -32.615  1.00  0.00           C  
ATOM   1594  O   LEU A  17     -33.961 -12.660 -33.716  1.00  0.00           O  
ATOM   1595  CB  LEU A  17     -34.138  -9.944 -33.625  1.00  0.00           C  
ATOM   1596  CG  LEU A  17     -34.234  -8.420 -33.607  1.00  0.00           C  
ATOM   1597  CD1 LEU A  17     -34.591  -7.912 -34.993  1.00  0.00           C  
ATOM   1598  CD2 LEU A  17     -35.262  -7.960 -32.585  1.00  0.00           C  
ATOM   1599  H   LEU A  17     -31.437 -10.571 -32.796  1.00  0.00           H  
ATOM   1600  HA  LEU A  17     -34.152 -10.405 -31.549  1.00  0.00           H  
ATOM   1601 1HB  LEU A  17     -33.544 -10.191 -34.504  1.00  0.00           H  
ATOM   1602 2HB  LEU A  17     -35.154 -10.303 -33.788  1.00  0.00           H  
ATOM   1603  HG  LEU A  17     -33.264  -7.997 -33.346  1.00  0.00           H  
ATOM   1604 1HD1 LEU A  17     -34.659  -6.824 -34.976  1.00  0.00           H  
ATOM   1605 2HD1 LEU A  17     -33.820  -8.215 -35.702  1.00  0.00           H  
ATOM   1606 3HD1 LEU A  17     -35.550  -8.330 -35.298  1.00  0.00           H  
ATOM   1607 1HD2 LEU A  17     -35.315  -6.870 -32.587  1.00  0.00           H  
ATOM   1608 2HD2 LEU A  17     -36.238  -8.371 -32.840  1.00  0.00           H  
ATOM   1609 3HD2 LEU A  17     -34.969  -8.307 -31.594  1.00  0.00           H  
ATOM   1610  N   PRO A  18     -33.424 -12.962 -31.561  1.00  0.00           N  
ATOM   1611  CA  PRO A  18     -33.488 -14.424 -31.682  1.00  0.00           C  
ATOM   1612  C   PRO A  18     -34.857 -14.916 -32.145  1.00  0.00           C  
ATOM   1613  O   PRO A  18     -35.893 -14.391 -31.733  1.00  0.00           O  
ATOM   1614  CB  PRO A  18     -33.169 -14.907 -30.261  1.00  0.00           C  
ATOM   1615  CG  PRO A  18     -32.361 -13.798 -29.662  1.00  0.00           C  
ATOM   1616  CD  PRO A  18     -32.993 -12.548 -30.200  1.00  0.00           C  
ATOM   1617  HA  PRO A  18     -32.714 -14.763 -32.386  1.00  0.00           H  
ATOM   1618 1HB  PRO A  18     -34.102 -15.099 -29.711  1.00  0.00           H  
ATOM   1619 2HB  PRO A  18     -32.619 -15.859 -30.303  1.00  0.00           H  
ATOM   1620 1HG  PRO A  18     -32.397 -13.853 -28.564  1.00  0.00           H  
ATOM   1621 2HG  PRO A  18     -31.304 -13.898 -29.951  1.00  0.00           H  
ATOM   1622 1HD  PRO A  18     -33.848 -12.267 -29.568  1.00  0.00           H  
ATOM   1623 2HD  PRO A  18     -32.246 -11.740 -30.224  1.00  0.00           H  
ATOM   1624  N   ASP A  19     -34.851 -15.922 -33.026  1.00  0.00           N  
ATOM   1625  CA  ASP A  19     -36.085 -16.564 -33.498  1.00  0.00           C  
ATOM   1626  C   ASP A  19     -37.100 -15.585 -34.088  1.00  0.00           C  
ATOM   1627  O   ASP A  19     -38.294 -15.639 -33.785  1.00  0.00           O  
ATOM   1628  CB  ASP A  19     -36.723 -17.391 -32.379  1.00  0.00           C  
ATOM   1629  CG  ASP A  19     -35.815 -18.494 -31.880  1.00  0.00           C  
ATOM   1630  OD1 ASP A  19     -35.070 -19.064 -32.704  1.00  0.00           O  
ATOM   1631  OD2 ASP A  19     -35.845 -18.787 -30.667  1.00  0.00           O1-
ATOM   1632  H   ASP A  19     -33.961 -16.249 -33.376  1.00  0.00           H  
ATOM   1633  HA  ASP A  19     -35.828 -17.265 -34.292  1.00  0.00           H  
ATOM   1634 1HB  ASP A  19     -36.976 -16.738 -31.542  1.00  0.00           H  
ATOM   1635 2HB  ASP A  19     -37.652 -17.835 -32.739  1.00  0.00           H  
ATOM   1636  N   THR A  20     -36.629 -14.685 -34.946  1.00  0.00           N  
ATOM   1637  CA  THR A  20     -37.525 -13.741 -35.600  1.00  0.00           C  
ATOM   1638  C   THR A  20     -37.418 -13.926 -37.106  1.00  0.00           C  
ATOM   1639  O   THR A  20     -36.449 -14.490 -37.621  1.00  0.00           O  
ATOM   1640  CB  THR A  20     -37.199 -12.286 -35.218  1.00  0.00           C  
ATOM   1641  CG2 THR A  20     -37.349 -12.081 -33.718  1.00  0.00           C  
ATOM   1642  OG1 THR A  20     -35.854 -11.977 -35.606  1.00  0.00           O  
ATOM   1643  H   THR A  20     -35.641 -14.648 -35.152  1.00  0.00           H  
ATOM   1644  HA  THR A  20     -38.545 -13.953 -35.279  1.00  0.00           H  
ATOM   1645  HB  THR A  20     -37.877 -11.612 -35.741  1.00  0.00           H  
ATOM   1646  HG1 THR A  20     -35.247 -12.280 -34.926  1.00  0.00           H  
ATOM   1647 1HG2 THR A  20     -37.115 -11.047 -33.467  1.00  0.00           H  
ATOM   1648 2HG2 THR A  20     -38.374 -12.304 -33.422  1.00  0.00           H  
ATOM   1649 3HG2 THR A  20     -36.666 -12.746 -33.191  1.00  0.00           H  
ATOM   1650  N   GLU A  21     -38.440 -13.446 -37.818  1.00  0.00           N  
ATOM   1651  CA  GLU A  21     -38.414 -13.531 -39.273  1.00  0.00           C  
ATOM   1652  C   GLU A  21     -37.317 -12.658 -39.864  1.00  0.00           C  
ATOM   1653  O   GLU A  21     -36.681 -13.046 -40.851  1.00  0.00           O  
ATOM   1654  CB  GLU A  21     -39.769 -13.120 -39.854  1.00  0.00           C  
ATOM   1655  CG  GLU A  21     -39.906 -13.347 -41.353  1.00  0.00           C  
ATOM   1656  CD  GLU A  21     -41.300 -13.096 -41.857  1.00  0.00           C  
ATOM   1657  OE1 GLU A  21     -42.115 -12.638 -41.093  1.00  0.00           O  
ATOM   1658  OE2 GLU A  21     -41.550 -13.361 -43.010  1.00  0.00           O1-
ATOM   1659  H   GLU A  21     -39.236 -13.023 -37.364  1.00  0.00           H  
ATOM   1660  HA  GLU A  21     -38.210 -14.564 -39.556  1.00  0.00           H  
ATOM   1661 1HB  GLU A  21     -40.563 -13.679 -39.357  1.00  0.00           H  
ATOM   1662 2HB  GLU A  21     -39.943 -12.061 -39.659  1.00  0.00           H  
ATOM   1663 1HG  GLU A  21     -39.218 -12.683 -41.875  1.00  0.00           H  
ATOM   1664 2HG  GLU A  21     -39.622 -14.373 -41.581  1.00  0.00           H  
ATOM   1665  N   LEU A  22     -37.084 -11.483 -39.279  1.00  0.00           N  
ATOM   1666  CA  LEU A  22     -36.053 -10.593 -39.794  1.00  0.00           C  
ATOM   1667  C   LEU A  22     -34.670 -11.208 -39.634  1.00  0.00           C  
ATOM   1668  O   LEU A  22     -33.811 -11.066 -40.511  1.00  0.00           O  
ATOM   1669  CB  LEU A  22     -36.117  -9.248 -39.078  1.00  0.00           C  
ATOM   1670  CG  LEU A  22     -37.327  -8.377 -39.399  1.00  0.00           C  
ATOM   1671  CD1 LEU A  22     -37.326  -7.204 -38.463  1.00  0.00           C  
ATOM   1672  CD2 LEU A  22     -37.334  -7.917 -40.844  1.00  0.00           C  
ATOM   1673  H   LEU A  22     -37.621 -11.199 -38.472  1.00  0.00           H  
ATOM   1674  HA  LEU A  22     -36.237 -10.429 -40.855  1.00  0.00           H  
ATOM   1675 1HB  LEU A  22     -36.116  -9.425 -38.004  1.00  0.00           H  
ATOM   1676 2HB  LEU A  22     -35.225  -8.676 -39.332  1.00  0.00           H  
ATOM   1677  HG  LEU A  22     -38.241  -8.944 -39.219  1.00  0.00           H  
ATOM   1678 1HD1 LEU A  22     -38.185  -6.568 -38.675  1.00  0.00           H  
ATOM   1679 2HD1 LEU A  22     -37.385  -7.560 -37.434  1.00  0.00           H  
ATOM   1680 3HD1 LEU A  22     -36.409  -6.632 -38.598  1.00  0.00           H  
ATOM   1681 1HD2 LEU A  22     -38.215  -7.300 -41.026  1.00  0.00           H  
ATOM   1682 2HD2 LEU A  22     -36.435  -7.334 -41.045  1.00  0.00           H  
ATOM   1683 3HD2 LEU A  22     -37.357  -8.785 -41.503  1.00  0.00           H  
ATOM   1684  N   ALA A  23     -34.441 -11.893 -38.511  1.00  0.00           N  
ATOM   1685  CA  ALA A  23     -33.176 -12.587 -38.288  1.00  0.00           C  
ATOM   1686  C   ALA A  23     -32.953 -13.689 -39.316  1.00  0.00           C  
ATOM   1687  O   ALA A  23     -31.829 -13.887 -39.792  1.00  0.00           O  
ATOM   1688  CB  ALA A  23     -33.137 -13.157 -36.869  1.00  0.00           C  
ATOM   1689  H   ALA A  23     -35.156 -11.934 -37.799  1.00  0.00           H  
ATOM   1690  HA  ALA A  23     -32.368 -11.863 -38.399  1.00  0.00           H  
ATOM   1691 1HB  ALA A  23     -32.190 -13.673 -36.710  1.00  0.00           H  
ATOM   1692 2HB  ALA A  23     -33.233 -12.345 -36.148  1.00  0.00           H  
ATOM   1693 3HB  ALA A  23     -33.959 -13.858 -36.736  1.00  0.00           H  
ATOM   1694  N   ARG A  24     -34.008 -14.430 -39.659  1.00  0.00           N  
ATOM   1695  CA  ARG A  24     -33.882 -15.451 -40.695  1.00  0.00           C  
ATOM   1696  C   ARG A  24     -33.559 -14.821 -42.045  1.00  0.00           C  
ATOM   1697  O   ARG A  24     -32.660 -15.283 -42.759  1.00  0.00           O  
ATOM   1698  CB  ARG A  24     -35.169 -16.282 -40.753  1.00  0.00           C  
ATOM   1699  CG  ARG A  24     -35.170 -17.437 -41.750  1.00  0.00           C  
ATOM   1700  CD  ARG A  24     -35.786 -17.065 -43.093  1.00  0.00           C  
ATOM   1701  NE  ARG A  24     -35.789 -18.197 -44.017  1.00  0.00           N  
ATOM   1702  CZ  ARG A  24     -36.731 -19.137 -44.054  1.00  0.00           C  
ATOM   1703  NH1 ARG A  24     -37.759 -19.087 -43.217  1.00  0.00           N1+
ATOM   1704  NH2 ARG A  24     -36.646 -20.129 -44.929  1.00  0.00           N  
ATOM   1705  H   ARG A  24     -34.902 -14.293 -39.209  1.00  0.00           H  
ATOM   1706  HA  ARG A  24     -33.070 -16.124 -40.420  1.00  0.00           H  
ATOM   1707 1HB  ARG A  24     -35.373 -16.707 -39.771  1.00  0.00           H  
ATOM   1708 2HB  ARG A  24     -36.008 -15.636 -41.011  1.00  0.00           H  
ATOM   1709 1HG  ARG A  24     -34.144 -17.759 -41.935  1.00  0.00           H  
ATOM   1710 2HG  ARG A  24     -35.743 -18.270 -41.342  1.00  0.00           H  
ATOM   1711 1HD  ARG A  24     -36.816 -16.742 -42.943  1.00  0.00           H  
ATOM   1712 2HD  ARG A  24     -35.214 -16.255 -43.544  1.00  0.00           H  
ATOM   1713  HE  ARG A  24     -35.022 -18.271 -44.673  1.00  0.00           H  
ATOM   1714 1HH1 ARG A  24     -37.830 -18.334 -42.548  1.00  0.00           H  
ATOM   1715 2HH1 ARG A  24     -38.471 -19.802 -43.250  1.00  0.00           H  
ATOM   1716 1HH2 ARG A  24     -35.864 -20.173 -45.569  1.00  0.00           H  
ATOM   1717 2HH2 ARG A  24     -37.361 -20.841 -44.956  1.00  0.00           H  
ATOM   1718  N   GLU A  25     -34.289 -13.766 -42.418  1.00  0.00           N  
ATOM   1719  CA  GLU A  25     -34.050 -13.116 -43.703  1.00  0.00           C  
ATOM   1720  C   GLU A  25     -32.691 -12.428 -43.725  1.00  0.00           C  
ATOM   1721  O   GLU A  25     -32.020 -12.390 -44.763  1.00  0.00           O  
ATOM   1722  CB  GLU A  25     -35.152 -12.098 -44.002  1.00  0.00           C  
ATOM   1723  CG  GLU A  25     -36.500 -12.714 -44.350  1.00  0.00           C  
ATOM   1724  CD  GLU A  25     -36.493 -13.429 -45.672  1.00  0.00           C  
ATOM   1725  OE1 GLU A  25     -35.860 -12.948 -46.582  1.00  0.00           O  
ATOM   1726  OE2 GLU A  25     -37.121 -14.456 -45.773  1.00  0.00           O1-
ATOM   1727  H   GLU A  25     -35.014 -13.407 -41.813  1.00  0.00           H  
ATOM   1728  HA  GLU A  25     -34.059 -13.878 -44.483  1.00  0.00           H  
ATOM   1729 1HB  GLU A  25     -35.294 -11.450 -43.137  1.00  0.00           H  
ATOM   1730 2HB  GLU A  25     -34.848 -11.466 -44.837  1.00  0.00           H  
ATOM   1731 1HG  GLU A  25     -36.776 -13.423 -43.569  1.00  0.00           H  
ATOM   1732 2HG  GLU A  25     -37.253 -11.928 -44.371  1.00  0.00           H  
ATOM   1733  N   ALA A  26     -32.276 -11.865 -42.586  1.00  0.00           N  
ATOM   1734  CA  ALA A  26     -30.982 -11.196 -42.509  1.00  0.00           C  
ATOM   1735  C   ALA A  26     -29.847 -12.172 -42.788  1.00  0.00           C  
ATOM   1736  O   ALA A  26     -28.880 -11.832 -43.479  1.00  0.00           O  
ATOM   1737  CB  ALA A  26     -30.807 -10.542 -41.140  1.00  0.00           C  
ATOM   1738  H   ALA A  26     -32.862 -11.900 -41.764  1.00  0.00           H  
ATOM   1739  HA  ALA A  26     -30.956 -10.421 -43.275  1.00  0.00           H  
ATOM   1740 1HB  ALA A  26     -29.838 -10.046 -41.094  1.00  0.00           H  
ATOM   1741 2HB  ALA A  26     -31.598  -9.808 -40.983  1.00  0.00           H  
ATOM   1742 3HB  ALA A  26     -30.861 -11.304 -40.364  1.00  0.00           H  
ATOM   1743  N   GLN A  27     -29.953 -13.395 -42.258  1.00  0.00           N  
ATOM   1744  CA  GLN A  27     -28.926 -14.403 -42.503  1.00  0.00           C  
ATOM   1745  C   GLN A  27     -28.948 -14.845 -43.958  1.00  0.00           C  
ATOM   1746  O   GLN A  27     -27.893 -15.031 -44.575  1.00  0.00           O  
ATOM   1747  CB  GLN A  27     -29.122 -15.612 -41.584  1.00  0.00           C  
ATOM   1748  CG  GLN A  27     -28.007 -16.641 -41.661  1.00  0.00           C  
ATOM   1749  CD  GLN A  27     -26.690 -16.107 -41.132  1.00  0.00           C  
ATOM   1750  NE2 GLN A  27     -25.646 -16.195 -41.949  1.00  0.00           N  
ATOM   1751  OE1 GLN A  27     -26.611 -15.620 -40.001  1.00  0.00           O  
ATOM   1752  H   GLN A  27     -30.748 -13.632 -41.682  1.00  0.00           H  
ATOM   1753  HA  GLN A  27     -27.952 -13.962 -42.292  1.00  0.00           H  
ATOM   1754 1HB  GLN A  27     -29.198 -15.275 -40.550  1.00  0.00           H  
ATOM   1755 2HB  GLN A  27     -30.059 -16.111 -41.834  1.00  0.00           H  
ATOM   1756 1HG  GLN A  27     -28.288 -17.510 -41.067  1.00  0.00           H  
ATOM   1757 2HG  GLN A  27     -27.866 -16.930 -42.702  1.00  0.00           H  
ATOM   1758 1HE2 GLN A  27     -24.750 -15.859 -41.654  1.00  0.00           H  
ATOM   1759 2HE2 GLN A  27     -25.755 -16.597 -42.858  1.00  0.00           H  
ATOM   1760  N   GLU A  28     -30.143 -15.022 -44.522  1.00  0.00           N  
ATOM   1761  CA  GLU A  28     -30.236 -15.466 -45.907  1.00  0.00           C  
ATOM   1762  C   GLU A  28     -29.680 -14.403 -46.844  1.00  0.00           C  
ATOM   1763  O   GLU A  28     -28.994 -14.723 -47.821  1.00  0.00           O  
ATOM   1764  CB  GLU A  28     -31.689 -15.790 -46.262  1.00  0.00           C  
ATOM   1765  CG  GLU A  28     -32.233 -17.060 -45.622  1.00  0.00           C  
ATOM   1766  CD  GLU A  28     -31.591 -18.319 -46.178  1.00  0.00           C  
ATOM   1767  OE1 GLU A  28     -31.344 -18.372 -47.402  1.00  0.00           O  
ATOM   1768  OE2 GLU A  28     -31.338 -19.257 -45.394  1.00  0.00           O1-
ATOM   1769  H   GLU A  28     -30.992 -14.852 -44.002  1.00  0.00           H  
ATOM   1770  HA  GLU A  28     -29.643 -16.374 -46.020  1.00  0.00           H  
ATOM   1771 1HB  GLU A  28     -32.332 -14.964 -45.956  1.00  0.00           H  
ATOM   1772 2HB  GLU A  28     -31.785 -15.897 -47.342  1.00  0.00           H  
ATOM   1773 1HG  GLU A  28     -32.056 -17.018 -44.548  1.00  0.00           H  
ATOM   1774 2HG  GLU A  28     -33.310 -17.104 -45.783  1.00  0.00           H  
ATOM   1775  N   LEU A  29     -29.970 -13.130 -46.560  1.00  0.00           N  
ATOM   1776  CA  LEU A  29     -29.457 -12.043 -47.387  1.00  0.00           C  
ATOM   1777  C   LEU A  29     -27.948 -11.902 -47.241  1.00  0.00           C  
ATOM   1778  O   LEU A  29     -27.235 -11.686 -48.228  1.00  0.00           O  
ATOM   1779  CB  LEU A  29     -30.151 -10.733 -47.014  1.00  0.00           C  
ATOM   1780  CG  LEU A  29     -29.772  -9.511 -47.854  1.00  0.00           C  
ATOM   1781  CD1 LEU A  29     -30.151  -9.716 -49.312  1.00  0.00           C  
ATOM   1782  CD2 LEU A  29     -30.406  -8.241 -47.299  1.00  0.00           C  
ATOM   1783  H   LEU A  29     -30.551 -12.910 -45.764  1.00  0.00           H  
ATOM   1784  HA  LEU A  29     -29.681 -12.266 -48.429  1.00  0.00           H  
ATOM   1785 1HB  LEU A  29     -31.227 -10.872 -47.103  1.00  0.00           H  
ATOM   1786 2HB  LEU A  29     -29.920 -10.501 -45.974  1.00  0.00           H  
ATOM   1787  HG  LEU A  29     -28.689  -9.389 -47.851  1.00  0.00           H  
ATOM   1788 1HD1 LEU A  29     -29.871  -8.834 -49.888  1.00  0.00           H  
ATOM   1789 2HD1 LEU A  29     -29.626 -10.587 -49.705  1.00  0.00           H  
ATOM   1790 3HD1 LEU A  29     -31.226  -9.874 -49.389  1.00  0.00           H  
ATOM   1791 1HD2 LEU A  29     -30.117  -7.391 -47.917  1.00  0.00           H  
ATOM   1792 2HD2 LEU A  29     -31.491  -8.343 -47.306  1.00  0.00           H  
ATOM   1793 3HD2 LEU A  29     -30.062  -8.081 -46.277  1.00  0.00           H  
ATOM   1794  N   ALA A  30     -27.445 -12.002 -46.010  1.00  0.00           N  
ATOM   1795  CA  ALA A  30     -26.004 -11.923 -45.794  1.00  0.00           C  
ATOM   1796  C   ALA A  30     -25.260 -13.073 -46.464  1.00  0.00           C  
ATOM   1797  O   ALA A  30     -24.153 -12.883 -46.980  1.00  0.00           O  
ATOM   1798  CB  ALA A  30     -25.704 -11.894 -44.296  1.00  0.00           C  
ATOM   1799  H   ALA A  30     -28.055 -12.133 -45.216  1.00  0.00           H  
ATOM   1800  HA  ALA A  30     -25.644 -10.998 -46.245  1.00  0.00           H  
ATOM   1801 1HB  ALA A  30     -24.627 -11.835 -44.141  1.00  0.00           H  
ATOM   1802 2HB  ALA A  30     -26.183 -11.024 -43.845  1.00  0.00           H  
ATOM   1803 3HB  ALA A  30     -26.088 -12.800 -43.830  1.00  0.00           H  
ATOM   1804  N   ASP A  31     -25.844 -14.274 -46.458  1.00  0.00           N  
ATOM   1805  CA  ASP A  31     -25.206 -15.415 -47.114  1.00  0.00           C  
ATOM   1806  C   ASP A  31     -25.058 -15.184 -48.613  1.00  0.00           C  
ATOM   1807  O   ASP A  31     -24.010 -15.477 -49.200  1.00  0.00           O  
ATOM   1808  CB  ASP A  31     -25.987 -16.697 -46.826  1.00  0.00           C  
ATOM   1809  CG  ASP A  31     -25.777 -17.201 -45.407  1.00  0.00           C  
ATOM   1810  OD1 ASP A  31     -24.848 -16.710 -44.730  1.00  0.00           O  
ATOM   1811  OD2 ASP A  31     -26.537 -18.090 -44.968  1.00  0.00           O1-
ATOM   1812  H   ASP A  31     -26.734 -14.405 -45.999  1.00  0.00           H  
ATOM   1813  HA  ASP A  31     -24.209 -15.544 -46.691  1.00  0.00           H  
ATOM   1814 1HB  ASP A  31     -27.051 -16.519 -46.982  1.00  0.00           H  
ATOM   1815 2HB  ASP A  31     -25.679 -17.476 -47.525  1.00  0.00           H  
ATOM   1816  N   GLU A  32     -26.110 -14.665 -49.253  1.00  0.00           N  
ATOM   1817  CA  GLU A  32     -26.027 -14.357 -50.677  1.00  0.00           C  
ATOM   1818  C   GLU A  32     -25.094 -13.185 -50.941  1.00  0.00           C  
ATOM   1819  O   GLU A  32     -24.414 -13.152 -51.974  1.00  0.00           O  
ATOM   1820  CB  GLU A  32     -27.420 -14.073 -51.236  1.00  0.00           C  
ATOM   1821  CG  GLU A  32     -28.328 -15.288 -51.245  1.00  0.00           C  
ATOM   1822  CD  GLU A  32     -27.742 -16.436 -52.044  1.00  0.00           C  
ATOM   1823  OE1 GLU A  32     -27.392 -16.224 -53.224  1.00  0.00           O  
ATOM   1824  OE2 GLU A  32     -27.624 -17.550 -51.491  1.00  0.00           O1-
ATOM   1825  H   GLU A  32     -26.971 -14.480 -48.759  1.00  0.00           H  
ATOM   1826  HA  GLU A  32     -25.627 -15.228 -51.197  1.00  0.00           H  
ATOM   1827 1HB  GLU A  32     -27.897 -13.293 -50.643  1.00  0.00           H  
ATOM   1828 2HB  GLU A  32     -27.334 -13.701 -52.257  1.00  0.00           H  
ATOM   1829 1HG  GLU A  32     -28.492 -15.614 -50.218  1.00  0.00           H  
ATOM   1830 2HG  GLU A  32     -29.292 -15.006 -51.666  1.00  0.00           H  
ATOM   1831  N   ALA A  33     -25.061 -12.212 -50.028  1.00  0.00           N  
ATOM   1832  CA  ALA A  33     -24.107 -11.113 -50.138  1.00  0.00           C  
ATOM   1833  C   ALA A  33     -22.671 -11.620 -50.073  1.00  0.00           C  
ATOM   1834  O   ALA A  33     -21.806 -11.151 -50.822  1.00  0.00           O  
ATOM   1835  CB  ALA A  33     -24.367 -10.082 -49.040  1.00  0.00           C  
ATOM   1836  H   ALA A  33     -25.703 -12.230 -49.249  1.00  0.00           H  
ATOM   1837  HA  ALA A  33     -24.249 -10.637 -51.108  1.00  0.00           H  
ATOM   1838 1HB  ALA A  33     -23.650  -9.266 -49.130  1.00  0.00           H  
ATOM   1839 2HB  ALA A  33     -25.378  -9.689 -49.143  1.00  0.00           H  
ATOM   1840 3HB  ALA A  33     -24.258 -10.554 -48.065  1.00  0.00           H  
ATOM   1841  N   ARG A  34     -22.403 -12.595 -49.200  1.00  0.00           N  
ATOM   1842  CA  ARG A  34     -21.065 -13.175 -49.132  1.00  0.00           C  
ATOM   1843  C   ARG A  34     -20.687 -13.876 -50.429  1.00  0.00           C  
ATOM   1844  O   ARG A  34     -19.516 -13.855 -50.828  1.00  0.00           O  
ATOM   1845  CB  ARG A  34     -20.973 -14.168 -47.983  1.00  0.00           C  
ATOM   1846  CG  ARG A  34     -19.576 -14.707 -47.713  1.00  0.00           C  
ATOM   1847  CD  ARG A  34     -19.494 -15.385 -46.394  1.00  0.00           C  
ATOM   1848  NE  ARG A  34     -20.330 -16.574 -46.343  1.00  0.00           N  
ATOM   1849  CZ  ARG A  34     -21.509 -16.653 -45.697  1.00  0.00           C  
ATOM   1850  NH1 ARG A  34     -21.978 -15.606 -45.055  1.00  0.00           N1+
ATOM   1851  NH2 ARG A  34     -22.195 -17.783 -45.709  1.00  0.00           N  
ATOM   1852  H   ARG A  34     -23.121 -12.941 -48.580  1.00  0.00           H  
ATOM   1853  HA  ARG A  34     -20.348 -12.372 -48.957  1.00  0.00           H  
ATOM   1854 1HB  ARG A  34     -21.327 -13.698 -47.067  1.00  0.00           H  
ATOM   1855 2HB  ARG A  34     -21.621 -15.020 -48.185  1.00  0.00           H  
ATOM   1856 1HG  ARG A  34     -19.309 -15.428 -48.486  1.00  0.00           H  
ATOM   1857 2HG  ARG A  34     -18.861 -13.884 -47.721  1.00  0.00           H  
ATOM   1858 1HD  ARG A  34     -18.464 -15.683 -46.202  1.00  0.00           H  
ATOM   1859 2HD  ARG A  34     -19.826 -14.702 -45.613  1.00  0.00           H  
ATOM   1860  HE  ARG A  34     -20.002 -17.400 -46.825  1.00  0.00           H  
ATOM   1861 1HH1 ARG A  34     -21.454 -14.743 -45.045  1.00  0.00           H  
ATOM   1862 2HH1 ARG A  34     -22.863 -15.665 -44.571  1.00  0.00           H  
ATOM   1863 1HH2 ARG A  34     -21.835 -18.587 -46.203  1.00  0.00           H  
ATOM   1864 2HH2 ARG A  34     -23.079 -17.842 -45.225  1.00  0.00           H  
ATOM   1865  N   LYS A  35     -21.649 -14.515 -51.094  1.00  0.00           N  
ATOM   1866  CA  LYS A  35     -21.341 -15.157 -52.367  1.00  0.00           C  
ATOM   1867  C   LYS A  35     -20.954 -14.129 -53.425  1.00  0.00           C  
ATOM   1868  O   LYS A  35     -20.014 -14.346 -54.199  1.00  0.00           O  
ATOM   1869  CB  LYS A  35     -22.529 -15.999 -52.830  1.00  0.00           C  
ATOM   1870  CG  LYS A  35     -22.770 -17.234 -51.974  1.00  0.00           C  
ATOM   1871  CD  LYS A  35     -24.012 -17.990 -52.415  1.00  0.00           C  
ATOM   1872  CE  LYS A  35     -24.338 -19.122 -51.452  1.00  0.00           C  
ATOM   1873  NZ  LYS A  35     -25.650 -19.759 -51.757  1.00  0.00           N1+
ATOM   1874  H   LYS A  35     -22.591 -14.564 -50.734  1.00  0.00           H  
ATOM   1875  HA  LYS A  35     -20.489 -15.822 -52.222  1.00  0.00           H  
ATOM   1876 1HB  LYS A  35     -23.434 -15.391 -52.816  1.00  0.00           H  
ATOM   1877 2HB  LYS A  35     -22.367 -16.322 -53.858  1.00  0.00           H  
ATOM   1878 1HG  LYS A  35     -21.910 -17.900 -52.045  1.00  0.00           H  
ATOM   1879 2HG  LYS A  35     -22.892 -16.937 -50.933  1.00  0.00           H  
ATOM   1880 1HD  LYS A  35     -24.859 -17.304 -52.460  1.00  0.00           H  
ATOM   1881 2HD  LYS A  35     -23.851 -18.405 -53.410  1.00  0.00           H  
ATOM   1882 1HE  LYS A  35     -23.560 -19.882 -51.508  1.00  0.00           H  
ATOM   1883 2HE  LYS A  35     -24.366 -18.736 -50.433  1.00  0.00           H  
ATOM   1884 1HZ  LYS A  35     -25.827 -20.502 -51.096  1.00  0.00           H  
ATOM   1885 2HZ  LYS A  35     -26.384 -19.067 -51.690  1.00  0.00           H  
ATOM   1886 3HZ  LYS A  35     -25.631 -20.139 -52.693  1.00  0.00           H  
ATOM   1887  N   SER A  36     -21.665 -13.002 -53.473  1.00  0.00           N  
ATOM   1888  CA  SER A  36     -21.392 -11.977 -54.475  1.00  0.00           C  
ATOM   1889  C   SER A  36     -20.096 -11.225 -54.183  1.00  0.00           C  
ATOM   1890  O   SER A  36     -19.755 -10.956 -53.028  1.00  0.00           O  
ATOM   1891  CB  SER A  36     -22.548 -10.997 -54.539  1.00  0.00           C  
ATOM   1892  OG  SER A  36     -22.264  -9.943 -55.417  1.00  0.00           O  
ATOM   1893  H   SER A  36     -22.407 -12.851 -52.805  1.00  0.00           H  
ATOM   1894  HA  SER A  36     -21.285 -12.462 -55.446  1.00  0.00           H  
ATOM   1895 1HB  SER A  36     -23.447 -11.516 -54.867  1.00  0.00           H  
ATOM   1896 2HB  SER A  36     -22.744 -10.601 -53.543  1.00  0.00           H  
ATOM   1897  HG  SER A  36     -23.046  -9.386 -55.423  1.00  0.00           H  
ATOM   1898  N   ASP A  37     -19.372 -10.896 -55.252  1.00  0.00           N  
ATOM   1899  CA  ASP A  37     -18.173 -10.066 -55.205  1.00  0.00           C  
ATOM   1900  C   ASP A  37     -18.429  -8.631 -55.656  1.00  0.00           C  
ATOM   1901  O   ASP A  37     -17.472  -7.867 -55.827  1.00  0.00           O  
ATOM   1902  CB  ASP A  37     -17.053 -10.698 -56.031  1.00  0.00           C  
ATOM   1903  CG  ASP A  37     -16.538 -11.983 -55.416  1.00  0.00           C  
ATOM   1904  OD1 ASP A  37     -16.462 -12.055 -54.170  1.00  0.00           O  
ATOM   1905  OD2 ASP A  37     -16.210 -12.921 -56.171  1.00  0.00           O1-
ATOM   1906  H   ASP A  37     -19.688 -11.254 -56.142  1.00  0.00           H  
ATOM   1907  HA  ASP A  37     -17.823 -10.022 -54.173  1.00  0.00           H  
ATOM   1908 1HB  ASP A  37     -17.416 -10.908 -57.037  1.00  0.00           H  
ATOM   1909 2HB  ASP A  37     -16.226  -9.993 -56.121  1.00  0.00           H  
ATOM   1910  N   ASP A  38     -19.690  -8.240 -55.836  1.00  0.00           N  
ATOM   1911  CA  ASP A  38     -20.025  -6.893 -56.291  1.00  0.00           C  
ATOM   1912  C   ASP A  38     -20.057  -5.966 -55.084  1.00  0.00           C  
ATOM   1913  O   ASP A  38     -20.936  -6.079 -54.225  1.00  0.00           O  
ATOM   1914  CB  ASP A  38     -21.371  -6.901 -57.013  1.00  0.00           C  
ATOM   1915  CG  ASP A  38     -21.734  -5.546 -57.612  1.00  0.00           C  
ATOM   1916  OD1 ASP A  38     -21.161  -4.517 -57.198  1.00  0.00           O  
ATOM   1917  OD2 ASP A  38     -22.614  -5.512 -58.500  1.00  0.00           O1-
ATOM   1918  H   ASP A  38     -20.435  -8.896 -55.651  1.00  0.00           H  
ATOM   1919  HA  ASP A  38     -19.257  -6.563 -56.991  1.00  0.00           H  
ATOM   1920 1HB  ASP A  38     -21.350  -7.640 -57.814  1.00  0.00           H  
ATOM   1921 2HB  ASP A  38     -22.156  -7.195 -56.316  1.00  0.00           H  
ATOM   1922  N   SER A  39     -19.089  -5.043 -55.030  1.00  0.00           N  
ATOM   1923  CA  SER A  39     -18.951  -4.174 -53.867  1.00  0.00           C  
ATOM   1924  C   SER A  39     -20.158  -3.264 -53.688  1.00  0.00           C  
ATOM   1925  O   SER A  39     -20.450  -2.841 -52.564  1.00  0.00           O  
ATOM   1926  CB  SER A  39     -17.695  -3.335 -53.995  1.00  0.00           C  
ATOM   1927  OG  SER A  39     -17.793  -2.446 -55.074  1.00  0.00           O  
ATOM   1928  H   SER A  39     -18.444  -4.941 -55.800  1.00  0.00           H  
ATOM   1929  HA  SER A  39     -18.869  -4.798 -52.976  1.00  0.00           H  
ATOM   1930 1HB  SER A  39     -17.535  -2.777 -53.074  1.00  0.00           H  
ATOM   1931 2HB  SER A  39     -16.834  -3.988 -54.136  1.00  0.00           H  
ATOM   1932  HG  SER A  39     -16.975  -1.944 -55.079  1.00  0.00           H  
ATOM   1933  N   GLU A  40     -20.873  -2.948 -54.770  1.00  0.00           N  
ATOM   1934  CA  GLU A  40     -22.039  -2.083 -54.625  1.00  0.00           C  
ATOM   1935  C   GLU A  40     -23.211  -2.855 -54.036  1.00  0.00           C  
ATOM   1936  O   GLU A  40     -24.013  -2.299 -53.276  1.00  0.00           O  
ATOM   1937  CB  GLU A  40     -22.434  -1.482 -55.976  1.00  0.00           C  
ATOM   1938  CG  GLU A  40     -21.411  -0.520 -56.560  1.00  0.00           C  
ATOM   1939  CD  GLU A  40     -21.156   0.671 -55.678  1.00  0.00           C  
ATOM   1940  OE1 GLU A  40     -22.088   1.383 -55.390  1.00  0.00           O  
ATOM   1941  OE2 GLU A  40     -20.029   0.868 -55.291  1.00  0.00           O1-
ATOM   1942  H   GLU A  40     -20.627  -3.293 -55.687  1.00  0.00           H  
ATOM   1943  HA  GLU A  40     -21.784  -1.270 -53.945  1.00  0.00           H  
ATOM   1944 1HB  GLU A  40     -22.591  -2.284 -56.698  1.00  0.00           H  
ATOM   1945 2HB  GLU A  40     -23.378  -0.946 -55.873  1.00  0.00           H  
ATOM   1946 1HG  GLU A  40     -20.472  -1.052 -56.712  1.00  0.00           H  
ATOM   1947 2HG  GLU A  40     -21.763  -0.177 -57.532  1.00  0.00           H  
ATOM   1948  N   ALA A  41     -23.335  -4.137 -54.395  1.00  0.00           N  
ATOM   1949  CA  ALA A  41     -24.348  -4.988 -53.783  1.00  0.00           C  
ATOM   1950  C   ALA A  41     -24.078  -5.182 -52.296  1.00  0.00           C  
ATOM   1951  O   ALA A  41     -25.016  -5.273 -51.494  1.00  0.00           O  
ATOM   1952  CB  ALA A  41     -24.408  -6.335 -54.503  1.00  0.00           C  
ATOM   1953  H   ALA A  41     -22.723  -4.527 -55.097  1.00  0.00           H  
ATOM   1954  HA  ALA A  41     -25.314  -4.493 -53.886  1.00  0.00           H  
ATOM   1955 1HB  ALA A  41     -25.168  -6.963 -54.038  1.00  0.00           H  
ATOM   1956 2HB  ALA A  41     -24.660  -6.176 -55.552  1.00  0.00           H  
ATOM   1957 3HB  ALA A  41     -23.439  -6.827 -54.434  1.00  0.00           H  
ATOM   1958  N   LEU A  42     -22.799  -5.259 -51.911  1.00  0.00           N  
ATOM   1959  CA  LEU A  42     -22.451  -5.347 -50.496  1.00  0.00           C  
ATOM   1960  C   LEU A  42     -22.853  -4.087 -49.738  1.00  0.00           C  
ATOM   1961  O   LEU A  42     -23.302  -4.164 -48.589  1.00  0.00           O  
ATOM   1962  CB  LEU A  42     -20.944  -5.583 -50.337  1.00  0.00           C  
ATOM   1963  CG  LEU A  42     -20.434  -6.958 -50.789  1.00  0.00           C  
ATOM   1964  CD1 LEU A  42     -18.912  -6.966 -50.772  1.00  0.00           C  
ATOM   1965  CD2 LEU A  42     -20.997  -8.034 -49.872  1.00  0.00           C  
ATOM   1966  H   LEU A  42     -22.061  -5.257 -52.600  1.00  0.00           H  
ATOM   1967  HA  LEU A  42     -22.987  -6.189 -50.060  1.00  0.00           H  
ATOM   1968 1HB  LEU A  42     -20.411  -4.827 -50.912  1.00  0.00           H  
ATOM   1969 2HB  LEU A  42     -20.681  -5.462 -49.286  1.00  0.00           H  
ATOM   1970  HG  LEU A  42     -20.758  -7.147 -51.812  1.00  0.00           H  
ATOM   1971 1HD1 LEU A  42     -18.550  -7.943 -51.094  1.00  0.00           H  
ATOM   1972 2HD1 LEU A  42     -18.536  -6.200 -51.451  1.00  0.00           H  
ATOM   1973 3HD1 LEU A  42     -18.558  -6.763 -49.763  1.00  0.00           H  
ATOM   1974 1HD2 LEU A  42     -20.636  -9.011 -50.194  1.00  0.00           H  
ATOM   1975 2HD2 LEU A  42     -20.673  -7.846 -48.848  1.00  0.00           H  
ATOM   1976 3HD2 LEU A  42     -22.086  -8.017 -49.917  1.00  0.00           H  
ATOM   1977  N   LYS A  43     -22.705  -2.919 -50.367  1.00  0.00           N  
ATOM   1978  CA  LYS A  43     -23.143  -1.677 -49.738  1.00  0.00           C  
ATOM   1979  C   LYS A  43     -24.647  -1.695 -49.503  1.00  0.00           C  
ATOM   1980  O   LYS A  43     -25.126  -1.274 -48.443  1.00  0.00           O  
ATOM   1981  CB  LYS A  43     -22.757  -0.471 -50.596  1.00  0.00           C  
ATOM   1982  CG  LYS A  43     -21.264  -0.171 -50.623  1.00  0.00           C  
ATOM   1983  CD  LYS A  43     -20.945   0.958 -51.592  1.00  0.00           C  
ATOM   1984  CE  LYS A  43     -19.444   1.182 -51.708  1.00  0.00           C  
ATOM   1985  NZ  LYS A  43     -19.107   2.146 -52.790  1.00  0.00           N1+
ATOM   1986  H   LYS A  43     -22.288  -2.884 -51.286  1.00  0.00           H  
ATOM   1987  HA  LYS A  43     -22.649  -1.586 -48.770  1.00  0.00           H  
ATOM   1988 1HB  LYS A  43     -23.084  -0.635 -51.623  1.00  0.00           H  
ATOM   1989 2HB  LYS A  43     -23.269   0.418 -50.226  1.00  0.00           H  
ATOM   1990 1HG  LYS A  43     -20.931   0.113 -49.625  1.00  0.00           H  
ATOM   1991 2HG  LYS A  43     -20.719  -1.064 -50.928  1.00  0.00           H  
ATOM   1992 1HD  LYS A  43     -21.345   0.717 -52.577  1.00  0.00           H  
ATOM   1993 2HD  LYS A  43     -21.414   1.879 -51.244  1.00  0.00           H  
ATOM   1994 1HE  LYS A  43     -19.060   1.565 -50.764  1.00  0.00           H  
ATOM   1995 2HE  LYS A  43     -18.950   0.233 -51.917  1.00  0.00           H  
ATOM   1996 1HZ  LYS A  43     -18.105   2.266 -52.835  1.00  0.00           H  
ATOM   1997 2HZ  LYS A  43     -19.443   1.791 -53.675  1.00  0.00           H  
ATOM   1998 3HZ  LYS A  43     -19.544   3.036 -52.597  1.00  0.00           H  
ATOM   1999  N   VAL A  44     -25.402  -2.170 -50.493  1.00  0.00           N  
ATOM   2000  CA  VAL A  44     -26.856  -2.230 -50.385  1.00  0.00           C  
ATOM   2001  C   VAL A  44     -27.268  -3.160 -49.251  1.00  0.00           C  
ATOM   2002  O   VAL A  44     -28.139  -2.825 -48.438  1.00  0.00           O  
ATOM   2003  CB  VAL A  44     -27.476  -2.723 -51.706  1.00  0.00           C  
ATOM   2004  CG1 VAL A  44     -28.950  -3.046 -51.515  1.00  0.00           C  
ATOM   2005  CG2 VAL A  44     -27.290  -1.671 -52.789  1.00  0.00           C  
ATOM   2006  H   VAL A  44     -24.958  -2.497 -51.340  1.00  0.00           H  
ATOM   2007  HA  VAL A  44     -27.229  -1.226 -50.179  1.00  0.00           H  
ATOM   2008  HB  VAL A  44     -26.981  -3.647 -52.007  1.00  0.00           H  
ATOM   2009 1HG1 VAL A  44     -29.372  -3.393 -52.458  1.00  0.00           H  
ATOM   2010 2HG1 VAL A  44     -29.057  -3.826 -50.761  1.00  0.00           H  
ATOM   2011 3HG1 VAL A  44     -29.479  -2.151 -51.189  1.00  0.00           H  
ATOM   2012 1HG2 VAL A  44     -27.730  -2.027 -53.721  1.00  0.00           H  
ATOM   2013 2HG2 VAL A  44     -27.780  -0.746 -52.486  1.00  0.00           H  
ATOM   2014 3HG2 VAL A  44     -26.226  -1.486 -52.938  1.00  0.00           H  
ATOM   2015  N   VAL A  45     -26.658  -4.346 -49.178  1.00  0.00           N  
ATOM   2016  CA  VAL A  45     -27.016  -5.280 -48.115  1.00  0.00           C  
ATOM   2017  C   VAL A  45     -26.565  -4.739 -46.764  1.00  0.00           C  
ATOM   2018  O   VAL A  45     -27.279  -4.858 -45.760  1.00  0.00           O  
ATOM   2019  CB  VAL A  45     -26.417  -6.669 -48.401  1.00  0.00           C  
ATOM   2020  CG1 VAL A  45     -26.586  -7.584 -47.200  1.00  0.00           C  
ATOM   2021  CG2 VAL A  45     -27.061  -7.279 -49.633  1.00  0.00           C  
ATOM   2022  H   VAL A  45     -25.949  -4.610 -49.847  1.00  0.00           H  
ATOM   2023  HA  VAL A  45     -28.100  -5.401 -48.111  1.00  0.00           H  
ATOM   2024  HB  VAL A  45     -25.345  -6.565 -48.570  1.00  0.00           H  
ATOM   2025 1HG1 VAL A  45     -26.155  -8.561 -47.423  1.00  0.00           H  
ATOM   2026 2HG1 VAL A  45     -26.076  -7.152 -46.339  1.00  0.00           H  
ATOM   2027 3HG1 VAL A  45     -27.646  -7.699 -46.976  1.00  0.00           H  
ATOM   2028 1HG2 VAL A  45     -26.626  -8.261 -49.822  1.00  0.00           H  
ATOM   2029 2HG2 VAL A  45     -28.134  -7.382 -49.469  1.00  0.00           H  
ATOM   2030 3HG2 VAL A  45     -26.885  -6.633 -50.493  1.00  0.00           H  
ATOM   2031  N   TYR A  46     -25.365  -4.149 -46.714  1.00  0.00           N  
ATOM   2032  CA  TYR A  46     -24.890  -3.522 -45.484  1.00  0.00           C  
ATOM   2033  C   TYR A  46     -25.921  -2.542 -44.937  1.00  0.00           C  
ATOM   2034  O   TYR A  46     -26.272  -2.584 -43.751  1.00  0.00           O  
ATOM   2035  CB  TYR A  46     -23.556  -2.812 -45.725  1.00  0.00           C  
ATOM   2036  CG  TYR A  46     -23.083  -1.987 -44.548  1.00  0.00           C  
ATOM   2037  CD1 TYR A  46     -22.347  -2.584 -43.535  1.00  0.00           C  
ATOM   2038  CD2 TYR A  46     -23.385  -0.635 -44.483  1.00  0.00           C  
ATOM   2039  CE1 TYR A  46     -21.914  -1.831 -42.460  1.00  0.00           C  
ATOM   2040  CE2 TYR A  46     -22.952   0.118 -43.408  1.00  0.00           C  
ATOM   2041  CZ  TYR A  46     -22.220  -0.476 -42.400  1.00  0.00           C  
ATOM   2042  OH  TYR A  46     -21.789   0.274 -41.330  1.00  0.00           O  
ATOM   2043  H   TYR A  46     -24.775  -4.135 -47.533  1.00  0.00           H  
ATOM   2044  HA  TYR A  46     -24.740  -4.300 -44.735  1.00  0.00           H  
ATOM   2045 1HB  TYR A  46     -22.786  -3.550 -45.955  1.00  0.00           H  
ATOM   2046 2HB  TYR A  46     -23.646  -2.153 -46.588  1.00  0.00           H  
ATOM   2047  HD1 TYR A  46     -22.109  -3.646 -43.586  1.00  0.00           H  
ATOM   2048  HD2 TYR A  46     -23.964  -0.167 -45.278  1.00  0.00           H  
ATOM   2049  HE1 TYR A  46     -21.336  -2.299 -41.664  1.00  0.00           H  
ATOM   2050  HE2 TYR A  46     -23.190   1.180 -43.356  1.00  0.00           H  
ATOM   2051  HH  TYR A  46     -21.287  -0.283 -40.731  1.00  0.00           H  
ATOM   2052  N   LEU A  47     -26.422  -1.651 -45.799  1.00  0.00           N  
ATOM   2053  CA  LEU A  47     -27.423  -0.681 -45.368  1.00  0.00           C  
ATOM   2054  C   LEU A  47     -28.708  -1.367 -44.931  1.00  0.00           C  
ATOM   2055  O   LEU A  47     -29.303  -0.992 -43.913  1.00  0.00           O  
ATOM   2056  CB  LEU A  47     -27.714   0.317 -46.493  1.00  0.00           C  
ATOM   2057  CG  LEU A  47     -26.620   1.319 -46.860  1.00  0.00           C  
ATOM   2058  CD1 LEU A  47     -26.985   2.073 -48.125  1.00  0.00           C  
ATOM   2059  CD2 LEU A  47     -26.393   2.288 -45.712  1.00  0.00           C  
ATOM   2060  H   LEU A  47     -26.110  -1.642 -46.759  1.00  0.00           H  
ATOM   2061  HA  LEU A  47     -27.025  -0.128 -44.518  1.00  0.00           H  
ATOM   2062 1HB  LEU A  47     -27.942  -0.240 -47.400  1.00  0.00           H  
ATOM   2063 2HB  LEU A  47     -28.592   0.902 -46.220  1.00  0.00           H  
ATOM   2064  HG  LEU A  47     -25.691   0.785 -47.065  1.00  0.00           H  
ATOM   2065 1HD1 LEU A  47     -26.193   2.781 -48.368  1.00  0.00           H  
ATOM   2066 2HD1 LEU A  47     -27.106   1.367 -48.947  1.00  0.00           H  
ATOM   2067 3HD1 LEU A  47     -27.918   2.613 -47.969  1.00  0.00           H  
ATOM   2068 1HD2 LEU A  47     -25.611   2.997 -45.984  1.00  0.00           H  
ATOM   2069 2HD2 LEU A  47     -27.317   2.828 -45.505  1.00  0.00           H  
ATOM   2070 3HD2 LEU A  47     -26.089   1.735 -44.823  1.00  0.00           H  
ATOM   2071  N   ALA A  48     -29.152  -2.374 -45.688  1.00  0.00           N  
ATOM   2072  CA  ALA A  48     -30.392  -3.064 -45.348  1.00  0.00           C  
ATOM   2073  C   ALA A  48     -30.293  -3.724 -43.980  1.00  0.00           C  
ATOM   2074  O   ALA A  48     -31.229  -3.655 -43.175  1.00  0.00           O  
ATOM   2075  CB  ALA A  48     -30.728  -4.098 -46.422  1.00  0.00           C  
ATOM   2076  H   ALA A  48     -28.633  -2.668 -46.503  1.00  0.00           H  
ATOM   2077  HA  ALA A  48     -31.191  -2.324 -45.307  1.00  0.00           H  
ATOM   2078 1HB  ALA A  48     -31.655  -4.608 -46.160  1.00  0.00           H  
ATOM   2079 2HB  ALA A  48     -30.848  -3.598 -47.384  1.00  0.00           H  
ATOM   2080 3HB  ALA A  48     -29.921  -4.826 -46.491  1.00  0.00           H  
ATOM   2081  N   LEU A  49     -29.157  -4.369 -43.697  1.00  0.00           N  
ATOM   2082  CA  LEU A  49     -28.974  -4.990 -42.391  1.00  0.00           C  
ATOM   2083  C   LEU A  49     -28.854  -3.946 -41.287  1.00  0.00           C  
ATOM   2084  O   LEU A  49     -29.352  -4.153 -40.175  1.00  0.00           O  
ATOM   2085  CB  LEU A  49     -27.724  -5.878 -42.398  1.00  0.00           C  
ATOM   2086  CG  LEU A  49     -27.784  -7.103 -43.320  1.00  0.00           C  
ATOM   2087  CD1 LEU A  49     -26.420  -7.778 -43.358  1.00  0.00           C  
ATOM   2088  CD2 LEU A  49     -28.854  -8.063 -42.821  1.00  0.00           C  
ATOM   2089  H   LEU A  49     -28.416  -4.434 -44.381  1.00  0.00           H  
ATOM   2090  HA  LEU A  49     -29.844  -5.611 -42.178  1.00  0.00           H  
ATOM   2091 1HB  LEU A  49     -26.871  -5.275 -42.705  1.00  0.00           H  
ATOM   2092 2HB  LEU A  49     -27.545  -6.235 -41.384  1.00  0.00           H  
ATOM   2093  HG  LEU A  49     -28.027  -6.784 -44.334  1.00  0.00           H  
ATOM   2094 1HD1 LEU A  49     -26.462  -8.648 -44.013  1.00  0.00           H  
ATOM   2095 2HD1 LEU A  49     -25.677  -7.075 -43.738  1.00  0.00           H  
ATOM   2096 3HD1 LEU A  49     -26.141  -8.094 -42.354  1.00  0.00           H  
ATOM   2097 1HD2 LEU A  49     -28.898  -8.933 -43.476  1.00  0.00           H  
ATOM   2098 2HD2 LEU A  49     -28.611  -8.383 -41.807  1.00  0.00           H  
ATOM   2099 3HD2 LEU A  49     -29.822  -7.560 -42.820  1.00  0.00           H  
ATOM   2100  N   ARG A  50     -28.191  -2.823 -41.573  1.00  0.00           N  
ATOM   2101  CA  ARG A  50     -28.086  -1.762 -40.578  1.00  0.00           C  
ATOM   2102  C   ARG A  50     -29.463  -1.190 -40.254  1.00  0.00           C  
ATOM   2103  O   ARG A  50     -29.751  -0.857 -39.099  1.00  0.00           O  
ATOM   2104  CB  ARG A  50     -27.176  -0.648 -41.073  1.00  0.00           C  
ATOM   2105  CG  ARG A  50     -26.863   0.427 -40.044  1.00  0.00           C  
ATOM   2106  CD  ARG A  50     -25.812   1.359 -40.525  1.00  0.00           C  
ATOM   2107  NE  ARG A  50     -25.518   2.396 -39.549  1.00  0.00           N  
ATOM   2108  CZ  ARG A  50     -24.572   3.343 -39.700  1.00  0.00           C  
ATOM   2109  NH1 ARG A  50     -23.838   3.371 -40.791  1.00  0.00           N1+
ATOM   2110  NH2 ARG A  50     -24.381   4.244 -38.752  1.00  0.00           N  
ATOM   2111  H   ARG A  50     -27.757  -2.695 -42.476  1.00  0.00           H  
ATOM   2112  HA  ARG A  50     -27.656  -2.182 -39.668  1.00  0.00           H  
ATOM   2113 1HB  ARG A  50     -26.229  -1.072 -41.404  1.00  0.00           H  
ATOM   2114 2HB  ARG A  50     -27.634  -0.158 -41.932  1.00  0.00           H  
ATOM   2115 1HG  ARG A  50     -27.764   1.005 -39.835  1.00  0.00           H  
ATOM   2116 2HG  ARG A  50     -26.512  -0.041 -39.123  1.00  0.00           H  
ATOM   2117 1HD  ARG A  50     -24.895   0.804 -40.719  1.00  0.00           H  
ATOM   2118 2HD  ARG A  50     -26.145   1.841 -41.444  1.00  0.00           H  
ATOM   2119  HE  ARG A  50     -26.062   2.408 -38.697  1.00  0.00           H  
ATOM   2120 1HH1 ARG A  50     -23.983   2.682 -41.515  1.00  0.00           H  
ATOM   2121 2HH1 ARG A  50     -23.128   4.081 -40.904  1.00  0.00           H  
ATOM   2122 1HH2 ARG A  50     -24.945   4.223 -37.914  1.00  0.00           H  
ATOM   2123 2HH2 ARG A  50     -23.672   4.954 -38.866  1.00  0.00           H  
ATOM   2124  N   ILE A  51     -30.323  -1.072 -41.270  1.00  0.00           N  
ATOM   2125  CA  ILE A  51     -31.684  -0.577 -41.067  1.00  0.00           C  
ATOM   2126  C   ILE A  51     -32.463  -1.528 -40.170  1.00  0.00           C  
ATOM   2127  O   ILE A  51     -33.216  -1.096 -39.288  1.00  0.00           O  
ATOM   2128  CB  ILE A  51     -32.423  -0.410 -42.407  1.00  0.00           C  
ATOM   2129  CG1 ILE A  51     -31.840   0.766 -43.195  1.00  0.00           C  
ATOM   2130  CG2 ILE A  51     -33.913  -0.211 -42.172  1.00  0.00           C  
ATOM   2131  CD1 ILE A  51     -32.241   0.784 -44.652  1.00  0.00           C  
ATOM   2132  H   ILE A  51     -30.027  -1.330 -42.201  1.00  0.00           H  
ATOM   2133  HA  ILE A  51     -31.629   0.397 -40.583  1.00  0.00           H  
ATOM   2134  HB  ILE A  51     -32.277  -1.301 -43.017  1.00  0.00           H  
ATOM   2135 1HG1 ILE A  51     -32.162   1.703 -42.741  1.00  0.00           H  
ATOM   2136 2HG1 ILE A  51     -30.752   0.736 -43.142  1.00  0.00           H  
ATOM   2137 1HG2 ILE A  51     -34.420  -0.094 -43.130  1.00  0.00           H  
ATOM   2138 2HG2 ILE A  51     -34.317  -1.078 -41.652  1.00  0.00           H  
ATOM   2139 3HG2 ILE A  51     -34.070   0.682 -41.567  1.00  0.00           H  
ATOM   2140 1HD1 ILE A  51     -31.789   1.646 -45.144  1.00  0.00           H  
ATOM   2141 2HD1 ILE A  51     -31.897  -0.131 -45.136  1.00  0.00           H  
ATOM   2142 3HD1 ILE A  51     -33.326   0.850 -44.730  1.00  0.00           H  
ATOM   2143  N   VAL A  52     -32.301  -2.836 -40.384  1.00  0.00           N  
ATOM   2144  CA  VAL A  52     -32.966  -3.813 -39.528  1.00  0.00           C  
ATOM   2145  C   VAL A  52     -32.529  -3.614 -38.086  1.00  0.00           C  
ATOM   2146  O   VAL A  52     -33.348  -3.653 -37.159  1.00  0.00           O  
ATOM   2147  CB  VAL A  52     -32.633  -5.249 -39.977  1.00  0.00           C  
ATOM   2148  CG1 VAL A  52     -33.130  -6.256 -38.952  1.00  0.00           C  
ATOM   2149  CG2 VAL A  52     -33.246  -5.520 -41.342  1.00  0.00           C  
ATOM   2150  H   VAL A  52     -31.717  -3.161 -41.141  1.00  0.00           H  
ATOM   2151  HA  VAL A  52     -34.044  -3.666 -39.608  1.00  0.00           H  
ATOM   2152  HB  VAL A  52     -31.550  -5.358 -40.036  1.00  0.00           H  
ATOM   2153 1HG1 VAL A  52     -32.886  -7.265 -39.285  1.00  0.00           H  
ATOM   2154 2HG1 VAL A  52     -32.651  -6.066 -37.992  1.00  0.00           H  
ATOM   2155 3HG1 VAL A  52     -34.211  -6.162 -38.844  1.00  0.00           H  
ATOM   2156 1HG2 VAL A  52     -33.006  -6.536 -41.653  1.00  0.00           H  
ATOM   2157 2HG2 VAL A  52     -34.329  -5.404 -41.284  1.00  0.00           H  
ATOM   2158 3HG2 VAL A  52     -32.845  -4.814 -42.069  1.00  0.00           H  
ATOM   2159  N   GLN A  53     -31.231  -3.399 -37.871  1.00  0.00           N  
ATOM   2160  CA  GLN A  53     -30.750  -3.128 -36.523  1.00  0.00           C  
ATOM   2161  C   GLN A  53     -31.302  -1.804 -36.003  1.00  0.00           C  
ATOM   2162  O   GLN A  53     -31.659  -1.699 -34.824  1.00  0.00           O  
ATOM   2163  CB  GLN A  53     -29.219  -3.106 -36.494  1.00  0.00           C  
ATOM   2164  CG  GLN A  53     -28.627  -2.816 -35.126  1.00  0.00           C  
ATOM   2165  CD  GLN A  53     -27.115  -2.938 -35.112  1.00  0.00           C  
ATOM   2166  NE2 GLN A  53     -26.443  -1.900 -34.627  1.00  0.00           N  
ATOM   2167  OE1 GLN A  53     -26.556  -3.954 -35.533  1.00  0.00           O  
ATOM   2168  H   GLN A  53     -30.570  -3.421 -38.634  1.00  0.00           H  
ATOM   2169  HA  GLN A  53     -31.100  -3.923 -35.865  1.00  0.00           H  
ATOM   2170 1HB  GLN A  53     -28.836  -4.070 -36.829  1.00  0.00           H  
ATOM   2171 2HB  GLN A  53     -28.853  -2.349 -37.187  1.00  0.00           H  
ATOM   2172 1HG  GLN A  53     -28.891  -1.799 -34.835  1.00  0.00           H  
ATOM   2173 2HG  GLN A  53     -29.034  -3.527 -34.407  1.00  0.00           H  
ATOM   2174 1HE2 GLN A  53     -25.443  -1.922 -34.593  1.00  0.00           H  
ATOM   2175 2HE2 GLN A  53     -26.936  -1.095 -34.296  1.00  0.00           H  
ATOM   2176  N   GLN A  54     -31.376  -0.780 -36.861  1.00  0.00           N  
ATOM   2177  CA  GLN A  54     -31.879   0.514 -36.405  1.00  0.00           C  
ATOM   2178  C   GLN A  54     -33.375   0.475 -36.112  1.00  0.00           C  
ATOM   2179  O   GLN A  54     -33.838   1.128 -35.171  1.00  0.00           O  
ATOM   2180  CB  GLN A  54     -31.584   1.595 -37.448  1.00  0.00           C  
ATOM   2181  CG  GLN A  54     -30.115   1.963 -37.565  1.00  0.00           C  
ATOM   2182  CD  GLN A  54     -29.847   2.918 -38.713  1.00  0.00           C  
ATOM   2183  NE2 GLN A  54     -28.712   3.605 -38.657  1.00  0.00           N  
ATOM   2184  OE1 GLN A  54     -30.652   3.036 -39.641  1.00  0.00           O  
ATOM   2185  H   GLN A  54     -31.090  -0.885 -37.824  1.00  0.00           H  
ATOM   2186  HA  GLN A  54     -31.371   0.775 -35.477  1.00  0.00           H  
ATOM   2187 1HB  GLN A  54     -31.926   1.259 -38.427  1.00  0.00           H  
ATOM   2188 2HB  GLN A  54     -32.139   2.500 -37.200  1.00  0.00           H  
ATOM   2189 1HG  GLN A  54     -29.796   2.443 -36.640  1.00  0.00           H  
ATOM   2190 2HG  GLN A  54     -29.536   1.055 -37.733  1.00  0.00           H  
ATOM   2191 1HE2 GLN A  54     -28.481   4.251 -39.386  1.00  0.00           H  
ATOM   2192 2HE2 GLN A  54     -28.088   3.479 -37.886  1.00  0.00           H  
ATOM   2193  N   LEU A  55     -34.156  -0.268 -36.897  1.00  0.00           N  
ATOM   2194  CA  LEU A  55     -35.612  -0.279 -36.744  1.00  0.00           C  
ATOM   2195  C   LEU A  55     -36.124  -1.711 -36.644  1.00  0.00           C  
ATOM   2196  O   LEU A  55     -36.747  -2.233 -37.577  1.00  0.00           O  
ATOM   2197  CB  LEU A  55     -36.290   0.456 -37.902  1.00  0.00           C  
ATOM   2198  CG  LEU A  55     -35.963   1.940 -38.086  1.00  0.00           C  
ATOM   2199  CD1 LEU A  55     -36.498   2.447 -39.417  1.00  0.00           C  
ATOM   2200  CD2 LEU A  55     -36.523   2.761 -36.932  1.00  0.00           C  
ATOM   2201  H   LEU A  55     -33.733  -0.837 -37.616  1.00  0.00           H  
ATOM   2202  HA  LEU A  55     -35.867   0.253 -35.828  1.00  0.00           H  
ATOM   2203 1HB  LEU A  55     -36.023  -0.041 -38.833  1.00  0.00           H  
ATOM   2204 2HB  LEU A  55     -37.370   0.387 -37.774  1.00  0.00           H  
ATOM   2205  HG  LEU A  55     -34.882   2.073 -38.120  1.00  0.00           H  
ATOM   2206 1HD1 LEU A  55     -36.254   3.504 -39.528  1.00  0.00           H  
ATOM   2207 2HD1 LEU A  55     -36.041   1.883 -40.231  1.00  0.00           H  
ATOM   2208 3HD1 LEU A  55     -37.579   2.318 -39.448  1.00  0.00           H  
ATOM   2209 1HD2 LEU A  55     -36.279   3.813 -37.082  1.00  0.00           H  
ATOM   2210 2HD2 LEU A  55     -37.606   2.641 -36.893  1.00  0.00           H  
ATOM   2211 3HD2 LEU A  55     -36.086   2.417 -35.995  1.00  0.00           H  
ATOM   2212  N   PRO A  56     -35.860  -2.382 -35.522  1.00  0.00           N  
ATOM   2213  CA  PRO A  56     -36.259  -3.788 -35.383  1.00  0.00           C  
ATOM   2214  C   PRO A  56     -37.765  -3.965 -35.508  1.00  0.00           C  
ATOM   2215  O   PRO A  56     -38.546  -3.164 -34.990  1.00  0.00           O  
ATOM   2216  CB  PRO A  56     -35.760  -4.158 -33.981  1.00  0.00           C  
ATOM   2217  CG  PRO A  56     -34.631  -3.214 -33.728  1.00  0.00           C  
ATOM   2218  CD  PRO A  56     -35.076  -1.924 -34.348  1.00  0.00           C  
ATOM   2219  HA  PRO A  56     -35.741  -4.388 -36.146  1.00  0.00           H  
ATOM   2220 1HB  PRO A  56     -36.576  -4.050 -33.251  1.00  0.00           H  
ATOM   2221 2HB  PRO A  56     -35.447  -5.212 -33.960  1.00  0.00           H  
ATOM   2222 1HG  PRO A  56     -34.447  -3.122 -32.648  1.00  0.00           H  
ATOM   2223 2HG  PRO A  56     -33.704  -3.601 -34.177  1.00  0.00           H  
ATOM   2224 1HD  PRO A  56     -35.700  -1.369 -33.632  1.00  0.00           H  
ATOM   2225 2HD  PRO A  56     -34.195  -1.332 -34.637  1.00  0.00           H  
ATOM   2226  N   ASP A  57     -38.169  -5.016 -36.219  1.00  0.00           N  
ATOM   2227  CA  ASP A  57     -39.577  -5.408 -36.318  1.00  0.00           C  
ATOM   2228  C   ASP A  57     -40.464  -4.252 -36.782  1.00  0.00           C  
ATOM   2229  O   ASP A  57     -41.538  -4.001 -36.232  1.00  0.00           O  
ATOM   2230  CB  ASP A  57     -40.081  -5.927 -34.969  1.00  0.00           C  
ATOM   2231  CG  ASP A  57     -39.352  -7.182 -34.508  1.00  0.00           C  
ATOM   2232  OD1 ASP A  57     -38.713  -7.807 -35.321  1.00  0.00           O  
ATOM   2233  OD2 ASP A  57     -39.441  -7.503 -33.347  1.00  0.00           O1-
ATOM   2234  H   ASP A  57     -37.472  -5.560 -36.707  1.00  0.00           H  
ATOM   2235  HA  ASP A  57     -39.663  -6.207 -37.055  1.00  0.00           H  
ATOM   2236 1HB  ASP A  57     -39.955  -5.153 -34.212  1.00  0.00           H  
ATOM   2237 2HB  ASP A  57     -41.146  -6.148 -35.039  1.00  0.00           H  
ATOM   2238  N   THR A  58     -40.000  -3.539 -37.804  1.00  0.00           N  
ATOM   2239  CA  THR A  58     -40.770  -2.476 -38.427  1.00  0.00           C  
ATOM   2240  C   THR A  58     -41.030  -2.853 -39.877  1.00  0.00           C  
ATOM   2241  O   THR A  58     -40.385  -3.743 -40.437  1.00  0.00           O  
ATOM   2242  CB  THR A  58     -40.042  -1.121 -38.348  1.00  0.00           C  
ATOM   2243  CG2 THR A  58     -39.778  -0.741 -36.899  1.00  0.00           C  
ATOM   2244  OG1 THR A  58     -38.796  -1.203 -39.051  1.00  0.00           O  
ATOM   2245  H   THR A  58     -39.077  -3.749 -38.156  1.00  0.00           H  
ATOM   2246  HA  THR A  58     -41.719  -2.380 -37.898  1.00  0.00           H  
ATOM   2247  HB  THR A  58     -40.657  -0.351 -38.813  1.00  0.00           H  
ATOM   2248  HG1 THR A  58     -38.141  -1.628 -38.492  1.00  0.00           H  
ATOM   2249 1HG2 THR A  58     -39.264   0.219 -36.863  1.00  0.00           H  
ATOM   2250 2HG2 THR A  58     -40.725  -0.666 -36.364  1.00  0.00           H  
ATOM   2251 3HG2 THR A  58     -39.156  -1.503 -36.431  1.00  0.00           H  
ATOM   2252  N   GLU A  59     -41.994  -2.162 -40.489  1.00  0.00           N  
ATOM   2253  CA  GLU A  59     -42.280  -2.406 -41.899  1.00  0.00           C  
ATOM   2254  C   GLU A  59     -41.157  -1.913 -42.798  1.00  0.00           C  
ATOM   2255  O   GLU A  59     -40.911  -2.505 -43.855  1.00  0.00           O  
ATOM   2256  CB  GLU A  59     -43.608  -1.762 -42.287  1.00  0.00           C  
ATOM   2257  CG  GLU A  59     -44.792  -2.402 -41.594  1.00  0.00           C  
ATOM   2258  CD  GLU A  59     -44.910  -3.880 -41.915  1.00  0.00           C  
ATOM   2259  OE1 GLU A  59     -44.823  -4.242 -43.108  1.00  0.00           O  
ATOM   2260  OE2 GLU A  59     -45.076  -4.682 -40.971  1.00  0.00           O1-
ATOM   2261  H   GLU A  59     -42.532  -1.468 -39.991  1.00  0.00           H  
ATOM   2262  HA  GLU A  59     -42.380  -3.481 -42.051  1.00  0.00           H  
ATOM   2263 1HB  GLU A  59     -43.586  -0.702 -42.036  1.00  0.00           H  
ATOM   2264 2HB  GLU A  59     -43.749  -1.840 -43.365  1.00  0.00           H  
ATOM   2265 1HG  GLU A  59     -44.682  -2.275 -40.517  1.00  0.00           H  
ATOM   2266 2HG  GLU A  59     -45.702  -1.886 -41.901  1.00  0.00           H  
ATOM   2267  N   LEU A  60     -40.469  -0.839 -42.405  1.00  0.00           N  
ATOM   2268  CA  LEU A  60     -39.361  -0.349 -43.217  1.00  0.00           C  
ATOM   2269  C   LEU A  60     -38.219  -1.357 -43.230  1.00  0.00           C  
ATOM   2270  O   LEU A  60     -37.562  -1.552 -44.260  1.00  0.00           O  
ATOM   2271  CB  LEU A  60     -38.878   0.998 -42.682  1.00  0.00           C  
ATOM   2272  CG  LEU A  60     -39.811   2.202 -42.837  1.00  0.00           C  
ATOM   2273  CD1 LEU A  60     -39.288   3.384 -42.031  1.00  0.00           C  
ATOM   2274  CD2 LEU A  60     -40.000   2.582 -44.294  1.00  0.00           C  
ATOM   2275  H   LEU A  60     -40.703  -0.356 -41.549  1.00  0.00           H  
ATOM   2276  HA  LEU A  60     -39.716  -0.209 -44.237  1.00  0.00           H  
ATOM   2277 1HB  LEU A  60     -38.676   0.896 -41.617  1.00  0.00           H  
ATOM   2278 2HB  LEU A  60     -37.947   1.258 -43.184  1.00  0.00           H  
ATOM   2279  HG  LEU A  60     -40.788   1.962 -42.417  1.00  0.00           H  
ATOM   2280 1HD1 LEU A  60     -39.961   4.233 -42.151  1.00  0.00           H  
ATOM   2281 2HD1 LEU A  60     -39.234   3.110 -40.978  1.00  0.00           H  
ATOM   2282 3HD1 LEU A  60     -38.295   3.656 -42.387  1.00  0.00           H  
ATOM   2283 1HD2 LEU A  60     -40.669   3.440 -44.363  1.00  0.00           H  
ATOM   2284 2HD2 LEU A  60     -39.035   2.838 -44.731  1.00  0.00           H  
ATOM   2285 3HD2 LEU A  60     -40.432   1.740 -44.837  1.00  0.00           H  
ATOM   2286  N   ALA A  61     -37.966  -2.000 -42.087  1.00  0.00           N  
ATOM   2287  CA  ALA A  61     -36.955  -3.051 -42.012  1.00  0.00           C  
ATOM   2288  C   ALA A  61     -37.321  -4.233 -42.901  1.00  0.00           C  
ATOM   2289  O   ALA A  61     -36.456  -4.824 -43.559  1.00  0.00           O  
ATOM   2290  CB  ALA A  61     -36.775  -3.503 -40.563  1.00  0.00           C  
ATOM   2291  H   ALA A  61     -38.485  -1.757 -41.255  1.00  0.00           H  
ATOM   2292  HA  ALA A  61     -36.012  -2.640 -42.374  1.00  0.00           H  
ATOM   2293 1HB  ALA A  61     -36.018  -4.286 -40.517  1.00  0.00           H  
ATOM   2294 2HB  ALA A  61     -36.457  -2.656 -39.955  1.00  0.00           H  
ATOM   2295 3HB  ALA A  61     -37.719  -3.888 -40.182  1.00  0.00           H  
ATOM   2296  N   ARG A  62     -38.605  -4.598 -42.922  1.00  0.00           N  
ATOM   2297  CA  ARG A  62     -39.058  -5.703 -43.761  1.00  0.00           C  
ATOM   2298  C   ARG A  62     -38.928  -5.353 -45.237  1.00  0.00           C  
ATOM   2299  O   ARG A  62     -38.455  -6.164 -46.043  1.00  0.00           O  
ATOM   2300  CB  ARG A  62     -40.505  -6.057 -43.452  1.00  0.00           C  
ATOM   2301  CG  ARG A  62     -41.110  -7.122 -44.353  1.00  0.00           C  
ATOM   2302  CD  ARG A  62     -40.457  -8.442 -44.158  1.00  0.00           C  
ATOM   2303  NE  ARG A  62     -41.037  -9.465 -45.013  1.00  0.00           N  
ATOM   2304  CZ  ARG A  62     -40.626 -10.747 -45.059  1.00  0.00           C  
ATOM   2305  NH1 ARG A  62     -39.634 -11.147 -44.294  1.00  0.00           N1+
ATOM   2306  NH2 ARG A  62     -41.219 -11.603 -45.872  1.00  0.00           N  
ATOM   2307  H   ARG A  62     -39.278  -4.106 -42.351  1.00  0.00           H  
ATOM   2308  HA  ARG A  62     -38.436  -6.574 -43.551  1.00  0.00           H  
ATOM   2309 1HB  ARG A  62     -40.581  -6.413 -42.425  1.00  0.00           H  
ATOM   2310 2HB  ARG A  62     -41.124  -5.164 -43.535  1.00  0.00           H  
ATOM   2311 1HG  ARG A  62     -42.171  -7.228 -44.129  1.00  0.00           H  
ATOM   2312 2HG  ARG A  62     -40.986  -6.829 -45.396  1.00  0.00           H  
ATOM   2313 1HD  ARG A  62     -39.396  -8.362 -44.393  1.00  0.00           H  
ATOM   2314 2HD  ARG A  62     -40.576  -8.757 -43.122  1.00  0.00           H  
ATOM   2315  HE  ARG A  62     -41.802  -9.195 -45.616  1.00  0.00           H  
ATOM   2316 1HH1 ARG A  62     -39.180 -10.493 -43.672  1.00  0.00           H  
ATOM   2317 2HH1 ARG A  62     -39.326 -12.108 -44.328  1.00  0.00           H  
ATOM   2318 1HH2 ARG A  62     -41.982 -11.296 -46.461  1.00  0.00           H  
ATOM   2319 2HH2 ARG A  62     -40.911 -12.564 -45.907  1.00  0.00           H  
ATOM   2320  N   GLU A  63     -39.364  -4.149 -45.609  1.00  0.00           N  
ATOM   2321  CA  GLU A  63     -39.302  -3.728 -47.004  1.00  0.00           C  
ATOM   2322  C   GLU A  63     -37.855  -3.574 -47.456  1.00  0.00           C  
ATOM   2323  O   GLU A  63     -37.514  -3.882 -48.604  1.00  0.00           O  
ATOM   2324  CB  GLU A  63     -40.055  -2.410 -47.201  1.00  0.00           C  
ATOM   2325  CG  GLU A  63     -41.570  -2.535 -47.128  1.00  0.00           C  
ATOM   2326  CD  GLU A  63     -42.153  -3.286 -48.293  1.00  0.00           C  
ATOM   2327  OE1 GLU A  63     -41.719  -3.061 -49.397  1.00  0.00           O  
ATOM   2328  OE2 GLU A  63     -43.032  -4.086 -48.078  1.00  0.00           O1-
ATOM   2329  H   GLU A  63     -39.743  -3.515 -44.920  1.00  0.00           H  
ATOM   2330  HA  GLU A  63     -39.776  -4.495 -47.618  1.00  0.00           H  
ATOM   2331 1HB  GLU A  63     -39.741  -1.695 -46.441  1.00  0.00           H  
ATOM   2332 2HB  GLU A  63     -39.801  -1.988 -48.173  1.00  0.00           H  
ATOM   2333 1HG  GLU A  63     -41.838  -3.052 -46.207  1.00  0.00           H  
ATOM   2334 2HG  GLU A  63     -42.005  -1.537 -47.092  1.00  0.00           H  
ATOM   2335  N   ALA A  64     -36.991  -3.091 -46.559  1.00  0.00           N  
ATOM   2336  CA  ALA A  64     -35.579  -2.906 -46.876  1.00  0.00           C  
ATOM   2337  C   ALA A  64     -34.903  -4.226 -47.235  1.00  0.00           C  
ATOM   2338  O   ALA A  64     -34.086  -4.278 -48.162  1.00  0.00           O  
ATOM   2339  CB  ALA A  64     -34.863  -2.243 -45.701  1.00  0.00           C  
ATOM   2340  H   ALA A  64     -37.324  -2.846 -45.637  1.00  0.00           H  
ATOM   2341  HA  ALA A  64     -35.510  -2.255 -47.747  1.00  0.00           H  
ATOM   2342 1HB  ALA A  64     -33.809  -2.109 -45.946  1.00  0.00           H  
ATOM   2343 2HB  ALA A  64     -35.316  -1.272 -45.501  1.00  0.00           H  
ATOM   2344 3HB  ALA A  64     -34.953  -2.874 -44.818  1.00  0.00           H  
ATOM   2345  N   LEU A  65     -35.215  -5.301 -46.506  1.00  0.00           N  
ATOM   2346  CA  LEU A  65     -34.620  -6.598 -46.821  1.00  0.00           C  
ATOM   2347  C   LEU A  65     -35.123  -7.127 -48.154  1.00  0.00           C  
ATOM   2348  O   LEU A  65     -34.352  -7.701 -48.933  1.00  0.00           O  
ATOM   2349  CB  LEU A  65     -34.907  -7.608 -45.708  1.00  0.00           C  
ATOM   2350  CG  LEU A  65     -34.202  -7.416 -44.366  1.00  0.00           C  
ATOM   2351  CD1 LEU A  65     -34.766  -8.382 -43.341  1.00  0.00           C  
ATOM   2352  CD2 LEU A  65     -32.698  -7.607 -44.510  1.00  0.00           C  
ATOM   2353  H   LEU A  65     -35.862  -5.231 -45.733  1.00  0.00           H  
ATOM   2354  HA  LEU A  65     -33.539  -6.476 -46.886  1.00  0.00           H  
ATOM   2355 1HB  LEU A  65     -35.976  -7.602 -45.500  1.00  0.00           H  
ATOM   2356 2HB  LEU A  65     -34.633  -8.602 -46.062  1.00  0.00           H  
ATOM   2357  HG  LEU A  65     -34.394  -6.409 -43.995  1.00  0.00           H  
ATOM   2358 1HD1 LEU A  65     -34.258  -8.238 -42.387  1.00  0.00           H  
ATOM   2359 2HD1 LEU A  65     -35.832  -8.197 -43.214  1.00  0.00           H  
ATOM   2360 3HD1 LEU A  65     -34.612  -9.405 -43.682  1.00  0.00           H  
ATOM   2361 1HD2 LEU A  65     -32.218  -7.464 -43.541  1.00  0.00           H  
ATOM   2362 2HD2 LEU A  65     -32.492  -8.614 -44.872  1.00  0.00           H  
ATOM   2363 3HD2 LEU A  65     -32.305  -6.879 -45.220  1.00  0.00           H  
ATOM   2364  N   GLU A  66     -36.416  -6.957 -48.432  1.00  0.00           N  
ATOM   2365  CA  GLU A  66     -36.964  -7.460 -49.686  1.00  0.00           C  
ATOM   2366  C   GLU A  66     -36.407  -6.680 -50.871  1.00  0.00           C  
ATOM   2367  O   GLU A  66     -36.128  -7.259 -51.927  1.00  0.00           O  
ATOM   2368  CB  GLU A  66     -38.492  -7.374 -49.677  1.00  0.00           C  
ATOM   2369  CG  GLU A  66     -39.173  -8.382 -48.762  1.00  0.00           C  
ATOM   2370  CD  GLU A  66     -38.941  -9.806 -49.185  1.00  0.00           C  
ATOM   2371  OE1 GLU A  66     -39.059 -10.085 -50.353  1.00  0.00           O  
ATOM   2372  OE2 GLU A  66     -38.644 -10.615 -48.337  1.00  0.00           O1-
ATOM   2373  H   GLU A  66     -37.028  -6.483 -47.783  1.00  0.00           H  
ATOM   2374  HA  GLU A  66     -36.674  -8.506 -49.796  1.00  0.00           H  
ATOM   2375 1HB  GLU A  66     -38.798  -6.376 -49.362  1.00  0.00           H  
ATOM   2376 2HB  GLU A  66     -38.872  -7.529 -50.687  1.00  0.00           H  
ATOM   2377 1HG  GLU A  66     -38.795  -8.250 -47.748  1.00  0.00           H  
ATOM   2378 2HG  GLU A  66     -40.243  -8.181 -48.750  1.00  0.00           H  
ATOM   2379  N   LEU A  67     -36.245  -5.365 -50.711  1.00  0.00           N  
ATOM   2380  CA  LEU A  67     -35.702  -4.538 -51.785  1.00  0.00           C  
ATOM   2381  C   LEU A  67     -34.233  -4.857 -52.034  1.00  0.00           C  
ATOM   2382  O   LEU A  67     -33.791  -4.953 -53.184  1.00  0.00           O  
ATOM   2383  CB  LEU A  67     -35.877  -3.060 -51.440  1.00  0.00           C  
ATOM   2384  CG  LEU A  67     -35.431  -2.043 -52.493  1.00  0.00           C  
ATOM   2385  CD1 LEU A  67     -36.240  -2.185 -53.774  1.00  0.00           C  
ATOM   2386  CD2 LEU A  67     -35.516  -0.623 -51.952  1.00  0.00           C  
ATOM   2387  H   LEU A  67     -36.501  -4.930 -49.837  1.00  0.00           H  
ATOM   2388  HA  LEU A  67     -36.260  -4.747 -52.697  1.00  0.00           H  
ATOM   2389 1HB  LEU A  67     -36.931  -2.872 -51.241  1.00  0.00           H  
ATOM   2390 2HB  LEU A  67     -35.314  -2.846 -50.531  1.00  0.00           H  
ATOM   2391  HG  LEU A  67     -34.400  -2.246 -52.782  1.00  0.00           H  
ATOM   2392 1HD1 LEU A  67     -35.900  -1.450 -54.503  1.00  0.00           H  
ATOM   2393 2HD1 LEU A  67     -36.104  -3.188 -54.181  1.00  0.00           H  
ATOM   2394 3HD1 LEU A  67     -37.295  -2.021 -53.559  1.00  0.00           H  
ATOM   2395 1HD2 LEU A  67     -35.193   0.079 -52.720  1.00  0.00           H  
ATOM   2396 2HD2 LEU A  67     -36.545  -0.402 -51.668  1.00  0.00           H  
ATOM   2397 3HD2 LEU A  67     -34.870  -0.528 -51.079  1.00  0.00           H  
ATOM   2398  N   ALA A  68     -33.457  -5.010 -50.959  1.00  0.00           N  
ATOM   2399  CA  ALA A  68     -32.047  -5.366 -51.096  1.00  0.00           C  
ATOM   2400  C   ALA A  68     -31.872  -6.738 -51.737  1.00  0.00           C  
ATOM   2401  O   ALA A  68     -30.933  -6.950 -52.513  1.00  0.00           O  
ATOM   2402  CB  ALA A  68     -31.363  -5.323 -49.731  1.00  0.00           C  
ATOM   2403  H   ALA A  68     -33.843  -4.878 -50.035  1.00  0.00           H  
ATOM   2404  HA  ALA A  68     -31.575  -4.634 -51.752  1.00  0.00           H  
ATOM   2405 1HB  ALA A  68     -30.312  -5.590 -49.842  1.00  0.00           H  
ATOM   2406 2HB  ALA A  68     -31.440  -4.317 -49.317  1.00  0.00           H  
ATOM   2407 3HB  ALA A  68     -31.847  -6.029 -49.059  1.00  0.00           H  
ATOM   2408  N   LYS A  69     -32.749  -7.688 -51.403  1.00  0.00           N  
ATOM   2409  CA  LYS A  69     -32.681  -9.017 -52.007  1.00  0.00           C  
ATOM   2410  C   LYS A  69     -32.824  -8.954 -53.523  1.00  0.00           C  
ATOM   2411  O   LYS A  69     -32.055  -9.582 -54.259  1.00  0.00           O  
ATOM   2412  CB  LYS A  69     -33.773  -9.912 -51.421  1.00  0.00           C  
ATOM   2413  CG  LYS A  69     -33.632 -11.379 -51.792  1.00  0.00           C  
ATOM   2414  CD  LYS A  69     -34.853 -12.178 -51.367  1.00  0.00           C  
ATOM   2415  CE  LYS A  69     -35.025 -12.188 -49.860  1.00  0.00           C  
ATOM   2416  NZ  LYS A  69     -36.027 -13.208 -49.439  1.00  0.00           N1+
ATOM   2417  H   LYS A  69     -33.471  -7.491 -50.725  1.00  0.00           H  
ATOM   2418  HA  LYS A  69     -31.704  -9.448 -51.787  1.00  0.00           H  
ATOM   2419 1HB  LYS A  69     -33.763  -9.834 -50.333  1.00  0.00           H  
ATOM   2420 2HB  LYS A  69     -34.749  -9.567 -51.764  1.00  0.00           H  
ATOM   2421 1HG  LYS A  69     -33.508 -11.470 -52.872  1.00  0.00           H  
ATOM   2422 2HG  LYS A  69     -32.750 -11.794 -51.306  1.00  0.00           H  
ATOM   2423 1HD  LYS A  69     -35.747 -11.747 -51.819  1.00  0.00           H  
ATOM   2424 2HD  LYS A  69     -34.752 -13.207 -51.713  1.00  0.00           H  
ATOM   2425 1HE  LYS A  69     -34.070 -12.407 -49.386  1.00  0.00           H  
ATOM   2426 2HE  LYS A  69     -35.355 -11.205 -49.525  1.00  0.00           H  
ATOM   2427 1HZ  LYS A  69     -36.122 -13.193 -48.433  1.00  0.00           H  
ATOM   2428 2HZ  LYS A  69     -36.920 -13.001 -49.864  1.00  0.00           H  
ATOM   2429 3HZ  LYS A  69     -35.719 -14.124 -49.733  1.00  0.00           H  
ATOM   2430  N   GLU A  70     -33.813  -8.201 -54.005  1.00  0.00           N  
ATOM   2431  CA  GLU A  70     -33.980  -8.004 -55.440  1.00  0.00           C  
ATOM   2432  C   GLU A  70     -32.847  -7.192 -56.060  1.00  0.00           C  
ATOM   2433  O   GLU A  70     -32.484  -7.428 -57.218  1.00  0.00           O  
ATOM   2434  CB  GLU A  70     -35.325  -7.332 -55.710  1.00  0.00           C  
ATOM   2435  CG  GLU A  70     -36.511  -8.200 -55.325  1.00  0.00           C  
ATOM   2436  CD  GLU A  70     -36.533  -9.518 -56.072  1.00  0.00           C  
ATOM   2437  OE1 GLU A  70     -36.405  -9.503 -57.314  1.00  0.00           O  
ATOM   2438  OE2 GLU A  70     -36.667 -10.571 -55.413  1.00  0.00           O1-
ATOM   2439  H   GLU A  70     -34.461  -7.758 -53.369  1.00  0.00           H  
ATOM   2440  HA  GLU A  70     -33.979  -8.980 -55.926  1.00  0.00           H  
ATOM   2441 1HB  GLU A  70     -35.383  -6.397 -55.153  1.00  0.00           H  
ATOM   2442 2HB  GLU A  70     -35.404  -7.087 -56.770  1.00  0.00           H  
ATOM   2443 1HG  GLU A  70     -36.469  -8.399 -54.255  1.00  0.00           H  
ATOM   2444 2HG  GLU A  70     -37.430  -7.652 -55.529  1.00  0.00           H  
ATOM   2445  N   ALA A  71     -32.276  -6.244 -55.315  1.00  0.00           N  
ATOM   2446  CA  ALA A  71     -31.107  -5.520 -55.807  1.00  0.00           C  
ATOM   2447  C   ALA A  71     -29.935  -6.456 -56.079  1.00  0.00           C  
ATOM   2448  O   ALA A  71     -29.201  -6.271 -57.058  1.00  0.00           O  
ATOM   2449  CB  ALA A  71     -30.708  -4.432 -54.811  1.00  0.00           C  
ATOM   2450  H   ALA A  71     -32.647  -6.017 -54.403  1.00  0.00           H  
ATOM   2451  HA  ALA A  71     -31.375  -5.047 -56.752  1.00  0.00           H  
ATOM   2452 1HB  ALA A  71     -29.835  -3.897 -55.186  1.00  0.00           H  
ATOM   2453 2HB  ALA A  71     -31.535  -3.733 -54.684  1.00  0.00           H  
ATOM   2454 3HB  ALA A  71     -30.468  -4.888 -53.851  1.00  0.00           H  
ATOM   2455  N   VAL A  72     -29.743  -7.468 -55.232  1.00  0.00           N  
ATOM   2456  CA  VAL A  72     -28.655  -8.416 -55.453  1.00  0.00           C  
ATOM   2457  C   VAL A  72     -28.925  -9.257 -56.696  1.00  0.00           C  
ATOM   2458  O   VAL A  72     -28.013  -9.525 -57.488  1.00  0.00           O  
ATOM   2459  CB  VAL A  72     -28.438  -9.288 -54.203  1.00  0.00           C  
ATOM   2460  CG1 VAL A  72     -27.438 -10.402 -54.489  1.00  0.00           C  
ATOM   2461  CG2 VAL A  72     -27.959  -8.430 -53.042  1.00  0.00           C  
ATOM   2462  H   VAL A  72     -30.346  -7.588 -54.430  1.00  0.00           H  
ATOM   2463  HA  VAL A  72     -27.730  -7.855 -55.594  1.00  0.00           H  
ATOM   2464  HB  VAL A  72     -29.381  -9.765 -53.936  1.00  0.00           H  
ATOM   2465 1HG1 VAL A  72     -27.300 -11.006 -53.592  1.00  0.00           H  
ATOM   2466 2HG1 VAL A  72     -27.816 -11.031 -55.295  1.00  0.00           H  
ATOM   2467 3HG1 VAL A  72     -26.483  -9.967 -54.783  1.00  0.00           H  
ATOM   2468 1HG2 VAL A  72     -27.810  -9.058 -52.163  1.00  0.00           H  
ATOM   2469 2HG2 VAL A  72     -27.018  -7.949 -53.309  1.00  0.00           H  
ATOM   2470 3HG2 VAL A  72     -28.707  -7.668 -52.820  1.00  0.00           H  
ATOM   2471  N   LYS A  73     -30.178  -9.681 -56.894  1.00  0.00           N  
ATOM   2472  CA  LYS A  73     -30.507 -10.453 -58.088  1.00  0.00           C  
ATOM   2473  C   LYS A  73     -30.188  -9.662 -59.352  1.00  0.00           C  
ATOM   2474  O   LYS A  73     -29.644 -10.211 -60.317  1.00  0.00           O  
ATOM   2475  CB  LYS A  73     -31.982 -10.860 -58.065  1.00  0.00           C  
ATOM   2476  CG  LYS A  73     -32.329 -11.900 -57.006  1.00  0.00           C  
ATOM   2477  CD  LYS A  73     -33.818 -12.221 -57.005  1.00  0.00           C  
ATOM   2478  CE  LYS A  73     -34.191 -13.133 -55.844  1.00  0.00           C  
ATOM   2479  NZ  LYS A  73     -35.664 -13.327 -55.725  1.00  0.00           N1+
ATOM   2480  H   LYS A  73     -30.907  -9.475 -56.225  1.00  0.00           H  
ATOM   2481  HA  LYS A  73     -29.898 -11.358 -58.094  1.00  0.00           H  
ATOM   2482 1HB  LYS A  73     -32.599  -9.979 -57.886  1.00  0.00           H  
ATOM   2483 2HB  LYS A  73     -32.263 -11.264 -59.038  1.00  0.00           H  
ATOM   2484 1HG  LYS A  73     -31.770 -12.817 -57.199  1.00  0.00           H  
ATOM   2485 2HG  LYS A  73     -32.048 -11.525 -56.022  1.00  0.00           H  
ATOM   2486 1HD  LYS A  73     -34.391 -11.296 -56.926  1.00  0.00           H  
ATOM   2487 2HD  LYS A  73     -34.085 -12.714 -57.940  1.00  0.00           H  
ATOM   2488 1HE  LYS A  73     -33.722 -14.106 -55.982  1.00  0.00           H  
ATOM   2489 2HE  LYS A  73     -33.821 -12.705 -54.912  1.00  0.00           H  
ATOM   2490 1HZ  LYS A  73     -35.862 -13.936 -54.944  1.00  0.00           H  
ATOM   2491 2HZ  LYS A  73     -36.111 -12.433 -55.576  1.00  0.00           H  
ATOM   2492 3HZ  LYS A  73     -36.019 -13.743 -56.574  1.00  0.00           H  
ATOM   2493  N   SER A  74     -30.532  -8.378 -59.370  1.00  0.00           N  
ATOM   2494  CA  SER A  74     -30.288  -7.558 -60.547  1.00  0.00           C  
ATOM   2495  C   SER A  74     -28.789  -7.358 -60.744  1.00  0.00           C  
ATOM   2496  O   SER A  74     -28.030  -7.227 -59.778  1.00  0.00           O  
ATOM   2497  CB  SER A  74     -30.981  -6.216 -60.410  1.00  0.00           C  
ATOM   2498  OG  SER A  74     -30.668  -5.376 -61.487  1.00  0.00           O  
ATOM   2499  H   SER A  74     -30.967  -7.959 -58.560  1.00  0.00           H  
ATOM   2500  HA  SER A  74     -30.694  -8.074 -61.418  1.00  0.00           H  
ATOM   2501 1HB  SER A  74     -32.060  -6.367 -60.365  1.00  0.00           H  
ATOM   2502 2HB  SER A  74     -30.678  -5.744 -59.477  1.00  0.00           H  
ATOM   2503  HG  SER A  74     -31.148  -4.559 -61.334  1.00  0.00           H  
ATOM   2504  N   THR A  75     -28.361  -7.337 -62.003  1.00  0.00           N  
ATOM   2505  CA  THR A  75     -26.973  -7.069 -62.361  1.00  0.00           C  
ATOM   2506  C   THR A  75     -26.775  -5.662 -62.914  1.00  0.00           C  
ATOM   2507  O   THR A  75     -25.667  -5.325 -63.350  1.00  0.00           O  
ATOM   2508  CB  THR A  75     -26.469  -8.097 -63.391  1.00  0.00           C  
ATOM   2509  CG2 THR A  75     -26.566  -9.507 -62.829  1.00  0.00           C  
ATOM   2510  OG1 THR A  75     -27.256  -8.007 -64.586  1.00  0.00           O  
ATOM   2511  H   THR A  75     -29.032  -7.515 -62.736  1.00  0.00           H  
ATOM   2512  HA  THR A  75     -26.362  -7.150 -61.462  1.00  0.00           H  
ATOM   2513  HB  THR A  75     -25.429  -7.882 -63.640  1.00  0.00           H  
ATOM   2514  HG1 THR A  75     -26.956  -7.261 -65.110  1.00  0.00           H  
ATOM   2515 1HG2 THR A  75     -26.205 -10.220 -63.570  1.00  0.00           H  
ATOM   2516 2HG2 THR A  75     -25.960  -9.582 -61.926  1.00  0.00           H  
ATOM   2517 3HG2 THR A  75     -27.605  -9.731 -62.587  1.00  0.00           H  
ATOM   2518  N   ASP A  76     -27.817  -4.834 -62.897  1.00  0.00           N  
ATOM   2519  CA  ASP A  76     -27.766  -3.474 -63.430  1.00  0.00           C  
ATOM   2520  C   ASP A  76     -27.215  -2.556 -62.341  1.00  0.00           C  
ATOM   2521  O   ASP A  76     -27.854  -2.361 -61.301  1.00  0.00           O  
ATOM   2522  CB  ASP A  76     -29.158  -3.040 -63.893  1.00  0.00           C  
ATOM   2523  CG  ASP A  76     -29.160  -1.696 -64.613  1.00  0.00           C  
ATOM   2524  OD1 ASP A  76     -28.245  -0.876 -64.392  1.00  0.00           O  
ATOM   2525  OD2 ASP A  76     -30.091  -1.462 -65.413  1.00  0.00           O1-
ATOM   2526  H   ASP A  76     -28.679  -5.172 -62.494  1.00  0.00           H  
ATOM   2527  HA  ASP A  76     -27.104  -3.467 -64.297  1.00  0.00           H  
ATOM   2528 1HB  ASP A  76     -29.569  -3.793 -64.565  1.00  0.00           H  
ATOM   2529 2HB  ASP A  76     -29.823  -2.972 -63.031  1.00  0.00           H  
ATOM   2530  N   SER A  77     -26.022  -2.000 -62.582  1.00  0.00           N  
ATOM   2531  CA  SER A  77     -25.357  -1.172 -61.576  1.00  0.00           C  
ATOM   2532  C   SER A  77     -26.155   0.084 -61.249  1.00  0.00           C  
ATOM   2533  O   SER A  77     -26.005   0.644 -60.157  1.00  0.00           O  
ATOM   2534  CB  SER A  77     -23.974  -0.783 -62.059  1.00  0.00           C  
ATOM   2535  OG  SER A  77     -24.050   0.042 -63.189  1.00  0.00           O  
ATOM   2536  H   SER A  77     -25.569  -2.152 -63.472  1.00  0.00           H  
ATOM   2537  HA  SER A  77     -25.260  -1.753 -60.658  1.00  0.00           H  
ATOM   2538 1HB  SER A  77     -23.442  -0.265 -61.262  1.00  0.00           H  
ATOM   2539 2HB  SER A  77     -23.407  -1.682 -62.300  1.00  0.00           H  
ATOM   2540  HG  SER A  77     -23.143   0.254 -63.424  1.00  0.00           H  
ATOM   2541  N   GLU A  78     -26.991   0.550 -62.178  1.00  0.00           N  
ATOM   2542  CA  GLU A  78     -27.803   1.736 -61.915  1.00  0.00           C  
ATOM   2543  C   GLU A  78     -28.942   1.419 -60.951  1.00  0.00           C  
ATOM   2544  O   GLU A  78     -29.338   2.272 -60.148  1.00  0.00           O  
ATOM   2545  CB  GLU A  78     -28.339   2.316 -63.225  1.00  0.00           C  
ATOM   2546  CG  GLU A  78     -27.250   2.829 -64.159  1.00  0.00           C  
ATOM   2547  CD  GLU A  78     -26.414   3.932 -63.529  1.00  0.00           C  
ATOM   2548  OE1 GLU A  78     -26.998   4.948 -63.094  1.00  0.00           O  
ATOM   2549  OE2 GLU A  78     -25.175   3.780 -63.462  1.00  0.00           O1-
ATOM   2550  H   GLU A  78     -27.071   0.088 -63.073  1.00  0.00           H  
ATOM   2551  HA  GLU A  78     -27.169   2.495 -61.455  1.00  0.00           H  
ATOM   2552 1HB  GLU A  78     -28.910   1.553 -63.754  1.00  0.00           H  
ATOM   2553 2HB  GLU A  78     -29.018   3.140 -63.007  1.00  0.00           H  
ATOM   2554 1HG  GLU A  78     -26.597   1.999 -64.429  1.00  0.00           H  
ATOM   2555 2HG  GLU A  78     -27.713   3.202 -65.071  1.00  0.00           H  
ATOM   2556  N   ALA A  79     -29.485   0.200 -61.024  1.00  0.00           N  
ATOM   2557  CA  ALA A  79     -30.508  -0.227 -60.071  1.00  0.00           C  
ATOM   2558  C   ALA A  79     -29.940  -0.342 -58.661  1.00  0.00           C  
ATOM   2559  O   ALA A  79     -30.642  -0.074 -57.678  1.00  0.00           O  
ATOM   2560  CB  ALA A  79     -31.119  -1.555 -60.517  1.00  0.00           C  
ATOM   2561  H   ALA A  79     -29.188  -0.440 -61.747  1.00  0.00           H  
ATOM   2562  HA  ALA A  79     -31.292   0.531 -60.053  1.00  0.00           H  
ATOM   2563 1HB  ALA A  79     -31.879  -1.864 -59.800  1.00  0.00           H  
ATOM   2564 2HB  ALA A  79     -31.575  -1.434 -61.500  1.00  0.00           H  
ATOM   2565 3HB  ALA A  79     -30.340  -2.314 -60.569  1.00  0.00           H  
ATOM   2566  N   LEU A  80     -28.674  -0.753 -58.539  1.00  0.00           N  
ATOM   2567  CA  LEU A  80     -28.031  -0.796 -57.228  1.00  0.00           C  
ATOM   2568  C   LEU A  80     -27.923   0.602 -56.633  1.00  0.00           C  
ATOM   2569  O   LEU A  80     -28.108   0.790 -55.426  1.00  0.00           O  
ATOM   2570  CB  LEU A  80     -26.636  -1.423 -57.339  1.00  0.00           C  
ATOM   2571  CG  LEU A  80     -26.604  -2.922 -57.664  1.00  0.00           C  
ATOM   2572  CD1 LEU A  80     -25.173  -3.346 -57.967  1.00  0.00           C  
ATOM   2573  CD2 LEU A  80     -27.170  -3.708 -56.491  1.00  0.00           C  
ATOM   2574  H   LEU A  80     -28.150  -1.038 -59.354  1.00  0.00           H  
ATOM   2575  HA  LEU A  80     -28.639  -1.411 -56.565  1.00  0.00           H  
ATOM   2576 1HB  LEU A  80     -26.082  -0.904 -58.120  1.00  0.00           H  
ATOM   2577 2HB  LEU A  80     -26.113  -1.278 -56.394  1.00  0.00           H  
ATOM   2578  HG  LEU A  80     -27.204  -3.115 -58.554  1.00  0.00           H  
ATOM   2579 1HD1 LEU A  80     -25.151  -4.411 -58.199  1.00  0.00           H  
ATOM   2580 2HD1 LEU A  80     -24.800  -2.782 -58.822  1.00  0.00           H  
ATOM   2581 3HD1 LEU A  80     -24.544  -3.150 -57.100  1.00  0.00           H  
ATOM   2582 1HD2 LEU A  80     -27.148  -4.774 -56.722  1.00  0.00           H  
ATOM   2583 2HD2 LEU A  80     -26.570  -3.518 -55.601  1.00  0.00           H  
ATOM   2584 3HD2 LEU A  80     -28.199  -3.398 -56.308  1.00  0.00           H  
ATOM   2585  N   LYS A  81     -27.627   1.594 -57.475  1.00  0.00           N  
ATOM   2586  CA  LYS A  81     -27.560   2.980 -57.021  1.00  0.00           C  
ATOM   2587  C   LYS A  81     -28.917   3.449 -56.517  1.00  0.00           C  
ATOM   2588  O   LYS A  81     -29.007   4.135 -55.492  1.00  0.00           O  
ATOM   2589  CB  LYS A  81     -27.081   3.878 -58.161  1.00  0.00           C  
ATOM   2590  CG  LYS A  81     -25.621   3.702 -58.534  1.00  0.00           C  
ATOM   2591  CD  LYS A  81     -25.276   4.555 -59.742  1.00  0.00           C  
ATOM   2592  CE  LYS A  81     -23.833   4.361 -60.166  1.00  0.00           C  
ATOM   2593  NZ  LYS A  81     -23.551   5.064 -61.448  1.00  0.00           N1+
ATOM   2594  H   LYS A  81     -27.446   1.386 -58.447  1.00  0.00           H  
ATOM   2595  HA  LYS A  81     -26.852   3.039 -56.193  1.00  0.00           H  
ATOM   2596 1HB  LYS A  81     -27.677   3.684 -59.053  1.00  0.00           H  
ATOM   2597 2HB  LYS A  81     -27.230   4.923 -57.889  1.00  0.00           H  
ATOM   2598 1HG  LYS A  81     -24.992   3.994 -57.692  1.00  0.00           H  
ATOM   2599 2HG  LYS A  81     -25.428   2.654 -58.763  1.00  0.00           H  
ATOM   2600 1HD  LYS A  81     -25.928   4.288 -60.574  1.00  0.00           H  
ATOM   2601 2HD  LYS A  81     -25.434   5.606 -59.502  1.00  0.00           H  
ATOM   2602 1HE  LYS A  81     -23.172   4.747 -59.392  1.00  0.00           H  
ATOM   2603 2HE  LYS A  81     -23.630   3.297 -60.289  1.00  0.00           H  
ATOM   2604 1HZ  LYS A  81     -22.585   4.918 -61.707  1.00  0.00           H  
ATOM   2605 2HZ  LYS A  81     -24.153   4.699 -62.173  1.00  0.00           H  
ATOM   2606 3HZ  LYS A  81     -23.723   6.053 -61.335  1.00  0.00           H  
ATOM   2607  N   VAL A  82     -29.980   3.106 -57.243  1.00  0.00           N  
ATOM   2608  CA  VAL A  82     -31.334   3.490 -56.850  1.00  0.00           C  
ATOM   2609  C   VAL A  82     -31.684   2.915 -55.483  1.00  0.00           C  
ATOM   2610  O   VAL A  82     -32.196   3.622 -54.607  1.00  0.00           O  
ATOM   2611  CB  VAL A  82     -32.357   2.997 -57.890  1.00  0.00           C  
ATOM   2612  CG1 VAL A  82     -33.773   3.142 -57.354  1.00  0.00           C  
ATOM   2613  CG2 VAL A  82     -32.190   3.771 -59.189  1.00  0.00           C  
ATOM   2614  H   VAL A  82     -29.847   2.567 -58.087  1.00  0.00           H  
ATOM   2615  HA  VAL A  82     -31.384   4.578 -56.800  1.00  0.00           H  
ATOM   2616  HB  VAL A  82     -32.190   1.935 -58.075  1.00  0.00           H  
ATOM   2617 1HG1 VAL A  82     -34.484   2.788 -58.102  1.00  0.00           H  
ATOM   2618 2HG1 VAL A  82     -33.881   2.551 -56.445  1.00  0.00           H  
ATOM   2619 3HG1 VAL A  82     -33.973   4.190 -57.133  1.00  0.00           H  
ATOM   2620 1HG2 VAL A  82     -32.916   3.416 -59.920  1.00  0.00           H  
ATOM   2621 2HG2 VAL A  82     -32.351   4.833 -59.002  1.00  0.00           H  
ATOM   2622 3HG2 VAL A  82     -31.182   3.619 -59.576  1.00  0.00           H  
ATOM   2623  N   VAL A  83     -31.415   1.623 -55.278  1.00  0.00           N  
ATOM   2624  CA  VAL A  83     -31.768   0.997 -54.006  1.00  0.00           C  
ATOM   2625  C   VAL A  83     -30.889   1.531 -52.882  1.00  0.00           C  
ATOM   2626  O   VAL A  83     -31.369   1.783 -51.770  1.00  0.00           O  
ATOM   2627  CB  VAL A  83     -31.668  -0.535 -54.126  1.00  0.00           C  
ATOM   2628  CG1 VAL A  83     -31.806  -1.193 -52.764  1.00  0.00           C  
ATOM   2629  CG2 VAL A  83     -32.719  -1.061 -55.088  1.00  0.00           C  
ATOM   2630  H   VAL A  83     -30.969   1.066 -55.993  1.00  0.00           H  
ATOM   2631  HA  VAL A  83     -32.810   1.229 -53.784  1.00  0.00           H  
ATOM   2632  HB  VAL A  83     -30.677  -0.798 -54.498  1.00  0.00           H  
ATOM   2633 1HG1 VAL A  83     -31.732  -2.275 -52.873  1.00  0.00           H  
ATOM   2634 2HG1 VAL A  83     -31.011  -0.840 -52.108  1.00  0.00           H  
ATOM   2635 3HG1 VAL A  83     -32.774  -0.937 -52.333  1.00  0.00           H  
ATOM   2636 1HG2 VAL A  83     -32.635  -2.144 -55.163  1.00  0.00           H  
ATOM   2637 2HG2 VAL A  83     -33.712  -0.798 -54.722  1.00  0.00           H  
ATOM   2638 3HG2 VAL A  83     -32.567  -0.617 -56.072  1.00  0.00           H  
ATOM   2639  N   GLU A  84     -29.590   1.707 -53.150  1.00  0.00           N  
ATOM   2640  CA  GLU A  84     -28.685   2.266 -52.148  1.00  0.00           C  
ATOM   2641  C   GLU A  84     -29.204   3.606 -51.638  1.00  0.00           C  
ATOM   2642  O   GLU A  84     -29.211   3.870 -50.431  1.00  0.00           O  
ATOM   2643  CB  GLU A  84     -27.280   2.439 -52.730  1.00  0.00           C  
ATOM   2644  CG  GLU A  84     -26.263   3.017 -51.757  1.00  0.00           C  
ATOM   2645  CD  GLU A  84     -24.908   3.217 -52.377  1.00  0.00           C  
ATOM   2646  OE1 GLU A  84     -24.640   2.606 -53.384  1.00  0.00           O  
ATOM   2647  OE2 GLU A  84     -24.139   3.981 -51.842  1.00  0.00           O1-
ATOM   2648  H   GLU A  84     -29.224   1.452 -54.057  1.00  0.00           H  
ATOM   2649  HA  GLU A  84     -28.631   1.575 -51.306  1.00  0.00           H  
ATOM   2650 1HB  GLU A  84     -26.906   1.473 -53.070  1.00  0.00           H  
ATOM   2651 2HB  GLU A  84     -27.324   3.096 -53.599  1.00  0.00           H  
ATOM   2652 1HG  GLU A  84     -26.629   3.978 -51.394  1.00  0.00           H  
ATOM   2653 2HG  GLU A  84     -26.172   2.348 -50.903  1.00  0.00           H  
ATOM   2654  N   LEU A  85     -29.638   4.466 -52.561  1.00  0.00           N  
ATOM   2655  CA  LEU A  85     -30.197   5.763 -52.192  1.00  0.00           C  
ATOM   2656  C   LEU A  85     -31.493   5.608 -51.405  1.00  0.00           C  
ATOM   2657  O   LEU A  85     -31.715   6.315 -50.415  1.00  0.00           O  
ATOM   2658  CB  LEU A  85     -30.453   6.605 -53.448  1.00  0.00           C  
ATOM   2659  CG  LEU A  85     -29.201   7.128 -54.165  1.00  0.00           C  
ATOM   2660  CD1 LEU A  85     -29.595   7.707 -55.517  1.00  0.00           C  
ATOM   2661  CD2 LEU A  85     -28.521   8.176 -53.298  1.00  0.00           C  
ATOM   2662  H   LEU A  85     -29.579   4.216 -53.538  1.00  0.00           H  
ATOM   2663  HA  LEU A  85     -29.476   6.284 -51.562  1.00  0.00           H  
ATOM   2664 1HB  LEU A  85     -31.015   6.003 -54.160  1.00  0.00           H  
ATOM   2665 2HB  LEU A  85     -31.061   7.466 -53.171  1.00  0.00           H  
ATOM   2666  HG  LEU A  85     -28.512   6.302 -54.344  1.00  0.00           H  
ATOM   2667 1HD1 LEU A  85     -28.706   8.078 -56.027  1.00  0.00           H  
ATOM   2668 2HD1 LEU A  85     -30.062   6.930 -56.124  1.00  0.00           H  
ATOM   2669 3HD1 LEU A  85     -30.298   8.526 -55.371  1.00  0.00           H  
ATOM   2670 1HD2 LEU A  85     -27.631   8.548 -53.807  1.00  0.00           H  
ATOM   2671 2HD2 LEU A  85     -29.208   9.003 -53.120  1.00  0.00           H  
ATOM   2672 3HD2 LEU A  85     -28.234   7.731 -52.345  1.00  0.00           H  
ATOM   2673  N   ALA A  86     -32.372   4.701 -51.845  1.00  0.00           N  
ATOM   2674  CA  ALA A  86     -33.639   4.483 -51.149  1.00  0.00           C  
ATOM   2675  C   ALA A  86     -33.407   4.017 -49.717  1.00  0.00           C  
ATOM   2676  O   ALA A  86     -34.096   4.454 -48.788  1.00  0.00           O  
ATOM   2677  CB  ALA A  86     -34.490   3.468 -51.913  1.00  0.00           C  
ATOM   2678  H   ALA A  86     -32.164   4.156 -52.669  1.00  0.00           H  
ATOM   2679  HA  ALA A  86     -34.172   5.433 -51.110  1.00  0.00           H  
ATOM   2680 1HB  ALA A  86     -35.432   3.312 -51.386  1.00  0.00           H  
ATOM   2681 2HB  ALA A  86     -34.693   3.844 -52.915  1.00  0.00           H  
ATOM   2682 3HB  ALA A  86     -33.954   2.523 -51.982  1.00  0.00           H  
ATOM   2683  N   LEU A  87     -32.445   3.113 -49.526  1.00  0.00           N  
ATOM   2684  CA  LEU A  87     -32.122   2.643 -48.182  1.00  0.00           C  
ATOM   2685  C   LEU A  87     -31.470   3.746 -47.356  1.00  0.00           C  
ATOM   2686  O   LEU A  87     -31.712   3.847 -46.147  1.00  0.00           O  
ATOM   2687  CB  LEU A  87     -31.187   1.429 -48.255  1.00  0.00           C  
ATOM   2688  CG  LEU A  87     -31.772   0.178 -48.923  1.00  0.00           C  
ATOM   2689  CD1 LEU A  87     -30.684  -0.879 -49.063  1.00  0.00           C  
ATOM   2690  CD2 LEU A  87     -32.936  -0.343 -48.094  1.00  0.00           C  
ATOM   2691  H   LEU A  87     -31.930   2.745 -50.313  1.00  0.00           H  
ATOM   2692  HA  LEU A  87     -33.046   2.344 -47.689  1.00  0.00           H  
ATOM   2693 1HB  LEU A  87     -30.293   1.712 -48.808  1.00  0.00           H  
ATOM   2694 2HB  LEU A  87     -30.891   1.157 -47.242  1.00  0.00           H  
ATOM   2695  HG  LEU A  87     -32.123   0.430 -49.924  1.00  0.00           H  
ATOM   2696 1HD1 LEU A  87     -31.100  -1.768 -49.538  1.00  0.00           H  
ATOM   2697 2HD1 LEU A  87     -29.873  -0.487 -49.677  1.00  0.00           H  
ATOM   2698 3HD1 LEU A  87     -30.301  -1.139 -48.077  1.00  0.00           H  
ATOM   2699 1HD2 LEU A  87     -33.353  -1.232 -48.569  1.00  0.00           H  
ATOM   2700 2HD2 LEU A  87     -32.586  -0.596 -47.093  1.00  0.00           H  
ATOM   2701 3HD2 LEU A  87     -33.706   0.426 -48.024  1.00  0.00           H  
ATOM   2702  N   LYS A  88     -30.645   4.583 -47.992  1.00  0.00           N  
ATOM   2703  CA  LYS A  88     -30.034   5.705 -47.286  1.00  0.00           C  
ATOM   2704  C   LYS A  88     -31.091   6.706 -46.836  1.00  0.00           C  
ATOM   2705  O   LYS A  88     -30.968   7.305 -45.762  1.00  0.00           O  
ATOM   2706  CB  LYS A  88     -28.996   6.397 -48.172  1.00  0.00           C  
ATOM   2707  CG  LYS A  88     -28.291   7.575 -47.512  1.00  0.00           C  
ATOM   2708  CD  LYS A  88     -27.416   7.117 -46.355  1.00  0.00           C  
ATOM   2709  CE  LYS A  88     -26.566   8.259 -45.817  1.00  0.00           C  
ATOM   2710  NZ  LYS A  88     -25.719   7.830 -44.671  1.00  0.00           N1+
ATOM   2711  H   LYS A  88     -30.437   4.445 -48.971  1.00  0.00           H  
ATOM   2712  HA  LYS A  88     -29.533   5.322 -46.396  1.00  0.00           H  
ATOM   2713 1HB  LYS A  88     -28.235   5.677 -48.472  1.00  0.00           H  
ATOM   2714 2HB  LYS A  88     -29.478   6.762 -49.080  1.00  0.00           H  
ATOM   2715 1HG  LYS A  88     -27.668   8.085 -48.248  1.00  0.00           H  
ATOM   2716 2HG  LYS A  88     -29.033   8.280 -47.138  1.00  0.00           H  
ATOM   2717 1HD  LYS A  88     -28.046   6.734 -45.551  1.00  0.00           H  
ATOM   2718 2HD  LYS A  88     -26.759   6.315 -46.691  1.00  0.00           H  
ATOM   2719 1HE  LYS A  88     -25.921   8.636 -46.609  1.00  0.00           H  
ATOM   2720 2HE  LYS A  88     -27.214   9.071 -45.488  1.00  0.00           H  
ATOM   2721 1HZ  LYS A  88     -25.172   8.614 -44.344  1.00  0.00           H  
ATOM   2722 2HZ  LYS A  88     -26.309   7.495 -43.922  1.00  0.00           H  
ATOM   2723 3HZ  LYS A  88     -25.100   7.090 -44.968  1.00  0.00           H  
ATOM   2724  N   ILE A  89     -32.126   6.915 -47.655  1.00  0.00           N  
ATOM   2725  CA  ILE A  89     -33.217   7.807 -47.268  1.00  0.00           C  
ATOM   2726  C   ILE A  89     -33.943   7.253 -46.051  1.00  0.00           C  
ATOM   2727  O   ILE A  89     -34.330   8.003 -45.146  1.00  0.00           O  
ATOM   2728  CB  ILE A  89     -34.216   8.000 -48.424  1.00  0.00           C  
ATOM   2729  CG1 ILE A  89     -33.586   8.837 -49.540  1.00  0.00           C  
ATOM   2730  CG2 ILE A  89     -35.493   8.655 -47.919  1.00  0.00           C  
ATOM   2731  CD1 ILE A  89     -34.346   8.784 -50.846  1.00  0.00           C  
ATOM   2732  H   ILE A  89     -32.161   6.455 -48.554  1.00  0.00           H  
ATOM   2733  HA  ILE A  89     -32.795   8.779 -47.014  1.00  0.00           H  
ATOM   2734  HB  ILE A  89     -34.463   7.031 -48.857  1.00  0.00           H  
ATOM   2735 1HG1 ILE A  89     -33.524   9.877 -49.224  1.00  0.00           H  
ATOM   2736 2HG1 ILE A  89     -32.569   8.491 -49.724  1.00  0.00           H  
ATOM   2737 1HG2 ILE A  89     -36.188   8.784 -48.749  1.00  0.00           H  
ATOM   2738 2HG2 ILE A  89     -35.950   8.022 -47.159  1.00  0.00           H  
ATOM   2739 3HG2 ILE A  89     -35.257   9.628 -47.488  1.00  0.00           H  
ATOM   2740 1HD1 ILE A  89     -33.838   9.400 -51.588  1.00  0.00           H  
ATOM   2741 2HD1 ILE A  89     -34.390   7.753 -51.200  1.00  0.00           H  
ATOM   2742 3HD1 ILE A  89     -35.357   9.159 -50.694  1.00  0.00           H  
ATOM   2743  N   VAL A  90     -34.162   5.934 -46.017  1.00  0.00           N  
ATOM   2744  CA  VAL A  90     -34.802   5.338 -44.850  1.00  0.00           C  
ATOM   2745  C   VAL A  90     -33.959   5.626 -43.618  1.00  0.00           C  
ATOM   2746  O   VAL A  90     -34.480   5.984 -42.555  1.00  0.00           O  
ATOM   2747  CB  VAL A  90     -34.963   3.816 -45.028  1.00  0.00           C  
ATOM   2748  CG1 VAL A  90     -35.443   3.177 -43.734  1.00  0.00           C  
ATOM   2749  CG2 VAL A  90     -35.931   3.528 -46.164  1.00  0.00           C  
ATOM   2750  H   VAL A  90     -33.891   5.339 -46.787  1.00  0.00           H  
ATOM   2751  HA  VAL A  90     -35.793   5.779 -44.736  1.00  0.00           H  
ATOM   2752  HB  VAL A  90     -33.990   3.382 -45.259  1.00  0.00           H  
ATOM   2753 1HG1 VAL A  90     -35.551   2.101 -43.878  1.00  0.00           H  
ATOM   2754 2HG1 VAL A  90     -34.717   3.365 -42.943  1.00  0.00           H  
ATOM   2755 3HG1 VAL A  90     -36.406   3.603 -43.453  1.00  0.00           H  
ATOM   2756 1HG2 VAL A  90     -36.040   2.450 -46.285  1.00  0.00           H  
ATOM   2757 2HG2 VAL A  90     -36.902   3.967 -45.935  1.00  0.00           H  
ATOM   2758 3HG2 VAL A  90     -35.547   3.959 -47.089  1.00  0.00           H  
ATOM   2759  N   GLN A  91     -32.640   5.477 -43.751  1.00  0.00           N  
ATOM   2760  CA  GLN A  91     -31.716   5.786 -42.666  1.00  0.00           C  
ATOM   2761  C   GLN A  91     -31.695   7.282 -42.372  1.00  0.00           C  
ATOM   2762  O   GLN A  91     -31.576   7.693 -41.211  1.00  0.00           O  
ATOM   2763  CB  GLN A  91     -30.305   5.300 -43.010  1.00  0.00           C  
ATOM   2764  CG  GLN A  91     -29.289   5.501 -41.898  1.00  0.00           C  
ATOM   2765  CD  GLN A  91     -27.935   4.907 -42.237  1.00  0.00           C  
ATOM   2766  NE2 GLN A  91     -26.929   5.235 -41.434  1.00  0.00           N  
ATOM   2767  OE1 GLN A  91     -27.794   4.162 -43.211  1.00  0.00           O  
ATOM   2768  H   GLN A  91     -32.273   5.139 -44.629  1.00  0.00           H  
ATOM   2769  HA  GLN A  91     -32.053   5.270 -41.767  1.00  0.00           H  
ATOM   2770 1HB  GLN A  91     -30.335   4.238 -43.251  1.00  0.00           H  
ATOM   2771 2HB  GLN A  91     -29.944   5.826 -43.894  1.00  0.00           H  
ATOM   2772 1HG  GLN A  91     -29.161   6.570 -41.726  1.00  0.00           H  
ATOM   2773 2HG  GLN A  91     -29.657   5.018 -40.993  1.00  0.00           H  
ATOM   2774 1HE2 GLN A  91     -26.012   4.873 -41.608  1.00  0.00           H  
ATOM   2775 2HE2 GLN A  91     -27.087   5.842 -40.656  1.00  0.00           H  
ATOM   2776  N   GLN A  92     -31.806   8.113 -43.415  1.00  0.00           N  
ATOM   2777  CA  GLN A  92     -31.791   9.562 -43.228  1.00  0.00           C  
ATOM   2778  C   GLN A  92     -33.044  10.049 -42.511  1.00  0.00           C  
ATOM   2779  O   GLN A  92     -32.970  10.948 -41.665  1.00  0.00           O  
ATOM   2780  CB  GLN A  92     -31.654  10.254 -44.584  1.00  0.00           C  
ATOM   2781  CG  GLN A  92     -31.500  11.764 -44.532  1.00  0.00           C  
ATOM   2782  CD  GLN A  92     -30.191  12.188 -43.908  1.00  0.00           C  
ATOM   2783  NE2 GLN A  92     -30.262  12.783 -42.722  1.00  0.00           N  
ATOM   2784  OE1 GLN A  92     -29.123  11.983 -44.486  1.00  0.00           O  
ATOM   2785  H   GLN A  92     -31.903   7.738 -44.348  1.00  0.00           H  
ATOM   2786  HA  GLN A  92     -30.932   9.822 -42.609  1.00  0.00           H  
ATOM   2787 1HB  GLN A  92     -30.786   9.857 -45.110  1.00  0.00           H  
ATOM   2788 2HB  GLN A  92     -32.532  10.038 -45.193  1.00  0.00           H  
ATOM   2789 1HG  GLN A  92     -31.539  12.158 -45.547  1.00  0.00           H  
ATOM   2790 2HG  GLN A  92     -32.313  12.181 -43.937  1.00  0.00           H  
ATOM   2791 1HE2 GLN A  92     -29.426  13.085 -42.262  1.00  0.00           H  
ATOM   2792 2HE2 GLN A  92     -31.151  12.929 -42.288  1.00  0.00           H  
ATOM   2793  N   LEU A  93     -34.202   9.470 -42.828  1.00  0.00           N  
ATOM   2794  CA  LEU A  93     -35.486   9.920 -42.291  1.00  0.00           C  
ATOM   2795  C   LEU A  93     -36.254   8.716 -41.761  1.00  0.00           C  
ATOM   2796  O   LEU A  93     -37.256   8.293 -42.351  1.00  0.00           O  
ATOM   2797  CB  LEU A  93     -36.301  10.665 -43.351  1.00  0.00           C  
ATOM   2798  CG  LEU A  93     -35.700  11.939 -43.945  1.00  0.00           C  
ATOM   2799  CD1 LEU A  93     -36.503  12.393 -45.151  1.00  0.00           C  
ATOM   2800  CD2 LEU A  93     -35.647  13.039 -42.900  1.00  0.00           C  
ATOM   2801  H   LEU A  93     -34.182   8.687 -43.466  1.00  0.00           H  
ATOM   2802  HA  LEU A  93     -35.295  10.621 -41.479  1.00  0.00           H  
ATOM   2803 1HB  LEU A  93     -36.486   9.990 -44.184  1.00  0.00           H  
ATOM   2804 2HB  LEU A  93     -37.260  10.946 -42.917  1.00  0.00           H  
ATOM   2805  HG  LEU A  93     -34.688  11.735 -44.295  1.00  0.00           H  
ATOM   2806 1HD1 LEU A  93     -36.061  13.301 -45.561  1.00  0.00           H  
ATOM   2807 2HD1 LEU A  93     -36.493  11.611 -45.910  1.00  0.00           H  
ATOM   2808 3HD1 LEU A  93     -37.530  12.595 -44.849  1.00  0.00           H  
ATOM   2809 1HD2 LEU A  93     -35.216  13.939 -43.340  1.00  0.00           H  
ATOM   2810 2HD2 LEU A  93     -36.656  13.255 -42.547  1.00  0.00           H  
ATOM   2811 3HD2 LEU A  93     -35.031  12.714 -42.061  1.00  0.00           H  
ATOM   2812  N   PRO A  94     -35.794   8.125 -40.658  1.00  0.00           N  
ATOM   2813  CA  PRO A  94     -36.460   6.928 -40.132  1.00  0.00           C  
ATOM   2814  C   PRO A  94     -37.918   7.202 -39.794  1.00  0.00           C  
ATOM   2815  O   PRO A  94     -38.261   8.261 -39.263  1.00  0.00           O  
ATOM   2816  CB  PRO A  94     -35.646   6.602 -38.876  1.00  0.00           C  
ATOM   2817  CG  PRO A  94     -34.301   7.182 -39.152  1.00  0.00           C  
ATOM   2818  CD  PRO A  94     -34.589   8.467 -39.881  1.00  0.00           C  
ATOM   2819  HA  PRO A  94     -36.384   6.117 -40.871  1.00  0.00           H  
ATOM   2820 1HB  PRO A  94     -36.128   7.044 -37.991  1.00  0.00           H  
ATOM   2821 2HB  PRO A  94     -35.618   5.514 -38.717  1.00  0.00           H  
ATOM   2822 1HG  PRO A  94     -33.756   7.342 -38.210  1.00  0.00           H  
ATOM   2823 2HG  PRO A  94     -33.701   6.480 -39.751  1.00  0.00           H  
ATOM   2824 1HD  PRO A  94     -34.785   9.267 -39.151  1.00  0.00           H  
ATOM   2825 2HD  PRO A  94     -33.732   8.726 -40.520  1.00  0.00           H  
ATOM   2826  N   ASP A  95     -38.780   6.241 -40.129  1.00  0.00           N  
ATOM   2827  CA  ASP A  95     -40.200   6.301 -39.778  1.00  0.00           C  
ATOM   2828  C   ASP A  95     -40.861   7.581 -40.295  1.00  0.00           C  
ATOM   2829  O   ASP A  95     -41.554   8.292 -39.565  1.00  0.00           O  
ATOM   2830  CB  ASP A  95     -40.390   6.154 -38.265  1.00  0.00           C  
ATOM   2831  CG  ASP A  95     -41.807   5.771 -37.887  1.00  0.00           C  
ATOM   2832  OD1 ASP A  95     -42.518   5.195 -38.739  1.00  0.00           O  
ATOM   2833  OD2 ASP A  95     -42.208   6.045 -36.736  1.00  0.00           O1-
ATOM   2834  H   ASP A  95     -38.434   5.445 -40.645  1.00  0.00           H  
ATOM   2835  HA  ASP A  95     -40.707   5.454 -40.241  1.00  0.00           H  
ATOM   2836 1HB  ASP A  95     -39.708   5.393 -37.885  1.00  0.00           H  
ATOM   2837 2HB  ASP A  95     -40.138   7.095 -37.774  1.00  0.00           H  
ATOM   2838  N   THR A  96     -40.640   7.875 -41.573  1.00  0.00           N  
ATOM   2839  CA  THR A  96     -41.281   9.000 -42.233  1.00  0.00           C  
ATOM   2840  C   THR A  96     -41.985   8.503 -43.488  1.00  0.00           C  
ATOM   2841  O   THR A  96     -41.742   7.393 -43.968  1.00  0.00           O  
ATOM   2842  CB  THR A  96     -40.267  10.102 -42.592  1.00  0.00           C  
ATOM   2843  CG2 THR A  96     -39.544  10.589 -41.346  1.00  0.00           C  
ATOM   2844  OG1 THR A  96     -39.308   9.587 -43.526  1.00  0.00           O  
ATOM   2845  H   THR A  96     -40.003   7.293 -42.099  1.00  0.00           H  
ATOM   2846  HA  THR A  96     -42.017   9.427 -41.552  1.00  0.00           H  
ATOM   2847  HB  THR A  96     -40.788  10.940 -43.054  1.00  0.00           H  
ATOM   2848  HG1 THR A  96     -38.643   9.081 -43.054  1.00  0.00           H  
ATOM   2849 1HG2 THR A  96     -38.831  11.367 -41.619  1.00  0.00           H  
ATOM   2850 2HG2 THR A  96     -40.269  10.992 -40.639  1.00  0.00           H  
ATOM   2851 3HG2 THR A  96     -39.012   9.757 -40.886  1.00  0.00           H  
ATOM   2852  N   GLU A  97     -42.870   9.347 -44.022  1.00  0.00           N  
ATOM   2853  CA  GLU A  97     -43.588   8.987 -45.239  1.00  0.00           C  
ATOM   2854  C   GLU A  97     -42.666   8.962 -46.447  1.00  0.00           C  
ATOM   2855  O   GLU A  97     -42.869   8.156 -47.363  1.00  0.00           O  
ATOM   2856  CB  GLU A  97     -44.746   9.954 -45.472  1.00  0.00           C  
ATOM   2857  CG  GLU A  97     -45.814   9.866 -44.405  1.00  0.00           C  
ATOM   2858  CD  GLU A  97     -46.433   8.488 -44.336  1.00  0.00           C  
ATOM   2859  OE1 GLU A  97     -46.862   7.979 -45.393  1.00  0.00           O  
ATOM   2860  OE2 GLU A  97     -46.479   7.906 -43.232  1.00  0.00           O1-
ATOM   2861  H   GLU A  97     -43.051  10.242 -43.590  1.00  0.00           H  
ATOM   2862  HA  GLU A  97     -44.002   7.986 -45.113  1.00  0.00           H  
ATOM   2863 1HB  GLU A  97     -44.366  10.976 -45.501  1.00  0.00           H  
ATOM   2864 2HB  GLU A  97     -45.203   9.748 -46.440  1.00  0.00           H  
ATOM   2865 1HG  GLU A  97     -45.371  10.110 -43.440  1.00  0.00           H  
ATOM   2866 2HG  GLU A  97     -46.586  10.605 -44.616  1.00  0.00           H  
ATOM   2867  N   LEU A  98     -41.665   9.843 -46.477  1.00  0.00           N  
ATOM   2868  CA  LEU A  98     -40.723   9.841 -47.587  1.00  0.00           C  
ATOM   2869  C   LEU A  98     -39.900   8.561 -47.604  1.00  0.00           C  
ATOM   2870  O   LEU A  98     -39.607   8.019 -48.675  1.00  0.00           O  
ATOM   2871  CB  LEU A  98     -39.807  11.062 -47.497  1.00  0.00           C  
ATOM   2872  CG  LEU A  98     -40.435  12.428 -47.773  1.00  0.00           C  
ATOM   2873  CD1 LEU A  98     -39.494  13.546 -47.353  1.00  0.00           C  
ATOM   2874  CD2 LEU A  98     -40.804  12.561 -49.240  1.00  0.00           C  
ATOM   2875  H   LEU A  98     -41.550  10.518 -45.735  1.00  0.00           H  
ATOM   2876  HA  LEU A  98     -41.286   9.901 -48.518  1.00  0.00           H  
ATOM   2877 1HB  LEU A  98     -39.383  11.105 -46.495  1.00  0.00           H  
ATOM   2878 2HB  LEU A  98     -38.991  10.938 -48.209  1.00  0.00           H  
ATOM   2879  HG  LEU A  98     -41.338  12.542 -47.172  1.00  0.00           H  
ATOM   2880 1HD1 LEU A  98     -39.959  14.510 -47.557  1.00  0.00           H  
ATOM   2881 2HD1 LEU A  98     -39.285  13.464 -46.286  1.00  0.00           H  
ATOM   2882 3HD1 LEU A  98     -38.562  13.467 -47.913  1.00  0.00           H  
ATOM   2883 1HD2 LEU A  98     -41.250  13.540 -49.416  1.00  0.00           H  
ATOM   2884 2HD2 LEU A  98     -39.907  12.456 -49.851  1.00  0.00           H  
ATOM   2885 3HD2 LEU A  98     -41.519  11.783 -49.508  1.00  0.00           H  
ATOM   2886  N   ALA A  99     -39.508   8.067 -46.427  1.00  0.00           N  
ATOM   2887  CA  ALA A  99     -38.813   6.784 -46.346  1.00  0.00           C  
ATOM   2888  C   ALA A  99     -39.668   5.635 -46.875  1.00  0.00           C  
ATOM   2889  O   ALA A  99     -39.174   4.768 -47.605  1.00  0.00           O  
ATOM   2890  CB  ALA A  99     -38.386   6.515 -44.903  1.00  0.00           C  
ATOM   2891  H   ALA A  99     -39.692   8.581 -45.577  1.00  0.00           H  
ATOM   2892  HA  ALA A  99     -37.922   6.841 -46.972  1.00  0.00           H  
ATOM   2893 1HB  ALA A  99     -37.868   5.558 -44.849  1.00  0.00           H  
ATOM   2894 2HB  ALA A  99     -37.718   7.309 -44.568  1.00  0.00           H  
ATOM   2895 3HB  ALA A  99     -39.266   6.488 -44.263  1.00  0.00           H  
ATOM   2896  N   LYS A 100     -40.950   5.598 -46.496  1.00  0.00           N  
ATOM   2897  CA  LYS A 100     -41.841   4.543 -46.977  1.00  0.00           C  
ATOM   2898  C   LYS A 100     -42.026   4.620 -48.488  1.00  0.00           C  
ATOM   2899  O   LYS A 100     -41.963   3.602 -49.188  1.00  0.00           O  
ATOM   2900  CB  LYS A 100     -43.198   4.628 -46.277  1.00  0.00           C  
ATOM   2901  CG  LYS A 100     -44.185   3.543 -46.687  1.00  0.00           C  
ATOM   2902  CD  LYS A 100     -45.468   3.627 -45.873  1.00  0.00           C  
ATOM   2903  CE  LYS A 100     -46.346   4.779 -46.340  1.00  0.00           C  
ATOM   2904  NZ  LYS A 100     -47.636   4.831 -45.601  1.00  0.00           N1+
ATOM   2905  H   LYS A 100     -41.315   6.304 -45.872  1.00  0.00           H  
ATOM   2906  HA  LYS A 100     -41.390   3.577 -46.746  1.00  0.00           H  
ATOM   2907 1HB  LYS A 100     -43.056   4.561 -45.198  1.00  0.00           H  
ATOM   2908 2HB  LYS A 100     -43.657   5.594 -46.488  1.00  0.00           H  
ATOM   2909 1HG  LYS A 100     -44.428   3.651 -47.745  1.00  0.00           H  
ATOM   2910 2HG  LYS A 100     -43.733   2.563 -46.535  1.00  0.00           H  
ATOM   2911 1HD  LYS A 100     -46.024   2.694 -45.973  1.00  0.00           H  
ATOM   2912 2HD  LYS A 100     -45.223   3.773 -44.821  1.00  0.00           H  
ATOM   2913 1HE  LYS A 100     -45.819   5.721 -46.193  1.00  0.00           H  
ATOM   2914 2HE  LYS A 100     -46.556   4.668 -47.404  1.00  0.00           H  
ATOM   2915 1HZ  LYS A 100     -48.188   5.607 -45.940  1.00  0.00           H  
ATOM   2916 2HZ  LYS A 100     -48.143   3.969 -45.746  1.00  0.00           H  
ATOM   2917 3HZ  LYS A 100     -47.455   4.953 -44.615  1.00  0.00           H  
ATOM   2918  N   GLU A 101     -42.290   5.822 -49.003  1.00  0.00           N  
ATOM   2919  CA  GLU A 101     -42.534   5.983 -50.431  1.00  0.00           C  
ATOM   2920  C   GLU A 101     -41.264   5.726 -51.237  1.00  0.00           C  
ATOM   2921  O   GLU A 101     -41.324   5.208 -52.357  1.00  0.00           O  
ATOM   2922  CB  GLU A 101     -43.064   7.388 -50.727  1.00  0.00           C  
ATOM   2923  CG  GLU A 101     -44.469   7.653 -50.206  1.00  0.00           C  
ATOM   2924  CD  GLU A 101     -45.508   6.781 -50.854  1.00  0.00           C  
ATOM   2925  OE1 GLU A 101     -45.203   6.165 -51.847  1.00  0.00           O  
ATOM   2926  OE2 GLU A 101     -46.608   6.730 -50.356  1.00  0.00           O1-
ATOM   2927  H   GLU A 101     -42.322   6.634 -48.403  1.00  0.00           H  
ATOM   2928  HA  GLU A 101     -43.285   5.255 -50.738  1.00  0.00           H  
ATOM   2929 1HB  GLU A 101     -42.398   8.129 -50.284  1.00  0.00           H  
ATOM   2930 2HB  GLU A 101     -43.070   7.556 -51.804  1.00  0.00           H  
ATOM   2931 1HG  GLU A 101     -44.485   7.479 -49.130  1.00  0.00           H  
ATOM   2932 2HG  GLU A 101     -44.719   8.699 -50.381  1.00  0.00           H  
ATOM   2933  N   ALA A 102     -40.103   6.090 -50.679  1.00  0.00           N  
ATOM   2934  CA  ALA A 102     -38.828   5.870 -51.362  1.00  0.00           C  
ATOM   2935  C   ALA A 102     -38.586   4.389 -51.622  1.00  0.00           C  
ATOM   2936  O   ALA A 102     -38.081   4.015 -52.686  1.00  0.00           O  
ATOM   2937  CB  ALA A 102     -37.676   6.461 -50.550  1.00  0.00           C  
ATOM   2938  H   ALA A 102     -40.105   6.526 -49.768  1.00  0.00           H  
ATOM   2939  HA  ALA A 102     -38.869   6.375 -52.327  1.00  0.00           H  
ATOM   2940 1HB  ALA A 102     -36.736   6.288 -51.073  1.00  0.00           H  
ATOM   2941 2HB  ALA A 102     -37.831   7.533 -50.426  1.00  0.00           H  
ATOM   2942 3HB  ALA A 102     -37.640   5.985 -49.571  1.00  0.00           H  
ATOM   2943  N   LEU A 103     -38.914   3.533 -50.652  1.00  0.00           N  
ATOM   2944  CA  LEU A 103     -38.743   2.097 -50.848  1.00  0.00           C  
ATOM   2945  C   LEU A 103     -39.710   1.584 -51.909  1.00  0.00           C  
ATOM   2946  O   LEU A 103     -39.333   0.772 -52.762  1.00  0.00           O  
ATOM   2947  CB  LEU A 103     -38.969   1.346 -49.530  1.00  0.00           C  
ATOM   2948  CG  LEU A 103     -37.912   1.577 -48.443  1.00  0.00           C  
ATOM   2949  CD1 LEU A 103     -38.367   0.926 -47.145  1.00  0.00           C  
ATOM   2950  CD2 LEU A 103     -36.578   1.007 -48.903  1.00  0.00           C  
ATOM   2951  H   LEU A 103     -39.283   3.869 -49.774  1.00  0.00           H  
ATOM   2952  HA  LEU A 103     -37.723   1.913 -51.184  1.00  0.00           H  
ATOM   2953 1HB  LEU A 103     -39.934   1.644 -49.122  1.00  0.00           H  
ATOM   2954 2HB  LEU A 103     -39.001   0.277 -49.740  1.00  0.00           H  
ATOM   2955  HG  LEU A 103     -37.805   2.647 -48.261  1.00  0.00           H  
ATOM   2956 1HD1 LEU A 103     -37.615   1.090 -46.372  1.00  0.00           H  
ATOM   2957 2HD1 LEU A 103     -39.313   1.366 -46.829  1.00  0.00           H  
ATOM   2958 3HD1 LEU A 103     -38.498  -0.144 -47.301  1.00  0.00           H  
ATOM   2959 1HD2 LEU A 103     -35.826   1.171 -48.131  1.00  0.00           H  
ATOM   2960 2HD2 LEU A 103     -36.683  -0.063 -49.085  1.00  0.00           H  
ATOM   2961 3HD2 LEU A 103     -36.268   1.502 -49.823  1.00  0.00           H  
ATOM   2962  N   LYS A 104     -40.964   2.040 -51.866  1.00  0.00           N  
ATOM   2963  CA  LYS A 104     -41.948   1.606 -52.852  1.00  0.00           C  
ATOM   2964  C   LYS A 104     -41.532   2.028 -54.257  1.00  0.00           C  
ATOM   2965  O   LYS A 104     -41.645   1.242 -55.205  1.00  0.00           O  
ATOM   2966  CB  LYS A 104     -43.319   2.187 -52.511  1.00  0.00           C  
ATOM   2967  CG  LYS A 104     -44.429   1.764 -53.455  1.00  0.00           C  
ATOM   2968  CD  LYS A 104     -45.772   2.304 -53.001  1.00  0.00           C  
ATOM   2969  CE  LYS A 104     -46.870   1.946 -53.987  1.00  0.00           C  
ATOM   2970  NZ  LYS A 104     -48.203   2.443 -53.544  1.00  0.00           N1+
ATOM   2971  H   LYS A 104     -41.243   2.691 -51.146  1.00  0.00           H  
ATOM   2972  HA  LYS A 104     -42.003   0.517 -52.830  1.00  0.00           H  
ATOM   2973 1HB  LYS A 104     -43.602   1.883 -51.503  1.00  0.00           H  
ATOM   2974 2HB  LYS A 104     -43.265   3.276 -52.521  1.00  0.00           H  
ATOM   2975 1HG  LYS A 104     -44.216   2.138 -54.458  1.00  0.00           H  
ATOM   2976 2HG  LYS A 104     -44.478   0.677 -53.496  1.00  0.00           H  
ATOM   2977 1HD  LYS A 104     -46.020   1.886 -52.024  1.00  0.00           H  
ATOM   2978 2HD  LYS A 104     -45.716   3.388 -52.909  1.00  0.00           H  
ATOM   2979 1HE  LYS A 104     -46.640   2.379 -54.960  1.00  0.00           H  
ATOM   2980 2HE  LYS A 104     -46.919   0.863 -54.099  1.00  0.00           H  
ATOM   2981 1HZ  LYS A 104     -48.902   2.185 -54.225  1.00  0.00           H  
ATOM   2982 2HZ  LYS A 104     -48.436   2.032 -52.650  1.00  0.00           H  
ATOM   2983 3HZ  LYS A 104     -48.175   3.448 -53.455  1.00  0.00           H  
ATOM   2984  N   LEU A 105     -41.057   3.265 -54.407  1.00  0.00           N  
ATOM   2985  CA  LEU A 105     -40.658   3.767 -55.719  1.00  0.00           C  
ATOM   2986  C   LEU A 105     -39.440   3.022 -56.254  1.00  0.00           C  
ATOM   2987  O   LEU A 105     -39.381   2.675 -57.439  1.00  0.00           O  
ATOM   2988  CB  LEU A 105     -40.373   5.267 -55.649  1.00  0.00           C  
ATOM   2989  CG  LEU A 105     -39.983   5.867 -57.001  1.00  0.00           C  
ATOM   2990  CD1 LEU A 105     -41.120   5.736 -57.994  1.00  0.00           C  
ATOM   2991  CD2 LEU A 105     -39.547   7.317 -56.867  1.00  0.00           C  
ATOM   2992  H   LEU A 105     -40.970   3.869 -53.602  1.00  0.00           H  
ATOM   2993  HA  LEU A 105     -41.483   3.614 -56.413  1.00  0.00           H  
ATOM   2994 1HB  LEU A 105     -41.264   5.773 -55.278  1.00  0.00           H  
ATOM   2995 2HB  LEU A 105     -39.564   5.434 -54.938  1.00  0.00           H  
ATOM   2996  HG  LEU A 105     -39.156   5.297 -57.427  1.00  0.00           H  
ATOM   2997 1HD1 LEU A 105     -40.821   6.169 -58.949  1.00  0.00           H  
ATOM   2998 2HD1 LEU A 105     -41.362   4.683 -58.134  1.00  0.00           H  
ATOM   2999 3HD1 LEU A 105     -41.995   6.263 -57.616  1.00  0.00           H  
ATOM   3000 1HD2 LEU A 105     -39.277   7.708 -57.849  1.00  0.00           H  
ATOM   3001 2HD2 LEU A 105     -40.365   7.906 -56.454  1.00  0.00           H  
ATOM   3002 3HD2 LEU A 105     -38.685   7.377 -56.203  1.00  0.00           H  
ATOM   3003  N   ALA A 106     -38.446   2.785 -55.395  1.00  0.00           N  
ATOM   3004  CA  ALA A 106     -37.270   2.028 -55.814  1.00  0.00           C  
ATOM   3005  C   ALA A 106     -37.644   0.611 -56.230  1.00  0.00           C  
ATOM   3006  O   ALA A 106     -37.059   0.059 -57.170  1.00  0.00           O  
ATOM   3007  CB  ALA A 106     -36.232   2.002 -54.692  1.00  0.00           C  
ATOM   3008  H   ALA A 106     -38.498   3.127 -54.447  1.00  0.00           H  
ATOM   3009  HA  ALA A 106     -36.837   2.527 -56.681  1.00  0.00           H  
ATOM   3010 1HB  ALA A 106     -35.360   1.435 -55.016  1.00  0.00           H  
ATOM   3011 2HB  ALA A 106     -35.932   3.022 -54.450  1.00  0.00           H  
ATOM   3012 3HB  ALA A 106     -36.663   1.532 -53.809  1.00  0.00           H  
ATOM   3013  N   LYS A 107     -38.598  -0.005 -55.524  1.00  0.00           N  
ATOM   3014  CA  LYS A 107     -39.065  -1.337 -55.900  1.00  0.00           C  
ATOM   3015  C   LYS A 107     -39.602  -1.372 -57.327  1.00  0.00           C  
ATOM   3016  O   LYS A 107     -39.262  -2.281 -58.095  1.00  0.00           O  
ATOM   3017  CB  LYS A 107     -40.140  -1.814 -54.923  1.00  0.00           C  
ATOM   3018  CG  LYS A 107     -40.491  -3.287 -55.074  1.00  0.00           C  
ATOM   3019  CD  LYS A 107     -41.703  -3.668 -54.243  1.00  0.00           C  
ATOM   3020  CE  LYS A 107     -41.443  -3.457 -52.762  1.00  0.00           C  
ATOM   3021  NZ  LYS A 107     -42.548  -4.001 -51.926  1.00  0.00           N1+
ATOM   3022  H   LYS A 107     -39.005   0.450 -54.719  1.00  0.00           H  
ATOM   3023  HA  LYS A 107     -38.221  -2.026 -55.854  1.00  0.00           H  
ATOM   3024 1HB  LYS A 107     -39.802  -1.647 -53.900  1.00  0.00           H  
ATOM   3025 2HB  LYS A 107     -41.049  -1.230 -55.068  1.00  0.00           H  
ATOM   3026 1HG  LYS A 107     -40.703  -3.505 -56.122  1.00  0.00           H  
ATOM   3027 2HG  LYS A 107     -39.645  -3.897 -54.759  1.00  0.00           H  
ATOM   3028 1HD  LYS A 107     -42.557  -3.060 -54.544  1.00  0.00           H  
ATOM   3029 2HD  LYS A 107     -41.947  -4.716 -54.414  1.00  0.00           H  
ATOM   3030 1HE  LYS A 107     -40.513  -3.950 -52.483  1.00  0.00           H  
ATOM   3031 2HE  LYS A 107     -41.338  -2.391 -52.559  1.00  0.00           H  
ATOM   3032 1HZ  LYS A 107     -42.341  -3.843 -50.949  1.00  0.00           H  
ATOM   3033 2HZ  LYS A 107     -43.413  -3.537 -52.166  1.00  0.00           H  
ATOM   3034 3HZ  LYS A 107     -42.641  -4.993 -52.093  1.00  0.00           H  
ATOM   3035  N   GLU A 108     -40.433  -0.398 -57.703  1.00  0.00           N  
ATOM   3036  CA  GLU A 108     -40.922  -0.329 -59.075  1.00  0.00           C  
ATOM   3037  C   GLU A 108     -39.795  -0.047 -60.064  1.00  0.00           C  
ATOM   3038  O   GLU A 108     -39.811  -0.559 -61.189  1.00  0.00           O  
ATOM   3039  CB  GLU A 108     -42.000   0.750 -59.198  1.00  0.00           C  
ATOM   3040  CG  GLU A 108     -43.272   0.461 -58.414  1.00  0.00           C  
ATOM   3041  CD  GLU A 108     -44.290   1.562 -58.523  1.00  0.00           C  
ATOM   3042  OE1 GLU A 108     -43.987   2.569 -59.116  1.00  0.00           O  
ATOM   3043  OE2 GLU A 108     -45.372   1.396 -58.012  1.00  0.00           O1-
ATOM   3044  H   GLU A 108     -40.731   0.301 -57.038  1.00  0.00           H  
ATOM   3045  HA  GLU A 108     -41.359  -1.293 -59.335  1.00  0.00           H  
ATOM   3046 1HB  GLU A 108     -41.602   1.703 -58.850  1.00  0.00           H  
ATOM   3047 2HB  GLU A 108     -42.274   0.873 -60.246  1.00  0.00           H  
ATOM   3048 1HG  GLU A 108     -43.713  -0.464 -58.786  1.00  0.00           H  
ATOM   3049 2HG  GLU A 108     -43.015   0.312 -57.366  1.00  0.00           H  
ATOM   3050  N   ALA A 109     -38.813   0.765 -59.665  1.00  0.00           N  
ATOM   3051  CA  ALA A 109     -37.669   1.045 -60.530  1.00  0.00           C  
ATOM   3052  C   ALA A 109     -36.905  -0.228 -60.869  1.00  0.00           C  
ATOM   3053  O   ALA A 109     -36.422  -0.394 -61.995  1.00  0.00           O  
ATOM   3054  CB  ALA A 109     -36.741   2.057 -59.865  1.00  0.00           C  
ATOM   3055  H   ALA A 109     -38.855   1.194 -58.751  1.00  0.00           H  
ATOM   3056  HA  ALA A 109     -38.045   1.466 -61.463  1.00  0.00           H  
ATOM   3057 1HB  ALA A 109     -35.892   2.258 -60.519  1.00  0.00           H  
ATOM   3058 2HB  ALA A 109     -37.285   2.984 -59.682  1.00  0.00           H  
ATOM   3059 3HB  ALA A 109     -36.382   1.655 -58.919  1.00  0.00           H  
ATOM   3060  N   VAL A 110     -36.783  -1.135 -59.898  1.00  0.00           N  
ATOM   3061  CA  VAL A 110     -36.085  -2.399 -60.112  1.00  0.00           C  
ATOM   3062  C   VAL A 110     -36.897  -3.328 -61.010  1.00  0.00           C  
ATOM   3063  O   VAL A 110     -36.335  -4.023 -61.866  1.00  0.00           O  
ATOM   3064  CB  VAL A 110     -35.757  -3.055 -58.759  1.00  0.00           C  
ATOM   3065  CG1 VAL A 110     -35.208  -4.461 -58.957  1.00  0.00           C  
ATOM   3066  CG2 VAL A 110     -34.767  -2.196 -57.987  1.00  0.00           C  
ATOM   3067  H   VAL A 110     -37.183  -0.941 -58.992  1.00  0.00           H  
ATOM   3068  HA  VAL A 110     -35.130  -2.189 -60.595  1.00  0.00           H  
ATOM   3069  HB  VAL A 110     -36.676  -3.155 -58.181  1.00  0.00           H  
ATOM   3070 1HG1 VAL A 110     -34.984  -4.904 -57.987  1.00  0.00           H  
ATOM   3071 2HG1 VAL A 110     -35.951  -5.071 -59.471  1.00  0.00           H  
ATOM   3072 3HG1 VAL A 110     -34.298  -4.415 -59.554  1.00  0.00           H  
ATOM   3073 1HG2 VAL A 110     -34.543  -2.670 -57.031  1.00  0.00           H  
ATOM   3074 2HG2 VAL A 110     -33.848  -2.091 -58.564  1.00  0.00           H  
ATOM   3075 3HG2 VAL A 110     -35.199  -1.211 -57.810  1.00  0.00           H  
ATOM   3076  N   LYS A 111     -38.223  -3.359 -60.840  1.00  0.00           N  
ATOM   3077  CA  LYS A 111     -39.047  -4.205 -61.701  1.00  0.00           C  
ATOM   3078  C   LYS A 111     -38.843  -3.841 -63.167  1.00  0.00           C  
ATOM   3079  O   LYS A 111     -38.744  -4.721 -64.030  1.00  0.00           O  
ATOM   3080  CB  LYS A 111     -40.525  -4.080 -61.326  1.00  0.00           C  
ATOM   3081  CG  LYS A 111     -40.893  -4.722 -59.995  1.00  0.00           C  
ATOM   3082  CD  LYS A 111     -42.366  -4.520 -59.673  1.00  0.00           C  
ATOM   3083  CE  LYS A 111     -42.728  -5.132 -58.328  1.00  0.00           C  
ATOM   3084  NZ  LYS A 111     -44.157  -4.904 -57.979  1.00  0.00           N1+
ATOM   3085  H   LYS A 111     -38.668  -2.804 -60.123  1.00  0.00           H  
ATOM   3086  HA  LYS A 111     -38.740  -5.242 -61.563  1.00  0.00           H  
ATOM   3087 1HB  LYS A 111     -40.800  -3.026 -61.276  1.00  0.00           H  
ATOM   3088 2HB  LYS A 111     -41.137  -4.541 -62.101  1.00  0.00           H  
ATOM   3089 1HG  LYS A 111     -40.682  -5.791 -60.037  1.00  0.00           H  
ATOM   3090 2HG  LYS A 111     -40.292  -4.282 -59.200  1.00  0.00           H  
ATOM   3091 1HD  LYS A 111     -42.591  -3.453 -59.649  1.00  0.00           H  
ATOM   3092 2HD  LYS A 111     -42.975  -4.985 -60.448  1.00  0.00           H  
ATOM   3093 1HE  LYS A 111     -42.540  -6.205 -58.354  1.00  0.00           H  
ATOM   3094 2HE  LYS A 111     -42.103  -4.695 -57.549  1.00  0.00           H  
ATOM   3095 1HZ  LYS A 111     -44.356  -5.324 -57.082  1.00  0.00           H  
ATOM   3096 2HZ  LYS A 111     -44.338  -3.911 -57.933  1.00  0.00           H  
ATOM   3097 3HZ  LYS A 111     -44.747  -5.322 -58.684  1.00  0.00           H  
ATOM   3098  N   SER A 112     -38.791  -2.548 -63.467  1.00  0.00           N  
ATOM   3099  CA  SER A 112     -38.587  -2.099 -64.836  1.00  0.00           C  
ATOM   3100  C   SER A 112     -37.145  -2.370 -65.260  1.00  0.00           C  
ATOM   3101  O   SER A 112     -36.212  -2.241 -64.463  1.00  0.00           O  
ATOM   3102  CB  SER A 112     -38.903  -0.622 -64.961  1.00  0.00           C  
ATOM   3103  OG  SER A 112     -38.594  -0.149 -66.244  1.00  0.00           O  
ATOM   3104  H   SER A 112     -38.895  -1.860 -62.734  1.00  0.00           H  
ATOM   3105  HA  SER A 112     -39.262  -2.656 -65.487  1.00  0.00           H  
ATOM   3106 1HB  SER A 112     -39.960  -0.457 -64.755  1.00  0.00           H  
ATOM   3107 2HB  SER A 112     -38.334  -0.064 -64.218  1.00  0.00           H  
ATOM   3108  HG  SER A 112     -38.809   0.787 -66.240  1.00  0.00           H  
ATOM   3109  N   THR A 113     -36.963  -2.741 -66.526  1.00  0.00           N  
ATOM   3110  CA  THR A 113     -35.643  -2.944 -67.113  1.00  0.00           C  
ATOM   3111  C   THR A 113     -35.320  -1.809 -68.083  1.00  0.00           C  
ATOM   3112  O   THR A 113     -34.337  -1.872 -68.830  1.00  0.00           O  
ATOM   3113  CB  THR A 113     -35.555  -4.298 -67.840  1.00  0.00           C  
ATOM   3114  CG2 THR A 113     -35.717  -5.445 -66.854  1.00  0.00           C  
ATOM   3115  OG1 THR A 113     -36.586  -4.378 -68.833  1.00  0.00           O  
ATOM   3116  H   THR A 113     -37.783  -2.886 -67.097  1.00  0.00           H  
ATOM   3117  HA  THR A 113     -34.904  -2.939 -66.312  1.00  0.00           H  
ATOM   3118  HB  THR A 113     -34.587  -4.384 -68.333  1.00  0.00           H  
ATOM   3119  HG1 THR A 113     -36.314  -3.891 -69.615  1.00  0.00           H  
ATOM   3120 1HG2 THR A 113     -35.652  -6.394 -67.386  1.00  0.00           H  
ATOM   3121 2HG2 THR A 113     -34.928  -5.393 -66.104  1.00  0.00           H  
ATOM   3122 3HG2 THR A 113     -36.688  -5.370 -66.365  1.00  0.00           H  
ATOM   3123  N   ASP A 114     -36.115  -0.746 -68.032  1.00  0.00           N  
ATOM   3124  CA  ASP A 114     -35.940   0.457 -68.836  1.00  0.00           C  
ATOM   3125  C   ASP A 114     -34.951   1.358 -68.102  1.00  0.00           C  
ATOM   3126  O   ASP A 114     -35.224   1.814 -66.986  1.00  0.00           O  
ATOM   3127  CB  ASP A 114     -37.282   1.155 -69.056  1.00  0.00           C  
ATOM   3128  CG  ASP A 114     -37.185   2.355 -69.991  1.00  0.00           C  
ATOM   3129  OD1 ASP A 114     -36.087   2.928 -70.147  1.00  0.00           O  
ATOM   3130  OD2 ASP A 114     -38.226   2.736 -70.567  1.00  0.00           O1-
ATOM   3131  H   ASP A 114     -36.888  -0.797 -67.385  1.00  0.00           H  
ATOM   3132  HA  ASP A 114     -35.544   0.168 -69.810  1.00  0.00           H  
ATOM   3133 1HB  ASP A 114     -37.997   0.445 -69.475  1.00  0.00           H  
ATOM   3134 2HB  ASP A 114     -37.679   1.491 -68.098  1.00  0.00           H  
ATOM   3135  N   SER A 115     -33.793   1.592 -68.726  1.00  0.00           N  
ATOM   3136  CA  SER A 115     -32.726   2.367 -68.098  1.00  0.00           C  
ATOM   3137  C   SER A 115     -33.199   3.767 -67.733  1.00  0.00           C  
ATOM   3138  O   SER A 115     -32.744   4.335 -66.733  1.00  0.00           O  
ATOM   3139  CB  SER A 115     -31.529   2.456 -69.025  1.00  0.00           C  
ATOM   3140  OG  SER A 115     -30.960   1.193 -69.233  1.00  0.00           O  
ATOM   3141  H   SER A 115     -33.652   1.224 -69.656  1.00  0.00           H  
ATOM   3142  HA  SER A 115     -32.423   1.859 -67.181  1.00  0.00           H  
ATOM   3143 1HB  SER A 115     -31.840   2.880 -69.979  1.00  0.00           H  
ATOM   3144 2HB  SER A 115     -30.786   3.127 -68.596  1.00  0.00           H  
ATOM   3145  HG  SER A 115     -30.157   1.345 -69.736  1.00  0.00           H  
ATOM   3146  N   GLU A 116     -34.101   4.342 -68.531  1.00  0.00           N  
ATOM   3147  CA  GLU A 116     -34.559   5.702 -68.278  1.00  0.00           C  
ATOM   3148  C   GLU A 116     -35.444   5.770 -67.038  1.00  0.00           C  
ATOM   3149  O   GLU A 116     -35.428   6.781 -66.326  1.00  0.00           O  
ATOM   3150  CB  GLU A 116     -35.324   6.230 -69.494  1.00  0.00           C  
ATOM   3151  CG  GLU A 116     -34.468   6.468 -70.727  1.00  0.00           C  
ATOM   3152  CD  GLU A 116     -33.314   7.414 -70.460  1.00  0.00           C  
ATOM   3153  OE1 GLU A 116     -33.565   8.525 -69.949  1.00  0.00           O  
ATOM   3154  OE2 GLU A 116     -32.157   7.047 -70.760  1.00  0.00           O1-
ATOM   3155  H   GLU A 116     -34.475   3.835 -69.321  1.00  0.00           H  
ATOM   3156  HA  GLU A 116     -33.687   6.334 -68.104  1.00  0.00           H  
ATOM   3157 1HB  GLU A 116     -36.108   5.523 -69.766  1.00  0.00           H  
ATOM   3158 2HB  GLU A 116     -35.808   7.173 -69.239  1.00  0.00           H  
ATOM   3159 1HG  GLU A 116     -34.072   5.514 -71.072  1.00  0.00           H  
ATOM   3160 2HG  GLU A 116     -35.095   6.877 -71.518  1.00  0.00           H  
ATOM   3161  N   ALA A 117     -36.233   4.725 -66.770  1.00  0.00           N  
ATOM   3162  CA  ALA A 117     -37.010   4.688 -65.532  1.00  0.00           C  
ATOM   3163  C   ALA A 117     -36.109   4.649 -64.299  1.00  0.00           C  
ATOM   3164  O   ALA A 117     -36.437   5.253 -63.271  1.00  0.00           O  
ATOM   3165  CB  ALA A 117     -37.956   3.488 -65.541  1.00  0.00           C  
ATOM   3166  H   ALA A 117     -36.301   3.952 -67.416  1.00  0.00           H  
ATOM   3167  HA  ALA A 117     -37.602   5.601 -65.476  1.00  0.00           H  
ATOM   3168 1HB  ALA A 117     -38.529   3.470 -64.614  1.00  0.00           H  
ATOM   3169 2HB  ALA A 117     -38.637   3.567 -66.388  1.00  0.00           H  
ATOM   3170 3HB  ALA A 117     -37.377   2.570 -65.626  1.00  0.00           H  
ATOM   3171  N   LEU A 118     -34.978   3.935 -64.371  1.00  0.00           N  
ATOM   3172  CA  LEU A 118     -34.031   3.951 -63.257  1.00  0.00           C  
ATOM   3173  C   LEU A 118     -33.462   5.345 -63.030  1.00  0.00           C  
ATOM   3174  O   LEU A 118     -33.283   5.768 -61.883  1.00  0.00           O  
ATOM   3175  CB  LEU A 118     -32.894   2.960 -63.505  1.00  0.00           C  
ATOM   3176  CG  LEU A 118     -33.197   1.465 -63.509  1.00  0.00           C  
ATOM   3177  CD1 LEU A 118     -31.970   0.691 -63.952  1.00  0.00           C  
ATOM   3178  CD2 LEU A 118     -33.614   1.031 -62.118  1.00  0.00           C  
ATOM   3179  H   LEU A 118     -34.767   3.381 -65.188  1.00  0.00           H  
ATOM   3180  HA  LEU A 118     -34.556   3.645 -62.353  1.00  0.00           H  
ATOM   3181 1HB  LEU A 118     -32.450   3.176 -64.475  1.00  0.00           H  
ATOM   3182 2HB  LEU A 118     -32.132   3.107 -62.740  1.00  0.00           H  
ATOM   3183  HG  LEU A 118     -34.006   1.259 -64.211  1.00  0.00           H  
ATOM   3184 1HD1 LEU A 118     -32.194  -0.376 -63.953  1.00  0.00           H  
ATOM   3185 2HD1 LEU A 118     -31.687   1.002 -64.957  1.00  0.00           H  
ATOM   3186 3HD1 LEU A 118     -31.148   0.888 -63.265  1.00  0.00           H  
ATOM   3187 1HD2 LEU A 118     -33.832  -0.038 -62.120  1.00  0.00           H  
ATOM   3188 2HD2 LEU A 118     -32.806   1.235 -61.415  1.00  0.00           H  
ATOM   3189 3HD2 LEU A 118     -34.505   1.582 -61.816  1.00  0.00           H  
ATOM   3190  N   LYS A 119     -33.195   6.078 -64.113  1.00  0.00           N  
ATOM   3191  CA  LYS A 119     -32.643   7.424 -63.998  1.00  0.00           C  
ATOM   3192  C   LYS A 119     -33.650   8.381 -63.373  1.00  0.00           C  
ATOM   3193  O   LYS A 119     -33.284   9.227 -62.551  1.00  0.00           O  
ATOM   3194  CB  LYS A 119     -32.207   7.933 -65.371  1.00  0.00           C  
ATOM   3195  CG  LYS A 119     -30.998   7.228 -65.963  1.00  0.00           C  
ATOM   3196  CD  LYS A 119     -30.722   7.744 -67.370  1.00  0.00           C  
ATOM   3197  CE  LYS A 119     -29.643   6.941 -68.076  1.00  0.00           C  
ATOM   3198  NZ  LYS A 119     -29.485   7.379 -69.493  1.00  0.00           N1+
ATOM   3199  H   LYS A 119     -33.378   5.699 -65.031  1.00  0.00           H  
ATOM   3200  HA  LYS A 119     -31.770   7.385 -63.345  1.00  0.00           H  
ATOM   3201 1HB  LYS A 119     -33.030   7.824 -66.078  1.00  0.00           H  
ATOM   3202 2HB  LYS A 119     -31.970   8.995 -65.307  1.00  0.00           H  
ATOM   3203 1HG  LYS A 119     -30.127   7.407 -65.332  1.00  0.00           H  
ATOM   3204 2HG  LYS A 119     -31.184   6.155 -65.999  1.00  0.00           H  
ATOM   3205 1HD  LYS A 119     -31.636   7.694 -67.962  1.00  0.00           H  
ATOM   3206 2HD  LYS A 119     -30.400   8.784 -67.319  1.00  0.00           H  
ATOM   3207 1HE  LYS A 119     -28.696   7.066 -67.555  1.00  0.00           H  
ATOM   3208 2HE  LYS A 119     -29.906   5.883 -68.057  1.00  0.00           H  
ATOM   3209 1HZ  LYS A 119     -28.764   6.829 -69.937  1.00  0.00           H  
ATOM   3210 2HZ  LYS A 119     -30.358   7.250 -69.985  1.00  0.00           H  
ATOM   3211 3HZ  LYS A 119     -29.226   8.355 -69.517  1.00  0.00           H  
ATOM   3212  N   VAL A 120     -34.924   8.261 -63.755  1.00  0.00           N  
ATOM   3213  CA  VAL A 120     -35.961   9.116 -63.180  1.00  0.00           C  
ATOM   3214  C   VAL A 120     -36.068   8.881 -61.679  1.00  0.00           C  
ATOM   3215  O   VAL A 120     -36.135   9.832 -60.890  1.00  0.00           O  
ATOM   3216  CB  VAL A 120     -37.323   8.837 -63.843  1.00  0.00           C  
ATOM   3217  CG1 VAL A 120     -38.442   9.511 -63.064  1.00  0.00           C  
ATOM   3218  CG2 VAL A 120     -37.304   9.317 -65.286  1.00  0.00           C  
ATOM   3219  H   VAL A 120     -35.182   7.574 -64.450  1.00  0.00           H  
ATOM   3220  HA  VAL A 120     -35.692  10.157 -63.363  1.00  0.00           H  
ATOM   3221  HB  VAL A 120     -37.515   7.764 -63.818  1.00  0.00           H  
ATOM   3222 1HG1 VAL A 120     -39.398   9.303 -63.546  1.00  0.00           H  
ATOM   3223 2HG1 VAL A 120     -38.459   9.126 -62.045  1.00  0.00           H  
ATOM   3224 3HG1 VAL A 120     -38.274  10.587 -63.043  1.00  0.00           H  
ATOM   3225 1HG2 VAL A 120     -38.270   9.116 -65.749  1.00  0.00           H  
ATOM   3226 2HG2 VAL A 120     -37.106  10.389 -65.310  1.00  0.00           H  
ATOM   3227 3HG2 VAL A 120     -36.523   8.791 -65.835  1.00  0.00           H  
ATOM   3228  N   VAL A 121     -36.077   7.614 -61.254  1.00  0.00           N  
ATOM   3229  CA  VAL A 121     -36.239   7.348 -59.830  1.00  0.00           C  
ATOM   3230  C   VAL A 121     -34.961   7.719 -59.092  1.00  0.00           C  
ATOM   3231  O   VAL A 121     -35.007   8.324 -58.015  1.00  0.00           O  
ATOM   3232  CB  VAL A 121     -36.640   5.882 -59.602  1.00  0.00           C  
ATOM   3233  CG1 VAL A 121     -36.563   5.532 -58.133  1.00  0.00           C  
ATOM   3234  CG2 VAL A 121     -38.047   5.655 -60.117  1.00  0.00           C  
ATOM   3235  H   VAL A 121     -35.976   6.838 -61.892  1.00  0.00           H  
ATOM   3236  HA  VAL A 121     -37.067   7.952 -59.457  1.00  0.00           H  
ATOM   3237  HB  VAL A 121     -35.944   5.237 -60.139  1.00  0.00           H  
ATOM   3238 1HG1 VAL A 121     -36.850   4.490 -57.991  1.00  0.00           H  
ATOM   3239 2HG1 VAL A 121     -35.544   5.678 -57.777  1.00  0.00           H  
ATOM   3240 3HG1 VAL A 121     -37.241   6.174 -57.570  1.00  0.00           H  
ATOM   3241 1HG2 VAL A 121     -38.330   4.615 -59.956  1.00  0.00           H  
ATOM   3242 2HG2 VAL A 121     -38.739   6.306 -59.584  1.00  0.00           H  
ATOM   3243 3HG2 VAL A 121     -38.085   5.879 -61.183  1.00  0.00           H  
ATOM   3244  N   GLU A 122     -33.805   7.344 -59.651  1.00  0.00           N  
ATOM   3245  CA  GLU A 122     -32.525   7.661 -59.025  1.00  0.00           C  
ATOM   3246  C   GLU A 122     -32.493   9.138 -58.672  1.00  0.00           C  
ATOM   3247  O   GLU A 122     -32.179   9.527 -57.542  1.00  0.00           O  
ATOM   3248  CB  GLU A 122     -31.359   7.313 -59.953  1.00  0.00           C  
ATOM   3249  CG  GLU A 122     -29.982   7.562 -59.354  1.00  0.00           C  
ATOM   3250  CD  GLU A 122     -28.868   7.349 -60.340  1.00  0.00           C  
ATOM   3251  OE1 GLU A 122     -29.136   6.880 -61.419  1.00  0.00           O  
ATOM   3252  OE2 GLU A 122     -27.745   7.657 -60.013  1.00  0.00           O1-
ATOM   3253  H   GLU A 122     -33.814   6.832 -60.521  1.00  0.00           H  
ATOM   3254  HA  GLU A 122     -32.429   7.069 -58.114  1.00  0.00           H  
ATOM   3255 1HB  GLU A 122     -31.417   6.260 -60.231  1.00  0.00           H  
ATOM   3256 2HB  GLU A 122     -31.436   7.898 -60.870  1.00  0.00           H  
ATOM   3257 1HG  GLU A 122     -29.937   8.588 -58.988  1.00  0.00           H  
ATOM   3258 2HG  GLU A 122     -29.842   6.896 -58.504  1.00  0.00           H  
ATOM   3259  N   LEU A 123     -32.838   9.970 -59.654  1.00  0.00           N  
ATOM   3260  CA  LEU A 123     -32.772  11.414 -59.508  1.00  0.00           C  
ATOM   3261  C   LEU A 123     -33.841  11.914 -58.544  1.00  0.00           C  
ATOM   3262  O   LEU A 123     -33.589  12.827 -57.748  1.00  0.00           O  
ATOM   3263  CB  LEU A 123     -32.933  12.032 -60.896  1.00  0.00           C  
ATOM   3264  CG  LEU A 123     -32.391  13.399 -61.277  1.00  0.00           C  
ATOM   3265  CD1 LEU A 123     -32.109  13.397 -62.766  1.00  0.00           C  
ATOM   3266  CD2 LEU A 123     -33.407  14.464 -60.936  1.00  0.00           C  
ATOM   3267  H   LEU A 123     -33.157   9.578 -60.528  1.00  0.00           H  
ATOM   3268  HA  LEU A 123     -31.794  11.676 -59.106  1.00  0.00           H  
ATOM   3269 1HB  LEU A 123     -32.477  11.366 -61.627  1.00  0.00           H  
ATOM   3270 2HB  LEU A 123     -33.997  12.110 -61.120  1.00  0.00           H  
ATOM   3271  HG  LEU A 123     -31.469  13.591 -60.728  1.00  0.00           H  
ATOM   3272 1HD1 LEU A 123     -31.718  14.371 -63.064  1.00  0.00           H  
ATOM   3273 2HD1 LEU A 123     -31.374  12.626 -62.996  1.00  0.00           H  
ATOM   3274 3HD1 LEU A 123     -33.031  13.195 -63.310  1.00  0.00           H  
ATOM   3275 1HD2 LEU A 123     -33.013  15.443 -61.210  1.00  0.00           H  
ATOM   3276 2HD2 LEU A 123     -34.329  14.277 -61.485  1.00  0.00           H  
ATOM   3277 3HD2 LEU A 123     -33.611  14.442 -59.865  1.00  0.00           H  
ATOM   3278  N   ALA A 124     -35.046  11.339 -58.619  1.00  0.00           N  
ATOM   3279  CA  ALA A 124     -36.114  11.694 -57.686  1.00  0.00           C  
ATOM   3280  C   ALA A 124     -35.704  11.422 -56.243  1.00  0.00           C  
ATOM   3281  O   ALA A 124     -36.018  12.205 -55.337  1.00  0.00           O  
ATOM   3282  CB  ALA A 124     -37.388  10.928 -58.027  1.00  0.00           C  
ATOM   3283  H   ALA A 124     -35.227  10.647 -59.331  1.00  0.00           H  
ATOM   3284  HA  ALA A 124     -36.306  12.763 -57.781  1.00  0.00           H  
ATOM   3285 1HB  ALA A 124     -38.176  11.201 -57.325  1.00  0.00           H  
ATOM   3286 2HB  ALA A 124     -37.703  11.178 -59.040  1.00  0.00           H  
ATOM   3287 3HB  ALA A 124     -37.198   9.858 -57.960  1.00  0.00           H  
ATOM   3288  N   LEU A 125     -34.998  10.310 -56.017  1.00  0.00           N  
ATOM   3289  CA  LEU A 125     -34.476   9.986 -54.694  1.00  0.00           C  
ATOM   3290  C   LEU A 125     -33.385  10.953 -54.263  1.00  0.00           C  
ATOM   3291  O   LEU A 125     -33.282  11.275 -53.074  1.00  0.00           O  
ATOM   3292  CB  LEU A 125     -33.950   8.551 -54.676  1.00  0.00           C  
ATOM   3293  CG  LEU A 125     -34.995   7.458 -54.916  1.00  0.00           C  
ATOM   3294  CD1 LEU A 125     -34.336   6.095 -55.048  1.00  0.00           C  
ATOM   3295  CD2 LEU A 125     -36.038   7.446 -53.811  1.00  0.00           C  
ATOM   3296  H   LEU A 125     -34.822   9.677 -56.784  1.00  0.00           H  
ATOM   3297  HA  LEU A 125     -35.291  10.056 -53.974  1.00  0.00           H  
ATOM   3298 1HB  LEU A 125     -33.185   8.452 -55.445  1.00  0.00           H  
ATOM   3299 2HB  LEU A 125     -33.489   8.362 -53.707  1.00  0.00           H  
ATOM   3300  HG  LEU A 125     -35.497   7.636 -55.867  1.00  0.00           H  
ATOM   3301 1HD1 LEU A 125     -35.100   5.337 -55.218  1.00  0.00           H  
ATOM   3302 2HD1 LEU A 125     -33.644   6.106 -55.890  1.00  0.00           H  
ATOM   3303 3HD1 LEU A 125     -33.793   5.864 -54.133  1.00  0.00           H  
ATOM   3304 1HD2 LEU A 125     -36.768   6.660 -54.007  1.00  0.00           H  
ATOM   3305 2HD2 LEU A 125     -35.552   7.259 -52.853  1.00  0.00           H  
ATOM   3306 3HD2 LEU A 125     -36.544   8.411 -53.778  1.00  0.00           H  
ATOM   3307  N   GLU A 126     -32.568  11.427 -55.205  1.00  0.00           N  
ATOM   3308  CA  GLU A 126     -31.564  12.429 -54.868  1.00  0.00           C  
ATOM   3309  C   GLU A 126     -32.220  13.712 -54.379  1.00  0.00           C  
ATOM   3310  O   GLU A 126     -31.697  14.384 -53.483  1.00  0.00           O  
ATOM   3311  CB  GLU A 126     -30.677  12.727 -56.080  1.00  0.00           C  
ATOM   3312  CG  GLU A 126     -29.720  11.603 -56.449  1.00  0.00           C  
ATOM   3313  CD  GLU A 126     -28.968  11.870 -57.723  1.00  0.00           C  
ATOM   3314  OE1 GLU A 126     -29.290  12.822 -58.393  1.00  0.00           O  
ATOM   3315  OE2 GLU A 126     -28.069  11.122 -58.027  1.00  0.00           O1-
ATOM   3316  H   GLU A 126     -32.636  11.098 -56.157  1.00  0.00           H  
ATOM   3317  HA  GLU A 126     -30.939  12.036 -54.065  1.00  0.00           H  
ATOM   3318 1HB  GLU A 126     -31.303  12.932 -56.948  1.00  0.00           H  
ATOM   3319 2HB  GLU A 126     -30.084  13.621 -55.885  1.00  0.00           H  
ATOM   3320 1HG  GLU A 126     -29.003  11.469 -55.639  1.00  0.00           H  
ATOM   3321 2HG  GLU A 126     -30.285  10.678 -56.554  1.00  0.00           H  
ATOM   3322  N   ILE A 127     -33.346  14.092 -54.985  1.00  0.00           N  
ATOM   3323  CA  ILE A 127     -34.048  15.299 -54.556  1.00  0.00           C  
ATOM   3324  C   ILE A 127     -34.500  15.163 -53.105  1.00  0.00           C  
ATOM   3325  O   ILE A 127     -34.390  16.108 -52.314  1.00  0.00           O  
ATOM   3326  CB  ILE A 127     -35.225  15.596 -55.504  1.00  0.00           C  
ATOM   3327  CG1 ILE A 127     -34.696  16.020 -56.877  1.00  0.00           C  
ATOM   3328  CG2 ILE A 127     -36.140  16.664 -54.922  1.00  0.00           C  
ATOM   3329  CD1 ILE A 127     -35.742  16.029 -57.952  1.00  0.00           C  
ATOM   3330  H   ILE A 127     -33.724  13.548 -55.747  1.00  0.00           H  
ATOM   3331  HA  ILE A 127     -33.363  16.143 -54.632  1.00  0.00           H  
ATOM   3332  HB  ILE A 127     -35.806  14.688 -55.660  1.00  0.00           H  
ATOM   3333 1HG1 ILE A 127     -34.266  17.019 -56.808  1.00  0.00           H  
ATOM   3334 2HG1 ILE A 127     -33.898  15.343 -57.184  1.00  0.00           H  
ATOM   3335 1HG2 ILE A 127     -36.961  16.855 -55.611  1.00  0.00           H  
ATOM   3336 2HG2 ILE A 127     -36.539  16.320 -53.968  1.00  0.00           H  
ATOM   3337 3HG2 ILE A 127     -35.574  17.583 -54.768  1.00  0.00           H  
ATOM   3338 1HD1 ILE A 127     -35.292  16.339 -58.895  1.00  0.00           H  
ATOM   3339 2HD1 ILE A 127     -36.161  15.028 -58.061  1.00  0.00           H  
ATOM   3340 3HD1 ILE A 127     -36.534  16.727 -57.682  1.00  0.00           H  
ATOM   3341  N   VAL A 128     -35.030  13.990 -52.738  1.00  0.00           N  
ATOM   3342  CA  VAL A 128     -35.451  13.751 -51.358  1.00  0.00           C  
ATOM   3343  C   VAL A 128     -34.261  13.842 -50.406  1.00  0.00           C  
ATOM   3344  O   VAL A 128     -34.353  14.434 -49.323  1.00  0.00           O  
ATOM   3345  CB  VAL A 128     -36.106  12.363 -51.227  1.00  0.00           C  
ATOM   3346  CG1 VAL A 128     -36.386  12.041 -49.767  1.00  0.00           C  
ATOM   3347  CG2 VAL A 128     -37.388  12.316 -52.045  1.00  0.00           C  
ATOM   3348  H   VAL A 128     -35.144  13.255 -53.422  1.00  0.00           H  
ATOM   3349  HA  VAL A 128     -36.184  14.510 -51.083  1.00  0.00           H  
ATOM   3350  HB  VAL A 128     -35.411  11.608 -51.595  1.00  0.00           H  
ATOM   3351 1HG1 VAL A 128     -36.848  11.057 -49.693  1.00  0.00           H  
ATOM   3352 2HG1 VAL A 128     -35.450  12.045 -49.208  1.00  0.00           H  
ATOM   3353 3HG1 VAL A 128     -37.060  12.790 -49.352  1.00  0.00           H  
ATOM   3354 1HG2 VAL A 128     -37.845  11.332 -51.949  1.00  0.00           H  
ATOM   3355 2HG2 VAL A 128     -38.080  13.076 -51.681  1.00  0.00           H  
ATOM   3356 3HG2 VAL A 128     -37.158  12.508 -53.093  1.00  0.00           H  
ATOM   3357  N   GLN A 129     -33.123  13.259 -50.798  1.00  0.00           N  
ATOM   3358  CA  GLN A 129     -31.927  13.324 -49.963  1.00  0.00           C  
ATOM   3359  C   GLN A 129     -31.375  14.742 -49.890  1.00  0.00           C  
ATOM   3360  O   GLN A 129     -30.859  15.161 -48.848  1.00  0.00           O  
ATOM   3361  CB  GLN A 129     -30.851  12.374 -50.496  1.00  0.00           C  
ATOM   3362  CG  GLN A 129     -29.582  12.340 -49.661  1.00  0.00           C  
ATOM   3363  CD  GLN A 129     -29.834  11.857 -48.245  1.00  0.00           C  
ATOM   3364  NE2 GLN A 129     -29.047  12.360 -47.300  1.00  0.00           N  
ATOM   3365  OE1 GLN A 129     -30.727  11.040 -48.002  1.00  0.00           O  
ATOM   3366  H   GLN A 129     -33.082  12.765 -51.678  1.00  0.00           H  
ATOM   3367  HA  GLN A 129     -32.194  13.017 -48.952  1.00  0.00           H  
ATOM   3368 1HB  GLN A 129     -31.251  11.361 -50.541  1.00  0.00           H  
ATOM   3369 2HB  GLN A 129     -30.579  12.665 -51.510  1.00  0.00           H  
ATOM   3370 1HG  GLN A 129     -28.868  11.664 -50.131  1.00  0.00           H  
ATOM   3371 2HG  GLN A 129     -29.166  13.346 -49.610  1.00  0.00           H  
ATOM   3372 1HE2 GLN A 129     -29.166  12.078 -46.347  1.00  0.00           H  
ATOM   3373 2HE2 GLN A 129     -28.336  13.020 -47.541  1.00  0.00           H  
ATOM   3374  N   GLN A 130     -31.473  15.498 -50.984  1.00  0.00           N  
ATOM   3375  CA  GLN A 130     -30.963  16.861 -50.989  1.00  0.00           C  
ATOM   3376  C   GLN A 130     -31.897  17.851 -50.307  1.00  0.00           C  
ATOM   3377  O   GLN A 130     -31.418  18.867 -49.790  1.00  0.00           O  
ATOM   3378  CB  GLN A 130     -30.701  17.314 -52.428  1.00  0.00           C  
ATOM   3379  CG  GLN A 130     -29.526  16.619 -53.095  1.00  0.00           C  
ATOM   3380  CD  GLN A 130     -29.377  17.005 -54.554  1.00  0.00           C  
ATOM   3381  NE2 GLN A 130     -28.399  16.409 -55.227  1.00  0.00           N  
ATOM   3382  OE1 GLN A 130     -30.134  17.831 -55.073  1.00  0.00           O  
ATOM   3383  H   GLN A 130     -31.903  15.130 -51.820  1.00  0.00           H  
ATOM   3384  HA  GLN A 130     -30.025  16.881 -50.435  1.00  0.00           H  
ATOM   3385 1HB  GLN A 130     -31.588  17.131 -53.035  1.00  0.00           H  
ATOM   3386 2HB  GLN A 130     -30.510  18.386 -52.443  1.00  0.00           H  
ATOM   3387 1HG  GLN A 130     -28.610  16.896 -52.573  1.00  0.00           H  
ATOM   3388 2HG  GLN A 130     -29.676  15.541 -53.040  1.00  0.00           H  
ATOM   3389 1HE2 GLN A 130     -28.253  16.624 -56.193  1.00  0.00           H  
ATOM   3390 2HE2 GLN A 130     -27.809  15.746 -54.768  1.00  0.00           H  
ATOM   3391  N   LEU A 131     -33.203  17.587 -50.278  1.00  0.00           N  
ATOM   3392  CA  LEU A 131     -34.158  18.476 -49.614  1.00  0.00           C  
ATOM   3393  C   LEU A 131     -35.056  17.663 -48.690  1.00  0.00           C  
ATOM   3394  O   LEU A 131     -36.255  17.504 -48.940  1.00  0.00           O  
ATOM   3395  CB  LEU A 131     -35.003  19.228 -50.648  1.00  0.00           C  
ATOM   3396  CG  LEU A 131     -34.412  20.191 -51.681  1.00  0.00           C  
ATOM   3397  CD1 LEU A 131     -35.475  20.545 -52.702  1.00  0.00           C  
ATOM   3398  CD2 LEU A 131     -33.900  21.456 -51.033  1.00  0.00           C  
ATOM   3399  H   LEU A 131     -33.543  16.749 -50.728  1.00  0.00           H  
ATOM   3400  HA  LEU A 131     -33.601  19.206 -49.028  1.00  0.00           H  
ATOM   3401 1HB  LEU A 131     -35.538  18.499 -51.255  1.00  0.00           H  
ATOM   3402 2HB  LEU A 131     -35.736  19.838 -50.120  1.00  0.00           H  
ATOM   3403  HG  LEU A 131     -33.581  19.708 -52.195  1.00  0.00           H  
ATOM   3404 1HD1 LEU A 131     -35.058  21.230 -53.440  1.00  0.00           H  
ATOM   3405 2HD1 LEU A 131     -35.815  19.638 -53.203  1.00  0.00           H  
ATOM   3406 3HD1 LEU A 131     -36.317  21.020 -52.201  1.00  0.00           H  
ATOM   3407 1HD2 LEU A 131     -33.487  22.115 -51.797  1.00  0.00           H  
ATOM   3408 2HD2 LEU A 131     -34.721  21.962 -50.523  1.00  0.00           H  
ATOM   3409 3HD2 LEU A 131     -33.123  21.207 -50.310  1.00  0.00           H  
ATOM   3410  N   PRO A 132     -34.501  17.133 -47.599  1.00  0.00           N  
ATOM   3411  CA  PRO A 132     -35.301  16.294 -46.699  1.00  0.00           C  
ATOM   3412  C   PRO A 132     -36.463  17.066 -46.090  1.00  0.00           C  
ATOM   3413  O   PRO A 132     -36.325  18.235 -45.725  1.00  0.00           O  
ATOM   3414  CB  PRO A 132     -34.295  15.852 -45.631  1.00  0.00           C  
ATOM   3415  CG  PRO A 132     -32.963  15.981 -46.283  1.00  0.00           C  
ATOM   3416  CD  PRO A 132     -33.070  17.177 -47.179  1.00  0.00           C  
ATOM   3417  HA  PRO A 132     -35.673  15.421 -47.254  1.00  0.00           H  
ATOM   3418 1HB  PRO A 132     -34.390  16.488 -44.739  1.00  0.00           H  
ATOM   3419 2HB  PRO A 132     -34.511  14.820 -45.315  1.00  0.00           H  
ATOM   3420 1HG  PRO A 132     -32.178  16.102 -45.522  1.00  0.00           H  
ATOM   3421 2HG  PRO A 132     -32.724  15.064 -46.843  1.00  0.00           H  
ATOM   3422 1HD  PRO A 132     -32.841  18.087 -46.606  1.00  0.00           H  
ATOM   3423 2HD  PRO A 132     -32.375  17.065 -48.024  1.00  0.00           H  
ATOM   3424  N   ASP A 133     -37.614  16.402 -45.982  1.00  0.00           N  
ATOM   3425  CA  ASP A 133     -38.800  16.985 -45.349  1.00  0.00           C  
ATOM   3426  C   ASP A 133     -39.194  18.329 -45.973  1.00  0.00           C  
ATOM   3427  O   ASP A 133     -39.411  19.324 -45.278  1.00  0.00           O  
ATOM   3428  CB  ASP A 133     -38.558  17.172 -43.849  1.00  0.00           C  
ATOM   3429  CG  ASP A 133     -39.847  17.358 -43.060  1.00  0.00           C  
ATOM   3430  OD1 ASP A 133     -40.886  17.005 -43.565  1.00  0.00           O  
ATOM   3431  OD2 ASP A 133     -39.779  17.851 -41.959  1.00  0.00           O1-
ATOM   3432  H   ASP A 133     -37.666  15.463 -46.351  1.00  0.00           H  
ATOM   3433  HA  ASP A 133     -39.638  16.301 -45.489  1.00  0.00           H  
ATOM   3434 1HB  ASP A 133     -38.030  16.303 -43.455  1.00  0.00           H  
ATOM   3435 2HB  ASP A 133     -37.921  18.042 -43.689  1.00  0.00           H  
ATOM   3436  N   THR A 134     -39.263  18.366 -47.299  1.00  0.00           N  
ATOM   3437  CA  THR A 134     -39.688  19.567 -48.002  1.00  0.00           C  
ATOM   3438  C   THR A 134     -40.842  19.208 -48.926  1.00  0.00           C  
ATOM   3439  O   THR A 134     -41.086  18.036 -49.221  1.00  0.00           O  
ATOM   3440  CB  THR A 134     -38.536  20.197 -48.807  1.00  0.00           C  
ATOM   3441  CG2 THR A 134     -37.363  20.521 -47.896  1.00  0.00           C  
ATOM   3442  OG1 THR A 134     -38.107  19.283 -49.826  1.00  0.00           O  
ATOM   3443  H   THR A 134     -39.015  17.545 -47.833  1.00  0.00           H  
ATOM   3444  HA  THR A 134     -40.024  20.298 -47.266  1.00  0.00           H  
ATOM   3445  HB  THR A 134     -38.883  21.113 -49.284  1.00  0.00           H  
ATOM   3446  HG1 THR A 134     -37.481  18.658 -49.451  1.00  0.00           H  
ATOM   3447 1HG2 THR A 134     -36.558  20.966 -48.482  1.00  0.00           H  
ATOM   3448 2HG2 THR A 134     -37.683  21.225 -47.127  1.00  0.00           H  
ATOM   3449 3HG2 THR A 134     -37.005  19.607 -47.424  1.00  0.00           H  
ATOM   3450  N   GLU A 135     -41.555  20.239 -49.386  1.00  0.00           N  
ATOM   3451  CA  GLU A 135     -42.645  19.999 -50.325  1.00  0.00           C  
ATOM   3452  C   GLU A 135     -42.124  19.579 -51.690  1.00  0.00           C  
ATOM   3453  O   GLU A 135     -42.773  18.786 -52.381  1.00  0.00           O  
ATOM   3454  CB  GLU A 135     -43.527  21.240 -50.435  1.00  0.00           C  
ATOM   3455  CG  GLU A 135     -44.238  21.571 -49.135  1.00  0.00           C  
ATOM   3456  CD  GLU A 135     -45.126  20.436 -48.661  1.00  0.00           C  
ATOM   3457  OE1 GLU A 135     -45.902  19.902 -49.482  1.00  0.00           O  
ATOM   3458  OE2 GLU A 135     -45.036  20.069 -47.469  1.00  0.00           O1-
ATOM   3459  H   GLU A 135     -41.354  21.185 -49.097  1.00  0.00           H  
ATOM   3460  HA  GLU A 135     -43.263  19.189 -49.938  1.00  0.00           H  
ATOM   3461 1HB  GLU A 135     -42.916  22.095 -50.728  1.00  0.00           H  
ATOM   3462 2HB  GLU A 135     -44.273  21.089 -51.215  1.00  0.00           H  
ATOM   3463 1HG  GLU A 135     -43.493  21.785 -48.370  1.00  0.00           H  
ATOM   3464 2HG  GLU A 135     -44.839  22.468 -49.280  1.00  0.00           H  
ATOM   3465  N   LEU A 136     -40.969  20.108 -52.099  1.00  0.00           N  
ATOM   3466  CA  LEU A 136     -40.409  19.734 -53.393  1.00  0.00           C  
ATOM   3467  C   LEU A 136     -40.023  18.260 -53.401  1.00  0.00           C  
ATOM   3468  O   LEU A 136     -40.189  17.570 -54.412  1.00  0.00           O  
ATOM   3469  CB  LEU A 136     -39.201  20.617 -53.709  1.00  0.00           C  
ATOM   3470  CG  LEU A 136     -39.495  22.094 -53.993  1.00  0.00           C  
ATOM   3471  CD1 LEU A 136     -38.208  22.903 -54.073  1.00  0.00           C  
ATOM   3472  CD2 LEU A 136     -40.315  22.267 -55.257  1.00  0.00           C  
ATOM   3473  H   LEU A 136     -40.473  20.770 -51.521  1.00  0.00           H  
ATOM   3474  HA  LEU A 136     -41.165  19.904 -54.159  1.00  0.00           H  
ATOM   3475 1HB  LEU A 136     -38.513  20.578 -52.866  1.00  0.00           H  
ATOM   3476 2HB  LEU A 136     -38.694  20.211 -54.585  1.00  0.00           H  
ATOM   3477  HG  LEU A 136     -40.053  22.521 -53.159  1.00  0.00           H  
ATOM   3478 1HD1 LEU A 136     -38.447  23.947 -54.276  1.00  0.00           H  
ATOM   3479 2HD1 LEU A 136     -37.673  22.831 -53.126  1.00  0.00           H  
ATOM   3480 3HD1 LEU A 136     -37.582  22.512 -54.875  1.00  0.00           H  
ATOM   3481 1HD2 LEU A 136     -40.505  23.327 -55.426  1.00  0.00           H  
ATOM   3482 2HD2 LEU A 136     -39.767  21.856 -56.105  1.00  0.00           H  
ATOM   3483 3HD2 LEU A 136     -41.264  21.741 -55.149  1.00  0.00           H  
ATOM   3484  N   ALA A 137     -39.491  17.773 -52.276  1.00  0.00           N  
ATOM   3485  CA  ALA A 137     -39.135  16.362 -52.140  1.00  0.00           C  
ATOM   3486  C   ALA A 137     -40.354  15.456 -52.276  1.00  0.00           C  
ATOM   3487  O   ALA A 137     -40.295  14.411 -52.934  1.00  0.00           O  
ATOM   3488  CB  ALA A 137     -38.442  16.126 -50.798  1.00  0.00           C  
ATOM   3489  H   ALA A 137     -39.331  18.398 -51.500  1.00  0.00           H  
ATOM   3490  HA  ALA A 137     -38.446  16.108 -52.945  1.00  0.00           H  
ATOM   3491 1HB  ALA A 137     -38.180  15.072 -50.705  1.00  0.00           H  
ATOM   3492 2HB  ALA A 137     -37.537  16.731 -50.745  1.00  0.00           H  
ATOM   3493 3HB  ALA A 137     -39.114  16.406 -49.989  1.00  0.00           H  
ATOM   3494  N   LYS A 138     -41.467  15.834 -51.643  1.00  0.00           N  
ATOM   3495  CA  LYS A 138     -42.683  15.028 -51.721  1.00  0.00           C  
ATOM   3496  C   LYS A 138     -43.268  15.030 -53.129  1.00  0.00           C  
ATOM   3497  O   LYS A 138     -43.665  13.980 -53.647  1.00  0.00           O  
ATOM   3498  CB  LYS A 138     -43.723  15.534 -50.720  1.00  0.00           C  
ATOM   3499  CG  LYS A 138     -45.006  14.715 -50.678  1.00  0.00           C  
ATOM   3500  CD  LYS A 138     -44.759  13.330 -50.098  1.00  0.00           C  
ATOM   3501  CE  LYS A 138     -46.062  12.569 -49.905  1.00  0.00           C  
ATOM   3502  NZ  LYS A 138     -45.838  11.223 -49.313  1.00  0.00           N1+
ATOM   3503  H   LYS A 138     -41.476  16.687 -51.103  1.00  0.00           H  
ATOM   3504  HA  LYS A 138     -42.431  13.997 -51.470  1.00  0.00           H  
ATOM   3505 1HB  LYS A 138     -43.294  15.536 -49.718  1.00  0.00           H  
ATOM   3506 2HB  LYS A 138     -43.991  16.563 -50.963  1.00  0.00           H  
ATOM   3507 1HG  LYS A 138     -45.747  15.230 -50.065  1.00  0.00           H  
ATOM   3508 2HG  LYS A 138     -45.405  14.611 -51.687  1.00  0.00           H  
ATOM   3509 1HD  LYS A 138     -44.113  12.764 -50.770  1.00  0.00           H  
ATOM   3510 2HD  LYS A 138     -44.258  13.424 -49.134  1.00  0.00           H  
ATOM   3511 1HE  LYS A 138     -46.721  13.136 -49.249  1.00  0.00           H  
ATOM   3512 2HE  LYS A 138     -46.560  12.450 -50.868  1.00  0.00           H  
ATOM   3513 1HZ  LYS A 138     -46.725  10.751 -49.202  1.00  0.00           H  
ATOM   3514 2HZ  LYS A 138     -45.243  10.680 -49.923  1.00  0.00           H  
ATOM   3515 3HZ  LYS A 138     -45.394  11.321 -48.411  1.00  0.00           H  
ATOM   3516  N   GLU A 139     -43.353  16.208 -53.756  1.00  0.00           N  
ATOM   3517  CA  GLU A 139     -43.922  16.294 -55.099  1.00  0.00           C  
ATOM   3518  C   GLU A 139     -43.037  15.592 -56.125  1.00  0.00           C  
ATOM   3519  O   GLU A 139     -43.540  14.921 -57.034  1.00  0.00           O  
ATOM   3520  CB  GLU A 139     -44.129  17.757 -55.486  1.00  0.00           C  
ATOM   3521  CG  GLU A 139     -45.259  18.449 -54.748  1.00  0.00           C  
ATOM   3522  CD  GLU A 139     -45.389  19.909 -55.132  1.00  0.00           C  
ATOM   3523  OE1 GLU A 139     -44.416  20.469 -55.681  1.00  0.00           O  
ATOM   3524  OE2 GLU A 139     -46.464  20.495 -54.885  1.00  0.00           O1-
ATOM   3525  H   GLU A 139     -43.024  17.050 -53.306  1.00  0.00           H  
ATOM   3526  HA  GLU A 139     -44.893  15.798 -55.096  1.00  0.00           H  
ATOM   3527 1HB  GLU A 139     -43.213  18.317 -55.295  1.00  0.00           H  
ATOM   3528 2HB  GLU A 139     -44.337  17.825 -56.554  1.00  0.00           H  
ATOM   3529 1HG  GLU A 139     -46.194  17.936 -54.973  1.00  0.00           H  
ATOM   3530 2HG  GLU A 139     -45.081  18.369 -53.676  1.00  0.00           H  
ATOM   3531  N   ALA A 140     -41.715  15.740 -55.997  1.00  0.00           N  
ATOM   3532  CA  ALA A 140     -40.792  15.070 -56.911  1.00  0.00           C  
ATOM   3533  C   ALA A 140     -40.921  13.557 -56.810  1.00  0.00           C  
ATOM   3534  O   ALA A 140     -40.820  12.845 -57.816  1.00  0.00           O  
ATOM   3535  CB  ALA A 140     -39.356  15.507 -56.622  1.00  0.00           C  
ATOM   3536  H   ALA A 140     -41.342  16.321 -55.259  1.00  0.00           H  
ATOM   3537  HA  ALA A 140     -41.052  15.361 -57.929  1.00  0.00           H  
ATOM   3538 1HB  ALA A 140     -38.677  15.001 -57.309  1.00  0.00           H  
ATOM   3539 2HB  ALA A 140     -39.270  16.585 -56.755  1.00  0.00           H  
ATOM   3540 3HB  ALA A 140     -39.095  15.245 -55.598  1.00  0.00           H  
ATOM   3541  N   LEU A 141     -41.136  13.048 -55.597  1.00  0.00           N  
ATOM   3542  CA  LEU A 141     -41.214  11.608 -55.385  1.00  0.00           C  
ATOM   3543  C   LEU A 141     -42.528  11.053 -55.929  1.00  0.00           C  
ATOM   3544  O   LEU A 141     -42.553   9.974 -56.535  1.00  0.00           O  
ATOM   3545  CB  LEU A 141     -41.088  11.282 -53.891  1.00  0.00           C  
ATOM   3546  CG  LEU A 141     -40.832   9.809 -53.551  1.00  0.00           C  
ATOM   3547  CD1 LEU A 141     -39.494   9.377 -54.136  1.00  0.00           C  
ATOM   3548  CD2 LEU A 141     -40.853   9.625 -52.041  1.00  0.00           C  
ATOM   3549  H   LEU A 141     -41.248  13.668 -54.807  1.00  0.00           H  
ATOM   3550  HA  LEU A 141     -40.389  11.135 -55.917  1.00  0.00           H  
ATOM   3551 1HB  LEU A 141     -40.268  11.865 -53.476  1.00  0.00           H  
ATOM   3552 2HB  LEU A 141     -42.009  11.583 -53.391  1.00  0.00           H  
ATOM   3553  HG  LEU A 141     -41.608   9.190 -54.002  1.00  0.00           H  
ATOM   3554 1HD1 LEU A 141     -39.312   8.330 -53.894  1.00  0.00           H  
ATOM   3555 2HD1 LEU A 141     -39.514   9.500 -55.219  1.00  0.00           H  
ATOM   3556 3HD1 LEU A 141     -38.698   9.990 -53.715  1.00  0.00           H  
ATOM   3557 1HD2 LEU A 141     -40.672   8.577 -51.799  1.00  0.00           H  
ATOM   3558 2HD2 LEU A 141     -40.076  10.242 -51.588  1.00  0.00           H  
ATOM   3559 3HD2 LEU A 141     -41.826   9.924 -51.651  1.00  0.00           H  
ATOM   3560  N   GLU A 142     -43.628  11.781 -55.723  1.00  0.00           N  
ATOM   3561  CA  GLU A 142     -44.920  11.369 -56.266  1.00  0.00           C  
ATOM   3562  C   GLU A 142     -44.901  11.392 -57.789  1.00  0.00           C  
ATOM   3563  O   GLU A 142     -45.470  10.505 -58.436  1.00  0.00           O  
ATOM   3564  CB  GLU A 142     -46.035  12.278 -55.746  1.00  0.00           C  
ATOM   3565  CG  GLU A 142     -46.381  12.072 -54.278  1.00  0.00           C  
ATOM   3566  CD  GLU A 142     -47.492  12.969 -53.807  1.00  0.00           C  
ATOM   3567  OE1 GLU A 142     -47.890  13.832 -54.552  1.00  0.00           O  
ATOM   3568  OE2 GLU A 142     -47.944  12.790 -52.700  1.00  0.00           O1-
ATOM   3569  H   GLU A 142     -43.571  12.633 -55.182  1.00  0.00           H  
ATOM   3570  HA  GLU A 142     -45.122  10.348 -55.941  1.00  0.00           H  
ATOM   3571 1HB  GLU A 142     -45.747  13.321 -55.878  1.00  0.00           H  
ATOM   3572 2HB  GLU A 142     -46.941  12.113 -56.329  1.00  0.00           H  
ATOM   3573 1HG  GLU A 142     -46.678  11.035 -54.127  1.00  0.00           H  
ATOM   3574 2HG  GLU A 142     -45.492  12.257 -53.677  1.00  0.00           H  
ATOM   3575  N   LEU A 143     -44.257  12.403 -58.377  1.00  0.00           N  
ATOM   3576  CA  LEU A 143     -44.203  12.508 -59.831  1.00  0.00           C  
ATOM   3577  C   LEU A 143     -43.450  11.336 -60.446  1.00  0.00           C  
ATOM   3578  O   LEU A 143     -43.876  10.792 -61.470  1.00  0.00           O  
ATOM   3579  CB  LEU A 143     -43.541  13.830 -60.224  1.00  0.00           C  
ATOM   3580  CG  LEU A 143     -43.411  14.157 -61.710  1.00  0.00           C  
ATOM   3581  CD1 LEU A 143     -44.778  14.246 -62.363  1.00  0.00           C  
ATOM   3582  CD2 LEU A 143     -42.628  15.449 -61.898  1.00  0.00           C  
ATOM   3583  H   LEU A 143     -43.800  13.106 -57.815  1.00  0.00           H  
ATOM   3584  HA  LEU A 143     -45.222  12.499 -60.216  1.00  0.00           H  
ATOM   3585 1HB  LEU A 143     -44.105  14.647 -59.778  1.00  0.00           H  
ATOM   3586 2HB  LEU A 143     -42.530  13.847 -59.816  1.00  0.00           H  
ATOM   3587  HG  LEU A 143     -42.887  13.346 -62.217  1.00  0.00           H  
ATOM   3588 1HD1 LEU A 143     -44.660  14.480 -63.421  1.00  0.00           H  
ATOM   3589 2HD1 LEU A 143     -45.294  13.292 -62.259  1.00  0.00           H  
ATOM   3590 3HD1 LEU A 143     -45.361  15.030 -61.881  1.00  0.00           H  
ATOM   3591 1HD2 LEU A 143     -42.542  15.671 -62.963  1.00  0.00           H  
ATOM   3592 2HD2 LEU A 143     -43.149  16.266 -61.398  1.00  0.00           H  
ATOM   3593 3HD2 LEU A 143     -41.632  15.338 -61.469  1.00  0.00           H  
ATOM   3594  N   ALA A 144     -42.325  10.941 -59.849  1.00  0.00           N  
ATOM   3595  CA  ALA A 144     -41.591   9.789 -60.363  1.00  0.00           C  
ATOM   3596  C   ALA A 144     -42.433   8.520 -60.304  1.00  0.00           C  
ATOM   3597  O   ALA A 144     -42.352   7.681 -61.209  1.00  0.00           O  
ATOM   3598  CB  ALA A 144     -40.291   9.599 -59.588  1.00  0.00           C  
ATOM   3599  H   ALA A 144     -41.970  11.430 -59.040  1.00  0.00           H  
ATOM   3600  HA  ALA A 144     -41.352   9.979 -61.409  1.00  0.00           H  
ATOM   3601 1HB  ALA A 144     -39.755   8.736 -59.984  1.00  0.00           H  
ATOM   3602 2HB  ALA A 144     -39.671  10.490 -59.693  1.00  0.00           H  
ATOM   3603 3HB  ALA A 144     -40.515   9.435 -58.536  1.00  0.00           H  
ATOM   3604  N   GLU A 145     -43.234   8.357 -59.246  1.00  0.00           N  
ATOM   3605  CA  GLU A 145     -44.086   7.178 -59.132  1.00  0.00           C  
ATOM   3606  C   GLU A 145     -45.062   7.081 -60.297  1.00  0.00           C  
ATOM   3607  O   GLU A 145     -45.209   6.012 -60.900  1.00  0.00           O  
ATOM   3608  CB  GLU A 145     -44.843   7.202 -57.802  1.00  0.00           C  
ATOM   3609  CG  GLU A 145     -45.707   5.976 -57.547  1.00  0.00           C  
ATOM   3610  CD  GLU A 145     -46.507   6.082 -56.261  1.00  0.00           C  
ATOM   3611  OE1 GLU A 145     -46.387   7.114 -55.567  1.00  0.00           O  
ATOM   3612  OE2 GLU A 145     -47.254   5.133 -55.945  1.00  0.00           O1-
ATOM   3613  H   GLU A 145     -43.256   9.052 -58.514  1.00  0.00           H  
ATOM   3614  HA  GLU A 145     -43.453   6.290 -59.149  1.00  0.00           H  
ATOM   3615 1HB  GLU A 145     -44.131   7.286 -56.980  1.00  0.00           H  
ATOM   3616 2HB  GLU A 145     -45.488   8.080 -57.767  1.00  0.00           H  
ATOM   3617 1HG  GLU A 145     -46.395   5.849 -58.383  1.00  0.00           H  
ATOM   3618 2HG  GLU A 145     -45.067   5.096 -57.503  1.00  0.00           H  
ATOM   3619  N   GLU A 146     -45.731   8.185 -60.629  1.00  0.00           N  
ATOM   3620  CA  GLU A 146     -46.646   8.191 -61.763  1.00  0.00           C  
ATOM   3621  C   GLU A 146     -45.905   7.976 -63.077  1.00  0.00           C  
ATOM   3622  O   GLU A 146     -46.428   7.324 -63.987  1.00  0.00           O  
ATOM   3623  CB  GLU A 146     -47.419   9.509 -61.800  1.00  0.00           C  
ATOM   3624  CG  GLU A 146     -48.391   9.711 -60.649  1.00  0.00           C  
ATOM   3625  CD  GLU A 146     -49.130  11.034 -60.741  1.00  0.00           C  
ATOM   3626  OE1 GLU A 146     -48.784  11.851 -61.620  1.00  0.00           O  
ATOM   3627  OE2 GLU A 146     -50.055  11.258 -59.930  1.00  0.00           O1-
ATOM   3628  H   GLU A 146     -45.606   9.032 -60.093  1.00  0.00           H  
ATOM   3629  HA  GLU A 146     -47.356   7.373 -61.639  1.00  0.00           H  
ATOM   3630 1HB  GLU A 146     -46.716  10.343 -61.790  1.00  0.00           H  
ATOM   3631 2HB  GLU A 146     -47.987   9.572 -62.728  1.00  0.00           H  
ATOM   3632 1HG  GLU A 146     -49.116   8.897 -60.653  1.00  0.00           H  
ATOM   3633 2HG  GLU A 146     -47.841   9.667 -59.711  1.00  0.00           H  
ATOM   3634  N   ALA A 147     -44.691   8.525 -63.198  1.00  0.00           N  
ATOM   3635  CA  ALA A 147     -43.894   8.322 -64.405  1.00  0.00           C  
ATOM   3636  C   ALA A 147     -43.562   6.851 -64.627  1.00  0.00           C  
ATOM   3637  O   ALA A 147     -43.511   6.387 -65.772  1.00  0.00           O  
ATOM   3638  CB  ALA A 147     -42.614   9.155 -64.336  1.00  0.00           C  
ATOM   3639  H   ALA A 147     -44.315   9.088 -62.449  1.00  0.00           H  
ATOM   3640  HA  ALA A 147     -44.482   8.656 -65.260  1.00  0.00           H  
ATOM   3641 1HB  ALA A 147     -42.027   8.997 -65.240  1.00  0.00           H  
ATOM   3642 2HB  ALA A 147     -42.872  10.211 -64.250  1.00  0.00           H  
ATOM   3643 3HB  ALA A 147     -42.031   8.854 -63.468  1.00  0.00           H  
ATOM   3644  N   VAL A 148     -43.328   6.100 -63.549  1.00  0.00           N  
ATOM   3645  CA  VAL A 148     -43.006   4.682 -63.700  1.00  0.00           C  
ATOM   3646  C   VAL A 148     -44.257   3.878 -64.031  1.00  0.00           C  
ATOM   3647  O   VAL A 148     -44.208   2.927 -64.822  1.00  0.00           O  
ATOM   3648  CB  VAL A 148     -42.303   4.149 -62.441  1.00  0.00           C  
ATOM   3649  CG1 VAL A 148     -42.113   2.646 -62.548  1.00  0.00           C  
ATOM   3650  CG2 VAL A 148     -40.966   4.844 -62.256  1.00  0.00           C  
ATOM   3651  H   VAL A 148     -43.370   6.499 -62.622  1.00  0.00           H  
ATOM   3652  HA  VAL A 148     -42.288   4.575 -64.514  1.00  0.00           H  
ATOM   3653  HB  VAL A 148     -42.935   4.342 -61.574  1.00  0.00           H  
ATOM   3654 1HG1 VAL A 148     -41.615   2.277 -61.651  1.00  0.00           H  
ATOM   3655 2HG1 VAL A 148     -43.085   2.162 -62.647  1.00  0.00           H  
ATOM   3656 3HG1 VAL A 148     -41.503   2.417 -63.421  1.00  0.00           H  
ATOM   3657 1HG2 VAL A 148     -40.477   4.459 -61.361  1.00  0.00           H  
ATOM   3658 2HG2 VAL A 148     -40.334   4.655 -63.125  1.00  0.00           H  
ATOM   3659 3HG2 VAL A 148     -41.125   5.917 -62.149  1.00  0.00           H  
ATOM   3660  N   LYS A 149     -45.398   4.242 -63.433  1.00  0.00           N  
ATOM   3661  CA  LYS A 149     -46.655   3.581 -63.776  1.00  0.00           C  
ATOM   3662  C   LYS A 149     -46.950   3.729 -65.262  1.00  0.00           C  
ATOM   3663  O   LYS A 149     -47.433   2.791 -65.908  1.00  0.00           O  
ATOM   3664  CB  LYS A 149     -47.800   4.136 -62.927  1.00  0.00           C  
ATOM   3665  CG  LYS A 149     -47.747   3.703 -61.468  1.00  0.00           C  
ATOM   3666  CD  LYS A 149     -48.857   4.339 -60.647  1.00  0.00           C  
ATOM   3667  CE  LYS A 149     -48.809   3.860 -59.202  1.00  0.00           C  
ATOM   3668  NZ  LYS A 149     -49.807   4.557 -58.341  1.00  0.00           N1+
ATOM   3669  H   LYS A 149     -45.401   4.976 -62.740  1.00  0.00           H  
ATOM   3670  HA  LYS A 149     -46.559   2.518 -63.552  1.00  0.00           H  
ATOM   3671 1HB  LYS A 149     -47.782   5.226 -62.960  1.00  0.00           H  
ATOM   3672 2HB  LYS A 149     -48.753   3.812 -63.344  1.00  0.00           H  
ATOM   3673 1HG  LYS A 149     -47.844   2.619 -61.406  1.00  0.00           H  
ATOM   3674 2HG  LYS A 149     -46.787   3.989 -61.038  1.00  0.00           H  
ATOM   3675 1HD  LYS A 149     -48.750   5.424 -60.669  1.00  0.00           H  
ATOM   3676 2HD  LYS A 149     -49.823   4.078 -61.077  1.00  0.00           H  
ATOM   3677 1HE  LYS A 149     -49.007   2.790 -59.167  1.00  0.00           H  
ATOM   3678 2HE  LYS A 149     -47.815   4.037 -58.793  1.00  0.00           H  
ATOM   3679 1HZ  LYS A 149     -49.738   4.208 -57.396  1.00  0.00           H  
ATOM   3680 2HZ  LYS A 149     -49.623   5.551 -58.348  1.00  0.00           H  
ATOM   3681 3HZ  LYS A 149     -50.736   4.385 -58.696  1.00  0.00           H  
ATOM   3682  N   SER A 150     -46.676   4.907 -65.817  1.00  0.00           N  
ATOM   3683  CA  SER A 150     -46.902   5.145 -67.231  1.00  0.00           C  
ATOM   3684  C   SER A 150     -45.937   4.298 -68.054  1.00  0.00           C  
ATOM   3685  O   SER A 150     -44.792   4.055 -67.662  1.00  0.00           O  
ATOM   3686  CB  SER A 150     -46.722   6.615 -67.555  1.00  0.00           C  
ATOM   3687  OG  SER A 150     -46.835   6.842 -68.933  1.00  0.00           O  
ATOM   3688  H   SER A 150     -46.304   5.652 -65.245  1.00  0.00           H  
ATOM   3689  HA  SER A 150     -47.927   4.857 -67.471  1.00  0.00           H  
ATOM   3690 1HB  SER A 150     -47.473   7.199 -67.025  1.00  0.00           H  
ATOM   3691 2HB  SER A 150     -45.744   6.947 -67.208  1.00  0.00           H  
ATOM   3692  HG  SER A 150     -46.664   7.778 -69.062  1.00  0.00           H  
ATOM   3693  N   THR A 151     -46.411   3.853 -69.214  1.00  0.00           N  
ATOM   3694  CA  THR A 151     -45.612   3.069 -70.144  1.00  0.00           C  
ATOM   3695  C   THR A 151     -45.013   3.955 -71.229  1.00  0.00           C  
ATOM   3696  O   THR A 151     -44.079   3.541 -71.925  1.00  0.00           O  
ATOM   3697  CB  THR A 151     -46.450   1.951 -70.791  1.00  0.00           C  
ATOM   3698  CG2 THR A 151     -45.593   1.116 -71.729  1.00  0.00           C  
ATOM   3699  OG1 THR A 151     -46.995   1.107 -69.768  1.00  0.00           O  
ATOM   3700  H   THR A 151     -47.368   4.073 -69.452  1.00  0.00           H  
ATOM   3701  HA  THR A 151     -44.792   2.608 -69.592  1.00  0.00           H  
ATOM   3702  HB  THR A 151     -47.272   2.392 -71.355  1.00  0.00           H  
ATOM   3703  HG1 THR A 151     -47.632   1.604 -69.249  1.00  0.00           H  
ATOM   3704 1HG2 THR A 151     -46.202   0.331 -72.177  1.00  0.00           H  
ATOM   3705 2HG2 THR A 151     -45.186   1.753 -72.514  1.00  0.00           H  
ATOM   3706 3HG2 THR A 151     -44.775   0.665 -71.169  1.00  0.00           H  
ATOM   3707  N   ASP A 152     -45.486   5.192 -71.336  1.00  0.00           N  
ATOM   3708  CA  ASP A 152     -45.110   6.088 -72.419  1.00  0.00           C  
ATOM   3709  C   ASP A 152     -43.693   6.571 -72.131  1.00  0.00           C  
ATOM   3710  O   ASP A 152     -43.450   7.249 -71.127  1.00  0.00           O  
ATOM   3711  CB  ASP A 152     -46.099   7.248 -72.513  1.00  0.00           C  
ATOM   3712  CG  ASP A 152     -45.852   8.144 -73.714  1.00  0.00           C  
ATOM   3713  OD1 ASP A 152     -44.732   8.132 -74.267  1.00  0.00           O  
ATOM   3714  OD2 ASP A 152     -46.792   8.864 -74.112  1.00  0.00           O1-
ATOM   3715  H   ASP A 152     -46.134   5.516 -70.632  1.00  0.00           H  
ATOM   3716  HA  ASP A 152     -45.145   5.532 -73.356  1.00  0.00           H  
ATOM   3717 1HB  ASP A 152     -47.114   6.856 -72.575  1.00  0.00           H  
ATOM   3718 2HB  ASP A 152     -46.036   7.854 -71.609  1.00  0.00           H  
ATOM   3719  N   SER A 153     -42.756   6.211 -73.015  1.00  0.00           N  
ATOM   3720  CA  SER A 153     -41.349   6.551 -72.823  1.00  0.00           C  
ATOM   3721  C   SER A 153     -41.117   8.052 -72.873  1.00  0.00           C  
ATOM   3722  O   SER A 153     -40.119   8.535 -72.325  1.00  0.00           O  
ATOM   3723  CB  SER A 153     -40.503   5.870 -73.881  1.00  0.00           C  
ATOM   3724  OG  SER A 153     -40.789   6.376 -75.156  1.00  0.00           O  
ATOM   3725  H   SER A 153     -43.030   5.691 -73.836  1.00  0.00           H  
ATOM   3726  HA  SER A 153     -41.038   6.196 -71.839  1.00  0.00           H  
ATOM   3727 1HB  SER A 153     -39.447   6.021 -73.656  1.00  0.00           H  
ATOM   3728 2HB  SER A 153     -40.691   4.797 -73.862  1.00  0.00           H  
ATOM   3729  HG  SER A 153     -40.203   5.916 -75.761  1.00  0.00           H  
ATOM   3730  N   GLU A 154     -42.019   8.794 -73.515  1.00  0.00           N  
ATOM   3731  CA  GLU A 154     -41.909  10.246 -73.559  1.00  0.00           C  
ATOM   3732  C   GLU A 154     -42.222  10.864 -72.203  1.00  0.00           C  
ATOM   3733  O   GLU A 154     -41.612  11.871 -71.830  1.00  0.00           O  
ATOM   3734  CB  GLU A 154     -42.848  10.819 -74.622  1.00  0.00           C  
ATOM   3735  CG  GLU A 154     -42.458  10.483 -76.054  1.00  0.00           C  
ATOM   3736  CD  GLU A 154     -41.099  11.005 -76.428  1.00  0.00           C  
ATOM   3737  OE1 GLU A 154     -40.835  12.156 -76.175  1.00  0.00           O  
ATOM   3738  OE2 GLU A 154     -40.322  10.252 -76.968  1.00  0.00           O1-
ATOM   3739  H   GLU A 154     -42.795   8.345 -73.980  1.00  0.00           H  
ATOM   3740  HA  GLU A 154     -40.884  10.508 -73.822  1.00  0.00           H  
ATOM   3741 1HB  GLU A 154     -43.859  10.446 -74.454  1.00  0.00           H  
ATOM   3742 2HB  GLU A 154     -42.881  11.905 -74.531  1.00  0.00           H  
ATOM   3743 1HG  GLU A 154     -42.464   9.400 -76.176  1.00  0.00           H  
ATOM   3744 2HG  GLU A 154     -43.202  10.901 -76.730  1.00  0.00           H  
ATOM   3745  N   ALA A 155     -43.162  10.283 -71.455  1.00  0.00           N  
ATOM   3746  CA  ALA A 155     -43.427  10.779 -70.108  1.00  0.00           C  
ATOM   3747  C   ALA A 155     -42.224  10.593 -69.186  1.00  0.00           C  
ATOM   3748  O   ALA A 155     -41.973  11.442 -68.322  1.00  0.00           O  
ATOM   3749  CB  ALA A 155     -44.655  10.080 -69.526  1.00  0.00           C  
ATOM   3750  H   ALA A 155     -43.697   9.501 -71.805  1.00  0.00           H  
ATOM   3751  HA  ALA A 155     -43.625  11.849 -70.174  1.00  0.00           H  
ATOM   3752 1HB  ALA A 155     -44.845  10.456 -68.521  1.00  0.00           H  
ATOM   3753 2HB  ALA A 155     -45.520  10.279 -70.158  1.00  0.00           H  
ATOM   3754 3HB  ALA A 155     -44.476   9.007 -69.484  1.00  0.00           H  
ATOM   3755  N   LEU A 156     -41.468   9.500 -69.336  1.00  0.00           N  
ATOM   3756  CA  LEU A 156     -40.253   9.367 -68.532  1.00  0.00           C  
ATOM   3757  C   LEU A 156     -39.258  10.474 -68.857  1.00  0.00           C  
ATOM   3758  O   LEU A 156     -38.595  11.004 -67.958  1.00  0.00           O  
ATOM   3759  CB  LEU A 156     -39.602   7.999 -68.774  1.00  0.00           C  
ATOM   3760  CG  LEU A 156     -40.377   6.789 -68.236  1.00  0.00           C  
ATOM   3761  CD1 LEU A 156     -39.766   5.508 -68.789  1.00  0.00           C  
ATOM   3762  CD2 LEU A 156     -40.344   6.800 -66.715  1.00  0.00           C  
ATOM   3763  H   LEU A 156     -41.711   8.766 -69.985  1.00  0.00           H  
ATOM   3764  HA  LEU A 156     -40.525   9.444 -67.480  1.00  0.00           H  
ATOM   3765 1HB  LEU A 156     -39.473   7.860 -69.846  1.00  0.00           H  
ATOM   3766 2HB  LEU A 156     -38.617   7.996 -68.307  1.00  0.00           H  
ATOM   3767  HG  LEU A 156     -41.411   6.839 -68.577  1.00  0.00           H  
ATOM   3768 1HD1 LEU A 156     -40.317   4.649 -68.407  1.00  0.00           H  
ATOM   3769 2HD1 LEU A 156     -39.821   5.519 -69.877  1.00  0.00           H  
ATOM   3770 3HD1 LEU A 156     -38.724   5.439 -68.477  1.00  0.00           H  
ATOM   3771 1HD2 LEU A 156     -40.895   5.940 -66.333  1.00  0.00           H  
ATOM   3772 2HD2 LEU A 156     -39.310   6.748 -66.374  1.00  0.00           H  
ATOM   3773 3HD2 LEU A 156     -40.802   7.718 -66.348  1.00  0.00           H  
ATOM   3774  N   LYS A 157     -39.138  10.830 -70.137  1.00  0.00           N  
ATOM   3775  CA  LYS A 157     -38.216  11.886 -70.544  1.00  0.00           C  
ATOM   3776  C   LYS A 157     -38.653  13.237 -69.997  1.00  0.00           C  
ATOM   3777  O   LYS A 157     -37.822  14.045 -69.564  1.00  0.00           O  
ATOM   3778  CB  LYS A 157     -38.109  11.948 -72.069  1.00  0.00           C  
ATOM   3779  CG  LYS A 157     -37.165  13.024 -72.589  1.00  0.00           C  
ATOM   3780  CD  LYS A 157     -35.721  12.718 -72.223  1.00  0.00           C  
ATOM   3781  CE  LYS A 157     -34.756  13.642 -72.952  1.00  0.00           C  
ATOM   3782  NZ  LYS A 157     -33.347  13.424 -72.525  1.00  0.00           N1+
ATOM   3783  H   LYS A 157     -39.693  10.363 -70.841  1.00  0.00           H  
ATOM   3784  HA  LYS A 157     -37.231  11.662 -70.134  1.00  0.00           H  
ATOM   3785 1HB  LYS A 157     -37.761  10.987 -72.448  1.00  0.00           H  
ATOM   3786 2HB  LYS A 157     -39.095  12.132 -72.496  1.00  0.00           H  
ATOM   3787 1HG  LYS A 157     -37.250  13.088 -73.675  1.00  0.00           H  
ATOM   3788 2HG  LYS A 157     -37.443  13.988 -72.164  1.00  0.00           H  
ATOM   3789 1HD  LYS A 157     -35.585  12.840 -71.147  1.00  0.00           H  
ATOM   3790 2HD  LYS A 157     -35.490  11.686 -72.486  1.00  0.00           H  
ATOM   3791 1HE  LYS A 157     -34.829  13.469 -74.025  1.00  0.00           H  
ATOM   3792 2HE  LYS A 157     -35.026  14.679 -72.755  1.00  0.00           H  
ATOM   3793 1HZ  LYS A 157     -32.741  14.054 -73.030  1.00  0.00           H  
ATOM   3794 2HZ  LYS A 157     -33.265  13.600 -71.533  1.00  0.00           H  
ATOM   3795 3HZ  LYS A 157     -33.079  12.470 -72.721  1.00  0.00           H  
ATOM   3796  N   VAL A 158     -39.959  13.502 -70.032  1.00  0.00           N  
ATOM   3797  CA  VAL A 158     -40.511  14.751 -69.515  1.00  0.00           C  
ATOM   3798  C   VAL A 158     -40.223  14.896 -68.025  1.00  0.00           C  
ATOM   3799  O   VAL A 158     -39.770  15.953 -67.567  1.00  0.00           O  
ATOM   3800  CB  VAL A 158     -42.032  14.804 -69.749  1.00  0.00           C  
ATOM   3801  CG1 VAL A 158     -42.653  15.950 -68.963  1.00  0.00           C  
ATOM   3802  CG2 VAL A 158     -42.322  14.951 -71.235  1.00  0.00           C  
ATOM   3803  H   VAL A 158     -40.584  12.815 -70.429  1.00  0.00           H  
ATOM   3804  HA  VAL A 158     -40.046  15.581 -70.048  1.00  0.00           H  
ATOM   3805  HB  VAL A 158     -42.480  13.882 -69.380  1.00  0.00           H  
ATOM   3806 1HG1 VAL A 158     -43.728  15.972 -69.140  1.00  0.00           H  
ATOM   3807 2HG1 VAL A 158     -42.464  15.805 -67.899  1.00  0.00           H  
ATOM   3808 3HG1 VAL A 158     -42.212  16.893 -69.286  1.00  0.00           H  
ATOM   3809 1HG2 VAL A 158     -43.399  14.988 -71.394  1.00  0.00           H  
ATOM   3810 2HG2 VAL A 158     -41.869  15.871 -71.605  1.00  0.00           H  
ATOM   3811 3HG2 VAL A 158     -41.905  14.100 -71.773  1.00  0.00           H  
ATOM   3812  N   VAL A 159     -40.492  13.850 -67.241  1.00  0.00           N  
ATOM   3813  CA  VAL A 159     -40.280  13.964 -65.802  1.00  0.00           C  
ATOM   3814  C   VAL A 159     -38.793  14.024 -65.474  1.00  0.00           C  
ATOM   3815  O   VAL A 159     -38.379  14.795 -64.600  1.00  0.00           O  
ATOM   3816  CB  VAL A 159     -40.977  12.805 -65.065  1.00  0.00           C  
ATOM   3817  CG1 VAL A 159     -40.551  12.767 -63.606  1.00  0.00           C  
ATOM   3818  CG2 VAL A 159     -42.482  12.941 -65.168  1.00  0.00           C  
ATOM   3819  H   VAL A 159     -40.838  12.980 -67.620  1.00  0.00           H  
ATOM   3820  HA  VAL A 159     -40.755  14.882 -65.454  1.00  0.00           H  
ATOM   3821  HB  VAL A 159     -40.669  11.862 -65.517  1.00  0.00           H  
ATOM   3822 1HG1 VAL A 159     -41.053  11.941 -63.102  1.00  0.00           H  
ATOM   3823 2HG1 VAL A 159     -39.472  12.625 -63.546  1.00  0.00           H  
ATOM   3824 3HG1 VAL A 159     -40.823  13.705 -63.123  1.00  0.00           H  
ATOM   3825 1HG2 VAL A 159     -42.959  12.114 -64.643  1.00  0.00           H  
ATOM   3826 2HG2 VAL A 159     -42.794  13.884 -64.720  1.00  0.00           H  
ATOM   3827 3HG2 VAL A 159     -42.778  12.923 -66.218  1.00  0.00           H  
ATOM   3828  N   LYS A 160     -37.966  13.203 -66.139  1.00  0.00           N  
ATOM   3829  CA  LYS A 160     -36.522  13.304 -65.922  1.00  0.00           C  
ATOM   3830  C   LYS A 160     -36.060  14.753 -66.043  1.00  0.00           C  
ATOM   3831  O   LYS A 160     -35.317  15.257 -65.195  1.00  0.00           O  
ATOM   3832  CB  LYS A 160     -35.724  12.413 -66.881  1.00  0.00           C  
ATOM   3833  CG  LYS A 160     -34.236  12.413 -66.484  1.00  0.00           C  
ATOM   3834  CD  LYS A 160     -33.305  11.478 -67.261  1.00  0.00           C  
ATOM   3835  CE  LYS A 160     -32.988  11.956 -68.664  1.00  0.00           C  
ATOM   3836  NZ  LYS A 160     -32.072  10.989 -69.341  1.00  0.00           N1+
ATOM   3837  H   LYS A 160     -38.320  12.515 -66.789  1.00  0.00           H  
ATOM   3838  HA  LYS A 160     -36.299  12.959 -64.912  1.00  0.00           H  
ATOM   3839 1HB  LYS A 160     -36.122  11.399 -66.850  1.00  0.00           H  
ATOM   3840 2HB  LYS A 160     -35.842  12.780 -67.901  1.00  0.00           H  
ATOM   3841 1HG  LYS A 160     -33.826  13.416 -66.610  1.00  0.00           H  
ATOM   3842 2HG  LYS A 160     -34.139  12.129 -65.437  1.00  0.00           H  
ATOM   3843 1HD  LYS A 160     -32.361  11.376 -66.724  1.00  0.00           H  
ATOM   3844 2HD  LYS A 160     -33.764  10.493 -67.343  1.00  0.00           H  
ATOM   3845 1HE  LYS A 160     -33.911  12.050 -69.233  1.00  0.00           H  
ATOM   3846 2HE  LYS A 160     -32.516  12.938 -68.616  1.00  0.00           H  
ATOM   3847 1HZ  LYS A 160     -31.867  11.317 -70.275  1.00  0.00           H  
ATOM   3848 2HZ  LYS A 160     -31.213  10.913 -68.815  1.00  0.00           H  
ATOM   3849 3HZ  LYS A 160     -32.516  10.084 -69.393  1.00  0.00           H  
ATOM   3850  N   LEU A 161     -36.494  15.435 -67.109  1.00  0.00           N  
ATOM   3851  CA  LEU A 161     -36.106  16.826 -67.322  1.00  0.00           C  
ATOM   3852  C   LEU A 161     -36.683  17.730 -66.241  1.00  0.00           C  
ATOM   3853  O   LEU A 161     -35.994  18.621 -65.731  1.00  0.00           O  
ATOM   3854  CB  LEU A 161     -36.577  17.304 -68.702  1.00  0.00           C  
ATOM   3855  CG  LEU A 161     -36.265  18.767 -69.041  1.00  0.00           C  
ATOM   3856  CD1 LEU A 161     -34.759  18.991 -68.988  1.00  0.00           C  
ATOM   3857  CD2 LEU A 161     -36.819  19.098 -70.419  1.00  0.00           C  
ATOM   3858  H   LEU A 161     -37.100  14.985 -67.781  1.00  0.00           H  
ATOM   3859  HA  LEU A 161     -35.019  16.892 -67.281  1.00  0.00           H  
ATOM   3860 1HB  LEU A 161     -36.111  16.680 -69.463  1.00  0.00           H  
ATOM   3861 2HB  LEU A 161     -37.657  17.172 -68.765  1.00  0.00           H  
ATOM   3862  HG  LEU A 161     -36.725  19.419 -68.299  1.00  0.00           H  
ATOM   3863 1HD1 LEU A 161     -34.537  20.030 -69.230  1.00  0.00           H  
ATOM   3864 2HD1 LEU A 161     -34.393  18.765 -67.987  1.00  0.00           H  
ATOM   3865 3HD1 LEU A 161     -34.269  18.339 -69.710  1.00  0.00           H  
ATOM   3866 1HD2 LEU A 161     -36.597  20.138 -70.660  1.00  0.00           H  
ATOM   3867 2HD2 LEU A 161     -36.358  18.447 -71.163  1.00  0.00           H  
ATOM   3868 3HD2 LEU A 161     -37.898  18.946 -70.423  1.00  0.00           H  
ATOM   3869  N   ALA A 162     -37.959  17.531 -65.902  1.00  0.00           N  
ATOM   3870  CA  ALA A 162     -38.606  18.350 -64.882  1.00  0.00           C  
ATOM   3871  C   ALA A 162     -37.872  18.246 -63.551  1.00  0.00           C  
ATOM   3872  O   ALA A 162     -37.710  19.243 -62.839  1.00  0.00           O  
ATOM   3873  CB  ALA A 162     -40.068  17.937 -64.724  1.00  0.00           C  
ATOM   3874  H   ALA A 162     -38.491  16.803 -66.358  1.00  0.00           H  
ATOM   3875  HA  ALA A 162     -38.567  19.390 -65.207  1.00  0.00           H  
ATOM   3876 1HB  ALA A 162     -40.540  18.555 -63.960  1.00  0.00           H  
ATOM   3877 2HB  ALA A 162     -40.588  18.072 -65.672  1.00  0.00           H  
ATOM   3878 3HB  ALA A 162     -40.120  16.891 -64.427  1.00  0.00           H  
ATOM   3879  N   LEU A 163     -37.423  17.038 -63.204  1.00  0.00           N  
ATOM   3880  CA  LEU A 163     -36.721  16.815 -61.944  1.00  0.00           C  
ATOM   3881  C   LEU A 163     -35.323  17.424 -61.958  1.00  0.00           C  
ATOM   3882  O   LEU A 163     -34.840  17.902 -60.927  1.00  0.00           O  
ATOM   3883  CB  LEU A 163     -36.653  15.319 -61.648  1.00  0.00           C  
ATOM   3884  CG  LEU A 163     -37.979  14.591 -61.412  1.00  0.00           C  
ATOM   3885  CD1 LEU A 163     -37.756  13.090 -61.322  1.00  0.00           C  
ATOM   3886  CD2 LEU A 163     -38.679  15.108 -60.167  1.00  0.00           C  
ATOM   3887  H   LEU A 163     -37.572  16.259 -63.829  1.00  0.00           H  
ATOM   3888  HA  LEU A 163     -37.287  17.291 -61.144  1.00  0.00           H  
ATOM   3889 1HB  LEU A 163     -36.163  14.822 -62.484  1.00  0.00           H  
ATOM   3890 2HB  LEU A 163     -36.045  15.168 -60.756  1.00  0.00           H  
ATOM   3891  HG  LEU A 163     -38.637  14.746 -62.268  1.00  0.00           H  
ATOM   3892 1HD1 LEU A 163     -38.710  12.590 -61.153  1.00  0.00           H  
ATOM   3893 2HD1 LEU A 163     -37.318  12.731 -62.253  1.00  0.00           H  
ATOM   3894 3HD1 LEU A 163     -37.081  12.872 -60.495  1.00  0.00           H  
ATOM   3895 1HD2 LEU A 163     -39.618  14.571 -60.028  1.00  0.00           H  
ATOM   3896 2HD2 LEU A 163     -38.040  14.951 -59.298  1.00  0.00           H  
ATOM   3897 3HD2 LEU A 163     -38.883  16.173 -60.280  1.00  0.00           H  
ATOM   3898  N   GLU A 164     -34.646  17.399 -63.112  1.00  0.00           N  
ATOM   3899  CA  GLU A 164     -33.346  18.061 -63.219  1.00  0.00           C  
ATOM   3900  C   GLU A 164     -33.453  19.560 -62.950  1.00  0.00           C  
ATOM   3901  O   GLU A 164     -32.562  20.150 -62.328  1.00  0.00           O  
ATOM   3902  CB  GLU A 164     -32.743  17.826 -64.606  1.00  0.00           C  
ATOM   3903  CG  GLU A 164     -32.222  16.415 -64.836  1.00  0.00           C  
ATOM   3904  CD  GLU A 164     -31.731  16.193 -66.239  1.00  0.00           C  
ATOM   3905  OE1 GLU A 164     -31.776  17.116 -67.016  1.00  0.00           O  
ATOM   3906  OE2 GLU A 164     -31.311  15.099 -66.534  1.00  0.00           O1-
ATOM   3907  H   GLU A 164     -35.025  16.925 -63.919  1.00  0.00           H  
ATOM   3908  HA  GLU A 164     -32.678  17.634 -62.471  1.00  0.00           H  
ATOM   3909 1HB  GLU A 164     -33.495  18.034 -65.369  1.00  0.00           H  
ATOM   3910 2HB  GLU A 164     -31.916  18.518 -64.765  1.00  0.00           H  
ATOM   3911 1HG  GLU A 164     -31.404  16.224 -64.142  1.00  0.00           H  
ATOM   3912 2HG  GLU A 164     -33.019  15.705 -64.618  1.00  0.00           H  
ATOM   3913  N   ILE A 165     -34.528  20.193 -63.432  1.00  0.00           N  
ATOM   3914  CA  ILE A 165     -34.742  21.621 -63.200  1.00  0.00           C  
ATOM   3915  C   ILE A 165     -34.869  21.907 -61.708  1.00  0.00           C  
ATOM   3916  O   ILE A 165     -34.323  22.899 -61.200  1.00  0.00           O  
ATOM   3917  CB  ILE A 165     -36.002  22.120 -63.931  1.00  0.00           C  
ATOM   3918  CG1 ILE A 165     -35.784  22.099 -65.446  1.00  0.00           C  
ATOM   3919  CG2 ILE A 165     -36.370  23.519 -63.462  1.00  0.00           C  
ATOM   3920  CD1 ILE A 165     -37.057  22.247 -66.248  1.00  0.00           C  
ATOM   3921  H   ILE A 165     -35.209  19.675 -63.969  1.00  0.00           H  
ATOM   3922  HA  ILE A 165     -33.883  22.167 -63.588  1.00  0.00           H  
ATOM   3923  HB  ILE A 165     -36.834  21.447 -63.723  1.00  0.00           H  
ATOM   3924 1HG1 ILE A 165     -35.107  22.905 -65.727  1.00  0.00           H  
ATOM   3925 2HG1 ILE A 165     -35.309  21.160 -65.732  1.00  0.00           H  
ATOM   3926 1HG2 ILE A 165     -37.262  23.857 -63.989  1.00  0.00           H  
ATOM   3927 2HG2 ILE A 165     -36.565  23.504 -62.391  1.00  0.00           H  
ATOM   3928 3HG2 ILE A 165     -35.545  24.201 -63.671  1.00  0.00           H  
ATOM   3929 1HD1 ILE A 165     -36.821  22.222 -67.312  1.00  0.00           H  
ATOM   3930 2HD1 ILE A 165     -37.736  21.428 -66.008  1.00  0.00           H  
ATOM   3931 3HD1 ILE A 165     -37.532  23.196 -66.004  1.00  0.00           H  
ATOM   3932  N   VAL A 166     -35.572  21.032 -60.984  1.00  0.00           N  
ATOM   3933  CA  VAL A 166     -35.735  21.194 -59.542  1.00  0.00           C  
ATOM   3934  C   VAL A 166     -34.382  21.127 -58.857  1.00  0.00           C  
ATOM   3935  O   VAL A 166     -34.077  21.925 -57.967  1.00  0.00           O  
ATOM   3936  CB  VAL A 166     -36.710  20.145 -58.979  1.00  0.00           C  
ATOM   3937  CG1 VAL A 166     -36.749  20.214 -57.455  1.00  0.00           C  
ATOM   3938  CG2 VAL A 166     -38.091  20.362 -59.554  1.00  0.00           C  
ATOM   3939  H   VAL A 166     -36.002  20.241 -61.442  1.00  0.00           H  
ATOM   3940  HA  VAL A 166     -36.192  22.166 -59.352  1.00  0.00           H  
ATOM   3941  HB  VAL A 166     -36.355  19.150 -59.251  1.00  0.00           H  
ATOM   3942 1HG1 VAL A 166     -37.444  19.464 -57.075  1.00  0.00           H  
ATOM   3943 2HG1 VAL A 166     -35.754  20.021 -57.057  1.00  0.00           H  
ATOM   3944 3HG1 VAL A 166     -37.080  21.205 -57.145  1.00  0.00           H  
ATOM   3945 1HG2 VAL A 166     -38.774  19.615 -59.151  1.00  0.00           H  
ATOM   3946 2HG2 VAL A 166     -38.444  21.358 -59.286  1.00  0.00           H  
ATOM   3947 3HG2 VAL A 166     -38.053  20.270 -60.639  1.00  0.00           H  
ATOM   3948  N   GLN A 167     -33.545  20.176 -59.258  1.00  0.00           N  
ATOM   3949  CA  GLN A 167     -32.209  20.122 -58.662  1.00  0.00           C  
ATOM   3950  C   GLN A 167     -31.364  21.342 -58.993  1.00  0.00           C  
ATOM   3951  O   GLN A 167     -30.556  21.777 -58.167  1.00  0.00           O  
ATOM   3952  CB  GLN A 167     -31.478  18.858 -59.121  1.00  0.00           C  
ATOM   3953  CG  GLN A 167     -32.004  17.575 -58.500  1.00  0.00           C  
ATOM   3954  CD  GLN A 167     -31.189  16.360 -58.903  1.00  0.00           C  
ATOM   3955  NE2 GLN A 167     -31.027  15.424 -57.976  1.00  0.00           N  
ATOM   3956  OE1 GLN A 167     -30.710  16.265 -60.037  1.00  0.00           O  
ATOM   3957  H   GLN A 167     -33.800  19.494 -59.957  1.00  0.00           H  
ATOM   3958  HA  GLN A 167     -32.315  20.093 -57.578  1.00  0.00           H  
ATOM   3959 1HB  GLN A 167     -31.558  18.764 -60.204  1.00  0.00           H  
ATOM   3960 2HB  GLN A 167     -30.419  18.940 -58.877  1.00  0.00           H  
ATOM   3961 1HG  GLN A 167     -31.966  17.667 -57.415  1.00  0.00           H  
ATOM   3962 2HG  GLN A 167     -33.032  17.420 -58.826  1.00  0.00           H  
ATOM   3963 1HE2 GLN A 167     -30.498  14.599 -58.184  1.00  0.00           H  
ATOM   3964 2HE2 GLN A 167     -31.432  15.541 -57.069  1.00  0.00           H  
ATOM   3965  N   GLN A 168     -31.462  21.854 -60.210  1.00  0.00           N  
ATOM   3966  CA  GLN A 168     -30.629  22.989 -60.573  1.00  0.00           C  
ATOM   3967  C   GLN A 168     -31.034  24.264 -59.853  1.00  0.00           C  
ATOM   3968  O   GLN A 168     -30.164  25.057 -59.486  1.00  0.00           O  
ATOM   3969  CB  GLN A 168     -30.677  23.215 -62.086  1.00  0.00           C  
ATOM   3970  CG  GLN A 168     -29.767  24.327 -62.579  1.00  0.00           C  
ATOM   3971  CD  GLN A 168     -29.624  24.331 -64.089  1.00  0.00           C  
ATOM   3972  NE2 GLN A 168     -29.226  25.471 -64.642  1.00  0.00           N  
ATOM   3973  OE1 GLN A 168     -29.869  23.319 -64.753  1.00  0.00           O  
ATOM   3974  H   GLN A 168     -32.102  21.475 -60.893  1.00  0.00           H  
ATOM   3975  HA  GLN A 168     -29.601  22.770 -60.284  1.00  0.00           H  
ATOM   3976 1HB  GLN A 168     -30.395  22.296 -62.600  1.00  0.00           H  
ATOM   3977 2HB  GLN A 168     -31.697  23.457 -62.385  1.00  0.00           H  
ATOM   3978 1HG  GLN A 168     -30.184  25.286 -62.273  1.00  0.00           H  
ATOM   3979 2HG  GLN A 168     -28.778  24.193 -62.142  1.00  0.00           H  
ATOM   3980 1HE2 GLN A 168     -29.114  25.534 -65.634  1.00  0.00           H  
ATOM   3981 2HE2 GLN A 168     -29.039  26.267 -64.067  1.00  0.00           H  
ATOM   3982  N   LEU A 169     -32.332  24.487 -59.636  1.00  0.00           N  
ATOM   3983  CA  LEU A 169     -32.812  25.712 -58.990  1.00  0.00           C  
ATOM   3984  C   LEU A 169     -33.770  25.377 -57.852  1.00  0.00           C  
ATOM   3985  O   LEU A 169     -34.987  25.573 -57.954  1.00  0.00           O  
ATOM   3986  CB  LEU A 169     -33.507  26.604 -60.022  1.00  0.00           C  
ATOM   3987  CG  LEU A 169     -32.652  27.090 -61.195  1.00  0.00           C  
ATOM   3988  CD1 LEU A 169     -33.509  27.747 -62.265  1.00  0.00           C  
ATOM   3989  CD2 LEU A 169     -31.574  28.052 -60.704  1.00  0.00           C  
ATOM   3990  H   LEU A 169     -33.002  23.789 -59.926  1.00  0.00           H  
ATOM   3991  HA  LEU A 169     -31.955  26.246 -58.582  1.00  0.00           H  
ATOM   3992 1HB  LEU A 169     -34.350  26.058 -60.442  1.00  0.00           H  
ATOM   3993 2HB  LEU A 169     -33.891  27.489 -59.514  1.00  0.00           H  
ATOM   3994  HG  LEU A 169     -32.175  26.236 -61.676  1.00  0.00           H  
ATOM   3995 1HD1 LEU A 169     -32.873  28.081 -63.085  1.00  0.00           H  
ATOM   3996 2HD1 LEU A 169     -34.236  27.028 -62.641  1.00  0.00           H  
ATOM   3997 3HD1 LEU A 169     -34.030  28.603 -61.838  1.00  0.00           H  
ATOM   3998 1HD2 LEU A 169     -30.973  28.388 -61.550  1.00  0.00           H  
ATOM   3999 2HD2 LEU A 169     -32.043  28.912 -60.227  1.00  0.00           H  
ATOM   4000 3HD2 LEU A 169     -30.933  27.542 -59.984  1.00  0.00           H  
ATOM   4001  N   PRO A 170     -33.236  24.855 -56.748  1.00  0.00           N  
ATOM   4002  CA  PRO A 170     -34.072  24.485 -55.599  1.00  0.00           C  
ATOM   4003  C   PRO A 170     -34.803  25.673 -54.990  1.00  0.00           C  
ATOM   4004  O   PRO A 170     -34.266  26.780 -54.920  1.00  0.00           O  
ATOM   4005  CB  PRO A 170     -33.058  23.899 -54.611  1.00  0.00           C  
ATOM   4006  CG  PRO A 170     -31.925  23.467 -55.465  1.00  0.00           C  
ATOM   4007  CD  PRO A 170     -31.828  24.513 -56.529  1.00  0.00           C  
ATOM   4008  HA  PRO A 170     -34.802  23.725 -55.913  1.00  0.00           H  
ATOM   4009 1HB  PRO A 170     -32.769  24.661 -53.873  1.00  0.00           H  
ATOM   4010 2HB  PRO A 170     -33.513  23.068 -54.053  1.00  0.00           H  
ATOM   4011 1HG  PRO A 170     -31.006  23.390 -54.867  1.00  0.00           H  
ATOM   4012 2HG  PRO A 170     -32.121  22.466 -55.878  1.00  0.00           H  
ATOM   4013 1HD  PRO A 170     -31.247  25.368 -56.151  1.00  0.00           H  
ATOM   4014 2HD  PRO A 170     -31.350  24.085 -57.422  1.00  0.00           H  
ATOM   4015  N   ASP A 171     -36.047  25.437 -54.559  1.00  0.00           N  
ATOM   4016  CA  ASP A 171     -36.825  26.453 -53.843  1.00  0.00           C  
ATOM   4017  C   ASP A 171     -36.934  27.740 -54.663  1.00  0.00           C  
ATOM   4018  O   ASP A 171     -36.712  28.847 -54.168  1.00  0.00           O  
ATOM   4019  CB  ASP A 171     -36.190  26.759 -52.484  1.00  0.00           C  
ATOM   4020  CG  ASP A 171     -37.166  27.398 -51.505  1.00  0.00           C  
ATOM   4021  OD1 ASP A 171     -38.334  27.099 -51.580  1.00  0.00           O  
ATOM   4022  OD2 ASP A 171     -36.733  28.179 -50.692  1.00  0.00           O1-
ATOM   4023  H   ASP A 171     -36.461  24.532 -54.733  1.00  0.00           H  
ATOM   4024  HA  ASP A 171     -37.831  26.066 -53.678  1.00  0.00           H  
ATOM   4025 1HB  ASP A 171     -35.809  25.836 -52.045  1.00  0.00           H  
ATOM   4026 2HB  ASP A 171     -35.343  27.431 -52.621  1.00  0.00           H  
ATOM   4027  N   THR A 172     -37.278  27.580 -55.935  1.00  0.00           N  
ATOM   4028  CA  THR A 172     -37.532  28.693 -56.835  1.00  0.00           C  
ATOM   4029  C   THR A 172     -38.916  28.526 -57.431  1.00  0.00           C  
ATOM   4030  O   THR A 172     -39.538  27.465 -57.339  1.00  0.00           O  
ATOM   4031  CB  THR A 172     -36.477  28.780 -57.953  1.00  0.00           C  
ATOM   4032  CG2 THR A 172     -35.082  28.915 -57.361  1.00  0.00           C  
ATOM   4033  OG1 THR A 172     -36.537  27.599 -58.763  1.00  0.00           O  
ATOM   4034  H   THR A 172     -37.365  26.636 -56.284  1.00  0.00           H  
ATOM   4035  HA  THR A 172     -37.490  29.619 -56.261  1.00  0.00           H  
ATOM   4036  HB  THR A 172     -36.684  29.646 -58.582  1.00  0.00           H  
ATOM   4037  HG1 THR A 172     -35.934  26.939 -58.411  1.00  0.00           H  
ATOM   4038 1HG2 THR A 172     -34.350  28.975 -58.166  1.00  0.00           H  
ATOM   4039 2HG2 THR A 172     -35.030  29.818 -56.754  1.00  0.00           H  
ATOM   4040 3HG2 THR A 172     -34.866  28.047 -56.739  1.00  0.00           H  
ATOM   4041  N   GLU A 173     -39.399  29.597 -58.055  1.00  0.00           N  
ATOM   4042  CA  GLU A 173     -40.715  29.514 -58.659  1.00  0.00           C  
ATOM   4043  C   GLU A 173     -40.673  28.600 -59.871  1.00  0.00           C  
ATOM   4044  O   GLU A 173     -41.645  27.889 -60.145  1.00  0.00           O  
ATOM   4045  CB  GLU A 173     -41.193  30.909 -59.065  1.00  0.00           C  
ATOM   4046  CG  GLU A 173     -41.406  31.875 -57.909  1.00  0.00           C  
ATOM   4047  CD  GLU A 173     -42.340  31.333 -56.848  1.00  0.00           C  
ATOM   4048  OE1 GLU A 173     -43.387  30.760 -57.211  1.00  0.00           O  
ATOM   4049  OE2 GLU A 173     -42.026  31.481 -55.649  1.00  0.00           O1-
ATOM   4050  H   GLU A 173     -38.880  30.461 -58.121  1.00  0.00           H  
ATOM   4051  HA  GLU A 173     -41.406  29.096 -57.926  1.00  0.00           H  
ATOM   4052 1HB  GLU A 173     -40.467  31.360 -59.742  1.00  0.00           H  
ATOM   4053 2HB  GLU A 173     -42.137  30.828 -59.604  1.00  0.00           H  
ATOM   4054 1HG  GLU A 173     -40.442  32.093 -57.449  1.00  0.00           H  
ATOM   4055 2HG  GLU A 173     -41.810  32.808 -58.298  1.00  0.00           H  
ATOM   4056  N   LEU A 174     -39.551  28.592 -60.592  1.00  0.00           N  
ATOM   4057  CA  LEU A 174     -39.435  27.737 -61.766  1.00  0.00           C  
ATOM   4058  C   LEU A 174     -39.470  26.259 -61.383  1.00  0.00           C  
ATOM   4059  O   LEU A 174     -40.070  25.442 -62.091  1.00  0.00           O  
ATOM   4060  CB  LEU A 174     -38.132  28.065 -62.497  1.00  0.00           C  
ATOM   4061  CG  LEU A 174     -38.030  29.415 -63.219  1.00  0.00           C  
ATOM   4062  CD1 LEU A 174     -36.610  29.655 -63.720  1.00  0.00           C  
ATOM   4063  CD2 LEU A 174     -39.027  29.558 -64.343  1.00  0.00           C  
ATOM   4064  H   LEU A 174     -38.771  29.178 -60.332  1.00  0.00           H  
ATOM   4065  HA  LEU A 174     -40.279  27.939 -62.425  1.00  0.00           H  
ATOM   4066 1HB  LEU A 174     -37.314  28.036 -61.780  1.00  0.00           H  
ATOM   4067 2HB  LEU A 174     -37.955  27.298 -63.251  1.00  0.00           H  
ATOM   4068  HG  LEU A 174     -38.214  30.222 -62.508  1.00  0.00           H  
ATOM   4069 1HD1 LEU A 174     -36.561  30.619 -64.228  1.00  0.00           H  
ATOM   4070 2HD1 LEU A 174     -35.921  29.656 -62.875  1.00  0.00           H  
ATOM   4071 3HD1 LEU A 174     -36.331  28.864 -64.415  1.00  0.00           H  
ATOM   4072 1HD2 LEU A 174     -38.907  30.533 -64.815  1.00  0.00           H  
ATOM   4073 2HD2 LEU A 174     -38.857  28.774 -65.082  1.00  0.00           H  
ATOM   4074 3HD2 LEU A 174     -40.038  29.469 -63.946  1.00  0.00           H  
ATOM   4075  N   ALA A 175     -38.829  25.900 -60.263  1.00  0.00           N  
ATOM   4076  CA  ALA A 175     -38.875  24.530 -59.751  1.00  0.00           C  
ATOM   4077  C   ALA A 175     -40.281  24.111 -59.337  1.00  0.00           C  
ATOM   4078  O   ALA A 175     -40.708  22.980 -59.598  1.00  0.00           O  
ATOM   4079  CB  ALA A 175     -37.912  24.380 -58.576  1.00  0.00           C  
ATOM   4080  H   ALA A 175     -38.299  26.596 -59.759  1.00  0.00           H  
ATOM   4081  HA  ALA A 175     -38.562  23.859 -60.551  1.00  0.00           H  
ATOM   4082 1HB  ALA A 175     -37.952  23.357 -58.200  1.00  0.00           H  
ATOM   4083 2HB  ALA A 175     -36.898  24.606 -58.905  1.00  0.00           H  
ATOM   4084 3HB  ALA A 175     -38.197  25.069 -57.782  1.00  0.00           H  
ATOM   4085  N   ARG A 176     -41.007  25.005 -58.665  1.00  0.00           N  
ATOM   4086  CA  ARG A 176     -42.388  24.723 -58.282  1.00  0.00           C  
ATOM   4087  C   ARG A 176     -43.273  24.544 -59.506  1.00  0.00           C  
ATOM   4088  O   ARG A 176     -44.051  23.587 -59.598  1.00  0.00           O  
ATOM   4089  CB  ARG A 176     -42.924  25.861 -57.413  1.00  0.00           C  
ATOM   4090  CG  ARG A 176     -44.366  25.682 -56.978  1.00  0.00           C  
ATOM   4091  CD  ARG A 176     -44.862  26.897 -56.210  1.00  0.00           C  
ATOM   4092  NE  ARG A 176     -44.785  28.113 -57.022  1.00  0.00           N  
ATOM   4093  CZ  ARG A 176     -45.629  28.417 -58.007  1.00  0.00           C  
ATOM   4094  NH1 ARG A 176     -46.629  27.599 -58.314  1.00  0.00           N1+
ATOM   4095  NH2 ARG A 176     -45.477  29.546 -58.690  1.00  0.00           N  
ATOM   4096  H   ARG A 176     -40.599  25.895 -58.414  1.00  0.00           H  
ATOM   4097  HA  ARG A 176     -42.405  23.799 -57.703  1.00  0.00           H  
ATOM   4098 1HB  ARG A 176     -42.311  25.954 -56.518  1.00  0.00           H  
ATOM   4099 2HB  ARG A 176     -42.850  26.801 -57.959  1.00  0.00           H  
ATOM   4100 1HG  ARG A 176     -44.997  25.543 -57.857  1.00  0.00           H  
ATOM   4101 2HG  ARG A 176     -44.446  24.806 -56.333  1.00  0.00           H  
ATOM   4102 1HD  ARG A 176     -45.900  26.744 -55.917  1.00  0.00           H  
ATOM   4103 2HD  ARG A 176     -44.250  27.039 -55.320  1.00  0.00           H  
ATOM   4104  HE  ARG A 176     -44.040  28.767 -56.820  1.00  0.00           H  
ATOM   4105 1HH1 ARG A 176     -46.754  26.739 -57.800  1.00  0.00           H  
ATOM   4106 2HH1 ARG A 176     -47.264  27.837 -59.062  1.00  0.00           H  
ATOM   4107 1HH2 ARG A 176     -44.720  30.176 -58.463  1.00  0.00           H  
ATOM   4108 2HH2 ARG A 176     -46.117  29.774 -59.436  1.00  0.00           H  
ATOM   4109  N   GLU A 177     -43.161  25.471 -60.455  1.00  0.00           N  
ATOM   4110  CA  GLU A 177     -43.970  25.444 -61.665  1.00  0.00           C  
ATOM   4111  C   GLU A 177     -43.643  24.230 -62.528  1.00  0.00           C  
ATOM   4112  O   GLU A 177     -44.538  23.632 -63.137  1.00  0.00           O  
ATOM   4113  CB  GLU A 177     -43.759  26.727 -62.473  1.00  0.00           C  
ATOM   4114  CG  GLU A 177     -44.365  27.973 -61.842  1.00  0.00           C  
ATOM   4115  CD  GLU A 177     -43.960  29.240 -62.545  1.00  0.00           C  
ATOM   4116  OE1 GLU A 177     -42.956  29.230 -63.216  1.00  0.00           O  
ATOM   4117  OE2 GLU A 177     -44.656  30.219 -62.409  1.00  0.00           O1-
ATOM   4118  H   GLU A 177     -42.492  26.217 -60.327  1.00  0.00           H  
ATOM   4119  HA  GLU A 177     -45.020  25.379 -61.378  1.00  0.00           H  
ATOM   4120 1HB  GLU A 177     -42.692  26.904 -62.604  1.00  0.00           H  
ATOM   4121 2HB  GLU A 177     -44.196  26.609 -63.465  1.00  0.00           H  
ATOM   4122 1HG  GLU A 177     -45.451  27.889 -61.867  1.00  0.00           H  
ATOM   4123 2HG  GLU A 177     -44.055  28.027 -60.800  1.00  0.00           H  
ATOM   4124  N   ALA A 178     -42.365  23.851 -62.591  1.00  0.00           N  
ATOM   4125  CA  ALA A 178     -41.956  22.686 -63.371  1.00  0.00           C  
ATOM   4126  C   ALA A 178     -42.592  21.400 -62.854  1.00  0.00           C  
ATOM   4127  O   ALA A 178     -43.025  20.554 -63.645  1.00  0.00           O  
ATOM   4128  CB  ALA A 178     -40.434  22.562 -63.375  1.00  0.00           C  
ATOM   4129  H   ALA A 178     -41.663  24.378 -62.089  1.00  0.00           H  
ATOM   4130  HA  ALA A 178     -42.297  22.828 -64.396  1.00  0.00           H  
ATOM   4131 1HB  ALA A 178     -40.142  21.691 -63.960  1.00  0.00           H  
ATOM   4132 2HB  ALA A 178     -39.997  23.459 -63.815  1.00  0.00           H  
ATOM   4133 3HB  ALA A 178     -40.077  22.450 -62.352  1.00  0.00           H  
ATOM   4134  N   LEU A 179     -42.645  21.223 -61.531  1.00  0.00           N  
ATOM   4135  CA  LEU A 179     -43.273  20.025 -60.976  1.00  0.00           C  
ATOM   4136  C   LEU A 179     -44.775  20.011 -61.214  1.00  0.00           C  
ATOM   4137  O   LEU A 179     -45.347  18.960 -61.527  1.00  0.00           O  
ATOM   4138  CB  LEU A 179     -42.993  19.933 -59.471  1.00  0.00           C  
ATOM   4139  CG  LEU A 179     -41.552  19.580 -59.082  1.00  0.00           C  
ATOM   4140  CD1 LEU A 179     -41.363  19.789 -57.586  1.00  0.00           C  
ATOM   4141  CD2 LEU A 179     -41.258  18.140 -59.474  1.00  0.00           C  
ATOM   4142  H   LEU A 179     -42.254  21.910 -60.903  1.00  0.00           H  
ATOM   4143  HA  LEU A 179     -42.846  19.152 -61.467  1.00  0.00           H  
ATOM   4144 1HB  LEU A 179     -43.234  20.892 -59.013  1.00  0.00           H  
ATOM   4145 2HB  LEU A 179     -43.647  19.175 -59.041  1.00  0.00           H  
ATOM   4146  HG  LEU A 179     -40.861  20.245 -59.601  1.00  0.00           H  
ATOM   4147 1HD1 LEU A 179     -40.339  19.538 -57.310  1.00  0.00           H  
ATOM   4148 2HD1 LEU A 179     -41.560  20.832 -57.336  1.00  0.00           H  
ATOM   4149 3HD1 LEU A 179     -42.053  19.147 -57.039  1.00  0.00           H  
ATOM   4150 1HD2 LEU A 179     -40.234  17.889 -59.199  1.00  0.00           H  
ATOM   4151 2HD2 LEU A 179     -41.947  17.474 -58.955  1.00  0.00           H  
ATOM   4152 3HD2 LEU A 179     -41.384  18.023 -60.551  1.00  0.00           H  
ATOM   4153  N   GLU A 180     -45.436  21.157 -61.059  1.00  0.00           N  
ATOM   4154  CA  GLU A 180     -46.877  21.190 -61.277  1.00  0.00           C  
ATOM   4155  C   GLU A 180     -47.219  20.946 -62.741  1.00  0.00           C  
ATOM   4156  O   GLU A 180     -48.185  20.238 -63.051  1.00  0.00           O  
ATOM   4157  CB  GLU A 180     -47.455  22.534 -60.827  1.00  0.00           C  
ATOM   4158  CG  GLU A 180     -48.968  22.639 -60.945  1.00  0.00           C  
ATOM   4159  CD  GLU A 180     -49.694  21.702 -60.020  1.00  0.00           C  
ATOM   4160  OE1 GLU A 180     -49.092  21.241 -59.080  1.00  0.00           O  
ATOM   4161  OE2 GLU A 180     -50.852  21.446 -60.254  1.00  0.00           O1-
ATOM   4162  H   GLU A 180     -44.960  22.006 -60.792  1.00  0.00           H  
ATOM   4163  HA  GLU A 180     -47.335  20.397 -60.685  1.00  0.00           H  
ATOM   4164 1HB  GLU A 180     -47.187  22.714 -59.785  1.00  0.00           H  
ATOM   4165 2HB  GLU A 180     -47.016  23.336 -61.421  1.00  0.00           H  
ATOM   4166 1HG  GLU A 180     -49.270  23.661 -60.717  1.00  0.00           H  
ATOM   4167 2HG  GLU A 180     -49.258  22.424 -61.972  1.00  0.00           H  
ATOM   4168  N   LEU A 181     -46.440  21.531 -63.653  1.00  0.00           N  
ATOM   4169  CA  LEU A 181     -46.679  21.341 -65.079  1.00  0.00           C  
ATOM   4170  C   LEU A 181     -46.439  19.895 -65.497  1.00  0.00           C  
ATOM   4171  O   LEU A 181     -47.245  19.303 -66.223  1.00  0.00           O  
ATOM   4172  CB  LEU A 181     -45.786  22.293 -65.874  1.00  0.00           C  
ATOM   4173  CG  LEU A 181     -45.875  22.262 -67.396  1.00  0.00           C  
ATOM   4174  CD1 LEU A 181     -47.261  22.678 -67.838  1.00  0.00           C  
ATOM   4175  CD2 LEU A 181     -44.821  23.173 -68.001  1.00  0.00           C  
ATOM   4176  H   LEU A 181     -45.671  22.115 -63.356  1.00  0.00           H  
ATOM   4177  HA  LEU A 181     -47.718  21.589 -65.291  1.00  0.00           H  
ATOM   4178 1HB  LEU A 181     -46.014  23.315 -65.574  1.00  0.00           H  
ATOM   4179 2HB  LEU A 181     -44.746  22.086 -65.623  1.00  0.00           H  
ATOM   4180  HG  LEU A 181     -45.712  21.244 -67.749  1.00  0.00           H  
ATOM   4181 1HD1 LEU A 181     -47.318  22.654 -68.927  1.00  0.00           H  
ATOM   4182 2HD1 LEU A 181     -47.998  21.991 -67.422  1.00  0.00           H  
ATOM   4183 3HD1 LEU A 181     -47.467  23.689 -67.487  1.00  0.00           H  
ATOM   4184 1HD2 LEU A 181     -44.894  23.142 -69.089  1.00  0.00           H  
ATOM   4185 2HD2 LEU A 181     -44.981  24.195 -67.656  1.00  0.00           H  
ATOM   4186 3HD2 LEU A 181     -43.830  22.837 -67.694  1.00  0.00           H  
ATOM   4187  N   ALA A 182     -45.325  19.308 -65.048  1.00  0.00           N  
ATOM   4188  CA  ALA A 182     -45.035  17.913 -65.366  1.00  0.00           C  
ATOM   4189  C   ALA A 182     -46.083  16.972 -64.784  1.00  0.00           C  
ATOM   4190  O   ALA A 182     -46.439  15.965 -65.406  1.00  0.00           O  
ATOM   4191  CB  ALA A 182     -43.643  17.538 -64.861  1.00  0.00           C  
ATOM   4192  H   ALA A 182     -44.672  19.830 -64.481  1.00  0.00           H  
ATOM   4193  HA  ALA A 182     -45.059  17.801 -66.450  1.00  0.00           H  
ATOM   4194 1HB  ALA A 182     -43.436  16.496 -65.103  1.00  0.00           H  
ATOM   4195 2HB  ALA A 182     -42.899  18.176 -65.338  1.00  0.00           H  
ATOM   4196 3HB  ALA A 182     -43.599  17.675 -63.782  1.00  0.00           H  
ATOM   4197  N   LYS A 183     -46.564  17.273 -63.576  1.00  0.00           N  
ATOM   4198  CA  LYS A 183     -47.603  16.461 -62.948  1.00  0.00           C  
ATOM   4199  C   LYS A 183     -48.865  16.399 -63.801  1.00  0.00           C  
ATOM   4200  O   LYS A 183     -49.419  15.317 -64.031  1.00  0.00           O  
ATOM   4201  CB  LYS A 183     -47.938  17.007 -61.559  1.00  0.00           C  
ATOM   4202  CG  LYS A 183     -48.878  16.127 -60.746  1.00  0.00           C  
ATOM   4203  CD  LYS A 183     -49.350  16.837 -59.487  1.00  0.00           C  
ATOM   4204  CE  LYS A 183     -48.225  16.968 -58.470  1.00  0.00           C  
ATOM   4205  NZ  LYS A 183     -48.707  17.524 -57.176  1.00  0.00           N1+
ATOM   4206  H   LYS A 183     -46.204  18.078 -63.084  1.00  0.00           H  
ATOM   4207  HA  LYS A 183     -47.229  15.442 -62.842  1.00  0.00           H  
ATOM   4208 1HB  LYS A 183     -47.019  17.134 -60.986  1.00  0.00           H  
ATOM   4209 2HB  LYS A 183     -48.401  17.990 -61.657  1.00  0.00           H  
ATOM   4210 1HG  LYS A 183     -49.746  15.865 -61.352  1.00  0.00           H  
ATOM   4211 2HG  LYS A 183     -48.363  15.209 -60.465  1.00  0.00           H  
ATOM   4212 1HD  LYS A 183     -49.713  17.833 -59.745  1.00  0.00           H  
ATOM   4213 2HD  LYS A 183     -50.169  16.276 -59.037  1.00  0.00           H  
ATOM   4214 1HE  LYS A 183     -47.783  15.990 -58.289  1.00  0.00           H  
ATOM   4215 2HE  LYS A 183     -47.451  17.625 -58.867  1.00  0.00           H  
ATOM   4216 1HZ  LYS A 183     -47.933  17.595 -56.531  1.00  0.00           H  
ATOM   4217 2HZ  LYS A 183     -49.103  18.441 -57.329  1.00  0.00           H  
ATOM   4218 3HZ  LYS A 183     -49.412  16.913 -56.789  1.00  0.00           H  
ATOM   4219  N   GLU A 184     -49.340  17.554 -64.274  1.00  0.00           N  
ATOM   4220  CA  GLU A 184     -50.492  17.564 -65.171  1.00  0.00           C  
ATOM   4221  C   GLU A 184     -50.199  16.895 -66.510  1.00  0.00           C  
ATOM   4222  O   GLU A 184     -51.089  16.262 -67.088  1.00  0.00           O  
ATOM   4223  CB  GLU A 184     -50.957  19.002 -65.409  1.00  0.00           C  
ATOM   4224  CG  GLU A 184     -51.567  19.676 -64.188  1.00  0.00           C  
ATOM   4225  CD  GLU A 184     -51.981  21.097 -64.450  1.00  0.00           C  
ATOM   4226  OE1 GLU A 184     -51.449  21.693 -65.356  1.00  0.00           O  
ATOM   4227  OE2 GLU A 184     -52.829  21.588 -63.743  1.00  0.00           O1-
ATOM   4228  H   GLU A 184     -48.910  18.430 -64.016  1.00  0.00           H  
ATOM   4229  HA  GLU A 184     -51.302  17.005 -64.701  1.00  0.00           H  
ATOM   4230 1HB  GLU A 184     -50.112  19.608 -65.738  1.00  0.00           H  
ATOM   4231 2HB  GLU A 184     -51.701  19.017 -66.206  1.00  0.00           H  
ATOM   4232 1HG  GLU A 184     -52.442  19.108 -63.872  1.00  0.00           H  
ATOM   4233 2HG  GLU A 184     -50.843  19.657 -63.376  1.00  0.00           H  
ATOM   4234  N   ALA A 185     -48.975  17.026 -67.027  1.00  0.00           N  
ATOM   4235  CA  ALA A 185     -48.637  16.346 -68.274  1.00  0.00           C  
ATOM   4236  C   ALA A 185     -48.745  14.834 -68.121  1.00  0.00           C  
ATOM   4237  O   ALA A 185     -49.144  14.132 -69.056  1.00  0.00           O  
ATOM   4238  CB  ALA A 185     -47.234  16.745 -68.732  1.00  0.00           C  
ATOM   4239  H   ALA A 185     -48.274  17.590 -66.569  1.00  0.00           H  
ATOM   4240  HA  ALA A 185     -49.353  16.658 -69.035  1.00  0.00           H  
ATOM   4241 1HB  ALA A 185     -46.995  16.230 -69.662  1.00  0.00           H  
ATOM   4242 2HB  ALA A 185     -47.197  17.822 -68.892  1.00  0.00           H  
ATOM   4243 3HB  ALA A 185     -46.510  16.467 -67.967  1.00  0.00           H  
ATOM   4244  N   VAL A 186     -48.386  14.316 -66.942  1.00  0.00           N  
ATOM   4245  CA  VAL A 186     -48.450  12.879 -66.697  1.00  0.00           C  
ATOM   4246  C   VAL A 186     -49.890  12.438 -66.476  1.00  0.00           C  
ATOM   4247  O   VAL A 186     -50.298  11.357 -66.918  1.00  0.00           O  
ATOM   4248  CB  VAL A 186     -47.541  12.505 -65.511  1.00  0.00           C  
ATOM   4249  CG1 VAL A 186     -47.744  11.054 -65.127  1.00  0.00           C  
ATOM   4250  CG2 VAL A 186     -46.089  12.770 -65.867  1.00  0.00           C  
ATOM   4251  H   VAL A 186     -48.065  14.928 -66.205  1.00  0.00           H  
ATOM   4252  HA  VAL A 186     -48.048  12.361 -67.568  1.00  0.00           H  
ATOM   4253  HB  VAL A 186     -47.820  13.109 -64.648  1.00  0.00           H  
ATOM   4254 1HG1 VAL A 186     -47.095  10.806 -64.287  1.00  0.00           H  
ATOM   4255 2HG1 VAL A 186     -48.784  10.896 -64.840  1.00  0.00           H  
ATOM   4256 3HG1 VAL A 186     -47.499  10.415 -65.975  1.00  0.00           H  
ATOM   4257 1HG2 VAL A 186     -45.453  12.503 -65.023  1.00  0.00           H  
ATOM   4258 2HG2 VAL A 186     -45.811  12.170 -66.734  1.00  0.00           H  
ATOM   4259 3HG2 VAL A 186     -45.958  13.827 -66.100  1.00  0.00           H  
ATOM   4260  N   LYS A 187     -50.686  13.267 -65.792  1.00  0.00           N  
ATOM   4261  CA  LYS A 187     -52.105  12.965 -65.635  1.00  0.00           C  
ATOM   4262  C   LYS A 187     -52.763  12.836 -67.000  1.00  0.00           C  
ATOM   4263  O   LYS A 187     -53.594  11.945 -67.220  1.00  0.00           O  
ATOM   4264  CB  LYS A 187     -52.805  14.044 -64.808  1.00  0.00           C  
ATOM   4265  CG  LYS A 187     -52.475  14.011 -63.322  1.00  0.00           C  
ATOM   4266  CD  LYS A 187     -53.176  15.135 -62.574  1.00  0.00           C  
ATOM   4267  CE  LYS A 187     -52.907  15.058 -61.078  1.00  0.00           C  
ATOM   4268  NZ  LYS A 187     -53.540  16.185 -60.340  1.00  0.00           N1+
ATOM   4269  H   LYS A 187     -50.314  14.110 -65.378  1.00  0.00           H  
ATOM   4270  HA  LYS A 187     -52.200  12.013 -65.112  1.00  0.00           H  
ATOM   4271 1HB  LYS A 187     -52.533  15.029 -65.189  1.00  0.00           H  
ATOM   4272 2HB  LYS A 187     -53.885  13.940 -64.913  1.00  0.00           H  
ATOM   4273 1HG  LYS A 187     -52.787  13.055 -62.901  1.00  0.00           H  
ATOM   4274 2HG  LYS A 187     -51.398  14.112 -63.186  1.00  0.00           H  
ATOM   4275 1HD  LYS A 187     -52.825  16.097 -62.949  1.00  0.00           H  
ATOM   4276 2HD  LYS A 187     -54.251  15.069 -62.743  1.00  0.00           H  
ATOM   4277 1HE  LYS A 187     -53.296  14.119 -60.686  1.00  0.00           H  
ATOM   4278 2HE  LYS A 187     -51.832  15.083 -60.900  1.00  0.00           H  
ATOM   4279 1HZ  LYS A 187     -53.338  16.098 -59.354  1.00  0.00           H  
ATOM   4280 2HZ  LYS A 187     -53.173  17.061 -60.683  1.00  0.00           H  
ATOM   4281 3HZ  LYS A 187     -54.540  16.161 -60.482  1.00  0.00           H  
ATOM   4282  N   SER A 188     -52.402  13.718 -67.924  1.00  0.00           N  
ATOM   4283  CA  SER A 188     -52.942  13.672 -69.273  1.00  0.00           C  
ATOM   4284  C   SER A 188     -52.435  12.428 -69.992  1.00  0.00           C  
ATOM   4285  O   SER A 188     -51.294  11.997 -69.802  1.00  0.00           O  
ATOM   4286  CB  SER A 188     -52.552  14.919 -70.042  1.00  0.00           C  
ATOM   4287  OG  SER A 188     -52.952  14.828 -71.382  1.00  0.00           O  
ATOM   4288  H   SER A 188     -51.736  14.439 -67.685  1.00  0.00           H  
ATOM   4289  HA  SER A 188     -54.030  13.628 -69.209  1.00  0.00           H  
ATOM   4290 1HB  SER A 188     -53.014  15.791 -69.580  1.00  0.00           H  
ATOM   4291 2HB  SER A 188     -51.473  15.055 -69.990  1.00  0.00           H  
ATOM   4292  HG  SER A 188     -52.719  15.668 -71.785  1.00  0.00           H  
ATOM   4293  N   THR A 189     -53.297  11.858 -70.827  1.00  0.00           N  
ATOM   4294  CA  THR A 189     -52.966  10.714 -71.663  1.00  0.00           C  
ATOM   4295  C   THR A 189     -52.688  11.140 -73.093  1.00  0.00           C  
ATOM   4296  O   THR A 189     -52.540  10.288 -73.978  1.00  0.00           O  
ATOM   4297  CB  THR A 189     -54.097   9.669 -71.645  1.00  0.00           C  
ATOM   4298  CG2 THR A 189     -54.346   9.177 -70.228  1.00  0.00           C  
ATOM   4299  OG1 THR A 189     -55.299  10.254 -72.163  1.00  0.00           O  
ATOM   4300  H   THR A 189     -54.227  12.249 -70.875  1.00  0.00           H  
ATOM   4301  HA  THR A 189     -52.062  10.248 -71.269  1.00  0.00           H  
ATOM   4302  HB  THR A 189     -53.820   8.823 -72.274  1.00  0.00           H  
ATOM   4303  HG1 THR A 189     -55.262  10.264 -73.122  1.00  0.00           H  
ATOM   4304 1HG2 THR A 189     -55.148   8.439 -70.235  1.00  0.00           H  
ATOM   4305 2HG2 THR A 189     -53.437   8.721 -69.836  1.00  0.00           H  
ATOM   4306 3HG2 THR A 189     -54.632  10.017 -69.596  1.00  0.00           H  
ATOM   4307  N   ASP A 190     -52.629  12.444 -73.333  1.00  0.00           N  
ATOM   4308  CA  ASP A 190     -52.450  13.009 -74.661  1.00  0.00           C  
ATOM   4309  C   ASP A 190     -50.953  13.095 -74.941  1.00  0.00           C  
ATOM   4310  O   ASP A 190     -50.237  13.869 -74.296  1.00  0.00           O  
ATOM   4311  CB  ASP A 190     -53.098  14.391 -74.769  1.00  0.00           C  
ATOM   4312  CG  ASP A 190     -53.080  14.944 -76.188  1.00  0.00           C  
ATOM   4313  OD1 ASP A 190     -52.314  14.457 -76.985  1.00  0.00           O  
ATOM   4314  OD2 ASP A 190     -53.834  15.848 -76.461  1.00  0.00           O1-
ATOM   4315  H   ASP A 190     -52.714  13.065 -72.541  1.00  0.00           H  
ATOM   4316  HA  ASP A 190     -52.930  12.350 -75.385  1.00  0.00           H  
ATOM   4317 1HB  ASP A 190     -54.132  14.337 -74.429  1.00  0.00           H  
ATOM   4318 2HB  ASP A 190     -52.575  15.091 -74.116  1.00  0.00           H  
ATOM   4319  N   SER A 191     -50.483  12.289 -75.897  1.00  0.00           N  
ATOM   4320  CA  SER A 191     -49.053  12.206 -76.179  1.00  0.00           C  
ATOM   4321  C   SER A 191     -48.525  13.534 -76.702  1.00  0.00           C  
ATOM   4322  O   SER A 191     -47.328  13.821 -76.595  1.00  0.00           O  
ATOM   4323  CB  SER A 191     -48.780  11.109 -77.190  1.00  0.00           C  
ATOM   4324  OG  SER A 191     -49.333  11.426 -78.437  1.00  0.00           O  
ATOM   4325  H   SER A 191     -51.125  11.727 -76.437  1.00  0.00           H  
ATOM   4326  HA  SER A 191     -48.531  11.967 -75.252  1.00  0.00           H  
ATOM   4327 1HB  SER A 191     -47.704  10.967 -77.291  1.00  0.00           H  
ATOM   4328 2HB  SER A 191     -49.201  10.171 -76.831  1.00  0.00           H  
ATOM   4329  HG  SER A 191     -49.135  10.683 -79.012  1.00  0.00           H  
ATOM   4330  N   GLU A 192     -49.409  14.343 -77.282  1.00  0.00           N  
ATOM   4331  CA  GLU A 192     -49.044  15.654 -77.800  1.00  0.00           C  
ATOM   4332  C   GLU A 192     -48.767  16.646 -76.676  1.00  0.00           C  
ATOM   4333  O   GLU A 192     -47.854  17.468 -76.789  1.00  0.00           O  
ATOM   4334  CB  GLU A 192     -50.167  16.171 -78.701  1.00  0.00           C  
ATOM   4335  CG  GLU A 192     -49.891  17.477 -79.428  1.00  0.00           C  
ATOM   4336  CD  GLU A 192     -48.801  17.351 -80.472  1.00  0.00           C  
ATOM   4337  OE1 GLU A 192     -48.539  16.219 -80.933  1.00  0.00           O  
ATOM   4338  OE2 GLU A 192     -48.221  18.391 -80.846  1.00  0.00           O1-
ATOM   4339  H   GLU A 192     -50.367  14.031 -77.363  1.00  0.00           H  
ATOM   4340  HA  GLU A 192     -48.131  15.552 -78.388  1.00  0.00           H  
ATOM   4341 1HB  GLU A 192     -50.396  15.424 -79.462  1.00  0.00           H  
ATOM   4342 2HB  GLU A 192     -51.070  16.320 -78.108  1.00  0.00           H  
ATOM   4343 1HG  GLU A 192     -50.807  17.811 -79.914  1.00  0.00           H  
ATOM   4344 2HG  GLU A 192     -49.603  18.232 -78.698  1.00  0.00           H  
ATOM   4345  N   ALA A 193     -49.540  16.580 -75.590  1.00  0.00           N  
ATOM   4346  CA  ALA A 193     -49.266  17.419 -74.425  1.00  0.00           C  
ATOM   4347  C   ALA A 193     -47.910  17.119 -73.794  1.00  0.00           C  
ATOM   4348  O   ALA A 193     -47.251  18.029 -73.281  1.00  0.00           O  
ATOM   4349  CB  ALA A 193     -50.377  17.248 -73.388  1.00  0.00           C  
ATOM   4350  H   ALA A 193     -50.325  15.945 -75.565  1.00  0.00           H  
ATOM   4351  HA  ALA A 193     -49.242  18.458 -74.754  1.00  0.00           H  
ATOM   4352 1HB  ALA A 193     -50.166  17.877 -72.523  1.00  0.00           H  
ATOM   4353 2HB  ALA A 193     -51.331  17.541 -73.826  1.00  0.00           H  
ATOM   4354 3HB  ALA A 193     -50.426  16.206 -73.076  1.00  0.00           H  
ATOM   4355  N   LEU A 194     -47.475  15.855 -73.812  1.00  0.00           N  
ATOM   4356  CA  LEU A 194     -46.139  15.534 -73.306  1.00  0.00           C  
ATOM   4357  C   LEU A 194     -45.038  16.234 -74.099  1.00  0.00           C  
ATOM   4358  O   LEU A 194     -44.055  16.709 -73.517  1.00  0.00           O  
ATOM   4359  CB  LEU A 194     -45.922  14.020 -73.328  1.00  0.00           C  
ATOM   4360  CG  LEU A 194     -46.734  13.183 -72.338  1.00  0.00           C  
ATOM   4361  CD1 LEU A 194     -46.589  11.702 -72.653  1.00  0.00           C  
ATOM   4362  CD2 LEU A 194     -46.313  13.477 -70.907  1.00  0.00           C  
ATOM   4363  H   LEU A 194     -48.057  15.112 -74.172  1.00  0.00           H  
ATOM   4364  HA  LEU A 194     -46.070  15.872 -72.273  1.00  0.00           H  
ATOM   4365 1HB  LEU A 194     -46.158  13.650 -74.324  1.00  0.00           H  
ATOM   4366 2HB  LEU A 194     -44.870  13.817 -73.127  1.00  0.00           H  
ATOM   4367  HG  LEU A 194     -47.793  13.417 -72.447  1.00  0.00           H  
ATOM   4368 1HD1 LEU A 194     -47.172  11.119 -71.941  1.00  0.00           H  
ATOM   4369 2HD1 LEU A 194     -46.951  11.507 -73.663  1.00  0.00           H  
ATOM   4370 3HD1 LEU A 194     -45.540  11.416 -72.582  1.00  0.00           H  
ATOM   4371 1HD2 LEU A 194     -46.906  12.870 -70.221  1.00  0.00           H  
ATOM   4372 2HD2 LEU A 194     -45.257  13.239 -70.782  1.00  0.00           H  
ATOM   4373 3HD2 LEU A 194     -46.475  14.533 -70.689  1.00  0.00           H  
ATOM   4374  N   LYS A 195     -45.175  16.300 -75.425  1.00  0.00           N  
ATOM   4375  CA  LYS A 195     -44.177  16.984 -76.246  1.00  0.00           C  
ATOM   4376  C   LYS A 195     -44.171  18.487 -75.990  1.00  0.00           C  
ATOM   4377  O   LYS A 195     -43.107  19.114 -75.935  1.00  0.00           O  
ATOM   4378  CB  LYS A 195     -44.427  16.709 -77.729  1.00  0.00           C  
ATOM   4379  CG  LYS A 195     -43.414  17.351 -78.668  1.00  0.00           C  
ATOM   4380  CD  LYS A 195     -42.023  16.771 -78.460  1.00  0.00           C  
ATOM   4381  CE  LYS A 195     -41.037  17.316 -79.483  1.00  0.00           C  
ATOM   4382  NZ  LYS A 195     -39.672  16.755 -79.293  1.00  0.00           N1+
ATOM   4383  H   LYS A 195     -45.973  15.874 -75.874  1.00  0.00           H  
ATOM   4384  HA  LYS A 195     -43.190  16.602 -75.981  1.00  0.00           H  
ATOM   4385 1HB  LYS A 195     -44.413  15.634 -77.907  1.00  0.00           H  
ATOM   4386 2HB  LYS A 195     -45.417  17.074 -78.005  1.00  0.00           H  
ATOM   4387 1HG  LYS A 195     -43.718  17.183 -79.702  1.00  0.00           H  
ATOM   4388 2HG  LYS A 195     -43.381  18.425 -78.487  1.00  0.00           H  
ATOM   4389 1HD  LYS A 195     -41.670  17.021 -77.458  1.00  0.00           H  
ATOM   4390 2HD  LYS A 195     -42.064  15.686 -78.551  1.00  0.00           H  
ATOM   4391 1HE  LYS A 195     -41.381  17.070 -80.486  1.00  0.00           H  
ATOM   4392 2HE  LYS A 195     -40.985  18.401 -79.396  1.00  0.00           H  
ATOM   4393 1HZ  LYS A 195     -39.049  17.140 -79.989  1.00  0.00           H  
ATOM   4394 2HZ  LYS A 195     -39.334  16.993 -78.371  1.00  0.00           H  
ATOM   4395 3HZ  LYS A 195     -39.704  15.750 -79.390  1.00  0.00           H  
ATOM   4396  N   VAL A 196     -45.356  19.082 -75.858  1.00  0.00           N  
ATOM   4397  CA  VAL A 196     -45.465  20.514 -75.594  1.00  0.00           C  
ATOM   4398  C   VAL A 196     -44.777  20.880 -74.284  1.00  0.00           C  
ATOM   4399  O   VAL A 196     -44.012  21.849 -74.215  1.00  0.00           O  
ATOM   4400  CB  VAL A 196     -46.944  20.938 -75.531  1.00  0.00           C  
ATOM   4401  CG1 VAL A 196     -47.070  22.357 -74.997  1.00  0.00           C  
ATOM   4402  CG2 VAL A 196     -47.575  20.823 -76.911  1.00  0.00           C  
ATOM   4403  H   VAL A 196     -46.198  18.531 -75.942  1.00  0.00           H  
ATOM   4404  HA  VAL A 196     -44.982  21.054 -76.409  1.00  0.00           H  
ATOM   4405  HB  VAL A 196     -47.470  20.284 -74.835  1.00  0.00           H  
ATOM   4406 1HG1 VAL A 196     -48.122  22.639 -74.959  1.00  0.00           H  
ATOM   4407 2HG1 VAL A 196     -46.645  22.407 -73.994  1.00  0.00           H  
ATOM   4408 3HG1 VAL A 196     -46.535  23.042 -75.654  1.00  0.00           H  
ATOM   4409 1HG2 VAL A 196     -48.621  21.123 -76.859  1.00  0.00           H  
ATOM   4410 2HG2 VAL A 196     -47.045  21.473 -77.608  1.00  0.00           H  
ATOM   4411 3HG2 VAL A 196     -47.510  19.791 -77.256  1.00  0.00           H  
ATOM   4412  N   VAL A 197     -45.030  20.107 -73.227  1.00  0.00           N  
ATOM   4413  CA  VAL A 197     -44.420  20.403 -71.933  1.00  0.00           C  
ATOM   4414  C   VAL A 197     -42.919  20.140 -71.965  1.00  0.00           C  
ATOM   4415  O   VAL A 197     -42.135  20.900 -71.382  1.00  0.00           O  
ATOM   4416  CB  VAL A 197     -45.116  19.589 -70.825  1.00  0.00           C  
ATOM   4417  CG1 VAL A 197     -44.329  19.653 -69.530  1.00  0.00           C  
ATOM   4418  CG2 VAL A 197     -46.531  20.093 -70.610  1.00  0.00           C  
ATOM   4419  H   VAL A 197     -45.645  19.310 -73.311  1.00  0.00           H  
ATOM   4420  HA  VAL A 197     -44.589  21.456 -71.704  1.00  0.00           H  
ATOM   4421  HB  VAL A 197     -45.148  18.541 -71.122  1.00  0.00           H  
ATOM   4422 1HG1 VAL A 197     -44.841  19.071 -68.763  1.00  0.00           H  
ATOM   4423 2HG1 VAL A 197     -43.332  19.244 -69.690  1.00  0.00           H  
ATOM   4424 3HG1 VAL A 197     -44.249  20.690 -69.204  1.00  0.00           H  
ATOM   4425 1HG2 VAL A 197     -47.011  19.508 -69.826  1.00  0.00           H  
ATOM   4426 2HG2 VAL A 197     -46.503  21.142 -70.316  1.00  0.00           H  
ATOM   4427 3HG2 VAL A 197     -47.098  19.991 -71.536  1.00  0.00           H  
ATOM   4428  N   TYR A 198     -42.492  19.073 -72.646  1.00  0.00           N  
ATOM   4429  CA  TYR A 198     -41.062  18.817 -72.815  1.00  0.00           C  
ATOM   4430  C   TYR A 198     -40.334  20.038 -73.358  1.00  0.00           C  
ATOM   4431  O   TYR A 198     -39.302  20.454 -72.822  1.00  0.00           O  
ATOM   4432  CB  TYR A 198     -40.822  17.616 -73.728  1.00  0.00           C  
ATOM   4433  CG  TYR A 198     -39.348  17.357 -73.975  1.00  0.00           C  
ATOM   4434  CD1 TYR A 198     -38.560  16.747 -73.009  1.00  0.00           C  
ATOM   4435  CD2 TYR A 198     -38.748  17.715 -75.178  1.00  0.00           C  
ATOM   4436  CE1 TYR A 198     -37.216  16.510 -73.229  1.00  0.00           C  
ATOM   4437  CE2 TYR A 198     -37.406  17.483 -75.405  1.00  0.00           C  
ATOM   4438  CZ  TYR A 198     -36.645  16.877 -74.429  1.00  0.00           C  
ATOM   4439  OH  TYR A 198     -35.306  16.643 -74.651  1.00  0.00           O  
ATOM   4440  H   TYR A 198     -43.158  18.431 -73.052  1.00  0.00           H  
ATOM   4441  HA  TYR A 198     -40.634  18.589 -71.839  1.00  0.00           H  
ATOM   4442 1HB  TYR A 198     -41.267  16.725 -73.283  1.00  0.00           H  
ATOM   4443 2HB  TYR A 198     -41.315  17.784 -74.686  1.00  0.00           H  
ATOM   4444  HD1 TYR A 198     -38.999  16.446 -72.057  1.00  0.00           H  
ATOM   4445  HD2 TYR A 198     -39.338  18.190 -75.961  1.00  0.00           H  
ATOM   4446  HE1 TYR A 198     -36.614  16.030 -72.457  1.00  0.00           H  
ATOM   4447  HE2 TYR A 198     -36.954  17.780 -76.352  1.00  0.00           H  
ATOM   4448  HH  TYR A 198     -35.063  16.981 -75.517  1.00  0.00           H  
ATOM   4449  N   LEU A 199     -40.846  20.610 -74.447  1.00  0.00           N  
ATOM   4450  CA  LEU A 199     -40.189  21.762 -75.050  1.00  0.00           C  
ATOM   4451  C   LEU A 199     -40.176  22.947 -74.094  1.00  0.00           C  
ATOM   4452  O   LEU A 199     -39.165  23.651 -73.984  1.00  0.00           O  
ATOM   4453  CB  LEU A 199     -40.907  22.133 -76.348  1.00  0.00           C  
ATOM   4454  CG  LEU A 199     -40.800  21.141 -77.506  1.00  0.00           C  
ATOM   4455  CD1 LEU A 199     -41.788  21.508 -78.589  1.00  0.00           C  
ATOM   4456  CD2 LEU A 199     -39.387  21.107 -78.065  1.00  0.00           C  
ATOM   4457  H   LEU A 199     -41.693  20.252 -74.865  1.00  0.00           H  
ATOM   4458  HA  LEU A 199     -39.159  21.492 -75.279  1.00  0.00           H  
ATOM   4459 1HB  LEU A 199     -41.967  22.260 -76.134  1.00  0.00           H  
ATOM   4460 2HB  LEU A 199     -40.513  23.084 -76.704  1.00  0.00           H  
ATOM   4461  HG  LEU A 199     -41.061  20.142 -77.156  1.00  0.00           H  
ATOM   4462 1HD1 LEU A 199     -41.707  20.798 -79.412  1.00  0.00           H  
ATOM   4463 2HD1 LEU A 199     -42.800  21.479 -78.183  1.00  0.00           H  
ATOM   4464 3HD1 LEU A 199     -41.572  22.512 -78.954  1.00  0.00           H  
ATOM   4465 1HD2 LEU A 199     -39.338  20.393 -78.888  1.00  0.00           H  
ATOM   4466 2HD2 LEU A 199     -39.115  22.098 -78.429  1.00  0.00           H  
ATOM   4467 3HD2 LEU A 199     -38.693  20.805 -77.281  1.00  0.00           H  
ATOM   4468  N   ALA A 200     -41.289  23.183 -73.395  1.00  0.00           N  
ATOM   4469  CA  ALA A 200     -41.357  24.302 -72.459  1.00  0.00           C  
ATOM   4470  C   ALA A 200     -40.349  24.137 -71.328  1.00  0.00           C  
ATOM   4471  O   ALA A 200     -39.670  25.094 -70.939  1.00  0.00           O  
ATOM   4472  CB  ALA A 200     -42.774  24.433 -71.903  1.00  0.00           C  
ATOM   4473  H   ALA A 200     -42.096  22.586 -73.509  1.00  0.00           H  
ATOM   4474  HA  ALA A 200     -41.104  25.213 -73.001  1.00  0.00           H  
ATOM   4475 1HB  ALA A 200     -42.815  25.270 -71.206  1.00  0.00           H  
ATOM   4476 2HB  ALA A 200     -43.472  24.608 -72.722  1.00  0.00           H  
ATOM   4477 3HB  ALA A 200     -43.047  23.515 -71.384  1.00  0.00           H  
ATOM   4478  N   LEU A 201     -40.235  22.918 -70.792  1.00  0.00           N  
ATOM   4479  CA  LEU A 201     -39.252  22.652 -69.746  1.00  0.00           C  
ATOM   4480  C   LEU A 201     -37.832  22.728 -70.286  1.00  0.00           C  
ATOM   4481  O   LEU A 201     -36.914  23.158 -69.579  1.00  0.00           O  
ATOM   4482  CB  LEU A 201     -39.495  21.268 -69.131  1.00  0.00           C  
ATOM   4483  CG  LEU A 201     -40.808  21.107 -68.353  1.00  0.00           C  
ATOM   4484  CD1 LEU A 201     -41.015  19.640 -68.004  1.00  0.00           C  
ATOM   4485  CD2 LEU A 201     -40.764  21.967 -67.098  1.00  0.00           C  
ATOM   4486  H   LEU A 201     -40.832  22.168 -71.109  1.00  0.00           H  
ATOM   4487  HA  LEU A 201     -39.362  23.407 -68.968  1.00  0.00           H  
ATOM   4488 1HB  LEU A 201     -39.490  20.527 -69.929  1.00  0.00           H  
ATOM   4489 2HB  LEU A 201     -38.676  21.042 -68.448  1.00  0.00           H  
ATOM   4490  HG  LEU A 201     -41.643  21.422 -68.979  1.00  0.00           H  
ATOM   4491 1HD1 LEU A 201     -41.948  19.525 -67.452  1.00  0.00           H  
ATOM   4492 2HD1 LEU A 201     -41.062  19.051 -68.920  1.00  0.00           H  
ATOM   4493 3HD1 LEU A 201     -40.185  19.291 -67.390  1.00  0.00           H  
ATOM   4494 1HD2 LEU A 201     -41.697  21.853 -66.546  1.00  0.00           H  
ATOM   4495 2HD2 LEU A 201     -39.930  21.652 -66.471  1.00  0.00           H  
ATOM   4496 3HD2 LEU A 201     -40.633  23.012 -67.378  1.00  0.00           H  
ATOM   4497  N   ARG A 202     -37.630  22.310 -71.534  1.00  0.00           N  
ATOM   4498  CA  ARG A 202     -36.307  22.400 -72.138  1.00  0.00           C  
ATOM   4499  C   ARG A 202     -35.884  23.856 -72.261  1.00  0.00           C  
ATOM   4500  O   ARG A 202     -34.728  24.197 -71.997  1.00  0.00           O  
ATOM   4501  CB  ARG A 202     -36.293  21.747 -73.512  1.00  0.00           C  
ATOM   4502  CG  ARG A 202     -34.923  21.667 -74.168  1.00  0.00           C  
ATOM   4503  CD  ARG A 202     -34.957  20.858 -75.412  1.00  0.00           C  
ATOM   4504  NE  ARG A 202     -33.657  20.807 -76.061  1.00  0.00           N  
ATOM   4505  CZ  ARG A 202     -33.387  20.107 -77.181  1.00  0.00           C  
ATOM   4506  NH1 ARG A 202     -34.335  19.406 -77.762  1.00  0.00           N1+
ATOM   4507  NH2 ARG A 202     -32.170  20.125 -77.695  1.00  0.00           N  
ATOM   4508  H   ARG A 202     -38.392  21.927 -72.074  1.00  0.00           H  
ATOM   4509  HA  ARG A 202     -35.598  21.874 -71.498  1.00  0.00           H  
ATOM   4510 1HB  ARG A 202     -36.681  20.732 -73.436  1.00  0.00           H  
ATOM   4511 2HB  ARG A 202     -36.949  22.299 -74.184  1.00  0.00           H  
ATOM   4512 1HG  ARG A 202     -34.582  22.671 -74.421  1.00  0.00           H  
ATOM   4513 2HG  ARG A 202     -34.215  21.207 -73.478  1.00  0.00           H  
ATOM   4514 1HD  ARG A 202     -35.259  19.838 -75.175  1.00  0.00           H  
ATOM   4515 2HD  ARG A 202     -35.670  21.294 -76.111  1.00  0.00           H  
ATOM   4516  HE  ARG A 202     -32.902  21.334 -75.643  1.00  0.00           H  
ATOM   4517 1HH1 ARG A 202     -35.266  19.392 -77.369  1.00  0.00           H  
ATOM   4518 2HH1 ARG A 202     -34.133  18.882 -78.601  1.00  0.00           H  
ATOM   4519 1HH2 ARG A 202     -31.441  20.664 -77.248  1.00  0.00           H  
ATOM   4520 2HH2 ARG A 202     -31.968  19.601 -78.533  1.00  0.00           H  
ATOM   4521  N   ILE A 203     -36.825  24.736 -72.621  1.00  0.00           N  
ATOM   4522  CA  ILE A 203     -36.527  26.163 -72.718  1.00  0.00           C  
ATOM   4523  C   ILE A 203     -36.106  26.702 -71.361  1.00  0.00           C  
ATOM   4524  O   ILE A 203     -35.175  27.511 -71.260  1.00  0.00           O  
ATOM   4525  CB  ILE A 203     -37.739  26.922 -73.290  1.00  0.00           C  
ATOM   4526  CG1 ILE A 203     -37.931  26.570 -74.767  1.00  0.00           C  
ATOM   4527  CG2 ILE A 203     -37.594  28.426 -73.094  1.00  0.00           C  
ATOM   4528  CD1 ILE A 203     -39.261  26.991 -75.325  1.00  0.00           C  
ATOM   4529  H   ILE A 203     -37.759  24.413 -72.831  1.00  0.00           H  
ATOM   4530  HA  ILE A 203     -35.707  26.298 -73.422  1.00  0.00           H  
ATOM   4531  HB  ILE A 203     -38.646  26.593 -72.784  1.00  0.00           H  
ATOM   4532 1HG1 ILE A 203     -37.149  27.044 -75.358  1.00  0.00           H  
ATOM   4533 2HG1 ILE A 203     -37.833  25.493 -74.900  1.00  0.00           H  
ATOM   4534 1HG2 ILE A 203     -38.465  28.933 -73.509  1.00  0.00           H  
ATOM   4535 2HG2 ILE A 203     -37.517  28.648 -72.031  1.00  0.00           H  
ATOM   4536 3HG2 ILE A 203     -36.695  28.774 -73.603  1.00  0.00           H  
ATOM   4537 1HD1 ILE A 203     -39.321  26.706 -76.376  1.00  0.00           H  
ATOM   4538 2HD1 ILE A 203     -40.061  26.500 -74.770  1.00  0.00           H  
ATOM   4539 3HD1 ILE A 203     -39.368  28.071 -75.236  1.00  0.00           H  
ATOM   4540  N   VAL A 204     -36.800  26.288 -70.298  1.00  0.00           N  
ATOM   4541  CA  VAL A 204     -36.422  26.727 -68.956  1.00  0.00           C  
ATOM   4542  C   VAL A 204     -34.997  26.279 -68.655  1.00  0.00           C  
ATOM   4543  O   VAL A 204     -34.183  27.037 -68.116  1.00  0.00           O  
ATOM   4544  CB  VAL A 204     -37.384  26.149 -67.901  1.00  0.00           C  
ATOM   4545  CG1 VAL A 204     -36.883  26.457 -66.498  1.00  0.00           C  
ATOM   4546  CG2 VAL A 204     -38.781  26.711 -68.111  1.00  0.00           C  
ATOM   4547  H   VAL A 204     -37.590  25.669 -70.408  1.00  0.00           H  
ATOM   4548  HA  VAL A 204     -36.482  27.815 -68.918  1.00  0.00           H  
ATOM   4549  HB  VAL A 204     -37.409  25.064 -68.002  1.00  0.00           H  
ATOM   4550 1HG1 VAL A 204     -37.574  26.040 -65.765  1.00  0.00           H  
ATOM   4551 2HG1 VAL A 204     -35.897  26.014 -66.359  1.00  0.00           H  
ATOM   4552 3HG1 VAL A 204     -36.819  27.536 -66.363  1.00  0.00           H  
ATOM   4553 1HG2 VAL A 204     -39.456  26.298 -67.362  1.00  0.00           H  
ATOM   4554 2HG2 VAL A 204     -38.755  27.797 -68.015  1.00  0.00           H  
ATOM   4555 3HG2 VAL A 204     -39.136  26.443 -69.106  1.00  0.00           H  
ATOM   4556  N   GLN A 205     -34.678  25.036 -69.013  1.00  0.00           N  
ATOM   4557  CA  GLN A 205     -33.336  24.503 -68.822  1.00  0.00           C  
ATOM   4558  C   GLN A 205     -32.316  25.180 -69.734  1.00  0.00           C  
ATOM   4559  O   GLN A 205     -31.164  25.386 -69.331  1.00  0.00           O  
ATOM   4560  CB  GLN A 205     -33.355  23.001 -69.126  1.00  0.00           C  
ATOM   4561  CG  GLN A 205     -32.036  22.284 -68.915  1.00  0.00           C  
ATOM   4562  CD  GLN A 205     -31.548  22.389 -67.499  1.00  0.00           C  
ATOM   4563  NE2 GLN A 205     -30.302  22.791 -67.328  1.00  0.00           N  
ATOM   4564  OE1 GLN A 205     -32.320  22.173 -66.553  1.00  0.00           O  
ATOM   4565  H   GLN A 205     -35.386  24.448 -69.428  1.00  0.00           H  
ATOM   4566  HA  GLN A 205     -33.031  24.694 -67.793  1.00  0.00           H  
ATOM   4567 1HB  GLN A 205     -34.098  22.512 -68.496  1.00  0.00           H  
ATOM   4568 2HB  GLN A 205     -33.651  22.844 -70.163  1.00  0.00           H  
ATOM   4569 1HG  GLN A 205     -32.165  21.229 -69.154  1.00  0.00           H  
ATOM   4570 2HG  GLN A 205     -31.285  22.726 -69.569  1.00  0.00           H  
ATOM   4571 1HE2 GLN A 205     -29.926  22.879 -66.405  1.00  0.00           H  
ATOM   4572 2HE2 GLN A 205     -29.733  23.008 -68.121  1.00  0.00           H  
ATOM   4573  N   GLN A 206     -32.713  25.540 -70.962  1.00  0.00           N  
ATOM   4574  CA  GLN A 206     -31.750  26.132 -71.890  1.00  0.00           C  
ATOM   4575  C   GLN A 206     -31.438  27.585 -71.552  1.00  0.00           C  
ATOM   4576  O   GLN A 206     -30.314  28.051 -71.775  1.00  0.00           O  
ATOM   4577  CB  GLN A 206     -32.273  26.039 -73.326  1.00  0.00           C  
ATOM   4578  CG  GLN A 206     -32.321  24.626 -73.880  1.00  0.00           C  
ATOM   4579  CD  GLN A 206     -30.942  24.083 -74.203  1.00  0.00           C  
ATOM   4580  NE2 GLN A 206     -30.609  22.935 -73.625  1.00  0.00           N  
ATOM   4581  OE1 GLN A 206     -30.184  24.690 -74.965  1.00  0.00           O  
ATOM   4582  H   GLN A 206     -33.669  25.411 -71.261  1.00  0.00           H  
ATOM   4583  HA  GLN A 206     -30.816  25.575 -71.820  1.00  0.00           H  
ATOM   4584 1HB  GLN A 206     -33.279  26.454 -73.374  1.00  0.00           H  
ATOM   4585 2HB  GLN A 206     -31.640  26.636 -73.982  1.00  0.00           H  
ATOM   4586 1HG  GLN A 206     -32.781  23.971 -73.139  1.00  0.00           H  
ATOM   4587 2HG  GLN A 206     -32.912  24.626 -74.796  1.00  0.00           H  
ATOM   4588 1HE2 GLN A 206     -29.711  22.528 -73.801  1.00  0.00           H  
ATOM   4589 2HE2 GLN A 206     -31.254  22.476 -73.014  1.00  0.00           H  
ATOM   4590  N   LEU A 207     -32.416  28.324 -71.030  1.00  0.00           N  
ATOM   4591  CA  LEU A 207     -32.242  29.738 -70.701  1.00  0.00           C  
ATOM   4592  C   LEU A 207     -32.866  30.025 -69.335  1.00  0.00           C  
ATOM   4593  O   LEU A 207     -33.923  30.659 -69.236  1.00  0.00           O  
ATOM   4594  CB  LEU A 207     -32.835  30.603 -71.814  1.00  0.00           C  
ATOM   4595  CG  LEU A 207     -32.583  32.104 -71.824  1.00  0.00           C  
ATOM   4596  CD1 LEU A 207     -31.105  32.381 -72.019  1.00  0.00           C  
ATOM   4597  CD2 LEU A 207     -33.395  32.783 -72.913  1.00  0.00           C  
ATOM   4598  H   LEU A 207     -33.308  27.884 -70.857  1.00  0.00           H  
ATOM   4599  HA  LEU A 207     -31.175  29.956 -70.665  1.00  0.00           H  
ATOM   4600 1HB  LEU A 207     -32.465  30.239 -72.771  1.00  0.00           H  
ATOM   4601 2HB  LEU A 207     -33.919  30.490 -71.801  1.00  0.00           H  
ATOM   4602  HG  LEU A 207     -32.867  32.528 -70.861  1.00  0.00           H  
ATOM   4603 1HD1 LEU A 207     -30.934  33.458 -72.025  1.00  0.00           H  
ATOM   4604 2HD1 LEU A 207     -30.540  31.930 -71.204  1.00  0.00           H  
ATOM   4605 3HD1 LEU A 207     -30.777  31.957 -72.967  1.00  0.00           H  
ATOM   4606 1HD2 LEU A 207     -33.197  33.856 -72.899  1.00  0.00           H  
ATOM   4607 2HD2 LEU A 207     -33.114  32.375 -73.884  1.00  0.00           H  
ATOM   4608 3HD2 LEU A 207     -34.456  32.608 -72.739  1.00  0.00           H  
ATOM   4609  N   PRO A 208     -32.237  29.552 -68.258  1.00  0.00           N  
ATOM   4610  CA  PRO A 208     -32.844  29.652 -66.919  1.00  0.00           C  
ATOM   4611  C   PRO A 208     -33.038  31.079 -66.414  1.00  0.00           C  
ATOM   4612  O   PRO A 208     -32.257  31.982 -66.720  1.00  0.00           O  
ATOM   4613  CB  PRO A 208     -31.855  28.886 -66.033  1.00  0.00           C  
ATOM   4614  CG  PRO A 208     -31.167  27.951 -66.976  1.00  0.00           C  
ATOM   4615  CD  PRO A 208     -31.012  28.744 -68.242  1.00  0.00           C  
ATOM   4616  HA  PRO A 208     -33.821  29.147 -66.926  1.00  0.00           H  
ATOM   4617 1HB  PRO A 208     -31.162  29.589 -65.548  1.00  0.00           H  
ATOM   4618 2HB  PRO A 208     -32.395  28.362 -65.232  1.00  0.00           H  
ATOM   4619 1HG  PRO A 208     -30.201  27.631 -66.557  1.00  0.00           H  
ATOM   4620 2HG  PRO A 208     -31.769  27.042 -67.117  1.00  0.00           H  
ATOM   4621 1HD  PRO A 208     -30.110  29.369 -68.176  1.00  0.00           H  
ATOM   4622 2HD  PRO A 208     -30.947  28.058 -69.099  1.00  0.00           H  
ATOM   4623  N   ASP A 209     -34.116  31.267 -65.641  1.00  0.00           N  
ATOM   4624  CA  ASP A 209     -34.415  32.529 -64.952  1.00  0.00           C  
ATOM   4625  C   ASP A 209     -34.498  33.718 -65.908  1.00  0.00           C  
ATOM   4626  O   ASP A 209     -33.921  34.782 -65.676  1.00  0.00           O  
ATOM   4627  CB  ASP A 209     -33.388  32.793 -63.846  1.00  0.00           C  
ATOM   4628  CG  ASP A 209     -33.877  33.796 -62.817  1.00  0.00           C  
ATOM   4629  OD1 ASP A 209     -35.108  33.968 -62.683  1.00  0.00           O  
ATOM   4630  OD2 ASP A 209     -33.026  34.417 -62.145  1.00  0.00           O1-
ATOM   4631  H   ASP A 209     -34.749  30.487 -65.536  1.00  0.00           H  
ATOM   4632  HA  ASP A 209     -35.386  32.436 -64.465  1.00  0.00           H  
ATOM   4633 1HB  ASP A 209     -33.152  31.857 -63.338  1.00  0.00           H  
ATOM   4634 2HB  ASP A 209     -32.464  33.166 -64.289  1.00  0.00           H  
ATOM   4635  N   THR A 210     -35.223  33.526 -66.998  1.00  0.00           N  
ATOM   4636  CA  THR A 210     -35.501  34.581 -67.958  1.00  0.00           C  
ATOM   4637  C   THR A 210     -36.995  34.629 -68.246  1.00  0.00           C  
ATOM   4638  O   THR A 210     -37.756  33.724 -67.892  1.00  0.00           O  
ATOM   4639  CB  THR A 210     -34.716  34.374 -69.266  1.00  0.00           C  
ATOM   4640  CG2 THR A 210     -33.219  34.404 -69.001  1.00  0.00           C  
ATOM   4641  OG1 THR A 210     -35.070  33.111 -69.845  1.00  0.00           O  
ATOM   4642  H   THR A 210     -35.594  32.601 -67.162  1.00  0.00           H  
ATOM   4643  HA  THR A 210     -35.194  35.533 -67.525  1.00  0.00           H  
ATOM   4644  HB  THR A 210     -34.970  35.166 -69.971  1.00  0.00           H  
ATOM   4645  HG1 THR A 210     -34.564  32.413 -69.422  1.00  0.00           H  
ATOM   4646 1HG2 THR A 210     -32.680  34.257 -69.937  1.00  0.00           H  
ATOM   4647 2HG2 THR A 210     -32.945  35.368 -68.571  1.00  0.00           H  
ATOM   4648 3HG2 THR A 210     -32.957  33.609 -68.303  1.00  0.00           H  
ATOM   4649  N   GLU A 211     -37.404  35.709 -68.907  1.00  0.00           N  
ATOM   4650  CA  GLU A 211     -38.812  35.895 -69.233  1.00  0.00           C  
ATOM   4651  C   GLU A 211     -39.277  34.877 -70.265  1.00  0.00           C  
ATOM   4652  O   GLU A 211     -40.453  34.496 -70.267  1.00  0.00           O  
ATOM   4653  CB  GLU A 211     -39.038  37.329 -69.711  1.00  0.00           C  
ATOM   4654  CG  GLU A 211     -38.270  37.700 -70.965  1.00  0.00           C  
ATOM   4655  CD  GLU A 211     -38.250  39.194 -71.207  1.00  0.00           C  
ATOM   4656  OE1 GLU A 211     -39.112  39.901 -70.642  1.00  0.00           O  
ATOM   4657  OE2 GLU A 211     -37.364  39.661 -71.955  1.00  0.00           O1-
ATOM   4658  H   GLU A 211     -36.737  36.413 -69.190  1.00  0.00           H  
ATOM   4659  HA  GLU A 211     -39.399  35.751 -68.325  1.00  0.00           H  
ATOM   4660 1HB  GLU A 211     -40.099  37.483 -69.911  1.00  0.00           H  
ATOM   4661 2HB  GLU A 211     -38.749  38.025 -68.924  1.00  0.00           H  
ATOM   4662 1HG  GLU A 211     -37.246  37.340 -70.871  1.00  0.00           H  
ATOM   4663 2HG  GLU A 211     -38.725  37.199 -71.819  1.00  0.00           H  
ATOM   4664  N   LEU A 212     -38.384  34.436 -71.152  1.00  0.00           N  
ATOM   4665  CA  LEU A 212     -38.779  33.438 -72.138  1.00  0.00           C  
ATOM   4666  C   LEU A 212     -39.057  32.107 -71.447  1.00  0.00           C  
ATOM   4667  O   LEU A 212     -39.974  31.373 -71.832  1.00  0.00           O  
ATOM   4668  CB  LEU A 212     -37.671  33.281 -73.176  1.00  0.00           C  
ATOM   4669  CG  LEU A 212     -37.436  34.492 -74.080  1.00  0.00           C  
ATOM   4670  CD1 LEU A 212     -36.191  34.299 -74.925  1.00  0.00           C  
ATOM   4671  CD2 LEU A 212     -38.634  34.754 -74.946  1.00  0.00           C  
ATOM   4672  H   LEU A 212     -37.435  34.781 -71.155  1.00  0.00           H  
ATOM   4673  HA  LEU A 212     -39.687  33.781 -72.632  1.00  0.00           H  
ATOM   4674 1HB  LEU A 212     -36.737  33.068 -72.658  1.00  0.00           H  
ATOM   4675 2HB  LEU A 212     -37.911  32.431 -73.814  1.00  0.00           H  
ATOM   4676  HG  LEU A 212     -37.248  35.373 -73.466  1.00  0.00           H  
ATOM   4677 1HD1 LEU A 212     -36.043  35.173 -75.560  1.00  0.00           H  
ATOM   4678 2HD1 LEU A 212     -35.325  34.174 -74.275  1.00  0.00           H  
ATOM   4679 3HD1 LEU A 212     -36.308  33.413 -75.549  1.00  0.00           H  
ATOM   4680 1HD2 LEU A 212     -38.442  35.621 -75.580  1.00  0.00           H  
ATOM   4681 2HD2 LEU A 212     -38.828  33.883 -75.572  1.00  0.00           H  
ATOM   4682 3HD2 LEU A 212     -39.502  34.949 -74.317  1.00  0.00           H  
ATOM   4683  N   ALA A 213     -38.258  31.782 -70.428  1.00  0.00           N  
ATOM   4684  CA  ALA A 213     -38.491  30.600 -69.601  1.00  0.00           C  
ATOM   4685  C   ALA A 213     -39.838  30.688 -68.889  1.00  0.00           C  
ATOM   4686  O   ALA A 213     -40.566  29.695 -68.776  1.00  0.00           O  
ATOM   4687  CB  ALA A 213     -37.355  30.429 -68.594  1.00  0.00           C  
ATOM   4688  H   ALA A 213     -37.467  32.376 -70.225  1.00  0.00           H  
ATOM   4689  HA  ALA A 213     -38.512  29.728 -70.255  1.00  0.00           H  
ATOM   4690 1HB  ALA A 213     -37.541  29.545 -67.984  1.00  0.00           H  
ATOM   4691 2HB  ALA A 213     -36.412  30.310 -69.126  1.00  0.00           H  
ATOM   4692 3HB  ALA A 213     -37.302  31.307 -67.953  1.00  0.00           H  
ATOM   4693  N   ARG A 214     -40.166  31.877 -68.384  1.00  0.00           N  
ATOM   4694  CA  ARG A 214     -41.452  32.119 -67.735  1.00  0.00           C  
ATOM   4695  C   ARG A 214     -42.610  31.974 -68.710  1.00  0.00           C  
ATOM   4696  O   ARG A 214     -43.617  31.325 -68.401  1.00  0.00           O  
ATOM   4697  CB  ARG A 214     -41.472  33.521 -67.138  1.00  0.00           C  
ATOM   4698  CG  ARG A 214     -42.769  33.864 -66.451  1.00  0.00           C  
ATOM   4699  CD  ARG A 214     -42.709  35.272 -65.914  1.00  0.00           C  
ATOM   4700  NE  ARG A 214     -42.575  36.215 -67.023  1.00  0.00           N  
ATOM   4701  CZ  ARG A 214     -43.587  36.622 -67.786  1.00  0.00           C  
ATOM   4702  NH1 ARG A 214     -44.816  36.173 -67.564  1.00  0.00           N1+
ATOM   4703  NH2 ARG A 214     -43.368  37.478 -68.777  1.00  0.00           N  
ATOM   4704  H   ARG A 214     -39.500  32.634 -68.454  1.00  0.00           H  
ATOM   4705  HA  ARG A 214     -41.581  31.385 -66.939  1.00  0.00           H  
ATOM   4706 1HB  ARG A 214     -40.664  33.619 -66.414  1.00  0.00           H  
ATOM   4707 2HB  ARG A 214     -41.296  34.254 -67.925  1.00  0.00           H  
ATOM   4708 1HG  ARG A 214     -43.590  33.787 -67.164  1.00  0.00           H  
ATOM   4709 2HG  ARG A 214     -42.939  33.171 -65.626  1.00  0.00           H  
ATOM   4710 1HD  ARG A 214     -43.623  35.490 -65.362  1.00  0.00           H  
ATOM   4711 2HD  ARG A 214     -41.851  35.371 -65.249  1.00  0.00           H  
ATOM   4712  HE  ARG A 214     -41.653  36.580 -67.220  1.00  0.00           H  
ATOM   4713 1HH1 ARG A 214     -44.987  35.519 -66.813  1.00  0.00           H  
ATOM   4714 2HH1 ARG A 214     -45.580  36.484 -68.146  1.00  0.00           H  
ATOM   4715 1HH2 ARG A 214     -42.434  37.821 -68.951  1.00  0.00           H  
ATOM   4716 2HH2 ARG A 214     -44.135  37.786 -69.355  1.00  0.00           H  
ATOM   4717  N   LEU A 215     -42.489  32.581 -69.892  1.00  0.00           N  
ATOM   4718  CA  LEU A 215     -43.570  32.524 -70.869  1.00  0.00           C  
ATOM   4719  C   LEU A 215     -43.812  31.092 -71.320  1.00  0.00           C  
ATOM   4720  O   LEU A 215     -44.961  30.674 -71.497  1.00  0.00           O  
ATOM   4721  CB  LEU A 215     -43.241  33.402 -72.083  1.00  0.00           C  
ATOM   4722  CG  LEU A 215     -43.247  34.915 -71.831  1.00  0.00           C  
ATOM   4723  CD1 LEU A 215     -42.637  35.632 -73.028  1.00  0.00           C  
ATOM   4724  CD2 LEU A 215     -44.673  35.382 -71.581  1.00  0.00           C  
ATOM   4725  H   LEU A 215     -41.646  33.088 -70.120  1.00  0.00           H  
ATOM   4726  HA  LEU A 215     -44.479  32.901 -70.401  1.00  0.00           H  
ATOM   4727 1HB  LEU A 215     -42.252  33.131 -72.449  1.00  0.00           H  
ATOM   4728 2HB  LEU A 215     -43.966  33.194 -72.870  1.00  0.00           H  
ATOM   4729  HG  LEU A 215     -42.633  35.141 -70.959  1.00  0.00           H  
ATOM   4730 1HD1 LEU A 215     -42.642  36.708 -72.848  1.00  0.00           H  
ATOM   4731 2HD1 LEU A 215     -41.611  35.293 -73.171  1.00  0.00           H  
ATOM   4732 3HD1 LEU A 215     -43.222  35.411 -73.920  1.00  0.00           H  
ATOM   4733 1HD2 LEU A 215     -44.677  36.458 -71.401  1.00  0.00           H  
ATOM   4734 2HD2 LEU A 215     -45.288  35.158 -72.453  1.00  0.00           H  
ATOM   4735 3HD2 LEU A 215     -45.078  34.867 -70.710  1.00  0.00           H  
ATOM   4736  N   ALA A 216     -42.741  30.322 -71.489  1.00  0.00           N  
ATOM   4737  CA  ALA A 216     -42.868  28.931 -71.911  1.00  0.00           C  
ATOM   4738  C   ALA A 216     -43.694  28.129 -70.914  1.00  0.00           C  
ATOM   4739  O   ALA A 216     -44.492  27.273 -71.308  1.00  0.00           O  
ATOM   4740  CB  ALA A 216     -41.486  28.304 -72.089  1.00  0.00           C  
ATOM   4741  H   ALA A 216     -41.820  30.704 -71.324  1.00  0.00           H  
ATOM   4742  HA  ALA A 216     -43.389  28.914 -72.869  1.00  0.00           H  
ATOM   4743 1HB  ALA A 216     -41.595  27.266 -72.404  1.00  0.00           H  
ATOM   4744 2HB  ALA A 216     -40.931  28.857 -72.848  1.00  0.00           H  
ATOM   4745 3HB  ALA A 216     -40.945  28.341 -71.145  1.00  0.00           H  
ATOM   4746  N   LEU A 217     -43.496  28.366 -69.618  1.00  0.00           N  
ATOM   4747  CA  LEU A 217     -44.269  27.642 -68.614  1.00  0.00           C  
ATOM   4748  C   LEU A 217     -45.734  28.068 -68.601  1.00  0.00           C  
ATOM   4749  O   LEU A 217     -46.621  27.223 -68.428  1.00  0.00           O  
ATOM   4750  CB  LEU A 217     -43.659  27.865 -67.224  1.00  0.00           C  
ATOM   4751  CG  LEU A 217     -42.287  27.221 -66.989  1.00  0.00           C  
ATOM   4752  CD1 LEU A 217     -41.703  27.733 -65.679  1.00  0.00           C  
ATOM   4753  CD2 LEU A 217     -42.434  25.707 -66.967  1.00  0.00           C  
ATOM   4754  H   LEU A 217     -42.813  29.045 -69.318  1.00  0.00           H  
ATOM   4755  HA  LEU A 217     -44.233  26.579 -68.850  1.00  0.00           H  
ATOM   4756 1HB  LEU A 217     -43.555  28.936 -67.058  1.00  0.00           H  
ATOM   4757 2HB  LEU A 217     -44.345  27.467 -66.476  1.00  0.00           H  
ATOM   4758  HG  LEU A 217     -41.608  27.509 -67.792  1.00  0.00           H  
ATOM   4759 1HD1 LEU A 217     -40.728  27.276 -65.512  1.00  0.00           H  
ATOM   4760 2HD1 LEU A 217     -41.591  28.816 -65.730  1.00  0.00           H  
ATOM   4761 3HD1 LEU A 217     -42.370  27.475 -64.858  1.00  0.00           H  
ATOM   4762 1HD2 LEU A 217     -41.458  25.249 -66.801  1.00  0.00           H  
ATOM   4763 2HD2 LEU A 217     -43.112  25.418 -66.164  1.00  0.00           H  
ATOM   4764 3HD2 LEU A 217     -42.836  25.367 -67.921  1.00  0.00           H  
ATOM   4765  N   GLU A 218     -46.019  29.366 -68.754  1.00  0.00           N  
ATOM   4766  CA  GLU A 218     -47.420  29.789 -68.746  1.00  0.00           C  
ATOM   4767  C   GLU A 218     -48.162  29.254 -69.960  1.00  0.00           C  
ATOM   4768  O   GLU A 218     -49.329  28.857 -69.861  1.00  0.00           O  
ATOM   4769  CB  GLU A 218     -47.544  31.313 -68.754  1.00  0.00           C  
ATOM   4770  CG  GLU A 218     -47.117  32.059 -67.519  1.00  0.00           C  
ATOM   4771  CD  GLU A 218     -47.506  33.526 -67.612  1.00  0.00           C  
ATOM   4772  OE1 GLU A 218     -48.195  33.892 -68.591  1.00  0.00           O  
ATOM   4773  OE2 GLU A 218     -47.125  34.310 -66.717  1.00  0.00           O1-
ATOM   4774  H   GLU A 218     -45.296  30.061 -68.875  1.00  0.00           H  
ATOM   4775  HA  GLU A 218     -47.897  29.388 -67.851  1.00  0.00           H  
ATOM   4776 1HB  GLU A 218     -46.952  31.722 -69.573  1.00  0.00           H  
ATOM   4777 2HB  GLU A 218     -48.583  31.592 -68.930  1.00  0.00           H  
ATOM   4778 1HG  GLU A 218     -47.591  31.604 -66.650  1.00  0.00           H  
ATOM   4779 2HG  GLU A 218     -46.039  31.961 -67.403  1.00  0.00           H  
ATOM   4780  N   LEU A 219     -47.499  29.242 -71.114  1.00  0.00           N  
ATOM   4781  CA  LEU A 219     -48.110  28.711 -72.324  1.00  0.00           C  
ATOM   4782  C   LEU A 219     -48.364  27.213 -72.208  1.00  0.00           C  
ATOM   4783  O   LEU A 219     -49.454  26.732 -72.538  1.00  0.00           O  
ATOM   4784  CB  LEU A 219     -47.216  29.033 -73.522  1.00  0.00           C  
ATOM   4785  CG  LEU A 219     -47.594  28.504 -74.899  1.00  0.00           C  
ATOM   4786  CD1 LEU A 219     -48.947  29.045 -75.305  1.00  0.00           C  
ATOM   4787  CD2 LEU A 219     -46.534  28.906 -75.909  1.00  0.00           C  
ATOM   4788  H   LEU A 219     -46.557  29.605 -71.157  1.00  0.00           H  
ATOM   4789  HA  LEU A 219     -49.068  29.208 -72.475  1.00  0.00           H  
ATOM   4790 1HB  LEU A 219     -47.153  30.114 -73.628  1.00  0.00           H  
ATOM   4791 2HB  LEU A 219     -46.216  28.649 -73.322  1.00  0.00           H  
ATOM   4792  HG  LEU A 219     -47.666  27.416 -74.864  1.00  0.00           H  
ATOM   4793 1HD1 LEU A 219     -49.210  28.662 -76.291  1.00  0.00           H  
ATOM   4794 2HD1 LEU A 219     -49.698  28.729 -74.582  1.00  0.00           H  
ATOM   4795 3HD1 LEU A 219     -48.908  30.133 -75.337  1.00  0.00           H  
ATOM   4796 1HD2 LEU A 219     -46.807  28.525 -76.893  1.00  0.00           H  
ATOM   4797 2HD2 LEU A 219     -46.462  29.993 -75.947  1.00  0.00           H  
ATOM   4798 3HD2 LEU A 219     -45.572  28.488 -75.612  1.00  0.00           H  
ATOM   4799  N   ALA A 220     -47.360  26.453 -71.761  1.00  0.00           N  
ATOM   4800  CA  ALA A 220     -47.537  25.009 -71.629  1.00  0.00           C  
ATOM   4801  C   ALA A 220     -48.620  24.664 -70.611  1.00  0.00           C  
ATOM   4802  O   ALA A 220     -49.371  23.701 -70.799  1.00  0.00           O  
ATOM   4803  CB  ALA A 220     -46.214  24.347 -71.255  1.00  0.00           C  
ATOM   4804  H   ALA A 220     -46.473  26.865 -71.511  1.00  0.00           H  
ATOM   4805  HA  ALA A 220     -47.857  24.617 -72.595  1.00  0.00           H  
ATOM   4806 1HB  ALA A 220     -46.359  23.271 -71.160  1.00  0.00           H  
ATOM   4807 2HB  ALA A 220     -45.475  24.545 -72.032  1.00  0.00           H  
ATOM   4808 3HB  ALA A 220     -45.860  24.750 -70.308  1.00  0.00           H  
ATOM   4809  N   LYS A 221     -48.686  25.413 -69.507  1.00  0.00           N  
ATOM   4810  CA  LYS A 221     -49.729  25.188 -68.508  1.00  0.00           C  
ATOM   4811  C   LYS A 221     -51.119  25.312 -69.114  1.00  0.00           C  
ATOM   4812  O   LYS A 221     -51.978  24.442 -68.924  1.00  0.00           O  
ATOM   4813  CB  LYS A 221     -49.566  26.153 -67.333  1.00  0.00           C  
ATOM   4814  CG  LYS A 221     -50.529  25.859 -66.187  1.00  0.00           C  
ATOM   4815  CD  LYS A 221     -50.540  26.957 -65.133  1.00  0.00           C  
ATOM   4816  CE  LYS A 221     -49.249  26.961 -64.327  1.00  0.00           C  
ATOM   4817  NZ  LYS A 221     -49.294  27.932 -63.198  1.00  0.00           N1+
ATOM   4818  H   LYS A 221     -48.010  26.148 -69.355  1.00  0.00           H  
ATOM   4819  HA  LYS A 221     -49.626  24.173 -68.123  1.00  0.00           H  
ATOM   4820 1HB  LYS A 221     -48.545  26.096 -66.954  1.00  0.00           H  
ATOM   4821 2HB  LYS A 221     -49.731  27.174 -67.675  1.00  0.00           H  
ATOM   4822 1HG  LYS A 221     -51.540  25.752 -66.580  1.00  0.00           H  
ATOM   4823 2HG  LYS A 221     -50.245  24.925 -65.704  1.00  0.00           H  
ATOM   4824 1HD  LYS A 221     -50.661  27.926 -65.619  1.00  0.00           H  
ATOM   4825 2HD  LYS A 221     -51.381  26.803 -64.456  1.00  0.00           H  
ATOM   4826 1HE  LYS A 221     -49.068  25.965 -63.925  1.00  0.00           H  
ATOM   4827 2HE  LYS A 221     -48.415  27.222 -64.978  1.00  0.00           H  
ATOM   4828 1HZ  LYS A 221     -48.420  27.902 -62.692  1.00  0.00           H  
ATOM   4829 2HZ  LYS A 221     -49.442  28.864 -63.560  1.00  0.00           H  
ATOM   4830 3HZ  LYS A 221     -50.051  27.689 -62.575  1.00  0.00           H  
ATOM   4831  N   LYS A 222     -51.362  26.400 -69.846  1.00  0.00           N  
ATOM   4832  CA  LYS A 222     -52.644  26.574 -70.513  1.00  0.00           C  
ATOM   4833  C   LYS A 222     -52.878  25.512 -71.581  1.00  0.00           C  
ATOM   4834  O   LYS A 222     -54.004  25.024 -71.729  1.00  0.00           O  
ATOM   4835  CB  LYS A 222     -52.733  27.968 -71.135  1.00  0.00           C  
ATOM   4836  CG  LYS A 222     -52.854  29.101 -70.124  1.00  0.00           C  
ATOM   4837  CD  LYS A 222     -53.007  30.447 -70.817  1.00  0.00           C  
ATOM   4838  CE  LYS A 222     -53.186  31.572 -69.810  1.00  0.00           C  
ATOM   4839  NZ  LYS A 222     -51.925  31.872 -69.079  1.00  0.00           N1+
ATOM   4840  H   LYS A 222     -50.656  27.116 -69.943  1.00  0.00           H  
ATOM   4841  HA  LYS A 222     -53.437  26.470 -69.772  1.00  0.00           H  
ATOM   4842 1HB  LYS A 222     -51.846  28.154 -71.741  1.00  0.00           H  
ATOM   4843 2HB  LYS A 222     -53.598  28.017 -71.797  1.00  0.00           H  
ATOM   4844 1HG  LYS A 222     -53.723  28.930 -69.487  1.00  0.00           H  
ATOM   4845 2HG  LYS A 222     -51.965  29.124 -69.496  1.00  0.00           H  
ATOM   4846 1HD  LYS A 222     -52.120  30.648 -71.421  1.00  0.00           H  
ATOM   4847 2HD  LYS A 222     -53.874  30.420 -71.476  1.00  0.00           H  
ATOM   4848 1HE  LYS A 222     -53.516  32.473 -70.326  1.00  0.00           H  
ATOM   4849 2HE  LYS A 222     -53.952  31.294 -69.086  1.00  0.00           H  
ATOM   4850 1HZ  LYS A 222     -52.086  32.622 -68.422  1.00  0.00           H  
ATOM   4851 2HZ  LYS A 222     -51.619  31.048 -68.581  1.00  0.00           H  
ATOM   4852 3HZ  LYS A 222     -51.212  32.150 -69.738  1.00  0.00           H  
ATOM   4853  N   ALA A 223     -51.837  25.141 -72.331  1.00  0.00           N  
ATOM   4854  CA  ALA A 223     -51.986  24.123 -73.367  1.00  0.00           C  
ATOM   4855  C   ALA A 223     -52.414  22.772 -72.798  1.00  0.00           C  
ATOM   4856  O   ALA A 223     -53.175  22.037 -73.438  1.00  0.00           O  
ATOM   4857  CB  ALA A 223     -50.678  23.985 -74.145  1.00  0.00           C  
ATOM   4858  H   ALA A 223     -50.932  25.565 -72.184  1.00  0.00           H  
ATOM   4859  HA  ALA A 223     -52.772  24.447 -74.049  1.00  0.00           H  
ATOM   4860 1HB  ALA A 223     -50.792  23.224 -74.917  1.00  0.00           H  
ATOM   4861 2HB  ALA A 223     -50.428  24.939 -74.609  1.00  0.00           H  
ATOM   4862 3HB  ALA A 223     -49.879  23.693 -73.465  1.00  0.00           H  
ATOM   4863  N   VAL A 224     -51.948  22.432 -71.592  1.00  0.00           N  
ATOM   4864  CA  VAL A 224     -52.337  21.167 -70.971  1.00  0.00           C  
ATOM   4865  C   VAL A 224     -53.770  21.239 -70.467  1.00  0.00           C  
ATOM   4866  O   VAL A 224     -54.533  20.269 -70.560  1.00  0.00           O  
ATOM   4867  CB  VAL A 224     -51.355  20.800 -69.845  1.00  0.00           C  
ATOM   4868  CG1 VAL A 224     -51.862  19.595 -69.073  1.00  0.00           C  
ATOM   4869  CG2 VAL A 224     -49.976  20.530 -70.420  1.00  0.00           C  
ATOM   4870  H   VAL A 224     -51.320  23.050 -71.098  1.00  0.00           H  
ATOM   4871  HA  VAL A 224     -52.259  20.376 -71.718  1.00  0.00           H  
ATOM   4872  HB  VAL A 224     -51.297  21.631 -69.142  1.00  0.00           H  
ATOM   4873 1HG1 VAL A 224     -51.156  19.348 -68.280  1.00  0.00           H  
ATOM   4874 2HG1 VAL A 224     -52.833  19.826 -68.636  1.00  0.00           H  
ATOM   4875 3HG1 VAL A 224     -51.959  18.745 -69.749  1.00  0.00           H  
ATOM   4876 1HG2 VAL A 224     -49.290  20.272 -69.613  1.00  0.00           H  
ATOM   4877 2HG2 VAL A 224     -50.032  19.702 -71.127  1.00  0.00           H  
ATOM   4878 3HG2 VAL A 224     -49.614  21.421 -70.933  1.00  0.00           H  
ATOM   4879  N   GLU A 225     -54.154  22.393 -69.927  1.00  0.00           N  
ATOM   4880  CA  GLU A 225     -55.516  22.594 -69.454  1.00  0.00           C  
ATOM   4881  C   GLU A 225     -56.510  22.405 -70.593  1.00  0.00           C  
ATOM   4882  O   GLU A 225     -57.596  21.846 -70.400  1.00  0.00           O  
ATOM   4883  CB  GLU A 225     -55.673  23.990 -68.846  1.00  0.00           C  
ATOM   4884  CG  GLU A 225     -54.976  24.174 -67.506  1.00  0.00           C  
ATOM   4885  CD  GLU A 225     -55.011  25.596 -67.018  1.00  0.00           C  
ATOM   4886  OE1 GLU A 225     -55.412  26.451 -67.770  1.00  0.00           O  
ATOM   4887  OE2 GLU A 225     -54.637  25.826 -65.893  1.00  0.00           O1-
ATOM   4888  H   GLU A 225     -53.487  23.148 -69.843  1.00  0.00           H  
ATOM   4889  HA  GLU A 225     -55.727  21.853 -68.683  1.00  0.00           H  
ATOM   4890 1HB  GLU A 225     -55.274  24.734 -69.536  1.00  0.00           H  
ATOM   4891 2HB  GLU A 225     -56.731  24.208 -68.706  1.00  0.00           H  
ATOM   4892 1HG  GLU A 225     -55.460  23.536 -66.766  1.00  0.00           H  
ATOM   4893 2HG  GLU A 225     -53.940  23.853 -67.600  1.00  0.00           H  
ATOM   4894  N   MET A 226     -56.150  22.878 -71.782  1.00  0.00           N  
ATOM   4895  CA  MET A 226     -57.012  22.777 -72.949  1.00  0.00           C  
ATOM   4896  C   MET A 226     -57.047  21.335 -73.451  1.00  0.00           C  
ATOM   4897  O   MET A 226     -56.053  20.609 -73.361  1.00  0.00           O  
ATOM   4898  CB  MET A 226     -56.465  23.668 -74.063  1.00  0.00           C  
ATOM   4899  CG  MET A 226     -56.433  25.150 -73.752  1.00  0.00           C  
ATOM   4900  SD  MET A 226     -57.980  26.032 -73.594  1.00  0.00           S  
ATOM   4901  CE  MET A 226     -57.318  27.631 -73.149  1.00  0.00           C  
ATOM   4902  H   MET A 226     -55.248  23.322 -71.874  1.00  0.00           H  
ATOM   4903  HA  MET A 226     -58.023  23.063 -72.658  1.00  0.00           H  
ATOM   4904 1HB  MET A 226     -55.447  23.365 -74.304  1.00  0.00           H  
ATOM   4905 2HB  MET A 226     -57.067  23.537 -74.963  1.00  0.00           H  
ATOM   4906 1HG  MET A 226     -55.915  25.312 -72.807  1.00  0.00           H  
ATOM   4907 2HG  MET A 226     -55.886  25.674 -74.535  1.00  0.00           H  
ATOM   4908 1HE  MET A 226     -58.136  28.336 -73.003  1.00  0.00           H  
ATOM   4909 2HE  MET A 226     -56.745  27.543 -72.225  1.00  0.00           H  
ATOM   4910 3HE  MET A 226     -56.667  27.990 -73.947  1.00  0.00           H  
ATOM   4911  N   THR A 227     -58.192  20.916 -73.981  1.00  0.00           N  
ATOM   4912  CA  THR A 227     -58.328  19.594 -74.580  1.00  0.00           C  
ATOM   4913  C   THR A 227     -58.324  19.668 -76.103  1.00  0.00           C  
ATOM   4914  O   THR A 227     -58.495  18.644 -76.774  1.00  0.00           O  
ATOM   4915  CB  THR A 227     -59.616  18.900 -74.100  1.00  0.00           C  
ATOM   4916  CG2 THR A 227     -59.607  18.746 -72.587  1.00  0.00           C  
ATOM   4917  OG1 THR A 227     -60.755  19.679 -74.490  1.00  0.00           O  
ATOM   4918  H   THR A 227     -58.991  21.534 -73.968  1.00  0.00           H  
ATOM   4919  HA  THR A 227     -57.476  18.986 -74.274  1.00  0.00           H  
ATOM   4920  HB  THR A 227     -59.692  17.915 -74.560  1.00  0.00           H  
ATOM   4921  HG1 THR A 227     -60.952  19.516 -75.415  1.00  0.00           H  
ATOM   4922 1HG2 THR A 227     -60.525  18.253 -72.266  1.00  0.00           H  
ATOM   4923 2HG2 THR A 227     -58.749  18.144 -72.288  1.00  0.00           H  
ATOM   4924 3HG2 THR A 227     -59.541  19.728 -72.121  1.00  0.00           H  
ATOM   4925  N   ALA A 228     -58.122  20.864 -76.653  1.00  0.00           N  
ATOM   4926  CA  ALA A 228     -58.134  21.118 -78.090  1.00  0.00           C  
ATOM   4927  C   ALA A 228     -56.786  20.760 -78.706  1.00  0.00           C  
ATOM   4928  O   ALA A 228     -55.748  21.290 -78.296  1.00  0.00           O  
ATOM   4929  CB  ALA A 228     -58.487  22.576 -78.372  1.00  0.00           C  
ATOM   4930  H   ALA A 228     -57.950  21.631 -76.019  1.00  0.00           H  
ATOM   4931  HA  ALA A 228     -58.896  20.481 -78.540  1.00  0.00           H  
ATOM   4932 1HB  ALA A 228     -58.491  22.749 -79.448  1.00  0.00           H  
ATOM   4933 2HB  ALA A 228     -59.474  22.797 -77.965  1.00  0.00           H  
ATOM   4934 3HB  ALA A 228     -57.749  23.226 -77.904  1.00  0.00           H  
ATOM   4935  N   GLN A 229     -56.803  19.855 -79.690  1.00  0.00           N  
ATOM   4936  CA  GLN A 229     -55.558  19.403 -80.304  1.00  0.00           C  
ATOM   4937  C   GLN A 229     -54.882  20.537 -81.061  1.00  0.00           C  
ATOM   4938  O   GLN A 229     -53.649  20.605 -81.099  1.00  0.00           O
[truncated: 524,075 more chars]
