# Supplementary material for: De novo design of obligate ABC-type heterotrimeric proteins
Source: Nat Struct Mol Biol. 2022 Dec 15;29(12):1266–76. doi: 10.1038/s41594-022-00879-4 (PMC9758053; doi:10.1038/s41594-022-00879-4)
Supplement: Supplementary file 4 — This compressed file contains all PDB files and scripts used in our design protocols and analyses, as well as the final design model outputs. [file 41594_2022_879_MOESM4_ESM.zip › source_data/pdbs/arm_pdbs/DHT05_1arm_A62_B_C.pdb]

ATOM      1  N   ASN A   1      -2.148 -44.351 -14.608  1.00  0.00           N  
ATOM      2  CA  ASN A   1      -1.443 -43.583 -15.629  1.00  0.00           C  
ATOM      3  C   ASN A   1      -0.054 -44.152 -15.885  1.00  0.00           C  
ATOM      4  O   ASN A   1       0.913 -43.406 -16.036  1.00  0.00           O  
ATOM      5  CB  ASN A   1      -1.356 -42.120 -15.232  1.00  0.00           C  
ATOM      6  CG  ASN A   1      -2.701 -41.450 -15.196  1.00  0.00           C  
ATOM      7  ND2 ASN A   1      -2.890 -40.573 -14.244  1.00  0.00           N  
ATOM      8  OD1 ASN A   1      -3.570 -41.728 -16.030  1.00  0.00           O  
ATOM      9 1H   ASN A   1      -3.056 -43.956 -14.460  1.00  0.00           H  
ATOM     10 2H   ASN A   1      -2.244 -45.299 -14.909  1.00  0.00           H  
ATOM     11 3H   ASN A   1      -1.630 -44.324 -13.753  1.00  0.00           H  
ATOM     12  HA  ASN A   1      -2.011 -43.655 -16.556  1.00  0.00           H  
ATOM     13 1HB  ASN A   1      -0.894 -42.037 -14.247  1.00  0.00           H  
ATOM     14 2HB  ASN A   1      -0.718 -41.589 -15.939  1.00  0.00           H  
ATOM     15 1HD2 ASN A   1      -3.766 -40.095 -14.171  1.00  0.00           H  
ATOM     16 2HD2 ASN A   1      -2.160 -40.379 -13.591  1.00  0.00           H  
ATOM     17  N   ASP A   2       0.038 -45.478 -15.932  1.00  0.00           N  
ATOM     18  CA  ASP A   2       1.321 -46.151 -16.081  1.00  0.00           C  
ATOM     19  C   ASP A   2       1.942 -45.860 -17.441  1.00  0.00           C  
ATOM     20  O   ASP A   2       3.160 -45.738 -17.564  1.00  0.00           O  
ATOM     21  CB  ASP A   2       1.159 -47.661 -15.900  1.00  0.00           C  
ATOM     22  CG  ASP A   2       0.857 -48.057 -14.461  1.00  0.00           C  
ATOM     23  OD1 ASP A   2       1.087 -47.258 -13.586  1.00  0.00           O  
ATOM     24  OD2 ASP A   2       0.400 -49.156 -14.252  1.00  0.00           O1-
ATOM     25  H   ASP A   2      -0.804 -46.031 -15.862  1.00  0.00           H  
ATOM     26  HA  ASP A   2       2.002 -45.772 -15.319  1.00  0.00           H  
ATOM     27 1HB  ASP A   2       0.350 -48.020 -16.537  1.00  0.00           H  
ATOM     28 2HB  ASP A   2       2.072 -48.167 -16.217  1.00  0.00           H  
ATOM     29  N   GLU A   3       1.096 -45.749 -18.460  1.00  0.00           N  
ATOM     30  CA  GLU A   3       1.560 -45.474 -19.815  1.00  0.00           C  
ATOM     31  C   GLU A   3       2.132 -44.067 -19.926  1.00  0.00           C  
ATOM     32  O   GLU A   3       3.112 -43.840 -20.637  1.00  0.00           O  
ATOM     33  CB  GLU A   3       0.418 -45.651 -20.817  1.00  0.00           C  
ATOM     34  CG  GLU A   3      -0.071 -47.084 -20.968  1.00  0.00           C  
ATOM     35  CD  GLU A   3       1.017 -48.031 -21.392  1.00  0.00           C  
ATOM     36  OE1 GLU A   3       1.684 -47.746 -22.357  1.00  0.00           O  
ATOM     37  OE2 GLU A   3       1.181 -49.042 -20.751  1.00  0.00           O1-
ATOM     38  H   GLU A   3       0.106 -45.859 -18.292  1.00  0.00           H  
ATOM     39  HA  GLU A   3       2.360 -46.178 -20.056  1.00  0.00           H  
ATOM     40 1HB  GLU A   3      -0.432 -45.038 -20.513  1.00  0.00           H  
ATOM     41 2HB  GLU A   3       0.738 -45.301 -21.799  1.00  0.00           H  
ATOM     42 1HG  GLU A   3      -0.478 -47.421 -20.015  1.00  0.00           H  
ATOM     43 2HG  GLU A   3      -0.874 -47.108 -21.704  1.00  0.00           H  
ATOM     44  N   LYS A   4       1.517 -43.127 -19.219  1.00  0.00           N  
ATOM     45  CA  LYS A   4       2.021 -41.759 -19.159  1.00  0.00           C  
ATOM     46  C   LYS A   4       3.409 -41.711 -18.530  1.00  0.00           C  
ATOM     47  O   LYS A   4       4.279 -40.967 -18.980  1.00  0.00           O  
ATOM     48  CB  LYS A   4       1.057 -40.867 -18.375  1.00  0.00           C  
ATOM     49  CG  LYS A   4      -0.248 -40.563 -19.098  1.00  0.00           C  
ATOM     50  CD  LYS A   4      -1.095 -39.570 -18.316  1.00  0.00           C  
ATOM     51  CE  LYS A   4      -2.427 -39.314 -19.007  1.00  0.00           C  
ATOM     52  NZ  LYS A   4      -2.254 -38.612 -20.307  1.00  0.00           N1+
ATOM     53  H   LYS A   4       0.677 -43.363 -18.710  1.00  0.00           H  
ATOM     54  HA  LYS A   4       2.108 -41.377 -20.176  1.00  0.00           H  
ATOM     55 1HB  LYS A   4       0.811 -41.342 -17.426  1.00  0.00           H  
ATOM     56 2HB  LYS A   4       1.543 -39.917 -18.149  1.00  0.00           H  
ATOM     57 1HG  LYS A   4      -0.031 -40.147 -20.083  1.00  0.00           H  
ATOM     58 2HG  LYS A   4      -0.814 -41.486 -19.230  1.00  0.00           H  
ATOM     59 1HD  LYS A   4      -1.283 -39.960 -17.315  1.00  0.00           H  
ATOM     60 2HD  LYS A   4      -0.557 -38.626 -18.226  1.00  0.00           H  
ATOM     61 1HE  LYS A   4      -2.933 -40.262 -19.183  1.00  0.00           H  
ATOM     62 2HE  LYS A   4      -3.059 -38.705 -18.362  1.00  0.00           H  
ATOM     63 1HZ  LYS A   4      -3.159 -38.461 -20.732  1.00  0.00           H  
ATOM     64 2HZ  LYS A   4      -1.802 -37.722 -20.153  1.00  0.00           H  
ATOM     65 3HZ  LYS A   4      -1.685 -39.177 -20.922  1.00  0.00           H  
ATOM     66  N   ARG A   5       3.606 -42.513 -17.489  1.00  0.00           N  
ATOM     67  CA  ARG A   5       4.925 -42.668 -16.882  1.00  0.00           C  
ATOM     68  C   ARG A   5       5.939 -43.182 -17.895  1.00  0.00           C  
ATOM     69  O   ARG A   5       7.062 -42.683 -17.971  1.00  0.00           O  
ATOM     70  CB  ARG A   5       4.861 -43.626 -15.701  1.00  0.00           C  
ATOM     71  CG  ARG A   5       6.151 -43.746 -14.905  1.00  0.00           C  
ATOM     72  CD  ARG A   5       5.982 -44.619 -13.715  1.00  0.00           C  
ATOM     73  NE  ARG A   5       4.943 -44.126 -12.825  1.00  0.00           N  
ATOM     74  CZ  ARG A   5       3.754 -44.730 -12.630  1.00  0.00           C  
ATOM     75  NH1 ARG A   5       3.471 -45.845 -13.268  1.00  0.00           N1+
ATOM     76  NH2 ARG A   5       2.874 -44.202 -11.799  1.00  0.00           N  
ATOM     77  H   ARG A   5       2.825 -43.028 -17.107  1.00  0.00           H  
ATOM     78  HA  ARG A   5       5.266 -41.691 -16.539  1.00  0.00           H  
ATOM     79 1HB  ARG A   5       4.078 -43.307 -15.015  1.00  0.00           H  
ATOM     80 2HB  ARG A   5       4.598 -44.624 -16.057  1.00  0.00           H  
ATOM     81 1HG  ARG A   5       6.931 -44.174 -15.538  1.00  0.00           H  
ATOM     82 2HG  ARG A   5       6.463 -42.757 -14.565  1.00  0.00           H  
ATOM     83 1HD  ARG A   5       5.710 -45.623 -14.036  1.00  0.00           H  
ATOM     84 2HD  ARG A   5       6.917 -44.657 -13.157  1.00  0.00           H  
ATOM     85  HE  ARG A   5       5.125 -43.272 -12.318  1.00  0.00           H  
ATOM     86 1HH1 ARG A   5       4.145 -46.248 -13.904  1.00  0.00           H  
ATOM     87 2HH1 ARG A   5       2.580 -46.298 -13.121  1.00  0.00           H  
ATOM     88 1HH2 ARG A   5       3.092 -43.346 -11.309  1.00  0.00           H  
ATOM     89 2HH2 ARG A   5       1.984 -44.655 -11.653  1.00  0.00           H  
ATOM     90  N   LYS A   6       5.538 -44.183 -18.673  1.00  0.00           N  
ATOM     91  CA  LYS A   6       6.385 -44.713 -19.733  1.00  0.00           C  
ATOM     92  C   LYS A   6       6.740 -43.633 -20.748  1.00  0.00           C  
ATOM     93  O   LYS A   6       7.881 -43.542 -21.196  1.00  0.00           O  
ATOM     94  CB  LYS A   6       5.694 -45.886 -20.434  1.00  0.00           C  
ATOM     95  CG  LYS A   6       5.557 -47.137 -19.577  1.00  0.00           C  
ATOM     96  CD  LYS A   6       4.781 -48.224 -20.306  1.00  0.00           C  
ATOM     97  CE  LYS A   6       4.499 -49.410 -19.396  1.00  0.00           C  
ATOM     98  NZ  LYS A   6       3.661 -50.440 -20.068  1.00  0.00           N1+
ATOM     99  H   LYS A   6       4.625 -44.585 -18.523  1.00  0.00           H  
ATOM    100  HA  LYS A   6       7.314 -45.069 -19.291  1.00  0.00           H  
ATOM    101 1HB  LYS A   6       4.695 -45.584 -20.748  1.00  0.00           H  
ATOM    102 2HB  LYS A   6       6.253 -46.155 -21.330  1.00  0.00           H  
ATOM    103 1HG  LYS A   6       6.547 -47.516 -19.324  1.00  0.00           H  
ATOM    104 2HG  LYS A   6       5.036 -46.889 -18.652  1.00  0.00           H  
ATOM    105 1HD  LYS A   6       3.833 -47.817 -20.664  1.00  0.00           H  
ATOM    106 2HD  LYS A   6       5.356 -48.566 -21.166  1.00  0.00           H  
ATOM    107 1HE  LYS A   6       5.440 -49.866 -19.092  1.00  0.00           H  
ATOM    108 2HE  LYS A   6       3.982 -49.067 -18.501  1.00  0.00           H  
ATOM    109 1HZ  LYS A   6       3.496 -51.208 -19.432  1.00  0.00           H  
ATOM    110 2HZ  LYS A   6       2.777 -50.032 -20.338  1.00  0.00           H  
ATOM    111 3HZ  LYS A   6       4.140 -50.780 -20.890  1.00  0.00           H  
ATOM    112  N   ARG A   7       5.754 -42.816 -21.104  1.00  0.00           N  
ATOM    113  CA  ARG A   7       5.968 -41.721 -22.043  1.00  0.00           C  
ATOM    114  C   ARG A   7       6.989 -40.726 -21.505  1.00  0.00           C  
ATOM    115  O   ARG A   7       7.880 -40.285 -22.232  1.00  0.00           O  
ATOM    116  CB  ARG A   7       4.660 -40.997 -22.327  1.00  0.00           C  
ATOM    117  CG  ARG A   7       4.793 -39.750 -23.187  1.00  0.00           C  
ATOM    118  CD  ARG A   7       5.264 -40.076 -24.558  1.00  0.00           C  
ATOM    119  NE  ARG A   7       5.278 -38.904 -25.419  1.00  0.00           N  
ATOM    120  CZ  ARG A   7       5.798 -38.875 -26.662  1.00  0.00           C  
ATOM    121  NH1 ARG A   7       6.342 -39.958 -27.173  1.00  0.00           N1+
ATOM    122  NH2 ARG A   7       5.761 -37.758 -27.367  1.00  0.00           N  
ATOM    123  H   ARG A   7       4.833 -42.957 -20.715  1.00  0.00           H  
ATOM    124  HA  ARG A   7       6.365 -42.135 -22.971  1.00  0.00           H  
ATOM    125 1HB  ARG A   7       3.972 -41.674 -22.833  1.00  0.00           H  
ATOM    126 2HB  ARG A   7       4.195 -40.701 -21.386  1.00  0.00           H  
ATOM    127 1HG  ARG A   7       3.825 -39.256 -23.266  1.00  0.00           H  
ATOM    128 2HG  ARG A   7       5.511 -39.068 -22.730  1.00  0.00           H  
ATOM    129 1HD  ARG A   7       6.277 -40.475 -24.509  1.00  0.00           H  
ATOM    130 2HD  ARG A   7       4.602 -40.819 -25.003  1.00  0.00           H  
ATOM    131  HE  ARG A   7       4.868 -38.052 -25.061  1.00  0.00           H  
ATOM    132 1HH1 ARG A   7       6.370 -40.811 -26.634  1.00  0.00           H  
ATOM    133 2HH1 ARG A   7       6.732 -39.935 -28.104  1.00  0.00           H  
ATOM    134 1HH2 ARG A   7       5.344 -36.925 -26.974  1.00  0.00           H  
ATOM    135 2HH2 ARG A   7       6.151 -37.736 -28.298  1.00  0.00           H  
ATOM    136  N   ALA A   8       6.854 -40.378 -20.232  1.00  0.00           N  
ATOM    137  CA  ALA A   8       7.763 -39.431 -19.597  1.00  0.00           C  
ATOM    138  C   ALA A   8       9.198 -39.945 -19.619  1.00  0.00           C  
ATOM    139  O   ALA A   8      10.134 -39.190 -19.889  1.00  0.00           O  
ATOM    140  CB  ALA A   8       7.324 -39.154 -18.166  1.00  0.00           C  
ATOM    141  H   ALA A   8       6.104 -40.781 -19.689  1.00  0.00           H  
ATOM    142  HA  ALA A   8       7.737 -38.498 -20.157  1.00  0.00           H  
ATOM    143 1HB  ALA A   8       8.011 -38.446 -17.704  1.00  0.00           H  
ATOM    144 2HB  ALA A   8       6.317 -38.733 -18.169  1.00  0.00           H  
ATOM    145 3HB  ALA A   8       7.326 -40.083 -17.598  1.00  0.00           H  
ATOM    146  N   GLU A   9       9.366 -41.232 -19.335  1.00  0.00           N  
ATOM    147  CA  GLU A   9      10.684 -41.855 -19.355  1.00  0.00           C  
ATOM    148  C   GLU A   9      11.280 -41.841 -20.755  1.00  0.00           C  
ATOM    149  O   GLU A   9      12.435 -41.462 -20.947  1.00  0.00           O  
ATOM    150  CB  GLU A   9      10.602 -43.293 -18.839  1.00  0.00           C  
ATOM    151  CG  GLU A   9      11.909 -44.068 -18.928  1.00  0.00           C  
ATOM    152  CD  GLU A   9      12.987 -43.500 -18.047  1.00  0.00           C  
ATOM    153  OE1 GLU A   9      12.659 -42.879 -17.065  1.00  0.00           O  
ATOM    154  OE2 GLU A   9      14.140 -43.688 -18.356  1.00  0.00           O1-
ATOM    155  H   GLU A   9       8.560 -41.792 -19.100  1.00  0.00           H  
ATOM    156  HA  GLU A   9      11.348 -41.280 -18.708  1.00  0.00           H  
ATOM    157 1HB  GLU A   9      10.286 -43.289 -17.797  1.00  0.00           H  
ATOM    158 2HB  GLU A   9       9.849 -43.840 -19.408  1.00  0.00           H  
ATOM    159 1HG  GLU A   9      11.727 -45.102 -18.639  1.00  0.00           H  
ATOM    160 2HG  GLU A   9      12.253 -44.064 -19.963  1.00  0.00           H  
ATOM    161  N   LYS A  10      10.484 -42.257 -21.735  1.00  0.00           N  
ATOM    162  CA  LYS A  10      10.935 -42.308 -23.120  1.00  0.00           C  
ATOM    163  C   LYS A  10      11.284 -40.917 -23.638  1.00  0.00           C  
ATOM    164  O   LYS A  10      12.249 -40.745 -24.380  1.00  0.00           O  
ATOM    165  CB  LYS A  10       9.867 -42.947 -24.008  1.00  0.00           C  
ATOM    166  CG  LYS A  10       9.696 -44.446 -23.806  1.00  0.00           C  
ATOM    167  CD  LYS A  10       8.599 -45.003 -24.701  1.00  0.00           C  
ATOM    168  CE  LYS A  10       8.422 -46.501 -24.496  1.00  0.00           C  
ATOM    169  NZ  LYS A  10       7.351 -47.060 -25.364  1.00  0.00           N1+
ATOM    170  H   LYS A  10       9.543 -42.545 -21.515  1.00  0.00           H  
ATOM    171  HA  LYS A  10      11.840 -42.914 -23.168  1.00  0.00           H  
ATOM    172 1HB  LYS A  10       8.904 -42.472 -23.820  1.00  0.00           H  
ATOM    173 2HB  LYS A  10      10.116 -42.778 -25.057  1.00  0.00           H  
ATOM    174 1HG  LYS A  10      10.633 -44.955 -24.035  1.00  0.00           H  
ATOM    175 2HG  LYS A  10       9.440 -44.647 -22.766  1.00  0.00           H  
ATOM    176 1HD  LYS A  10       7.657 -44.500 -24.477  1.00  0.00           H  
ATOM    177 2HD  LYS A  10       8.851 -44.817 -25.744  1.00  0.00           H  
ATOM    178 1HE  LYS A  10       9.357 -47.011 -24.719  1.00  0.00           H  
ATOM    179 2HE  LYS A  10       8.167 -46.698 -23.454  1.00  0.00           H  
ATOM    180 1HZ  LYS A  10       7.265 -48.052 -25.198  1.00  0.00           H  
ATOM    181 2HZ  LYS A  10       6.474 -46.606 -25.152  1.00  0.00           H  
ATOM    182 3HZ  LYS A  10       7.586 -46.900 -26.334  1.00  0.00           H  
ATOM    183  N   ALA A  11      10.492 -39.929 -23.239  1.00  0.00           N  
ATOM    184  CA  ALA A  11      10.725 -38.549 -23.647  1.00  0.00           C  
ATOM    185  C   ALA A  11      12.060 -38.036 -23.122  1.00  0.00           C  
ATOM    186  O   ALA A  11      12.800 -37.361 -23.836  1.00  0.00           O  
ATOM    187  CB  ALA A  11       9.589 -37.657 -23.167  1.00  0.00           C  
ATOM    188  H   ALA A  11       9.707 -40.138 -22.638  1.00  0.00           H  
ATOM    189  HA  ALA A  11      10.762 -38.512 -24.736  1.00  0.00           H  
ATOM    190 1HB  ALA A  11       9.778 -36.630 -23.480  1.00  0.00           H  
ATOM    191 2HB  ALA A  11       8.649 -38.002 -23.596  1.00  0.00           H  
ATOM    192 3HB  ALA A  11       9.529 -37.701 -22.081  1.00  0.00           H  
ATOM    193  N   LEU A  12      12.363 -38.362 -21.870  1.00  0.00           N  
ATOM    194  CA  LEU A  12      13.632 -37.981 -21.264  1.00  0.00           C  
ATOM    195  C   LEU A  12      14.803 -38.649 -21.974  1.00  0.00           C  
ATOM    196  O   LEU A  12      15.855 -38.037 -22.165  1.00  0.00           O  
ATOM    197  CB  LEU A  12      13.644 -38.360 -19.778  1.00  0.00           C  
ATOM    198  CG  LEU A  12      12.765 -37.496 -18.864  1.00  0.00           C  
ATOM    199  CD1 LEU A  12      12.747 -38.092 -17.463  1.00  0.00           C  
ATOM    200  CD2 LEU A  12      13.298 -36.071 -18.844  1.00  0.00           C  
ATOM    201  H   LEU A  12      11.694 -38.888 -21.323  1.00  0.00           H  
ATOM    202  HA  LEU A  12      13.754 -36.903 -21.367  1.00  0.00           H  
ATOM    203 1HB  LEU A  12      13.311 -39.391 -19.679  1.00  0.00           H  
ATOM    204 2HB  LEU A  12      14.668 -38.293 -19.410  1.00  0.00           H  
ATOM    205  HG  LEU A  12      11.741 -37.495 -19.239  1.00  0.00           H  
ATOM    206 1HD1 LEU A  12      12.122 -37.479 -16.814  1.00  0.00           H  
ATOM    207 2HD1 LEU A  12      12.343 -39.104 -17.504  1.00  0.00           H  
ATOM    208 3HD1 LEU A  12      13.762 -38.122 -17.067  1.00  0.00           H  
ATOM    209 1HD2 LEU A  12      12.673 -35.457 -18.196  1.00  0.00           H  
ATOM    210 2HD2 LEU A  12      14.322 -36.070 -18.469  1.00  0.00           H  
ATOM    211 3HD2 LEU A  12      13.283 -35.663 -19.856  1.00  0.00           H  
ATOM    212  N   GLN A  13      14.614 -39.906 -22.363  1.00  0.00           N  
ATOM    213  CA  GLN A  13      15.626 -40.632 -23.120  1.00  0.00           C  
ATOM    214  C   GLN A  13      15.863 -39.992 -24.481  1.00  0.00           C  
ATOM    215  O   GLN A  13      16.999 -39.893 -24.943  1.00  0.00           O  
ATOM    216  CB  GLN A  13      15.214 -42.096 -23.295  1.00  0.00           C  
ATOM    217  CG  GLN A  13      15.266 -42.915 -22.015  1.00  0.00           C  
ATOM    218  CD  GLN A  13      14.808 -44.345 -22.224  1.00  0.00           C  
ATOM    219  NE2 GLN A  13      14.504 -45.034 -21.130  1.00  0.00           N  
ATOM    220  OE1 GLN A  13      14.727 -44.826 -23.358  1.00  0.00           O  
ATOM    221  H   GLN A  13      13.749 -40.368 -22.127  1.00  0.00           H  
ATOM    222  HA  GLN A  13      16.567 -40.593 -22.570  1.00  0.00           H  
ATOM    223 1HB  GLN A  13      14.197 -42.145 -23.683  1.00  0.00           H  
ATOM    224 2HB  GLN A  13      15.868 -42.573 -24.025  1.00  0.00           H  
ATOM    225 1HG  GLN A  13      16.293 -42.935 -21.651  1.00  0.00           H  
ATOM    226 2HG  GLN A  13      14.616 -42.452 -21.273  1.00  0.00           H  
ATOM    227 1HE2 GLN A  13      14.194 -45.982 -21.205  1.00  0.00           H  
ATOM    228 2HE2 GLN A  13      14.583 -44.605 -20.230  1.00  0.00           H  
ATOM    229  N   ARG A  14      14.781 -39.555 -25.121  1.00  0.00           N  
ATOM    230  CA  ARG A  14      14.877 -38.828 -26.381  1.00  0.00           C  
ATOM    231  C   ARG A  14      15.677 -37.543 -26.218  1.00  0.00           C  
ATOM    232  O   ARG A  14      16.525 -37.218 -27.048  1.00  0.00           O  
ATOM    233  CB  ARG A  14      13.491 -38.495 -26.913  1.00  0.00           C  
ATOM    234  CG  ARG A  14      13.478 -37.759 -28.244  1.00  0.00           C  
ATOM    235  CD  ARG A  14      12.095 -37.422 -28.671  1.00  0.00           C  
ATOM    236  NE  ARG A  14      12.080 -36.665 -29.912  1.00  0.00           N  
ATOM    237  CZ  ARG A  14      12.081 -37.214 -31.143  1.00  0.00           C  
ATOM    238  NH1 ARG A  14      12.098 -38.522 -31.280  1.00  0.00           N1+
ATOM    239  NH2 ARG A  14      12.067 -36.438 -32.212  1.00  0.00           N  
ATOM    240  H   ARG A  14      13.870 -39.733 -24.721  1.00  0.00           H  
ATOM    241  HA  ARG A  14      15.401 -39.455 -27.102  1.00  0.00           H  
ATOM    242 1HB  ARG A  14      12.919 -39.412 -27.037  1.00  0.00           H  
ATOM    243 2HB  ARG A  14      12.962 -37.874 -26.189  1.00  0.00           H  
ATOM    244 1HG  ARG A  14      14.044 -36.832 -28.153  1.00  0.00           H  
ATOM    245 2HG  ARG A  14      13.929 -38.388 -29.012  1.00  0.00           H  
ATOM    246 1HD  ARG A  14      11.528 -38.340 -28.824  1.00  0.00           H  
ATOM    247 2HD  ARG A  14      11.613 -36.821 -27.900  1.00  0.00           H  
ATOM    248  HE  ARG A  14      12.067 -35.656 -29.848  1.00  0.00           H  
ATOM    249 1HH1 ARG A  14      12.109 -39.114 -30.462  1.00  0.00           H  
ATOM    250 2HH1 ARG A  14      12.098 -38.933 -32.201  1.00  0.00           H  
ATOM    251 1HH2 ARG A  14      12.054 -35.433 -32.107  1.00  0.00           H  
ATOM    252 2HH2 ARG A  14      12.068 -36.849 -33.134  1.00  0.00           H  
ATOM    253  N   ALA A  15      15.405 -36.816 -25.139  1.00  0.00           N  
ATOM    254  CA  ALA A  15      16.131 -35.588 -24.840  1.00  0.00           C  
ATOM    255  C   ALA A  15      17.625 -35.850 -24.706  1.00  0.00           C  
ATOM    256  O   ALA A  15      18.446 -35.076 -25.198  1.00  0.00           O  
ATOM    257  CB  ALA A  15      15.592 -34.948 -23.568  1.00  0.00           C  
ATOM    258  H   ALA A  15      14.676 -37.123 -24.509  1.00  0.00           H  
ATOM    259  HA  ALA A  15      15.990 -34.892 -25.670  1.00  0.00           H  
ATOM    260 1HB  ALA A  15      16.144 -34.032 -23.360  1.00  0.00           H  
ATOM    261 2HB  ALA A  15      14.534 -34.712 -23.701  1.00  0.00           H  
ATOM    262 3HB  ALA A  15      15.708 -35.640 -22.737  1.00  0.00           H  
ATOM    263  N   GLN A  16      17.972 -36.942 -24.034  1.00  0.00           N  
ATOM    264  CA  GLN A  16      19.367 -37.329 -23.867  1.00  0.00           C  
ATOM    265  C   GLN A  16      20.024 -37.622 -25.210  1.00  0.00           C  
ATOM    266  O   GLN A  16      21.176 -37.260 -25.440  1.00  0.00           O  
ATOM    267  CB  GLN A  16      19.478 -38.551 -22.952  1.00  0.00           C  
ATOM    268  CG  GLN A  16      19.158 -38.269 -21.495  1.00  0.00           C  
ATOM    269  CD  GLN A  16      19.203 -39.522 -20.639  1.00  0.00           C  
ATOM    270  NE2 GLN A  16      19.134 -39.342 -19.325  1.00  0.00           N  
ATOM    271  OE1 GLN A  16      19.298 -40.638 -21.154  1.00  0.00           O  
ATOM    272  H   GLN A  16      17.247 -37.522 -23.632  1.00  0.00           H  
ATOM    273  HA  GLN A  16      19.904 -36.495 -23.412  1.00  0.00           H  
ATOM    274 1HB  GLN A  16      18.801 -39.330 -23.302  1.00  0.00           H  
ATOM    275 2HB  GLN A  16      20.491 -38.952 -23.003  1.00  0.00           H  
ATOM    276 1HG  GLN A  16      19.889 -37.561 -21.103  1.00  0.00           H  
ATOM    277 2HG  GLN A  16      18.156 -37.846 -21.429  1.00  0.00           H  
ATOM    278 1HE2 GLN A  16      19.158 -40.132 -18.710  1.00  0.00           H  
ATOM    279 2HE2 GLN A  16      19.057 -38.418 -18.950  1.00  0.00           H  
ATOM    280  N   GLU A  17      19.282 -38.284 -26.093  1.00  0.00           N  
ATOM    281  CA  GLU A  17      19.771 -38.583 -27.433  1.00  0.00           C  
ATOM    282  C   GLU A  17      19.925 -37.313 -28.260  1.00  0.00           C  
ATOM    283  O   GLU A  17      20.838 -37.201 -29.078  1.00  0.00           O  
ATOM    284  CB  GLU A  17      18.824 -39.553 -28.141  1.00  0.00           C  
ATOM    285  CG  GLU A  17      18.821 -40.962 -27.566  1.00  0.00           C  
ATOM    286  CD  GLU A  17      20.168 -41.626 -27.644  1.00  0.00           C  
ATOM    287  OE1 GLU A  17      20.767 -41.593 -28.692  1.00  0.00           O  
ATOM    288  OE2 GLU A  17      20.598 -42.169 -26.653  1.00  0.00           O1-
ATOM    289  H   GLU A  17      18.355 -38.585 -25.828  1.00  0.00           H  
ATOM    290  HA  GLU A  17      20.756 -39.041 -27.345  1.00  0.00           H  
ATOM    291 1HB  GLU A  17      17.803 -39.169 -28.089  1.00  0.00           H  
ATOM    292 2HB  GLU A  17      19.093 -39.621 -29.194  1.00  0.00           H  
ATOM    293 1HG  GLU A  17      18.510 -40.919 -26.523  1.00  0.00           H  
ATOM    294 2HG  GLU A  17      18.094 -41.564 -28.109  1.00  0.00           H  
ATOM    295  N   ALA A  18      19.026 -36.358 -28.040  1.00  0.00           N  
ATOM    296  CA  ALA A  18      19.134 -35.048 -28.673  1.00  0.00           C  
ATOM    297  C   ALA A  18      20.388 -34.315 -28.214  1.00  0.00           C  
ATOM    298  O   ALA A  18      21.041 -33.630 -29.000  1.00  0.00           O  
ATOM    299  CB  ALA A  18      17.897 -34.214 -28.377  1.00  0.00           C  
ATOM    300  H   ALA A  18      18.253 -36.545 -27.421  1.00  0.00           H  
ATOM    301  HA  ALA A  18      19.209 -35.189 -29.751  1.00  0.00           H  
ATOM    302 1HB  ALA A  18      17.992 -33.239 -28.856  1.00  0.00           H  
ATOM    303 2HB  ALA A  18      17.014 -34.722 -28.763  1.00  0.00           H  
ATOM    304 3HB  ALA A  18      17.796 -34.081 -27.300  1.00  0.00           H  
ATOM    305  N   GLU A  19      20.718 -34.463 -26.936  1.00  0.00           N  
ATOM    306  CA  GLU A  19      21.946 -33.893 -26.389  1.00  0.00           C  
ATOM    307  C   GLU A  19      23.176 -34.520 -27.032  1.00  0.00           C  
ATOM    308  O   GLU A  19      24.164 -33.839 -27.300  1.00  0.00           O  
ATOM    309  CB  GLU A  19      21.997 -34.087 -24.872  1.00  0.00           C  
ATOM    310  CG  GLU A  19      21.022 -33.214 -24.095  1.00  0.00           C  
ATOM    311  CD  GLU A  19      20.990 -33.537 -22.627  1.00  0.00           C  
ATOM    312  OE1 GLU A  19      21.327 -34.641 -22.274  1.00  0.00           O  
ATOM    313  OE2 GLU A  19      20.628 -32.678 -21.857  1.00  0.00           O1-
ATOM    314  H   GLU A  19      20.104 -34.983 -26.324  1.00  0.00           H  
ATOM    315  HA  GLU A  19      21.962 -32.826 -26.617  1.00  0.00           H  
ATOM    316 1HB  GLU A  19      21.780 -35.126 -24.631  1.00  0.00           H  
ATOM    317 2HB  GLU A  19      23.001 -33.868 -24.512  1.00  0.00           H  
ATOM    318 1HG  GLU A  19      21.307 -32.169 -24.219  1.00  0.00           H  
ATOM    319 2HG  GLU A  19      20.023 -33.341 -24.512  1.00  0.00           H  
ATOM    320  N   LYS A  20      23.109 -35.824 -27.277  1.00  0.00           N  
ATOM    321  CA  LYS A  20      24.169 -36.526 -27.992  1.00  0.00           C  
ATOM    322  C   LYS A  20      24.342 -35.973 -29.400  1.00  0.00           C  
ATOM    323  O   LYS A  20      25.464 -35.839 -29.891  1.00  0.00           O  
ATOM    324  CB  LYS A  20      23.877 -38.026 -28.047  1.00  0.00           C  
ATOM    325  CG  LYS A  20      24.003 -38.741 -26.709  1.00  0.00           C  
ATOM    326  CD  LYS A  20      23.646 -40.216 -26.835  1.00  0.00           C  
ATOM    327  CE  LYS A  20      23.665 -40.908 -25.479  1.00  0.00           C  
ATOM    328  NZ  LYS A  20      23.247 -42.333 -25.577  1.00  0.00           N1+
ATOM    329  H   LYS A  20      22.303 -36.345 -26.961  1.00  0.00           H  
ATOM    330  HA  LYS A  20      25.107 -36.369 -27.459  1.00  0.00           H  
ATOM    331 1HB  LYS A  20      22.865 -38.187 -28.419  1.00  0.00           H  
ATOM    332 2HB  LYS A  20      24.562 -38.504 -28.747  1.00  0.00           H  
ATOM    333 1HG  LYS A  20      25.026 -38.654 -26.343  1.00  0.00           H  
ATOM    334 2HG  LYS A  20      23.335 -38.277 -25.984  1.00  0.00           H  
ATOM    335 1HD  LYS A  20      22.651 -40.313 -27.270  1.00  0.00           H  
ATOM    336 2HD  LYS A  20      24.361 -40.708 -27.494  1.00  0.00           H  
ATOM    337 1HE  LYS A  20      24.671 -40.864 -25.063  1.00  0.00           H  
ATOM    338 2HE  LYS A  20      22.992 -40.391 -24.797  1.00  0.00           H  
ATOM    339 1HZ  LYS A  20      23.273 -42.755 -24.659  1.00  0.00           H  
ATOM    340 2HZ  LYS A  20      22.308 -42.383 -25.944  1.00  0.00           H  
ATOM    341 3HZ  LYS A  20      23.877 -42.827 -26.193  1.00  0.00           H  
ATOM    342  N   LYS A  21      23.225 -35.656 -30.047  1.00  0.00           N  
ATOM    343  CA  LYS A  21      23.254 -35.047 -31.372  1.00  0.00           C  
ATOM    344  C   LYS A  21      23.685 -33.589 -31.297  1.00  0.00           C  
ATOM    345  O   LYS A  21      24.281 -33.058 -32.235  1.00  0.00           O  
ATOM    346  CB  LYS A  21      21.884 -35.156 -32.042  1.00  0.00           C  
ATOM    347  CG  LYS A  21      21.488 -36.574 -32.436  1.00  0.00           C  
ATOM    348  CD  LYS A  21      20.100 -36.606 -33.058  1.00  0.00           C  
ATOM    349  CE  LYS A  21      19.698 -38.024 -33.439  1.00  0.00           C  
ATOM    350  NZ  LYS A  21      18.329 -38.075 -34.021  1.00  0.00           N1+
ATOM    351  H   LYS A  21      22.334 -35.842 -29.609  1.00  0.00           H  
ATOM    352  HA  LYS A  21      23.987 -35.578 -31.981  1.00  0.00           H  
ATOM    353 1HB  LYS A  21      21.118 -34.769 -31.371  1.00  0.00           H  
ATOM    354 2HB  LYS A  21      21.870 -34.542 -32.943  1.00  0.00           H  
ATOM    355 1HG  LYS A  21      22.209 -36.967 -33.153  1.00  0.00           H  
ATOM    356 2HG  LYS A  21      21.495 -37.211 -31.553  1.00  0.00           H  
ATOM    357 1HD  LYS A  21      19.373 -36.209 -32.349  1.00  0.00           H  
ATOM    358 2HD  LYS A  21      20.089 -35.983 -33.953  1.00  0.00           H  
ATOM    359 1HE  LYS A  21      20.404 -38.419 -34.167  1.00  0.00           H  
ATOM    360 2HE  LYS A  21      19.726 -38.660 -32.555  1.00  0.00           H  
ATOM    361 1HZ  LYS A  21      18.100 -39.031 -34.260  1.00  0.00           H  
ATOM    362 2HZ  LYS A  21      17.662 -37.728 -33.347  1.00  0.00           H  
ATOM    363 3HZ  LYS A  21      18.294 -37.504 -34.854  1.00  0.00           H  
ATOM    364  N   GLY A  22      23.381 -32.942 -30.177  1.00  0.00           N  
ATOM    365  CA  GLY A  22      23.708 -31.535 -29.989  1.00  0.00           C  
ATOM    366  C   GLY A  22      22.481 -30.652 -30.181  1.00  0.00           C  
ATOM    367  O   GLY A  22      22.563 -29.429 -30.080  1.00  0.00           O  
ATOM    368  H   GLY A  22      22.908 -33.440 -29.435  1.00  0.00           H  
ATOM    369 1HA  GLY A  22      24.116 -31.386 -28.990  1.00  0.00           H  
ATOM    370 2HA  GLY A  22      24.482 -31.245 -30.700  1.00  0.00           H  
ATOM    371  N   ASP A  23      21.343 -31.282 -30.457  1.00  0.00           N  
ATOM    372  CA  ASP A  23      20.116 -30.552 -30.752  1.00  0.00           C  
ATOM    373  C   ASP A  23      19.374 -30.184 -29.473  1.00  0.00           C  
ATOM    374  O   ASP A  23      18.416 -30.853 -29.086  1.00  0.00           O  
ATOM    375  CB  ASP A  23      19.204 -31.381 -31.659  1.00  0.00           C  
ATOM    376  CG  ASP A  23      17.971 -30.615 -32.119  1.00  0.00           C  
ATOM    377  OD1 ASP A  23      17.681 -29.593 -31.543  1.00  0.00           O  
ATOM    378  OD2 ASP A  23      17.331 -31.058 -33.043  1.00  0.00           O1-
ATOM    379  H   ASP A  23      21.330 -32.291 -30.464  1.00  0.00           H  
ATOM    380  HA  ASP A  23      20.378 -29.625 -31.261  1.00  0.00           H  
ATOM    381 1HB  ASP A  23      19.762 -31.705 -32.538  1.00  0.00           H  
ATOM    382 2HB  ASP A  23      18.880 -32.277 -31.129  1.00  0.00           H  
ATOM    383  N   VAL A  24      19.823 -29.116 -28.823  1.00  0.00           N  
ATOM    384  CA  VAL A  24      19.274 -28.721 -27.531  1.00  0.00           C  
ATOM    385  C   VAL A  24      17.830 -28.251 -27.667  1.00  0.00           C  
ATOM    386  O   VAL A  24      17.053 -28.320 -26.716  1.00  0.00           O  
ATOM    387  CB  VAL A  24      20.122 -27.594 -26.912  1.00  0.00           C  
ATOM    388  CG1 VAL A  24      21.511 -28.105 -26.561  1.00  0.00           C  
ATOM    389  CG2 VAL A  24      20.206 -26.421 -27.876  1.00  0.00           C  
ATOM    390  H   VAL A  24      20.563 -28.565 -29.230  1.00  0.00           H  
ATOM    391  HA  VAL A  24      19.278 -29.589 -26.871  1.00  0.00           H  
ATOM    392  HB  VAL A  24      19.654 -27.269 -25.982  1.00  0.00           H  
ATOM    393 1HG1 VAL A  24      22.097 -27.296 -26.124  1.00  0.00           H  
ATOM    394 2HG1 VAL A  24      21.428 -28.921 -25.843  1.00  0.00           H  
ATOM    395 3HG1 VAL A  24      22.006 -28.464 -27.463  1.00  0.00           H  
ATOM    396 1HG2 VAL A  24      20.806 -25.628 -27.431  1.00  0.00           H  
ATOM    397 2HG2 VAL A  24      20.668 -26.747 -28.808  1.00  0.00           H  
ATOM    398 3HG2 VAL A  24      19.203 -26.045 -28.079  1.00  0.00           H  
ATOM    399  N   GLU A  25      17.480 -27.770 -28.855  1.00  0.00           N  
ATOM    400  CA  GLU A  25      16.110 -27.363 -29.143  1.00  0.00           C  
ATOM    401  C   GLU A  25      15.148 -28.536 -29.009  1.00  0.00           C  
ATOM    402  O   GLU A  25      14.140 -28.449 -28.309  1.00  0.00           O  
ATOM    403  CB  GLU A  25      16.014 -26.770 -30.551  1.00  0.00           C  
ATOM    404  CG  GLU A  25      14.619 -26.305 -30.945  1.00  0.00           C  
ATOM    405  CD  GLU A  25      14.570 -25.698 -32.318  1.00  0.00           C  
ATOM    406  OE1 GLU A  25      15.613 -25.489 -32.892  1.00  0.00           O  
ATOM    407  OE2 GLU A  25      13.490 -25.442 -32.795  1.00  0.00           O1-
ATOM    408  H   GLU A  25      18.180 -27.684 -29.578  1.00  0.00           H  
ATOM    409  HA  GLU A  25      15.812 -26.609 -28.414  1.00  0.00           H  
ATOM    410 1HB  GLU A  25      16.687 -25.916 -30.632  1.00  0.00           H  
ATOM    411 2HB  GLU A  25      16.338 -27.513 -31.281  1.00  0.00           H  
ATOM    412 1HG  GLU A  25      13.942 -27.158 -30.912  1.00  0.00           H  
ATOM    413 2HG  GLU A  25      14.273 -25.573 -30.216  1.00  0.00           H  
ATOM    414  N   GLU A  26      15.465 -29.634 -29.690  1.00  0.00           N  
ATOM    415  CA  GLU A  26      14.645 -30.839 -29.625  1.00  0.00           C  
ATOM    416  C   GLU A  26      14.666 -31.442 -28.227  1.00  0.00           C  
ATOM    417  O   GLU A  26      13.663 -31.989 -27.762  1.00  0.00           O  
ATOM    418  CB  GLU A  26      15.133 -31.871 -30.644  1.00  0.00           C  
ATOM    419  CG  GLU A  26      14.312 -33.153 -30.681  1.00  0.00           C  
ATOM    420  CD  GLU A  26      12.895 -32.928 -31.130  1.00  0.00           C  
ATOM    421  OE1 GLU A  26      12.626 -31.890 -31.686  1.00  0.00           O  
ATOM    422  OE2 GLU A  26      12.080 -33.794 -30.915  1.00  0.00           O1-
ATOM    423  H   GLU A  26      16.294 -29.634 -30.266  1.00  0.00           H  
ATOM    424  HA  GLU A  26      13.614 -30.569 -29.855  1.00  0.00           H  
ATOM    425 1HB  GLU A  26      15.115 -31.434 -31.642  1.00  0.00           H  
ATOM    426 2HB  GLU A  26      16.165 -32.142 -30.423  1.00  0.00           H  
ATOM    427 1HG  GLU A  26      14.789 -33.858 -31.364  1.00  0.00           H  
ATOM    428 2HG  GLU A  26      14.307 -33.599 -29.688  1.00  0.00           H  
ATOM    429  N   ALA A  27      15.810 -31.343 -27.561  1.00  0.00           N  
ATOM    430  CA  ALA A  27      15.947 -31.834 -26.194  1.00  0.00           C  
ATOM    431  C   ALA A  27      14.900 -31.212 -25.279  1.00  0.00           C  
ATOM    432  O   ALA A  27      14.271 -31.902 -24.478  1.00  0.00           O  
ATOM    433  CB  ALA A  27      17.346 -31.550 -25.666  1.00  0.00           C  
ATOM    434  H   ALA A  27      16.608 -30.919 -28.013  1.00  0.00           H  
ATOM    435  HA  ALA A  27      15.784 -32.914 -26.195  1.00  0.00           H  
ATOM    436 1HB  ALA A  27      17.431 -31.922 -24.646  1.00  0.00           H  
ATOM    437 2HB  ALA A  27      18.080 -32.051 -26.297  1.00  0.00           H  
ATOM    438 3HB  ALA A  27      17.527 -30.478 -25.679  1.00  0.00           H  
ATOM    439  N   VAL A  28      14.717 -29.901 -25.402  1.00  0.00           N  
ATOM    440  CA  VAL A  28      13.706 -29.191 -24.630  1.00  0.00           C  
ATOM    441  C   VAL A  28      12.302 -29.635 -25.022  1.00  0.00           C  
ATOM    442  O   VAL A  28      11.443 -29.840 -24.164  1.00  0.00           O  
ATOM    443  CB  VAL A  28      13.839 -27.671 -24.842  1.00  0.00           C  
ATOM    444  CG1 VAL A  28      12.615 -26.949 -24.301  1.00  0.00           C  
ATOM    445  CG2 VAL A  28      15.106 -27.164 -24.170  1.00  0.00           C  
ATOM    446  H   VAL A  28      15.294 -29.382 -26.049  1.00  0.00           H  
ATOM    447  HA  VAL A  28      13.845 -29.431 -23.574  1.00  0.00           H  
ATOM    448  HB  VAL A  28      13.887 -27.466 -25.911  1.00  0.00           H  
ATOM    449 1HG1 VAL A  28      12.726 -25.875 -24.460  1.00  0.00           H  
ATOM    450 2HG1 VAL A  28      11.725 -27.301 -24.822  1.00  0.00           H  
ATOM    451 3HG1 VAL A  28      12.516 -27.148 -23.234  1.00  0.00           H  
ATOM    452 1HG2 VAL A  28      15.194 -26.090 -24.324  1.00  0.00           H  
ATOM    453 2HG2 VAL A  28      15.059 -27.375 -23.101  1.00  0.00           H  
ATOM    454 3HG2 VAL A  28      15.973 -27.665 -24.601  1.00  0.00           H  
ATOM    455  N   ARG A  29      12.075 -29.780 -26.323  1.00  0.00           N  
ATOM    456  CA  ARG A  29      10.781 -30.221 -26.829  1.00  0.00           C  
ATOM    457  C   ARG A  29      10.408 -31.589 -26.270  1.00  0.00           C  
ATOM    458  O   ARG A  29       9.251 -31.835 -25.929  1.00  0.00           O  
ATOM    459  CB  ARG A  29      10.796 -30.285 -28.350  1.00  0.00           C  
ATOM    460  CG  ARG A  29      10.852 -28.934 -29.046  1.00  0.00           C  
ATOM    461  CD  ARG A  29      10.864 -29.078 -30.523  1.00  0.00           C  
ATOM    462  NE  ARG A  29      11.122 -27.813 -31.190  1.00  0.00           N  
ATOM    463  CZ  ARG A  29      10.187 -26.875 -31.442  1.00  0.00           C  
ATOM    464  NH1 ARG A  29       8.940 -27.077 -31.078  1.00  0.00           N1+
ATOM    465  NH2 ARG A  29      10.523 -25.754 -32.055  1.00  0.00           N  
ATOM    466  H   ARG A  29      12.818 -29.582 -26.978  1.00  0.00           H  
ATOM    467  HA  ARG A  29      10.020 -29.512 -26.503  1.00  0.00           H  
ATOM    468 1HB  ARG A  29      11.658 -30.862 -28.681  1.00  0.00           H  
ATOM    469 2HB  ARG A  29       9.903 -30.801 -28.701  1.00  0.00           H  
ATOM    470 1HG  ARG A  29       9.978 -28.344 -28.766  1.00  0.00           H  
ATOM    471 2HG  ARG A  29      11.758 -28.406 -28.745  1.00  0.00           H  
ATOM    472 1HD  ARG A  29      11.644 -29.782 -30.815  1.00  0.00           H  
ATOM    473 2HD  ARG A  29       9.897 -29.450 -30.862  1.00  0.00           H  
ATOM    474  HE  ARG A  29      12.070 -27.621 -31.485  1.00  0.00           H  
ATOM    475 1HH1 ARG A  29       8.683 -27.935 -30.609  1.00  0.00           H  
ATOM    476 2HH1 ARG A  29       8.239 -26.375 -31.267  1.00  0.00           H  
ATOM    477 1HH2 ARG A  29      11.482 -25.599 -32.335  1.00  0.00           H  
ATOM    478 2HH2 ARG A  29       9.823 -25.053 -32.244  1.00  0.00           H  
ATOM    479  N   ALA A  30      11.393 -32.476 -26.182  1.00  0.00           N  
ATOM    480  CA  ALA A  30      11.203 -33.771 -25.538  1.00  0.00           C  
ATOM    481  C   ALA A  30      10.936 -33.611 -24.046  1.00  0.00           C  
ATOM    482  O   ALA A  30      10.077 -34.289 -23.484  1.00  0.00           O  
ATOM    483  CB  ALA A  30      12.418 -34.658 -25.767  1.00  0.00           C  
ATOM    484  H   ALA A  30      12.297 -32.247 -26.568  1.00  0.00           H  
ATOM    485  HA  ALA A  30      10.330 -34.251 -25.980  1.00  0.00           H  
ATOM    486 1HB  ALA A  30      12.261 -35.622 -25.281  1.00  0.00           H  
ATOM    487 2HB  ALA A  30      12.561 -34.810 -26.838  1.00  0.00           H  
ATOM    488 3HB  ALA A  30      13.302 -34.181 -25.348  1.00  0.00           H  
ATOM    489  N   ALA A  31      11.678 -32.710 -23.412  1.00  0.00           N  
ATOM    490  CA  ALA A  31      11.500 -32.435 -21.990  1.00  0.00           C  
ATOM    491  C   ALA A  31      10.108 -31.885 -21.706  1.00  0.00           C  
ATOM    492  O   ALA A  31       9.517 -32.171 -20.667  1.00  0.00           O  
ATOM    493  CB  ALA A  31      12.562 -31.463 -21.501  1.00  0.00           C  
ATOM    494  H   ALA A  31      12.384 -32.202 -23.925  1.00  0.00           H  
ATOM    495  HA  ALA A  31      11.605 -33.371 -21.440  1.00  0.00           H  
ATOM    496 1HB  ALA A  31      12.417 -31.267 -20.439  1.00  0.00           H  
ATOM    497 2HB  ALA A  31      13.551 -31.894 -21.658  1.00  0.00           H  
ATOM    498 3HB  ALA A  31      12.483 -30.529 -22.055  1.00  0.00           H  
ATOM    499  N   GLN A  32       9.587 -31.094 -22.639  1.00  0.00           N  
ATOM    500  CA  GLN A  32       8.228 -30.579 -22.536  1.00  0.00           C  
ATOM    501  C   GLN A  32       7.210 -31.712 -22.525  1.00  0.00           C  
ATOM    502  O   GLN A  32       6.238 -31.680 -21.769  1.00  0.00           O  
ATOM    503  CB  GLN A  32       7.930 -29.618 -23.690  1.00  0.00           C  
ATOM    504  CG  GLN A  32       8.627 -28.273 -23.577  1.00  0.00           C  
ATOM    505  CD  GLN A  32       8.417 -27.406 -24.804  1.00  0.00           C  
ATOM    506  NE2 GLN A  32       8.557 -26.097 -24.633  1.00  0.00           N  
ATOM    507  OE1 GLN A  32       8.131 -27.909 -25.894  1.00  0.00           O  
ATOM    508  H   GLN A  32      10.149 -30.843 -23.440  1.00  0.00           H  
ATOM    509  HA  GLN A  32       8.131 -30.040 -21.592  1.00  0.00           H  
ATOM    510 1HB  GLN A  32       8.235 -30.076 -24.632  1.00  0.00           H  
ATOM    511 2HB  GLN A  32       6.857 -29.438 -23.746  1.00  0.00           H  
ATOM    512 1HG  GLN A  32       8.231 -27.743 -22.711  1.00  0.00           H  
ATOM    513 2HG  GLN A  32       9.698 -28.439 -23.455  1.00  0.00           H  
ATOM    514 1HE2 GLN A  32       8.430 -25.475 -25.406  1.00  0.00           H  
ATOM    515 2HE2 GLN A  32       8.790 -25.732 -23.732  1.00  0.00           H  
ATOM    516  N   GLU A  33       7.436 -32.713 -23.370  1.00  0.00           N  
ATOM    517  CA  GLU A  33       6.614 -33.918 -23.368  1.00  0.00           C  
ATOM    518  C   GLU A  33       6.804 -34.713 -22.081  1.00  0.00           C  
ATOM    519  O   GLU A  33       5.848 -35.262 -21.534  1.00  0.00           O  
ATOM    520  CB  GLU A  33       6.952 -34.796 -24.576  1.00  0.00           C  
ATOM    521  CG  GLU A  33       6.408 -34.279 -25.900  1.00  0.00           C  
ATOM    522  CD  GLU A  33       4.905 -34.281 -25.955  1.00  0.00           C  
ATOM    523  OE1 GLU A  33       4.324 -33.228 -25.837  1.00  0.00           O  
ATOM    524  OE2 GLU A  33       4.337 -35.335 -26.116  1.00  0.00           O1-
ATOM    525  H   GLU A  33       8.196 -32.638 -24.030  1.00  0.00           H  
ATOM    526  HA  GLU A  33       5.567 -33.622 -23.423  1.00  0.00           H  
ATOM    527 1HB  GLU A  33       8.034 -34.882 -24.671  1.00  0.00           H  
ATOM    528 2HB  GLU A  33       6.555 -35.798 -24.419  1.00  0.00           H  
ATOM    529 1HG  GLU A  33       6.765 -33.262 -26.056  1.00  0.00           H  
ATOM    530 2HG  GLU A  33       6.797 -34.899 -26.707  1.00  0.00           H  
ATOM    531  N   ALA A  34       8.042 -34.769 -21.606  1.00  0.00           N  
ATOM    532  CA  ALA A  34       8.360 -35.506 -20.387  1.00  0.00           C  
ATOM    533  C   ALA A  34       7.618 -34.934 -19.188  1.00  0.00           C  
ATOM    534  O   ALA A  34       6.994 -35.671 -18.423  1.00  0.00           O  
ATOM    535  CB  ALA A  34       9.862 -35.494 -20.136  1.00  0.00           C  
ATOM    536  H   ALA A  34       8.781 -34.290 -22.097  1.00  0.00           H  
ATOM    537  HA  ALA A  34       8.038 -36.541 -20.515  1.00  0.00           H  
ATOM    538 1HB  ALA A  34      10.084 -36.048 -19.225  1.00  0.00           H  
ATOM    539 2HB  ALA A  34      10.376 -35.958 -20.979  1.00  0.00           H  
ATOM    540 3HB  ALA A  34      10.201 -34.464 -20.028  1.00  0.00           H  
ATOM    541  N   VAL A  35       7.690 -33.617 -19.025  1.00  0.00           N  
ATOM    542  CA  VAL A  35       7.067 -32.950 -17.889  1.00  0.00           C  
ATOM    543  C   VAL A  35       5.548 -32.958 -18.012  1.00  0.00           C  
ATOM    544  O   VAL A  35       4.836 -32.986 -17.008  1.00  0.00           O  
ATOM    545  CB  VAL A  35       7.563 -31.496 -17.785  1.00  0.00           C  
ATOM    546  CG1 VAL A  35       6.972 -30.650 -18.903  1.00  0.00           C  
ATOM    547  CG2 VAL A  35       7.201 -30.921 -16.424  1.00  0.00           C  
ATOM    548  H   VAL A  35       8.191 -33.065 -19.706  1.00  0.00           H  
ATOM    549  HA  VAL A  35       7.329 -33.495 -16.982  1.00  0.00           H  
ATOM    550  HB  VAL A  35       8.646 -31.482 -17.910  1.00  0.00           H  
ATOM    551 1HG1 VAL A  35       7.334 -29.625 -18.814  1.00  0.00           H  
ATOM    552 2HG1 VAL A  35       7.274 -31.059 -19.868  1.00  0.00           H  
ATOM    553 3HG1 VAL A  35       5.885 -30.657 -18.828  1.00  0.00           H  
ATOM    554 1HG2 VAL A  35       7.556 -29.894 -16.357  1.00  0.00           H  
ATOM    555 2HG2 VAL A  35       6.119 -30.941 -16.297  1.00  0.00           H  
ATOM    556 3HG2 VAL A  35       7.669 -31.518 -15.641  1.00  0.00           H  
ATOM    557  N   ARG A  36       5.059 -32.934 -19.247  1.00  0.00           N  
ATOM    558  CA  ARG A  36       3.626 -33.005 -19.504  1.00  0.00           C  
ATOM    559  C   ARG A  36       3.062 -34.368 -19.126  1.00  0.00           C  
ATOM    560  O   ARG A  36       2.038 -34.460 -18.449  1.00  0.00           O  
ATOM    561  CB  ARG A  36       3.332 -32.727 -20.971  1.00  0.00           C  
ATOM    562  CG  ARG A  36       1.857 -32.714 -21.337  1.00  0.00           C  
ATOM    563  CD  ARG A  36       1.645 -32.327 -22.755  1.00  0.00           C  
ATOM    564  NE  ARG A  36       2.033 -33.389 -23.671  1.00  0.00           N  
ATOM    565  CZ  ARG A  36       1.316 -34.509 -23.891  1.00  0.00           C  
ATOM    566  NH1 ARG A  36       0.181 -34.697 -23.257  1.00  0.00           N1+
ATOM    567  NH2 ARG A  36       1.756 -35.416 -24.746  1.00  0.00           N  
ATOM    568  H   ARG A  36       5.696 -32.869 -20.028  1.00  0.00           H  
ATOM    569  HA  ARG A  36       3.127 -32.257 -18.885  1.00  0.00           H  
ATOM    570 1HB  ARG A  36       3.749 -31.760 -21.249  1.00  0.00           H  
ATOM    571 2HB  ARG A  36       3.819 -33.482 -21.589  1.00  0.00           H  
ATOM    572 1HG  ARG A  36       1.436 -33.709 -21.187  1.00  0.00           H  
ATOM    573 2HG  ARG A  36       1.330 -31.999 -20.704  1.00  0.00           H  
ATOM    574 1HD  ARG A  36       0.591 -32.105 -22.919  1.00  0.00           H  
ATOM    575 2HD  ARG A  36       2.242 -31.445 -22.984  1.00  0.00           H  
ATOM    576  HE  ARG A  36       2.901 -33.279 -24.177  1.00  0.00           H  
ATOM    577 1HH1 ARG A  36      -0.155 -34.003 -22.603  1.00  0.00           H  
ATOM    578 2HH1 ARG A  36      -0.357 -35.536 -23.423  1.00  0.00           H  
ATOM    579 1HH2 ARG A  36       2.629 -35.270 -25.232  1.00  0.00           H  
ATOM    580 2HH2 ARG A  36       1.219 -36.255 -24.910  1.00  0.00           H  
ATOM    581  N   ALA A  37       3.738 -35.424 -19.566  1.00  0.00           N  
ATOM    582  CA  ALA A  37       3.304 -36.785 -19.277  1.00  0.00           C  
ATOM    583  C   ALA A  37       3.322 -37.063 -17.780  1.00  0.00           C  
ATOM    584  O   ALA A  37       2.369 -37.617 -17.230  1.00  0.00           O  
ATOM    585  CB  ALA A  37       4.180 -37.789 -20.012  1.00  0.00           C  
ATOM    586  H   ALA A  37       4.573 -35.280 -20.116  1.00  0.00           H  
ATOM    587  HA  ALA A  37       2.276 -36.903 -19.624  1.00  0.00           H  
ATOM    588 1HB  ALA A  37       3.844 -38.801 -19.787  1.00  0.00           H  
ATOM    589 2HB  ALA A  37       4.112 -37.616 -21.085  1.00  0.00           H  
ATOM    590 3HB  ALA A  37       5.214 -37.672 -19.690  1.00  0.00           H  
ATOM    591  N   ALA A  38       4.409 -36.675 -17.123  1.00  0.00           N  
ATOM    592  CA  ALA A  38       4.554 -36.885 -15.689  1.00  0.00           C  
ATOM    593  C   ALA A  38       3.561 -36.038 -14.904  1.00  0.00           C  
ATOM    594  O   ALA A  38       2.996 -36.490 -13.908  1.00  0.00           O  
ATOM    595  CB  ALA A  38       5.978 -36.576 -15.249  1.00  0.00           C  
ATOM    596  H   ALA A  38       5.154 -36.222 -17.634  1.00  0.00           H  
ATOM    597  HA  ALA A  38       4.341 -37.931 -15.469  1.00  0.00           H  
ATOM    598 1HB  ALA A  38       6.068 -36.737 -14.175  1.00  0.00           H  
ATOM    599 2HB  ALA A  38       6.672 -37.231 -15.775  1.00  0.00           H  
ATOM    600 3HB  ALA A  38       6.211 -35.537 -15.480  1.00  0.00           H  
ATOM    601  N   LYS A  39       3.351 -34.806 -15.359  1.00  0.00           N  
ATOM    602  CA  LYS A  39       2.390 -33.910 -14.728  1.00  0.00           C  
ATOM    603  C   LYS A  39       0.977 -34.469 -14.816  1.00  0.00           C  
ATOM    604  O   LYS A  39       0.230 -34.450 -13.838  1.00  0.00           O  
ATOM    605  CB  LYS A  39       2.447 -32.524 -15.371  1.00  0.00           C  
ATOM    606  CG  LYS A  39       1.493 -31.507 -14.760  1.00  0.00           C  
ATOM    607  CD  LYS A  39       1.703 -30.123 -15.356  1.00  0.00           C  
ATOM    608  CE  LYS A  39       0.714 -29.118 -14.787  1.00  0.00           C  
ATOM    609  NZ  LYS A  39       0.967 -27.741 -15.292  1.00  0.00           N1+
ATOM    610  H   LYS A  39       3.872 -34.485 -16.164  1.00  0.00           H  
ATOM    611  HA  LYS A  39       2.646 -33.818 -13.674  1.00  0.00           H  
ATOM    612 1HB  LYS A  39       3.459 -32.125 -15.287  1.00  0.00           H  
ATOM    613 2HB  LYS A  39       2.215 -32.605 -16.433  1.00  0.00           H  
ATOM    614 1HG  LYS A  39       0.463 -31.819 -14.941  1.00  0.00           H  
ATOM    615 2HG  LYS A  39       1.654 -31.458 -13.684  1.00  0.00           H  
ATOM    616 1HD  LYS A  39       2.717 -29.784 -15.140  1.00  0.00           H  
ATOM    617 2HD  LYS A  39       1.576 -30.170 -16.438  1.00  0.00           H  
ATOM    618 1HE  LYS A  39      -0.300 -29.411 -15.059  1.00  0.00           H  
ATOM    619 2HE  LYS A  39       0.786 -29.112 -13.700  1.00  0.00           H  
ATOM    620 1HZ  LYS A  39       0.291 -27.106 -14.891  1.00  0.00           H  
ATOM    621 2HZ  LYS A  39       1.898 -27.451 -15.028  1.00  0.00           H  
ATOM    622 3HZ  LYS A  39       0.883 -27.729 -16.298  1.00  0.00           H  
ATOM    623  N   GLU A  40       0.612 -34.964 -15.993  1.00  0.00           N  
ATOM    624  CA  GLU A  40      -0.704 -35.553 -16.202  1.00  0.00           C  
ATOM    625  C   GLU A  40      -0.847 -36.869 -15.448  1.00  0.00           C  
ATOM    626  O   GLU A  40      -1.919 -37.190 -14.938  1.00  0.00           O  
ATOM    627  CB  GLU A  40      -0.955 -35.780 -17.695  1.00  0.00           C  
ATOM    628  CG  GLU A  40      -1.146 -34.503 -18.501  1.00  0.00           C  
ATOM    629  CD  GLU A  40      -1.230 -34.753 -19.981  1.00  0.00           C  
ATOM    630  OE1 GLU A  40      -1.308 -35.895 -20.368  1.00  0.00           O  
ATOM    631  OE2 GLU A  40      -1.215 -33.802 -20.726  1.00  0.00           O1-
ATOM    632  H   GLU A  40       1.266 -34.935 -16.764  1.00  0.00           H  
ATOM    633  HA  GLU A  40      -1.457 -34.866 -15.815  1.00  0.00           H  
ATOM    634 1HB  GLU A  40      -0.116 -36.325 -18.126  1.00  0.00           H  
ATOM    635 2HB  GLU A  40      -1.847 -36.394 -17.825  1.00  0.00           H  
ATOM    636 1HG  GLU A  40      -2.063 -34.013 -18.174  1.00  0.00           H  
ATOM    637 2HG  GLU A  40      -0.314 -33.830 -18.298  1.00  0.00           H  
ATOM    638  N   SER A  41       0.242 -37.629 -15.382  1.00  0.00           N  
ATOM    639  CA  SER A  41       0.253 -38.889 -14.652  1.00  0.00           C  
ATOM    640  C   SER A  41       0.081 -38.662 -13.155  1.00  0.00           C  
ATOM    641  O   SER A  41      -0.674 -39.375 -12.493  1.00  0.00           O  
ATOM    642  CB  SER A  41       1.549 -39.632 -14.914  1.00  0.00           C  
ATOM    643  OG  SER A  41       1.562 -40.867 -14.250  1.00  0.00           O  
ATOM    644  H   SER A  41       1.085 -37.321 -15.849  1.00  0.00           H  
ATOM    645  HA  SER A  41      -0.591 -39.488 -14.998  1.00  0.00           H  
ATOM    646 1HB  SER A  41       1.666 -39.792 -15.985  1.00  0.00           H  
ATOM    647 2HB  SER A  41       2.389 -39.027 -14.579  1.00  0.00           H  
ATOM    648  HG  SER A  41       2.452 -40.971 -13.905  1.00  0.00           H  
ATOM    649  N   GLY A  42       0.787 -37.668 -12.628  1.00  0.00           N  
ATOM    650  CA  GLY A  42       0.758 -37.383 -11.198  1.00  0.00           C  
ATOM    651  C   GLY A  42       1.968 -37.982 -10.495  1.00  0.00           C  
ATOM    652  O   GLY A  42       1.913 -38.299  -9.307  1.00  0.00           O  
ATOM    653  H   GLY A  42       1.356 -37.093 -13.233  1.00  0.00           H  
ATOM    654 1HA  GLY A  42       0.740 -36.303 -11.043  1.00  0.00           H  
ATOM    655 2HA  GLY A  42      -0.155 -37.786 -10.766  1.00  0.00           H  
ATOM    656  N   ASP A  43       3.063 -38.133 -11.234  1.00  0.00           N  
ATOM    657  CA  ASP A  43       4.281 -38.718 -10.687  1.00  0.00           C  
ATOM    658  C   ASP A  43       5.282 -37.640 -10.295  1.00  0.00           C  
ATOM    659  O   ASP A  43       6.026 -37.133 -11.135  1.00  0.00           O  
ATOM    660  CB  ASP A  43       4.920 -39.671 -11.700  1.00  0.00           C  
ATOM    661  CG  ASP A  43       4.118 -40.950 -11.898  1.00  0.00           C  
ATOM    662  OD1 ASP A  43       3.717 -41.535 -10.919  1.00  0.00           O  
ATOM    663  OD2 ASP A  43       3.913 -41.331 -13.026  1.00  0.00           O1-
ATOM    664  H   ASP A  43       3.048 -37.834 -12.197  1.00  0.00           H  
ATOM    665  HA  ASP A  43       4.024 -39.275  -9.785  1.00  0.00           H  
ATOM    666 1HB  ASP A  43       5.016 -39.168 -12.663  1.00  0.00           H  
ATOM    667 2HB  ASP A  43       5.923 -39.937 -11.368  1.00  0.00           H  
ATOM    668  N   ASN A  44       5.297 -37.294  -9.010  1.00  0.00           N  
ATOM    669  CA  ASN A  44       6.183 -36.248  -8.511  1.00  0.00           C  
ATOM    670  C   ASN A  44       7.642 -36.682  -8.580  1.00  0.00           C  
ATOM    671  O   ASN A  44       8.532 -35.867  -8.818  1.00  0.00           O  
ATOM    672  CB  ASN A  44       5.807 -35.863  -7.092  1.00  0.00           C  
ATOM    673  CG  ASN A  44       4.504 -35.115  -7.023  1.00  0.00           C  
ATOM    674  ND2 ASN A  44       3.926 -35.059  -5.850  1.00  0.00           N  
ATOM    675  OD1 ASN A  44       4.022 -34.588  -8.033  1.00  0.00           O  
ATOM    676  H   ASN A  44       4.681 -37.766  -8.366  1.00  0.00           H  
ATOM    677  HA  ASN A  44       6.066 -35.372  -9.146  1.00  0.00           H  
ATOM    678 1HB  ASN A  44       5.729 -36.762  -6.479  1.00  0.00           H  
ATOM    679 2HB  ASN A  44       6.592 -35.242  -6.663  1.00  0.00           H  
ATOM    680 1HD2 ASN A  44       3.057 -34.574  -5.745  1.00  0.00           H  
ATOM    681 2HD2 ASN A  44       4.351 -35.499  -5.062  1.00  0.00           H  
ATOM    682  N   ASP A  45       7.880 -37.973  -8.372  1.00  0.00           N  
ATOM    683  CA  ASP A  45       9.231 -38.521  -8.427  1.00  0.00           C  
ATOM    684  C   ASP A  45       9.801 -38.437  -9.837  1.00  0.00           C  
ATOM    685  O   ASP A  45      10.986 -38.159 -10.022  1.00  0.00           O  
ATOM    686  CB  ASP A  45       9.239 -39.977  -7.953  1.00  0.00           C  
ATOM    687  CG  ASP A  45       9.005 -40.114  -6.455  1.00  0.00           C  
ATOM    688  OD1 ASP A  45       9.125 -39.131  -5.762  1.00  0.00           O  
ATOM    689  OD2 ASP A  45       8.709 -41.200  -6.016  1.00  0.00           O1-
ATOM    690  H   ASP A  45       7.108 -38.590  -8.169  1.00  0.00           H  
ATOM    691  HA  ASP A  45       9.872 -37.928  -7.776  1.00  0.00           H  
ATOM    692 1HB  ASP A  45       8.464 -40.536  -8.479  1.00  0.00           H  
ATOM    693 2HB  ASP A  45      10.198 -40.435  -8.200  1.00  0.00           H  
ATOM    694  N   VAL A  46       8.951 -38.678 -10.830  1.00  0.00           N  
ATOM    695  CA  VAL A  46       9.351 -38.567 -12.228  1.00  0.00           C  
ATOM    696  C   VAL A  46       9.593 -37.113 -12.616  1.00  0.00           C  
ATOM    697  O   VAL A  46      10.527 -36.805 -13.356  1.00  0.00           O  
ATOM    698  CB  VAL A  46       8.269 -39.168 -13.144  1.00  0.00           C  
ATOM    699  CG1 VAL A  46       8.605 -38.908 -14.605  1.00  0.00           C  
ATOM    700  CG2 VAL A  46       8.136 -40.659 -12.877  1.00  0.00           C  
ATOM    701  H   VAL A  46       8.001 -38.945 -10.611  1.00  0.00           H  
ATOM    702  HA  VAL A  46      10.292 -39.104 -12.361  1.00  0.00           H  
ATOM    703  HB  VAL A  46       7.319 -38.675 -12.940  1.00  0.00           H  
ATOM    704 1HG1 VAL A  46       7.829 -39.340 -15.239  1.00  0.00           H  
ATOM    705 2HG1 VAL A  46       8.660 -37.835 -14.781  1.00  0.00           H  
ATOM    706 3HG1 VAL A  46       9.565 -39.367 -14.845  1.00  0.00           H  
ATOM    707 1HG2 VAL A  46       7.369 -41.077 -13.528  1.00  0.00           H  
ATOM    708 2HG2 VAL A  46       9.088 -41.151 -13.076  1.00  0.00           H  
ATOM    709 3HG2 VAL A  46       7.855 -40.819 -11.837  1.00  0.00           H  
ATOM    710  N   LEU A  47       8.744 -36.223 -12.114  1.00  0.00           N  
ATOM    711  CA  LEU A  47       8.907 -34.794 -12.346  1.00  0.00           C  
ATOM    712  C   LEU A  47      10.243 -34.297 -11.810  1.00  0.00           C  
ATOM    713  O   LEU A  47      10.895 -33.453 -12.426  1.00  0.00           O  
ATOM    714  CB  LEU A  47       7.762 -34.016 -11.686  1.00  0.00           C  
ATOM    715  CG  LEU A  47       6.407 -34.092 -12.401  1.00  0.00           C  
ATOM    716  CD1 LEU A  47       5.324 -33.513 -11.500  1.00  0.00           C  
ATOM    717  CD2 LEU A  47       6.484 -33.336 -13.718  1.00  0.00           C  
ATOM    718  H   LEU A  47       7.964 -36.546 -11.557  1.00  0.00           H  
ATOM    719  HA  LEU A  47       8.895 -34.614 -13.422  1.00  0.00           H  
ATOM    720 1HB  LEU A  47       7.625 -34.393 -10.674  1.00  0.00           H  
ATOM    721 2HB  LEU A  47       8.046 -32.965 -11.624  1.00  0.00           H  
ATOM    722  HG  LEU A  47       6.156 -35.135 -12.595  1.00  0.00           H  
ATOM    723 1HD1 LEU A  47       4.362 -33.567 -12.007  1.00  0.00           H  
ATOM    724 2HD1 LEU A  47       5.278 -34.085 -10.573  1.00  0.00           H  
ATOM    725 3HD1 LEU A  47       5.557 -32.472 -11.274  1.00  0.00           H  
ATOM    726 1HD2 LEU A  47       5.521 -33.390 -14.227  1.00  0.00           H  
ATOM    727 2HD2 LEU A  47       6.734 -32.292 -13.525  1.00  0.00           H  
ATOM    728 3HD2 LEU A  47       7.253 -33.780 -14.349  1.00  0.00           H  
ATOM    729  N   ARG A  48      10.645 -34.824 -10.660  1.00  0.00           N  
ATOM    730  CA  ARG A  48      11.963 -34.537 -10.105  1.00  0.00           C  
ATOM    731  C   ARG A  48      13.066 -34.924 -11.079  1.00  0.00           C  
ATOM    732  O   ARG A  48      14.006 -34.162 -11.303  1.00  0.00           O  
ATOM    733  CB  ARG A  48      12.165 -35.280  -8.793  1.00  0.00           C  
ATOM    734  CG  ARG A  48      13.501 -35.027  -8.113  1.00  0.00           C  
ATOM    735  CD  ARG A  48      13.622 -35.782  -6.840  1.00  0.00           C  
ATOM    736  NE  ARG A  48      12.651 -35.339  -5.852  1.00  0.00           N  
ATOM    737  CZ  ARG A  48      12.317 -36.030  -4.744  1.00  0.00           C  
ATOM    738  NH1 ARG A  48      12.884 -37.191  -4.498  1.00  0.00           N1+
ATOM    739  NH2 ARG A  48      11.421 -35.541  -3.905  1.00  0.00           N  
ATOM    740  H   ARG A  48      10.023 -35.439 -10.154  1.00  0.00           H  
ATOM    741  HA  ARG A  48      12.038 -33.463  -9.929  1.00  0.00           H  
ATOM    742 1HB  ARG A  48      11.380 -35.001  -8.092  1.00  0.00           H  
ATOM    743 2HB  ARG A  48      12.081 -36.354  -8.966  1.00  0.00           H  
ATOM    744 1HG  ARG A  48      14.310 -35.336  -8.774  1.00  0.00           H  
ATOM    745 2HG  ARG A  48      13.601 -33.963  -7.891  1.00  0.00           H  
ATOM    746 1HD  ARG A  48      13.456 -36.842  -7.030  1.00  0.00           H  
ATOM    747 2HD  ARG A  48      14.619 -35.640  -6.426  1.00  0.00           H  
ATOM    748  HE  ARG A  48      12.195 -34.450  -6.006  1.00  0.00           H  
ATOM    749 1HH1 ARG A  48      13.568 -37.565  -5.139  1.00  0.00           H  
ATOM    750 2HH1 ARG A  48      12.633 -37.709  -3.668  1.00  0.00           H  
ATOM    751 1HH2 ARG A  48      10.986 -34.648  -4.094  1.00  0.00           H  
ATOM    752 2HH2 ARG A  48      11.172 -36.058  -3.076  1.00  0.00           H  
ATOM    753  N   LYS A  49      12.950 -36.116 -11.655  1.00  0.00           N  
ATOM    754  CA  LYS A  49      13.886 -36.569 -12.676  1.00  0.00           C  
ATOM    755  C   LYS A  49      13.867 -35.649 -13.890  1.00  0.00           C  
ATOM    756  O   LYS A  49      14.913 -35.312 -14.442  1.00  0.00           O  
ATOM    757  CB  LYS A  49      13.564 -38.004 -13.099  1.00  0.00           C  
ATOM    758  CG  LYS A  49      14.556 -38.606 -14.085  1.00  0.00           C  
ATOM    759  CD  LYS A  49      14.220 -40.058 -14.388  1.00  0.00           C  
ATOM    760  CE  LYS A  49      15.235 -40.676 -15.339  1.00  0.00           C  
ATOM    761  NZ  LYS A  49      14.961 -42.117 -15.586  1.00  0.00           N1+
ATOM    762  H   LYS A  49      12.191 -36.723 -11.378  1.00  0.00           H  
ATOM    763  HA  LYS A  49      14.892 -36.544 -12.258  1.00  0.00           H  
ATOM    764 1HB  LYS A  49      13.536 -38.645 -12.218  1.00  0.00           H  
ATOM    765 2HB  LYS A  49      12.576 -38.034 -13.559  1.00  0.00           H  
ATOM    766 1HG  LYS A  49      14.538 -38.036 -15.014  1.00  0.00           H  
ATOM    767 2HG  LYS A  49      15.561 -38.554 -13.667  1.00  0.00           H  
ATOM    768 1HD  LYS A  49      14.208 -40.631 -13.460  1.00  0.00           H  
ATOM    769 2HD  LYS A  49      13.230 -40.116 -14.842  1.00  0.00           H  
ATOM    770 1HE  LYS A  49      15.212 -40.145 -16.290  1.00  0.00           H  
ATOM    771 2HE  LYS A  49      16.235 -40.577 -14.916  1.00  0.00           H  
ATOM    772 1HZ  LYS A  49      15.655 -42.488 -16.220  1.00  0.00           H  
ATOM    773 2HZ  LYS A  49      14.998 -42.623 -14.713  1.00  0.00           H  
ATOM    774 3HZ  LYS A  49      14.044 -42.220 -15.996  1.00  0.00           H  
ATOM    775  N   VAL A  50      12.668 -35.244 -14.298  1.00  0.00           N  
ATOM    776  CA  VAL A  50      12.513 -34.337 -15.430  1.00  0.00           C  
ATOM    777  C   VAL A  50      13.203 -33.005 -15.167  1.00  0.00           C  
ATOM    778  O   VAL A  50      13.892 -32.470 -16.034  1.00  0.00           O  
ATOM    779  CB  VAL A  50      11.019 -34.092 -15.714  1.00  0.00           C  
ATOM    780  CG1 VAL A  50      10.846 -32.954 -16.711  1.00  0.00           C  
ATOM    781  CG2 VAL A  50      10.374 -35.367 -16.235  1.00  0.00           C  
ATOM    782  H   VAL A  50      11.846 -35.571 -13.815  1.00  0.00           H  
ATOM    783  HA  VAL A  50      12.985 -34.788 -16.304  1.00  0.00           H  
ATOM    784  HB  VAL A  50      10.527 -33.787 -14.790  1.00  0.00           H  
ATOM    785 1HG1 VAL A  50       9.784 -32.794 -16.900  1.00  0.00           H  
ATOM    786 2HG1 VAL A  50      11.283 -32.043 -16.301  1.00  0.00           H  
ATOM    787 3HG1 VAL A  50      11.346 -33.210 -17.644  1.00  0.00           H  
ATOM    788 1HG2 VAL A  50       9.318 -35.186 -16.434  1.00  0.00           H  
ATOM    789 2HG2 VAL A  50      10.869 -35.675 -17.155  1.00  0.00           H  
ATOM    790 3HG2 VAL A  50      10.473 -36.156 -15.489  1.00  0.00           H  
ATOM    791  N   ALA A  51      13.009 -32.471 -13.964  1.00  0.00           N  
ATOM    792  CA  ALA A  51      13.593 -31.189 -13.594  1.00  0.00           C  
ATOM    793  C   ALA A  51      15.114 -31.229 -13.677  1.00  0.00           C  
ATOM    794  O   ALA A  51      15.744 -30.282 -14.151  1.00  0.00           O  
ATOM    795  CB  ALA A  51      13.150 -30.790 -12.194  1.00  0.00           C  
ATOM    796  H   ALA A  51      12.448 -32.970 -13.289  1.00  0.00           H  
ATOM    797  HA  ALA A  51      13.243 -30.433 -14.299  1.00  0.00           H  
ATOM    798 1HB  ALA A  51      13.594 -29.828 -11.933  1.00  0.00           H  
ATOM    799 2HB  ALA A  51      12.064 -30.708 -12.165  1.00  0.00           H  
ATOM    800 3HB  ALA A  51      13.475 -31.546 -11.481  1.00  0.00           H  
ATOM    801  N   GLU A  52      15.698 -32.327 -13.216  1.00  0.00           N  
ATOM    802  CA  GLU A  52      17.142 -32.515 -13.283  1.00  0.00           C  
ATOM    803  C   GLU A  52      17.624 -32.561 -14.729  1.00  0.00           C  
ATOM    804  O   GLU A  52      18.586 -31.885 -15.092  1.00  0.00           O  
ATOM    805  CB  GLU A  52      17.547 -33.802 -12.560  1.00  0.00           C  
ATOM    806  CG  GLU A  52      19.026 -34.143 -12.665  1.00  0.00           C  
ATOM    807  CD  GLU A  52      19.910 -33.124 -12.002  1.00  0.00           C  
ATOM    808  OE1 GLU A  52      19.451 -32.463 -11.102  1.00  0.00           O  
ATOM    809  OE2 GLU A  52      21.047 -33.007 -12.395  1.00  0.00           O1-
ATOM    810  H   GLU A  52      15.125 -33.054 -12.807  1.00  0.00           H  
ATOM    811  HA  GLU A  52      17.623 -31.666 -12.801  1.00  0.00           H  
ATOM    812 1HB  GLU A  52      17.297 -33.718 -11.502  1.00  0.00           H  
ATOM    813 2HB  GLU A  52      16.981 -34.641 -12.965  1.00  0.00           H  
ATOM    814 1HG  GLU A  52      19.199 -35.114 -12.200  1.00  0.00           H  
ATOM    815 2HG  GLU A  52      19.296 -34.222 -13.717  1.00  0.00           H  
ATOM    816  N   GLN A  53      16.949 -33.359 -15.546  1.00  0.00           N  
ATOM    817  CA  GLN A  53      17.308 -33.496 -16.954  1.00  0.00           C  
ATOM    818  C   GLN A  53      17.147 -32.174 -17.693  1.00  0.00           C  
ATOM    819  O   GLN A  53      17.959 -31.830 -18.553  1.00  0.00           O  
ATOM    820  CB  GLN A  53      16.454 -34.577 -17.623  1.00  0.00           C  
ATOM    821  CG  GLN A  53      16.879 -34.916 -19.042  1.00  0.00           C  
ATOM    822  CD  GLN A  53      18.250 -35.564 -19.096  1.00  0.00           C  
ATOM    823  NE2 GLN A  53      19.144 -34.988 -19.891  1.00  0.00           N  
ATOM    824  OE1 GLN A  53      18.502 -36.572 -18.430  1.00  0.00           O  
ATOM    825  H   GLN A  53      16.168 -33.888 -15.186  1.00  0.00           H  
ATOM    826  HA  GLN A  53      18.357 -33.785 -17.017  1.00  0.00           H  
ATOM    827 1HB  GLN A  53      16.496 -35.491 -17.031  1.00  0.00           H  
ATOM    828 2HB  GLN A  53      15.415 -34.253 -17.652  1.00  0.00           H  
ATOM    829 1HG  GLN A  53      16.156 -35.609 -19.470  1.00  0.00           H  
ATOM    830 2HG  GLN A  53      16.911 -33.998 -19.629  1.00  0.00           H  
ATOM    831 1HE2 GLN A  53      20.065 -35.371 -19.968  1.00  0.00           H  
ATOM    832 2HE2 GLN A  53      18.897 -34.172 -20.414  1.00  0.00           H  
ATOM    833  N   ALA A  54      16.097 -31.436 -17.353  1.00  0.00           N  
ATOM    834  CA  ALA A  54      15.835 -30.144 -17.978  1.00  0.00           C  
ATOM    835  C   ALA A  54      16.958 -29.157 -17.689  1.00  0.00           C  
ATOM    836  O   ALA A  54      17.386 -28.414 -18.574  1.00  0.00           O  
ATOM    837  CB  ALA A  54      14.502 -29.585 -17.498  1.00  0.00           C  
ATOM    838  H   ALA A  54      15.463 -31.778 -16.645  1.00  0.00           H  
ATOM    839  HA  ALA A  54      15.786 -30.284 -19.056  1.00  0.00           H  
ATOM    840 1HB  ALA A  54      14.322 -28.620 -17.973  1.00  0.00           H  
ATOM    841 2HB  ALA A  54      13.702 -30.276 -17.762  1.00  0.00           H  
ATOM    842 3HB  ALA A  54      14.531 -29.458 -16.417  1.00  0.00           H  
ATOM    843  N   LEU A  55      17.435 -29.153 -16.448  1.00  0.00           N  
ATOM    844  CA  LEU A  55      18.555 -28.304 -16.061  1.00  0.00           C  
ATOM    845  C   LEU A  55      19.824 -28.691 -16.806  1.00  0.00           C  
ATOM    846  O   LEU A  55      20.611 -27.829 -17.201  1.00  0.00           O  
ATOM    847  CB  LEU A  55      18.795 -28.400 -14.548  1.00  0.00           C  
ATOM    848  CG  LEU A  55      17.755 -27.698 -13.665  1.00  0.00           C  
ATOM    849  CD1 LEU A  55      18.023 -28.032 -12.203  1.00  0.00           C  
ATOM    850  CD2 LEU A  55      17.816 -26.197 -13.903  1.00  0.00           C  
ATOM    851  H   LEU A  55      17.011 -29.754 -15.758  1.00  0.00           H  
ATOM    852  HA  LEU A  55      18.316 -27.274 -16.326  1.00  0.00           H  
ATOM    853 1HB  LEU A  55      18.813 -29.452 -14.266  1.00  0.00           H  
ATOM    854 2HB  LEU A  55      19.768 -27.967 -14.323  1.00  0.00           H  
ATOM    855  HG  LEU A  55      16.759 -28.065 -13.913  1.00  0.00           H  
ATOM    856 1HD1 LEU A  55      17.284 -27.533 -11.575  1.00  0.00           H  
ATOM    857 2HD1 LEU A  55      17.954 -29.109 -12.057  1.00  0.00           H  
ATOM    858 3HD1 LEU A  55      19.021 -27.690 -11.929  1.00  0.00           H  
ATOM    859 1HD2 LEU A  55      17.077 -25.699 -13.276  1.00  0.00           H  
ATOM    860 2HD2 LEU A  55      18.812 -25.830 -13.654  1.00  0.00           H  
ATOM    861 3HD2 LEU A  55      17.603 -25.986 -14.952  1.00  0.00           H  
ATOM    862  N   ARG A  56      20.020 -29.990 -16.999  1.00  0.00           N  
ATOM    863  CA  ARG A  56      21.153 -30.491 -17.768  1.00  0.00           C  
ATOM    864  C   ARG A  56      21.078 -30.038 -19.219  1.00  0.00           C  
ATOM    865  O   ARG A  56      22.092 -29.687 -19.823  1.00  0.00           O  
ATOM    866  CB  ARG A  56      21.205 -32.010 -17.715  1.00  0.00           C  
ATOM    867  CG  ARG A  56      21.584 -32.592 -16.362  1.00  0.00           C  
ATOM    868  CD  ARG A  56      21.539 -34.077 -16.370  1.00  0.00           C  
ATOM    869  NE  ARG A  56      21.766 -34.633 -15.046  1.00  0.00           N  
ATOM    870  CZ  ARG A  56      21.970 -35.939 -14.790  1.00  0.00           C  
ATOM    871  NH1 ARG A  56      21.972 -36.809 -15.775  1.00  0.00           N1+
ATOM    872  NH2 ARG A  56      22.168 -36.347 -13.548  1.00  0.00           N  
ATOM    873  H   ARG A  56      19.364 -30.651 -16.602  1.00  0.00           H  
ATOM    874  HA  ARG A  56      22.069 -30.080 -17.339  1.00  0.00           H  
ATOM    875 1HB  ARG A  56      20.232 -32.417 -17.988  1.00  0.00           H  
ATOM    876 2HB  ARG A  56      21.928 -32.375 -18.445  1.00  0.00           H  
ATOM    877 1HG  ARG A  56      22.597 -32.280 -16.104  1.00  0.00           H  
ATOM    878 2HG  ARG A  56      20.889 -32.231 -15.603  1.00  0.00           H  
ATOM    879 1HD  ARG A  56      20.560 -34.409 -16.716  1.00  0.00           H  
ATOM    880 2HD  ARG A  56      22.309 -34.460 -17.038  1.00  0.00           H  
ATOM    881  HE  ARG A  56      21.772 -33.993 -14.262  1.00  0.00           H  
ATOM    882 1HH1 ARG A  56      21.820 -36.499 -16.724  1.00  0.00           H  
ATOM    883 2HH1 ARG A  56      22.123 -37.789 -15.583  1.00  0.00           H  
ATOM    884 1HH2 ARG A  56      22.166 -35.677 -12.791  1.00  0.00           H  
ATOM    885 2HH2 ARG A  56      22.321 -37.325 -13.356  1.00  0.00           H  
ATOM    886  N   ILE A  57      19.872 -30.048 -19.774  1.00  0.00           N  
ATOM    887  CA  ILE A  57      19.643 -29.539 -21.123  1.00  0.00           C  
ATOM    888  C   ILE A  57      20.004 -28.062 -21.221  1.00  0.00           C  
ATOM    889  O   ILE A  57      20.639 -27.632 -22.183  1.00  0.00           O  
ATOM    890  CB  ILE A  57      18.177 -29.738 -21.545  1.00  0.00           C  
ATOM    891  CG1 ILE A  57      17.860 -31.229 -21.690  1.00  0.00           C  
ATOM    892  CG2 ILE A  57      17.893 -29.002 -22.846  1.00  0.00           C  
ATOM    893  CD1 ILE A  57      16.381 -31.537 -21.749  1.00  0.00           C  
ATOM    894  H   ILE A  57      19.091 -30.418 -19.251  1.00  0.00           H  
ATOM    895  HA  ILE A  57      20.291 -30.084 -21.812  1.00  0.00           H  
ATOM    896  HB  ILE A  57      17.518 -29.350 -20.768  1.00  0.00           H  
ATOM    897 1HG1 ILE A  57      18.326 -31.614 -22.597  1.00  0.00           H  
ATOM    898 2HG1 ILE A  57      18.287 -31.774 -20.848  1.00  0.00           H  
ATOM    899 1HG2 ILE A  57      16.852 -29.154 -23.129  1.00  0.00           H  
ATOM    900 2HG2 ILE A  57      18.079 -27.938 -22.709  1.00  0.00           H  
ATOM    901 3HG2 ILE A  57      18.543 -29.387 -23.631  1.00  0.00           H  
ATOM    902 1HD1 ILE A  57      16.238 -32.613 -21.851  1.00  0.00           H  
ATOM    903 2HD1 ILE A  57      15.900 -31.192 -20.834  1.00  0.00           H  
ATOM    904 3HD1 ILE A  57      15.939 -31.030 -22.605  1.00  0.00           H  
ATOM    905  N   ALA A  58      19.594 -27.291 -20.220  1.00  0.00           N  
ATOM    906  CA  ALA A  58      19.924 -25.871 -20.162  1.00  0.00           C  
ATOM    907  C   ALA A  58      21.432 -25.656 -20.179  1.00  0.00           C  
ATOM    908  O   ALA A  58      21.933 -24.758 -20.856  1.00  0.00           O  
ATOM    909  CB  ALA A  58      19.315 -25.235 -18.921  1.00  0.00           C  
ATOM    910  H   ALA A  58      19.039 -27.696 -19.481  1.00  0.00           H  
ATOM    911  HA  ALA A  58      19.511 -25.383 -21.044  1.00  0.00           H  
ATOM    912 1HB  ALA A  58      19.572 -24.176 -18.892  1.00  0.00           H  
ATOM    913 2HB  ALA A  58      18.231 -25.345 -18.952  1.00  0.00           H  
ATOM    914 3HB  ALA A  58      19.705 -25.727 -18.032  1.00  0.00           H  
ATOM    915  N   LYS A  59      22.152 -26.483 -19.430  1.00  0.00           N  
ATOM    916  CA  LYS A  59      23.607 -26.413 -19.393  1.00  0.00           C  
ATOM    917  C   LYS A  59      24.207 -26.684 -20.767  1.00  0.00           C  
ATOM    918  O   LYS A  59      25.166 -26.028 -21.176  1.00  0.00           O  
ATOM    919  CB  LYS A  59      24.164 -27.406 -18.370  1.00  0.00           C  
ATOM    920  CG  LYS A  59      23.919 -27.019 -16.918  1.00  0.00           C  
ATOM    921  CD  LYS A  59      24.483 -28.061 -15.966  1.00  0.00           C  
ATOM    922  CE  LYS A  59      24.245 -27.671 -14.514  1.00  0.00           C  
ATOM    923  NZ  LYS A  59      24.802 -28.677 -13.569  1.00  0.00           N1+
ATOM    924  H   LYS A  59      21.678 -27.180 -18.872  1.00  0.00           H  
ATOM    925  HA  LYS A  59      23.899 -25.405 -19.097  1.00  0.00           H  
ATOM    926 1HB  LYS A  59      23.719 -28.387 -18.536  1.00  0.00           H  
ATOM    927 2HB  LYS A  59      25.241 -27.508 -18.512  1.00  0.00           H  
ATOM    928 1HG  LYS A  59      24.391 -26.057 -16.713  1.00  0.00           H  
ATOM    929 2HG  LYS A  59      22.848 -26.922 -16.745  1.00  0.00           H  
ATOM    930 1HD  LYS A  59      24.009 -29.024 -16.157  1.00  0.00           H  
ATOM    931 2HD  LYS A  59      25.555 -28.164 -16.132  1.00  0.00           H  
ATOM    932 1HE  LYS A  59      24.710 -26.707 -14.315  1.00  0.00           H  
ATOM    933 2HE  LYS A  59      23.174 -27.578 -14.333  1.00  0.00           H  
ATOM    934 1HZ  LYS A  59      24.623 -28.383 -12.619  1.00  0.00           H  
ATOM    935 2HZ  LYS A  59      24.364 -29.573 -13.732  1.00  0.00           H  
ATOM    936 3HZ  LYS A  59      25.798 -28.759 -13.714  1.00  0.00           H  
ATOM    937  N   GLU A  60      23.639 -27.652 -21.476  1.00  0.00           N  
ATOM    938  CA  GLU A  60      24.093 -27.986 -22.821  1.00  0.00           C  
ATOM    939  C   GLU A  60      23.788 -26.860 -23.800  1.00  0.00           C  
ATOM    940  O   GLU A  60      24.560 -26.601 -24.724  1.00  0.00           O  
ATOM    941  CB  GLU A  60      23.437 -29.284 -23.298  1.00  0.00           C  
ATOM    942  CG  GLU A  60      23.902 -30.531 -22.561  1.00  0.00           C  
ATOM    943  CD  GLU A  60      25.385 -30.755 -22.667  1.00  0.00           C  
ATOM    944  OE1 GLU A  60      25.906 -30.652 -23.752  1.00  0.00           O  
ATOM    945  OE2 GLU A  60      25.998 -31.029 -21.661  1.00  0.00           O1-
ATOM    946  H   GLU A  60      22.872 -28.171 -21.074  1.00  0.00           H  
ATOM    947  HA  GLU A  60      25.176 -28.118 -22.797  1.00  0.00           H  
ATOM    948 1HB  GLU A  60      22.355 -29.208 -23.180  1.00  0.00           H  
ATOM    949 2HB  GLU A  60      23.641 -29.425 -24.359  1.00  0.00           H  
ATOM    950 1HG  GLU A  60      23.634 -30.440 -21.509  1.00  0.00           H  
ATOM    951 2HG  GLU A  60      23.379 -31.397 -22.967  1.00  0.00           H  
ATOM    952  N   ALA A  61      22.656 -26.194 -23.595  1.00  0.00           N  
ATOM    953  CA  ALA A  61      22.304 -25.022 -24.386  1.00  0.00           C  
ATOM    954  C   ALA A  61      23.295 -23.888 -24.164  1.00  0.00           C  
ATOM    955  O   ALA A  61      23.651 -23.169 -25.099  1.00  0.00           O  
ATOM    956  CB  ALA A  61      20.892 -24.562 -24.053  1.00  0.00           C  
ATOM    957  H   ALA A  61      22.025 -26.508 -22.872  1.00  0.00           H  
ATOM    958  HA  ALA A  61      22.342 -25.293 -25.443  1.00  0.00           H  
ATOM    959 1HB  ALA A  61      20.643 -23.686 -24.652  1.00  0.00           H  
ATOM    960 2HB  ALA A  61      20.187 -25.363 -24.272  1.00  0.00           H  
ATOM    961 3HB  ALA A  61      20.833 -24.308 -22.995  1.00  0.00           H  
ATOM    962  N   GLU A  62      23.740 -23.731 -22.923  1.00  0.00           N  
ATOM    963  CA  GLU A  62      24.763 -22.747 -22.593  1.00  0.00           C  
ATOM    964  C   GLU A  62      26.086 -23.081 -23.266  1.00  0.00           C  
ATOM    965  O   GLU A  62      26.809 -22.191 -23.717  1.00  0.00           O  
ATOM    966  CB  GLU A  62      24.957 -22.667 -21.077  1.00  0.00           C  
ATOM    967  CG  GLU A  62      23.818 -21.986 -20.332  1.00  0.00           C  
ATOM    968  CD  GLU A  62      23.997 -22.012 -18.839  1.00  0.00           C  
ATOM    969  OE1 GLU A  62      24.363 -23.040 -18.322  1.00  0.00           O  
ATOM    970  OE2 GLU A  62      23.767 -21.003 -18.216  1.00  0.00           O1-
ATOM    971  H   GLU A  62      23.359 -24.311 -22.187  1.00  0.00           H  
ATOM    972  HA  GLU A  62      24.439 -21.775 -22.963  1.00  0.00           H  
ATOM    973 1HB  GLU A  62      25.067 -23.673 -20.671  1.00  0.00           H  
ATOM    974 2HB  GLU A  62      25.875 -22.123 -20.855  1.00  0.00           H  
ATOM    975 1HG  GLU A  62      23.753 -20.949 -20.660  1.00  0.00           H  
ATOM    976 2HG  GLU A  62      22.882 -22.480 -20.590  1.00  0.00           H  
ATOM    977  N   LYS A  63      26.402 -24.370 -23.334  1.00  0.00           N  
ATOM    978  CA  LYS A  63      27.581 -24.835 -24.056  1.00  0.00           C  
ATOM    979  C   LYS A  63      27.500 -24.473 -25.534  1.00  0.00           C  
ATOM    980  O   LYS A  63      28.498 -24.097 -26.148  1.00  0.00           O  
ATOM    981  CB  LYS A  63      27.747 -26.346 -23.894  1.00  0.00           C  
ATOM    982  CG  LYS A  63      28.180 -26.786 -22.502  1.00  0.00           C  
ATOM    983  CD  LYS A  63      28.281 -28.300 -22.406  1.00  0.00           C  
ATOM    984  CE  LYS A  63      28.611 -28.746 -20.989  1.00  0.00           C  
ATOM    985  NZ  LYS A  63      28.643 -30.229 -20.865  1.00  0.00           N1+
ATOM    986  H   LYS A  63      25.808 -25.047 -22.874  1.00  0.00           H  
ATOM    987  HA  LYS A  63      28.458 -24.337 -23.642  1.00  0.00           H  
ATOM    988 1HB  LYS A  63      26.805 -26.844 -24.123  1.00  0.00           H  
ATOM    989 2HB  LYS A  63      28.490 -26.710 -24.605  1.00  0.00           H  
ATOM    990 1HG  LYS A  63      29.151 -26.350 -22.267  1.00  0.00           H  
ATOM    991 2HG  LYS A  63      27.457 -26.431 -21.767  1.00  0.00           H  
ATOM    992 1HD  LYS A  63      27.333 -28.749 -22.707  1.00  0.00           H  
ATOM    993 2HD  LYS A  63      29.061 -28.657 -23.080  1.00  0.00           H  
ATOM    994 1HE  LYS A  63      29.584 -28.350 -20.701  1.00  0.00           H  
ATOM    995 2HE  LYS A  63      27.864 -28.353 -20.300  1.00  0.00           H  
ATOM    996 1HZ  LYS A  63      28.864 -30.483 -19.912  1.00  0.00           H  
ATOM    997 2HZ  LYS A  63      27.739 -30.607 -21.112  1.00  0.00           H  
ATOM    998 3HZ  LYS A  63      29.346 -30.604 -21.485  1.00  0.00           H  
ATOM    999  N   GLN A  64      26.303 -24.587 -26.102  1.00  0.00           N  
ATOM   1000  CA  GLN A  64      26.070 -24.193 -27.486  1.00  0.00           C  
ATOM   1001  C   GLN A  64      26.046 -22.676 -27.629  1.00  0.00           C  
ATOM   1002  O   GLN A  64      26.402 -22.136 -28.678  1.00  0.00           O  
ATOM   1003  CB  GLN A  64      24.757 -24.787 -27.999  1.00  0.00           C  
ATOM   1004  CG  GLN A  64      24.767 -26.302 -28.128  1.00  0.00           C  
ATOM   1005  CD  GLN A  64      25.805 -26.791 -29.121  1.00  0.00           C  
ATOM   1006  NE2 GLN A  64      26.536 -27.834 -28.744  1.00  0.00           N  
ATOM   1007  OE1 GLN A  64      25.949 -26.236 -30.214  1.00  0.00           O  
ATOM   1008  H   GLN A  64      25.535 -24.956 -25.559  1.00  0.00           H  
ATOM   1009  HA  GLN A  64      26.892 -24.570 -28.096  1.00  0.00           H  
ATOM   1010 1HB  GLN A  64      23.945 -24.513 -27.326  1.00  0.00           H  
ATOM   1011 2HB  GLN A  64      24.524 -24.368 -28.978  1.00  0.00           H  
ATOM   1012 1HG  GLN A  64      24.993 -26.737 -27.155  1.00  0.00           H  
ATOM   1013 2HG  GLN A  64      23.786 -26.634 -28.468  1.00  0.00           H  
ATOM   1014 1HE2 GLN A  64      27.236 -28.202 -29.358  1.00  0.00           H  
ATOM   1015 2HE2 GLN A  64      26.386 -28.254 -27.849  1.00  0.00           H  
ATOM   1016  N   GLY A  65      25.622 -21.993 -26.571  1.00  0.00           N  
ATOM   1017  CA  GLY A  65      25.531 -20.538 -26.585  1.00  0.00           C  
ATOM   1018  C   GLY A  65      24.091 -20.080 -26.776  1.00  0.00           C  
ATOM   1019  O   GLY A  65      23.815 -18.882 -26.830  1.00  0.00           O  
ATOM   1020  H   GLY A  65      25.359 -22.494 -25.735  1.00  0.00           H  
ATOM   1021 1HA  GLY A  65      25.922 -20.140 -25.647  1.00  0.00           H  
ATOM   1022 2HA  GLY A  65      26.153 -20.141 -27.385  1.00  0.00           H  
ATOM   1023  N   ASN A  66      23.179 -21.039 -26.879  1.00  0.00           N  
ATOM   1024  CA  ASN A  66      21.779 -20.739 -27.159  1.00  0.00           C  
ATOM   1025  C   ASN A  66      21.014 -20.435 -25.877  1.00  0.00           C  
ATOM   1026  O   ASN A  66      20.325 -21.301 -25.337  1.00  0.00           O  
ATOM   1027  CB  ASN A  66      21.128 -21.885 -27.912  1.00  0.00           C  
ATOM   1028  CG  ASN A  66      19.793 -21.510 -28.490  1.00  0.00           C  
ATOM   1029  ND2 ASN A  66      19.485 -22.044 -29.646  1.00  0.00           N  
ATOM   1030  OD1 ASN A  66      19.037 -20.736 -27.890  1.00  0.00           O  
ATOM   1031  H   ASN A  66      23.461 -22.002 -26.760  1.00  0.00           H  
ATOM   1032  HA  ASN A  66      21.735 -19.849 -27.788  1.00  0.00           H  
ATOM   1033 1HB  ASN A  66      21.784 -22.208 -28.722  1.00  0.00           H  
ATOM   1034 2HB  ASN A  66      20.996 -22.732 -27.240  1.00  0.00           H  
ATOM   1035 1HD2 ASN A  66      18.609 -21.831 -30.078  1.00  0.00           H  
ATOM   1036 2HD2 ASN A  66      20.127 -22.665 -30.094  1.00  0.00           H  
ATOM   1037  N   VAL A  67      21.139 -19.204 -25.397  1.00  0.00           N  
ATOM   1038  CA  VAL A  67      20.562 -18.821 -24.112  1.00  0.00           C  
ATOM   1039  C   VAL A  67      19.041 -18.848 -24.162  1.00  0.00           C  
ATOM   1040  O   VAL A  67      18.381 -19.019 -23.138  1.00  0.00           O  
ATOM   1041  CB  VAL A  67      21.036 -17.411 -23.713  1.00  0.00           C  
ATOM   1042  CG1 VAL A  67      22.531 -17.410 -23.430  1.00  0.00           C  
ATOM   1043  CG2 VAL A  67      20.694 -16.419 -24.814  1.00  0.00           C  
ATOM   1044  H   VAL A  67      21.646 -18.517 -25.934  1.00  0.00           H  
ATOM   1045  HA  VAL A  67      20.883 -19.543 -23.362  1.00  0.00           H  
ATOM   1046  HB  VAL A  67      20.533 -17.117 -22.790  1.00  0.00           H  
ATOM   1047 1HG1 VAL A  67      22.847 -16.405 -23.149  1.00  0.00           H  
ATOM   1048 2HG1 VAL A  67      22.747 -18.099 -22.615  1.00  0.00           H  
ATOM   1049 3HG1 VAL A  67      23.069 -17.722 -24.325  1.00  0.00           H  
ATOM   1050 1HG2 VAL A  67      21.030 -15.424 -24.525  1.00  0.00           H  
ATOM   1051 2HG2 VAL A  67      21.191 -16.716 -25.738  1.00  0.00           H  
ATOM   1052 3HG2 VAL A  67      19.615 -16.406 -24.971  1.00  0.00           H  
ATOM   1053  N   GLU A  68      18.489 -18.678 -25.358  1.00  0.00           N  
ATOM   1054  CA  GLU A  68      17.048 -18.758 -25.555  1.00  0.00           C  
ATOM   1055  C   GLU A  68      16.513 -20.131 -25.167  1.00  0.00           C  
ATOM   1056  O   GLU A  68      15.576 -20.242 -24.377  1.00  0.00           O  
ATOM   1057  CB  GLU A  68      16.692 -18.454 -27.013  1.00  0.00           C  
ATOM   1058  CG  GLU A  68      15.206 -18.550 -27.330  1.00  0.00           C  
ATOM   1059  CD  GLU A  68      14.898 -18.278 -28.775  1.00  0.00           C  
ATOM   1060  OE1 GLU A  68      15.772 -17.821 -29.474  1.00  0.00           O  
ATOM   1061  OE2 GLU A  68      13.788 -18.528 -29.183  1.00  0.00           O1-
ATOM   1062  H   GLU A  68      19.084 -18.487 -26.153  1.00  0.00           H  
ATOM   1063  HA  GLU A  68      16.568 -18.023 -24.907  1.00  0.00           H  
ATOM   1064 1HB  GLU A  68      17.023 -17.447 -27.266  1.00  0.00           H  
ATOM   1065 2HB  GLU A  68      17.219 -19.146 -27.668  1.00  0.00           H  
ATOM   1066 1HG  GLU A  68      14.855 -19.550 -27.077  1.00  0.00           H  
ATOM   1067 2HG  GLU A  68      14.666 -17.837 -26.707  1.00  0.00           H  
ATOM   1068  N   VAL A  69      17.116 -21.173 -25.728  1.00  0.00           N  
ATOM   1069  CA  VAL A  69      16.725 -22.544 -25.417  1.00  0.00           C  
ATOM   1070  C   VAL A  69      17.026 -22.887 -23.963  1.00  0.00           C  
ATOM   1071  O   VAL A  69      16.278 -23.624 -23.321  1.00  0.00           O  
ATOM   1072  CB  VAL A  69      17.463 -23.532 -26.338  1.00  0.00           C  
ATOM   1073  CG1 VAL A  69      17.251 -24.962 -25.863  1.00  0.00           C  
ATOM   1074  CG2 VAL A  69      16.981 -23.363 -27.771  1.00  0.00           C  
ATOM   1075  H   VAL A  69      17.866 -21.015 -26.385  1.00  0.00           H  
ATOM   1076  HA  VAL A  69      15.647 -22.637 -25.561  1.00  0.00           H  
ATOM   1077  HB  VAL A  69      18.533 -23.332 -26.288  1.00  0.00           H  
ATOM   1078 1HG1 VAL A  69      17.781 -25.647 -26.526  1.00  0.00           H  
ATOM   1079 2HG1 VAL A  69      17.636 -25.069 -24.849  1.00  0.00           H  
ATOM   1080 3HG1 VAL A  69      16.187 -25.196 -25.876  1.00  0.00           H  
ATOM   1081 1HG2 VAL A  69      17.508 -24.065 -28.418  1.00  0.00           H  
ATOM   1082 2HG2 VAL A  69      15.910 -23.558 -27.820  1.00  0.00           H  
ATOM   1083 3HG2 VAL A  69      17.179 -22.344 -28.104  1.00  0.00           H  
ATOM   1084  N   ALA A  70      18.126 -22.346 -23.450  1.00  0.00           N  
ATOM   1085  CA  ALA A  70      18.502 -22.555 -22.056  1.00  0.00           C  
ATOM   1086  C   ALA A  70      17.376 -22.147 -21.114  1.00  0.00           C  
ATOM   1087  O   ALA A  70      17.056 -22.865 -20.166  1.00  0.00           O  
ATOM   1088  CB  ALA A  70      19.772 -21.781 -21.730  1.00  0.00           C  
ATOM   1089  H   ALA A  70      18.715 -21.778 -24.039  1.00  0.00           H  
ATOM   1090  HA  ALA A  70      18.692 -23.618 -21.904  1.00  0.00           H  
ATOM   1091 1HB  ALA A  70      20.040 -21.948 -20.686  1.00  0.00           H  
ATOM   1092 2HB  ALA A  70      20.583 -22.124 -22.371  1.00  0.00           H  
ATOM   1093 3HB  ALA A  70      19.602 -20.719 -21.896  1.00  0.00           H  
ATOM   1094  N   VAL A  71      16.778 -20.991 -21.381  1.00  0.00           N  
ATOM   1095  CA  VAL A  71      15.647 -20.515 -20.594  1.00  0.00           C  
ATOM   1096  C   VAL A  71      14.436 -21.426 -20.761  1.00  0.00           C  
ATOM   1097  O   VAL A  71      13.742 -21.734 -19.792  1.00  0.00           O  
ATOM   1098  CB  VAL A  71      15.268 -19.083 -21.014  1.00  0.00           C  
ATOM   1099  CG1 VAL A  71      13.926 -18.690 -20.417  1.00  0.00           C  
ATOM   1100  CG2 VAL A  71      16.356 -18.112 -20.580  1.00  0.00           C  
ATOM   1101  H   VAL A  71      17.116 -20.429 -22.148  1.00  0.00           H  
ATOM   1102  HA  VAL A  71      15.929 -20.529 -19.541  1.00  0.00           H  
ATOM   1103  HB  VAL A  71      15.161 -19.048 -22.098  1.00  0.00           H  
ATOM   1104 1HG1 VAL A  71      13.675 -17.674 -20.725  1.00  0.00           H  
ATOM   1105 2HG1 VAL A  71      13.156 -19.376 -20.770  1.00  0.00           H  
ATOM   1106 3HG1 VAL A  71      13.983 -18.735 -19.330  1.00  0.00           H  
ATOM   1107 1HG2 VAL A  71      16.083 -17.102 -20.882  1.00  0.00           H  
ATOM   1108 2HG2 VAL A  71      16.469 -18.151 -19.497  1.00  0.00           H  
ATOM   1109 3HG2 VAL A  71      17.300 -18.388 -21.053  1.00  0.00           H  
ATOM   1110  N   LYS A  72      14.190 -21.853 -21.994  1.00  0.00           N  
ATOM   1111  CA  LYS A  72      13.083 -22.757 -22.284  1.00  0.00           C  
ATOM   1112  C   LYS A  72      13.219 -24.063 -21.513  1.00  0.00           C  
ATOM   1113  O   LYS A  72      12.233 -24.610 -21.022  1.00  0.00           O  
ATOM   1114  CB  LYS A  72      13.002 -23.038 -23.785  1.00  0.00           C  
ATOM   1115  CG  LYS A  72      12.538 -21.855 -24.623  1.00  0.00           C  
ATOM   1116  CD  LYS A  72      12.539 -22.193 -26.106  1.00  0.00           C  
ATOM   1117  CE  LYS A  72      12.073 -21.012 -26.945  1.00  0.00           C  
ATOM   1118  NZ  LYS A  72      12.132 -21.307 -28.402  1.00  0.00           N1+
ATOM   1119  H   LYS A  72      14.785 -21.546 -22.750  1.00  0.00           H  
ATOM   1120  HA  LYS A  72      12.155 -22.279 -21.967  1.00  0.00           H  
ATOM   1121 1HB  LYS A  72      13.983 -23.342 -24.151  1.00  0.00           H  
ATOM   1122 2HB  LYS A  72      12.315 -23.865 -23.963  1.00  0.00           H  
ATOM   1123 1HG  LYS A  72      11.527 -21.572 -24.324  1.00  0.00           H  
ATOM   1124 2HG  LYS A  72      13.199 -21.005 -24.452  1.00  0.00           H  
ATOM   1125 1HD  LYS A  72      13.547 -22.473 -26.415  1.00  0.00           H  
ATOM   1126 2HD  LYS A  72      11.875 -23.039 -26.287  1.00  0.00           H  
ATOM   1127 1HE  LYS A  72      11.048 -20.759 -26.679  1.00  0.00           H  
ATOM   1128 2HE  LYS A  72      12.704 -20.147 -26.737  1.00  0.00           H  
ATOM   1129 1HZ  LYS A  72      11.817 -20.500 -28.923  1.00  0.00           H  
ATOM   1130 2HZ  LYS A  72      13.083 -21.525 -28.664  1.00  0.00           H  
ATOM   1131 3HZ  LYS A  72      11.536 -22.095 -28.611  1.00  0.00           H  
ATOM   1132  N   ALA A  73      14.447 -24.555 -21.407  1.00  0.00           N  
ATOM   1133  CA  ALA A  73      14.736 -25.725 -20.582  1.00  0.00           C  
ATOM   1134  C   ALA A  73      14.485 -25.433 -19.108  1.00  0.00           C  
ATOM   1135  O   ALA A  73      13.919 -26.258 -18.391  1.00  0.00           O  
ATOM   1136  CB  ALA A  73      16.171 -26.182 -20.796  1.00  0.00           C  
ATOM   1137  H   ALA A  73      15.201 -24.110 -21.911  1.00  0.00           H  
ATOM   1138  HA  ALA A  73      14.065 -26.530 -20.879  1.00  0.00           H  
ATOM   1139 1HB  ALA A  73      16.371 -27.055 -20.172  1.00  0.00           H  
ATOM   1140 2HB  ALA A  73      16.319 -26.443 -21.843  1.00  0.00           H  
ATOM   1141 3HB  ALA A  73      16.853 -25.380 -20.522  1.00  0.00           H  
ATOM   1142  N   ALA A  74      14.910 -24.256 -18.662  1.00  0.00           N  
ATOM   1143  CA  ALA A  74      14.701 -23.838 -17.282  1.00  0.00           C  
ATOM   1144  C   ALA A  74      13.215 -23.722 -16.961  1.00  0.00           C  
ATOM   1145  O   ALA A  74      12.786 -24.020 -15.847  1.00  0.00           O  
ATOM   1146  CB  ALA A  74      15.406 -22.518 -17.014  1.00  0.00           C  
ATOM   1147  H   ALA A  74      15.392 -23.634 -19.295  1.00  0.00           H  
ATOM   1148  HA  ALA A  74      15.121 -24.599 -16.622  1.00  0.00           H  
ATOM   1149 1HB  ALA A  74      15.242 -22.219 -15.980  1.00  0.00           H  
ATOM   1150 2HB  ALA A  74      16.475 -22.634 -17.193  1.00  0.00           H  
ATOM   1151 3HB  ALA A  74      15.008 -21.753 -17.680  1.00  0.00           H  
ATOM   1152  N   ARG A  75      12.435 -23.286 -17.943  1.00  0.00           N  
ATOM   1153  CA  ARG A  75      10.989 -23.198 -17.794  1.00  0.00           C  
ATOM   1154  C   ARG A  75      10.379 -24.566 -17.509  1.00  0.00           C  
ATOM   1155  O   ARG A  75       9.487 -24.696 -16.671  1.00  0.00           O  
ATOM   1156  CB  ARG A  75      10.356 -22.613 -19.049  1.00  0.00           C  
ATOM   1157  CG  ARG A  75       8.843 -22.473 -18.996  1.00  0.00           C  
ATOM   1158  CD  ARG A  75       8.421 -21.458 -17.997  1.00  0.00           C  
ATOM   1159  NE  ARG A  75       6.973 -21.335 -17.927  1.00  0.00           N  
ATOM   1160  CZ  ARG A  75       6.179 -22.091 -17.145  1.00  0.00           C  
ATOM   1161  NH1 ARG A  75       6.704 -23.018 -16.375  1.00  0.00           N1+
ATOM   1162  NH2 ARG A  75       4.870 -21.902 -17.153  1.00  0.00           N  
ATOM   1163  H   ARG A  75      12.856 -23.009 -18.820  1.00  0.00           H  
ATOM   1164  HA  ARG A  75      10.768 -22.554 -16.942  1.00  0.00           H  
ATOM   1165 1HB  ARG A  75      10.773 -21.626 -19.240  1.00  0.00           H  
ATOM   1166 2HB  ARG A  75      10.599 -23.243 -19.905  1.00  0.00           H  
ATOM   1167 1HG  ARG A  75       8.471 -22.167 -19.973  1.00  0.00           H  
ATOM   1168 2HG  ARG A  75       8.397 -23.430 -18.720  1.00  0.00           H  
ATOM   1169 1HD  ARG A  75       8.787 -21.743 -17.011  1.00  0.00           H  
ATOM   1170 2HD  ARG A  75       8.832 -20.486 -18.269  1.00  0.00           H  
ATOM   1171  HE  ARG A  75       6.532 -20.633 -18.506  1.00  0.00           H  
ATOM   1172 1HH1 ARG A  75       7.703 -23.163 -16.368  1.00  0.00           H  
ATOM   1173 2HH1 ARG A  75       6.109 -23.585 -15.788  1.00  0.00           H  
ATOM   1174 1HH2 ARG A  75       4.466 -21.189 -17.746  1.00  0.00           H  
ATOM   1175 2HH2 ARG A  75       4.275 -22.468 -16.567  1.00  0.00           H  
ATOM   1176  N   VAL A  76      10.868 -25.582 -18.211  1.00  0.00           N  
ATOM   1177  CA  VAL A  76      10.461 -26.957 -17.952  1.00  0.00           C  
ATOM   1178  C   VAL A  76      10.931 -27.423 -16.582  1.00  0.00           C  
ATOM   1179  O   VAL A  76      10.200 -28.102 -15.861  1.00  0.00           O  
ATOM   1180  CB  VAL A  76      11.029 -27.896 -19.033  1.00  0.00           C  
ATOM   1181  CG1 VAL A  76      10.765 -29.349 -18.670  1.00  0.00           C  
ATOM   1182  CG2 VAL A  76      10.420 -27.557 -20.385  1.00  0.00           C  
ATOM   1183  H   VAL A  76      11.539 -25.396 -18.942  1.00  0.00           H  
ATOM   1184  HA  VAL A  76       9.370 -27.003 -17.960  1.00  0.00           H  
ATOM   1185  HB  VAL A  76      12.111 -27.768 -19.080  1.00  0.00           H  
ATOM   1186 1HG1 VAL A  76      11.174 -29.998 -19.445  1.00  0.00           H  
ATOM   1187 2HG1 VAL A  76      11.241 -29.578 -17.717  1.00  0.00           H  
ATOM   1188 3HG1 VAL A  76       9.690 -29.515 -18.590  1.00  0.00           H  
ATOM   1189 1HG2 VAL A  76      10.827 -28.225 -21.144  1.00  0.00           H  
ATOM   1190 2HG2 VAL A  76       9.337 -27.681 -20.337  1.00  0.00           H  
ATOM   1191 3HG2 VAL A  76      10.656 -26.525 -20.643  1.00  0.00           H  
ATOM   1192  N   ALA A  77      12.159 -27.057 -16.228  1.00  0.00           N  
ATOM   1193  CA  ALA A  77      12.741 -27.461 -14.954  1.00  0.00           C  
ATOM   1194  C   ALA A  77      11.930 -26.923 -13.782  1.00  0.00           C  
ATOM   1195  O   ALA A  77      11.597 -27.659 -12.855  1.00  0.00           O  
ATOM   1196  CB  ALA A  77      14.185 -26.990 -14.856  1.00  0.00           C  
ATOM   1197  H   ALA A  77      12.702 -26.484 -16.858  1.00  0.00           H  
ATOM   1198  HA  ALA A  77      12.726 -28.548 -14.894  1.00  0.00           H  
ATOM   1199 1HB  ALA A  77      14.606 -27.299 -13.900  1.00  0.00           H  
ATOM   1200 2HB  ALA A  77      14.768 -27.428 -15.668  1.00  0.00           H  
ATOM   1201 3HB  ALA A  77      14.220 -25.904 -14.933  1.00  0.00           H  
ATOM   1202  N   VAL A  78      11.613 -25.632 -13.830  1.00  0.00           N  
ATOM   1203  CA  VAL A  78      10.898 -24.979 -12.741  1.00  0.00           C  
ATOM   1204  C   VAL A  78       9.455 -25.458 -12.662  1.00  0.00           C  
ATOM   1205  O   VAL A  78       8.865 -25.510 -11.583  1.00  0.00           O  
ATOM   1206  CB  VAL A  78      10.918 -23.450 -12.930  1.00  0.00           C  
ATOM   1207  CG1 VAL A  78       9.994 -23.042 -14.068  1.00  0.00           C  
ATOM   1208  CG2 VAL A  78      10.514 -22.763 -11.635  1.00  0.00           C  
ATOM   1209  H   VAL A  78      11.875 -25.092 -14.641  1.00  0.00           H  
ATOM   1210  HA  VAL A  78      11.385 -25.240 -11.800  1.00  0.00           H  
ATOM   1211  HB  VAL A  78      11.926 -23.141 -13.208  1.00  0.00           H  
ATOM   1212 1HG1 VAL A  78      10.021 -21.959 -14.188  1.00  0.00           H  
ATOM   1213 2HG1 VAL A  78      10.323 -23.517 -14.992  1.00  0.00           H  
ATOM   1214 3HG1 VAL A  78       8.975 -23.356 -13.840  1.00  0.00           H  
ATOM   1215 1HG2 VAL A  78      10.531 -21.683 -11.776  1.00  0.00           H  
ATOM   1216 2HG2 VAL A  78       9.509 -23.077 -11.354  1.00  0.00           H  
ATOM   1217 3HG2 VAL A  78      11.214 -23.037 -10.844  1.00  0.00           H  
ATOM   1218  N   GLU A  79       8.890 -25.811 -13.813  1.00  0.00           N  
ATOM   1219  CA  GLU A  79       7.541 -26.363 -13.868  1.00  0.00           C  
ATOM   1220  C   GLU A  79       7.488 -27.748 -13.235  1.00  0.00           C  
ATOM   1221  O   GLU A  79       6.596 -28.042 -12.441  1.00  0.00           O  
ATOM   1222  CB  GLU A  79       7.052 -26.432 -15.315  1.00  0.00           C  
ATOM   1223  CG  GLU A  79       5.636 -26.968 -15.475  1.00  0.00           C  
ATOM   1224  CD  GLU A  79       4.597 -26.069 -14.865  1.00  0.00           C  
ATOM   1225  OE1 GLU A  79       4.824 -24.884 -14.809  1.00  0.00           O  
ATOM   1226  OE2 GLU A  79       3.575 -26.567 -14.456  1.00  0.00           O1-
ATOM   1227  H   GLU A  79       9.409 -25.694 -14.670  1.00  0.00           H  
ATOM   1228  HA  GLU A  79       6.880 -25.713 -13.296  1.00  0.00           H  
ATOM   1229 1HB  GLU A  79       7.084 -25.437 -15.758  1.00  0.00           H  
ATOM   1230 2HB  GLU A  79       7.718 -27.070 -15.894  1.00  0.00           H  
ATOM   1231 1HG  GLU A  79       5.420 -27.086 -16.537  1.00  0.00           H  
ATOM   1232 2HG  GLU A  79       5.577 -27.951 -15.010  1.00  0.00           H  
ATOM   1233  N   ALA A  80       8.445 -28.595 -13.594  1.00  0.00           N  
ATOM   1234  CA  ALA A  80       8.508 -29.952 -13.064  1.00  0.00           C  
ATOM   1235  C   ALA A  80       8.702 -29.943 -11.553  1.00  0.00           C  
ATOM   1236  O   ALA A  80       8.014 -30.662 -10.826  1.00  0.00           O  
ATOM   1237  CB  ALA A  80       9.627 -30.734 -13.737  1.00  0.00           C  
ATOM   1238  H   ALA A  80       9.150 -28.291 -14.251  1.00  0.00           H  
ATOM   1239  HA  ALA A  80       7.561 -30.449 -13.274  1.00  0.00           H  
ATOM   1240 1HB  ALA A  80       9.660 -31.744 -13.329  1.00  0.00           H  
ATOM   1241 2HB  ALA A  80       9.444 -30.781 -14.809  1.00  0.00           H  
ATOM   1242 3HB  ALA A  80      10.578 -30.237 -13.552  1.00  0.00           H  
ATOM   1243  N   ALA A  81       9.639 -29.126 -11.085  1.00  0.00           N  
ATOM   1244  CA  ALA A  81       9.931 -29.031  -9.660  1.00  0.00           C  
ATOM   1245  C   ALA A  81       8.766 -28.410  -8.899  1.00  0.00           C  
ATOM   1246  O   ALA A  81       8.441 -28.831  -7.789  1.00  0.00           O  
ATOM   1247  CB  ALA A  81      11.200 -28.227  -9.432  1.00  0.00           C  
ATOM   1248  H   ALA A  81      10.162 -28.556 -11.735  1.00  0.00           H  
ATOM   1249  HA  ALA A  81      10.080 -30.039  -9.269  1.00  0.00           H  
ATOM   1250 1HB  ALA A  81      11.405 -28.165  -8.362  1.00  0.00           H  
ATOM   1251 2HB  ALA A  81      12.037 -28.714  -9.933  1.00  0.00           H  
ATOM   1252 3HB  ALA A  81      11.073 -27.222  -9.834  1.00  0.00           H  
ATOM   1253  N   LYS A  82       8.140 -27.406  -9.503  1.00  0.00           N  
ATOM   1254  CA  LYS A  82       6.992 -26.743  -8.896  1.00  0.00           C  
ATOM   1255  C   LYS A  82       5.833 -27.713  -8.707  1.00  0.00           C  
ATOM   1256  O   LYS A  82       5.211 -27.751  -7.646  1.00  0.00           O  
ATOM   1257  CB  LYS A  82       6.547 -25.553  -9.748  1.00  0.00           C  
ATOM   1258  CG  LYS A  82       5.355 -24.789  -9.189  1.00  0.00           C  
ATOM   1259  CD  LYS A  82       5.051 -23.551 -10.022  1.00  0.00           C  
ATOM   1260  CE  LYS A  82       3.820 -22.823  -9.504  1.00  0.00           C  
ATOM   1261  NZ  LYS A  82       3.566 -21.562 -10.250  1.00  0.00           N1+
ATOM   1262  H   LYS A  82       8.469 -27.093 -10.404  1.00  0.00           H  
ATOM   1263  HA  LYS A  82       7.282 -26.378  -7.911  1.00  0.00           H  
ATOM   1264 1HB  LYS A  82       7.375 -24.851  -9.853  1.00  0.00           H  
ATOM   1265 2HB  LYS A  82       6.285 -25.899 -10.748  1.00  0.00           H  
ATOM   1266 1HG  LYS A  82       4.477 -25.438  -9.185  1.00  0.00           H  
ATOM   1267 2HG  LYS A  82       5.565 -24.484  -8.166  1.00  0.00           H  
ATOM   1268 1HD  LYS A  82       5.905 -22.873  -9.989  1.00  0.00           H  
ATOM   1269 2HD  LYS A  82       4.881 -23.843 -11.058  1.00  0.00           H  
ATOM   1270 1HE  LYS A  82       2.948 -23.470  -9.600  1.00  0.00           H  
ATOM   1271 2HE  LYS A  82       3.954 -22.585  -8.448  1.00  0.00           H  
ATOM   1272 1HZ  LYS A  82       2.742 -21.110  -9.877  1.00  0.00           H  
ATOM   1273 2HZ  LYS A  82       4.360 -20.945 -10.154  1.00  0.00           H  
ATOM   1274 3HZ  LYS A  82       3.420 -21.772 -11.228  1.00  0.00           H  
ATOM   1275  N   GLN A  83       5.547 -28.494  -9.742  1.00  0.00           N  
ATOM   1276  CA  GLN A  83       4.472 -29.478  -9.686  1.00  0.00           C  
ATOM   1277  C   GLN A  83       4.830 -30.636  -8.763  1.00  0.00           C  
ATOM   1278  O   GLN A  83       3.969 -31.187  -8.080  1.00  0.00           O  
ATOM   1279  CB  GLN A  83       4.154 -30.006 -11.088  1.00  0.00           C  
ATOM   1280  CG  GLN A  83       3.529 -28.976 -12.013  1.00  0.00           C  
ATOM   1281  CD  GLN A  83       2.265 -28.370 -11.436  1.00  0.00           C  
ATOM   1282  NE2 GLN A  83       1.926 -27.169 -11.888  1.00  0.00           N  
ATOM   1283  OE1 GLN A  83       1.598 -28.977 -10.593  1.00  0.00           O  
ATOM   1284  H   GLN A  83       6.089 -28.407 -10.590  1.00  0.00           H  
ATOM   1285  HA  GLN A  83       3.582 -28.995  -9.278  1.00  0.00           H  
ATOM   1286 1HB  GLN A  83       5.070 -30.368 -11.555  1.00  0.00           H  
ATOM   1287 2HB  GLN A  83       3.469 -30.850 -11.011  1.00  0.00           H  
ATOM   1288 1HG  GLN A  83       4.246 -28.173 -12.184  1.00  0.00           H  
ATOM   1289 2HG  GLN A  83       3.277 -29.458 -12.958  1.00  0.00           H  
ATOM   1290 1HE2 GLN A  83       1.101 -26.719 -11.544  1.00  0.00           H  
ATOM   1291 2HE2 GLN A  83       2.494 -26.713 -12.572  1.00  0.00           H  
ATOM   1292  N   ALA A  84       6.108 -30.999  -8.748  1.00  0.00           N  
ATOM   1293  CA  ALA A  84       6.593 -32.057  -7.871  1.00  0.00           C  
ATOM   1294  C   ALA A  84       6.481 -31.656  -6.408  1.00  0.00           C  
ATOM   1295  O   ALA A  84       6.083 -32.458  -5.562  1.00  0.00           O  
ATOM   1296  CB  ALA A  84       8.034 -32.410  -8.213  1.00  0.00           C  
ATOM   1297  H   ALA A  84       6.761 -30.528  -9.358  1.00  0.00           H  
ATOM   1298  HA  ALA A  84       5.968 -32.937  -8.024  1.00  0.00           H  
ATOM   1299 1HB  ALA A  84       8.382 -33.202  -7.550  1.00  0.00           H  
ATOM   1300 2HB  ALA A  84       8.090 -32.751  -9.246  1.00  0.00           H  
ATOM   1301 3HB  ALA A  84       8.662 -31.529  -8.087  1.00  0.00           H  
ATOM   1302  N   GLY A  85       6.833 -30.409  -6.112  1.00  0.00           N  
ATOM   1303  CA  GLY A  85       6.818 -29.913  -4.740  1.00  0.00           C  
ATOM   1304  C   GLY A  85       8.209 -29.962  -4.122  1.00  0.00           C  
ATOM   1305  O   GLY A  85       8.355 -30.072  -2.906  1.00  0.00           O  
ATOM   1306  H   GLY A  85       7.117 -29.791  -6.856  1.00  0.00           H  
ATOM   1307 1HA  GLY A  85       6.445 -28.888  -4.730  1.00  0.00           H  
ATOM   1308 2HA  GLY A  85       6.130 -30.512  -4.144  1.00  0.00           H  
ATOM   1309  N   ASP A  86       9.229 -29.878  -4.968  1.00  0.00           N  
ATOM   1310  CA  ASP A  86      10.613 -29.944  -4.510  1.00  0.00           C  
ATOM   1311  C   ASP A  86      11.221 -28.552  -4.396  1.00  0.00           C  
ATOM   1312  O   ASP A  86      11.692 -27.987  -5.382  1.00  0.00           O  
ATOM   1313  CB  ASP A  86      11.453 -30.799  -5.461  1.00  0.00           C  
ATOM   1314  CG  ASP A  86      11.128 -32.283  -5.369  1.00  0.00           C  
ATOM   1315  OD1 ASP A  86      10.661 -32.706  -4.337  1.00  0.00           O  
ATOM   1316  OD2 ASP A  86      11.350 -32.981  -6.329  1.00  0.00           O1-
ATOM   1317  H   ASP A  86       9.043 -29.766  -5.955  1.00  0.00           H  
ATOM   1318  HA  ASP A  86      10.626 -30.394  -3.517  1.00  0.00           H  
ATOM   1319 1HB  ASP A  86      11.289 -30.469  -6.488  1.00  0.00           H  
ATOM   1320 2HB  ASP A  86      12.512 -30.658  -5.239  1.00  0.00           H  
ATOM   1321  N   ASN A  87      11.209 -28.006  -3.186  1.00  0.00           N  
ATOM   1322  CA  ASN A  87      11.737 -26.667  -2.944  1.00  0.00           C  
ATOM   1323  C   ASN A  87      13.250 -26.632  -3.114  1.00  0.00           C  
ATOM   1324  O   ASN A  87      13.813 -25.634  -3.561  1.00  0.00           O  
ATOM   1325  CB  ASN A  87      11.344 -26.179  -1.562  1.00  0.00           C  
ATOM   1326  CG  ASN A  87       9.873 -25.891  -1.447  1.00  0.00           C  
ATOM   1327  ND2 ASN A  87       9.386 -25.810  -0.235  1.00  0.00           N  
ATOM   1328  OD1 ASN A  87       9.177 -25.739  -2.458  1.00  0.00           O  
ATOM   1329  H   ASN A  87      10.825 -28.528  -2.412  1.00  0.00           H  
ATOM   1330  HA  ASN A  87      11.303 -25.993  -3.682  1.00  0.00           H  
ATOM   1331 1HB  ASN A  87      11.614 -26.932  -0.820  1.00  0.00           H  
ATOM   1332 2HB  ASN A  87      11.900 -25.272  -1.325  1.00  0.00           H  
ATOM   1333 1HD2 ASN A  87       8.413 -25.621  -0.099  1.00  0.00           H  
ATOM   1334 2HD2 ASN A  87       9.986 -25.940   0.554  1.00  0.00           H  
ATOM   1335  N   ASP A  88      13.905 -27.732  -2.754  1.00  0.00           N  
ATOM   1336  CA  ASP A  88      15.354 -27.837  -2.886  1.00  0.00           C  
ATOM   1337  C   ASP A  88      15.777 -27.824  -4.348  1.00  0.00           C  
ATOM   1338  O   ASP A  88      16.792 -27.229  -4.705  1.00  0.00           O  
ATOM   1339  CB  ASP A  88      15.863 -29.114  -2.211  1.00  0.00           C  
ATOM   1340  CG  ASP A  88      15.815 -29.041  -0.691  1.00  0.00           C  
ATOM   1341  OD1 ASP A  88      15.792 -27.951  -0.169  1.00  0.00           O  
ATOM   1342  OD2 ASP A  88      15.801 -30.074  -0.067  1.00  0.00           O1-
ATOM   1343  H   ASP A  88      13.388 -28.514  -2.379  1.00  0.00           H  
ATOM   1344  HA  ASP A  88      15.808 -26.972  -2.402  1.00  0.00           H  
ATOM   1345 1HB  ASP A  88      15.262 -29.962  -2.539  1.00  0.00           H  
ATOM   1346 2HB  ASP A  88      16.892 -29.302  -2.519  1.00  0.00           H  
ATOM   1347  N   VAL A  89      14.994 -28.490  -5.191  1.00  0.00           N  
ATOM   1348  CA  VAL A  89      15.248 -28.501  -6.625  1.00  0.00           C  
ATOM   1349  C   VAL A  89      14.977 -27.136  -7.243  1.00  0.00           C  
ATOM   1350  O   VAL A  89      15.716 -26.680  -8.117  1.00  0.00           O  
ATOM   1351  CB  VAL A  89      14.367 -29.557  -7.317  1.00  0.00           C  
ATOM   1352  CG1 VAL A  89      14.505 -29.459  -8.829  1.00  0.00           C  
ATOM   1353  CG2 VAL A  89      14.747 -30.947  -6.830  1.00  0.00           C  
ATOM   1354  H   VAL A  89      14.201 -29.000  -4.827  1.00  0.00           H  
ATOM   1355  HA  VAL A  89      16.300 -28.734  -6.789  1.00  0.00           H  
ATOM   1356  HB  VAL A  89      13.322 -29.360  -7.076  1.00  0.00           H  
ATOM   1357 1HG1 VAL A  89      13.875 -30.213  -9.302  1.00  0.00           H  
ATOM   1358 2HG1 VAL A  89      14.193 -28.468  -9.159  1.00  0.00           H  
ATOM   1359 3HG1 VAL A  89      15.544 -29.627  -9.111  1.00  0.00           H  
ATOM   1360 1HG2 VAL A  89      14.119 -31.689  -7.323  1.00  0.00           H  
ATOM   1361 2HG2 VAL A  89      15.793 -31.142  -7.066  1.00  0.00           H  
ATOM   1362 3HG2 VAL A  89      14.601 -31.008  -5.752  1.00  0.00           H  
ATOM   1363  N   LEU A  90      13.912 -26.486  -6.785  1.00  0.00           N  
ATOM   1364  CA  LEU A  90      13.580 -25.141  -7.243  1.00  0.00           C  
ATOM   1365  C   LEU A  90      14.712 -24.165  -6.950  1.00  0.00           C  
ATOM   1366  O   LEU A  90      15.011 -23.286  -7.757  1.00  0.00           O  
ATOM   1367  CB  LEU A  90      12.291 -24.655  -6.569  1.00  0.00           C  
ATOM   1368  CG  LEU A  90      10.988 -25.259  -7.109  1.00  0.00           C  
ATOM   1369  CD1 LEU A  90       9.838 -24.905  -6.176  1.00  0.00           C  
ATOM   1370  CD2 LEU A  90      10.733 -24.738  -8.515  1.00  0.00           C  
ATOM   1371  H   LEU A  90      13.318 -26.934  -6.104  1.00  0.00           H  
ATOM   1372  HA  LEU A  90      13.438 -25.168  -8.324  1.00  0.00           H  
ATOM   1373 1HB  LEU A  90      12.347 -24.884  -5.506  1.00  0.00           H  
ATOM   1374 2HB  LEU A  90      12.226 -23.572  -6.682  1.00  0.00           H  
ATOM   1375  HG  LEU A  90      11.075 -26.346  -7.134  1.00  0.00           H  
ATOM   1376 1HD1 LEU A  90       8.913 -25.335  -6.561  1.00  0.00           H  
ATOM   1377 2HD1 LEU A  90      10.038 -25.307  -5.183  1.00  0.00           H  
ATOM   1378 3HD1 LEU A  90       9.737 -23.822  -6.117  1.00  0.00           H  
ATOM   1379 1HD2 LEU A  90       9.807 -25.169  -8.900  1.00  0.00           H  
ATOM   1380 2HD2 LEU A  90      10.644 -23.652  -8.491  1.00  0.00           H  
ATOM   1381 3HD2 LEU A  90      11.561 -25.020  -9.164  1.00  0.00           H  
ATOM   1382  N   ARG A  91      15.339 -24.324  -5.790  1.00  0.00           N  
ATOM   1383  CA  ARG A  91      16.528 -23.552  -5.448  1.00  0.00           C  
ATOM   1384  C   ARG A  91      17.633 -23.756  -6.478  1.00  0.00           C  
ATOM   1385  O   ARG A  91      18.256 -22.796  -6.932  1.00  0.00           O  
ATOM   1386  CB  ARG A  91      17.044 -23.944  -4.072  1.00  0.00           C  
ATOM   1387  CG  ARG A  91      18.212 -23.112  -3.566  1.00  0.00           C  
ATOM   1388  CD  ARG A  91      18.616 -23.510  -2.192  1.00  0.00           C  
ATOM   1389  NE  ARG A  91      17.524 -23.360  -1.243  1.00  0.00           N  
ATOM   1390  CZ  ARG A  91      16.884 -24.384  -0.646  1.00  0.00           C  
ATOM   1391  NH1 ARG A  91      17.236 -25.623  -0.909  1.00  0.00           N1+
ATOM   1392  NH2 ARG A  91      15.902 -24.144   0.205  1.00  0.00           N  
ATOM   1393  H   ARG A  91      14.986 -25.000  -5.129  1.00  0.00           H  
ATOM   1394  HA  ARG A  91      16.265 -22.494  -5.452  1.00  0.00           H  
ATOM   1395 1HB  ARG A  91      16.239 -23.857  -3.344  1.00  0.00           H  
ATOM   1396 2HB  ARG A  91      17.362 -24.986  -4.085  1.00  0.00           H  
ATOM   1397 1HG  ARG A  91      19.069 -23.249  -4.227  1.00  0.00           H  
ATOM   1398 2HG  ARG A  91      17.930 -22.059  -3.549  1.00  0.00           H  
ATOM   1399 1HD  ARG A  91      18.926 -24.554  -2.193  1.00  0.00           H  
ATOM   1400 2HD  ARG A  91      19.443 -22.884  -1.861  1.00  0.00           H  
ATOM   1401  HE  ARG A  91      17.225 -22.421  -1.014  1.00  0.00           H  
ATOM   1402 1HH1 ARG A  91      17.987 -25.807  -1.560  1.00  0.00           H  
ATOM   1403 2HH1 ARG A  91      16.756 -26.391  -0.462  1.00  0.00           H  
ATOM   1404 1HH2 ARG A  91      15.630 -23.191   0.408  1.00  0.00           H  
ATOM   1405 2HH2 ARG A  91      15.423 -24.911   0.652  1.00  0.00           H  
ATOM   1406  N   LYS A  92      17.869 -25.011  -6.843  1.00  0.00           N  
ATOM   1407  CA  LYS A  92      18.839 -25.336  -7.883  1.00  0.00           C  
ATOM   1408  C   LYS A  92      18.457 -24.698  -9.214  1.00  0.00           C  
ATOM   1409  O   LYS A  92      19.308 -24.164  -9.922  1.00  0.00           O  
ATOM   1410  CB  LYS A  92      18.965 -26.851  -8.044  1.00  0.00           C  
ATOM   1411  CG  LYS A  92      20.043 -27.292  -9.026  1.00  0.00           C  
ATOM   1412  CD  LYS A  92      20.163 -28.809  -9.070  1.00  0.00           C  
ATOM   1413  CE  LYS A  92      21.273 -29.250 -10.013  1.00  0.00           C  
ATOM   1414  NZ  LYS A  92      21.452 -30.727 -10.009  1.00  0.00           N1+
ATOM   1415  H   LYS A  92      17.367 -25.759  -6.387  1.00  0.00           H  
ATOM   1416  HA  LYS A  92      19.810 -24.934  -7.590  1.00  0.00           H  
ATOM   1417 1HB  LYS A  92      19.188 -27.303  -7.077  1.00  0.00           H  
ATOM   1418 2HB  LYS A  92      18.014 -27.262  -8.385  1.00  0.00           H  
ATOM   1419 1HG  LYS A  92      19.799 -26.926 -10.023  1.00  0.00           H  
ATOM   1420 2HG  LYS A  92      21.002 -26.870  -8.727  1.00  0.00           H  
ATOM   1421 1HD  LYS A  92      20.374 -29.187  -8.069  1.00  0.00           H  
ATOM   1422 2HD  LYS A  92      19.220 -29.238  -9.409  1.00  0.00           H  
ATOM   1423 1HE  LYS A  92      21.040 -28.926 -11.025  1.00  0.00           H  
ATOM   1424 2HE  LYS A  92      22.211 -28.783  -9.712  1.00  0.00           H  
ATOM   1425 1HZ  LYS A  92      22.196 -30.978 -10.644  1.00  0.00           H  
ATOM   1426 2HZ  LYS A  92      21.687 -31.036  -9.076  1.00  0.00           H  
ATOM   1427 3HZ  LYS A  92      20.594 -31.171 -10.304  1.00  0.00           H  
ATOM   1428  N   VAL A  93      17.172 -24.759  -9.543  1.00  0.00           N  
ATOM   1429  CA  VAL A  93      16.666 -24.156 -10.769  1.00  0.00           C  
ATOM   1430  C   VAL A  93      16.906 -22.651 -10.784  1.00  0.00           C  
ATOM   1431  O   VAL A  93      17.335 -22.091 -11.792  1.00  0.00           O  
ATOM   1432  CB  VAL A  93      15.159 -24.435 -10.919  1.00  0.00           C  
ATOM   1433  CG1 VAL A  93      14.576 -23.609 -12.056  1.00  0.00           C  
ATOM   1434  CG2 VAL A  93      14.928 -25.920 -11.157  1.00  0.00           C  
ATOM   1435  H   VAL A  93      16.526 -25.235  -8.926  1.00  0.00           H  
ATOM   1436  HA  VAL A  93      17.208 -24.584 -11.614  1.00  0.00           H  
ATOM   1437  HB  VAL A  93      14.650 -24.128 -10.006  1.00  0.00           H  
ATOM   1438 1HG1 VAL A  93      13.509 -23.819 -12.148  1.00  0.00           H  
ATOM   1439 2HG1 VAL A  93      14.720 -22.549 -11.848  1.00  0.00           H  
ATOM   1440 3HG1 VAL A  93      15.077 -23.868 -12.989  1.00  0.00           H  
ATOM   1441 1HG2 VAL A  93      13.861 -26.109 -11.262  1.00  0.00           H  
ATOM   1442 2HG2 VAL A  93      15.443 -26.226 -12.068  1.00  0.00           H  
ATOM   1443 3HG2 VAL A  93      15.316 -26.488 -10.312  1.00  0.00           H  
ATOM   1444  N   ALA A  94      16.625 -22.002  -9.658  1.00  0.00           N  
ATOM   1445  CA  ALA A  94      16.792 -20.558  -9.546  1.00  0.00           C  
ATOM   1446  C   ALA A  94      18.238 -20.149  -9.797  1.00  0.00           C  
ATOM   1447  O   ALA A  94      18.502 -19.154 -10.471  1.00  0.00           O  
ATOM   1448  CB  ALA A  94      16.336 -20.077  -8.176  1.00  0.00           C  
ATOM   1449  H   ALA A  94      16.287 -22.525  -8.862  1.00  0.00           H  
ATOM   1450  HA  ALA A  94      16.175 -20.079 -10.307  1.00  0.00           H  
ATOM   1451 1HB  ALA A  94      16.467 -18.996  -8.108  1.00  0.00           H  
ATOM   1452 2HB  ALA A  94      15.283 -20.324  -8.035  1.00  0.00           H  
ATOM   1453 3HB  ALA A  94      16.929 -20.564  -7.404  1.00  0.00           H  
ATOM   1454  N   GLU A  95      19.169 -20.922  -9.248  1.00  0.00           N  
ATOM   1455  CA  GLU A  95      20.591 -20.668  -9.447  1.00  0.00           C  
ATOM   1456  C   GLU A  95      20.972 -20.804 -10.915  1.00  0.00           C  
ATOM   1457  O   GLU A  95      21.653 -19.942 -11.472  1.00  0.00           O  
ATOM   1458  CB  GLU A  95      21.428 -21.629  -8.601  1.00  0.00           C  
ATOM   1459  CG  GLU A  95      22.931 -21.497  -8.804  1.00  0.00           C  
ATOM   1460  CD  GLU A  95      23.471 -20.173  -8.341  1.00  0.00           C  
ATOM   1461  OE1 GLU A  95      22.871 -19.577  -7.480  1.00  0.00           O  
ATOM   1462  OE2 GLU A  95      24.485 -19.757  -8.850  1.00  0.00           O1-
ATOM   1463  H   GLU A  95      18.884 -21.706  -8.677  1.00  0.00           H  
ATOM   1464  HA  GLU A  95      20.804 -19.642  -9.144  1.00  0.00           H  
ATOM   1465 1HB  GLU A  95      21.218 -21.462  -7.545  1.00  0.00           H  
ATOM   1466 2HB  GLU A  95      21.149 -22.656  -8.832  1.00  0.00           H  
ATOM   1467 1HG  GLU A  95      23.433 -22.293  -8.254  1.00  0.00           H  
ATOM   1468 2HG  GLU A  95      23.157 -21.627  -9.862  1.00  0.00           H  
ATOM   1469  N   GLN A  96      20.530 -21.891 -11.539  1.00  0.00           N  
ATOM   1470  CA  GLN A  96      20.823 -22.141 -12.945  1.00  0.00           C  
ATOM   1471  C   GLN A  96      20.214 -21.063 -13.833  1.00  0.00           C  
ATOM   1472  O   GLN A  96      20.824 -20.632 -14.812  1.00  0.00           O  
ATOM   1473  CB  GLN A  96      20.304 -23.519 -13.364  1.00  0.00           C  
ATOM   1474  CG  GLN A  96      20.567 -23.868 -14.819  1.00  0.00           C  
ATOM   1475  CD  GLN A  96      22.049 -23.952 -15.136  1.00  0.00           C  
ATOM   1476  NE2 GLN A  96      22.450 -23.344 -16.247  1.00  0.00           N  
ATOM   1477  OE1 GLN A  96      22.823 -24.556 -14.389  1.00  0.00           O  
ATOM   1478  H   GLN A  96      19.978 -22.562 -11.024  1.00  0.00           H  
ATOM   1479  HA  GLN A  96      21.905 -22.110 -13.084  1.00  0.00           H  
ATOM   1480 1HB  GLN A  96      20.769 -24.287 -12.745  1.00  0.00           H  
ATOM   1481 2HB  GLN A  96      19.229 -23.569 -13.195  1.00  0.00           H  
ATOM   1482 1HG  GLN A  96      20.115 -24.835 -15.038  1.00  0.00           H  
ATOM   1483 2HG  GLN A  96      20.126 -23.098 -15.452  1.00  0.00           H  
ATOM   1484 1HE2 GLN A  96      23.416 -23.366 -16.507  1.00  0.00           H  
ATOM   1485 2HE2 GLN A  96      21.789 -22.866 -16.823  1.00  0.00           H  
ATOM   1486  N   ALA A  97      19.006 -20.632 -13.488  1.00  0.00           N  
ATOM   1487  CA  ALA A  97      18.311 -19.602 -14.250  1.00  0.00           C  
ATOM   1488  C   ALA A  97      19.077 -18.284 -14.217  1.00  0.00           C  
ATOM   1489  O   ALA A  97      19.201 -17.603 -15.236  1.00  0.00           O  
ATOM   1490  CB  ALA A  97      16.900 -19.410 -13.716  1.00  0.00           C  
ATOM   1491  H   ALA A  97      18.555 -21.030 -12.676  1.00  0.00           H  
ATOM   1492  HA  ALA A  97      18.253 -19.922 -15.291  1.00  0.00           H  
ATOM   1493 1HB  ALA A  97      16.395 -18.637 -14.297  1.00  0.00           H  
ATOM   1494 2HB  ALA A  97      16.348 -20.345 -13.798  1.00  0.00           H  
ATOM   1495 3HB  ALA A  97      16.945 -19.105 -12.671  1.00  0.00           H  
ATOM   1496  N   LEU A  98      19.587 -17.932 -13.043  1.00  0.00           N  
ATOM   1497  CA  LEU A  98      20.384 -16.721 -12.887  1.00  0.00           C  
ATOM   1498  C   LEU A  98      21.678 -16.805 -13.686  1.00  0.00           C  
ATOM   1499  O   LEU A  98      22.125 -15.819 -14.266  1.00  0.00           O  
ATOM   1500  CB  LEU A  98      20.706 -16.487 -11.405  1.00  0.00           C  
ATOM   1501  CG  LEU A  98      19.514 -16.102 -10.519  1.00  0.00           C  
ATOM   1502  CD1 LEU A  98      19.951 -16.083  -9.060  1.00  0.00           C  
ATOM   1503  CD2 LEU A  98      18.981 -14.743 -10.947  1.00  0.00           C  
ATOM   1504  H   LEU A  98      19.419 -18.517 -12.237  1.00  0.00           H  
ATOM   1505  HA  LEU A  98      19.812 -15.877 -13.271  1.00  0.00           H  
ATOM   1506 1HB  LEU A  98      21.142 -17.397 -10.996  1.00  0.00           H  
ATOM   1507 2HB  LEU A  98      21.445 -15.690 -11.332  1.00  0.00           H  
ATOM   1508  HG  LEU A  98      18.727 -16.849 -10.622  1.00  0.00           H  
ATOM   1509 1HD1 LEU A  98      19.105 -15.810  -8.430  1.00  0.00           H  
ATOM   1510 2HD1 LEU A  98      20.310 -17.073  -8.775  1.00  0.00           H  
ATOM   1511 3HD1 LEU A  98      20.751 -15.355  -8.929  1.00  0.00           H  
ATOM   1512 1HD2 LEU A  98      18.134 -14.469 -10.318  1.00  0.00           H  
ATOM   1513 2HD2 LEU A  98      19.767 -13.994 -10.844  1.00  0.00           H  
ATOM   1514 3HD2 LEU A  98      18.660 -14.790 -11.988  1.00  0.00           H  
ATOM   1515  N   ARG A  99      22.276 -17.993 -13.709  1.00  0.00           N  
ATOM   1516  CA  ARG A  99      23.476 -18.230 -14.502  1.00  0.00           C  
ATOM   1517  C   ARG A  99      23.193 -18.081 -15.989  1.00  0.00           C  
ATOM   1518  O   ARG A  99      24.009 -17.539 -16.738  1.00  0.00           O  
ATOM   1519  CB  ARG A  99      24.030 -19.622 -14.233  1.00  0.00           C  
ATOM   1520  CG  ARG A  99      24.656 -19.807 -12.860  1.00  0.00           C  
ATOM   1521  CD  ARG A  99      25.134 -21.198 -12.657  1.00  0.00           C  
ATOM   1522  NE  ARG A  99      25.628 -21.411 -11.305  1.00  0.00           N  
ATOM   1523  CZ  ARG A  99      26.382 -22.458 -10.923  1.00  0.00           C  
ATOM   1524  NH1 ARG A  99      26.722 -23.379 -11.798  1.00  0.00           N1+
ATOM   1525  NH2 ARG A  99      26.781 -22.562  -9.667  1.00  0.00           N  
ATOM   1526  H   ARG A  99      21.889 -18.749 -13.163  1.00  0.00           H  
ATOM   1527  HA  ARG A  99      24.223 -17.482 -14.231  1.00  0.00           H  
ATOM   1528 1HB  ARG A  99      23.232 -20.356 -14.332  1.00  0.00           H  
ATOM   1529 2HB  ARG A  99      24.789 -19.861 -14.977  1.00  0.00           H  
ATOM   1530 1HG  ARG A  99      25.508 -19.133 -12.755  1.00  0.00           H  
ATOM   1531 2HG  ARG A  99      23.918 -19.581 -12.089  1.00  0.00           H  
ATOM   1532 1HD  ARG A  99      24.314 -21.893 -12.833  1.00  0.00           H  
ATOM   1533 2HD  ARG A  99      25.946 -21.410 -13.352  1.00  0.00           H  
ATOM   1534  HE  ARG A  99      25.387 -20.723 -10.604  1.00  0.00           H  
ATOM   1535 1HH1 ARG A  99      26.416 -23.301 -12.758  1.00  0.00           H  
ATOM   1536 2HH1 ARG A  99      27.288 -24.164 -11.510  1.00  0.00           H  
ATOM   1537 1HH2 ARG A  99      26.520 -21.854  -8.994  1.00  0.00           H  
ATOM   1538 2HH2 ARG A  99      27.346 -23.346  -9.380  1.00  0.00           H  
ATOM   1539  N   ILE A 100      22.030 -18.563 -16.416  1.00  0.00           N  
ATOM   1540  CA  ILE A 100      21.583 -18.385 -17.794  1.00  0.00           C  
ATOM   1541  C   ILE A 100      21.435 -16.909 -18.138  1.00  0.00           C  
ATOM   1542  O   ILE A 100      21.844 -16.468 -19.212  1.00  0.00           O  
ATOM   1543  CB  ILE A 100      20.245 -19.107 -18.036  1.00  0.00           C  
ATOM   1544  CG1 ILE A 100      20.434 -20.623 -17.954  1.00  0.00           C  
ATOM   1545  CG2 ILE A 100      19.664 -18.710 -19.384  1.00  0.00           C  
ATOM   1546  CD1 ILE A 100      19.140 -21.393 -17.819  1.00  0.00           C  
ATOM   1547  H   ILE A 100      21.439 -19.066 -15.771  1.00  0.00           H  
ATOM   1548  HA  ILE A 100      22.340 -18.804 -18.458  1.00  0.00           H  
ATOM   1549  HB  ILE A 100      19.538 -18.834 -17.252  1.00  0.00           H  
ATOM   1550 1HG1 ILE A 100      20.948 -20.975 -18.848  1.00  0.00           H  
ATOM   1551 2HG1 ILE A 100      21.065 -20.867 -17.099  1.00  0.00           H  
ATOM   1552 1HG2 ILE A 100      18.719 -19.230 -19.539  1.00  0.00           H  
ATOM   1553 2HG2 ILE A 100      19.495 -17.635 -19.406  1.00  0.00           H  
ATOM   1554 3HG2 ILE A 100      20.362 -18.984 -20.176  1.00  0.00           H  
ATOM   1555 1HD1 ILE A 100      19.355 -22.461 -17.767  1.00  0.00           H  
ATOM   1556 2HD1 ILE A 100      18.624 -21.082 -16.909  1.00  0.00           H  
ATOM   1557 3HD1 ILE A 100      18.506 -21.194 -18.681  1.00  0.00           H  
ATOM   1558  N   ALA A 101      20.848 -16.148 -17.220  1.00  0.00           N  
ATOM   1559  CA  ALA A 101      20.700 -14.710 -17.397  1.00  0.00           C  
ATOM   1560  C   ALA A 101      22.053 -14.038 -17.604  1.00  0.00           C  
ATOM   1561  O   ALA A 101      22.193 -13.154 -18.449  1.00  0.00           O  
ATOM   1562  CB  ALA A 101      19.986 -14.098 -16.200  1.00  0.00           C  
ATOM   1563  H   ALA A 101      20.494 -16.581 -16.377  1.00  0.00           H  
ATOM   1564  HA  ALA A 101      20.101 -14.530 -18.291  1.00  0.00           H  
ATOM   1565 1HB  ALA A 101      19.883 -13.023 -16.348  1.00  0.00           H  
ATOM   1566 2HB  ALA A 101      18.996 -14.546 -16.100  1.00  0.00           H  
ATOM   1567 3HB  ALA A 101      20.563 -14.287 -15.298  1.00  0.00           H  
ATOM   1568  N   LYS A 102      23.043 -14.463 -16.830  1.00  0.00           N  
ATOM   1569  CA  LYS A 102      24.398 -13.944 -16.965  1.00  0.00           C  
ATOM   1570  C   LYS A 102      24.970 -14.246 -18.344  1.00  0.00           C  
ATOM   1571  O   LYS A 102      25.638 -13.408 -18.946  1.00  0.00           O  
ATOM   1572  CB  LYS A 102      25.306 -14.527 -15.882  1.00  0.00           C  
ATOM   1573  CG  LYS A 102      25.031 -14.000 -14.479  1.00  0.00           C  
ATOM   1574  CD  LYS A 102      25.956 -14.641 -13.456  1.00  0.00           C  
ATOM   1575  CE  LYS A 102      25.687 -14.108 -12.056  1.00  0.00           C  
ATOM   1576  NZ  LYS A 102      26.590 -14.723 -11.045  1.00  0.00           N1+
ATOM   1577  H   LYS A 102      22.854 -15.167 -16.130  1.00  0.00           H  
ATOM   1578  HA  LYS A 102      24.366 -12.859 -16.850  1.00  0.00           H  
ATOM   1579 1HB  LYS A 102      25.196 -15.612 -15.858  1.00  0.00           H  
ATOM   1580 2HB  LYS A 102      26.347 -14.309 -16.122  1.00  0.00           H  
ATOM   1581 1HG  LYS A 102      25.177 -12.919 -14.462  1.00  0.00           H  
ATOM   1582 2HG  LYS A 102      23.997 -14.213 -14.207  1.00  0.00           H  
ATOM   1583 1HD  LYS A 102      25.808 -15.722 -13.459  1.00  0.00           H  
ATOM   1584 2HD  LYS A 102      26.992 -14.432 -13.720  1.00  0.00           H  
ATOM   1585 1HE  LYS A 102      25.829 -13.029 -12.044  1.00  0.00           H  
ATOM   1586 2HE  LYS A 102      24.654 -14.320 -11.778  1.00  0.00           H  
ATOM   1587 1HZ  LYS A 102      26.380 -14.344 -10.132  1.00  0.00           H  
ATOM   1588 2HZ  LYS A 102      26.453 -15.723 -11.034  1.00  0.00           H  
ATOM   1589 3HZ  LYS A 102      27.549 -14.517 -11.281  1.00  0.00           H  
ATOM   1590  N   GLU A 103      24.703 -15.452 -18.838  1.00  0.00           N  
ATOM   1591  CA  GLU A 103      25.161 -15.853 -20.163  1.00  0.00           C  
ATOM   1592  C   GLU A 103      24.451 -15.064 -21.255  1.00  0.00           C  
ATOM   1593  O   GLU A 103      25.044 -14.742 -22.286  1.00  0.00           O  
ATOM   1594  CB  GLU A 103      24.933 -17.352 -20.373  1.00  0.00           C  
ATOM   1595  CG  GLU A 103      25.819 -18.249 -19.520  1.00  0.00           C  
ATOM   1596  CD  GLU A 103      27.286 -18.019 -19.759  1.00  0.00           C  
ATOM   1597  OE1 GLU A 103      27.682 -17.963 -20.898  1.00  0.00           O  
ATOM   1598  OE2 GLU A 103      28.011 -17.898 -18.800  1.00  0.00           O1-
ATOM   1599  H   GLU A 103      24.170 -16.104 -18.283  1.00  0.00           H  
ATOM   1600  HA  GLU A 103      26.227 -15.639 -20.240  1.00  0.00           H  
ATOM   1601 1HB  GLU A 103      23.894 -17.597 -20.148  1.00  0.00           H  
ATOM   1602 2HB  GLU A 103      25.110 -17.604 -21.419  1.00  0.00           H  
ATOM   1603 1HG  GLU A 103      25.600 -18.064 -18.468  1.00  0.00           H  
ATOM   1604 2HG  GLU A 103      25.579 -19.290 -19.736  1.00  0.00           H  
ATOM   1605  N   ALA A 104      23.181 -14.753 -21.022  1.00  0.00           N  
ATOM   1606  CA  ALA A 104      22.420 -13.906 -21.934  1.00  0.00           C  
ATOM   1607  C   ALA A 104      23.008 -12.502 -22.001  1.00  0.00           C  
ATOM   1608  O   ALA A 104      23.057 -11.888 -23.066  1.00  0.00           O  
ATOM   1609  CB  ALA A 104      20.961 -13.847 -21.509  1.00  0.00           C  
ATOM   1610  H   ALA A 104      22.729 -15.113 -20.195  1.00  0.00           H  
ATOM   1611  HA  ALA A 104      22.477 -14.334 -22.934  1.00  0.00           H  
ATOM   1612 1HB  ALA A 104      20.407 -13.210 -22.200  1.00  0.00           H  
ATOM   1613 2HB  ALA A 104      20.538 -14.851 -21.524  1.00  0.00           H  
ATOM   1614 3HB  ALA A 104      20.892 -13.439 -20.503  1.00  0.00           H  
ATOM   1615  N   GLU A 105      23.457 -11.998 -20.855  1.00  0.00           N  
ATOM   1616  CA  GLU A 105      24.130 -10.706 -20.797  1.00  0.00           C  
ATOM   1617  C   GLU A 105      25.448 -10.735 -21.559  1.00  0.00           C  
ATOM   1618  O   GLU A 105      25.816  -9.763 -22.218  1.00  0.00           O  
ATOM   1619  CB  GLU A 105      24.380 -10.300 -19.343  1.00  0.00           C  
ATOM   1620  CG  GLU A 105      23.128  -9.889 -18.581  1.00  0.00           C  
ATOM   1621  CD  GLU A 105      23.388  -9.632 -17.123  1.00  0.00           C  
ATOM   1622  OE1 GLU A 105      24.123 -10.384 -16.528  1.00  0.00           O  
ATOM   1623  OE2 GLU A 105      22.852  -8.682 -16.602  1.00  0.00           O1-
ATOM   1624  H   GLU A 105      23.329 -12.525 -20.003  1.00  0.00           H  
ATOM   1625  HA  GLU A 105      23.491  -9.963 -21.271  1.00  0.00           H  
ATOM   1626 1HB  GLU A 105      24.840 -11.130 -18.807  1.00  0.00           H  
ATOM   1627 2HB  GLU A 105      25.078  -9.464 -19.314  1.00  0.00           H  
ATOM   1628 1HG  GLU A 105      22.722  -8.984 -19.030  1.00  0.00           H  
ATOM   1629 2HG  GLU A 105      22.382 -10.677 -18.678  1.00  0.00           H  
ATOM   1630  N   LYS A 106      26.154 -11.859 -21.466  1.00  0.00           N  
ATOM   1631  CA  LYS A 106      27.373 -12.062 -22.241  1.00  0.00           C  
ATOM   1632  C   LYS A 106      27.090 -12.015 -23.736  1.00  0.00           C  
ATOM   1633  O   LYS A 106      27.877 -11.471 -24.509  1.00  0.00           O  
ATOM   1634  CB  LYS A 106      28.025 -13.396 -21.869  1.00  0.00           C  
ATOM   1635  CG  LYS A 106      28.657 -13.422 -20.485  1.00  0.00           C  
ATOM   1636  CD  LYS A 106      29.247 -14.791 -20.173  1.00  0.00           C  
ATOM   1637  CE  LYS A 106      29.782 -14.852 -18.750  1.00  0.00           C  
ATOM   1638  NZ  LYS A 106      30.298 -16.205 -18.408  1.00  0.00           N1+
ATOM   1639  H   LYS A 106      25.840 -12.587 -20.842  1.00  0.00           H  
ATOM   1640  HA  LYS A 106      28.069 -11.254 -22.010  1.00  0.00           H  
ATOM   1641 1HB  LYS A 106      27.281 -14.189 -21.915  1.00  0.00           H  
ATOM   1642 2HB  LYS A 106      28.803 -13.635 -22.596  1.00  0.00           H  
ATOM   1643 1HG  LYS A 106      29.448 -12.674 -20.428  1.00  0.00           H  
ATOM   1644 2HG  LYS A 106      27.901 -13.184 -19.736  1.00  0.00           H  
ATOM   1645 1HD  LYS A 106      28.480 -15.556 -20.297  1.00  0.00           H  
ATOM   1646 2HD  LYS A 106      30.061 -15.002 -20.867  1.00  0.00           H  
ATOM   1647 1HE  LYS A 106      30.589 -14.129 -18.633  1.00  0.00           H  
ATOM   1648 2HE  LYS A 106      28.988 -14.593 -18.051  1.00  0.00           H  
ATOM   1649 1HZ  LYS A 106      30.644 -16.205 -17.459  1.00  0.00           H  
ATOM   1650 2HZ  LYS A 106      29.554 -16.883 -18.495  1.00  0.00           H  
ATOM   1651 3HZ  LYS A 106      31.050 -16.448 -19.039  1.00  0.00           H  
ATOM   1652  N   GLN A 107      25.961 -12.589 -24.137  1.00  0.00           N  
ATOM   1653  CA  GLN A 107      25.528 -12.539 -25.529  1.00  0.00           C  
ATOM   1654  C   GLN A 107      25.006 -11.153 -25.891  1.00  0.00           C  
ATOM   1655  O   GLN A 107      25.105 -10.725 -27.040  1.00  0.00           O  
ATOM   1656  CB  GLN A 107      24.446 -13.590 -25.791  1.00  0.00           C  
ATOM   1657  CG  GLN A 107      24.935 -15.025 -25.691  1.00  0.00           C  
ATOM   1658  CD  GLN A 107      26.012 -15.340 -26.713  1.00  0.00           C  
ATOM   1659  NE2 GLN A 107      27.066 -16.018 -26.269  1.00  0.00           N  
ATOM   1660  OE1 GLN A 107      25.899 -14.980 -27.886  1.00  0.00           O  
ATOM   1661  H   GLN A 107      25.388 -13.076 -23.461  1.00  0.00           H  
ATOM   1662  HA  GLN A 107      26.386 -12.746 -26.166  1.00  0.00           H  
ATOM   1663 1HB  GLN A 107      23.633 -13.461 -25.077  1.00  0.00           H  
ATOM   1664 2HB  GLN A 107      24.033 -13.444 -26.789  1.00  0.00           H  
ATOM   1665 1HG  GLN A 107      25.349 -15.189 -24.696  1.00  0.00           H  
ATOM   1666 2HG  GLN A 107      24.095 -15.697 -25.863  1.00  0.00           H  
ATOM   1667 1HE2 GLN A 107      27.808 -16.256 -26.897  1.00  0.00           H  
ATOM   1668 2HE2 GLN A 107      27.117 -16.292 -25.309  1.00  0.00           H  
ATOM   1669  N   GLY A 108      24.452 -10.457 -24.905  1.00  0.00           N  
ATOM   1670  CA  GLY A 108      23.902  -9.126 -25.121  1.00  0.00           C  
ATOM   1671  C   GLY A 108      22.382  -9.167 -25.214  1.00  0.00           C  
ATOM   1672  O   GLY A 108      21.733  -8.138 -25.410  1.00  0.00           O  
ATOM   1673  H   GLY A 108      24.413 -10.862 -23.980  1.00  0.00           H  
ATOM   1674 1HA  GLY A 108      24.202  -8.470 -24.303  1.00  0.00           H  
ATOM   1675 2HA  GLY A 108      24.315  -8.706 -26.037  1.00  0.00           H  
ATOM   1676  N   ASN A 109      21.818 -10.362 -25.074  1.00  0.00           N  
ATOM   1677  CA  ASN A 109      20.382 -10.556 -25.237  1.00  0.00           C  
ATOM   1678  C   ASN A 109      19.640 -10.285 -23.935  1.00  0.00           C  
ATOM   1679  O   ASN A 109      19.291 -11.212 -23.204  1.00  0.00           O  
ATOM   1680  CB  ASN A 109      20.084 -11.956 -25.739  1.00  0.00           C  
ATOM   1681  CG  ASN A 109      18.664 -12.113 -26.208  1.00  0.00           C  
ATOM   1682  ND2 ASN A 109      18.471 -12.910 -27.227  1.00  0.00           N  
ATOM   1683  OD1 ASN A 109      17.742 -11.510 -25.646  1.00  0.00           O  
ATOM   1684  H   ASN A 109      22.398 -11.157 -24.850  1.00  0.00           H  
ATOM   1685  HA  ASN A 109      20.019  -9.845 -25.980  1.00  0.00           H  
ATOM   1686 1HB  ASN A 109      20.756 -12.197 -26.566  1.00  0.00           H  
ATOM   1687 2HB  ASN A 109      20.274 -12.677 -24.944  1.00  0.00           H  
ATOM   1688 1HD2 ASN A 109      17.545 -13.052 -27.582  1.00  0.00           H  
ATOM   1689 2HD2 ASN A 109      19.246 -13.377 -27.651  1.00  0.00           H  
ATOM   1690  N   VAL A 110      19.398  -9.009 -23.651  1.00  0.00           N  
ATOM   1691  CA  VAL A 110      18.811  -8.606 -22.379  1.00  0.00           C  
ATOM   1692  C   VAL A 110      17.374  -9.096 -22.255  1.00  0.00           C  
ATOM   1693  O   VAL A 110      16.865  -9.279 -21.149  1.00  0.00           O  
ATOM   1694  CB  VAL A 110      18.842  -7.072 -22.239  1.00  0.00           C  
ATOM   1695  CG1 VAL A 110      20.274  -6.578 -22.101  1.00  0.00           C  
ATOM   1696  CG2 VAL A 110      18.164  -6.429 -23.439  1.00  0.00           C  
ATOM   1697  H   VAL A 110      19.628  -8.302 -24.335  1.00  0.00           H  
ATOM   1698  HA  VAL A 110      19.386  -9.061 -21.573  1.00  0.00           H  
ATOM   1699  HB  VAL A 110      18.315  -6.789 -21.328  1.00  0.00           H  
ATOM   1700 1HG1 VAL A 110      20.277  -5.492 -22.003  1.00  0.00           H  
ATOM   1701 2HG1 VAL A 110      20.728  -7.023 -21.215  1.00  0.00           H  
ATOM   1702 3HG1 VAL A 110      20.845  -6.863 -22.984  1.00  0.00           H  
ATOM   1703 1HG2 VAL A 110      18.188  -5.345 -23.334  1.00  0.00           H  
ATOM   1704 2HG2 VAL A 110      18.688  -6.717 -24.351  1.00  0.00           H  
ATOM   1705 3HG2 VAL A 110      17.128  -6.765 -23.495  1.00  0.00           H  
ATOM   1706  N   LYS A 111      16.726  -9.306 -23.395  1.00  0.00           N  
ATOM   1707  CA  LYS A 111      15.371  -9.843 -23.418  1.00  0.00           C  
ATOM   1708  C   LYS A 111      15.316 -11.223 -22.773  1.00  0.00           C  
ATOM   1709  O   LYS A 111      14.511 -11.466 -21.874  1.00  0.00           O  
ATOM   1710  CB  LYS A 111      14.845  -9.910 -24.853  1.00  0.00           C  
ATOM   1711  CG  LYS A 111      13.357 -10.215 -24.964  1.00  0.00           C  
ATOM   1712  CD  LYS A 111      13.104 -11.712 -25.060  1.00  0.00           C  
ATOM   1713  CE  LYS A 111      11.636 -12.011 -25.326  1.00  0.00           C  
ATOM   1714  NZ  LYS A 111      11.360 -13.473 -25.340  1.00  0.00           N1+
ATOM   1715  H   LYS A 111      17.181  -9.086 -24.268  1.00  0.00           H  
ATOM   1716  HA  LYS A 111      14.726  -9.182 -22.838  1.00  0.00           H  
ATOM   1717 1HB  LYS A 111      15.031  -8.960 -25.353  1.00  0.00           H  
ATOM   1718 2HB  LYS A 111      15.386 -10.681 -25.402  1.00  0.00           H  
ATOM   1719 1HG  LYS A 111      12.839  -9.823 -24.088  1.00  0.00           H  
ATOM   1720 2HG  LYS A 111      12.952  -9.729 -25.851  1.00  0.00           H  
ATOM   1721 1HD  LYS A 111      13.705 -12.131 -25.868  1.00  0.00           H  
ATOM   1722 2HD  LYS A 111      13.399 -12.191 -24.126  1.00  0.00           H  
ATOM   1723 1HE  LYS A 111      11.025 -11.545 -24.554  1.00  0.00           H  
ATOM   1724 2HE  LYS A 111      11.349 -11.590 -26.289  1.00  0.00           H  
ATOM   1725 1HZ  LYS A 111      10.378 -13.628 -25.519  1.00  0.00           H  
ATOM   1726 2HZ  LYS A 111      11.908 -13.913 -26.065  1.00  0.00           H  
ATOM   1727 3HZ  LYS A 111      11.605 -13.871 -24.444  1.00  0.00           H  
ATOM   1728  N   VAL A 112      16.176 -12.123 -23.238  1.00  0.00           N  
ATOM   1729  CA  VAL A 112      16.248 -13.470 -22.688  1.00  0.00           C  
ATOM   1730  C   VAL A 112      16.730 -13.451 -21.244  1.00  0.00           C  
ATOM   1731  O   VAL A 112      16.295 -14.258 -20.423  1.00  0.00           O  
ATOM   1732  CB  VAL A 112      17.197 -14.342 -23.531  1.00  0.00           C  
ATOM   1733  CG1 VAL A 112      17.465 -15.666 -22.834  1.00  0.00           C  
ATOM   1734  CG2 VAL A 112      16.601 -14.570 -24.912  1.00  0.00           C  
ATOM   1735  H   VAL A 112      16.794 -11.865 -23.995  1.00  0.00           H  
ATOM   1736  HA  VAL A 112      15.245 -13.901 -22.696  1.00  0.00           H  
ATOM   1737  HB  VAL A 112      18.155 -13.829 -23.629  1.00  0.00           H  
ATOM   1738 1HG1 VAL A 112      18.139 -16.269 -23.443  1.00  0.00           H  
ATOM   1739 2HG1 VAL A 112      17.925 -15.480 -21.863  1.00  0.00           H  
ATOM   1740 3HG1 VAL A 112      16.526 -16.201 -22.695  1.00  0.00           H  
ATOM   1741 1HG2 VAL A 112      17.278 -15.186 -25.503  1.00  0.00           H  
ATOM   1742 2HG2 VAL A 112      15.640 -15.077 -24.813  1.00  0.00           H  
ATOM   1743 3HG2 VAL A 112      16.456 -13.611 -25.409  1.00  0.00           H  
ATOM   1744  N   ALA A 113      17.630 -12.522 -20.939  1.00  0.00           N  
ATOM   1745  CA  ALA A 113      18.140 -12.364 -19.582  1.00  0.00           C  
ATOM   1746  C   ALA A 113      17.003 -12.173 -18.585  1.00  0.00           C  
ATOM   1747  O   ALA A 113      16.992 -12.785 -17.517  1.00  0.00           O  
ATOM   1748  CB  ALA A 113      19.107 -11.191 -19.513  1.00  0.00           C  
ATOM   1749  H   ALA A 113      17.971 -11.908 -21.667  1.00  0.00           H  
ATOM   1750  HA  ALA A 113      18.672 -13.276 -19.305  1.00  0.00           H  
ATOM   1751 1HB  ALA A 113      19.480 -11.085 -18.494  1.00  0.00           H  
ATOM   1752 2HB  ALA A 113      19.943 -11.369 -20.189  1.00  0.00           H  
ATOM   1753 3HB  ALA A 113      18.592 -10.278 -19.807  1.00  0.00           H  
ATOM   1754  N   ALA A 114      16.048 -11.322 -18.942  1.00  0.00           N  
ATOM   1755  CA  ALA A 114      14.868 -11.102 -18.113  1.00  0.00           C  
ATOM   1756  C   ALA A 114      14.015 -12.361 -18.027  1.00  0.00           C  
ATOM   1757  O   ALA A 114      13.518 -12.713 -16.958  1.00  0.00           O  
ATOM   1758  CB  ALA A 114      14.047  -9.942 -18.656  1.00  0.00           C  
ATOM   1759  H   ALA A 114      16.141 -10.813 -19.811  1.00  0.00           H  
ATOM   1760  HA  ALA A 114      15.197 -10.857 -17.102  1.00  0.00           H  
ATOM   1761 1HB  ALA A 114      13.170  -9.792 -18.027  1.00  0.00           H  
ATOM   1762 2HB  ALA A 114      14.653  -9.036 -18.657  1.00  0.00           H  
ATOM   1763 3HB  ALA A 114      13.729 -10.167 -19.673  1.00  0.00           H  
ATOM   1764  N   ASP A 115      13.847 -13.035 -19.160  1.00  0.00           N  
ATOM   1765  CA  ASP A 115      13.077 -14.272 -19.208  1.00  0.00           C  
ATOM   1766  C   ASP A 115      13.659 -15.321 -18.272  1.00  0.00           C  
ATOM   1767  O   ASP A 115      12.924 -16.063 -17.621  1.00  0.00           O  
ATOM   1768  CB  ASP A 115      13.034 -14.821 -20.636  1.00  0.00           C  
ATOM   1769  CG  ASP A 115      12.155 -13.993 -21.564  1.00  0.00           C  
ATOM   1770  OD1 ASP A 115      11.382 -13.205 -21.071  1.00  0.00           O  
ATOM   1771  OD2 ASP A 115      12.264 -14.156 -22.755  1.00  0.00           O1-
ATOM   1772  H   ASP A 115      14.265 -12.681 -20.008  1.00  0.00           H  
ATOM   1773  HA  ASP A 115      12.059 -14.058 -18.877  1.00  0.00           H  
ATOM   1774 1HB  ASP A 115      14.044 -14.849 -21.046  1.00  0.00           H  
ATOM   1775 2HB  ASP A 115      12.658 -15.844 -20.621  1.00  0.00           H  
ATOM   1776  N   ALA A 116      14.986 -15.382 -18.209  1.00  0.00           N  
ATOM   1777  CA  ALA A 116      15.671 -16.238 -17.250  1.00  0.00           C  
ATOM   1778  C   ALA A 116      15.404 -15.789 -15.819  1.00  0.00           C  
ATOM   1779  O   ALA A 116      15.168 -16.611 -14.934  1.00  0.00           O  
ATOM   1780  CB  ALA A 116      17.166 -16.255 -17.529  1.00  0.00           C  
ATOM   1781  H   ALA A 116      15.534 -14.813 -18.842  1.00  0.00           H  
ATOM   1782  HA  ALA A 116      15.282 -17.253 -17.355  1.00  0.00           H  
ATOM   1783 1HB  ALA A 116      17.664 -16.902 -16.805  1.00  0.00           H  
ATOM   1784 2HB  ALA A 116      17.345 -16.635 -18.535  1.00  0.00           H  
ATOM   1785 3HB  ALA A 116      17.563 -15.246 -17.447  1.00  0.00           H  
ATOM   1786  N   VAL A 117      15.444 -14.479 -15.600  1.00  0.00           N  
ATOM   1787  CA  VAL A 117      15.180 -13.916 -14.281  1.00  0.00           C  
ATOM   1788  C   VAL A 117      13.755 -14.214 -13.831  1.00  0.00           C  
ATOM   1789  O   VAL A 117      13.499 -14.423 -12.644  1.00  0.00           O  
ATOM   1790  CB  VAL A 117      15.401 -12.392 -14.298  1.00  0.00           C  
ATOM   1791  CG1 VAL A 117      14.819 -11.755 -13.044  1.00  0.00           C  
ATOM   1792  CG2 VAL A 117      16.886 -12.086 -14.418  1.00  0.00           C  
ATOM   1793  H   VAL A 117      15.664 -13.858 -16.365  1.00  0.00           H  
ATOM   1794  HA  VAL A 117      15.856 -14.380 -13.565  1.00  0.00           H  
ATOM   1795  HB  VAL A 117      14.872 -11.966 -15.150  1.00  0.00           H  
ATOM   1796 1HG1 VAL A 117      14.985 -10.678 -13.073  1.00  0.00           H  
ATOM   1797 2HG1 VAL A 117      13.749 -11.956 -12.998  1.00  0.00           H  
ATOM   1798 3HG1 VAL A 117      15.307 -12.173 -12.164  1.00  0.00           H  
ATOM   1799 1HG2 VAL A 117      17.036 -11.006 -14.430  1.00  0.00           H  
ATOM   1800 2HG2 VAL A 117      17.417 -12.517 -13.569  1.00  0.00           H  
ATOM   1801 3HG2 VAL A 117      17.273 -12.515 -15.343  1.00  0.00           H  
ATOM   1802  N   LYS A 118      12.828 -14.232 -14.785  1.00  0.00           N  
ATOM   1803  CA  LYS A 118      11.441 -14.577 -14.499  1.00  0.00           C  
ATOM   1804  C   LYS A 118      11.328 -15.990 -13.942  1.00  0.00           C  
ATOM   1805  O   LYS A 118      10.575 -16.237 -13.000  1.00  0.00           O  
ATOM   1806  CB  LYS A 118      10.584 -14.437 -15.757  1.00  0.00           C  
ATOM   1807  CG  LYS A 118       9.103 -14.722 -15.545  1.00  0.00           C  
ATOM   1808  CD  LYS A 118       8.308 -14.495 -16.822  1.00  0.00           C  
ATOM   1809  CE  LYS A 118       6.833 -14.810 -16.620  1.00  0.00           C  
ATOM   1810  NZ  LYS A 118       6.043 -14.595 -17.862  1.00  0.00           N1+
ATOM   1811  H   LYS A 118      13.095 -14.002 -15.732  1.00  0.00           H  
ATOM   1812  HA  LYS A 118      11.064 -13.892 -13.740  1.00  0.00           H  
ATOM   1813 1HB  LYS A 118      10.677 -13.424 -16.150  1.00  0.00           H  
ATOM   1814 2HB  LYS A 118      10.950 -15.120 -16.525  1.00  0.00           H  
ATOM   1815 1HG  LYS A 118       8.974 -15.757 -15.226  1.00  0.00           H  
ATOM   1816 2HG  LYS A 118       8.715 -14.069 -14.764  1.00  0.00           H  
ATOM   1817 1HD  LYS A 118       8.410 -13.454 -17.134  1.00  0.00           H  
ATOM   1818 2HD  LYS A 118       8.701 -15.133 -17.614  1.00  0.00           H  
ATOM   1819 1HE  LYS A 118       6.722 -15.847 -16.308  1.00  0.00           H  
ATOM   1820 2HE  LYS A 118       6.429 -14.172 -15.833  1.00  0.00           H  
ATOM   1821 1HZ  LYS A 118       5.072 -14.814 -17.687  1.00  0.00           H  
ATOM   1822 2HZ  LYS A 118       6.123 -13.630 -18.151  1.00  0.00           H  
ATOM   1823 3HZ  LYS A 118       6.396 -15.195 -18.594  1.00  0.00           H  
ATOM   1824  N   VAL A 119      12.080 -16.915 -14.531  1.00  0.00           N  
ATOM   1825  CA  VAL A 119      12.152 -18.280 -14.024  1.00  0.00           C  
ATOM   1826  C   VAL A 119      12.831 -18.325 -12.660  1.00  0.00           C  
ATOM   1827  O   VAL A 119      12.397 -19.049 -11.763  1.00  0.00           O  
ATOM   1828  CB  VAL A 119      12.925 -19.176 -15.009  1.00  0.00           C  
ATOM   1829  CG1 VAL A 119      13.161 -20.552 -14.405  1.00  0.00           C  
ATOM   1830  CG2 VAL A 119      12.160 -19.286 -16.319  1.00  0.00           C  
ATOM   1831  H   VAL A 119      12.613 -16.665 -15.352  1.00  0.00           H  
ATOM   1832  HA  VAL A 119      11.138 -18.658 -13.900  1.00  0.00           H  
ATOM   1833  HB  VAL A 119      13.905 -18.735 -15.195  1.00  0.00           H  
ATOM   1834 1HG1 VAL A 119      13.709 -21.172 -15.115  1.00  0.00           H  
ATOM   1835 2HG1 VAL A 119      13.741 -20.452 -13.488  1.00  0.00           H  
ATOM   1836 3HG1 VAL A 119      12.203 -21.020 -14.180  1.00  0.00           H  
ATOM   1837 1HG2 VAL A 119      12.713 -19.920 -17.011  1.00  0.00           H  
ATOM   1838 2HG2 VAL A 119      11.179 -19.721 -16.132  1.00  0.00           H  
ATOM   1839 3HG2 VAL A 119      12.039 -18.293 -16.754  1.00  0.00           H  
ATOM   1840  N   ALA A 120      13.899 -17.549 -12.511  1.00  0.00           N  
ATOM   1841  CA  ALA A 120      14.666 -17.531 -11.270  1.00  0.00           C  
ATOM   1842  C   ALA A 120      13.808 -17.070 -10.100  1.00  0.00           C  
ATOM   1843  O   ALA A 120      13.785 -17.706  -9.045  1.00  0.00           O  
ATOM   1844  CB  ALA A 120      15.888 -16.638 -11.414  1.00  0.00           C  
ATOM   1845  H   ALA A 120      14.186 -16.954 -13.275  1.00  0.00           H  
ATOM   1846  HA  ALA A 120      15.001 -18.545 -11.057  1.00  0.00           H  
ATOM   1847 1HB  ALA A 120      16.451 -16.634 -10.480  1.00  0.00           H  
ATOM   1848 2HB  ALA A 120      16.522 -17.013 -12.218  1.00  0.00           H  
ATOM   1849 3HB  ALA A 120      15.571 -15.622 -11.649  1.00  0.00           H  
ATOM   1850  N   VAL A 121      13.101 -15.962 -10.291  1.00  0.00           N  
ATOM   1851  CA  VAL A 121      12.298 -15.373  -9.225  1.00  0.00           C  
ATOM   1852  C   VAL A 121      11.087 -16.240  -8.907  1.00  0.00           C  
ATOM   1853  O   VAL A 121      10.619 -16.276  -7.769  1.00  0.00           O  
ATOM   1854  CB  VAL A 121      11.826 -13.963  -9.628  1.00  0.00           C  
ATOM   1855  CG1 VAL A 121      10.743 -13.473  -8.679  1.00  0.00           C  
ATOM   1856  CG2 VAL A 121      13.007 -13.005  -9.640  1.00  0.00           C  
ATOM   1857  H   VAL A 121      13.121 -15.514 -11.196  1.00  0.00           H  
ATOM   1858  HA  VAL A 121      12.907 -15.312  -8.324  1.00  0.00           H  
ATOM   1859  HB  VAL A 121      11.384 -14.009 -10.624  1.00  0.00           H  
ATOM   1860 1HG1 VAL A 121      10.421 -12.475  -8.978  1.00  0.00           H  
ATOM   1861 2HG1 VAL A 121       9.893 -14.154  -8.714  1.00  0.00           H  
ATOM   1862 3HG1 VAL A 121      11.138 -13.436  -7.664  1.00  0.00           H  
ATOM   1863 1HG2 VAL A 121      12.666 -12.011  -9.926  1.00  0.00           H  
ATOM   1864 2HG2 VAL A 121      13.453 -12.964  -8.646  1.00  0.00           H  
ATOM   1865 3HG2 VAL A 121      13.751 -13.354 -10.356  1.00  0.00           H  
ATOM   1866  N   GLU A 122      10.582 -16.937  -9.920  1.00  0.00           N  
ATOM   1867  CA  GLU A 122       9.476 -17.870  -9.732  1.00  0.00           C  
ATOM   1868  C   GLU A 122       9.915 -19.090  -8.933  1.00  0.00           C  
ATOM   1869  O   GLU A 122       9.227 -19.516  -8.003  1.00  0.00           O  
ATOM   1870  CB  GLU A 122       8.913 -18.310 -11.085  1.00  0.00           C  
ATOM   1871  CG  GLU A 122       7.783 -19.325 -10.996  1.00  0.00           C  
ATOM   1872  CD  GLU A 122       6.576 -18.796 -10.271  1.00  0.00           C  
ATOM   1873  OE1 GLU A 122       6.478 -17.603 -10.113  1.00  0.00           O  
ATOM   1874  OE2 GLU A 122       5.752 -19.586  -9.876  1.00  0.00           O1-
ATOM   1875  H   GLU A 122      10.973 -16.819 -10.842  1.00  0.00           H  
ATOM   1876  HA  GLU A 122       8.692 -17.367  -9.164  1.00  0.00           H  
ATOM   1877 1HB  GLU A 122       8.538 -17.438 -11.624  1.00  0.00           H  
ATOM   1878 2HB  GLU A 122       9.709 -18.748 -11.686  1.00  0.00           H  
ATOM   1879 1HG  GLU A 122       7.488 -19.614 -12.005  1.00  0.00           H  
ATOM   1880 2HG  GLU A 122       8.146 -20.214 -10.484  1.00  0.00           H  
ATOM   1881  N   ALA A 123      11.062 -19.650  -9.298  1.00  0.00           N  
ATOM   1882  CA  ALA A 123      11.590 -20.829  -8.624  1.00  0.00           C  
ATOM   1883  C   ALA A 123      11.871 -20.542  -7.154  1.00  0.00           C  
ATOM   1884  O   ALA A 123      11.493 -21.321  -6.278  1.00  0.00           O  
ATOM   1885  CB  ALA A 123      12.854 -21.317  -9.318  1.00  0.00           C  
ATOM   1886  H   ALA A 123      11.583 -19.247 -10.065  1.00  0.00           H  
ATOM   1887  HA  ALA A 123      10.839 -21.619  -8.669  1.00  0.00           H  
ATOM   1888 1HB  ALA A 123      13.235 -22.197  -8.802  1.00  0.00           H  
ATOM   1889 2HB  ALA A 123      12.625 -21.573 -10.352  1.00  0.00           H  
ATOM   1890 3HB  ALA A 123      13.606 -20.530  -9.297  1.00  0.00           H  
ATOM   1891  N   ALA A 124      12.536 -19.425  -6.891  1.00  0.00           N  
ATOM   1892  CA  ALA A 124      12.880 -19.039  -5.528  1.00  0.00           C  
ATOM   1893  C   ALA A 124      11.633 -18.688  -4.726  1.00  0.00           C  
ATOM   1894  O   ALA A 124      11.533 -19.011  -3.542  1.00  0.00           O  
ATOM   1895  CB  ALA A 124      13.851 -17.868  -5.536  1.00  0.00           C  
ATOM   1896  H   ALA A 124      12.814 -18.825  -7.656  1.00  0.00           H  
ATOM   1897  HA  ALA A 124      13.360 -19.888  -5.039  1.00  0.00           H  
ATOM   1898 1HB  ALA A 124      14.096 -17.591  -4.510  1.00  0.00           H  
ATOM   1899 2HB  ALA A 124      14.762 -18.153  -6.062  1.00  0.00           H  
ATOM   1900 3HB  ALA A 124      13.392 -17.018  -6.039  1.00  0.00           H  
ATOM   1901  N   THR A 125      10.684 -18.023  -5.375  1.00  0.00           N  
ATOM   1902  CA  THR A 125       9.430 -17.653  -4.733  1.00  0.00           C  
ATOM   1903  C   THR A 125       8.651 -18.885  -4.293  1.00  0.00           C  
ATOM   1904  O   THR A 125       8.144 -18.946  -3.174  1.00  0.00           O  
ATOM   1905  CB  THR A 125       8.559 -16.796  -5.670  1.00  0.00           C  
ATOM   1906  CG2 THR A 125       7.211 -16.506  -5.028  1.00  0.00           C  
ATOM   1907  OG1 THR A 125       9.227 -15.559  -5.951  1.00  0.00           O  
ATOM   1908  H   THR A 125      10.836 -17.770  -6.342  1.00  0.00           H  
ATOM   1909  HA  THR A 125       9.658 -17.070  -3.839  1.00  0.00           H  
ATOM   1910  HB  THR A 125       8.401 -17.329  -6.608  1.00  0.00           H  
ATOM   1911  HG1 THR A 125       9.892 -15.702  -6.628  1.00  0.00           H  
ATOM   1912 1HG2 THR A 125       6.608 -15.901  -5.705  1.00  0.00           H  
ATOM   1913 2HG2 THR A 125       6.695 -17.445  -4.825  1.00  0.00           H  
ATOM   1914 3HG2 THR A 125       7.361 -15.965  -4.095  1.00  0.00           H  
ATOM   1915  N   GLN A 126       8.558 -19.866  -5.185  1.00  0.00           N  
ATOM   1916  CA  GLN A 126       7.851 -21.108  -4.885  1.00  0.00           C  
ATOM   1917  C   GLN A 126       8.613 -21.941  -3.864  1.00  0.00           C  
ATOM   1918  O   GLN A 126       8.012 -22.617  -3.026  1.00  0.00           O  
ATOM   1919  CB  GLN A 126       7.631 -21.923  -6.163  1.00  0.00           C  
ATOM   1920  CG  GLN A 126       6.534 -21.382  -7.064  1.00  0.00           C  
ATOM   1921  CD  GLN A 126       5.176 -21.385  -6.389  1.00  0.00           C  
ATOM   1922  NE2 GLN A 126       4.500 -20.242  -6.415  1.00  0.00           N  
ATOM   1923  OE1 GLN A 126       4.738 -22.404  -5.848  1.00  0.00           O  
ATOM   1924  H   GLN A 126       8.985 -19.751  -6.091  1.00  0.00           H  
ATOM   1925  HA  GLN A 126       6.883 -20.860  -4.454  1.00  0.00           H  
ATOM   1926 1HB  GLN A 126       8.555 -21.953  -6.739  1.00  0.00           H  
ATOM   1927 2HB  GLN A 126       7.375 -22.949  -5.900  1.00  0.00           H  
ATOM   1928 1HG  GLN A 126       6.777 -20.356  -7.339  1.00  0.00           H  
ATOM   1929 2HG  GLN A 126       6.473 -22.003  -7.957  1.00  0.00           H  
ATOM   1930 1HE2 GLN A 126       3.598 -20.183  -5.986  1.00  0.00           H  
ATOM   1931 2HE2 GLN A 126       4.892 -19.439  -6.865  1.00  0.00           H  
ATOM   1932  N   ALA A 127       9.939 -21.890  -3.936  1.00  0.00           N  
ATOM   1933  CA  ALA A 127      10.787 -22.579  -2.968  1.00  0.00           C  
ATOM   1934  C   ALA A 127      10.628 -21.984  -1.576  1.00  0.00           C  
ATOM   1935  O   ALA A 127      10.578 -22.708  -0.582  1.00  0.00           O  
ATOM   1936  CB  ALA A 127      12.244 -22.522  -3.405  1.00  0.00           C  
ATOM   1937  H   ALA A 127      10.373 -21.363  -4.680  1.00  0.00           H  
ATOM   1938  HA  ALA A 127      10.472 -23.623  -2.924  1.00  0.00           H  
ATOM   1939 1HB  ALA A 127      12.863 -23.040  -2.673  1.00  0.00           H  
ATOM   1940 2HB  ALA A 127      12.351 -23.005  -4.377  1.00  0.00           H  
ATOM   1941 3HB  ALA A 127      12.561 -21.484  -3.480  1.00  0.00           H  
ATOM   1942  N   GLY A 128      10.550 -20.659  -1.510  1.00  0.00           N  
ATOM   1943  CA  GLY A 128      10.439 -19.960  -0.234  1.00  0.00           C  
ATOM   1944  C   GLY A 128      11.795 -19.454   0.235  1.00  0.00           C  
ATOM   1945  O   GLY A 128      12.023 -19.280   1.434  1.00  0.00           O  
ATOM   1946  H   GLY A 128      10.569 -20.121  -2.364  1.00  0.00           H  
ATOM   1947 1HA  GLY A 128       9.748 -19.123  -0.335  1.00  0.00           H  
ATOM   1948 2HA  GLY A 128      10.019 -20.633   0.514  1.00  0.00           H  
ATOM   1949  N   ASP A 129      12.695 -19.218  -0.712  1.00  0.00           N  
ATOM   1950  CA  ASP A 129      14.042 -18.763  -0.393  1.00  0.00           C  
ATOM   1951  C   ASP A 129      14.177 -17.257  -0.588  1.00  0.00           C  
ATOM   1952  O   ASP A 129      14.415 -16.783  -1.700  1.00  0.00           O  
ATOM   1953  CB  ASP A 129      15.073 -19.490  -1.259  1.00  0.00           C  
ATOM   1954  CG  ASP A 129      15.189 -20.971  -0.925  1.00  0.00           C  
ATOM   1955  OD1 ASP A 129      15.099 -21.308   0.231  1.00  0.00           O  
ATOM   1956  OD2 ASP A 129      15.367 -21.751  -1.830  1.00  0.00           O1-
ATOM   1957  H   ASP A 129      12.438 -19.356  -1.680  1.00  0.00           H  
ATOM   1958  HA  ASP A 129      14.243 -18.980   0.656  1.00  0.00           H  
ATOM   1959 1HB  ASP A 129      14.801 -19.389  -2.310  1.00  0.00           H  
ATOM   1960 2HB  ASP A 129      16.051 -19.025  -1.128  1.00  0.00           H  
ATOM   1961  N   GLN A 130      14.023 -16.509   0.500  1.00  0.00           N  
ATOM   1962  CA  GLN A 130      14.100 -15.054   0.446  1.00  0.00           C  
ATOM   1963  C   GLN A 130      15.520 -14.588   0.145  1.00  0.00           C  
ATOM   1964  O   GLN A 130      15.721 -13.578  -0.525  1.00  0.00           O  
ATOM   1965  CB  GLN A 130      13.618 -14.443   1.764  1.00  0.00           C  
ATOM   1966  CG  GLN A 130      12.130 -14.608   2.019  1.00  0.00           C  
ATOM   1967  CD  GLN A 130      11.749 -14.291   3.453  1.00  0.00           C  
ATOM   1968  NE2 GLN A 130      11.935 -13.038   3.850  1.00  0.00           N  
ATOM   1969  OE1 GLN A 130      11.293 -15.164   4.196  1.00  0.00           O  
ATOM   1970  H   GLN A 130      13.848 -16.961   1.386  1.00  0.00           H  
ATOM   1971  HA  GLN A 130      13.457 -14.711  -0.364  1.00  0.00           H  
ATOM   1972 1HB  GLN A 130      14.154 -14.901   2.595  1.00  0.00           H  
ATOM   1973 2HB  GLN A 130      13.845 -13.377   1.776  1.00  0.00           H  
ATOM   1974 1HG  GLN A 130      11.582 -13.932   1.363  1.00  0.00           H  
ATOM   1975 2HG  GLN A 130      11.848 -15.640   1.811  1.00  0.00           H  
ATOM   1976 1HE2 GLN A 130      11.702 -12.769   4.786  1.00  0.00           H  
ATOM   1977 2HE2 GLN A 130      12.308 -12.361   3.215  1.00  0.00           H  
ATOM   1978  N   ASP A 131      16.499 -15.334   0.644  1.00  0.00           N  
ATOM   1979  CA  ASP A 131      17.902 -15.014   0.406  1.00  0.00           C  
ATOM   1980  C   ASP A 131      18.256 -15.161  -1.069  1.00  0.00           C  
ATOM   1981  O   ASP A 131      19.023 -14.368  -1.615  1.00  0.00           O  
ATOM   1982  CB  ASP A 131      18.808 -15.916   1.248  1.00  0.00           C  
ATOM   1983  CG  ASP A 131      18.762 -15.581   2.733  1.00  0.00           C  
ATOM   1984  OD1 ASP A 131      18.294 -14.518   3.068  1.00  0.00           O  
ATOM   1985  OD2 ASP A 131      19.194 -16.391   3.518  1.00  0.00           O1-
ATOM   1986  H   ASP A 131      16.269 -16.140   1.204  1.00  0.00           H  
ATOM   1987  HA  ASP A 131      18.074 -13.973   0.684  1.00  0.00           H  
ATOM   1988 1HB  ASP A 131      18.510 -16.956   1.116  1.00  0.00           H  
ATOM   1989 2HB  ASP A 131      19.837 -15.823   0.902  1.00  0.00           H  
ATOM   1990  N   VAL A 132      17.695 -16.181  -1.708  1.00  0.00           N  
ATOM   1991  CA  VAL A 132      17.888 -16.389  -3.139  1.00  0.00           C  
ATOM   1992  C   VAL A 132      17.173 -15.319  -3.952  1.00  0.00           C  
ATOM   1993  O   VAL A 132      17.698 -14.834  -4.954  1.00  0.00           O  
ATOM   1994  CB  VAL A 132      17.367 -17.778  -3.552  1.00  0.00           C  
ATOM   1995  CG1 VAL A 132      17.411 -17.935  -5.065  1.00  0.00           C  
ATOM   1996  CG2 VAL A 132      18.189 -18.863  -2.874  1.00  0.00           C  
ATOM   1997  H   VAL A 132      17.117 -16.829  -1.190  1.00  0.00           H  
ATOM   1998  HA  VAL A 132      18.954 -16.314  -3.358  1.00  0.00           H  
ATOM   1999  HB  VAL A 132      16.323 -17.869  -3.250  1.00  0.00           H  
ATOM   2000 1HG1 VAL A 132      17.038 -18.923  -5.339  1.00  0.00           H  
ATOM   2001 2HG1 VAL A 132      16.787 -17.171  -5.528  1.00  0.00           H  
ATOM   2002 3HG1 VAL A 132      18.438 -17.826  -5.413  1.00  0.00           H  
ATOM   2003 1HG2 VAL A 132      17.814 -19.842  -3.170  1.00  0.00           H  
ATOM   2004 2HG2 VAL A 132      19.233 -18.768  -3.172  1.00  0.00           H  
ATOM   2005 3HG2 VAL A 132      18.110 -18.757  -1.792  1.00  0.00           H  
ATOM   2006  N   LEU A 133      15.970 -14.959  -3.517  1.00  0.00           N  
ATOM   2007  CA  LEU A 133      15.212 -13.892  -4.158  1.00  0.00           C  
ATOM   2008  C   LEU A 133      15.981 -12.575  -4.131  1.00  0.00           C  
ATOM   2009  O   LEU A 133      15.959 -11.812  -5.096  1.00  0.00           O  
ATOM   2010  CB  LEU A 133      13.856 -13.715  -3.463  1.00  0.00           C  
ATOM   2011  CG  LEU A 133      12.819 -14.809  -3.743  1.00  0.00           C  
ATOM   2012  CD1 LEU A 133      11.643 -14.651  -2.787  1.00  0.00           C  
ATOM   2013  CD2 LEU A 133      12.362 -14.718  -5.190  1.00  0.00           C  
ATOM   2014  H   LEU A 133      15.570 -15.436  -2.722  1.00  0.00           H  
ATOM   2015  HA  LEU A 133      15.053 -14.159  -5.204  1.00  0.00           H  
ATOM   2016 1HB  LEU A 133      14.020 -13.680  -2.387  1.00  0.00           H  
ATOM   2017 2HB  LEU A 133      13.427 -12.763  -3.776  1.00  0.00           H  
ATOM   2018  HG  LEU A 133      13.263 -15.788  -3.563  1.00  0.00           H  
ATOM   2019 1HD1 LEU A 133      10.906 -15.428  -2.985  1.00  0.00           H  
ATOM   2020 2HD1 LEU A 133      11.996 -14.739  -1.759  1.00  0.00           H  
ATOM   2021 3HD1 LEU A 133      11.187 -13.672  -2.932  1.00  0.00           H  
ATOM   2022 1HD2 LEU A 133      11.624 -15.496  -5.390  1.00  0.00           H  
ATOM   2023 2HD2 LEU A 133      11.914 -13.740  -5.370  1.00  0.00           H  
ATOM   2024 3HD2 LEU A 133      13.218 -14.852  -5.851  1.00  0.00           H  
ATOM   2025  N   ARG A 134      16.662 -12.318  -3.020  1.00  0.00           N  
ATOM   2026  CA  ARG A 134      17.551 -11.168  -2.916  1.00  0.00           C  
ATOM   2027  C   ARG A 134      18.631 -11.206  -3.990  1.00  0.00           C  
ATOM   2028  O   ARG A 134      18.909 -10.199  -4.640  1.00  0.00           O  
ATOM   2029  CB  ARG A 134      18.207 -11.122  -1.544  1.00  0.00           C  
ATOM   2030  CG  ARG A 134      19.065  -9.894  -1.286  1.00  0.00           C  
ATOM   2031  CD  ARG A 134      19.629  -9.896   0.088  1.00  0.00           C  
ATOM   2032  NE  ARG A 134      18.588  -9.866   1.102  1.00  0.00           N  
ATOM   2033  CZ  ARG A 134      18.253 -10.909   1.887  1.00  0.00           C  
ATOM   2034  NH1 ARG A 134      18.886 -12.055   1.762  1.00  0.00           N1+
ATOM   2035  NH2 ARG A 134      17.289 -10.781   2.781  1.00  0.00           N  
ATOM   2036  H   ARG A 134      16.561 -12.936  -2.226  1.00  0.00           H  
ATOM   2037  HA  ARG A 134      16.965 -10.261  -3.069  1.00  0.00           H  
ATOM   2038 1HB  ARG A 134      17.439 -11.155  -0.772  1.00  0.00           H  
ATOM   2039 2HB  ARG A 134      18.840 -12.000  -1.413  1.00  0.00           H  
ATOM   2040 1HG  ARG A 134      19.893  -9.872  -1.996  1.00  0.00           H  
ATOM   2041 2HG  ARG A 134      18.460  -8.995  -1.407  1.00  0.00           H  
ATOM   2042 1HD  ARG A 134      20.223 -10.798   0.236  1.00  0.00           H  
ATOM   2043 2HD  ARG A 134      20.262  -9.020   0.223  1.00  0.00           H  
ATOM   2044  HE  ARG A 134      18.078  -9.002   1.227  1.00  0.00           H  
ATOM   2045 1HH1 ARG A 134      19.623 -12.153   1.079  1.00  0.00           H  
ATOM   2046 2HH1 ARG A 134      18.636 -12.836   2.350  1.00  0.00           H  
ATOM   2047 1HH2 ARG A 134      16.802  -9.900   2.877  1.00  0.00           H  
ATOM   2048 2HH2 ARG A 134      17.039 -11.562   3.369  1.00  0.00           H  
ATOM   2049  N   LYS A 135      19.234 -12.376  -4.175  1.00  0.00           N  
ATOM   2050  CA  LYS A 135      20.213 -12.575  -5.237  1.00  0.00           C  
ATOM   2051  C   LYS A 135      19.596 -12.320  -6.607  1.00  0.00           C  
ATOM   2052  O   LYS A 135      20.219 -11.709  -7.474  1.00  0.00           O  
ATOM   2053  CB  LYS A 135      20.792 -13.989  -5.174  1.00  0.00           C  
ATOM   2054  CG  LYS A 135      21.911 -14.255  -6.172  1.00  0.00           C  
ATOM   2055  CD  LYS A 135      22.491 -15.650  -5.992  1.00  0.00           C  
ATOM   2056  CE  LYS A 135      23.656 -15.892  -6.942  1.00  0.00           C  
ATOM   2057  NZ  LYS A 135      24.274 -17.230  -6.734  1.00  0.00           N1+
ATOM   2058  H   LYS A 135      19.011 -13.146  -3.562  1.00  0.00           H  
ATOM   2059  HA  LYS A 135      21.021 -11.856  -5.100  1.00  0.00           H  
ATOM   2060 1HB  LYS A 135      21.183 -14.178  -4.174  1.00  0.00           H  
ATOM   2061 2HB  LYS A 135      20.000 -14.715  -5.359  1.00  0.00           H  
ATOM   2062 1HG  LYS A 135      21.524 -14.160  -7.187  1.00  0.00           H  
ATOM   2063 2HG  LYS A 135      22.704 -13.520  -6.034  1.00  0.00           H  
ATOM   2064 1HD  LYS A 135      22.839 -15.770  -4.966  1.00  0.00           H  
ATOM   2065 2HD  LYS A 135      21.718 -16.393  -6.185  1.00  0.00           H  
ATOM   2066 1HE  LYS A 135      23.307 -15.823  -7.971  1.00  0.00           H  
ATOM   2067 2HE  LYS A 135      24.416 -15.127  -6.787  1.00  0.00           H  
ATOM   2068 1HZ  LYS A 135      25.040 -17.351  -7.381  1.00  0.00           H  
ATOM   2069 2HZ  LYS A 135      24.619 -17.299  -5.787  1.00  0.00           H  
ATOM   2070 3HZ  LYS A 135      23.583 -17.949  -6.893  1.00  0.00           H  
ATOM   2071  N   ALA A 136      18.370 -12.794  -6.796  1.00  0.00           N  
ATOM   2072  CA  ALA A 136      17.654 -12.589  -8.048  1.00  0.00           C  
ATOM   2073  C   ALA A 136      17.457 -11.106  -8.335  1.00  0.00           C  
ATOM   2074  O   ALA A 136      17.668 -10.648  -9.458  1.00  0.00           O  
ATOM   2075  CB  ALA A 136      16.310 -13.303  -8.013  1.00  0.00           C  
ATOM   2076  H   ALA A 136      17.921 -13.309  -6.051  1.00  0.00           H  
ATOM   2077  HA  ALA A 136      18.250 -13.005  -8.860  1.00  0.00           H  
ATOM   2078 1HB  ALA A 136      15.787 -13.141  -8.955  1.00  0.00           H  
ATOM   2079 2HB  ALA A 136      16.470 -14.371  -7.865  1.00  0.00           H  
ATOM   2080 3HB  ALA A 136      15.711 -12.910  -7.194  1.00  0.00           H  
ATOM   2081  N   SER A 137      17.050 -10.360  -7.312  1.00  0.00           N  
ATOM   2082  CA  SER A 137      16.813  -8.928  -7.455  1.00  0.00           C  
ATOM   2083  C   SER A 137      18.081  -8.199  -7.876  1.00  0.00           C  
ATOM   2084  O   SER A 137      18.036  -7.265  -8.680  1.00  0.00           O  
ATOM   2085  CB  SER A 137      16.297  -8.352  -6.152  1.00  0.00           C  
ATOM   2086  OG  SER A 137      15.031  -8.866  -5.842  1.00  0.00           O  
ATOM   2087  H   SER A 137      16.903 -10.795  -6.414  1.00  0.00           H  
ATOM   2088  HA  SER A 137      16.071  -8.777  -8.240  1.00  0.00           H  
ATOM   2089 1HB  SER A 137      16.994  -8.587  -5.348  1.00  0.00           H  
ATOM   2090 2HB  SER A 137      16.242  -7.267  -6.230  1.00  0.00           H  
ATOM   2091  HG  SER A 137      14.908  -8.717  -4.901  1.00  0.00           H  
ATOM   2092  N   GLU A 138      19.214  -8.630  -7.331  1.00  0.00           N  
ATOM   2093  CA  GLU A 138      20.508  -8.071  -7.708  1.00  0.00           C  
ATOM   2094  C   GLU A 138      20.796  -8.300  -9.187  1.00  0.00           C  
ATOM   2095  O   GLU A 138      21.183  -7.378  -9.904  1.00  0.00           O  
ATOM   2096  CB  GLU A 138      21.622  -8.687  -6.860  1.00  0.00           C  
ATOM   2097  CG  GLU A 138      21.606  -8.265  -5.397  1.00  0.00           C  
ATOM   2098  CD  GLU A 138      21.913  -6.806  -5.206  1.00  0.00           C  
ATOM   2099  OE1 GLU A 138      23.009  -6.404  -5.517  1.00  0.00           O  
ATOM   2100  OE2 GLU A 138      21.052  -6.093  -4.748  1.00  0.00           O1-
ATOM   2101  H   GLU A 138      19.178  -9.363  -6.638  1.00  0.00           H  
ATOM   2102  HA  GLU A 138      20.482  -6.994  -7.540  1.00  0.00           H  
ATOM   2103 1HB  GLU A 138      21.548  -9.774  -6.895  1.00  0.00           H  
ATOM   2104 2HB  GLU A 138      22.591  -8.411  -7.276  1.00  0.00           H  
ATOM   2105 1HG  GLU A 138      20.621  -8.475  -4.981  1.00  0.00           H  
ATOM   2106 2HG  GLU A 138      22.335  -8.861  -4.850  1.00  0.00           H  
ATOM   2107  N   GLN A 139      20.606  -9.535  -9.637  1.00  0.00           N  
ATOM   2108  CA  GLN A 139      20.818  -9.882 -11.037  1.00  0.00           C  
ATOM   2109  C   GLN A 139      19.856  -9.123 -11.944  1.00  0.00           C  
ATOM   2110  O   GLN A 139      20.225  -8.697 -13.037  1.00  0.00           O  
ATOM   2111  CB  GLN A 139      20.652 -11.390 -11.246  1.00  0.00           C  
ATOM   2112  CG  GLN A 139      20.897 -11.851 -12.673  1.00  0.00           C  
ATOM   2113  CD  GLN A 139      22.317 -11.578 -13.134  1.00  0.00           C  
ATOM   2114  NE2 GLN A 139      22.453 -11.037 -14.339  1.00  0.00           N  
ATOM   2115  OE1 GLN A 139      23.282 -11.851 -12.414  1.00  0.00           O  
ATOM   2116  H   GLN A 139      20.306 -10.254  -8.992  1.00  0.00           H  
ATOM   2117  HA  GLN A 139      21.832  -9.593 -11.315  1.00  0.00           H  
ATOM   2118 1HB  GLN A 139      21.344 -11.925 -10.596  1.00  0.00           H  
ATOM   2119 2HB  GLN A 139      19.642 -11.688 -10.965  1.00  0.00           H  
ATOM   2120 1HG  GLN A 139      20.718 -12.925 -12.733  1.00  0.00           H  
ATOM   2121 2HG  GLN A 139      20.214 -11.322 -13.338  1.00  0.00           H  
ATOM   2122 1HE2 GLN A 139      23.365 -10.834 -14.697  1.00  0.00           H  
ATOM   2123 2HE2 GLN A 139      21.644 -10.831 -14.889  1.00  0.00           H  
ATOM   2124  N   ALA A 140      18.622  -8.956 -11.482  1.00  0.00           N  
ATOM   2125  CA  ALA A 140      17.612  -8.226 -12.240  1.00  0.00           C  
ATOM   2126  C   ALA A 140      18.026  -6.775 -12.453  1.00  0.00           C  
ATOM   2127  O   ALA A 140      17.839  -6.220 -13.534  1.00  0.00           O  
ATOM   2128  CB  ALA A 140      16.267  -8.296 -11.531  1.00  0.00           C  
ATOM   2129  H   ALA A 140      18.378  -9.344 -10.582  1.00  0.00           H  
ATOM   2130  HA  ALA A 140      17.515  -8.690 -13.221  1.00  0.00           H  
ATOM   2131 1HB  ALA A 140      15.522  -7.746 -12.110  1.00  0.00           H  
ATOM   2132 2HB  ALA A 140      15.957  -9.336 -11.438  1.00  0.00           H  
ATOM   2133 3HB  ALA A 140      16.355  -7.853 -10.540  1.00  0.00           H  
ATOM   2134  N   LYS A 141      18.588  -6.167 -11.413  1.00  0.00           N  
ATOM   2135  CA  LYS A 141      19.099  -4.805 -11.510  1.00  0.00           C  
ATOM   2136  C   LYS A 141      20.246  -4.715 -12.507  1.00  0.00           C  
ATOM   2137  O   LYS A 141      20.348  -3.751 -13.266  1.00  0.00           O  
ATOM   2138  CB  LYS A 141      19.555  -4.305 -10.138  1.00  0.00           C  
ATOM   2139  CG  LYS A 141      18.419  -3.991  -9.173  1.00  0.00           C  
ATOM   2140  CD  LYS A 141      18.935  -3.313  -7.913  1.00  0.00           C  
ATOM   2141  CE  LYS A 141      19.692  -4.291  -7.028  1.00  0.00           C  
ATOM   2142  NZ  LYS A 141      20.088  -3.677  -5.731  1.00  0.00           N1+
ATOM   2143  H   LYS A 141      18.664  -6.661 -10.537  1.00  0.00           H  
ATOM   2144  HA  LYS A 141      18.297  -4.159 -11.870  1.00  0.00           H  
ATOM   2145 1HB  LYS A 141      20.192  -5.057  -9.670  1.00  0.00           H  
ATOM   2146 2HB  LYS A 141      20.150  -3.400 -10.259  1.00  0.00           H  
ATOM   2147 1HG  LYS A 141      17.698  -3.333  -9.661  1.00  0.00           H  
ATOM   2148 2HG  LYS A 141      17.911  -4.914  -8.897  1.00  0.00           H  
ATOM   2149 1HD  LYS A 141      19.601  -2.494  -8.188  1.00  0.00           H  
ATOM   2150 2HD  LYS A 141      18.096  -2.903  -7.351  1.00  0.00           H  
ATOM   2151 1HE  LYS A 141      19.066  -5.160  -6.828  1.00  0.00           H  
ATOM   2152 2HE  LYS A 141      20.590  -4.629  -7.544  1.00  0.00           H  
ATOM   2153 1HZ  LYS A 141      20.587  -4.356  -5.175  1.00  0.00           H  
ATOM   2154 2HZ  LYS A 141      20.685  -2.880  -5.904  1.00  0.00           H  
ATOM   2155 3HZ  LYS A 141      19.262  -3.376  -5.234  1.00  0.00           H  
ATOM   2156  N   LYS A 142      21.110  -5.725 -12.500  1.00  0.00           N  
ATOM   2157  CA  LYS A 142      22.217  -5.791 -13.447  1.00  0.00           C  
ATOM   2158  C   LYS A 142      21.711  -5.917 -14.878  1.00  0.00           C  
ATOM   2159  O   LYS A 142      22.257  -5.304 -15.795  1.00  0.00           O  
ATOM   2160  CB  LYS A 142      23.141  -6.963 -13.110  1.00  0.00           C  
ATOM   2161  CG  LYS A 142      23.957  -6.775 -11.838  1.00  0.00           C  
ATOM   2162  CD  LYS A 142      24.834  -7.987 -11.560  1.00  0.00           C  
ATOM   2163  CE  LYS A 142      25.642  -7.805 -10.284  1.00  0.00           C  
ATOM   2164  NZ  LYS A 142      26.476  -8.999  -9.979  1.00  0.00           N1+
ATOM   2165  H   LYS A 142      20.997  -6.464 -11.822  1.00  0.00           H  
ATOM   2166  HA  LYS A 142      22.788  -4.867 -13.378  1.00  0.00           H  
ATOM   2167 1HB  LYS A 142      22.550  -7.872 -12.998  1.00  0.00           H  
ATOM   2168 2HB  LYS A 142      23.837  -7.125 -13.934  1.00  0.00           H  
ATOM   2169 1HG  LYS A 142      24.591  -5.893 -11.939  1.00  0.00           H  
ATOM   2170 2HG  LYS A 142      23.285  -6.622 -10.994  1.00  0.00           H  
ATOM   2171 1HD  LYS A 142      24.207  -8.874 -11.461  1.00  0.00           H  
ATOM   2172 2HD  LYS A 142      25.519  -8.139 -12.394  1.00  0.00           H  
ATOM   2173 1HE  LYS A 142      26.293  -6.938 -10.387  1.00  0.00           H  
ATOM   2174 2HE  LYS A 142      24.966  -7.627  -9.448  1.00  0.00           H  
ATOM   2175 1HZ  LYS A 142      26.995  -8.839  -9.127  1.00  0.00           H  
ATOM   2176 2HZ  LYS A 142      25.880  -9.807  -9.863  1.00  0.00           H  
ATOM   2177 3HZ  LYS A 142      27.121  -9.163 -10.739  1.00  0.00           H  
ATOM   2178  N   VAL A 143      20.667  -6.717 -15.062  1.00  0.00           N  
ATOM   2179  CA  VAL A 143      20.028  -6.855 -16.367  1.00  0.00           C  
ATOM   2180  C   VAL A 143      19.460  -5.525 -16.848  1.00  0.00           C  
ATOM   2181  O   VAL A 143      19.617  -5.158 -18.010  1.00  0.00           O  
ATOM   2182  CB  VAL A 143      18.897  -7.898 -16.301  1.00  0.00           C  
ATOM   2183  CG1 VAL A 143      18.023  -7.816 -17.543  1.00  0.00           C  
ATOM   2184  CG2 VAL A 143      19.487  -9.292 -16.147  1.00  0.00           C  
ATOM   2185  H   VAL A 143      20.302  -7.241 -14.279  1.00  0.00           H  
ATOM   2186  HA  VAL A 143      20.781  -7.173 -17.087  1.00  0.00           H  
ATOM   2187  HB  VAL A 143      18.260  -7.676 -15.444  1.00  0.00           H  
ATOM   2188 1HG1 VAL A 143      17.229  -8.560 -17.479  1.00  0.00           H  
ATOM   2189 2HG1 VAL A 143      17.583  -6.822 -17.613  1.00  0.00           H  
ATOM   2190 3HG1 VAL A 143      18.630  -8.009 -18.428  1.00  0.00           H  
ATOM   2191 1HG2 VAL A 143      18.682 -10.024 -16.100  1.00  0.00           H  
ATOM   2192 2HG2 VAL A 143      20.129  -9.511 -17.001  1.00  0.00           H  
ATOM   2193 3HG2 VAL A 143      20.074  -9.339 -15.230  1.00  0.00           H  
ATOM   2194  N   ALA A 144      18.799  -4.809 -15.944  1.00  0.00           N  
ATOM   2195  CA  ALA A 144      18.265  -3.489 -16.255  1.00  0.00           C  
ATOM   2196  C   ALA A 144      19.365  -2.546 -16.724  1.00  0.00           C  
ATOM   2197  O   ALA A 144      19.189  -1.798 -17.686  1.00  0.00           O  
ATOM   2198  CB  ALA A 144      17.551  -2.908 -15.043  1.00  0.00           C  
ATOM   2199  H   ALA A 144      18.665  -5.188 -15.018  1.00  0.00           H  
ATOM   2200  HA  ALA A 144      17.547  -3.589 -17.070  1.00  0.00           H  
ATOM   2201 1HB  ALA A 144      17.157  -1.922 -15.291  1.00  0.00           H  
ATOM   2202 2HB  ALA A 144      16.730  -3.565 -14.755  1.00  0.00           H  
ATOM   2203 3HB  ALA A 144      18.253  -2.820 -14.215  1.00  0.00           H  
ATOM   2204  N   LYS A 145      20.504  -2.585 -16.040  1.00  0.00           N  
ATOM   2205  CA  LYS A 145      21.648  -1.756 -16.405  1.00  0.00           C  
ATOM   2206  C   LYS A 145      22.146  -2.089 -17.804  1.00  0.00           C  
ATOM   2207  O   LYS A 145      22.488  -1.198 -18.580  1.00  0.00           O  
ATOM   2208  CB  LYS A 145      22.779  -1.929 -15.390  1.00  0.00           C  
ATOM   2209  CG  LYS A 145      22.510  -1.291 -14.033  1.00  0.00           C  
ATOM   2210  CD  LYS A 145      23.656  -1.546 -13.065  1.00  0.00           C  
ATOM   2211  CE  LYS A 145      23.382  -0.923 -11.705  1.00  0.00           C  
ATOM   2212  NZ  LYS A 145      24.490  -1.175 -10.744  1.00  0.00           N1+
ATOM   2213  H   LYS A 145      20.579  -3.207 -15.248  1.00  0.00           H  
ATOM   2214  HA  LYS A 145      21.329  -0.712 -16.406  1.00  0.00           H  
ATOM   2215 1HB  LYS A 145      22.965  -2.990 -15.229  1.00  0.00           H  
ATOM   2216 2HB  LYS A 145      23.695  -1.492 -15.789  1.00  0.00           H  
ATOM   2217 1HG  LYS A 145      22.382  -0.214 -14.155  1.00  0.00           H  
ATOM   2218 2HG  LYS A 145      21.593  -1.703 -13.613  1.00  0.00           H  
ATOM   2219 1HD  LYS A 145      23.796  -2.621 -12.942  1.00  0.00           H  
ATOM   2220 2HD  LYS A 145      24.574  -1.122 -13.469  1.00  0.00           H  
ATOM   2221 1HE  LYS A 145      23.251   0.151 -11.816  1.00  0.00           H  
ATOM   2222 2HE  LYS A 145      22.461  -1.337 -11.294  1.00  0.00           H  
ATOM   2223 1HZ  LYS A 145      24.270  -0.747  -9.855  1.00  0.00           H  
ATOM   2224 2HZ  LYS A 145      24.607  -2.171 -10.618  1.00  0.00           H  
ATOM   2225 3HZ  LYS A 145      25.345  -0.778 -11.104  1.00  0.00           H  
ATOM   2226  N   GLU A 146      22.186  -3.379 -18.119  1.00  0.00           N  
ATOM   2227  CA  GLU A 146      22.614  -3.833 -19.438  1.00  0.00           C  
ATOM   2228  C   GLU A 146      21.602  -3.446 -20.509  1.00  0.00           C  
ATOM   2229  O   GLU A 146      21.969  -3.126 -21.639  1.00  0.00           O  
ATOM   2230  CB  GLU A 146      22.820  -5.349 -19.440  1.00  0.00           C  
ATOM   2231  CG  GLU A 146      24.016  -5.824 -18.627  1.00  0.00           C  
ATOM   2232  CD  GLU A 146      25.314  -5.219 -19.090  1.00  0.00           C  
ATOM   2233  OE1 GLU A 146      25.555  -5.213 -20.274  1.00  0.00           O  
ATOM   2234  OE2 GLU A 146      26.064  -4.764 -18.260  1.00  0.00           O1-
ATOM   2235  H   GLU A 146      21.914  -4.064 -17.430  1.00  0.00           H  
ATOM   2236  HA  GLU A 146      23.556  -3.342 -19.683  1.00  0.00           H  
ATOM   2237 1HB  GLU A 146      21.931  -5.837 -19.041  1.00  0.00           H  
ATOM   2238 2HB  GLU A 146      22.952  -5.697 -20.464  1.00  0.00           H  
ATOM   2239 1HG  GLU A 146      23.859  -5.559 -17.581  1.00  0.00           H  
ATOM   2240 2HG  GLU A 146      24.082  -6.908 -18.694  1.00  0.00           H  
ATOM   2241  N   ALA A 147      20.322  -3.481 -20.145  1.00  0.00           N  
ATOM   2242  CA  ALA A 147      19.261  -3.029 -21.035  1.00  0.00           C  
ATOM   2243  C   ALA A 147      19.387  -1.539 -21.333  1.00  0.00           C  
ATOM   2244  O   ALA A 147      19.141  -1.097 -22.456  1.00  0.00           O  
ATOM   2245  CB  ALA A 147      17.898  -3.336 -20.433  1.00  0.00           C  
ATOM   2246  H   ALA A 147      20.082  -3.830 -19.228  1.00  0.00           H  
ATOM   2247  HA  ALA A 147      19.353  -3.563 -21.982  1.00  0.00           H  
ATOM   2248 1HB  ALA A 147      17.115  -2.994 -21.110  1.00  0.00           H  
ATOM   2249 2HB  ALA A 147      17.802  -4.410 -20.282  1.00  0.00           H  
ATOM   2250 3HB  ALA A 147      17.800  -2.824 -19.478  1.00  0.00           H  
ATOM   2251  N   LYS A 148      19.772  -0.771 -20.320  1.00  0.00           N  
ATOM   2252  CA  LYS A 148      20.020   0.654 -20.494  1.00  0.00           C  
ATOM   2253  C   LYS A 148      21.198   0.900 -21.427  1.00  0.00           C  
ATOM   2254  O   LYS A 148      21.182   1.833 -22.230  1.00  0.00           O  
ATOM   2255  CB  LYS A 148      20.273   1.322 -19.141  1.00  0.00           C  
ATOM   2256  CG  LYS A 148      19.035   1.459 -18.266  1.00  0.00           C  
ATOM   2257  CD  LYS A 148      19.376   2.082 -16.920  1.00  0.00           C  
ATOM   2258  CE  LYS A 148      18.143   2.201 -16.036  1.00  0.00           C  
ATOM   2259  NZ  LYS A 148      18.461   2.806 -14.714  1.00  0.00           N1+
ATOM   2260  H   LYS A 148      19.895  -1.184 -19.407  1.00  0.00           H  
ATOM   2261  HA  LYS A 148      19.139   1.107 -20.945  1.00  0.00           H  
ATOM   2262 1HB  LYS A 148      21.015   0.748 -18.585  1.00  0.00           H  
ATOM   2263 2HB  LYS A 148      20.683   2.320 -19.299  1.00  0.00           H  
ATOM   2264 1HG  LYS A 148      18.299   2.085 -18.771  1.00  0.00           H  
ATOM   2265 2HG  LYS A 148      18.597   0.475 -18.100  1.00  0.00           H  
ATOM   2266 1HD  LYS A 148      20.119   1.468 -16.411  1.00  0.00           H  
ATOM   2267 2HD  LYS A 148      19.795   3.077 -17.075  1.00  0.00           H  
ATOM   2268 1HE  LYS A 148      17.396   2.818 -16.534  1.00  0.00           H  
ATOM   2269 2HE  LYS A 148      17.714   1.212 -15.875  1.00  0.00           H  
ATOM   2270 1HZ  LYS A 148      17.620   2.866 -14.159  1.00  0.00           H  
ATOM   2271 2HZ  LYS A 148      19.140   2.230 -14.235  1.00  0.00           H  
ATOM   2272 3HZ  LYS A 148      18.842   3.732 -14.850  1.00  0.00           H  
ATOM   2273  N   LYS A 149      22.220   0.057 -21.318  1.00  0.00           N  
ATOM   2274  CA  LYS A 149      23.356   0.109 -22.228  1.00  0.00           C  
ATOM   2275  C   LYS A 149      22.923  -0.141 -23.666  1.00  0.00           C  
ATOM   2276  O   LYS A 149      23.417   0.499 -24.594  1.00  0.00           O  
ATOM   2277  CB  LYS A 149      24.420  -0.910 -21.816  1.00  0.00           C  
ATOM   2278  CG  LYS A 149      25.166  -0.558 -20.536  1.00  0.00           C  
ATOM   2279  CD  LYS A 149      26.164  -1.644 -20.162  1.00  0.00           C  
ATOM   2280  CE  LYS A 149      26.833  -1.346 -18.827  1.00  0.00           C  
ATOM   2281  NZ  LYS A 149      27.757  -2.436 -18.413  1.00  0.00           N1+
ATOM   2282  H   LYS A 149      22.207  -0.637 -20.584  1.00  0.00           H  
ATOM   2283  HA  LYS A 149      23.791   1.108 -22.183  1.00  0.00           H  
ATOM   2284 1HB  LYS A 149      23.953  -1.886 -21.673  1.00  0.00           H  
ATOM   2285 2HB  LYS A 149      25.155  -1.013 -22.614  1.00  0.00           H  
ATOM   2286 1HG  LYS A 149      25.700   0.382 -20.672  1.00  0.00           H  
ATOM   2287 2HG  LYS A 149      24.453  -0.436 -19.720  1.00  0.00           H  
ATOM   2288 1HD  LYS A 149      25.650  -2.604 -20.095  1.00  0.00           H  
ATOM   2289 2HD  LYS A 149      26.930  -1.714 -20.933  1.00  0.00           H  
ATOM   2290 1HE  LYS A 149      27.397  -0.417 -18.903  1.00  0.00           H  
ATOM   2291 2HE  LYS A 149      26.071  -1.221 -18.058  1.00  0.00           H  
ATOM   2292 1HZ  LYS A 149      28.179  -2.201 -17.526  1.00  0.00           H  
ATOM   2293 2HZ  LYS A 149      27.241  -3.300 -18.321  1.00  0.00           H  
ATOM   2294 3HZ  LYS A 149      28.481  -2.549 -19.109  1.00  0.00           H  
ATOM   2295  N   LYS A 150      21.993  -1.074 -23.845  1.00  0.00           N  
ATOM   2296  CA  LYS A 150      21.433  -1.355 -25.161  1.00  0.00           C  
ATOM   2297  C   LYS A 150      20.468  -0.259 -25.596  1.00  0.00           C  
ATOM   2298  O   LYS A 150      20.323   0.016 -26.788  1.00  0.00           O  
ATOM   2299  CB  LYS A 150      20.724  -2.711 -25.163  1.00  0.00           C  
ATOM   2300  CG  LYS A 150      21.651  -3.906 -24.987  1.00  0.00           C  
ATOM   2301  CD  LYS A 150      22.627  -4.024 -26.148  1.00  0.00           C  
ATOM   2302  CE  LYS A 150      23.510  -5.256 -26.007  1.00  0.00           C  
ATOM   2303  NZ  LYS A 150      24.496  -5.364 -27.116  1.00  0.00           N1+
ATOM   2304  H   LYS A 150      21.667  -1.603 -23.048  1.00  0.00           H  
ATOM   2305  HA  LYS A 150      22.249  -1.383 -25.885  1.00  0.00           H  
ATOM   2306 1HB  LYS A 150      19.987  -2.737 -24.360  1.00  0.00           H  
ATOM   2307 2HB  LYS A 150      20.188  -2.840 -26.103  1.00  0.00           H  
ATOM   2308 1HG  LYS A 150      22.215  -3.796 -24.059  1.00  0.00           H  
ATOM   2309 2HG  LYS A 150      21.060  -4.819 -24.926  1.00  0.00           H  
ATOM   2310 1HD  LYS A 150      22.073  -4.090 -27.084  1.00  0.00           H  
ATOM   2311 2HD  LYS A 150      23.261  -3.138 -26.182  1.00  0.00           H  
ATOM   2312 1HE  LYS A 150      24.048  -5.211 -25.061  1.00  0.00           H  
ATOM   2313 2HE  LYS A 150      22.887  -6.151 -26.003  1.00  0.00           H  
ATOM   2314 1HZ  LYS A 150      25.060  -6.192 -26.986  1.00  0.00           H  
ATOM   2315 2HZ  LYS A 150      24.006  -5.425 -27.998  1.00  0.00           H  
ATOM   2316 3HZ  LYS A 150      25.091  -4.549 -27.118  1.00  0.00           H  
ATOM   2317  N   GLY A 151      19.810   0.362 -24.623  1.00  0.00           N  
ATOM   2318  CA  GLY A 151      18.842   1.415 -24.904  1.00  0.00           C  
ATOM   2319  C   GLY A 151      17.415   0.890 -24.820  1.00  0.00           C  
ATOM   2320  O   GLY A 151      16.457   1.627 -25.045  1.00  0.00           O  
ATOM   2321  H   GLY A 151      19.985   0.096 -23.665  1.00  0.00           H  
ATOM   2322 1HA  GLY A 151      18.977   2.231 -24.194  1.00  0.00           H  
ATOM   2323 2HA  GLY A 151      19.026   1.821 -25.898  1.00  0.00           H  
ATOM   2324  N   ASP A 152      17.280  -0.392 -24.490  1.00  0.00           N  
ATOM   2325  CA  ASP A 152      15.980  -1.049 -24.486  1.00  0.00           C  
ATOM   2326  C   ASP A 152      15.264  -0.846 -23.155  1.00  0.00           C  
ATOM   2327  O   ASP A 152      15.289  -1.719 -22.289  1.00  0.00           O  
ATOM   2328  CB  ASP A 152      16.137  -2.546 -24.766  1.00  0.00           C  
ATOM   2329  CG  ASP A 152      14.802  -3.261 -24.927  1.00  0.00           C  
ATOM   2330  OD1 ASP A 152      13.845  -2.835 -24.325  1.00  0.00           O  
ATOM   2331  OD2 ASP A 152      14.752  -4.227 -25.651  1.00  0.00           O1-
ATOM   2332  H   ASP A 152      18.101  -0.922 -24.235  1.00  0.00           H  
ATOM   2333  HA  ASP A 152      15.362  -0.599 -25.265  1.00  0.00           H  
ATOM   2334 1HB  ASP A 152      16.720  -2.687 -25.676  1.00  0.00           H  
ATOM   2335 2HB  ASP A 152      16.687  -3.014 -23.949  1.00  0.00           H  
ATOM   2336  N   HIS A 153      14.625   0.307 -23.003  1.00  0.00           N  
ATOM   2337  CA  HIS A 153      13.999   0.675 -21.739  1.00  0.00           C  
ATOM   2338  C   HIS A 153      12.825  -0.239 -21.418  1.00  0.00           C  
ATOM   2339  O   HIS A 153      12.464  -0.420 -20.255  1.00  0.00           O  
ATOM   2340  CB  HIS A 153      13.524   2.131 -21.774  1.00  0.00           C  
ATOM   2341  CG  HIS A 153      12.398   2.374 -22.731  1.00  0.00           C  
ATOM   2342  CD2 HIS A 153      11.069   2.520 -22.525  1.00  0.00           C  
ATOM   2343  ND1 HIS A 153      12.592   2.494 -24.091  1.00  0.00           N  
ATOM   2344  CE1 HIS A 153      11.428   2.703 -24.681  1.00  0.00           C  
ATOM   2345  NE2 HIS A 153      10.488   2.723 -23.753  1.00  0.00           N  
ATOM   2346  H   HIS A 153      14.573   0.947 -23.781  1.00  0.00           H  
ATOM   2347  HA  HIS A 153      14.735   0.560 -20.941  1.00  0.00           H  
ATOM   2348 1HB  HIS A 153      13.196   2.431 -20.778  1.00  0.00           H  
ATOM   2349 2HB  HIS A 153      14.355   2.778 -22.053  1.00  0.00           H  
ATOM   2350  HD2 HIS A 153      10.554   2.484 -21.565  1.00  0.00           H  
ATOM   2351  HE1 HIS A 153      11.270   2.835 -25.751  1.00  0.00           H  
ATOM   2352  HE2 HIS A 153       9.501   2.865 -23.915  1.00  0.00           H  
ATOM   2353  N   LYS A 154      12.231  -0.818 -22.458  1.00  0.00           N  
ATOM   2354  CA  LYS A 154      11.136  -1.765 -22.287  1.00  0.00           C  
ATOM   2355  C   LYS A 154      11.575  -2.972 -21.467  1.00  0.00           C  
ATOM   2356  O   LYS A 154      10.941  -3.327 -20.475  1.00  0.00           O  
ATOM   2357  CB  LYS A 154      10.602  -2.217 -23.647  1.00  0.00           C  
ATOM   2358  CG  LYS A 154       9.835  -1.145 -24.409  1.00  0.00           C  
ATOM   2359  CD  LYS A 154       9.356  -1.662 -25.758  1.00  0.00           C  
ATOM   2360  CE  LYS A 154       8.606  -0.586 -26.529  1.00  0.00           C  
ATOM   2361  NZ  LYS A 154       8.167  -1.066 -27.868  1.00  0.00           N1+
ATOM   2362  H   LYS A 154      12.547  -0.595 -23.392  1.00  0.00           H  
ATOM   2363  HA  LYS A 154      10.334  -1.271 -21.739  1.00  0.00           H  
ATOM   2364 1HB  LYS A 154      11.433  -2.543 -24.273  1.00  0.00           H  
ATOM   2365 2HB  LYS A 154       9.939  -3.071 -23.512  1.00  0.00           H  
ATOM   2366 1HG  LYS A 154       8.971  -0.830 -23.823  1.00  0.00           H  
ATOM   2367 2HG  LYS A 154      10.478  -0.281 -24.569  1.00  0.00           H  
ATOM   2368 1HD  LYS A 154      10.213  -1.990 -26.347  1.00  0.00           H  
ATOM   2369 2HD  LYS A 154       8.694  -2.515 -25.606  1.00  0.00           H  
ATOM   2370 1HE  LYS A 154       7.730  -0.276 -25.962  1.00  0.00           H  
ATOM   2371 2HE  LYS A 154       9.251   0.282 -26.663  1.00  0.00           H  
ATOM   2372 1HZ  LYS A 154       7.675  -0.324 -28.347  1.00  0.00           H  
ATOM   2373 2HZ  LYS A 154       8.975  -1.339 -28.410  1.00  0.00           H  
ATOM   2374 3HZ  LYS A 154       7.553  -1.860 -27.757  1.00  0.00           H  
ATOM   2375  N   VAL A 155      12.669  -3.602 -21.891  1.00  0.00           N  
ATOM   2376  CA  VAL A 155      13.214  -4.749 -21.177  1.00  0.00           C  
ATOM   2377  C   VAL A 155      13.724  -4.349 -19.798  1.00  0.00           C  
ATOM   2378  O   VAL A 155      13.638  -5.124 -18.845  1.00  0.00           O  
ATOM   2379  CB  VAL A 155      14.364  -5.382 -21.984  1.00  0.00           C  
ATOM   2380  CG1 VAL A 155      15.144  -6.361 -21.120  1.00  0.00           C  
ATOM   2381  CG2 VAL A 155      13.810  -6.075 -23.219  1.00  0.00           C  
ATOM   2382  H   VAL A 155      13.132  -3.277 -22.727  1.00  0.00           H  
ATOM   2383  HA  VAL A 155      12.418  -5.481 -21.039  1.00  0.00           H  
ATOM   2384  HB  VAL A 155      15.057  -4.597 -22.287  1.00  0.00           H  
ATOM   2385 1HG1 VAL A 155      15.953  -6.799 -21.706  1.00  0.00           H  
ATOM   2386 2HG1 VAL A 155      15.562  -5.836 -20.261  1.00  0.00           H  
ATOM   2387 3HG1 VAL A 155      14.479  -7.152 -20.775  1.00  0.00           H  
ATOM   2388 1HG2 VAL A 155      14.628  -6.519 -23.785  1.00  0.00           H  
ATOM   2389 2HG2 VAL A 155      13.112  -6.855 -22.916  1.00  0.00           H  
ATOM   2390 3HG2 VAL A 155      13.291  -5.347 -23.843  1.00  0.00           H  
ATOM   2391  N   ALA A 156      14.265  -3.086 -19.748  1.00  0.00           N  
ATOM   2392  CA  ALA A 156      14.725  -2.633 -18.445  1.00  0.00           C  
ATOM   2393  C   ALA A 156      13.562  -2.564 -17.471  1.00  0.00           C  
ATOM   2394  O   ALA A 156      13.699  -2.918 -16.300  1.00  0.00           O  
ATOM   2395  CB  ALA A 156      15.408  -1.278 -18.558  1.00  0.00           C  
ATOM   2396  H   ALA A 156      14.358  -2.471 -20.544  1.00  0.00           H  
ATOM   2397  HA  ALA A 156      15.453  -3.351 -18.066  1.00  0.00           H  
ATOM   2398 1HB  ALA A 156      15.738  -0.953 -17.571  1.00  0.00           H  
ATOM   2399 2HB  ALA A 156      16.270  -1.359 -19.220  1.00  0.00           H  
ATOM   2400 3HB  ALA A 156      14.707  -0.550 -18.964  1.00  0.00           H  
ATOM   2401  N   VAL A 157      12.395  -2.111 -17.918  1.00  0.00           N  
ATOM   2402  CA  VAL A 157      11.266  -2.108 -17.016  1.00  0.00           C  
ATOM   2403  C   VAL A 157      10.891  -3.513 -16.617  1.00  0.00           C  
ATOM   2404  O   VAL A 157      10.642  -3.790 -15.444  1.00  0.00           O  
ATOM   2405  CB  VAL A 157      10.054  -1.423 -17.675  1.00  0.00           C  
ATOM   2406  CG1 VAL A 157       8.789  -1.692 -16.874  1.00  0.00           C  
ATOM   2407  CG2 VAL A 157      10.307   0.072 -17.797  1.00  0.00           C  
ATOM   2408  H   VAL A 157      12.272  -1.771 -18.861  1.00  0.00           H  
ATOM   2409  HA  VAL A 157      11.543  -1.559 -16.117  1.00  0.00           H  
ATOM   2410  HB  VAL A 157       9.903  -1.849 -18.667  1.00  0.00           H  
ATOM   2411 1HG1 VAL A 157       7.943  -1.201 -17.354  1.00  0.00           H  
ATOM   2412 2HG1 VAL A 157       8.608  -2.766 -16.830  1.00  0.00           H  
ATOM   2413 3HG1 VAL A 157       8.909  -1.302 -15.863  1.00  0.00           H  
ATOM   2414 1HG2 VAL A 157       9.447   0.550 -18.264  1.00  0.00           H  
ATOM   2415 2HG2 VAL A 157      10.464   0.496 -16.805  1.00  0.00           H  
ATOM   2416 3HG2 VAL A 157      11.193   0.242 -18.409  1.00  0.00           H  
ATOM   2417  N   LYS A 158      10.837  -4.449 -17.578  1.00  0.00           N  
ATOM   2418  CA  LYS A 158      10.484  -5.820 -17.242  1.00  0.00           C  
ATOM   2419  C   LYS A 158      11.396  -6.328 -16.133  1.00  0.00           C  
ATOM   2420  O   LYS A 158      10.938  -6.957 -15.179  1.00  0.00           O  
ATOM   2421  CB  LYS A 158      10.579  -6.725 -18.472  1.00  0.00           C  
ATOM   2422  CG  LYS A 158      10.187  -8.174 -18.218  1.00  0.00           C  
ATOM   2423  CD  LYS A 158      10.257  -8.997 -19.496  1.00  0.00           C  
ATOM   2424  CE  LYS A 158       9.908 -10.455 -19.236  1.00  0.00           C  
ATOM   2425  NZ  LYS A 158       9.973 -11.273 -20.477  1.00  0.00           N1+
ATOM   2426  H   LYS A 158      11.039  -4.215 -18.539  1.00  0.00           H  
ATOM   2427  HA  LYS A 158       9.456  -5.833 -16.878  1.00  0.00           H  
ATOM   2428 1HB  LYS A 158       9.934  -6.336 -19.260  1.00  0.00           H  
ATOM   2429 2HB  LYS A 158      11.601  -6.717 -18.851  1.00  0.00           H  
ATOM   2430 1HG  LYS A 158      10.859  -8.609 -17.478  1.00  0.00           H  
ATOM   2431 2HG  LYS A 158       9.170  -8.212 -17.827  1.00  0.00           H  
ATOM   2432 1HD  LYS A 158       9.560  -8.591 -20.230  1.00  0.00           H  
ATOM   2433 2HD  LYS A 158      11.264  -8.943 -19.909  1.00  0.00           H  
ATOM   2434 1HE  LYS A 158      10.602 -10.870 -18.505  1.00  0.00           H  
ATOM   2435 2HE  LYS A 158       8.901 -10.521 -18.825  1.00  0.00           H  
ATOM   2436 1HZ  LYS A 158       9.735 -12.231 -20.263  1.00  0.00           H  
ATOM   2437 2HZ  LYS A 158       9.319 -10.908 -21.156  1.00  0.00           H  
ATOM   2438 3HZ  LYS A 158      10.908 -11.236 -20.857  1.00  0.00           H  
ATOM   2439  N   ALA A 159      12.706  -6.057 -16.250  1.00  0.00           N  
ATOM   2440  CA  ALA A 159      13.652  -6.490 -15.237  1.00  0.00           C  
ATOM   2441  C   ALA A 159      13.333  -5.892 -13.867  1.00  0.00           C  
ATOM   2442  O   ALA A 159      13.364  -6.589 -12.852  1.00  0.00           O  
ATOM   2443  CB  ALA A 159      15.068  -6.124 -15.657  1.00  0.00           C  
ATOM   2444  H   ALA A 159      13.044  -5.545 -17.052  1.00  0.00           H  
ATOM   2445  HA  ALA A 159      13.599  -7.576 -15.155  1.00  0.00           H  
ATOM   2446 1HB  ALA A 159      15.772  -6.462 -14.896  1.00  0.00           H  
ATOM   2447 2HB  ALA A 159      15.302  -6.605 -16.607  1.00  0.00           H  
ATOM   2448 3HB  ALA A 159      15.147  -5.044 -15.769  1.00  0.00           H  
ATOM   2449  N   THR A 160      13.018  -4.584 -13.806  1.00  0.00           N  
ATOM   2450  CA  THR A 160      12.763  -3.997 -12.488  1.00  0.00           C  
ATOM   2451  C   THR A 160      11.461  -4.523 -11.898  1.00  0.00           C  
ATOM   2452  O   THR A 160      11.327  -4.652 -10.681  1.00  0.00           O  
ATOM   2453  CB  THR A 160      12.711  -2.460 -12.562  1.00  0.00           C  
ATOM   2454  CG2 THR A 160      14.040  -1.904 -13.051  1.00  0.00           C  
ATOM   2455  OG1 THR A 160      11.670  -2.057 -13.460  1.00  0.00           O  
ATOM   2456  H   THR A 160      12.952  -3.999 -14.626  1.00  0.00           H  
ATOM   2457  HA  THR A 160      13.576  -4.281 -11.820  1.00  0.00           H  
ATOM   2458  HB  THR A 160      12.497  -2.055 -11.573  1.00  0.00           H  
ATOM   2459  HG1 THR A 160      11.661  -2.641 -14.222  1.00  0.00           H  
ATOM   2460 1HG2 THR A 160      13.985  -0.817 -13.096  1.00  0.00           H  
ATOM   2461 2HG2 THR A 160      14.833  -2.200 -12.363  1.00  0.00           H  
ATOM   2462 3HG2 THR A 160      14.256  -2.298 -14.043  1.00  0.00           H  
ATOM   2463  N   THR A 161      10.468  -4.840 -12.742  1.00  0.00           N  
ATOM   2464  CA  THR A 161       9.199  -5.368 -12.256  1.00  0.00           C  
ATOM   2465  C   THR A 161       9.450  -6.715 -11.599  1.00  0.00           C  
ATOM   2466  O   THR A 161       8.899  -7.000 -10.530  1.00  0.00           O  
ATOM   2467  CB  THR A 161       8.142  -5.489 -13.383  1.00  0.00           C  
ATOM   2468  CG2 THR A 161       6.819  -6.090 -12.875  1.00  0.00           C  
ATOM   2469  OG1 THR A 161       7.873  -4.189 -13.936  1.00  0.00           O  
ATOM   2470  H   THR A 161      10.579  -4.644 -13.743  1.00  0.00           H  
ATOM   2471  HA  THR A 161       8.807  -4.697 -11.497  1.00  0.00           H  
ATOM   2472  HB  THR A 161       8.545  -6.126 -14.172  1.00  0.00           H  
ATOM   2473  HG1 THR A 161       7.529  -3.600 -13.225  1.00  0.00           H  
ATOM   2474 1HG2 THR A 161       6.112  -6.157 -13.699  1.00  0.00           H  
ATOM   2475 2HG2 THR A 161       6.992  -7.087 -12.469  1.00  0.00           H  
ATOM   2476 3HG2 THR A 161       6.408  -5.446 -12.096  1.00  0.00           H  
ATOM   2477  N   LEU A 162      10.290  -7.545 -12.235  1.00  0.00           N  
ATOM   2478  CA  LEU A 162      10.624  -8.851 -11.684  1.00  0.00           C  
ATOM   2479  C   LEU A 162      11.377  -8.717 -10.353  1.00  0.00           C  
ATOM   2480  O   LEU A 162      11.093  -9.474  -9.412  1.00  0.00           O  
ATOM   2481  CB  LEU A 162      11.473  -9.642 -12.687  1.00  0.00           C  
ATOM   2482  CG  LEU A 162      10.748 -10.094 -13.961  1.00  0.00           C  
ATOM   2483  CD1 LEU A 162      11.772 -10.526 -15.002  1.00  0.00           C  
ATOM   2484  CD2 LEU A 162       9.795 -11.232 -13.627  1.00  0.00           C  
ATOM   2485  H   LEU A 162      10.656  -7.270 -13.154  1.00  0.00           H  
ATOM   2486  HA  LEU A 162       9.703  -9.397 -11.507  1.00  0.00           H  
ATOM   2487 1HB  LEU A 162      12.319  -9.026 -12.988  1.00  0.00           H  
ATOM   2488 2HB  LEU A 162      11.857 -10.533 -12.190  1.00  0.00           H  
ATOM   2489  HG  LEU A 162      10.184  -9.258 -14.375  1.00  0.00           H  
ATOM   2490 1HD1 LEU A 162      11.257 -10.847 -15.908  1.00  0.00           H  
ATOM   2491 2HD1 LEU A 162      12.428  -9.688 -15.237  1.00  0.00           H  
ATOM   2492 3HD1 LEU A 162      12.364 -11.352 -14.609  1.00  0.00           H  
ATOM   2493 1HD2 LEU A 162       9.279 -11.553 -14.532  1.00  0.00           H  
ATOM   2494 2HD2 LEU A 162      10.358 -12.069 -13.214  1.00  0.00           H  
ATOM   2495 3HD2 LEU A 162       9.063 -10.890 -12.894  1.00  0.00           H  
ATOM   2496  N   ALA A 163      12.290  -7.735 -10.235  1.00  0.00           N  
ATOM   2497  CA  ALA A 163      12.979  -7.543  -8.962  1.00  0.00           C  
ATOM   2498  C   ALA A 163      12.007  -7.082  -7.878  1.00  0.00           C  
ATOM   2499  O   ALA A 163      12.100  -7.535  -6.737  1.00  0.00           O  
ATOM   2500  CB  ALA A 163      14.114  -6.541  -9.118  1.00  0.00           C  
ATOM   2501  H   ALA A 163      12.539  -7.177 -11.061  1.00  0.00           H  
ATOM   2502  HA  ALA A 163      13.391  -8.502  -8.652  1.00  0.00           H  
ATOM   2503 1HB  ALA A 163      14.617  -6.408  -8.161  1.00  0.00           H  
ATOM   2504 2HB  ALA A 163      14.827  -6.912  -9.855  1.00  0.00           H  
ATOM   2505 3HB  ALA A 163      13.712  -5.586  -9.452  1.00  0.00           H  
ATOM   2506  N   VAL A 164      11.045  -6.224  -8.240  1.00  0.00           N  
ATOM   2507  CA  VAL A 164      10.059  -5.775  -7.271  1.00  0.00           C  
ATOM   2508  C   VAL A 164       9.205  -6.939  -6.817  1.00  0.00           C  
ATOM   2509  O   VAL A 164       8.907  -7.030  -5.625  1.00  0.00           O  
ATOM   2510  CB  VAL A 164       9.178  -4.637  -7.829  1.00  0.00           C  
ATOM   2511  CG1 VAL A 164       7.973  -4.381  -6.898  1.00  0.00           C  
ATOM   2512  CG2 VAL A 164      10.034  -3.374  -7.905  1.00  0.00           C  
ATOM   2513  H   VAL A 164      11.055  -5.842  -9.188  1.00  0.00           H  
ATOM   2514  HA  VAL A 164      10.585  -5.379  -6.410  1.00  0.00           H  
ATOM   2515  HB  VAL A 164       8.808  -4.898  -8.822  1.00  0.00           H  
ATOM   2516 1HG1 VAL A 164       7.383  -3.559  -7.292  1.00  0.00           H  
ATOM   2517 2HG1 VAL A 164       7.344  -5.268  -6.838  1.00  0.00           H  
ATOM   2518 3HG1 VAL A 164       8.316  -4.138  -5.912  1.00  0.00           H  
ATOM   2519 1HG2 VAL A 164       9.456  -2.554  -8.283  1.00  0.00           H  
ATOM   2520 2HG2 VAL A 164      10.392  -3.127  -6.929  1.00  0.00           H  
ATOM   2521 3HG2 VAL A 164      10.879  -3.538  -8.556  1.00  0.00           H  
ATOM   2522  N   LYS A 165       8.789  -7.812  -7.738  1.00  0.00           N  
ATOM   2523  CA  LYS A 165       7.998  -8.974  -7.371  1.00  0.00           C  
ATOM   2524  C   LYS A 165       8.734  -9.834  -6.344  1.00  0.00           C  
ATOM   2525  O   LYS A 165       8.125 -10.259  -5.354  1.00  0.00           O  
ATOM   2526  CB  LYS A 165       7.665  -9.807  -8.611  1.00  0.00           C  
ATOM   2527  CG  LYS A 165       6.797 -11.044  -8.351  1.00  0.00           C  
ATOM   2528  CD  LYS A 165       6.468 -11.769  -9.661  1.00  0.00           C  
ATOM   2529  CE  LYS A 165       5.649 -13.031  -9.416  1.00  0.00           C  
ATOM   2530  NZ  LYS A 165       5.311 -13.733 -10.690  1.00  0.00           N1+
ATOM   2531  H   LYS A 165       9.011  -7.642  -8.725  1.00  0.00           H  
ATOM   2532  HA  LYS A 165       7.069  -8.629  -6.921  1.00  0.00           H  
ATOM   2533 1HB  LYS A 165       7.159  -9.177  -9.344  1.00  0.00           H  
ATOM   2534 2HB  LYS A 165       8.593 -10.145  -9.070  1.00  0.00           H  
ATOM   2535 1HG  LYS A 165       7.327 -11.732  -7.688  1.00  0.00           H  
ATOM   2536 2HG  LYS A 165       5.869 -10.742  -7.866  1.00  0.00           H  
ATOM   2537 1HD  LYS A 165       5.891 -11.104 -10.314  1.00  0.00           H  
ATOM   2538 2HD  LYS A 165       7.392 -12.036 -10.172  1.00  0.00           H  
ATOM   2539 1HE  LYS A 165       6.214 -13.707  -8.778  1.00  0.00           H  
ATOM   2540 2HE  LYS A 165       4.721 -12.757  -8.913  1.00  0.00           H  
ATOM   2541 1HZ  LYS A 165       4.760 -14.551 -10.494  1.00  0.00           H  
ATOM   2542 2HZ  LYS A 165       4.759 -13.089 -11.291  1.00  0.00           H  
ATOM   2543 3HZ  LYS A 165       6.150 -13.999 -11.174  1.00  0.00           H  
ATOM   2544  N   ALA A 166      10.043 -10.060  -6.546  1.00  0.00           N  
ATOM   2545  CA  ALA A 166      10.811 -10.854  -5.591  1.00  0.00           C  
ATOM   2546  C   ALA A 166      10.988 -10.128  -4.258  1.00  0.00           C  
ATOM   2547  O   ALA A 166      10.858 -10.751  -3.194  1.00  0.00           O  
ATOM   2548  CB  ALA A 166      12.168 -11.211  -6.179  1.00  0.00           C  
ATOM   2549  H   ALA A 166      10.479  -9.725  -7.413  1.00  0.00           H  
ATOM   2550  HA  ALA A 166      10.257 -11.771  -5.401  1.00  0.00           H  
ATOM   2551 1HB  ALA A 166      12.730 -11.810  -5.461  1.00  0.00           H  
ATOM   2552 2HB  ALA A 166      12.028 -11.783  -7.097  1.00  0.00           H  
ATOM   2553 3HB  ALA A 166      12.720 -10.299  -6.401  1.00  0.00           H  
ATOM   2554  N   GLU A 167      11.224  -8.814  -4.283  1.00  0.00           N  
ATOM   2555  CA  GLU A 167      11.372  -8.114  -3.023  1.00  0.00           C  
ATOM   2556  C   GLU A 167      10.050  -8.130  -2.276  1.00  0.00           C  
ATOM   2557  O   GLU A 167      10.036  -8.301  -1.056  1.00  0.00           O  
ATOM   2558  CB  GLU A 167      11.836  -6.674  -3.252  1.00  0.00           C  
ATOM   2559  CG  GLU A 167      13.264  -6.548  -3.764  1.00  0.00           C  
ATOM   2560  CD  GLU A 167      14.283  -7.077  -2.793  1.00  0.00           C  
ATOM   2561  OE1 GLU A 167      14.395  -6.529  -1.722  1.00  0.00           O  
ATOM   2562  OE2 GLU A 167      14.949  -8.030  -3.122  1.00  0.00           O1-
ATOM   2563  H   GLU A 167      11.358  -8.321  -5.171  1.00  0.00           H  
ATOM   2564  HA  GLU A 167      12.107  -8.638  -2.419  1.00  0.00           H  
ATOM   2565 1HB  GLU A 167      11.178  -6.190  -3.974  1.00  0.00           H  
ATOM   2566 2HB  GLU A 167      11.765  -6.116  -2.319  1.00  0.00           H  
ATOM   2567 1HG  GLU A 167      13.353  -7.097  -4.701  1.00  0.00           H  
ATOM   2568 2HG  GLU A 167      13.474  -5.499  -3.968  1.00  0.00           H  
ATOM   2569  N   PHE A 168       8.934  -8.008  -3.002  1.00  0.00           N  
ATOM   2570  CA  PHE A 168       7.639  -8.049  -2.365  1.00  0.00           C  
ATOM   2571  C   PHE A 168       7.394  -9.411  -1.756  1.00  0.00           C  
ATOM   2572  O   PHE A 168       6.890  -9.503  -0.639  1.00  0.00           O  
ATOM   2573  CB  PHE A 168       6.485  -7.668  -3.268  1.00  0.00           C  
ATOM   2574  CG  PHE A 168       5.232  -7.723  -2.464  1.00  0.00           C  
ATOM   2575  CD1 PHE A 168       5.003  -6.775  -1.474  1.00  0.00           C  
ATOM   2576  CD2 PHE A 168       4.297  -8.722  -2.655  1.00  0.00           C  
ATOM   2577  CE1 PHE A 168       3.883  -6.837  -0.695  1.00  0.00           C  
ATOM   2578  CE2 PHE A 168       3.168  -8.773  -1.884  1.00  0.00           C  
ATOM   2579  CZ  PHE A 168       2.962  -7.832  -0.900  1.00  0.00           C  
ATOM   2580  H   PHE A 168       8.994  -7.837  -4.005  1.00  0.00           H  
ATOM   2581  HA  PHE A 168       7.648  -7.330  -1.562  1.00  0.00           H  
ATOM   2582 1HB  PHE A 168       6.623  -6.662  -3.662  1.00  0.00           H  
ATOM   2583 2HB  PHE A 168       6.414  -8.363  -4.108  1.00  0.00           H  
ATOM   2584  HD1 PHE A 168       5.733  -5.983  -1.307  1.00  0.00           H  
ATOM   2585  HD2 PHE A 168       4.468  -9.476  -3.426  1.00  0.00           H  
ATOM   2586  HE1 PHE A 168       3.722  -6.094   0.086  1.00  0.00           H  
ATOM   2587  HE2 PHE A 168       2.449  -9.560  -2.045  1.00  0.00           H  
ATOM   2588  HZ  PHE A 168       2.067  -7.879  -0.279  1.00  0.00           H  
ATOM   2589  N   ALA A 169       7.719 -10.492  -2.472  1.00  0.00           N  
ATOM   2590  CA  ALA A 169       7.508 -11.809  -1.897  1.00  0.00           C  
ATOM   2591  C   ALA A 169       8.215 -11.893  -0.543  1.00  0.00           C  
ATOM   2592  O   ALA A 169       7.627 -12.384   0.428  1.00  0.00           O  
ATOM   2593  CB  ALA A 169       8.007 -12.894  -2.840  1.00  0.00           C  
ATOM   2594  H   ALA A 169       8.082 -10.397  -3.426  1.00  0.00           H  
ATOM   2595  HA  ALA A 169       6.440 -11.961  -1.752  1.00  0.00           H  
ATOM   2596 1HB  ALA A 169       7.849 -13.872  -2.386  1.00  0.00           H  
ATOM   2597 2HB  ALA A 169       7.461 -12.838  -3.781  1.00  0.00           H  
ATOM   2598 3HB  ALA A 169       9.070 -12.750  -3.029  1.00  0.00           H  
ATOM   2599  N   ALA A 170       9.467 -11.407  -0.462  1.00  0.00           N  
ATOM   2600  CA  ALA A 170      10.189 -11.430   0.809  1.00  0.00           C  
ATOM   2601  C   ALA A 170       9.473 -10.582   1.874  1.00  0.00           C  
ATOM   2602  O   ALA A 170       9.380 -10.992   3.038  1.00  0.00           O  
ATOM   2603  CB  ALA A 170      11.616 -10.941   0.611  1.00  0.00           C  
ATOM   2604  H   ALA A 170       9.918 -11.055  -1.318  1.00  0.00           H  
ATOM   2605  HA  ALA A 170      10.215 -12.458   1.167  1.00  0.00           H  
ATOM   2606 1HB  ALA A 170      12.146 -10.968   1.563  1.00  0.00           H  
ATOM   2607 2HB  ALA A 170      12.126 -11.586  -0.106  1.00  0.00           H  
ATOM   2608 3HB  ALA A 170      11.602  -9.920   0.233  1.00  0.00           H  
ATOM   2609  N   ILE A 171       8.917  -9.432   1.465  1.00  0.00           N  
ATOM   2610  CA  ILE A 171       8.183  -8.561   2.377  1.00  0.00           C  
ATOM   2611  C   ILE A 171       6.939  -9.258   2.907  1.00  0.00           C  
ATOM   2612  O   ILE A 171       6.670  -9.203   4.108  1.00  0.00           O  
ATOM   2613  CB  ILE A 171       7.774  -7.230   1.684  1.00  0.00           C  
ATOM   2614  CG1 ILE A 171       9.042  -6.371   1.417  1.00  0.00           C  
ATOM   2615  CG2 ILE A 171       6.751  -6.478   2.516  1.00  0.00           C  
ATOM   2616  CD1 ILE A 171       8.831  -5.192   0.474  1.00  0.00           C  
ATOM   2617  H   ILE A 171       9.092  -9.132   0.500  1.00  0.00           H  
ATOM   2618  HA  ILE A 171       8.828  -8.327   3.220  1.00  0.00           H  
ATOM   2619  HB  ILE A 171       7.329  -7.458   0.730  1.00  0.00           H  
ATOM   2620 1HG1 ILE A 171       9.410  -5.988   2.366  1.00  0.00           H  
ATOM   2621 2HG1 ILE A 171       9.805  -7.011   0.996  1.00  0.00           H  
ATOM   2622 1HG2 ILE A 171       6.458  -5.560   2.026  1.00  0.00           H  
ATOM   2623 2HG2 ILE A 171       5.860  -7.072   2.680  1.00  0.00           H  
ATOM   2624 3HG2 ILE A 171       7.211  -6.252   3.442  1.00  0.00           H  
ATOM   2625 1HD1 ILE A 171       9.765  -4.679   0.345  1.00  0.00           H  
ATOM   2626 2HD1 ILE A 171       8.490  -5.539  -0.488  1.00  0.00           H  
ATOM   2627 3HD1 ILE A 171       8.106  -4.510   0.888  1.00  0.00           H  
ATOM   2628  N   GLN A 172       6.190  -9.919   2.028  1.00  0.00           N  
ATOM   2629  CA  GLN A 172       4.972 -10.596   2.435  1.00  0.00           C  
ATOM   2630  C   GLN A 172       5.279 -11.736   3.402  1.00  0.00           C  
ATOM   2631  O   GLN A 172       4.494 -11.979   4.330  1.00  0.00           O  
ATOM   2632  CB  GLN A 172       4.222 -11.129   1.211  1.00  0.00           C  
ATOM   2633  CG  GLN A 172       2.873 -11.750   1.529  1.00  0.00           C  
ATOM   2634  CD  GLN A 172       1.894 -10.744   2.103  1.00  0.00           C  
ATOM   2635  NE2 GLN A 172       1.292 -11.085   3.237  1.00  0.00           N  
ATOM   2636  OE1 GLN A 172       1.680  -9.671   1.532  1.00  0.00           O  
ATOM   2637  H   GLN A 172       6.464  -9.898   1.046  1.00  0.00           H  
ATOM   2638  HA  GLN A 172       4.345  -9.877   2.948  1.00  0.00           H  
ATOM   2639 1HB  GLN A 172       4.061 -10.318   0.501  1.00  0.00           H  
ATOM   2640 2HB  GLN A 172       4.831 -11.884   0.712  1.00  0.00           H  
ATOM   2641 1HG  GLN A 172       2.447 -12.158   0.613  1.00  0.00           H  
ATOM   2642 2HG  GLN A 172       3.014 -12.545   2.262  1.00  0.00           H  
ATOM   2643 1HE2 GLN A 172       0.636 -10.460   3.663  1.00  0.00           H  
ATOM   2644 2HE2 GLN A 172       1.495 -11.965   3.666  1.00  0.00           H  
ATOM   2645  N   GLU A 173       6.411 -12.434   3.215  1.00  0.00           N  
ATOM   2646  CA  GLU A 173       6.759 -13.508   4.141  1.00  0.00           C  
ATOM   2647  C   GLU A 173       7.034 -12.928   5.528  1.00  0.00           C  
ATOM   2648  O   GLU A 173       6.600 -13.500   6.537  1.00  0.00           O  
ATOM   2649  CB  GLU A 173       7.981 -14.299   3.651  1.00  0.00           C  
ATOM   2650  CG  GLU A 173       7.742 -15.196   2.421  1.00  0.00           C  
ATOM   2651  CD  GLU A 173       6.768 -16.311   2.695  1.00  0.00           C  
ATOM   2652  OE1 GLU A 173       6.895 -16.946   3.711  1.00  0.00           O  
ATOM   2653  OE2 GLU A 173       5.877 -16.528   1.892  1.00  0.00           O1-
ATOM   2654  H   GLU A 173       6.987 -12.251   2.383  1.00  0.00           H  
ATOM   2655  HA  GLU A 173       5.916 -14.188   4.217  1.00  0.00           H  
ATOM   2656 1HB  GLU A 173       8.775 -13.597   3.391  1.00  0.00           H  
ATOM   2657 2HB  GLU A 173       8.355 -14.924   4.460  1.00  0.00           H  
ATOM   2658 1HG  GLU A 173       7.345 -14.584   1.616  1.00  0.00           H  
ATOM   2659 2HG  GLU A 173       8.692 -15.610   2.090  1.00  0.00           H  
ATOM   2660  N   GLU A 174       7.675 -11.750   5.581  1.00  0.00           N  
ATOM   2661  CA  GLU A 174       7.936 -11.118   6.868  1.00  0.00           C  
ATOM   2662  C   GLU A 174       6.615 -10.656   7.503  1.00  0.00           C  
ATOM   2663  O   GLU A 174       6.457 -10.739   8.725  1.00  0.00           O  
ATOM   2664  CB  GLU A 174       8.922  -9.964   6.720  1.00  0.00           C  
ATOM   2665  CG  GLU A 174      10.344 -10.395   6.360  1.00  0.00           C  
ATOM   2666  CD  GLU A 174      10.985 -11.280   7.398  1.00  0.00           C  
ATOM   2667  OE1 GLU A 174      11.044 -10.902   8.537  1.00  0.00           O  
ATOM   2668  OE2 GLU A 174      11.377 -12.375   7.043  1.00  0.00           O1-
ATOM   2669  H   GLU A 174       8.067 -11.358   4.716  1.00  0.00           H  
ATOM   2670  HA  GLU A 174       8.386 -11.856   7.527  1.00  0.00           H  
ATOM   2671 1HB  GLU A 174       8.570  -9.302   5.939  1.00  0.00           H  
ATOM   2672 2HB  GLU A 174       8.970  -9.407   7.646  1.00  0.00           H  
ATOM   2673 1HG  GLU A 174      10.315 -10.935   5.421  1.00  0.00           H  
ATOM   2674 2HG  GLU A 174      10.953  -9.503   6.215  1.00  0.00           H  
ATOM   2675  N   ILE A 175       5.646 -10.224   6.681  1.00  0.00           N  
ATOM   2676  CA  ILE A 175       4.355  -9.797   7.224  1.00  0.00           C  
ATOM   2677  C   ILE A 175       3.670 -10.995   7.882  1.00  0.00           C  
ATOM   2678  O   ILE A 175       3.081 -10.848   8.961  1.00  0.00           O  
ATOM   2679  CB  ILE A 175       3.416  -9.180   6.151  1.00  0.00           C  
ATOM   2680  CG1 ILE A 175       4.021  -7.823   5.682  1.00  0.00           C  
ATOM   2681  CG2 ILE A 175       1.965  -9.023   6.722  1.00  0.00           C  
ATOM   2682  CD1 ILE A 175       3.389  -7.177   4.472  1.00  0.00           C  
ATOM   2683  H   ILE A 175       5.870 -10.119   5.686  1.00  0.00           H  
ATOM   2684  HA  ILE A 175       4.530  -9.047   7.985  1.00  0.00           H  
ATOM   2685  HB  ILE A 175       3.386  -9.830   5.286  1.00  0.00           H  
ATOM   2686 1HG1 ILE A 175       3.995  -7.129   6.500  1.00  0.00           H  
ATOM   2687 2HG1 ILE A 175       5.039  -8.003   5.421  1.00  0.00           H  
ATOM   2688 1HG2 ILE A 175       1.319  -8.601   5.967  1.00  0.00           H  
ATOM   2689 2HG2 ILE A 175       1.562  -9.992   7.015  1.00  0.00           H  
ATOM   2690 3HG2 ILE A 175       1.980  -8.372   7.590  1.00  0.00           H  
ATOM   2691 1HD1 ILE A 175       3.929  -6.256   4.242  1.00  0.00           H  
ATOM   2692 2HD1 ILE A 175       3.439  -7.847   3.617  1.00  0.00           H  
ATOM   2693 3HD1 ILE A 175       2.372  -6.941   4.679  1.00  0.00           H  
ATOM   2694  N   LYS A 176       3.699 -12.163   7.228  1.00  0.00           N  
ATOM   2695  CA  LYS A 176       3.096 -13.360   7.813  1.00  0.00           C  
ATOM   2696  C   LYS A 176       3.760 -13.720   9.147  1.00  0.00           C  
ATOM   2697  O   LYS A 176       3.076 -14.128  10.093  1.00  0.00           O  
ATOM   2698  CB  LYS A 176       3.175 -14.540   6.846  1.00  0.00           C  
ATOM   2699  CG  LYS A 176       2.232 -14.422   5.640  1.00  0.00           C  
ATOM   2700  CD  LYS A 176       2.180 -15.717   4.804  1.00  0.00           C  
ATOM   2701  CE  LYS A 176       3.443 -15.888   3.969  1.00  0.00           C  
ATOM   2702  NZ  LYS A 176       3.368 -17.050   3.036  1.00  0.00           N1+
ATOM   2703  H   LYS A 176       4.134 -12.196   6.299  1.00  0.00           H  
ATOM   2704  HA  LYS A 176       2.045 -13.151   8.012  1.00  0.00           H  
ATOM   2705 1HB  LYS A 176       4.198 -14.615   6.475  1.00  0.00           H  
ATOM   2706 2HB  LYS A 176       2.947 -15.462   7.377  1.00  0.00           H  
ATOM   2707 1HG  LYS A 176       1.228 -14.186   5.998  1.00  0.00           H  
ATOM   2708 2HG  LYS A 176       2.570 -13.603   5.007  1.00  0.00           H  
ATOM   2709 1HD  LYS A 176       2.074 -16.578   5.464  1.00  0.00           H  
ATOM   2710 2HD  LYS A 176       1.320 -15.680   4.138  1.00  0.00           H  
ATOM   2711 1HE  LYS A 176       3.603 -14.979   3.386  1.00  0.00           H  
ATOM   2712 2HE  LYS A 176       4.296 -16.038   4.627  1.00  0.00           H  
ATOM   2713 1HZ  LYS A 176       4.266 -17.063   2.518  1.00  0.00           H  
ATOM   2714 2HZ  LYS A 176       3.254 -17.907   3.548  1.00  0.00           H  
ATOM   2715 3HZ  LYS A 176       2.608 -16.936   2.390  1.00  0.00           H  
ATOM   2716  N   LYS A 177       5.087 -13.563   9.242  1.00  0.00           N  
ATOM   2717  CA  LYS A 177       5.764 -13.849  10.506  1.00  0.00           C  
ATOM   2718  C   LYS A 177       5.263 -12.905  11.604  1.00  0.00           C  
ATOM   2719  O   LYS A 177       5.068 -13.328  12.750  1.00  0.00           O  
ATOM   2720  CB  LYS A 177       7.279 -13.683  10.373  1.00  0.00           C  
ATOM   2721  CG  LYS A 177       7.995 -14.733   9.535  1.00  0.00           C  
ATOM   2722  CD  LYS A 177       9.483 -14.380   9.428  1.00  0.00           C  
ATOM   2723  CE  LYS A 177      10.256 -15.341   8.545  1.00  0.00           C  
ATOM   2724  NZ  LYS A 177      11.666 -14.879   8.356  1.00  0.00           N1+
ATOM   2725  H   LYS A 177       5.619 -13.302   8.404  1.00  0.00           H  
ATOM   2726  HA  LYS A 177       5.534 -14.873  10.805  1.00  0.00           H  
ATOM   2727 1HB  LYS A 177       7.494 -12.713   9.932  1.00  0.00           H  
ATOM   2728 2HB  LYS A 177       7.726 -13.690  11.366  1.00  0.00           H  
ATOM   2729 1HG  LYS A 177       7.880 -15.712   9.998  1.00  0.00           H  
ATOM   2730 2HG  LYS A 177       7.557 -14.763   8.539  1.00  0.00           H  
ATOM   2731 1HD  LYS A 177       9.589 -13.376   9.014  1.00  0.00           H  
ATOM   2732 2HD  LYS A 177       9.928 -14.385  10.420  1.00  0.00           H  
ATOM   2733 1HE  LYS A 177      10.264 -16.327   9.003  1.00  0.00           H  
ATOM   2734 2HE  LYS A 177       9.771 -15.404   7.569  1.00  0.00           H  
ATOM   2735 1HZ  LYS A 177      12.164 -15.517   7.760  1.00  0.00           H  
ATOM   2736 2HZ  LYS A 177      11.638 -13.937   7.905  1.00  0.00           H  
ATOM   2737 3HZ  LYS A 177      12.133 -14.810   9.243  1.00  0.00           H  
ATOM   2738  N   LEU A 178       5.042 -11.627  11.254  1.00  0.00           N  
ATOM   2739  CA  LEU A 178       4.567 -10.663  12.240  1.00  0.00           C  
ATOM   2740  C   LEU A 178       3.155 -11.031  12.692  1.00  0.00           C  
ATOM   2741  O   LEU A 178       2.829 -10.875  13.870  1.00  0.00           O  
ATOM   2742  CB  LEU A 178       4.558  -9.235  11.672  1.00  0.00           C  
ATOM   2743  CG  LEU A 178       5.938  -8.607  11.302  1.00  0.00           C  
ATOM   2744  CD1 LEU A 178       5.696  -7.302  10.677  1.00  0.00           C  
ATOM   2745  CD2 LEU A 178       6.807  -8.411  12.477  1.00  0.00           C  
ATOM   2746  H   LEU A 178       5.292 -11.327  10.304  1.00  0.00           H  
ATOM   2747  HA  LEU A 178       5.218 -10.710  13.107  1.00  0.00           H  
ATOM   2748 1HB  LEU A 178       3.952  -9.238  10.767  1.00  0.00           H  
ATOM   2749 2HB  LEU A 178       4.079  -8.579  12.397  1.00  0.00           H  
ATOM   2750  HG  LEU A 178       6.436  -9.251  10.594  1.00  0.00           H  
ATOM   2751 1HD1 LEU A 178       6.639  -6.859  10.391  1.00  0.00           H  
ATOM   2752 2HD1 LEU A 178       5.065  -7.425   9.806  1.00  0.00           H  
ATOM   2753 3HD1 LEU A 178       5.209  -6.673  11.403  1.00  0.00           H  
ATOM   2754 1HD2 LEU A 178       7.736  -7.975  12.148  1.00  0.00           H  
ATOM   2755 2HD2 LEU A 178       6.310  -7.740  13.156  1.00  0.00           H  
ATOM   2756 3HD2 LEU A 178       7.016  -9.358  12.964  1.00  0.00           H  
ATOM   2757  N   GLU A 179       2.320 -11.535  11.766  1.00  0.00           N  
ATOM   2758  CA  GLU A 179       0.963 -11.960  12.115  1.00  0.00           C  
ATOM   2759  C   GLU A 179       0.996 -13.053  13.177  1.00  0.00           C  
ATOM   2760  O   GLU A 179       0.227 -13.002  14.146  1.00  0.00           O  
ATOM   2761  CB  GLU A 179       0.211 -12.495  10.889  1.00  0.00           C  
ATOM   2762  CG  GLU A 179      -1.224 -12.978  11.176  1.00  0.00           C  
ATOM   2763  CD  GLU A 179      -1.929 -13.504   9.950  1.00  0.00           C  
ATOM   2764  OE1 GLU A 179      -1.376 -13.394   8.874  1.00  0.00           O  
ATOM   2765  OE2 GLU A 179      -3.018 -14.016  10.083  1.00  0.00           O1-
ATOM   2766  H   GLU A 179       2.635 -11.559  10.788  1.00  0.00           H  
ATOM   2767  HA  GLU A 179       0.423 -11.103  12.514  1.00  0.00           H  
ATOM   2768 1HB  GLU A 179       0.175 -11.725  10.118  1.00  0.00           H  
ATOM   2769 2HB  GLU A 179       0.751 -13.337  10.475  1.00  0.00           H  
ATOM   2770 1HG  GLU A 179      -1.180 -13.778  11.912  1.00  0.00           H  
ATOM   2771 2HG  GLU A 179      -1.798 -12.157  11.605  1.00  0.00           H  
ATOM   2772  N   GLU A 180       1.891 -14.035  13.015  1.00  0.00           N  
ATOM   2773  CA  GLU A 180       1.972 -15.106  14.004  1.00  0.00           C  
ATOM   2774  C   GLU A 180       2.414 -14.573  15.362  1.00  0.00           C  
ATOM   2775  O   GLU A 180       1.871 -14.968  16.403  1.00  0.00           O  
ATOM   2776  CB  GLU A 180       2.944 -16.201  13.561  1.00  0.00           C  
ATOM   2777  CG  GLU A 180       2.481 -17.043  12.381  1.00  0.00           C  
ATOM   2778  CD  GLU A 180       3.491 -18.107  11.996  1.00  0.00           C  
ATOM   2779  OE1 GLU A 180       4.586 -18.070  12.508  1.00  0.00           O  
ATOM   2780  OE2 GLU A 180       3.159 -18.959  11.205  1.00  0.00           O1-
ATOM   2781  H   GLU A 180       2.461 -14.054  12.157  1.00  0.00           H  
ATOM   2782  HA  GLU A 180       0.981 -15.543  14.117  1.00  0.00           H  
ATOM   2783 1HB  GLU A 180       3.895 -15.738  13.284  1.00  0.00           H  
ATOM   2784 2HB  GLU A 180       3.141 -16.869  14.398  1.00  0.00           H  
ATOM   2785 1HG  GLU A 180       1.536 -17.520  12.635  1.00  0.00           H  
ATOM   2786 2HG  GLU A 180       2.309 -16.383  11.529  1.00  0.00           H  
ATOM   2787  N   GLU A 181       3.359 -13.630  15.357  1.00  0.00           N  
ATOM   2788  CA  GLU A 181       3.827 -13.077  16.612  1.00  0.00           C  
ATOM   2789  C   GLU A 181       2.736 -12.240  17.270  1.00  0.00           C  
ATOM   2790  O   GLU A 181       2.634 -12.220  18.498  1.00  0.00           O  
ATOM   2791  CB  GLU A 181       5.079 -12.226  16.386  1.00  0.00           C  
ATOM   2792  CG  GLU A 181       6.315 -13.019  15.986  1.00  0.00           C  
ATOM   2793  CD  GLU A 181       6.754 -13.993  17.045  1.00  0.00           C  
ATOM   2794  OE1 GLU A 181       6.676 -13.656  18.202  1.00  0.00           O  
ATOM   2795  OE2 GLU A 181       7.167 -15.073  16.695  1.00  0.00           O1-
ATOM   2796  H   GLU A 181       3.806 -13.370  14.469  1.00  0.00           H  
ATOM   2797  HA  GLU A 181       4.077 -13.894  17.279  1.00  0.00           H  
ATOM   2798 1HB  GLU A 181       4.885 -11.492  15.603  1.00  0.00           H  
ATOM   2799 2HB  GLU A 181       5.315 -11.677  17.298  1.00  0.00           H  
ATOM   2800 1HG  GLU A 181       6.100 -13.570  15.070  1.00  0.00           H  
ATOM   2801 2HG  GLU A 181       7.128 -12.325  15.778  1.00  0.00           H  
ATOM   2802  N   ALA A 182       1.918 -11.545  16.463  1.00  0.00           N  
ATOM   2803  CA  ALA A 182       0.825 -10.731  16.986  1.00  0.00           C  
ATOM   2804  C   ALA A 182      -0.193 -11.593  17.715  1.00  0.00           C  
ATOM   2805  O   ALA A 182      -0.684 -11.206  18.788  1.00  0.00           O  
ATOM   2806  CB  ALA A 182       0.144  -9.998  15.844  1.00  0.00           C  
ATOM   2807  H   ALA A 182       2.112 -11.541  15.457  1.00  0.00           H  
ATOM   2808  HA  ALA A 182       1.233 -10.018  17.695  1.00  0.00           H  
ATOM   2809 1HB  ALA A 182      -0.664  -9.371  16.223  1.00  0.00           H  
ATOM   2810 2HB  ALA A 182       0.875  -9.386  15.333  1.00  0.00           H  
ATOM   2811 3HB  ALA A 182      -0.263 -10.720  15.141  1.00  0.00           H  
ATOM   2812  N   LYS A 183      -0.468 -12.778  17.152  1.00  0.00           N  
ATOM   2813  CA  LYS A 183      -1.395 -13.721  17.759  1.00  0.00           C  
ATOM   2814  C   LYS A 183      -0.838 -14.236  19.081  1.00  0.00           C  
ATOM   2815  O   LYS A 183      -1.574 -14.436  20.041  1.00  0.00           O  
ATOM   2816  CB  LYS A 183      -1.705 -14.855  16.785  1.00  0.00           C  
ATOM   2817  CG  LYS A 183      -2.579 -14.408  15.605  1.00  0.00           C  
ATOM   2818  CD  LYS A 183      -2.819 -15.529  14.593  1.00  0.00           C  
ATOM   2819  CE  LYS A 183      -3.732 -15.052  13.451  1.00  0.00           C  
ATOM   2820  NZ  LYS A 183      -3.905 -16.089  12.386  1.00  0.00           N1+
ATOM   2821  H   LYS A 183      -0.061 -12.983  16.229  1.00  0.00           H  
ATOM   2822  HA  LYS A 183      -2.325 -13.196  17.974  1.00  0.00           H  
ATOM   2823 1HB  LYS A 183      -0.772 -15.256  16.389  1.00  0.00           H  
ATOM   2824 2HB  LYS A 183      -2.216 -15.657  17.316  1.00  0.00           H  
ATOM   2825 1HG  LYS A 183      -3.538 -14.056  15.985  1.00  0.00           H  
ATOM   2826 2HG  LYS A 183      -2.091 -13.577  15.095  1.00  0.00           H  
ATOM   2827 1HD  LYS A 183      -1.861 -15.835  14.170  1.00  0.00           H  
ATOM   2828 2HD  LYS A 183      -3.276 -16.385  15.087  1.00  0.00           H  
ATOM   2829 1HE  LYS A 183      -4.710 -14.810  13.862  1.00  0.00           H  
ATOM   2830 2HE  LYS A 183      -3.309 -14.158  13.001  1.00  0.00           H  
ATOM   2831 1HZ  LYS A 183      -4.516 -15.727  11.658  1.00  0.00           H  
ATOM   2832 2HZ  LYS A 183      -3.003 -16.305  11.980  1.00  0.00           H  
ATOM   2833 3HZ  LYS A 183      -4.310 -16.924  12.780  1.00  0.00           H  
ATOM   2834  N   LYS A 184       0.470 -14.454  19.137  1.00  0.00           N  
ATOM   2835  CA  LYS A 184       1.079 -14.853  20.397  1.00  0.00           C  
ATOM   2836  C   LYS A 184       1.102 -13.684  21.397  1.00  0.00           C  
ATOM   2837  O   LYS A 184       0.871 -13.873  22.594  1.00  0.00           O  
ATOM   2838  CB  LYS A 184       2.495 -15.378  20.158  1.00  0.00           C  
ATOM   2839  CG  LYS A 184       2.557 -16.715  19.432  1.00  0.00           C  
ATOM   2840  CD  LYS A 184       3.972 -17.276  19.424  1.00  0.00           C  
ATOM   2841  CE  LYS A 184       4.878 -16.480  18.497  1.00  0.00           C  
ATOM   2842  NZ  LYS A 184       6.228 -17.093  18.379  1.00  0.00           N1+
ATOM   2843  H   LYS A 184       1.026 -14.368  18.280  1.00  0.00           H  
ATOM   2844  HA  LYS A 184       0.478 -15.650  20.834  1.00  0.00           H  
ATOM   2845 1HB  LYS A 184       3.058 -14.652  19.570  1.00  0.00           H  
ATOM   2846 2HB  LYS A 184       3.007 -15.493  21.113  1.00  0.00           H  
ATOM   2847 1HG  LYS A 184       1.895 -17.429  19.926  1.00  0.00           H  
ATOM   2848 2HG  LYS A 184       2.220 -16.588  18.403  1.00  0.00           H  
ATOM   2849 1HD  LYS A 184       4.381 -17.244  20.435  1.00  0.00           H  
ATOM   2850 2HD  LYS A 184       3.949 -18.314  19.093  1.00  0.00           H  
ATOM   2851 1HE  LYS A 184       4.428 -16.428  17.506  1.00  0.00           H  
ATOM   2852 2HE  LYS A 184       4.986 -15.465  18.876  1.00  0.00           H  
ATOM   2853 1HZ  LYS A 184       6.799 -16.536  17.757  1.00  0.00           H  
ATOM   2854 2HZ  LYS A 184       6.663 -17.129  19.290  1.00  0.00           H  
ATOM   2855 3HZ  LYS A 184       6.144 -18.029  18.010  1.00  0.00           H  
ATOM   2856  N   ALA A 185       1.311 -12.460  20.922  1.00  0.00           N  
ATOM   2857  CA  ALA A 185       1.401 -11.288  21.787  1.00  0.00           C  
ATOM   2858  C   ALA A 185       0.140 -11.117  22.600  1.00  0.00           C  
ATOM   2859  O   ALA A 185       0.200 -10.716  23.788  1.00  0.00           O  
ATOM   2860  CB  ALA A 185       1.704 -10.072  20.895  1.00  0.00           C  
ATOM   2861  H   ALA A 185       1.410 -12.337  19.925  1.00  0.00           H  
ATOM   2862  HA  ALA A 185       2.233 -11.437  22.500  1.00  0.00           H  
ATOM   2863 1HB  ALA A 185       2.650 -10.198  20.335  1.00  0.00           H  
ATOM   2864 2HB  ALA A 185       0.907  -9.896  20.145  1.00  0.00           H  
ATOM   2865 3HB  ALA A 185       1.806  -9.143  21.485  1.00  0.00           H  
ATOM   2866  N   GLU A 186      -1.045 -11.416  22.029  1.00  0.00           N  
ATOM   2867  CA  GLU A 186      -2.305 -11.293  22.774  1.00  0.00           C  
ATOM   2868  C   GLU A 186      -2.514 -12.425  23.787  1.00  0.00           C  
ATOM   2869  O   GLU A 186      -3.395 -12.333  24.633  1.00  0.00           O  
ATOM   2870  CB  GLU A 186      -3.529 -11.184  21.865  1.00  0.00           C  
ATOM   2871  CG  GLU A 186      -3.923 -12.426  21.074  1.00  0.00           C  
ATOM   2872  CD  GLU A 186      -5.181 -12.238  20.274  1.00  0.00           C  
ATOM   2873  OE1 GLU A 186      -5.790 -11.203  20.402  1.00  0.00           O  
ATOM   2874  OE2 GLU A 186      -5.529 -13.122  19.535  1.00  0.00           O1-
ATOM   2875  H   GLU A 186      -1.051 -11.675  21.031  1.00  0.00           H  
ATOM   2876  HA  GLU A 186      -2.257 -10.366  23.357  1.00  0.00           H  
ATOM   2877 1HB  GLU A 186      -4.374 -10.885  22.477  1.00  0.00           H  
ATOM   2878 2HB  GLU A 186      -3.349 -10.396  21.135  1.00  0.00           H  
ATOM   2879 1HG  GLU A 186      -3.127 -12.630  20.384  1.00  0.00           H  
ATOM   2880 2HG  GLU A 186      -4.029 -13.287  21.727  1.00  0.00           H  
ATOM   2881  N   LYS A 187      -1.752 -13.510  23.676  1.00  0.00           N  
ATOM   2882  CA  LYS A 187      -1.886 -14.645  24.573  1.00  0.00           C  
ATOM   2883  C   LYS A 187      -0.925 -14.433  25.735  1.00  0.00           C  
ATOM   2884  O   LYS A 187      -1.207 -14.791  26.883  1.00  0.00           O  
ATOM   2885  CB  LYS A 187      -1.596 -15.964  23.854  1.00  0.00           C  
ATOM   2886  CG  LYS A 187      -2.630 -16.348  22.804  1.00  0.00           C  
ATOM   2887  CD  LYS A 187      -2.279 -17.671  22.141  1.00  0.00           C  
ATOM   2888  CE  LYS A 187      -3.313 -18.059  21.094  1.00  0.00           C  
ATOM   2889  NZ  LYS A 187      -2.964 -19.335  20.414  1.00  0.00           N1+
ATOM   2890  H   LYS A 187      -1.010 -13.535  22.981  1.00  0.00           H  
ATOM   2891  HA  LYS A 187      -2.902 -14.678  24.963  1.00  0.00           H  
ATOM   2892 1HB  LYS A 187      -0.625 -15.905  23.362  1.00  0.00           H  
ATOM   2893 2HB  LYS A 187      -1.545 -16.772  24.584  1.00  0.00           H  
ATOM   2894 1HG  LYS A 187      -3.611 -16.434  23.272  1.00  0.00           H  
ATOM   2895 2HG  LYS A 187      -2.678 -15.571  22.041  1.00  0.00           H  
ATOM   2896 1HD  LYS A 187      -1.302 -17.592  21.663  1.00  0.00           H  
ATOM   2897 2HD  LYS A 187      -2.231 -18.455  22.898  1.00  0.00           H  
ATOM   2898 1HE  LYS A 187      -4.287 -18.168  21.568  1.00  0.00           H  
ATOM   2899 2HE  LYS A 187      -3.385 -17.271  20.345  1.00  0.00           H  
ATOM   2900 1HZ  LYS A 187      -3.673 -19.557  19.729  1.00  0.00           H  
ATOM   2901 2HZ  LYS A 187      -2.070 -19.240  19.954  1.00  0.00           H  
ATOM   2902 3HZ  LYS A 187      -2.914 -20.078  21.096  1.00  0.00           H  
ATOM   2903  N   GLY A 188       0.191 -13.763  25.431  1.00  0.00           N  
ATOM   2904  CA  GLY A 188       1.222 -13.445  26.415  1.00  0.00           C  
ATOM   2905  C   GLY A 188       0.920 -12.142  27.114  1.00  0.00           C  
ATOM   2906  O   GLY A 188       1.425 -11.899  28.220  1.00  0.00           O  
ATOM   2907  H   GLY A 188       0.327 -13.462  24.477  1.00  0.00           H  
ATOM   2908 1HA  GLY A 188       1.287 -14.250  27.147  1.00  0.00           H  
ATOM   2909 2HA  GLY A 188       2.190 -13.382  25.920  1.00  0.00           H  
ATOM   2910  N   ASN A 189       0.068 -11.303  26.506  1.00  0.00           N  
ATOM   2911  CA  ASN A 189      -0.271  -9.980  26.998  1.00  0.00           C  
ATOM   2912  C   ASN A 189       0.989  -9.136  27.096  1.00  0.00           C  
ATOM   2913  O   ASN A 189       1.257  -8.496  28.117  1.00  0.00           O  
ATOM   2914  CB  ASN A 189      -1.003 -10.052  28.326  1.00  0.00           C  
ATOM   2915  CG  ASN A 189      -1.741  -8.779  28.645  1.00  0.00           C  
ATOM   2916  ND2 ASN A 189      -1.885  -8.476  29.912  1.00  0.00           N  
ATOM   2917  OD1 ASN A 189      -2.193  -8.072  27.730  1.00  0.00           O  
ATOM   2918  H   ASN A 189      -0.281 -11.547  25.588  1.00  0.00           H  
ATOM   2919  HA  ASN A 189      -0.925  -9.509  26.262  1.00  0.00           H  
ATOM   2920 1HB  ASN A 189      -1.712 -10.879  28.308  1.00  0.00           H  
ATOM   2921 2HB  ASN A 189      -0.293 -10.248  29.130  1.00  0.00           H  
ATOM   2922 1HD2 ASN A 189      -2.372  -7.644  30.176  1.00  0.00           H  
ATOM   2923 2HD2 ASN A 189      -1.505  -9.079  30.612  1.00  0.00           H  
ATOM   2924  N   GLY A 190       1.765  -9.153  26.013  1.00  0.00           N  
ATOM   2925  CA  GLY A 190       3.009  -8.409  25.925  1.00  0.00           C  
ATOM   2926  C   GLY A 190       2.888  -7.159  25.033  1.00  0.00           C  
ATOM   2927  O   GLY A 190       2.978  -7.280  23.806  1.00  0.00           O  
ATOM   2928  H   GLY A 190       1.448  -9.721  25.220  1.00  0.00           H  
ATOM   2929 1HA  GLY A 190       3.370  -8.177  26.916  1.00  0.00           H  
ATOM   2930 2HA  GLY A 190       3.763  -9.069  25.501  1.00  0.00           H  
ATOM   2931  N   LYS A 191       2.662  -5.994  25.551  1.00  0.00           N  
ATOM   2932  CA  LYS A 191       2.514  -4.714  24.862  1.00  0.00           C  
ATOM   2933  C   LYS A 191       3.804  -4.309  24.190  1.00  0.00           C  
ATOM   2934  O   LYS A 191       3.792  -3.612  23.143  1.00  0.00           O  
ATOM   2935  CB  LYS A 191       2.052  -3.633  25.876  1.00  0.00           C  
ATOM   2936  CG  LYS A 191       3.140  -3.256  26.913  1.00  0.00           C  
ATOM   2937  CD  LYS A 191       2.724  -2.181  27.921  1.00  0.00           C  
ATOM   2938  CE  LYS A 191       3.897  -1.894  28.867  1.00  0.00           C  
ATOM   2939  NZ  LYS A 191       3.486  -0.894  29.869  1.00  0.00           N1+
ATOM   2940  H   LYS A 191       2.578  -5.966  26.557  1.00  0.00           H  
ATOM   2941  HA  LYS A 191       1.749  -4.830  24.072  1.00  0.00           H  
ATOM   2942 1HB  LYS A 191       1.762  -2.730  25.338  1.00  0.00           H  
ATOM   2943 2HB  LYS A 191       1.137  -3.978  26.400  1.00  0.00           H  
ATOM   2944 1HG  LYS A 191       3.420  -4.141  27.485  1.00  0.00           H  
ATOM   2945 2HG  LYS A 191       4.062  -2.942  26.386  1.00  0.00           H  
ATOM   2946 1HD  LYS A 191       2.441  -1.272  27.389  1.00  0.00           H  
ATOM   2947 2HD  LYS A 191       1.843  -2.529  28.499  1.00  0.00           H  
ATOM   2948 1HE  LYS A 191       4.200  -2.816  29.361  1.00  0.00           H  
ATOM   2949 2HE  LYS A 191       4.780  -1.517  28.309  1.00  0.00           H  
ATOM   2950 1HZ  LYS A 191       2.509  -1.042  30.147  1.00  0.00           H  
ATOM   2951 2HZ  LYS A 191       4.042  -0.975  30.727  1.00  0.00           H  
ATOM   2952 3HZ  LYS A 191       3.617   0.010  29.439  1.00  0.00           H  
ATOM   2953  N   GLU A 192       4.973  -4.741  24.702  1.00  0.00           N  
ATOM   2954  CA  GLU A 192       6.238  -4.363  24.094  1.00  0.00           C  
ATOM   2955  C   GLU A 192       6.399  -5.085  22.774  1.00  0.00           C  
ATOM   2956  O   GLU A 192       6.909  -4.515  21.803  1.00  0.00           O  
ATOM   2957  CB  GLU A 192       7.413  -4.676  25.020  1.00  0.00           C  
ATOM   2958  CG  GLU A 192       7.482  -3.815  26.283  1.00  0.00           C  
ATOM   2959  CD  GLU A 192       7.627  -2.337  25.979  1.00  0.00           C  
ATOM   2960  OE1 GLU A 192       8.436  -1.990  25.152  1.00  0.00           O  
ATOM   2961  OE2 GLU A 192       6.907  -1.551  26.566  1.00  0.00           O1-
ATOM   2962  H   GLU A 192       5.005  -5.297  25.549  1.00  0.00           H  
ATOM   2963  HA  GLU A 192       6.227  -3.293  23.895  1.00  0.00           H  
ATOM   2964 1HB  GLU A 192       7.342  -5.718  25.337  1.00  0.00           H  
ATOM   2965 2HB  GLU A 192       8.347  -4.563  24.476  1.00  0.00           H  
ATOM   2966 1HG  GLU A 192       6.575  -3.969  26.867  1.00  0.00           H  
ATOM   2967 2HG  GLU A 192       8.330  -4.144  26.882  1.00  0.00           H  
ATOM   2968  N   GLU A 193       5.911  -6.326  22.730  1.00  0.00           N  
ATOM   2969  CA  GLU A 193       5.976  -7.123  21.529  1.00  0.00           C  
ATOM   2970  C   GLU A 193       5.048  -6.515  20.498  1.00  0.00           C  
ATOM   2971  O   GLU A 193       5.420  -6.402  19.330  1.00  0.00           O  
ATOM   2972  CB  GLU A 193       5.588  -8.576  21.812  1.00  0.00           C  
ATOM   2973  CG  GLU A 193       6.589  -9.338  22.668  1.00  0.00           C  
ATOM   2974  CD  GLU A 193       6.147 -10.742  22.978  1.00  0.00           C  
ATOM   2975  OE1 GLU A 193       5.038 -11.083  22.640  1.00  0.00           O  
ATOM   2976  OE2 GLU A 193       6.917 -11.473  23.553  1.00  0.00           O1-
ATOM   2977  H   GLU A 193       5.508  -6.741  23.573  1.00  0.00           H  
ATOM   2978  HA  GLU A 193       6.989  -7.097  21.140  1.00  0.00           H  
ATOM   2979 1HB  GLU A 193       4.624  -8.603  22.321  1.00  0.00           H  
ATOM   2980 2HB  GLU A 193       5.476  -9.113  20.870  1.00  0.00           H  
ATOM   2981 1HG  GLU A 193       7.544  -9.379  22.144  1.00  0.00           H  
ATOM   2982 2HG  GLU A 193       6.741  -8.796  23.600  1.00  0.00           H  
ATOM   2983  N   ILE A 194       3.884  -6.038  20.927  1.00  0.00           N  
ATOM   2984  CA  ILE A 194       2.967  -5.441  19.974  1.00  0.00           C  
ATOM   2985  C   ILE A 194       3.589  -4.179  19.372  1.00  0.00           C  
ATOM   2986  O   ILE A 194       3.473  -3.969  18.161  1.00  0.00           O  
ATOM   2987  CB  ILE A 194       1.616  -5.119  20.628  1.00  0.00           C  
ATOM   2988  CG1 ILE A 194       0.794  -6.451  20.898  1.00  0.00           C  
ATOM   2989  CG2 ILE A 194       0.813  -4.127  19.776  1.00  0.00           C  
ATOM   2990  CD1 ILE A 194       0.226  -7.209  19.680  1.00  0.00           C  
ATOM   2991  H   ILE A 194       3.626  -6.177  21.911  1.00  0.00           H  
ATOM   2992  HA  ILE A 194       2.807  -6.137  19.162  1.00  0.00           H  
ATOM   2993  HB  ILE A 194       1.804  -4.665  21.601  1.00  0.00           H  
ATOM   2994 1HG1 ILE A 194       1.439  -7.137  21.429  1.00  0.00           H  
ATOM   2995 2HG1 ILE A 194      -0.031  -6.191  21.540  1.00  0.00           H  
ATOM   2996 1HG2 ILE A 194      -0.114  -3.914  20.292  1.00  0.00           H  
ATOM   2997 2HG2 ILE A 194       1.370  -3.206  19.641  1.00  0.00           H  
ATOM   2998 3HG2 ILE A 194       0.594  -4.526  18.824  1.00  0.00           H  
ATOM   2999 1HD1 ILE A 194      -0.310  -8.096  20.023  1.00  0.00           H  
ATOM   3000 2HD1 ILE A 194      -0.457  -6.574  19.145  1.00  0.00           H  
ATOM   3001 3HD1 ILE A 194       1.028  -7.526  19.018  1.00  0.00           H  
ATOM   3002  N   LYS A 195       4.232  -3.334  20.192  1.00  0.00           N  
ATOM   3003  CA  LYS A 195       4.867  -2.136  19.647  1.00  0.00           C  
ATOM   3004  C   LYS A 195       5.952  -2.471  18.630  1.00  0.00           C  
ATOM   3005  O   LYS A 195       6.020  -1.828  17.576  1.00  0.00           O  
ATOM   3006  CB  LYS A 195       5.440  -1.281  20.761  1.00  0.00           C  
ATOM   3007  CG  LYS A 195       4.384  -0.564  21.569  1.00  0.00           C  
ATOM   3008  CD  LYS A 195       4.990   0.408  22.558  1.00  0.00           C  
ATOM   3009  CE  LYS A 195       5.565  -0.318  23.771  1.00  0.00           C  
ATOM   3010  NZ  LYS A 195       5.944   0.597  24.875  1.00  0.00           N1+
ATOM   3011  H   LYS A 195       4.255  -3.525  21.200  1.00  0.00           H  
ATOM   3012  HA  LYS A 195       4.106  -1.555  19.136  1.00  0.00           H  
ATOM   3013 1HB  LYS A 195       6.005  -1.926  21.435  1.00  0.00           H  
ATOM   3014 2HB  LYS A 195       6.132  -0.554  20.347  1.00  0.00           H  
ATOM   3015 1HG  LYS A 195       3.708  -0.031  20.901  1.00  0.00           H  
ATOM   3016 2HG  LYS A 195       3.800  -1.301  22.115  1.00  0.00           H  
ATOM   3017 1HD  LYS A 195       5.792   0.971  22.082  1.00  0.00           H  
ATOM   3018 2HD  LYS A 195       4.251   1.088  22.870  1.00  0.00           H  
ATOM   3019 1HE  LYS A 195       4.832  -1.027  24.149  1.00  0.00           H  
ATOM   3020 2HE  LYS A 195       6.456  -0.858  23.460  1.00  0.00           H  
ATOM   3021 1HZ  LYS A 195       6.332  -0.004  25.628  1.00  0.00           H  
ATOM   3022 2HZ  LYS A 195       6.648   1.254  24.558  1.00  0.00           H  
ATOM   3023 3HZ  LYS A 195       5.115   1.123  25.241  1.00  0.00           H  
ATOM   3024  N   GLU A 196       6.782  -3.487  18.910  1.00  0.00           N  
ATOM   3025  CA  GLU A 196       7.810  -3.870  17.951  1.00  0.00           C  
ATOM   3026  C   GLU A 196       7.187  -4.335  16.648  1.00  0.00           C  
ATOM   3027  O   GLU A 196       7.670  -3.992  15.563  1.00  0.00           O  
ATOM   3028  CB  GLU A 196       8.714  -4.974  18.497  1.00  0.00           C  
ATOM   3029  CG  GLU A 196       9.833  -5.396  17.517  1.00  0.00           C  
ATOM   3030  CD  GLU A 196      10.797  -6.411  18.085  1.00  0.00           C  
ATOM   3031  OE1 GLU A 196      10.706  -6.713  19.247  1.00  0.00           O  
ATOM   3032  OE2 GLU A 196      11.619  -6.901  17.337  1.00  0.00           O1-
ATOM   3033  H   GLU A 196       6.722  -3.965  19.820  1.00  0.00           H  
ATOM   3034  HA  GLU A 196       8.425  -2.999  17.740  1.00  0.00           H  
ATOM   3035 1HB  GLU A 196       9.170  -4.642  19.429  1.00  0.00           H  
ATOM   3036 2HB  GLU A 196       8.109  -5.856  18.724  1.00  0.00           H  
ATOM   3037 1HG  GLU A 196       9.369  -5.830  16.631  1.00  0.00           H  
ATOM   3038 2HG  GLU A 196      10.381  -4.509  17.203  1.00  0.00           H  
ATOM   3039  N   LEU A 197       6.105  -5.108  16.744  1.00  0.00           N  
ATOM   3040  CA  LEU A 197       5.445  -5.611  15.559  1.00  0.00           C  
ATOM   3041  C   LEU A 197       4.836  -4.464  14.759  1.00  0.00           C  
ATOM   3042  O   LEU A 197       4.908  -4.478  13.529  1.00  0.00           O  
ATOM   3043  CB  LEU A 197       4.366  -6.610  15.968  1.00  0.00           C  
ATOM   3044  CG  LEU A 197       4.863  -7.928  16.627  1.00  0.00           C  
ATOM   3045  CD1 LEU A 197       3.676  -8.676  17.139  1.00  0.00           C  
ATOM   3046  CD2 LEU A 197       5.629  -8.756  15.682  1.00  0.00           C  
ATOM   3047  H   LEU A 197       5.777  -5.397  17.673  1.00  0.00           H  
ATOM   3048  HA  LEU A 197       6.184  -6.091  14.931  1.00  0.00           H  
ATOM   3049 1HB  LEU A 197       3.729  -6.117  16.688  1.00  0.00           H  
ATOM   3050 2HB  LEU A 197       3.771  -6.870  15.094  1.00  0.00           H  
ATOM   3051  HG  LEU A 197       5.503  -7.697  17.444  1.00  0.00           H  
ATOM   3052 1HD1 LEU A 197       4.003  -9.588  17.629  1.00  0.00           H  
ATOM   3053 2HD1 LEU A 197       3.141  -8.065  17.849  1.00  0.00           H  
ATOM   3054 3HD1 LEU A 197       3.033  -8.917  16.303  1.00  0.00           H  
ATOM   3055 1HD2 LEU A 197       5.961  -9.641  16.188  1.00  0.00           H  
ATOM   3056 2HD2 LEU A 197       4.996  -9.023  14.840  1.00  0.00           H  
ATOM   3057 3HD2 LEU A 197       6.497  -8.220  15.346  1.00  0.00           H  
ATOM   3058  N   LEU A 198       4.277  -3.441  15.434  1.00  0.00           N  
ATOM   3059  CA  LEU A 198       3.722  -2.301  14.706  1.00  0.00           C  
ATOM   3060  C   LEU A 198       4.816  -1.581  13.956  1.00  0.00           C  
ATOM   3061  O   LEU A 198       4.629  -1.209  12.792  1.00  0.00           O  
ATOM   3062  CB  LEU A 198       3.053  -1.293  15.663  1.00  0.00           C  
ATOM   3063  CG  LEU A 198       1.714  -1.687  16.296  1.00  0.00           C  
ATOM   3064  CD1 LEU A 198       1.368  -0.723  17.418  1.00  0.00           C  
ATOM   3065  CD2 LEU A 198       0.618  -1.594  15.260  1.00  0.00           C  
ATOM   3066  H   LEU A 198       4.182  -3.505  16.453  1.00  0.00           H  
ATOM   3067  HA  LEU A 198       3.003  -2.666  13.981  1.00  0.00           H  
ATOM   3068 1HB  LEU A 198       3.748  -1.112  16.477  1.00  0.00           H  
ATOM   3069 2HB  LEU A 198       2.911  -0.352  15.130  1.00  0.00           H  
ATOM   3070  HG  LEU A 198       1.777  -2.700  16.691  1.00  0.00           H  
ATOM   3071 1HD1 LEU A 198       0.414  -1.011  17.841  1.00  0.00           H  
ATOM   3072 2HD1 LEU A 198       2.132  -0.764  18.186  1.00  0.00           H  
ATOM   3073 3HD1 LEU A 198       1.302   0.294  17.027  1.00  0.00           H  
ATOM   3074 1HD2 LEU A 198      -0.312  -1.875  15.737  1.00  0.00           H  
ATOM   3075 2HD2 LEU A 198       0.553  -0.573  14.886  1.00  0.00           H  
ATOM   3076 3HD2 LEU A 198       0.804  -2.247  14.437  1.00  0.00           H  
ATOM   3077  N   LEU A 199       5.983  -1.423  14.584  1.00  0.00           N  
ATOM   3078  CA  LEU A 199       7.062  -0.739  13.903  1.00  0.00           C  
ATOM   3079  C   LEU A 199       7.541  -1.535  12.692  1.00  0.00           C  
ATOM   3080  O   LEU A 199       7.758  -0.964  11.618  1.00  0.00           O  
ATOM   3081  CB  LEU A 199       8.243  -0.547  14.862  1.00  0.00           C  
ATOM   3082  CG  LEU A 199       8.098   0.456  16.037  1.00  0.00           C  
ATOM   3083  CD1 LEU A 199       9.276   0.236  16.956  1.00  0.00           C  
ATOM   3084  CD2 LEU A 199       8.092   1.898  15.511  1.00  0.00           C  
ATOM   3085  H   LEU A 199       6.080  -1.719  15.563  1.00  0.00           H  
ATOM   3086  HA  LEU A 199       6.695   0.219  13.559  1.00  0.00           H  
ATOM   3087 1HB  LEU A 199       8.466  -1.518  15.305  1.00  0.00           H  
ATOM   3088 2HB  LEU A 199       9.106  -0.241  14.278  1.00  0.00           H  
ATOM   3089  HG  LEU A 199       7.175   0.270  16.596  1.00  0.00           H  
ATOM   3090 1HD1 LEU A 199       9.245   0.906  17.778  1.00  0.00           H  
ATOM   3091 2HD1 LEU A 199       9.259  -0.785  17.327  1.00  0.00           H  
ATOM   3092 3HD1 LEU A 199      10.172   0.396  16.417  1.00  0.00           H  
ATOM   3093 1HD2 LEU A 199       8.024   2.594  16.340  1.00  0.00           H  
ATOM   3094 2HD2 LEU A 199       8.999   2.083  14.964  1.00  0.00           H  
ATOM   3095 3HD2 LEU A 199       7.250   2.044  14.859  1.00  0.00           H  
ATOM   3096  N   ARG A 200       7.648  -2.862  12.837  1.00  0.00           N  
ATOM   3097  CA  ARG A 200       8.111  -3.692  11.736  1.00  0.00           C  
ATOM   3098  C   ARG A 200       7.105  -3.766  10.595  1.00  0.00           C  
ATOM   3099  O   ARG A 200       7.496  -3.722   9.426  1.00  0.00           O  
ATOM   3100  CB  ARG A 200       8.447  -5.088  12.222  1.00  0.00           C  
ATOM   3101  CG  ARG A 200       9.712  -5.180  13.071  1.00  0.00           C  
ATOM   3102  CD  ARG A 200      10.002  -6.578  13.500  1.00  0.00           C  
ATOM   3103  NE  ARG A 200      11.190  -6.661  14.356  1.00  0.00           N  
ATOM   3104  CZ  ARG A 200      12.469  -6.708  13.947  1.00  0.00           C  
ATOM   3105  NH1 ARG A 200      12.803  -6.676  12.667  1.00  0.00           N1+
ATOM   3106  NH2 ARG A 200      13.384  -6.788  14.885  1.00  0.00           N  
ATOM   3107  H   ARG A 200       7.466  -3.285  13.753  1.00  0.00           H  
ATOM   3108  HA  ARG A 200       9.028  -3.248  11.349  1.00  0.00           H  
ATOM   3109 1HB  ARG A 200       7.618  -5.457  12.827  1.00  0.00           H  
ATOM   3110 2HB  ARG A 200       8.564  -5.751  11.371  1.00  0.00           H  
ATOM   3111 1HG  ARG A 200      10.555  -4.809  12.493  1.00  0.00           H  
ATOM   3112 2HG  ARG A 200       9.596  -4.569  13.965  1.00  0.00           H  
ATOM   3113 1HD  ARG A 200       9.150  -6.945  14.079  1.00  0.00           H  
ATOM   3114 2HD  ARG A 200      10.149  -7.219  12.635  1.00  0.00           H  
ATOM   3115  HE  ARG A 200      11.060  -6.700  15.379  1.00  0.00           H  
ATOM   3116 1HH1 ARG A 200      12.093  -6.617  11.957  1.00  0.00           H  
ATOM   3117 2HH1 ARG A 200      13.777  -6.714  12.398  1.00  0.00           H  
ATOM   3118 1HH2 ARG A 200      13.062  -6.815  15.867  1.00  0.00           H  
ATOM   3119 2HH2 ARG A 200      14.364  -6.828  14.656  1.00  0.00           H  
ATOM   3120  N   LEU A 201       5.812  -3.835  10.911  1.00  0.00           N  
ATOM   3121  CA  LEU A 201       4.810  -3.938   9.868  1.00  0.00           C  
ATOM   3122  C   LEU A 201       4.749  -2.649   9.073  1.00  0.00           C  
ATOM   3123  O   LEU A 201       4.618  -2.696   7.842  1.00  0.00           O  
ATOM   3124  CB  LEU A 201       3.461  -4.359  10.468  1.00  0.00           C  
ATOM   3125  CG  LEU A 201       2.271  -4.602   9.511  1.00  0.00           C  
ATOM   3126  CD1 LEU A 201       2.622  -5.595   8.400  1.00  0.00           C  
ATOM   3127  CD2 LEU A 201       1.160  -5.233  10.359  1.00  0.00           C  
ATOM   3128  H   LEU A 201       5.524  -3.886  11.892  1.00  0.00           H  
ATOM   3129  HA  LEU A 201       5.126  -4.726   9.195  1.00  0.00           H  
ATOM   3130 1HB  LEU A 201       3.592  -5.243  11.059  1.00  0.00           H  
ATOM   3131 2HB  LEU A 201       3.156  -3.562  11.153  1.00  0.00           H  
ATOM   3132  HG  LEU A 201       1.944  -3.662   9.064  1.00  0.00           H  
ATOM   3133 1HD1 LEU A 201       1.741  -5.765   7.775  1.00  0.00           H  
ATOM   3134 2HD1 LEU A 201       3.418  -5.189   7.777  1.00  0.00           H  
ATOM   3135 3HD1 LEU A 201       2.944  -6.537   8.837  1.00  0.00           H  
ATOM   3136 1HD2 LEU A 201       0.289  -5.440   9.739  1.00  0.00           H  
ATOM   3137 2HD2 LEU A 201       1.520  -6.171  10.788  1.00  0.00           H  
ATOM   3138 3HD2 LEU A 201       0.892  -4.556  11.165  1.00  0.00           H  
ATOM   3139  N   SER A 202       4.879  -1.498   9.748  1.00  0.00           N  
ATOM   3140  CA  SER A 202       4.878  -0.228   9.049  1.00  0.00           C  
ATOM   3141  C   SER A 202       6.065  -0.149   8.100  1.00  0.00           C  
ATOM   3142  O   SER A 202       5.904   0.297   6.961  1.00  0.00           O  
ATOM   3143  CB  SER A 202       5.007   0.899  10.038  1.00  0.00           C  
ATOM   3144  OG  SER A 202       3.893   1.018  10.862  1.00  0.00           O  
ATOM   3145  H   SER A 202       4.933  -1.479  10.774  1.00  0.00           H  
ATOM   3146  HA  SER A 202       3.952  -0.133   8.484  1.00  0.00           H  
ATOM   3147 1HB  SER A 202       5.877   0.693  10.656  1.00  0.00           H  
ATOM   3148 2HB  SER A 202       5.194   1.832   9.523  1.00  0.00           H  
ATOM   3149  HG  SER A 202       4.228   1.491  11.642  1.00  0.00           H  
ATOM   3150  N   GLU A 203       7.245  -0.637   8.528  1.00  0.00           N  
ATOM   3151  CA  GLU A 203       8.418  -0.594   7.657  1.00  0.00           C  
ATOM   3152  C   GLU A 203       8.281  -1.527   6.458  1.00  0.00           C  
ATOM   3153  O   GLU A 203       8.692  -1.171   5.351  1.00  0.00           O  
ATOM   3154  CB  GLU A 203       9.693  -0.942   8.429  1.00  0.00           C  
ATOM   3155  CG  GLU A 203      10.126   0.121   9.420  1.00  0.00           C  
ATOM   3156  CD  GLU A 203      10.486   1.416   8.769  1.00  0.00           C  
ATOM   3157  OE1 GLU A 203      11.344   1.432   7.906  1.00  0.00           O  
ATOM   3158  OE2 GLU A 203       9.865   2.379   9.116  1.00  0.00           O1-
ATOM   3159  H   GLU A 203       7.343  -0.954   9.500  1.00  0.00           H  
ATOM   3160  HA  GLU A 203       8.521   0.423   7.285  1.00  0.00           H  
ATOM   3161 1HB  GLU A 203       9.532  -1.868   8.984  1.00  0.00           H  
ATOM   3162 2HB  GLU A 203      10.509  -1.113   7.730  1.00  0.00           H  
ATOM   3163 1HG  GLU A 203       9.311   0.308  10.110  1.00  0.00           H  
ATOM   3164 2HG  GLU A 203      10.973  -0.249   9.994  1.00  0.00           H  
ATOM   3165  N   LEU A 204       7.677  -2.703   6.649  1.00  0.00           N  
ATOM   3166  CA  LEU A 204       7.496  -3.622   5.532  1.00  0.00           C  
ATOM   3167  C   LEU A 204       6.549  -3.052   4.488  1.00  0.00           C  
ATOM   3168  O   LEU A 204       6.834  -3.101   3.280  1.00  0.00           O  
ATOM   3169  CB  LEU A 204       6.938  -4.947   6.067  1.00  0.00           C  
ATOM   3170  CG  LEU A 204       7.906  -5.826   6.885  1.00  0.00           C  
ATOM   3171  CD1 LEU A 204       7.123  -6.937   7.494  1.00  0.00           C  
ATOM   3172  CD2 LEU A 204       9.009  -6.407   5.994  1.00  0.00           C  
ATOM   3173  H   LEU A 204       7.408  -2.978   7.599  1.00  0.00           H  
ATOM   3174  HA  LEU A 204       8.458  -3.780   5.057  1.00  0.00           H  
ATOM   3175 1HB  LEU A 204       6.127  -4.688   6.747  1.00  0.00           H  
ATOM   3176 2HB  LEU A 204       6.506  -5.518   5.285  1.00  0.00           H  
ATOM   3177  HG  LEU A 204       8.346  -5.231   7.676  1.00  0.00           H  
ATOM   3178 1HD1 LEU A 204       7.769  -7.552   8.107  1.00  0.00           H  
ATOM   3179 2HD1 LEU A 204       6.347  -6.512   8.096  1.00  0.00           H  
ATOM   3180 3HD1 LEU A 204       6.697  -7.532   6.722  1.00  0.00           H  
ATOM   3181 1HD2 LEU A 204       9.665  -7.029   6.600  1.00  0.00           H  
ATOM   3182 2HD2 LEU A 204       8.558  -7.011   5.213  1.00  0.00           H  
ATOM   3183 3HD2 LEU A 204       9.594  -5.617   5.544  1.00  0.00           H  
ATOM   3184  N   LEU A 205       5.470  -2.417   4.948  1.00  0.00           N  
ATOM   3185  CA  LEU A 205       4.535  -1.815   4.023  1.00  0.00           C  
ATOM   3186  C   LEU A 205       5.171  -0.589   3.366  1.00  0.00           C  
ATOM   3187  O   LEU A 205       4.966  -0.352   2.169  1.00  0.00           O  
ATOM   3188  CB  LEU A 205       3.226  -1.474   4.762  1.00  0.00           C  
ATOM   3189  CG  LEU A 205       2.368  -2.725   5.245  1.00  0.00           C  
ATOM   3190  CD1 LEU A 205       1.199  -2.257   6.155  1.00  0.00           C  
ATOM   3191  CD2 LEU A 205       1.813  -3.490   4.029  1.00  0.00           C  
ATOM   3192  H   LEU A 205       5.273  -2.401   5.956  1.00  0.00           H  
ATOM   3193  HA  LEU A 205       4.327  -2.526   3.233  1.00  0.00           H  
ATOM   3194 1HB  LEU A 205       3.485  -0.888   5.648  1.00  0.00           H  
ATOM   3195 2HB  LEU A 205       2.604  -0.863   4.111  1.00  0.00           H  
ATOM   3196  HG  LEU A 205       3.007  -3.390   5.831  1.00  0.00           H  
ATOM   3197 1HD1 LEU A 205       0.626  -3.127   6.495  1.00  0.00           H  
ATOM   3198 2HD1 LEU A 205       1.607  -1.733   7.021  1.00  0.00           H  
ATOM   3199 3HD1 LEU A 205       0.542  -1.590   5.597  1.00  0.00           H  
ATOM   3200 1HD2 LEU A 205       1.258  -4.325   4.391  1.00  0.00           H  
ATOM   3201 2HD2 LEU A 205       1.161  -2.838   3.443  1.00  0.00           H  
ATOM   3202 3HD2 LEU A 205       2.612  -3.855   3.399  1.00  0.00           H  
ATOM   3203  N   ALA A 206       5.974   0.176   4.127  1.00  0.00           N  
ATOM   3204  CA  ALA A 206       6.652   1.344   3.589  1.00  0.00           C  
ATOM   3205  C   ALA A 206       7.631   0.945   2.493  1.00  0.00           C  
ATOM   3206  O   ALA A 206       7.695   1.613   1.458  1.00  0.00           O  
ATOM   3207  CB  ALA A 206       7.394   2.063   4.700  1.00  0.00           C  
ATOM   3208  H   ALA A 206       6.085  -0.032   5.121  1.00  0.00           H  
ATOM   3209  HA  ALA A 206       5.905   2.008   3.158  1.00  0.00           H  
ATOM   3210 1HB  ALA A 206       7.884   2.921   4.310  1.00  0.00           H  
ATOM   3211 2HB  ALA A 206       6.691   2.362   5.476  1.00  0.00           H  
ATOM   3212 3HB  ALA A 206       8.135   1.396   5.123  1.00  0.00           H  
ATOM   3213  N   ARG A 207       8.345  -0.175   2.680  1.00  0.00           N  
ATOM   3214  CA  ARG A 207       9.293  -0.621   1.675  1.00  0.00           C  
ATOM   3215  C   ARG A 207       8.575  -1.018   0.405  1.00  0.00           C  
ATOM   3216  O   ARG A 207       9.025  -0.664  -0.690  1.00  0.00           O  
ATOM   3217  CB  ARG A 207      10.131  -1.784   2.171  1.00  0.00           C  
ATOM   3218  CG  ARG A 207      11.223  -2.243   1.191  1.00  0.00           C  
ATOM   3219  CD  ARG A 207      12.074  -3.312   1.780  1.00  0.00           C  
ATOM   3220  NE  ARG A 207      13.027  -3.862   0.812  1.00  0.00           N  
ATOM   3221  CZ  ARG A 207      14.223  -3.325   0.474  1.00  0.00           C  
ATOM   3222  NH1 ARG A 207      14.638  -2.187   1.009  1.00  0.00           N1+
ATOM   3223  NH2 ARG A 207      14.981  -3.959  -0.408  1.00  0.00           N  
ATOM   3224  H   ARG A 207       8.290  -0.663   3.579  1.00  0.00           H  
ATOM   3225  HA  ARG A 207       9.965   0.203   1.450  1.00  0.00           H  
ATOM   3226 1HB  ARG A 207      10.611  -1.505   3.108  1.00  0.00           H  
ATOM   3227 2HB  ARG A 207       9.479  -2.636   2.382  1.00  0.00           H  
ATOM   3228 1HG  ARG A 207      10.775  -2.615   0.272  1.00  0.00           H  
ATOM   3229 2HG  ARG A 207      11.854  -1.389   0.950  1.00  0.00           H  
ATOM   3230 1HD  ARG A 207      12.627  -2.921   2.631  1.00  0.00           H  
ATOM   3231 2HD  ARG A 207      11.432  -4.125   2.120  1.00  0.00           H  
ATOM   3232  HE  ARG A 207      12.775  -4.743   0.364  1.00  0.00           H  
ATOM   3233 1HH1 ARG A 207      14.064  -1.700   1.681  1.00  0.00           H  
ATOM   3234 2HH1 ARG A 207      15.534  -1.801   0.746  1.00  0.00           H  
ATOM   3235 1HH2 ARG A 207      14.654  -4.852  -0.819  1.00  0.00           H  
ATOM   3236 2HH2 ARG A 207      15.875  -3.586  -0.679  1.00  0.00           H  
ATOM   3237  N   SER A 208       7.448  -1.728   0.531  1.00  0.00           N  
ATOM   3238  CA  SER A 208       6.731  -2.128  -0.665  1.00  0.00           C  
ATOM   3239  C   SER A 208       6.237  -0.893  -1.412  1.00  0.00           C  
ATOM   3240  O   SER A 208       6.271  -0.843  -2.646  1.00  0.00           O  
ATOM   3241  CB  SER A 208       5.563  -3.014  -0.384  1.00  0.00           C  
ATOM   3242  OG  SER A 208       5.003  -3.382  -1.609  1.00  0.00           O  
ATOM   3243  H   SER A 208       7.128  -2.035   1.459  1.00  0.00           H  
ATOM   3244  HA  SER A 208       7.413  -2.666  -1.311  1.00  0.00           H  
ATOM   3245 1HB  SER A 208       5.867  -3.893   0.174  1.00  0.00           H  
ATOM   3246 2HB  SER A 208       4.831  -2.472   0.218  1.00  0.00           H  
ATOM   3247  HG  SER A 208       4.074  -3.559  -1.450  1.00  0.00           H  
ATOM   3248  N   LEU A 209       5.752   0.110  -0.666  1.00  0.00           N  
ATOM   3249  CA  LEU A 209       5.258   1.342  -1.260  1.00  0.00           C  
ATOM   3250  C   LEU A 209       6.369   2.032  -2.041  1.00  0.00           C  
ATOM   3251  O   LEU A 209       6.126   2.549  -3.134  1.00  0.00           O  
ATOM   3252  CB  LEU A 209       4.689   2.267  -0.184  1.00  0.00           C  
ATOM   3253  CG  LEU A 209       3.970   3.538  -0.680  1.00  0.00           C  
ATOM   3254  CD1 LEU A 209       2.858   3.853   0.313  1.00  0.00           C  
ATOM   3255  CD2 LEU A 209       4.962   4.749  -0.795  1.00  0.00           C  
ATOM   3256  H   LEU A 209       5.688  -0.011   0.351  1.00  0.00           H  
ATOM   3257  HA  LEU A 209       4.456   1.088  -1.949  1.00  0.00           H  
ATOM   3258 1HB  LEU A 209       3.993   1.691   0.426  1.00  0.00           H  
ATOM   3259 2HB  LEU A 209       5.509   2.583   0.460  1.00  0.00           H  
ATOM   3260  HG  LEU A 209       3.523   3.343  -1.647  1.00  0.00           H  
ATOM   3261 1HD1 LEU A 209       2.307   4.700  -0.021  1.00  0.00           H  
ATOM   3262 2HD1 LEU A 209       2.189   3.015   0.366  1.00  0.00           H  
ATOM   3263 3HD1 LEU A 209       3.279   4.048   1.300  1.00  0.00           H  
ATOM   3264 1HD2 LEU A 209       4.414   5.630  -1.120  1.00  0.00           H  
ATOM   3265 2HD2 LEU A 209       5.412   4.937   0.170  1.00  0.00           H  
ATOM   3266 3HD2 LEU A 209       5.747   4.558  -1.506  1.00  0.00           H  
ATOM   3267  N   GLN A 210       7.577   2.078  -1.479  1.00  0.00           N  
ATOM   3268  CA  GLN A 210       8.705   2.698  -2.161  1.00  0.00           C  
ATOM   3269  C   GLN A 210       9.024   1.938  -3.468  1.00  0.00           C  
ATOM   3270  O   GLN A 210       9.311   2.567  -4.501  1.00  0.00           O  
ATOM   3271  CB  GLN A 210       9.902   2.713  -1.205  1.00  0.00           C  
ATOM   3272  CG  GLN A 210       9.743   3.705  -0.025  1.00  0.00           C  
ATOM   3273  CD  GLN A 210      10.793   3.510   1.073  1.00  0.00           C  
ATOM   3274  NE2 GLN A 210      11.197   4.590   1.713  1.00  0.00           N  
ATOM   3275  OE1 GLN A 210      11.234   2.383   1.332  1.00  0.00           O  
ATOM   3276  H   GLN A 210       7.696   1.707  -0.528  1.00  0.00           H  
ATOM   3277  HA  GLN A 210       8.438   3.723  -2.412  1.00  0.00           H  
ATOM   3278 1HB  GLN A 210      10.045   1.716  -0.794  1.00  0.00           H  
ATOM   3279 2HB  GLN A 210      10.804   2.976  -1.753  1.00  0.00           H  
ATOM   3280 1HG  GLN A 210       9.858   4.720  -0.410  1.00  0.00           H  
ATOM   3281 2HG  GLN A 210       8.758   3.597   0.412  1.00  0.00           H  
ATOM   3282 1HE2 GLN A 210      11.882   4.522   2.434  1.00  0.00           H  
ATOM   3283 2HE2 GLN A 210      10.835   5.519   1.469  1.00  0.00           H  
ATOM   3284  N   LEU A 211       8.912   0.597  -3.444  1.00  0.00           N  
ATOM   3285  CA  LEU A 211       9.133  -0.204  -4.650  1.00  0.00           C  
ATOM   3286  C   LEU A 211       8.023   0.104  -5.669  1.00  0.00           C  
ATOM   3287  O   LEU A 211       8.280   0.196  -6.876  1.00  0.00           O  
ATOM   3288  CB  LEU A 211       9.099  -1.704  -4.330  1.00  0.00           C  
ATOM   3289  CG  LEU A 211      10.220  -2.301  -3.425  1.00  0.00           C  
ATOM   3290  CD1 LEU A 211       9.850  -3.749  -3.076  1.00  0.00           C  
ATOM   3291  CD2 LEU A 211      11.574  -2.269  -4.118  1.00  0.00           C  
ATOM   3292  H   LEU A 211       8.738   0.137  -2.541  1.00  0.00           H  
ATOM   3293  HA  LEU A 211      10.088   0.069  -5.090  1.00  0.00           H  
ATOM   3294 1HB  LEU A 211       8.145  -1.940  -3.875  1.00  0.00           H  
ATOM   3295 2HB  LEU A 211       9.153  -2.204  -5.262  1.00  0.00           H  
ATOM   3296  HG  LEU A 211      10.276  -1.727  -2.506  1.00  0.00           H  
ATOM   3297 1HD1 LEU A 211      10.609  -4.151  -2.421  1.00  0.00           H  
ATOM   3298 2HD1 LEU A 211       8.898  -3.778  -2.570  1.00  0.00           H  
ATOM   3299 3HD1 LEU A 211       9.789  -4.347  -3.982  1.00  0.00           H  
ATOM   3300 1HD2 LEU A 211      12.324  -2.695  -3.449  1.00  0.00           H  
ATOM   3301 2HD2 LEU A 211      11.540  -2.853  -5.027  1.00  0.00           H  
ATOM   3302 3HD2 LEU A 211      11.849  -1.244  -4.355  1.00  0.00           H  
ATOM   3303  N   LEU A 212       6.789   0.305  -5.174  1.00  0.00           N  
ATOM   3304  CA  LEU A 212       5.663   0.649  -6.032  1.00  0.00           C  
ATOM   3305  C   LEU A 212       5.899   2.014  -6.654  1.00  0.00           C  
ATOM   3306  O   LEU A 212       5.635   2.201  -7.837  1.00  0.00           O  
ATOM   3307  CB  LEU A 212       4.320   0.663  -5.274  1.00  0.00           C  
ATOM   3308  CG  LEU A 212       3.018   1.021  -6.123  1.00  0.00           C  
ATOM   3309  CD1 LEU A 212       2.795   0.006  -7.279  1.00  0.00           C  
ATOM   3310  CD2 LEU A 212       1.804   1.057  -5.188  1.00  0.00           C  
ATOM   3311  H   LEU A 212       6.632   0.143  -4.175  1.00  0.00           H  
ATOM   3312  HA  LEU A 212       5.608  -0.097  -6.815  1.00  0.00           H  
ATOM   3313 1HB  LEU A 212       4.177  -0.313  -4.809  1.00  0.00           H  
ATOM   3314 2HB  LEU A 212       4.390   1.400  -4.483  1.00  0.00           H  
ATOM   3315  HG  LEU A 212       3.149   1.995  -6.565  1.00  0.00           H  
ATOM   3316 1HD1 LEU A 212       1.908   0.289  -7.837  1.00  0.00           H  
ATOM   3317 2HD1 LEU A 212       3.643   0.006  -7.955  1.00  0.00           H  
ATOM   3318 3HD1 LEU A 212       2.656  -0.995  -6.872  1.00  0.00           H  
ATOM   3319 1HD2 LEU A 212       0.909   1.327  -5.759  1.00  0.00           H  
ATOM   3320 2HD2 LEU A 212       1.669   0.074  -4.738  1.00  0.00           H  
ATOM   3321 3HD2 LEU A 212       1.970   1.797  -4.404  1.00  0.00           H  
ATOM   3322  N   ALA A 213       6.420   2.977  -5.891  1.00  0.00           N  
ATOM   3323  CA  ALA A 213       6.655   4.295  -6.459  1.00  0.00           C  
ATOM   3324  C   ALA A 213       7.579   4.190  -7.679  1.00  0.00           C  
ATOM   3325  O   ALA A 213       7.329   4.839  -8.705  1.00  0.00           O  
ATOM   3326  CB  ALA A 213       7.262   5.207  -5.418  1.00  0.00           C  
ATOM   3327  H   ALA A 213       6.576   2.797  -4.895  1.00  0.00           H  
ATOM   3328  HA  ALA A 213       5.697   4.702  -6.784  1.00  0.00           H  
ATOM   3329 1HB  ALA A 213       7.416   6.194  -5.843  1.00  0.00           H  
ATOM   3330 2HB  ALA A 213       6.597   5.269  -4.569  1.00  0.00           H  
ATOM   3331 3HB  ALA A 213       8.216   4.800  -5.093  1.00  0.00           H  
ATOM   3332  N   GLN A 214       8.609   3.328  -7.595  1.00  0.00           N  
ATOM   3333  CA  GLN A 214       9.480   3.107  -8.751  1.00  0.00           C  
ATOM   3334  C   GLN A 214       8.690   2.488  -9.902  1.00  0.00           C  
ATOM   3335  O   GLN A 214       8.850   2.887 -11.063  1.00  0.00           O  
ATOM   3336  CB  GLN A 214      10.674   2.216  -8.377  1.00  0.00           C  
ATOM   3337  CG  GLN A 214      11.662   1.936  -9.533  1.00  0.00           C  
ATOM   3338  CD  GLN A 214      11.228   0.696 -10.348  1.00  0.00           C  
ATOM   3339  NE2 GLN A 214      11.483   0.682 -11.658  1.00  0.00           N  
ATOM   3340  OE1 GLN A 214      10.659  -0.234  -9.766  1.00  0.00           O  
ATOM   3341  H   GLN A 214       8.802   2.878  -6.691  1.00  0.00           H  
ATOM   3342  HA  GLN A 214       9.860   4.070  -9.085  1.00  0.00           H  
ATOM   3343 1HB  GLN A 214      11.228   2.686  -7.567  1.00  0.00           H  
ATOM   3344 2HB  GLN A 214      10.306   1.265  -7.999  1.00  0.00           H  
ATOM   3345 1HG  GLN A 214      11.683   2.798 -10.203  1.00  0.00           H  
ATOM   3346 2HG  GLN A 214      12.653   1.752  -9.122  1.00  0.00           H  
ATOM   3347 1HE2 GLN A 214      11.213  -0.120 -12.231  1.00  0.00           H  
ATOM   3348 2HE2 GLN A 214      11.940   1.460 -12.085  1.00  0.00           H  
ATOM   3349  N   GLN A 215       7.801   1.557  -9.571  1.00  0.00           N  
ATOM   3350  CA  GLN A 215       6.974   0.925 -10.578  1.00  0.00           C  
ATOM   3351  C   GLN A 215       5.946   1.869 -11.194  1.00  0.00           C  
ATOM   3352  O   GLN A 215       5.570   1.679 -12.350  1.00  0.00           O  
ATOM   3353  CB  GLN A 215       6.300  -0.303 -10.020  1.00  0.00           C  
ATOM   3354  CG  GLN A 215       7.233  -1.445  -9.791  1.00  0.00           C  
ATOM   3355  CD  GLN A 215       7.750  -2.024 -11.106  1.00  0.00           C  
ATOM   3356  NE2 GLN A 215       9.047  -1.877 -11.331  1.00  0.00           N  
ATOM   3357  OE1 GLN A 215       6.959  -2.557 -11.925  1.00  0.00           O  
ATOM   3358  H   GLN A 215       7.775   1.232  -8.597  1.00  0.00           H  
ATOM   3359  HA  GLN A 215       7.634   0.601 -11.375  1.00  0.00           H  
ATOM   3360 1HB  GLN A 215       5.797  -0.063  -9.102  1.00  0.00           H  
ATOM   3361 2HB  GLN A 215       5.592  -0.594 -10.708  1.00  0.00           H  
ATOM   3362 1HG  GLN A 215       8.080  -1.067  -9.229  1.00  0.00           H  
ATOM   3363 2HG  GLN A 215       6.722  -2.226  -9.235  1.00  0.00           H  
ATOM   3364 1HE2 GLN A 215       9.499  -2.171 -12.186  1.00  0.00           H  
ATOM   3365 2HE2 GLN A 215       9.624  -1.398 -10.648  1.00  0.00           H  
ATOM   3366  N   ILE A 216       5.474   2.865 -10.455  1.00  0.00           N  
ATOM   3367  CA  ILE A 216       4.542   3.819 -11.027  1.00  0.00           C  
ATOM   3368  C   ILE A 216       5.285   4.626 -12.083  1.00  0.00           C  
ATOM   3369  O   ILE A 216       4.726   4.958 -13.137  1.00  0.00           O  
ATOM   3370  CB  ILE A 216       3.810   4.678  -9.981  1.00  0.00           C  
ATOM   3371  CG1 ILE A 216       2.842   3.748  -9.162  1.00  0.00           C  
ATOM   3372  CG2 ILE A 216       3.033   5.789 -10.706  1.00  0.00           C  
ATOM   3373  CD1 ILE A 216       2.244   4.367  -7.898  1.00  0.00           C  
ATOM   3374  H   ILE A 216       5.768   2.939  -9.477  1.00  0.00           H  
ATOM   3375  HA  ILE A 216       3.776   3.263 -11.539  1.00  0.00           H  
ATOM   3376  HB  ILE A 216       4.531   5.109  -9.282  1.00  0.00           H  
ATOM   3377 1HG1 ILE A 216       2.030   3.444  -9.815  1.00  0.00           H  
ATOM   3378 2HG1 ILE A 216       3.396   2.857  -8.875  1.00  0.00           H  
ATOM   3379 1HG2 ILE A 216       2.504   6.396 -10.013  1.00  0.00           H  
ATOM   3380 2HG2 ILE A 216       3.726   6.414 -11.243  1.00  0.00           H  
ATOM   3381 3HG2 ILE A 216       2.323   5.347 -11.405  1.00  0.00           H  
ATOM   3382 1HD1 ILE A 216       1.598   3.641  -7.405  1.00  0.00           H  
ATOM   3383 2HD1 ILE A 216       3.049   4.653  -7.217  1.00  0.00           H  
ATOM   3384 3HD1 ILE A 216       1.657   5.237  -8.147  1.00  0.00           H  
ATOM   3385  N   GLU A 217       6.524   5.033 -11.790  1.00  0.00           N  
ATOM   3386  CA  GLU A 217       7.277   5.723 -12.828  1.00  0.00           C  
ATOM   3387  C   GLU A 217       7.454   4.796 -14.044  1.00  0.00           C  
ATOM   3388  O   GLU A 217       7.380   5.251 -15.191  1.00  0.00           O  
ATOM   3389  CB  GLU A 217       8.629   6.226 -12.343  1.00  0.00           C  
ATOM   3390  CG  GLU A 217       9.344   7.022 -13.423  1.00  0.00           C  
ATOM   3391  CD  GLU A 217      10.589   7.723 -12.988  1.00  0.00           C  
ATOM   3392  OE1 GLU A 217      11.610   7.081 -12.847  1.00  0.00           O  
ATOM   3393  OE2 GLU A 217      10.514   8.924 -12.786  1.00  0.00           O1-
ATOM   3394  H   GLU A 217       6.921   4.849 -10.858  1.00  0.00           H  
ATOM   3395  HA  GLU A 217       6.701   6.591 -13.149  1.00  0.00           H  
ATOM   3396 1HB  GLU A 217       8.497   6.859 -11.466  1.00  0.00           H  
ATOM   3397 2HB  GLU A 217       9.256   5.379 -12.054  1.00  0.00           H  
ATOM   3398 1HG  GLU A 217       9.612   6.321 -14.205  1.00  0.00           H  
ATOM   3399 2HG  GLU A 217       8.650   7.739 -13.855  1.00  0.00           H  
ATOM   3400  N   ALA A 218       7.690   3.496 -13.799  1.00  0.00           N  
ATOM   3401  CA  ALA A 218       7.837   2.533 -14.886  1.00  0.00           C  
ATOM   3402  C   ALA A 218       6.559   2.473 -15.739  1.00  0.00           C  
ATOM   3403  O   ALA A 218       6.642   2.359 -16.967  1.00  0.00           O  
ATOM   3404  CB  ALA A 218       8.165   1.165 -14.344  1.00  0.00           C  
ATOM   3405  H   ALA A 218       7.813   3.195 -12.827  1.00  0.00           H  
ATOM   3406  HA  ALA A 218       8.658   2.865 -15.520  1.00  0.00           H  
ATOM   3407 1HB  ALA A 218       8.285   0.527 -15.164  1.00  0.00           H  
ATOM   3408 2HB  ALA A 218       9.083   1.209 -13.760  1.00  0.00           H  
ATOM   3409 3HB  ALA A 218       7.363   0.805 -13.727  1.00  0.00           H  
ATOM   3410  N   ILE A 219       5.384   2.605 -15.106  1.00  0.00           N  
ATOM   3411  CA  ILE A 219       4.129   2.620 -15.855  1.00  0.00           C  
ATOM   3412  C   ILE A 219       4.124   3.799 -16.806  1.00  0.00           C  
ATOM   3413  O   ILE A 219       3.810   3.638 -17.988  1.00  0.00           O  
ATOM   3414  CB  ILE A 219       2.885   2.742 -14.919  1.00  0.00           C  
ATOM   3415  CG1 ILE A 219       2.664   1.459 -14.102  1.00  0.00           C  
ATOM   3416  CG2 ILE A 219       1.651   3.157 -15.686  1.00  0.00           C  
ATOM   3417  CD1 ILE A 219       1.666   1.628 -12.928  1.00  0.00           C  
ATOM   3418  H   ILE A 219       5.388   2.620 -14.081  1.00  0.00           H  
ATOM   3419  HA  ILE A 219       4.056   1.700 -16.434  1.00  0.00           H  
ATOM   3420  HB  ILE A 219       3.083   3.516 -14.192  1.00  0.00           H  
ATOM   3421 1HG1 ILE A 219       2.292   0.680 -14.765  1.00  0.00           H  
ATOM   3422 2HG1 ILE A 219       3.614   1.138 -13.705  1.00  0.00           H  
ATOM   3423 1HG2 ILE A 219       0.829   3.278 -15.013  1.00  0.00           H  
ATOM   3424 2HG2 ILE A 219       1.815   4.099 -16.176  1.00  0.00           H  
ATOM   3425 3HG2 ILE A 219       1.408   2.421 -16.418  1.00  0.00           H  
ATOM   3426 1HD1 ILE A 219       1.571   0.691 -12.401  1.00  0.00           H  
ATOM   3427 2HD1 ILE A 219       2.012   2.372 -12.246  1.00  0.00           H  
ATOM   3428 3HD1 ILE A 219       0.695   1.924 -13.279  1.00  0.00           H  
ATOM   3429  N   ALA A 220       4.493   5.001 -16.310  1.00  0.00           N  
ATOM   3430  CA  ALA A 220       4.506   6.170 -17.184  1.00  0.00           C  
ATOM   3431  C   ALA A 220       5.437   5.960 -18.354  1.00  0.00           C  
ATOM   3432  O   ALA A 220       5.110   6.373 -19.466  1.00  0.00           O  
ATOM   3433  CB  ALA A 220       4.890   7.389 -16.328  1.00  0.00           C  
ATOM   3434  H   ALA A 220       4.759   5.090 -15.339  1.00  0.00           H  
ATOM   3435  HA  ALA A 220       3.490   6.315 -17.595  1.00  0.00           H  
ATOM   3436 1HB  ALA A 220       4.176   7.550 -15.498  1.00  0.00           H  
ATOM   3437 2HB  ALA A 220       5.894   7.279 -15.873  1.00  0.00           H  
ATOM   3438 3HB  ALA A 220       4.903   8.322 -16.921  1.00  0.00           H  
ATOM   3439  N   LYS A 221       6.614   5.406 -18.090  1.00  0.00           N  
ATOM   3440  CA  LYS A 221       7.578   5.191 -19.156  1.00  0.00           C  
ATOM   3441  C   LYS A 221       7.063   4.221 -20.224  1.00  0.00           C  
ATOM   3442  O   LYS A 221       7.262   4.477 -21.416  1.00  0.00           O  
ATOM   3443  CB  LYS A 221       8.903   4.738 -18.564  1.00  0.00           C  
ATOM   3444  CG  LYS A 221       9.648   5.854 -17.837  1.00  0.00           C  
ATOM   3445  CD  LYS A 221      10.932   5.372 -17.177  1.00  0.00           C  
ATOM   3446  CE  LYS A 221      11.671   6.548 -16.517  1.00  0.00           C  
ATOM   3447  NZ  LYS A 221      12.846   6.109 -15.713  1.00  0.00           N1+
ATOM   3448  H   LYS A 221       6.842   5.153 -17.121  1.00  0.00           H  
ATOM   3449  HA  LYS A 221       7.750   6.149 -19.644  1.00  0.00           H  
ATOM   3450 1HB  LYS A 221       8.703   3.961 -17.834  1.00  0.00           H  
ATOM   3451 2HB  LYS A 221       9.541   4.325 -19.342  1.00  0.00           H  
ATOM   3452 1HG  LYS A 221       9.885   6.646 -18.547  1.00  0.00           H  
ATOM   3453 2HG  LYS A 221       8.993   6.270 -17.068  1.00  0.00           H  
ATOM   3454 1HD  LYS A 221      10.687   4.631 -16.411  1.00  0.00           H  
ATOM   3455 2HD  LYS A 221      11.580   4.907 -17.920  1.00  0.00           H  
ATOM   3456 1HE  LYS A 221      12.015   7.227 -17.293  1.00  0.00           H  
ATOM   3457 2HE  LYS A 221      10.985   7.079 -15.878  1.00  0.00           H  
ATOM   3458 1HZ  LYS A 221      13.287   6.919 -15.294  1.00  0.00           H  
ATOM   3459 2HZ  LYS A 221      12.532   5.486 -14.974  1.00  0.00           H  
ATOM   3460 3HZ  LYS A 221      13.510   5.626 -16.300  1.00  0.00           H  
ATOM   3461  N   LEU A 222       6.360   3.146 -19.823  1.00  0.00           N  
ATOM   3462  CA  LEU A 222       5.806   2.218 -20.816  1.00  0.00           C  
ATOM   3463  C   LEU A 222       4.725   2.904 -21.649  1.00  0.00           C  
ATOM   3464  O   LEU A 222       4.565   2.611 -22.832  1.00  0.00           O  
ATOM   3465  CB  LEU A 222       5.195   0.963 -20.160  1.00  0.00           C  
ATOM   3466  CG  LEU A 222       6.172  -0.081 -19.551  1.00  0.00           C  
ATOM   3467  CD1 LEU A 222       5.383  -1.169 -18.864  1.00  0.00           C  
ATOM   3468  CD2 LEU A 222       7.057  -0.710 -20.638  1.00  0.00           C  
ATOM   3469  H   LEU A 222       6.278   2.948 -18.818  1.00  0.00           H  
ATOM   3470  HA  LEU A 222       6.601   1.928 -21.496  1.00  0.00           H  
ATOM   3471 1HB  LEU A 222       4.542   1.304 -19.353  1.00  0.00           H  
ATOM   3472 2HB  LEU A 222       4.584   0.458 -20.903  1.00  0.00           H  
ATOM   3473  HG  LEU A 222       6.777   0.403 -18.815  1.00  0.00           H  
ATOM   3474 1HD1 LEU A 222       6.073  -1.872 -18.429  1.00  0.00           H  
ATOM   3475 2HD1 LEU A 222       4.763  -0.736 -18.080  1.00  0.00           H  
ATOM   3476 3HD1 LEU A 222       4.761  -1.679 -19.585  1.00  0.00           H  
ATOM   3477 1HD2 LEU A 222       7.725  -1.438 -20.177  1.00  0.00           H  
ATOM   3478 2HD2 LEU A 222       6.427  -1.209 -21.373  1.00  0.00           H  
ATOM   3479 3HD2 LEU A 222       7.655   0.050 -21.132  1.00  0.00           H  
ATOM   3480  N   ILE A 223       3.966   3.802 -21.029  1.00  0.00           N  
ATOM   3481  CA  ILE A 223       2.922   4.536 -21.732  1.00  0.00           C  
ATOM   3482  C   ILE A 223       3.520   5.515 -22.743  1.00  0.00           C  
ATOM   3483  O   ILE A 223       3.033   5.617 -23.870  1.00  0.00           O  
ATOM   3484  CB  ILE A 223       2.026   5.291 -20.737  1.00  0.00           C  
ATOM   3485  CG1 ILE A 223       1.272   4.265 -19.907  1.00  0.00           C  
ATOM   3486  CG2 ILE A 223       1.051   6.262 -21.484  1.00  0.00           C  
ATOM   3487  CD1 ILE A 223       0.638   4.827 -18.718  1.00  0.00           C  
ATOM   3488  H   ILE A 223       4.107   3.944 -20.021  1.00  0.00           H  
ATOM   3489  HA  ILE A 223       2.307   3.818 -22.275  1.00  0.00           H  
ATOM   3490  HB  ILE A 223       2.653   5.865 -20.056  1.00  0.00           H  
ATOM   3491 1HG1 ILE A 223       0.505   3.795 -20.519  1.00  0.00           H  
ATOM   3492 2HG1 ILE A 223       1.965   3.500 -19.585  1.00  0.00           H  
ATOM   3493 1HG2 ILE A 223       0.425   6.797 -20.778  1.00  0.00           H  
ATOM   3494 2HG2 ILE A 223       1.612   6.994 -22.059  1.00  0.00           H  
ATOM   3495 3HG2 ILE A 223       0.415   5.688 -22.161  1.00  0.00           H  
ATOM   3496 1HD1 ILE A 223       0.165   4.039 -18.190  1.00  0.00           H  
ATOM   3497 2HD1 ILE A 223       1.393   5.282 -18.089  1.00  0.00           H  
ATOM   3498 3HD1 ILE A 223      -0.084   5.562 -18.998  1.00  0.00           H  
ATOM   3499  N   ARG A 224       4.546   6.270 -22.320  1.00  0.00           N  
ATOM   3500  CA  ARG A 224       5.200   7.255 -23.184  1.00  0.00           C  
ATOM   3501  C   ARG A 224       6.089   6.705 -24.337  1.00  0.00           C  
ATOM   3502  O   ARG A 224       6.115   7.329 -25.405  1.00  0.00           O  
ATOM   3503  CB  ARG A 224       6.068   8.203 -22.355  1.00  0.00           C  
ATOM   3504  CG  ARG A 224       5.340   9.213 -21.452  1.00  0.00           C  
ATOM   3505  CD  ARG A 224       6.341  10.096 -20.765  1.00  0.00           C  
ATOM   3506  NE  ARG A 224       5.750  11.021 -19.789  1.00  0.00           N  
ATOM   3507  CZ  ARG A 224       5.184  12.219 -20.033  1.00  0.00           C  
ATOM   3508  NH1 ARG A 224       5.061  12.716 -21.256  1.00  0.00           N1+
ATOM   3509  NH2 ARG A 224       4.760  12.882 -18.980  1.00  0.00           N  
ATOM   3510  H   ARG A 224       4.868   6.163 -21.354  1.00  0.00           H  
ATOM   3511  HA  ARG A 224       4.410   7.849 -23.639  1.00  0.00           H  
ATOM   3512 1HB  ARG A 224       6.706   7.602 -21.703  1.00  0.00           H  
ATOM   3513 2HB  ARG A 224       6.722   8.764 -23.019  1.00  0.00           H  
ATOM   3514 1HG  ARG A 224       4.669   9.825 -22.050  1.00  0.00           H  
ATOM   3515 2HG  ARG A 224       4.768   8.679 -20.691  1.00  0.00           H  
ATOM   3516 1HD  ARG A 224       7.042   9.456 -20.226  1.00  0.00           H  
ATOM   3517 2HD  ARG A 224       6.888  10.675 -21.504  1.00  0.00           H  
ATOM   3518  HE  ARG A 224       5.792  10.762 -18.792  1.00  0.00           H  
ATOM   3519 1HH1 ARG A 224       5.395  12.199 -22.050  1.00  0.00           H  
ATOM   3520 2HH1 ARG A 224       4.630  13.625 -21.393  1.00  0.00           H  
ATOM   3521 1HH2 ARG A 224       4.894  12.446 -18.057  1.00  0.00           H  
ATOM   3522 2HH2 ARG A 224       4.323  13.814 -19.062  1.00  0.00           H  
ATOM   3523  N   GLY A 225       6.832   5.581 -24.121  1.00  0.00           N  
ATOM   3524  CA  GLY A 225       7.766   4.982 -25.090  1.00  0.00           C  
ATOM   3525  C   GLY A 225       7.391   3.555 -25.514  1.00  0.00           C  
ATOM   3526  O   GLY A 225       7.118   3.337 -26.699  1.00  0.00           O  
ATOM   3527  OXT GLY A 225       7.855   2.631 -24.839  1.00  0.00           O1-
ATOM   3528  H   GLY A 225       6.771   5.126 -23.203  1.00  0.00           H  
ATOM   3529 1HA  GLY A 225       7.852   5.607 -25.975  1.00  0.00           H  
ATOM   3530 2HA  GLY A 225       8.751   4.966 -24.637  1.00  0.00           H  
ATOM   3531  N   SER B   1      -2.677  -0.840  25.586  1.00  0.00           N  
ATOM   3532  CA  SER B   1      -2.653  -2.276  25.256  1.00  0.00           C  
ATOM   3533  C   SER B   1      -3.654  -2.679  24.115  1.00  0.00           C  
ATOM   3534  O   SER B   1      -3.224  -3.239  23.099  1.00  0.00           O  
ATOM   3535  CB  SER B   1      -2.885  -3.101  26.540  1.00  0.00           C  
ATOM   3536  OG  SER B   1      -1.831  -2.909  27.432  1.00  0.00           O  
ATOM   3537 1H   SER B   1      -1.931  -0.633  26.236  1.00  0.00           H  
ATOM   3538 2H   SER B   1      -2.517  -0.338  24.715  1.00  0.00           H  
ATOM   3539 3H   SER B   1      -3.560  -0.561  25.988  1.00  0.00           H  
ATOM   3540  HA  SER B   1      -1.639  -2.508  24.897  1.00  0.00           H  
ATOM   3541 1HB  SER B   1      -3.829  -2.822  27.026  1.00  0.00           H  
ATOM   3542 2HB  SER B   1      -2.951  -4.162  26.302  1.00  0.00           H  
ATOM   3543  HG  SER B   1      -2.015  -3.475  28.197  1.00  0.00           H  
ATOM   3544  N   GLU B   2      -4.968  -2.386  24.296  1.00  0.00           N  
ATOM   3545  CA  GLU B   2      -6.060  -2.747  23.371  1.00  0.00           C  
ATOM   3546  C   GLU B   2      -5.987  -2.062  22.011  1.00  0.00           C  
ATOM   3547  O   GLU B   2      -6.312  -2.668  20.988  1.00  0.00           O  
ATOM   3548  CB  GLU B   2      -7.395  -2.406  24.032  1.00  0.00           C  
ATOM   3549  CG  GLU B   2      -7.707  -3.236  25.286  1.00  0.00           C  
ATOM   3550  CD  GLU B   2      -6.985  -2.736  26.532  1.00  0.00           C  
ATOM   3551  OE1 GLU B   2      -6.286  -1.737  26.437  1.00  0.00           O  
ATOM   3552  OE2 GLU B   2      -7.104  -3.356  27.552  1.00  0.00           O1-
ATOM   3553  H   GLU B   2      -5.246  -1.917  25.157  1.00  0.00           H  
ATOM   3554  HA  GLU B   2      -6.026  -3.826  23.203  1.00  0.00           H  
ATOM   3555 1HB  GLU B   2      -7.406  -1.354  24.310  1.00  0.00           H  
ATOM   3556 2HB  GLU B   2      -8.204  -2.561  23.317  1.00  0.00           H  
ATOM   3557 1HG  GLU B   2      -8.783  -3.213  25.463  1.00  0.00           H  
ATOM   3558 2HG  GLU B   2      -7.420  -4.271  25.100  1.00  0.00           H  
ATOM   3559  N   VAL B   3      -5.572  -0.803  22.008  1.00  0.00           N  
ATOM   3560  CA  VAL B   3      -5.502  -0.042  20.781  1.00  0.00           C  
ATOM   3561  C   VAL B   3      -4.374  -0.547  19.909  1.00  0.00           C  
ATOM   3562  O   VAL B   3      -4.567  -0.783  18.718  1.00  0.00           O  
ATOM   3563  CB  VAL B   3      -5.364   1.459  21.095  1.00  0.00           C  
ATOM   3564  CG1 VAL B   3      -5.117   2.246  19.821  1.00  0.00           C  
ATOM   3565  CG2 VAL B   3      -6.649   1.915  21.771  1.00  0.00           C  
ATOM   3566  H   VAL B   3      -5.311  -0.380  22.886  1.00  0.00           H  
ATOM   3567  HA  VAL B   3      -6.438  -0.180  20.241  1.00  0.00           H  
ATOM   3568  HB  VAL B   3      -4.516   1.624  21.768  1.00  0.00           H  
ATOM   3569 1HG1 VAL B   3      -5.051   3.297  20.042  1.00  0.00           H  
ATOM   3570 2HG1 VAL B   3      -4.192   1.926  19.374  1.00  0.00           H  
ATOM   3571 3HG1 VAL B   3      -5.922   2.081  19.136  1.00  0.00           H  
ATOM   3572 1HG2 VAL B   3      -6.578   2.960  22.018  1.00  0.00           H  
ATOM   3573 2HG2 VAL B   3      -7.490   1.755  21.096  1.00  0.00           H  
ATOM   3574 3HG2 VAL B   3      -6.809   1.347  22.685  1.00  0.00           H  
ATOM   3575  N   GLU B   4      -3.211  -0.774  20.493  1.00  0.00           N  
ATOM   3576  CA  GLU B   4      -2.077  -1.221  19.716  1.00  0.00           C  
ATOM   3577  C   GLU B   4      -2.371  -2.590  19.064  1.00  0.00           C  
ATOM   3578  O   GLU B   4      -1.979  -2.832  17.912  1.00  0.00           O  
ATOM   3579  CB  GLU B   4      -0.852  -1.273  20.630  1.00  0.00           C  
ATOM   3580  CG  GLU B   4      -0.432   0.077  21.231  1.00  0.00           C  
ATOM   3581  CD  GLU B   4      -1.217   0.433  22.502  1.00  0.00           C  
ATOM   3582  OE1 GLU B   4      -2.082  -0.323  22.874  1.00  0.00           O  
ATOM   3583  OE2 GLU B   4      -0.946   1.428  23.098  1.00  0.00           O1-
ATOM   3584  H   GLU B   4      -3.092  -0.596  21.491  1.00  0.00           H  
ATOM   3585  HA  GLU B   4      -1.890  -0.493  18.927  1.00  0.00           H  
ATOM   3586 1HB  GLU B   4      -1.031  -1.980  21.443  1.00  0.00           H  
ATOM   3587 2HB  GLU B   4      -0.006  -1.622  20.077  1.00  0.00           H  
ATOM   3588 1HG  GLU B   4       0.630   0.036  21.472  1.00  0.00           H  
ATOM   3589 2HG  GLU B   4      -0.578   0.857  20.483  1.00  0.00           H  
ATOM   3590  N   LYS B   5      -3.104  -3.470  19.776  1.00  0.00           N  
ATOM   3591  CA  LYS B   5      -3.438  -4.782  19.222  1.00  0.00           C  
ATOM   3592  C   LYS B   5      -4.389  -4.593  18.022  1.00  0.00           C  
ATOM   3593  O   LYS B   5      -4.217  -5.245  16.979  1.00  0.00           O  
ATOM   3594  CB  LYS B   5      -4.074  -5.677  20.287  1.00  0.00           C  
ATOM   3595  CG  LYS B   5      -3.114  -6.141  21.375  1.00  0.00           C  
ATOM   3596  CD  LYS B   5      -3.855  -6.838  22.505  1.00  0.00           C  
ATOM   3597  CE  LYS B   5      -2.900  -7.285  23.602  1.00  0.00           C  
ATOM   3598  NZ  LYS B   5      -3.616  -7.934  24.733  1.00  0.00           N1+
ATOM   3599  H   LYS B   5      -3.366  -3.238  20.741  1.00  0.00           H  
ATOM   3600  HA  LYS B   5      -2.528  -5.259  18.868  1.00  0.00           H  
ATOM   3601 1HB  LYS B   5      -4.893  -5.144  20.768  1.00  0.00           H  
ATOM   3602 2HB  LYS B   5      -4.494  -6.564  19.812  1.00  0.00           H  
ATOM   3603 1HG  LYS B   5      -2.385  -6.831  20.948  1.00  0.00           H  
ATOM   3604 2HG  LYS B   5      -2.580  -5.281  21.778  1.00  0.00           H  
ATOM   3605 1HD  LYS B   5      -4.593  -6.158  22.932  1.00  0.00           H  
ATOM   3606 2HD  LYS B   5      -4.376  -7.712  22.113  1.00  0.00           H  
ATOM   3607 1HE  LYS B   5      -2.179  -7.991  23.191  1.00  0.00           H  
ATOM   3608 2HE  LYS B   5      -2.354  -6.422  23.982  1.00  0.00           H  
ATOM   3609 1HZ  LYS B   5      -2.949  -8.214  25.438  1.00  0.00           H  
ATOM   3610 2HZ  LYS B   5      -4.275  -7.281  25.134  1.00  0.00           H  
ATOM   3611 3HZ  LYS B   5      -4.111  -8.747  24.397  1.00  0.00           H  
ATOM   3612  N   ARG B   6      -5.355  -3.651  18.145  1.00  0.00           N  
ATOM   3613  CA  ARG B   6      -6.275  -3.363  17.040  1.00  0.00           C  
ATOM   3614  C   ARG B   6      -5.519  -2.794  15.854  1.00  0.00           C  
ATOM   3615  O   ARG B   6      -5.860  -3.095  14.707  1.00  0.00           O  
ATOM   3616  CB  ARG B   6      -7.368  -2.359  17.418  1.00  0.00           C  
ATOM   3617  CG  ARG B   6      -8.395  -2.781  18.482  1.00  0.00           C  
ATOM   3618  CD  ARG B   6      -9.470  -3.718  17.974  1.00  0.00           C  
ATOM   3619  NE  ARG B   6      -9.082  -5.141  17.967  1.00  0.00           N  
ATOM   3620  CZ  ARG B   6      -9.008  -5.936  19.069  1.00  0.00           C  
ATOM   3621  NH1 ARG B   6      -9.261  -5.445  20.279  1.00  0.00           N1+
ATOM   3622  NH2 ARG B   6      -8.685  -7.218  18.931  1.00  0.00           N  
ATOM   3623  H   ARG B   6      -5.494  -3.186  19.052  1.00  0.00           H  
ATOM   3624  HA  ARG B   6      -6.746  -4.297  16.730  1.00  0.00           H  
ATOM   3625 1HB  ARG B   6      -6.892  -1.450  17.786  1.00  0.00           H  
ATOM   3626 2HB  ARG B   6      -7.919  -2.086  16.520  1.00  0.00           H  
ATOM   3627 1HG  ARG B   6      -7.869  -3.301  19.255  1.00  0.00           H  
ATOM   3628 2HG  ARG B   6      -8.869  -1.893  18.901  1.00  0.00           H  
ATOM   3629 1HD  ARG B   6     -10.362  -3.609  18.589  1.00  0.00           H  
ATOM   3630 2HD  ARG B   6      -9.715  -3.440  16.951  1.00  0.00           H  
ATOM   3631  HE  ARG B   6      -8.897  -5.589  17.047  1.00  0.00           H  
ATOM   3632 1HH1 ARG B   6      -9.502  -4.472  20.391  1.00  0.00           H  
ATOM   3633 2HH1 ARG B   6      -9.206  -6.041  21.091  1.00  0.00           H  
ATOM   3634 1HH2 ARG B   6      -8.483  -7.609  17.991  1.00  0.00           H  
ATOM   3635 2HH2 ARG B   6      -8.625  -7.824  19.731  1.00  0.00           H  
ATOM   3636  N   LEU B   7      -4.491  -1.973  16.102  1.00  0.00           N  
ATOM   3637  CA  LEU B   7      -3.759  -1.421  14.977  1.00  0.00           C  
ATOM   3638  C   LEU B   7      -3.080  -2.521  14.178  1.00  0.00           C  
ATOM   3639  O   LEU B   7      -3.119  -2.466  12.946  1.00  0.00           O  
ATOM   3640  CB  LEU B   7      -2.690  -0.401  15.387  1.00  0.00           C  
ATOM   3641  CG  LEU B   7      -3.080   1.069  15.421  1.00  0.00           C  
ATOM   3642  CD1 LEU B   7      -4.106   1.327  16.496  1.00  0.00           C  
ATOM   3643  CD2 LEU B   7      -1.844   1.892  15.646  1.00  0.00           C  
ATOM   3644  H   LEU B   7      -4.287  -1.701  17.071  1.00  0.00           H  
ATOM   3645  HA  LEU B   7      -4.469  -0.916  14.327  1.00  0.00           H  
ATOM   3646 1HB  LEU B   7      -2.326  -0.674  16.376  1.00  0.00           H  
ATOM   3647 2HB  LEU B   7      -1.879  -0.488  14.688  1.00  0.00           H  
ATOM   3648  HG  LEU B   7      -3.509   1.337  14.462  1.00  0.00           H  
ATOM   3649 1HD1 LEU B   7      -4.379   2.374  16.518  1.00  0.00           H  
ATOM   3650 2HD1 LEU B   7      -5.001   0.730  16.326  1.00  0.00           H  
ATOM   3651 3HD1 LEU B   7      -3.662   1.057  17.431  1.00  0.00           H  
ATOM   3652 1HD2 LEU B   7      -2.122   2.946  15.630  1.00  0.00           H  
ATOM   3653 2HD2 LEU B   7      -1.398   1.637  16.610  1.00  0.00           H  
ATOM   3654 3HD2 LEU B   7      -1.127   1.699  14.858  1.00  0.00           H  
ATOM   3655  N   LEU B   8      -2.515  -3.551  14.827  1.00  0.00           N  
ATOM   3656  CA  LEU B   8      -1.910  -4.620  14.024  1.00  0.00           C  
ATOM   3657  C   LEU B   8      -2.940  -5.340  13.171  1.00  0.00           C  
ATOM   3658  O   LEU B   8      -2.652  -5.663  12.014  1.00  0.00           O  
ATOM   3659  CB  LEU B   8      -1.187  -5.670  14.880  1.00  0.00           C  
ATOM   3660  CG  LEU B   8       0.135  -5.259  15.514  1.00  0.00           C  
ATOM   3661  CD1 LEU B   8       0.573  -6.299  16.478  1.00  0.00           C  
ATOM   3662  CD2 LEU B   8       1.212  -5.143  14.441  1.00  0.00           C  
ATOM   3663  H   LEU B   8      -2.459  -3.533  15.855  1.00  0.00           H  
ATOM   3664  HA  LEU B   8      -1.196  -4.162  13.349  1.00  0.00           H  
ATOM   3665 1HB  LEU B   8      -1.862  -5.956  15.692  1.00  0.00           H  
ATOM   3666 2HB  LEU B   8      -1.008  -6.550  14.264  1.00  0.00           H  
ATOM   3667  HG  LEU B   8       0.001  -4.323  16.045  1.00  0.00           H  
ATOM   3668 1HD1 LEU B   8       1.506  -5.993  16.937  1.00  0.00           H  
ATOM   3669 2HD1 LEU B   8      -0.191  -6.410  17.230  1.00  0.00           H  
ATOM   3670 3HD1 LEU B   8       0.713  -7.227  15.967  1.00  0.00           H  
ATOM   3671 1HD2 LEU B   8       2.116  -4.872  14.917  1.00  0.00           H  
ATOM   3672 2HD2 LEU B   8       1.338  -6.103  13.939  1.00  0.00           H  
ATOM   3673 3HD2 LEU B   8       0.963  -4.400  13.705  1.00  0.00           H  
ATOM   3674  N   GLU B   9      -4.148  -5.563  13.703  1.00  0.00           N  
ATOM   3675  CA  GLU B   9      -5.170  -6.240  12.902  1.00  0.00           C  
ATOM   3676  C   GLU B   9      -5.535  -5.392  11.678  1.00  0.00           C  
ATOM   3677  O   GLU B   9      -5.682  -5.905  10.560  1.00  0.00           O  
ATOM   3678  CB  GLU B   9      -6.439  -6.462  13.722  1.00  0.00           C  
ATOM   3679  CG  GLU B   9      -6.337  -7.454  14.843  1.00  0.00           C  
ATOM   3680  CD  GLU B   9      -7.607  -7.502  15.645  1.00  0.00           C  
ATOM   3681  OE1 GLU B   9      -8.466  -6.673  15.420  1.00  0.00           O  
ATOM   3682  OE2 GLU B   9      -7.724  -8.341  16.495  1.00  0.00           O1-
ATOM   3683  H   GLU B   9      -4.314  -5.320  14.690  1.00  0.00           H  
ATOM   3684  HA  GLU B   9      -4.777  -7.197  12.564  1.00  0.00           H  
ATOM   3685 1HB  GLU B   9      -6.766  -5.512  14.142  1.00  0.00           H  
ATOM   3686 2HB  GLU B   9      -7.223  -6.816  13.065  1.00  0.00           H  
ATOM   3687 1HG  GLU B   9      -6.127  -8.441  14.436  1.00  0.00           H  
ATOM   3688 2HG  GLU B   9      -5.509  -7.169  15.494  1.00  0.00           H  
ATOM   3689  N   ILE B  10      -5.616  -4.081  11.887  1.00  0.00           N  
ATOM   3690  CA  ILE B  10      -5.947  -3.128  10.841  1.00  0.00           C  
ATOM   3691  C   ILE B  10      -4.854  -3.090   9.779  1.00  0.00           C  
ATOM   3692  O   ILE B  10      -5.154  -3.123   8.582  1.00  0.00           O  
ATOM   3693  CB  ILE B  10      -6.203  -1.746  11.469  1.00  0.00           C  
ATOM   3694  CG1 ILE B  10      -7.542  -1.845  12.305  1.00  0.00           C  
ATOM   3695  CG2 ILE B  10      -6.246  -0.666  10.386  1.00  0.00           C  
ATOM   3696  CD1 ILE B  10      -7.821  -0.721  13.263  1.00  0.00           C  
ATOM   3697  H   ILE B  10      -5.508  -3.745  12.853  1.00  0.00           H  
ATOM   3698  HA  ILE B  10      -6.865  -3.449  10.362  1.00  0.00           H  
ATOM   3699  HB  ILE B  10      -5.407  -1.513  12.167  1.00  0.00           H  
ATOM   3700 1HG1 ILE B  10      -8.367  -1.888  11.625  1.00  0.00           H  
ATOM   3701 2HG1 ILE B  10      -7.521  -2.769  12.874  1.00  0.00           H  
ATOM   3702 1HG2 ILE B  10      -6.423   0.282  10.831  1.00  0.00           H  
ATOM   3703 2HG2 ILE B  10      -5.303  -0.625   9.849  1.00  0.00           H  
ATOM   3704 3HG2 ILE B  10      -7.028  -0.892   9.704  1.00  0.00           H  
ATOM   3705 1HD1 ILE B  10      -8.761  -0.917  13.768  1.00  0.00           H  
ATOM   3706 2HD1 ILE B  10      -7.020  -0.664  13.998  1.00  0.00           H  
ATOM   3707 3HD1 ILE B  10      -7.895   0.200  12.733  1.00  0.00           H  
ATOM   3708  N   HIS B  11      -3.594  -3.067  10.197  1.00  0.00           N  
ATOM   3709  CA  HIS B  11      -2.495  -3.047   9.249  1.00  0.00           C  
ATOM   3710  C   HIS B  11      -2.427  -4.342   8.468  1.00  0.00           C  
ATOM   3711  O   HIS B  11      -2.078  -4.313   7.291  1.00  0.00           O  
ATOM   3712  CB  HIS B  11      -1.167  -2.876   9.944  1.00  0.00           C  
ATOM   3713  CG  HIS B  11      -0.864  -1.573  10.429  1.00  0.00           C  
ATOM   3714  CD2 HIS B  11       0.038  -0.674  10.019  1.00  0.00           C  
ATOM   3715  ND1 HIS B  11      -1.478  -1.036  11.514  1.00  0.00           N  
ATOM   3716  CE1 HIS B  11      -0.997   0.135  11.751  1.00  0.00           C  
ATOM   3717  NE2 HIS B  11      -0.053   0.380  10.861  1.00  0.00           N  
ATOM   3718  H   HIS B  11      -3.404  -3.021  11.200  1.00  0.00           H  
ATOM   3719  HA  HIS B  11      -2.629  -2.222   8.552  1.00  0.00           H  
ATOM   3720 1HB  HIS B  11      -1.142  -3.552  10.794  1.00  0.00           H  
ATOM   3721 2HB  HIS B  11      -0.386  -3.152   9.255  1.00  0.00           H  
ATOM   3722  HD1 HIS B  11      -2.202  -1.472  12.057  1.00  0.00           H  
ATOM   3723  HD2 HIS B  11       0.769  -0.670   9.210  1.00  0.00           H  
ATOM   3724  HE1 HIS B  11      -1.380   0.715  12.582  1.00  0.00           H  
ATOM   3725  N   ARG B  12      -2.726  -5.480   9.107  1.00  0.00           N  
ATOM   3726  CA  ARG B  12      -2.710  -6.753   8.408  1.00  0.00           C  
ATOM   3727  C   ARG B  12      -3.774  -6.789   7.310  1.00  0.00           C  
ATOM   3728  O   ARG B  12      -3.523  -7.335   6.228  1.00  0.00           O  
ATOM   3729  CB  ARG B  12      -2.906  -7.909   9.368  1.00  0.00           C  
ATOM   3730  CG  ARG B  12      -2.981  -9.303   8.725  1.00  0.00           C  
ATOM   3731  CD  ARG B  12      -1.716  -9.708   8.040  1.00  0.00           C  
ATOM   3732  NE  ARG B  12      -1.847 -11.023   7.468  1.00  0.00           N  
ATOM   3733  CZ  ARG B  12      -2.341 -11.361   6.257  1.00  0.00           C  
ATOM   3734  NH1 ARG B  12      -2.772 -10.459   5.379  1.00  0.00           N1+
ATOM   3735  NH2 ARG B  12      -2.380 -12.651   5.992  1.00  0.00           N  
ATOM   3736  H   ARG B  12      -2.930  -5.455  10.114  1.00  0.00           H  
ATOM   3737  HA  ARG B  12      -1.730  -6.860   7.951  1.00  0.00           H  
ATOM   3738 1HB  ARG B  12      -2.093  -7.916  10.093  1.00  0.00           H  
ATOM   3739 2HB  ARG B  12      -3.831  -7.755   9.926  1.00  0.00           H  
ATOM   3740 1HG  ARG B  12      -3.175 -10.040   9.505  1.00  0.00           H  
ATOM   3741 2HG  ARG B  12      -3.794  -9.337   7.999  1.00  0.00           H  
ATOM   3742 1HD  ARG B  12      -1.464  -9.019   7.243  1.00  0.00           H  
ATOM   3743 2HD  ARG B  12      -0.901  -9.736   8.767  1.00  0.00           H  
ATOM   3744  HE  ARG B  12      -1.557 -11.810   8.061  1.00  0.00           H  
ATOM   3745 1HH1 ARG B  12      -2.745  -9.470   5.619  1.00  0.00           H  
ATOM   3746 2HH1 ARG B  12      -3.149 -10.762   4.454  1.00  0.00           H  
ATOM   3747 1HH2 ARG B  12      -2.053 -13.297   6.735  1.00  0.00           H  
ATOM   3748 2HH2 ARG B  12      -2.739 -12.993   5.113  1.00  0.00           H  
ATOM   3749  N   ARG B  13      -4.961  -6.226   7.580  1.00  0.00           N  
ATOM   3750  CA  ARG B  13      -6.002  -6.166   6.559  1.00  0.00           C  
ATOM   3751  C   ARG B  13      -5.551  -5.253   5.409  1.00  0.00           C  
ATOM   3752  O   ARG B  13      -5.812  -5.543   4.235  1.00  0.00           O  
ATOM   3753  CB  ARG B  13      -7.298  -5.667   7.142  1.00  0.00           C  
ATOM   3754  CG  ARG B  13      -8.013  -6.611   8.076  1.00  0.00           C  
ATOM   3755  CD  ARG B  13      -9.307  -6.040   8.509  1.00  0.00           C  
ATOM   3756  NE  ARG B  13      -9.937  -6.828   9.560  1.00  0.00           N  
ATOM   3757  CZ  ARG B  13      -9.766  -6.619  10.888  1.00  0.00           C  
ATOM   3758  NH1 ARG B  13      -8.975  -5.662  11.310  1.00  0.00           N1+
ATOM   3759  NH2 ARG B  13     -10.399  -7.384  11.766  1.00  0.00           N  
ATOM   3760  H   ARG B  13      -5.145  -5.883   8.532  1.00  0.00           H  
ATOM   3761  HA  ARG B  13      -6.164  -7.169   6.168  1.00  0.00           H  
ATOM   3762 1HB  ARG B  13      -7.060  -4.813   7.739  1.00  0.00           H  
ATOM   3763 2HB  ARG B  13      -7.978  -5.359   6.353  1.00  0.00           H  
ATOM   3764 1HG  ARG B  13      -8.204  -7.553   7.565  1.00  0.00           H  
ATOM   3765 2HG  ARG B  13      -7.402  -6.795   8.951  1.00  0.00           H  
ATOM   3766 1HD  ARG B  13      -9.160  -5.028   8.862  1.00  0.00           H  
ATOM   3767 2HD  ARG B  13      -9.984  -6.020   7.655  1.00  0.00           H  
ATOM   3768  HE  ARG B  13     -10.555  -7.577   9.276  1.00  0.00           H  
ATOM   3769 1HH1 ARG B  13      -8.467  -5.101  10.646  1.00  0.00           H  
ATOM   3770 2HH1 ARG B  13      -8.848  -5.503  12.304  1.00  0.00           H  
ATOM   3771 1HH2 ARG B  13     -11.008  -8.124  11.446  1.00  0.00           H  
ATOM   3772 2HH2 ARG B  13     -10.265  -7.236  12.762  1.00  0.00           H  
ATOM   3773  N   VAL B  14      -4.842  -4.167   5.744  1.00  0.00           N  
ATOM   3774  CA  VAL B  14      -4.295  -3.278   4.727  1.00  0.00           C  
ATOM   3775  C   VAL B  14      -3.229  -4.031   3.937  1.00  0.00           C  
ATOM   3776  O   VAL B  14      -3.153  -3.896   2.720  1.00  0.00           O  
ATOM   3777  CB  VAL B  14      -3.727  -1.975   5.315  1.00  0.00           C  
ATOM   3778  CG1 VAL B  14      -2.971  -1.189   4.213  1.00  0.00           C  
ATOM   3779  CG2 VAL B  14      -4.899  -1.147   5.863  1.00  0.00           C  
ATOM   3780  H   VAL B  14      -4.728  -3.945   6.739  1.00  0.00           H  
ATOM   3781  HA  VAL B  14      -5.097  -3.000   4.045  1.00  0.00           H  
ATOM   3782  HB  VAL B  14      -3.026  -2.203   6.112  1.00  0.00           H  
ATOM   3783 1HG1 VAL B  14      -2.579  -0.265   4.607  1.00  0.00           H  
ATOM   3784 2HG1 VAL B  14      -2.138  -1.773   3.821  1.00  0.00           H  
ATOM   3785 3HG1 VAL B  14      -3.663  -0.962   3.398  1.00  0.00           H  
ATOM   3786 1HG2 VAL B  14      -4.556  -0.225   6.287  1.00  0.00           H  
ATOM   3787 2HG2 VAL B  14      -5.583  -0.932   5.055  1.00  0.00           H  
ATOM   3788 3HG2 VAL B  14      -5.415  -1.709   6.623  1.00  0.00           H  
ATOM   3789  N   ALA B  15      -2.401  -4.821   4.616  1.00  0.00           N  
ATOM   3790  CA  ALA B  15      -1.379  -5.606   3.952  1.00  0.00           C  
ATOM   3791  C   ALA B  15      -2.007  -6.561   2.939  1.00  0.00           C  
ATOM   3792  O   ALA B  15      -1.423  -6.782   1.876  1.00  0.00           O  
ATOM   3793  CB  ALA B  15      -0.579  -6.400   4.969  1.00  0.00           C  
ATOM   3794  H   ALA B  15      -2.464  -4.839   5.628  1.00  0.00           H  
ATOM   3795  HA  ALA B  15      -0.725  -4.926   3.420  1.00  0.00           H  
ATOM   3796 1HB  ALA B  15       0.177  -6.959   4.446  1.00  0.00           H  
ATOM   3797 2HB  ALA B  15      -0.118  -5.723   5.688  1.00  0.00           H  
ATOM   3798 3HB  ALA B  15      -1.224  -7.081   5.488  1.00  0.00           H  
ATOM   3799  N   GLU B  16      -3.197  -7.093   3.240  1.00  0.00           N  
ATOM   3800  CA  GLU B  16      -3.896  -7.980   2.317  1.00  0.00           C  
ATOM   3801  C   GLU B  16      -4.359  -7.165   1.099  1.00  0.00           C  
ATOM   3802  O   GLU B  16      -4.209  -7.612  -0.044  1.00  0.00           O  
ATOM   3803  CB  GLU B  16      -5.076  -8.649   3.031  1.00  0.00           C  
ATOM   3804  CG  GLU B  16      -5.853  -9.673   2.229  1.00  0.00           C  
ATOM   3805  CD  GLU B  16      -5.050 -10.882   1.805  1.00  0.00           C  
ATOM   3806  OE1 GLU B  16      -3.965 -11.136   2.314  1.00  0.00           O  
ATOM   3807  OE2 GLU B  16      -5.551 -11.582   0.964  1.00  0.00           O1-
ATOM   3808  H   GLU B  16      -3.582  -6.912   4.173  1.00  0.00           H  
ATOM   3809  HA  GLU B  16      -3.203  -8.751   1.980  1.00  0.00           H  
ATOM   3810 1HB  GLU B  16      -4.725  -9.122   3.943  1.00  0.00           H  
ATOM   3811 2HB  GLU B  16      -5.786  -7.886   3.329  1.00  0.00           H  
ATOM   3812 1HG  GLU B  16      -6.698 -10.008   2.828  1.00  0.00           H  
ATOM   3813 2HG  GLU B  16      -6.252  -9.186   1.338  1.00  0.00           H  
ATOM   3814  N   SER B  17      -4.846  -5.937   1.338  1.00  0.00           N  
ATOM   3815  CA  SER B  17      -5.257  -5.042   0.252  1.00  0.00           C  
ATOM   3816  C   SER B  17      -4.056  -4.752  -0.640  1.00  0.00           C  
ATOM   3817  O   SER B  17      -4.143  -4.760  -1.877  1.00  0.00           O  
ATOM   3818  CB  SER B  17      -5.787  -3.733   0.813  1.00  0.00           C  
ATOM   3819  OG  SER B  17      -6.147  -2.848  -0.201  1.00  0.00           O  
ATOM   3820  H   SER B  17      -5.003  -5.658   2.314  1.00  0.00           H  
ATOM   3821  HA  SER B  17      -6.028  -5.533  -0.336  1.00  0.00           H  
ATOM   3822 1HB  SER B  17      -6.646  -3.927   1.454  1.00  0.00           H  
ATOM   3823 2HB  SER B  17      -5.040  -3.263   1.424  1.00  0.00           H  
ATOM   3824  HG  SER B  17      -6.293  -1.985   0.253  1.00  0.00           H  
ATOM   3825  N   HIS B  18      -2.913  -4.527   0.006  1.00  0.00           N  
ATOM   3826  CA  HIS B  18      -1.662  -4.252  -0.661  1.00  0.00           C  
ATOM   3827  C   HIS B  18      -1.252  -5.475  -1.501  1.00  0.00           C  
ATOM   3828  O   HIS B  18      -0.879  -5.343  -2.663  1.00  0.00           O  
ATOM   3829  CB  HIS B  18      -0.558  -3.948   0.339  1.00  0.00           C  
ATOM   3830  CG  HIS B  18       0.606  -3.442  -0.317  1.00  0.00           C  
ATOM   3831  CD2 HIS B  18       1.585  -4.079  -0.945  1.00  0.00           C  
ATOM   3832  ND1 HIS B  18       0.850  -2.094  -0.471  1.00  0.00           N  
ATOM   3833  CE1 HIS B  18       1.960  -1.939  -1.145  1.00  0.00           C  
ATOM   3834  NE2 HIS B  18       2.418  -3.139  -1.448  1.00  0.00           N  
ATOM   3835  H   HIS B  18      -2.942  -4.510   1.026  1.00  0.00           H  
ATOM   3836  HA  HIS B  18      -1.772  -3.397  -1.323  1.00  0.00           H  
ATOM   3837 1HB  HIS B  18      -0.907  -3.218   1.074  1.00  0.00           H  
ATOM   3838 2HB  HIS B  18      -0.276  -4.845   0.869  1.00  0.00           H  
ATOM   3839  HD1 HIS B  18       0.281  -1.327  -0.097  1.00  0.00           H  
ATOM   3840  HD2 HIS B  18       1.775  -5.129  -1.106  1.00  0.00           H  
ATOM   3841  HE1 HIS B  18       2.343  -0.941  -1.371  1.00  0.00           H  
ATOM   3842  N   ARG B  19      -1.328  -6.682  -0.939  1.00  0.00           N  
ATOM   3843  CA  ARG B  19      -0.954  -7.872  -1.693  1.00  0.00           C  
ATOM   3844  C   ARG B  19      -1.785  -7.958  -2.984  1.00  0.00           C  
ATOM   3845  O   ARG B  19      -1.248  -8.290  -4.051  1.00  0.00           O  
ATOM   3846  CB  ARG B  19      -1.148  -9.125  -0.850  1.00  0.00           C  
ATOM   3847  CG  ARG B  19      -0.646 -10.416  -1.483  1.00  0.00           C  
ATOM   3848  CD  ARG B  19      -0.849 -11.611  -0.598  1.00  0.00           C  
ATOM   3849  NE  ARG B  19      -2.263 -11.965  -0.418  1.00  0.00           N  
ATOM   3850  CZ  ARG B  19      -3.008 -12.657  -1.327  1.00  0.00           C  
ATOM   3851  NH1 ARG B  19      -2.491 -13.054  -2.481  1.00  0.00           N1+
ATOM   3852  NH2 ARG B  19      -4.267 -12.934  -1.057  1.00  0.00           N  
ATOM   3853  H   ARG B  19      -1.593  -6.769   0.046  1.00  0.00           H  
ATOM   3854  HA  ARG B  19       0.099  -7.792  -1.962  1.00  0.00           H  
ATOM   3855 1HB  ARG B  19      -0.639  -8.997   0.105  1.00  0.00           H  
ATOM   3856 2HB  ARG B  19      -2.211  -9.251  -0.634  1.00  0.00           H  
ATOM   3857 1HG  ARG B  19      -1.163 -10.579  -2.427  1.00  0.00           H  
ATOM   3858 2HG  ARG B  19       0.410 -10.326  -1.667  1.00  0.00           H  
ATOM   3859 1HD  ARG B  19      -0.322 -12.470  -1.007  1.00  0.00           H  
ATOM   3860 2HD  ARG B  19      -0.440 -11.382   0.385  1.00  0.00           H  
ATOM   3861  HE  ARG B  19      -2.726 -11.698   0.484  1.00  0.00           H  
ATOM   3862 1HH1 ARG B  19      -1.533 -12.849  -2.720  1.00  0.00           H  
ATOM   3863 2HH1 ARG B  19      -3.064 -13.562  -3.148  1.00  0.00           H  
ATOM   3864 1HH2 ARG B  19      -4.681 -12.607  -0.174  1.00  0.00           H  
ATOM   3865 2HH2 ARG B  19      -4.828 -13.441  -1.718  1.00  0.00           H  
ATOM   3866  N   ILE B  20      -3.084  -7.635  -2.894  1.00  0.00           N  
ATOM   3867  CA  ILE B  20      -3.959  -7.642  -4.062  1.00  0.00           C  
ATOM   3868  C   ILE B  20      -3.484  -6.596  -5.064  1.00  0.00           C  
ATOM   3869  O   ILE B  20      -3.430  -6.878  -6.260  1.00  0.00           O  
ATOM   3870  CB  ILE B  20      -5.437  -7.410  -3.681  1.00  0.00           C  
ATOM   3871  CG1 ILE B  20      -5.927  -8.656  -2.879  1.00  0.00           C  
ATOM   3872  CG2 ILE B  20      -6.293  -7.137  -4.972  1.00  0.00           C  
ATOM   3873  CD1 ILE B  20      -7.252  -8.491  -2.167  1.00  0.00           C  
ATOM   3874  H   ILE B  20      -3.464  -7.429  -1.961  1.00  0.00           H  
ATOM   3875  HA  ILE B  20      -3.887  -8.621  -4.539  1.00  0.00           H  
ATOM   3876  HB  ILE B  20      -5.509  -6.554  -3.014  1.00  0.00           H  
ATOM   3877 1HG1 ILE B  20      -6.000  -9.499  -3.560  1.00  0.00           H  
ATOM   3878 2HG1 ILE B  20      -5.175  -8.893  -2.122  1.00  0.00           H  
ATOM   3879 1HG2 ILE B  20      -7.322  -6.975  -4.711  1.00  0.00           H  
ATOM   3880 2HG2 ILE B  20      -5.930  -6.250  -5.490  1.00  0.00           H  
ATOM   3881 3HG2 ILE B  20      -6.221  -7.995  -5.639  1.00  0.00           H  
ATOM   3882 1HD1 ILE B  20      -7.487  -9.410  -1.628  1.00  0.00           H  
ATOM   3883 2HD1 ILE B  20      -7.179  -7.665  -1.456  1.00  0.00           H  
ATOM   3884 3HD1 ILE B  20      -8.031  -8.290  -2.877  1.00  0.00           H  
ATOM   3885  N   LEU B  21      -3.141  -5.396  -4.583  1.00  0.00           N  
ATOM   3886  CA  LEU B  21      -2.636  -4.310  -5.421  1.00  0.00           C  
ATOM   3887  C   LEU B  21      -1.435  -4.783  -6.234  1.00  0.00           C  
ATOM   3888  O   LEU B  21      -1.325  -4.468  -7.425  1.00  0.00           O  
ATOM   3889  CB  LEU B  21      -2.156  -3.178  -4.507  1.00  0.00           C  
ATOM   3890  CG  LEU B  21      -1.623  -1.896  -5.071  1.00  0.00           C  
ATOM   3891  CD1 LEU B  21      -2.698  -1.143  -5.789  1.00  0.00           C  
ATOM   3892  CD2 LEU B  21      -1.053  -1.141  -3.911  1.00  0.00           C  
ATOM   3893  H   LEU B  21      -3.289  -5.219  -3.583  1.00  0.00           H  
ATOM   3894  HA  LEU B  21      -3.425  -3.983  -6.089  1.00  0.00           H  
ATOM   3895 1HB  LEU B  21      -2.962  -2.937  -3.813  1.00  0.00           H  
ATOM   3896 2HB  LEU B  21      -1.346  -3.544  -3.943  1.00  0.00           H  
ATOM   3897  HG  LEU B  21      -0.827  -2.087  -5.797  1.00  0.00           H  
ATOM   3898 1HD1 LEU B  21      -2.275  -0.218  -6.147  1.00  0.00           H  
ATOM   3899 2HD1 LEU B  21      -3.068  -1.730  -6.627  1.00  0.00           H  
ATOM   3900 3HD1 LEU B  21      -3.510  -0.930  -5.117  1.00  0.00           H  
ATOM   3901 1HD2 LEU B  21      -0.652  -0.192  -4.243  1.00  0.00           H  
ATOM   3902 2HD2 LEU B  21      -1.830  -0.982  -3.198  1.00  0.00           H  
ATOM   3903 3HD2 LEU B  21      -0.260  -1.732  -3.446  1.00  0.00           H  
ATOM   3904  N   VAL B  22      -0.548  -5.553  -5.595  1.00  0.00           N  
ATOM   3905  CA  VAL B  22       0.639  -6.074  -6.259  1.00  0.00           C  
ATOM   3906  C   VAL B  22       0.249  -7.032  -7.388  1.00  0.00           C  
ATOM   3907  O   VAL B  22       0.840  -6.963  -8.470  1.00  0.00           O  
ATOM   3908  CB  VAL B  22       1.592  -6.758  -5.253  1.00  0.00           C  
ATOM   3909  CG1 VAL B  22       2.737  -7.482  -5.992  1.00  0.00           C  
ATOM   3910  CG2 VAL B  22       2.157  -5.694  -4.304  1.00  0.00           C  
ATOM   3911  H   VAL B  22      -0.709  -5.717  -4.595  1.00  0.00           H  
ATOM   3912  HA  VAL B  22       1.175  -5.232  -6.695  1.00  0.00           H  
ATOM   3913  HB  VAL B  22       1.042  -7.501  -4.681  1.00  0.00           H  
ATOM   3914 1HG1 VAL B  22       3.392  -7.952  -5.269  1.00  0.00           H  
ATOM   3915 2HG1 VAL B  22       2.340  -8.249  -6.657  1.00  0.00           H  
ATOM   3916 3HG1 VAL B  22       3.306  -6.758  -6.575  1.00  0.00           H  
ATOM   3917 1HG2 VAL B  22       2.818  -6.158  -3.581  1.00  0.00           H  
ATOM   3918 2HG2 VAL B  22       2.712  -4.955  -4.873  1.00  0.00           H  
ATOM   3919 3HG2 VAL B  22       1.347  -5.202  -3.780  1.00  0.00           H  
ATOM   3920  N   GLU B  23      -0.723  -7.926  -7.152  1.00  0.00           N  
ATOM   3921  CA  GLU B  23      -1.164  -8.828  -8.221  1.00  0.00           C  
ATOM   3922  C   GLU B  23      -1.800  -8.050  -9.395  1.00  0.00           C  
ATOM   3923  O   GLU B  23      -1.560  -8.374 -10.569  1.00  0.00           O  
ATOM   3924  CB  GLU B  23      -2.156  -9.872  -7.690  1.00  0.00           C  
ATOM   3925  CG  GLU B  23      -1.539 -10.924  -6.751  1.00  0.00           C  
ATOM   3926  CD  GLU B  23      -2.545 -11.961  -6.275  1.00  0.00           C  
ATOM   3927  OE1 GLU B  23      -3.720 -11.762  -6.487  1.00  0.00           O  
ATOM   3928  OE2 GLU B  23      -2.134 -12.951  -5.707  1.00  0.00           O1-
ATOM   3929  H   GLU B  23      -1.115  -7.993  -6.203  1.00  0.00           H  
ATOM   3930  HA  GLU B  23      -0.290  -9.356  -8.602  1.00  0.00           H  
ATOM   3931 1HB  GLU B  23      -2.949  -9.362  -7.140  1.00  0.00           H  
ATOM   3932 2HB  GLU B  23      -2.620 -10.392  -8.527  1.00  0.00           H  
ATOM   3933 1HG  GLU B  23      -0.728 -11.429  -7.273  1.00  0.00           H  
ATOM   3934 2HG  GLU B  23      -1.116 -10.411  -5.886  1.00  0.00           H  
ATOM   3935  N   VAL B  24      -2.549  -6.982  -9.078  1.00  0.00           N  
ATOM   3936  CA  VAL B  24      -3.186  -6.183 -10.125  1.00  0.00           C  
ATOM   3937  C   VAL B  24      -2.081  -5.522 -10.947  1.00  0.00           C  
ATOM   3938  O   VAL B  24      -2.158  -5.467 -12.182  1.00  0.00           O  
ATOM   3939  CB  VAL B  24      -4.117  -5.092  -9.535  1.00  0.00           C  
ATOM   3940  CG1 VAL B  24      -4.644  -4.164 -10.674  1.00  0.00           C  
ATOM   3941  CG2 VAL B  24      -5.264  -5.746  -8.769  1.00  0.00           C  
ATOM   3942  H   VAL B  24      -2.723  -6.797  -8.085  1.00  0.00           H  
ATOM   3943  HA  VAL B  24      -3.769  -6.830 -10.761  1.00  0.00           H  
ATOM   3944  HB  VAL B  24      -3.543  -4.470  -8.847  1.00  0.00           H  
ATOM   3945 1HG1 VAL B  24      -5.281  -3.397 -10.255  1.00  0.00           H  
ATOM   3946 2HG1 VAL B  24      -3.812  -3.694 -11.184  1.00  0.00           H  
ATOM   3947 3HG1 VAL B  24      -5.216  -4.738 -11.391  1.00  0.00           H  
ATOM   3948 1HG2 VAL B  24      -5.878  -4.992  -8.343  1.00  0.00           H  
ATOM   3949 2HG2 VAL B  24      -5.855  -6.356  -9.398  1.00  0.00           H  
ATOM   3950 3HG2 VAL B  24      -4.877  -6.353  -7.991  1.00  0.00           H  
ATOM   3951  N   HIS B  25      -1.056  -5.017 -10.258  1.00  0.00           N  
ATOM   3952  CA  HIS B  25       0.083  -4.378 -10.883  1.00  0.00           C  
ATOM   3953  C   HIS B  25       0.818  -5.331 -11.821  1.00  0.00           C  
ATOM   3954  O   HIS B  25       1.133  -4.981 -12.962  1.00  0.00           O  
ATOM   3955  CB  HIS B  25       1.076  -3.881  -9.834  1.00  0.00           C  
ATOM   3956  CG  HIS B  25       2.199  -3.188 -10.439  1.00  0.00           C  
ATOM   3957  CD2 HIS B  25       3.453  -3.609 -10.705  1.00  0.00           C  
ATOM   3958  ND1 HIS B  25       2.105  -1.898 -10.913  1.00  0.00           N  
ATOM   3959  CE1 HIS B  25       3.259  -1.558 -11.437  1.00  0.00           C  
ATOM   3960  NE2 HIS B  25       4.091  -2.591 -11.321  1.00  0.00           N  
ATOM   3961  H   HIS B  25      -1.087  -5.044  -9.235  1.00  0.00           H  
ATOM   3962  HA  HIS B  25      -0.256  -3.528 -11.467  1.00  0.00           H  
ATOM   3963 1HB  HIS B  25       0.576  -3.225  -9.121  1.00  0.00           H  
ATOM   3964 2HB  HIS B  25       1.466  -4.720  -9.276  1.00  0.00           H  
ATOM   3965  HD2 HIS B  25       3.870  -4.591 -10.476  1.00  0.00           H  
ATOM   3966  HE1 HIS B  25       3.503  -0.603 -11.893  1.00  0.00           H  
ATOM   3967  HE2 HIS B  25       5.079  -2.633 -11.648  1.00  0.00           H  
ATOM   3968  N   GLU B  26       1.090  -6.562 -11.385  1.00  0.00           N  
ATOM   3969  CA  GLU B  26       1.801  -7.457 -12.288  1.00  0.00           C  
ATOM   3970  C   GLU B  26       1.030  -7.605 -13.604  1.00  0.00           C  
ATOM   3971  O   GLU B  26       1.640  -7.565 -14.685  1.00  0.00           O  
ATOM   3972  CB  GLU B  26       2.019  -8.831 -11.655  1.00  0.00           C  
ATOM   3973  CG  GLU B  26       2.868  -9.785 -12.515  1.00  0.00           C  
ATOM   3974  CD  GLU B  26       3.129 -11.106 -11.847  1.00  0.00           C  
ATOM   3975  OE1 GLU B  26       2.543 -11.359 -10.826  1.00  0.00           O  
ATOM   3976  OE2 GLU B  26       3.941 -11.858 -12.342  1.00  0.00           O1-
ATOM   3977  H   GLU B  26       0.856  -6.841 -10.425  1.00  0.00           H  
ATOM   3978  HA  GLU B  26       2.774  -7.021 -12.508  1.00  0.00           H  
ATOM   3979 1HB  GLU B  26       2.509  -8.709 -10.687  1.00  0.00           H  
ATOM   3980 2HB  GLU B  26       1.050  -9.301 -11.472  1.00  0.00           H  
ATOM   3981 1HG  GLU B  26       2.351  -9.970 -13.458  1.00  0.00           H  
ATOM   3982 2HG  GLU B  26       3.817  -9.302 -12.742  1.00  0.00           H  
ATOM   3983  N   ALA B  27      -0.308  -7.751 -13.524  1.00  0.00           N  
ATOM   3984  CA  ALA B  27      -1.129  -7.852 -14.732  1.00  0.00           C  
ATOM   3985  C   ALA B  27      -1.048  -6.577 -15.568  1.00  0.00           C  
ATOM   3986  O   ALA B  27      -1.011  -6.634 -16.801  1.00  0.00           O  
ATOM   3987  CB  ALA B  27      -2.569  -8.113 -14.374  1.00  0.00           C  
ATOM   3988  H   ALA B  27      -0.743  -7.827 -12.594  1.00  0.00           H  
ATOM   3989  HA  ALA B  27      -0.747  -8.679 -15.330  1.00  0.00           H  
ATOM   3990 1HB  ALA B  27      -3.165  -8.206 -15.282  1.00  0.00           H  
ATOM   3991 2HB  ALA B  27      -2.628  -9.034 -13.797  1.00  0.00           H  
ATOM   3992 3HB  ALA B  27      -2.942  -7.281 -13.779  1.00  0.00           H  
ATOM   3993  N   LEU B  28      -0.980  -5.426 -14.902  1.00  0.00           N  
ATOM   3994  CA  LEU B  28      -0.878  -4.158 -15.601  1.00  0.00           C  
ATOM   3995  C   LEU B  28       0.368  -4.044 -16.419  1.00  0.00           C  
ATOM   3996  O   LEU B  28       0.306  -3.612 -17.572  1.00  0.00           O  
ATOM   3997  CB  LEU B  28      -0.834  -3.004 -14.622  1.00  0.00           C  
ATOM   3998  CG  LEU B  28      -0.617  -1.630 -15.211  1.00  0.00           C  
ATOM   3999  CD1 LEU B  28      -1.730  -1.248 -16.121  1.00  0.00           C  
ATOM   4000  CD2 LEU B  28      -0.478  -0.734 -14.116  1.00  0.00           C  
ATOM   4001  H   LEU B  28      -1.083  -5.441 -13.881  1.00  0.00           H  
ATOM   4002  HA  LEU B  28      -1.733  -4.074 -16.261  1.00  0.00           H  
ATOM   4003 1HB  LEU B  28      -1.759  -2.997 -14.047  1.00  0.00           H  
ATOM   4004 2HB  LEU B  28      -0.023  -3.167 -13.940  1.00  0.00           H  
ATOM   4005  HG  LEU B  28       0.295  -1.604 -15.789  1.00  0.00           H  
ATOM   4006 1HD1 LEU B  28      -1.548  -0.270 -16.500  1.00  0.00           H  
ATOM   4007 2HD1 LEU B  28      -1.789  -1.935 -16.956  1.00  0.00           H  
ATOM   4008 3HD1 LEU B  28      -2.653  -1.259 -15.582  1.00  0.00           H  
ATOM   4009 1HD2 LEU B  28      -0.322   0.267 -14.496  1.00  0.00           H  
ATOM   4010 2HD2 LEU B  28      -1.358  -0.785 -13.544  1.00  0.00           H  
ATOM   4011 3HD2 LEU B  28       0.367  -1.043 -13.500  1.00  0.00           H  
ATOM   4012  N   ILE B  29       1.504  -4.414 -15.839  1.00  0.00           N  
ATOM   4013  CA  ILE B  29       2.738  -4.287 -16.583  1.00  0.00           C  
ATOM   4014  C   ILE B  29       2.676  -5.245 -17.772  1.00  0.00           C  
ATOM   4015  O   ILE B  29       3.062  -4.863 -18.876  1.00  0.00           O  
ATOM   4016  CB  ILE B  29       3.994  -4.517 -15.710  1.00  0.00           C  
ATOM   4017  CG1 ILE B  29       4.116  -3.419 -14.564  1.00  0.00           C  
ATOM   4018  CG2 ILE B  29       5.235  -4.466 -16.593  1.00  0.00           C  
ATOM   4019  CD1 ILE B  29       4.257  -1.931 -15.008  1.00  0.00           C  
ATOM   4020  H   ILE B  29       1.476  -4.732 -14.863  1.00  0.00           H  
ATOM   4021  HA  ILE B  29       2.798  -3.286 -16.985  1.00  0.00           H  
ATOM   4022  HB  ILE B  29       3.921  -5.493 -15.225  1.00  0.00           H  
ATOM   4023 1HG1 ILE B  29       3.226  -3.496 -13.938  1.00  0.00           H  
ATOM   4024 2HG1 ILE B  29       4.988  -3.665 -13.956  1.00  0.00           H  
ATOM   4025 1HG2 ILE B  29       6.129  -4.640 -15.990  1.00  0.00           H  
ATOM   4026 2HG2 ILE B  29       5.157  -5.208 -17.341  1.00  0.00           H  
ATOM   4027 3HG2 ILE B  29       5.305  -3.511 -17.068  1.00  0.00           H  
ATOM   4028 1HD1 ILE B  29       4.333  -1.304 -14.129  1.00  0.00           H  
ATOM   4029 2HD1 ILE B  29       5.155  -1.791 -15.606  1.00  0.00           H  
ATOM   4030 3HD1 ILE B  29       3.396  -1.631 -15.572  1.00  0.00           H  
ATOM   4031  N   GLU B  30       2.173  -6.474 -17.585  1.00  0.00           N  
ATOM   4032  CA  GLU B  30       2.068  -7.381 -18.729  1.00  0.00           C  
ATOM   4033  C   GLU B  30       1.241  -6.763 -19.857  1.00  0.00           C  
ATOM   4034  O   GLU B  30       1.648  -6.802 -21.033  1.00  0.00           O  
ATOM   4035  CB  GLU B  30       1.382  -8.690 -18.325  1.00  0.00           C  
ATOM   4036  CG  GLU B  30       1.209  -9.714 -19.466  1.00  0.00           C  
ATOM   4037  CD  GLU B  30       0.436 -10.940 -19.035  1.00  0.00           C  
ATOM   4038  OE1 GLU B  30       0.123 -11.052 -17.867  1.00  0.00           O  
ATOM   4039  OE2 GLU B  30       0.132 -11.753 -19.869  1.00  0.00           O1-
ATOM   4040  H   GLU B  30       1.885  -6.778 -16.646  1.00  0.00           H  
ATOM   4041  HA  GLU B  30       3.067  -7.588 -19.103  1.00  0.00           H  
ATOM   4042 1HB  GLU B  30       1.951  -9.162 -17.524  1.00  0.00           H  
ATOM   4043 2HB  GLU B  30       0.394  -8.471 -17.929  1.00  0.00           H  
ATOM   4044 1HG  GLU B  30       0.677  -9.249 -20.295  1.00  0.00           H  
ATOM   4045 2HG  GLU B  30       2.194 -10.011 -19.827  1.00  0.00           H  
ATOM   4046  N   ALA B  31       0.084  -6.179 -19.506  1.00  0.00           N  
ATOM   4047  CA  ALA B  31      -0.771  -5.560 -20.497  1.00  0.00           C  
ATOM   4048  C   ALA B  31      -0.067  -4.378 -21.164  1.00  0.00           C  
ATOM   4049  O   ALA B  31      -0.104  -4.247 -22.382  1.00  0.00           O  
ATOM   4050  CB  ALA B  31      -2.079  -5.110 -19.857  1.00  0.00           C  
ATOM   4051  H   ALA B  31      -0.214  -6.204 -18.523  1.00  0.00           H  
ATOM   4052  HA  ALA B  31      -0.986  -6.299 -21.266  1.00  0.00           H  
ATOM   4053 1HB  ALA B  31      -2.725  -4.670 -20.612  1.00  0.00           H  
ATOM   4054 2HB  ALA B  31      -2.579  -5.969 -19.402  1.00  0.00           H  
ATOM   4055 3HB  ALA B  31      -1.860  -4.372 -19.084  1.00  0.00           H  
ATOM   4056  N   LEU B  32       0.668  -3.567 -20.396  1.00  0.00           N  
ATOM   4057  CA  LEU B  32       1.379  -2.437 -20.992  1.00  0.00           C  
ATOM   4058  C   LEU B  32       2.521  -2.869 -21.909  1.00  0.00           C  
ATOM   4059  O   LEU B  32       2.743  -2.256 -22.957  1.00  0.00           O  
ATOM   4060  CB  LEU B  32       1.951  -1.536 -19.884  1.00  0.00           C  
ATOM   4061  CG  LEU B  32       0.968  -0.672 -19.066  1.00  0.00           C  
ATOM   4062  CD1 LEU B  32       1.673  -0.119 -17.852  1.00  0.00           C  
ATOM   4063  CD2 LEU B  32       0.499   0.507 -19.909  1.00  0.00           C  
ATOM   4064  H   LEU B  32       0.670  -3.694 -19.382  1.00  0.00           H  
ATOM   4065  HA  LEU B  32       0.670  -1.875 -21.591  1.00  0.00           H  
ATOM   4066 1HB  LEU B  32       2.470  -2.180 -19.179  1.00  0.00           H  
ATOM   4067 2HB  LEU B  32       2.673  -0.868 -20.338  1.00  0.00           H  
ATOM   4068  HG  LEU B  32       0.121  -1.278 -18.741  1.00  0.00           H  
ATOM   4069 1HD1 LEU B  32       0.969   0.470 -17.289  1.00  0.00           H  
ATOM   4070 2HD1 LEU B  32       2.022  -0.936 -17.245  1.00  0.00           H  
ATOM   4071 3HD1 LEU B  32       2.515   0.500 -18.152  1.00  0.00           H  
ATOM   4072 1HD2 LEU B  32      -0.161   1.128 -19.323  1.00  0.00           H  
ATOM   4073 2HD2 LEU B  32       1.365   1.100 -20.214  1.00  0.00           H  
ATOM   4074 3HD2 LEU B  32      -0.026   0.157 -20.794  1.00  0.00           H  
ATOM   4075  N   ARG B  33       3.252  -3.925 -21.543  1.00  0.00           N  
ATOM   4076  CA  ARG B  33       4.367  -4.340 -22.379  1.00  0.00           C  
ATOM   4077  C   ARG B  33       3.924  -4.886 -23.746  1.00  0.00           C  
ATOM   4078  O   ARG B  33       4.515  -4.546 -24.782  1.00  0.00           O  
ATOM   4079  CB  ARG B  33       5.198  -5.450 -21.728  1.00  0.00           C  
ATOM   4080  CG  ARG B  33       6.059  -5.092 -20.510  1.00  0.00           C  
ATOM   4081  CD  ARG B  33       7.069  -6.192 -20.243  1.00  0.00           C  
ATOM   4082  NE  ARG B  33       6.446  -7.529 -19.987  1.00  0.00           N  
ATOM   4083  CZ  ARG B  33       6.100  -8.073 -18.784  1.00  0.00           C  
ATOM   4084  NH1 ARG B  33       6.332  -7.455 -17.656  1.00  0.00           N1+
ATOM   4085  NH2 ARG B  33       5.527  -9.268 -18.755  1.00  0.00           N  
ATOM   4086  H   ARG B  33       3.062  -4.385 -20.649  1.00  0.00           H  
ATOM   4087  HA  ARG B  33       5.007  -3.474 -22.536  1.00  0.00           H  
ATOM   4088 1HB  ARG B  33       4.512  -6.235 -21.398  1.00  0.00           H  
ATOM   4089 2HB  ARG B  33       5.851  -5.891 -22.476  1.00  0.00           H  
ATOM   4090 1HG  ARG B  33       6.593  -4.161 -20.695  1.00  0.00           H  
ATOM   4091 2HG  ARG B  33       5.429  -4.978 -19.647  1.00  0.00           H  
ATOM   4092 1HD  ARG B  33       7.730  -6.285 -21.105  1.00  0.00           H  
ATOM   4093 2HD  ARG B  33       7.658  -5.915 -19.376  1.00  0.00           H  
ATOM   4094  HE  ARG B  33       6.235  -8.083 -20.805  1.00  0.00           H  
ATOM   4095 1HH1 ARG B  33       6.765  -6.546 -17.653  1.00  0.00           H  
ATOM   4096 2HH1 ARG B  33       6.067  -7.883 -16.778  1.00  0.00           H  
ATOM   4097 1HH2 ARG B  33       5.343  -9.760 -19.616  1.00  0.00           H  
ATOM   4098 2HH2 ARG B  33       5.270  -9.688 -17.871  1.00  0.00           H  
ATOM   4099  N   GLY B  34       2.823  -5.705 -23.805  1.00  0.00           N  
ATOM   4100  CA  GLY B  34       2.496  -6.345 -25.076  1.00  0.00           C  
ATOM   4101  C   GLY B  34       1.178  -5.841 -25.612  1.00  0.00           C  
ATOM   4102  O   GLY B  34       0.911  -6.134 -26.843  1.00  0.00           O  
ATOM   4103  H   GLY B  34       2.251  -5.861 -22.987  1.00  0.00           H  
ATOM   4104 1HA  GLY B  34       3.289  -6.147 -25.798  1.00  0.00           H  
ATOM   4105 2HA  GLY B  34       2.450  -7.425 -24.938  1.00  0.00           H  
ATOM   4106  N   ASN B  35       0.251  -5.248 -24.892  1.00  0.00           N  
ATOM   4107  CA  ASN B  35      -1.078  -4.873 -25.365  1.00  0.00           C  
ATOM   4108  C   ASN B  35      -1.816  -6.077 -25.940  1.00  0.00           C  
ATOM   4109  O   ASN B  35      -2.521  -5.974 -26.947  1.00  0.00           O  
ATOM   4110  CB  ASN B  35      -0.990  -3.744 -26.378  1.00  0.00           C  
ATOM   4111  CG  ASN B  35      -0.467  -2.472 -25.774  1.00  0.00           C  
ATOM   4112  ND2 ASN B  35       0.516  -1.899 -26.413  1.00  0.00           N  
ATOM   4113  OD1 ASN B  35      -0.938  -2.003 -24.725  1.00  0.00           O  
ATOM   4114  H   ASN B  35       0.469  -4.993 -23.931  1.00  0.00           H  
ATOM   4115  HA  ASN B  35      -1.652  -4.519 -24.508  1.00  0.00           H  
ATOM   4116 1HB  ASN B  35      -0.352  -4.024 -27.211  1.00  0.00           H  
ATOM   4117 2HB  ASN B  35      -1.980  -3.547 -26.782  1.00  0.00           H  
ATOM   4118 1HD2 ASN B  35       0.915  -1.059 -26.046  1.00  0.00           H  
ATOM   4119 2HD2 ASN B  35       0.877  -2.311 -27.246  1.00  0.00           H  
ATOM   4120  N   SER B  36      -1.652  -7.220 -25.279  1.00  0.00           N  
ATOM   4121  CA  SER B  36      -2.289  -8.454 -25.694  1.00  0.00           C  
ATOM   4122  C   SER B  36      -3.746  -8.414 -25.291  1.00  0.00           C  
ATOM   4123  O   SER B  36      -4.065  -8.109 -24.139  1.00  0.00           O  
ATOM   4124  CB  SER B  36      -1.576  -9.632 -25.062  1.00  0.00           C  
ATOM   4125  OG  SER B  36      -2.222 -10.826 -25.352  1.00  0.00           O  
ATOM   4126  H   SER B  36      -1.079  -7.219 -24.451  1.00  0.00           H  
ATOM   4127  HA  SER B  36      -2.223  -8.538 -26.780  1.00  0.00           H  
ATOM   4128 1HB  SER B  36      -0.551  -9.673 -25.432  1.00  0.00           H  
ATOM   4129 2HB  SER B  36      -1.526  -9.496 -23.990  1.00  0.00           H  
ATOM   4130  HG  SER B  36      -1.676 -11.521 -24.970  1.00  0.00           H  
ATOM   4131  N   GLU B  37      -4.642  -8.777 -26.201  1.00  0.00           N  
ATOM   4132  CA  GLU B  37      -6.063  -8.729 -25.875  1.00  0.00           C  
ATOM   4133  C   GLU B  37      -6.442  -9.361 -24.520  1.00  0.00           C  
ATOM   4134  O   GLU B  37      -7.117  -8.680 -23.745  1.00  0.00           O  
ATOM   4135  CB  GLU B  37      -6.900  -9.321 -27.015  1.00  0.00           C  
ATOM   4136  CG  GLU B  37      -8.397  -9.324 -26.751  1.00  0.00           C  
ATOM   4137  CD  GLU B  37      -9.169  -9.884 -27.887  1.00  0.00           C  
ATOM   4138  OE1 GLU B  37      -8.558 -10.273 -28.853  1.00  0.00           O  
ATOM   4139  OE2 GLU B  37     -10.369  -9.927 -27.801  1.00  0.00           O1-
ATOM   4140  H   GLU B  37      -4.331  -9.038 -27.126  1.00  0.00           H  
ATOM   4141  HA  GLU B  37      -6.337  -7.676 -25.815  1.00  0.00           H  
ATOM   4142 1HB  GLU B  37      -6.757  -8.702 -27.901  1.00  0.00           H  
ATOM   4143 2HB  GLU B  37      -6.579 -10.312 -27.285  1.00  0.00           H  
ATOM   4144 1HG  GLU B  37      -8.612  -9.920 -25.863  1.00  0.00           H  
ATOM   4145 2HG  GLU B  37      -8.724  -8.304 -26.556  1.00  0.00           H  
ATOM   4146  N   GLU B  38      -6.101 -10.557 -24.181  1.00  0.00           N  
ATOM   4147  CA  GLU B  38      -6.409 -11.252 -22.934  1.00  0.00           C  
ATOM   4148  C   GLU B  38      -5.705 -10.604 -21.767  1.00  0.00           C  
ATOM   4149  O   GLU B  38      -6.184 -10.721 -20.599  1.00  0.00           O  
ATOM   4150  CB  GLU B  38      -6.001 -12.748 -23.052  1.00  0.00           C  
ATOM   4151  CG  GLU B  38      -6.531 -13.687 -21.919  1.00  0.00           C  
ATOM   4152  CD  GLU B  38      -8.031 -13.801 -21.721  1.00  0.00           C  
ATOM   4153  OE1 GLU B  38      -8.790 -14.014 -22.686  1.00  0.00           O  
ATOM   4154  OE2 GLU B  38      -8.448 -13.685 -20.550  1.00  0.00           O1-
ATOM   4155  H   GLU B  38      -5.558 -11.075 -24.858  1.00  0.00           H  
ATOM   4156  HA  GLU B  38      -7.497 -11.188 -22.753  1.00  0.00           H  
ATOM   4157 1HB  GLU B  38      -6.362 -13.150 -23.999  1.00  0.00           H  
ATOM   4158 2HB  GLU B  38      -4.896 -12.833 -23.089  1.00  0.00           H  
ATOM   4159 1HG  GLU B  38      -6.175 -14.700 -22.105  1.00  0.00           H  
ATOM   4160 2HG  GLU B  38      -6.110 -13.408 -20.940  1.00  0.00           H  
ATOM   4161  N   ALA B  39      -4.563  -9.908 -21.939  1.00  0.00           N  
ATOM   4162  CA  ALA B  39      -3.879  -9.288 -20.813  1.00  0.00           C  
ATOM   4163  C   ALA B  39      -4.671  -8.065 -20.419  1.00  0.00           C  
ATOM   4164  O   ALA B  39      -4.825  -7.748 -19.236  1.00  0.00           O  
ATOM   4165  CB  ALA B  39      -2.449  -8.924 -21.164  1.00  0.00           C  
ATOM   4166  H   ALA B  39      -4.172  -9.760 -22.868  1.00  0.00           H  
ATOM   4167  HA  ALA B  39      -3.875  -9.986 -19.977  1.00  0.00           H  
ATOM   4168 1HB  ALA B  39      -1.968  -8.466 -20.301  1.00  0.00           H  
ATOM   4169 2HB  ALA B  39      -1.903  -9.826 -21.443  1.00  0.00           H  
ATOM   4170 3HB  ALA B  39      -2.450  -8.224 -21.998  1.00  0.00           H  
ATOM   4171  N   LYS B  40      -5.207  -7.399 -21.439  1.00  0.00           N  
ATOM   4172  CA  LYS B  40      -6.007  -6.213 -21.243  1.00  0.00           C  
ATOM   4173  C   LYS B  40      -7.323  -6.583 -20.559  1.00  0.00           C  
ATOM   4174  O   LYS B  40      -7.757  -5.884 -19.638  1.00  0.00           O  
ATOM   4175  CB  LYS B  40      -6.234  -5.520 -22.581  1.00  0.00           C  
ATOM   4176  CG  LYS B  40      -4.958  -4.863 -23.162  1.00  0.00           C  
ATOM   4177  CD  LYS B  40      -5.163  -4.343 -24.595  1.00  0.00           C  
ATOM   4178  CE  LYS B  40      -6.027  -3.086 -24.631  1.00  0.00           C  
ATOM   4179  NZ  LYS B  40      -6.158  -2.531 -25.994  1.00  0.00           N1+
ATOM   4180  H   LYS B  40      -5.001  -7.724 -22.389  1.00  0.00           H  
ATOM   4181  HA  LYS B  40      -5.465  -5.533 -20.587  1.00  0.00           H  
ATOM   4182 1HB  LYS B  40      -6.595  -6.247 -23.306  1.00  0.00           H  
ATOM   4183 2HB  LYS B  40      -7.004  -4.768 -22.461  1.00  0.00           H  
ATOM   4184 1HG  LYS B  40      -4.658  -4.035 -22.520  1.00  0.00           H  
ATOM   4185 2HG  LYS B  40      -4.149  -5.597 -23.172  1.00  0.00           H  
ATOM   4186 1HD  LYS B  40      -4.192  -4.109 -25.034  1.00  0.00           H  
ATOM   4187 2HD  LYS B  40      -5.631  -5.120 -25.203  1.00  0.00           H  
ATOM   4188 1HE  LYS B  40      -7.020  -3.309 -24.258  1.00  0.00           H  
ATOM   4189 2HE  LYS B  40      -5.570  -2.326 -23.992  1.00  0.00           H  
ATOM   4190 1HZ  LYS B  40      -6.732  -1.676 -25.922  1.00  0.00           H  
ATOM   4191 2HZ  LYS B  40      -5.247  -2.279 -26.360  1.00  0.00           H  
ATOM   4192 3HZ  LYS B  40      -6.594  -3.186 -26.611  1.00  0.00           H  
ATOM   4193  N   GLU B  41      -7.922  -7.719 -20.955  1.00  0.00           N  
ATOM   4194  CA  GLU B  41      -9.173  -8.142 -20.327  1.00  0.00           C  
ATOM   4195  C   GLU B  41      -8.926  -8.573 -18.876  1.00  0.00           C  
ATOM   4196  O   GLU B  41      -9.752  -8.301 -17.993  1.00  0.00           O  
ATOM   4197  CB  GLU B  41      -9.830  -9.275 -21.120  1.00  0.00           C  
ATOM   4198  CG  GLU B  41     -10.370  -8.845 -22.494  1.00  0.00           C  
ATOM   4199  CD  GLU B  41     -11.440  -7.779 -22.417  1.00  0.00           C  
ATOM   4200  OE1 GLU B  41     -12.425  -7.981 -21.757  1.00  0.00           O  
ATOM   4201  OE2 GLU B  41     -11.237  -6.728 -22.993  1.00  0.00           O1-
ATOM   4202  H   GLU B  41      -7.536  -8.229 -21.755  1.00  0.00           H  
ATOM   4203  HA  GLU B  41      -9.857  -7.295 -20.317  1.00  0.00           H  
ATOM   4204 1HB  GLU B  41      -9.102 -10.068 -21.279  1.00  0.00           H  
ATOM   4205 2HB  GLU B  41     -10.654  -9.695 -20.546  1.00  0.00           H  
ATOM   4206 1HG  GLU B  41      -9.549  -8.459 -23.090  1.00  0.00           H  
ATOM   4207 2HG  GLU B  41     -10.768  -9.719 -23.007  1.00  0.00           H  
ATOM   4208  N   LYS B  42      -7.777  -9.221 -18.618  1.00  0.00           N  
ATOM   4209  CA  LYS B  42      -7.417  -9.630 -17.270  1.00  0.00           C  
ATOM   4210  C   LYS B  42      -7.278  -8.398 -16.391  1.00  0.00           C  
ATOM   4211  O   LYS B  42      -7.790  -8.376 -15.265  1.00  0.00           O  
ATOM   4212  CB  LYS B  42      -6.124 -10.456 -17.296  1.00  0.00           C  
ATOM   4213  CG  LYS B  42      -5.610 -10.957 -15.937  1.00  0.00           C  
ATOM   4214  CD  LYS B  42      -4.500 -12.035 -16.101  1.00  0.00           C  
ATOM   4215  CE  LYS B  42      -3.189 -11.460 -16.678  1.00  0.00           C  
ATOM   4216  NZ  LYS B  42      -2.103 -12.490 -16.755  1.00  0.00           N1+
ATOM   4217  H   LYS B  42      -7.154  -9.480 -19.387  1.00  0.00           H  
ATOM   4218  HA  LYS B  42      -8.218 -10.247 -16.865  1.00  0.00           H  
ATOM   4219 1HB  LYS B  42      -6.264 -11.316 -17.950  1.00  0.00           H  
ATOM   4220 2HB  LYS B  42      -5.345  -9.844 -17.738  1.00  0.00           H  
ATOM   4221 1HG  LYS B  42      -5.193 -10.116 -15.399  1.00  0.00           H  
ATOM   4222 2HG  LYS B  42      -6.438 -11.362 -15.354  1.00  0.00           H  
ATOM   4223 1HD  LYS B  42      -4.290 -12.482 -15.129  1.00  0.00           H  
ATOM   4224 2HD  LYS B  42      -4.860 -12.819 -16.769  1.00  0.00           H  
ATOM   4225 1HE  LYS B  42      -3.370 -11.085 -17.682  1.00  0.00           H  
ATOM   4226 2HE  LYS B  42      -2.848 -10.641 -16.052  1.00  0.00           H  
ATOM   4227 1HZ  LYS B  42      -1.255 -12.041 -17.159  1.00  0.00           H  
ATOM   4228 2HZ  LYS B  42      -1.889 -12.844 -15.839  1.00  0.00           H  
ATOM   4229 3HZ  LYS B  42      -2.388 -13.248 -17.351  1.00  0.00           H  
ATOM   4230  N   LEU B  43      -6.649  -7.343 -16.927  1.00  0.00           N  
ATOM   4231  CA  LEU B  43      -6.495  -6.117 -16.179  1.00  0.00           C  
ATOM   4232  C   LEU B  43      -7.853  -5.499 -15.883  1.00  0.00           C  
ATOM   4233  O   LEU B  43      -8.113  -5.125 -14.746  1.00  0.00           O  
ATOM   4234  CB  LEU B  43      -5.643  -5.110 -16.950  1.00  0.00           C  
ATOM   4235  CG  LEU B  43      -5.389  -3.743 -16.266  1.00  0.00           C  
ATOM   4236  CD1 LEU B  43      -4.605  -3.933 -14.934  1.00  0.00           C  
ATOM   4237  CD2 LEU B  43      -4.660  -2.852 -17.252  1.00  0.00           C  
ATOM   4238  H   LEU B  43      -6.203  -7.429 -17.847  1.00  0.00           H  
ATOM   4239  HA  LEU B  43      -6.001  -6.362 -15.247  1.00  0.00           H  
ATOM   4240 1HB  LEU B  43      -4.677  -5.571 -17.166  1.00  0.00           H  
ATOM   4241 2HB  LEU B  43      -6.136  -4.912 -17.901  1.00  0.00           H  
ATOM   4242  HG  LEU B  43      -6.327  -3.280 -16.020  1.00  0.00           H  
ATOM   4243 1HD1 LEU B  43      -4.438  -2.959 -14.475  1.00  0.00           H  
ATOM   4244 2HD1 LEU B  43      -5.169  -4.551 -14.241  1.00  0.00           H  
ATOM   4245 3HD1 LEU B  43      -3.660  -4.403 -15.128  1.00  0.00           H  
ATOM   4246 1HD2 LEU B  43      -4.501  -1.875 -16.808  1.00  0.00           H  
ATOM   4247 2HD2 LEU B  43      -3.707  -3.301 -17.518  1.00  0.00           H  
ATOM   4248 3HD2 LEU B  43      -5.266  -2.739 -18.150  1.00  0.00           H  
ATOM   4249  N   LYS B  44      -8.774  -5.464 -16.853  1.00  0.00           N  
ATOM   4250  CA  LYS B  44     -10.076  -4.860 -16.569  1.00  0.00           C  
ATOM   4251  C   LYS B  44     -10.752  -5.510 -15.367  1.00  0.00           C  
ATOM   4252  O   LYS B  44     -11.269  -4.803 -14.487  1.00  0.00           O  
ATOM   4253  CB  LYS B  44     -11.009  -4.995 -17.775  1.00  0.00           C  
ATOM   4254  CG  LYS B  44     -10.685  -4.127 -18.971  1.00  0.00           C  
ATOM   4255  CD  LYS B  44     -11.626  -4.450 -20.130  1.00  0.00           C  
ATOM   4256  CE  LYS B  44     -11.332  -3.625 -21.370  1.00  0.00           C  
ATOM   4257  NZ  LYS B  44     -12.159  -4.081 -22.528  1.00  0.00           N1+
ATOM   4258  H   LYS B  44      -8.535  -5.786 -17.797  1.00  0.00           H  
ATOM   4259  HA  LYS B  44      -9.930  -3.814 -16.335  1.00  0.00           H  
ATOM   4260 1HB  LYS B  44     -11.002  -6.031 -18.116  1.00  0.00           H  
ATOM   4261 2HB  LYS B  44     -12.027  -4.767 -17.465  1.00  0.00           H  
ATOM   4262 1HG  LYS B  44     -10.824  -3.098 -18.694  1.00  0.00           H  
ATOM   4263 2HG  LYS B  44      -9.652  -4.271 -19.273  1.00  0.00           H  
ATOM   4264 1HD  LYS B  44     -11.527  -5.506 -20.393  1.00  0.00           H  
ATOM   4265 2HD  LYS B  44     -12.654  -4.272 -19.825  1.00  0.00           H  
ATOM   4266 1HE  LYS B  44     -11.555  -2.580 -21.165  1.00  0.00           H  
ATOM   4267 2HE  LYS B  44     -10.276  -3.721 -21.629  1.00  0.00           H  
ATOM   4268 1HZ  LYS B  44     -11.951  -3.529 -23.342  1.00  0.00           H  
ATOM   4269 2HZ  LYS B  44     -11.923  -5.078 -22.719  1.00  0.00           H  
ATOM   4270 3HZ  LYS B  44     -13.139  -4.003 -22.312  1.00  0.00           H  
ATOM   4271  N   GLU B  45     -10.696  -6.843 -15.278  1.00  0.00           N  
ATOM   4272  CA  GLU B  45     -11.333  -7.503 -14.145  1.00  0.00           C  
ATOM   4273  C   GLU B  45     -10.597  -7.199 -12.839  1.00  0.00           C  
ATOM   4274  O   GLU B  45     -11.232  -6.959 -11.805  1.00  0.00           O  
ATOM   4275  CB  GLU B  45     -11.414  -9.012 -14.381  1.00  0.00           C  
ATOM   4276  CG  GLU B  45     -12.388  -9.425 -15.498  1.00  0.00           C  
ATOM   4277  CD  GLU B  45     -13.816  -9.012 -15.209  1.00  0.00           C  
ATOM   4278  OE1 GLU B  45     -14.259  -9.215 -14.107  1.00  0.00           O  
ATOM   4279  OE2 GLU B  45     -14.465  -8.469 -16.089  1.00  0.00           O1-
ATOM   4280  H   GLU B  45     -10.275  -7.380 -16.050  1.00  0.00           H  
ATOM   4281  HA  GLU B  45     -12.345  -7.120 -14.052  1.00  0.00           H  
ATOM   4282 1HB  GLU B  45     -10.421  -9.383 -14.652  1.00  0.00           H  
ATOM   4283 2HB  GLU B  45     -11.713  -9.511 -13.461  1.00  0.00           H  
ATOM   4284 1HG  GLU B  45     -12.067  -8.958 -16.431  1.00  0.00           H  
ATOM   4285 2HG  GLU B  45     -12.341 -10.503 -15.628  1.00  0.00           H  
ATOM   4286  N   LEU B  46      -9.268  -7.134 -12.902  1.00  0.00           N  
ATOM   4287  CA  LEU B  46      -8.443  -6.818 -11.747  1.00  0.00           C  
ATOM   4288  C   LEU B  46      -8.625  -5.385 -11.255  1.00  0.00           C  
ATOM   4289  O   LEU B  46      -8.610  -5.150 -10.047  1.00  0.00           O  
ATOM   4290  CB  LEU B  46      -7.001  -7.131 -12.098  1.00  0.00           C  
ATOM   4291  CG  LEU B  46      -6.663  -8.621 -12.193  1.00  0.00           C  
ATOM   4292  CD1 LEU B  46      -5.348  -8.762 -12.809  1.00  0.00           C  
ATOM   4293  CD2 LEU B  46      -6.617  -9.247 -10.783  1.00  0.00           C  
ATOM   4294  H   LEU B  46      -8.808  -7.388 -13.786  1.00  0.00           H  
ATOM   4295  HA  LEU B  46      -8.755  -7.469 -10.941  1.00  0.00           H  
ATOM   4296 1HB  LEU B  46      -6.798  -6.690 -13.063  1.00  0.00           H  
ATOM   4297 2HB  LEU B  46      -6.362  -6.689 -11.406  1.00  0.00           H  
ATOM   4298  HG  LEU B  46      -7.402  -9.134 -12.811  1.00  0.00           H  
ATOM   4299 1HD1 LEU B  46      -5.093  -9.815 -12.888  1.00  0.00           H  
ATOM   4300 2HD1 LEU B  46      -5.381  -8.319 -13.800  1.00  0.00           H  
ATOM   4301 3HD1 LEU B  46      -4.609  -8.260 -12.212  1.00  0.00           H  
ATOM   4302 1HD2 LEU B  46      -6.353 -10.301 -10.872  1.00  0.00           H  
ATOM   4303 2HD2 LEU B  46      -5.864  -8.737 -10.179  1.00  0.00           H  
ATOM   4304 3HD2 LEU B  46      -7.579  -9.171 -10.293  1.00  0.00           H  
ATOM   4305  N   VAL B  47      -8.836  -4.442 -12.167  1.00  0.00           N  
ATOM   4306  CA  VAL B  47      -9.083  -3.055 -11.797  1.00  0.00           C  
ATOM   4307  C   VAL B  47     -10.429  -2.952 -11.084  1.00  0.00           C  
ATOM   4308  O   VAL B  47     -10.538  -2.229 -10.091  1.00  0.00           O  
ATOM   4309  CB  VAL B  47      -8.984  -2.127 -13.021  1.00  0.00           C  
ATOM   4310  CG1 VAL B  47      -9.451  -0.702 -12.703  1.00  0.00           C  
ATOM   4311  CG2 VAL B  47      -7.543  -2.072 -13.412  1.00  0.00           C  
ATOM   4312  H   VAL B  47      -8.785  -4.714 -13.148  1.00  0.00           H  
ATOM   4313  HA  VAL B  47      -8.305  -2.748 -11.099  1.00  0.00           H  
ATOM   4314  HB  VAL B  47      -9.596  -2.527 -13.836  1.00  0.00           H  
ATOM   4315 1HG1 VAL B  47      -9.336  -0.080 -13.590  1.00  0.00           H  
ATOM   4316 2HG1 VAL B  47     -10.497  -0.700 -12.398  1.00  0.00           H  
ATOM   4317 3HG1 VAL B  47      -8.844  -0.299 -11.906  1.00  0.00           H  
ATOM   4318 1HG2 VAL B  47      -7.410  -1.436 -14.267  1.00  0.00           H  
ATOM   4319 2HG2 VAL B  47      -6.991  -1.678 -12.575  1.00  0.00           H  
ATOM   4320 3HG2 VAL B  47      -7.189  -3.067 -13.642  1.00  0.00           H  
ATOM   4321  N   LYS B  48     -11.462  -3.639 -11.592  1.00  0.00           N  
ATOM   4322  CA  LYS B  48     -12.751  -3.631 -10.901  1.00  0.00           C  
ATOM   4323  C   LYS B  48     -12.608  -4.253  -9.501  1.00  0.00           C  
ATOM   4324  O   LYS B  48     -13.168  -3.735  -8.522  1.00  0.00           O  
ATOM   4325  CB  LYS B  48     -13.802  -4.385 -11.714  1.00  0.00           C  
ATOM   4326  CG  LYS B  48     -14.260  -3.659 -12.988  1.00  0.00           C  
ATOM   4327  CD  LYS B  48     -15.443  -4.371 -13.673  1.00  0.00           C  
ATOM   4328  CE  LYS B  48     -14.990  -5.658 -14.371  1.00  0.00           C  
ATOM   4329  NZ  LYS B  48     -16.075  -6.305 -15.169  1.00  0.00           N1+
ATOM   4330  H   LYS B  48     -11.334  -4.156 -12.468  1.00  0.00           H  
ATOM   4331  HA  LYS B  48     -13.075  -2.598 -10.779  1.00  0.00           H  
ATOM   4332 1HB  LYS B  48     -13.385  -5.349 -12.003  1.00  0.00           H  
ATOM   4333 2HB  LYS B  48     -14.675  -4.576 -11.092  1.00  0.00           H  
ATOM   4334 1HG  LYS B  48     -14.556  -2.642 -12.732  1.00  0.00           H  
ATOM   4335 2HG  LYS B  48     -13.423  -3.603 -13.685  1.00  0.00           H  
ATOM   4336 1HD  LYS B  48     -16.202  -4.620 -12.931  1.00  0.00           H  
ATOM   4337 2HD  LYS B  48     -15.886  -3.707 -14.414  1.00  0.00           H  
ATOM   4338 1HE  LYS B  48     -14.158  -5.424 -15.036  1.00  0.00           H  
ATOM   4339 2HE  LYS B  48     -14.652  -6.374 -13.625  1.00  0.00           H  
ATOM   4340 1HZ  LYS B  48     -15.661  -7.159 -15.597  1.00  0.00           H  
ATOM   4341 2HZ  LYS B  48     -16.842  -6.564 -14.570  1.00  0.00           H  
ATOM   4342 3HZ  LYS B  48     -16.399  -5.687 -15.889  1.00  0.00           H  
ATOM   4343  N   GLU B  49     -11.820  -5.352  -9.399  1.00  0.00           N  
ATOM   4344  CA  GLU B  49     -11.555  -5.966  -8.101  1.00  0.00           C  
ATOM   4345  C   GLU B  49     -10.883  -4.988  -7.168  1.00  0.00           C  
ATOM   4346  O   GLU B  49     -11.251  -4.904  -6.006  1.00  0.00           O  
ATOM   4347  CB  GLU B  49     -10.671  -7.232  -8.290  1.00  0.00           C  
ATOM   4348  CG  GLU B  49     -10.444  -8.098  -7.009  1.00  0.00           C  
ATOM   4349  CD  GLU B  49     -11.649  -8.752  -6.357  1.00  0.00           C  
ATOM   4350  OE1 GLU B  49     -12.481  -9.381  -7.037  1.00  0.00           O  
ATOM   4351  OE2 GLU B  49     -11.744  -8.634  -5.118  1.00  0.00           O1-
ATOM   4352  H   GLU B  49     -11.412  -5.751 -10.232  1.00  0.00           H  
ATOM   4353  HA  GLU B  49     -12.518  -6.263  -7.647  1.00  0.00           H  
ATOM   4354 2HB  GLU B  49      -9.681  -6.940  -8.696  1.00  0.00           H  
ATOM   4355 3HB  GLU B  49     -11.106  -7.882  -9.073  1.00  0.00           H  
ATOM   4356 2HG  GLU B  49      -9.943  -7.516  -6.218  1.00  0.00           H  
ATOM   4357 3HG  GLU B  49      -9.779  -8.952  -7.216  1.00  0.00           H  
ATOM   4358  N   LEU B  50      -9.890  -4.269  -7.699  1.00  0.00           N  
ATOM   4359  CA  LEU B  50      -9.139  -3.341  -6.892  1.00  0.00           C  
ATOM   4360  C   LEU B  50     -10.056  -2.244  -6.387  1.00  0.00           C  
ATOM   4361  O   LEU B  50     -10.002  -1.904  -5.208  1.00  0.00           O  
ATOM   4362  CB  LEU B  50      -7.982  -2.747  -7.707  1.00  0.00           C  
ATOM   4363  CG  LEU B  50      -7.003  -1.803  -6.972  1.00  0.00           C  
ATOM   4364  CD1 LEU B  50      -6.311  -2.540  -5.788  1.00  0.00           C  
ATOM   4365  CD2 LEU B  50      -5.955  -1.286  -7.969  1.00  0.00           C  
ATOM   4366  H   LEU B  50      -9.604  -4.431  -8.666  1.00  0.00           H  
ATOM   4367  HA  LEU B  50      -8.743  -3.890  -6.046  1.00  0.00           H  
ATOM   4368 1HB  LEU B  50      -7.436  -3.547  -8.143  1.00  0.00           H  
ATOM   4369 2HB  LEU B  50      -8.419  -2.177  -8.525  1.00  0.00           H  
ATOM   4370  HG  LEU B  50      -7.554  -0.977  -6.580  1.00  0.00           H  
ATOM   4371 1HD1 LEU B  50      -5.637  -1.855  -5.283  1.00  0.00           H  
ATOM   4372 2HD1 LEU B  50      -7.044  -2.888  -5.067  1.00  0.00           H  
ATOM   4373 3HD1 LEU B  50      -5.748  -3.390  -6.167  1.00  0.00           H  
ATOM   4374 1HD2 LEU B  50      -5.290  -0.607  -7.450  1.00  0.00           H  
ATOM   4375 2HD2 LEU B  50      -5.386  -2.119  -8.364  1.00  0.00           H  
ATOM   4376 3HD2 LEU B  50      -6.447  -0.759  -8.787  1.00  0.00           H  
ATOM   4377  N   GLU B  51     -10.968  -1.733  -7.223  1.00  0.00           N  
ATOM   4378  CA  GLU B  51     -11.869  -0.704  -6.722  1.00  0.00           C  
ATOM   4379  C   GLU B  51     -12.643  -1.184  -5.503  1.00  0.00           C  
ATOM   4380  O   GLU B  51     -12.756  -0.448  -4.514  1.00  0.00           O  
ATOM   4381  CB  GLU B  51     -12.845  -0.274  -7.819  1.00  0.00           C  
ATOM   4382  CG  GLU B  51     -13.813   0.824  -7.403  1.00  0.00           C  
ATOM   4383  CD  GLU B  51     -14.712   1.267  -8.525  1.00  0.00           C  
ATOM   4384  OE1 GLU B  51     -14.297   1.196  -9.657  1.00  0.00           O  
ATOM   4385  OE2 GLU B  51     -15.815   1.677  -8.249  1.00  0.00           O1-
ATOM   4386  H   GLU B  51     -10.975  -2.013  -8.211  1.00  0.00           H  
ATOM   4387  HA  GLU B  51     -11.274   0.153  -6.425  1.00  0.00           H  
ATOM   4388 1HB  GLU B  51     -12.286   0.082  -8.684  1.00  0.00           H  
ATOM   4389 2HB  GLU B  51     -13.433  -1.134  -8.141  1.00  0.00           H  
ATOM   4390 1HG  GLU B  51     -14.429   0.461  -6.582  1.00  0.00           H  
ATOM   4391 2HG  GLU B  51     -13.243   1.680  -7.043  1.00  0.00           H  
ATOM   4392  N   LYS B  52     -13.159  -2.421  -5.549  1.00  0.00           N  
ATOM   4393  CA  LYS B  52     -13.892  -2.947  -4.403  1.00  0.00           C  
ATOM   4394  C   LYS B  52     -13.001  -3.015  -3.166  1.00  0.00           C  
ATOM   4395  O   LYS B  52     -13.408  -2.589  -2.078  1.00  0.00           O  
ATOM   4396  CB  LYS B  52     -14.450  -4.342  -4.703  1.00  0.00           C  
ATOM   4397  CG  LYS B  52     -15.276  -4.969  -3.555  1.00  0.00           C  
ATOM   4398  CD  LYS B  52     -15.833  -6.343  -3.957  1.00  0.00           C  
ATOM   4399  CE  LYS B  52     -16.752  -6.946  -2.876  1.00  0.00           C  
ATOM   4400  NZ  LYS B  52     -16.011  -7.308  -1.618  1.00  0.00           N1+
ATOM   4401  H   LYS B  52     -13.073  -2.960  -6.422  1.00  0.00           H  
ATOM   4402  HA  LYS B  52     -14.720  -2.273  -4.188  1.00  0.00           H  
ATOM   4403 1HB  LYS B  52     -15.076  -4.296  -5.593  1.00  0.00           H  
ATOM   4404 2HB  LYS B  52     -13.622  -5.018  -4.926  1.00  0.00           H  
ATOM   4405 1HG  LYS B  52     -14.640  -5.084  -2.672  1.00  0.00           H  
ATOM   4406 2HG  LYS B  52     -16.101  -4.303  -3.299  1.00  0.00           H  
ATOM   4407 1HD  LYS B  52     -16.399  -6.248  -4.886  1.00  0.00           H  
ATOM   4408 2HD  LYS B  52     -15.001  -7.025  -4.129  1.00  0.00           H  
ATOM   4409 1HE  LYS B  52     -17.531  -6.227  -2.630  1.00  0.00           H  
ATOM   4410 2HE  LYS B  52     -17.216  -7.846  -3.277  1.00  0.00           H  
ATOM   4411 1HZ  LYS B  52     -16.644  -7.698  -0.942  1.00  0.00           H  
ATOM   4412 2HZ  LYS B  52     -15.289  -7.979  -1.813  1.00  0.00           H  
ATOM   4413 3HZ  LYS B  52     -15.574  -6.474  -1.199  1.00  0.00           H  
ATOM   4414  N   ILE B  53     -11.777  -3.506  -3.345  1.00  0.00           N  
ATOM   4415  CA  ILE B  53     -10.831  -3.657  -2.250  1.00  0.00           C  
ATOM   4416  C   ILE B  53     -10.445  -2.312  -1.647  1.00  0.00           C  
ATOM   4417  O   ILE B  53     -10.337  -2.198  -0.425  1.00  0.00           O  
ATOM   4418  CB  ILE B  53      -9.591  -4.445  -2.712  1.00  0.00           C  
ATOM   4419  CG1 ILE B  53      -9.988  -5.918  -3.104  1.00  0.00           C  
ATOM   4420  CG2 ILE B  53      -8.489  -4.427  -1.660  1.00  0.00           C  
ATOM   4421  CD1 ILE B  53     -10.582  -6.800  -2.005  1.00  0.00           C  
ATOM   4422  H   ILE B  53     -11.526  -3.842  -4.285  1.00  0.00           H  
ATOM   4423  HA  ILE B  53     -11.323  -4.216  -1.456  1.00  0.00           H  
ATOM   4424  HB  ILE B  53      -9.207  -3.976  -3.617  1.00  0.00           H  
ATOM   4425 1HG1 ILE B  53     -10.718  -5.876  -3.884  1.00  0.00           H  
ATOM   4426 2HG1 ILE B  53      -9.115  -6.396  -3.486  1.00  0.00           H  
ATOM   4427 1HG2 ILE B  53      -7.624  -4.968  -2.042  1.00  0.00           H  
ATOM   4428 2HG2 ILE B  53      -8.201  -3.404  -1.451  1.00  0.00           H  
ATOM   4429 3HG2 ILE B  53      -8.833  -4.891  -0.739  1.00  0.00           H  
ATOM   4430 1HD1 ILE B  53     -10.803  -7.779  -2.427  1.00  0.00           H  
ATOM   4431 2HD1 ILE B  53      -9.875  -6.918  -1.190  1.00  0.00           H  
ATOM   4432 3HD1 ILE B  53     -11.505  -6.373  -1.617  1.00  0.00           H  
ATOM   4433  N   ILE B  54     -10.215  -1.300  -2.487  1.00  0.00           N  
ATOM   4434  CA  ILE B  54      -9.870   0.016  -1.980  1.00  0.00           C  
ATOM   4435  C   ILE B  54     -11.031   0.578  -1.181  1.00  0.00           C  
ATOM   4436  O   ILE B  54     -10.808   1.136  -0.108  1.00  0.00           O  
ATOM   4437  CB  ILE B  54      -9.444   0.996  -3.090  1.00  0.00           C  
ATOM   4438  CG1 ILE B  54      -8.102   0.525  -3.667  1.00  0.00           C  
ATOM   4439  CG2 ILE B  54      -9.307   2.447  -2.502  1.00  0.00           C  
ATOM   4440  CD1 ILE B  54      -7.687   1.211  -4.939  1.00  0.00           C  
ATOM   4441  H   ILE B  54     -10.272  -1.475  -3.489  1.00  0.00           H  
ATOM   4442  HA  ILE B  54      -9.020  -0.093  -1.310  1.00  0.00           H  
ATOM   4443  HB  ILE B  54     -10.186   0.980  -3.896  1.00  0.00           H  
ATOM   4444 1HG1 ILE B  54      -7.352   0.685  -2.913  1.00  0.00           H  
ATOM   4445 2HG1 ILE B  54      -8.160  -0.545  -3.863  1.00  0.00           H  
ATOM   4446 1HG2 ILE B  54      -9.001   3.136  -3.276  1.00  0.00           H  
ATOM   4447 2HG2 ILE B  54     -10.259   2.791  -2.096  1.00  0.00           H  
ATOM   4448 3HG2 ILE B  54      -8.559   2.448  -1.704  1.00  0.00           H  
ATOM   4449 1HD1 ILE B  54      -6.726   0.821  -5.271  1.00  0.00           H  
ATOM   4450 2HD1 ILE B  54      -8.434   1.016  -5.692  1.00  0.00           H  
ATOM   4451 3HD1 ILE B  54      -7.596   2.273  -4.792  1.00  0.00           H  
ATOM   4452  N   LYS B  55     -12.269   0.446  -1.665  1.00  0.00           N  
ATOM   4453  CA  LYS B  55     -13.390   0.948  -0.879  1.00  0.00           C  
ATOM   4454  C   LYS B  55     -13.446   0.257   0.495  1.00  0.00           C  
ATOM   4455  O   LYS B  55     -13.711   0.920   1.507  1.00  0.00           O  
ATOM   4456  CB  LYS B  55     -14.708   0.764  -1.633  1.00  0.00           C  
ATOM   4457  CG  LYS B  55     -14.870   1.705  -2.831  1.00  0.00           C  
ATOM   4458  CD  LYS B  55     -16.176   1.452  -3.579  1.00  0.00           C  
ATOM   4459  CE  LYS B  55     -16.314   2.385  -4.784  1.00  0.00           C  
ATOM   4460  NZ  LYS B  55     -17.546   2.100  -5.576  1.00  0.00           N1+
ATOM   4461  H   LYS B  55     -12.416   0.016  -2.586  1.00  0.00           H  
ATOM   4462  HA  LYS B  55     -13.241   2.013  -0.709  1.00  0.00           H  
ATOM   4463 1HB  LYS B  55     -14.766  -0.262  -2.006  1.00  0.00           H  
ATOM   4464 2HB  LYS B  55     -15.544   0.917  -0.954  1.00  0.00           H  
ATOM   4465 1HG  LYS B  55     -14.851   2.738  -2.479  1.00  0.00           H  
ATOM   4466 2HG  LYS B  55     -14.034   1.562  -3.515  1.00  0.00           H  
ATOM   4467 1HD  LYS B  55     -16.188   0.420  -3.934  1.00  0.00           H  
ATOM   4468 2HD  LYS B  55     -17.021   1.603  -2.910  1.00  0.00           H  
ATOM   4469 1HE  LYS B  55     -16.345   3.417  -4.442  1.00  0.00           H  
ATOM   4470 2HE  LYS B  55     -15.453   2.257  -5.420  1.00  0.00           H  
ATOM   4471 1HZ  LYS B  55     -17.587   2.724  -6.373  1.00  0.00           H  
ATOM   4472 2HZ  LYS B  55     -17.520   1.137  -5.905  1.00  0.00           H  
ATOM   4473 3HZ  LYS B  55     -18.363   2.231  -4.999  1.00  0.00           H  
ATOM   4474  N   GLU B  56     -13.161  -1.054   0.552  1.00  0.00           N  
ATOM   4475  CA  GLU B  56     -13.148  -1.739   1.842  1.00  0.00           C  
ATOM   4476  C   GLU B  56     -12.025  -1.175   2.725  1.00  0.00           C  
ATOM   4477  O   GLU B  56     -12.228  -0.953   3.929  1.00  0.00           O  
ATOM   4478  CB  GLU B  56     -12.953  -3.249   1.653  1.00  0.00           C  
ATOM   4479  CG  GLU B  56     -14.139  -3.973   1.020  1.00  0.00           C  
ATOM   4480  CD  GLU B  56     -13.864  -5.431   0.749  1.00  0.00           C  
ATOM   4481  OE1 GLU B  56     -12.776  -5.872   1.026  1.00  0.00           O  
ATOM   4482  OE2 GLU B  56     -14.745  -6.103   0.231  1.00  0.00           O1-
ATOM   4483  H   GLU B  56     -13.017  -1.579  -0.319  1.00  0.00           H  
ATOM   4484  HA  GLU B  56     -14.101  -1.564   2.340  1.00  0.00           H  
ATOM   4485 1HB  GLU B  56     -12.086  -3.424   1.019  1.00  0.00           H  
ATOM   4486 2HB  GLU B  56     -12.750  -3.713   2.616  1.00  0.00           H  
ATOM   4487 1HG  GLU B  56     -14.993  -3.894   1.691  1.00  0.00           H  
ATOM   4488 2HG  GLU B  56     -14.401  -3.477   0.091  1.00  0.00           H  
ATOM   4489  N   GLU B  57     -10.855  -0.898   2.123  1.00  0.00           N  
ATOM   4490  CA  GLU B  57      -9.742  -0.308   2.852  1.00  0.00           C  
ATOM   4491  C   GLU B  57     -10.087   1.075   3.387  1.00  0.00           C  
ATOM   4492  O   GLU B  57      -9.702   1.406   4.509  1.00  0.00           O  
ATOM   4493  CB  GLU B  57      -8.473  -0.231   2.004  1.00  0.00           C  
ATOM   4494  CG  GLU B  57      -7.309   0.406   2.745  1.00  0.00           C  
ATOM   4495  CD  GLU B  57      -6.013   0.347   2.031  1.00  0.00           C  
ATOM   4496  OE1 GLU B  57      -5.838  -0.502   1.190  1.00  0.00           O  
ATOM   4497  OE2 GLU B  57      -5.188   1.195   2.305  1.00  0.00           O1-
ATOM   4498  H   GLU B  57     -10.730  -1.170   1.141  1.00  0.00           H  
ATOM   4499  HA  GLU B  57      -9.525  -0.951   3.704  1.00  0.00           H  
ATOM   4500 1HB  GLU B  57      -8.187  -1.232   1.677  1.00  0.00           H  
ATOM   4501 2HB  GLU B  57      -8.665   0.363   1.114  1.00  0.00           H  
ATOM   4502 1HG  GLU B  57      -7.545   1.456   2.925  1.00  0.00           H  
ATOM   4503 2HG  GLU B  57      -7.218  -0.077   3.711  1.00  0.00           H  
ATOM   4504  N   GLU B  58     -10.786   1.896   2.600  1.00  0.00           N  
ATOM   4505  CA  GLU B  58     -11.152   3.224   3.066  1.00  0.00           C  
ATOM   4506  C   GLU B  58     -12.063   3.134   4.291  1.00  0.00           C  
ATOM   4507  O   GLU B  58     -11.897   3.910   5.239  1.00  0.00           O  
ATOM   4508  CB  GLU B  58     -11.811   4.049   1.969  1.00  0.00           C  
ATOM   4509  CG  GLU B  58     -12.073   5.499   2.385  1.00  0.00           C  
ATOM   4510  CD  GLU B  58     -12.587   6.341   1.276  1.00  0.00           C  
ATOM   4511  OE1 GLU B  58     -12.896   5.816   0.244  1.00  0.00           O  
ATOM   4512  OE2 GLU B  58     -12.597   7.539   1.423  1.00  0.00           O1-
ATOM   4513  H   GLU B  58     -11.015   1.593   1.649  1.00  0.00           H  
ATOM   4514  HA  GLU B  58     -10.241   3.740   3.363  1.00  0.00           H  
ATOM   4515 1HB  GLU B  58     -11.176   4.047   1.081  1.00  0.00           H  
ATOM   4516 2HB  GLU B  58     -12.763   3.589   1.694  1.00  0.00           H  
ATOM   4517 1HG  GLU B  58     -12.804   5.508   3.192  1.00  0.00           H  
ATOM   4518 2HG  GLU B  58     -11.147   5.927   2.768  1.00  0.00           H  
ATOM   4519  N   GLU B  59     -13.013   2.185   4.296  1.00  0.00           N  
ATOM   4520  CA  GLU B  59     -13.891   2.046   5.458  1.00  0.00           C  
ATOM   4521  C   GLU B  59     -13.084   1.598   6.682  1.00  0.00           C  
ATOM   4522  O   GLU B  59     -13.311   2.077   7.802  1.00  0.00           O  
ATOM   4523  CB  GLU B  59     -15.018   1.045   5.174  1.00  0.00           C  
ATOM   4524  CG  GLU B  59     -16.069   1.523   4.162  1.00  0.00           C  
ATOM   4525  CD  GLU B  59     -16.821   2.738   4.640  1.00  0.00           C  
ATOM   4526  OE1 GLU B  59     -17.212   2.756   5.779  1.00  0.00           O  
ATOM   4527  OE2 GLU B  59     -16.995   3.668   3.871  1.00  0.00           O1-
ATOM   4528  H   GLU B  59     -13.157   1.614   3.453  1.00  0.00           H  
ATOM   4529  HA  GLU B  59     -14.333   3.013   5.677  1.00  0.00           H  
ATOM   4530 1HB  GLU B  59     -14.583   0.123   4.782  1.00  0.00           H  
ATOM   4531 2HB  GLU B  59     -15.528   0.797   6.103  1.00  0.00           H  
ATOM   4532 1HG  GLU B  59     -15.566   1.766   3.225  1.00  0.00           H  
ATOM   4533 2HG  GLU B  59     -16.768   0.713   3.967  1.00  0.00           H  
ATOM   4534  N   LEU B  60     -12.094   0.734   6.454  1.00  0.00           N  
ATOM   4535  CA  LEU B  60     -11.211   0.266   7.509  1.00  0.00           C  
ATOM   4536  C   LEU B  60     -10.368   1.417   8.061  1.00  0.00           C  
ATOM   4537  O   LEU B  60     -10.134   1.510   9.272  1.00  0.00           O  
ATOM   4538  CB  LEU B  60     -10.282  -0.812   6.967  1.00  0.00           C  
ATOM   4539  CG  LEU B  60      -9.311  -1.423   7.936  1.00  0.00           C  
ATOM   4540  CD1 LEU B  60     -10.042  -2.141   9.086  1.00  0.00           C  
ATOM   4541  CD2 LEU B  60      -8.411  -2.345   7.174  1.00  0.00           C  
ATOM   4542  H   LEU B  60     -12.002   0.333   5.513  1.00  0.00           H  
ATOM   4543  HA  LEU B  60     -11.832  -0.134   8.305  1.00  0.00           H  
ATOM   4544 1HB  LEU B  60     -10.892  -1.606   6.540  1.00  0.00           H  
ATOM   4545 2HB  LEU B  60      -9.697  -0.381   6.171  1.00  0.00           H  
ATOM   4546  HG  LEU B  60      -8.712  -0.637   8.364  1.00  0.00           H  
ATOM   4547 1HD1 LEU B  60      -9.313  -2.570   9.749  1.00  0.00           H  
ATOM   4548 2HD1 LEU B  60     -10.661  -1.445   9.645  1.00  0.00           H  
ATOM   4549 3HD1 LEU B  60     -10.665  -2.936   8.680  1.00  0.00           H  
ATOM   4550 1HD2 LEU B  60      -7.680  -2.746   7.862  1.00  0.00           H  
ATOM   4551 2HD2 LEU B  60      -8.996  -3.146   6.728  1.00  0.00           H  
ATOM   4552 3HD2 LEU B  60      -7.901  -1.788   6.387  1.00  0.00           H  
ATOM   4553  N   LEU B  61      -9.891   2.284   7.169  1.00  0.00           N  
ATOM   4554  CA  LEU B  61      -9.095   3.427   7.563  1.00  0.00           C  
ATOM   4555  C   LEU B  61      -9.914   4.347   8.455  1.00  0.00           C  
ATOM   4556  O   LEU B  61      -9.397   4.849   9.458  1.00  0.00           O  
ATOM   4557  CB  LEU B  61      -8.660   4.214   6.330  1.00  0.00           C  
ATOM   4558  CG  LEU B  61      -7.790   5.449   6.552  1.00  0.00           C  
ATOM   4559  CD1 LEU B  61      -6.422   5.042   7.180  1.00  0.00           C  
ATOM   4560  CD2 LEU B  61      -7.654   6.141   5.217  1.00  0.00           C  
ATOM   4561  H   LEU B  61     -10.048   2.100   6.176  1.00  0.00           H  
ATOM   4562  HA  LEU B  61      -8.232   3.065   8.114  1.00  0.00           H  
ATOM   4563 1HB  LEU B  61      -8.120   3.536   5.662  1.00  0.00           H  
ATOM   4564 2HB  LEU B  61      -9.552   4.543   5.811  1.00  0.00           H  
ATOM   4565  HG  LEU B  61      -8.284   6.130   7.251  1.00  0.00           H  
ATOM   4566 1HD1 LEU B  61      -5.815   5.909   7.333  1.00  0.00           H  
ATOM   4567 2HD1 LEU B  61      -6.570   4.558   8.139  1.00  0.00           H  
ATOM   4568 3HD1 LEU B  61      -5.905   4.360   6.503  1.00  0.00           H  
ATOM   4569 1HD2 LEU B  61      -7.081   7.041   5.308  1.00  0.00           H  
ATOM   4570 2HD2 LEU B  61      -7.170   5.469   4.531  1.00  0.00           H  
ATOM   4571 3HD2 LEU B  61      -8.645   6.396   4.840  1.00  0.00           H  
ATOM   4572  N   LYS B  62     -11.186   4.585   8.091  1.00  0.00           N  
ATOM   4573  CA  LYS B  62     -12.053   5.419   8.914  1.00  0.00           C  
ATOM   4574  C   LYS B  62     -12.233   4.797  10.299  1.00  0.00           C  
ATOM   4575  O   LYS B  62     -12.244   5.521  11.301  1.00  0.00           O  
ATOM   4576  CB  LYS B  62     -13.402   5.653   8.234  1.00  0.00           C  
ATOM   4577  CG  LYS B  62     -13.329   6.601   7.022  1.00  0.00           C  
ATOM   4578  CD  LYS B  62     -14.721   6.983   6.482  1.00  0.00           C  
ATOM   4579  CE  LYS B  62     -15.354   5.827   5.718  1.00  0.00           C  
ATOM   4580  NZ  LYS B  62     -16.637   6.206   5.051  1.00  0.00           N1+
ATOM   4581  H   LYS B  62     -11.528   4.196   7.204  1.00  0.00           H  
ATOM   4582  HA  LYS B  62     -11.570   6.387   9.047  1.00  0.00           H  
ATOM   4583 1HB  LYS B  62     -13.790   4.693   7.896  1.00  0.00           H  
ATOM   4584 2HB  LYS B  62     -14.109   6.061   8.954  1.00  0.00           H  
ATOM   4585 1HG  LYS B  62     -12.803   7.509   7.315  1.00  0.00           H  
ATOM   4586 2HG  LYS B  62     -12.760   6.119   6.227  1.00  0.00           H  
ATOM   4587 1HD  LYS B  62     -15.374   7.262   7.309  1.00  0.00           H  
ATOM   4588 2HD  LYS B  62     -14.625   7.835   5.810  1.00  0.00           H  
ATOM   4589 1HE  LYS B  62     -14.653   5.483   4.957  1.00  0.00           H  
ATOM   4590 2HE  LYS B  62     -15.561   5.009   6.403  1.00  0.00           H  
ATOM   4591 1HZ  LYS B  62     -16.972   5.357   4.557  1.00  0.00           H  
ATOM   4592 2HZ  LYS B  62     -17.316   6.496   5.732  1.00  0.00           H  
ATOM   4593 3HZ  LYS B  62     -16.482   6.945   4.387  1.00  0.00           H  
ATOM   4594  N   GLU B  63     -12.362   3.449  10.362  1.00  0.00           N  
ATOM   4595  CA  GLU B  63     -12.458   2.807  11.670  1.00  0.00           C  
ATOM   4596  C   GLU B  63     -11.224   3.078  12.497  1.00  0.00           C  
ATOM   4597  O   GLU B  63     -11.339   3.404  13.680  1.00  0.00           O  
ATOM   4598  CB  GLU B  63     -12.667   1.276  11.490  1.00  0.00           C  
ATOM   4599  CG  GLU B  63     -12.961   0.474  12.799  1.00  0.00           C  
ATOM   4600  CD  GLU B  63     -14.229   0.791  13.570  1.00  0.00           C  
ATOM   4601  OE1 GLU B  63     -15.326   0.885  12.987  1.00  0.00           O  
ATOM   4602  OE2 GLU B  63     -14.109   0.934  14.804  1.00  0.00           O1-
ATOM   4603  H   GLU B  63     -12.391   2.897   9.517  1.00  0.00           H  
ATOM   4604  HA  GLU B  63     -13.326   3.229  12.208  1.00  0.00           H  
ATOM   4605 2HB  GLU B  63     -11.777   0.832  10.999  1.00  0.00           H  
ATOM   4606 3HB  GLU B  63     -13.493   1.089  10.778  1.00  0.00           H  
ATOM   4607 2HG  GLU B  63     -12.131   0.565  13.518  1.00  0.00           H  
ATOM   4608 3HG  GLU B  63     -13.059  -0.605  12.593  1.00  0.00           H  
ATOM   4609  N   LEU B  64     -10.030   3.005  11.879  1.00  0.00           N  
ATOM   4610  CA  LEU B  64      -8.837   3.303  12.654  1.00  0.00           C  
ATOM   4611  C   LEU B  64      -8.823   4.751  13.091  1.00  0.00           C  
ATOM   4612  O   LEU B  64      -8.510   5.047  14.241  1.00  0.00           O  
ATOM   4613  CB  LEU B  64      -7.536   3.041  11.893  1.00  0.00           C  
ATOM   4614  CG  LEU B  64      -6.214   3.373  12.713  1.00  0.00           C  
ATOM   4615  CD1 LEU B  64      -6.137   2.582  13.981  1.00  0.00           C  
ATOM   4616  CD2 LEU B  64      -4.997   3.074  11.882  1.00  0.00           C  
ATOM   4617  H   LEU B  64      -9.980   2.675  10.907  1.00  0.00           H  
ATOM   4618  HA  LEU B  64      -8.862   2.672  13.531  1.00  0.00           H  
ATOM   4619 1HB  LEU B  64      -7.521   2.033  11.572  1.00  0.00           H  
ATOM   4620 2HB  LEU B  64      -7.538   3.672  11.000  1.00  0.00           H  
ATOM   4621  HG  LEU B  64      -6.223   4.417  12.980  1.00  0.00           H  
ATOM   4622 1HD1 LEU B  64      -5.235   2.883  14.476  1.00  0.00           H  
ATOM   4623 2HD1 LEU B  64      -6.971   2.788  14.631  1.00  0.00           H  
ATOM   4624 3HD1 LEU B  64      -6.102   1.528  13.759  1.00  0.00           H  
ATOM   4625 1HD2 LEU B  64      -4.094   3.328  12.446  1.00  0.00           H  
ATOM   4626 2HD2 LEU B  64      -4.979   2.015  11.634  1.00  0.00           H  
ATOM   4627 3HD2 LEU B  64      -5.032   3.661  10.970  1.00  0.00           H  
ATOM   4628  N   GLU B  65      -9.185   5.685  12.215  1.00  0.00           N  
ATOM   4629  CA  GLU B  65      -9.128   7.067  12.653  1.00  0.00           C  
ATOM   4630  C   GLU B  65      -9.993   7.277  13.890  1.00  0.00           C  
ATOM   4631  O   GLU B  65      -9.576   7.981  14.816  1.00  0.00           O  
ATOM   4632  CB  GLU B  65      -9.533   8.034  11.546  1.00  0.00           C  
ATOM   4633  CG  GLU B  65      -9.407   9.495  11.968  1.00  0.00           C  
ATOM   4634  CD  GLU B  65      -9.640  10.468  10.872  1.00  0.00           C  
ATOM   4635  OE1 GLU B  65     -10.327  10.145   9.945  1.00  0.00           O  
ATOM   4636  OE2 GLU B  65      -9.068  11.545  10.931  1.00  0.00           O1-
ATOM   4637  H   GLU B  65      -9.437   5.433  11.254  1.00  0.00           H  
ATOM   4638  HA  GLU B  65      -8.105   7.289  12.927  1.00  0.00           H  
ATOM   4639 1HB  GLU B  65      -8.906   7.867  10.669  1.00  0.00           H  
ATOM   4640 2HB  GLU B  65     -10.567   7.841  11.255  1.00  0.00           H  
ATOM   4641 1HG  GLU B  65     -10.152   9.675  12.740  1.00  0.00           H  
ATOM   4642 2HG  GLU B  65      -8.434   9.667  12.411  1.00  0.00           H  
ATOM   4643  N   LYS B  66     -11.183   6.656  13.924  1.00  0.00           N  
ATOM   4644  CA  LYS B  66     -12.051   6.769  15.090  1.00  0.00           C  
ATOM   4645  C   LYS B  66     -11.342   6.211  16.332  1.00  0.00           C  
ATOM   4646  O   LYS B  66     -11.345   6.857  17.383  1.00  0.00           O  
ATOM   4647  CB  LYS B  66     -13.370   6.024  14.851  1.00  0.00           C  
ATOM   4648  CG  LYS B  66     -14.403   6.119  15.995  1.00  0.00           C  
ATOM   4649  CD  LYS B  66     -15.698   5.374  15.617  1.00  0.00           C  
ATOM   4650  CE  LYS B  66     -16.829   5.575  16.642  1.00  0.00           C  
ATOM   4651  NZ  LYS B  66     -16.510   4.992  17.992  1.00  0.00           N1+
ATOM   4652  H   LYS B  66     -11.495   6.136  13.094  1.00  0.00           H  
ATOM   4653  HA  LYS B  66     -12.264   7.821  15.264  1.00  0.00           H  
ATOM   4654 1HB  LYS B  66     -13.833   6.403  13.940  1.00  0.00           H  
ATOM   4655 2HB  LYS B  66     -13.158   4.968  14.684  1.00  0.00           H  
ATOM   4656 1HG  LYS B  66     -13.982   5.677  16.903  1.00  0.00           H  
ATOM   4657 2HG  LYS B  66     -14.630   7.166  16.196  1.00  0.00           H  
ATOM   4658 1HD  LYS B  66     -16.043   5.722  14.642  1.00  0.00           H  
ATOM   4659 2HD  LYS B  66     -15.482   4.308  15.543  1.00  0.00           H  
ATOM   4660 1HE  LYS B  66     -17.023   6.640  16.757  1.00  0.00           H  
ATOM   4661 2HE  LYS B  66     -17.727   5.092  16.260  1.00  0.00           H  
ATOM   4662 1HZ  LYS B  66     -17.277   5.142  18.623  1.00  0.00           H  
ATOM   4663 2HZ  LYS B  66     -16.334   4.005  17.919  1.00  0.00           H  
ATOM   4664 3HZ  LYS B  66     -15.676   5.444  18.394  1.00  0.00           H  
ATOM   4665  N   ILE B  67     -10.674   5.058  16.186  1.00  0.00           N  
ATOM   4666  CA  ILE B  67      -9.954   4.424  17.294  1.00  0.00           C  
ATOM   4667  C   ILE B  67      -8.819   5.303  17.803  1.00  0.00           C  
ATOM   4668  O   ILE B  67      -8.633   5.425  19.019  1.00  0.00           O  
ATOM   4669  CB  ILE B  67      -9.386   3.045  16.867  1.00  0.00           C  
ATOM   4670  CG1 ILE B  67     -10.555   2.041  16.653  1.00  0.00           C  
ATOM   4671  CG2 ILE B  67      -8.353   2.533  17.900  1.00  0.00           C  
ATOM   4672  CD1 ILE B  67     -10.164   0.753  15.929  1.00  0.00           C  
ATOM   4673  H   ILE B  67     -10.745   4.570  15.284  1.00  0.00           H  
ATOM   4674  HA  ILE B  67     -10.658   4.269  18.110  1.00  0.00           H  
ATOM   4675  HB  ILE B  67      -8.897   3.156  15.915  1.00  0.00           H  
ATOM   4676 1HG1 ILE B  67     -10.967   1.778  17.626  1.00  0.00           H  
ATOM   4677 2HG1 ILE B  67     -11.335   2.535  16.076  1.00  0.00           H  
ATOM   4678 1HG2 ILE B  67      -7.945   1.581  17.582  1.00  0.00           H  
ATOM   4679 2HG2 ILE B  67      -7.536   3.240  17.993  1.00  0.00           H  
ATOM   4680 3HG2 ILE B  67      -8.837   2.414  18.872  1.00  0.00           H  
ATOM   4681 1HD1 ILE B  67     -11.044   0.126  15.824  1.00  0.00           H  
ATOM   4682 2HD1 ILE B  67      -9.781   1.002  14.945  1.00  0.00           H  
ATOM   4683 3HD1 ILE B  67      -9.409   0.213  16.484  1.00  0.00           H  
ATOM   4684  N   VAL B  68      -8.050   5.898  16.902  1.00  0.00           N  
ATOM   4685  CA  VAL B  68      -6.940   6.751  17.284  1.00  0.00           C  
ATOM   4686  C   VAL B  68      -7.447   7.980  18.036  1.00  0.00           C  
ATOM   4687  O   VAL B  68      -6.838   8.390  19.032  1.00  0.00           O  
ATOM   4688  CB  VAL B  68      -6.107   7.145  16.059  1.00  0.00           C  
ATOM   4689  CG1 VAL B  68      -5.027   8.203  16.428  1.00  0.00           C  
ATOM   4690  CG2 VAL B  68      -5.478   5.869  15.485  1.00  0.00           C  
ATOM   4691  H   VAL B  68      -8.256   5.718  15.913  1.00  0.00           H  
ATOM   4692  HA  VAL B  68      -6.294   6.179  17.953  1.00  0.00           H  
ATOM   4693  HB  VAL B  68      -6.765   7.594  15.309  1.00  0.00           H  
ATOM   4694 1HG1 VAL B  68      -4.461   8.459  15.536  1.00  0.00           H  
ATOM   4695 2HG1 VAL B  68      -5.498   9.103  16.819  1.00  0.00           H  
ATOM   4696 3HG1 VAL B  68      -4.357   7.807  17.178  1.00  0.00           H  
ATOM   4697 1HG2 VAL B  68      -4.905   6.100  14.624  1.00  0.00           H  
ATOM   4698 2HG2 VAL B  68      -4.858   5.410  16.196  1.00  0.00           H  
ATOM   4699 3HG2 VAL B  68      -6.257   5.184  15.226  1.00  0.00           H  
ATOM   4700  N   GLU B  69      -8.535   8.591  17.553  1.00  0.00           N  
ATOM   4701  CA  GLU B  69      -9.085   9.757  18.240  1.00  0.00           C  
ATOM   4702  C   GLU B  69      -9.594   9.386  19.612  1.00  0.00           C  
ATOM   4703  O   GLU B  69      -9.446  10.190  20.553  1.00  0.00           O  
ATOM   4704  CB  GLU B  69     -10.226  10.380  17.387  1.00  0.00           C  
ATOM   4705  CG  GLU B  69      -9.776  11.107  16.078  1.00  0.00           C  
ATOM   4706  CD  GLU B  69      -8.809  12.270  16.196  1.00  0.00           C  
ATOM   4707  OE1 GLU B  69      -9.042  13.222  16.966  1.00  0.00           O  
ATOM   4708  OE2 GLU B  69      -7.776  12.209  15.498  1.00  0.00           O1-
ATOM   4709  H   GLU B  69      -8.977   8.246  16.712  1.00  0.00           H  
ATOM   4710  HA  GLU B  69      -8.280  10.504  18.367  1.00  0.00           H  
ATOM   4711 2HB  GLU B  69     -10.807  11.096  18.004  1.00  0.00           H  
ATOM   4712 3HB  GLU B  69     -10.961   9.599  17.112  1.00  0.00           H  
ATOM   4713 2HG  GLU B  69     -10.643  11.482  15.512  1.00  0.00           H  
ATOM   4714 3HG  GLU B  69      -9.252  10.416  15.397  1.00  0.00           H  
ATOM   4715  N   GLU B  70     -10.195   8.200  19.793  1.00  0.00           N  
ATOM   4716  CA  GLU B  70     -10.644   7.750  21.111  1.00  0.00           C  
ATOM   4717  C   GLU B  70      -9.454   7.463  22.030  1.00  0.00           C  
ATOM   4718  O   GLU B  70      -9.500   7.755  23.227  1.00  0.00           O  
ATOM   4719  CB  GLU B  70     -11.506   6.491  20.993  1.00  0.00           C  
ATOM   4720  CG  GLU B  70     -12.876   6.704  20.370  1.00  0.00           C  
ATOM   4721  CD  GLU B  70     -13.627   5.414  20.174  1.00  0.00           C  
ATOM   4722  OE1 GLU B  70     -13.051   4.373  20.384  1.00  0.00           O  
ATOM   4723  OE2 GLU B  70     -14.794   5.471  19.814  1.00  0.00           O1-
ATOM   4724  H   GLU B  70     -10.382   7.616  18.971  1.00  0.00           H  
ATOM   4725  HA  GLU B  70     -11.241   8.542  21.560  1.00  0.00           H  
ATOM   4726 1HB  GLU B  70     -10.977   5.757  20.379  1.00  0.00           H  
ATOM   4727 2HB  GLU B  70     -11.644   6.051  21.979  1.00  0.00           H  
ATOM   4728 1HG  GLU B  70     -13.457   7.354  21.021  1.00  0.00           H  
ATOM   4729 2HG  GLU B  70     -12.763   7.208  19.416  1.00  0.00           H  
ATOM   4730  N   ALA B  71      -8.393   6.878  21.454  1.00  0.00           N  
ATOM   4731  CA  ALA B  71      -7.148   6.542  22.154  1.00  0.00           C  
ATOM   4732  C   ALA B  71      -6.340   7.762  22.673  1.00  0.00           C  
ATOM   4733  O   ALA B  71      -5.722   7.662  23.739  1.00  0.00           O  
ATOM   4734  CB  ALA B  71      -6.251   5.739  21.214  1.00  0.00           C  
ATOM   4735  H   ALA B  71      -8.472   6.605  20.473  1.00  0.00           H  
ATOM   4736  HA  ALA B  71      -7.415   5.926  23.009  1.00  0.00           H  
ATOM   4737 1HB  ALA B  71      -5.347   5.433  21.739  1.00  0.00           H  
ATOM   4738 2HB  ALA B  71      -6.792   4.870  20.865  1.00  0.00           H  
ATOM   4739 3HB  ALA B  71      -5.982   6.352  20.364  1.00  0.00           H  
ATOM   4740  N   SER B  72      -6.342   8.882  21.902  1.00  0.00           N  
ATOM   4741  CA  SER B  72      -5.610  10.139  22.134  1.00  0.00           C  
ATOM   4742  C   SER B  72      -6.190  11.013  23.293  1.00  0.00           C  
ATOM   4743  O   SER B  72      -5.600  11.078  24.384  1.00  0.00           O  
ATOM   4744  CB  SER B  72      -5.584  10.932  20.806  1.00  0.00           C  
ATOM   4745  OG  SER B  72      -4.893  10.237  19.792  1.00  0.00           O  
ATOM   4746  OXT SER B  72      -7.006  11.901  23.027  1.00  0.00           O1-
ATOM   4747  H   SER B  72      -6.872   8.820  21.029  1.00  0.00           H  
ATOM   4748  HA  SER B  72      -4.588   9.877  22.387  1.00  0.00           H  
ATOM   4749 1HB  SER B  72      -6.606  11.143  20.466  1.00  0.00           H  
ATOM   4750 2HB  SER B  72      -5.097  11.893  20.958  1.00  0.00           H  
ATOM   4751  HG  SER B  72      -5.491   9.493  19.524  1.00  0.00           H  
ATOM   4752  N   PRO C   1      -7.465  14.326 -25.030  1.00  0.00           N  
ATOM   4753  CA  PRO C   1      -7.307  14.891 -23.666  1.00  0.00           C  
ATOM   4754  C   PRO C   1      -7.043  13.872 -22.494  1.00  0.00           C  
ATOM   4755  O   PRO C   1      -6.953  14.295 -21.332  1.00  0.00           O  
ATOM   4756  CB  PRO C   1      -8.656  15.594 -23.481  1.00  0.00           C  
ATOM   4757  CG  PRO C   1      -9.629  14.710 -24.183  1.00  0.00           C  
ATOM   4758  CD  PRO C   1      -8.883  14.221 -25.396  1.00  0.00           C  
ATOM   4759 1H   PRO C   1      -7.055  13.448 -24.921  1.00  0.00           H  
ATOM   4760 2H   PRO C   1      -6.978  14.901 -25.661  1.00  0.00           H  
ATOM   4761  HA  PRO C   1      -6.493  15.636 -23.689  1.00  0.00           H  
ATOM   4762 1HB  PRO C   1      -8.878  15.707 -22.410  1.00  0.00           H  
ATOM   4763 2HB  PRO C   1      -8.613  16.606 -23.909  1.00  0.00           H  
ATOM   4764 1HG  PRO C   1      -9.943  13.889 -23.520  1.00  0.00           H  
ATOM   4765 2HG  PRO C   1     -10.536  15.274 -24.443  1.00  0.00           H  
ATOM   4766 1HD  PRO C   1      -9.154  13.173 -25.596  1.00  0.00           H  
ATOM   4767 2HD  PRO C   1      -9.128  14.857 -26.259  1.00  0.00           H  
ATOM   4768  N   ASP C   2      -6.879  12.553 -22.792  1.00  0.00           N  
ATOM   4769  CA  ASP C   2      -6.682  11.503 -21.773  1.00  0.00           C  
ATOM   4770  C   ASP C   2      -5.225  11.430 -21.355  1.00  0.00           C  
ATOM   4771  O   ASP C   2      -4.914  11.097 -20.208  1.00  0.00           O  
ATOM   4772  CB  ASP C   2      -7.144  10.166 -22.327  1.00  0.00           C  
ATOM   4773  CG  ASP C   2      -8.638  10.150 -22.578  1.00  0.00           C  
ATOM   4774  OD1 ASP C   2      -9.413  10.247 -21.632  1.00  0.00           O  
ATOM   4775  OD2 ASP C   2      -9.008  10.074 -23.726  1.00  0.00           O1-
ATOM   4776  H   ASP C   2      -6.952  12.247 -23.757  1.00  0.00           H  
ATOM   4777  HA  ASP C   2      -7.283  11.728 -20.888  1.00  0.00           H  
ATOM   4778 1HB  ASP C   2      -6.615   9.950 -23.260  1.00  0.00           H  
ATOM   4779 2HB  ASP C   2      -6.912   9.378 -21.623  1.00  0.00           H  
ATOM   4780  N   GLU C   3      -4.335  11.779 -22.278  1.00  0.00           N  
ATOM   4781  CA  GLU C   3      -2.914  11.769 -22.016  1.00  0.00           C  
ATOM   4782  C   GLU C   3      -2.621  12.852 -20.982  1.00  0.00           C  
ATOM   4783  O   GLU C   3      -1.763  12.685 -20.110  1.00  0.00           O  
ATOM   4784  CB  GLU C   3      -2.115  12.010 -23.299  1.00  0.00           C  
ATOM   4785  CG  GLU C   3      -2.241  10.902 -24.335  1.00  0.00           C  
ATOM   4786  CD  GLU C   3      -3.503  10.998 -25.145  1.00  0.00           C  
ATOM   4787  OE1 GLU C   3      -4.260  11.913 -24.924  1.00  0.00           O  
ATOM   4788  OE2 GLU C   3      -3.712  10.156 -25.986  1.00  0.00           O1-
ATOM   4789  H   GLU C   3      -4.652  12.037 -23.214  1.00  0.00           H  
ATOM   4790  HA  GLU C   3      -2.623  10.796 -21.614  1.00  0.00           H  
ATOM   4791 1HB  GLU C   3      -2.444  12.941 -23.763  1.00  0.00           H  
ATOM   4792 2HB  GLU C   3      -1.059  12.122 -23.055  1.00  0.00           H  
ATOM   4793 1HG  GLU C   3      -1.385  10.950 -25.009  1.00  0.00           H  
ATOM   4794 2HG  GLU C   3      -2.213   9.939 -23.827  1.00  0.00           H  
ATOM   4795  N   GLU C   4      -3.341  13.973 -21.109  1.00  0.00           N  
ATOM   4796  CA  GLU C   4      -3.210  15.118 -20.224  1.00  0.00           C  
ATOM   4797  C   GLU C   4      -3.726  14.788 -18.827  1.00  0.00           C  
ATOM   4798  O   GLU C   4      -3.082  15.143 -17.836  1.00  0.00           O  
ATOM   4799  CB  GLU C   4      -3.968  16.320 -20.792  1.00  0.00           C  
ATOM   4800  CG  GLU C   4      -3.357  16.908 -22.056  1.00  0.00           C  
ATOM   4801  CD  GLU C   4      -4.163  18.044 -22.621  1.00  0.00           C  
ATOM   4802  OE1 GLU C   4      -5.230  18.299 -22.117  1.00  0.00           O  
ATOM   4803  OE2 GLU C   4      -3.710  18.659 -23.559  1.00  0.00           O1-
ATOM   4804  H   GLU C   4      -3.993  14.026 -21.876  1.00  0.00           H  
ATOM   4805  HA  GLU C   4      -2.154  15.382 -20.148  1.00  0.00           H  
ATOM   4806 1HB  GLU C   4      -4.994  16.030 -21.019  1.00  0.00           H  
ATOM   4807 2HB  GLU C   4      -4.010  17.111 -20.043  1.00  0.00           H  
ATOM   4808 1HG  GLU C   4      -2.353  17.266 -21.830  1.00  0.00           H  
ATOM   4809 2HG  GLU C   4      -3.272  16.122 -22.805  1.00  0.00           H  
ATOM   4810  N   GLU C   5      -4.843  14.047 -18.736  1.00  0.00           N  
ATOM   4811  CA  GLU C   5      -5.347  13.690 -17.416  1.00  0.00           C  
ATOM   4812  C   GLU C   5      -4.382  12.736 -16.727  1.00  0.00           C  
ATOM   4813  O   GLU C   5      -4.147  12.849 -15.519  1.00  0.00           O  
ATOM   4814  CB  GLU C   5      -6.737  13.050 -17.500  1.00  0.00           C  
ATOM   4815  CG  GLU C   5      -7.857  14.007 -17.924  1.00  0.00           C  
ATOM   4816  CD  GLU C   5      -8.044  15.171 -16.974  1.00  0.00           C  
ATOM   4817  OE1 GLU C   5      -8.104  14.951 -15.793  1.00  0.00           O  
ATOM   4818  OE2 GLU C   5      -8.094  16.297 -17.440  1.00  0.00           O1-
ATOM   4819  H   GLU C   5      -5.386  13.832 -19.578  1.00  0.00           H  
ATOM   4820  HA  GLU C   5      -5.419  14.591 -16.815  1.00  0.00           H  
ATOM   4821 1HB  GLU C   5      -6.711  12.233 -18.225  1.00  0.00           H  
ATOM   4822 2HB  GLU C   5      -7.002  12.620 -16.533  1.00  0.00           H  
ATOM   4823 1HG  GLU C   5      -7.625  14.401 -18.907  1.00  0.00           H  
ATOM   4824 2HG  GLU C   5      -8.788  13.447 -17.999  1.00  0.00           H  
ATOM   4825  N   LEU C   6      -3.771  11.832 -17.496  1.00  0.00           N  
ATOM   4826  CA  LEU C   6      -2.828  10.897 -16.911  1.00  0.00           C  
ATOM   4827  C   LEU C   6      -1.588  11.639 -16.429  1.00  0.00           C  
ATOM   4828  O   LEU C   6      -1.091  11.340 -15.342  1.00  0.00           O  
ATOM   4829  CB  LEU C   6      -2.508   9.760 -17.890  1.00  0.00           C  
ATOM   4830  CG  LEU C   6      -1.710   8.544 -17.308  1.00  0.00           C  
ATOM   4831  CD1 LEU C   6      -2.216   7.256 -17.996  1.00  0.00           C  
ATOM   4832  CD2 LEU C   6      -0.181   8.697 -17.555  1.00  0.00           C  
ATOM   4833  H   LEU C   6      -4.024  11.755 -18.488  1.00  0.00           H  
ATOM   4834  HA  LEU C   6      -3.286  10.454 -16.034  1.00  0.00           H  
ATOM   4835 1HB  LEU C   6      -3.447   9.391 -18.286  1.00  0.00           H  
ATOM   4836 2HB  LEU C   6      -1.935  10.180 -18.722  1.00  0.00           H  
ATOM   4837  HG  LEU C   6      -1.901   8.473 -16.239  1.00  0.00           H  
ATOM   4838 1HD1 LEU C   6      -1.696   6.400 -17.584  1.00  0.00           H  
ATOM   4839 2HD1 LEU C   6      -3.279   7.138 -17.818  1.00  0.00           H  
ATOM   4840 3HD1 LEU C   6      -2.036   7.310 -19.071  1.00  0.00           H  
ATOM   4841 1HD2 LEU C   6       0.341   7.829 -17.143  1.00  0.00           H  
ATOM   4842 2HD2 LEU C   6       0.009   8.758 -18.626  1.00  0.00           H  
ATOM   4843 3HD2 LEU C   6       0.195   9.593 -17.074  1.00  0.00           H  
ATOM   4844  N   GLU C   7      -1.062  12.588 -17.216  1.00  0.00           N  
ATOM   4845  CA  GLU C   7       0.115  13.324 -16.773  1.00  0.00           C  
ATOM   4846  C   GLU C   7      -0.173  14.085 -15.469  1.00  0.00           C  
ATOM   4847  O   GLU C   7       0.675  14.113 -14.565  1.00  0.00           O  
ATOM   4848  CB  GLU C   7       0.599  14.283 -17.859  1.00  0.00           C  
ATOM   4849  CG  GLU C   7       1.903  15.008 -17.526  1.00  0.00           C  
ATOM   4850  CD  GLU C   7       2.412  15.840 -18.663  1.00  0.00           C  
ATOM   4851  OE1 GLU C   7       1.697  16.696 -19.119  1.00  0.00           O  
ATOM   4852  OE2 GLU C   7       3.517  15.595 -19.096  1.00  0.00           O1-
ATOM   4853  H   GLU C   7      -1.461  12.779 -18.142  1.00  0.00           H  
ATOM   4854  HA  GLU C   7       0.912  12.607 -16.578  1.00  0.00           H  
ATOM   4855 1HB  GLU C   7       0.740  13.734 -18.790  1.00  0.00           H  
ATOM   4856 2HB  GLU C   7      -0.173  15.036 -18.042  1.00  0.00           H  
ATOM   4857 1HG  GLU C   7       1.736  15.659 -16.667  1.00  0.00           H  
ATOM   4858 2HG  GLU C   7       2.655  14.272 -17.246  1.00  0.00           H  
ATOM   4859  N   LYS C   8      -1.365  14.704 -15.361  1.00  0.00           N  
ATOM   4860  CA  LYS C   8      -1.723  15.416 -14.135  1.00  0.00           C  
ATOM   4861  C   LYS C   8      -1.791  14.452 -12.955  1.00  0.00           C  
ATOM   4862  O   LYS C   8      -1.332  14.782 -11.854  1.00  0.00           O  
ATOM   4863  CB  LYS C   8      -3.049  16.153 -14.293  1.00  0.00           C  
ATOM   4864  CG  LYS C   8      -2.981  17.386 -15.205  1.00  0.00           C  
ATOM   4865  CD  LYS C   8      -4.285  18.198 -15.177  1.00  0.00           C  
ATOM   4866  CE  LYS C   8      -5.405  17.476 -15.921  1.00  0.00           C  
ATOM   4867  NZ  LYS C   8      -6.647  18.294 -16.037  1.00  0.00           N1+
ATOM   4868  H   LYS C   8      -2.011  14.698 -16.159  1.00  0.00           H  
ATOM   4869  HA  LYS C   8      -0.945  16.148 -13.924  1.00  0.00           H  
ATOM   4870 1HB  LYS C   8      -3.776  15.457 -14.711  1.00  0.00           H  
ATOM   4871 2HB  LYS C   8      -3.413  16.464 -13.316  1.00  0.00           H  
ATOM   4872 1HG  LYS C   8      -2.161  18.025 -14.878  1.00  0.00           H  
ATOM   4873 2HG  LYS C   8      -2.776  17.069 -16.225  1.00  0.00           H  
ATOM   4874 1HD  LYS C   8      -4.594  18.362 -14.145  1.00  0.00           H  
ATOM   4875 2HD  LYS C   8      -4.118  19.167 -15.647  1.00  0.00           H  
ATOM   4876 1HE  LYS C   8      -5.057  17.219 -16.923  1.00  0.00           H  
ATOM   4877 2HE  LYS C   8      -5.658  16.562 -15.392  1.00  0.00           H  
ATOM   4878 1HZ  LYS C   8      -7.336  17.714 -16.555  1.00  0.00           H  
ATOM   4879 2HZ  LYS C   8      -7.008  18.516 -15.125  1.00  0.00           H  
ATOM   4880 3HZ  LYS C   8      -6.466  19.141 -16.546  1.00  0.00           H  
ATOM   4881  N   LEU C   9      -2.316  13.246 -13.194  1.00  0.00           N  
ATOM   4882  CA  LEU C   9      -2.397  12.236 -12.157  1.00  0.00           C  
ATOM   4883  C   LEU C   9      -1.017  11.797 -11.714  1.00  0.00           C  
ATOM   4884  O   LEU C   9      -0.793  11.565 -10.523  1.00  0.00           O  
ATOM   4885  CB  LEU C   9      -3.160  11.014 -12.641  1.00  0.00           C  
ATOM   4886  CG  LEU C   9      -3.330   9.879 -11.632  1.00  0.00           C  
ATOM   4887  CD1 LEU C   9      -4.083  10.335 -10.399  1.00  0.00           C  
ATOM   4888  CD2 LEU C   9      -4.040   8.813 -12.287  1.00  0.00           C  
ATOM   4889  H   LEU C   9      -2.741  13.058 -14.109  1.00  0.00           H  
ATOM   4890  HA  LEU C   9      -2.914  12.679 -11.315  1.00  0.00           H  
ATOM   4891 1HB  LEU C   9      -4.150  11.333 -12.972  1.00  0.00           H  
ATOM   4892 2HB  LEU C   9      -2.635  10.606 -13.500  1.00  0.00           H  
ATOM   4893  HG  LEU C   9      -2.353   9.511 -11.314  1.00  0.00           H  
ATOM   4894 1HD1 LEU C   9      -4.196   9.492  -9.726  1.00  0.00           H  
ATOM   4895 2HD1 LEU C   9      -3.538  11.117  -9.897  1.00  0.00           H  
ATOM   4896 3HD1 LEU C   9      -5.073  10.700 -10.683  1.00  0.00           H  
ATOM   4897 1HD2 LEU C   9      -4.147   8.017 -11.582  1.00  0.00           H  
ATOM   4898 2HD2 LEU C   9      -5.019   9.164 -12.604  1.00  0.00           H  
ATOM   4899 3HD2 LEU C   9      -3.467   8.487 -13.149  1.00  0.00           H  
ATOM   4900  N   LEU C  10      -0.101  11.650 -12.661  1.00  0.00           N  
ATOM   4901  CA  LEU C  10       1.246  11.251 -12.264  1.00  0.00           C  
ATOM   4902  C   LEU C  10       1.885  12.304 -11.390  1.00  0.00           C  
ATOM   4903  O   LEU C  10       2.597  11.971 -10.448  1.00  0.00           O  
ATOM   4904  CB  LEU C  10       2.122  10.963 -13.517  1.00  0.00           C  
ATOM   4905  CG  LEU C  10       1.775   9.720 -14.380  1.00  0.00           C  
ATOM   4906  CD1 LEU C  10       2.589   9.738 -15.682  1.00  0.00           C  
ATOM   4907  CD2 LEU C  10       2.014   8.395 -13.638  1.00  0.00           C  
ATOM   4908  H   LEU C  10      -0.329  11.809 -13.632  1.00  0.00           H  
ATOM   4909  HA  LEU C  10       1.173  10.338 -11.646  1.00  0.00           H  
ATOM   4910 1HB  LEU C  10       2.071  11.824 -14.181  1.00  0.00           H  
ATOM   4911 2HB  LEU C  10       3.179  10.878 -13.195  1.00  0.00           H  
ATOM   4912  HG  LEU C  10       0.700   9.777 -14.651  1.00  0.00           H  
ATOM   4913 1HD1 LEU C  10       2.411  10.660 -16.267  1.00  0.00           H  
ATOM   4914 2HD1 LEU C  10       3.678   9.675 -15.495  1.00  0.00           H  
ATOM   4915 3HD1 LEU C  10       2.322   8.891 -16.341  1.00  0.00           H  
ATOM   4916 1HD2 LEU C  10       3.051   8.303 -13.268  1.00  0.00           H  
ATOM   4917 2HD2 LEU C  10       1.344   8.299 -12.762  1.00  0.00           H  
ATOM   4918 3HD2 LEU C  10       1.806   7.518 -14.278  1.00  0.00           H  
ATOM   4919  N   ARG C  11       1.581  13.586 -11.648  1.00  0.00           N  
ATOM   4920  CA  ARG C  11       2.116  14.613 -10.772  1.00  0.00           C  
ATOM   4921  C   ARG C  11       1.508  14.476  -9.374  1.00  0.00           C  
ATOM   4922  O   ARG C  11       2.232  14.612  -8.384  1.00  0.00           O  
ATOM   4923  CB  ARG C  11       1.857  16.016 -11.304  1.00  0.00           C  
ATOM   4924  CG  ARG C  11       2.383  17.176 -10.408  1.00  0.00           C  
ATOM   4925  CD  ARG C  11       3.886  17.192 -10.285  1.00  0.00           C  
ATOM   4926  NE  ARG C  11       4.357  18.276  -9.418  1.00  0.00           N  
ATOM   4927  CZ  ARG C  11       4.575  19.559  -9.805  1.00  0.00           C  
ATOM   4928  NH1 ARG C  11       4.356  19.943 -11.052  1.00  0.00           N1+
ATOM   4929  NH2 ARG C  11       5.011  20.434  -8.913  1.00  0.00           N  
ATOM   4930  H   ARG C  11       1.043  13.820 -12.493  1.00  0.00           H  
ATOM   4931  HA  ARG C  11       3.190  14.463 -10.704  1.00  0.00           H  
ATOM   4932 1HB  ARG C  11       2.308  16.115 -12.290  1.00  0.00           H  
ATOM   4933 2HB  ARG C  11       0.785  16.159 -11.426  1.00  0.00           H  
ATOM   4934 1HG  ARG C  11       2.064  18.121 -10.838  1.00  0.00           H  
ATOM   4935 2HG  ARG C  11       1.967  17.088  -9.403  1.00  0.00           H  
ATOM   4936 1HD  ARG C  11       4.219  16.261  -9.829  1.00  0.00           H  
ATOM   4937 2HD  ARG C  11       4.348  17.295 -11.262  1.00  0.00           H  
ATOM   4938  HE  ARG C  11       4.565  18.041  -8.426  1.00  0.00           H
[truncated: 89,996 more chars]
