# Supplementary material for: De novo design of obligate ABC-type heterotrimeric proteins
Source: Nat Struct Mol Biol. 2022 Dec 15;29(12):1266–76. doi: 10.1038/s41594-022-00879-4 (PMC9758053; doi:10.1038/s41594-022-00879-4)
Supplement: Supplementary file 4 — This compressed file contains all PDB files and scripts used in our design protocols and analyses, as well as the final design model outputs. [file 41594_2022_879_MOESM4_ESM.zip › source_data/pdbs/arm_pdbs/DHT05_2arm_A62_B14(2)-LHD101B14_C.pdb]

ATOM      1  N   ASN A   1     -17.504 -38.692 -13.921  1.00  0.00           N  
ATOM      2  CA  ASN A   1     -16.736 -38.157 -15.041  1.00  0.00           C  
ATOM      3  C   ASN A   1     -15.641 -39.124 -15.469  1.00  0.00           C  
ATOM      4  O   ASN A   1     -14.518 -38.713 -15.762  1.00  0.00           O  
ATOM      5  CB  ASN A   1     -16.145 -36.805 -14.685  1.00  0.00           C  
ATOM      6  CG  ASN A   1     -17.197 -35.750 -14.483  1.00  0.00           C  
ATOM      7  ND2 ASN A   1     -16.975 -34.881 -13.530  1.00  0.00           N  
ATOM      8  OD1 ASN A   1     -18.212 -35.723 -15.188  1.00  0.00           O  
ATOM      9 1H   ASN A   1     -18.215 -38.038 -13.660  1.00  0.00           H  
ATOM     10 2H   ASN A   1     -17.930 -39.556 -14.189  1.00  0.00           H  
ATOM     11 3H   ASN A   1     -16.895 -38.849 -13.143  1.00  0.00           H  
ATOM     12  HA  ASN A   1     -17.416 -38.026 -15.882  1.00  0.00           H  
ATOM     13 1HB  ASN A   1     -15.554 -36.894 -13.773  1.00  0.00           H  
ATOM     14 2HB  ASN A   1     -15.473 -36.481 -15.481  1.00  0.00           H  
ATOM     15 1HD2 ASN A   1     -17.641 -34.156 -13.349  1.00  0.00           H  
ATOM     16 2HD2 ASN A   1     -16.141 -34.941 -12.984  1.00  0.00           H  
ATOM     17  N   ASP A   2     -15.974 -40.411 -15.504  1.00  0.00           N  
ATOM     18  CA  ASP A   2     -14.997 -41.447 -15.811  1.00  0.00           C  
ATOM     19  C   ASP A   2     -14.502 -41.330 -17.246  1.00  0.00           C  
ATOM     20  O   ASP A   2     -13.334 -41.591 -17.533  1.00  0.00           O  
ATOM     21  CB  ASP A   2     -15.596 -42.835 -15.582  1.00  0.00           C  
ATOM     22  CG  ASP A   2     -15.813 -43.153 -14.109  1.00  0.00           C  
ATOM     23  OD1 ASP A   2     -15.232 -42.487 -13.287  1.00  0.00           O  
ATOM     24  OD2 ASP A   2     -16.558 -44.059 -13.821  1.00  0.00           O1-
ATOM     25  H   ASP A   2     -16.929 -40.676 -15.312  1.00  0.00           H  
ATOM     26  HA  ASP A   2     -14.137 -41.318 -15.153  1.00  0.00           H  
ATOM     27 1HB  ASP A   2     -16.554 -42.908 -16.099  1.00  0.00           H  
ATOM     28 2HB  ASP A   2     -14.937 -43.592 -16.009  1.00  0.00           H  
ATOM     29  N   GLU A   3     -15.398 -40.936 -18.145  1.00  0.00           N  
ATOM     30  CA  GLU A   3     -15.055 -40.786 -19.555  1.00  0.00           C  
ATOM     31  C   GLU A   3     -14.093 -39.625 -19.767  1.00  0.00           C  
ATOM     32  O   GLU A   3     -13.194 -39.698 -20.606  1.00  0.00           O  
ATOM     33  CB  GLU A   3     -16.317 -40.574 -20.392  1.00  0.00           C  
ATOM     34  CG  GLU A   3     -17.244 -41.779 -20.451  1.00  0.00           C  
ATOM     35  CD  GLU A   3     -16.572 -43.008 -20.999  1.00  0.00           C  
ATOM     36  OE1 GLU A   3     -15.984 -42.921 -22.049  1.00  0.00           O  
ATOM     37  OE2 GLU A   3     -16.648 -44.035 -20.367  1.00  0.00           O1-
ATOM     38  H   GLU A   3     -16.341 -40.737 -17.845  1.00  0.00           H  
ATOM     39  HA  GLU A   3     -14.554 -41.699 -19.888  1.00  0.00           H  
ATOM     40 1HB  GLU A   3     -16.885 -39.735 -19.989  1.00  0.00           H  
ATOM     41 2HB  GLU A   3     -16.037 -40.317 -21.414  1.00  0.00           H  
ATOM     42 1HG  GLU A   3     -17.606 -41.996 -19.446  1.00  0.00           H  
ATOM     43 2HG  GLU A   3     -18.105 -41.534 -21.072  1.00  0.00           H  
ATOM     44  N   LYS A   4     -14.284 -38.558 -19.001  1.00  0.00           N  
ATOM     45  CA  LYS A   4     -13.375 -37.417 -19.034  1.00  0.00           C  
ATOM     46  C   LYS A   4     -11.971 -37.819 -18.597  1.00  0.00           C  
ATOM     47  O   LYS A   4     -10.980 -37.373 -19.172  1.00  0.00           O  
ATOM     48  CB  LYS A   4     -13.900 -36.289 -18.145  1.00  0.00           C  
ATOM     49  CG  LYS A   4     -15.129 -35.576 -18.692  1.00  0.00           C  
ATOM     50  CD  LYS A   4     -15.513 -34.388 -17.822  1.00  0.00           C  
ATOM     51  CE  LYS A   4     -16.777 -33.713 -18.334  1.00  0.00           C  
ATOM     52  NZ  LYS A   4     -16.568 -33.068 -19.658  1.00  0.00           N1+
ATOM     53  H   LYS A   4     -15.081 -38.533 -18.380  1.00  0.00           H  
ATOM     54  HA  LYS A   4     -13.309 -37.056 -20.060  1.00  0.00           H  
ATOM     55 1HB  LYS A   4     -14.154 -36.687 -17.163  1.00  0.00           H  
ATOM     56 2HB  LYS A   4     -13.117 -35.543 -18.003  1.00  0.00           H  
ATOM     57 1HG  LYS A   4     -14.925 -35.224 -19.705  1.00  0.00           H  
ATOM     58 2HG  LYS A   4     -15.967 -36.273 -18.731  1.00  0.00           H  
ATOM     59 1HD  LYS A   4     -15.679 -34.724 -16.798  1.00  0.00           H  
ATOM     60 2HD  LYS A   4     -14.700 -33.661 -17.822  1.00  0.00           H  
ATOM     61 1HE  LYS A   4     -17.573 -34.451 -18.424  1.00  0.00           H  
ATOM     62 2HE  LYS A   4     -17.097 -32.953 -17.622  1.00  0.00           H  
ATOM     63 1HZ  LYS A   4     -17.428 -32.632 -19.961  1.00  0.00           H  
ATOM     64 2HZ  LYS A   4     -15.844 -32.367 -19.582  1.00  0.00           H  
ATOM     65 3HZ  LYS A   4     -16.290 -33.767 -20.333  1.00  0.00           H  
ATOM     66  N   ARG A   5     -11.898 -38.668 -17.577  1.00  0.00           N  
ATOM     67  CA  ARG A   5     -10.625 -39.241 -17.148  1.00  0.00           C  
ATOM     68  C   ARG A   5      -9.966 -40.020 -18.278  1.00  0.00           C  
ATOM     69  O   ARG A   5      -8.764 -39.894 -18.512  1.00  0.00           O  
ATOM     70  CB  ARG A   5     -10.828 -40.160 -15.952  1.00  0.00           C  
ATOM     71  CG  ARG A   5      -9.547 -40.696 -15.333  1.00  0.00           C  
ATOM     72  CD  ARG A   5      -9.820 -41.501 -14.116  1.00  0.00           C  
ATOM     73  NE  ARG A   5     -10.526 -40.731 -13.104  1.00  0.00           N  
ATOM     74  CZ  ARG A   5     -11.807 -40.940 -12.742  1.00  0.00           C  
ATOM     75  NH1 ARG A   5     -12.506 -41.895 -13.316  1.00  0.00           N1+
ATOM     76  NH2 ARG A   5     -12.361 -40.184 -11.810  1.00  0.00           N  
ATOM     77  H   ARG A   5     -12.743 -38.923 -17.085  1.00  0.00           H  
ATOM     78  HA  ARG A   5      -9.954 -38.428 -16.872  1.00  0.00           H  
ATOM     79 1HB  ARG A   5     -11.374 -39.630 -15.174  1.00  0.00           H  
ATOM     80 2HB  ARG A   5     -11.434 -41.018 -16.252  1.00  0.00           H  
ATOM     81 1HG  ARG A   5      -9.030 -41.330 -16.057  1.00  0.00           H  
ATOM     82 2HG  ARG A   5      -8.899 -39.862 -15.056  1.00  0.00           H  
ATOM     83 1HD  ARG A   5     -10.432 -42.363 -14.379  1.00  0.00           H  
ATOM     84 2HD  ARG A   5      -8.879 -41.843 -13.687  1.00  0.00           H  
ATOM     85  HE  ARG A   5     -10.021 -39.989 -12.642  1.00  0.00           H  
ATOM     86 1HH1 ARG A   5     -12.082 -42.472 -14.029  1.00  0.00           H  
ATOM     87 2HH1 ARG A   5     -13.466 -42.051 -13.043  1.00  0.00           H  
ATOM     88 1HH2 ARG A   5     -11.824 -39.451 -11.369  1.00  0.00           H  
ATOM     89 2HH2 ARG A   5     -13.320 -40.341 -11.539  1.00  0.00           H  
ATOM     90  N   LYS A   6     -10.758 -40.827 -18.977  1.00  0.00           N  
ATOM     91  CA  LYS A   6     -10.267 -41.569 -20.131  1.00  0.00           C  
ATOM     92  C   LYS A   6      -9.731 -40.628 -21.204  1.00  0.00           C  
ATOM     93  O   LYS A   6      -8.688 -40.886 -21.802  1.00  0.00           O  
ATOM     94  CB  LYS A   6     -11.376 -42.450 -20.712  1.00  0.00           C  
ATOM     95  CG  LYS A   6     -11.782 -43.617 -19.822  1.00  0.00           C  
ATOM     96  CD  LYS A   6     -12.947 -44.390 -20.421  1.00  0.00           C  
ATOM     97  CE  LYS A   6     -13.462 -45.451 -19.460  1.00  0.00           C  
ATOM     98  NZ  LYS A   6     -14.661 -46.152 -19.996  1.00  0.00           N1+
ATOM     99  H   LYS A   6     -11.723 -40.928 -18.700  1.00  0.00           H  
ATOM    100  HA  LYS A   6      -9.446 -42.207 -19.811  1.00  0.00           H  
ATOM    101 1HB  LYS A   6     -12.263 -41.845 -20.896  1.00  0.00           H  
ATOM    102 2HB  LYS A   6     -11.053 -42.858 -21.670  1.00  0.00           H  
ATOM    103 1HG  LYS A   6     -10.935 -44.292 -19.697  1.00  0.00           H  
ATOM    104 2HG  LYS A   6     -12.072 -43.242 -18.841  1.00  0.00           H  
ATOM    105 1HD  LYS A   6     -13.760 -43.699 -20.657  1.00  0.00           H  
ATOM    106 2HD  LYS A   6     -12.627 -44.873 -21.344  1.00  0.00           H  
ATOM    107 1HE  LYS A   6     -12.679 -46.185 -19.276  1.00  0.00           H  
ATOM    108 2HE  LYS A   6     -13.723 -44.986 -18.511  1.00  0.00           H  
ATOM    109 1HZ  LYS A   6     -14.972 -46.846 -19.330  1.00  0.00           H  
ATOM    110 2HZ  LYS A   6     -15.401 -45.482 -20.153  1.00  0.00           H  
ATOM    111 3HZ  LYS A   6     -14.425 -46.604 -20.868  1.00  0.00           H  
ATOM    112  N   ARG A   7     -10.451 -39.536 -21.440  1.00  0.00           N  
ATOM    113  CA  ARG A   7     -10.032 -38.540 -22.419  1.00  0.00           C  
ATOM    114  C   ARG A   7      -8.690 -37.926 -22.040  1.00  0.00           C  
ATOM    115  O   ARG A   7      -7.810 -37.767 -22.887  1.00  0.00           O  
ATOM    116  CB  ARG A   7     -11.074 -37.438 -22.539  1.00  0.00           C  
ATOM    117  CG  ARG A   7     -10.674 -36.273 -23.431  1.00  0.00           C  
ATOM    118  CD  ARG A   7     -10.514 -36.696 -24.847  1.00  0.00           C  
ATOM    119  NE  ARG A   7     -10.249 -35.566 -25.723  1.00  0.00           N  
ATOM    120  CZ  ARG A   7      -9.916 -35.670 -27.025  1.00  0.00           C  
ATOM    121  NH1 ARG A   7      -9.809 -36.856 -27.584  1.00  0.00           N1+
ATOM    122  NH2 ARG A   7      -9.695 -34.580 -27.739  1.00  0.00           N  
ATOM    123  H   ARG A   7     -11.310 -39.393 -20.929  1.00  0.00           H  
ATOM    124  HA  ARG A   7      -9.910 -39.034 -23.384  1.00  0.00           H  
ATOM    125 1HB  ARG A   7     -12.000 -37.854 -22.936  1.00  0.00           H  
ATOM    126 2HB  ARG A   7     -11.295 -37.035 -21.550  1.00  0.00           H  
ATOM    127 1HG  ARG A   7     -11.441 -35.501 -23.390  1.00  0.00           H  
ATOM    128 2HG  ARG A   7      -9.725 -35.860 -23.087  1.00  0.00           H  
ATOM    129 1HD  ARG A   7      -9.679 -37.392 -24.926  1.00  0.00           H  
ATOM    130 2HD  ARG A   7     -11.428 -37.185 -25.186  1.00  0.00           H  
ATOM    131  HE  ARG A   7     -10.322 -34.638 -25.329  1.00  0.00           H  
ATOM    132 1HH1 ARG A   7      -9.978 -37.688 -27.038  1.00  0.00           H  
ATOM    133 2HH1 ARG A   7      -9.558 -36.933 -28.559  1.00  0.00           H  
ATOM    134 1HH2 ARG A   7      -9.776 -33.669 -27.309  1.00  0.00           H  
ATOM    135 2HH2 ARG A   7      -9.445 -34.658 -28.714  1.00  0.00           H  
ATOM    136  N   ALA A   8      -8.540 -37.585 -20.767  1.00  0.00           N  
ATOM    137  CA  ALA A   8      -7.305 -36.984 -20.276  1.00  0.00           C  
ATOM    138  C   ALA A   8      -6.118 -37.918 -20.480  1.00  0.00           C  
ATOM    139  O   ALA A   8      -5.038 -37.486 -20.886  1.00  0.00           O  
ATOM    140  CB  ALA A   8      -7.442 -36.619 -18.805  1.00  0.00           C  
ATOM    141  H   ALA A   8      -9.299 -37.747 -20.121  1.00  0.00           H  
ATOM    142  HA  ALA A   8      -7.113 -36.076 -20.844  1.00  0.00           H  
ATOM    143 1HB  ALA A   8      -6.514 -36.172 -18.451  1.00  0.00           H  
ATOM    144 2HB  ALA A   8      -8.259 -35.905 -18.681  1.00  0.00           H  
ATOM    145 3HB  ALA A   8      -7.655 -37.516 -18.225  1.00  0.00           H  
ATOM    146  N   GLU A   9      -6.324 -39.200 -20.198  1.00  0.00           N  
ATOM    147  CA  GLU A   9      -5.281 -40.202 -20.382  1.00  0.00           C  
ATOM    148  C   GLU A   9      -4.901 -40.340 -21.849  1.00  0.00           C  
ATOM    149  O   GLU A   9      -3.722 -40.335 -22.200  1.00  0.00           O  
ATOM    150  CB  GLU A   9      -5.738 -41.555 -19.834  1.00  0.00           C  
ATOM    151  CG  GLU A   9      -4.762 -42.697 -20.082  1.00  0.00           C  
ATOM    152  CD  GLU A   9      -3.454 -42.514 -19.363  1.00  0.00           C  
ATOM    153  OE1 GLU A   9      -3.439 -41.846 -18.358  1.00  0.00           O  
ATOM    154  OE2 GLU A   9      -2.469 -43.045 -19.820  1.00  0.00           O1-
ATOM    155  H   GLU A   9      -7.226 -39.487 -19.847  1.00  0.00           H  
ATOM    156  HA  GLU A   9      -4.391 -39.879 -19.840  1.00  0.00           H  
ATOM    157 1HB  GLU A   9      -5.896 -41.479 -18.759  1.00  0.00           H  
ATOM    158 2HB  GLU A   9      -6.693 -41.826 -20.287  1.00  0.00           H  
ATOM    159 1HG  GLU A   9      -5.218 -43.629 -19.753  1.00  0.00           H  
ATOM    160 2HG  GLU A   9      -4.574 -42.774 -21.154  1.00  0.00           H  
ATOM    161  N   LYS A  10      -5.910 -40.463 -22.706  1.00  0.00           N  
ATOM    162  CA  LYS A  10      -5.685 -40.618 -24.138  1.00  0.00           C  
ATOM    163  C   LYS A  10      -4.991 -39.393 -24.723  1.00  0.00           C  
ATOM    164  O   LYS A  10      -4.128 -39.512 -25.590  1.00  0.00           O  
ATOM    165  CB  LYS A  10      -7.006 -40.871 -24.864  1.00  0.00           C  
ATOM    166  CG  LYS A  10      -7.608 -42.246 -24.614  1.00  0.00           C  
ATOM    167  CD  LYS A  10      -8.932 -42.412 -25.344  1.00  0.00           C  
ATOM    168  CE  LYS A  10      -9.539 -43.785 -25.090  1.00  0.00           C  
ATOM    169  NZ  LYS A  10     -10.836 -43.961 -25.797  1.00  0.00           N1+
ATOM    170  H   LYS A  10      -6.856 -40.449 -22.358  1.00  0.00           H  
ATOM    171  HA  LYS A  10      -5.029 -41.475 -24.295  1.00  0.00           H  
ATOM    172 1HB  LYS A  10      -7.739 -40.124 -24.558  1.00  0.00           H  
ATOM    173 2HB  LYS A  10      -6.858 -40.762 -25.940  1.00  0.00           H  
ATOM    174 1HG  LYS A  10      -6.916 -43.016 -24.956  1.00  0.00           H  
ATOM    175 2HG  LYS A  10      -7.774 -42.383 -23.545  1.00  0.00           H  
ATOM    176 1HD  LYS A  10      -9.632 -41.646 -25.006  1.00  0.00           H  
ATOM    177 2HD  LYS A  10      -8.775 -42.288 -26.415  1.00  0.00           H  
ATOM    178 1HE  LYS A  10      -8.848 -44.555 -25.427  1.00  0.00           H  
ATOM    179 2HE  LYS A  10      -9.702 -43.918 -24.020  1.00  0.00           H  
ATOM    180 1HZ  LYS A  10     -11.204 -44.880 -25.603  1.00  0.00           H  
ATOM    181 2HZ  LYS A  10     -11.491 -43.262 -25.478  1.00  0.00           H  
ATOM    182 3HZ  LYS A  10     -10.693 -43.858 -26.793  1.00  0.00           H  
ATOM    183  N   ALA A  11      -5.375 -38.218 -24.240  1.00  0.00           N  
ATOM    184  CA  ALA A  11      -4.779 -36.969 -24.700  1.00  0.00           C  
ATOM    185  C   ALA A  11      -3.294 -36.911 -24.368  1.00  0.00           C  
ATOM    186  O   ALA A  11      -2.481 -36.482 -25.186  1.00  0.00           O  
ATOM    187  CB  ALA A  11      -5.506 -35.780 -24.089  1.00  0.00           C  
ATOM    188  H   ALA A  11      -6.099 -38.186 -23.536  1.00  0.00           H  
ATOM    189  HA  ALA A  11      -4.877 -36.919 -25.785  1.00  0.00           H  
ATOM    190 1HB  ALA A  11      -5.049 -34.855 -24.443  1.00  0.00           H  
ATOM    191 2HB  ALA A  11      -6.555 -35.804 -24.383  1.00  0.00           H  
ATOM    192 3HB  ALA A  11      -5.433 -35.830 -23.005  1.00  0.00           H  
ATOM    193  N   LEU A  12      -2.945 -37.345 -23.162  1.00  0.00           N  
ATOM    194  CA  LEU A  12      -1.552 -37.394 -22.737  1.00  0.00           C  
ATOM    195  C   LEU A  12      -0.752 -38.376 -23.585  1.00  0.00           C  
ATOM    196  O   LEU A  12       0.403 -38.117 -23.926  1.00  0.00           O  
ATOM    197  CB  LEU A  12      -1.462 -37.794 -21.260  1.00  0.00           C  
ATOM    198  CG  LEU A  12      -1.898 -36.722 -20.252  1.00  0.00           C  
ATOM    199  CD1 LEU A  12      -1.916 -37.317 -18.851  1.00  0.00           C  
ATOM    200  CD2 LEU A  12      -0.950 -35.535 -20.329  1.00  0.00           C  
ATOM    201  H   LEU A  12      -3.666 -37.650 -22.521  1.00  0.00           H  
ATOM    202  HA  LEU A  12      -1.114 -36.405 -22.875  1.00  0.00           H  
ATOM    203 1HB  LEU A  12      -2.084 -38.672 -21.098  1.00  0.00           H  
ATOM    204 2HB  LEU A  12      -0.429 -38.058 -21.033  1.00  0.00           H  
ATOM    205  HG  LEU A  12      -2.911 -36.393 -20.487  1.00  0.00           H  
ATOM    206 1HD1 LEU A  12      -2.227 -36.556 -18.135  1.00  0.00           H  
ATOM    207 2HD1 LEU A  12      -2.617 -38.151 -18.819  1.00  0.00           H  
ATOM    208 3HD1 LEU A  12      -0.918 -37.671 -18.593  1.00  0.00           H  
ATOM    209 1HD2 LEU A  12      -1.260 -34.773 -19.615  1.00  0.00           H  
ATOM    210 2HD2 LEU A  12       0.064 -35.862 -20.094  1.00  0.00           H  
ATOM    211 3HD2 LEU A  12      -0.970 -35.118 -21.338  1.00  0.00           H  
ATOM    212  N   GLN A  13      -1.374 -39.501 -23.922  1.00  0.00           N  
ATOM    213  CA  GLN A  13      -0.748 -40.488 -24.794  1.00  0.00           C  
ATOM    214  C   GLN A  13      -0.506 -39.920 -26.186  1.00  0.00           C  
ATOM    215  O   GLN A  13       0.533 -40.169 -26.797  1.00  0.00           O  
ATOM    216  CB  GLN A  13      -1.616 -41.746 -24.886  1.00  0.00           C  
ATOM    217  CG  GLN A  13      -1.653 -42.571 -23.610  1.00  0.00           C  
ATOM    218  CD  GLN A  13      -2.558 -43.782 -23.730  1.00  0.00           C  
ATOM    219  NE2 GLN A  13      -2.914 -44.368 -22.593  1.00  0.00           N  
ATOM    220  OE1 GLN A  13      -2.934 -44.186 -24.834  1.00  0.00           O  
ATOM    221  H   GLN A  13      -2.300 -39.676 -23.565  1.00  0.00           H  
ATOM    222  HA  GLN A  13       0.222 -40.757 -24.376  1.00  0.00           H  
ATOM    223 1HB  GLN A  13      -2.639 -41.466 -25.134  1.00  0.00           H  
ATOM    224 2HB  GLN A  13      -1.246 -42.385 -25.688  1.00  0.00           H  
ATOM    225 1HG  GLN A  13      -0.645 -42.919 -23.386  1.00  0.00           H  
ATOM    226 2HG  GLN A  13      -2.022 -41.947 -22.796  1.00  0.00           H  
ATOM    227 1HE2 GLN A  13      -3.511 -45.171 -22.609  1.00  0.00           H  
ATOM    228 2HE2 GLN A  13      -2.586 -44.008 -21.719  1.00  0.00           H  
ATOM    229  N   ARG A  14      -1.472 -39.152 -26.684  1.00  0.00           N  
ATOM    230  CA  ARG A  14      -1.322 -38.461 -27.958  1.00  0.00           C  
ATOM    231  C   ARG A  14      -0.147 -37.493 -27.927  1.00  0.00           C  
ATOM    232  O   ARG A  14       0.642 -37.428 -28.868  1.00  0.00           O  
ATOM    233  CB  ARG A  14      -2.592 -37.699 -28.307  1.00  0.00           C  
ATOM    234  CG  ARG A  14      -2.551 -36.964 -29.637  1.00  0.00           C  
ATOM    235  CD  ARG A  14      -3.804 -36.202 -29.882  1.00  0.00           C  
ATOM    236  NE  ARG A  14      -3.746 -35.448 -31.123  1.00  0.00           N  
ATOM    237  CZ  ARG A  14      -4.079 -35.940 -32.333  1.00  0.00           C  
ATOM    238  NH1 ARG A  14      -4.490 -37.184 -32.448  1.00  0.00           N1+
ATOM    239  NH2 ARG A  14      -3.992 -35.172 -33.405  1.00  0.00           N  
ATOM    240  H   ARG A  14      -2.332 -39.047 -26.163  1.00  0.00           H  
ATOM    241  HA  ARG A  14      -1.120 -39.202 -28.731  1.00  0.00           H  
ATOM    242 1HB  ARG A  14      -3.433 -38.389 -28.337  1.00  0.00           H  
ATOM    243 2HB  ARG A  14      -2.801 -36.962 -27.530  1.00  0.00           H  
ATOM    244 1HG  ARG A  14      -1.718 -36.262 -29.639  1.00  0.00           H  
ATOM    245 2HG  ARG A  14      -2.425 -37.683 -30.447  1.00  0.00           H  
ATOM    246 1HD  ARG A  14      -4.644 -36.894 -29.941  1.00  0.00           H  
ATOM    247 2HD  ARG A  14      -3.968 -35.500 -29.065  1.00  0.00           H  
ATOM    248  HE  ARG A  14      -3.435 -34.487 -31.077  1.00  0.00           H  
ATOM    249 1HH1 ARG A  14      -4.556 -37.770 -31.628  1.00  0.00           H  
ATOM    250 2HH1 ARG A  14      -4.740 -37.552 -33.353  1.00  0.00           H  
ATOM    251 1HH2 ARG A  14      -3.677 -34.216 -33.317  1.00  0.00           H  
ATOM    252 2HH2 ARG A  14      -4.241 -35.540 -34.311  1.00  0.00           H  
ATOM    253  N   ALA A  15      -0.033 -36.744 -26.835  1.00  0.00           N  
ATOM    254  CA  ALA A  15       1.073 -35.811 -26.658  1.00  0.00           C  
ATOM    255  C   ALA A  15       2.414 -36.529 -26.719  1.00  0.00           C  
ATOM    256  O   ALA A  15       3.363 -36.037 -27.330  1.00  0.00           O  
ATOM    257  CB  ALA A  15       0.934 -35.067 -25.337  1.00  0.00           C  
ATOM    258  H   ALA A  15      -0.731 -36.824 -26.108  1.00  0.00           H  
ATOM    259  HA  ALA A  15       1.047 -35.086 -27.474  1.00  0.00           H  
ATOM    260 1HB  ALA A  15       1.766 -34.374 -25.221  1.00  0.00           H  
ATOM    261 2HB  ALA A  15      -0.006 -34.510 -25.332  1.00  0.00           H  
ATOM    262 3HB  ALA A  15       0.937 -35.781 -24.516  1.00  0.00           H  
ATOM    263  N   GLN A  16       2.489 -37.691 -26.080  1.00  0.00           N  
ATOM    264  CA  GLN A  16       3.703 -38.497 -26.094  1.00  0.00           C  
ATOM    265  C   GLN A  16       4.052 -38.947 -27.507  1.00  0.00           C  
ATOM    266  O   GLN A  16       5.218 -38.956 -27.895  1.00  0.00           O  
ATOM    267  CB  GLN A  16       3.547 -39.715 -25.180  1.00  0.00           C  
ATOM    268  CG  GLN A  16       3.527 -39.383 -23.698  1.00  0.00           C  
ATOM    269  CD  GLN A  16       3.292 -40.608 -22.833  1.00  0.00           C  
ATOM    270  NE2 GLN A  16       3.457 -40.448 -21.525  1.00  0.00           N  
ATOM    271  OE1 GLN A  16       2.965 -41.685 -23.336  1.00  0.00           O  
ATOM    272  H   GLN A  16       1.679 -38.026 -25.574  1.00  0.00           H  
ATOM    273  HA  GLN A  16       4.528 -37.883 -25.729  1.00  0.00           H  
ATOM    274 1HB  GLN A  16       2.621 -40.235 -25.422  1.00  0.00           H  
ATOM    275 2HB  GLN A  16       4.368 -40.410 -25.358  1.00  0.00           H  
ATOM    276 1HG  GLN A  16       4.487 -38.948 -23.420  1.00  0.00           H  
ATOM    277 2HG  GLN A  16       2.725 -38.671 -23.507  1.00  0.00           H  
ATOM    278 1HE2 GLN A  16       3.315 -41.221 -20.905  1.00  0.00           H  
ATOM    279 2HE2 GLN A  16       3.722 -39.556 -21.160  1.00  0.00           H  
ATOM    280  N   GLU A  17       3.030 -39.323 -28.271  1.00  0.00           N  
ATOM    281  CA  GLU A  17       3.220 -39.727 -29.658  1.00  0.00           C  
ATOM    282  C   GLU A  17       3.651 -38.548 -30.521  1.00  0.00           C  
ATOM    283  O   GLU A  17       4.437 -38.706 -31.456  1.00  0.00           O  
ATOM    284  CB  GLU A  17       1.932 -40.336 -30.216  1.00  0.00           C  
ATOM    285  CG  GLU A  17       1.566 -41.687 -29.620  1.00  0.00           C  
ATOM    286  CD  GLU A  17       2.616 -42.736 -29.865  1.00  0.00           C  
ATOM    287  OE1 GLU A  17       3.051 -42.865 -30.984  1.00  0.00           O  
ATOM    288  OE2 GLU A  17       2.982 -43.410 -28.931  1.00  0.00           O1-
ATOM    289  H   GLU A  17       2.099 -39.327 -27.879  1.00  0.00           H  
ATOM    290  HA  GLU A  17       4.015 -40.471 -29.694  1.00  0.00           H  
ATOM    291 1HB  GLU A  17       1.098 -39.654 -30.035  1.00  0.00           H  
ATOM    292 2HB  GLU A  17       2.025 -40.458 -31.294  1.00  0.00           H  
ATOM    293 1HG  GLU A  17       1.425 -41.575 -28.546  1.00  0.00           H  
ATOM    294 2HG  GLU A  17       0.622 -42.019 -30.050  1.00  0.00           H  
ATOM    295  N   ALA A  18       3.132 -37.366 -30.201  1.00  0.00           N  
ATOM    296  CA  ALA A  18       3.559 -36.140 -30.866  1.00  0.00           C  
ATOM    297  C   ALA A  18       5.028 -35.845 -30.592  1.00  0.00           C  
ATOM    298  O   ALA A  18       5.752 -35.379 -31.470  1.00  0.00           O  
ATOM    299  CB  ALA A  18       2.694 -34.969 -30.423  1.00  0.00           C  
ATOM    300  H   ALA A  18       2.429 -37.318 -29.481  1.00  0.00           H  
ATOM    301  HA  ALA A  18       3.443 -36.271 -31.942  1.00  0.00           H  
ATOM    302 1HB  ALA A  18       3.025 -34.061 -30.928  1.00  0.00           H  
ATOM    303 2HB  ALA A  18       1.654 -35.167 -30.678  1.00  0.00           H  
ATOM    304 3HB  ALA A  18       2.784 -34.838 -29.345  1.00  0.00           H  
ATOM    305  N   GLU A  19       5.462 -36.120 -29.367  1.00  0.00           N  
ATOM    306  CA  GLU A  19       6.867 -35.975 -28.999  1.00  0.00           C  
ATOM    307  C   GLU A  19       7.744 -36.938 -29.789  1.00  0.00           C  
ATOM    308  O   GLU A  19       8.850 -36.592 -30.199  1.00  0.00           O  
ATOM    309  CB  GLU A  19       7.056 -36.212 -27.499  1.00  0.00           C  
ATOM    310  CG  GLU A  19       6.513 -35.098 -26.615  1.00  0.00           C  
ATOM    311  CD  GLU A  19       6.577 -35.431 -25.150  1.00  0.00           C  
ATOM    312  OE1 GLU A  19       6.596 -36.593 -24.825  1.00  0.00           O  
ATOM    313  OE2 GLU A  19       6.606 -34.521 -24.355  1.00  0.00           O1-
ATOM    314  H   GLU A  19       4.803 -36.438 -28.669  1.00  0.00           H  
ATOM    315  HA  GLU A  19       7.185 -34.960 -29.246  1.00  0.00           H  
ATOM    316 1HB  GLU A  19       6.559 -37.137 -27.213  1.00  0.00           H  
ATOM    317 2HB  GLU A  19       8.116 -36.326 -27.280  1.00  0.00           H  
ATOM    318 1HG  GLU A  19       7.091 -34.191 -26.795  1.00  0.00           H  
ATOM    319 2HG  GLU A  19       5.479 -34.897 -26.893  1.00  0.00           H  
ATOM    320  N   LYS A  20       7.241 -38.149 -29.999  1.00  0.00           N  
ATOM    321  CA  LYS A  20       7.925 -39.129 -30.836  1.00  0.00           C  
ATOM    322  C   LYS A  20       8.074 -38.623 -32.265  1.00  0.00           C  
ATOM    323  O   LYS A  20       9.106 -38.833 -32.903  1.00  0.00           O  
ATOM    324  CB  LYS A  20       7.175 -40.461 -30.825  1.00  0.00           C  
ATOM    325  CG  LYS A  20       7.248 -41.213 -29.503  1.00  0.00           C  
ATOM    326  CD  LYS A  20       6.435 -42.500 -29.553  1.00  0.00           C  
ATOM    327  CE  LYS A  20       6.417 -43.196 -28.199  1.00  0.00           C  
ATOM    328  NZ  LYS A  20       5.566 -44.417 -28.215  1.00  0.00           N1+
ATOM    329  H   LYS A  20       6.362 -38.401 -29.569  1.00  0.00           H  
ATOM    330  HA  LYS A  20       8.927 -39.285 -30.436  1.00  0.00           H  
ATOM    331 1HB  LYS A  20       6.124 -40.290 -31.055  1.00  0.00           H  
ATOM    332 2HB  LYS A  20       7.578 -41.112 -31.601  1.00  0.00           H  
ATOM    333 1HG  LYS A  20       8.286 -41.458 -29.278  1.00  0.00           H  
ATOM    334 2HG  LYS A  20       6.860 -40.582 -28.703  1.00  0.00           H  
ATOM    335 1HD  LYS A  20       5.411 -42.271 -29.850  1.00  0.00           H  
ATOM    336 2HD  LYS A  20       6.867 -43.174 -30.292  1.00  0.00           H  
ATOM    337 1HE  LYS A  20       7.432 -43.478 -27.922  1.00  0.00           H  
ATOM    338 2HE  LYS A  20       6.035 -42.512 -27.443  1.00  0.00           H  
ATOM    339 1HZ  LYS A  20       5.580 -44.849 -27.301  1.00  0.00           H  
ATOM    340 2HZ  LYS A  20       4.618 -44.163 -28.452  1.00  0.00           H  
ATOM    341 3HZ  LYS A  20       5.923 -45.068 -28.900  1.00  0.00           H  
ATOM    342  N   LYS A  21       7.036 -37.958 -32.762  1.00  0.00           N  
ATOM    343  CA  LYS A  21       7.078 -37.356 -34.090  1.00  0.00           C  
ATOM    344  C   LYS A  21       7.948 -36.107 -34.100  1.00  0.00           C  
ATOM    345  O   LYS A  21       8.551 -35.765 -35.118  1.00  0.00           O  
ATOM    346  CB  LYS A  21       5.666 -37.016 -34.569  1.00  0.00           C  
ATOM    347  CG  LYS A  21       4.799 -38.230 -34.881  1.00  0.00           C  
ATOM    348  CD  LYS A  21       3.401 -37.813 -35.312  1.00  0.00           C  
ATOM    349  CE  LYS A  21       2.530 -39.025 -35.610  1.00  0.00           C  
ATOM    350  NZ  LYS A  21       1.149 -38.633 -36.003  1.00  0.00           N1+
ATOM    351  H   LYS A  21       6.198 -37.868 -32.206  1.00  0.00           H  
ATOM    352  HA  LYS A  21       7.521 -38.074 -34.782  1.00  0.00           H  
ATOM    353 1HB  LYS A  21       5.155 -36.427 -33.809  1.00  0.00           H  
ATOM    354 2HB  LYS A  21       5.726 -36.407 -35.471  1.00  0.00           H  
ATOM    355 1HG  LYS A  21       5.260 -38.811 -35.681  1.00  0.00           H  
ATOM    356 2HG  LYS A  21       4.724 -38.859 -33.996  1.00  0.00           H  
ATOM    357 1HD  LYS A  21       2.935 -37.227 -34.519  1.00  0.00           H  
ATOM    358 2HD  LYS A  21       3.467 -37.196 -36.208  1.00  0.00           H  
ATOM    359 1HE  LYS A  21       2.975 -39.603 -36.418  1.00  0.00           H  
ATOM    360 2HE  LYS A  21       2.475 -39.660 -34.726  1.00  0.00           H  
ATOM    361 1HZ  LYS A  21       0.604 -39.464 -36.192  1.00  0.00           H  
ATOM    362 2HZ  LYS A  21       0.719 -38.112 -35.253  1.00  0.00           H  
ATOM    363 3HZ  LYS A  21       1.184 -38.059 -36.834  1.00  0.00           H  
ATOM    364  N   GLY A  22       8.012 -35.425 -32.961  1.00  0.00           N  
ATOM    365  CA  GLY A  22       8.784 -34.195 -32.844  1.00  0.00           C  
ATOM    366  C   GLY A  22       7.880 -32.969 -32.887  1.00  0.00           C  
ATOM    367  O   GLY A  22       8.352 -31.836 -32.820  1.00  0.00           O  
ATOM    368  H   GLY A  22       7.510 -35.769 -32.154  1.00  0.00           H  
ATOM    369 1HA  GLY A  22       9.347 -34.205 -31.911  1.00  0.00           H  
ATOM    370 2HA  GLY A  22       9.508 -34.143 -33.657  1.00  0.00           H  
ATOM    371  N   ASP A  23       6.576 -33.207 -32.997  1.00  0.00           N  
ATOM    372  CA  ASP A  23       5.610 -32.124 -33.139  1.00  0.00           C  
ATOM    373  C   ASP A  23       5.196 -31.574 -31.779  1.00  0.00           C  
ATOM    374  O   ASP A  23       4.137 -31.921 -31.256  1.00  0.00           O  
ATOM    375  CB  ASP A  23       4.373 -32.605 -33.901  1.00  0.00           C  
ATOM    376  CG  ASP A  23       3.391 -31.482 -34.206  1.00  0.00           C  
ATOM    377  OD1 ASP A  23       3.514 -30.435 -33.615  1.00  0.00           O  
ATOM    378  OD2 ASP A  23       2.529 -31.681 -35.028  1.00  0.00           O1-
ATOM    379  H   ASP A  23       6.248 -34.161 -32.984  1.00  0.00           H  
ATOM    380  HA  ASP A  23       6.078 -31.312 -33.695  1.00  0.00           H  
ATOM    381 1HB  ASP A  23       4.681 -33.065 -34.840  1.00  0.00           H  
ATOM    382 2HB  ASP A  23       3.859 -33.368 -33.316  1.00  0.00           H  
ATOM    383  N   VAL A  24       6.038 -30.716 -31.214  1.00  0.00           N  
ATOM    384  CA  VAL A  24       5.816 -30.201 -29.868  1.00  0.00           C  
ATOM    385  C   VAL A  24       4.586 -29.302 -29.819  1.00  0.00           C  
ATOM    386  O   VAL A  24       3.959 -29.148 -28.771  1.00  0.00           O  
ATOM    387  CB  VAL A  24       7.047 -29.410 -29.388  1.00  0.00           C  
ATOM    388  CG1 VAL A  24       8.241 -30.337 -29.216  1.00  0.00           C  
ATOM    389  CG2 VAL A  24       7.364 -28.298 -30.376  1.00  0.00           C  
ATOM    390  H   VAL A  24       6.852 -30.413 -31.726  1.00  0.00           H  
ATOM    391  HA  VAL A  24       5.636 -31.043 -29.199  1.00  0.00           H  
ATOM    392  HB  VAL A  24       6.831 -28.978 -28.410  1.00  0.00           H  
ATOM    393 1HG1 VAL A  24       9.102 -29.761 -28.876  1.00  0.00           H  
ATOM    394 2HG1 VAL A  24       8.003 -31.104 -28.479  1.00  0.00           H  
ATOM    395 3HG1 VAL A  24       8.475 -30.810 -30.170  1.00  0.00           H  
ATOM    396 1HG2 VAL A  24       8.235 -27.743 -30.029  1.00  0.00           H  
ATOM    397 2HG2 VAL A  24       7.574 -28.729 -31.355  1.00  0.00           H  
ATOM    398 3HG2 VAL A  24       6.511 -27.624 -30.450  1.00  0.00           H  
ATOM    399  N   GLU A  25       4.249 -28.706 -30.958  1.00  0.00           N  
ATOM    400  CA  GLU A  25       3.049 -27.886 -31.068  1.00  0.00           C  
ATOM    401  C   GLU A  25       1.796 -28.704 -30.785  1.00  0.00           C  
ATOM    402  O   GLU A  25       0.967 -28.324 -29.959  1.00  0.00           O  
ATOM    403  CB  GLU A  25       2.957 -27.258 -32.461  1.00  0.00           C  
ATOM    404  CG  GLU A  25       1.738 -26.372 -32.674  1.00  0.00           C  
ATOM    405  CD  GLU A  25       1.699 -25.747 -34.039  1.00  0.00           C  
ATOM    406  OE1 GLU A  25       2.670 -25.859 -34.750  1.00  0.00           O  
ATOM    407  OE2 GLU A  25       0.700 -25.155 -34.372  1.00  0.00           O1-
ATOM    408  H   GLU A  25       4.839 -28.825 -31.769  1.00  0.00           H  
ATOM    409  HA  GLU A  25       3.100 -27.095 -30.319  1.00  0.00           H  
ATOM    410 1HB  GLU A  25       3.846 -26.655 -32.647  1.00  0.00           H  
ATOM    411 2HB  GLU A  25       2.934 -28.047 -33.214  1.00  0.00           H  
ATOM    412 1HG  GLU A  25       0.839 -26.972 -32.535  1.00  0.00           H  
ATOM    413 2HG  GLU A  25       1.737 -25.587 -31.918  1.00  0.00           H  
ATOM    414  N   GLU A  26       1.661 -29.829 -31.483  1.00  0.00           N  
ATOM    415  CA  GLU A  26       0.523 -30.720 -31.287  1.00  0.00           C  
ATOM    416  C   GLU A  26       0.539 -31.333 -29.894  1.00  0.00           C  
ATOM    417  O   GLU A  26      -0.513 -31.552 -29.289  1.00  0.00           O  
ATOM    418  CB  GLU A  26       0.525 -31.827 -32.343  1.00  0.00           C  
ATOM    419  CG  GLU A  26      -0.652 -32.788 -32.247  1.00  0.00           C  
ATOM    420  CD  GLU A  26      -1.975 -32.122 -32.507  1.00  0.00           C  
ATOM    421  OE1 GLU A  26      -1.978 -31.039 -33.041  1.00  0.00           O  
ATOM    422  OE2 GLU A  26      -2.983 -32.696 -32.169  1.00  0.00           O1-
ATOM    423  H   GLU A  26       2.365 -30.073 -32.164  1.00  0.00           H  
ATOM    424  HA  GLU A  26      -0.394 -30.136 -31.382  1.00  0.00           H  
ATOM    425 1HB  GLU A  26       0.512 -31.382 -33.337  1.00  0.00           H  
ATOM    426 2HB  GLU A  26       1.440 -32.411 -32.257  1.00  0.00           H  
ATOM    427 1HG  GLU A  26      -0.514 -33.590 -32.975  1.00  0.00           H  
ATOM    428 2HG  GLU A  26      -0.665 -33.235 -31.254  1.00  0.00           H  
ATOM    429  N   ALA A  27       1.735 -31.612 -29.388  1.00  0.00           N  
ATOM    430  CA  ALA A  27       1.891 -32.155 -28.043  1.00  0.00           C  
ATOM    431  C   ALA A  27       1.221 -31.260 -27.008  1.00  0.00           C  
ATOM    432  O   ALA A  27       0.520 -31.739 -26.118  1.00  0.00           O  
ATOM    433  CB  ALA A  27       3.366 -32.334 -27.711  1.00  0.00           C  
ATOM    434  H   ALA A  27       2.558 -31.447 -29.950  1.00  0.00           H  
ATOM    435  HA  ALA A  27       1.401 -33.130 -28.002  1.00  0.00           H  
ATOM    436 1HB  ALA A  27       3.465 -32.739 -26.705  1.00  0.00           H  
ATOM    437 2HB  ALA A  27       3.817 -33.023 -28.426  1.00  0.00           H  
ATOM    438 3HB  ALA A  27       3.869 -31.371 -27.768  1.00  0.00           H  
ATOM    439  N   VAL A  28       1.442 -29.955 -27.129  1.00  0.00           N  
ATOM    440  CA  VAL A  28       0.814 -28.984 -26.242  1.00  0.00           C  
ATOM    441  C   VAL A  28      -0.697 -28.959 -26.435  1.00  0.00           C  
ATOM    442  O   VAL A  28      -1.455 -28.907 -25.467  1.00  0.00           O  
ATOM    443  CB  VAL A  28       1.386 -27.577 -26.497  1.00  0.00           C  
ATOM    444  CG1 VAL A  28       0.531 -26.523 -25.811  1.00  0.00           C  
ATOM    445  CG2 VAL A  28       2.825 -27.506 -26.010  1.00  0.00           C  
ATOM    446  H   VAL A  28       2.061 -29.626 -27.857  1.00  0.00           H  
ATOM    447  HA  VAL A  28       1.010 -29.282 -25.210  1.00  0.00           H  
ATOM    448  HB  VAL A  28       1.353 -27.371 -27.567  1.00  0.00           H  
ATOM    449 1HG1 VAL A  28       0.949 -25.533 -26.003  1.00  0.00           H  
ATOM    450 2HG1 VAL A  28      -0.485 -26.567 -26.202  1.00  0.00           H  
ATOM    451 3HG1 VAL A  28       0.517 -26.707 -24.737  1.00  0.00           H  
ATOM    452 1HG2 VAL A  28       3.222 -26.510 -26.194  1.00  0.00           H  
ATOM    453 2HG2 VAL A  28       2.856 -27.718 -24.940  1.00  0.00           H  
ATOM    454 3HG2 VAL A  28       3.427 -28.242 -26.543  1.00  0.00           H  
ATOM    455  N   ARG A  29      -1.128 -28.994 -27.691  1.00  0.00           N  
ATOM    456  CA  ARG A  29      -2.550 -28.998 -28.012  1.00  0.00           C  
ATOM    457  C   ARG A  29      -3.254 -30.195 -27.384  1.00  0.00           C  
ATOM    458  O   ARG A  29      -4.374 -30.076 -26.887  1.00  0.00           O  
ATOM    459  CB  ARG A  29      -2.757 -29.026 -29.520  1.00  0.00           C  
ATOM    460  CG  ARG A  29      -2.375 -27.743 -30.242  1.00  0.00           C  
ATOM    461  CD  ARG A  29      -2.604 -27.847 -31.704  1.00  0.00           C  
ATOM    462  NE  ARG A  29      -2.055 -26.709 -32.423  1.00  0.00           N  
ATOM    463  CZ  ARG A  29      -2.676 -25.521 -32.565  1.00  0.00           C  
ATOM    464  NH1 ARG A  29      -3.864 -25.333 -32.034  1.00  0.00           N1+
ATOM    465  NH2 ARG A  29      -2.091 -24.546 -33.237  1.00  0.00           N  
ATOM    466  H   ARG A  29      -0.454 -29.022 -28.443  1.00  0.00           H  
ATOM    467  HA  ARG A  29      -3.002 -28.095 -27.600  1.00  0.00           H  
ATOM    468 1HB  ARG A  29      -2.170 -29.834 -29.953  1.00  0.00           H  
ATOM    469 2HB  ARG A  29      -3.805 -29.229 -29.739  1.00  0.00           H  
ATOM    470 1HG  ARG A  29      -2.976 -26.917 -29.858  1.00  0.00           H  
ATOM    471 2HG  ARG A  29      -1.318 -27.531 -30.074  1.00  0.00           H  
ATOM    472 1HD  ARG A  29      -2.129 -28.752 -32.085  1.00  0.00           H  
ATOM    473 2HD  ARG A  29      -3.675 -27.891 -31.904  1.00  0.00           H  
ATOM    474  HE  ARG A  29      -1.142 -26.815 -32.845  1.00  0.00           H  
ATOM    475 1HH1 ARG A  29      -4.311 -26.080 -31.519  1.00  0.00           H  
ATOM    476 2HH1 ARG A  29      -4.329 -24.443 -32.140  1.00  0.00           H  
ATOM    477 1HH2 ARG A  29      -1.177 -24.690 -33.645  1.00  0.00           H  
ATOM    478 2HH2 ARG A  29      -2.556 -23.657 -33.344  1.00  0.00           H  
ATOM    479  N   ALA A  30      -2.592 -31.346 -27.412  1.00  0.00           N  
ATOM    480  CA  ALA A  30      -3.089 -32.533 -26.725  1.00  0.00           C  
ATOM    481  C   ALA A  30      -3.093 -32.334 -25.214  1.00  0.00           C  
ATOM    482  O   ALA A  30      -4.038 -32.725 -24.530  1.00  0.00           O  
ATOM    483  CB  ALA A  30      -2.253 -33.748 -27.098  1.00  0.00           C  
ATOM    484  H   ALA A  30      -1.721 -31.401 -27.919  1.00  0.00           H  
ATOM    485  HA  ALA A  30      -4.119 -32.706 -27.038  1.00  0.00           H  
ATOM    486 1HB  ALA A  30      -2.637 -34.627 -26.578  1.00  0.00           H  
ATOM    487 2HB  ALA A  30      -2.308 -33.911 -28.175  1.00  0.00           H  
ATOM    488 3HB  ALA A  30      -1.217 -33.581 -26.809  1.00  0.00           H  
ATOM    489  N   ALA A  31      -2.030 -31.725 -24.701  1.00  0.00           N  
ATOM    490  CA  ALA A  31      -1.923 -31.443 -23.273  1.00  0.00           C  
ATOM    491  C   ALA A  31      -3.024 -30.494 -22.816  1.00  0.00           C  
ATOM    492  O   ALA A  31      -3.532 -30.607 -21.702  1.00  0.00           O  
ATOM    493  CB  ALA A  31      -0.556 -30.863 -22.948  1.00  0.00           C  
ATOM    494  H   ALA A  31      -1.275 -31.450 -25.312  1.00  0.00           H  
ATOM    495  HA  ALA A  31      -2.044 -32.379 -22.725  1.00  0.00           H  
ATOM    496 1HB  ALA A  31      -0.491 -30.658 -21.880  1.00  0.00           H  
ATOM    497 2HB  ALA A  31       0.219 -31.577 -23.227  1.00  0.00           H  
ATOM    498 3HB  ALA A  31      -0.413 -29.938 -23.503  1.00  0.00           H  
ATOM    499  N   GLN A  32      -3.391 -29.558 -23.685  1.00  0.00           N  
ATOM    500  CA  GLN A  32      -4.495 -28.648 -23.411  1.00  0.00           C  
ATOM    501  C   GLN A  32      -5.805 -29.407 -23.244  1.00  0.00           C  
ATOM    502  O   GLN A  32      -6.609 -29.093 -22.366  1.00  0.00           O  
ATOM    503  CB  GLN A  32      -4.629 -27.614 -24.532  1.00  0.00           C  
ATOM    504  CG  GLN A  32      -3.538 -26.556 -24.538  1.00  0.00           C  
ATOM    505  CD  GLN A  32      -3.628 -25.637 -25.741  1.00  0.00           C  
ATOM    506  NE2 GLN A  32      -3.065 -24.441 -25.614  1.00  0.00           N  
ATOM    507  OE1 GLN A  32      -4.198 -25.999 -26.774  1.00  0.00           O  
ATOM    508  H   GLN A  32      -2.890 -29.475 -24.558  1.00  0.00           H  
ATOM    509  HA  GLN A  32      -4.293 -28.129 -22.473  1.00  0.00           H  
ATOM    510 1HB  GLN A  32      -4.609 -28.121 -25.498  1.00  0.00           H  
ATOM    511 2HB  GLN A  32      -5.589 -27.107 -24.448  1.00  0.00           H  
ATOM    512 1HG  GLN A  32      -3.631 -25.950 -23.636  1.00  0.00           H  
ATOM    513 2HG  GLN A  32      -2.566 -27.050 -24.557  1.00  0.00           H  
ATOM    514 1HE2 GLN A  32      -3.093 -23.792 -26.375  1.00  0.00           H  
ATOM    515 2HE2 GLN A  32      -2.613 -24.189 -24.759  1.00  0.00           H  
ATOM    516  N   GLU A  33      -6.016 -30.408 -24.093  1.00  0.00           N  
ATOM    517  CA  GLU A  33      -7.165 -31.296 -23.960  1.00  0.00           C  
ATOM    518  C   GLU A  33      -7.064 -32.142 -22.695  1.00  0.00           C  
ATOM    519  O   GLU A  33      -8.063 -32.379 -22.016  1.00  0.00           O  
ATOM    520  CB  GLU A  33      -7.281 -32.206 -25.186  1.00  0.00           C  
ATOM    521  CG  GLU A  33      -7.807 -31.513 -26.434  1.00  0.00           C  
ATOM    522  CD  GLU A  33      -9.229 -31.045 -26.288  1.00  0.00           C  
ATOM    523  OE1 GLU A  33      -9.432 -29.867 -26.113  1.00  0.00           O  
ATOM    524  OE2 GLU A  33     -10.114 -31.866 -26.353  1.00  0.00           O1-
ATOM    525  H   GLU A  33      -5.365 -30.557 -24.850  1.00  0.00           H  
ATOM    526  HA  GLU A  33      -8.065 -30.688 -23.880  1.00  0.00           H  
ATOM    527 1HB  GLU A  33      -6.303 -32.622 -25.423  1.00  0.00           H  
ATOM    528 2HB  GLU A  33      -7.947 -33.038 -24.959  1.00  0.00           H  
ATOM    529 1HG  GLU A  33      -7.175 -30.654 -26.655  1.00  0.00           H  
ATOM    530 2HG  GLU A  33      -7.741 -32.203 -27.275  1.00  0.00           H  
ATOM    531  N   ALA A  34      -5.854 -32.593 -22.389  1.00  0.00           N  
ATOM    532  CA  ALA A  34      -5.623 -33.422 -21.210  1.00  0.00           C  
ATOM    533  C   ALA A  34      -5.984 -32.677 -19.933  1.00  0.00           C  
ATOM    534  O   ALA A  34      -6.700 -33.201 -19.078  1.00  0.00           O  
ATOM    535  CB  ALA A  34      -4.173 -33.885 -21.162  1.00  0.00           C  
ATOM    536  H   ALA A  34      -5.074 -32.356 -22.982  1.00  0.00           H  
ATOM    537  HA  ALA A  34      -6.266 -34.302 -21.275  1.00  0.00           H  
ATOM    538 1HB  ALA A  34      -4.017 -34.502 -20.279  1.00  0.00           H  
ATOM    539 2HB  ALA A  34      -3.946 -34.465 -22.057  1.00  0.00           H  
ATOM    540 3HB  ALA A  34      -3.519 -33.014 -21.119  1.00  0.00           H  
ATOM    541  N   VAL A  35      -5.484 -31.452 -19.805  1.00  0.00           N  
ATOM    542  CA  VAL A  35      -5.712 -30.652 -18.608  1.00  0.00           C  
ATOM    543  C   VAL A  35      -7.160 -30.184 -18.528  1.00  0.00           C  
ATOM    544  O   VAL A  35      -7.705 -30.013 -17.437  1.00  0.00           O  
ATOM    545  CB  VAL A  35      -4.778 -29.428 -18.598  1.00  0.00           C  
ATOM    546  CG1 VAL A  35      -5.218 -28.413 -19.642  1.00  0.00           C  
ATOM    547  CG2 VAL A  35      -4.759 -28.803 -17.212  1.00  0.00           C  
ATOM    548  H   VAL A  35      -4.931 -31.067 -20.557  1.00  0.00           H  
ATOM    549  HA  VAL A  35      -5.515 -31.274 -17.735  1.00  0.00           H  
ATOM    550  HB  VAL A  35      -3.771 -29.749 -18.867  1.00  0.00           H  
ATOM    551 1HG1 VAL A  35      -4.546 -27.554 -19.621  1.00  0.00           H  
ATOM    552 2HG1 VAL A  35      -5.189 -28.872 -20.631  1.00  0.00           H  
ATOM    553 3HG1 VAL A  35      -6.233 -28.083 -19.423  1.00  0.00           H  
ATOM    554 1HG2 VAL A  35      -4.096 -27.939 -17.211  1.00  0.00           H  
ATOM    555 2HG2 VAL A  35      -5.766 -28.488 -16.941  1.00  0.00           H  
ATOM    556 3HG2 VAL A  35      -4.401 -29.535 -16.487  1.00  0.00           H  
ATOM    557  N   ARG A  36      -7.776 -29.978 -19.686  1.00  0.00           N  
ATOM    558  CA  ARG A  36      -9.180 -29.593 -19.749  1.00  0.00           C  
ATOM    559  C   ARG A  36     -10.086 -30.721 -19.274  1.00  0.00           C  
ATOM    560  O   ARG A  36     -10.989 -30.506 -18.465  1.00  0.00           O  
ATOM    561  CB  ARG A  36      -9.564 -29.201 -21.168  1.00  0.00           C  
ATOM    562  CG  ARG A  36     -10.996 -28.721 -21.334  1.00  0.00           C  
ATOM    563  CD  ARG A  36     -11.263 -28.252 -22.718  1.00  0.00           C  
ATOM    564  NE  ARG A  36     -11.350 -29.359 -23.658  1.00  0.00           N  
ATOM    565  CZ  ARG A  36     -12.404 -30.194 -23.760  1.00  0.00           C  
ATOM    566  NH1 ARG A  36     -13.446 -30.035 -22.977  1.00  0.00           N1+
ATOM    567  NH2 ARG A  36     -12.386 -31.172 -24.650  1.00  0.00           N  
ATOM    568  H   ARG A  36      -7.260 -30.096 -20.547  1.00  0.00           H  
ATOM    569  HA  ARG A  36      -9.334 -28.742 -19.082  1.00  0.00           H  
ATOM    570 1HB  ARG A  36      -8.907 -28.406 -21.517  1.00  0.00           H  
ATOM    571 2HB  ARG A  36      -9.424 -30.055 -21.832  1.00  0.00           H  
ATOM    572 1HG  ARG A  36     -11.683 -29.538 -21.111  1.00  0.00           H  
ATOM    573 2HG  ARG A  36     -11.185 -27.893 -20.650  1.00  0.00           H  
ATOM    574 1HD  ARG A  36     -12.207 -27.709 -22.744  1.00  0.00           H  
ATOM    575 2HD  ARG A  36     -10.456 -27.595 -23.041  1.00  0.00           H  
ATOM    576  HE  ARG A  36     -10.566 -29.513 -24.277  1.00  0.00           H  
ATOM    577 1HH1 ARG A  36     -13.459 -29.287 -22.297  1.00  0.00           H  
ATOM    578 2HH1 ARG A  36     -14.236 -30.660 -23.055  1.00  0.00           H  
ATOM    579 1HH2 ARG A  36     -11.583 -31.293 -25.250  1.00  0.00           H  
ATOM    580 2HH2 ARG A  36     -13.174 -31.798 -24.725  1.00  0.00           H  
ATOM    581  N   ALA A  37      -9.838 -31.924 -19.781  1.00  0.00           N  
ATOM    582  CA  ALA A  37     -10.632 -33.089 -19.412  1.00  0.00           C  
ATOM    583  C   ALA A  37     -10.504 -33.395 -17.926  1.00  0.00           C  
ATOM    584  O   ALA A  37     -11.501 -33.638 -17.244  1.00  0.00           O  
ATOM    585  CB  ALA A  37     -10.219 -34.298 -20.239  1.00  0.00           C  
ATOM    586  H   ALA A  37      -9.080 -32.034 -20.440  1.00  0.00           H  
ATOM    587  HA  ALA A  37     -11.682 -32.872 -19.617  1.00  0.00           H  
ATOM    588 1HB  ALA A  37     -10.821 -35.160 -19.953  1.00  0.00           H  
ATOM    589 2HB  ALA A  37     -10.371 -34.086 -21.296  1.00  0.00           H  
ATOM    590 3HB  ALA A  37      -9.167 -34.516 -20.060  1.00  0.00           H  
ATOM    591  N   ALA A  38      -9.273 -33.382 -17.427  1.00  0.00           N  
ATOM    592  CA  ALA A  38      -9.012 -33.661 -16.022  1.00  0.00           C  
ATOM    593  C   ALA A  38      -9.579 -32.567 -15.127  1.00  0.00           C  
ATOM    594  O   ALA A  38     -10.119 -32.845 -14.056  1.00  0.00           O  
ATOM    595  CB  ALA A  38      -7.518 -33.822 -15.781  1.00  0.00           C  
ATOM    596  H   ALA A  38      -8.499 -33.171 -18.041  1.00  0.00           H  
ATOM    597  HA  ALA A  38      -9.510 -34.594 -15.756  1.00  0.00           H  
ATOM    598 1HB  ALA A  38      -7.341 -34.030 -14.726  1.00  0.00           H  
ATOM    599 2HB  ALA A  38      -7.139 -34.648 -16.383  1.00  0.00           H  
ATOM    600 3HB  ALA A  38      -7.005 -32.902 -16.060  1.00  0.00           H  
ATOM    601  N   LYS A  39      -9.452 -31.320 -15.572  1.00  0.00           N  
ATOM    602  CA  LYS A  39      -9.993 -30.185 -14.835  1.00  0.00           C  
ATOM    603  C   LYS A  39     -11.509 -30.274 -14.723  1.00  0.00           C  
ATOM    604  O   LYS A  39     -12.076 -30.047 -13.655  1.00  0.00           O  
ATOM    605  CB  LYS A  39      -9.592 -28.870 -15.505  1.00  0.00           C  
ATOM    606  CG  LYS A  39     -10.092 -27.622 -14.790  1.00  0.00           C  
ATOM    607  CD  LYS A  39      -9.541 -26.358 -15.434  1.00  0.00           C  
ATOM    608  CE  LYS A  39     -10.083 -25.109 -14.757  1.00  0.00           C  
ATOM    609  NZ  LYS A  39      -9.482 -23.868 -15.316  1.00  0.00           N1+
ATOM    610  H   LYS A  39      -8.968 -31.158 -16.445  1.00  0.00           H  
ATOM    611  HA  LYS A  39      -9.584 -30.203 -13.826  1.00  0.00           H  
ATOM    612 1HB  LYS A  39      -8.505 -28.809 -15.564  1.00  0.00           H  
ATOM    613 2HB  LYS A  39      -9.976 -28.849 -16.525  1.00  0.00           H  
ATOM    614 1HG  LYS A  39     -11.182 -27.593 -14.827  1.00  0.00           H  
ATOM    615 2HG  LYS A  39      -9.782 -27.652 -13.747  1.00  0.00           H  
ATOM    616 1HD  LYS A  39      -8.453 -26.357 -15.362  1.00  0.00           H  
ATOM    617 2HD  LYS A  39      -9.819 -26.337 -16.489  1.00  0.00           H  
ATOM    618 1HE  LYS A  39     -11.164 -25.065 -14.886  1.00  0.00           H  
ATOM    619 2HE  LYS A  39      -9.869 -25.153 -13.689  1.00  0.00           H  
ATOM    620 1HZ  LYS A  39      -9.867 -23.064 -14.840  1.00  0.00           H  
ATOM    621 2HZ  LYS A  39      -8.481 -23.889 -15.184  1.00  0.00           H  
ATOM    622 3HZ  LYS A  39      -9.691 -23.805 -16.302  1.00  0.00           H  
ATOM    623  N   GLU A  40     -12.162 -30.601 -15.832  1.00  0.00           N  
ATOM    624  CA  GLU A  40     -13.612 -30.746 -15.853  1.00  0.00           C  
ATOM    625  C   GLU A  40     -14.057 -31.970 -15.063  1.00  0.00           C  
ATOM    626  O   GLU A  40     -15.098 -31.953 -14.409  1.00  0.00           O  
ATOM    627  CB  GLU A  40     -14.116 -30.846 -17.295  1.00  0.00           C  
ATOM    628  CG  GLU A  40     -14.004 -29.554 -18.091  1.00  0.00           C  
ATOM    629  CD  GLU A  40     -14.357 -29.729 -19.542  1.00  0.00           C  
ATOM    630  OE1 GLU A  40     -14.838 -30.780 -19.894  1.00  0.00           O  
ATOM    631  OE2 GLU A  40     -14.145 -28.812 -20.299  1.00  0.00           O1-
ATOM    632  H   GLU A  40     -11.640 -30.759 -16.684  1.00  0.00           H  
ATOM    633  HA  GLU A  40     -14.055 -29.868 -15.381  1.00  0.00           H  
ATOM    634 1HB  GLU A  40     -13.554 -31.615 -17.824  1.00  0.00           H  
ATOM    635 2HB  GLU A  40     -15.164 -31.149 -17.293  1.00  0.00           H  
ATOM    636 1HG  GLU A  40     -14.671 -28.811 -17.653  1.00  0.00           H  
ATOM    637 2HG  GLU A  40     -12.985 -29.179 -18.013  1.00  0.00           H  
ATOM    638  N   SER A  41     -13.261 -33.033 -15.129  1.00  0.00           N  
ATOM    639  CA  SER A  41     -13.547 -34.251 -14.384  1.00  0.00           C  
ATOM    640  C   SER A  41     -13.440 -34.018 -12.882  1.00  0.00           C  
ATOM    641  O   SER A  41     -14.285 -34.477 -12.112  1.00  0.00           O  
ATOM    642  CB  SER A  41     -12.594 -35.354 -14.803  1.00  0.00           C  
ATOM    643  OG  SER A  41     -12.879 -36.547 -14.124  1.00  0.00           O  
ATOM    644  H   SER A  41     -12.433 -32.991 -15.710  1.00  0.00           H  
ATOM    645  HA  SER A  41     -14.574 -34.548 -14.603  1.00  0.00           H  
ATOM    646 1HB  SER A  41     -12.676 -35.516 -15.877  1.00  0.00           H  
ATOM    647 2HB  SER A  41     -11.571 -35.049 -14.594  1.00  0.00           H  
ATOM    648  HG  SER A  41     -12.029 -36.932 -13.899  1.00  0.00           H  
ATOM    649  N   GLY A  42     -12.396 -33.307 -12.472  1.00  0.00           N  
ATOM    650  CA  GLY A  42     -12.145 -33.062 -11.056  1.00  0.00           C  
ATOM    651  C   GLY A  42     -11.100 -34.025 -10.510  1.00  0.00           C  
ATOM    652  O   GLY A  42     -11.093 -34.339  -9.320  1.00  0.00           O  
ATOM    653  H   GLY A  42     -11.761 -32.923 -13.158  1.00  0.00           H  
ATOM    654 1HA  GLY A  42     -11.804 -32.035 -10.920  1.00  0.00           H  
ATOM    655 2HA  GLY A  42     -13.072 -33.171 -10.499  1.00  0.00           H  
ATOM    656  N   ASP A  43     -10.215 -34.492 -11.386  1.00  0.00           N  
ATOM    657  CA  ASP A  43      -9.179 -35.440 -10.996  1.00  0.00           C  
ATOM    658  C   ASP A  43      -7.849 -34.738 -10.760  1.00  0.00           C  
ATOM    659  O   ASP A  43      -7.102 -34.467 -11.701  1.00  0.00           O  
ATOM    660  CB  ASP A  43      -9.009 -36.520 -12.067  1.00  0.00           C  
ATOM    661  CG  ASP A  43     -10.189 -37.480 -12.133  1.00  0.00           C  
ATOM    662  OD1 ASP A  43     -10.619 -37.935 -11.099  1.00  0.00           O  
ATOM    663  OD2 ASP A  43     -10.650 -37.751 -13.217  1.00  0.00           O1-
ATOM    664  H   ASP A  43     -10.263 -34.180 -12.343  1.00  0.00           H  
ATOM    665  HA  ASP A  43      -9.475 -35.912 -10.057  1.00  0.00           H  
ATOM    666 1HB  ASP A  43      -8.889 -36.048 -13.044  1.00  0.00           H  
ATOM    667 2HB  ASP A  43      -8.105 -37.093 -11.867  1.00  0.00           H  
ATOM    668  N   ASN A  44      -7.557 -34.445  -9.495  1.00  0.00           N  
ATOM    669  CA  ASN A  44      -6.331 -33.740  -9.138  1.00  0.00           C  
ATOM    670  C   ASN A  44      -5.103 -34.605  -9.393  1.00  0.00           C  
ATOM    671  O   ASN A  44      -4.043 -34.102  -9.763  1.00  0.00           O  
ATOM    672  CB  ASN A  44      -6.377 -33.292  -7.689  1.00  0.00           C  
ATOM    673  CG  ASN A  44      -7.360 -32.177  -7.460  1.00  0.00           C  
ATOM    674  ND2 ASN A  44      -7.731 -31.973  -6.222  1.00  0.00           N  
ATOM    675  OD1 ASN A  44      -7.783 -31.502  -8.406  1.00  0.00           O  
ATOM    676  H   ASN A  44      -8.198 -34.718  -8.766  1.00  0.00           H  
ATOM    677  HA  ASN A  44      -6.252 -32.856  -9.768  1.00  0.00           H  
ATOM    678 1HB  ASN A  44      -6.649 -34.137  -7.055  1.00  0.00           H  
ATOM    679 2HB  ASN A  44      -5.388 -32.957  -7.380  1.00  0.00           H  
ATOM    680 1HD2 ASN A  44      -8.384 -31.244  -6.011  1.00  0.00           H  
ATOM    681 2HD2 ASN A  44      -7.364 -32.542  -5.490  1.00  0.00           H  
ATOM    682  N   ASP A  45      -5.254 -35.911  -9.195  1.00  0.00           N  
ATOM    683  CA  ASP A  45      -4.161 -36.851  -9.420  1.00  0.00           C  
ATOM    684  C   ASP A  45      -3.785 -36.914 -10.895  1.00  0.00           C  
ATOM    685  O   ASP A  45      -2.608 -37.014 -11.241  1.00  0.00           O  
ATOM    686  CB  ASP A  45      -4.545 -38.248  -8.925  1.00  0.00           C  
ATOM    687  CG  ASP A  45      -4.610 -38.342  -7.407  1.00  0.00           C  
ATOM    688  OD1 ASP A  45      -4.098 -37.463  -6.754  1.00  0.00           O  
ATOM    689  OD2 ASP A  45      -5.169 -39.292  -6.913  1.00  0.00           O1-
ATOM    690  H   ASP A  45      -6.146 -36.261  -8.880  1.00  0.00           H  
ATOM    691  HA  ASP A  45      -3.287 -36.503  -8.871  1.00  0.00           H  
ATOM    692 1HB  ASP A  45      -5.518 -38.525  -9.333  1.00  0.00           H  
ATOM    693 2HB  ASP A  45      -3.818 -38.976  -9.290  1.00  0.00           H  
ATOM    694  N   VAL A  46      -4.792 -36.854 -11.761  1.00  0.00           N  
ATOM    695  CA  VAL A  46      -4.566 -36.839 -13.202  1.00  0.00           C  
ATOM    696  C   VAL A  46      -3.936 -35.523 -13.645  1.00  0.00           C  
ATOM    697  O   VAL A  46      -3.059 -35.503 -14.508  1.00  0.00           O  
ATOM    698  CB  VAL A  46      -5.893 -37.050 -13.954  1.00  0.00           C  
ATOM    699  CG1 VAL A  46      -5.689 -36.872 -15.451  1.00  0.00           C  
ATOM    700  CG2 VAL A  46      -6.447 -38.431 -13.645  1.00  0.00           C  
ATOM    701  H   VAL A  46      -5.740 -36.817 -11.413  1.00  0.00           H  
ATOM    702  HA  VAL A  46      -3.866 -37.639 -13.449  1.00  0.00           H  
ATOM    703  HB  VAL A  46      -6.606 -36.291 -13.634  1.00  0.00           H  
ATOM    704 1HG1 VAL A  46      -6.638 -37.025 -15.968  1.00  0.00           H  
ATOM    705 2HG1 VAL A  46      -5.326 -35.865 -15.653  1.00  0.00           H  
ATOM    706 3HG1 VAL A  46      -4.961 -37.601 -15.809  1.00  0.00           H  
ATOM    707 1HG2 VAL A  46      -7.386 -38.574 -14.180  1.00  0.00           H  
ATOM    708 2HG2 VAL A  46      -5.732 -39.190 -13.960  1.00  0.00           H  
ATOM    709 3HG2 VAL A  46      -6.624 -38.521 -12.574  1.00  0.00           H  
ATOM    710  N   LEU A  47      -4.391 -34.426 -13.050  1.00  0.00           N  
ATOM    711  CA  LEU A  47      -3.822 -33.113 -13.328  1.00  0.00           C  
ATOM    712  C   LEU A  47      -2.339 -33.071 -12.984  1.00  0.00           C  
ATOM    713  O   LEU A  47      -1.544 -32.457 -13.697  1.00  0.00           O  
ATOM    714  CB  LEU A  47      -4.569 -32.034 -12.535  1.00  0.00           C  
ATOM    715  CG  LEU A  47      -5.963 -31.666 -13.062  1.00  0.00           C  
ATOM    716  CD1 LEU A  47      -6.682 -30.801 -12.035  1.00  0.00           C  
ATOM    717  CD2 LEU A  47      -5.829 -30.940 -14.391  1.00  0.00           C  
ATOM    718  H   LEU A  47      -5.151 -34.503 -12.389  1.00  0.00           H  
ATOM    719  HA  LEU A  47      -3.920 -32.912 -14.396  1.00  0.00           H  
ATOM    720 1HB  LEU A  47      -4.682 -32.374 -11.507  1.00  0.00           H  
ATOM    721 2HB  LEU A  47      -3.966 -31.125 -12.531  1.00  0.00           H  
ATOM    722  HG  LEU A  47      -6.550 -32.574 -13.201  1.00  0.00           H  
ATOM    723 1HD1 LEU A  47      -7.671 -30.540 -12.408  1.00  0.00           H  
ATOM    724 2HD1 LEU A  47      -6.781 -31.353 -11.100  1.00  0.00           H  
ATOM    725 3HD1 LEU A  47      -6.108 -29.890 -11.861  1.00  0.00           H  
ATOM    726 1HD2 LEU A  47      -6.819 -30.679 -14.766  1.00  0.00           H  
ATOM    727 2HD2 LEU A  47      -5.242 -30.031 -14.252  1.00  0.00           H  
ATOM    728 3HD2 LEU A  47      -5.327 -31.586 -15.110  1.00  0.00           H  
ATOM    729  N   ARG A  48      -1.973 -33.725 -11.889  1.00  0.00           N  
ATOM    730  CA  ARG A  48      -0.570 -33.876 -11.520  1.00  0.00           C  
ATOM    731  C   ARG A  48       0.218 -34.563 -12.625  1.00  0.00           C  
ATOM    732  O   ARG A  48       1.310 -34.127 -12.986  1.00  0.00           O  
ATOM    733  CB  ARG A  48      -0.438 -34.677 -10.233  1.00  0.00           C  
ATOM    734  CG  ARG A  48       0.988 -34.870  -9.742  1.00  0.00           C  
ATOM    735  CD  ARG A  48       1.035 -35.656  -8.483  1.00  0.00           C  
ATOM    736  NE  ARG A  48       0.390 -34.957  -7.383  1.00  0.00           N  
ATOM    737  CZ  ARG A  48       0.007 -35.536  -6.228  1.00  0.00           C  
ATOM    738  NH1 ARG A  48       0.211 -36.822  -6.038  1.00  0.00           N1+
ATOM    739  NH2 ARG A  48      -0.573 -34.813  -5.286  1.00  0.00           N  
ATOM    740  H   ARG A  48      -2.683 -34.127 -11.293  1.00  0.00           H  
ATOM    741  HA  ARG A  48      -0.141 -32.884 -11.375  1.00  0.00           H  
ATOM    742 1HB  ARG A  48      -0.997 -34.185  -9.439  1.00  0.00           H  
ATOM    743 2HB  ARG A  48      -0.875 -35.667 -10.374  1.00  0.00           H  
ATOM    744 1HG  ARG A  48       1.565 -35.399 -10.499  1.00  0.00           H  
ATOM    745 2HG  ARG A  48       1.443 -33.895  -9.555  1.00  0.00           H  
ATOM    746 1HD  ARG A  48       0.523 -36.606  -8.630  1.00  0.00           H  
ATOM    747 2HD  ARG A  48       2.072 -35.842  -8.209  1.00  0.00           H  
ATOM    748  HE  ARG A  48       0.218 -33.966  -7.491  1.00  0.00           H  
ATOM    749 1HH1 ARG A  48       0.653 -37.374  -6.758  1.00  0.00           H  
ATOM    750 2HH1 ARG A  48      -0.077 -37.256  -5.173  1.00  0.00           H  
ATOM    751 1HH2 ARG A  48      -0.728 -33.825  -5.431  1.00  0.00           H  
ATOM    752 2HH2 ARG A  48      -0.858 -35.247  -4.422  1.00  0.00           H  
ATOM    753  N   LYS A  49      -0.339 -35.645 -13.159  1.00  0.00           N  
ATOM    754  CA  LYS A  49       0.265 -36.342 -14.287  1.00  0.00           C  
ATOM    755  C   LYS A  49       0.373 -35.433 -15.504  1.00  0.00           C  
ATOM    756  O   LYS A  49       1.389 -35.425 -16.197  1.00  0.00           O  
ATOM    757  CB  LYS A  49      -0.542 -37.595 -14.637  1.00  0.00           C  
ATOM    758  CG  LYS A  49       0.073 -38.451 -15.736  1.00  0.00           C  
ATOM    759  CD  LYS A  49      -0.736 -39.719 -15.965  1.00  0.00           C  
ATOM    760  CE  LYS A  49      -0.100 -40.599 -17.031  1.00  0.00           C  
ATOM    761  NZ  LYS A  49      -0.840 -41.876 -17.213  1.00  0.00           N1+
ATOM    762  H   LYS A  49      -1.206 -35.992 -12.772  1.00  0.00           H  
ATOM    763  HA  LYS A  49       1.274 -36.642 -14.007  1.00  0.00           H  
ATOM    764 1HB  LYS A  49      -0.651 -38.217 -13.749  1.00  0.00           H  
ATOM    765 2HB  LYS A  49      -1.542 -37.304 -14.961  1.00  0.00           H  
ATOM    766 1HG  LYS A  49       0.111 -37.882 -16.664  1.00  0.00           H  
ATOM    767 2HG  LYS A  49       1.090 -38.725 -15.456  1.00  0.00           H  
ATOM    768 1HD  LYS A  49      -0.803 -40.282 -15.033  1.00  0.00           H  
ATOM    769 2HD  LYS A  49      -1.746 -39.454 -16.281  1.00  0.00           H  
ATOM    770 1HE  LYS A  49      -0.082 -40.064 -17.980  1.00  0.00           H  
ATOM    771 2HE  LYS A  49       0.928 -40.826 -16.747  1.00  0.00           H  
ATOM    772 1HZ  LYS A  49      -0.387 -42.429 -17.927  1.00  0.00           H  
ATOM    773 2HZ  LYS A  49      -0.847 -42.390 -16.344  1.00  0.00           H  
ATOM    774 3HZ  LYS A  49      -1.789 -41.678 -17.495  1.00  0.00           H  
ATOM    775  N   VAL A  50      -0.683 -34.664 -15.756  1.00  0.00           N  
ATOM    776  CA  VAL A  50      -0.695 -33.727 -16.873  1.00  0.00           C  
ATOM    777  C   VAL A  50       0.404 -32.683 -16.729  1.00  0.00           C  
ATOM    778  O   VAL A  50       1.105 -32.368 -17.690  1.00  0.00           O  
ATOM    779  CB  VAL A  50      -2.062 -33.022 -16.960  1.00  0.00           C  
ATOM    780  CG1 VAL A  50      -2.002 -31.862 -17.945  1.00  0.00           C  
ATOM    781  CG2 VAL A  50      -3.136 -34.019 -17.367  1.00  0.00           C  
ATOM    782  H   VAL A  50      -1.494 -34.731 -15.162  1.00  0.00           H  
ATOM    783  HA  VAL A  50      -0.508 -34.281 -17.794  1.00  0.00           H  
ATOM    784  HB  VAL A  50      -2.307 -32.601 -15.984  1.00  0.00           H  
ATOM    785 1HG1 VAL A  50      -2.976 -31.375 -17.994  1.00  0.00           H  
ATOM    786 2HG1 VAL A  50      -1.252 -31.143 -17.614  1.00  0.00           H  
ATOM    787 3HG1 VAL A  50      -1.735 -32.238 -18.932  1.00  0.00           H  
ATOM    788 1HG2 VAL A  50      -4.099 -33.513 -17.426  1.00  0.00           H  
ATOM    789 2HG2 VAL A  50      -2.888 -34.443 -18.339  1.00  0.00           H  
ATOM    790 3HG2 VAL A  50      -3.190 -34.818 -16.627  1.00  0.00           H  
ATOM    791  N   ALA A  51       0.548 -32.145 -15.521  1.00  0.00           N  
ATOM    792  CA  ALA A  51       1.546 -31.118 -15.255  1.00  0.00           C  
ATOM    793  C   ALA A  51       2.953 -31.628 -15.540  1.00  0.00           C  
ATOM    794  O   ALA A  51       3.779 -30.913 -16.111  1.00  0.00           O  
ATOM    795  CB  ALA A  51       1.439 -30.635 -13.816  1.00  0.00           C  
ATOM    796  H   ALA A  51      -0.047 -32.461 -14.768  1.00  0.00           H  
ATOM    797  HA  ALA A  51       1.359 -30.273 -15.921  1.00  0.00           H  
ATOM    798 1HB  ALA A  51       2.191 -29.866 -13.634  1.00  0.00           H  
ATOM    799 2HB  ALA A  51       0.447 -30.220 -13.644  1.00  0.00           H  
ATOM    800 3HB  ALA A  51       1.603 -31.472 -13.139  1.00  0.00           H  
ATOM    801  N   GLU A  52       3.221 -32.864 -15.141  1.00  0.00           N  
ATOM    802  CA  GLU A  52       4.512 -33.491 -15.396  1.00  0.00           C  
ATOM    803  C   GLU A  52       4.760 -33.649 -16.893  1.00  0.00           C  
ATOM    804  O   GLU A  52       5.828 -33.298 -17.393  1.00  0.00           O  
ATOM    805  CB  GLU A  52       4.588 -34.857 -14.711  1.00  0.00           C  
ATOM    806  CG  GLU A  52       5.859 -35.639 -15.006  1.00  0.00           C  
ATOM    807  CD  GLU A  52       7.096 -34.963 -14.485  1.00  0.00           C  
ATOM    808  OE1 GLU A  52       6.990 -34.214 -13.544  1.00  0.00           O  
ATOM    809  OE2 GLU A  52       8.150 -35.196 -15.029  1.00  0.00           O1-
ATOM    810  H   GLU A  52       2.510 -33.386 -14.646  1.00  0.00           H  
ATOM    811  HA  GLU A  52       5.294 -32.846 -14.998  1.00  0.00           H  
ATOM    812 1HB  GLU A  52       4.519 -34.725 -13.631  1.00  0.00           H  
ATOM    813 2HB  GLU A  52       3.740 -35.468 -15.021  1.00  0.00           H  
ATOM    814 1HG  GLU A  52       5.780 -36.627 -14.551  1.00  0.00           H  
ATOM    815 2HG  GLU A  52       5.949 -35.773 -16.083  1.00  0.00           H  
ATOM    816  N   GLN A  53       3.768 -34.177 -17.598  1.00  0.00           N  
ATOM    817  CA  GLN A  53       3.877 -34.384 -19.038  1.00  0.00           C  
ATOM    818  C   GLN A  53       4.040 -33.060 -19.773  1.00  0.00           C  
ATOM    819  O   GLN A  53       4.797 -32.965 -20.740  1.00  0.00           O  
ATOM    820  CB  GLN A  53       2.647 -35.129 -19.568  1.00  0.00           C  
ATOM    821  CG  GLN A  53       2.754 -35.548 -21.024  1.00  0.00           C  
ATOM    822  CD  GLN A  53       3.834 -36.590 -21.249  1.00  0.00           C  
ATOM    823  NE2 GLN A  53       4.750 -36.301 -22.166  1.00  0.00           N  
ATOM    824  OE1 GLN A  53       3.845 -37.642 -20.604  1.00  0.00           O  
ATOM    825  H   GLN A  53       2.916 -34.445 -17.127  1.00  0.00           H  
ATOM    826  HA  GLN A  53       4.765 -34.984 -19.236  1.00  0.00           H  
ATOM    827 1HB  GLN A  53       2.480 -36.024 -18.970  1.00  0.00           H  
ATOM    828 2HB  GLN A  53       1.767 -34.496 -19.464  1.00  0.00           H  
ATOM    829 1HG  GLN A  53       1.800 -35.971 -21.339  1.00  0.00           H  
ATOM    830 2HG  GLN A  53       2.992 -34.672 -21.627  1.00  0.00           H  
ATOM    831 1HE2 GLN A  53       5.487 -36.950 -22.359  1.00  0.00           H  
ATOM    832 2HE2 GLN A  53       4.703 -35.436 -22.667  1.00  0.00           H  
ATOM    833  N   ALA A  54       3.327 -32.040 -19.310  1.00  0.00           N  
ATOM    834  CA  ALA A  54       3.401 -30.716 -19.917  1.00  0.00           C  
ATOM    835  C   ALA A  54       4.804 -30.135 -19.799  1.00  0.00           C  
ATOM    836  O   ALA A  54       5.321 -29.541 -20.746  1.00  0.00           O  
ATOM    837  CB  ALA A  54       2.385 -29.782 -19.274  1.00  0.00           C  
ATOM    838  H   ALA A  54       2.718 -32.185 -18.517  1.00  0.00           H  
ATOM    839  HA  ALA A  54       3.168 -30.807 -20.976  1.00  0.00           H  
ATOM    840 1HB  ALA A  54       2.453 -28.797 -19.738  1.00  0.00           H  
ATOM    841 2HB  ALA A  54       1.381 -30.182 -19.416  1.00  0.00           H  
ATOM    842 3HB  ALA A  54       2.595 -29.697 -18.209  1.00  0.00           H  
ATOM    843  N   LEU A  55       5.418 -30.311 -18.633  1.00  0.00           N  
ATOM    844  CA  LEU A  55       6.788 -29.863 -18.414  1.00  0.00           C  
ATOM    845  C   LEU A  55       7.762 -30.607 -19.315  1.00  0.00           C  
ATOM    846  O   LEU A  55       8.719 -30.024 -19.827  1.00  0.00           O  
ATOM    847  CB  LEU A  55       7.184 -30.066 -16.945  1.00  0.00           C  
ATOM    848  CG  LEU A  55       6.541 -29.097 -15.944  1.00  0.00           C  
ATOM    849  CD1 LEU A  55       6.883 -29.533 -14.525  1.00  0.00           C  
ATOM    850  CD2 LEU A  55       7.035 -27.684 -16.215  1.00  0.00           C  
ATOM    851  H   LEU A  55       4.923 -30.766 -17.882  1.00  0.00           H  
ATOM    852  HA  LEU A  55       6.849 -28.803 -18.663  1.00  0.00           H  
ATOM    853 1HB  LEU A  55       6.910 -31.078 -16.649  1.00  0.00           H  
ATOM    854 2HB  LEU A  55       8.264 -29.963 -16.860  1.00  0.00           H  
ATOM    855  HG  LEU A  55       5.457 -29.129 -16.050  1.00  0.00           H  
ATOM    856 1HD1 LEU A  55       6.426 -28.844 -13.813  1.00  0.00           H  
ATOM    857 2HD1 LEU A  55       6.501 -30.538 -14.352  1.00  0.00           H  
ATOM    858 3HD1 LEU A  55       7.965 -29.526 -14.393  1.00  0.00           H  
ATOM    859 1HD2 LEU A  55       6.578 -26.996 -15.505  1.00  0.00           H  
ATOM    860 2HD2 LEU A  55       8.120 -27.652 -16.108  1.00  0.00           H  
ATOM    861 3HD2 LEU A  55       6.762 -27.391 -17.230  1.00  0.00           H  
ATOM    862  N   ARG A  56       7.516 -31.898 -19.508  1.00  0.00           N  
ATOM    863  CA  ARG A  56       8.324 -32.707 -20.412  1.00  0.00           C  
ATOM    864  C   ARG A  56       8.202 -32.218 -21.848  1.00  0.00           C  
ATOM    865  O   ARG A  56       9.186 -32.186 -22.589  1.00  0.00           O  
ATOM    866  CB  ARG A  56       7.906 -34.168 -20.339  1.00  0.00           C  
ATOM    867  CG  ARG A  56       8.260 -34.872 -19.039  1.00  0.00           C  
ATOM    868  CD  ARG A  56       7.753 -36.268 -19.014  1.00  0.00           C  
ATOM    869  NE  ARG A  56       7.969 -36.900 -17.722  1.00  0.00           N  
ATOM    870  CZ  ARG A  56       7.787 -38.210 -17.472  1.00  0.00           C  
ATOM    871  NH1 ARG A  56       7.387 -39.013 -18.432  1.00  0.00           N1+
ATOM    872  NH2 ARG A  56       8.011 -38.690 -16.260  1.00  0.00           N  
ATOM    873  H   ARG A  56       6.745 -32.331 -19.016  1.00  0.00           H  
ATOM    874  HA  ARG A  56       9.371 -32.613 -20.117  1.00  0.00           H  
ATOM    875 1HB  ARG A  56       6.827 -34.245 -20.473  1.00  0.00           H  
ATOM    876 2HB  ARG A  56       8.376 -34.722 -21.153  1.00  0.00           H  
ATOM    877 1HG  ARG A  56       9.344 -34.898 -18.924  1.00  0.00           H  
ATOM    878 2HG  ARG A  56       7.819 -34.331 -18.200  1.00  0.00           H  
ATOM    879 1HD  ARG A  56       6.683 -36.270 -19.220  1.00  0.00           H  
ATOM    880 2HD  ARG A  56       8.270 -36.856 -19.771  1.00  0.00           H  
ATOM    881  HE  ARG A  56       8.278 -36.313 -16.957  1.00  0.00           H  
ATOM    882 1HH1 ARG A  56       7.215 -38.648 -19.358  1.00  0.00           H  
ATOM    883 2HH1 ARG A  56       7.249 -39.996 -18.244  1.00  0.00           H  
ATOM    884 1HH2 ARG A  56       8.318 -38.072 -15.522  1.00  0.00           H  
ATOM    885 2HH2 ARG A  56       7.875 -39.671 -16.072  1.00  0.00           H  
ATOM    886  N   ILE A  57       6.991 -31.838 -22.237  1.00  0.00           N  
ATOM    887  CA  ILE A  57       6.756 -31.250 -23.553  1.00  0.00           C  
ATOM    888  C   ILE A  57       7.543 -29.957 -23.725  1.00  0.00           C  
ATOM    889  O   ILE A  57       8.148 -29.723 -24.771  1.00  0.00           O  
ATOM    890  CB  ILE A  57       5.259 -30.972 -23.772  1.00  0.00           C  
ATOM    891  CG1 ILE A  57       4.476 -32.286 -23.846  1.00  0.00           C  
ATOM    892  CG2 ILE A  57       5.049 -30.153 -25.036  1.00  0.00           C  
ATOM    893  CD1 ILE A  57       2.981 -32.117 -23.702  1.00  0.00           C  
ATOM    894  H   ILE A  57       6.210 -31.959 -21.608  1.00  0.00           H  
ATOM    895  HA  ILE A  57       7.104 -31.953 -24.312  1.00  0.00           H  
ATOM    896  HB  ILE A  57       4.863 -30.418 -22.921  1.00  0.00           H  
ATOM    897 1HG1 ILE A  57       4.674 -32.775 -24.800  1.00  0.00           H  
ATOM    898 2HG1 ILE A  57       4.819 -32.958 -23.059  1.00  0.00           H  
ATOM    899 1HG2 ILE A  57       3.985 -29.966 -25.175  1.00  0.00           H  
ATOM    900 2HG2 ILE A  57       5.574 -29.203 -24.945  1.00  0.00           H  
ATOM    901 3HG2 ILE A  57       5.436 -30.702 -25.894  1.00  0.00           H  
ATOM    902 1HD1 ILE A  57       2.497 -33.092 -23.764  1.00  0.00           H  
ATOM    903 2HD1 ILE A  57       2.757 -31.662 -22.737  1.00  0.00           H  
ATOM    904 3HD1 ILE A  57       2.610 -31.477 -24.500  1.00  0.00           H  
ATOM    905  N   ALA A  58       7.531 -29.122 -22.692  1.00  0.00           N  
ATOM    906  CA  ALA A  58       8.292 -27.877 -22.705  1.00  0.00           C  
ATOM    907  C   ALA A  58       9.775 -28.142 -22.927  1.00  0.00           C  
ATOM    908  O   ALA A  58      10.437 -27.429 -23.680  1.00  0.00           O  
ATOM    909  CB  ALA A  58       8.081 -27.114 -21.405  1.00  0.00           C  
ATOM    910  H   ALA A  58       6.980 -29.352 -21.879  1.00  0.00           H  
ATOM    911  HA  ALA A  58       7.939 -27.263 -23.532  1.00  0.00           H  
ATOM    912 1HB  ALA A  58       8.657 -26.189 -21.430  1.00  0.00           H  
ATOM    913 2HB  ALA A  58       7.023 -26.880 -21.289  1.00  0.00           H  
ATOM    914 3HB  ALA A  58       8.413 -27.725 -20.567  1.00  0.00           H  
ATOM    915  N   LYS A  59      10.294 -29.171 -22.265  1.00  0.00           N  
ATOM    916  CA  LYS A  59      11.690 -29.558 -22.424  1.00  0.00           C  
ATOM    917  C   LYS A  59      11.988 -29.969 -23.861  1.00  0.00           C  
ATOM    918  O   LYS A  59      13.040 -29.634 -24.406  1.00  0.00           O  
ATOM    919  CB  LYS A  59      12.039 -30.700 -21.467  1.00  0.00           C  
ATOM    920  CG  LYS A  59      12.122 -30.292 -20.002  1.00  0.00           C  
ATOM    921  CD  LYS A  59      12.453 -31.481 -19.115  1.00  0.00           C  
ATOM    922  CE  LYS A  59      12.543 -31.072 -17.652  1.00  0.00           C  
ATOM    923  NZ  LYS A  59      12.879 -32.224 -16.771  1.00  0.00           N1+
ATOM    924  H   LYS A  59       9.704 -29.699 -21.637  1.00  0.00           H  
ATOM    925  HA  LYS A  59      12.318 -28.699 -22.188  1.00  0.00           H  
ATOM    926 1HB  LYS A  59      11.293 -31.489 -21.554  1.00  0.00           H  
ATOM    927 2HB  LYS A  59      13.002 -31.129 -21.749  1.00  0.00           H  
ATOM    928 1HG  LYS A  59      12.893 -29.530 -19.880  1.00  0.00           H  
ATOM    929 2HG  LYS A  59      11.167 -29.870 -19.690  1.00  0.00           H  
ATOM    930 1HD  LYS A  59      11.682 -32.243 -19.224  1.00  0.00           H  
ATOM    931 2HD  LYS A  59      13.408 -31.908 -19.421  1.00  0.00           H  
ATOM    932 1HE  LYS A  59      13.308 -30.306 -17.534  1.00  0.00           H  
ATOM    933 2HE  LYS A  59      11.589 -30.654 -17.331  1.00  0.00           H  
ATOM    934 1HZ  LYS A  59      12.928 -31.912 -15.812  1.00  0.00           H  
ATOM    935 2HZ  LYS A  59      12.165 -32.935 -16.858  1.00  0.00           H  
ATOM    936 3HZ  LYS A  59      13.771 -32.609 -17.047  1.00  0.00           H  
ATOM    937  N   GLU A  60      11.057 -30.694 -24.470  1.00  0.00           N  
ATOM    938  CA  GLU A  60      11.202 -31.120 -25.857  1.00  0.00           C  
ATOM    939  C   GLU A  60      11.137 -29.931 -26.807  1.00  0.00           C  
ATOM    940  O   GLU A  60      11.822 -29.903 -27.830  1.00  0.00           O  
ATOM    941  CB  GLU A  60      10.117 -32.137 -26.219  1.00  0.00           C  
ATOM    942  CG  GLU A  60      10.263 -33.484 -25.528  1.00  0.00           C  
ATOM    943  CD  GLU A  60      11.574 -34.156 -25.827  1.00  0.00           C  
ATOM    944  OE1 GLU A  60      11.953 -34.194 -26.973  1.00  0.00           O  
ATOM    945  OE2 GLU A  60      12.199 -34.632 -24.907  1.00  0.00           O1-
ATOM    946  H   GLU A  60      10.227 -30.958 -23.960  1.00  0.00           H  
ATOM    947  HA  GLU A  60      12.183 -31.583 -25.975  1.00  0.00           H  
ATOM    948 1HB  GLU A  60       9.138 -31.730 -25.959  1.00  0.00           H  
ATOM    949 2HB  GLU A  60      10.124 -32.308 -27.295  1.00  0.00           H  
ATOM    950 1HG  GLU A  60      10.179 -33.340 -24.451  1.00  0.00           H  
ATOM    951 2HG  GLU A  60       9.447 -34.134 -25.845  1.00  0.00           H  
ATOM    952  N   ALA A  61      10.307 -28.951 -26.465  1.00  0.00           N  
ATOM    953  CA  ALA A  61      10.237 -27.708 -27.223  1.00  0.00           C  
ATOM    954  C   ALA A  61      11.552 -26.945 -27.156  1.00  0.00           C  
ATOM    955  O   ALA A  61      11.987 -26.350 -28.143  1.00  0.00           O  
ATOM    956  CB  ALA A  61       9.096 -26.840 -26.713  1.00  0.00           C  
ATOM    957  H   ALA A  61       9.711 -29.070 -25.659  1.00  0.00           H  
ATOM    958  HA  ALA A  61      10.048 -27.952 -28.271  1.00  0.00           H  
ATOM    959 1HB  ALA A  61       9.055 -25.915 -27.289  1.00  0.00           H  
ATOM    960 2HB  ALA A  61       8.154 -27.376 -26.821  1.00  0.00           H  
ATOM    961 3HB  ALA A  61       9.259 -26.606 -25.661  1.00  0.00           H  
ATOM    962  N   GLU A  62      12.184 -26.965 -25.988  1.00  0.00           N  
ATOM    963  CA  GLU A  62      13.497 -26.357 -25.816  1.00  0.00           C  
ATOM    964  C   GLU A  62      14.549 -27.070 -26.653  1.00  0.00           C  
ATOM    965  O   GLU A  62      15.447 -26.439 -27.213  1.00  0.00           O  
ATOM    966  CB  GLU A  62      13.905 -26.379 -24.341  1.00  0.00           C  
ATOM    967  CG  GLU A  62      13.145 -25.396 -23.463  1.00  0.00           C  
ATOM    968  CD  GLU A  62      13.503 -25.513 -22.007  1.00  0.00           C  
ATOM    969  OE1 GLU A  62      13.595 -26.616 -21.525  1.00  0.00           O  
ATOM    970  OE2 GLU A  62      13.684 -24.498 -21.377  1.00  0.00           O1-
ATOM    971  H   GLU A  62      11.742 -27.416 -25.198  1.00  0.00           H  
ATOM    972  HA  GLU A  62      13.447 -25.324 -26.157  1.00  0.00           H  
ATOM    973 1HB  GLU A  62      13.749 -27.379 -23.935  1.00  0.00           H  
ATOM    974 2HB  GLU A  62      14.968 -26.154 -24.253  1.00  0.00           H  
ATOM    975 1HG  GLU A  62      13.364 -24.382 -23.798  1.00  0.00           H  
ATOM    976 2HG  GLU A  62      12.076 -25.567 -23.585  1.00  0.00           H  
ATOM    977  N   LYS A  63      14.435 -28.392 -26.739  1.00  0.00           N  
ATOM    978  CA  LYS A  63      15.303 -29.183 -27.603  1.00  0.00           C  
ATOM    979  C   LYS A  63      15.144 -28.777 -29.064  1.00  0.00           C  
ATOM    980  O   LYS A  63      16.119 -28.716 -29.812  1.00  0.00           O  
ATOM    981  CB  LYS A  63      15.010 -30.674 -27.438  1.00  0.00           C  
ATOM    982  CG  LYS A  63      15.464 -31.261 -26.108  1.00  0.00           C  
ATOM    983  CD  LYS A  63      15.099 -32.733 -25.999  1.00  0.00           C  
ATOM    984  CE  LYS A  63      15.458 -33.294 -24.631  1.00  0.00           C  
ATOM    985  NZ  LYS A  63      15.042 -34.716 -24.485  1.00  0.00           N1+
ATOM    986  H   LYS A  63      13.726 -28.861 -26.192  1.00  0.00           H  
ATOM    987  HA  LYS A  63      16.339 -28.993 -27.319  1.00  0.00           H  
ATOM    988 1HB  LYS A  63      13.938 -30.848 -27.530  1.00  0.00           H  
ATOM    989 2HB  LYS A  63      15.501 -31.234 -28.235  1.00  0.00           H  
ATOM    990 1HG  LYS A  63      16.545 -31.155 -26.013  1.00  0.00           H  
ATOM    991 2HG  LYS A  63      14.992 -30.716 -25.290  1.00  0.00           H  
ATOM    992 1HD  LYS A  63      14.028 -32.857 -26.163  1.00  0.00           H  
ATOM    993 2HD  LYS A  63      15.633 -33.298 -26.764  1.00  0.00           H  
ATOM    994 1HE  LYS A  63      16.535 -33.228 -24.482  1.00  0.00           H  
ATOM    995 2HE  LYS A  63      14.969 -32.705 -23.856  1.00  0.00           H  
ATOM    996 1HZ  LYS A  63      15.297 -35.049 -23.566  1.00  0.00           H  
ATOM    997 2HZ  LYS A  63      14.041 -34.787 -24.603  1.00  0.00           H  
ATOM    998 3HZ  LYS A  63      15.505 -35.276 -25.187  1.00  0.00           H  
ATOM    999  N   GLN A  64      13.907 -28.499 -29.465  1.00  0.00           N  
ATOM   1000  CA  GLN A  64      13.628 -28.018 -30.812  1.00  0.00           C  
ATOM   1001  C   GLN A  64      14.060 -26.566 -30.978  1.00  0.00           C  
ATOM   1002  O   GLN A  64      14.424 -26.138 -32.075  1.00  0.00           O  
ATOM   1003  CB  GLN A  64      12.139 -28.161 -31.135  1.00  0.00           C  
ATOM   1004  CG  GLN A  64      11.659 -29.600 -31.236  1.00  0.00           C  
ATOM   1005  CD  GLN A  64      12.352 -30.363 -32.350  1.00  0.00           C  
ATOM   1006  NE2 GLN A  64      12.764 -31.591 -32.055  1.00  0.00           N  
ATOM   1007  OE1 GLN A  64      12.516 -29.854 -33.462  1.00  0.00           O  
ATOM   1008  H   GLN A  64      13.142 -28.624 -28.818  1.00  0.00           H  
ATOM   1009  HA  GLN A  64      14.203 -28.617 -31.520  1.00  0.00           H  
ATOM   1010 1HB  GLN A  64      11.550 -27.664 -30.364  1.00  0.00           H  
ATOM   1011 2HB  GLN A  64      11.921 -27.666 -32.081  1.00  0.00           H  
ATOM   1012 1HG  GLN A  64      11.865 -30.107 -30.294  1.00  0.00           H  
ATOM   1013 2HG  GLN A  64      10.588 -29.601 -31.436  1.00  0.00           H  
ATOM   1014 1HE2 GLN A  64      13.226 -32.144 -32.750  1.00  0.00           H  
ATOM   1015 2HE2 GLN A  64      12.610 -31.965 -31.140  1.00  0.00           H  
ATOM   1016  N   GLY A  65      14.014 -25.811 -29.886  1.00  0.00           N  
ATOM   1017  CA  GLY A  65      14.380 -24.400 -29.914  1.00  0.00           C  
ATOM   1018  C   GLY A  65      13.143 -23.512 -29.919  1.00  0.00           C  
ATOM   1019  O   GLY A  65      13.250 -22.287 -29.958  1.00  0.00           O  
ATOM   1020  H   GLY A  65      13.721 -26.226 -29.013  1.00  0.00           H  
ATOM   1021 1HA  GLY A  65      14.996 -24.167 -29.044  1.00  0.00           H  
ATOM   1022 2HA  GLY A  65      14.983 -24.197 -30.797  1.00  0.00           H  
ATOM   1023  N   ASN A  66      11.972 -24.136 -29.882  1.00  0.00           N  
ATOM   1024  CA  ASN A  66      10.712 -23.408 -29.978  1.00  0.00           C  
ATOM   1025  C   ASN A  66      10.256 -22.913 -28.612  1.00  0.00           C  
ATOM   1026  O   ASN A  66       9.410 -23.534 -27.969  1.00  0.00           O  
ATOM   1027  CB  ASN A  66       9.642 -24.276 -30.617  1.00  0.00           C  
ATOM   1028  CG  ASN A  66       8.426 -23.489 -31.018  1.00  0.00           C  
ATOM   1029  ND2 ASN A  66       7.817 -23.872 -32.113  1.00  0.00           N  
ATOM   1030  OD1 ASN A  66       8.036 -22.533 -30.337  1.00  0.00           O  
ATOM   1031  H   ASN A  66      11.953 -25.142 -29.785  1.00  0.00           H  
ATOM   1032  HA  ASN A  66      10.865 -22.534 -30.612  1.00  0.00           H  
ATOM   1033 1HB  ASN A  66      10.051 -24.767 -31.501  1.00  0.00           H  
ATOM   1034 2HB  ASN A  66       9.342 -25.056 -29.918  1.00  0.00           H  
ATOM   1035 1HD2 ASN A  66       7.002 -23.387 -32.428  1.00  0.00           H  
ATOM   1036 2HD2 ASN A  66       8.168 -24.651 -32.631  1.00  0.00           H  
ATOM   1037  N   VAL A  67      10.822 -21.794 -28.175  1.00  0.00           N  
ATOM   1038  CA  VAL A  67      10.568 -21.282 -26.832  1.00  0.00           C  
ATOM   1039  C   VAL A  67       9.122 -20.833 -26.678  1.00  0.00           C  
ATOM   1040  O   VAL A  67       8.584 -20.815 -25.572  1.00  0.00           O  
ATOM   1041  CB  VAL A  67      11.507 -20.100 -26.525  1.00  0.00           C  
ATOM   1042  CG1 VAL A  67      12.951 -20.572 -26.444  1.00  0.00           C  
ATOM   1043  CG2 VAL A  67      11.349 -19.024 -27.588  1.00  0.00           C  
ATOM   1044  H   VAL A  67      11.442 -21.286 -28.787  1.00  0.00           H  
ATOM   1045  HA  VAL A  67      10.744 -22.086 -26.118  1.00  0.00           H  
ATOM   1046  HB  VAL A  67      11.248 -19.687 -25.549  1.00  0.00           H  
ATOM   1047 1HG1 VAL A  67      13.599 -19.723 -26.226  1.00  0.00           H  
ATOM   1048 2HG1 VAL A  67      13.047 -21.314 -25.653  1.00  0.00           H  
ATOM   1049 3HG1 VAL A  67      13.242 -21.014 -27.397  1.00  0.00           H  
ATOM   1050 1HG2 VAL A  67      12.014 -18.191 -27.365  1.00  0.00           H  
ATOM   1051 2HG2 VAL A  67      11.601 -19.439 -28.565  1.00  0.00           H  
ATOM   1052 3HG2 VAL A  67      10.317 -18.672 -27.600  1.00  0.00           H  
ATOM   1053  N   GLU A  68       8.498 -20.470 -27.792  1.00  0.00           N  
ATOM   1054  CA  GLU A  68       7.091 -20.092 -27.794  1.00  0.00           C  
ATOM   1055  C   GLU A  68       6.211 -21.239 -27.313  1.00  0.00           C  
ATOM   1056  O   GLU A  68       5.399 -21.072 -26.403  1.00  0.00           O  
ATOM   1057  CB  GLU A  68       6.658 -19.657 -29.197  1.00  0.00           C  
ATOM   1058  CG  GLU A  68       5.188 -19.277 -29.311  1.00  0.00           C  
ATOM   1059  CD  GLU A  68       4.792 -18.887 -30.706  1.00  0.00           C  
ATOM   1060  OE1 GLU A  68       5.664 -18.708 -31.524  1.00  0.00           O  
ATOM   1061  OE2 GLU A  68       3.615 -18.769 -30.958  1.00  0.00           O1-
ATOM   1062  H   GLU A  68       9.012 -20.454 -28.663  1.00  0.00           H  
ATOM   1063  HA  GLU A  68       6.954 -19.260 -27.101  1.00  0.00           H  
ATOM   1064 1HB  GLU A  68       7.250 -18.797 -29.510  1.00  0.00           H  
ATOM   1065 2HB  GLU A  68       6.851 -20.462 -29.903  1.00  0.00           H  
ATOM   1066 1HG  GLU A  68       4.579 -20.124 -28.995  1.00  0.00           H  
ATOM   1067 2HG  GLU A  68       4.985 -18.447 -28.634  1.00  0.00           H  
ATOM   1068  N   VAL A  69       6.379 -22.403 -27.931  1.00  0.00           N  
ATOM   1069  CA  VAL A  69       5.624 -23.591 -27.545  1.00  0.00           C  
ATOM   1070  C   VAL A  69       5.993 -24.047 -26.138  1.00  0.00           C  
ATOM   1071  O   VAL A  69       5.144 -24.529 -25.389  1.00  0.00           O  
ATOM   1072  CB  VAL A  69       5.888 -24.737 -28.538  1.00  0.00           C  
ATOM   1073  CG1 VAL A  69       5.306 -26.041 -28.014  1.00  0.00           C  
ATOM   1074  CG2 VAL A  69       5.298 -24.391 -29.897  1.00  0.00           C  
ATOM   1075  H   VAL A  69       7.046 -22.471 -28.684  1.00  0.00           H  
ATOM   1076  HA  VAL A  69       4.562 -23.340 -27.542  1.00  0.00           H  
ATOM   1077  HB  VAL A  69       6.964 -24.882 -28.635  1.00  0.00           H  
ATOM   1078 1HG1 VAL A  69       5.503 -26.841 -28.729  1.00  0.00           H  
ATOM   1079 2HG1 VAL A  69       5.769 -26.288 -27.058  1.00  0.00           H  
ATOM   1080 3HG1 VAL A  69       4.230 -25.932 -27.880  1.00  0.00           H  
ATOM   1081 1HG2 VAL A  69       5.489 -25.206 -30.596  1.00  0.00           H  
ATOM   1082 2HG2 VAL A  69       4.223 -24.242 -29.799  1.00  0.00           H  
ATOM   1083 3HG2 VAL A  69       5.758 -23.477 -30.272  1.00  0.00           H  
ATOM   1084  N   ALA A  70       7.264 -23.888 -25.787  1.00  0.00           N  
ATOM   1085  CA  ALA A  70       7.738 -24.238 -24.452  1.00  0.00           C  
ATOM   1086  C   ALA A  70       6.930 -23.523 -23.376  1.00  0.00           C  
ATOM   1087  O   ALA A  70       6.531 -24.128 -22.380  1.00  0.00           O  
ATOM   1088  CB  ALA A  70       9.217 -23.906 -24.312  1.00  0.00           C  
ATOM   1089  H   ALA A  70       7.918 -23.517 -26.459  1.00  0.00           H  
ATOM   1090  HA  ALA A  70       7.605 -25.311 -24.307  1.00  0.00           H  
ATOM   1091 1HB  ALA A  70       9.555 -24.174 -23.310  1.00  0.00           H  
ATOM   1092 2HB  ALA A  70       9.788 -24.469 -25.049  1.00  0.00           H  
ATOM   1093 3HB  ALA A  70       9.366 -22.840 -24.473  1.00  0.00           H  
ATOM   1094  N   VAL A  71       6.693 -22.232 -23.581  1.00  0.00           N  
ATOM   1095  CA  VAL A  71       5.881 -21.446 -22.659  1.00  0.00           C  
ATOM   1096  C   VAL A  71       4.436 -21.931 -22.647  1.00  0.00           C  
ATOM   1097  O   VAL A  71       3.815 -22.031 -21.588  1.00  0.00           O  
ATOM   1098  CB  VAL A  71       5.916 -19.958 -23.051  1.00  0.00           C  
ATOM   1099  CG1 VAL A  71       4.855 -19.181 -22.287  1.00  0.00           C  
ATOM   1100  CG2 VAL A  71       7.300 -19.385 -22.784  1.00  0.00           C  
ATOM   1101  H   VAL A  71       7.085 -21.784 -24.397  1.00  0.00           H  
ATOM   1102  HA  VAL A  71       6.282 -21.573 -21.653  1.00  0.00           H  
ATOM   1103  HB  VAL A  71       5.683 -19.865 -24.111  1.00  0.00           H  
ATOM   1104 1HG1 VAL A  71       4.895 -18.130 -22.578  1.00  0.00           H  
ATOM   1105 2HG1 VAL A  71       3.870 -19.584 -22.522  1.00  0.00           H  
ATOM   1106 3HG1 VAL A  71       5.039 -19.268 -21.217  1.00  0.00           H  
ATOM   1107 1HG2 VAL A  71       7.318 -18.333 -23.065  1.00  0.00           H  
ATOM   1108 2HG2 VAL A  71       7.537 -19.484 -21.725  1.00  0.00           H  
ATOM   1109 3HG2 VAL A  71       8.039 -19.930 -23.373  1.00  0.00           H  
ATOM   1110  N   LYS A  72       3.908 -22.229 -23.828  1.00  0.00           N  
ATOM   1111  CA  LYS A  72       2.546 -22.736 -23.951  1.00  0.00           C  
ATOM   1112  C   LYS A  72       2.369 -24.038 -23.182  1.00  0.00           C  
ATOM   1113  O   LYS A  72       1.335 -24.262 -22.554  1.00  0.00           O  
ATOM   1114  CB  LYS A  72       2.183 -22.941 -25.423  1.00  0.00           C  
ATOM   1115  CG  LYS A  72       2.005 -21.652 -26.212  1.00  0.00           C  
ATOM   1116  CD  LYS A  72       1.704 -21.937 -27.676  1.00  0.00           C  
ATOM   1117  CE  LYS A  72       1.523 -20.649 -28.467  1.00  0.00           C  
ATOM   1118  NZ  LYS A  72       1.294 -20.912 -29.913  1.00  0.00           N1+
ATOM   1119  H   LYS A  72       4.463 -22.104 -24.662  1.00  0.00           H  
ATOM   1120  HA  LYS A  72       1.864 -22.001 -23.522  1.00  0.00           H  
ATOM   1121 1HB  LYS A  72       2.963 -23.526 -25.911  1.00  0.00           H  
ATOM   1122 2HB  LYS A  72       1.256 -23.508 -25.492  1.00  0.00           H  
ATOM   1123 1HG  LYS A  72       1.182 -21.076 -25.786  1.00  0.00           H  
ATOM   1124 2HG  LYS A  72       2.915 -21.055 -26.147  1.00  0.00           H  
ATOM   1125 1HD  LYS A  72       2.524 -22.509 -28.112  1.00  0.00           H  
ATOM   1126 2HD  LYS A  72       0.792 -22.529 -27.751  1.00  0.00           H  
ATOM   1127 1HE  LYS A  72       0.673 -20.096 -28.071  1.00  0.00           H  
ATOM   1128 2HE  LYS A  72       2.414 -20.029 -28.360  1.00  0.00           H  
ATOM   1129 1HZ  LYS A  72       1.180 -20.035 -30.402  1.00  0.00           H  
ATOM   1130 2HZ  LYS A  72       2.086 -21.409 -30.295  1.00  0.00           H  
ATOM   1131 3HZ  LYS A  72       0.459 -21.470 -30.026  1.00  0.00           H  
ATOM   1132  N   ALA A  73       3.385 -24.890 -23.231  1.00  0.00           N  
ATOM   1133  CA  ALA A  73       3.401 -26.112 -22.431  1.00  0.00           C  
ATOM   1134  C   ALA A  73       3.451 -25.793 -20.942  1.00  0.00           C  
ATOM   1135  O   ALA A  73       2.756 -26.418 -20.142  1.00  0.00           O  
ATOM   1136  CB  ALA A  73       4.580 -26.988 -22.826  1.00  0.00           C  
ATOM   1137  H   ALA A  73       4.166 -24.690 -23.839  1.00  0.00           H  
ATOM   1138  HA  ALA A  73       2.479 -26.660 -22.621  1.00  0.00           H  
ATOM   1139 1HB  ALA A  73       4.578 -27.895 -22.219  1.00  0.00           H  
ATOM   1140 2HB  ALA A  73       4.499 -27.256 -23.879  1.00  0.00           H  
ATOM   1141 3HB  ALA A  73       5.508 -26.445 -22.660  1.00  0.00           H  
ATOM   1142  N   ALA A  74       4.277 -24.818 -20.579  1.00  0.00           N  
ATOM   1143  CA  ALA A  74       4.393 -24.390 -19.191  1.00  0.00           C  
ATOM   1144  C   ALA A  74       3.074 -23.824 -18.677  1.00  0.00           C  
ATOM   1145  O   ALA A  74       2.725 -24.001 -17.510  1.00  0.00           O  
ATOM   1146  CB  ALA A  74       5.504 -23.362 -19.043  1.00  0.00           C  
ATOM   1147  H   ALA A  74       4.841 -24.362 -21.281  1.00  0.00           H  
ATOM   1148  HA  ALA A  74       4.638 -25.260 -18.579  1.00  0.00           H  
ATOM   1149 1HB  ALA A  74       5.580 -23.052 -18.002  1.00  0.00           H  
ATOM   1150 2HB  ALA A  74       6.450 -23.801 -19.361  1.00  0.00           H  
ATOM   1151 3HB  ALA A  74       5.280 -22.495 -19.664  1.00  0.00           H  
ATOM   1152  N   ARG A  75       2.346 -23.143 -19.554  1.00  0.00           N  
ATOM   1153  CA  ARG A  75       1.033 -22.613 -19.215  1.00  0.00           C  
ATOM   1154  C   ARG A  75       0.070 -23.729 -18.826  1.00  0.00           C  
ATOM   1155  O   ARG A  75      -0.699 -23.595 -17.874  1.00  0.00           O  
ATOM   1156  CB  ARG A  75       0.454 -21.829 -20.384  1.00  0.00           C  
ATOM   1157  CG  ARG A  75      -0.919 -21.226 -20.132  1.00  0.00           C  
ATOM   1158  CD  ARG A  75      -0.867 -20.155 -19.105  1.00  0.00           C  
ATOM   1159  NE  ARG A  75      -2.182 -19.589 -18.844  1.00  0.00           N  
ATOM   1160  CZ  ARG A  75      -3.061 -20.079 -17.950  1.00  0.00           C  
ATOM   1161  NH1 ARG A  75      -2.755 -21.142 -17.240  1.00  0.00           N1+
ATOM   1162  NH2 ARG A  75      -4.235 -19.491 -17.787  1.00  0.00           N  
ATOM   1163  H   ARG A  75       2.712 -22.990 -20.484  1.00  0.00           H  
ATOM   1164  HA  ARG A  75       1.139 -21.953 -18.353  1.00  0.00           H  
ATOM   1165 1HB  ARG A  75       1.128 -21.017 -20.647  1.00  0.00           H  
ATOM   1166 2HB  ARG A  75       0.372 -22.482 -21.254  1.00  0.00           H  
ATOM   1167 1HG  ARG A  75      -1.303 -20.796 -21.057  1.00  0.00           H  
ATOM   1168 2HG  ARG A  75      -1.601 -22.003 -19.782  1.00  0.00           H  
ATOM   1169 1HD  ARG A  75      -0.481 -20.564 -18.171  1.00  0.00           H  
ATOM   1170 2HD  ARG A  75      -0.213 -19.353 -19.447  1.00  0.00           H  
ATOM   1171  HE  ARG A  75      -2.455 -18.770 -19.372  1.00  0.00           H  
ATOM   1172 1HH1 ARG A  75      -1.859 -21.591 -17.364  1.00  0.00           H  
ATOM   1173 2HH1 ARG A  75      -3.414 -21.509 -16.569  1.00  0.00           H  
ATOM   1174 1HH2 ARG A  75      -4.471 -18.674 -18.333  1.00  0.00           H  
ATOM   1175 2HH2 ARG A  75      -4.894 -19.858 -17.116  1.00  0.00           H  
ATOM   1176  N   VAL A  76       0.120 -24.830 -19.568  1.00  0.00           N  
ATOM   1177  CA  VAL A  76      -0.658 -26.015 -19.232  1.00  0.00           C  
ATOM   1178  C   VAL A  76      -0.179 -26.638 -17.929  1.00  0.00           C  
ATOM   1179  O   VAL A  76      -0.983 -27.073 -17.105  1.00  0.00           O  
ATOM   1180  CB  VAL A  76      -0.559 -27.058 -20.362  1.00  0.00           C  
ATOM   1181  CG1 VAL A  76      -1.213 -28.365 -19.941  1.00  0.00           C  
ATOM   1182  CG2 VAL A  76      -1.205 -26.513 -21.627  1.00  0.00           C  
ATOM   1183  H   VAL A  76       0.713 -24.844 -20.386  1.00  0.00           H  
ATOM   1184  HA  VAL A  76      -1.699 -25.719 -19.094  1.00  0.00           H  
ATOM   1185  HB  VAL A  76       0.492 -27.272 -20.556  1.00  0.00           H  
ATOM   1186 1HG1 VAL A  76      -1.133 -29.089 -20.752  1.00  0.00           H  
ATOM   1187 2HG1 VAL A  76      -0.710 -28.754 -19.056  1.00  0.00           H  
ATOM   1188 3HG1 VAL A  76      -2.265 -28.189 -19.715  1.00  0.00           H  
ATOM   1189 1HG2 VAL A  76      -1.131 -27.255 -22.421  1.00  0.00           H  
ATOM   1190 2HG2 VAL A  76      -2.257 -26.294 -21.433  1.00  0.00           H  
ATOM   1191 3HG2 VAL A  76      -0.696 -25.600 -21.933  1.00  0.00           H  
ATOM   1192  N   ALA A  77       1.137 -26.681 -17.749  1.00  0.00           N  
ATOM   1193  CA  ALA A  77       1.727 -27.278 -16.557  1.00  0.00           C  
ATOM   1194  C   ALA A  77       1.287 -26.543 -15.297  1.00  0.00           C  
ATOM   1195  O   ALA A  77       0.867 -27.161 -14.321  1.00  0.00           O  
ATOM   1196  CB  ALA A  77       3.246 -27.283 -16.661  1.00  0.00           C  
ATOM   1197  H   ALA A  77       1.743 -26.291 -18.456  1.00  0.00           H  
ATOM   1198  HA  ALA A  77       1.382 -28.307 -16.476  1.00  0.00           H  
ATOM   1199 1HB  ALA A  77       3.672 -27.731 -15.764  1.00  0.00           H  
ATOM   1200 2HB  ALA A  77       3.550 -27.860 -17.535  1.00  0.00           H  
ATOM   1201 3HB  ALA A  77       3.607 -26.260 -16.762  1.00  0.00           H  
ATOM   1202  N   VAL A  78       1.385 -25.217 -15.326  1.00  0.00           N  
ATOM   1203  CA  VAL A  78       1.061 -24.400 -14.163  1.00  0.00           C  
ATOM   1204  C   VAL A  78      -0.436 -24.408 -13.884  1.00  0.00           C  
ATOM   1205  O   VAL A  78      -0.865 -24.300 -12.735  1.00  0.00           O  
ATOM   1206  CB  VAL A  78       1.531 -22.949 -14.381  1.00  0.00           C  
ATOM   1207  CG1 VAL A  78       0.639 -22.246 -15.393  1.00  0.00           C  
ATOM   1208  CG2 VAL A  78       1.537 -22.203 -13.056  1.00  0.00           C  
ATOM   1209  H   VAL A  78       1.693 -24.765 -16.174  1.00  0.00           H  
ATOM   1210  HA  VAL A  78       1.562 -24.823 -13.291  1.00  0.00           H  
ATOM   1211  HB  VAL A  78       2.539 -22.963 -14.796  1.00  0.00           H  
ATOM   1212 1HG1 VAL A  78       0.986 -21.223 -15.535  1.00  0.00           H  
ATOM   1213 2HG1 VAL A  78       0.678 -22.777 -16.343  1.00  0.00           H  
ATOM   1214 3HG1 VAL A  78      -0.388 -22.233 -15.025  1.00  0.00           H  
ATOM   1215 1HG2 VAL A  78       1.871 -21.179 -13.218  1.00  0.00           H  
ATOM   1216 2HG2 VAL A  78       0.531 -22.195 -12.638  1.00  0.00           H  
ATOM   1217 3HG2 VAL A  78       2.215 -22.701 -12.361  1.00  0.00           H  
ATOM   1218  N   GLU A  79      -1.230 -24.539 -14.942  1.00  0.00           N  
ATOM   1219  CA  GLU A  79      -2.679 -24.642 -14.807  1.00  0.00           C  
ATOM   1220  C   GLU A  79      -3.077 -25.956 -14.147  1.00  0.00           C  
ATOM   1221  O   GLU A  79      -3.903 -25.977 -13.236  1.00  0.00           O  
ATOM   1222  CB  GLU A  79      -3.352 -24.519 -16.174  1.00  0.00           C  
ATOM   1223  CG  GLU A  79      -4.873 -24.583 -16.134  1.00  0.00           C  
ATOM   1224  CD  GLU A  79      -5.489 -23.421 -15.407  1.00  0.00           C  
ATOM   1225  OE1 GLU A  79      -4.898 -22.367 -15.404  1.00  0.00           O  
ATOM   1226  OE2 GLU A  79      -6.552 -23.585 -14.857  1.00  0.00           O1-
ATOM   1227  H   GLU A  79      -0.819 -24.568 -15.863  1.00  0.00           H  
ATOM   1228  HA  GLU A  79      -3.022 -23.832 -14.164  1.00  0.00           H  
ATOM   1229 1HB  GLU A  79      -3.070 -23.573 -16.636  1.00  0.00           H  
ATOM   1230 2HB  GLU A  79      -3.001 -25.319 -16.825  1.00  0.00           H  
ATOM   1231 1HG  GLU A  79      -5.253 -24.602 -17.155  1.00  0.00           H  
ATOM   1232 2HG  GLU A  79      -5.173 -25.510 -15.648  1.00  0.00           H  
ATOM   1233  N   ALA A  80      -2.488 -27.050 -14.615  1.00  0.00           N  
ATOM   1234  CA  ALA A  80      -2.782 -28.372 -14.074  1.00  0.00           C  
ATOM   1235  C   ALA A  80      -2.397 -28.461 -12.603  1.00  0.00           C  
ATOM   1236  O   ALA A  80      -3.172 -28.947 -11.778  1.00  0.00           O  
ATOM   1237  CB  ALA A  80      -2.062 -29.447 -14.876  1.00  0.00           C  
ATOM   1238  H   ALA A  80      -1.817 -26.965 -15.366  1.00  0.00           H  
ATOM   1239  HA  ALA A  80      -3.856 -28.544 -14.147  1.00  0.00           H  
ATOM   1240 1HB  ALA A  80      -2.292 -30.426 -14.458  1.00  0.00           H  
ATOM   1241 2HB  ALA A  80      -2.391 -29.408 -15.913  1.00  0.00           H  
ATOM   1242 3HB  ALA A  80      -0.988 -29.275 -14.829  1.00  0.00           H  
ATOM   1243  N   ALA A  81      -1.198 -27.988 -12.279  1.00  0.00           N  
ATOM   1244  CA  ALA A  81      -0.705 -28.024 -10.908  1.00  0.00           C  
ATOM   1245  C   ALA A  81      -1.507 -27.090 -10.009  1.00  0.00           C  
ATOM   1246  O   ALA A  81      -1.797 -27.416  -8.859  1.00  0.00           O  
ATOM   1247  CB  ALA A  81       0.769 -27.661 -10.866  1.00  0.00           C  
ATOM   1248  H   ALA A  81      -0.615 -27.594 -13.003  1.00  0.00           H  
ATOM   1249  HA  ALA A  81      -0.828 -29.037 -10.522  1.00  0.00           H  
ATOM   1250 1HB  ALA A  81       1.123 -27.692  -9.834  1.00  0.00           H  
ATOM   1251 2HB  ALA A  81       1.339 -28.372 -11.465  1.00  0.00           H  
ATOM   1252 3HB  ALA A  81       0.910 -26.657 -11.265  1.00  0.00           H  
ATOM   1253  N   LYS A  82      -1.863 -25.926 -10.543  1.00  0.00           N  
ATOM   1254  CA  LYS A  82      -2.656 -24.954  -9.800  1.00  0.00           C  
ATOM   1255  C   LYS A  82      -4.024 -25.519  -9.440  1.00  0.00           C  
ATOM   1256  O   LYS A  82      -4.480 -25.387  -8.305  1.00  0.00           O  
ATOM   1257  CB  LYS A  82      -2.816 -23.664 -10.606  1.00  0.00           C  
ATOM   1258  CG  LYS A  82      -3.625 -22.580  -9.907  1.00  0.00           C  
ATOM   1259  CD  LYS A  82      -3.635 -21.289 -10.715  1.00  0.00           C  
ATOM   1260  CE  LYS A  82      -4.498 -20.227 -10.050  1.00  0.00           C  
ATOM   1261  NZ  LYS A  82      -4.442 -18.932 -10.779  1.00  0.00           N1+
ATOM   1262  H   LYS A  82      -1.575 -25.709 -11.485  1.00  0.00           H  
ATOM   1263  HA  LYS A  82      -2.139 -24.721  -8.869  1.00  0.00           H  
ATOM   1264 1HB  LYS A  82      -1.832 -23.252 -10.834  1.00  0.00           H  
ATOM   1265 2HB  LYS A  82      -3.303 -23.886 -11.556  1.00  0.00           H  
ATOM   1266 1HG  LYS A  82      -4.653 -22.923  -9.775  1.00  0.00           H  
ATOM   1267 2HG  LYS A  82      -3.197 -22.381  -8.927  1.00  0.00           H  
ATOM   1268 1HD  LYS A  82      -2.616 -20.912 -10.808  1.00  0.00           H  
ATOM   1269 2HD  LYS A  82      -4.023 -21.488 -11.713  1.00  0.00           H  
ATOM   1270 1HE  LYS A  82      -5.533 -20.567 -10.017  1.00  0.00           H  
ATOM   1271 2HE  LYS A  82      -4.157 -20.068  -9.026  1.00  0.00           H  
ATOM   1272 1HZ  LYS A  82      -5.027 -18.255 -10.307  1.00  0.00           H  
ATOM   1273 2HZ  LYS A  82      -3.490 -18.595 -10.801  1.00  0.00           H  
ATOM   1274 3HZ  LYS A  82      -4.774 -19.062 -11.724  1.00  0.00           H  
ATOM   1275  N   GLN A  83      -4.673 -26.146 -10.414  1.00  0.00           N  
ATOM   1276  CA  GLN A  83      -5.984 -26.747 -10.197  1.00  0.00           C  
ATOM   1277  C   GLN A  83      -5.887 -27.981  -9.309  1.00  0.00           C  
ATOM   1278  O   GLN A  83      -6.778 -28.253  -8.507  1.00  0.00           O  
ATOM   1279  CB  GLN A  83      -6.634 -27.115 -11.534  1.00  0.00           C  
ATOM   1280  CG  GLN A  83      -7.023 -25.919 -12.386  1.00  0.00           C  
ATOM   1281  CD  GLN A  83      -7.947 -24.964 -11.657  1.00  0.00           C  
ATOM   1282  NE2 GLN A  83      -7.951 -23.707 -12.081  1.00  0.00           N  
ATOM   1283  OE1 GLN A  83      -8.652 -25.354 -10.721  1.00  0.00           O  
ATOM   1284  H   GLN A  83      -4.249 -26.211 -11.328  1.00  0.00           H  
ATOM   1285  HA  GLN A  83      -6.617 -26.021  -9.683  1.00  0.00           H  
ATOM   1286 1HB  GLN A  83      -5.947 -27.733 -12.113  1.00  0.00           H  
ATOM   1287 2HB  GLN A  83      -7.531 -27.706 -11.351  1.00  0.00           H  
ATOM   1288 1HG  GLN A  83      -6.121 -25.376 -12.666  1.00  0.00           H  
ATOM   1289 2HG  GLN A  83      -7.536 -26.276 -13.280  1.00  0.00           H  
ATOM   1290 1HE2 GLN A  83      -8.541 -23.031 -11.638  1.00  0.00           H  
ATOM   1291 2HE2 GLN A  83      -7.365 -23.434 -12.843  1.00  0.00           H  
ATOM   1292  N   ALA A  84      -4.795 -28.725  -9.458  1.00  0.00           N  
ATOM   1293  CA  ALA A  84      -4.553 -29.902  -8.635  1.00  0.00           C  
ATOM   1294  C   ALA A  84      -4.340 -29.522  -7.177  1.00  0.00           C  
ATOM   1295  O   ALA A  84      -4.852 -30.181  -6.271  1.00  0.00           O  
ATOM   1296  CB  ALA A  84      -3.353 -30.678  -9.159  1.00  0.00           C  
ATOM   1297  H   ALA A  84      -4.115 -28.466 -10.158  1.00  0.00           H  
ATOM   1298  HA  ALA A  84      -5.436 -30.540  -8.687  1.00  0.00           H  
ATOM   1299 1HB  ALA A  84      -3.185 -31.555  -8.534  1.00  0.00           H  
ATOM   1300 2HB  ALA A  84      -3.543 -30.994 -10.184  1.00  0.00           H  
ATOM   1301 3HB  ALA A  84      -2.470 -30.040  -9.134  1.00  0.00           H  
ATOM   1302  N   GLY A  85      -3.580 -28.455  -6.954  1.00  0.00           N  
ATOM   1303  CA  GLY A  85      -3.258 -28.013  -5.601  1.00  0.00           C  
ATOM   1304  C   GLY A  85      -1.883 -28.508  -5.173  1.00  0.00           C  
ATOM   1305  O   GLY A  85      -1.619 -28.687  -3.986  1.00  0.00           O  
ATOM   1306  H   GLY A  85      -3.219 -27.938  -7.740  1.00  0.00           H  
ATOM   1307 1HA  GLY A  85      -3.288 -26.923  -5.560  1.00  0.00           H  
ATOM   1308 2HA  GLY A  85      -4.013 -28.382  -4.908  1.00  0.00           H  
ATOM   1309  N   ASP A  86      -1.009 -28.725  -6.149  1.00  0.00           N  
ATOM   1310  CA  ASP A  86       0.333 -29.230  -5.879  1.00  0.00           C  
ATOM   1311  C   ASP A  86       1.355 -28.100  -5.872  1.00  0.00           C  
ATOM   1312  O   ASP A  86       1.843 -27.686  -6.922  1.00  0.00           O  
ATOM   1313  CB  ASP A  86       0.731 -30.280  -6.918  1.00  0.00           C  
ATOM   1314  CG  ASP A  86      -0.026 -31.591  -6.756  1.00  0.00           C  
ATOM   1315  OD1 ASP A  86      -0.460 -31.873  -5.664  1.00  0.00           O  
ATOM   1316  OD2 ASP A  86      -0.162 -32.300  -7.725  1.00  0.00           O1-
ATOM   1317  H   ASP A  86      -1.280 -28.536  -7.105  1.00  0.00           H  
ATOM   1318  HA  ASP A  86       0.337 -29.686  -4.889  1.00  0.00           H  
ATOM   1319 1HB  ASP A  86       0.544 -29.891  -7.920  1.00  0.00           H  
ATOM   1320 2HB  ASP A  86       1.801 -30.482  -6.842  1.00  0.00           H  
ATOM   1321  N   ASN A  87       1.674 -27.607  -4.682  1.00  0.00           N  
ATOM   1322  CA  ASN A  87       2.620 -26.506  -4.537  1.00  0.00           C  
ATOM   1323  C   ASN A  87       4.032 -26.939  -4.908  1.00  0.00           C  
ATOM   1324  O   ASN A  87       4.814 -26.156  -5.444  1.00  0.00           O  
ATOM   1325  CB  ASN A  87       2.586 -25.954  -3.124  1.00  0.00           C  
ATOM   1326  CG  ASN A  87       1.307 -25.225  -2.819  1.00  0.00           C  
ATOM   1327  ND2 ASN A  87       1.034 -25.026  -1.554  1.00  0.00           N  
ATOM   1328  OD1 ASN A  87       0.566 -24.838  -3.730  1.00  0.00           O  
ATOM   1329  H   ASN A  87       1.252 -28.002  -3.854  1.00  0.00           H  
ATOM   1330  HA  ASN A  87       2.325 -25.712  -5.222  1.00  0.00           H  
ATOM   1331 1HB  ASN A  87       2.703 -26.771  -2.411  1.00  0.00           H  
ATOM   1332 2HB  ASN A  87       3.423 -25.271  -2.979  1.00  0.00           H  
ATOM   1333 1HD2 ASN A  87       0.196 -24.546  -1.293  1.00  0.00           H  
ATOM   1334 2HD2 ASN A  87       1.663 -25.355  -0.850  1.00  0.00           H  
ATOM   1335  N   ASP A  88       4.353 -28.197  -4.618  1.00  0.00           N  
ATOM   1336  CA  ASP A  88       5.666 -28.745  -4.940  1.00  0.00           C  
ATOM   1337  C   ASP A  88       5.874 -28.829  -6.446  1.00  0.00           C  
ATOM   1338  O   ASP A  88       6.968 -28.571  -6.946  1.00  0.00           O  
ATOM   1339  CB  ASP A  88       5.836 -30.133  -4.316  1.00  0.00           C  
ATOM   1340  CG  ASP A  88       6.015 -30.086  -2.805  1.00  0.00           C  
ATOM   1341  OD1 ASP A  88       6.402 -29.057  -2.305  1.00  0.00           O  
ATOM   1342  OD2 ASP A  88       5.762 -31.079  -2.166  1.00  0.00           O1-
ATOM   1343  H   ASP A  88       3.672 -28.788  -4.164  1.00  0.00           H  
ATOM   1344  HA  ASP A  88       6.427 -28.077  -4.537  1.00  0.00           H  
ATOM   1345 1HB  ASP A  88       4.962 -30.744  -4.546  1.00  0.00           H  
ATOM   1346 2HB  ASP A  88       6.705 -30.625  -4.755  1.00  0.00           H  
ATOM   1347  N   VAL A  89       4.818 -29.197  -7.165  1.00  0.00           N  
ATOM   1348  CA  VAL A  89       4.864 -29.251  -8.619  1.00  0.00           C  
ATOM   1349  C   VAL A  89       4.953 -27.855  -9.220  1.00  0.00           C  
ATOM   1350  O   VAL A  89       5.675 -27.630 -10.193  1.00  0.00           O  
ATOM   1351  CB  VAL A  89       3.614 -29.963  -9.168  1.00  0.00           C  
ATOM   1352  CG1 VAL A  89       3.574 -29.876 -10.687  1.00  0.00           C  
ATOM   1353  CG2 VAL A  89       3.603 -31.414  -8.711  1.00  0.00           C  
ATOM   1354  H   VAL A  89       3.961 -29.443  -6.689  1.00  0.00           H  
ATOM   1355  HA  VAL A  89       5.759 -29.796  -8.918  1.00  0.00           H  
ATOM   1356  HB  VAL A  89       2.724 -29.456  -8.794  1.00  0.00           H  
ATOM   1357 1HG1 VAL A  89       2.684 -30.384 -11.058  1.00  0.00           H  
ATOM   1358 2HG1 VAL A  89       3.546 -28.829 -10.990  1.00  0.00           H  
ATOM   1359 3HG1 VAL A  89       4.462 -30.352 -11.102  1.00  0.00           H  
ATOM   1360 1HG2 VAL A  89       2.715 -31.911  -9.102  1.00  0.00           H  
ATOM   1361 2HG2 VAL A  89       4.495 -31.919  -9.081  1.00  0.00           H  
ATOM   1362 3HG2 VAL A  89       3.589 -31.452  -7.622  1.00  0.00           H  
ATOM   1363  N   LEU A  90       4.215 -26.917  -8.636  1.00  0.00           N  
ATOM   1364  CA  LEU A  90       4.261 -25.525  -9.070  1.00  0.00           C  
ATOM   1365  C   LEU A  90       5.669 -24.957  -8.948  1.00  0.00           C  
ATOM   1366  O   LEU A  90       6.118 -24.196  -9.804  1.00  0.00           O  
ATOM   1367  CB  LEU A  90       3.289 -24.678  -8.239  1.00  0.00           C  
ATOM   1368  CG  LEU A  90       1.803 -24.833  -8.589  1.00  0.00           C  
ATOM   1369  CD1 LEU A  90       0.955 -24.161  -7.518  1.00  0.00           C  
ATOM   1370  CD2 LEU A  90       1.540 -24.224  -9.958  1.00  0.00           C  
ATOM   1371  H   LEU A  90       3.606 -27.174  -7.874  1.00  0.00           H  
ATOM   1372  HA  LEU A  90       3.976 -25.479 -10.122  1.00  0.00           H  
ATOM   1373 1HB  LEU A  90       3.411 -24.939  -7.189  1.00  0.00           H  
ATOM   1374 2HB  LEU A  90       3.551 -23.626  -8.362  1.00  0.00           H  
ATOM   1375  HG  LEU A  90       1.543 -25.892  -8.606  1.00  0.00           H  
ATOM   1376 1HD1 LEU A  90      -0.100 -24.272  -7.768  1.00  0.00           H  
ATOM   1377 2HD1 LEU A  90       1.150 -24.629  -6.553  1.00  0.00           H  
ATOM   1378 3HD1 LEU A  90       1.206 -23.102  -7.466  1.00  0.00           H  
ATOM   1379 1HD2 LEU A  90       0.483 -24.335 -10.208  1.00  0.00           H  
ATOM   1380 2HD2 LEU A  90       1.798 -23.165  -9.942  1.00  0.00           H  
ATOM   1381 3HD2 LEU A  90       2.145 -24.734 -10.706  1.00  0.00           H  
ATOM   1382  N   ARG A  91       6.363 -25.332  -7.880  1.00  0.00           N  
ATOM   1383  CA  ARG A  91       7.768 -24.978  -7.714  1.00  0.00           C  
ATOM   1384  C   ARG A  91       8.608 -25.490  -8.878  1.00  0.00           C  
ATOM   1385  O   ARG A  91       9.433 -24.761  -9.428  1.00  0.00           O  
ATOM   1386  CB  ARG A  91       8.313 -25.544  -6.412  1.00  0.00           C  
ATOM   1387  CG  ARG A  91       9.739 -25.130  -6.081  1.00  0.00           C  
ATOM   1388  CD  ARG A  91      10.177 -25.668  -4.767  1.00  0.00           C  
ATOM   1389  NE  ARG A  91       9.322 -25.209  -3.683  1.00  0.00           N  
ATOM   1390  CZ  ARG A  91       8.479 -25.997  -2.988  1.00  0.00           C  
ATOM   1391  NH1 ARG A  91       8.389 -27.277  -3.273  1.00  0.00           N1+
ATOM   1392  NH2 ARG A  91       7.743 -25.484  -2.018  1.00  0.00           N  
ATOM   1393  H   ARG A  91       5.908 -25.881  -7.165  1.00  0.00           H  
ATOM   1394  HA  ARG A  91       7.850 -23.891  -7.702  1.00  0.00           H  
ATOM   1395 1HB  ARG A  91       7.680 -25.229  -5.585  1.00  0.00           H  
ATOM   1396 2HB  ARG A  91       8.286 -26.633  -6.448  1.00  0.00           H  
ATOM   1397 1HG  ARG A  91      10.415 -25.511  -6.848  1.00  0.00           H  
ATOM   1398 2HG  ARG A  91       9.804 -24.043  -6.046  1.00  0.00           H  
ATOM   1399 1HD  ARG A  91      10.142 -26.756  -4.790  1.00  0.00           H  
ATOM   1400 2HD  ARG A  91      11.194 -25.339  -4.560  1.00  0.00           H  
ATOM   1401  HE  ARG A  91       9.364 -24.229  -3.433  1.00  0.00           H  
ATOM   1402 1HH1 ARG A  91       8.952 -27.670  -4.015  1.00  0.00           H  
ATOM   1403 2HH1 ARG A  91       7.757 -27.868  -2.752  1.00  0.00           H  
ATOM   1404 1HH2 ARG A  91       7.811 -24.499  -1.798  1.00  0.00           H  
ATOM   1405 2HH2 ARG A  91       7.112 -26.074  -1.497  1.00  0.00           H  
ATOM   1406  N   LYS A  92       8.390 -26.747  -9.248  1.00  0.00           N  
ATOM   1407  CA  LYS A  92       9.063 -27.332 -10.402  1.00  0.00           C  
ATOM   1408  C   LYS A  92       8.727 -26.575 -11.682  1.00  0.00           C  
ATOM   1409  O   LYS A  92       9.600 -26.315 -12.507  1.00  0.00           O  
ATOM   1410  CB  LYS A  92       8.688 -28.807 -10.551  1.00  0.00           C  
ATOM   1411  CG  LYS A  92       9.435 -29.537 -11.660  1.00  0.00           C  
ATOM   1412  CD  LYS A  92       9.069 -31.015 -11.692  1.00  0.00           C  
ATOM   1413  CE  LYS A  92       9.850 -31.756 -12.767  1.00  0.00           C  
ATOM   1414  NZ  LYS A  92       9.559 -33.215 -12.760  1.00  0.00           N1+
ATOM   1415  H   LYS A  92       7.745 -27.312  -8.716  1.00  0.00           H  
ATOM   1416  HA  LYS A  92      10.141 -27.260 -10.249  1.00  0.00           H  
ATOM   1417 1HB  LYS A  92       8.885 -29.329  -9.615  1.00  0.00           H  
ATOM   1418 2HB  LYS A  92       7.620 -28.893 -10.755  1.00  0.00           H  
ATOM   1419 1HG  LYS A  92       9.187 -29.089 -12.622  1.00  0.00           H  
ATOM   1420 2HG  LYS A  92      10.508 -29.443 -11.499  1.00  0.00           H  
ATOM   1421 1HD  LYS A  92       9.282 -31.464 -10.722  1.00  0.00           H  
ATOM   1422 2HD  LYS A  92       8.003 -31.120 -11.894  1.00  0.00           H  
ATOM   1423 1HE  LYS A  92       9.598 -31.351 -13.744  1.00  0.00           H  
ATOM   1424 2HE  LYS A  92      10.918 -31.612 -12.602  1.00  0.00           H  
ATOM   1425 1HZ  LYS A  92      10.096 -33.670 -13.484  1.00  0.00           H  
ATOM   1426 2HZ  LYS A  92       9.807 -33.605 -11.861  1.00  0.00           H  
ATOM   1427 3HZ  LYS A  92       8.574 -33.362 -12.930  1.00  0.00           H  
ATOM   1428  N   VAL A  93       7.455 -26.224 -11.835  1.00  0.00           N  
ATOM   1429  CA  VAL A  93       7.005 -25.464 -12.994  1.00  0.00           C  
ATOM   1430  C   VAL A  93       7.698 -24.108 -13.068  1.00  0.00           C  
ATOM   1431  O   VAL A  93       8.143 -23.685 -14.134  1.00  0.00           O  
ATOM   1432  CB  VAL A  93       5.480 -25.256 -12.936  1.00  0.00           C  
ATOM   1433  CG1 VAL A  93       5.039 -24.261 -14.000  1.00  0.00           C  
ATOM   1434  CG2 VAL A  93       4.768 -26.588 -13.114  1.00  0.00           C  
ATOM   1435  H   VAL A  93       6.781 -26.490 -11.129  1.00  0.00           H  
ATOM   1436  HA  VAL A  93       7.270 -26.018 -13.895  1.00  0.00           H  
ATOM   1437  HB  VAL A  93       5.218 -24.828 -11.969  1.00  0.00           H  
ATOM   1438 1HG1 VAL A  93       3.957 -24.126 -13.945  1.00  0.00           H  
ATOM   1439 2HG1 VAL A  93       5.533 -23.305 -13.832  1.00  0.00           H  
ATOM   1440 3HG1 VAL A  93       5.306 -24.641 -14.987  1.00  0.00           H  
ATOM   1441 1HG2 VAL A  93       3.691 -26.433 -13.072  1.00  0.00           H  
ATOM   1442 2HG2 VAL A  93       5.037 -27.017 -14.080  1.00  0.00           H  
ATOM   1443 3HG2 VAL A  93       5.068 -27.270 -12.318  1.00  0.00           H  
ATOM   1444  N   ALA A  94       7.785 -23.432 -11.926  1.00  0.00           N  
ATOM   1445  CA  ALA A  94       8.408 -22.115 -11.864  1.00  0.00           C  
ATOM   1446  C   ALA A  94       9.863 -22.171 -12.313  1.00  0.00           C  
ATOM   1447  O   ALA A  94      10.332 -21.291 -13.034  1.00  0.00           O  
ATOM   1448  CB  ALA A  94       8.310 -21.550 -10.454  1.00  0.00           C  
ATOM   1449  H   ALA A  94       7.410 -23.843 -11.083  1.00  0.00           H  
ATOM   1450  HA  ALA A  94       7.876 -21.449 -12.544  1.00  0.00           H  
ATOM   1451 1HB  ALA A  94       8.780 -20.565 -10.424  1.00  0.00           H  
ATOM   1452 2HB  ALA A  94       7.261 -21.460 -10.169  1.00  0.00           H  
ATOM   1453 3HB  ALA A  94       8.818 -22.216  -9.759  1.00  0.00           H  
ATOM   1454  N   GLU A  95      10.570 -23.209 -11.879  1.00  0.00           N  
ATOM   1455  CA  GLU A  95      11.961 -23.406 -12.271  1.00  0.00           C  
ATOM   1456  C   GLU A  95      12.083 -23.617 -13.774  1.00  0.00           C  
ATOM   1457  O   GLU A  95      12.918 -22.997 -14.432  1.00  0.00           O  
ATOM   1458  CB  GLU A  95      12.561 -24.600 -11.526  1.00  0.00           C  
ATOM   1459  CG  GLU A  95      13.989 -24.938 -11.931  1.00  0.00           C  
ATOM   1460  CD  GLU A  95      14.971 -23.860 -11.568  1.00  0.00           C  
ATOM   1461  OE1 GLU A  95      14.707 -23.128 -10.645  1.00  0.00           O  
ATOM   1462  OE2 GLU A  95      15.988 -23.768 -12.215  1.00  0.00           O1-
ATOM   1463  H   GLU A  95      10.133 -23.879 -11.261  1.00  0.00           H  
ATOM   1464  HA  GLU A  95      12.521 -22.505 -12.017  1.00  0.00           H  
ATOM   1465 1HB  GLU A  95      12.555 -24.402 -10.455  1.00  0.00           H  
ATOM   1466 2HB  GLU A  95      11.947 -25.483 -11.700  1.00  0.00           H  
ATOM   1467 1HG  GLU A  95      14.286 -25.864 -11.438  1.00  0.00           H  
ATOM   1468 2HG  GLU A  95      14.021 -25.106 -13.007  1.00  0.00           H  
ATOM   1469  N   GLN A  96      11.245 -24.497 -14.313  1.00  0.00           N  
ATOM   1470  CA  GLN A  96      11.257 -24.791 -15.741  1.00  0.00           C  
ATOM   1471  C   GLN A  96      10.902 -23.556 -16.559  1.00  0.00           C  
ATOM   1472  O   GLN A  96      11.481 -23.312 -17.618  1.00  0.00           O  
ATOM   1473  CB  GLN A  96      10.283 -25.928 -16.062  1.00  0.00           C  
ATOM   1474  CG  GLN A  96      10.229 -26.306 -17.532  1.00  0.00           C  
ATOM   1475  CD  GLN A  96      11.555 -26.840 -18.043  1.00  0.00           C  
ATOM   1476  NE2 GLN A  96      11.975 -26.360 -19.208  1.00  0.00           N  
ATOM   1477  OE1 GLN A  96      12.194 -27.673 -17.395  1.00  0.00           O  
ATOM   1478  H   GLN A  96      10.585 -24.975 -13.717  1.00  0.00           H  
ATOM   1479  HA  GLN A  96      12.266 -25.095 -16.024  1.00  0.00           H  
ATOM   1480 1HB  GLN A  96      10.563 -26.818 -15.497  1.00  0.00           H  
ATOM   1481 2HB  GLN A  96       9.278 -25.645 -15.750  1.00  0.00           H  
ATOM   1482 1HG  GLN A  96       9.473 -27.078 -17.672  1.00  0.00           H  
ATOM   1483 2HG  GLN A  96       9.970 -25.422 -18.115  1.00  0.00           H  
ATOM   1484 1HE2 GLN A  96      12.842 -26.675 -19.594  1.00  0.00           H  
ATOM   1485 2HE2 GLN A  96      11.426 -25.686 -19.699  1.00  0.00           H  
ATOM   1486  N   ALA A  97       9.946 -22.778 -16.064  1.00  0.00           N  
ATOM   1487  CA  ALA A  97       9.512 -21.565 -16.745  1.00  0.00           C  
ATOM   1488  C   ALA A  97      10.649 -20.552 -16.838  1.00  0.00           C  
ATOM   1489  O   ALA A  97      10.843 -19.919 -17.877  1.00  0.00           O  
ATOM   1490  CB  ALA A  97       8.316 -20.956 -16.031  1.00  0.00           C  
ATOM   1491  H   ALA A  97       9.505 -23.036 -15.192  1.00  0.00           H  
ATOM   1492  HA  ALA A  97       9.220 -21.825 -17.763  1.00  0.00           H  
ATOM   1493 1HB  ALA A  97       8.005 -20.050 -16.553  1.00  0.00           H  
ATOM   1494 2HB  ALA A  97       7.494 -21.670 -16.022  1.00  0.00           H  
ATOM   1495 3HB  ALA A  97       8.591 -20.706 -15.007  1.00  0.00           H  
ATOM   1496  N   LEU A  98      11.394 -20.406 -15.750  1.00  0.00           N  
ATOM   1497  CA  LEU A  98      12.542 -19.507 -15.723  1.00  0.00           C  
ATOM   1498  C   LEU A  98      13.627 -19.971 -16.686  1.00  0.00           C  
ATOM   1499  O   LEU A  98      14.279 -19.159 -17.338  1.00  0.00           O  
ATOM   1500  CB  LEU A  98      13.114 -19.422 -14.302  1.00  0.00           C  
ATOM   1501  CG  LEU A  98      12.230 -18.706 -13.272  1.00  0.00           C  
ATOM   1502  CD1 LEU A  98      12.840 -18.860 -11.885  1.00  0.00           C  
ATOM   1503  CD2 LEU A  98      12.096 -17.239 -13.650  1.00  0.00           C  
ATOM   1504  H   LEU A  98      11.160 -20.929 -14.918  1.00  0.00           H  
ATOM   1505  HA  LEU A  98      12.216 -18.518 -16.043  1.00  0.00           H  
ATOM   1506 1HB  LEU A  98      13.295 -20.432 -13.938  1.00  0.00           H  
ATOM   1507 2HB  LEU A  98      14.068 -18.897 -14.343  1.00  0.00           H  
ATOM   1508  HG  LEU A  98      11.243 -19.168 -13.255  1.00  0.00           H  
ATOM   1509 1HD1 LEU A  98      12.213 -18.353 -11.153  1.00  0.00           H  
ATOM   1510 2HD1 LEU A  98      12.907 -19.920 -11.632  1.00  0.00           H  
ATOM   1511 3HD1 LEU A  98      13.837 -18.421 -11.875  1.00  0.00           H  
ATOM   1512 1HD2 LEU A  98      11.468 -16.730 -12.918  1.00  0.00           H  
ATOM   1513 2HD2 LEU A  98      13.083 -16.775 -13.666  1.00  0.00           H  
ATOM   1514 3HD2 LEU A  98      11.641 -17.158 -14.637  1.00  0.00           H  
ATOM   1515  N   ARG A  99      13.816 -21.285 -16.767  1.00  0.00           N  
ATOM   1516  CA  ARG A  99      14.766 -21.864 -17.709  1.00  0.00           C  
ATOM   1517  C   ARG A  99      14.350 -21.598 -19.147  1.00  0.00           C  
ATOM   1518  O   ARG A  99      15.187 -21.319 -20.008  1.00  0.00           O  
ATOM   1519  CB  ARG A  99      14.889 -23.366 -17.491  1.00  0.00           C  
ATOM   1520  CG  ARG A  99      15.602 -23.770 -16.210  1.00  0.00           C  
ATOM   1521  CD  ARG A  99      15.645 -25.245 -16.048  1.00  0.00           C  
ATOM   1522  NE  ARG A  99      16.222 -25.635 -14.770  1.00  0.00           N  
ATOM   1523  CZ  ARG A  99      16.655 -26.874 -14.473  1.00  0.00           C  
ATOM   1524  NH1 ARG A  99      16.572 -27.833 -15.369  1.00  0.00           N1+
ATOM   1525  NH2 ARG A  99      17.165 -27.128 -13.280  1.00  0.00           N  
ATOM   1526  H   ARG A  99      13.289 -21.896 -16.161  1.00  0.00           H  
ATOM   1527  HA  ARG A  99      15.739 -21.393 -17.553  1.00  0.00           H  
ATOM   1528 1HB  ARG A  99      13.896 -23.812 -17.469  1.00  0.00           H  
ATOM   1529 2HB  ARG A  99      15.430 -23.811 -18.325  1.00  0.00           H  
ATOM   1530 1HG  ARG A  99      16.628 -23.398 -16.232  1.00  0.00           H  
ATOM   1531 2HG  ARG A  99      15.080 -23.345 -15.352  1.00  0.00           H  
ATOM   1532 1HD  ARG A  99      14.633 -25.646 -16.100  1.00  0.00           H  
ATOM   1533 2HD  ARG A  99      16.251 -25.683 -16.841  1.00  0.00           H  
ATOM   1534  HE  ARG A  99      16.303 -24.923 -14.056  1.00  0.00           H  
ATOM   1535 1HH1 ARG A  99      16.182 -27.640 -16.281  1.00  0.00           H  
ATOM   1536 2HH1 ARG A  99      16.898 -28.762 -15.145  1.00  0.00           H  
ATOM   1537 1HH2 ARG A  99      17.229 -26.390 -12.591  1.00  0.00           H  
ATOM   1538 2HH2 ARG A  99      17.490 -28.055 -13.057  1.00  0.00           H  
ATOM   1539  N   ILE A 100      13.049 -21.683 -19.406  1.00  0.00           N  
ATOM   1540  CA  ILE A 100      12.501 -21.341 -20.715  1.00  0.00           C  
ATOM   1541  C   ILE A 100      12.777 -19.884 -21.063  1.00  0.00           C  
ATOM   1542  O   ILE A 100      13.157 -19.567 -22.190  1.00  0.00           O  
ATOM   1543  CB  ILE A 100      10.985 -21.604 -20.764  1.00  0.00           C  
ATOM   1544  CG1 ILE A 100      10.701 -23.105 -20.680  1.00  0.00           C  
ATOM   1545  CG2 ILE A 100      10.384 -21.013 -22.029  1.00  0.00           C  
ATOM   1546  CD1 ILE A 100       9.261 -23.437 -20.360  1.00  0.00           C  
ATOM   1547  H   ILE A 100      12.421 -21.993 -18.679  1.00  0.00           H  
ATOM   1548  HA  ILE A 100      12.995 -21.959 -21.467  1.00  0.00           H  
ATOM   1549  HB  ILE A 100      10.509 -21.144 -19.897  1.00  0.00           H  
ATOM   1550 1HG1 ILE A 100      10.956 -23.578 -21.628  1.00  0.00           H  
ATOM   1551 2HG1 ILE A 100      11.332 -23.554 -19.913  1.00  0.00           H  
ATOM   1552 1HG2 ILE A 100       9.312 -21.209 -22.047  1.00  0.00           H  
ATOM   1553 2HG2 ILE A 100      10.557 -19.939 -22.048  1.00  0.00           H  
ATOM   1554 3HG2 ILE A 100      10.850 -21.471 -22.902  1.00  0.00           H  
ATOM   1555 1HD1 ILE A 100       9.137 -24.520 -20.317  1.00  0.00           H  
ATOM   1556 2HD1 ILE A 100       8.993 -23.003 -19.395  1.00  0.00           H  
ATOM   1557 3HD1 ILE A 100       8.613 -23.029 -21.133  1.00  0.00           H  
ATOM   1558  N   ALA A 101      12.584 -19.001 -20.089  1.00  0.00           N  
ATOM   1559  CA  ALA A 101      12.870 -17.585 -20.271  1.00  0.00           C  
ATOM   1560  C   ALA A 101      14.325 -17.363 -20.669  1.00  0.00           C  
ATOM   1561  O   ALA A 101      14.620 -16.546 -21.541  1.00  0.00           O  
ATOM   1562  CB  ALA A 101      12.547 -16.810 -19.001  1.00  0.00           C  
ATOM   1563  H   ALA A 101      12.227 -19.323 -19.199  1.00  0.00           H  
ATOM   1564  HA  ALA A 101      12.244 -17.205 -21.080  1.00  0.00           H  
ATOM   1565 1HB  ALA A 101      12.766 -15.753 -19.153  1.00  0.00           H  
ATOM   1566 2HB  ALA A 101      11.489 -16.930 -18.761  1.00  0.00           H  
ATOM   1567 3HB  ALA A 101      13.151 -17.192 -18.180  1.00  0.00           H  
ATOM   1568  N   LYS A 102      15.226 -18.094 -20.026  1.00  0.00           N  
ATOM   1569  CA  LYS A 102      16.645 -18.020 -20.350  1.00  0.00           C  
ATOM   1570  C   LYS A 102      16.906 -18.451 -21.787  1.00  0.00           C  
ATOM   1571  O   LYS A 102      17.716 -17.848 -22.488  1.00  0.00           O  
ATOM   1572  CB  LYS A 102      17.461 -18.883 -19.387  1.00  0.00           C  
ATOM   1573  CG  LYS A 102      17.552 -18.331 -17.970  1.00  0.00           C  
ATOM   1574  CD  LYS A 102      18.358 -19.253 -17.068  1.00  0.00           C  
ATOM   1575  CE  LYS A 102      18.456 -18.697 -15.655  1.00  0.00           C  
ATOM   1576  NZ  LYS A 102      19.248 -19.588 -14.762  1.00  0.00           N1+
ATOM   1577  H   LYS A 102      14.921 -18.721 -19.294  1.00  0.00           H  
ATOM   1578  HA  LYS A 102      16.968 -16.982 -20.252  1.00  0.00           H  
ATOM   1579 1HB  LYS A 102      17.022 -19.880 -19.329  1.00  0.00           H  
ATOM   1580 2HB  LYS A 102      18.476 -18.994 -19.768  1.00  0.00           H  
ATOM   1581 1HG  LYS A 102      18.029 -17.350 -17.992  1.00  0.00           H  
ATOM   1582 2HG  LYS A 102      16.549 -18.218 -17.559  1.00  0.00           H  
ATOM   1583 1HD  LYS A 102      17.881 -20.234 -17.032  1.00  0.00           H  
ATOM   1584 2HD  LYS A 102      19.363 -19.371 -17.472  1.00  0.00           H  
ATOM   1585 1HE  LYS A 102      18.928 -17.717 -15.681  1.00  0.00           H  
ATOM   1586 2HE  LYS A 102      17.455 -18.584 -15.238  1.00  0.00           H  
ATOM   1587 1HZ  LYS A 102      19.289 -19.185 -13.836  1.00  0.00           H  
ATOM   1588 2HZ  LYS A 102      18.809 -20.495 -14.715  1.00  0.00           H  
ATOM   1589 3HZ  LYS A 102      20.183 -19.685 -15.128  1.00  0.00           H  
ATOM   1590  N   GLU A 103      16.213 -19.501 -22.219  1.00  0.00           N  
ATOM   1591  CA  GLU A 103      16.344 -19.992 -23.586  1.00  0.00           C  
ATOM   1592  C   GLU A 103      15.777 -18.995 -24.588  1.00  0.00           C  
ATOM   1593  O   GLU A 103      16.299 -18.848 -25.694  1.00  0.00           O  
ATOM   1594  CB  GLU A 103      15.634 -21.340 -23.737  1.00  0.00           C  
ATOM   1595  CG  GLU A 103      16.301 -22.489 -22.993  1.00  0.00           C  
ATOM   1596  CD  GLU A 103      17.721 -22.722 -23.430  1.00  0.00           C  
ATOM   1597  OE1 GLU A 103      17.960 -22.764 -24.612  1.00  0.00           O  
ATOM   1598  OE2 GLU A 103      18.568 -22.856 -22.579  1.00  0.00           O1-
ATOM   1599  H   GLU A 103      15.582 -19.968 -21.586  1.00  0.00           H  
ATOM   1600  HA  GLU A 103      17.403 -20.119 -23.808  1.00  0.00           H  
ATOM   1601 1HB  GLU A 103      14.610 -21.255 -23.371  1.00  0.00           H  
ATOM   1602 2HB  GLU A 103      15.583 -21.609 -24.792  1.00  0.00           H  
ATOM   1603 1HG  GLU A 103      16.292 -22.271 -21.925  1.00  0.00           H  
ATOM   1604 2HG  GLU A 103      15.721 -23.398 -23.156  1.00  0.00           H  
ATOM   1605  N   ALA A 104      14.710 -18.309 -24.193  1.00  0.00           N  
ATOM   1606  CA  ALA A 104      14.138 -17.245 -25.011  1.00  0.00           C  
ATOM   1607  C   ALA A 104      15.120 -16.093 -25.181  1.00  0.00           C  
ATOM   1608  O   ALA A 104      15.217 -15.499 -26.254  1.00  0.00           O  
ATOM   1609  CB  ALA A 104      12.840 -16.745 -24.396  1.00  0.00           C  
ATOM   1610  H   ALA A 104      14.282 -18.531 -23.307  1.00  0.00           H  
ATOM   1611  HA  ALA A 104      13.926 -17.645 -26.001  1.00  0.00           H  
ATOM   1612 1HB  ALA A 104      12.426 -15.951 -25.018  1.00  0.00           H  
ATOM   1613 2HB  ALA A 104      12.127 -17.567 -24.336  1.00  0.00           H  
ATOM   1614 3HB  ALA A 104      13.035 -16.361 -23.397  1.00  0.00           H  
ATOM   1615  N   GLU A 105      15.852 -15.783 -24.114  1.00  0.00           N  
ATOM   1616  CA  GLU A 105      16.896 -14.766 -24.170  1.00  0.00           C  
ATOM   1617  C   GLU A 105      18.026 -15.186 -25.101  1.00  0.00           C  
ATOM   1618  O   GLU A 105      18.588 -14.361 -25.820  1.00  0.00           O  
ATOM   1619  CB  GLU A 105      17.450 -14.494 -22.770  1.00  0.00           C  
ATOM   1620  CG  GLU A 105      16.501 -13.732 -21.856  1.00  0.00           C  
ATOM   1621  CD  GLU A 105      17.019 -13.605 -20.450  1.00  0.00           C  
ATOM   1622  OE1 GLU A 105      17.555 -14.563 -19.945  1.00  0.00           O  
ATOM   1623  OE2 GLU A 105      16.880 -12.548 -19.880  1.00  0.00           O1-
ATOM   1624  H   GLU A 105      15.680 -16.264 -23.244  1.00  0.00           H  
ATOM   1625  HA  GLU A 105      16.463 -13.850 -24.568  1.00  0.00           H  
ATOM   1626 1HB  GLU A 105      17.695 -15.439 -22.285  1.00  0.00           H  
ATOM   1627 2HB  GLU A 105      18.371 -13.918 -22.850  1.00  0.00           H  
ATOM   1628 1HG  GLU A 105      16.342 -12.735 -22.263  1.00  0.00           H  
ATOM   1629 2HG  GLU A 105      15.541 -14.246 -21.838  1.00  0.00           H  
ATOM   1630  N   LYS A 106      18.352 -16.476 -25.082  1.00  0.00           N  
ATOM   1631  CA  LYS A 106      19.332 -17.029 -26.009  1.00  0.00           C  
ATOM   1632  C   LYS A 106      18.883 -16.860 -27.454  1.00  0.00           C  
ATOM   1633  O   LYS A 106      19.691 -16.569 -28.334  1.00  0.00           O  
ATOM   1634  CB  LYS A 106      19.579 -18.509 -25.703  1.00  0.00           C  
ATOM   1635  CG  LYS A 106      20.349 -18.764 -24.416  1.00  0.00           C  
ATOM   1636  CD  LYS A 106      20.518 -20.256 -24.160  1.00  0.00           C  
ATOM   1637  CE  LYS A 106      21.191 -20.516 -22.821  1.00  0.00           C  
ATOM   1638  NZ  LYS A 106      21.299 -21.970 -22.526  1.00  0.00           N1+
ATOM   1639  H   LYS A 106      17.912 -17.085 -24.409  1.00  0.00           H  
ATOM   1640  HA  LYS A 106      20.270 -16.484 -25.888  1.00  0.00           H  
ATOM   1641 1HB  LYS A 106      18.626 -19.029 -25.635  1.00  0.00           H  
ATOM   1642 2HB  LYS A 106      20.140 -18.960 -26.523  1.00  0.00           H  
ATOM   1643 1HG  LYS A 106      21.334 -18.301 -24.478  1.00  0.00           H  
ATOM   1644 2HG  LYS A 106      19.811 -18.321 -23.577  1.00  0.00           H  
ATOM   1645 1HD  LYS A 106      19.541 -20.741 -24.167  1.00  0.00           H  
ATOM   1646 2HD  LYS A 106      21.126 -20.693 -24.953  1.00  0.00           H  
ATOM   1647 1HE  LYS A 106      22.191 -20.083 -22.825  1.00  0.00           H  
ATOM   1648 2HE  LYS A 106      20.617 -20.039 -22.027  1.00  0.00           H  
ATOM   1649 1HZ  LYS A 106      21.751 -22.101 -21.632  1.00  0.00           H  
ATOM   1650 2HZ  LYS A 106      20.376 -22.380 -22.501  1.00  0.00           H  
ATOM   1651 3HZ  LYS A 106      21.848 -22.420 -23.247  1.00  0.00           H  
ATOM   1652  N   GLN A 107      17.589 -17.043 -27.690  1.00  0.00           N  
ATOM   1653  CA  GLN A 107      17.013 -16.827 -29.012  1.00  0.00           C  
ATOM   1654  C   GLN A 107      16.906 -15.339 -29.327  1.00  0.00           C  
ATOM   1655  O   GLN A 107      16.980 -14.935 -30.486  1.00  0.00           O  
ATOM   1656  CB  GLN A 107      15.632 -17.482 -29.109  1.00  0.00           C  
ATOM   1657  CG  GLN A 107      15.658 -19.000 -29.049  1.00  0.00           C  
ATOM   1658  CD  GLN A 107      16.437 -19.609 -30.199  1.00  0.00           C  
ATOM   1659  NE2 GLN A 107      17.276 -20.593 -29.888  1.00  0.00           N  
ATOM   1660  OE1 GLN A 107      16.288 -19.203 -31.353  1.00  0.00           O  
ATOM   1661  H   GLN A 107      16.987 -17.344 -26.935  1.00  0.00           H  
ATOM   1662  HA  GLN A 107      17.671 -17.275 -29.754  1.00  0.00           H  
ATOM   1663 1HB  GLN A 107      15.002 -17.123 -28.295  1.00  0.00           H  
ATOM   1664 2HB  GLN A 107      15.157 -17.190 -30.045  1.00  0.00           H  
ATOM   1665 1HG  GLN A 107      16.128 -19.309 -28.115  1.00  0.00           H  
ATOM   1666 2HG  GLN A 107      14.635 -19.372 -29.095  1.00  0.00           H  
ATOM   1667 1HE2 GLN A 107      17.817 -21.034 -30.605  1.00  0.00           H  
ATOM   1668 2HE2 GLN A 107      17.366 -20.892 -28.938  1.00  0.00           H  
ATOM   1669  N   GLY A 108      16.732 -14.529 -28.288  1.00  0.00           N  
ATOM   1670  CA  GLY A 108      16.601 -13.088 -28.453  1.00  0.00           C  
ATOM   1671  C   GLY A 108      15.146 -12.651 -28.342  1.00  0.00           C  
ATOM   1672  O   GLY A 108      14.831 -11.467 -28.468  1.00  0.00           O  
ATOM   1673  H   GLY A 108      16.692 -14.925 -27.359  1.00  0.00           H  
ATOM   1674 1HA  GLY A 108      17.197 -12.579 -27.694  1.00  0.00           H  
ATOM   1675 2HA  GLY A 108      17.000 -12.795 -29.423  1.00  0.00           H  
ATOM   1676  N   ASN A 109      14.261 -13.614 -28.106  1.00  0.00           N  
ATOM   1677  CA  ASN A 109      12.828 -13.347 -28.072  1.00  0.00           C  
ATOM   1678  C   ASN A 109      12.387 -12.891 -26.688  1.00  0.00           C  
ATOM   1679  O   ASN A 109      11.866 -13.680 -25.900  1.00  0.00           O  
ATOM   1680  CB  ASN A 109      12.045 -14.572 -28.505  1.00  0.00           C  
ATOM   1681  CG  ASN A 109      10.598 -14.267 -28.777  1.00  0.00           C  
ATOM   1682  ND2 ASN A 109      10.033 -14.939 -29.747  1.00  0.00           N  
ATOM   1683  OD1 ASN A 109       9.993 -13.421 -28.108  1.00  0.00           O  
ATOM   1684  H   ASN A 109      14.589 -14.556 -27.947  1.00  0.00           H  
ATOM   1685  HA  ASN A 109      12.610 -12.541 -28.773  1.00  0.00           H  
ATOM   1686 1HB  ASN A 109      12.492 -14.990 -29.409  1.00  0.00           H  
ATOM   1687 2HB  ASN A 109      12.104 -15.336 -27.729  1.00  0.00           H  
ATOM   1688 1HD2 ASN A 109       9.070 -14.777 -29.972  1.00  0.00           H  
ATOM   1689 2HD2 ASN A 109      10.560 -15.614 -30.262  1.00  0.00           H  
ATOM   1690  N   VAL A 110      12.595 -11.610 -26.398  1.00  0.00           N  
ATOM   1691  CA  VAL A 110      12.337 -11.076 -25.066  1.00  0.00           C  
ATOM   1692  C   VAL A 110      10.849 -11.097 -24.743  1.00  0.00           C  
ATOM   1693  O   VAL A 110      10.459 -11.139 -23.576  1.00  0.00           O  
ATOM   1694  CB  VAL A 110      12.863  -9.632 -24.960  1.00  0.00           C  
ATOM   1695  CG1 VAL A 110      14.383  -9.612 -25.023  1.00  0.00           C  
ATOM   1696  CG2 VAL A 110      12.267  -8.780 -26.070  1.00  0.00           C  
ATOM   1697  H   VAL A 110      12.941 -10.993 -27.119  1.00  0.00           H  
ATOM   1698  HA  VAL A 110      12.843 -11.707 -24.336  1.00  0.00           H  
ATOM   1699  HB  VAL A 110      12.576  -9.221 -23.992  1.00  0.00           H  
ATOM   1700 1HG1 VAL A 110      14.737  -8.584 -24.946  1.00  0.00           H  
ATOM   1701 2HG1 VAL A 110      14.788 -10.198 -24.197  1.00  0.00           H  
ATOM   1702 3HG1 VAL A 110      14.714 -10.039 -25.969  1.00  0.00           H  
ATOM   1703 1HG2 VAL A 110      12.642  -7.760 -25.989  1.00  0.00           H  
ATOM   1704 2HG2 VAL A 110      12.549  -9.195 -27.038  1.00  0.00           H  
ATOM   1705 3HG2 VAL A 110      11.180  -8.775 -25.981  1.00  0.00           H  
ATOM   1706  N   LYS A 111      10.022 -11.066 -25.782  1.00  0.00           N  
ATOM   1707  CA  LYS A 111       8.577 -11.154 -25.614  1.00  0.00           C  
ATOM   1708  C   LYS A 111       8.180 -12.463 -24.943  1.00  0.00           C  
ATOM   1709  O   LYS A 111       7.466 -12.465 -23.940  1.00  0.00           O  
ATOM   1710  CB  LYS A 111       7.871 -11.018 -26.965  1.00  0.00           C  
ATOM   1711  CG  LYS A 111       6.362 -10.842 -26.871  1.00  0.00           C  
ATOM   1712  CD  LYS A 111       5.644 -12.183 -26.905  1.00  0.00           C  
ATOM   1713  CE  LYS A 111       4.134 -12.003 -26.967  1.00  0.00           C  
ATOM   1714  NZ  LYS A 111       3.417 -13.305 -26.918  1.00  0.00           N1+
ATOM   1715  H   LYS A 111      10.404 -10.978 -26.712  1.00  0.00           H  
ATOM   1716  HA  LYS A 111       8.253 -10.339 -24.966  1.00  0.00           H  
ATOM   1717 1HB  LYS A 111       8.276 -10.161 -27.502  1.00  0.00           H  
ATOM   1718 2HB  LYS A 111       8.067 -11.906 -27.567  1.00  0.00           H  
ATOM   1719 1HG  LYS A 111       6.112 -10.329 -25.941  1.00  0.00           H  
ATOM   1720 2HG  LYS A 111       6.015 -10.232 -27.705  1.00  0.00           H  
ATOM   1721 1HD  LYS A 111       5.972 -12.748 -27.778  1.00  0.00           H  
ATOM   1722 2HD  LYS A 111       5.896 -12.752 -26.010  1.00  0.00           H  
ATOM   1723 1HE  LYS A 111       3.807 -11.389 -26.129  1.00  0.00           H  
ATOM   1724 2HE  LYS A 111       3.868 -11.490 -27.891  1.00  0.00           H  
ATOM   1725 1HZ  LYS A 111       2.421 -13.142 -26.961  1.00  0.00           H  
ATOM   1726 2HZ  LYS A 111       3.699 -13.876 -27.701  1.00  0.00           H  
ATOM   1727 3HZ  LYS A 111       3.642 -13.782 -26.056  1.00  0.00           H  
ATOM   1728  N   VAL A 112       8.647 -13.575 -25.502  1.00  0.00           N  
ATOM   1729  CA  VAL A 112       8.367 -14.890 -24.942  1.00  0.00           C  
ATOM   1730  C   VAL A 112       9.018 -15.058 -23.576  1.00  0.00           C  
ATOM   1731  O   VAL A 112       8.466 -15.709 -22.690  1.00  0.00           O  
ATOM   1732  CB  VAL A 112       8.877 -15.993 -25.888  1.00  0.00           C  
ATOM   1733  CG1 VAL A 112       8.808 -17.352 -25.209  1.00  0.00           C  
ATOM   1734  CG2 VAL A 112       8.062 -15.990 -27.173  1.00  0.00           C  
ATOM   1735  H   VAL A 112       9.209 -13.503 -26.339  1.00  0.00           H  
ATOM   1736  HA  VAL A 112       7.288 -14.987 -24.809  1.00  0.00           H  
ATOM   1737  HB  VAL A 112       9.925 -15.802 -26.123  1.00  0.00           H  
ATOM   1738 1HG1 VAL A 112       9.173 -18.119 -25.892  1.00  0.00           H  
ATOM   1739 2HG1 VAL A 112       9.427 -17.342 -24.312  1.00  0.00           H  
ATOM   1740 3HG1 VAL A 112       7.776 -17.571 -24.937  1.00  0.00           H  
ATOM   1741 1HG2 VAL A 112       8.428 -16.772 -27.838  1.00  0.00           H  
ATOM   1742 2HG2 VAL A 112       7.013 -16.175 -26.938  1.00  0.00           H  
ATOM   1743 3HG2 VAL A 112       8.159 -15.022 -27.664  1.00  0.00           H  
ATOM   1744  N   ALA A 113      10.195 -14.463 -23.411  1.00  0.00           N  
ATOM   1745  CA  ALA A 113      10.904 -14.505 -22.137  1.00  0.00           C  
ATOM   1746  C   ALA A 113      10.025 -13.994 -21.001  1.00  0.00           C  
ATOM   1747  O   ALA A 113       9.966 -14.598 -19.930  1.00  0.00           O  
ATOM   1748  CB  ALA A 113      12.188 -13.694 -22.219  1.00  0.00           C  
ATOM   1749  H   ALA A 113      10.611 -13.968 -24.189  1.00  0.00           H  
ATOM   1750  HA  ALA A 113      11.156 -15.544 -21.917  1.00  0.00           H  
ATOM   1751 1HB  ALA A 113      12.707 -13.734 -21.261  1.00  0.00           H  
ATOM   1752 2HB  ALA A 113      12.830 -14.107 -22.997  1.00  0.00           H  
ATOM   1753 3HB  ALA A 113      11.950 -12.659 -22.458  1.00  0.00           H  
ATOM   1754  N   ALA A 114       9.345 -12.879 -21.243  1.00  0.00           N  
ATOM   1755  CA  ALA A 114       8.413 -12.323 -20.268  1.00  0.00           C  
ATOM   1756  C   ALA A 114       7.229 -13.255 -20.046  1.00  0.00           C  
ATOM   1757  O   ALA A 114       6.794 -13.461 -18.914  1.00  0.00           O  
ATOM   1758  CB  ALA A 114       7.931 -10.952 -20.717  1.00  0.00           C  
ATOM   1759  H   ALA A 114       9.476 -12.403 -22.125  1.00  0.00           H  
ATOM   1760  HA  ALA A 114       8.933 -12.218 -19.314  1.00  0.00           H  
ATOM   1761 1HB  ALA A 114       7.236 -10.552 -19.980  1.00  0.00           H  
ATOM   1762 2HB  ALA A 114       8.784 -10.280 -20.816  1.00  0.00           H  
ATOM   1763 3HB  ALA A 114       7.427 -11.042 -21.679  1.00  0.00           H  
ATOM   1764  N   ASP A 115       6.711 -13.816 -21.134  1.00  0.00           N  
ATOM   1765  CA  ASP A 115       5.595 -14.750 -21.056  1.00  0.00           C  
ATOM   1766  C   ASP A 115       5.939 -15.950 -20.187  1.00  0.00           C  
ATOM   1767  O   ASP A 115       5.102 -16.442 -19.431  1.00  0.00           O  
ATOM   1768  CB  ASP A 115       5.194 -15.223 -22.456  1.00  0.00           C  
ATOM   1769  CG  ASP A 115       4.502 -14.139 -23.273  1.00  0.00           C  
ATOM   1770  OD1 ASP A 115       4.086 -13.162 -22.696  1.00  0.00           O  
ATOM   1771  OD2 ASP A 115       4.396 -14.299 -24.465  1.00  0.00           O1-
ATOM   1772  H   ASP A 115       7.103 -13.589 -22.036  1.00  0.00           H  
ATOM   1773  HA  ASP A 115       4.747 -14.237 -20.596  1.00  0.00           H  
ATOM   1774 1HB  ASP A 115       6.081 -15.554 -22.996  1.00  0.00           H  
ATOM   1775 2HB  ASP A 115       4.523 -16.078 -22.372  1.00  0.00           H  
ATOM   1776  N   ALA A 116       7.177 -16.423 -20.301  1.00  0.00           N  
ATOM   1777  CA  ALA A 116       7.681 -17.473 -19.427  1.00  0.00           C  
ATOM   1778  C   ALA A 116       7.759 -16.999 -17.981  1.00  0.00           C  
ATOM   1779  O   ALA A 116       7.398 -17.728 -17.058  1.00  0.00           O  
ATOM   1780  CB  ALA A 116       9.045 -17.948 -19.902  1.00  0.00           C  
ATOM   1781  H   ALA A 116       7.786 -16.038 -21.012  1.00  0.00           H  
ATOM   1782  HA  ALA A 116       6.984 -18.314 -19.460  1.00  0.00           H  
ATOM   1783 1HB  ALA A 116       9.408 -18.736 -19.239  1.00  0.00           H  
ATOM   1784 2HB  ALA A 116       8.962 -18.340 -20.916  1.00  0.00           H  
ATOM   1785 3HB  ALA A 116       9.744 -17.115 -19.892  1.00  0.00           H  
ATOM   1786  N   VAL A 117       8.235 -15.772 -17.793  1.00  0.00           N  
ATOM   1787  CA  VAL A 117       8.336 -15.187 -16.461  1.00  0.00           C  
ATOM   1788  C   VAL A 117       6.962 -15.038 -15.820  1.00  0.00           C  
ATOM   1789  O   VAL A 117       6.813 -15.186 -14.606  1.00  0.00           O  
ATOM   1790  CB  VAL A 117       9.017 -13.808 -16.535  1.00  0.00           C  
ATOM   1791  CG1 VAL A 117       8.835 -13.053 -15.227  1.00  0.00           C  
ATOM   1792  CG2 VAL A 117      10.494 -13.977 -16.858  1.00  0.00           C  
ATOM   1793  H   VAL A 117       8.534 -15.232 -18.592  1.00  0.00           H  
ATOM   1794  HA  VAL A 117       8.922 -15.856 -15.833  1.00  0.00           H  
ATOM   1795  HB  VAL A 117       8.540 -13.218 -17.317  1.00  0.00           H  
ATOM   1796 1HG1 VAL A 117       9.323 -12.080 -15.297  1.00  0.00           H  
ATOM   1797 2HG1 VAL A 117       7.771 -12.911 -15.035  1.00  0.00           H  
ATOM   1798 3HG1 VAL A 117       9.280 -13.623 -14.412  1.00  0.00           H  
ATOM   1799 1HG2 VAL A 117      10.971 -12.998 -16.909  1.00  0.00           H  
ATOM   1800 2HG2 VAL A 117      10.972 -14.573 -16.080  1.00  0.00           H  
ATOM   1801 3HG2 VAL A 117      10.602 -14.482 -17.818  1.00  0.00           H  
ATOM   1802  N   LYS A 118       5.958 -14.743 -16.641  1.00  0.00           N  
ATOM   1803  CA  LYS A 118       4.584 -14.645 -16.166  1.00  0.00           C  
ATOM   1804  C   LYS A 118       4.110 -15.966 -15.574  1.00  0.00           C  
ATOM   1805  O   LYS A 118       3.449 -15.989 -14.535  1.00  0.00           O  
ATOM   1806  CB  LYS A 118       3.654 -14.214 -17.301  1.00  0.00           C  
ATOM   1807  CG  LYS A 118       2.200 -14.029 -16.888  1.00  0.00           C  
ATOM   1808  CD  LYS A 118       1.354 -13.534 -18.052  1.00  0.00           C  
ATOM   1809  CE  LYS A 118      -0.105 -13.379 -17.649  1.00  0.00           C  
ATOM   1810  NZ  LYS A 118      -0.946 -12.898 -18.778  1.00  0.00           N1+
ATOM   1811  H   LYS A 118       6.156 -14.584 -17.619  1.00  0.00           H  
ATOM   1812  HA  LYS A 118       4.543 -13.896 -15.376  1.00  0.00           H  
ATOM   1813 1HB  LYS A 118       4.006 -13.271 -17.721  1.00  0.00           H  
ATOM   1814 2HB  LYS A 118       3.684 -14.958 -18.099  1.00  0.00           H  
ATOM   1815 1HG  LYS A 118       1.798 -14.980 -16.536  1.00  0.00           H  
ATOM   1816 2HG  LYS A 118       2.142 -13.307 -16.074  1.00  0.00           H  
ATOM   1817 1HD  LYS A 118       1.733 -12.570 -18.393  1.00  0.00           H  
ATOM   1818 2HD  LYS A 118       1.420 -14.243 -18.877  1.00  0.00           H  
ATOM   1819 1HE  LYS A 118      -0.492 -14.337 -17.306  1.00  0.00           H  
ATOM   1820 2HE  LYS A 118      -0.182 -12.666 -16.827  1.00  0.00           H  
ATOM   1821 1HZ  LYS A 118      -1.905 -12.808 -18.471  1.00  0.00           H  
ATOM   1822 2HZ  LYS A 118      -0.608 -11.999 -19.093  1.00  0.00           H  
ATOM   1823 3HZ  LYS A 118      -0.898 -13.560 -19.540  1.00  0.00           H  
ATOM   1824  N   VAL A 119       4.451 -17.064 -16.241  1.00  0.00           N  
ATOM   1825  CA  VAL A 119       4.160 -18.396 -15.723  1.00  0.00           C  
ATOM   1826  C   VAL A 119       4.966 -18.684 -14.462  1.00  0.00           C  
ATOM   1827  O   VAL A 119       4.450 -19.258 -13.502  1.00  0.00           O  
ATOM   1828  CB  VAL A 119       4.478 -19.464 -16.786  1.00  0.00           C  
ATOM   1829  CG1 VAL A 119       4.350 -20.859 -16.194  1.00  0.00           C  
ATOM   1830  CG2 VAL A 119       3.550 -19.298 -17.980  1.00  0.00           C  
ATOM   1831  H   VAL A 119       4.922 -16.973 -17.130  1.00  0.00           H  
ATOM   1832  HA  VAL A 119       3.105 -18.442 -15.458  1.00  0.00           H  
ATOM   1833  HB  VAL A 119       5.513 -19.345 -17.109  1.00  0.00           H  
ATOM   1834 1HG1 VAL A 119       4.578 -21.601 -16.960  1.00  0.00           H  
ATOM   1835 2HG1 VAL A 119       5.049 -20.967 -15.365  1.00  0.00           H  
ATOM   1836 3HG1 VAL A 119       3.333 -21.011 -15.835  1.00  0.00           H  
ATOM   1837 1HG2 VAL A 119       3.781 -20.055 -18.728  1.00  0.00           H  
ATOM   1838 2HG2 VAL A 119       2.516 -19.410 -17.656  1.00  0.00           H  
ATOM   1839 3HG2 VAL A 119       3.688 -18.306 -18.413  1.00  0.00           H  
ATOM   1840  N   ALA A 120       6.232 -18.283 -14.470  1.00  0.00           N  
ATOM   1841  CA  ALA A 120       7.124 -18.535 -13.343  1.00  0.00           C  
ATOM   1842  C   ALA A 120       6.615 -17.859 -12.078  1.00  0.00           C  
ATOM   1843  O   ALA A 120       6.535 -18.482 -11.018  1.00  0.00           O  
ATOM   1844  CB  ALA A 120       8.533 -18.064 -13.665  1.00  0.00           C  
ATOM   1845  H   ALA A 120       6.587 -17.788 -15.277  1.00  0.00           H  
ATOM   1846  HA  ALA A 120       7.151 -19.608 -13.159  1.00  0.00           H  
ATOM   1847 1HB  ALA A 120       9.188 -18.259 -12.815  1.00  0.00           H  
ATOM   1848 2HB  ALA A 120       8.906 -18.598 -14.540  1.00  0.00           H  
ATOM   1849 3HB  ALA A 120       8.521 -16.994 -13.874  1.00  0.00           H  
ATOM   1850  N   VAL A 121       6.270 -16.581 -12.193  1.00  0.00           N  
ATOM   1851  CA  VAL A 121       5.840 -15.798 -11.040  1.00  0.00           C  
ATOM   1852  C   VAL A 121       4.472 -16.252 -10.548  1.00  0.00           C  
ATOM   1853  O   VAL A 121       4.171 -16.168  -9.357  1.00  0.00           O  
ATOM   1854  CB  VAL A 121       5.782 -14.301 -11.402  1.00  0.00           C  
ATOM   1855  CG1 VAL A 121       5.042 -13.522 -10.326  1.00  0.00           C  
ATOM   1856  CG2 VAL A 121       7.191 -13.759 -11.589  1.00  0.00           C  
ATOM   1857  H   VAL A 121       6.309 -16.140 -13.101  1.00  0.00           H  
ATOM   1858  HA  VAL A 121       6.551 -15.952 -10.230  1.00  0.00           H  
ATOM   1859  HB  VAL A 121       5.220 -14.183 -12.329  1.00  0.00           H  
ATOM   1860 1HG1 VAL A 121       5.011 -12.466 -10.598  1.00  0.00           H  
ATOM   1861 2HG1 VAL A 121       4.025 -13.903 -10.235  1.00  0.00           H  
ATOM   1862 3HG1 VAL A 121       5.559 -13.635  -9.374  1.00  0.00           H  
ATOM   1863 1HG2 VAL A 121       7.142 -12.702 -11.845  1.00  0.00           H  
ATOM   1864 2HG2 VAL A 121       7.755 -13.883 -10.664  1.00  0.00           H  
ATOM   1865 3HG2 VAL A 121       7.687 -14.305 -12.391  1.00  0.00           H  
ATOM   1866  N   GLU A 122       3.645 -16.732 -11.472  1.00  0.00           N  
ATOM   1867  CA  GLU A 122       2.339 -17.278 -11.121  1.00  0.00           C  
ATOM   1868  C   GLU A 122       2.477 -18.593 -10.366  1.00  0.00           C  
ATOM   1869  O   GLU A 122       1.820 -18.807  -9.344  1.00  0.00           O  
ATOM   1870  CB  GLU A 122       1.493 -17.488 -12.378  1.00  0.00           C  
ATOM   1871  CG  GLU A 122       0.125 -18.102 -12.121  1.00  0.00           C  
ATOM   1872  CD  GLU A 122      -0.750 -17.241 -11.251  1.00  0.00           C  
ATOM   1873  OE1 GLU A 122      -0.449 -16.081 -11.103  1.00  0.00           O  
ATOM   1874  OE2 GLU A 122      -1.719 -17.745 -10.736  1.00  0.00           O1-
ATOM   1875  H   GLU A 122       3.928 -16.719 -12.440  1.00  0.00           H  
ATOM   1876  HA  GLU A 122       1.833 -16.570 -10.463  1.00  0.00           H  
ATOM   1877 1HB  GLU A 122       1.340 -16.529 -12.878  1.00  0.00           H  
ATOM   1878 2HB  GLU A 122       2.025 -18.137 -13.072  1.00  0.00           H  
ATOM   1879 1HG  GLU A 122      -0.377 -18.260 -13.076  1.00  0.00           H  
ATOM   1880 2HG  GLU A 122       0.257 -19.072 -11.646  1.00  0.00           H  
ATOM   1881  N   ALA A 123       3.333 -19.474 -10.870  1.00  0.00           N  
ATOM   1882  CA  ALA A 123       3.551 -20.775 -10.251  1.00  0.00           C  
ATOM   1883  C   ALA A 123       4.100 -20.626  -8.837  1.00  0.00           C  
ATOM   1884  O   ALA A 123       3.617 -21.269  -7.905  1.00  0.00           O  
ATOM   1885  CB  ALA A 123       4.496 -21.615 -11.099  1.00  0.00           C  
ATOM   1886  H   ALA A 123       3.847 -19.234 -11.707  1.00  0.00           H  
ATOM   1887  HA  ALA A 123       2.592 -21.290 -10.181  1.00  0.00           H  
ATOM   1888 1HB  ALA A 123       4.649 -22.582 -10.622  1.00  0.00           H  
ATOM   1889 2HB  ALA A 123       4.064 -21.761 -12.088  1.00  0.00           H  
ATOM   1890 3HB  ALA A 123       5.452 -21.102 -11.193  1.00  0.00           H  
ATOM   1891  N   ALA A 124       5.109 -19.778  -8.686  1.00  0.00           N  
ATOM   1892  CA  ALA A 124       5.733 -19.552  -7.388  1.00  0.00           C  
ATOM   1893  C   ALA A 124       4.776 -18.850  -6.433  1.00  0.00           C  
ATOM   1894  O   ALA A 124       4.738 -19.155  -5.241  1.00  0.00           O  
ATOM   1895  CB  ALA A 124       7.011 -18.742  -7.547  1.00  0.00           C  
ATOM   1896  H   ALA A 124       5.456 -19.276  -9.492  1.00  0.00           H  
ATOM   1897  HA  ALA A 124       5.985 -20.520  -6.952  1.00  0.00           H  
ATOM   1898 1HB  ALA A 124       7.464 -18.581  -6.568  1.00  0.00           H  
ATOM   1899 2HB  ALA A 124       7.709 -19.284  -8.184  1.00  0.00           H  
ATOM   1900 3HB  ALA A 124       6.778 -17.779  -7.999  1.00  0.00           H  
ATOM   1901  N   THR A 125       4.004 -17.907  -6.962  1.00  0.00           N  
ATOM   1902  CA  THR A 125       3.025 -17.180  -6.165  1.00  0.00           C  
ATOM   1903  C   THR A 125       1.966 -18.119  -5.603  1.00  0.00           C  
ATOM   1904  O   THR A 125       1.618 -18.046  -4.425  1.00  0.00           O  
ATOM   1905  CB  THR A 125       2.349 -16.072  -6.993  1.00  0.00           C  
ATOM   1906  CG2 THR A 125       1.256 -15.392  -6.182  1.00  0.00           C  
ATOM   1907  OG1 THR A 125       3.326 -15.098  -7.383  1.00  0.00           O  
ATOM   1908  H   THR A 125       4.098 -17.690  -7.945  1.00  0.00           H  
ATOM   1909  HA  THR A 125       3.540 -16.720  -5.320  1.00  0.00           H  
ATOM   1910  HB  THR A 125       1.910 -16.506  -7.892  1.00  0.00           H  
ATOM   1911  HG1 THR A 125       3.817 -15.425  -8.140  1.00  0.00           H  
ATOM   1912 1HG2 THR A 125       0.788 -14.613  -6.784  1.00  0.00           H  
ATOM   1913 2HG2 THR A 125       0.504 -16.129  -5.895  1.00  0.00           H  
ATOM   1914 3HG2 THR A 125       1.689 -14.948  -5.288  1.00  0.00           H  
ATOM   1915  N   GLN A 126       1.454 -19.000  -6.457  1.00  0.00           N  
ATOM   1916  CA  GLN A 126       0.441 -19.967  -6.042  1.00  0.00           C  
ATOM   1917  C   GLN A 126       1.034 -21.020  -5.117  1.00  0.00           C  
ATOM   1918  O   GLN A 126       0.368 -21.496  -4.194  1.00  0.00           O  
ATOM   1919  CB  GLN A 126      -0.189 -20.641  -7.265  1.00  0.00           C  
ATOM   1920  CG  GLN A 126      -1.172 -19.763  -8.021  1.00  0.00           C  
ATOM   1921  CD  GLN A 126      -2.361 -19.360  -7.171  1.00  0.00           C  
ATOM   1922  NE2 GLN A 126      -2.644 -18.063  -7.127  1.00  0.00           N  
ATOM   1923  OE1 GLN A 126      -3.019 -20.204  -6.558  1.00  0.00           O  
ATOM   1924  H   GLN A 126       1.772 -19.001  -7.413  1.00  0.00           H  
ATOM   1925  HA  GLN A 126      -0.335 -19.440  -5.491  1.00  0.00           H  
ATOM   1926 1HB  GLN A 126       0.595 -20.943  -7.958  1.00  0.00           H  
ATOM   1927 2HB  GLN A 126      -0.715 -21.542  -6.951  1.00  0.00           H  
ATOM   1928 1HG  GLN A 126      -0.659 -18.858  -8.344  1.00  0.00           H  
ATOM   1929 2HG  GLN A 126      -1.541 -20.312  -8.886  1.00  0.00           H  
ATOM   1930 1HE2 GLN A 126      -3.417 -17.736  -6.583  1.00  0.00           H  
ATOM   1931 2HE2 GLN A 126      -2.084 -17.411  -7.640  1.00  0.00           H  
ATOM   1932  N   ALA A 127       2.288 -21.383  -5.366  1.00  0.00           N  
ATOM   1933  CA  ALA A 127       2.999 -22.326  -4.508  1.00  0.00           C  
ATOM   1934  C   ALA A 127       3.219 -21.745  -3.118  1.00  0.00           C  
ATOM   1935  O   ALA A 127       3.078 -22.442  -2.113  1.00  0.00           O  
ATOM   1936  CB  ALA A 127       4.329 -22.715  -5.136  1.00  0.00           C  
ATOM   1937  H   ALA A 127       2.762 -21.000  -6.171  1.00  0.00           H  
ATOM   1938  HA  ALA A 127       2.382 -23.220  -4.403  1.00  0.00           H  
ATOM   1939 1HB  ALA A 127       4.847 -23.418  -4.484  1.00  0.00           H  
ATOM   1940 2HB  ALA A 127       4.151 -23.183  -6.105  1.00  0.00           H  
ATOM   1941 3HB  ALA A 127       4.941 -21.826  -5.272  1.00  0.00           H  
ATOM   1942  N   GLY A 128       3.568 -20.464  -3.066  1.00  0.00           N  
ATOM   1943  CA  GLY A 128       3.850 -19.797  -1.800  1.00  0.00           C  
ATOM   1944  C   GLY A 128       5.346 -19.750  -1.525  1.00  0.00           C  
ATOM   1945  O   GLY A 128       5.773 -19.685  -0.371  1.00  0.00           O  
ATOM   1946  H   GLY A 128       3.640 -19.938  -3.925  1.00  0.00           H  
ATOM   1947 1HA  GLY A 128       3.448 -18.784  -1.823  1.00  0.00           H  
ATOM   1948 2HA  GLY A 128       3.344 -20.323  -0.990  1.00  0.00           H  
ATOM   1949  N   ASP A 129       6.141 -19.783  -2.588  1.00  0.00           N  
ATOM   1950  CA  ASP A 129       7.592 -19.778  -2.460  1.00  0.00           C  
ATOM   1951  C   ASP A 129       8.163 -18.385  -2.698  1.00  0.00           C  
ATOM   1952  O   ASP A 129       8.388 -17.981  -3.841  1.00  0.00           O  
ATOM   1953  CB  ASP A 129       8.221 -20.769  -3.442  1.00  0.00           C  
ATOM   1954  CG  ASP A 129       7.912 -22.220  -3.100  1.00  0.00           C  
ATOM   1955  OD1 ASP A 129       7.875 -22.540  -1.936  1.00  0.00           O  
ATOM   1956  OD2 ASP A 129       7.717 -22.994  -4.006  1.00  0.00           O1-
ATOM   1957  H   ASP A 129       5.728 -19.810  -3.510  1.00  0.00           H  
ATOM   1958  HA  ASP A 129       7.853 -20.073  -1.443  1.00  0.00           H  
ATOM   1959 1HB  ASP A 129       7.857 -20.562  -4.449  1.00  0.00           H  
ATOM   1960 2HB  ASP A 129       9.303 -20.635  -3.451  1.00  0.00           H  
ATOM   1961  N   GLN A 130       8.396 -17.653  -1.613  1.00  0.00           N  
ATOM   1962  CA  GLN A 130       8.915 -16.293  -1.704  1.00  0.00           C  
ATOM   1963  C   GLN A 130      10.356 -16.286  -2.200  1.00  0.00           C  
ATOM   1964  O   GLN A 130      10.772 -15.372  -2.909  1.00  0.00           O  
ATOM   1965  CB  GLN A 130       8.827 -15.595  -0.344  1.00  0.00           C  
ATOM   1966  CG  GLN A 130       7.409 -15.295   0.110  1.00  0.00           C  
ATOM   1967  CD  GLN A 130       7.339 -14.910   1.576  1.00  0.00           C  
ATOM   1968  NE2 GLN A 130       7.958 -13.787   1.922  1.00  0.00           N  
ATOM   1969  OE1 GLN A 130       6.736 -15.616   2.389  1.00  0.00           O  
ATOM   1970  H   GLN A 130       8.207 -18.049  -0.704  1.00  0.00           H  
ATOM   1971  HA  GLN A 130       8.310 -15.747  -2.427  1.00  0.00           H  
ATOM   1972 1HB  GLN A 130       9.298 -16.218   0.416  1.00  0.00           H  
ATOM   1973 2HB  GLN A 130       9.374 -14.654  -0.382  1.00  0.00           H  
ATOM   1974 1HG  GLN A 130       7.017 -14.466  -0.479  1.00  0.00           H  
ATOM   1975 2HG  GLN A 130       6.794 -16.182  -0.040  1.00  0.00           H  
ATOM   1976 1HE2 GLN A 130       7.946 -13.482   2.875  1.00  0.00           H  
ATOM   1977 2HE2 GLN A 130       8.436 -13.245   1.230  1.00  0.00           H  
ATOM   1978  N   ASP A 131      11.111 -17.312  -1.822  1.00  0.00           N  
ATOM   1979  CA  ASP A 131      12.499 -17.439  -2.251  1.00  0.00           C  
ATOM   1980  C   ASP A 131      12.591 -17.653  -3.757  1.00  0.00           C  
ATOM   1981  O   ASP A 131      13.488 -17.125  -4.415  1.00  0.00           O  
ATOM   1982  CB  ASP A 131      13.182 -18.599  -1.521  1.00  0.00           C  
ATOM   1983  CG  ASP A 131      13.439 -18.302  -0.050  1.00  0.00           C  
ATOM   1984  OD1 ASP A 131      13.375 -17.155   0.325  1.00  0.00           O  
ATOM   1985  OD2 ASP A 131      13.697 -19.226   0.685  1.00  0.00           O1-
ATOM   1986  H   ASP A 131      10.717 -18.019  -1.222  1.00  0.00           H  
ATOM   1987  HA  ASP A 131      13.023 -16.510  -2.018  1.00  0.00           H  
ATOM   1988 1HB  ASP A 131      12.559 -19.490  -1.593  1.00  0.00           H  
ATOM   1989 2HB  ASP A 131      14.133 -18.822  -2.003  1.00  0.00           H  
ATOM   1990  N   VAL A 132      11.661 -18.431  -4.297  1.00  0.00           N  
ATOM   1991  CA  VAL A 132      11.588 -18.654  -5.737  1.00  0.00           C  
ATOM   1992  C   VAL A 132      11.141 -17.395  -6.467  1.00  0.00           C  
ATOM   1993  O   VAL A 132      11.654 -17.073  -7.538  1.00  0.00           O  
ATOM   1994  CB  VAL A 132      10.610 -19.801  -6.052  1.00  0.00           C  
ATOM   1995  CG1 VAL A 132      10.402 -19.926  -7.554  1.00  0.00           C  
ATOM   1996  CG2 VAL A 132      11.134 -21.104  -5.470  1.00  0.00           C  
ATOM   1997  H   VAL A 132      10.983 -18.879  -3.695  1.00  0.00           H  
ATOM   1998  HA  VAL A 132      12.585 -18.909  -6.098  1.00  0.00           H  
ATOM   1999  HB  VAL A 132       9.639 -19.569  -5.611  1.00  0.00           H  
ATOM   2000 1HG1 VAL A 132       9.706 -20.742  -7.758  1.00  0.00           H  
ATOM   2001 2HG1 VAL A 132       9.992 -18.995  -7.943  1.00  0.00           H  
ATOM   2002 3HG1 VAL A 132      11.356 -20.134  -8.038  1.00  0.00           H  
ATOM   2003 1HG2 VAL A 132      10.437 -21.910  -5.695  1.00  0.00           H  
ATOM   2004 2HG2 VAL A 132      12.107 -21.332  -5.906  1.00  0.00           H  
ATOM   2005 3HG2 VAL A 132      11.236 -21.005  -4.389  1.00  0.00           H  
ATOM   2006  N   LEU A 133      10.179 -16.688  -5.882  1.00  0.00           N  
ATOM   2007  CA  LEU A 133       9.714 -15.423  -6.435  1.00  0.00           C  
ATOM   2008  C   LEU A 133      10.852 -14.412  -6.535  1.00  0.00           C  
ATOM   2009  O   LEU A 133      10.942 -13.657  -7.502  1.00  0.00           O  
ATOM   2010  CB  LEU A 133       8.586 -14.850  -5.569  1.00  0.00           C  
ATOM   2011  CG  LEU A 133       7.232 -15.559  -5.688  1.00  0.00           C  
ATOM   2012  CD1 LEU A 133       6.301 -15.066  -4.587  1.00  0.00           C  
ATOM   2013  CD2 LEU A 133       6.638 -15.295  -7.062  1.00  0.00           C  
ATOM   2014  H   LEU A 133       9.759 -17.036  -5.032  1.00  0.00           H  
ATOM   2015  HA  LEU A 133       9.343 -15.601  -7.445  1.00  0.00           H  
ATOM   2016 1HB  LEU A 133       8.893 -14.894  -4.525  1.00  0.00           H  
ATOM   2017 2HB  LEU A 133       8.438 -13.804  -5.839  1.00  0.00           H  
ATOM   2018  HG  LEU A 133       7.368 -16.632  -5.551  1.00  0.00           H  
ATOM   2019 1HD1 LEU A 133       5.339 -15.570  -4.670  1.00  0.00           H  
ATOM   2020 2HD1 LEU A 133       6.742 -15.285  -3.613  1.00  0.00           H  
ATOM   2021 3HD1 LEU A 133       6.158 -13.990  -4.687  1.00  0.00           H  
ATOM   2022 1HD2 LEU A 133       5.675 -15.799  -7.148  1.00  0.00           H  
ATOM   2023 2HD2 LEU A 133       6.498 -14.222  -7.199  1.00  0.00           H  
ATOM   2024 3HD2 LEU A 133       7.315 -15.672  -7.829  1.00  0.00           H  
ATOM   2025  N   ARG A 134      11.720 -14.407  -5.529  1.00  0.00           N  
ATOM   2026  CA  ARG A 134      12.929 -13.595  -5.566  1.00  0.00           C  
ATOM   2027  C   ARG A 134      13.791 -13.941  -6.773  1.00  0.00           C  
ATOM   2028  O   ARG A 134      14.281 -13.055  -7.473  1.00  0.00           O  
ATOM   2029  CB  ARG A 134      13.742 -13.789  -4.295  1.00  0.00           C  
ATOM   2030  CG  ARG A 134      14.967 -12.896  -4.176  1.00  0.00           C  
ATOM   2031  CD  ARG A 134      15.678 -13.107  -2.890  1.00  0.00           C  
ATOM   2032  NE  ARG A 134      14.843 -12.779  -1.746  1.00  0.00           N  
ATOM   2033  CZ  ARG A 134      14.306 -13.685  -0.905  1.00  0.00           C  
ATOM   2034  NH1 ARG A 134      14.528 -14.968  -1.092  1.00  0.00           N1+
ATOM   2035  NH2 ARG A 134      13.557 -13.285   0.107  1.00  0.00           N  
ATOM   2036  H   ARG A 134      11.537 -14.983  -4.718  1.00  0.00           H  
ATOM   2037  HA  ARG A 134      12.640 -12.547  -5.656  1.00  0.00           H  
ATOM   2038 1HB  ARG A 134      13.111 -13.600  -3.427  1.00  0.00           H  
ATOM   2039 2HB  ARG A 134      14.081 -14.823  -4.233  1.00  0.00           H  
ATOM   2040 1HG  ARG A 134      15.658 -13.116  -4.990  1.00  0.00           H  
ATOM   2041 2HG  ARG A 134      14.662 -11.851  -4.231  1.00  0.00           H  
ATOM   2042 1HD  ARG A 134      15.976 -14.153  -2.806  1.00  0.00           H  
ATOM   2043 2HD  ARG A 134      16.565 -12.476  -2.856  1.00  0.00           H  
ATOM   2044  HE  ARG A 134      14.649 -11.803  -1.570  1.00  0.00           H  
ATOM   2045 1HH1 ARG A 134      15.100 -15.274  -1.866  1.00  0.00           H  
ATOM   2046 2HH1 ARG A 134      14.127 -15.646  -0.462  1.00  0.00           H  
ATOM   2047 1HH2 ARG A 134      13.387 -12.299   0.251  1.00  0.00           H  
ATOM   2048 2HH2 ARG A 134      13.156 -13.964   0.737  1.00  0.00           H  
ATOM   2049  N   LYS A 135      13.969 -15.235  -7.016  1.00  0.00           N  
ATOM   2050  CA  LYS A 135      14.687 -15.703  -8.195  1.00  0.00           C  
ATOM   2051  C   LYS A 135      14.005 -15.235  -9.475  1.00  0.00           C  
ATOM   2052  O   LYS A 135      14.667 -14.828 -10.429  1.00  0.00           O  
ATOM   2053  CB  LYS A 135      14.799 -17.228  -8.185  1.00  0.00           C  
ATOM   2054  CG  LYS A 135      15.637 -17.805  -9.318  1.00  0.00           C  
ATOM   2055  CD  LYS A 135      15.771 -19.315  -9.192  1.00  0.00           C  
ATOM   2056  CE  LYS A 135      16.666 -19.885 -10.284  1.00  0.00           C  
ATOM   2057  NZ  LYS A 135      16.858 -21.354 -10.136  1.00  0.00           N1+
ATOM   2058  H   LYS A 135      13.600 -15.912  -6.365  1.00  0.00           H  
ATOM   2059  HA  LYS A 135      15.690 -15.275  -8.180  1.00  0.00           H  
ATOM   2060 1HB  LYS A 135      15.241 -17.554  -7.242  1.00  0.00           H  
ATOM   2061 2HB  LYS A 135      13.803 -17.667  -8.249  1.00  0.00           H  
ATOM   2062 1HG  LYS A 135      15.168 -17.570 -10.274  1.00  0.00           H  
ATOM   2063 2HG  LYS A 135      16.631 -17.357  -9.300  1.00  0.00           H  
ATOM   2064 1HD  LYS A 135      16.197 -19.563  -8.219  1.00  0.00           H  
ATOM   2065 2HD  LYS A 135      14.787 -19.776  -9.266  1.00  0.00           H  
ATOM   2066 1HE  LYS A 135      16.223 -19.685 -11.258  1.00  0.00           H  
ATOM   2067 2HE  LYS A 135      17.640 -19.399 -10.246  1.00  0.00           H  
ATOM   2068 1HZ  LYS A 135      17.455 -21.691 -10.877  1.00  0.00           H  
ATOM   2069 2HZ  LYS A 135      17.286 -21.550  -9.242  1.00  0.00           H  
ATOM   2070 3HZ  LYS A 135      15.962 -21.817 -10.188  1.00  0.00           H  
ATOM   2071  N   ALA A 136      12.679 -15.299  -9.490  1.00  0.00           N  
ATOM   2072  CA  ALA A 136      11.903 -14.851 -10.639  1.00  0.00           C  
ATOM   2073  C   ALA A 136      12.142 -13.373 -10.924  1.00  0.00           C  
ATOM   2074  O   ALA A 136      12.335 -12.976 -12.073  1.00  0.00           O  
ATOM   2075  CB  ALA A 136      10.421 -15.111 -10.412  1.00  0.00           C  
ATOM   2076  H   ALA A 136      12.194 -15.667  -8.683  1.00  0.00           H  
ATOM   2077  HA  ALA A 136      12.227 -15.411 -11.516  1.00  0.00           H  
ATOM   2078 1HB  ALA A 136       9.854 -14.771 -11.279  1.00  0.00           H  
ATOM   2079 2HB  ALA A 136      10.258 -16.179 -10.267  1.00  0.00           H  
ATOM   2080 3HB  ALA A 136      10.088 -14.571  -9.528  1.00  0.00           H  
ATOM   2081  N   SER A 137      12.128 -12.563  -9.870  1.00  0.00           N  
ATOM   2082  CA  SER A 137      12.332 -11.125 -10.006  1.00  0.00           C  
ATOM   2083  C   SER A 137      13.697 -10.818 -10.605  1.00  0.00           C  
ATOM   2084  O   SER A 137      13.840  -9.897 -11.413  1.00  0.00           O  
ATOM   2085  CB  SER A 137      12.199 -10.449  -8.656  1.00  0.00           C  
ATOM   2086  OG  SER A 137      10.889 -10.551  -8.171  1.00  0.00           O  
ATOM   2087  H   SER A 137      11.973 -12.953  -8.952  1.00  0.00           H  
ATOM   2088  HA  SER A 137      11.578 -10.732 -10.687  1.00  0.00           H  
ATOM   2089 1HB  SER A 137      12.888 -10.910  -7.948  1.00  0.00           H  
ATOM   2090 2HB  SER A 137      12.476  -9.400  -8.746  1.00  0.00           H  
ATOM   2091  HG  SER A 137      10.944 -10.394  -7.225  1.00  0.00           H  
ATOM   2092  N   GLU A 138      14.701 -11.593 -10.209  1.00  0.00           N  
ATOM   2093  CA  GLU A 138      16.043 -11.456 -10.765  1.00  0.00           C  
ATOM   2094  C   GLU A 138      16.046 -11.727 -12.265  1.00  0.00           C  
ATOM   2095  O   GLU A 138      16.603 -10.954 -13.044  1.00  0.00           O  
ATOM   2096  CB  GLU A 138      17.011 -12.409 -10.062  1.00  0.00           C  
ATOM   2097  CG  GLU A 138      17.321 -12.039  -8.618  1.00  0.00           C  
ATOM   2098  CD  GLU A 138      18.090 -10.754  -8.496  1.00  0.00           C  
ATOM   2099  OE1 GLU A 138      19.206 -10.706  -8.958  1.00  0.00           O  
ATOM   2100  OE2 GLU A 138      17.563  -9.819  -7.940  1.00  0.00           O1-
ATOM   2101  H   GLU A 138      14.530 -12.295  -9.504  1.00  0.00           H  
ATOM   2102  HA  GLU A 138      16.376 -10.429 -10.615  1.00  0.00           H  
ATOM   2103 1HB  GLU A 138      16.598 -13.418 -10.067  1.00  0.00           H  
ATOM   2104 2HB  GLU A 138      17.954 -12.439 -10.609  1.00  0.00           H  
ATOM   2105 1HG  GLU A 138      16.384 -11.942  -8.071  1.00  0.00           H  
ATOM   2106 2HG  GLU A 138      17.894 -12.846  -8.162  1.00  0.00           H  
ATOM   2107  N   GLN A 139      15.423 -12.830 -12.663  1.00  0.00           N  
ATOM   2108  CA  GLN A 139      15.329 -13.191 -14.072  1.00  0.00           C  
ATOM   2109  C   GLN A 139      14.540 -12.148 -14.856  1.00  0.00           C  
ATOM   2110  O   GLN A 139      14.876 -11.832 -15.996  1.00  0.00           O  
ATOM   2111  CB  GLN A 139      14.674 -14.567 -14.230  1.00  0.00           C  
ATOM   2112  CG  GLN A 139      14.572 -15.046 -15.668  1.00  0.00           C  
ATOM   2113  CD  GLN A 139      15.932 -15.218 -16.319  1.00  0.00           C  
ATOM   2114  NE2 GLN A 139      16.069 -14.717 -17.541  1.00  0.00           N  
ATOM   2115  OE1 GLN A 139      16.850 -15.796 -15.730  1.00  0.00           O  
ATOM   2116  H   GLN A 139      15.002 -13.435 -11.971  1.00  0.00           H  
ATOM   2117  HA  GLN A 139      16.336 -13.226 -14.488  1.00  0.00           H  
ATOM   2118 1HB  GLN A 139      15.245 -15.307 -13.668  1.00  0.00           H  
ATOM   2119 2HB  GLN A 139      13.668 -14.542 -13.811  1.00  0.00           H  
ATOM   2120 1HG  GLN A 139      14.061 -16.009 -15.684  1.00  0.00           H  
ATOM   2121 2HG  GLN A 139      14.007 -14.315 -16.245  1.00  0.00           H  
ATOM   2122 1HE2 GLN A 139      16.943 -14.799 -18.021  1.00  0.00           H  
ATOM   2123 2HE2 GLN A 139      15.300 -14.256 -17.982  1.00  0.00           H  
ATOM   2124  N   ALA A 140      13.493 -11.617 -14.237  1.00  0.00           N  
ATOM   2125  CA  ALA A 140      12.670 -10.590 -14.867  1.00  0.00           C  
ATOM   2126  C   ALA A 140      13.484  -9.335 -15.159  1.00  0.00           C  
ATOM   2127  O   ALA A 140      13.338  -8.723 -16.215  1.00  0.00           O  
ATOM   2128  CB  ALA A 140      11.476 -10.255 -13.983  1.00  0.00           C  
ATOM   2129  H   ALA A 140      13.261 -11.931 -13.306  1.00  0.00           H  
ATOM   2130  HA  ALA A 140      12.304 -10.977 -15.817  1.00  0.00           H  
ATOM   2131 1HB  ALA A 140      10.870  -9.486 -14.468  1.00  0.00           H  
ATOM   2132 2HB  ALA A 140      10.873 -11.149 -13.831  1.00  0.00           H  
ATOM   2133 3HB  ALA A 140      11.829  -9.886 -13.021  1.00  0.00           H  
ATOM   2134  N   LYS A 141      14.340  -8.958 -14.215  1.00  0.00           N  
ATOM   2135  CA  LYS A 141      15.233  -7.821 -14.404  1.00  0.00           C  
ATOM   2136  C   LYS A 141      16.208  -8.069 -15.546  1.00  0.00           C  
ATOM   2137  O   LYS A 141      16.504  -7.166 -16.329  1.00  0.00           O  
ATOM   2138  CB  LYS A 141      15.999  -7.522 -13.114  1.00  0.00           C  
ATOM   2139  CG  LYS A 141      15.156  -6.894 -12.012  1.00  0.00           C  
ATOM   2140  CD  LYS A 141      16.020  -6.441 -10.845  1.00  0.00           C  
ATOM   2141  CE  LYS A 141      16.544  -7.628 -10.051  1.00  0.00           C  
ATOM   2142  NZ  LYS A 141      17.280  -7.200  -8.830  1.00  0.00           N1+
ATOM   2143  H   LYS A 141      14.373  -9.473 -13.348  1.00  0.00           H  
ATOM   2144  HA  LYS A 141      14.632  -6.949 -14.665  1.00  0.00           H  
ATOM   2145 1HB  LYS A 141      16.426  -8.447 -12.722  1.00  0.00           H  
ATOM   2146 2HB  LYS A 141      16.825  -6.845 -13.330  1.00  0.00           H  
ATOM   2147 1HG  LYS A 141      14.618  -6.032 -12.411  1.00  0.00           H  
ATOM   2148 2HG  LYS A 141      14.427  -7.619 -11.654  1.00  0.00           H  
ATOM   2149 1HD  LYS A 141      16.866  -5.864 -11.221  1.00  0.00           H  
ATOM   2150 2HD  LYS A 141      15.433  -5.804 -10.183  1.00  0.00           H  
ATOM   2151 1HE  LYS A 141      15.711  -8.263  -9.753  1.00  0.00           H  
ATOM   2152 2HE  LYS A 141      17.215  -8.216 -10.676  1.00  0.00           H  
ATOM   2153 1HZ  LYS A 141      17.611  -8.014  -8.333  1.00  0.00           H  
ATOM   2154 2HZ  LYS A 141      18.067  -6.625  -9.095  1.00  0.00           H  
ATOM   2155 3HZ  LYS A 141      16.663  -6.669  -8.232  1.00  0.00           H  
ATOM   2156  N   LYS A 142      16.707  -9.298 -15.636  1.00  0.00           N  
ATOM   2157  CA  LYS A 142      17.602  -9.682 -16.721  1.00  0.00           C  
ATOM   2158  C   LYS A 142      16.897  -9.609 -18.069  1.00  0.00           C  
ATOM   2159  O   LYS A 142      17.481  -9.174 -19.062  1.00  0.00           O  
ATOM   2160  CB  LYS A 142      18.150 -11.091 -16.489  1.00  0.00           C  
ATOM   2161  CG  LYS A 142      19.145 -11.198 -15.341  1.00  0.00           C  
ATOM   2162  CD  LYS A 142      19.629 -12.629 -15.161  1.00  0.00           C  
ATOM   2163  CE  LYS A 142      20.615 -12.740 -14.007  1.00  0.00           C  
ATOM   2164  NZ  LYS A 142      21.067 -14.141 -13.795  1.00  0.00           N1+
ATOM   2165  H   LYS A 142      16.459  -9.981 -14.936  1.00  0.00           H  
ATOM   2166  HA  LYS A 142      18.437  -8.984 -16.746  1.00  0.00           H  
ATOM   2167 1HB  LYS A 142      17.326 -11.773 -16.283  1.00  0.00           H  
ATOM   2168 2HB  LYS A 142      18.646 -11.442 -17.396  1.00  0.00           H  
ATOM   2169 1HG  LYS A 142      20.003 -10.555 -15.542  1.00  0.00           H  
ATOM   2170 2HG  LYS A 142      18.672 -10.864 -14.418  1.00  0.00           H  
ATOM   2171 1HD  LYS A 142      18.775 -13.279 -14.963  1.00  0.00           H  
ATOM   2172 2HD  LYS A 142      20.116 -12.967 -16.076  1.00  0.00           H  
ATOM   2173 1HE  LYS A 142      21.484 -12.116 -14.212  1.00  0.00           H  
ATOM   2174 2HE  LYS A 142      20.145 -12.380 -13.092  1.00  0.00           H  
ATOM   2175 1HZ  LYS A 142      21.718 -14.172 -13.023  1.00  0.00           H  
ATOM   2176 2HZ  LYS A 142      20.270 -14.726 -13.586  1.00  0.00           H  
ATOM   2177 3HZ  LYS A 142      21.522 -14.479 -14.631  1.00  0.00           H  
ATOM   2178  N   VAL A 143      15.641 -10.039 -18.098  1.00  0.00           N  
ATOM   2179  CA  VAL A 143      14.824  -9.939 -19.303  1.00  0.00           C  
ATOM   2180  C   VAL A 143      14.641  -8.487 -19.728  1.00  0.00           C  
ATOM   2181  O   VAL A 143      14.749  -8.159 -20.907  1.00  0.00           O  
ATOM   2182  CB  VAL A 143      13.443 -10.579 -19.068  1.00  0.00           C  
ATOM   2183  CG1 VAL A 143      12.482 -10.198 -20.183  1.00  0.00           C  
ATOM   2184  CG2 VAL A 143      13.584 -12.091 -18.969  1.00  0.00           C  
ATOM   2185  H   VAL A 143      15.238 -10.442 -17.264  1.00  0.00           H  
ATOM   2186  HA  VAL A 143      15.338 -10.458 -20.111  1.00  0.00           H  
ATOM   2187  HB  VAL A 143      13.027 -10.191 -18.138  1.00  0.00           H  
ATOM   2188 1HG1 VAL A 143      11.512 -10.659 -20.001  1.00  0.00           H  
ATOM   2189 2HG1 VAL A 143      12.369  -9.115 -20.212  1.00  0.00           H  
ATOM   2190 3HG1 VAL A 143      12.876 -10.549 -21.138  1.00  0.00           H  
ATOM   2191 1HG2 VAL A 143      12.604 -12.537 -18.801  1.00  0.00           H  
ATOM   2192 2HG2 VAL A 143      14.007 -12.478 -19.897  1.00  0.00           H  
ATOM   2193 3HG2 VAL A 143      14.243 -12.341 -18.138  1.00  0.00           H  
ATOM   2194  N   ALA A 144      14.362  -7.623 -18.757  1.00  0.00           N  
ATOM   2195  CA  ALA A 144      14.230  -6.195 -19.018  1.00  0.00           C  
ATOM   2196  C   ALA A 144      15.497  -5.631 -19.647  1.00  0.00           C  
ATOM   2197  O   ALA A 144      15.438  -4.842 -20.590  1.00  0.00           O  
ATOM   2198  CB  ALA A 144      13.900  -5.451 -17.732  1.00  0.00           C  
ATOM   2199  H   ALA A 144      14.240  -7.964 -17.815  1.00  0.00           H  
ATOM   2200  HA  ALA A 144      13.416  -6.046 -19.728  1.00  0.00           H  
ATOM   2201 1HB  ALA A 144      13.804  -4.385 -17.943  1.00  0.00           H  
ATOM   2202 2HB  ALA A 144      12.961  -5.826 -17.326  1.00  0.00           H  
ATOM   2203 3HB  ALA A 144      14.698  -5.606 -17.007  1.00  0.00           H  
ATOM   2204  N   LYS A 145      16.647  -6.039 -19.120  1.00  0.00           N  
ATOM   2205  CA  LYS A 145      17.934  -5.599 -19.649  1.00  0.00           C  
ATOM   2206  C   LYS A 145      18.113  -6.036 -21.096  1.00  0.00           C  
ATOM   2207  O   LYS A 145      18.610  -5.277 -21.927  1.00  0.00           O  
ATOM   2208  CB  LYS A 145      19.078  -6.141 -18.791  1.00  0.00           C  
ATOM   2209  CG  LYS A 145      19.204  -5.484 -17.423  1.00  0.00           C  
ATOM   2210  CD  LYS A 145      20.331  -6.107 -16.612  1.00  0.00           C  
ATOM   2211  CE  LYS A 145      20.447  -5.463 -15.239  1.00  0.00           C  
ATOM   2212  NZ  LYS A 145      21.538  -6.071 -14.430  1.00  0.00           N1+
ATOM   2213  H   LYS A 145      16.629  -6.673 -18.334  1.00  0.00           H  
ATOM   2214  HA  LYS A 145      17.959  -4.508 -19.627  1.00  0.00           H  
ATOM   2215 1HB  LYS A 145      18.944  -7.210 -18.638  1.00  0.00           H  
ATOM   2216 2HB  LYS A 145      20.024  -6.001 -19.317  1.00  0.00           H  
ATOM   2217 1HG  LYS A 145      19.403  -4.418 -17.546  1.00  0.00           H  
ATOM   2218 2HG  LYS A 145      18.268  -5.600 -16.877  1.00  0.00           H  
ATOM   2219 1HD  LYS A 145      20.143  -7.175 -16.489  1.00  0.00           H  
ATOM   2220 2HD  LYS A 145      21.273  -5.980 -17.142  1.00  0.00           H  
ATOM   2221 1HE  LYS A 145      20.644  -4.400 -15.351  1.00  0.00           H  
ATOM   2222 2HE  LYS A 145      19.506  -5.580 -14.701  1.00  0.00           H  
ATOM   2223 1HZ  LYS A 145      21.583  -5.618 -13.527  1.00  0.00           H  
ATOM   2224 2HZ  LYS A 145      21.354  -7.057 -14.302  1.00  0.00           H  
ATOM   2225 3HZ  LYS A 145      22.419  -5.952 -14.908  1.00  0.00           H  
ATOM   2226  N   GLU A 146      17.707  -7.266 -21.390  1.00  0.00           N  
ATOM   2227  CA  GLU A 146      17.793  -7.799 -22.746  1.00  0.00           C  
ATOM   2228  C   GLU A 146      16.820  -7.089 -23.679  1.00  0.00           C  
ATOM   2229  O   GLU A 146      17.116  -6.872 -24.854  1.00  0.00           O  
ATOM   2230  CB  GLU A 146      17.514  -9.303 -22.748  1.00  0.00           C  
ATOM   2231  CG  GLU A 146      18.599 -10.147 -22.093  1.00  0.00           C  
ATOM   2232  CD  GLU A 146      19.947  -9.965 -22.736  1.00  0.00           C  
ATOM   2233  OE1 GLU A 146      20.019 -10.005 -23.942  1.00  0.00           O  
ATOM   2234  OE2 GLU A 146      20.905  -9.787 -22.022  1.00  0.00           O1-
ATOM   2235  H   GLU A 146      17.328  -7.849 -20.659  1.00  0.00           H  
ATOM   2236  HA  GLU A 146      18.800  -7.620 -23.123  1.00  0.00           H  
ATOM   2237 1HB  GLU A 146      16.578  -9.499 -22.225  1.00  0.00           H  
ATOM   2238 2HB  GLU A 146      17.394  -9.649 -23.774  1.00  0.00           H  
ATOM   2239 1HG  GLU A 146      18.672  -9.872 -21.041  1.00  0.00           H  
ATOM   2240 2HG  GLU A 146      18.314 -11.195 -22.149  1.00  0.00           H  
ATOM   2241  N   ALA A 147      15.653  -6.733 -23.147  1.00  0.00           N  
ATOM   2242  CA  ALA A 147      14.678  -5.951 -23.896  1.00  0.00           C  
ATOM   2243  C   ALA A 147      15.222  -4.568 -24.235  1.00  0.00           C  
ATOM   2244  O   ALA A 147      14.980  -4.044 -25.323  1.00  0.00           O  
ATOM   2245  CB  ALA A 147      13.380  -5.833 -23.112  1.00  0.00           C  
ATOM   2246  H   ALA A 147      15.440  -7.012 -22.200  1.00  0.00           H  
ATOM   2247  HA  ALA A 147      14.473  -6.464 -24.837  1.00  0.00           H  
ATOM   2248 1HB  ALA A 147      12.660  -5.248 -23.684  1.00  0.00           H  
ATOM   2249 2HB  ALA A 147      12.974  -6.827 -22.930  1.00  0.00           H  
ATOM   2250 3HB  ALA A 147      13.574  -5.339 -22.162  1.00  0.00           H  
ATOM   2251  N   LYS A 148      15.958  -3.983 -23.296  1.00  0.00           N  
ATOM   2252  CA  LYS A 148      16.613  -2.702 -23.528  1.00  0.00           C  
ATOM   2253  C   LYS A 148      17.674  -2.813 -24.614  1.00  0.00           C  
ATOM   2254  O   LYS A 148      17.844  -1.902 -25.424  1.00  0.00           O  
ATOM   2255  CB  LYS A 148      17.238  -2.180 -22.233  1.00  0.00           C  
ATOM   2256  CG  LYS A 148      16.232  -1.685 -21.203  1.00  0.00           C  
ATOM   2257  CD  LYS A 148      16.925  -1.233 -19.926  1.00  0.00           C  
ATOM   2258  CE  LYS A 148      15.919  -0.757 -18.888  1.00  0.00           C  
ATOM   2259  NZ  LYS A 148      16.582  -0.314 -17.631  1.00  0.00           N1+
ATOM   2260  H   LYS A 148      16.066  -4.436 -22.401  1.00  0.00           H  
ATOM   2261  HA  LYS A 148      15.865  -1.986 -23.865  1.00  0.00           H  
ATOM   2262 1HB  LYS A 148      17.831  -2.970 -21.771  1.00  0.00           H  
ATOM   2263 2HB  LYS A 148      17.914  -1.356 -22.462  1.00  0.00           H  
ATOM   2264 1HG  LYS A 148      15.668  -0.849 -21.617  1.00  0.00           H  
ATOM   2265 2HG  LYS A 148      15.535  -2.488 -20.962  1.00  0.00           H  
ATOM   2266 1HD  LYS A 148      17.500  -2.060 -19.510  1.00  0.00           H  
ATOM   2267 2HD  LYS A 148      17.609  -0.414 -20.154  1.00  0.00           H  
ATOM   2268 1HE  LYS A 148      15.343   0.074 -19.293  1.00  0.00           H  
ATOM   2269 2HE  LYS A 148      15.229  -1.567 -18.653  1.00  0.00           H  
ATOM   2270 1HZ  LYS A 148      15.883  -0.009 -16.970  1.00  0.00           H  
ATOM   2271 2HZ  LYS A 148      17.105  -1.085 -17.237  1.00  0.00           H  
ATOM   2272 3HZ  LYS A 148      17.212   0.450 -17.834  1.00  0.00           H  
ATOM   2273  N   LYS A 149      18.387  -3.934 -24.627  1.00  0.00           N  
ATOM   2274  CA  LYS A 149      19.352  -4.217 -25.681  1.00  0.00           C  
ATOM   2275  C   LYS A 149      18.676  -4.284 -27.044  1.00  0.00           C  
ATOM   2276  O   LYS A 149      19.217  -3.807 -28.041  1.00  0.00           O  
ATOM   2277  CB  LYS A 149      20.089  -5.526 -25.396  1.00  0.00           C  
ATOM   2278  CG  LYS A 149      21.071  -5.456 -24.234  1.00  0.00           C  
ATOM   2279  CD  LYS A 149      21.720  -6.807 -23.977  1.00  0.00           C  
ATOM   2280  CE  LYS A 149      22.619  -6.765 -22.749  1.00  0.00           C  
ATOM   2281  NZ  LYS A 149      23.203  -8.099 -22.442  1.00  0.00           N1+
ATOM   2282  H   LYS A 149      18.256  -4.608 -23.885  1.00  0.00           H  
ATOM   2283  HA  LYS A 149      20.079  -3.404 -25.713  1.00  0.00           H  
ATOM   2284 1HB  LYS A 149      19.364  -6.311 -25.175  1.00  0.00           H  
ATOM   2285 2HB  LYS A 149      20.643  -5.833 -26.283  1.00  0.00           H  
ATOM   2286 1HG  LYS A 149      21.848  -4.726 -24.457  1.00  0.00           H  
ATOM   2287 2HG  LYS A 149      20.546  -5.138 -23.332  1.00  0.00           H  
ATOM   2288 1HD  LYS A 149      20.946  -7.561 -23.824  1.00  0.00           H  
ATOM   2289 2HD  LYS A 149      22.317  -7.093 -24.842  1.00  0.00           H  
ATOM   2290 1HE  LYS A 149      23.430  -6.057 -22.916  1.00  0.00           H  
ATOM   2291 2HE  LYS A 149      22.043  -6.428 -21.887  1.00  0.00           H  
ATOM   2292 1HZ  LYS A 149      23.791  -8.029 -21.624  1.00  0.00           H  
ATOM   2293 2HZ  LYS A 149      22.461  -8.761 -22.266  1.00  0.00           H  
ATOM   2294 3HZ  LYS A 149      23.757  -8.415 -23.226  1.00  0.00           H  
ATOM   2295  N   LYS A 150      17.486  -4.876 -27.080  1.00  0.00           N  
ATOM   2296  CA  LYS A 150      16.697  -4.936 -28.304  1.00  0.00           C  
ATOM   2297  C   LYS A 150      16.074  -3.584 -28.627  1.00  0.00           C  
ATOM   2298  O   LYS A 150      15.865  -3.248 -29.793  1.00  0.00           O  
ATOM   2299  CB  LYS A 150      15.607  -6.003 -28.187  1.00  0.00           C  
ATOM   2300  CG  LYS A 150      16.130  -7.432 -28.115  1.00  0.00           C  
ATOM   2301  CD  LYS A 150      16.858  -7.819 -29.393  1.00  0.00           C  
ATOM   2302  CE  LYS A 150      17.323  -9.268 -29.349  1.00  0.00           C  
ATOM   2303  NZ  LYS A 150      18.070  -9.651 -30.577  1.00  0.00           N1+
ATOM   2304  H   LYS A 150      17.120  -5.297 -26.237  1.00  0.00           H  
ATOM   2305  HA  LYS A 150      17.361  -5.199 -29.130  1.00  0.00           H  
ATOM   2306 1HB  LYS A 150      15.012  -5.818 -27.293  1.00  0.00           H  
ATOM   2307 2HB  LYS A 150      14.938  -5.936 -29.045  1.00  0.00           H  
ATOM   2308 1HG  LYS A 150      16.818  -7.526 -27.272  1.00  0.00           H  
ATOM   2309 2HG  LYS A 150      15.297  -8.116 -27.959  1.00  0.00           H  
ATOM   2310 1HD  LYS A 150      16.192  -7.687 -30.246  1.00  0.00           H  
ATOM   2311 2HD  LYS A 150      17.726  -7.174 -29.528  1.00  0.00           H  
ATOM   2312 1HE  LYS A 150      17.968  -9.416 -28.484  1.00  0.00           H  
ATOM   2313 2HE  LYS A 150      16.458  -9.924 -29.246  1.00  0.00           H  
ATOM   2314 1HZ  LYS A 150      18.359 -10.616 -30.509  1.00  0.00           H  
ATOM   2315 2HZ  LYS A 150      17.473  -9.534 -31.385  1.00  0.00           H  
ATOM   2316 3HZ  LYS A 150      18.884  -9.062 -30.674  1.00  0.00           H  
ATOM   2317  N   GLY A 151      15.777  -2.813 -27.586  1.00  0.00           N  
ATOM   2318  CA  GLY A 151      15.158  -1.504 -27.754  1.00  0.00           C  
ATOM   2319  C   GLY A 151      13.663  -1.560 -27.471  1.00  0.00           C  
ATOM   2320  O   GLY A 151      12.962  -0.556 -27.580  1.00  0.00           O  
ATOM   2321  H   GLY A 151      15.986  -3.144 -26.655  1.00  0.00           H  
ATOM   2322 1HA  GLY A 151      15.633  -0.789 -27.084  1.00  0.00           H  
ATOM   2323 2HA  GLY A 151      15.326  -1.151 -28.771  1.00  0.00           H  
ATOM   2324  N   ASP A 152      13.179  -2.744 -27.103  1.00  0.00           N  
ATOM   2325  CA  ASP A 152      11.752  -2.963 -26.914  1.00  0.00           C  
ATOM   2326  C   ASP A 152      11.318  -2.580 -25.503  1.00  0.00           C  
ATOM   2327  O   ASP A 152      11.184  -3.439 -24.632  1.00  0.00           O  
ATOM   2328  CB  ASP A 152      11.396  -4.428 -27.185  1.00  0.00           C  
ATOM   2329  CG  ASP A 152       9.895  -4.687 -27.153  1.00  0.00           C  
ATOM   2330  OD1 ASP A 152       9.207  -3.999 -26.437  1.00  0.00           O  
ATOM   2331  OD2 ASP A 152       9.451  -5.571 -27.846  1.00  0.00           O1-
ATOM   2332  H   ASP A 152      13.820  -3.510 -26.950  1.00  0.00           H  
ATOM   2333  HA  ASP A 152      11.208  -2.324 -27.611  1.00  0.00           H  
ATOM   2334 1HB  ASP A 152      11.780  -4.721 -28.162  1.00  0.00           H  
ATOM   2335 2HB  ASP A 152      11.875  -5.064 -26.440  1.00  0.00           H  
ATOM   2336  N   HIS A 153      11.096  -1.290 -25.288  1.00  0.00           N  
ATOM   2337  CA  HIS A 153      10.790  -0.776 -23.959  1.00  0.00           C  
ATOM   2338  C   HIS A 153       9.442  -1.287 -23.467  1.00  0.00           C  
ATOM   2339  O   HIS A 153       9.200  -1.375 -22.263  1.00  0.00           O  
ATOM   2340  CB  HIS A 153      10.792   0.756 -23.956  1.00  0.00           C  
ATOM   2341  CG  HIS A 153       9.682   1.361 -24.759  1.00  0.00           C  
ATOM   2342  CD2 HIS A 153       8.505   1.909 -24.380  1.00  0.00           C  
ATOM   2343  ND1 HIS A 153       9.722   1.448 -26.134  1.00  0.00           N  
ATOM   2344  CE1 HIS A 153       8.614   2.023 -26.568  1.00  0.00           C  
ATOM   2345  NE2 HIS A 153       7.859   2.312 -25.523  1.00  0.00           N  
ATOM   2346  H   HIS A 153      11.144  -0.646 -26.063  1.00  0.00           H  
ATOM   2347  HA  HIS A 153      11.552  -1.134 -23.264  1.00  0.00           H  
ATOM   2348 1HB  HIS A 153      10.709   1.119 -22.931  1.00  0.00           H  
ATOM   2349 2HB  HIS A 153      11.739   1.118 -24.355  1.00  0.00           H  
ATOM   2350  HD2 HIS A 153       8.136   2.011 -23.359  1.00  0.00           H  
ATOM   2351  HE1 HIS A 153       8.365   2.224 -27.609  1.00  0.00           H  
ATOM   2352  HE2 HIS A 153       6.953   2.759 -25.554  1.00  0.00           H  
ATOM   2353  N   LYS A 154       8.565  -1.626 -24.408  1.00  0.00           N  
ATOM   2354  CA  LYS A 154       7.262  -2.189 -24.075  1.00  0.00           C  
ATOM   2355  C   LYS A 154       7.407  -3.492 -23.299  1.00  0.00           C  
ATOM   2356  O   LYS A 154       6.831  -3.656 -22.225  1.00  0.00           O  
ATOM   2357  CB  LYS A 154       6.439  -2.418 -25.343  1.00  0.00           C  
ATOM   2358  CG  LYS A 154       5.951  -1.142 -26.016  1.00  0.00           C  
ATOM   2359  CD  LYS A 154       5.160  -1.451 -27.279  1.00  0.00           C  
ATOM   2360  CE  LYS A 154       4.688  -0.176 -27.963  1.00  0.00           C  
ATOM   2361  NZ  LYS A 154       3.948  -0.463 -29.222  1.00  0.00           N1+
ATOM   2362  H   LYS A 154       8.809  -1.490 -25.380  1.00  0.00           H  
ATOM   2363  HA  LYS A 154       6.734  -1.483 -23.434  1.00  0.00           H  
ATOM   2364 1HB  LYS A 154       7.036  -2.971 -26.069  1.00  0.00           H  
ATOM   2365 2HB  LYS A 154       5.567  -3.026 -25.106  1.00  0.00           H  
ATOM   2366 1HG  LYS A 154       5.314  -0.588 -25.325  1.00  0.00           H  
ATOM   2367 2HG  LYS A 154       6.804  -0.518 -26.276  1.00  0.00           H  
ATOM   2368 1HD  LYS A 154       5.786  -2.015 -27.971  1.00  0.00           H  
ATOM   2369 2HD  LYS A 154       4.291  -2.059 -27.025  1.00  0.00           H  
ATOM   2370 1HE  LYS A 154       4.036   0.377 -27.289  1.00  0.00           H  
ATOM   2371 2HE  LYS A 154       5.548   0.450 -28.197  1.00  0.00           H  
ATOM   2372 1HZ  LYS A 154       3.653   0.407 -29.645  1.00  0.00           H  
ATOM   2373 2HZ  LYS A 154       4.551  -0.960 -29.862  1.00  0.00           H  
ATOM   2374 3HZ  LYS A 154       3.138  -1.028 -29.016  1.00  0.00           H  
ATOM   2375  N   VAL A 155       8.184  -4.421 -23.854  1.00  0.00           N  
ATOM   2376  CA  VAL A 155       8.433  -5.698 -23.198  1.00  0.00           C  
ATOM   2377  C   VAL A 155       9.221  -5.511 -21.907  1.00  0.00           C  
ATOM   2378  O   VAL A 155       9.024  -6.243 -20.937  1.00  0.00           O  
ATOM   2379  CB  VAL A 155       9.211  -6.638 -24.140  1.00  0.00           C  
ATOM   2380  CG1 VAL A 155       9.754  -7.832 -23.370  1.00  0.00           C  
ATOM   2381  CG2 VAL A 155       8.310  -7.093 -25.277  1.00  0.00           C  
ATOM   2382  H   VAL A 155       8.610  -4.236 -24.750  1.00  0.00           H  
ATOM   2383  HA  VAL A 155       7.474  -6.149 -22.942  1.00  0.00           H  
ATOM   2384  HB  VAL A 155      10.068  -6.100 -24.547  1.00  0.00           H  
ATOM   2385 1HG1 VAL A 155      10.301  -8.485 -24.051  1.00  0.00           H  
ATOM   2386 2HG1 VAL A 155      10.425  -7.484 -22.584  1.00  0.00           H  
ATOM   2387 3HG1 VAL A 155       8.927  -8.384 -22.925  1.00  0.00           H  
ATOM   2388 1HG2 VAL A 155       8.866  -7.756 -25.939  1.00  0.00           H  
ATOM   2389 2HG2 VAL A 155       7.450  -7.624 -24.870  1.00  0.00           H  
ATOM   2390 3HG2 VAL A 155       7.966  -6.224 -25.840  1.00  0.00           H  
ATOM   2391  N   ALA A 156      10.130  -4.481 -21.953  1.00  0.00           N  
ATOM   2392  CA  ALA A 156      10.877  -4.225 -20.731  1.00  0.00           C  
ATOM   2393  C   ALA A 156       9.933  -3.822 -19.612  1.00  0.00           C  
ATOM   2394  O   ALA A 156      10.107  -4.229 -18.464  1.00  0.00           O  
ATOM   2395  CB  ALA A 156      11.927  -3.148 -20.959  1.00  0.00           C  
ATOM   2396  H   ALA A 156      10.304  -3.906 -22.765  1.00  0.00           H  
ATOM   2397  HA  ALA A 156      11.388  -5.144 -20.440  1.00  0.00           H  
ATOM   2398 1HB  ALA A 156      12.470  -2.967 -20.031  1.00  0.00           H  
ATOM   2399 2HB  ALA A 156      12.625  -3.478 -21.729  1.00  0.00           H  
ATOM   2400 3HB  ALA A 156      11.441  -2.228 -21.281  1.00  0.00           H  
ATOM   2401  N   VAL A 157       8.917  -3.017 -19.908  1.00  0.00           N  
ATOM   2402  CA  VAL A 157       7.975  -2.684 -18.863  1.00  0.00           C  
ATOM   2403  C   VAL A 157       7.237  -3.912 -18.393  1.00  0.00           C  
ATOM   2404  O   VAL A 157       7.072  -4.126 -17.192  1.00  0.00           O  
ATOM   2405  CB  VAL A 157       6.962  -1.640 -19.367  1.00  0.00           C  
ATOM   2406  CG1 VAL A 157       5.794  -1.521 -18.400  1.00  0.00           C  
ATOM   2407  CG2 VAL A 157       7.650  -0.296 -19.549  1.00  0.00           C  
ATOM   2408  H   VAL A 157       8.783  -2.632 -20.832  1.00  0.00           H  
ATOM   2409  HA  VAL A 157       8.526  -2.271 -18.020  1.00  0.00           H  
ATOM   2410  HB  VAL A 157       6.555  -1.973 -20.322  1.00  0.00           H  
ATOM   2411 1HG1 VAL A 157       5.087  -0.779 -18.771  1.00  0.00           H  
ATOM   2412 2HG1 VAL A 157       5.294  -2.486 -18.313  1.00  0.00           H  
ATOM   2413 3HG1 VAL A 157       6.162  -1.213 -17.421  1.00  0.00           H  
ATOM   2414 1HG2 VAL A 157       6.928   0.438 -19.906  1.00  0.00           H  
ATOM   2415 2HG2 VAL A 157       8.061   0.034 -18.595  1.00  0.00           H  
ATOM   2416 3HG2 VAL A 157       8.455  -0.395 -20.277  1.00  0.00           H  
ATOM   2417  N   LYS A 158       6.767  -4.761 -19.321  1.00  0.00           N  
ATOM   2418  CA  LYS A 158       6.052  -5.961 -18.916  1.00  0.00           C  
ATOM   2419  C   LYS A 158       6.898  -6.755 -17.929  1.00  0.00           C  
ATOM   2420  O   LYS A 158       6.397  -7.233 -16.911  1.00  0.00           O  
ATOM   2421  CB  LYS A 158       5.696  -6.820 -20.131  1.00  0.00           C  
ATOM   2422  CG  LYS A 158       4.909  -8.081 -19.800  1.00  0.00           C  
ATOM   2423  CD  LYS A 158       4.549  -8.853 -21.061  1.00  0.00           C  
ATOM   2424  CE  LYS A 158       3.800 -10.136 -20.731  1.00  0.00           C  
ATOM   2425  NZ  LYS A 158       3.442 -10.903 -21.954  1.00  0.00           N1+
ATOM   2426  H   LYS A 158       6.903  -4.578 -20.304  1.00  0.00           H  
ATOM   2427  HA  LYS A 158       5.129  -5.662 -18.418  1.00  0.00           H  
ATOM   2428 1HB  LYS A 158       5.106  -6.231 -20.833  1.00  0.00           H  
ATOM   2429 2HB  LYS A 158       6.610  -7.122 -20.643  1.00  0.00           H  
ATOM   2430 1HG  LYS A 158       5.503  -8.722 -19.149  1.00  0.00           H  
ATOM   2431 2HG  LYS A 158       3.992  -7.810 -19.277  1.00  0.00           H  
ATOM   2432 1HD  LYS A 158       3.923  -8.232 -21.703  1.00  0.00           H  
ATOM   2433 2HD  LYS A 158       5.458  -9.105 -21.606  1.00  0.00           H  
ATOM   2434 1HE  LYS A 158       4.420 -10.764 -20.091  1.00  0.00           H  
ATOM   2435 2HE  LYS A 158       2.886  -9.895 -20.188  1.00  0.00           H  
ATOM   2436 1HZ  LYS A 158       2.947 -11.744 -21.693  1.00  0.00           H  
ATOM   2437 2HZ  LYS A 158       2.850 -10.336 -22.546  1.00  0.00           H  
ATOM   2438 3HZ  LYS A 158       4.283 -11.149 -22.456  1.00  0.00           H  
ATOM   2439  N   ALA A 159       8.200  -6.903 -18.225  1.00  0.00           N  
ATOM   2440  CA  ALA A 159       9.089  -7.634 -17.339  1.00  0.00           C  
ATOM   2441  C   ALA A 159       9.157  -7.000 -15.950  1.00  0.00           C  
ATOM   2442  O   ALA A 159       9.103  -7.697 -14.936  1.00  0.00           O  
ATOM   2443  CB  ALA A 159      10.480  -7.717 -17.951  1.00  0.00           C  
ATOM   2444  H   ALA A 159       8.571  -6.502 -19.074  1.00  0.00           H  
ATOM   2445  HA  ALA A 159       8.711  -8.651 -17.231  1.00  0.00           H  
ATOM   2446 1HB  ALA A 159      11.137  -8.276 -17.285  1.00  0.00           H  
ATOM   2447 2HB  ALA A 159      10.424  -8.223 -18.915  1.00  0.00           H  
ATOM   2448 3HB  ALA A 159      10.876  -6.713 -18.092  1.00  0.00           H  
ATOM   2449  N   THR A 160       9.276  -5.661 -15.871  1.00  0.00           N  
ATOM   2450  CA  THR A 160       9.394  -5.056 -14.542  1.00  0.00           C  
ATOM   2451  C   THR A 160       8.083  -5.165 -13.774  1.00  0.00           C  
ATOM   2452  O   THR A 160       8.078  -5.275 -12.548  1.00  0.00           O  
ATOM   2453  CB  THR A 160       9.815  -3.578 -14.636  1.00  0.00           C  
ATOM   2454  CG2 THR A 160      11.174  -3.452 -15.308  1.00  0.00           C  
ATOM   2455  OG1 THR A 160       8.842  -2.849 -15.395  1.00  0.00           O  
ATOM   2456  H   THR A 160       9.288  -5.064 -16.686  1.00  0.00           H  
ATOM   2457  HA  THR A 160      10.159  -5.596 -13.983  1.00  0.00           H  
ATOM   2458  HB  THR A 160       9.871  -3.151 -13.635  1.00  0.00           H  
ATOM   2459  HG1 THR A 160       8.551  -3.382 -16.138  1.00  0.00           H  
ATOM   2460 1HG2 THR A 160      11.455  -2.401 -15.365  1.00  0.00           H  
ATOM   2461 2HG2 THR A 160      11.919  -3.997 -14.727  1.00  0.00           H  
ATOM   2462 3HG2 THR A 160      11.123  -3.869 -16.313  1.00  0.00           H  
ATOM   2463  N   THR A 161       6.938  -5.136 -14.472  1.00  0.00           N  
ATOM   2464  CA  THR A 161       5.644  -5.254 -13.812  1.00  0.00           C  
ATOM   2465  C   THR A 161       5.547  -6.628 -13.170  1.00  0.00           C  
ATOM   2466  O   THR A 161       5.081  -6.753 -12.032  1.00  0.00           O  
ATOM   2467  CB  THR A 161       4.463  -5.012 -14.785  1.00  0.00           C  
ATOM   2468  CG2 THR A 161       3.098  -5.183 -14.095  1.00  0.00           C  
ATOM   2469  OG1 THR A 161       4.542  -3.680 -15.321  1.00  0.00           O  
ATOM   2470  H   THR A 161       6.971  -4.960 -15.483  1.00  0.00           H  
ATOM   2471  HA  THR A 161       5.585  -4.513 -13.020  1.00  0.00           H  
ATOM   2472  HB  THR A 161       4.539  -5.723 -15.609  1.00  0.00           H  
ATOM   2473  HG1 THR A 161       4.496  -3.031 -14.581  1.00  0.00           H  
ATOM   2474 1HG2 THR A 161       2.302  -5.006 -14.816  1.00  0.00           H  
ATOM   2475 2HG2 THR A 161       3.003  -6.194 -13.697  1.00  0.00           H  
ATOM   2476 3HG2 THR A 161       3.015  -4.463 -13.280  1.00  0.00           H  
ATOM   2477  N   LEU A 162       5.994  -7.662 -13.897  1.00  0.00           N  
ATOM   2478  CA  LEU A 162       5.974  -9.021 -13.372  1.00  0.00           C  
ATOM   2479  C   LEU A 162       6.900  -9.160 -12.156  1.00  0.00           C  
ATOM   2480  O   LEU A 162       6.522  -9.814 -11.172  1.00  0.00           O  
ATOM   2481  CB  LEU A 162       6.393 -10.012 -14.465  1.00  0.00           C  
ATOM   2482  CG  LEU A 162       5.401 -10.184 -15.622  1.00  0.00           C  
ATOM   2483  CD1 LEU A 162       6.092 -10.888 -16.782  1.00  0.00           C  
ATOM   2484  CD2 LEU A 162       4.194 -10.976 -15.143  1.00  0.00           C  
ATOM   2485  H   LEU A 162       6.303  -7.493 -14.862  1.00  0.00           H  
ATOM   2486  HA  LEU A 162       4.960  -9.257 -13.064  1.00  0.00           H  
ATOM   2487 1HB  LEU A 162       7.341  -9.683 -14.887  1.00  0.00           H  
ATOM   2488 2HB  LEU A 162       6.542 -10.990 -14.007  1.00  0.00           H  
ATOM   2489  HG  LEU A 162       5.077  -9.204 -15.972  1.00  0.00           H  
ATOM   2490 1HD1 LEU A 162       5.388 -11.010 -17.606  1.00  0.00           H  
ATOM   2491 2HD1 LEU A 162       6.940 -10.290 -17.118  1.00  0.00           H  
ATOM   2492 3HD1 LEU A 162       6.443 -11.867 -16.457  1.00  0.00           H  
ATOM   2493 1HD2 LEU A 162       3.488 -11.098 -15.966  1.00  0.00           H  
ATOM   2494 2HD2 LEU A 162       4.517 -11.957 -14.794  1.00  0.00           H  
ATOM   2495 3HD2 LEU A 162       3.709 -10.441 -14.326  1.00  0.00           H  
ATOM   2496  N   ALA A 163       8.081  -8.515 -12.179  1.00  0.00           N  
ATOM   2497  CA  ALA A 163       8.958  -8.578 -11.013  1.00  0.00           C  
ATOM   2498  C   ALA A 163       8.331  -7.864  -9.817  1.00  0.00           C  
ATOM   2499  O   ALA A 163       8.428  -8.352  -8.691  1.00  0.00           O  
ATOM   2500  CB  ALA A 163      10.318  -7.976 -11.337  1.00  0.00           C  
ATOM   2501  H   ALA A 163       8.380  -8.042 -13.040  1.00  0.00           H  
ATOM   2502  HA  ALA A 163       9.087  -9.625 -10.743  1.00  0.00           H  
ATOM   2503 1HB  ALA A 163      10.959  -8.030 -10.458  1.00  0.00           H  
ATOM   2504 2HB  ALA A 163      10.775  -8.533 -12.156  1.00  0.00           H  
ATOM   2505 3HB  ALA A 163      10.193  -6.936 -11.632  1.00  0.00           H  
ATOM   2506  N   VAL A 164       7.645  -6.741 -10.063  1.00  0.00           N  
ATOM   2507  CA  VAL A 164       6.986  -6.031  -8.980  1.00  0.00           C  
ATOM   2508  C   VAL A 164       5.880  -6.882  -8.395  1.00  0.00           C  
ATOM   2509  O   VAL A 164       5.729  -6.905  -7.172  1.00  0.00           O  
ATOM   2510  CB  VAL A 164       6.438  -4.662  -9.436  1.00  0.00           C  
ATOM   2511  CG1 VAL A 164       5.508  -4.066  -8.357  1.00  0.00           C  
ATOM   2512  CG2 VAL A 164       7.628  -3.727  -9.648  1.00  0.00           C  
ATOM   2513  H   VAL A 164       7.648  -6.358 -11.011  1.00  0.00           H  
ATOM   2514  HA  VAL A 164       7.718  -5.840  -8.204  1.00  0.00           H  
ATOM   2515  HB  VAL A 164       5.877  -4.770 -10.365  1.00  0.00           H  
ATOM   2516 1HG1 VAL A 164       5.157  -3.092  -8.684  1.00  0.00           H  
ATOM   2517 2HG1 VAL A 164       4.647  -4.714  -8.197  1.00  0.00           H  
ATOM   2518 3HG1 VAL A 164       6.037  -3.966  -7.430  1.00  0.00           H  
ATOM   2519 1HG2 VAL A 164       7.290  -2.758  -9.960  1.00  0.00           H  
ATOM   2520 2HG2 VAL A 164       8.171  -3.628  -8.733  1.00  0.00           H  
ATOM   2521 3HG2 VAL A 164       8.285  -4.130 -10.403  1.00  0.00           H  
ATOM   2522  N   LYS A 165       5.094  -7.559  -9.236  1.00  0.00           N  
ATOM   2523  CA  LYS A 165       4.036  -8.425  -8.746  1.00  0.00           C  
ATOM   2524  C   LYS A 165       4.596  -9.497  -7.811  1.00  0.00           C  
ATOM   2525  O   LYS A 165       4.021  -9.735  -6.741  1.00  0.00           O  
ATOM   2526  CB  LYS A 165       3.299  -9.082  -9.915  1.00  0.00           C  
ATOM   2527  CG  LYS A 165       2.130  -9.993  -9.519  1.00  0.00           C  
ATOM   2528  CD  LYS A 165       1.421 -10.547 -10.760  1.00  0.00           C  
ATOM   2529  CE  LYS A 165       0.290 -11.497 -10.385  1.00  0.00           C  
ATOM   2530  NZ  LYS A 165      -0.416 -12.027 -11.590  1.00  0.00           N1+
ATOM   2531  H   LYS A 165       5.225  -7.442 -10.247  1.00  0.00           H  
ATOM   2532  HA  LYS A 165       3.329  -7.819  -8.182  1.00  0.00           H  
ATOM   2533 1HB  LYS A 165       2.922  -8.308 -10.585  1.00  0.00           H  
ATOM   2534 2HB  LYS A 165       4.005  -9.681 -10.487  1.00  0.00           H  
ATOM   2535 1HG  LYS A 165       2.502 -10.828  -8.920  1.00  0.00           H  
ATOM   2536 2HG  LYS A 165       1.416  -9.429  -8.920  1.00  0.00           H  
ATOM   2537 1HD  LYS A 165       0.999  -9.720 -11.342  1.00  0.00           H  
ATOM   2538 2HD  LYS A 165       2.140 -11.076 -11.385  1.00  0.00           H  
ATOM   2539 1HE  LYS A 165       0.695 -12.331  -9.816  1.00  0.00           H  
ATOM   2540 2HE  LYS A 165      -0.432 -10.960  -9.768  1.00  0.00           H  
ATOM   2541 1HZ  LYS A 165      -1.164 -12.638 -11.307  1.00  0.00           H  
ATOM   2542 2HZ  LYS A 165      -0.814 -11.229 -12.123  1.00  0.00           H  
ATOM   2543 3HZ  LYS A 165       0.226 -12.530 -12.176  1.00  0.00           H  
ATOM   2544  N   ALA A 166       5.730 -10.114  -8.181  1.00  0.00           N  
ATOM   2545  CA  ALA A 166       6.332 -11.131  -7.323  1.00  0.00           C  
ATOM   2546  C   ALA A 166       6.901 -10.529  -6.039  1.00  0.00           C  
ATOM   2547  O   ALA A 166       6.725 -11.107  -4.956  1.00  0.00           O  
ATOM   2548  CB  ALA A 166       7.419 -11.878  -8.080  1.00  0.00           C  
ATOM   2549  H   ALA A 166       6.130  -9.910  -9.105  1.00  0.00           H  
ATOM   2550  HA  ALA A 166       5.549 -11.834  -7.044  1.00  0.00           H  
ATOM   2551 1HB  ALA A 166       7.856 -12.640  -7.433  1.00  0.00           H  
ATOM   2552 2HB  ALA A 166       6.987 -12.356  -8.961  1.00  0.00           H  
ATOM   2553 3HB  ALA A 166       8.194 -11.179  -8.390  1.00  0.00           H  
ATOM   2554  N   GLU A 167       7.530  -9.354  -6.119  1.00  0.00           N  
ATOM   2555  CA  GLU A 167       8.054  -8.766  -4.903  1.00  0.00           C  
ATOM   2556  C   GLU A 167       6.904  -8.388  -3.986  1.00  0.00           C  
ATOM   2557  O   GLU A 167       6.999  -8.576  -2.772  1.00  0.00           O  
ATOM   2558  CB  GLU A 167       8.910  -7.537  -5.218  1.00  0.00           C  
ATOM   2559  CG  GLU A 167      10.225  -7.850  -5.918  1.00  0.00           C  
ATOM   2560  CD  GLU A 167      11.147  -8.693  -5.082  1.00  0.00           C  
ATOM   2561  OE1 GLU A 167      11.565  -8.234  -4.046  1.00  0.00           O  
ATOM   2562  OE2 GLU A 167      11.433  -9.798  -5.480  1.00  0.00           O1-
ATOM   2563  H   GLU A 167       7.692  -8.906  -7.026  1.00  0.00           H  
ATOM   2564  HA  GLU A 167       8.662  -9.508  -4.393  1.00  0.00           H  
ATOM   2565 1HB  GLU A 167       8.346  -6.855  -5.854  1.00  0.00           H  
ATOM   2566 2HB  GLU A 167       9.140  -7.008  -4.294  1.00  0.00           H  
ATOM   2567 1HG  GLU A 167      10.013  -8.376  -6.848  1.00  0.00           H  
ATOM   2568 2HG  GLU A 167      10.722  -6.914  -6.167  1.00  0.00           H  
ATOM   2569  N   PHE A 168       5.796  -7.906  -4.559  1.00  0.00           N  
ATOM   2570  CA  PHE A 168       4.649  -7.558  -3.754  1.00  0.00           C  
ATOM   2571  C   PHE A 168       4.075  -8.790  -3.093  1.00  0.00           C  
ATOM   2572  O   PHE A 168       3.720  -8.748  -1.918  1.00  0.00           O  
ATOM   2573  CB  PHE A 168       3.563  -6.814  -4.502  1.00  0.00           C  
ATOM   2574  CG  PHE A 168       2.473  -6.496  -3.537  1.00  0.00           C  
ATOM   2575  CD1 PHE A 168       2.685  -5.548  -2.543  1.00  0.00           C  
ATOM   2576  CD2 PHE A 168       1.257  -7.149  -3.583  1.00  0.00           C  
ATOM   2577  CE1 PHE A 168       1.715  -5.277  -1.620  1.00  0.00           C  
ATOM   2578  CE2 PHE A 168       0.281  -6.864  -2.668  1.00  0.00           C  
ATOM   2579  CZ  PHE A 168       0.511  -5.930  -1.682  1.00  0.00           C  
ATOM   2580  H   PHE A 168       5.773  -7.738  -5.564  1.00  0.00           H  
ATOM   2581  HA  PHE A 168       4.988  -6.897  -2.973  1.00  0.00           H  
ATOM   2582 1HB  PHE A 168       3.954  -5.892  -4.929  1.00  0.00           H  
ATOM   2583 2HB  PHE A 168       3.168  -7.431  -5.312  1.00  0.00           H  
ATOM   2584  HD1 PHE A 168       3.641  -5.027  -2.489  1.00  0.00           H  
ATOM   2585  HD2 PHE A 168       1.080  -7.899  -4.356  1.00  0.00           H  
ATOM   2586  HE1 PHE A 168       1.899  -4.540  -0.838  1.00  0.00           H  
ATOM   2587  HE2 PHE A 168      -0.663  -7.384  -2.717  1.00  0.00           H  
ATOM   2588  HZ  PHE A 168      -0.264  -5.711  -0.947  1.00  0.00           H  
ATOM   2589  N   ALA A 169       3.948  -9.900  -3.826  1.00  0.00           N  
ATOM   2590  CA  ALA A 169       3.415 -11.100  -3.205  1.00  0.00           C  
ATOM   2591  C   ALA A 169       4.233 -11.433  -1.956  1.00  0.00           C  
ATOM   2592  O   ALA A 169       3.656 -11.740  -0.906  1.00  0.00           O  
ATOM   2593  CB  ALA A 169       3.421 -12.263  -4.186  1.00  0.00           C  
ATOM   2594  H   ALA A 169       4.193  -9.900  -4.822  1.00  0.00           H  
ATOM   2595  HA  ALA A 169       2.382 -10.915  -2.916  1.00  0.00           H  
ATOM   2596 1HB  ALA A 169       3.028 -13.154  -3.697  1.00  0.00           H  
ATOM   2597 2HB  ALA A 169       2.801 -12.016  -5.047  1.00  0.00           H  
ATOM   2598 3HB  ALA A 169       4.441 -12.453  -4.518  1.00  0.00           H  
ATOM   2599  N   ALA A 170       5.574 -11.364  -2.051  1.00  0.00           N  
ATOM   2600  CA  ALA A 170       6.414 -11.641  -0.888  1.00  0.00           C  
ATOM   2601  C   ALA A 170       6.146 -10.639   0.248  1.00  0.00           C  
ATOM   2602  O   ALA A 170       6.085 -11.028   1.421  1.00  0.00           O  
ATOM   2603  CB  ALA A 170       7.883 -11.617  -1.283  1.00  0.00           C  
ATOM   2604  H   ALA A 170       5.994 -11.149  -2.966  1.00  0.00           H  
ATOM   2605  HA  ALA A 170       6.165 -12.635  -0.518  1.00  0.00           H  
ATOM   2606 1HB  ALA A 170       8.499 -11.831  -0.410  1.00  0.00           H  
ATOM   2607 2HB  ALA A 170       8.067 -12.371  -2.050  1.00  0.00           H  
ATOM   2608 3HB  ALA A 170       8.138 -10.633  -1.675  1.00  0.00           H  
ATOM   2609  N   ILE A 171       5.927  -9.363  -0.104  1.00  0.00           N  
ATOM   2610  CA  ILE A 171       5.629  -8.330   0.881  1.00  0.00           C  
ATOM   2611  C   ILE A 171       4.312  -8.617   1.585  1.00  0.00           C  
ATOM   2612  O   ILE A 171       4.235  -8.511   2.810  1.00  0.00           O  
ATOM   2613  CB  ILE A 171       5.568  -6.921   0.225  1.00  0.00           C  
ATOM   2614  CG1 ILE A 171       6.994  -6.493  -0.224  1.00  0.00           C  
ATOM   2615  CG2 ILE A 171       4.950  -5.908   1.172  1.00  0.00           C  
ATOM   2616  CD1 ILE A 171       7.038  -5.285  -1.152  1.00  0.00           C  
ATOM   2617  H   ILE A 171       6.058  -9.109  -1.089  1.00  0.00           H  
ATOM   2618  HA  ILE A 171       6.421  -8.329   1.626  1.00  0.00           H  
ATOM   2619  HB  ILE A 171       4.952  -6.975  -0.657  1.00  0.00           H  
ATOM   2620 1HG1 ILE A 171       7.585  -6.268   0.660  1.00  0.00           H  
ATOM   2621 2HG1 ILE A 171       7.456  -7.329  -0.732  1.00  0.00           H  
ATOM   2622 1HG2 ILE A 171       4.896  -4.933   0.709  1.00  0.00           H  
ATOM   2623 2HG2 ILE A 171       3.948  -6.199   1.465  1.00  0.00           H  
ATOM   2624 3HG2 ILE A 171       5.576  -5.860   2.025  1.00  0.00           H  
ATOM   2625 1HD1 ILE A 171       8.060  -5.085  -1.414  1.00  0.00           H  
ATOM   2626 2HD1 ILE A 171       6.482  -5.484  -2.053  1.00  0.00           H  
ATOM   2627 3HD1 ILE A 171       6.623  -4.421  -0.657  1.00  0.00           H  
ATOM   2628  N   GLN A 172       3.284  -8.990   0.826  1.00  0.00           N  
ATOM   2629  CA  GLN A 172       1.981  -9.264   1.404  1.00  0.00           C  
ATOM   2630  C   GLN A 172       2.042 -10.466   2.342  1.00  0.00           C  
ATOM   2631  O   GLN A 172       1.351 -10.475   3.371  1.00  0.00           O  
ATOM   2632  CB  GLN A 172       0.947  -9.507   0.301  1.00  0.00           C  
ATOM   2633  CG  GLN A 172      -0.474  -9.684   0.807  1.00  0.00           C  
ATOM   2634  CD  GLN A 172      -1.005  -8.438   1.489  1.00  0.00           C  
ATOM   2635  NE2 GLN A 172      -1.528  -8.602   2.699  1.00  0.00           N  
ATOM   2636  OE1 GLN A 172      -0.947  -7.338   0.932  1.00  0.00           O  
ATOM   2637  H   GLN A 172       3.419  -9.032  -0.184  1.00  0.00           H  
ATOM   2638  HA  GLN A 172       1.683  -8.398   1.983  1.00  0.00           H  
ATOM   2639 1HB  GLN A 172       0.955  -8.669  -0.396  1.00  0.00           H  
ATOM   2640 2HB  GLN A 172       1.219 -10.401  -0.261  1.00  0.00           H  
ATOM   2641 1HG  GLN A 172      -1.123  -9.916  -0.036  1.00  0.00           H  
ATOM   2642 2HG  GLN A 172      -0.492 -10.501   1.529  1.00  0.00           H  
ATOM   2643 1HE2 GLN A 172      -1.893  -7.814   3.197  1.00  0.00           H  
ATOM   2644 2HE2 GLN A 172      -1.554  -9.511   3.113  1.00  0.00           H  
ATOM   2645  N   GLU A 173       2.865 -11.477   2.019  1.00  0.00           N  
ATOM   2646  CA  GLU A 173       2.980 -12.629   2.909  1.00  0.00           C  
ATOM   2647  C   GLU A 173       3.603 -12.197   4.236  1.00  0.00           C  
ATOM   2648  O   GLU A 173       3.150 -12.630   5.304  1.00  0.00           O  
ATOM   2649  CB  GLU A 173       3.818 -13.749   2.275  1.00  0.00           C  
ATOM   2650  CG  GLU A 173       3.150 -14.496   1.104  1.00  0.00           C  
ATOM   2651  CD  GLU A 173       1.922 -15.259   1.526  1.00  0.00           C  
ATOM   2652  OE1 GLU A 173       1.978 -15.926   2.527  1.00  0.00           O  
ATOM   2653  OE2 GLU A 173       0.910 -15.168   0.853  1.00  0.00           O1-
ATOM   2654  H   GLU A 173       3.354 -11.463   1.114  1.00  0.00           H  
ATOM   2655  HA  GLU A 173       1.985 -13.014   3.109  1.00  0.00           H  
ATOM   2656 1HB  GLU A 173       4.749 -13.323   1.899  1.00  0.00           H  
ATOM   2657 2HB  GLU A 173       4.082 -14.479   3.038  1.00  0.00           H  
ATOM   2658 1HG  GLU A 173       2.861 -13.771   0.348  1.00  0.00           H  
ATOM   2659 2HG  GLU A 173       3.871 -15.177   0.657  1.00  0.00           H  
ATOM   2660  N   GLU A 174       4.581 -11.279   4.182  1.00  0.00           N  
ATOM   2661  CA  GLU A 174       5.194 -10.792   5.411  1.00  0.00           C  
ATOM   2662  C   GLU A 174       4.179  -9.957   6.208  1.00  0.00           C  
ATOM   2663  O   GLU A 174       4.166 -10.017   7.441  1.00  0.00           O  
ATOM   2664  CB  GLU A 174       6.462  -9.999   5.112  1.00  0.00           C  
ATOM   2665  CG  GLU A 174       7.618 -10.843   4.573  1.00  0.00           C  
ATOM   2666  CD  GLU A 174       8.082 -11.909   5.532  1.00  0.00           C  
ATOM   2667  OE1 GLU A 174       8.406 -11.596   6.646  1.00  0.00           O  
ATOM   2668  OE2 GLU A 174       8.062 -13.062   5.148  1.00  0.00           O1-
ATOM   2669  H   GLU A 174       4.957 -11.008   3.265  1.00  0.00           H  
ATOM   2670  HA  GLU A 174       5.474 -11.649   6.017  1.00  0.00           H  
ATOM   2671 1HB  GLU A 174       6.234  -9.242   4.373  1.00  0.00           H  
ATOM   2672 2HB  GLU A 174       6.803  -9.508   6.013  1.00  0.00           H  
ATOM   2673 1HG  GLU A 174       7.298 -11.324   3.656  1.00  0.00           H  
ATOM   2674 2HG  GLU A 174       8.450 -10.182   4.332  1.00  0.00           H  
ATOM   2675  N   ILE A 175       3.293  -9.225   5.515  1.00  0.00           N  
ATOM   2676  CA  ILE A 175       2.284  -8.430   6.217  1.00  0.00           C  
ATOM   2677  C   ILE A 175       1.353  -9.371   6.983  1.00  0.00           C  
ATOM   2678  O   ILE A 175       0.987  -9.074   8.128  1.00  0.00           O  
ATOM   2679  CB  ILE A 175       1.451  -7.525   5.268  1.00  0.00           C  
ATOM   2680  CG1 ILE A 175       2.381  -6.413   4.698  1.00  0.00           C  
ATOM   2681  CG2 ILE A 175       0.210  -6.938   6.025  1.00  0.00           C  
ATOM   2682  CD1 ILE A 175       1.828  -5.573   3.572  1.00  0.00           C  
ATOM   2683  H   ILE A 175       3.405  -9.170   4.497  1.00  0.00           H  
ATOM   2684  HA  ILE A 175       2.783  -7.791   6.935  1.00  0.00           H  
ATOM   2685  HB  ILE A 175       1.105  -8.112   4.427  1.00  0.00           H  
ATOM   2686 1HG1 ILE A 175       2.682  -5.766   5.500  1.00  0.00           H  
ATOM   2687 2HG1 ILE A 175       3.248  -6.895   4.307  1.00  0.00           H  
ATOM   2688 1HG2 ILE A 175      -0.366  -6.318   5.355  1.00  0.00           H  
ATOM   2689 2HG2 ILE A 175      -0.432  -7.740   6.387  1.00  0.00           H  
ATOM   2690 3HG2 ILE A 175       0.542  -6.346   6.871  1.00  0.00           H  
ATOM   2691 1HD1 ILE A 175       2.593  -4.861   3.255  1.00  0.00           H  
ATOM   2692 2HD1 ILE A 175       1.553  -6.204   2.730  1.00  0.00           H  
ATOM   2693 3HD1 ILE A 175       0.972  -5.037   3.908  1.00  0.00           H  
ATOM   2694  N   LYS A 176       0.929 -10.474   6.352  1.00  0.00           N  
ATOM   2695  CA  LYS A 176       0.066 -11.437   7.034  1.00  0.00           C  
ATOM   2696  C   LYS A 176       0.755 -12.019   8.274  1.00  0.00           C  
ATOM   2697  O   LYS A 176       0.109 -12.216   9.310  1.00  0.00           O  
ATOM   2698  CB  LYS A 176      -0.356 -12.559   6.086  1.00  0.00           C  
ATOM   2699  CG  LYS A 176      -1.366 -12.123   5.015  1.00  0.00           C  
ATOM   2700  CD  LYS A 176      -1.930 -13.317   4.217  1.00  0.00           C  
ATOM   2701  CE  LYS A 176      -0.905 -13.852   3.224  1.00  0.00           C  
ATOM   2702  NZ  LYS A 176      -1.462 -14.910   2.331  1.00  0.00           N1+
ATOM   2703  H   LYS A 176       1.205 -10.618   5.374  1.00  0.00           H  
ATOM   2704  HA  LYS A 176      -0.831 -10.916   7.367  1.00  0.00           H  
ATOM   2705 1HB  LYS A 176       0.534 -12.940   5.584  1.00  0.00           H  
ATOM   2706 2HB  LYS A 176      -0.788 -13.377   6.660  1.00  0.00           H  
ATOM   2707 1HG  LYS A 176      -2.190 -11.595   5.499  1.00  0.00           H  
ATOM   2708 2HG  LYS A 176      -0.876 -11.435   4.328  1.00  0.00           H  
ATOM   2709 1HD  LYS A 176      -2.211 -14.118   4.901  1.00  0.00           H  
ATOM   2710 2HD  LYS A 176      -2.815 -12.998   3.671  1.00  0.00           H  
ATOM   2711 1HE  LYS A 176      -0.548 -13.024   2.609  1.00  0.00           H  
ATOM   2712 2HE  LYS A 176      -0.062 -14.277   3.765  1.00  0.00           H  
ATOM   2713 1HZ  LYS A 176      -0.690 -15.189   1.698  1.00  0.00           H  
ATOM   2714 2HZ  LYS A 176      -1.769 -15.701   2.869  1.00  0.00           H  
ATOM   2715 3HZ  LYS A 176      -2.227 -14.549   1.790  1.00  0.00           H  
ATOM   2716  N   LYS A 177       2.065 -12.285   8.188  1.00  0.00           N  
ATOM   2717  CA  LYS A 177       2.780 -12.799   9.355  1.00  0.00           C  
ATOM   2718  C   LYS A 177       2.748 -11.773  10.493  1.00  0.00           C  
ATOM   2719  O   LYS A 177       2.585 -12.142  11.662  1.00  0.00           O  
ATOM   2720  CB  LYS A 177       4.239 -13.110   9.018  1.00  0.00           C  
ATOM   2721  CG  LYS A 177       4.475 -14.310   8.111  1.00  0.00           C  
ATOM   2722  CD  LYS A 177       5.971 -14.435   7.800  1.00  0.00           C  
ATOM   2723  CE  LYS A 177       6.281 -15.567   6.840  1.00  0.00           C  
ATOM   2724  NZ  LYS A 177       7.727 -15.563   6.456  1.00  0.00           N1+
ATOM   2725  H   LYS A 177       2.536 -12.183   7.282  1.00  0.00           H  
ATOM   2726  HA  LYS A 177       2.284 -13.707   9.701  1.00  0.00           H  
ATOM   2727 1HB  LYS A 177       4.686 -12.245   8.535  1.00  0.00           H  
ATOM   2728 2HB  LYS A 177       4.789 -13.280   9.943  1.00  0.00           H  
ATOM   2729 1HG  LYS A 177       4.122 -15.215   8.603  1.00  0.00           H  
ATOM   2730 2HG  LYS A 177       3.921 -14.177   7.183  1.00  0.00           H  
ATOM   2731 1HD  LYS A 177       6.329 -13.504   7.358  1.00  0.00           H  
ATOM   2732 2HD  LYS A 177       6.519 -14.603   8.724  1.00  0.00           H  
ATOM   2733 1HE  LYS A 177       6.042 -16.518   7.310  1.00  0.00           H  
ATOM   2734 2HE  LYS A 177       5.676 -15.452   5.938  1.00  0.00           H  
ATOM   2735 1HZ  LYS A 177       7.917 -16.310   5.811  1.00  0.00           H  
ATOM   2736 2HZ  LYS A 177       7.935 -14.648   5.996  1.00  0.00           H  
ATOM   2737 3HZ  LYS A 177       8.305 -15.665   7.271  1.00  0.00           H  
ATOM   2738  N   LEU A 178       2.893 -10.482  10.152  1.00  0.00           N  
ATOM   2739  CA  LEU A 178       2.877  -9.442  11.175  1.00  0.00           C  
ATOM   2740  C   LEU A 178       1.494  -9.363  11.818  1.00  0.00           C  
ATOM   2741  O   LEU A 178       1.392  -9.142  13.026  1.00  0.00           O  
ATOM   2742  CB  LEU A 178       3.239  -8.069  10.588  1.00  0.00           C  
ATOM   2743  CG  LEU A 178       4.684  -7.893  10.026  1.00  0.00           C  
ATOM   2744  CD1 LEU A 178       4.781  -6.563   9.415  1.00  0.00           C  
ATOM   2745  CD2 LEU A 178       5.719  -8.006  11.070  1.00  0.00           C  
ATOM   2746  H   LEU A 178       3.096 -10.251   9.172  1.00  0.00           H  
ATOM   2747  HA  LEU A 178       3.590  -9.711  11.948  1.00  0.00           H  
ATOM   2748 1HB  LEU A 178       2.548  -7.861   9.772  1.00  0.00           H  
ATOM   2749 2HB  LEU A 178       3.089  -7.314  11.358  1.00  0.00           H  
ATOM   2750  HG  LEU A 178       4.858  -8.643   9.269  1.00  0.00           H  
ATOM   2751 1HD1 LEU A 178       5.769  -6.429   8.998  1.00  0.00           H  
ATOM   2752 2HD1 LEU A 178       4.034  -6.462   8.638  1.00  0.00           H  
ATOM   2753 3HD1 LEU A 178       4.615  -5.831  10.188  1.00  0.00           H  
ATOM   2754 1HD2 LEU A 178       6.685  -7.874  10.612  1.00  0.00           H  
ATOM   2755 2HD2 LEU A 178       5.550  -7.231  11.797  1.00  0.00           H  
ATOM   2756 3HD2 LEU A 178       5.684  -8.983  11.542  1.00  0.00           H  
ATOM   2757  N   GLU A 179       0.428  -9.559  11.021  1.00  0.00           N  
ATOM   2758  CA  GLU A 179      -0.935  -9.548  11.556  1.00  0.00           C  
ATOM   2759  C   GLU A 179      -1.104 -10.623  12.623  1.00  0.00           C  
ATOM   2760  O   GLU A 179      -1.683 -10.359  13.685  1.00  0.00           O  
ATOM   2761  CB  GLU A 179      -1.971  -9.792  10.451  1.00  0.00           C  
ATOM   2762  CG  GLU A 179      -3.434  -9.811  10.936  1.00  0.00           C  
ATOM   2763  CD  GLU A 179      -4.424 -10.061   9.824  1.00  0.00           C  
ATOM   2764  OE1 GLU A 179      -4.012 -10.102   8.682  1.00  0.00           O  
ATOM   2765  OE2 GLU A 179      -5.590 -10.211  10.111  1.00  0.00           O1-
ATOM   2766  H   GLU A 179       0.588  -9.656  10.010  1.00  0.00           H  
ATOM   2767  HA  GLU A 179      -1.123  -8.576  12.008  1.00  0.00           H  
ATOM   2768 1HB  GLU A 179      -1.867  -9.031   9.678  1.00  0.00           H  
ATOM   2769 2HB  GLU A 179      -1.781 -10.750   9.984  1.00  0.00           H  
ATOM   2770 1HG  GLU A 179      -3.545 -10.603  11.673  1.00  0.00           H  
ATOM   2771 2HG  GLU A 179      -3.661  -8.863  11.422  1.00  0.00           H  
ATOM   2772  N   GLU A 180      -0.590 -11.831  12.361  1.00  0.00           N  
ATOM   2773  CA  GLU A 180      -0.717 -12.898  13.350  1.00  0.00           C  
ATOM   2774  C   GLU A 180       0.045 -12.562  14.627  1.00  0.00           C  
ATOM   2775  O   GLU A 180      -0.451 -12.794  15.738  1.00  0.00           O  
ATOM   2776  CB  GLU A 180      -0.202 -14.230  12.801  1.00  0.00           C  
ATOM   2777  CG  GLU A 180      -1.057 -14.856  11.709  1.00  0.00           C  
ATOM   2778  CD  GLU A 180      -0.490 -16.172  11.212  1.00  0.00           C  
ATOM   2779  OE1 GLU A 180       0.620 -16.491  11.573  1.00  0.00           O  
ATOM   2780  OE2 GLU A 180      -1.172 -16.859  10.488  1.00  0.00           O1-
ATOM   2781  H   GLU A 180      -0.173 -12.005  11.435  1.00  0.00           H  
ATOM   2782  HA  GLU A 180      -1.770 -13.007  13.602  1.00  0.00           H  
ATOM   2783 1HB  GLU A 180       0.800 -14.079  12.391  1.00  0.00           H  
ATOM   2784 2HB  GLU A 180      -0.115 -14.946  13.616  1.00  0.00           H  
ATOM   2785 1HG  GLU A 180      -2.061 -15.021  12.095  1.00  0.00           H  
ATOM   2786 2HG  GLU A 180      -1.126 -14.155  10.876  1.00  0.00           H  
ATOM   2787  N   GLU A 181       1.228 -11.961  14.479  1.00  0.00           N  
ATOM   2788  CA  GLU A 181       2.007 -11.612  15.650  1.00  0.00           C  
ATOM   2789  C   GLU A 181       1.329 -10.493  16.432  1.00  0.00           C  
ATOM   2790  O   GLU A 181       1.401 -10.473  17.662  1.00  0.00           O  
ATOM   2791  CB  GLU A 181       3.420 -11.188  15.244  1.00  0.00           C  
ATOM   2792  CG  GLU A 181       4.283 -12.317  14.697  1.00  0.00           C  
ATOM   2793  CD  GLU A 181       4.532 -13.405  15.705  1.00  0.00           C  
ATOM   2794  OE1 GLU A 181       4.717 -13.089  16.856  1.00  0.00           O  
ATOM   2795  OE2 GLU A 181       4.537 -14.551  15.323  1.00  0.00           O1-
ATOM   2796  H   GLU A 181       1.612 -11.831  13.535  1.00  0.00           H  
ATOM   2797  HA  GLU A 181       2.075 -12.482  16.292  1.00  0.00           H  
ATOM   2798 1HB  GLU A 181       3.363 -10.411  14.480  1.00  0.00           H  
ATOM   2799 2HB  GLU A 181       3.934 -10.762  16.106  1.00  0.00           H  
ATOM   2800 1HG  GLU A 181       3.787 -12.751  13.828  1.00  0.00           H  
ATOM   2801 2HG  GLU A 181       5.237 -11.905  14.369  1.00  0.00           H  
ATOM   2802  N   ALA A 182       0.669  -9.558  15.729  1.00  0.00           N  
ATOM   2803  CA  ALA A 182      -0.036  -8.457  16.378  1.00  0.00           C  
ATOM   2804  C   ALA A 182      -1.166  -8.977  17.252  1.00  0.00           C  
ATOM   2805  O   ALA A 182      -1.366  -8.483  18.374  1.00  0.00           O  
ATOM   2806  CB  ALA A 182      -0.599  -7.521  15.324  1.00  0.00           C  
ATOM   2807  H   ALA A 182       0.719  -9.590  14.706  1.00  0.00           H  
ATOM   2808  HA  ALA A 182       0.664  -7.925  17.014  1.00  0.00           H  
ATOM   2809 1HB  ALA A 182      -1.114  -6.683  15.796  1.00  0.00           H  
ATOM   2810 2HB  ALA A 182       0.212  -7.155  14.709  1.00  0.00           H  
ATOM   2811 3HB  ALA A 182      -1.301  -8.063  14.695  1.00  0.00           H  
ATOM   2812  N   LYS A 183      -1.869 -10.003  16.753  1.00  0.00           N  
ATOM   2813  CA  LYS A 183      -2.955 -10.625  17.495  1.00  0.00           C  
ATOM   2814  C   LYS A 183      -2.417 -11.320  18.740  1.00  0.00           C  
ATOM   2815  O   LYS A 183      -3.045 -11.305  19.793  1.00  0.00           O  
ATOM   2816  CB  LYS A 183      -3.730 -11.582  16.592  1.00  0.00           C  
ATOM   2817  CG  LYS A 183      -4.569 -10.856  15.531  1.00  0.00           C  
ATOM   2818  CD  LYS A 183      -5.278 -11.821  14.580  1.00  0.00           C  
ATOM   2819  CE  LYS A 183      -6.140 -11.056  13.562  1.00  0.00           C  
ATOM   2820  NZ  LYS A 183      -6.767 -11.961  12.549  1.00  0.00           N1+
ATOM   2821  H   LYS A 183      -1.673 -10.302  15.787  1.00  0.00           H  
ATOM   2822  HA  LYS A 183      -3.638  -9.842  17.822  1.00  0.00           H  
ATOM   2823 1HB  LYS A 183      -3.029 -12.244  16.082  1.00  0.00           H  
ATOM   2824 2HB  LYS A 183      -4.390 -12.198  17.201  1.00  0.00           H  
ATOM   2825 1HG  LYS A 183      -5.311 -10.232  16.029  1.00  0.00           H  
ATOM   2826 2HG  LYS A 183      -3.918 -10.206  14.945  1.00  0.00           H  
ATOM   2827 1HD  LYS A 183      -4.528 -12.400  14.039  1.00  0.00           H  
ATOM   2828 2HD  LYS A 183      -5.910 -12.504  15.147  1.00  0.00           H  
ATOM   2829 1HE  LYS A 183      -6.930 -10.531  14.095  1.00  0.00           H  
ATOM   2830 2HE  LYS A 183      -5.522 -10.327  13.043  1.00  0.00           H  
ATOM   2831 1HZ  LYS A 183      -7.325 -11.409  11.902  1.00  0.00           H  
ATOM   2832 2HZ  LYS A 183      -6.039 -12.437  12.030  1.00  0.00           H  
ATOM   2833 3HZ  LYS A 183      -7.356 -12.637  13.008  1.00  0.00           H  
ATOM   2834  N   LYS A 184      -1.247 -11.936  18.625  1.00  0.00           N  
ATOM   2835  CA  LYS A 184      -0.632 -12.536  19.799  1.00  0.00           C  
ATOM   2836  C   LYS A 184      -0.113 -11.457  20.766  1.00  0.00           C  
ATOM   2837  O   LYS A 184      -0.231 -11.594  21.986  1.00  0.00           O  
ATOM   2838  CB  LYS A 184       0.505 -13.470  19.383  1.00  0.00           C  
ATOM   2839  CG  LYS A 184       0.050 -14.741  18.680  1.00  0.00           C  
ATOM   2840  CD  LYS A 184       1.206 -15.715  18.493  1.00  0.00           C  
ATOM   2841  CE  LYS A 184       2.184 -15.218  17.439  1.00  0.00           C  
ATOM   2842  NZ  LYS A 184       3.247 -16.218  17.153  1.00  0.00           N1+
ATOM   2843  H   LYS A 184      -0.810 -12.007  17.700  1.00  0.00           H  
ATOM   2844  HA  LYS A 184      -1.388 -13.116  20.327  1.00  0.00           H  
ATOM   2845 1HB  LYS A 184       1.184 -12.941  18.712  1.00  0.00           H  
ATOM   2846 2HB  LYS A 184       1.077 -13.762  20.263  1.00  0.00           H  
ATOM   2847 1HG  LYS A 184      -0.730 -15.226  19.271  1.00  0.00           H  
ATOM   2848 2HG  LYS A 184      -0.363 -14.491  17.703  1.00  0.00           H  
ATOM   2849 1HD  LYS A 184       1.734 -15.837  19.440  1.00  0.00           H  
ATOM   2850 2HD  LYS A 184       0.816 -16.686  18.187  1.00  0.00           H  
ATOM   2851 1HE  LYS A 184       1.645 -15.004  16.516  1.00  0.00           H  
ATOM   2852 2HE  LYS A 184       2.652 -14.297  17.782  1.00  0.00           H  
ATOM   2853 1HZ  LYS A 184       3.875 -15.852  16.451  1.00  0.00           H  
ATOM   2854 2HZ  LYS A 184       3.765 -16.410  17.999  1.00  0.00           H  
ATOM   2855 3HZ  LYS A 184       2.827 -17.072  16.816  1.00  0.00           H  
ATOM   2856  N   ALA A 185       0.403 -10.348  20.245  1.00  0.00           N  
ATOM   2857  CA  ALA A 185       0.968  -9.284  21.069  1.00  0.00           C  
ATOM   2858  C   ALA A 185      -0.058  -8.749  22.040  1.00  0.00           C  
ATOM   2859  O   ALA A 185       0.281  -8.415  23.202  1.00  0.00           O  
ATOM   2860  CB  ALA A 185       1.514  -8.201  20.123  1.00  0.00           C  
ATOM   2861  H   ALA A 185       0.402 -10.237  19.242  1.00  0.00           H  
ATOM   2862  HA  ALA A 185       1.798  -9.702  21.667  1.00  0.00           H  
ATOM   2863 1HB  ALA A 185       2.290  -8.602  19.444  1.00  0.00           H  
ATOM   2864 2HB  ALA A 185       0.720  -7.767  19.483  1.00  0.00           H  
ATOM   2865 3HB  ALA A 185       1.978  -7.365  20.677  1.00  0.00           H  
ATOM   2866  N   GLU A 186      -1.342  -8.649  21.637  1.00  0.00           N  
ATOM   2867  CA  GLU A 186      -2.390  -8.158  22.542  1.00  0.00           C  
ATOM   2868  C   GLU A 186      -2.806  -9.193  23.594  1.00  0.00           C  
ATOM   2869  O   GLU A 186      -3.494  -8.852  24.548  1.00  0.00           O  
ATOM   2870  CB  GLU A 186      -3.628  -7.651  21.802  1.00  0.00           C  
ATOM   2871  CG  GLU A 186      -4.491  -8.689  21.093  1.00  0.00           C  
ATOM   2872  CD  GLU A 186      -5.722  -8.099  20.465  1.00  0.00           C  
ATOM   2873  OE1 GLU A 186      -5.955  -6.929  20.654  1.00  0.00           O  
ATOM   2874  OE2 GLU A 186      -6.423  -8.812  19.795  1.00  0.00           O1-
ATOM   2875  H   GLU A 186      -1.560  -8.869  20.654  1.00  0.00           H  
ATOM   2876  HA  GLU A 186      -1.979  -7.307  23.096  1.00  0.00           H  
ATOM   2877 1HB  GLU A 186      -4.249  -7.119  22.516  1.00  0.00           H  
ATOM   2878 2HB  GLU A 186      -3.309  -6.941  21.040  1.00  0.00           H  
ATOM   2879 1HG  GLU A 186      -3.897  -9.114  20.307  1.00  0.00           H  
ATOM   2880 2HG  GLU A 186      -4.773  -9.490  21.770  1.00  0.00           H  
ATOM   2881  N   LYS A 187      -2.442 -10.459  23.402  1.00  0.00           N  
ATOM   2882  CA  LYS A 187      -2.803 -11.517  24.329  1.00  0.00           C  
ATOM   2883  C   LYS A 187      -1.679 -11.644  25.348  1.00  0.00           C  
ATOM   2884  O   LYS A 187      -1.904 -11.924  26.530  1.00  0.00           O  
ATOM   2885  CB  LYS A 187      -3.037 -12.843  23.602  1.00  0.00           C  
ATOM   2886  CG  LYS A 187      -4.269 -12.860  22.706  1.00  0.00           C  
ATOM   2887  CD  LYS A 187      -4.439 -14.210  22.027  1.00  0.00           C  
ATOM   2888  CE  LYS A 187      -5.672 -14.230  21.134  1.00  0.00           C  
ATOM   2889  NZ  LYS A 187      -5.831 -15.534  20.437  1.00  0.00           N1+
ATOM   2890  H   LYS A 187      -1.844 -10.697  22.615  1.00  0.00           H  
ATOM   2891  HA  LYS A 187      -3.718 -11.242  24.852  1.00  0.00           H  
ATOM   2892 1HB  LYS A 187      -2.170 -13.077  22.984  1.00  0.00           H  
ATOM   2893 2HB  LYS A 187      -3.145 -13.644  24.333  1.00  0.00           H  
ATOM   2894 1HG  LYS A 187      -5.157 -12.647  23.303  1.00  0.00           H  
ATOM   2895 2HG  LYS A 187      -4.173 -12.088  21.943  1.00  0.00           H  
ATOM   2896 1HD  LYS A 187      -3.559 -14.427  21.421  1.00  0.00           H  
ATOM   2897 2HD  LYS A 187      -4.538 -14.988  22.785  1.00  0.00           H  
ATOM   2898 1HE  LYS A 187      -6.559 -14.042  21.736  1.00  0.00           H  
ATOM   2899 2HE  LYS A 187      -5.593 -13.441  20.387  1.00  0.00           H  
ATOM   2900 1HZ  LYS A 187      -6.658 -15.508  19.857  1.00  0.00           H  
ATOM   2901 2HZ  LYS A 187      -5.021 -15.711  19.860  1.00  0.00           H  
ATOM   2902 3HZ  LYS A 187      -5.926 -16.273  21.120  1.00  0.00           H  
ATOM   2903  N   GLY A 188      -0.461 -11.347  24.886  1.00  0.00           N  
ATOM   2904  CA  GLY A 188       0.739 -11.391  25.718  1.00  0.00           C  
ATOM   2905  C   GLY A 188       0.954 -10.076  26.427  1.00  0.00           C  
ATOM   2906  O   GLY A 188       1.651 -10.030  27.451  1.00  0.00           O  
ATOM   2907  H   GLY A 188      -0.365 -11.080  23.917  1.00  0.00           H  
ATOM   2908 1HA  GLY A 188       0.646 -12.194  26.449  1.00  0.00           H  
ATOM   2909 2HA  GLY A 188       1.604 -11.620  25.097  1.00  0.00           H  
ATOM   2910  N   ASN A 189       0.333  -8.999  25.923  1.00  0.00           N  
ATOM   2911  CA  ASN A 189       0.492  -7.648  26.432  1.00  0.00           C  
ATOM   2912  C   ASN A 189       1.954  -7.242  26.346  1.00  0.00           C  
ATOM   2913  O   ASN A 189       2.541  -6.742  27.310  1.00  0.00           O  
ATOM   2914  CB  ASN A 189      -0.043  -7.521  27.847  1.00  0.00           C  
ATOM   2915  CG  ASN A 189      -0.298  -6.090  28.238  1.00  0.00           C  
ATOM   2916  ND2 ASN A 189      -0.171  -5.788  29.507  1.00  0.00           N  
ATOM   2917  OD1 ASN A 189      -0.624  -5.255  27.379  1.00  0.00           O  
ATOM   2918  H   ASN A 189      -0.193  -9.099  25.064  1.00  0.00           H  
ATOM   2919  HA  ASN A 189      -0.073  -6.979  25.781  1.00  0.00           H  
ATOM   2920 1HB  ASN A 189      -0.970  -8.086  27.939  1.00  0.00           H  
ATOM   2921 2HB  ASN A 189       0.670  -7.948  28.552  1.00  0.00           H  
ATOM   2922 1HD2 ASN A 189      -0.335  -4.853  29.819  1.00  0.00           H  
ATOM   2923 2HD2 ASN A 189       0.091  -6.497  30.161  1.00  0.00           H  
ATOM   2924  N   GLY A 190       2.535  -7.473  25.169  1.00  0.00           N  
ATOM   2925  CA  GLY A 190       3.926  -7.151  24.903  1.00  0.00           C  
ATOM   2926  C   GLY A 190       4.084  -5.904  24.012  1.00  0.00           C  
ATOM   2927  O   GLY A 190       3.969  -6.017  22.786  1.00  0.00           O  
ATOM   2928  H   GLY A 190       1.955  -7.894  24.436  1.00  0.00           H  
ATOM   2929 1HA  GLY A 190       4.469  -7.068  25.832  1.00  0.00           H  
ATOM   2930 2HA  GLY A 190       4.374  -8.003  24.394  1.00  0.00           H  
ATOM   2931  N   LYS A 191       4.304  -4.740  24.534  1.00  0.00           N  
ATOM   2932  CA  LYS A 191       4.473  -3.461  23.848  1.00  0.00           C  
ATOM   2933  C   LYS A 191       5.724  -3.462  23.003  1.00  0.00           C  
ATOM   2934  O   LYS A 191       5.791  -2.770  21.954  1.00  0.00           O  
ATOM   2935  CB  LYS A 191       4.509  -2.315  24.895  1.00  0.00           C  
ATOM   2936  CG  LYS A 191       5.788  -2.322  25.771  1.00  0.00           C  
ATOM   2937  CD  LYS A 191       5.865  -1.196  26.805  1.00  0.00           C  
ATOM   2938  CE  LYS A 191       7.184  -1.312  27.581  1.00  0.00           C  
ATOM   2939  NZ  LYS A 191       7.242  -0.258  28.611  1.00  0.00           N1+
ATOM   2940  H   LYS A 191       4.367  -4.712  25.542  1.00  0.00           H  
ATOM   2941  HA  LYS A 191       3.612  -3.314  23.170  1.00  0.00           H  
ATOM   2942 1HB  LYS A 191       4.447  -1.354  24.384  1.00  0.00           H  
ATOM   2943 2HB  LYS A 191       3.610  -2.371  25.543  1.00  0.00           H  
ATOM   2944 1HG  LYS A 191       5.851  -3.264  26.316  1.00  0.00           H  
ATOM   2945 2HG  LYS A 191       6.683  -2.298  25.120  1.00  0.00           H  
ATOM   2946 1HD  LYS A 191       5.812  -0.231  26.299  1.00  0.00           H  
ATOM   2947 2HD  LYS A 191       5.004  -1.266  27.502  1.00  0.00           H  
ATOM   2948 1HE  LYS A 191       7.246  -2.294  28.047  1.00  0.00           H  
ATOM   2949 2HE  LYS A 191       8.058  -1.215  26.903  1.00  0.00           H  
ATOM   2950 1HZ  LYS A 191       6.313  -0.101  29.019  1.00  0.00           H  
ATOM   2951 2HZ  LYS A 191       7.853  -0.529  29.388  1.00  0.00           H  
ATOM   2952 3HZ  LYS A 191       7.590   0.570  28.151  1.00  0.00           H  
ATOM   2953  N   GLU A 192       6.756  -4.249  23.362  1.00  0.00           N  
ATOM   2954  CA  GLU A 192       7.984  -4.269  22.584  1.00  0.00           C  
ATOM   2955  C   GLU A 192       7.735  -4.973  21.268  1.00  0.00           C  
ATOM   2956  O   GLU A 192       8.265  -4.566  20.227  1.00  0.00           O  
ATOM   2957  CB  GLU A 192       9.114  -4.955  23.350  1.00  0.00           C  
ATOM   2958  CG  GLU A 192       9.615  -4.190  24.577  1.00  0.00           C  
ATOM   2959  CD  GLU A 192      10.172  -2.823  24.230  1.00  0.00           C  
ATOM   2960  OE1 GLU A 192      10.932  -2.726  23.296  1.00  0.00           O  
ATOM   2961  OE2 GLU A 192       9.818  -1.867  24.893  1.00  0.00           O1-
ATOM   2962  H   GLU A 192       6.725  -4.808  24.207  1.00  0.00           H  
ATOM   2963  HA  GLU A 192       8.281  -3.244  22.369  1.00  0.00           H  
ATOM   2964 1HB  GLU A 192       8.765  -5.931  23.693  1.00  0.00           H  
ATOM   2965 2HB  GLU A 192       9.956  -5.125  22.685  1.00  0.00           H  
ATOM   2966 1HG  GLU A 192       8.791  -4.068  25.280  1.00  0.00           H  
ATOM   2967 2HG  GLU A 192      10.390  -4.781  25.064  1.00  0.00           H  
ATOM   2968  N   GLU A 193       6.883  -5.998  21.312  1.00  0.00           N  
ATOM   2969  CA  GLU A 193       6.537  -6.746  20.127  1.00  0.00           C  
ATOM   2970  C   GLU A 193       5.717  -5.854  19.219  1.00  0.00           C  
ATOM   2971  O   GLU A 193       5.948  -5.834  18.009  1.00  0.00           O  
ATOM   2972  CB  GLU A 193       5.756  -8.013  20.486  1.00  0.00           C  
ATOM   2973  CG  GLU A 193       6.573  -9.069  21.214  1.00  0.00           C  
ATOM   2974  CD  GLU A 193       5.761 -10.273  21.606  1.00  0.00           C  
ATOM   2975  OE1 GLU A 193       4.566 -10.243  21.425  1.00  0.00           O  
ATOM   2976  OE2 GLU A 193       6.333 -11.221  22.086  1.00  0.00           O1-
ATOM   2977  H   GLU A 193       6.486  -6.288  22.208  1.00  0.00           H  
ATOM   2978  HA  GLU A 193       7.447  -7.028  19.606  1.00  0.00           H  
ATOM   2979 1HB  GLU A 193       4.908  -7.750  21.119  1.00  0.00           H  
ATOM   2980 2HB  GLU A 193       5.358  -8.465  19.577  1.00  0.00           H  
ATOM   2981 1HG  GLU A 193       7.390  -9.393  20.569  1.00  0.00           H  
ATOM   2982 2HG  GLU A 193       7.009  -8.625  22.108  1.00  0.00           H  
ATOM   2983  N   ILE A 194       4.827  -5.049  19.790  1.00  0.00           N  
ATOM   2984  CA  ILE A 194       4.025  -4.173  18.957  1.00  0.00           C  
ATOM   2985  C   ILE A 194       4.924  -3.153  18.255  1.00  0.00           C  
ATOM   2986  O   ILE A 194       4.720  -2.888  17.067  1.00  0.00           O  
ATOM   2987  CB  ILE A 194       2.941  -3.462  19.780  1.00  0.00           C  
ATOM   2988  CG1 ILE A 194       1.788  -4.478  20.181  1.00  0.00           C  
ATOM   2989  CG2 ILE A 194       2.382  -2.249  19.025  1.00  0.00           C  
ATOM   2990  CD1 ILE A 194       0.856  -4.991  19.064  1.00  0.00           C  
ATOM   2991  H   ILE A 194       4.672  -5.125  20.802  1.00  0.00           H  
ATOM   2992  HA  ILE A 194       3.550  -4.764  18.187  1.00  0.00           H  
ATOM   2993  HB  ILE A 194       3.388  -3.113  20.711  1.00  0.00           H  
ATOM   2994 1HG1 ILE A 194       2.251  -5.344  20.634  1.00  0.00           H  
ATOM   2995 2HG1 ILE A 194       1.178  -3.990  20.923  1.00  0.00           H  
ATOM   2996 1HG2 ILE A 194       1.645  -1.770  19.656  1.00  0.00           H  
ATOM   2997 2HG2 ILE A 194       3.175  -1.544  18.800  1.00  0.00           H  
ATOM   2998 3HG2 ILE A 194       1.925  -2.536  18.118  1.00  0.00           H  
ATOM   2999 1HD1 ILE A 194       0.120  -5.675  19.491  1.00  0.00           H  
ATOM   3000 2HD1 ILE A 194       0.340  -4.162  18.613  1.00  0.00           H  
ATOM   3001 3HD1 ILE A 194       1.424  -5.526  18.307  1.00  0.00           H  
ATOM   3002  N   LYS A 195       5.901  -2.571  18.966  1.00  0.00           N  
ATOM   3003  CA  LYS A 195       6.800  -1.617  18.320  1.00  0.00           C  
ATOM   3004  C   LYS A 195       7.582  -2.249  17.174  1.00  0.00           C  
ATOM   3005  O   LYS A 195       7.707  -1.633  16.108  1.00  0.00           O  
ATOM   3006  CB  LYS A 195       7.753  -1.011  19.332  1.00  0.00           C  
ATOM   3007  CG  LYS A 195       7.091  -0.021  20.260  1.00  0.00           C  
ATOM   3008  CD  LYS A 195       8.095   0.690  21.142  1.00  0.00           C  
ATOM   3009  CE  LYS A 195       8.570  -0.209  22.280  1.00  0.00           C  
ATOM   3010  NZ  LYS A 195       9.358   0.515  23.307  1.00  0.00           N1+
ATOM   3011  H   LYS A 195       5.997  -2.784  19.966  1.00  0.00           H  
ATOM   3012  HA  LYS A 195       6.198  -0.816  17.905  1.00  0.00           H  
ATOM   3013 1HB  LYS A 195       8.173  -1.816  19.936  1.00  0.00           H  
ATOM   3014 2HB  LYS A 195       8.576  -0.526  18.816  1.00  0.00           H  
ATOM   3015 1HG  LYS A 195       6.532   0.713  19.679  1.00  0.00           H  
ATOM   3016 2HG  LYS A 195       6.383  -0.552  20.893  1.00  0.00           H  
ATOM   3017 1HD  LYS A 195       8.962   0.986  20.553  1.00  0.00           H  
ATOM   3018 2HD  LYS A 195       7.653   1.558  21.537  1.00  0.00           H  
ATOM   3019 1HE  LYS A 195       7.709  -0.663  22.766  1.00  0.00           H  
ATOM   3020 2HE  LYS A 195       9.199  -0.992  21.863  1.00  0.00           H  
ATOM   3021 1HZ  LYS A 195       9.635  -0.195  24.012  1.00  0.00           H  
ATOM   3022 2HZ  LYS A 195      10.183   0.928  22.887  1.00  0.00           H  
ATOM   3023 3HZ  LYS A 195       8.791   1.264  23.771  1.00  0.00           H  
ATOM   3024  N   GLU A 196       8.083  -3.479  17.359  1.00  0.00           N  
ATOM   3025  CA  GLU A 196       8.804  -4.140  16.278  1.00  0.00           C  
ATOM   3026  C   GLU A 196       7.900  -4.355  15.079  1.00  0.00           C  
ATOM   3027  O   GLU A 196       8.318  -4.153  13.933  1.00  0.00           O  
ATOM   3028  CB  GLU A 196       9.382  -5.483  16.719  1.00  0.00           C  
ATOM   3029  CG  GLU A 196      10.173  -6.209  15.606  1.00  0.00           C  
ATOM   3030  CD  GLU A 196      10.839  -7.487  16.059  1.00  0.00           C  
ATOM   3031  OE1 GLU A 196      10.813  -7.774  17.228  1.00  0.00           O  
ATOM   3032  OE2 GLU A 196      11.360  -8.190  15.217  1.00  0.00           O1-
ATOM   3033  H   GLU A 196       7.998  -3.937  18.277  1.00  0.00           H  
ATOM   3034  HA  GLU A 196       9.626  -3.499  15.971  1.00  0.00           H  
ATOM   3035 1HB  GLU A 196      10.038  -5.333  17.575  1.00  0.00           H  
ATOM   3036 2HB  GLU A 196       8.568  -6.138  17.040  1.00  0.00           H  
ATOM   3037 1HG  GLU A 196       9.484  -6.455  14.798  1.00  0.00           H  
ATOM   3038 2HG  GLU A 196      10.924  -5.529  15.206  1.00  0.00           H  
ATOM   3039  N   LEU A 197       6.653  -4.755  15.332  1.00  0.00           N  
ATOM   3040  CA  LEU A 197       5.719  -4.998  14.255  1.00  0.00           C  
ATOM   3041  C   LEU A 197       5.398  -3.699  13.523  1.00  0.00           C  
ATOM   3042  O   LEU A 197       5.298  -3.705  12.295  1.00  0.00           O  
ATOM   3043  CB  LEU A 197       4.446  -5.621  14.823  1.00  0.00           C  
ATOM   3044  CG  LEU A 197       4.590  -7.044  15.433  1.00  0.00           C  
ATOM   3045  CD1 LEU A 197       3.307  -7.397  16.112  1.00  0.00           C  
ATOM   3046  CD2 LEU A 197       4.927  -8.046  14.410  1.00  0.00           C  
ATOM   3047  H   LEU A 197       6.378  -4.950  16.302  1.00  0.00           H  
ATOM   3048  HA  LEU A 197       6.181  -5.669  13.543  1.00  0.00           H  
ATOM   3049 1HB  LEU A 197       4.096  -4.972  15.612  1.00  0.00           H  
ATOM   3050 2HB  LEU A 197       3.689  -5.661  14.041  1.00  0.00           H  
ATOM   3051  HG  LEU A 197       5.372  -7.044  16.153  1.00  0.00           H  
ATOM   3052 1HD1 LEU A 197       3.395  -8.377  16.571  1.00  0.00           H  
ATOM   3053 2HD1 LEU A 197       3.089  -6.668  16.876  1.00  0.00           H  
ATOM   3054 3HD1 LEU A 197       2.517  -7.405  15.374  1.00  0.00           H  
ATOM   3055 1HD2 LEU A 197       5.030  -9.002  14.883  1.00  0.00           H  
ATOM   3056 2HD2 LEU A 197       4.137  -8.082  13.665  1.00  0.00           H  
ATOM   3057 3HD2 LEU A 197       5.866  -7.799  13.951  1.00  0.00           H  
ATOM   3058  N   LEU A 198       5.280  -2.570  14.248  1.00  0.00           N  
ATOM   3059  CA  LEU A 198       5.017  -1.296  13.580  1.00  0.00           C  
ATOM   3060  C   LEU A 198       6.172  -0.935  12.678  1.00  0.00           C  
ATOM   3061  O   LEU A 198       5.958  -0.494  11.542  1.00  0.00           O  
ATOM   3062  CB  LEU A 198       4.829  -0.154  14.599  1.00  0.00           C  
ATOM   3063  CG  LEU A 198       3.530  -0.126  15.412  1.00  0.00           C  
ATOM   3064  CD1 LEU A 198       3.654   0.870  16.552  1.00  0.00           C  
ATOM   3065  CD2 LEU A 198       2.391   0.329  14.530  1.00  0.00           C  
ATOM   3066  H   LEU A 198       5.306  -2.626  15.271  1.00  0.00           H  
ATOM   3067  HA  LEU A 198       4.131  -1.401  12.964  1.00  0.00           H  
ATOM   3068 1HB  LEU A 198       5.647  -0.218  15.310  1.00  0.00           H  
ATOM   3069 2HB  LEU A 198       4.918   0.798  14.073  1.00  0.00           H  
ATOM   3070  HG  LEU A 198       3.326  -1.118  15.813  1.00  0.00           H  
ATOM   3071 1HD1 LEU A 198       2.722   0.883  17.104  1.00  0.00           H  
ATOM   3072 2HD1 LEU A 198       4.462   0.574  17.212  1.00  0.00           H  
ATOM   3073 3HD1 LEU A 198       3.857   1.866  16.155  1.00  0.00           H  
ATOM   3074 1HD2 LEU A 198       1.491   0.340  15.132  1.00  0.00           H  
ATOM   3075 2HD2 LEU A 198       2.599   1.328  14.149  1.00  0.00           H  
ATOM   3076 3HD2 LEU A 198       2.253  -0.329  13.701  1.00  0.00           H  
ATOM   3077  N   LEU A 199       7.402  -1.163  13.141  1.00  0.00           N  
ATOM   3078  CA  LEU A 199       8.541  -0.833  12.310  1.00  0.00           C  
ATOM   3079  C   LEU A 199       8.583  -1.709  11.061  1.00  0.00           C  
ATOM   3080  O   LEU A 199       8.823  -1.208   9.957  1.00  0.00           O  
ATOM   3081  CB  LEU A 199       9.839  -1.042  13.099  1.00  0.00           C  
ATOM   3082  CG  LEU A 199      10.171  -0.073  14.265  1.00  0.00           C  
ATOM   3083  CD1 LEU A 199      11.332  -0.672  15.022  1.00  0.00           C  
ATOM   3084  CD2 LEU A 199      10.545   1.312  13.718  1.00  0.00           C  
ATOM   3085  H   LEU A 199       7.531  -1.499  14.104  1.00  0.00           H  
ATOM   3086  HA  LEU A 199       8.449   0.200  12.001  1.00  0.00           H  
ATOM   3087 1HB  LEU A 199       9.804  -2.045  13.526  1.00  0.00           H  
ATOM   3088 2HB  LEU A 199      10.669  -1.006  12.400  1.00  0.00           H  
ATOM   3089  HG  LEU A 199       9.318   0.024  14.945  1.00  0.00           H  
ATOM   3090 1HD1 LEU A 199      11.621  -0.046  15.829  1.00  0.00           H  
ATOM   3091 2HD1 LEU A 199      11.047  -1.645  15.411  1.00  0.00           H  
ATOM   3092 3HD1 LEU A 199      12.153  -0.785  14.366  1.00  0.00           H  
ATOM   3093 1HD2 LEU A 199      10.808   1.974  14.536  1.00  0.00           H  
ATOM   3094 2HD2 LEU A 199      11.384   1.218  13.052  1.00  0.00           H  
ATOM   3095 3HD2 LEU A 199       9.712   1.729  13.182  1.00  0.00           H  
ATOM   3096  N   ARG A 200       8.289  -3.006  11.214  1.00  0.00           N  
ATOM   3097  CA  ARG A 200       8.319  -3.912  10.076  1.00  0.00           C  
ATOM   3098  C   ARG A 200       7.199  -3.641   9.081  1.00  0.00           C  
ATOM   3099  O   ARG A 200       7.426  -3.692   7.870  1.00  0.00           O  
ATOM   3100  CB  ARG A 200       8.264  -5.354  10.539  1.00  0.00           C  
ATOM   3101  CG  ARG A 200       9.538  -5.857  11.213  1.00  0.00           C  
ATOM   3102  CD  ARG A 200       9.432  -7.286  11.624  1.00  0.00           C  
ATOM   3103  NE  ARG A 200      10.637  -7.756  12.316  1.00  0.00           N  
ATOM   3104  CZ  ARG A 200      11.771  -8.189  11.741  1.00  0.00           C  
ATOM   3105  NH1 ARG A 200      11.926  -8.231  10.427  1.00  0.00           N1+
ATOM   3106  NH2 ARG A 200      12.732  -8.573  12.549  1.00  0.00           N  
ATOM   3107  H   ARG A 200       8.107  -3.374  12.154  1.00  0.00           H  
ATOM   3108  HA  ARG A 200       9.269  -3.766   9.563  1.00  0.00           H  
ATOM   3109 1HB  ARG A 200       7.449  -5.462  11.255  1.00  0.00           H  
ATOM   3110 2HB  ARG A 200       8.055  -6.000   9.692  1.00  0.00           H  
ATOM   3111 1HG  ARG A 200      10.371  -5.753  10.521  1.00  0.00           H  
ATOM   3112 2HG  ARG A 200       9.738  -5.262  12.103  1.00  0.00           H  
ATOM   3113 1HD  ARG A 200       8.592  -7.383  12.319  1.00  0.00           H  
ATOM   3114 2HD  ARG A 200       9.256  -7.919  10.759  1.00  0.00           H  
ATOM   3115  HE  ARG A 200      10.638  -7.777  13.347  1.00  0.00           H  
ATOM   3116 1HH1 ARG A 200      11.183  -7.936   9.817  1.00  0.00           H  
ATOM   3117 2HH1 ARG A 200      12.795  -8.564  10.031  1.00  0.00           H  
ATOM   3118 1HH2 ARG A 200      12.550  -8.522  13.566  1.00  0.00           H  
ATOM   3119 2HH2 ARG A 200      13.611  -8.910  12.193  1.00  0.00           H  
ATOM   3120  N   LEU A 201       6.003  -3.311   9.568  1.00  0.00           N  
ATOM   3121  CA  LEU A 201       4.890  -3.071   8.670  1.00  0.00           C  
ATOM   3122  C   LEU A 201       5.129  -1.808   7.867  1.00  0.00           C  
ATOM   3123  O   LEU A 201       4.828  -1.782   6.666  1.00  0.00           O  
ATOM   3124  CB  LEU A 201       3.569  -3.066   9.452  1.00  0.00           C  
ATOM   3125  CG  LEU A 201       2.247  -2.902   8.667  1.00  0.00           C  
ATOM   3126  CD1 LEU A 201       2.120  -3.928   7.538  1.00  0.00           C  
ATOM   3127  CD2 LEU A 201       1.117  -3.176   9.667  1.00  0.00           C  
ATOM   3128  H   LEU A 201       5.846  -3.294  10.580  1.00  0.00           H  
ATOM   3129  HA  LEU A 201       4.852  -3.902   7.976  1.00  0.00           H  
ATOM   3130 1HB  LEU A 201       3.494  -3.961  10.037  1.00  0.00           H  
ATOM   3131 2HB  LEU A 201       3.621  -2.230  10.157  1.00  0.00           H  
ATOM   3132  HG  LEU A 201       2.173  -1.897   8.251  1.00  0.00           H  
ATOM   3133 1HD1 LEU A 201       1.155  -3.799   7.039  1.00  0.00           H  
ATOM   3134 2HD1 LEU A 201       2.913  -3.775   6.807  1.00  0.00           H  
ATOM   3135 3HD1 LEU A 201       2.187  -4.934   7.945  1.00  0.00           H  
ATOM   3136 1HD2 LEU A 201       0.151  -3.087   9.173  1.00  0.00           H  
ATOM   3137 2HD2 LEU A 201       1.220  -4.190  10.061  1.00  0.00           H  
ATOM   3138 3HD2 LEU A 201       1.182  -2.470  10.489  1.00  0.00           H  
ATOM   3139  N   SER A 202       5.700  -0.772   8.498  1.00  0.00           N  
ATOM   3140  CA  SER A 202       6.003   0.452   7.782  1.00  0.00           C  
ATOM   3141  C   SER A 202       7.018   0.180   6.682  1.00  0.00           C  
ATOM   3142  O   SER A 202       6.855   0.682   5.567  1.00  0.00           O  
ATOM   3143  CB  SER A 202       6.606   1.458   8.725  1.00  0.00           C  
ATOM   3144  OG  SER A 202       5.705   1.898   9.688  1.00  0.00           O  
ATOM   3145  H   SER A 202       5.892  -0.796   9.507  1.00  0.00           H  
ATOM   3146  HA  SER A 202       5.086   0.844   7.344  1.00  0.00           H  
ATOM   3147 1HB  SER A 202       7.443   0.976   9.225  1.00  0.00           H  
ATOM   3148 2HB  SER A 202       7.005   2.299   8.172  1.00  0.00           H  
ATOM   3149  HG  SER A 202       6.271   2.224  10.407  1.00  0.00           H  
ATOM   3150  N   GLU A 203       8.033  -0.661   6.958  1.00  0.00           N  
ATOM   3151  CA  GLU A 203       9.035  -0.964   5.937  1.00  0.00           C  
ATOM   3152  C   GLU A 203       8.456  -1.779   4.785  1.00  0.00           C  
ATOM   3153  O   GLU A 203       8.807  -1.541   3.626  1.00  0.00           O  
ATOM   3154  CB  GLU A 203      10.228  -1.711   6.539  1.00  0.00           C  
ATOM   3155  CG  GLU A 203      11.098  -0.861   7.443  1.00  0.00           C  
ATOM   3156  CD  GLU A 203      11.755   0.273   6.727  1.00  0.00           C  
ATOM   3157  OE1 GLU A 203      12.453   0.042   5.757  1.00  0.00           O  
ATOM   3158  OE2 GLU A 203      11.517   1.373   7.136  1.00  0.00           O1-
ATOM   3159  H   GLU A 203       8.155  -1.017   7.914  1.00  0.00           H  
ATOM   3160  HA  GLU A 203       9.400  -0.021   5.537  1.00  0.00           H  
ATOM   3161 1HB  GLU A 203       9.861  -2.554   7.127  1.00  0.00           H  
ATOM   3162 2HB  GLU A 203      10.850  -2.111   5.740  1.00  0.00           H  
ATOM   3163 1HG  GLU A 203      10.481  -0.446   8.233  1.00  0.00           H  
ATOM   3164 2HG  GLU A 203      11.856  -1.490   7.906  1.00  0.00           H  
ATOM   3165  N   LEU A 204       7.546  -2.712   5.076  1.00  0.00           N  
ATOM   3166  CA  LEU A 204       6.941  -3.501   4.010  1.00  0.00           C  
ATOM   3167  C   LEU A 204       6.090  -2.639   3.091  1.00  0.00           C  
ATOM   3168  O   LEU A 204       6.183  -2.745   1.857  1.00  0.00           O  
ATOM   3169  CB  LEU A 204       6.074  -4.599   4.638  1.00  0.00           C  
ATOM   3170  CG  LEU A 204       6.819  -5.756   5.336  1.00  0.00           C  
ATOM   3171  CD1 LEU A 204       5.816  -6.582   6.064  1.00  0.00           C  
ATOM   3172  CD2 LEU A 204       7.557  -6.630   4.316  1.00  0.00           C  
ATOM   3173  H   LEU A 204       7.333  -2.913   6.058  1.00  0.00           H  
ATOM   3174  HA  LEU A 204       7.734  -3.940   3.414  1.00  0.00           H  
ATOM   3175 1HB  LEU A 204       5.482  -4.117   5.416  1.00  0.00           H  
ATOM   3176 2HB  LEU A 204       5.386  -4.988   3.931  1.00  0.00           H  
ATOM   3177  HG  LEU A 204       7.523  -5.347   6.050  1.00  0.00           H  
ATOM   3178 1HD1 LEU A 204       6.313  -7.383   6.596  1.00  0.00           H  
ATOM   3179 2HD1 LEU A 204       5.298  -5.952   6.756  1.00  0.00           H  
ATOM   3180 3HD1 LEU A 204       5.127  -6.996   5.366  1.00  0.00           H  
ATOM   3181 1HD2 LEU A 204       8.061  -7.440   4.840  1.00  0.00           H  
ATOM   3182 2HD2 LEU A 204       6.841  -7.044   3.613  1.00  0.00           H  
ATOM   3183 3HD2 LEU A 204       8.294  -6.050   3.778  1.00  0.00           H  
ATOM   3184  N   LEU A 205       5.334  -1.711   3.679  1.00  0.00           N  
ATOM   3185  CA  LEU A 205       4.519  -0.826   2.877  1.00  0.00           C  
ATOM   3186  C   LEU A 205       5.413   0.157   2.119  1.00  0.00           C  
ATOM   3187  O   LEU A 205       5.136   0.475   0.956  1.00  0.00           O  
ATOM   3188  CB  LEU A 205       3.492  -0.112   3.777  1.00  0.00           C  
ATOM   3189  CG  LEU A 205       2.359  -1.045   4.393  1.00  0.00           C  
ATOM   3190  CD1 LEU A 205       1.525  -0.258   5.442  1.00  0.00           C  
ATOM   3191  CD2 LEU A 205       1.437  -1.569   3.276  1.00  0.00           C  
ATOM   3192  H   LEU A 205       5.287  -1.660   4.704  1.00  0.00           H  
ATOM   3193  HA  LEU A 205       3.997  -1.417   2.135  1.00  0.00           H  
ATOM   3194 1HB  LEU A 205       4.036   0.342   4.610  1.00  0.00           H  
ATOM   3195 2HB  LEU A 205       3.011   0.678   3.204  1.00  0.00           H  
ATOM   3196  HG  LEU A 205       2.830  -1.890   4.901  1.00  0.00           H  
ATOM   3197 1HD1 LEU A 205       0.760  -0.915   5.872  1.00  0.00           H  
ATOM   3198 2HD1 LEU A 205       2.187   0.091   6.237  1.00  0.00           H  
ATOM   3199 3HD1 LEU A 205       1.041   0.593   4.965  1.00  0.00           H  
ATOM   3200 1HD2 LEU A 205       0.702  -2.198   3.724  1.00  0.00           H  
ATOM   3201 2HD2 LEU A 205       0.949  -0.732   2.771  1.00  0.00           H  
ATOM   3202 3HD2 LEU A 205       1.991  -2.149   2.552  1.00  0.00           H  
ATOM   3203  N   ALA A 206       6.508   0.615   2.752  1.00  0.00           N  
ATOM   3204  CA  ALA A 206       7.439   1.526   2.107  1.00  0.00           C  
ATOM   3205  C   ALA A 206       8.091   0.869   0.897  1.00  0.00           C  
ATOM   3206  O   ALA A 206       8.222   1.509  -0.149  1.00  0.00           O  
ATOM   3207  CB  ALA A 206       8.509   1.951   3.096  1.00  0.00           C  
ATOM   3208  H   ALA A 206       6.679   0.358   3.726  1.00  0.00           H  
ATOM   3209  HA  ALA A 206       6.886   2.400   1.767  1.00  0.00           H  
ATOM   3210 1HB  ALA A 206       9.186   2.623   2.628  1.00  0.00           H  
ATOM   3211 2HB  ALA A 206       8.043   2.435   3.953  1.00  0.00           H  
ATOM   3212 3HB  ALA A 206       9.054   1.076   3.428  1.00  0.00           H  
ATOM   3213  N   ARG A 207       8.438  -0.422   1.008  1.00  0.00           N  
ATOM   3214  CA  ARG A 207       9.058  -1.116  -0.106  1.00  0.00           C  
ATOM   3215  C   ARG A 207       8.090  -1.238  -1.262  1.00  0.00           C  
ATOM   3216  O   ARG A 207       8.479  -1.015  -2.413  1.00  0.00           O  
ATOM   3217  CB  ARG A 207       9.549  -2.494   0.294  1.00  0.00           C  
ATOM   3218  CG  ARG A 207      10.303  -3.246  -0.814  1.00  0.00           C  
ATOM   3219  CD  ARG A 207      10.848  -4.541  -0.325  1.00  0.00           C  
ATOM   3220  NE  ARG A 207      11.445  -5.337  -1.401  1.00  0.00           N  
ATOM   3221  CZ  ARG A 207      12.693  -5.191  -1.905  1.00  0.00           C  
ATOM   3222  NH1 ARG A 207      13.510  -4.252  -1.451  1.00  0.00           N1+
ATOM   3223  NH2 ARG A 207      13.092  -6.007  -2.869  1.00  0.00           N  
ATOM   3224  H   ARG A 207       8.353  -0.890   1.915  1.00  0.00           H  
ATOM   3225  HA  ARG A 207       9.917  -0.537  -0.434  1.00  0.00           H  
ATOM   3226 1HB  ARG A 207      10.212  -2.401   1.154  1.00  0.00           H  
ATOM   3227 2HB  ARG A 207       8.698  -3.105   0.606  1.00  0.00           H  
ATOM   3228 1HG  ARG A 207       9.644  -3.437  -1.658  1.00  0.00           H  
ATOM   3229 2HG  ARG A 207      11.131  -2.625  -1.153  1.00  0.00           H  
ATOM   3230 1HD  ARG A 207      11.603  -4.363   0.438  1.00  0.00           H  
ATOM   3231 2HD  ARG A 207      10.036  -5.122   0.113  1.00  0.00           H  
ATOM   3232  HE  ARG A 207      10.874  -6.084  -1.795  1.00  0.00           H  
ATOM   3233 1HH1 ARG A 207      13.210  -3.627  -0.717  1.00  0.00           H  
ATOM   3234 2HH1 ARG A 207      14.438  -4.158  -1.838  1.00  0.00           H  
ATOM   3235 1HH2 ARG A 207      12.451  -6.744  -3.216  1.00  0.00           H  
ATOM   3236 2HH2 ARG A 207      14.013  -5.925  -3.263  1.00  0.00           H  
ATOM   3237  N   SER A 208       6.825  -1.565  -0.974  1.00  0.00           N  
ATOM   3238  CA  SER A 208       5.867  -1.692  -2.056  1.00  0.00           C  
ATOM   3239  C   SER A 208       5.689  -0.347  -2.753  1.00  0.00           C  
ATOM   3240  O   SER A 208       5.573  -0.279  -3.981  1.00  0.00           O  
ATOM   3241  CB  SER A 208       4.529  -2.177  -1.606  1.00  0.00           C  
ATOM   3242  OG  SER A 208       3.725  -2.322  -2.738  1.00  0.00           O  
ATOM   3243  H   SER A 208       6.551  -1.779  -0.006  1.00  0.00           H  
ATOM   3244  HA  SER A 208       6.256  -2.400  -2.777  1.00  0.00           H  
ATOM   3245 1HB  SER A 208       4.615  -3.120  -1.077  1.00  0.00           H  
ATOM   3246 2HB  SER A 208       4.089  -1.448  -0.921  1.00  0.00           H  
ATOM   3247  HG  SER A 208       2.817  -2.204  -2.453  1.00  0.00           H  
ATOM   3248  N   LEU A 209       5.644   0.739  -1.967  1.00  0.00           N  
ATOM   3249  CA  LEU A 209       5.485   2.078  -2.512  1.00  0.00           C  
ATOM   3250  C   LEU A 209       6.642   2.406  -3.447  1.00  0.00           C  
ATOM   3251  O   LEU A 209       6.430   3.000  -4.507  1.00  0.00           O  
ATOM   3252  CB  LEU A 209       5.381   3.107  -1.387  1.00  0.00           C  
ATOM   3253  CG  LEU A 209       5.035   4.551  -1.805  1.00  0.00           C  
ATOM   3254  CD1 LEU A 209       4.219   5.172  -0.679  1.00  0.00           C  
ATOM   3255  CD2 LEU A 209       6.331   5.395  -2.074  1.00  0.00           C  
ATOM   3256  H   LEU A 209       5.681   0.619  -0.948  1.00  0.00           H  
ATOM   3257  HA  LEU A 209       4.560   2.103  -3.083  1.00  0.00           H  
ATOM   3258 1HB  LEU A 209       4.627   2.762  -0.679  1.00  0.00           H  
ATOM   3259 2HB  LEU A 209       6.336   3.136  -0.864  1.00  0.00           H  
ATOM   3260  HG  LEU A 209       4.426   4.529  -2.700  1.00  0.00           H  
ATOM   3261 1HD1 LEU A 209       3.920   6.157  -0.951  1.00  0.00           H  
ATOM   3262 2HD1 LEU A 209       3.335   4.583  -0.522  1.00  0.00           H  
ATOM   3263 3HD1 LEU A 209       4.806   5.202   0.240  1.00  0.00           H  
ATOM   3264 1HD2 LEU A 209       6.047   6.411  -2.338  1.00  0.00           H  
ATOM   3265 2HD2 LEU A 209       6.941   5.410  -1.181  1.00  0.00           H  
ATOM   3266 3HD2 LEU A 209       6.916   4.986  -2.879  1.00  0.00           H  
ATOM   3267  N   GLN A 210       7.867   2.060  -3.052  1.00  0.00           N  
ATOM   3268  CA  GLN A 210       9.032   2.314  -3.889  1.00  0.00           C  
ATOM   3269  C   GLN A 210       8.922   1.525  -5.213  1.00  0.00           C  
ATOM   3270  O   GLN A 210       9.251   2.058  -6.286  1.00  0.00           O  
ATOM   3271  CB  GLN A 210      10.289   1.932  -3.102  1.00  0.00           C  
ATOM   3272  CG  GLN A 210      10.605   2.895  -1.929  1.00  0.00           C  
ATOM   3273  CD  GLN A 210      11.678   2.356  -0.978  1.00  0.00           C  
ATOM   3274  NE2 GLN A 210      12.479   3.240  -0.417  1.00  0.00           N  
ATOM   3275  OE1 GLN A 210      11.775   1.141  -0.760  1.00  0.00           O  
ATOM   3276  H   GLN A 210       7.990   1.647  -2.119  1.00  0.00           H  
ATOM   3277  HA  GLN A 210       9.067   3.377  -4.121  1.00  0.00           H  
ATOM   3278 1HB  GLN A 210      10.167   0.930  -2.696  1.00  0.00           H  
ATOM   3279 2HB  GLN A 210      11.147   1.914  -3.770  1.00  0.00           H  
ATOM   3280 1HG  GLN A 210      10.979   3.833  -2.345  1.00  0.00           H  
ATOM   3281 2HG  GLN A 210       9.703   3.089  -1.363  1.00  0.00           H  
ATOM   3282 1HE2 GLN A 210      13.198   2.944   0.207  1.00  0.00           H  
ATOM   3283 2HE2 GLN A 210      12.396   4.241  -0.628  1.00  0.00           H  
ATOM   3284  N   LEU A 211       8.401   0.285  -5.150  1.00  0.00           N  
ATOM   3285  CA  LEU A 211       8.200  -0.515  -6.360  1.00  0.00           C  
ATOM   3286  C   LEU A 211       7.117   0.149  -7.227  1.00  0.00           C  
ATOM   3287  O   LEU A 211       7.227   0.186  -8.459  1.00  0.00           O  
ATOM   3288  CB  LEU A 211       7.742  -1.937  -6.011  1.00  0.00           C  
ATOM   3289  CG  LEU A 211       8.730  -2.875  -5.253  1.00  0.00           C  
ATOM   3290  CD1 LEU A 211       7.977  -4.144  -4.832  1.00  0.00           C  
ATOM   3291  CD2 LEU A 211       9.923  -3.250  -6.121  1.00  0.00           C  
ATOM   3292  H   LEU A 211       8.214  -0.119  -4.224  1.00  0.00           H  
ATOM   3293  HA  LEU A 211       9.125  -0.542  -6.928  1.00  0.00           H  
ATOM   3294 1HB  LEU A 211       6.831  -1.875  -5.429  1.00  0.00           H  
ATOM   3295 2HB  LEU A 211       7.514  -2.406  -6.933  1.00  0.00           H  
ATOM   3296  HG  LEU A 211       9.084  -2.370  -4.360  1.00  0.00           H  
ATOM   3297 1HD1 LEU A 211       8.652  -4.779  -4.277  1.00  0.00           H  
ATOM   3298 2HD1 LEU A 211       7.139  -3.888  -4.203  1.00  0.00           H  
ATOM   3299 3HD1 LEU A 211       7.613  -4.671  -5.710  1.00  0.00           H  
ATOM   3300 1HD2 LEU A 211      10.584  -3.904  -5.550  1.00  0.00           H  
ATOM   3301 2HD2 LEU A 211       9.588  -3.772  -7.007  1.00  0.00           H  
ATOM   3302 3HD2 LEU A 211      10.470  -2.356  -6.411  1.00  0.00           H  
ATOM   3303  N   LEU A 212       6.084   0.712  -6.576  1.00  0.00           N  
ATOM   3304  CA  LEU A 212       5.018   1.410  -7.282  1.00  0.00           C  
ATOM   3305  C   LEU A 212       5.584   2.649  -7.955  1.00  0.00           C  
ATOM   3306  O   LEU A 212       5.237   2.938  -9.095  1.00  0.00           O  
ATOM   3307  CB  LEU A 212       3.859   1.824  -6.352  1.00  0.00           C  
ATOM   3308  CG  LEU A 212       2.634   2.590  -7.026  1.00  0.00           C  
ATOM   3309  CD1 LEU A 212       1.954   1.724  -8.123  1.00  0.00           C  
ATOM   3310  CD2 LEU A 212       1.627   2.979  -5.938  1.00  0.00           C  
ATOM   3311  H   LEU A 212       6.018   0.582  -5.562  1.00  0.00           H  
ATOM   3312  HA  LEU A 212       4.630   0.738  -8.037  1.00  0.00           H  
ATOM   3313 1HB  LEU A 212       3.482   0.930  -5.854  1.00  0.00           H  
ATOM   3314 2HB  LEU A 212       4.260   2.482  -5.591  1.00  0.00           H  
ATOM   3315  HG  LEU A 212       3.002   3.485  -7.499  1.00  0.00           H  
ATOM   3316 1HD1 LEU A 212       1.134   2.283  -8.563  1.00  0.00           H  
ATOM   3317 2HD1 LEU A 212       2.663   1.476  -8.906  1.00  0.00           H  
ATOM   3318 3HD1 LEU A 212       1.565   0.806  -7.683  1.00  0.00           H  
ATOM   3319 1HD2 LEU A 212       0.793   3.529  -6.389  1.00  0.00           H  
ATOM   3320 2HD2 LEU A 212       1.252   2.077  -5.456  1.00  0.00           H  
ATOM   3321 3HD2 LEU A 212       2.117   3.611  -5.197  1.00  0.00           H  
ATOM   3322  N   ALA A 213       6.475   3.383  -7.285  1.00  0.00           N  
ATOM   3323  CA  ALA A 213       7.032   4.575  -7.904  1.00  0.00           C  
ATOM   3324  C   ALA A 213       7.707   4.218  -9.234  1.00  0.00           C  
ATOM   3325  O   ALA A 213       7.539   4.937 -10.229  1.00  0.00           O  
ATOM   3326  CB  ALA A 213       8.026   5.227  -6.970  1.00  0.00           C  
ATOM   3327  H   ALA A 213       6.698   3.139  -6.316  1.00  0.00           H  
ATOM   3328  HA  ALA A 213       6.215   5.268  -8.105  1.00  0.00           H  
ATOM   3329 1HB  ALA A 213       8.422   6.127  -7.429  1.00  0.00           H  
ATOM   3330 2HB  ALA A 213       7.532   5.472  -6.041  1.00  0.00           H  
ATOM   3331 3HB  ALA A 213       8.839   4.535  -6.767  1.00  0.00           H  
ATOM   3332  N   GLN A 214       8.419   3.076  -9.272  1.00  0.00           N  
ATOM   3333  CA  GLN A 214       9.016   2.623 -10.530  1.00  0.00           C  
ATOM   3334  C   GLN A 214       7.927   2.309 -11.554  1.00  0.00           C  
ATOM   3335  O   GLN A 214       8.049   2.667 -12.733  1.00  0.00           O  
ATOM   3336  CB  GLN A 214       9.911   1.396 -10.303  1.00  0.00           C  
ATOM   3337  CG  GLN A 214      10.600   0.850 -11.575  1.00  0.00           C  
ATOM   3338  CD  GLN A 214       9.697  -0.173 -12.302  1.00  0.00           C  
ATOM   3339  NE2 GLN A 214       9.759  -0.233 -13.634  1.00  0.00           N  
ATOM   3340  OE1 GLN A 214       8.949  -0.893 -11.632  1.00  0.00           O  
ATOM   3341  H   GLN A 214       8.580   2.566  -8.394  1.00  0.00           H  
ATOM   3342  HA  GLN A 214       9.630   3.428 -10.929  1.00  0.00           H  
ATOM   3343 1HB  GLN A 214      10.686   1.650  -9.582  1.00  0.00           H  
ATOM   3344 2HB  GLN A 214       9.318   0.598  -9.862  1.00  0.00           H  
ATOM   3345 1HG  GLN A 214      10.800   1.679 -12.257  1.00  0.00           H  
ATOM   3346 2HG  GLN A 214      11.530   0.357 -11.296  1.00  0.00           H  
ATOM   3347 1HE2 GLN A 214       9.179  -0.897 -14.151  1.00  0.00           H  
ATOM   3348 2HE2 GLN A 214      10.375   0.374 -14.132  1.00  0.00           H  
ATOM   3349  N   GLN A 215       6.844   1.694 -11.090  1.00  0.00           N  
ATOM   3350  CA  GLN A 215       5.736   1.376 -11.966  1.00  0.00           C  
ATOM   3351  C   GLN A 215       4.982   2.608 -12.457  1.00  0.00           C  
ATOM   3352  O   GLN A 215       4.416   2.573 -13.549  1.00  0.00           O  
ATOM   3353  CB  GLN A 215       4.793   0.406 -11.301  1.00  0.00           C  
ATOM   3354  CG  GLN A 215       5.344  -0.975 -11.178  1.00  0.00           C  
ATOM   3355  CD  GLN A 215       5.476  -1.654 -12.540  1.00  0.00           C  
ATOM   3356  NE2 GLN A 215       6.712  -1.913 -12.938  1.00  0.00           N  
ATOM   3357  OE1 GLN A 215       4.457  -1.894 -13.236  1.00  0.00           O  
ATOM   3358  H   GLN A 215       6.848   1.369 -10.116  1.00  0.00           H  
ATOM   3359  HA  GLN A 215       6.150   0.882 -12.838  1.00  0.00           H  
ATOM   3360 1HB  GLN A 215       4.516   0.768 -10.329  1.00  0.00           H  
ATOM   3361 2HB  GLN A 215       3.945   0.367 -11.883  1.00  0.00           H  
ATOM   3362 1HG  GLN A 215       6.334  -0.894 -10.741  1.00  0.00           H  
ATOM   3363 2HG  GLN A 215       4.694  -1.572 -10.545  1.00  0.00           H  
ATOM   3364 1HE2 GLN A 215       6.933  -2.312 -13.841  1.00  0.00           H  
ATOM   3365 2HE2 GLN A 215       7.495  -1.655 -12.347  1.00  0.00           H  
ATOM   3366  N   ILE A 216       4.946   3.683 -11.680  1.00  0.00           N  
ATOM   3367  CA  ILE A 216       4.291   4.894 -12.139  1.00  0.00           C  
ATOM   3368  C   ILE A 216       5.102   5.455 -13.300  1.00  0.00           C  
ATOM   3369  O   ILE A 216       4.540   5.970 -14.275  1.00  0.00           O  
ATOM   3370  CB  ILE A 216       4.009   5.912 -11.021  1.00  0.00           C  
ATOM   3371  CG1 ILE A 216       2.916   5.310 -10.063  1.00  0.00           C  
ATOM   3372  CG2 ILE A 216       3.528   7.227 -11.656  1.00  0.00           C  
ATOM   3373  CD1 ILE A 216       2.714   6.053  -8.742  1.00  0.00           C  
ATOM   3374  H   ILE A 216       5.375   3.638 -10.751  1.00  0.00           H  
ATOM   3375  HA  ILE A 216       3.329   4.617 -12.535  1.00  0.00           H  
ATOM   3376  HB  ILE A 216       4.914   6.080 -10.432  1.00  0.00           H  
ATOM   3377 1HG1 ILE A 216       1.971   5.290 -10.597  1.00  0.00           H  
ATOM   3378 2HG1 ILE A 216       3.198   4.284  -9.837  1.00  0.00           H  
ATOM   3379 1HG2 ILE A 216       3.312   7.951 -10.910  1.00  0.00           H  
ATOM   3380 2HG2 ILE A 216       4.304   7.618 -12.292  1.00  0.00           H  
ATOM   3381 3HG2 ILE A 216       2.630   7.046 -12.246  1.00  0.00           H  
ATOM   3382 1HD1 ILE A 216       1.945   5.553  -8.154  1.00  0.00           H  
ATOM   3383 2HD1 ILE A 216       3.651   6.057  -8.180  1.00  0.00           H  
ATOM   3384 3HD1 ILE A 216       2.400   7.069  -8.927  1.00  0.00           H  
ATOM   3385  N   GLU A 217       6.434   5.448 -13.182  1.00  0.00           N  
ATOM   3386  CA  GLU A 217       7.220   5.894 -14.324  1.00  0.00           C  
ATOM   3387  C   GLU A 217       6.936   4.989 -15.535  1.00  0.00           C  
ATOM   3388  O   GLU A 217       6.857   5.472 -16.670  1.00  0.00           O  
ATOM   3389  CB  GLU A 217       8.713   5.939 -14.032  1.00  0.00           C  
ATOM   3390  CG  GLU A 217       9.491   6.499 -15.212  1.00  0.00           C  
ATOM   3391  CD  GLU A 217      10.939   6.766 -14.960  1.00  0.00           C  
ATOM   3392  OE1 GLU A 217      11.718   5.835 -14.945  1.00  0.00           O  
ATOM   3393  OE2 GLU A 217      11.269   7.926 -14.772  1.00  0.00           O1-
ATOM   3394  H   GLU A 217       6.873   5.127 -12.308  1.00  0.00           H  
ATOM   3395  HA  GLU A 217       6.906   6.906 -14.580  1.00  0.00           H  
ATOM   3396 1HB  GLU A 217       8.902   6.560 -13.157  1.00  0.00           H  
ATOM   3397 2HB  GLU A 217       9.077   4.932 -13.814  1.00  0.00           H  
ATOM   3398 1HG  GLU A 217       9.421   5.769 -16.010  1.00  0.00           H  
ATOM   3399 2HG  GLU A 217       9.005   7.407 -15.561  1.00  0.00           H  
ATOM   3400  N   ALA A 218       6.785   3.674 -15.300  1.00  0.00           N  
ATOM   3401  CA  ALA A 218       6.479   2.740 -16.380  1.00  0.00           C  
ATOM   3402  C   ALA A 218       5.145   3.102 -17.053  1.00  0.00           C  
ATOM   3403  O   ALA A 218       5.025   2.998 -18.279  1.00  0.00           O  
ATOM   3404  CB  ALA A 218       6.433   1.325 -15.861  1.00  0.00           C  
ATOM   3405  H   ALA A 218       6.936   3.326 -14.348  1.00  0.00           H  
ATOM   3406  HA  ALA A 218       7.271   2.815 -17.123  1.00  0.00           H  
ATOM   3407 1HB  ALA A 218       6.238   0.702 -16.678  1.00  0.00           H  
ATOM   3408 2HB  ALA A 218       7.387   1.067 -15.406  1.00  0.00           H  
ATOM   3409 3HB  ALA A 218       5.648   1.218 -15.137  1.00  0.00           H  
ATOM   3410  N   ILE A 219       4.165   3.578 -16.272  1.00  0.00           N  
ATOM   3411  CA  ILE A 219       2.889   4.002 -16.847  1.00  0.00           C  
ATOM   3412  C   ILE A 219       3.127   5.147 -17.810  1.00  0.00           C  
ATOM   3413  O   ILE A 219       2.624   5.120 -18.936  1.00  0.00           O  
ATOM   3414  CB  ILE A 219       1.881   4.482 -15.755  1.00  0.00           C  
ATOM   3415  CG1 ILE A 219       1.381   3.312 -14.893  1.00  0.00           C  
ATOM   3416  CG2 ILE A 219       0.748   5.280 -16.358  1.00  0.00           C  
ATOM   3417  CD1 ILE A 219       0.650   3.755 -13.600  1.00  0.00           C  
ATOM   3418  H   ILE A 219       4.309   3.566 -15.257  1.00  0.00           H  
ATOM   3419  HA  ILE A 219       2.457   3.165 -17.394  1.00  0.00           H  
ATOM   3420  HB  ILE A 219       2.405   5.138 -15.075  1.00  0.00           H  
ATOM   3421 1HG1 ILE A 219       0.700   2.704 -15.486  1.00  0.00           H  
ATOM   3422 2HG1 ILE A 219       2.227   2.702 -14.621  1.00  0.00           H  
ATOM   3423 1HG2 ILE A 219       0.101   5.634 -15.584  1.00  0.00           H  
ATOM   3424 2HG2 ILE A 219       1.131   6.135 -16.883  1.00  0.00           H  
ATOM   3425 3HG2 ILE A 219       0.193   4.674 -17.038  1.00  0.00           H  
ATOM   3426 1HD1 ILE A 219       0.338   2.881 -13.048  1.00  0.00           H  
ATOM   3427 2HD1 ILE A 219       1.298   4.337 -12.984  1.00  0.00           H  
ATOM   3428 3HD1 ILE A 219      -0.218   4.347 -13.823  1.00  0.00           H  
ATOM   3429  N   ALA A 220       3.914   6.161 -17.389  1.00  0.00           N  
ATOM   3430  CA  ALA A 220       4.176   7.289 -18.278  1.00  0.00           C  
ATOM   3431  C   ALA A 220       4.831   6.828 -19.558  1.00  0.00           C  
ATOM   3432  O   ALA A 220       4.505   7.350 -20.624  1.00  0.00           O  
ATOM   3433  CB  ALA A 220       5.030   8.306 -17.503  1.00  0.00           C  
ATOM   3434  H   ALA A 220       4.321   6.139 -16.464  1.00  0.00           H  
ATOM   3435  HA  ALA A 220       3.211   7.753 -18.553  1.00  0.00           H  
ATOM   3436 1HB  ALA A 220       4.519   8.661 -16.589  1.00  0.00           H  
ATOM   3437 2HB  ALA A 220       6.001   7.878 -17.185  1.00  0.00           H  
ATOM   3438 3HB  ALA A 220       5.255   9.203 -18.110  1.00  0.00           H  
ATOM   3439  N   LYS A 221       5.801   5.929 -19.443  1.00  0.00           N  
ATOM   3440  CA  LYS A 221       6.499   5.451 -20.624  1.00  0.00           C  
ATOM   3441  C   LYS A 221       5.571   4.716 -21.596  1.00  0.00           C  
ATOM   3442  O   LYS A 221       5.680   4.926 -22.809  1.00  0.00           O  
ATOM   3443  CB  LYS A 221       7.683   4.593 -20.206  1.00  0.00           C  
ATOM   3444  CG  LYS A 221       8.828   5.403 -19.606  1.00  0.00           C  
ATOM   3445  CD  LYS A 221       9.973   4.529 -19.114  1.00  0.00           C  
ATOM   3446  CE  LYS A 221      11.123   5.400 -18.580  1.00  0.00           C  
ATOM   3447  NZ  LYS A 221      12.198   4.597 -17.932  1.00  0.00           N1+
ATOM   3448  H   LYS A 221       6.064   5.594 -18.509  1.00  0.00           H  
ATOM   3449  HA  LYS A 221       6.895   6.319 -21.148  1.00  0.00           H  
ATOM   3450 1HB  LYS A 221       7.349   3.899 -19.442  1.00  0.00           H  
ATOM   3451 2HB  LYS A 221       8.051   4.021 -21.055  1.00  0.00           H  
ATOM   3452 1HG  LYS A 221       9.204   6.099 -20.355  1.00  0.00           H  
ATOM   3453 2HG  LYS A 221       8.444   5.984 -18.764  1.00  0.00           H  
ATOM   3454 1HD  LYS A 221       9.613   3.883 -18.309  1.00  0.00           H  
ATOM   3455 2HD  LYS A 221      10.340   3.904 -19.928  1.00  0.00           H  
ATOM   3456 1HE  LYS A 221      11.556   5.957 -19.407  1.00  0.00           H  
ATOM   3457 2HE  LYS A 221      10.728   6.102 -17.865  1.00  0.00           H  
ATOM   3458 1HZ  LYS A 221      12.921   5.219 -17.591  1.00  0.00           H  
ATOM   3459 2HZ  LYS A 221      11.806   4.085 -17.147  1.00  0.00           H  
ATOM   3460 3HZ  LYS A 221      12.594   3.946 -18.594  1.00  0.00           H  
ATOM   3461  N   LEU A 222       4.627   3.904 -21.086  1.00  0.00           N  
ATOM   3462  CA  LEU A 222       3.685   3.219 -21.979  1.00  0.00           C  
ATOM   3463  C   LEU A 222       2.772   4.228 -22.673  1.00  0.00           C  
ATOM   3464  O   LEU A 222       2.373   4.029 -23.818  1.00  0.00           O  
ATOM   3465  CB  LEU A 222       2.805   2.201 -21.225  1.00  0.00           C  
ATOM   3466  CG  LEU A 222       3.480   0.890 -20.733  1.00  0.00           C  
ATOM   3467  CD1 LEU A 222       2.489   0.086 -19.927  1.00  0.00           C  
ATOM   3468  CD2 LEU A 222       3.972   0.044 -21.916  1.00  0.00           C  
ATOM   3469  H   LEU A 222       4.621   3.717 -20.075  1.00  0.00           H  
ATOM   3470  HA  LEU A 222       4.252   2.713 -22.754  1.00  0.00           H  
ATOM   3471 1HB  LEU A 222       2.404   2.709 -20.344  1.00  0.00           H  
ATOM   3472 2HB  LEU A 222       1.975   1.930 -21.870  1.00  0.00           H  
ATOM   3473  HG  LEU A 222       4.297   1.143 -20.093  1.00  0.00           H  
ATOM   3474 1HD1 LEU A 222       2.976  -0.808 -19.575  1.00  0.00           H  
ATOM   3475 2HD1 LEU A 222       2.144   0.671 -19.075  1.00  0.00           H  
ATOM   3476 3HD1 LEU A 222       1.649  -0.187 -20.549  1.00  0.00           H  
ATOM   3477 1HD2 LEU A 222       4.435  -0.867 -21.535  1.00  0.00           H  
ATOM   3478 2HD2 LEU A 222       3.126  -0.216 -22.551  1.00  0.00           H  
ATOM   3479 3HD2 LEU A 222       4.706   0.592 -22.499  1.00  0.00           H  
ATOM   3480  N   ILE A 223       2.420   5.302 -21.973  1.00  0.00           N  
ATOM   3481  CA  ILE A 223       1.573   6.342 -22.544  1.00  0.00           C  
ATOM   3482  C   ILE A 223       2.308   7.111 -23.643  1.00  0.00           C  
ATOM   3483  O   ILE A 223       1.732   7.387 -24.697  1.00  0.00           O  
ATOM   3484  CB  ILE A 223       1.098   7.314 -21.452  1.00  0.00           C  
ATOM   3485  CG1 ILE A 223       0.178   6.554 -20.510  1.00  0.00           C  
ATOM   3486  CG2 ILE A 223       0.384   8.558 -22.080  1.00  0.00           C  
ATOM   3487  CD1 ILE A 223      -0.086   7.256 -19.258  1.00  0.00           C  
ATOM   3488  H   ILE A 223       2.730   5.369 -20.996  1.00  0.00           H  
ATOM   3489  HA  ILE A 223       0.699   5.865 -22.987  1.00  0.00           H  
ATOM   3490  HB  ILE A 223       1.957   7.647 -20.871  1.00  0.00           H  
ATOM   3491 1HG1 ILE A 223      -0.771   6.361 -21.006  1.00  0.00           H  
ATOM   3492 2HG1 ILE A 223       0.634   5.603 -20.270  1.00  0.00           H  
ATOM   3493 1HG2 ILE A 223       0.056   9.244 -21.306  1.00  0.00           H  
ATOM   3494 2HG2 ILE A 223       1.064   9.093 -22.738  1.00  0.00           H  
ATOM   3495 3HG2 ILE A 223      -0.483   8.228 -22.655  1.00  0.00           H  
ATOM   3496 1HD1 ILE A 223      -0.707   6.642 -18.657  1.00  0.00           H  
ATOM   3497 2HD1 ILE A 223       0.850   7.438 -18.744  1.00  0.00           H  
ATOM   3498 3HD1 ILE A 223      -0.573   8.186 -19.452  1.00  0.00           H  
ATOM   3499  N   ARG A 224       3.564   7.498 -23.375  1.00  0.00           N  
ATOM   3500  CA  ARG A 224       4.373   8.251 -24.336  1.00  0.00           C  
ATOM   3501  C   ARG A 224       4.885   7.480 -25.587  1.00  0.00           C  
ATOM   3502  O   ARG A 224       4.963   8.091 -26.660  1.00  0.00           O  
ATOM   3503  CB  ARG A 224       5.595   8.861 -23.647  1.00  0.00           C  
ATOM   3504  CG  ARG A 224       5.344  10.025 -22.674  1.00  0.00           C  
ATOM   3505  CD  ARG A 224       6.653  10.535 -22.143  1.00  0.00           C  
ATOM   3506  NE  ARG A 224       6.514  11.574 -21.114  1.00  0.00           N  
ATOM   3507  CZ  ARG A 224       6.323  12.894 -21.302  1.00  0.00           C  
ATOM   3508  NH1 ARG A 224       6.201  13.434 -22.506  1.00  0.00           N1+
ATOM   3509  NH2 ARG A 224       6.271  13.630 -20.214  1.00  0.00           N  
ATOM   3510  H   ARG A 224       3.962   7.272 -22.458  1.00  0.00           H  
ATOM   3511  HA  ARG A 224       3.754   9.072 -24.692  1.00  0.00           H  
ATOM   3512 1HB  ARG A 224       6.094   8.075 -23.076  1.00  0.00           H  
ATOM   3513 2HB  ARG A 224       6.297   9.206 -24.403  1.00  0.00           H  
ATOM   3514 1HG  ARG A 224       4.825  10.830 -23.188  1.00  0.00           H  
ATOM   3515 2HG  ARG A 224       4.740   9.677 -21.834  1.00  0.00           H  
ATOM   3516 1HD  ARG A 224       7.184   9.695 -21.691  1.00  0.00           H  
ATOM   3517 2HD  ARG A 224       7.250  10.933 -22.958  1.00  0.00           H  
ATOM   3518  HE  ARG A 224       6.605  11.290 -20.127  1.00  0.00           H  
ATOM   3519 1HH1 ARG A 224       6.249  12.859 -23.328  1.00  0.00           H  
ATOM   3520 2HH1 ARG A 224       6.061  14.435 -22.601  1.00  0.00           H  
ATOM   3521 1HH2 ARG A 224       6.383  13.151 -19.309  1.00  0.00           H  
ATOM   3522 2HH2 ARG A 224       6.139  14.653 -20.253  1.00  0.00           H  
ATOM   3523  N   GLY A 225       5.262   6.175 -25.452  1.00  0.00           N  
ATOM   3524  CA  GLY A 225       5.825   5.339 -26.526  1.00  0.00           C  
ATOM   3525  C   GLY A 225       4.971   4.111 -26.870  1.00  0.00           C  
ATOM   3526  O   GLY A 225       4.490   4.018 -28.004  1.00  0.00           O  
ATOM   3527  OXT GLY A 225       5.209   3.072 -26.246  1.00  0.00           O1-
ATOM   3528  H   GLY A 225       5.184   5.740 -24.526  1.00  0.00           H  
ATOM   3529 1HA  GLY A 225       5.984   5.928 -27.425  1.00  0.00           H  
ATOM   3530 2HA  GLY A 225       6.807   5.006 -26.208  1.00  0.00           H  
ATOM   3531  N   SER B   1       0.893   1.818  25.188  1.00  0.00           N  
ATOM   3532  CA  SER B   1       0.425   0.455  24.884  1.00  0.00           C  
ATOM   3533  C   SER B   1      -0.795   0.412  23.894  1.00  0.00           C  
ATOM   3534  O   SER B   1      -0.699  -0.229  22.840  1.00  0.00           O  
ATOM   3535  CB  SER B   1       0.054  -0.240  26.179  1.00  0.00           C  
ATOM   3536  OG  SER B   1       1.183  -0.429  26.989  1.00  0.00           O  
ATOM   3537 1H   SER B   1       1.746   1.766  25.729  1.00  0.00           H  
ATOM   3538 2H   SER B   1       1.085   2.267  24.294  1.00  0.00           H  
ATOM   3539 3H   SER B   1       0.202   2.348  25.699  1.00  0.00           H  
ATOM   3540  HA  SER B   1       1.258  -0.073  24.397  1.00  0.00           H  
ATOM   3541 1HB  SER B   1      -0.684   0.359  26.714  1.00  0.00           H  
ATOM   3542 2HB  SER B   1      -0.405  -1.203  25.959  1.00  0.00           H  
ATOM   3543  HG  SER B   1       0.868  -0.869  27.782  1.00  0.00           H  
ATOM   3544  N   GLU B   2      -1.915   1.095  24.243  1.00  0.00           N  
ATOM   3545  CA  GLU B   2      -3.178   1.114  23.479  1.00  0.00           C  
ATOM   3546  C   GLU B   2      -3.075   1.776  22.109  1.00  0.00           C  
ATOM   3547  O   GLU B   2      -3.706   1.327  21.150  1.00  0.00           O  
ATOM   3548  CB  GLU B   2      -4.261   1.828  24.290  1.00  0.00           C  
ATOM   3549  CG  GLU B   2      -4.679   1.099  25.560  1.00  0.00           C  
ATOM   3550  CD  GLU B   2      -3.737   1.334  26.706  1.00  0.00           C  
ATOM   3551  OE1 GLU B   2      -2.788   2.061  26.531  1.00  0.00           O  
ATOM   3552  OE2 GLU B   2      -3.964   0.784  27.758  1.00  0.00           O1-
ATOM   3553  H   GLU B   2      -1.917   1.606  25.125  1.00  0.00           H  
ATOM   3554  HA  GLU B   2      -3.505   0.083  23.328  1.00  0.00           H  
ATOM   3555 1HB  GLU B   2      -3.910   2.820  24.575  1.00  0.00           H  
ATOM   3556 2HB  GLU B   2      -5.150   1.960  23.672  1.00  0.00           H  
ATOM   3557 1HG  GLU B   2      -5.675   1.435  25.848  1.00  0.00           H  
ATOM   3558 2HG  GLU B   2      -4.733   0.031  25.351  1.00  0.00           H  
ATOM   3559  N   THR B   3      -2.293   2.843  22.028  1.00  0.00           N  
ATOM   3560  CA  THR B   3      -2.152   3.574  20.789  1.00  0.00           C  
ATOM   3561  C   THR B   3      -1.363   2.764  19.784  1.00  0.00           C  
ATOM   3562  O   THR B   3      -1.776   2.629  18.634  1.00  0.00           O  
ATOM   3563  CB  THR B   3      -1.466   4.933  21.017  1.00  0.00           C  
ATOM   3564  CG2 THR B   3      -1.300   5.675  19.700  1.00  0.00           C  
ATOM   3565  OG1 THR B   3      -2.259   5.726  21.911  1.00  0.00           O  
ATOM   3566  H   THR B   3      -1.799   3.142  22.856  1.00  0.00           H  
ATOM   3567  HA  THR B   3      -3.147   3.747  20.381  1.00  0.00           H  
ATOM   3568  HB  THR B   3      -0.485   4.777  21.466  1.00  0.00           H  
ATOM   3569  HG1 THR B   3      -2.348   5.268  22.752  1.00  0.00           H  
ATOM   3570 1HG2 THR B   3      -0.815   6.635  19.880  1.00  0.00           H  
ATOM   3571 2HG2 THR B   3      -0.689   5.080  19.023  1.00  0.00           H  
ATOM   3572 3HG2 THR B   3      -2.279   5.844  19.252  1.00  0.00           H  
ATOM   3573  N   GLU B   4      -0.263   2.172  20.211  1.00  0.00           N  
ATOM   3574  CA  GLU B   4       0.561   1.414  19.298  1.00  0.00           C  
ATOM   3575  C   GLU B   4      -0.228   0.221  18.716  1.00  0.00           C  
ATOM   3576  O   GLU B   4      -0.087  -0.103  17.527  1.00  0.00           O  
ATOM   3577  CB  GLU B   4       1.819   0.960  20.041  1.00  0.00           C  
ATOM   3578  CG  GLU B   4       2.715   2.097  20.557  1.00  0.00           C  
ATOM   3579  CD  GLU B   4       2.256   2.649  21.913  1.00  0.00           C  
ATOM   3580  OE1 GLU B   4       1.255   2.191  22.412  1.00  0.00           O  
ATOM   3581  OE2 GLU B   4       2.900   3.495  22.450  1.00  0.00           O1-
ATOM   3582  H   GLU B   4       0.036   2.280  21.181  1.00  0.00           H  
ATOM   3583  HA  GLU B   4       0.860   2.066  18.478  1.00  0.00           H  
ATOM   3584 1HB  GLU B   4       1.538   0.325  20.884  1.00  0.00           H  
ATOM   3585 2HB  GLU B   4       2.433   0.379  19.387  1.00  0.00           H  
ATOM   3586 1HG  GLU B   4       3.733   1.721  20.654  1.00  0.00           H  
ATOM   3587 2HG  GLU B   4       2.722   2.902  19.821  1.00  0.00           H  
ATOM   3588  N   LYS B   5      -1.098  -0.405  19.535  1.00  0.00           N  
ATOM   3589  CA  LYS B   5      -1.895  -1.533  19.055  1.00  0.00           C  
ATOM   3590  C   LYS B   5      -2.890  -1.028  17.989  1.00  0.00           C  
ATOM   3591  O   LYS B   5      -3.069  -1.676  16.944  1.00  0.00           O  
ATOM   3592  CB  LYS B   5      -2.632  -2.212  20.210  1.00  0.00           C  
ATOM   3593  CG  LYS B   5      -1.731  -2.979  21.168  1.00  0.00           C  
ATOM   3594  CD  LYS B   5      -2.545  -3.803  22.155  1.00  0.00           C  
ATOM   3595  CE  LYS B   5      -3.238  -2.915  23.178  1.00  0.00           C  
ATOM   3596  NZ  LYS B   5      -3.930  -3.711  24.226  1.00  0.00           N1+
ATOM   3597  H   LYS B   5      -1.145  -0.126  20.522  1.00  0.00           H  
ATOM   3598  HA  LYS B   5      -1.235  -2.261  18.591  1.00  0.00           H  
ATOM   3599 1HB  LYS B   5      -3.173  -1.463  20.788  1.00  0.00           H  
ATOM   3600 2HB  LYS B   5      -3.368  -2.912  19.811  1.00  0.00           H  
ATOM   3601 1HG  LYS B   5      -1.080  -3.646  20.601  1.00  0.00           H  
ATOM   3602 2HG  LYS B   5      -1.107  -2.277  21.721  1.00  0.00           H  
ATOM   3603 1HD  LYS B   5      -3.299  -4.377  21.614  1.00  0.00           H  
ATOM   3604 2HD  LYS B   5      -1.888  -4.498  22.677  1.00  0.00           H  
ATOM   3605 1HE  LYS B   5      -2.503  -2.270  23.656  1.00  0.00           H  
ATOM   3606 2HE  LYS B   5      -3.972  -2.284  22.675  1.00  0.00           H  
ATOM   3607 1HZ  LYS B   5      -4.376  -3.089  24.884  1.00  0.00           H  
ATOM   3608 2HZ  LYS B   5      -4.629  -4.303  23.796  1.00  0.00           H  
ATOM   3609 3HZ  LYS B   5      -3.258  -4.286  24.713  1.00  0.00           H  
ATOM   3610  N   ARG B   6      -3.488   0.165  18.223  1.00  0.00           N  
ATOM   3611  CA  ARG B   6      -4.411   0.752  17.245  1.00  0.00           C  
ATOM   3612  C   ARG B   6      -3.679   1.086  15.959  1.00  0.00           C  
ATOM   3613  O   ARG B   6      -4.245   0.934  14.873  1.00  0.00           O  
ATOM   3614  CB  ARG B   6      -5.076   2.036  17.748  1.00  0.00           C  
ATOM   3615  CG  ARG B   6      -6.034   1.930  18.946  1.00  0.00           C  
ATOM   3616  CD  ARG B   6      -7.403   1.387  18.603  1.00  0.00           C  
ATOM   3617  NE  ARG B   6      -7.484  -0.085  18.569  1.00  0.00           N  
ATOM   3618  CZ  ARG B   6      -7.517  -0.891  19.665  1.00  0.00           C  
ATOM   3619  NH1 ARG B   6      -7.443  -0.375  20.889  1.00  0.00           N1+
ATOM   3620  NH2 ARG B   6      -7.632  -2.206  19.509  1.00  0.00           N  
ATOM   3621  H   ARG B   6      -3.354   0.627  19.132  1.00  0.00           H  
ATOM   3622  HA  ARG B   6      -5.186   0.020  17.018  1.00  0.00           H  
ATOM   3623 1HB  ARG B   6      -4.296   2.742  18.034  1.00  0.00           H  
ATOM   3624 2HB  ARG B   6      -5.627   2.491  16.926  1.00  0.00           H  
ATOM   3625 1HG  ARG B   6      -5.599   1.254  19.651  1.00  0.00           H  
ATOM   3626 2HG  ARG B   6      -6.147   2.910  19.408  1.00  0.00           H  
ATOM   3627 1HD  ARG B   6      -8.129   1.754  19.327  1.00  0.00           H  
ATOM   3628 2HD  ARG B   6      -7.683   1.752  17.615  1.00  0.00           H  
ATOM   3629  HE  ARG B   6      -7.571  -0.547  17.641  1.00  0.00           H  
ATOM   3630 1HH1 ARG B   6      -7.351   0.623  21.015  1.00  0.00           H  
ATOM   3631 2HH1 ARG B   6      -7.469  -0.978  21.698  1.00  0.00           H  
ATOM   3632 1HH2 ARG B   6      -7.687  -2.617  18.557  1.00  0.00           H  
ATOM   3633 2HH2 ARG B   6      -7.659  -2.820  20.305  1.00  0.00           H  
ATOM   3634  N   LEU B   7      -2.422   1.539  16.053  1.00  0.00           N  
ATOM   3635  CA  LEU B   7      -1.711   1.863  14.831  1.00  0.00           C  
ATOM   3636  C   LEU B   7      -1.521   0.627  13.968  1.00  0.00           C  
ATOM   3637  O   LEU B   7      -1.704   0.722  12.751  1.00  0.00           O  
ATOM   3638  CB  LEU B   7      -0.333   2.490  15.075  1.00  0.00           C  
ATOM   3639  CG  LEU B   7      -0.233   4.008  15.114  1.00  0.00           C  
ATOM   3640  CD1 LEU B   7      -0.993   4.563  16.291  1.00  0.00           C  
ATOM   3641  CD2 LEU B   7       1.217   4.396  15.175  1.00  0.00           C  
ATOM   3642  H   LEU B   7      -2.017   1.711  16.981  1.00  0.00           H  
ATOM   3643  HA  LEU B   7      -2.307   2.580  14.272  1.00  0.00           H  
ATOM   3644 1HB  LEU B   7       0.048   2.104  16.019  1.00  0.00           H  
ATOM   3645 2HB  LEU B   7       0.316   2.158  14.285  1.00  0.00           H  
ATOM   3646  HG  LEU B   7      -0.664   4.407  14.202  1.00  0.00           H  
ATOM   3647 1HD1 LEU B   7      -0.918   5.643  16.316  1.00  0.00           H  
ATOM   3648 2HD1 LEU B   7      -2.044   4.283  16.239  1.00  0.00           H  
ATOM   3649 3HD1 LEU B   7      -0.552   4.159  17.177  1.00  0.00           H  
ATOM   3650 1HD2 LEU B   7       1.285   5.483  15.164  1.00  0.00           H  
ATOM   3651 2HD2 LEU B   7       1.668   4.002  16.089  1.00  0.00           H  
ATOM   3652 3HD2 LEU B   7       1.739   3.994  14.316  1.00  0.00           H  
ATOM   3653  N   LEU B   8      -1.224  -0.543  14.555  1.00  0.00           N  
ATOM   3654  CA  LEU B   8      -1.095  -1.728  13.697  1.00  0.00           C  
ATOM   3655  C   LEU B   8      -2.402  -2.070  13.002  1.00  0.00           C  
ATOM   3656  O   LEU B   8      -2.385  -2.438  11.824  1.00  0.00           O  
ATOM   3657  CB  LEU B   8      -0.630  -2.972  14.468  1.00  0.00           C  
ATOM   3658  CG  LEU B   8       0.827  -3.008  14.913  1.00  0.00           C  
ATOM   3659  CD1 LEU B   8       1.041  -4.156  15.829  1.00  0.00           C  
ATOM   3660  CD2 LEU B   8       1.735  -3.207  13.704  1.00  0.00           C  
ATOM   3661  H   LEU B   8      -1.030  -0.569  15.565  1.00  0.00           H  
ATOM   3662  HA  LEU B   8      -0.370  -1.499  12.925  1.00  0.00           H  
ATOM   3663 1HB  LEU B   8      -1.246  -3.053  15.369  1.00  0.00           H  
ATOM   3664 2HB  LEU B   8      -0.815  -3.848  13.850  1.00  0.00           H  
ATOM   3665  HG  LEU B   8       1.063  -2.091  15.440  1.00  0.00           H  
ATOM   3666 1HD1 LEU B   8       2.076  -4.168  16.154  1.00  0.00           H  
ATOM   3667 2HD1 LEU B   8       0.388  -4.042  16.677  1.00  0.00           H  
ATOM   3668 3HD1 LEU B   8       0.817  -5.069  15.320  1.00  0.00           H  
ATOM   3669 1HD2 LEU B   8       2.733  -3.242  14.050  1.00  0.00           H  
ATOM   3670 2HD2 LEU B   8       1.488  -4.145  13.207  1.00  0.00           H  
ATOM   3671 3HD2 LEU B   8       1.634  -2.406  12.994  1.00  0.00           H  
ATOM   3672  N   GLU B   9      -3.537  -1.919  13.695  1.00  0.00           N  
ATOM   3673  CA  GLU B   9      -4.816  -2.224  13.049  1.00  0.00           C  
ATOM   3674  C   GLU B   9      -5.057  -1.274  11.870  1.00  0.00           C  
ATOM   3675  O   GLU B   9      -5.504  -1.688  10.791  1.00  0.00           O  
ATOM   3676  CB  GLU B   9      -5.970  -2.060  14.036  1.00  0.00           C  
ATOM   3677  CG  GLU B   9      -6.036  -3.061  15.151  1.00  0.00           C  
ATOM   3678  CD  GLU B   9      -7.140  -2.730  16.116  1.00  0.00           C  
ATOM   3679  OE1 GLU B   9      -7.719  -1.670  15.993  1.00  0.00           O  
ATOM   3680  OE2 GLU B   9      -7.399  -3.512  16.989  1.00  0.00           O1-
ATOM   3681  H   GLU B   9      -3.487  -1.660  14.690  1.00  0.00           H  
ATOM   3682  HA  GLU B   9      -4.790  -3.247  12.680  1.00  0.00           H  
ATOM   3683 1HB  GLU B   9      -5.926  -1.065  14.478  1.00  0.00           H  
ATOM   3684 2HB  GLU B   9      -6.906  -2.135  13.496  1.00  0.00           H  
ATOM   3685 1HG  GLU B   9      -6.200  -4.054  14.737  1.00  0.00           H  
ATOM   3686 2HG  GLU B   9      -5.082  -3.064  15.680  1.00  0.00           H  
ATOM   3687  N   ILE B  10      -4.697  -0.009  12.065  1.00  0.00           N  
ATOM   3688  CA  ILE B  10      -4.849   1.025  11.055  1.00  0.00           C  
ATOM   3689  C   ILE B  10      -3.950   0.747   9.855  1.00  0.00           C  
ATOM   3690  O   ILE B  10      -4.401   0.838   8.710  1.00  0.00           O  
ATOM   3691  CB  ILE B  10      -4.576   2.402  11.686  1.00  0.00           C  
ATOM   3692  CG1 ILE B  10      -5.746   2.696  12.709  1.00  0.00           C  
ATOM   3693  CG2 ILE B  10      -4.440   3.471  10.601  1.00  0.00           C  
ATOM   3694  CD1 ILE B  10      -5.522   3.822  13.680  1.00  0.00           C  
ATOM   3695  H   ILE B  10      -4.362   0.253  13.001  1.00  0.00           H  
ATOM   3696  HA  ILE B  10      -5.877   1.018  10.709  1.00  0.00           H  
ATOM   3697  HB  ILE B  10      -3.656   2.362  12.257  1.00  0.00           H  
ATOM   3698 1HG1 ILE B  10      -6.631   2.932  12.157  1.00  0.00           H  
ATOM   3699 2HG1 ILE B  10      -5.931   1.793  13.282  1.00  0.00           H  
ATOM   3700 1HG2 ILE B  10      -4.251   4.417  11.048  1.00  0.00           H  
ATOM   3701 2HG2 ILE B  10      -3.616   3.235   9.932  1.00  0.00           H  
ATOM   3702 3HG2 ILE B  10      -5.342   3.514  10.043  1.00  0.00           H  
ATOM   3703 1HD1 ILE B  10      -6.395   3.911  14.319  1.00  0.00           H  
ATOM   3704 2HD1 ILE B  10      -4.648   3.607  14.291  1.00  0.00           H  
ATOM   3705 3HD1 ILE B  10      -5.383   4.736  13.152  1.00  0.00           H  
ATOM   3706  N   HIS B  11      -2.702   0.366  10.102  1.00  0.00           N  
ATOM   3707  CA  HIS B  11      -1.787   0.066   9.016  1.00  0.00           C  
ATOM   3708  C   HIS B  11      -2.231  -1.167   8.256  1.00  0.00           C  
ATOM   3709  O   HIS B  11      -2.049  -1.219   7.043  1.00  0.00           O  
ATOM   3710  CB  HIS B  11      -0.392  -0.203   9.524  1.00  0.00           C  
ATOM   3711  CG  HIS B  11       0.364   0.930   9.940  1.00  0.00           C  
ATOM   3712  CD2 HIS B  11       1.438   1.512   9.398  1.00  0.00           C  
ATOM   3713  ND1 HIS B  11       0.097   1.604  11.087  1.00  0.00           N  
ATOM   3714  CE1 HIS B  11       0.947   2.560  11.236  1.00  0.00           C  
ATOM   3715  NE2 HIS B  11       1.794   2.520  10.224  1.00  0.00           N  
ATOM   3716  H   HIS B  11      -2.376   0.326  11.069  1.00  0.00           H  
ATOM   3717  HA  HIS B  11      -1.748   0.909   8.327  1.00  0.00           H  
ATOM   3718 1HB  HIS B  11      -0.467  -0.873  10.374  1.00  0.00           H  
ATOM   3719 2HB  HIS B  11       0.165  -0.691   8.742  1.00  0.00           H  
ATOM   3720  HD1 HIS B  11      -0.648   1.403  11.730  1.00  0.00           H  
ATOM   3721  HD2 HIS B  11       2.021   1.307   8.497  1.00  0.00           H  
ATOM   3722  HE1 HIS B  11       0.878   3.210  12.101  1.00  0.00           H  
ATOM   3723  N   ARG B  12      -2.782  -2.170   8.950  1.00  0.00           N  
ATOM   3724  CA  ARG B  12      -3.257  -3.367   8.278  1.00  0.00           C  
ATOM   3725  C   ARG B  12      -4.414  -3.043   7.332  1.00  0.00           C  
ATOM   3726  O   ARG B  12      -4.492  -3.613   6.237  1.00  0.00           O  
ATOM   3727  CB  ARG B  12      -3.675  -4.428   9.277  1.00  0.00           C  
ATOM   3728  CG  ARG B  12      -4.266  -5.712   8.675  1.00  0.00           C  
ATOM   3729  CD  ARG B  12      -3.292  -6.475   7.834  1.00  0.00           C  
ATOM   3730  NE  ARG B  12      -3.902  -7.668   7.309  1.00  0.00           N  
ATOM   3731  CZ  ARG B  12      -4.633  -7.807   6.182  1.00  0.00           C  
ATOM   3732  NH1 ARG B  12      -4.873  -6.794   5.352  1.00  0.00           N1+
ATOM   3733  NH2 ARG B  12      -5.107  -9.012   5.947  1.00  0.00           N  
ATOM   3734  H   ARG B  12      -2.833  -2.107   9.974  1.00  0.00           H  
ATOM   3735  HA  ARG B  12      -2.428  -3.763   7.696  1.00  0.00           H  
ATOM   3736 1HB  ARG B  12      -2.816  -4.705   9.887  1.00  0.00           H  
ATOM   3737 2HB  ARG B  12      -4.423  -4.007   9.950  1.00  0.00           H  
ATOM   3738 1HG  ARG B  12      -4.575  -6.371   9.487  1.00  0.00           H  
ATOM   3739 2HG  ARG B  12      -5.137  -5.474   8.065  1.00  0.00           H  
ATOM   3740 1HD  ARG B  12      -2.945  -5.879   6.998  1.00  0.00           H  
ATOM   3741 2HD  ARG B  12      -2.438  -6.772   8.446  1.00  0.00           H  
ATOM   3742  HE  ARG B  12      -3.796  -8.521   7.872  1.00  0.00           H  
ATOM   3743 1HH1 ARG B  12      -4.508  -5.868   5.569  1.00  0.00           H  
ATOM   3744 2HH1 ARG B  12      -5.445  -6.941   4.492  1.00  0.00           H  
ATOM   3745 1HH2 ARG B  12      -4.902  -9.747   6.652  1.00  0.00           H  
ATOM   3746 2HH2 ARG B  12      -5.668  -9.205   5.130  1.00  0.00           H  
ATOM   3747  N   ARG B  13      -5.320  -2.144   7.748  1.00  0.00           N  
ATOM   3748  CA  ARG B  13      -6.415  -1.739   6.875  1.00  0.00           C  
ATOM   3749  C   ARG B  13      -5.859  -0.984   5.659  1.00  0.00           C  
ATOM   3750  O   ARG B  13      -6.350  -1.148   4.535  1.00  0.00           O  
ATOM   3751  CB  ARG B  13      -7.402  -0.875   7.616  1.00  0.00           C  
ATOM   3752  CG  ARG B  13      -8.244  -1.571   8.655  1.00  0.00           C  
ATOM   3753  CD  ARG B  13      -9.228  -0.638   9.245  1.00  0.00           C  
ATOM   3754  NE  ARG B  13      -9.924  -1.213  10.388  1.00  0.00           N  
ATOM   3755  CZ  ARG B  13      -9.523  -1.093  11.676  1.00  0.00           C  
ATOM   3756  NH1 ARG B  13      -8.427  -0.432  11.968  1.00  0.00           N1+
ATOM   3757  NH2 ARG B  13     -10.238  -1.642  12.647  1.00  0.00           N  
ATOM   3758  H   ARG B  13      -5.260  -1.785   8.709  1.00  0.00           H  
ATOM   3759  HA  ARG B  13      -6.932  -2.631   6.527  1.00  0.00           H  
ATOM   3760 1HB  ARG B  13      -6.834  -0.152   8.159  1.00  0.00           H  
ATOM   3761 2HB  ARG B  13      -8.052  -0.353   6.919  1.00  0.00           H  
ATOM   3762 1HG  ARG B  13      -8.783  -2.397   8.195  1.00  0.00           H  
ATOM   3763 2HG  ARG B  13      -7.609  -1.954   9.445  1.00  0.00           H  
ATOM   3764 1HD  ARG B  13      -8.730   0.273   9.552  1.00  0.00           H  
ATOM   3765 2HD  ARG B  13      -9.974  -0.392   8.489  1.00  0.00           H  
ATOM   3766  HE  ARG B  13     -10.774  -1.731  10.205  1.00  0.00           H  
ATOM   3767 1HH1 ARG B  13      -7.865  -0.042  11.231  1.00  0.00           H  
ATOM   3768 2HH1 ARG B  13      -8.127  -0.340  12.932  1.00  0.00           H  
ATOM   3769 1HH2 ARG B  13     -11.081  -2.153  12.428  1.00  0.00           H  
ATOM   3770 2HH2 ARG B  13      -9.933  -1.562  13.614  1.00  0.00           H  
ATOM   3771  N   VAL B  14      -4.808  -0.181   5.876  1.00  0.00           N  
ATOM   3772  CA  VAL B  14      -4.151   0.518   4.779  1.00  0.00           C  
ATOM   3773  C   VAL B  14      -3.488  -0.510   3.868  1.00  0.00           C  
ATOM   3774  O   VAL B  14      -3.535  -0.375   2.649  1.00  0.00           O  
ATOM   3775  CB  VAL B  14      -3.132   1.564   5.262  1.00  0.00           C  
ATOM   3776  CG1 VAL B  14      -2.322   2.103   4.054  1.00  0.00           C  
ATOM   3777  CG2 VAL B  14      -3.904   2.703   5.946  1.00  0.00           C  
ATOM   3778  H   VAL B  14      -4.501  -0.030   6.843  1.00  0.00           H  
ATOM   3779  HA  VAL B  14      -4.909   1.049   4.205  1.00  0.00           H  
ATOM   3780  HB  VAL B  14      -2.439   1.110   5.962  1.00  0.00           H  
ATOM   3781 1HG1 VAL B  14      -1.614   2.849   4.376  1.00  0.00           H  
ATOM   3782 2HG1 VAL B  14      -1.772   1.298   3.565  1.00  0.00           H  
ATOM   3783 3HG1 VAL B  14      -3.010   2.555   3.336  1.00  0.00           H  
ATOM   3784 1HG2 VAL B  14      -3.237   3.461   6.304  1.00  0.00           H  
ATOM   3785 2HG2 VAL B  14      -4.588   3.139   5.233  1.00  0.00           H  
ATOM   3786 3HG2 VAL B  14      -4.464   2.311   6.778  1.00  0.00           H  
ATOM   3787  N   ALA B  15      -2.865  -1.534   4.444  1.00  0.00           N  
ATOM   3788  CA  ALA B  15      -2.237  -2.583   3.664  1.00  0.00           C  
ATOM   3789  C   ALA B  15      -3.259  -3.269   2.761  1.00  0.00           C  
ATOM   3790  O   ALA B  15      -2.920  -3.635   1.635  1.00  0.00           O  
ATOM   3791  CB  ALA B  15      -1.597  -3.611   4.580  1.00  0.00           C  
ATOM   3792  H   ALA B  15      -2.796  -1.557   5.456  1.00  0.00           H  
ATOM   3793  HA  ALA B  15      -1.479  -2.128   3.038  1.00  0.00           H  
ATOM   3794 1HB  ALA B  15      -1.129  -4.365   3.971  1.00  0.00           H  
ATOM   3795 2HB  ALA B  15      -0.857  -3.129   5.218  1.00  0.00           H  
ATOM   3796 3HB  ALA B  15      -2.347  -4.070   5.193  1.00  0.00           H  
ATOM   3797  N   GLU B  16      -4.505  -3.411   3.228  1.00  0.00           N  
ATOM   3798  CA  GLU B  16      -5.561  -4.014   2.423  1.00  0.00           C  
ATOM   3799  C   GLU B  16      -5.904  -3.066   1.263  1.00  0.00           C  
ATOM   3800  O   GLU B  16      -6.054  -3.509   0.118  1.00  0.00           O  
ATOM   3801  CB  GLU B  16      -6.786  -4.299   3.300  1.00  0.00           C  
ATOM   3802  CG  GLU B  16      -7.942  -5.010   2.629  1.00  0.00           C  
ATOM   3803  CD  GLU B  16      -7.621  -6.399   2.123  1.00  0.00           C  
ATOM   3804  OE1 GLU B  16      -6.610  -6.990   2.487  1.00  0.00           O  
ATOM   3805  OE2 GLU B  16      -8.421  -6.887   1.368  1.00  0.00           O1-
ATOM   3806  H   GLU B  16      -4.688  -3.142   4.200  1.00  0.00           H  
ATOM   3807  HA  GLU B  16      -5.195  -4.954   2.010  1.00  0.00           H  
ATOM   3808 1HB  GLU B  16      -6.483  -4.880   4.165  1.00  0.00           H  
ATOM   3809 2HB  GLU B  16      -7.176  -3.361   3.677  1.00  0.00           H  
ATOM   3810 1HG  GLU B  16      -8.762  -5.080   3.340  1.00  0.00           H  
ATOM   3811 2HG  GLU B  16      -8.283  -4.402   1.789  1.00  0.00           H  
ATOM   3812  N   SER B  17      -5.948  -1.753   1.542  1.00  0.00           N  
ATOM   3813  CA  SER B  17      -6.199  -0.748   0.505  1.00  0.00           C  
ATOM   3814  C   SER B  17      -5.097  -0.825  -0.544  1.00  0.00           C  
ATOM   3815  O   SER B  17      -5.345  -0.775  -1.759  1.00  0.00           O  
ATOM   3816  CB  SER B  17      -6.215   0.647   1.108  1.00  0.00           C  
ATOM   3817  OG  SER B  17      -6.412   1.624   0.135  1.00  0.00           O  
ATOM   3818  H   SER B  17      -5.879  -1.463   2.526  1.00  0.00           H  
ATOM   3819  HA  SER B  17      -7.155  -0.960   0.034  1.00  0.00           H  
ATOM   3820 1HB  SER B  17      -6.998   0.714   1.861  1.00  0.00           H  
ATOM   3821 2HB  SER B  17      -5.285   0.846   1.605  1.00  0.00           H  
ATOM   3822  HG  SER B  17      -6.220   2.478   0.589  1.00  0.00           H  
ATOM   3823  N   HIS B  18      -3.866  -0.983  -0.061  1.00  0.00           N  
ATOM   3824  CA  HIS B  18      -2.691  -1.095  -0.893  1.00  0.00           C  
ATOM   3825  C   HIS B  18      -2.798  -2.364  -1.759  1.00  0.00           C  
ATOM   3826  O   HIS B  18      -2.560  -2.327  -2.962  1.00  0.00           O  
ATOM   3827  CB  HIS B  18      -1.426  -1.175  -0.056  1.00  0.00           C  
ATOM   3828  CG  HIS B  18      -0.259  -1.041  -0.870  1.00  0.00           C  
ATOM   3829  CD2 HIS B  18       0.380  -1.935  -1.612  1.00  0.00           C  
ATOM   3830  ND1 HIS B  18       0.371   0.168  -1.079  1.00  0.00           N  
ATOM   3831  CE1 HIS B  18       1.374  -0.014  -1.899  1.00  0.00           C  
ATOM   3832  NE2 HIS B  18       1.390  -1.289  -2.238  1.00  0.00           N  
ATOM   3833  H   HIS B  18      -3.752  -0.983   0.953  1.00  0.00           H  
ATOM   3834  HA  HIS B  18      -2.616  -0.232  -1.550  1.00  0.00           H  
ATOM   3835 1HB  HIS B  18      -1.428  -0.391   0.706  1.00  0.00           H  
ATOM   3836 2HB  HIS B  18      -1.370  -2.128   0.448  1.00  0.00           H  
ATOM   3837  HD1 HIS B  18       0.124   1.064  -0.647  1.00  0.00           H  
ATOM   3838  HD2 HIS B  18       0.210  -2.988  -1.777  1.00  0.00           H  
ATOM   3839  HE1 HIS B  18       2.016   0.820  -2.191  1.00  0.00           H  
ATOM   3840  N   ARG B  19      -3.172  -3.501  -1.169  1.00  0.00           N  
ATOM   3841  CA  ARG B  19      -3.291  -4.729  -1.945  1.00  0.00           C  
ATOM   3842  C   ARG B  19      -4.270  -4.520  -3.111  1.00  0.00           C  
ATOM   3843  O   ARG B  19      -4.010  -4.977  -4.235  1.00  0.00           O  
ATOM   3844  CB  ARG B  19      -3.753  -5.879  -1.061  1.00  0.00           C  
ATOM   3845  CG  ARG B  19      -3.767  -7.247  -1.732  1.00  0.00           C  
ATOM   3846  CD  ARG B  19      -4.213  -8.339  -0.806  1.00  0.00           C  
ATOM   3847  NE  ARG B  19      -5.630  -8.241  -0.433  1.00  0.00           N  
ATOM   3848  CZ  ARG B  19      -6.667  -8.644  -1.221  1.00  0.00           C  
ATOM   3849  NH1 ARG B  19      -6.456  -9.154  -2.427  1.00  0.00           N1+
ATOM   3850  NH2 ARG B  19      -7.901  -8.523  -0.781  1.00  0.00           N  
ATOM   3851  H   ARG B  19      -3.318  -3.525  -0.157  1.00  0.00           H  
ATOM   3852  HA  ARG B  19      -2.311  -4.975  -2.353  1.00  0.00           H  
ATOM   3853 1HB  ARG B  19      -3.109  -5.940  -0.185  1.00  0.00           H  
ATOM   3854 2HB  ARG B  19      -4.764  -5.673  -0.704  1.00  0.00           H  
ATOM   3855 1HG  ARG B  19      -4.429  -7.218  -2.595  1.00  0.00           H  
ATOM   3856 2HG  ARG B  19      -2.768  -7.485  -2.056  1.00  0.00           H  
ATOM   3857 1HD  ARG B  19      -4.039  -9.310  -1.265  1.00  0.00           H  
ATOM   3858 2HD  ARG B  19      -3.626  -8.274   0.110  1.00  0.00           H  
ATOM   3859  HE  ARG B  19      -5.863  -7.865   0.519  1.00  0.00           H  
ATOM   3860 1HH1 ARG B  19      -5.523  -9.252  -2.796  1.00  0.00           H  
ATOM   3861 2HH1 ARG B  19      -7.242  -9.443  -3.002  1.00  0.00           H  
ATOM   3862 1HH2 ARG B  19      -8.073  -8.104   0.144  1.00  0.00           H  
ATOM   3863 2HH2 ARG B  19      -8.675  -8.813  -1.352  1.00  0.00           H  
ATOM   3864  N   ILE B  20      -5.380  -3.811  -2.855  1.00  0.00           N  
ATOM   3865  CA  ILE B  20      -6.360  -3.517  -3.895  1.00  0.00           C  
ATOM   3866  C   ILE B  20      -5.719  -2.646  -4.971  1.00  0.00           C  
ATOM   3867  O   ILE B  20      -5.915  -2.902  -6.158  1.00  0.00           O  
ATOM   3868  CB  ILE B  20      -7.628  -2.844  -3.325  1.00  0.00           C  
ATOM   3869  CG1 ILE B  20      -8.372  -3.895  -2.443  1.00  0.00           C  
ATOM   3870  CG2 ILE B  20      -8.519  -2.287  -4.495  1.00  0.00           C  
ATOM   3871  CD1 ILE B  20      -9.472  -3.344  -1.564  1.00  0.00           C  
ATOM   3872  H   ILE B  20      -5.550  -3.520  -1.883  1.00  0.00           H  
ATOM   3873  HA  ILE B  20      -6.662  -4.457  -4.360  1.00  0.00           H  
ATOM   3874  HB  ILE B  20      -7.340  -2.025  -2.670  1.00  0.00           H  
ATOM   3875 1HG1 ILE B  20      -8.794  -4.657  -3.092  1.00  0.00           H  
ATOM   3876 2HG1 ILE B  20      -7.637  -4.374  -1.788  1.00  0.00           H  
ATOM   3877 1HG2 ILE B  20      -9.403  -1.819  -4.102  1.00  0.00           H  
ATOM   3878 2HG2 ILE B  20      -7.969  -1.545  -5.073  1.00  0.00           H  
ATOM   3879 3HG2 ILE B  20      -8.807  -3.108  -5.150  1.00  0.00           H  
ATOM   3880 1HD1 ILE B  20      -9.908  -4.156  -0.981  1.00  0.00           H  
ATOM   3881 2HD1 ILE B  20      -9.053  -2.599  -0.884  1.00  0.00           H  
ATOM   3882 3HD1 ILE B  20     -10.236  -2.893  -2.166  1.00  0.00           H  
ATOM   3883  N   LEU B  21      -4.959  -1.625  -4.562  1.00  0.00           N  
ATOM   3884  CA  LEU B  21      -4.256  -0.730  -5.480  1.00  0.00           C  
ATOM   3885  C   LEU B  21      -3.381  -1.534  -6.437  1.00  0.00           C  
ATOM   3886  O   LEU B  21      -3.337  -1.239  -7.638  1.00  0.00           O  
ATOM   3887  CB  LEU B  21      -3.330   0.174  -4.658  1.00  0.00           C  
ATOM   3888  CG  LEU B  21      -2.503   1.239  -5.312  1.00  0.00           C  
ATOM   3889  CD1 LEU B  21      -3.375   2.307  -5.894  1.00  0.00           C  
ATOM   3890  CD2 LEU B  21      -1.579   1.750  -4.251  1.00  0.00           C  
ATOM   3891  H   LEU B  21      -4.910  -1.435  -3.555  1.00  0.00           H  
ATOM   3892  HA  LEU B  21      -4.984  -0.158  -6.042  1.00  0.00           H  
ATOM   3893 1HB  LEU B  21      -3.921   0.636  -3.867  1.00  0.00           H  
ATOM   3894 2HB  LEU B  21      -2.607  -0.440  -4.201  1.00  0.00           H  
ATOM   3895  HG  LEU B  21      -1.910   0.827  -6.133  1.00  0.00           H  
ATOM   3896 1HD1 LEU B  21      -2.735   3.062  -6.321  1.00  0.00           H  
ATOM   3897 2HD1 LEU B  21      -4.018   1.884  -6.664  1.00  0.00           H  
ATOM   3898 3HD1 LEU B  21      -3.983   2.746  -5.123  1.00  0.00           H  
ATOM   3899 1HD2 LEU B  21      -0.949   2.535  -4.651  1.00  0.00           H  
ATOM   3900 2HD2 LEU B  21      -2.165   2.126  -3.444  1.00  0.00           H  
ATOM   3901 3HD2 LEU B  21      -0.955   0.930  -3.885  1.00  0.00           H  
ATOM   3902  N   VAL B  22      -2.702  -2.557  -5.908  1.00  0.00           N  
ATOM   3903  CA  VAL B  22      -1.836  -3.406  -6.714  1.00  0.00           C  
ATOM   3904  C   VAL B  22      -2.651  -4.166  -7.764  1.00  0.00           C  
ATOM   3905  O   VAL B  22      -2.216  -4.258  -8.916  1.00  0.00           O  
ATOM   3906  CB  VAL B  22      -1.019  -4.377  -5.832  1.00  0.00           C  
ATOM   3907  CG1 VAL B  22      -0.265  -5.403  -6.705  1.00  0.00           C  
ATOM   3908  CG2 VAL B  22      -0.030  -3.565  -4.987  1.00  0.00           C  
ATOM   3909  H   VAL B  22      -2.772  -2.687  -4.892  1.00  0.00           H  
ATOM   3910  HA  VAL B  22      -1.127  -2.761  -7.233  1.00  0.00           H  
ATOM   3911  HB  VAL B  22      -1.693  -4.925  -5.180  1.00  0.00           H  
ATOM   3912 1HG1 VAL B  22       0.299  -6.071  -6.067  1.00  0.00           H  
ATOM   3913 2HG1 VAL B  22      -0.966  -5.991  -7.297  1.00  0.00           H  
ATOM   3914 3HG1 VAL B  22       0.418  -4.878  -7.371  1.00  0.00           H  
ATOM   3915 1HG2 VAL B  22       0.543  -4.230  -4.350  1.00  0.00           H  
ATOM   3916 2HG2 VAL B  22       0.646  -3.022  -5.638  1.00  0.00           H  
ATOM   3917 3HG2 VAL B  22      -0.569  -2.859  -4.369  1.00  0.00           H  
ATOM   3918  N   GLU B  23      -3.813  -4.718  -7.384  1.00  0.00           N  
ATOM   3919  CA  GLU B  23      -4.651  -5.412  -8.369  1.00  0.00           C  
ATOM   3920  C   GLU B  23      -5.162  -4.445  -9.460  1.00  0.00           C  
ATOM   3921  O   GLU B  23      -5.193  -4.799 -10.650  1.00  0.00           O  
ATOM   3922  CB  GLU B  23      -5.840  -6.107  -7.691  1.00  0.00           C  
ATOM   3923  CG  GLU B  23      -5.463  -7.322  -6.823  1.00  0.00           C  
ATOM   3924  CD  GLU B  23      -6.670  -8.005  -6.199  1.00  0.00           C  
ATOM   3925  OE1 GLU B  23      -7.742  -7.445  -6.256  1.00  0.00           O  
ATOM   3926  OE2 GLU B  23      -6.517  -9.088  -5.673  1.00  0.00           O1-
ATOM   3927  H   GLU B  23      -4.077  -4.683  -6.390  1.00  0.00           H  
ATOM   3928  HA  GLU B  23      -4.044  -6.176  -8.853  1.00  0.00           H  
ATOM   3929 1HB  GLU B  23      -6.353  -5.390  -7.049  1.00  0.00           H  
ATOM   3930 2HB  GLU B  23      -6.549  -6.436  -8.449  1.00  0.00           H  
ATOM   3931 1HG  GLU B  23      -4.926  -8.041  -7.440  1.00  0.00           H  
ATOM   3932 2HG  GLU B  23      -4.790  -6.988  -6.033  1.00  0.00           H  
ATOM   3933  N   VAL B  24      -5.491  -3.205  -9.066  1.00  0.00           N  
ATOM   3934  CA  VAL B  24      -5.981  -2.222 -10.033  1.00  0.00           C  
ATOM   3935  C   VAL B  24      -4.843  -1.919 -11.007  1.00  0.00           C  
ATOM   3936  O   VAL B  24      -5.062  -1.812 -12.221  1.00  0.00           O  
ATOM   3937  CB  VAL B  24      -6.438  -0.911  -9.344  1.00  0.00           C  
ATOM   3938  CG1 VAL B  24      -6.794   0.163 -10.419  1.00  0.00           C  
ATOM   3939  CG2 VAL B  24      -7.620  -1.193  -8.420  1.00  0.00           C  
ATOM   3940  H   VAL B  24      -5.466  -3.000  -8.062  1.00  0.00           H  
ATOM   3941  HA  VAL B  24      -6.815  -2.640 -10.574  1.00  0.00           H  
ATOM   3942  HB  VAL B  24      -5.612  -0.516  -8.750  1.00  0.00           H  
ATOM   3943 1HG1 VAL B  24      -7.099   1.080  -9.933  1.00  0.00           H  
ATOM   3944 2HG1 VAL B  24      -5.932   0.363 -11.044  1.00  0.00           H  
ATOM   3945 3HG1 VAL B  24      -7.607  -0.186 -11.043  1.00  0.00           H  
ATOM   3946 1HG2 VAL B  24      -7.905  -0.296  -7.930  1.00  0.00           H  
ATOM   3947 2HG2 VAL B  24      -8.449  -1.573  -8.953  1.00  0.00           H  
ATOM   3948 3HG2 VAL B  24      -7.342  -1.910  -7.689  1.00  0.00           H  
ATOM   3949  N   HIS B  25      -3.631  -1.775 -10.470  1.00  0.00           N  
ATOM   3950  CA  HIS B  25      -2.442  -1.508 -11.253  1.00  0.00           C  
ATOM   3951  C   HIS B  25      -2.172  -2.619 -12.263  1.00  0.00           C  
ATOM   3952  O   HIS B  25      -1.917  -2.356 -13.442  1.00  0.00           O  
ATOM   3953  CB  HIS B  25      -1.214  -1.371 -10.355  1.00  0.00           C  
ATOM   3954  CG  HIS B  25      -0.022  -1.047 -11.117  1.00  0.00           C  
ATOM   3955  CD2 HIS B  25       0.992  -1.831 -11.541  1.00  0.00           C  
ATOM   3956  ND1 HIS B  25       0.230   0.220 -11.597  1.00  0.00           N  
ATOM   3957  CE1 HIS B  25       1.352   0.195 -12.277  1.00  0.00           C  
ATOM   3958  NE2 HIS B  25       1.828  -1.048 -12.254  1.00  0.00           N  
ATOM   3959  H   HIS B  25      -3.532  -1.816  -9.452  1.00  0.00           H  
ATOM   3960  HA  HIS B  25      -2.573  -0.580 -11.802  1.00  0.00           H  
ATOM   3961 1HB  HIS B  25      -1.385  -0.609  -9.594  1.00  0.00           H  
ATOM   3962 2HB  HIS B  25      -1.035  -2.302  -9.839  1.00  0.00           H  
ATOM   3963  HD2 HIS B  25       1.108  -2.900 -11.352  1.00  0.00           H  
ATOM   3964  HE1 HIS B  25       1.819   1.038 -12.778  1.00  0.00           H  
ATOM   3965  HE2 HIS B  25       2.702  -1.388 -12.709  1.00  0.00           H  
ATOM   3966  N   GLU B  26      -2.242  -3.884 -11.845  1.00  0.00           N  
ATOM   3967  CA  GLU B  26      -1.972  -4.932 -12.819  1.00  0.00           C  
ATOM   3968  C   GLU B  26      -2.918  -4.801 -14.017  1.00  0.00           C  
ATOM   3969  O   GLU B  26      -2.475  -4.926 -15.171  1.00  0.00           O  
ATOM   3970  CB  GLU B  26      -2.112  -6.322 -12.195  1.00  0.00           C  
ATOM   3971  CG  GLU B  26      -1.726  -7.471 -13.143  1.00  0.00           C  
ATOM   3972  CD  GLU B  26      -1.805  -8.825 -12.493  1.00  0.00           C  
ATOM   3973  OE1 GLU B  26      -2.299  -8.907 -11.399  1.00  0.00           O  
ATOM   3974  OE2 GLU B  26      -1.343  -9.779 -13.079  1.00  0.00           O1-
ATOM   3975  H   GLU B  26      -2.422  -4.099 -10.858  1.00  0.00           H  
ATOM   3976  HA  GLU B  26      -0.950  -4.817 -13.174  1.00  0.00           H  
ATOM   3977 1HB  GLU B  26      -1.483  -6.382 -11.304  1.00  0.00           H  
ATOM   3978 2HB  GLU B  26      -3.146  -6.471 -11.875  1.00  0.00           H  
ATOM   3979 1HG  GLU B  26      -2.394  -7.461 -14.006  1.00  0.00           H  
ATOM   3980 2HG  GLU B  26      -0.712  -7.303 -13.504  1.00  0.00           H  
ATOM   3981  N   ALA B  27      -4.211  -4.525 -13.757  1.00  0.00           N  
ATOM   3982  CA  ALA B  27      -5.176  -4.335 -14.842  1.00  0.00           C  
ATOM   3983  C   ALA B  27      -4.812  -3.129 -15.704  1.00  0.00           C  
ATOM   3984  O   ALA B  27      -4.958  -3.165 -16.930  1.00  0.00           O  
ATOM   3985  CB  ALA B  27      -6.565  -4.143 -14.291  1.00  0.00           C  
ATOM   3986  H   ALA B  27      -4.522  -4.485 -12.776  1.00  0.00           H  
ATOM   3987  HA  ALA B  27      -5.153  -5.225 -15.471  1.00  0.00           H  
ATOM   3988 1HB  ALA B  27      -7.274  -4.024 -15.109  1.00  0.00           H  
ATOM   3989 2HB  ALA B  27      -6.831  -5.014 -13.694  1.00  0.00           H  
ATOM   3990 3HB  ALA B  27      -6.577  -3.252 -13.667  1.00  0.00           H  
ATOM   3991  N   LEU B  28      -4.301  -2.073 -15.075  1.00  0.00           N  
ATOM   3992  CA  LEU B  28      -3.902  -0.884 -15.804  1.00  0.00           C  
ATOM   3993  C   LEU B  28      -2.803  -1.143 -16.782  1.00  0.00           C  
ATOM   3994  O   LEU B  28      -2.879  -0.685 -17.924  1.00  0.00           O  
ATOM   3995  CB  LEU B  28      -3.371   0.175 -14.860  1.00  0.00           C  
ATOM   3996  CG  LEU B  28      -2.817   1.428 -15.499  1.00  0.00           C  
ATOM   3997  CD1 LEU B  28      -3.866   2.160 -16.258  1.00  0.00           C  
ATOM   3998  CD2 LEU B  28      -2.261   2.208 -14.448  1.00  0.00           C  
ATOM   3999  H   LEU B  28      -4.267  -2.081 -14.049  1.00  0.00           H  
ATOM   4000  HA  LEU B  28      -4.768  -0.521 -16.345  1.00  0.00           H  
ATOM   4001 1HB  LEU B  28      -4.163   0.455 -14.167  1.00  0.00           H  
ATOM   4002 2HB  LEU B  28      -2.569  -0.248 -14.290  1.00  0.00           H  
ATOM   4003  HG  LEU B  28      -2.028   1.182 -16.193  1.00  0.00           H  
ATOM   4004 1HD1 LEU B  28      -3.439   3.041 -16.675  1.00  0.00           H  
ATOM   4005 2HD1 LEU B  28      -4.245   1.545 -17.064  1.00  0.00           H  
ATOM   4006 3HD1 LEU B  28      -4.666   2.423 -15.601  1.00  0.00           H  
ATOM   4007 1HD2 LEU B  28      -1.852   3.120 -14.864  1.00  0.00           H  
ATOM   4008 2HD2 LEU B  28      -3.029   2.420 -13.763  1.00  0.00           H  
ATOM   4009 3HD2 LEU B  28      -1.481   1.636 -13.945  1.00  0.00           H  
ATOM   4010  N   ILE B  29      -1.772  -1.863 -16.353  1.00  0.00           N  
ATOM   4011  CA  ILE B  29      -0.671  -2.108 -17.257  1.00  0.00           C  
ATOM   4012  C   ILE B  29      -1.185  -2.969 -18.409  1.00  0.00           C  
ATOM   4013  O   ILE B  29      -0.848  -2.700 -19.562  1.00  0.00           O  
ATOM   4014  CB  ILE B  29       0.555  -2.739 -16.555  1.00  0.00           C  
ATOM   4015  CG1 ILE B  29       1.164  -1.762 -15.456  1.00  0.00           C  
ATOM   4016  CG2 ILE B  29       1.621  -3.056 -17.598  1.00  0.00           C  
ATOM   4017  CD1 ILE B  29       1.703  -0.382 -15.943  1.00  0.00           C  
ATOM   4018  H   ILE B  29      -1.769  -2.180 -15.376  1.00  0.00           H  
ATOM   4019  HA  ILE B  29      -0.355  -1.167 -17.682  1.00  0.00           H  
ATOM   4020  HB  ILE B  29       0.247  -3.656 -16.047  1.00  0.00           H  
ATOM   4021 1HG1 ILE B  29       0.387  -1.573 -14.716  1.00  0.00           H  
ATOM   4022 2HG1 ILE B  29       1.988  -2.282 -14.966  1.00  0.00           H  
ATOM   4023 1HG2 ILE B  29       2.488  -3.515 -17.116  1.00  0.00           H  
ATOM   4024 2HG2 ILE B  29       1.217  -3.718 -18.314  1.00  0.00           H  
ATOM   4025 3HG2 ILE B  29       1.922  -2.160 -18.095  1.00  0.00           H  
ATOM   4026 1HD1 ILE B  29       2.087   0.169 -15.094  1.00  0.00           H  
ATOM   4027 2HD1 ILE B  29       2.511  -0.514 -16.657  1.00  0.00           H  
ATOM   4028 3HD1 ILE B  29       0.911   0.185 -16.392  1.00  0.00           H  
ATOM   4029  N   GLU B  30      -2.017  -3.985 -18.135  1.00  0.00           N  
ATOM   4030  CA  GLU B  30      -2.550  -4.786 -19.238  1.00  0.00           C  
ATOM   4031  C   GLU B  30      -3.284  -3.914 -20.257  1.00  0.00           C  
ATOM   4032  O   GLU B  30      -3.070  -4.049 -21.475  1.00  0.00           O  
ATOM   4033  CB  GLU B  30      -3.551  -5.825 -18.722  1.00  0.00           C  
ATOM   4034  CG  GLU B  30      -4.183  -6.716 -19.811  1.00  0.00           C  
ATOM   4035  CD  GLU B  30      -5.236  -7.650 -19.258  1.00  0.00           C  
ATOM   4036  OE1 GLU B  30      -5.411  -7.688 -18.057  1.00  0.00           O  
ATOM   4037  OE2 GLU B  30      -5.886  -8.308 -20.030  1.00  0.00           O1-
ATOM   4038  H   GLU B  30      -2.258  -4.207 -17.160  1.00  0.00           H  
ATOM   4039  HA  GLU B  30      -1.724  -5.285 -19.738  1.00  0.00           H  
ATOM   4040 1HB  GLU B  30      -3.056  -6.471 -17.996  1.00  0.00           H  
ATOM   4041 2HB  GLU B  30      -4.359  -5.320 -18.202  1.00  0.00           H  
ATOM   4042 1HG  GLU B  30      -4.649  -6.089 -20.571  1.00  0.00           H  
ATOM   4043 2HG  GLU B  30      -3.398  -7.296 -20.295  1.00  0.00           H  
ATOM   4044  N   ALA B  31      -4.145  -3.007 -19.765  1.00  0.00           N  
ATOM   4045  CA  ALA B  31      -4.887  -2.128 -20.644  1.00  0.00           C  
ATOM   4046  C   ALA B  31      -3.944  -1.209 -21.420  1.00  0.00           C  
ATOM   4047  O   ALA B  31      -4.099  -1.042 -22.625  1.00  0.00           O  
ATOM   4048  CB  ALA B  31      -5.893  -1.309 -19.844  1.00  0.00           C  
ATOM   4049  H   ALA B  31      -4.302  -2.962 -18.751  1.00  0.00           H  
ATOM   4050  HA  ALA B  31      -5.421  -2.744 -21.364  1.00  0.00           H  
ATOM   4051 1HB  ALA B  31      -6.463  -0.671 -20.514  1.00  0.00           H  
ATOM   4052 2HB  ALA B  31      -6.571  -1.980 -19.310  1.00  0.00           H  
ATOM   4053 3HB  ALA B  31      -5.354  -0.696 -19.120  1.00  0.00           H  
ATOM   4054  N   LEU B  32      -2.898  -0.686 -20.772  1.00  0.00           N  
ATOM   4055  CA  LEU B  32      -1.955   0.180 -21.478  1.00  0.00           C  
ATOM   4056  C   LEU B  32      -1.137  -0.563 -22.531  1.00  0.00           C  
ATOM   4057  O   LEU B  32      -0.875  -0.024 -23.611  1.00  0.00           O  
ATOM   4058  CB  LEU B  32      -0.990   0.831 -20.473  1.00  0.00           C  
ATOM   4059  CG  LEU B  32      -1.537   1.938 -19.547  1.00  0.00           C  
ATOM   4060  CD1 LEU B  32      -0.540   2.214 -18.448  1.00  0.00           C  
ATOM   4061  CD2 LEU B  32      -1.722   3.225 -20.341  1.00  0.00           C  
ATOM   4062  H   LEU B  32      -2.802  -0.832 -19.765  1.00  0.00           H  
ATOM   4063  HA  LEU B  32      -2.526   0.950 -21.987  1.00  0.00           H  
ATOM   4064 1HB  LEU B  32      -0.609   0.041 -19.832  1.00  0.00           H  
ATOM   4065 2HB  LEU B  32      -0.162   1.252 -21.031  1.00  0.00           H  
ATOM   4066  HG  LEU B  32      -2.480   1.618 -19.100  1.00  0.00           H  
ATOM   4067 1HD1 LEU B  32      -0.944   2.978 -17.807  1.00  0.00           H  
ATOM   4068 2HD1 LEU B  32      -0.387   1.314 -17.878  1.00  0.00           H  
ATOM   4069 3HD1 LEU B  32       0.406   2.548 -18.869  1.00  0.00           H  
ATOM   4070 1HD2 LEU B  32      -2.072   4.005 -19.683  1.00  0.00           H  
ATOM   4071 2HD2 LEU B  32      -0.764   3.525 -20.770  1.00  0.00           H  
ATOM   4072 3HD2 LEU B  32      -2.442   3.077 -21.141  1.00  0.00           H  
ATOM   4073  N   ARG B  33      -0.730  -1.803 -22.246  1.00  0.00           N  
ATOM   4074  CA  ARG B  33       0.078  -2.524 -23.216  1.00  0.00           C  
ATOM   4075  C   ARG B  33      -0.690  -2.871 -24.502  1.00  0.00           C  
ATOM   4076  O   ARG B  33      -0.165  -2.706 -25.614  1.00  0.00           O  
ATOM   4077  CB  ARG B  33       0.600  -3.853 -22.662  1.00  0.00           C  
ATOM   4078  CG  ARG B  33       1.681  -3.812 -21.576  1.00  0.00           C  
ATOM   4079  CD  ARG B  33       2.332  -5.174 -21.433  1.00  0.00           C  
ATOM   4080  NE  ARG B  33       1.368  -6.264 -21.083  1.00  0.00           N  
ATOM   4081  CZ  ARG B  33       1.032  -6.716 -19.840  1.00  0.00           C  
ATOM   4082  NH1 ARG B  33       1.585  -6.234 -18.759  1.00  0.00           N1+
ATOM   4083  NH2 ARG B  33       0.129  -7.679 -19.723  1.00  0.00           N  
ATOM   4084  H   ARG B  33      -0.935  -2.202 -21.328  1.00  0.00           H  
ATOM   4085  HA  ARG B  33       0.930  -1.896 -23.473  1.00  0.00           H  
ATOM   4086 1HB  ARG B  33      -0.247  -4.395 -22.231  1.00  0.00           H  
ATOM   4087 2HB  ARG B  33       0.980  -4.457 -23.483  1.00  0.00           H  
ATOM   4088 1HG  ARG B  33       2.445  -3.082 -21.840  1.00  0.00           H  
ATOM   4089 2HG  ARG B  33       1.236  -3.537 -20.637  1.00  0.00           H  
ATOM   4090 1HD  ARG B  33       2.816  -5.436 -22.374  1.00  0.00           H  
ATOM   4091 2HD  ARG B  33       3.084  -5.116 -20.653  1.00  0.00           H  
ATOM   4092  HE  ARG B  33       0.894  -6.703 -21.860  1.00  0.00           H  
ATOM   4093 1HH1 ARG B  33       2.272  -5.499 -18.821  1.00  0.00           H  
ATOM   4094 2HH1 ARG B  33       1.318  -6.587 -17.849  1.00  0.00           H  
ATOM   4095 1HH2 ARG B  33      -0.306  -8.065 -20.546  1.00  0.00           H  
ATOM   4096 2HH2 ARG B  33      -0.128  -8.030 -18.808  1.00  0.00           H  
ATOM   4097  N   GLY B  34      -1.989  -3.305 -24.399  1.00  0.00           N  
ATOM   4098  CA  GLY B  34      -2.665  -3.780 -25.603  1.00  0.00           C  
ATOM   4099  C   GLY B  34      -3.818  -2.877 -25.967  1.00  0.00           C  
ATOM   4100  O   GLY B  34      -4.323  -3.042 -27.147  1.00  0.00           O  
ATOM   4101  H   GLY B  34      -2.467  -3.294 -23.509  1.00  0.00           H  
ATOM   4102 1HA  GLY B  34      -1.952  -3.821 -26.428  1.00  0.00           H  
ATOM   4103 2HA  GLY B  34      -3.026  -4.794 -25.440  1.00  0.00           H  
ATOM   4104  N   ASN B  35      -4.410  -2.042 -25.141  1.00  0.00           N  
ATOM   4105  CA  ASN B  35      -5.606  -1.261 -25.439  1.00  0.00           C  
ATOM   4106  C   ASN B  35      -6.752  -2.160 -25.889  1.00  0.00           C  
ATOM   4107  O   ASN B  35      -7.516  -1.818 -26.795  1.00  0.00           O  
ATOM   4108  CB  ASN B  35      -5.305  -0.191 -26.475  1.00  0.00           C  
ATOM   4109  CG  ASN B  35      -4.337   0.840 -25.969  1.00  0.00           C  
ATOM   4110  ND2 ASN B  35      -3.319   1.096 -26.743  1.00  0.00           N  
ATOM   4111  OD1 ASN B  35      -4.495   1.406 -24.875  1.00  0.00           O  
ATOM   4112  H   ASN B  35      -3.998  -1.891 -24.222  1.00  0.00           H  
ATOM   4113  HA  ASN B  35      -5.922  -0.766 -24.520  1.00  0.00           H  
ATOM   4114 1HB  ASN B  35      -4.902  -0.635 -27.381  1.00  0.00           H  
ATOM   4115 2HB  ASN B  35      -6.229   0.315 -26.748  1.00  0.00           H  
ATOM   4116 1HD2 ASN B  35      -2.632   1.761 -26.447  1.00  0.00           H  
ATOM   4117 2HD2 ASN B  35      -3.218   0.612 -27.610  1.00  0.00           H  
ATOM   4118  N   SER B  36      -6.867  -3.313 -25.235  1.00  0.00           N  
ATOM   4119  CA  SER B  36      -7.906  -4.277 -25.539  1.00  0.00           C  
ATOM   4120  C   SER B  36      -9.211  -3.795 -24.946  1.00  0.00           C  
ATOM   4121  O   SER B  36      -9.263  -3.434 -23.768  1.00  0.00           O  
ATOM   4122  CB  SER B  36      -7.519  -5.634 -24.986  1.00  0.00           C  
ATOM   4123  OG  SER B  36      -8.537  -6.560 -25.166  1.00  0.00           O  
ATOM   4124  H   SER B  36      -6.218  -3.511 -24.491  1.00  0.00           H  
ATOM   4125  HA  SER B  36      -8.014  -4.350 -26.622  1.00  0.00           H  
ATOM   4126 1HB  SER B  36      -6.616  -5.983 -25.489  1.00  0.00           H  
ATOM   4127 2HB  SER B  36      -7.288  -5.546 -23.933  1.00  0.00           H  
ATOM   4128  HG  SER B  36      -8.190  -7.399 -24.848  1.00  0.00           H  
ATOM   4129  N   GLU B  37     -10.288  -3.838 -25.721  1.00  0.00           N  
ATOM   4130  CA  GLU B  37     -11.566  -3.358 -25.209  1.00  0.00           C  
ATOM   4131  C   GLU B  37     -11.941  -3.873 -23.805  1.00  0.00           C  
ATOM   4132  O   GLU B  37     -12.261  -3.036 -22.960  1.00  0.00           O  
ATOM   4133  CB  GLU B  37     -12.689  -3.632 -26.217  1.00  0.00           C  
ATOM   4134  CG  GLU B  37     -14.064  -3.175 -25.755  1.00  0.00           C  
ATOM   4135  CD  GLU B  37     -15.115  -3.439 -26.768  1.00  0.00           C  
ATOM   4136  OE1 GLU B  37     -14.790  -3.976 -27.799  1.00  0.00           O  
ATOM   4137  OE2 GLU B  37     -16.246  -3.107 -26.522  1.00  0.00           O1-
ATOM   4138  H   GLU B  37     -10.199  -4.160 -26.675  1.00  0.00           H  
ATOM   4139  HA  GLU B  37     -11.488  -2.274 -25.133  1.00  0.00           H  
ATOM   4140 1HB  GLU B  37     -12.479  -3.067 -27.126  1.00  0.00           H  
ATOM   4141 2HB  GLU B  37     -12.732  -4.666 -26.509  1.00  0.00           H  
ATOM   4142 1HG  GLU B  37     -14.335  -3.695 -24.836  1.00  0.00           H  
ATOM   4143 2HG  GLU B  37     -14.028  -2.109 -25.537  1.00  0.00           H  
ATOM   4144  N   GLU B  38     -11.948  -5.124 -23.493  1.00  0.00           N  
ATOM   4145  CA  GLU B  38     -12.290  -5.719 -22.203  1.00  0.00           C  
ATOM   4146  C   GLU B  38     -11.271  -5.352 -21.153  1.00  0.00           C  
ATOM   4147  O   GLU B  38     -11.603  -5.342 -19.930  1.00  0.00           O  
ATOM   4148  CB  GLU B  38     -12.388  -7.265 -22.348  1.00  0.00           C  
ATOM   4149  CG  GLU B  38     -13.030  -8.019 -21.137  1.00  0.00           C  
ATOM   4150  CD  GLU B  38     -14.450  -7.664 -20.739  1.00  0.00           C  
ATOM   4151  OE1 GLU B  38     -15.359  -7.606 -21.589  1.00  0.00           O  
ATOM   4152  OE2 GLU B  38     -14.651  -7.454 -19.525  1.00  0.00           O1-
ATOM   4153  H   GLU B  38     -11.689  -5.769 -24.226  1.00  0.00           H  
ATOM   4154  HA  GLU B  38     -13.269  -5.324 -21.880  1.00  0.00           H  
ATOM   4155 1HB  GLU B  38     -12.979  -7.510 -23.231  1.00  0.00           H  
ATOM   4156 2HB  GLU B  38     -11.380  -7.689 -22.530  1.00  0.00           H  
ATOM   4157 1HG  GLU B  38     -13.037  -9.088 -21.350  1.00  0.00           H  
ATOM   4158 2HG  GLU B  38     -12.417  -7.910 -20.229  1.00  0.00           H  
ATOM   4159  N   ALA B  39     -10.002  -5.042 -21.488  1.00  0.00           N  
ATOM   4160  CA  ALA B  39      -9.016  -4.693 -20.475  1.00  0.00           C  
ATOM   4161  C   ALA B  39      -9.328  -3.295 -20.001  1.00  0.00           C  
ATOM   4162  O   ALA B  39      -9.217  -2.975 -18.814  1.00  0.00           O  
ATOM   4163  CB  ALA B  39      -7.604  -4.785 -21.020  1.00  0.00           C  
ATOM   4164  H   ALA B  39      -9.711  -5.001 -22.464  1.00  0.00           H  
ATOM   4165  HA  ALA B  39      -9.119  -5.379 -19.635  1.00  0.00           H  
ATOM   4166 1HB  ALA B  39      -6.894  -4.520 -20.237  1.00  0.00           H  
ATOM   4167 2HB  ALA B  39      -7.408  -5.805 -21.353  1.00  0.00           H  
ATOM   4168 3HB  ALA B  39      -7.496  -4.099 -21.859  1.00  0.00           H  
ATOM   4169  N   LYS B  40      -9.758  -2.470 -20.952  1.00  0.00           N  
ATOM   4170  CA  LYS B  40     -10.115  -1.099 -20.673  1.00  0.00           C  
ATOM   4171  C   LYS B  40     -11.378  -1.058 -19.813  1.00  0.00           C  
ATOM   4172  O   LYS B  40     -11.447  -0.280 -18.855  1.00  0.00           O  
ATOM   4173  CB  LYS B  40     -10.290  -0.338 -21.981  1.00  0.00           C  
ATOM   4174  CG  LYS B  40      -8.961  -0.097 -22.739  1.00  0.00           C  
ATOM   4175  CD  LYS B  40      -9.182   0.497 -24.141  1.00  0.00           C  
ATOM   4176  CE  LYS B  40      -9.608   1.960 -24.084  1.00  0.00           C  
ATOM   4177  NZ  LYS B  40      -9.738   2.561 -25.427  1.00  0.00           N1+
ATOM   4178  H   LYS B  40      -9.792  -2.820 -21.915  1.00  0.00           H  
ATOM   4179  HA  LYS B  40      -9.306  -0.638 -20.107  1.00  0.00           H  
ATOM   4180 1HB  LYS B  40     -10.952  -0.898 -22.638  1.00  0.00           H  
ATOM   4181 2HB  LYS B  40     -10.765   0.614 -21.773  1.00  0.00           H  
ATOM   4182 1HG  LYS B  40      -8.336   0.581 -22.158  1.00  0.00           H  
ATOM   4183 2HG  LYS B  40      -8.431  -1.046 -22.843  1.00  0.00           H  
ATOM   4184 1HD  LYS B  40      -8.254   0.427 -24.710  1.00  0.00           H  
ATOM   4185 2HD  LYS B  40      -9.945  -0.081 -24.667  1.00  0.00           H  
ATOM   4186 1HE  LYS B  40     -10.562   2.049 -23.579  1.00  0.00           H  
ATOM   4187 2HE  LYS B  40      -8.857   2.525 -23.527  1.00  0.00           H  
ATOM   4188 1HZ  LYS B  40     -10.002   3.550 -25.295  1.00  0.00           H  
ATOM   4189 2HZ  LYS B  40      -8.851   2.527 -25.917  1.00  0.00           H  
ATOM   4190 3HZ  LYS B  40     -10.434   2.091 -25.969  1.00  0.00           H  
ATOM   4191  N   GLU B  41     -12.349  -1.941 -20.104  1.00  0.00           N  
ATOM   4192  CA  GLU B  41     -13.575  -1.968 -19.308  1.00  0.00           C  
ATOM   4193  C   GLU B  41     -13.285  -2.490 -17.895  1.00  0.00           C  
ATOM   4194  O   GLU B  41     -13.860  -1.996 -16.914  1.00  0.00           O  
ATOM   4195  CB  GLU B  41     -14.652  -2.820 -19.985  1.00  0.00           C  
ATOM   4196  CG  GLU B  41     -15.206  -2.210 -21.282  1.00  0.00           C  
ATOM   4197  CD  GLU B  41     -15.872  -0.866 -21.084  1.00  0.00           C  
ATOM   4198  OE1 GLU B  41     -16.773  -0.767 -20.295  1.00  0.00           O  
ATOM   4199  OE2 GLU B  41     -15.427   0.084 -21.700  1.00  0.00           O1-
ATOM   4200  H   GLU B  41     -12.251  -2.526 -20.940  1.00  0.00           H  
ATOM   4201  HA  GLU B  41     -13.953  -0.950 -19.222  1.00  0.00           H  
ATOM   4202 1HB  GLU B  41     -14.235  -3.797 -20.226  1.00  0.00           H  
ATOM   4203 2HB  GLU B  41     -15.483  -2.976 -19.299  1.00  0.00           H  
ATOM   4204 1HG  GLU B  41     -14.393  -2.085 -21.990  1.00  0.00           H  
ATOM   4205 2HG  GLU B  41     -15.922  -2.903 -21.723  1.00  0.00           H  
ATOM   4206  N   LYS B  42     -12.372  -3.470 -17.782  1.00  0.00           N  
ATOM   4207  CA  LYS B  42     -11.982  -4.004 -16.486  1.00  0.00           C  
ATOM   4208  C   LYS B  42     -11.350  -2.898 -15.656  1.00  0.00           C  
ATOM   4209  O   LYS B  42     -11.677  -2.745 -14.473  1.00  0.00           O  
ATOM   4210  CB  LYS B  42     -11.027  -5.190 -16.670  1.00  0.00           C  
ATOM   4211  CG  LYS B  42     -10.519  -5.859 -15.382  1.00  0.00           C  
ATOM   4212  CD  LYS B  42      -9.833  -7.226 -15.673  1.00  0.00           C  
ATOM   4213  CE  LYS B  42      -8.497  -7.073 -16.430  1.00  0.00           C  
ATOM   4214  NZ  LYS B  42      -7.806  -8.388 -16.633  1.00  0.00           N1+
ATOM   4215  H   LYS B  42     -11.968  -3.891 -18.621  1.00  0.00           H  
ATOM   4216  HA  LYS B  42     -12.875  -4.350 -15.967  1.00  0.00           H  
ATOM   4217 1HB  LYS B  42     -11.513  -5.948 -17.283  1.00  0.00           H  
ATOM   4218 2HB  LYS B  42     -10.162  -4.841 -17.222  1.00  0.00           H  
ATOM   4219 1HG  LYS B  42      -9.793  -5.204 -14.920  1.00  0.00           H  
ATOM   4220 2HG  LYS B  42     -11.348  -6.000 -14.687  1.00  0.00           H  
ATOM   4221 1HD  LYS B  42      -9.647  -7.739 -14.730  1.00  0.00           H  
ATOM   4222 2HD  LYS B  42     -10.504  -7.842 -16.273  1.00  0.00           H  
ATOM   4223 1HE  LYS B  42      -8.683  -6.636 -17.408  1.00  0.00           H  
ATOM   4224 2HE  LYS B  42      -7.837  -6.417 -15.870  1.00  0.00           H  
ATOM   4225 1HZ  LYS B  42      -6.922  -8.215 -17.154  1.00  0.00           H  
ATOM   4226 2HZ  LYS B  42      -7.595  -8.813 -15.748  1.00  0.00           H  
ATOM   4227 3HZ  LYS B  42      -8.390  -9.005 -17.172  1.00  0.00           H  
ATOM   4228  N   LEU B  43     -10.501  -2.079 -16.291  1.00  0.00           N  
ATOM   4229  CA  LEU B  43      -9.874  -0.981 -15.591  1.00  0.00           C  
ATOM   4230  C   LEU B  43     -10.920   0.023 -15.128  1.00  0.00           C  
ATOM   4231  O   LEU B  43     -10.897   0.431 -13.974  1.00  0.00           O  
ATOM   4232  CB  LEU B  43      -8.861  -0.271 -16.488  1.00  0.00           C  
ATOM   4233  CG  LEU B  43      -8.105   0.933 -15.868  1.00  0.00           C  
ATOM   4234  CD1 LEU B  43      -7.250   0.475 -14.649  1.00  0.00           C  
ATOM   4235  CD2 LEU B  43      -7.270   1.575 -16.959  1.00  0.00           C  
ATOM   4236  H   LEU B  43     -10.229  -2.276 -17.260  1.00  0.00           H  
ATOM   4237  HA  LEU B  43      -9.362  -1.390 -14.729  1.00  0.00           H  
ATOM   4238 1HB  LEU B  43      -8.124  -1.004 -16.822  1.00  0.00           H  
ATOM   4239 2HB  LEU B  43      -9.388   0.095 -17.368  1.00  0.00           H  
ATOM   4240  HG  LEU B  43      -8.810   1.658 -15.508  1.00  0.00           H  
ATOM   4241 1HD1 LEU B  43      -6.730   1.337 -14.235  1.00  0.00           H  
ATOM   4242 2HD1 LEU B  43      -7.883   0.048 -13.877  1.00  0.00           H  
ATOM   4243 3HD1 LEU B  43      -6.534  -0.261 -14.959  1.00  0.00           H  
ATOM   4244 1HD2 LEU B  43      -6.759   2.442 -16.558  1.00  0.00           H  
ATOM   4245 2HD2 LEU B  43      -6.549   0.859 -17.342  1.00  0.00           H  
ATOM   4246 3HD2 LEU B  43      -7.925   1.894 -17.770  1.00  0.00           H  
ATOM   4247  N   LYS B  44     -11.904   0.366 -15.968  1.00  0.00           N  
ATOM   4248  CA  LYS B  44     -12.903   1.338 -15.523  1.00  0.00           C  
ATOM   4249  C   LYS B  44     -13.583   0.902 -14.230  1.00  0.00           C  
ATOM   4250  O   LYS B  44     -13.732   1.713 -13.302  1.00  0.00           O  
ATOM   4251  CB  LYS B  44     -13.983   1.531 -16.592  1.00  0.00           C  
ATOM   4252  CG  LYS B  44     -13.565   2.285 -17.835  1.00  0.00           C  
ATOM   4253  CD  LYS B  44     -14.705   2.299 -18.852  1.00  0.00           C  
ATOM   4254  CE  LYS B  44     -14.336   3.022 -20.135  1.00  0.00           C  
ATOM   4255  NZ  LYS B  44     -15.410   2.875 -21.164  1.00  0.00           N1+
ATOM   4256  H   LYS B  44     -11.905   0.010 -16.928  1.00  0.00           H  
ATOM   4257  HA  LYS B  44     -12.408   2.281 -15.330  1.00  0.00           H  
ATOM   4258 1HB  LYS B  44     -14.344   0.553 -16.911  1.00  0.00           H  
ATOM   4259 2HB  LYS B  44     -14.828   2.057 -16.153  1.00  0.00           H  
ATOM   4260 1HG  LYS B  44     -13.339   3.298 -17.561  1.00  0.00           H  
ATOM   4261 2HG  LYS B  44     -12.679   1.833 -18.271  1.00  0.00           H  
ATOM   4262 1HD  LYS B  44     -14.976   1.271 -19.107  1.00  0.00           H  
ATOM   4263 2HD  LYS B  44     -15.575   2.780 -18.416  1.00  0.00           H  
ATOM   4264 1HE  LYS B  44     -14.191   4.079 -19.921  1.00  0.00           H  
ATOM   4265 2HE  LYS B  44     -13.405   2.609 -20.531  1.00  0.00           H  
ATOM   4266 1HZ  LYS B  44     -15.149   3.354 -22.008  1.00  0.00           H  
ATOM   4267 2HZ  LYS B  44     -15.523   1.858 -21.367  1.00  0.00           H  
ATOM   4268 3HZ  LYS B  44     -16.278   3.248 -20.821  1.00  0.00           H  
ATOM   4269  N   GLU B  45     -13.934  -0.383 -14.125  1.00  0.00           N  
ATOM   4270  CA  GLU B  45     -14.589  -0.840 -12.906  1.00  0.00           C  
ATOM   4271  C   GLU B  45     -13.629  -0.812 -11.715  1.00  0.00           C  
ATOM   4272  O   GLU B  45     -14.014  -0.412 -10.610  1.00  0.00           O  
ATOM   4273  CB  GLU B  45     -15.168  -2.242 -13.102  1.00  0.00           C  
ATOM   4274  CG  GLU B  45     -16.360  -2.304 -14.071  1.00  0.00           C  
ATOM   4275  CD  GLU B  45     -17.537  -1.474 -13.601  1.00  0.00           C  
ATOM   4276  OE1 GLU B  45     -17.871  -1.555 -12.446  1.00  0.00           O  
ATOM   4277  OE2 GLU B  45     -18.094  -0.734 -14.397  1.00  0.00           O1-
ATOM   4278  H   GLU B  45     -13.807  -1.005 -14.937  1.00  0.00           H  
ATOM   4279  HA  GLU B  45     -15.410  -0.163 -12.686  1.00  0.00           H  
ATOM   4280 1HB  GLU B  45     -14.385  -2.897 -13.496  1.00  0.00           H  
ATOM   4281 2HB  GLU B  45     -15.483  -2.646 -12.141  1.00  0.00           H  
ATOM   4282 1HG  GLU B  45     -16.036  -1.937 -15.047  1.00  0.00           H  
ATOM   4283 2HG  GLU B  45     -16.669  -3.339 -14.186  1.00  0.00           H  
ATOM   4284  N   LEU B  46     -12.367  -1.163 -11.956  1.00  0.00           N  
ATOM   4285  CA  LEU B  46     -11.339  -1.149 -10.927  1.00  0.00           C  
ATOM   4286  C   LEU B  46     -10.998   0.258 -10.442  1.00  0.00           C  
ATOM   4287  O   LEU B  46     -10.751   0.447  -9.251  1.00  0.00           O  
ATOM   4288  CB  LEU B  46     -10.126  -1.886 -11.462  1.00  0.00           C  
ATOM   4289  CG  LEU B  46     -10.286  -3.404 -11.576  1.00  0.00           C  
ATOM   4290  CD1 LEU B  46      -9.174  -3.932 -12.358  1.00  0.00           C  
ATOM   4291  CD2 LEU B  46     -10.252  -4.048 -10.173  1.00  0.00           C  
ATOM   4292  H   LEU B  46     -12.130  -1.525 -12.889  1.00  0.00           H  
ATOM   4293  HA  LEU B  46     -11.728  -1.689 -10.075  1.00  0.00           H  
ATOM   4294 1HB  LEU B  46      -9.926  -1.507 -12.453  1.00  0.00           H  
ATOM   4295 2HB  LEU B  46      -9.296  -1.682 -10.869  1.00  0.00           H  
ATOM   4296  HG  LEU B  46     -11.223  -3.646 -12.079  1.00  0.00           H  
ATOM   4297 1HD1 LEU B  46      -9.274  -5.011 -12.451  1.00  0.00           H  
ATOM   4298 2HD1 LEU B  46      -9.199  -3.477 -13.343  1.00  0.00           H  
ATOM   4299 3HD1 LEU B  46      -8.243  -3.701 -11.874  1.00  0.00           H  
ATOM   4300 1HD2 LEU B  46     -10.344  -5.129 -10.277  1.00  0.00           H  
ATOM   4301 2HD2 LEU B  46      -9.303  -3.813  -9.683  1.00  0.00           H  
ATOM   4302 3HD2 LEU B  46     -11.069  -3.689  -9.559  1.00  0.00           H  
ATOM   4303  N   VAL B  47     -11.023   1.241 -11.334  1.00  0.00           N  
ATOM   4304  CA  VAL B  47     -10.774   2.627 -10.960  1.00  0.00           C  
ATOM   4305  C   VAL B  47     -11.914   3.127 -10.075  1.00  0.00           C  
ATOM   4306  O   VAL B  47     -11.659   3.823  -9.090  1.00  0.00           O  
ATOM   4307  CB  VAL B  47     -10.554   3.507 -12.203  1.00  0.00           C  
ATOM   4308  CG1 VAL B  47     -10.505   4.999 -11.851  1.00  0.00           C  
ATOM   4309  CG2 VAL B  47      -9.233   3.119 -12.784  1.00  0.00           C  
ATOM   4310  H   VAL B  47     -11.190   0.991 -12.308  1.00  0.00           H  
ATOM   4311  HA  VAL B  47      -9.853   2.659 -10.378  1.00  0.00           H  
ATOM   4312  HB  VAL B  47     -11.362   3.339 -12.920  1.00  0.00           H  
ATOM   4313 1HG1 VAL B  47     -10.322   5.576 -12.756  1.00  0.00           H  
ATOM   4314 2HG1 VAL B  47     -11.448   5.319 -11.410  1.00  0.00           H  
ATOM   4315 3HG1 VAL B  47      -9.703   5.173 -11.150  1.00  0.00           H  
ATOM   4316 1HG2 VAL B  47      -9.022   3.704 -13.660  1.00  0.00           H  
ATOM   4317 2HG2 VAL B  47      -8.480   3.302 -12.035  1.00  0.00           H  
ATOM   4318 3HG2 VAL B  47      -9.241   2.071 -13.041  1.00  0.00           H  
ATOM   4319  N   LYS B  48     -13.167   2.809 -10.429  1.00  0.00           N  
ATOM   4320  CA  LYS B  48     -14.286   3.201  -9.572  1.00  0.00           C  
ATOM   4321  C   LYS B  48     -14.161   2.531  -8.192  1.00  0.00           C  
ATOM   4322  O   LYS B  48     -14.396   3.173  -7.157  1.00  0.00           O  
ATOM   4323  CB  LYS B  48     -15.618   2.832 -10.224  1.00  0.00           C  
ATOM   4324  CG  LYS B  48     -15.991   3.695 -11.439  1.00  0.00           C  
ATOM   4325  CD  LYS B  48     -17.417   3.404 -11.946  1.00  0.00           C  
ATOM   4326  CE  LYS B  48     -17.485   2.058 -12.676  1.00  0.00           C  
ATOM   4327  NZ  LYS B  48     -18.813   1.801 -13.309  1.00  0.00           N1+
ATOM   4328  H   LYS B  48     -13.324   2.299 -11.305  1.00  0.00           H  
ATOM   4329  HA  LYS B  48     -14.252   4.280  -9.427  1.00  0.00           H  
ATOM   4330 1HB  LYS B  48     -15.565   1.793 -10.548  1.00  0.00           H  
ATOM   4331 2HB  LYS B  48     -16.417   2.906  -9.488  1.00  0.00           H  
ATOM   4332 1HG  LYS B  48     -15.919   4.748 -11.163  1.00  0.00           H  
ATOM   4333 2HG  LYS B  48     -15.278   3.505 -12.242  1.00  0.00           H  
ATOM   4334 1HD  LYS B  48     -18.109   3.386 -11.106  1.00  0.00           H  
ATOM   4335 2HD  LYS B  48     -17.724   4.191 -12.633  1.00  0.00           H  
ATOM   4336 1HE  LYS B  48     -16.717   2.038 -13.449  1.00  0.00           H  
ATOM   4337 2HE  LYS B  48     -17.291   1.255 -11.969  1.00  0.00           H  
ATOM   4338 1HZ  LYS B  48     -18.745   0.872 -13.773  1.00  0.00           H  
ATOM   4339 2HZ  LYS B  48     -19.536   1.780 -12.608  1.00  0.00           H  
ATOM   4340 3HZ  LYS B  48     -19.021   2.508 -13.991  1.00  0.00           H  
ATOM   4341  N   LYS B  49     -13.748   1.249  -8.174  1.00  0.00           N  
ATOM   4342  CA  LYS B  49     -13.531   0.532  -6.926  1.00  0.00           C  
ATOM   4343  C   LYS B  49     -12.458   1.220  -6.107  1.00  0.00           C  
ATOM   4344  O   LYS B  49     -12.624   1.404  -4.899  1.00  0.00           O  
ATOM   4345  CB  LYS B  49     -13.097  -0.915  -7.179  1.00  0.00           C  
ATOM   4346  CG  LYS B  49     -12.866  -1.761  -5.913  1.00  0.00           C  
ATOM   4347  CD  LYS B  49     -12.466  -3.187  -6.284  1.00  0.00           C  
ATOM   4348  CE  LYS B  49     -12.186  -4.035  -5.052  1.00  0.00           C  
ATOM   4349  NZ  LYS B  49     -11.775  -5.421  -5.425  1.00  0.00           N1+
ATOM   4350  H   LYS B  49     -13.627   0.749  -9.060  1.00  0.00           H  
ATOM   4351  HA  LYS B  49     -14.456   0.539  -6.352  1.00  0.00           H  
ATOM   4352 1HB  LYS B  49     -13.839  -1.412  -7.803  1.00  0.00           H  
ATOM   4353 2HB  LYS B  49     -12.167  -0.916  -7.729  1.00  0.00           H  
ATOM   4354 1HG  LYS B  49     -12.068  -1.318  -5.311  1.00  0.00           H  
ATOM   4355 2HG  LYS B  49     -13.778  -1.781  -5.317  1.00  0.00           H  
ATOM   4356 1HD  LYS B  49     -13.265  -3.650  -6.864  1.00  0.00           H  
ATOM   4357 2HD  LYS B  49     -11.566  -3.154  -6.902  1.00  0.00           H  
ATOM   4358 1HE  LYS B  49     -11.388  -3.574  -4.474  1.00  0.00           H  
ATOM   4359 2HE  LYS B  49     -13.083  -4.084  -4.437  1.00  0.00           H  
ATOM   4360 1HZ  LYS B  49     -11.592  -5.959  -4.589  1.00  0.00           H  
ATOM   4361 2HZ  LYS B  49     -12.510  -5.868  -5.955  1.00  0.00           H  
ATOM   4362 3HZ  LYS B  49     -10.935  -5.381  -5.988  1.00  0.00           H  
ATOM   4363  N   LEU B  50     -11.370   1.625  -6.770  1.00  0.00           N  
ATOM   4364  CA  LEU B  50     -10.267   2.253  -6.086  1.00  0.00           C  
ATOM   4365  C   LEU B  50     -10.720   3.568  -5.484  1.00  0.00           C  
ATOM   4366  O   LEU B  50     -10.407   3.845  -4.329  1.00  0.00           O  
ATOM   4367  CB  LEU B  50      -9.101   2.476  -7.059  1.00  0.00           C  
ATOM   4368  CG  LEU B  50      -7.788   3.050  -6.480  1.00  0.00           C  
ATOM   4369  CD1 LEU B  50      -7.210   2.105  -5.384  1.00  0.00           C  
ATOM   4370  CD2 LEU B  50      -6.773   3.239  -7.616  1.00  0.00           C  
ATOM   4371  H   LEU B  50     -11.279   1.406  -7.762  1.00  0.00           H  
ATOM   4372  HA  LEU B  50      -9.954   1.586  -5.292  1.00  0.00           H  
ATOM   4373 1HB  LEU B  50      -8.894   1.557  -7.550  1.00  0.00           H  
ATOM   4374 2HB  LEU B  50      -9.442   3.174  -7.823  1.00  0.00           H  
ATOM   4375  HG  LEU B  50      -7.996   3.997  -6.032  1.00  0.00           H  
ATOM   4376 1HD1 LEU B  50      -6.295   2.533  -4.986  1.00  0.00           H  
ATOM   4377 2HD1 LEU B  50      -7.913   1.985  -4.566  1.00  0.00           H  
ATOM   4378 3HD1 LEU B  50      -6.995   1.131  -5.820  1.00  0.00           H  
ATOM   4379 1HD2 LEU B  50      -5.866   3.664  -7.203  1.00  0.00           H  
ATOM   4380 2HD2 LEU B  50      -6.549   2.281  -8.068  1.00  0.00           H  
ATOM   4381 3HD2 LEU B  50      -7.180   3.914  -8.371  1.00  0.00           H  
ATOM   4382  N   GLU B  51     -11.530   4.357  -6.201  1.00  0.00           N  
ATOM   4383  CA  GLU B  51     -11.990   5.604  -5.602  1.00  0.00           C  
ATOM   4384  C   GLU B  51     -12.706   5.359  -4.282  1.00  0.00           C  
ATOM   4385  O   GLU B  51     -12.452   6.069  -3.301  1.00  0.00           O  
ATOM   4386  CB  GLU B  51     -12.920   6.343  -6.567  1.00  0.00           C  
ATOM   4387  CG  GLU B  51     -13.432   7.679  -6.045  1.00  0.00           C  
ATOM   4388  CD  GLU B  51     -14.288   8.407  -7.044  1.00  0.00           C  
ATOM   4389  OE1 GLU B  51     -14.071   8.237  -8.220  1.00  0.00           O  
ATOM   4390  OE2 GLU B  51     -15.161   9.133  -6.630  1.00  0.00           O1-
ATOM   4391  H   GLU B  51     -11.755   4.118  -7.173  1.00  0.00           H  
ATOM   4392  HA  GLU B  51     -11.123   6.225  -5.403  1.00  0.00           H  
ATOM   4393 1HB  GLU B  51     -12.398   6.528  -7.506  1.00  0.00           H  
ATOM   4394 2HB  GLU B  51     -13.784   5.718  -6.791  1.00  0.00           H  
ATOM   4395 1HG  GLU B  51     -14.015   7.505  -5.142  1.00  0.00           H  
ATOM   4396 2HG  GLU B  51     -12.581   8.304  -5.781  1.00  0.00           H  
ATOM   4397  N   LYS B  52     -13.584   4.346  -4.237  1.00  0.00           N  
ATOM   4398  CA  LYS B  52     -14.285   4.047  -2.994  1.00  0.00           C  
ATOM   4399  C   LYS B  52     -13.305   3.674  -1.885  1.00  0.00           C  
ATOM   4400  O   LYS B  52     -13.410   4.179  -0.761  1.00  0.00           O  
ATOM   4401  CB  LYS B  52     -15.295   2.917  -3.207  1.00  0.00           C  
ATOM   4402  CG  LYS B  52     -16.111   2.562  -1.972  1.00  0.00           C  
ATOM   4403  CD  LYS B  52     -17.136   1.480  -2.278  1.00  0.00           C  
ATOM   4404  CE  LYS B  52     -17.932   1.102  -1.039  1.00  0.00           C  
ATOM   4405  NZ  LYS B  52     -18.939   0.043  -1.325  1.00  0.00           N1+
ATOM   4406  H   LYS B  52     -13.786   3.828  -5.103  1.00  0.00           H  
ATOM   4407  HA  LYS B  52     -14.826   4.939  -2.683  1.00  0.00           H  
ATOM   4408 1HB  LYS B  52     -15.989   3.193  -4.000  1.00  0.00           H  
ATOM   4409 2HB  LYS B  52     -14.771   2.017  -3.531  1.00  0.00           H  
ATOM   4410 1HG  LYS B  52     -15.446   2.208  -1.183  1.00  0.00           H  
ATOM   4411 2HG  LYS B  52     -16.632   3.450  -1.612  1.00  0.00           H  
ATOM   4412 1HD  LYS B  52     -17.823   1.836  -3.048  1.00  0.00           H  
ATOM   4413 2HD  LYS B  52     -16.626   0.592  -2.656  1.00  0.00           H  
ATOM   4414 1HE  LYS B  52     -17.254   0.742  -0.267  1.00  0.00           H  
ATOM   4415 2HE  LYS B  52     -18.449   1.981  -0.656  1.00  0.00           H  
ATOM   4416 1HZ  LYS B  52     -19.444  -0.178  -0.478  1.00  0.00           H  
ATOM   4417 2HZ  LYS B  52     -19.585   0.373  -2.027  1.00  0.00           H  
ATOM   4418 3HZ  LYS B  52     -18.470  -0.785  -1.662  1.00  0.00           H  
ATOM   4419  N   ILE B  53     -12.330   2.830  -2.217  1.00  0.00           N  
ATOM   4420  CA  ILE B  53     -11.342   2.366  -1.256  1.00  0.00           C  
ATOM   4421  C   ILE B  53     -10.480   3.508  -0.734  1.00  0.00           C  
ATOM   4422  O   ILE B  53     -10.181   3.553   0.460  1.00  0.00           O  
ATOM   4423  CB  ILE B  53     -10.483   1.242  -1.865  1.00  0.00           C  
ATOM   4424  CG1 ILE B  53     -11.369  -0.024  -2.173  1.00  0.00           C  
ATOM   4425  CG2 ILE B  53      -9.303   0.890  -0.969  1.00  0.00           C  
ATOM   4426  CD1 ILE B  53     -12.057  -0.704  -0.990  1.00  0.00           C  
ATOM   4427  H   ILE B  53     -12.323   2.456  -3.176  1.00  0.00           H  
ATOM   4428  HA  ILE B  53     -11.874   1.968  -0.393  1.00  0.00           H  
ATOM   4429  HB  ILE B  53     -10.095   1.591  -2.821  1.00  0.00           H  
ATOM   4430 1HG1 ILE B  53     -12.145   0.263  -2.850  1.00  0.00           H  
ATOM   4431 2HG1 ILE B  53     -10.746  -0.741  -2.660  1.00  0.00           H  
ATOM   4432 1HG2 ILE B  53      -8.707   0.115  -1.454  1.00  0.00           H  
ATOM   4433 2HG2 ILE B  53      -8.683   1.767  -0.819  1.00  0.00           H  
ATOM   4434 3HG2 ILE B  53      -9.648   0.534  -0.003  1.00  0.00           H  
ATOM   4435 1HD1 ILE B  53     -12.626  -1.554  -1.361  1.00  0.00           H  
ATOM   4436 2HD1 ILE B  53     -11.322  -1.056  -0.274  1.00  0.00           H  
ATOM   4437 3HD1 ILE B  53     -12.741  -0.020  -0.490  1.00  0.00           H  
ATOM   4438  N   ILE B  54     -10.059   4.418  -1.616  1.00  0.00           N  
ATOM   4439  CA  ILE B  54      -9.257   5.548  -1.183  1.00  0.00           C  
ATOM   4440  C   ILE B  54     -10.068   6.424  -0.246  1.00  0.00           C  
ATOM   4441  O   ILE B  54      -9.542   6.859   0.777  1.00  0.00           O  
ATOM   4442  CB  ILE B  54      -8.697   6.374  -2.357  1.00  0.00           C  
ATOM   4443  CG1 ILE B  54      -7.658   5.523  -3.099  1.00  0.00           C  
ATOM   4444  CG2 ILE B  54      -8.037   7.695  -1.820  1.00  0.00           C  
ATOM   4445  CD1 ILE B  54      -7.222   6.076  -4.428  1.00  0.00           C  
ATOM   4446  H   ILE B  54     -10.299   4.294  -2.598  1.00  0.00           H  
ATOM   4447  HA  ILE B  54      -8.403   5.164  -0.631  1.00  0.00           H  
ATOM   4448  HB  ILE B  54      -9.507   6.610  -3.056  1.00  0.00           H  
ATOM   4449 1HG1 ILE B  54      -6.802   5.423  -2.455  1.00  0.00           H  
ATOM   4450 2HG1 ILE B  54      -8.072   4.530  -3.268  1.00  0.00           H  
ATOM   4451 1HG2 ILE B  54      -7.636   8.273  -2.640  1.00  0.00           H  
ATOM   4452 2HG2 ILE B  54      -8.772   8.309  -1.296  1.00  0.00           H  
ATOM   4453 3HG2 ILE B  54      -7.228   7.443  -1.129  1.00  0.00           H  
ATOM   4454 1HD1 ILE B  54      -6.483   5.415  -4.878  1.00  0.00           H  
ATOM   4455 2HD1 ILE B  54      -8.085   6.142  -5.071  1.00  0.00           H  
ATOM   4456 3HD1 ILE B  54      -6.786   7.053  -4.314  1.00  0.00           H  
ATOM   4457  N   ARG B  55     -11.338   6.697  -0.558  1.00  0.00           N  
ATOM   4458  CA  ARG B  55     -12.132   7.504   0.361  1.00  0.00           C  
ATOM   4459  C   ARG B  55     -12.218   6.830   1.742  1.00  0.00           C  
ATOM   4460  O   ARG B  55     -12.127   7.518   2.768  1.00  0.00           O  
ATOM   4461  CB  ARG B  55     -13.533   7.719  -0.193  1.00  0.00           C  
ATOM   4462  CG  ARG B  55     -13.609   8.645  -1.396  1.00  0.00           C  
ATOM   4463  CD  ARG B  55     -15.008   8.826  -1.862  1.00  0.00           C  
ATOM   4464  NE  ARG B  55     -15.080   9.640  -3.064  1.00  0.00           N  
ATOM   4465  CZ  ARG B  55     -15.090  10.988  -3.075  1.00  0.00           C  
ATOM   4466  NH1 ARG B  55     -15.034  11.656  -1.945  1.00  0.00           N1+
ATOM   4467  NH2 ARG B  55     -15.156  11.637  -4.224  1.00  0.00           N  
ATOM   4468  H   ARG B  55     -11.732   6.357  -1.444  1.00  0.00           H  
ATOM   4469  HA  ARG B  55     -11.637   8.465   0.490  1.00  0.00           H  
ATOM   4470 1HB  ARG B  55     -13.958   6.761  -0.487  1.00  0.00           H  
ATOM   4471 2HB  ARG B  55     -14.172   8.135   0.586  1.00  0.00           H  
ATOM   4472 1HG  ARG B  55     -13.208   9.623  -1.128  1.00  0.00           H  
ATOM   4473 2HG  ARG B  55     -13.027   8.226  -2.217  1.00  0.00           H  
ATOM   4474 1HD  ARG B  55     -15.447   7.853  -2.082  1.00  0.00           H  
ATOM   4475 2HD  ARG B  55     -15.590   9.318  -1.082  1.00  0.00           H  
ATOM   4476  HE  ARG B  55     -15.122   9.162  -3.954  1.00  0.00           H  
ATOM   4477 1HH1 ARG B  55     -14.984  11.159  -1.067  1.00  0.00           H  
ATOM   4478 2HH1 ARG B  55     -15.042  12.666  -1.955  1.00  0.00           H  
ATOM   4479 1HH2 ARG B  55     -15.199  11.124  -5.094  1.00  0.00           H  
ATOM   4480 2HH2 ARG B  55     -15.164  12.647  -4.234  1.00  0.00           H  
ATOM   4481  N   GLU B  56     -12.352   5.495   1.784  1.00  0.00           N  
ATOM   4482  CA  GLU B  56     -12.383   4.809   3.074  1.00  0.00           C  
ATOM   4483  C   GLU B  56     -11.033   4.973   3.788  1.00  0.00           C  
ATOM   4484  O   GLU B  56     -10.995   5.218   5.004  1.00  0.00           O  
ATOM   4485  CB  GLU B  56     -12.707   3.325   2.887  1.00  0.00           C  
ATOM   4486  CG  GLU B  56     -14.133   3.045   2.437  1.00  0.00           C  
ATOM   4487  CD  GLU B  56     -14.395   1.584   2.195  1.00  0.00           C  
ATOM   4488  OE1 GLU B  56     -13.466   0.815   2.260  1.00  0.00           O  
ATOM   4489  OE2 GLU B  56     -15.526   1.237   1.945  1.00  0.00           O1-
ATOM   4490  H   GLU B  56     -12.495   4.973   0.911  1.00  0.00           H  
ATOM   4491  HA  GLU B  56     -13.159   5.259   3.690  1.00  0.00           H  
ATOM   4492 1HB  GLU B  56     -12.032   2.896   2.143  1.00  0.00           H  
ATOM   4493 2HB  GLU B  56     -12.540   2.795   3.824  1.00  0.00           H  
ATOM   4494 1HG  GLU B  56     -14.821   3.404   3.203  1.00  0.00           H  
ATOM   4495 2HG  GLU B  56     -14.332   3.602   1.522  1.00  0.00           H  
ATOM   4496  N   GLU B  57      -9.926   4.887   3.031  1.00  0.00           N  
ATOM   4497  CA  GLU B  57      -8.597   5.082   3.594  1.00  0.00           C  
ATOM   4498  C   GLU B  57      -8.420   6.490   4.145  1.00  0.00           C  
ATOM   4499  O   GLU B  57      -7.806   6.657   5.199  1.00  0.00           O  
ATOM   4500  CB  GLU B  57      -7.492   4.781   2.582  1.00  0.00           C  
ATOM   4501  CG  GLU B  57      -6.100   5.006   3.150  1.00  0.00           C  
ATOM   4502  CD  GLU B  57      -4.994   4.562   2.271  1.00  0.00           C  
ATOM   4503  OE1 GLU B  57      -5.205   3.722   1.430  1.00  0.00           O  
ATOM   4504  OE2 GLU B  57      -3.916   5.105   2.418  1.00  0.00           O1-
ATOM   4505  H   GLU B  57     -10.022   4.613   2.046  1.00  0.00           H  
ATOM   4506  HA  GLU B  57      -8.482   4.383   4.421  1.00  0.00           H  
ATOM   4507 1HB  GLU B  57      -7.579   3.749   2.239  1.00  0.00           H  
ATOM   4508 2HB  GLU B  57      -7.605   5.427   1.716  1.00  0.00           H  
ATOM   4509 1HG  GLU B  57      -5.970   6.071   3.341  1.00  0.00           H  
ATOM   4510 2HG  GLU B  57      -6.038   4.494   4.104  1.00  0.00           H  
ATOM   4511  N   GLU B  58      -8.925   7.508   3.443  1.00  0.00           N  
ATOM   4512  CA  GLU B  58      -8.794   8.872   3.930  1.00  0.00           C  
ATOM   4513  C   GLU B  58      -9.517   9.039   5.266  1.00  0.00           C  
ATOM   4514  O   GLU B  58      -8.993   9.701   6.170  1.00  0.00           O  
ATOM   4515  CB  GLU B  58      -9.301   9.888   2.916  1.00  0.00           C  
ATOM   4516  CG  GLU B  58      -9.046  11.335   3.338  1.00  0.00           C  
ATOM   4517  CD  GLU B  58      -9.414  12.323   2.295  1.00  0.00           C  
ATOM   4518  OE1 GLU B  58     -10.005  11.947   1.322  1.00  0.00           O  
ATOM   4519  OE2 GLU B  58      -9.033  13.462   2.421  1.00  0.00           O1-
ATOM   4520  H   GLU B  58      -9.361   7.314   2.537  1.00  0.00           H  
ATOM   4521  HA  GLU B  58      -7.737   9.071   4.093  1.00  0.00           H  
ATOM   4522 1HB  GLU B  58      -8.821   9.711   1.952  1.00  0.00           H  
ATOM   4523 2HB  GLU B  58     -10.377   9.752   2.777  1.00  0.00           H  
ATOM   4524 1HG  GLU B  58      -9.623  11.549   4.235  1.00  0.00           H  
ATOM   4525 2HG  GLU B  58      -7.990  11.448   3.588  1.00  0.00           H  
ATOM   4526  N   LYS B  59     -10.706   8.434   5.416  1.00  0.00           N  
ATOM   4527  CA  LYS B  59     -11.422   8.546   6.687  1.00  0.00           C  
ATOM   4528  C   LYS B  59     -10.641   7.840   7.801  1.00  0.00           C  
ATOM   4529  O   LYS B  59     -10.556   8.339   8.931  1.00  0.00           O  
ATOM   4530  CB  LYS B  59     -12.831   7.962   6.569  1.00  0.00           C  
ATOM   4531  CG  LYS B  59     -13.786   8.790   5.720  1.00  0.00           C  
ATOM   4532  CD  LYS B  59     -15.182   8.183   5.709  1.00  0.00           C  
ATOM   4533  CE  LYS B  59     -16.165   9.072   4.964  1.00  0.00           C  
ATOM   4534  NZ  LYS B  59     -15.844   9.167   3.515  1.00  0.00           N1+
ATOM   4535  H   LYS B  59     -11.131   7.957   4.610  1.00  0.00           H  
ATOM   4536  HA  LYS B  59     -11.507   9.598   6.946  1.00  0.00           H  
ATOM   4537 1HB  LYS B  59     -12.774   6.963   6.133  1.00  0.00           H  
ATOM   4538 2HB  LYS B  59     -13.266   7.861   7.562  1.00  0.00           H  
ATOM   4539 1HG  LYS B  59     -13.842   9.802   6.118  1.00  0.00           H  
ATOM   4540 2HG  LYS B  59     -13.414   8.840   4.698  1.00  0.00           H  
ATOM   4541 1HD  LYS B  59     -15.150   7.205   5.227  1.00  0.00           H  
ATOM   4542 2HD  LYS B  59     -15.528   8.052   6.735  1.00  0.00           H  
ATOM   4543 1HE  LYS B  59     -17.173   8.671   5.074  1.00  0.00           H  
ATOM   4544 2HE  LYS B  59     -16.149  10.073   5.394  1.00  0.00           H  
ATOM   4545 1HZ  LYS B  59     -16.518   9.764   3.058  1.00  0.00           H  
ATOM   4546 2HZ  LYS B  59     -14.919   9.555   3.400  1.00  0.00           H  
ATOM   4547 3HZ  LYS B  59     -15.876   8.245   3.102  1.00  0.00           H  
ATOM   4548  N   LEU B  60     -10.008   6.716   7.458  1.00  0.00           N  
ATOM   4549  CA  LEU B  60      -9.184   5.971   8.394  1.00  0.00           C  
ATOM   4550  C   LEU B  60      -7.959   6.788   8.807  1.00  0.00           C  
ATOM   4551  O   LEU B  60      -7.550   6.774   9.974  1.00  0.00           O  
ATOM   4552  CB  LEU B  60      -8.718   4.670   7.752  1.00  0.00           C  
ATOM   4553  CG  LEU B  60      -7.866   3.764   8.594  1.00  0.00           C  
ATOM   4554  CD1 LEU B  60      -8.626   3.282   9.845  1.00  0.00           C  
ATOM   4555  CD2 LEU B  60      -7.409   2.627   7.736  1.00  0.00           C  
ATOM   4556  H   LEU B  60     -10.172   6.330   6.521  1.00  0.00           H  
ATOM   4557  HA  LEU B  60      -9.787   5.765   9.273  1.00  0.00           H  
ATOM   4558 1HB  LEU B  60      -9.596   4.117   7.426  1.00  0.00           H  
ATOM   4559 2HB  LEU B  60      -8.139   4.917   6.877  1.00  0.00           H  
ATOM   4560  HG  LEU B  60      -7.001   4.314   8.923  1.00  0.00           H  
ATOM   4561 1HD1 LEU B  60      -7.984   2.631  10.413  1.00  0.00           H  
ATOM   4562 2HD1 LEU B  60      -8.916   4.124  10.469  1.00  0.00           H  
ATOM   4563 3HD1 LEU B  60      -9.512   2.731   9.541  1.00  0.00           H  
ATOM   4564 1HD2 LEU B  60      -6.754   2.002   8.327  1.00  0.00           H  
ATOM   4565 2HD2 LEU B  60      -8.268   2.059   7.388  1.00  0.00           H  
ATOM   4566 3HD2 LEU B  60      -6.860   3.015   6.877  1.00  0.00           H  
ATOM   4567  N   THR B  61      -7.358   7.485   7.844  1.00  0.00           N  
ATOM   4568  CA  THR B  61      -6.200   8.313   8.108  1.00  0.00           C  
ATOM   4569  C   THR B  61      -6.566   9.420   9.084  1.00  0.00           C  
ATOM   4570  O   THR B  61      -5.790   9.712  10.000  1.00  0.00           O  
ATOM   4571  CB  THR B  61      -5.637   8.919   6.808  1.00  0.00           C  
ATOM   4572  CG2 THR B  61      -4.452   9.823   7.111  1.00  0.00           C  
ATOM   4573  OG1 THR B  61      -5.217   7.867   5.930  1.00  0.00           O  
ATOM   4574  H   THR B  61      -7.695   7.383   6.885  1.00  0.00           H  
ATOM   4575  HA  THR B  61      -5.428   7.687   8.545  1.00  0.00           H  
ATOM   4576  HB  THR B  61      -6.414   9.501   6.312  1.00  0.00           H  
ATOM   4577  HG1 THR B  61      -5.983   7.504   5.478  1.00  0.00           H  
ATOM   4578 1HG2 THR B  61      -4.068  10.243   6.182  1.00  0.00           H  
ATOM   4579 2HG2 THR B  61      -4.770  10.631   7.771  1.00  0.00           H  
ATOM   4580 3HG2 THR B  61      -3.669   9.245   7.600  1.00  0.00           H  
ATOM   4581  N   VAL B  62      -7.736  10.051   8.889  1.00  0.00           N  
ATOM   4582  CA  VAL B  62      -8.183  11.094   9.805  1.00  0.00           C  
ATOM   4583  C   VAL B  62      -8.363  10.525  11.212  1.00  0.00           C  
ATOM   4584  O   VAL B  62      -8.036  11.179  12.203  1.00  0.00           O  
ATOM   4585  CB  VAL B  62      -9.512  11.704   9.319  1.00  0.00           C  
ATOM   4586  CG1 VAL B  62     -10.145  12.542  10.419  1.00  0.00           C  
ATOM   4587  CG2 VAL B  62      -9.272  12.541   8.072  1.00  0.00           C  
ATOM   4588  H   VAL B  62      -8.318   9.806   8.101  1.00  0.00           H  
ATOM   4589  HA  VAL B  62      -7.417  11.869   9.847  1.00  0.00           H  
ATOM   4590  HB  VAL B  62     -10.208  10.898   9.088  1.00  0.00           H  
ATOM   4591 1HG1 VAL B  62     -11.083  12.965  10.059  1.00  0.00           H  
ATOM   4592 2HG1 VAL B  62     -10.342  11.915  11.289  1.00  0.00           H  
ATOM   4593 3HG1 VAL B  62      -9.468  13.349  10.697  1.00  0.00           H  
ATOM   4594 1HG2 VAL B  62     -10.214  12.968   7.734  1.00  0.00           H  
ATOM   4595 2HG2 VAL B  62      -8.571  13.343   8.302  1.00  0.00           H  
ATOM   4596 3HG2 VAL B  62      -8.857  11.909   7.286  1.00  0.00           H  
ATOM   4597  N   GLU B  63      -8.888   9.290  11.320  1.00  0.00           N  
ATOM   4598  CA  GLU B  63      -9.029   8.660  12.626  1.00  0.00           C  
ATOM   4599  C   GLU B  63      -7.659   8.522  13.284  1.00  0.00           C  
ATOM   4600  O   GLU B  63      -7.501   8.793  14.475  1.00  0.00           O  
ATOM   4601  CB  GLU B  63      -9.693   7.287  12.498  1.00  0.00           C  
ATOM   4602  CG  GLU B  63     -11.165   7.336  12.107  1.00  0.00           C  
ATOM   4603  CD  GLU B  63     -12.030   7.962  13.165  1.00  0.00           C  
ATOM   4604  OE1 GLU B  63     -12.126   7.406  14.234  1.00  0.00           O  
ATOM   4605  OE2 GLU B  63     -12.598   8.997  12.904  1.00  0.00           O1-
ATOM   4606  H   GLU B  63      -9.190   8.790  10.497  1.00  0.00           H  
ATOM   4607  HA  GLU B  63      -9.650   9.299  13.255  1.00  0.00           H  
ATOM   4608 1HB  GLU B  63      -9.167   6.696  11.749  1.00  0.00           H  
ATOM   4609 2HB  GLU B  63      -9.617   6.755  13.447  1.00  0.00           H  
ATOM   4610 1HG  GLU B  63     -11.265   7.907  11.185  1.00  0.00           H  
ATOM   4611 2HG  GLU B  63     -11.511   6.322  11.914  1.00  0.00           H  
ATOM   4612  N   LEU B  64      -6.640   8.098  12.517  1.00  0.00           N  
ATOM   4613  CA  LEU B  64      -5.322   7.990  13.121  1.00  0.00           C  
ATOM   4614  C   LEU B  64      -4.799   9.351  13.525  1.00  0.00           C  
ATOM   4615  O   LEU B  64      -4.232   9.512  14.606  1.00  0.00           O  
ATOM   4616  CB  LEU B  64      -4.344   7.326  12.143  1.00  0.00           C  
ATOM   4617  CG  LEU B  64      -2.890   7.231  12.619  1.00  0.00           C  
ATOM   4618  CD1 LEU B  64      -2.830   6.428  13.912  1.00  0.00           C  
ATOM   4619  CD2 LEU B  64      -2.040   6.583  11.534  1.00  0.00           C  
ATOM   4620  H   LEU B  64      -6.757   7.852  11.544  1.00  0.00           H  
ATOM   4621  HA  LEU B  64      -5.399   7.371  14.013  1.00  0.00           H  
ATOM   4622 1HB  LEU B  64      -4.692   6.316  11.936  1.00  0.00           H  
ATOM   4623 2HB  LEU B  64      -4.351   7.889  11.209  1.00  0.00           H  
ATOM   4624  HG  LEU B  64      -2.508   8.230  12.829  1.00  0.00           H  
ATOM   4625 1HD1 LEU B  64      -1.795   6.360  14.251  1.00  0.00           H  
ATOM   4626 2HD1 LEU B  64      -3.428   6.924  14.675  1.00  0.00           H  
ATOM   4627 3HD1 LEU B  64      -3.220   5.427  13.737  1.00  0.00           H  
ATOM   4628 1HD2 LEU B  64      -1.006   6.517  11.872  1.00  0.00           H  
ATOM   4629 2HD2 LEU B  64      -2.420   5.583  11.324  1.00  0.00           H  
ATOM   4630 3HD2 LEU B  64      -2.088   7.186  10.628  1.00  0.00           H  
ATOM   4631  N   ALA B  65      -4.964  10.372  12.688  1.00  0.00           N  
ATOM   4632  CA  ALA B  65      -4.422  11.656  13.090  1.00  0.00           C  
ATOM   4633  C   ALA B  65      -5.006  12.095  14.428  1.00  0.00           C  
ATOM   4634  O   ALA B  65      -4.297  12.628  15.280  1.00  0.00           O  
ATOM   4635  CB  ALA B  65      -4.692  12.703  12.020  1.00  0.00           C  
ATOM   4636  H   ALA B  65      -5.442  10.294  11.802  1.00  0.00           H  
ATOM   4637  HA  ALA B  65      -3.342  11.555  13.204  1.00  0.00           H  
ATOM   4638 1HB  ALA B  65      -4.279  13.661  12.335  1.00  0.00           H  
ATOM   4639 2HB  ALA B  65      -4.222  12.396  11.084  1.00  0.00           H  
ATOM   4640 3HB  ALA B  65      -5.764  12.804  11.871  1.00  0.00           H  
ATOM   4641  N   ALA B  66      -6.315  11.875  14.631  1.00  0.00           N  
ATOM   4642  CA  ALA B  66      -6.942  12.224  15.900  1.00  0.00           C  
ATOM   4643  C   ALA B  66      -6.285  11.443  17.046  1.00  0.00           C  
ATOM   4644  O   ALA B  66      -5.932  12.014  18.078  1.00  0.00           O  
ATOM   4645  CB  ALA B  66      -8.438  11.951  15.849  1.00  0.00           C  
ATOM   4646  H   ALA B  66      -6.879  11.462  13.901  1.00  0.00           H  
ATOM   4647  HA  ALA B  66      -6.790  13.289  16.079  1.00  0.00           H  
ATOM   4648 1HB  ALA B  66      -8.889  12.213  16.806  1.00  0.00           H  
ATOM   4649 2HB  ALA B  66      -8.891  12.550  15.058  1.00  0.00           H  
ATOM   4650 3HB  ALA B  66      -8.608  10.894  15.645  1.00  0.00           H  
ATOM   4651  N   LYS B  67      -6.143  10.168  16.828  1.00  0.00           N  
ATOM   4652  CA  LYS B  67      -5.575   9.370  17.908  1.00  0.00           C  
ATOM   4653  C   LYS B  67      -4.187   9.868  18.291  1.00  0.00           C  
ATOM   4654  O   LYS B  67      -3.832   9.901  19.469  1.00  0.00           O  
ATOM   4655  CB  LYS B  67      -5.514   7.895  17.510  1.00  0.00           C  
ATOM   4656  CG  LYS B  67      -6.871   7.204  17.444  1.00  0.00           C  
ATOM   4657  CD  LYS B  67      -6.722   5.726  17.117  1.00  0.00           C  
ATOM   4658  CE  LYS B  67      -8.064   5.009  17.169  1.00  0.00           C  
ATOM   4659  NZ  LYS B  67      -8.991   5.485  16.107  1.00  0.00           N1+
ATOM   4660  H   LYS B  67      -6.400   9.712  15.964  1.00  0.00           H  
ATOM   4661  HA  LYS B  67      -6.222   9.461  18.781  1.00  0.00           H  
ATOM   4662 1HB  LYS B  67      -5.042   7.802  16.532  1.00  0.00           H  
ATOM   4663 2HB  LYS B  67      -4.897   7.350  18.225  1.00  0.00           H  
ATOM   4664 1HG  LYS B  67      -7.378   7.306  18.403  1.00  0.00           H  
ATOM   4665 2HG  LYS B  67      -7.483   7.677  16.677  1.00  0.00           H  
ATOM   4666 1HD  LYS B  67      -6.300   5.616  16.117  1.00  0.00           H  
ATOM   4667 2HD  LYS B  67      -6.044   5.261  17.832  1.00  0.00           H  
ATOM   4668 1HE  LYS B  67      -7.909   3.938  17.046  1.00  0.00           H  
ATOM   4669 2HE  LYS B  67      -8.528   5.177  18.142  1.00  0.00           H  
ATOM   4670 1HZ  LYS B  67      -9.868   4.987  16.177  1.00  0.00           H  
ATOM   4671 2HZ  LYS B  67      -9.157   6.476  16.223  1.00  0.00           H  
ATOM   4672 3HZ  LYS B  67      -8.580   5.317  15.200  1.00  0.00           H  
ATOM   4673  N   VAL B  68      -3.407  10.255  17.289  1.00  0.00           N  
ATOM   4674  CA  VAL B  68      -2.075  10.800  17.522  1.00  0.00           C  
ATOM   4675  C   VAL B  68      -2.144  12.111  18.294  1.00  0.00           C  
ATOM   4676  O   VAL B  68      -1.366  12.339  19.221  1.00  0.00           O  
ATOM   4677  CB  VAL B  68      -1.351  11.036  16.182  1.00  0.00           C  
ATOM   4678  CG1 VAL B  68      -0.058  11.807  16.404  1.00  0.00           C  
ATOM   4679  CG2 VAL B  68      -1.075   9.704  15.501  1.00  0.00           C  
ATOM   4680  H   VAL B  68      -3.742  10.168  16.341  1.00  0.00           H  
ATOM   4681  HA  VAL B  68      -1.506  10.082  18.112  1.00  0.00           H  
ATOM   4682  HB  VAL B  68      -1.985  11.648  15.542  1.00  0.00           H  
ATOM   4683 1HG1 VAL B  68       0.440  11.965  15.447  1.00  0.00           H  
ATOM   4684 2HG1 VAL B  68      -0.283  12.772  16.859  1.00  0.00           H  
ATOM   4685 3HG1 VAL B  68       0.596  11.238  17.063  1.00  0.00           H  
ATOM   4686 1HG2 VAL B  68      -0.565   9.878  14.556  1.00  0.00           H  
ATOM   4687 2HG2 VAL B  68      -0.446   9.090  16.147  1.00  0.00           H  
ATOM   4688 3HG2 VAL B  68      -2.018   9.188  15.316  1.00  0.00           H  
ATOM   4689  N   ALA B  69      -3.082  12.971  17.908  1.00  0.00           N  
ATOM   4690  CA  ALA B  69      -3.233  14.275  18.544  1.00  0.00           C  
ATOM   4691  C   ALA B  69      -3.670  14.132  19.996  1.00  0.00           C  
ATOM   4692  O   ALA B  69      -3.197  14.858  20.870  1.00  0.00           O  
ATOM   4693  CB  ALA B  69      -4.229  15.126  17.771  1.00  0.00           C  
ATOM   4694  H   ALA B  69      -3.704  12.714  17.157  1.00  0.00           H  
ATOM   4695  HA  ALA B  69      -2.263  14.769  18.534  1.00  0.00           H  
ATOM   4696 1HB  ALA B  69      -4.332  16.097  18.257  1.00  0.00           H  
ATOM   4697 2HB  ALA B  69      -3.874  15.269  16.751  1.00  0.00           H  
ATOM   4698 3HB  ALA B  69      -5.196  14.627  17.751  1.00  0.00           H  
ATOM   4699  N   LYS B  70      -4.578  13.195  20.245  1.00  0.00           N  
ATOM   4700  CA  LYS B  70      -5.109  12.981  21.587  1.00  0.00           C  
ATOM   4701  C   LYS B  70      -4.033  12.457  22.528  1.00  0.00           C  
ATOM   4702  O   LYS B  70      -3.909  12.916  23.663  1.00  0.00           O  
ATOM   4703  CB  LYS B  70      -6.290  12.009  21.546  1.00  0.00           C  
ATOM   4704  CG  LYS B  70      -7.567  12.596  20.963  1.00  0.00           C  
ATOM   4705  CD  LYS B  70      -8.675  11.555  20.896  1.00  0.00           C  
ATOM   4706  CE  LYS B  70      -9.980  12.162  20.403  1.00  0.00           C  
ATOM   4707  NZ  LYS B  70     -11.068  11.151  20.315  1.00  0.00           N1+
ATOM   4708  H   LYS B  70      -4.910  12.616  19.487  1.00  0.00           H  
ATOM   4709  HA  LYS B  70      -5.459  13.937  21.978  1.00  0.00           H  
ATOM   4710 1HB  LYS B  70      -6.022  11.135  20.951  1.00  0.00           H  
ATOM   4711 2HB  LYS B  70      -6.511  11.663  22.556  1.00  0.00           H  
ATOM   4712 1HG  LYS B  70      -7.902  13.430  21.582  1.00  0.00           H  
ATOM   4713 2HG  LYS B  70      -7.372  12.970  19.959  1.00  0.00           H  
ATOM   4714 1HD  LYS B  70      -8.379  10.752  20.218  1.00  0.00           H  
ATOM   4715 2HD  LYS B  70      -8.836  11.131  21.887  1.00  0.00           H  
ATOM   4716 1HE  LYS B  70     -10.291  12.955  21.082  1.00  0.00           H  
ATOM   4717 2HE  LYS B  70      -9.828  12.600  19.416  1.00  0.00           H  
ATOM   4718 1HZ  LYS B  70     -11.914  11.593  19.985  1.00  0.00           H  
ATOM   4719 2HZ  LYS B  70     -10.797  10.421  19.672  1.00  0.00           H  
ATOM   4720 3HZ  LYS B  70     -11.232  10.752  21.229  1.00  0.00           H  
ATOM   4721  N   SER B  71      -3.253  11.493  22.050  1.00  0.00           N  
ATOM   4722  CA  SER B  71      -2.259  10.827  22.883  1.00  0.00           C  
ATOM   4723  C   SER B  71      -1.023  11.699  23.068  1.00  0.00           C  
ATOM   4724  O   SER B  71      -0.111  11.349  23.818  1.00  0.00           O  
ATOM   4725  CB  SER B  71      -1.863   9.500  22.264  1.00  0.00           C  
ATOM   4726  OG  SER B  71      -2.950   8.617  22.232  1.00  0.00           O  
ATOM   4727  H   SER B  71      -3.353  11.213  21.084  1.00  0.00           H  
ATOM   4728  HA  SER B  71      -2.694  10.648  23.865  1.00  0.00           H  
ATOM   4729 1HB  SER B  71      -1.496   9.666  21.251  1.00  0.00           H  
ATOM   4730 2HB  SER B  71      -1.050   9.059  22.838  1.00  0.00           H  
ATOM   4731  HG  SER B  71      -2.576   7.738  22.140  1.00  0.00           H  
ATOM   4732  N   ALA B  72      -1.001  12.836  22.382  1.00  0.00           N  
ATOM   4733  CA  ALA B  72       0.188  13.683  22.341  1.00  0.00           C  
ATOM   4734  C   ALA B  72       0.165  14.717  23.458  1.00  0.00           C  
ATOM   4735  O   ALA B  72      -0.896  15.211  23.840  1.00  0.00           O  
ATOM   4736  CB  ALA B  72       0.303  14.369  20.988  1.00  0.00           C  
ATOM   4737  H   ALA B  72      -1.826  13.124  21.877  1.00  0.00           H  
ATOM   4738  HA  ALA B  72       1.065  13.050  22.476  1.00  0.00           H  
ATOM   4739 1HB  ALA B  72       1.195  14.996  20.973  1.00  0.00           H  
ATOM   4740 2HB  ALA B  72       0.378  13.615  20.203  1.00  0.00           H  
ATOM   4741 3HB  ALA B  72      -0.578  14.985  20.816  1.00  0.00           H  
ATOM   4742  N   ASP B  73       1.344  15.043  23.979  1.00  0.00           N  
ATOM   4743  CA  ASP B  73       1.494  16.173  24.889  1.00  0.00           C  
ATOM   4744  C   ASP B  73       2.273  17.307  24.235  1.00  0.00           C  
ATOM   4745  O   ASP B  73       2.503  18.350  24.848  1.00  0.00           O  
ATOM   4746  CB  ASP B  73       2.199  15.736  26.174  1.00  0.00           C  
ATOM   4747  CG  ASP B  73       3.619  15.245  25.934  1.00  0.00           C  
ATOM   4748  OD1 ASP B  73       3.904  14.824  24.838  1.00  0.00           O  
ATOM   4749  OD2 ASP B  73       4.408  15.297  26.848  1.00  0.00           O1-
ATOM   4750  H   ASP B  73       2.158  14.495  23.738  1.00  0.00           H  
ATOM   4751  HA  ASP B  73       0.502  16.549  25.139  1.00  0.00           H  
ATOM   4752 1HB  ASP B  73       2.232  16.573  26.873  1.00  0.00           H  
ATOM   4753 2HB  ASP B  73       1.629  14.937  26.648  1.00  0.00           H  
ATOM   4754  N   ASP B  74       2.680  17.097  22.987  1.00  0.00           N  
ATOM   4755  CA  ASP B  74       3.434  18.102  22.248  1.00  0.00           C  
ATOM   4756  C   ASP B  74       2.504  19.061  21.515  1.00  0.00           C  
ATOM   4757  O   ASP B  74       1.755  18.656  20.626  1.00  0.00           O  
ATOM   4758  CB  ASP B  74       4.380  17.433  21.247  1.00  0.00           C  
ATOM   4759  CG  ASP B  74       5.258  18.432  20.504  1.00  0.00           C  
ATOM   4760  OD1 ASP B  74       5.036  19.611  20.650  1.00  0.00           O  
ATOM   4761  OD2 ASP B  74       6.140  18.006  19.798  1.00  0.00           O1-
ATOM   4762  H   ASP B  74       2.459  16.218  22.539  1.00  0.00           H  
ATOM   4763  HA  ASP B  74       4.028  18.679  22.956  1.00  0.00           H  
ATOM   4764 1HB  ASP B  74       5.024  16.726  21.772  1.00  0.00           H  
ATOM   4765 2HB  ASP B  74       3.798  16.870  20.518  1.00  0.00           H  
ATOM   4766  N   SER B  75       2.558  20.333  21.894  1.00  0.00           N  
ATOM   4767  CA  SER B  75       1.657  21.336  21.337  1.00  0.00           C  
ATOM   4768  C   SER B  75       1.919  21.547  19.852  1.00  0.00           C  
ATOM   4769  O   SER B  75       1.000  21.829  19.083  1.00  0.00           O  
ATOM   4770  CB  SER B  75       1.816  22.649  22.079  1.00  0.00           C  
ATOM   4771  OG  SER B  75       3.090  23.192  21.871  1.00  0.00           O  
ATOM   4772  H   SER B  75       3.239  20.613  22.585  1.00  0.00           H  
ATOM   4773  HA  SER B  75       0.632  20.985  21.457  1.00  0.00           H  
ATOM   4774 1HB  SER B  75       1.058  23.352  21.738  1.00  0.00           H  
ATOM   4775 2HB  SER B  75       1.657  22.485  23.145  1.00  0.00           H  
ATOM   4776  HG  SER B  75       3.112  24.013  22.368  1.00  0.00           H  
ATOM   4777  N   GLU B  76       3.179  21.409  19.452  1.00  0.00           N  
ATOM   4778  CA  GLU B  76       3.565  21.587  18.057  1.00  0.00           C  
ATOM   4779  C   GLU B  76       2.951  20.507  17.174  1.00  0.00           C  
ATOM   4780  O   GLU B  76       2.525  20.779  16.051  1.00  0.00           O  
ATOM   4781  CB  GLU B  76       5.089  21.566  17.919  1.00  0.00           C  
ATOM   4782  CG  GLU B  76       5.594  21.807  16.503  1.00  0.00           C  
ATOM   4783  CD  GLU B  76       5.256  23.178  15.987  1.00  0.00           C  
ATOM   4784  OE1 GLU B  76       4.995  24.046  16.785  1.00  0.00           O  
ATOM   4785  OE2 GLU B  76       5.258  23.357  14.792  1.00  0.00           O1-
ATOM   4786  H   GLU B  76       3.888  21.176  20.133  1.00  0.00           H  
ATOM   4787  HA  GLU B  76       3.197  22.554  17.716  1.00  0.00           H  
ATOM   4788 1HB  GLU B  76       5.524  22.329  18.564  1.00  0.00           H  
ATOM   4789 2HB  GLU B  76       5.472  20.601  18.251  1.00  0.00           H  
ATOM   4790 1HG  GLU B  76       6.678  21.683  16.490  1.00  0.00           H  
ATOM   4791 2HG  GLU B  76       5.163  21.058  15.842  1.00  0.00           H  
ATOM   4792  N   LYS B  77       2.906  19.283  17.690  1.00  0.00           N  
ATOM   4793  CA  LYS B  77       2.324  18.165  16.957  1.00  0.00           C  
ATOM   4794  C   LYS B  77       0.810  18.302  16.858  1.00  0.00           C  
ATOM   4795  O   LYS B  77       0.228  18.099  15.791  1.00  0.00           O  
ATOM   4796  CB  LYS B  77       2.689  16.838  17.624  1.00  0.00           C  
ATOM   4797  CG  LYS B  77       4.154  16.446  17.485  1.00  0.00           C  
ATOM   4798  CD  LYS B  77       4.422  15.082  18.103  1.00  0.00           C  
ATOM   4799  CE  LYS B  77       5.855  14.634  17.857  1.00  0.00           C  
ATOM   4800  NZ  LYS B  77       6.838  15.505  18.554  1.00  0.00           N1+
ATOM   4801  H   LYS B  77       3.287  19.124  18.611  1.00  0.00           H  
ATOM   4802  HA  LYS B  77       2.735  18.159  15.949  1.00  0.00           H  
ATOM   4803 1HB  LYS B  77       2.456  16.890  18.688  1.00  0.00           H  
ATOM   4804 2HB  LYS B  77       2.086  16.037  17.197  1.00  0.00           H  
ATOM   4805 1HG  LYS B  77       4.424  16.415  16.429  1.00  0.00           H  
ATOM   4806 2HG  LYS B  77       4.778  17.189  17.980  1.00  0.00           H  
ATOM   4807 1HD  LYS B  77       4.244  15.128  19.178  1.00  0.00           H  
ATOM   4808 2HD  LYS B  77       3.743  14.347  17.672  1.00  0.00           H  
ATOM   4809 1HE  LYS B  77       5.981  13.611  18.207  1.00  0.00           H  
ATOM   4810 2HE  LYS B  77       6.064  14.656  16.787  1.00  0.00           H  
ATOM   4811 1HZ  LYS B  77       7.775  15.175  18.366  1.00  0.00           H  
ATOM   4812 2HZ  LYS B  77       6.744  16.455  18.223  1.00  0.00           H  
ATOM   4813 3HZ  LYS B  77       6.666  15.478  19.549  1.00  0.00           H  
ATOM   4814  N   VAL B  78       0.177  18.647  17.974  1.00  0.00           N  
ATOM   4815  CA  VAL B  78      -1.272  18.802  18.016  1.00  0.00           C  
ATOM   4816  C   VAL B  78      -1.733  19.930  17.102  1.00  0.00           C  
ATOM   4817  O   VAL B  78      -2.716  19.791  16.373  1.00  0.00           O  
ATOM   4818  CB  VAL B  78      -1.738  19.089  19.456  1.00  0.00           C  
ATOM   4819  CG1 VAL B  78      -3.213  19.462  19.474  1.00  0.00           C  
ATOM   4820  CG2 VAL B  78      -1.479  17.875  20.335  1.00  0.00           C  
ATOM   4821  H   VAL B  78       0.713  18.806  18.814  1.00  0.00           H  
ATOM   4822  HA  VAL B  78      -1.730  17.870  17.678  1.00  0.00           H  
ATOM   4823  HB  VAL B  78      -1.185  19.944  19.843  1.00  0.00           H  
ATOM   4824 1HG1 VAL B  78      -3.525  19.662  20.499  1.00  0.00           H  
ATOM   4825 2HG1 VAL B  78      -3.370  20.354  18.868  1.00  0.00           H  
ATOM   4826 3HG1 VAL B  78      -3.802  18.639  19.070  1.00  0.00           H  
ATOM   4827 1HG2 VAL B  78      -1.809  18.085  21.352  1.00  0.00           H  
ATOM   4828 2HG2 VAL B  78      -2.027  17.018  19.945  1.00  0.00           H  
ATOM   4829 3HG2 VAL B  78      -0.412  17.651  20.340  1.00  0.00           H  
ATOM   4830  N   ASN B  79      -1.016  21.049  17.144  1.00  0.00           N  
ATOM   4831  CA  ASN B  79      -1.350  22.203  16.318  1.00  0.00           C  
ATOM   4832  C   ASN B  79      -1.234  21.873  14.836  1.00  0.00           C  
ATOM   4833  O   ASN B  79      -2.028  22.344  14.022  1.00  0.00           O  
ATOM   4834  CB  ASN B  79      -0.467  23.385  16.673  1.00  0.00           C  
ATOM   4835  CG  ASN B  79      -0.836  24.008  17.992  1.00  0.00           C  
ATOM   4836  ND2 ASN B  79       0.083  24.738  18.569  1.00  0.00           N  
ATOM   4837  OD1 ASN B  79      -1.954  23.827  18.486  1.00  0.00           O  
ATOM   4838  H   ASN B  79      -0.221  21.101  17.764  1.00  0.00           H  
ATOM   4839  HA  ASN B  79      -2.389  22.476  16.510  1.00  0.00           H  
ATOM   4840 1HB  ASN B  79       0.574  23.062  16.715  1.00  0.00           H  
ATOM   4841 2HB  ASN B  79      -0.543  24.143  15.893  1.00  0.00           H  
ATOM   4842 1HD2 ASN B  79      -0.107  25.176  19.448  1.00  0.00           H  
ATOM   4843 2HD2 ASN B  79       0.976  24.857  18.135  1.00  0.00           H  
ATOM   4844  N   GLU B  80      -0.240  21.062  14.493  1.00  0.00           N  
ATOM   4845  CA  GLU B  80      -0.019  20.668  13.107  1.00  0.00           C  
ATOM   4846  C   GLU B  80      -1.124  19.744  12.612  1.00  0.00           C  
ATOM   4847  O   GLU B  80      -1.602  19.879  11.486  1.00  0.00           O  
ATOM   4848  CB  GLU B  80       1.340  19.979  12.958  1.00  0.00           C  
ATOM   4849  CG  GLU B  80       1.690  19.578  11.532  1.00  0.00           C  
ATOM   4850  CD  GLU B  80       1.827  20.757  10.610  1.00  0.00           C  
ATOM   4851  OE1 GLU B  80       2.033  21.844  11.094  1.00  0.00           O  
ATOM   4852  OE2 GLU B  80       1.726  20.570   9.421  1.00  0.00           O1-
ATOM   4853  H   GLU B  80       0.377  20.709  15.209  1.00  0.00           H  
ATOM   4854  HA  GLU B  80      -0.024  21.566  12.486  1.00  0.00           H  
ATOM   4855 1HB  GLU B  80       2.126  20.642  13.322  1.00  0.00           H  
ATOM   4856 2HB  GLU B  80       1.361  19.079  13.574  1.00  0.00           H  
ATOM   4857 1HG  GLU B  80       2.630  19.026  11.542  1.00  0.00           H  
ATOM   4858 2HG  GLU B  80       0.915  18.913  11.153  1.00  0.00           H  
ATOM   4859  N   ILE B  81      -1.526  18.804  13.462  1.00  0.00           N  
ATOM   4860  CA  ILE B  81      -2.593  17.871  13.122  1.00  0.00           C  
ATOM   4861  C   ILE B  81      -3.923  18.592  12.954  1.00  0.00           C  
ATOM   4862  O   ILE B  81      -4.682  18.311  12.026  1.00  0.00           O  
ATOM   4863  CB  ILE B  81      -2.733  16.781  14.200  1.00  0.00           C  
ATOM   4864  CG1 ILE B  81      -1.525  15.840  14.167  1.00  0.00           C  
ATOM   4865  CG2 ILE B  81      -4.024  16.000  14.003  1.00  0.00           C  
ATOM   4866  CD1 ILE B  81      -1.423  14.935  15.374  1.00  0.00           C  
ATOM   4867  H   ILE B  81      -1.081  18.733  14.364  1.00  0.00           H  
ATOM   4868  HA  ILE B  81      -2.345  17.391  12.176  1.00  0.00           H  
ATOM   4869  HB  ILE B  81      -2.746  17.242  15.185  1.00  0.00           H  
ATOM   4870 1HG1 ILE B  81      -1.575  15.215  13.276  1.00  0.00           H  
ATOM   4871 2HG1 ILE B  81      -0.609  16.427  14.103  1.00  0.00           H  
ATOM   4872 1HG2 ILE B  81      -4.106  15.233  14.773  1.00  0.00           H  
ATOM   4873 2HG2 ILE B  81      -4.873  16.679  14.074  1.00  0.00           H  
ATOM   4874 3HG2 ILE B  81      -4.019  15.529  13.020  1.00  0.00           H  
ATOM   4875 1HD1 ILE B  81      -0.542  14.299  15.278  1.00  0.00           H  
ATOM   4876 2HD1 ILE B  81      -1.336  15.541  16.276  1.00  0.00           H  
ATOM   4877 3HD1 ILE B  81      -2.314  14.313  15.438  1.00  0.00           H  
ATOM   4878  N   VAL B  82      -4.203  19.527  13.858  1.00  0.00           N  
ATOM   4879  CA  VAL B  82      -5.418  20.330  13.780  1.00  0.00           C  
ATOM   4880  C   VAL B  82      -5.471  21.123  12.480  1.00  0.00           C  
ATOM   4881  O   VAL B  82      -6.513  21.195  11.828  1.00  0.00           O  
ATOM   4882  CB  VAL B  82      -5.494  21.299  14.974  1.00  0.00           C  
ATOM   4883  CG1 VAL B  82      -6.514  22.395  14.706  1.00  0.00           C  
ATOM   4884  CG2 VAL B  82      -5.845  20.534  16.241  1.00  0.00           C  
ATOM   4885  H   VAL B  82      -3.557  19.684  14.618  1.00  0.00           H  
ATOM   4886  HA  VAL B  82      -6.278  19.660  13.816  1.00  0.00           H  
ATOM   4887  HB  VAL B  82      -4.526  21.786  15.099  1.00  0.00           H  
ATOM   4888 1HG1 VAL B  82      -6.555  23.071  15.560  1.00  0.00           H  
ATOM   4889 2HG1 VAL B  82      -6.223  22.953  13.816  1.00  0.00           H  
ATOM   4890 3HG1 VAL B  82      -7.496  21.948  14.551  1.00  0.00           H  
ATOM   4891 1HG2 VAL B  82      -5.898  21.226  17.081  1.00  0.00           H  
ATOM   4892 2HG2 VAL B  82      -6.810  20.044  16.113  1.00  0.00           H  
ATOM   4893 3HG2 VAL B  82      -5.080  19.783  16.436  1.00  0.00           H  
ATOM   4894  N   LYS B  83      -4.342  21.718  12.110  1.00  0.00           N  
ATOM   4895  CA  LYS B  83      -4.230  22.429  10.842  1.00  0.00           C  
ATOM   4896  C   LYS B  83      -4.593  21.525   9.671  1.00  0.00           C  
ATOM   4897  O   LYS B  83      -5.378  21.903   8.802  1.00  0.00           O  
ATOM   4898  CB  LYS B  83      -2.817  22.983  10.659  1.00  0.00           C  
ATOM   4899  CG  LYS B  83      -2.616  23.790   9.384  1.00  0.00           C  
ATOM   4900  CD  LYS B  83      -1.214  24.375   9.315  1.00  0.00           C  
ATOM   4901  CE  LYS B  83      -1.065  25.319   8.130  1.00  0.00           C  
ATOM   4902  NZ  LYS B  83      -0.950  24.582   6.841  1.00  0.00           N1+
ATOM   4903  H   LYS B  83      -3.540  21.679  12.723  1.00  0.00           H  
ATOM   4904  HA  LYS B  83      -4.934  23.262  10.849  1.00  0.00           H  
ATOM   4905 1HB  LYS B  83      -2.567  23.626  11.504  1.00  0.00           H  
ATOM   4906 2HB  LYS B  83      -2.103  22.160  10.651  1.00  0.00           H  
ATOM   4907 1HG  LYS B  83      -2.777  23.146   8.518  1.00  0.00           H  
ATOM   4908 2HG  LYS B  83      -3.342  24.603   9.350  1.00  0.00           H  
ATOM   4909 1HD  LYS B  83      -1.002  24.921  10.234  1.00  0.00           H  
ATOM   4910 2HD  LYS B  83      -0.487  23.566   9.216  1.00  0.00           H  
ATOM   4911 1HE  LYS B  83      -1.929  25.978   8.082  1.00  0.00           H  
ATOM   4912 2HE  LYS B  83      -0.173  25.933   8.264  1.00  0.00           H  
ATOM   4913 1HZ  LYS B  83      -0.853  25.243   6.084  1.00  0.00           H  
ATOM   4914 2HZ  LYS B  83      -0.140  23.980   6.870  1.00  0.00           H  
ATOM   4915 3HZ  LYS B  83      -1.779  24.024   6.698  1.00  0.00           H  
ATOM   4916  N   THR B  84      -4.015  20.327   9.654  1.00  0.00           N  
ATOM   4917  CA  THR B  84      -4.220  19.394   8.553  1.00  0.00           C  
ATOM   4918  C   THR B  84      -5.660  18.902   8.506  1.00  0.00           C  
ATOM   4919  O   THR B  84      -6.246  18.768   7.433  1.00  0.00           O  
ATOM   4920  CB  THR B  84      -3.266  18.190   8.663  1.00  0.00           C  
ATOM   4921  CG2 THR B  84      -3.510  17.209   7.527  1.00  0.00           C  
ATOM   4922  OG1 THR B  84      -1.908  18.647   8.611  1.00  0.00           O  
ATOM   4923  H   THR B  84      -3.420  20.058  10.425  1.00  0.00           H  
ATOM   4924  HA  THR B  84      -4.012  19.913   7.616  1.00  0.00           H  
ATOM   4925  HB  THR B  84      -3.427  17.683   9.614  1.00  0.00           H  
ATOM   4926  HG1 THR B  84      -1.745  19.250   9.340  1.00  0.00           H  
ATOM   4927 1HG2 THR B  84      -2.828  16.365   7.621  1.00  0.00           H  
ATOM   4928 2HG2 THR B  84      -4.539  16.852   7.571  1.00  0.00           H  
ATOM   4929 3HG2 THR B  84      -3.341  17.708   6.573  1.00  0.00           H  
ATOM   4930  N   LEU B  85      -6.227  18.635   9.678  1.00  0.00           N  
ATOM   4931  CA  LEU B  85      -7.601  18.158   9.773  1.00  0.00           C  
ATOM   4932  C   LEU B  85      -8.586  19.220   9.306  1.00  0.00           C  
ATOM   4933  O   LEU B  85      -9.572  18.914   8.634  1.00  0.00           O  
ATOM   4934  CB  LEU B  85      -7.922  17.753  11.218  1.00  0.00           C  
ATOM   4935  CG  LEU B  85      -7.316  16.424  11.686  1.00  0.00           C  
ATOM   4936  CD1 LEU B  85      -7.573  16.247  13.178  1.00  0.00           C  
ATOM   4937  CD2 LEU B  85      -7.923  15.280  10.887  1.00  0.00           C  
ATOM   4938  H   LEU B  85      -5.692  18.768  10.525  1.00  0.00           H
[truncated: 328,055 more chars]
