# Supplementary material for: De novo design of obligate ABC-type heterotrimeric proteins
Source: Nat Struct Mol Biol. 2022 Dec 15;29(12):1266–76. doi: 10.1038/s41594-022-00879-4 (PMC9758053; doi:10.1038/s41594-022-00879-4)
Supplement: Supplementary file 4 — This compressed file contains all PDB files and scripts used in our design protocols and analyses, as well as the final design model outputs. [file 41594_2022_879_MOESM4_ESM.zip › source_data/pdbs/arm_pdbs/DHT05_1arm_A_B_C62.pdb]

ATOM      1  N   PRO A   1      13.103  -0.235 -27.925  1.00  0.00           N  
ATOM      2  CA  PRO A   1      12.694  -1.422 -27.138  1.00  0.00           C  
ATOM      3  C   PRO A   1      13.517  -1.739 -25.835  1.00  0.00           C  
ATOM      4  O   PRO A   1      13.083  -2.595 -25.046  1.00  0.00           O  
ATOM      5  CB  PRO A   1      12.868  -2.534 -28.177  1.00  0.00           C  
ATOM      6  CG  PRO A   1      14.040  -2.098 -28.988  1.00  0.00           C  
ATOM      7  CD  PRO A   1      13.887  -0.604 -29.090  1.00  0.00           C  
ATOM      8 1H   PRO A   1      13.622   0.275 -27.269  1.00  0.00           H  
ATOM      9 2H   PRO A   1      12.268   0.238 -28.180  1.00  0.00           H  
ATOM     10  HA  PRO A   1      11.631  -1.297 -26.869  1.00  0.00           H  
ATOM     11 1HB  PRO A   1      13.034  -3.498 -27.672  1.00  0.00           H  
ATOM     12 2HB  PRO A   1      11.950  -2.638 -28.774  1.00  0.00           H  
ATOM     13 1HG  PRO A   1      14.976  -2.395 -28.493  1.00  0.00           H  
ATOM     14 2HG  PRO A   1      14.028  -2.593 -29.970  1.00  0.00           H  
ATOM     15 1HD  PRO A   1      14.880  -0.129 -29.054  1.00  0.00           H  
ATOM     16 2HD  PRO A   1      13.372  -0.351 -30.029  1.00  0.00           H  
ATOM     17  N   GLU A   2      14.666  -1.040 -25.604  1.00  0.00           N  
ATOM     18  CA  GLU A   2      15.555  -1.252 -24.443  1.00  0.00           C  
ATOM     19  C   GLU A   2      14.902  -0.812 -23.134  1.00  0.00           C  
ATOM     20  O   GLU A   2      15.109  -1.438 -22.091  1.00  0.00           O  
ATOM     21  CB  GLU A   2      16.869  -0.495 -24.638  1.00  0.00           C  
ATOM     22  CG  GLU A   2      17.750  -1.020 -25.785  1.00  0.00           C  
ATOM     23  CD  GLU A   2      18.154  -2.460 -25.610  1.00  0.00           C  
ATOM     24  OE1 GLU A   2      18.519  -2.828 -24.521  1.00  0.00           O  
ATOM     25  OE2 GLU A   2      18.083  -3.209 -26.572  1.00  0.00           O1-
ATOM     26  H   GLU A   2      14.948  -0.339 -26.274  1.00  0.00           H  
ATOM     27  HA  GLU A   2      15.785  -2.314 -24.360  1.00  0.00           H  
ATOM     28 1HB  GLU A   2      16.652   0.557 -24.834  1.00  0.00           H  
ATOM     29 2HB  GLU A   2      17.451  -0.542 -23.721  1.00  0.00           H  
ATOM     30 1HG  GLU A   2      17.206  -0.923 -26.725  1.00  0.00           H  
ATOM     31 2HG  GLU A   2      18.646  -0.403 -25.852  1.00  0.00           H  
ATOM     32  N   GLU A   3      14.082   0.236 -23.209  1.00  0.00           N  
ATOM     33  CA  GLU A   3      13.400   0.773 -22.049  1.00  0.00           C  
ATOM     34  C   GLU A   3      12.419  -0.259 -21.514  1.00  0.00           C  
ATOM     35  O   GLU A   3      12.221  -0.378 -20.305  1.00  0.00           O  
ATOM     36  CB  GLU A   3      12.670   2.071 -22.401  1.00  0.00           C  
ATOM     37  CG  GLU A   3      13.587   3.226 -22.778  1.00  0.00           C  
ATOM     38  CD  GLU A   3      14.068   3.150 -24.200  1.00  0.00           C  
ATOM     39  OE1 GLU A   3      13.692   2.231 -24.887  1.00  0.00           O  
ATOM     40  OE2 GLU A   3      14.813   4.013 -24.601  1.00  0.00           O1-
ATOM     41  H   GLU A   3      13.959   0.710 -24.104  1.00  0.00           H  
ATOM     42  HA  GLU A   3      14.134   1.001 -21.276  1.00  0.00           H  
ATOM     43 1HB  GLU A   3      11.995   1.893 -23.238  1.00  0.00           H  
ATOM     44 2HB  GLU A   3      12.063   2.389 -21.553  1.00  0.00           H  
ATOM     45 1HG  GLU A   3      13.050   4.164 -22.638  1.00  0.00           H  
ATOM     46 2HG  GLU A   3      14.445   3.228 -22.108  1.00  0.00           H  
ATOM     47  N   LYS A   4      11.776  -0.989 -22.425  1.00  0.00           N  
ATOM     48  CA  LYS A   4      10.788  -1.980 -22.045  1.00  0.00           C  
ATOM     49  C   LYS A   4      11.458  -3.166 -21.382  1.00  0.00           C  
ATOM     50  O   LYS A   4      10.952  -3.685 -20.382  1.00  0.00           O  
ATOM     51  CB  LYS A   4       9.990  -2.408 -23.264  1.00  0.00           C  
ATOM     52  CG  LYS A   4       8.799  -3.314 -22.965  1.00  0.00           C  
ATOM     53  CD  LYS A   4       7.958  -3.576 -24.221  1.00  0.00           C  
ATOM     54  CE  LYS A   4       7.182  -2.322 -24.683  1.00  0.00           C  
ATOM     55  NZ  LYS A   4       6.255  -2.638 -25.774  1.00  0.00           N1+
ATOM     56  H   LYS A   4      11.979  -0.839 -23.402  1.00  0.00           H  
ATOM     57  HA  LYS A   4      10.107  -1.531 -21.323  1.00  0.00           H  
ATOM     58 1HB  LYS A   4       9.651  -1.518 -23.768  1.00  0.00           H  
ATOM     59 2HB  LYS A   4      10.649  -2.941 -23.953  1.00  0.00           H  
ATOM     60 1HG  LYS A   4       9.162  -4.270 -22.581  1.00  0.00           H  
ATOM     61 2HG  LYS A   4       8.178  -2.860 -22.205  1.00  0.00           H  
ATOM     62 1HD  LYS A   4       8.609  -3.907 -25.030  1.00  0.00           H  
ATOM     63 2HD  LYS A   4       7.238  -4.367 -24.015  1.00  0.00           H  
ATOM     64 1HE  LYS A   4       6.615  -1.921 -23.842  1.00  0.00           H  
ATOM     65 2HE  LYS A   4       7.868  -1.566 -25.045  1.00  0.00           H  
ATOM     66 1HZ  LYS A   4       5.756  -1.805 -26.047  1.00  0.00           H  
ATOM     67 2HZ  LYS A   4       6.759  -3.005 -26.566  1.00  0.00           H  
ATOM     68 3HZ  LYS A   4       5.587  -3.347 -25.434  1.00  0.00           H  
ATOM     69  N   LYS A   5      12.607  -3.594 -21.926  1.00  0.00           N  
ATOM     70  CA  LYS A   5      13.339  -4.704 -21.331  1.00  0.00           C  
ATOM     71  C   LYS A   5      13.827  -4.341 -19.927  1.00  0.00           C  
ATOM     72  O   LYS A   5      13.759  -5.170 -19.009  1.00  0.00           O  
ATOM     73  CB  LYS A   5      14.507  -5.110 -22.219  1.00  0.00           C  
ATOM     74  CG  LYS A   5      14.081  -5.788 -23.525  1.00  0.00           C  
ATOM     75  CD  LYS A   5      15.272  -6.365 -24.298  1.00  0.00           C  
ATOM     76  CE  LYS A   5      16.097  -5.264 -24.946  1.00  0.00           C  
ATOM     77  NZ  LYS A   5      17.196  -5.796 -25.814  1.00  0.00           N1+
ATOM     78  H   LYS A   5      12.939  -3.158 -22.793  1.00  0.00           H  
ATOM     79  HA  LYS A   5      12.661  -5.553 -21.240  1.00  0.00           H  
ATOM     80 1HB  LYS A   5      15.083  -4.217 -22.460  1.00  0.00           H  
ATOM     81 2HB  LYS A   5      15.162  -5.788 -21.674  1.00  0.00           H  
ATOM     82 1HG  LYS A   5      13.378  -6.589 -23.301  1.00  0.00           H  
ATOM     83 2HG  LYS A   5      13.573  -5.054 -24.152  1.00  0.00           H  
ATOM     84 1HD  LYS A   5      15.909  -6.938 -23.625  1.00  0.00           H  
ATOM     85 2HD  LYS A   5      14.902  -7.031 -25.077  1.00  0.00           H  
ATOM     86 1HE  LYS A   5      15.440  -4.641 -25.555  1.00  0.00           H  
ATOM     87 2HE  LYS A   5      16.549  -4.648 -24.174  1.00  0.00           H  
ATOM     88 1HZ  LYS A   5      17.694  -4.975 -26.211  1.00  0.00           H  
ATOM     89 2HZ  LYS A   5      17.835  -6.348 -25.266  1.00  0.00           H  
ATOM     90 3HZ  LYS A   5      16.818  -6.355 -26.558  1.00  0.00           H  
ATOM     91  N   GLU A   6      14.265  -3.086 -19.748  1.00  0.00           N  
ATOM     92  CA  GLU A   6      14.725  -2.633 -18.445  1.00  0.00           C  
ATOM     93  C   GLU A   6      13.562  -2.564 -17.471  1.00  0.00           C  
ATOM     94  O   GLU A   6      13.702  -2.977 -16.316  1.00  0.00           O  
ATOM     95  CB  GLU A   6      15.437  -1.283 -18.574  1.00  0.00           C  
ATOM     96  CG  GLU A   6      15.923  -0.644 -17.260  1.00  0.00           C  
ATOM     97  CD  GLU A   6      16.905  -1.456 -16.475  1.00  0.00           C  
ATOM     98  OE1 GLU A   6      17.390  -2.456 -16.950  1.00  0.00           O  
ATOM     99  OE2 GLU A   6      17.189  -1.058 -15.374  1.00  0.00           O1-
ATOM    100  H   GLU A   6      14.337  -2.455 -20.553  1.00  0.00           H  
ATOM    101  HA  GLU A   6      15.440  -3.360 -18.067  1.00  0.00           H  
ATOM    102 1HB  GLU A   6      16.300  -1.396 -19.231  1.00  0.00           H  
ATOM    103 2HB  GLU A   6      14.762  -0.573 -19.055  1.00  0.00           H  
ATOM    104 1HG  GLU A   6      16.382   0.313 -17.501  1.00  0.00           H  
ATOM    105 2HG  GLU A   6      15.054  -0.441 -16.632  1.00  0.00           H  
ATOM    106  N   ILE A   7      12.395  -2.111 -17.918  1.00  0.00           N  
ATOM    107  CA  ILE A   7      11.266  -2.108 -17.016  1.00  0.00           C  
ATOM    108  C   ILE A   7      10.891  -3.513 -16.617  1.00  0.00           C  
ATOM    109  O   ILE A   7      10.662  -3.759 -15.429  1.00  0.00           O  
ATOM    110  CB  ILE A   7      10.077  -1.315 -17.554  1.00  0.00           C  
ATOM    111  CG1 ILE A   7      10.492   0.186 -17.514  1.00  0.00           C  
ATOM    112  CG2 ILE A   7       8.786  -1.668 -16.750  1.00  0.00           C  
ATOM    113  CD1 ILE A   7       9.616   1.132 -18.263  1.00  0.00           C  
ATOM    114  H   ILE A   7      12.309  -1.726 -18.867  1.00  0.00           H  
ATOM    115  HA  ILE A   7      11.579  -1.588 -16.108  1.00  0.00           H  
ATOM    116  HB  ILE A   7       9.925  -1.558 -18.609  1.00  0.00           H  
ATOM    117 1HG1 ILE A   7      10.527   0.506 -16.475  1.00  0.00           H  
ATOM    118 2HG1 ILE A   7      11.493   0.267 -17.927  1.00  0.00           H  
ATOM    119 1HG2 ILE A   7       7.952  -1.091 -17.121  1.00  0.00           H  
ATOM    120 2HG2 ILE A   7       8.546  -2.728 -16.846  1.00  0.00           H  
ATOM    121 3HG2 ILE A   7       8.948  -1.454 -15.704  1.00  0.00           H  
ATOM    122 1HD1 ILE A   7      10.026   2.123 -18.164  1.00  0.00           H  
ATOM    123 2HD1 ILE A   7       9.590   0.853 -19.318  1.00  0.00           H  
ATOM    124 3HD1 ILE A   7       8.628   1.116 -17.857  1.00  0.00           H  
ATOM    125  N   LYS A   8      10.837  -4.449 -17.578  1.00  0.00           N  
ATOM    126  CA  LYS A   8      10.484  -5.820 -17.242  1.00  0.00           C  
ATOM    127  C   LYS A   8      11.396  -6.328 -16.133  1.00  0.00           C  
ATOM    128  O   LYS A   8      10.915  -6.935 -15.170  1.00  0.00           O  
ATOM    129  CB  LYS A   8      10.594  -6.722 -18.475  1.00  0.00           C  
ATOM    130  CG  LYS A   8      10.208  -8.205 -18.265  1.00  0.00           C  
ATOM    131  CD  LYS A   8      10.271  -8.958 -19.603  1.00  0.00           C  
ATOM    132  CE  LYS A   8       9.796 -10.423 -19.514  1.00  0.00           C  
ATOM    133  NZ  LYS A   8      10.770 -11.339 -18.792  1.00  0.00           N1+
ATOM    134  H   LYS A   8      11.018  -4.193 -18.554  1.00  0.00           H  
ATOM    135  HA  LYS A   8       9.458  -5.837 -16.875  1.00  0.00           H  
ATOM    136 1HB  LYS A   8       9.990  -6.311 -19.278  1.00  0.00           H  
ATOM    137 2HB  LYS A   8      11.627  -6.706 -18.826  1.00  0.00           H  
ATOM    138 1HG  LYS A   8      10.900  -8.668 -17.554  1.00  0.00           H  
ATOM    139 2HG  LYS A   8       9.203  -8.270 -17.857  1.00  0.00           H  
ATOM    140 1HD  LYS A   8       9.650  -8.437 -20.334  1.00  0.00           H  
ATOM    141 2HD  LYS A   8      11.300  -8.950 -19.962  1.00  0.00           H  
ATOM    142 1HE  LYS A   8       8.836 -10.454 -18.998  1.00  0.00           H  
ATOM    143 2HE  LYS A   8       9.661 -10.794 -20.529  1.00  0.00           H  
ATOM    144 1HZ  LYS A   8      10.399 -12.275 -18.790  1.00  0.00           H  
ATOM    145 2HZ  LYS A   8      11.658 -11.336 -19.266  1.00  0.00           H  
ATOM    146 3HZ  LYS A   8      10.921 -11.064 -17.807  1.00  0.00           H  
ATOM    147  N   ARG A   9      12.706  -6.057 -16.250  1.00  0.00           N  
ATOM    148  CA  ARG A   9      13.652  -6.490 -15.237  1.00  0.00           C  
ATOM    149  C   ARG A   9      13.333  -5.892 -13.867  1.00  0.00           C  
ATOM    150  O   ARG A   9      13.347  -6.616 -12.863  1.00  0.00           O  
ATOM    151  CB  ARG A   9      15.074  -6.086 -15.617  1.00  0.00           C  
ATOM    152  CG  ARG A   9      16.180  -6.605 -14.678  1.00  0.00           C  
ATOM    153  CD  ARG A   9      17.543  -6.079 -15.055  1.00  0.00           C  
ATOM    154  NE  ARG A   9      17.701  -4.638 -14.771  1.00  0.00           N  
ATOM    155  CZ  ARG A   9      17.984  -4.111 -13.545  1.00  0.00           C  
ATOM    156  NH1 ARG A   9      18.144  -4.885 -12.488  1.00  0.00           N1+
ATOM    157  NH2 ARG A   9      18.110  -2.803 -13.406  1.00  0.00           N  
ATOM    158  H   ARG A   9      13.048  -5.586 -17.098  1.00  0.00           H  
ATOM    159  HA  ARG A   9      13.598  -7.578 -15.164  1.00  0.00           H  
ATOM    160 1HB  ARG A   9      15.289  -6.438 -16.624  1.00  0.00           H  
ATOM    161 2HB  ARG A   9      15.146  -4.998 -15.636  1.00  0.00           H  
ATOM    162 1HG  ARG A   9      15.964  -6.295 -13.654  1.00  0.00           H  
ATOM    163 2HG  ARG A   9      16.208  -7.694 -14.722  1.00  0.00           H  
ATOM    164 1HD  ARG A   9      18.315  -6.627 -14.517  1.00  0.00           H  
ATOM    165 2HD  ARG A   9      17.686  -6.223 -16.127  1.00  0.00           H  
ATOM    166  HE  ARG A   9      17.610  -3.970 -15.565  1.00  0.00           H  
ATOM    167 1HH1 ARG A   9      18.052  -5.890 -12.555  1.00  0.00           H  
ATOM    168 2HH1 ARG A   9      18.366  -4.470 -11.586  1.00  0.00           H  
ATOM    169 1HH2 ARG A   9      17.966  -2.185 -14.220  1.00  0.00           H  
ATOM    170 2HH2 ARG A   9      18.319  -2.405 -12.509  1.00  0.00           H  
ATOM    171  N   THR A  10      13.018  -4.584 -13.806  1.00  0.00           N  
ATOM    172  CA  THR A  10      12.763  -3.997 -12.488  1.00  0.00           C  
ATOM    173  C   THR A  10      11.461  -4.523 -11.898  1.00  0.00           C  
ATOM    174  O   THR A  10      11.375  -4.680 -10.679  1.00  0.00           O  
ATOM    175  CB  THR A  10      12.668  -2.459 -12.510  1.00  0.00           C  
ATOM    176  CG2 THR A  10      13.968  -1.840 -13.054  1.00  0.00           C  
ATOM    177  OG1 THR A  10      11.529  -2.036 -13.307  1.00  0.00           O  
ATOM    178  H   THR A  10      13.061  -4.015 -14.661  1.00  0.00           H  
ATOM    179  HA  THR A  10      13.580  -4.279 -11.823  1.00  0.00           H  
ATOM    180  HB  THR A  10      12.522  -2.105 -11.489  1.00  0.00           H  
ATOM    181  HG1 THR A  10      11.463  -2.576 -14.125  1.00  0.00           H  
ATOM    182 1HG2 THR A  10      13.889  -0.755 -13.042  1.00  0.00           H  
ATOM    183 2HG2 THR A  10      14.804  -2.151 -12.430  1.00  0.00           H  
ATOM    184 3HG2 THR A  10      14.144  -2.167 -14.061  1.00  0.00           H  
ATOM    185  N   THR A  11      10.468  -4.840 -12.742  1.00  0.00           N  
ATOM    186  CA  THR A  11       9.199  -5.368 -12.256  1.00  0.00           C  
ATOM    187  C   THR A  11       9.450  -6.715 -11.599  1.00  0.00           C  
ATOM    188  O   THR A  11       8.899  -7.000 -10.530  1.00  0.00           O  
ATOM    189  CB  THR A  11       8.142  -5.489 -13.383  1.00  0.00           C  
ATOM    190  CG2 THR A  11       6.821  -6.096 -12.877  1.00  0.00           C  
ATOM    191  OG1 THR A  11       7.869  -4.188 -13.932  1.00  0.00           O  
ATOM    192  H   THR A  11      10.579  -4.644 -13.743  1.00  0.00           H  
ATOM    193  HA  THR A  11       8.807  -4.697 -11.497  1.00  0.00           H  
ATOM    194  HB  THR A  11       8.547  -6.123 -14.174  1.00  0.00           H  
ATOM    195  HG1 THR A  11       7.524  -3.602 -13.219  1.00  0.00           H  
ATOM    196 1HG2 THR A  11       6.114  -6.163 -13.701  1.00  0.00           H  
ATOM    197 2HG2 THR A  11       6.997  -7.093 -12.473  1.00  0.00           H  
ATOM    198 3HG2 THR A  11       6.408  -5.456 -12.095  1.00  0.00           H  
ATOM    199  N   GLU A  12      10.290  -7.545 -12.235  1.00  0.00           N  
ATOM    200  CA  GLU A  12      10.624  -8.851 -11.684  1.00  0.00           C  
ATOM    201  C   GLU A  12      11.377  -8.717 -10.353  1.00  0.00           C  
ATOM    202  O   GLU A  12      11.093  -9.474  -9.412  1.00  0.00           O  
ATOM    203  CB  GLU A  12      11.464  -9.630 -12.699  1.00  0.00           C  
ATOM    204  CG  GLU A  12      10.677 -10.066 -13.930  1.00  0.00           C  
ATOM    205  CD  GLU A  12      11.533 -10.658 -15.014  1.00  0.00           C  
ATOM    206  OE1 GLU A  12      12.732 -10.657 -14.873  1.00  0.00           O  
ATOM    207  OE2 GLU A  12      10.976 -11.109 -15.998  1.00  0.00           O1-
ATOM    208  H   GLU A  12      10.656  -7.270 -13.154  1.00  0.00           H  
ATOM    209  HA  GLU A  12       9.703  -9.397 -11.507  1.00  0.00           H  
ATOM    210 1HB  GLU A  12      12.294  -9.010 -13.036  1.00  0.00           H  
ATOM    211 2HB  GLU A  12      11.883 -10.516 -12.227  1.00  0.00           H  
ATOM    212 1HG  GLU A  12       9.941 -10.808 -13.624  1.00  0.00           H  
ATOM    213 2HG  GLU A  12      10.137  -9.211 -14.328  1.00  0.00           H  
ATOM    214  N   GLU A  13      12.290  -7.735 -10.235  1.00  0.00           N  
ATOM    215  CA  GLU A  13      12.979  -7.543  -8.962  1.00  0.00           C  
ATOM    216  C   GLU A  13      12.007  -7.082  -7.878  1.00  0.00           C  
ATOM    217  O   GLU A  13      12.100  -7.535  -6.737  1.00  0.00           O  
ATOM    218  CB  GLU A  13      14.139  -6.550  -9.054  1.00  0.00           C  
ATOM    219  CG  GLU A  13      15.356  -7.042  -9.831  1.00  0.00           C  
ATOM    220  CD  GLU A  13      16.499  -6.066  -9.766  1.00  0.00           C  
ATOM    221  OE1 GLU A  13      16.267  -4.940  -9.394  1.00  0.00           O  
ATOM    222  OE2 GLU A  13      17.610  -6.448 -10.066  1.00  0.00           O1-
ATOM    223  H   GLU A  13      12.539  -7.177 -11.061  1.00  0.00           H  
ATOM    224  HA  GLU A  13      13.391  -8.502  -8.652  1.00  0.00           H  
ATOM    225 1HB  GLU A  13      13.785  -5.639  -9.540  1.00  0.00           H  
ATOM    226 2HB  GLU A  13      14.465  -6.279  -8.051  1.00  0.00           H  
ATOM    227 1HG  GLU A  13      15.677  -7.999  -9.423  1.00  0.00           H  
ATOM    228 2HG  GLU A  13      15.069  -7.197 -10.872  1.00  0.00           H  
ATOM    229  N   VAL A  14      11.045  -6.224  -8.240  1.00  0.00           N  
ATOM    230  CA  VAL A  14      10.059  -5.775  -7.271  1.00  0.00           C  
ATOM    231  C   VAL A  14       9.205  -6.939  -6.817  1.00  0.00           C  
ATOM    232  O   VAL A  14       8.907  -7.030  -5.625  1.00  0.00           O  
ATOM    233  CB  VAL A  14       9.178  -4.637  -7.829  1.00  0.00           C  
ATOM    234  CG1 VAL A  14       7.974  -4.380  -6.897  1.00  0.00           C  
ATOM    235  CG2 VAL A  14      10.034  -3.375  -7.907  1.00  0.00           C  
ATOM    236  H   VAL A  14      11.055  -5.842  -9.188  1.00  0.00           H  
ATOM    237  HA  VAL A  14      10.585  -5.379  -6.410  1.00  0.00           H  
ATOM    238  HB  VAL A  14       8.806  -4.899  -8.821  1.00  0.00           H  
ATOM    239 1HG1 VAL A  14       7.384  -3.557  -7.291  1.00  0.00           H  
ATOM    240 2HG1 VAL A  14       7.345  -5.266  -6.835  1.00  0.00           H  
ATOM    241 3HG1 VAL A  14       8.319  -4.136  -5.912  1.00  0.00           H  
ATOM    242 1HG2 VAL A  14       9.457  -2.555  -8.285  1.00  0.00           H  
ATOM    243 2HG2 VAL A  14      10.395  -3.127  -6.932  1.00  0.00           H  
ATOM    244 3HG2 VAL A  14      10.879  -3.540  -8.559  1.00  0.00           H  
ATOM    245  N   LYS A  15       8.789  -7.812  -7.738  1.00  0.00           N  
ATOM    246  CA  LYS A  15       7.998  -8.974  -7.371  1.00  0.00           C  
ATOM    247  C   LYS A  15       8.734  -9.834  -6.344  1.00  0.00           C  
ATOM    248  O   LYS A  15       8.125 -10.259  -5.354  1.00  0.00           O  
ATOM    249  CB  LYS A  15       7.665  -9.807  -8.611  1.00  0.00           C  
ATOM    250  CG  LYS A  15       6.787 -11.037  -8.353  1.00  0.00           C  
ATOM    251  CD  LYS A  15       6.458 -11.761  -9.663  1.00  0.00           C  
ATOM    252  CE  LYS A  15       5.623 -13.013  -9.421  1.00  0.00           C  
ATOM    253  NZ  LYS A  15       5.285 -13.716 -10.695  1.00  0.00           N1+
ATOM    254  H   LYS A  15       9.011  -7.642  -8.725  1.00  0.00           H  
ATOM    255  HA  LYS A  15       7.069  -8.629  -6.921  1.00  0.00           H  
ATOM    256 1HB  LYS A  15       7.167  -9.175  -9.348  1.00  0.00           H  
ATOM    257 2HB  LYS A  15       8.593 -10.153  -9.064  1.00  0.00           H  
ATOM    258 1HG  LYS A  15       7.308 -11.728  -7.687  1.00  0.00           H  
ATOM    259 2HG  LYS A  15       5.859 -10.727  -7.872  1.00  0.00           H  
ATOM    260 1HD  LYS A  15       5.892 -11.092 -10.321  1.00  0.00           H  
ATOM    261 2HD  LYS A  15       7.381 -12.040 -10.168  1.00  0.00           H  
ATOM    262 1HE  LYS A  15       6.175 -13.693  -8.776  1.00  0.00           H  
ATOM    263 2HE  LYS A  15       4.694 -12.727  -8.925  1.00  0.00           H  
ATOM    264 1HZ  LYS A  15       4.724 -14.527 -10.500  1.00  0.00           H  
ATOM    265 2HZ  LYS A  15       4.746 -13.067 -11.302  1.00  0.00           H  
ATOM    266 3HZ  LYS A  15       6.125 -13.992 -11.171  1.00  0.00           H  
ATOM    267  N   GLU A  16      10.043 -10.060  -6.546  1.00  0.00           N  
ATOM    268  CA  GLU A  16      10.811 -10.854  -5.591  1.00  0.00           C  
ATOM    269  C   GLU A  16      10.988 -10.128  -4.258  1.00  0.00           C  
ATOM    270  O   GLU A  16      10.858 -10.751  -3.194  1.00  0.00           O  
ATOM    271  CB  GLU A  16      12.167 -11.243  -6.193  1.00  0.00           C  
ATOM    272  CG  GLU A  16      13.113 -12.047  -5.268  1.00  0.00           C  
ATOM    273  CD  GLU A  16      12.567 -13.369  -4.769  1.00  0.00           C  
ATOM    274  OE1 GLU A  16      11.546 -13.818  -5.235  1.00  0.00           O  
ATOM    275  OE2 GLU A  16      13.196 -13.941  -3.911  1.00  0.00           O1-
ATOM    276  H   GLU A  16      10.479  -9.725  -7.413  1.00  0.00           H  
ATOM    277  HA  GLU A  16      10.257 -11.771  -5.401  1.00  0.00           H  
ATOM    278 1HB  GLU A  16      12.002 -11.829  -7.096  1.00  0.00           H  
ATOM    279 2HB  GLU A  16      12.693 -10.333  -6.493  1.00  0.00           H  
ATOM    280 1HG  GLU A  16      14.034 -12.243  -5.814  1.00  0.00           H  
ATOM    281 2HG  GLU A  16      13.369 -11.427  -4.410  1.00  0.00           H  
ATOM    282  N   GLU A  17      11.224  -8.814  -4.283  1.00  0.00           N  
ATOM    283  CA  GLU A  17      11.372  -8.114  -3.023  1.00  0.00           C  
ATOM    284  C   GLU A  17      10.050  -8.130  -2.276  1.00  0.00           C  
ATOM    285  O   GLU A  17      10.036  -8.301  -1.056  1.00  0.00           O  
ATOM    286  CB  GLU A  17      11.855  -6.682  -3.233  1.00  0.00           C  
ATOM    287  CG  GLU A  17      13.307  -6.536  -3.675  1.00  0.00           C  
ATOM    288  CD  GLU A  17      14.260  -7.008  -2.616  1.00  0.00           C  
ATOM    289  OE1 GLU A  17      14.044  -6.665  -1.473  1.00  0.00           O  
ATOM    290  OE2 GLU A  17      15.193  -7.731  -2.925  1.00  0.00           O1-
ATOM    291  H   GLU A  17      11.358  -8.321  -5.171  1.00  0.00           H  
ATOM    292  HA  GLU A  17      12.107  -8.638  -2.419  1.00  0.00           H  
ATOM    293 1HB  GLU A  17      11.238  -6.215  -3.997  1.00  0.00           H  
ATOM    294 2HB  GLU A  17      11.731  -6.129  -2.309  1.00  0.00           H  
ATOM    295 1HG  GLU A  17      13.464  -7.125  -4.576  1.00  0.00           H  
ATOM    296 2HG  GLU A  17      13.505  -5.491  -3.912  1.00  0.00           H  
ATOM    297  N   PHE A  18       8.934  -8.008  -3.002  1.00  0.00           N  
ATOM    298  CA  PHE A  18       7.639  -8.049  -2.365  1.00  0.00           C  
ATOM    299  C   PHE A  18       7.394  -9.411  -1.756  1.00  0.00           C  
ATOM    300  O   PHE A  18       6.890  -9.503  -0.639  1.00  0.00           O  
ATOM    301  CB  PHE A  18       6.485  -7.668  -3.268  1.00  0.00           C  
ATOM    302  CG  PHE A  18       5.232  -7.722  -2.463  1.00  0.00           C  
ATOM    303  CD1 PHE A  18       5.005  -6.775  -1.472  1.00  0.00           C  
ATOM    304  CD2 PHE A  18       4.296  -8.720  -2.656  1.00  0.00           C  
ATOM    305  CE1 PHE A  18       3.884  -6.837  -0.694  1.00  0.00           C  
ATOM    306  CE2 PHE A  18       3.167  -8.771  -1.885  1.00  0.00           C  
ATOM    307  CZ  PHE A  18       2.962  -7.831  -0.900  1.00  0.00           C  
ATOM    308  H   PHE A  18       8.994  -7.837  -4.005  1.00  0.00           H  
ATOM    309  HA  PHE A  18       7.648  -7.330  -1.562  1.00  0.00           H  
ATOM    310 1HB  PHE A  18       6.623  -6.663  -3.662  1.00  0.00           H  
ATOM    311 2HB  PHE A  18       6.413  -8.364  -4.108  1.00  0.00           H  
ATOM    312  HD1 PHE A  18       5.736  -5.984  -1.305  1.00  0.00           H  
ATOM    313  HD2 PHE A  18       4.466  -9.473  -3.428  1.00  0.00           H  
ATOM    314  HE1 PHE A  18       3.725  -6.095   0.088  1.00  0.00           H  
ATOM    315  HE2 PHE A  18       2.447  -9.556  -2.046  1.00  0.00           H  
ATOM    316  HZ  PHE A  18       2.068  -7.877  -0.279  1.00  0.00           H  
ATOM    317  N   ARG A  19       7.719 -10.492  -2.472  1.00  0.00           N  
ATOM    318  CA  ARG A  19       7.508 -11.809  -1.897  1.00  0.00           C  
ATOM    319  C   ARG A  19       8.215 -11.893  -0.543  1.00  0.00           C  
ATOM    320  O   ARG A  19       7.627 -12.384   0.428  1.00  0.00           O  
ATOM    321  CB  ARG A  19       8.049 -12.902  -2.813  1.00  0.00           C  
ATOM    322  CG  ARG A  19       7.781 -14.346  -2.340  1.00  0.00           C  
ATOM    323  CD  ARG A  19       8.425 -15.372  -3.237  1.00  0.00           C  
ATOM    324  NE  ARG A  19       9.895 -15.356  -3.153  1.00  0.00           N  
ATOM    325  CZ  ARG A  19      10.633 -15.962  -2.182  1.00  0.00           C  
ATOM    326  NH1 ARG A  19      10.054 -16.649  -1.205  1.00  0.00           N1+
ATOM    327  NH2 ARG A  19      11.952 -15.864  -2.219  1.00  0.00           N  
ATOM    328  H   ARG A  19       8.082 -10.397  -3.426  1.00  0.00           H  
ATOM    329  HA  ARG A  19       6.440 -11.961  -1.752  1.00  0.00           H  
ATOM    330 1HB  ARG A  19       7.620 -12.783  -3.807  1.00  0.00           H  
ATOM    331 2HB  ARG A  19       9.131 -12.782  -2.916  1.00  0.00           H  
ATOM    332 1HG  ARG A  19       8.177 -14.473  -1.332  1.00  0.00           H  
ATOM    333 2HG  ARG A  19       6.707 -14.527  -2.326  1.00  0.00           H  
ATOM    334 1HD  ARG A  19       8.071 -16.367  -2.981  1.00  0.00           H  
ATOM    335 2HD  ARG A  19       8.151 -15.151  -4.270  1.00  0.00           H  
ATOM    336  HE  ARG A  19      10.416 -14.848  -3.898  1.00  0.00           H  
ATOM    337 1HH1 ARG A  19       9.047 -16.731  -1.163  1.00  0.00           H  
ATOM    338 2HH1 ARG A  19      10.619 -17.095  -0.497  1.00  0.00           H  
ATOM    339 1HH2 ARG A  19      12.402 -15.305  -2.969  1.00  0.00           H  
ATOM    340 2HH2 ARG A  19      12.519 -16.303  -1.516  1.00  0.00           H  
ATOM    341  N   LYS A  20       9.467 -11.407  -0.462  1.00  0.00           N  
ATOM    342  CA  LYS A  20      10.189 -11.430   0.809  1.00  0.00           C  
ATOM    343  C   LYS A  20       9.473 -10.582   1.874  1.00  0.00           C  
ATOM    344  O   LYS A  20       9.380 -10.992   3.038  1.00  0.00           O  
ATOM    345  CB  LYS A  20      11.628 -10.948   0.615  1.00  0.00           C  
ATOM    346  CG  LYS A  20      12.517 -11.929  -0.175  1.00  0.00           C  
ATOM    347  CD  LYS A  20      14.004 -11.508  -0.178  1.00  0.00           C  
ATOM    348  CE  LYS A  20      14.236 -10.282  -1.066  1.00  0.00           C  
ATOM    349  NZ  LYS A  20      15.679  -9.931  -1.211  1.00  0.00           N1+
ATOM    350  H   LYS A  20       9.918 -11.055  -1.318  1.00  0.00           H  
ATOM    351  HA  LYS A  20      10.215 -12.458   1.167  1.00  0.00           H  
ATOM    352 1HB  LYS A  20      11.607 -10.001   0.082  1.00  0.00           H  
ATOM    353 2HB  LYS A  20      12.087 -10.770   1.585  1.00  0.00           H  
ATOM    354 1HG  LYS A  20      12.429 -12.923   0.261  1.00  0.00           H  
ATOM    355 2HG  LYS A  20      12.161 -11.981  -1.210  1.00  0.00           H  
ATOM    356 1HD  LYS A  20      14.325 -11.280   0.838  1.00  0.00           H  
ATOM    357 2HD  LYS A  20      14.607 -12.332  -0.557  1.00  0.00           H  
ATOM    358 1HE  LYS A  20      13.821 -10.479  -2.055  1.00  0.00           H  
ATOM    359 2HE  LYS A  20      13.724  -9.424  -0.636  1.00  0.00           H  
ATOM    360 1HZ  LYS A  20      15.723  -9.096  -1.826  1.00  0.00           H  
ATOM    361 2HZ  LYS A  20      16.079  -9.714  -0.313  1.00  0.00           H  
ATOM    362 3HZ  LYS A  20      16.180 -10.693  -1.633  1.00  0.00           H  
ATOM    363  N   ILE A  21       8.917  -9.432   1.465  1.00  0.00           N  
ATOM    364  CA  ILE A  21       8.183  -8.561   2.377  1.00  0.00           C  
ATOM    365  C   ILE A  21       6.939  -9.258   2.907  1.00  0.00           C  
ATOM    366  O   ILE A  21       6.670  -9.203   4.108  1.00  0.00           O  
ATOM    367  CB  ILE A  21       7.774  -7.230   1.684  1.00  0.00           C  
ATOM    368  CG1 ILE A  21       9.042  -6.369   1.421  1.00  0.00           C  
ATOM    369  CG2 ILE A  21       6.747  -6.480   2.514  1.00  0.00           C  
ATOM    370  CD1 ILE A  21       8.834  -5.194   0.472  1.00  0.00           C  
ATOM    371  H   ILE A  21       9.092  -9.132   0.500  1.00  0.00           H  
ATOM    372  HA  ILE A  21       8.828  -8.327   3.220  1.00  0.00           H  
ATOM    373  HB  ILE A  21       7.332  -7.458   0.728  1.00  0.00           H  
ATOM    374 1HG1 ILE A  21       9.403  -5.981   2.371  1.00  0.00           H  
ATOM    375 2HG1 ILE A  21       9.808  -7.009   1.008  1.00  0.00           H  
ATOM    376 1HG2 ILE A  21       6.454  -5.562   2.023  1.00  0.00           H  
ATOM    377 2HG2 ILE A  21       5.857  -7.076   2.675  1.00  0.00           H  
ATOM    378 3HG2 ILE A  21       7.204  -6.254   3.441  1.00  0.00           H  
ATOM    379 1HD1 ILE A  21       9.767  -4.680   0.347  1.00  0.00           H  
ATOM    380 2HD1 ILE A  21       8.499  -5.546  -0.490  1.00  0.00           H  
ATOM    381 3HD1 ILE A  21       8.105  -4.512   0.879  1.00  0.00           H  
ATOM    382  N   GLN A  22       6.190  -9.919   2.028  1.00  0.00           N  
ATOM    383  CA  GLN A  22       4.972 -10.596   2.435  1.00  0.00           C  
ATOM    384  C   GLN A  22       5.279 -11.736   3.402  1.00  0.00           C  
ATOM    385  O   GLN A  22       4.494 -11.979   4.330  1.00  0.00           O  
ATOM    386  CB  GLN A  22       4.202 -11.119   1.227  1.00  0.00           C  
ATOM    387  CG  GLN A  22       2.833 -11.721   1.578  1.00  0.00           C  
ATOM    388  CD  GLN A  22       1.862 -10.685   2.170  1.00  0.00           C  
ATOM    389  NE2 GLN A  22       1.362 -10.943   3.365  1.00  0.00           N  
ATOM    390  OE1 GLN A  22       1.575  -9.666   1.546  1.00  0.00           O  
ATOM    391  H   GLN A  22       6.464  -9.898   1.046  1.00  0.00           H  
ATOM    392  HA  GLN A  22       4.345  -9.877   2.948  1.00  0.00           H  
ATOM    393 1HB  GLN A  22       4.061 -10.309   0.517  1.00  0.00           H  
ATOM    394 2HB  GLN A  22       4.801 -11.886   0.727  1.00  0.00           H  
ATOM    395 1HG  GLN A  22       2.390 -12.113   0.666  1.00  0.00           H  
ATOM    396 2HG  GLN A  22       2.962 -12.526   2.303  1.00  0.00           H  
ATOM    397 1HE2 GLN A  22       0.720 -10.298   3.784  1.00  0.00           H  
ATOM    398 2HE2 GLN A  22       1.627 -11.782   3.848  1.00  0.00           H  
ATOM    399  N   GLU A  23       6.411 -12.434   3.215  1.00  0.00           N  
ATOM    400  CA  GLU A  23       6.759 -13.508   4.141  1.00  0.00           C  
ATOM    401  C   GLU A  23       7.034 -12.928   5.528  1.00  0.00           C  
ATOM    402  O   GLU A  23       6.600 -13.500   6.537  1.00  0.00           O  
ATOM    403  CB  GLU A  23       7.981 -14.299   3.651  1.00  0.00           C  
ATOM    404  CG  GLU A  23       7.741 -15.199   2.423  1.00  0.00           C  
ATOM    405  CD  GLU A  23       6.763 -16.310   2.699  1.00  0.00           C  
ATOM    406  OE1 GLU A  23       6.888 -16.943   3.716  1.00  0.00           O  
ATOM    407  OE2 GLU A  23       5.871 -16.526   1.897  1.00  0.00           O1-
ATOM    408  H   GLU A  23       6.987 -12.251   2.383  1.00  0.00           H  
ATOM    409  HA  GLU A  23       5.916 -14.188   4.217  1.00  0.00           H  
ATOM    410 1HB  GLU A  23       8.774 -13.597   3.388  1.00  0.00           H  
ATOM    411 2HB  GLU A  23       8.357 -14.922   4.461  1.00  0.00           H  
ATOM    412 1HG  GLU A  23       7.347 -14.589   1.616  1.00  0.00           H  
ATOM    413 2HG  GLU A  23       8.690 -15.617   2.095  1.00  0.00           H  
ATOM    414  N   GLU A  24       7.675 -11.750   5.581  1.00  0.00           N  
ATOM    415  CA  GLU A  24       7.936 -11.118   6.868  1.00  0.00           C  
ATOM    416  C   GLU A  24       6.615 -10.656   7.503  1.00  0.00           C  
ATOM    417  O   GLU A  24       6.457 -10.739   8.725  1.00  0.00           O  
ATOM    418  CB  GLU A  24       8.922  -9.964   6.720  1.00  0.00           C  
ATOM    419  CG  GLU A  24      10.343 -10.395   6.358  1.00  0.00           C  
ATOM    420  CD  GLU A  24      10.983 -11.288   7.390  1.00  0.00           C  
ATOM    421  OE1 GLU A  24      11.038 -10.919   8.532  1.00  0.00           O  
ATOM    422  OE2 GLU A  24      11.377 -12.379   7.027  1.00  0.00           O1-
ATOM    423  H   GLU A  24       8.067 -11.358   4.716  1.00  0.00           H  
ATOM    424  HA  GLU A  24       8.386 -11.856   7.527  1.00  0.00           H  
ATOM    425 1HB  GLU A  24       8.569  -9.301   5.940  1.00  0.00           H  
ATOM    426 2HB  GLU A  24       8.971  -9.408   7.647  1.00  0.00           H  
ATOM    427 1HG  GLU A  24      10.315 -10.928   5.415  1.00  0.00           H  
ATOM    428 2HG  GLU A  24      10.954  -9.503   6.219  1.00  0.00           H  
ATOM    429  N   ILE A  25       5.646 -10.224   6.681  1.00  0.00           N  
ATOM    430  CA  ILE A  25       4.355  -9.797   7.224  1.00  0.00           C  
ATOM    431  C   ILE A  25       3.670 -10.995   7.882  1.00  0.00           C  
ATOM    432  O   ILE A  25       3.081 -10.848   8.961  1.00  0.00           O  
ATOM    433  CB  ILE A  25       3.416  -9.180   6.151  1.00  0.00           C  
ATOM    434  CG1 ILE A  25       4.021  -7.823   5.681  1.00  0.00           C  
ATOM    435  CG2 ILE A  25       1.966  -9.022   6.723  1.00  0.00           C  
ATOM    436  CD1 ILE A  25       3.388  -7.176   4.473  1.00  0.00           C  
ATOM    437  H   ILE A  25       5.870 -10.119   5.686  1.00  0.00           H  
ATOM    438  HA  ILE A  25       4.530  -9.047   7.985  1.00  0.00           H  
ATOM    439  HB  ILE A  25       3.386  -9.831   5.287  1.00  0.00           H  
ATOM    440 1HG1 ILE A  25       3.998  -7.129   6.499  1.00  0.00           H  
ATOM    441 2HG1 ILE A  25       5.039  -8.004   5.418  1.00  0.00           H  
ATOM    442 1HG2 ILE A  25       1.320  -8.600   5.968  1.00  0.00           H  
ATOM    443 2HG2 ILE A  25       1.562  -9.991   7.016  1.00  0.00           H  
ATOM    444 3HG2 ILE A  25       1.981  -8.371   7.590  1.00  0.00           H  
ATOM    445 1HD1 ILE A  25       3.929  -6.257   4.242  1.00  0.00           H  
ATOM    446 2HD1 ILE A  25       3.436  -7.846   3.617  1.00  0.00           H  
ATOM    447 3HD1 ILE A  25       2.372  -6.939   4.681  1.00  0.00           H  
ATOM    448  N   LYS A  26       3.699 -12.163   7.228  1.00  0.00           N  
ATOM    449  CA  LYS A  26       3.096 -13.360   7.813  1.00  0.00           C  
ATOM    450  C   LYS A  26       3.760 -13.720   9.147  1.00  0.00           C  
ATOM    451  O   LYS A  26       3.076 -14.128  10.093  1.00  0.00           O  
ATOM    452  CB  LYS A  26       3.175 -14.540   6.846  1.00  0.00           C  
ATOM    453  CG  LYS A  26       2.234 -14.421   5.638  1.00  0.00           C  
ATOM    454  CD  LYS A  26       2.180 -15.716   4.804  1.00  0.00           C  
ATOM    455  CE  LYS A  26       3.446 -15.895   3.977  1.00  0.00           C  
ATOM    456  NZ  LYS A  26       3.372 -17.059   3.046  1.00  0.00           N1+
ATOM    457  H   LYS A  26       4.134 -12.196   6.299  1.00  0.00           H  
ATOM    458  HA  LYS A  26       2.045 -13.151   8.012  1.00  0.00           H  
ATOM    459 1HB  LYS A  26       4.199 -14.617   6.477  1.00  0.00           H  
ATOM    460 2HB  LYS A  26       2.945 -15.462   7.376  1.00  0.00           H  
ATOM    461 1HG  LYS A  26       1.231 -14.182   5.995  1.00  0.00           H  
ATOM    462 2HG  LYS A  26       2.575 -13.603   5.005  1.00  0.00           H  
ATOM    463 1HD  LYS A  26       2.065 -16.576   5.464  1.00  0.00           H  
ATOM    464 2HD  LYS A  26       1.324 -15.676   4.133  1.00  0.00           H  
ATOM    465 1HE  LYS A  26       3.615 -14.989   3.392  1.00  0.00           H  
ATOM    466 2HE  LYS A  26       4.295 -16.048   4.640  1.00  0.00           H  
ATOM    467 1HZ  LYS A  26       4.272 -17.078   2.534  1.00  0.00           H  
ATOM    468 2HZ  LYS A  26       3.251 -17.915   3.560  1.00  0.00           H  
ATOM    469 3HZ  LYS A  26       2.615 -16.944   2.395  1.00  0.00           H  
ATOM    470  N   LYS A  27       5.087 -13.563   9.242  1.00  0.00           N  
ATOM    471  CA  LYS A  27       5.764 -13.849  10.506  1.00  0.00           C  
ATOM    472  C   LYS A  27       5.263 -12.905  11.604  1.00  0.00           C  
ATOM    473  O   LYS A  27       5.068 -13.328  12.750  1.00  0.00           O  
ATOM    474  CB  LYS A  27       7.279 -13.683  10.373  1.00  0.00           C  
ATOM    475  CG  LYS A  27       7.996 -14.734   9.537  1.00  0.00           C  
ATOM    476  CD  LYS A  27       9.484 -14.385   9.435  1.00  0.00           C  
ATOM    477  CE  LYS A  27      10.259 -15.349   8.556  1.00  0.00           C  
ATOM    478  NZ  LYS A  27      11.672 -14.893   8.377  1.00  0.00           N1+
ATOM    479  H   LYS A  27       5.619 -13.302   8.404  1.00  0.00           H  
ATOM    480  HA  LYS A  27       5.534 -14.873  10.805  1.00  0.00           H  
ATOM    481 1HB  LYS A  27       7.494 -12.714   9.930  1.00  0.00           H  
ATOM    482 2HB  LYS A  27       7.726 -13.687  11.366  1.00  0.00           H  
ATOM    483 1HG  LYS A  27       7.877 -15.713  10.001  1.00  0.00           H  
ATOM    484 2HG  LYS A  27       7.561 -14.764   8.540  1.00  0.00           H  
ATOM    485 1HD  LYS A  27       9.594 -13.382   9.020  1.00  0.00           H  
ATOM    486 2HD  LYS A  27       9.926 -14.389  10.429  1.00  0.00           H  
ATOM    487 1HE  LYS A  27      10.258 -16.335   9.013  1.00  0.00           H  
ATOM    488 2HE  LYS A  27       9.780 -15.408   7.576  1.00  0.00           H  
ATOM    489 1HZ  LYS A  27      12.171 -15.534   7.784  1.00  0.00           H  
ATOM    490 2HZ  LYS A  27      11.651 -13.951   7.927  1.00  0.00           H  
ATOM    491 3HZ  LYS A  27      12.134 -14.828   9.268  1.00  0.00           H  
ATOM    492  N   LEU A  28       5.042 -11.627  11.254  1.00  0.00           N  
ATOM    493  CA  LEU A  28       4.567 -10.663  12.240  1.00  0.00           C  
ATOM    494  C   LEU A  28       3.155 -11.031  12.692  1.00  0.00           C  
ATOM    495  O   LEU A  28       2.829 -10.875  13.870  1.00  0.00           O  
ATOM    496  CB  LEU A  28       4.558  -9.235  11.672  1.00  0.00           C  
ATOM    497  CG  LEU A  28       5.938  -8.608  11.299  1.00  0.00           C  
ATOM    498  CD1 LEU A  28       5.696  -7.301  10.679  1.00  0.00           C  
ATOM    499  CD2 LEU A  28       6.811  -8.417  12.472  1.00  0.00           C  
ATOM    500  H   LEU A  28       5.292 -11.327  10.304  1.00  0.00           H  
ATOM    501  HA  LEU A  28       5.218 -10.710  13.107  1.00  0.00           H  
ATOM    502 1HB  LEU A  28       3.950  -9.237  10.768  1.00  0.00           H  
ATOM    503 2HB  LEU A  28       4.081  -8.578  12.398  1.00  0.00           H  
ATOM    504  HG  LEU A  28       6.432  -9.251  10.588  1.00  0.00           H  
ATOM    505 1HD1 LEU A  28       6.639  -6.858  10.391  1.00  0.00           H  
ATOM    506 2HD1 LEU A  28       5.061  -7.420   9.809  1.00  0.00           H  
ATOM    507 3HD1 LEU A  28       5.212  -6.673  11.408  1.00  0.00           H  
ATOM    508 1HD2 LEU A  28       7.740  -7.981  12.142  1.00  0.00           H  
ATOM    509 2HD2 LEU A  28       6.317  -7.747  13.154  1.00  0.00           H  
ATOM    510 3HD2 LEU A  28       7.020  -9.366  12.956  1.00  0.00           H  
ATOM    511  N   GLU A  29       2.320 -11.535  11.766  1.00  0.00           N  
ATOM    512  CA  GLU A  29       0.963 -11.960  12.115  1.00  0.00           C  
ATOM    513  C   GLU A  29       0.996 -13.053  13.177  1.00  0.00           C  
ATOM    514  O   GLU A  29       0.227 -13.002  14.146  1.00  0.00           O  
ATOM    515  CB  GLU A  29       0.211 -12.495  10.889  1.00  0.00           C  
ATOM    516  CG  GLU A  29      -1.224 -12.978  11.176  1.00  0.00           C  
ATOM    517  CD  GLU A  29      -1.930 -13.501   9.949  1.00  0.00           C  
ATOM    518  OE1 GLU A  29      -1.379 -13.387   8.874  1.00  0.00           O  
ATOM    519  OE2 GLU A  29      -3.018 -14.015  10.082  1.00  0.00           O1-
ATOM    520  H   GLU A  29       2.635 -11.559  10.788  1.00  0.00           H  
ATOM    521  HA  GLU A  29       0.423 -11.103  12.514  1.00  0.00           H  
ATOM    522 1HB  GLU A  29       0.175 -11.725  10.118  1.00  0.00           H  
ATOM    523 2HB  GLU A  29       0.751 -13.337  10.475  1.00  0.00           H  
ATOM    524 1HG  GLU A  29      -1.180 -13.779  11.911  1.00  0.00           H  
ATOM    525 2HG  GLU A  29      -1.797 -12.158  11.607  1.00  0.00           H  
ATOM    526  N   GLU A  30       1.891 -14.035  13.015  1.00  0.00           N  
ATOM    527  CA  GLU A  30       1.972 -15.106  14.004  1.00  0.00           C  
ATOM    528  C   GLU A  30       2.414 -14.573  15.362  1.00  0.00           C  
ATOM    529  O   GLU A  30       1.871 -14.968  16.403  1.00  0.00           O  
ATOM    530  CB  GLU A  30       2.944 -16.201  13.561  1.00  0.00           C  
ATOM    531  CG  GLU A  30       2.481 -17.044  12.382  1.00  0.00           C  
ATOM    532  CD  GLU A  30       3.489 -18.111  11.999  1.00  0.00           C  
ATOM    533  OE1 GLU A  30       4.583 -18.076  12.513  1.00  0.00           O  
ATOM    534  OE2 GLU A  30       3.157 -18.962  11.208  1.00  0.00           O1-
ATOM    535  H   GLU A  30       2.461 -14.054  12.157  1.00  0.00           H  
ATOM    536  HA  GLU A  30       0.981 -15.543  14.117  1.00  0.00           H  
ATOM    537 1HB  GLU A  30       3.894 -15.738  13.283  1.00  0.00           H  
ATOM    538 2HB  GLU A  30       3.142 -16.869  14.399  1.00  0.00           H  
ATOM    539 1HG  GLU A  30       1.535 -17.519  12.636  1.00  0.00           H  
ATOM    540 2HG  GLU A  30       2.310 -16.385  11.529  1.00  0.00           H  
ATOM    541  N   GLU A  31       3.359 -13.630  15.357  1.00  0.00           N  
ATOM    542  CA  GLU A  31       3.827 -13.077  16.612  1.00  0.00           C  
ATOM    543  C   GLU A  31       2.736 -12.240  17.270  1.00  0.00           C  
ATOM    544  O   GLU A  31       2.634 -12.220  18.498  1.00  0.00           O  
ATOM    545  CB  GLU A  31       5.079 -12.226  16.386  1.00  0.00           C  
ATOM    546  CG  GLU A  31       6.317 -13.020  15.991  1.00  0.00           C  
ATOM    547  CD  GLU A  31       6.755 -13.988  17.055  1.00  0.00           C  
ATOM    548  OE1 GLU A  31       6.680 -13.645  18.210  1.00  0.00           O  
ATOM    549  OE2 GLU A  31       7.163 -15.072  16.711  1.00  0.00           O1-
ATOM    550  H   GLU A  31       3.806 -13.370  14.469  1.00  0.00           H  
ATOM    551  HA  GLU A  31       4.077 -13.894  17.279  1.00  0.00           H  
ATOM    552 1HB  GLU A  31       4.886 -11.495  15.600  1.00  0.00           H  
ATOM    553 2HB  GLU A  31       5.313 -11.674  17.297  1.00  0.00           H  
ATOM    554 1HG  GLU A  31       6.103 -13.574  15.077  1.00  0.00           H  
ATOM    555 2HG  GLU A  31       7.129 -12.326  15.782  1.00  0.00           H  
ATOM    556  N   ALA A  32       1.918 -11.545  16.463  1.00  0.00           N  
ATOM    557  CA  ALA A  32       0.825 -10.731  16.986  1.00  0.00           C  
ATOM    558  C   ALA A  32      -0.193 -11.593  17.715  1.00  0.00           C  
ATOM    559  O   ALA A  32      -0.684 -11.206  18.788  1.00  0.00           O  
ATOM    560  CB  ALA A  32       0.144  -9.998  15.844  1.00  0.00           C  
ATOM    561  H   ALA A  32       2.112 -11.541  15.457  1.00  0.00           H  
ATOM    562  HA  ALA A  32       1.233 -10.018  17.695  1.00  0.00           H  
ATOM    563 1HB  ALA A  32      -0.664  -9.371  16.223  1.00  0.00           H  
ATOM    564 2HB  ALA A  32       0.875  -9.386  15.333  1.00  0.00           H  
ATOM    565 3HB  ALA A  32      -0.263 -10.720  15.141  1.00  0.00           H  
ATOM    566  N   LYS A  33      -0.468 -12.778  17.152  1.00  0.00           N  
ATOM    567  CA  LYS A  33      -1.395 -13.721  17.759  1.00  0.00           C  
ATOM    568  C   LYS A  33      -0.838 -14.236  19.081  1.00  0.00           C  
ATOM    569  O   LYS A  33      -1.574 -14.436  20.041  1.00  0.00           O  
ATOM    570  CB  LYS A  33      -1.705 -14.855  16.785  1.00  0.00           C  
ATOM    571  CG  LYS A  33      -2.578 -14.408  15.605  1.00  0.00           C  
ATOM    572  CD  LYS A  33      -2.814 -15.527  14.590  1.00  0.00           C  
ATOM    573  CE  LYS A  33      -3.723 -15.049  13.445  1.00  0.00           C  
ATOM    574  NZ  LYS A  33      -3.891 -16.084  12.378  1.00  0.00           N1+
ATOM    575  H   LYS A  33      -0.061 -12.983  16.229  1.00  0.00           H  
ATOM    576  HA  LYS A  33      -2.325 -13.196  17.974  1.00  0.00           H  
ATOM    577 1HB  LYS A  33      -0.772 -15.256  16.389  1.00  0.00           H  
ATOM    578 2HB  LYS A  33      -2.217 -15.657  17.315  1.00  0.00           H  
ATOM    579 1HG  LYS A  33      -3.538 -14.058  15.984  1.00  0.00           H  
ATOM    580 2HG  LYS A  33      -2.091 -13.575  15.096  1.00  0.00           H  
ATOM    581 1HD  LYS A  33      -1.855 -15.833  14.170  1.00  0.00           H  
ATOM    582 2HD  LYS A  33      -3.273 -16.384  15.081  1.00  0.00           H  
ATOM    583 1HE  LYS A  33      -4.703 -14.809  13.852  1.00  0.00           H  
ATOM    584 2HE  LYS A  33      -3.299 -14.154  12.999  1.00  0.00           H  
ATOM    585 1HZ  LYS A  33      -4.499 -15.721  11.648  1.00  0.00           H  
ATOM    586 2HZ  LYS A  33      -2.987 -16.299  11.975  1.00  0.00           H  
ATOM    587 3HZ  LYS A  33      -4.297 -16.920  12.769  1.00  0.00           H  
ATOM    588  N   LYS A  34       0.470 -14.454  19.137  1.00  0.00           N  
ATOM    589  CA  LYS A  34       1.079 -14.853  20.397  1.00  0.00           C  
ATOM    590  C   LYS A  34       1.102 -13.684  21.397  1.00  0.00           C  
ATOM    591  O   LYS A  34       0.871 -13.873  22.594  1.00  0.00           O  
ATOM    592  CB  LYS A  34       2.495 -15.378  20.158  1.00  0.00           C  
ATOM    593  CG  LYS A  34       2.557 -16.716  19.433  1.00  0.00           C  
ATOM    594  CD  LYS A  34       3.971 -17.278  19.429  1.00  0.00           C  
ATOM    595  CE  LYS A  34       4.882 -16.479  18.509  1.00  0.00           C  
ATOM    596  NZ  LYS A  34       6.233 -17.092  18.395  1.00  0.00           N1+
ATOM    597  H   LYS A  34       1.026 -14.368  18.280  1.00  0.00           H  
ATOM    598  HA  LYS A  34       0.478 -15.650  20.834  1.00  0.00           H  
ATOM    599 1HB  LYS A  34       3.058 -14.653  19.569  1.00  0.00           H  
ATOM    600 2HB  LYS A  34       3.007 -15.492  21.113  1.00  0.00           H  
ATOM    601 1HG  LYS A  34       1.893 -17.428  19.926  1.00  0.00           H  
ATOM    602 2HG  LYS A  34       2.222 -16.588  18.403  1.00  0.00           H  
ATOM    603 1HD  LYS A  34       4.376 -17.252  20.441  1.00  0.00           H  
ATOM    604 2HD  LYS A  34       3.949 -18.314  19.092  1.00  0.00           H  
ATOM    605 1HE  LYS A  34       4.438 -16.423  17.517  1.00  0.00           H  
ATOM    606 2HE  LYS A  34       4.988 -15.465  18.893  1.00  0.00           H  
ATOM    607 1HZ  LYS A  34       6.806 -16.533  17.779  1.00  0.00           H  
ATOM    608 2HZ  LYS A  34       6.663 -17.132  19.309  1.00  0.00           H  
ATOM    609 3HZ  LYS A  34       6.150 -18.026  18.022  1.00  0.00           H  
ATOM    610  N   ALA A  35       1.311 -12.460  20.922  1.00  0.00           N  
ATOM    611  CA  ALA A  35       1.401 -11.288  21.787  1.00  0.00           C  
ATOM    612  C   ALA A  35       0.140 -11.117  22.600  1.00  0.00           C  
ATOM    613  O   ALA A  35       0.200 -10.716  23.788  1.00  0.00           O  
ATOM    614  CB  ALA A  35       1.704 -10.072  20.895  1.00  0.00           C  
ATOM    615  H   ALA A  35       1.410 -12.337  19.925  1.00  0.00           H  
ATOM    616  HA  ALA A  35       2.233 -11.437  22.500  1.00  0.00           H  
ATOM    617 1HB  ALA A  35       2.650 -10.198  20.335  1.00  0.00           H  
ATOM    618 2HB  ALA A  35       0.907  -9.896  20.145  1.00  0.00           H  
ATOM    619 3HB  ALA A  35       1.806  -9.143  21.485  1.00  0.00           H  
ATOM    620  N   GLU A  36      -1.045 -11.416  22.029  1.00  0.00           N  
ATOM    621  CA  GLU A  36      -2.305 -11.293  22.774  1.00  0.00           C  
ATOM    622  C   GLU A  36      -2.514 -12.425  23.787  1.00  0.00           C  
ATOM    623  O   GLU A  36      -3.395 -12.333  24.633  1.00  0.00           O  
ATOM    624  CB  GLU A  36      -3.529 -11.184  21.865  1.00  0.00           C  
ATOM    625  CG  GLU A  36      -3.921 -12.425  21.071  1.00  0.00           C  
ATOM    626  CD  GLU A  36      -5.179 -12.238  20.271  1.00  0.00           C  
ATOM    627  OE1 GLU A  36      -5.791 -11.204  20.403  1.00  0.00           O  
ATOM    628  OE2 GLU A  36      -5.525 -13.120  19.530  1.00  0.00           O1-
ATOM    629  H   GLU A  36      -1.051 -11.675  21.031  1.00  0.00           H  
ATOM    630  HA  GLU A  36      -2.257 -10.366  23.357  1.00  0.00           H  
ATOM    631 1HB  GLU A  36      -4.374 -10.888  22.478  1.00  0.00           H  
ATOM    632 2HB  GLU A  36      -3.350 -10.395  21.137  1.00  0.00           H  
ATOM    633 1HG  GLU A  36      -3.124 -12.626  20.382  1.00  0.00           H  
ATOM    634 2HG  GLU A  36      -4.026 -13.288  21.723  1.00  0.00           H  
ATOM    635  N   LYS A  37      -1.752 -13.510  23.676  1.00  0.00           N  
ATOM    636  CA  LYS A  37      -1.886 -14.645  24.573  1.00  0.00           C  
ATOM    637  C   LYS A  37      -0.925 -14.433  25.735  1.00  0.00           C  
ATOM    638  O   LYS A  37      -1.207 -14.791  26.883  1.00  0.00           O  
ATOM    639  CB  LYS A  37      -1.596 -15.964  23.854  1.00  0.00           C  
ATOM    640  CG  LYS A  37      -2.630 -16.348  22.804  1.00  0.00           C  
ATOM    641  CD  LYS A  37      -2.278 -17.670  22.139  1.00  0.00           C  
ATOM    642  CE  LYS A  37      -3.312 -18.058  21.093  1.00  0.00           C  
ATOM    643  NZ  LYS A  37      -2.963 -19.335  20.413  1.00  0.00           N1+
ATOM    644  H   LYS A  37      -1.010 -13.535  22.981  1.00  0.00           H  
ATOM    645  HA  LYS A  37      -2.902 -14.678  24.963  1.00  0.00           H  
ATOM    646 1HB  LYS A  37      -0.626 -15.905  23.362  1.00  0.00           H  
ATOM    647 2HB  LYS A  37      -1.545 -16.772  24.584  1.00  0.00           H  
ATOM    648 1HG  LYS A  37      -3.611 -16.436  23.273  1.00  0.00           H  
ATOM    649 2HG  LYS A  37      -2.680 -15.570  22.042  1.00  0.00           H  
ATOM    650 1HD  LYS A  37      -1.301 -17.589  21.660  1.00  0.00           H  
ATOM    651 2HD  LYS A  37      -2.227 -18.455  22.895  1.00  0.00           H  
ATOM    652 1HE  LYS A  37      -4.286 -18.168  21.568  1.00  0.00           H  
ATOM    653 2HE  LYS A  37      -3.385 -17.270  20.344  1.00  0.00           H  
ATOM    654 1HZ  LYS A  37      -3.672 -19.556  19.728  1.00  0.00           H  
ATOM    655 2HZ  LYS A  37      -2.069 -19.238  19.953  1.00  0.00           H  
ATOM    656 3HZ  LYS A  37      -2.912 -20.078  21.095  1.00  0.00           H  
ATOM    657  N   GLY A  38       0.191 -13.763  25.431  1.00  0.00           N  
ATOM    658  CA  GLY A  38       1.222 -13.445  26.415  1.00  0.00           C  
ATOM    659  C   GLY A  38       0.920 -12.142  27.114  1.00  0.00           C  
ATOM    660  O   GLY A  38       1.425 -11.899  28.220  1.00  0.00           O  
ATOM    661  H   GLY A  38       0.327 -13.462  24.477  1.00  0.00           H  
ATOM    662 1HA  GLY A  38       1.287 -14.250  27.147  1.00  0.00           H  
ATOM    663 2HA  GLY A  38       2.190 -13.382  25.920  1.00  0.00           H  
ATOM    664  N   ASN A  39       0.068 -11.303  26.506  1.00  0.00           N  
ATOM    665  CA  ASN A  39      -0.271  -9.980  26.998  1.00  0.00           C  
ATOM    666  C   ASN A  39       0.989  -9.136  27.096  1.00  0.00           C  
ATOM    667  O   ASN A  39       1.257  -8.496  28.117  1.00  0.00           O  
ATOM    668  CB  ASN A  39      -1.003 -10.052  28.326  1.00  0.00           C  
ATOM    669  CG  ASN A  39      -1.745  -8.781  28.643  1.00  0.00           C  
ATOM    670  ND2 ASN A  39      -1.888  -8.474  29.908  1.00  0.00           N  
ATOM    671  OD1 ASN A  39      -2.203  -8.079  27.726  1.00  0.00           O  
ATOM    672  H   ASN A  39      -0.281 -11.547  25.588  1.00  0.00           H  
ATOM    673  HA  ASN A  39      -0.925  -9.509  26.262  1.00  0.00           H  
ATOM    674 1HB  ASN A  39      -1.709 -10.881  28.309  1.00  0.00           H  
ATOM    675 2HB  ASN A  39      -0.293 -10.244  29.130  1.00  0.00           H  
ATOM    676 1HD2 ASN A  39      -2.377  -7.644  30.171  1.00  0.00           H  
ATOM    677 2HD2 ASN A  39      -1.503  -9.073  30.610  1.00  0.00           H  
ATOM    678  N   GLY A  40       1.765  -9.153  26.013  1.00  0.00           N  
ATOM    679  CA  GLY A  40       3.009  -8.409  25.925  1.00  0.00           C  
ATOM    680  C   GLY A  40       2.888  -7.159  25.033  1.00  0.00           C  
ATOM    681  O   GLY A  40       2.978  -7.280  23.806  1.00  0.00           O  
ATOM    682  H   GLY A  40       1.448  -9.721  25.220  1.00  0.00           H  
ATOM    683 1HA  GLY A  40       3.370  -8.177  26.916  1.00  0.00           H  
ATOM    684 2HA  GLY A  40       3.763  -9.069  25.501  1.00  0.00           H  
ATOM    685  N   LYS A  41       2.662  -5.994  25.551  1.00  0.00           N  
ATOM    686  CA  LYS A  41       2.514  -4.714  24.862  1.00  0.00           C  
ATOM    687  C   LYS A  41       3.804  -4.309  24.190  1.00  0.00           C  
ATOM    688  O   LYS A  41       3.792  -3.612  23.143  1.00  0.00           O  
ATOM    689  CB  LYS A  41       2.052  -3.633  25.876  1.00  0.00           C  
ATOM    690  CG  LYS A  41       3.140  -3.256  26.913  1.00  0.00           C  
ATOM    691  CD  LYS A  41       2.718  -2.193  27.932  1.00  0.00           C  
ATOM    692  CE  LYS A  41       3.893  -1.902  28.874  1.00  0.00           C  
ATOM    693  NZ  LYS A  41       3.477  -0.913  29.885  1.00  0.00           N1+
ATOM    694  H   LYS A  41       2.578  -5.966  26.557  1.00  0.00           H  
ATOM    695  HA  LYS A  41       1.749  -4.830  24.072  1.00  0.00           H  
ATOM    696 1HB  LYS A  41       1.762  -2.730  25.338  1.00  0.00           H  
ATOM    697 2HB  LYS A  41       1.137  -3.978  26.400  1.00  0.00           H  
ATOM    698 1HG  LYS A  41       3.428  -4.144  27.477  1.00  0.00           H  
ATOM    699 2HG  LYS A  41       4.058  -2.931  26.386  1.00  0.00           H  
ATOM    700 1HD  LYS A  41       2.424  -1.282  27.407  1.00  0.00           H  
ATOM    701 2HD  LYS A  41       1.844  -2.553  28.510  1.00  0.00           H  
ATOM    702 1HE  LYS A  41       4.207  -2.825  29.360  1.00  0.00           H  
ATOM    703 2HE  LYS A  41       4.770  -1.513  28.315  1.00  0.00           H  
ATOM    704 1HZ  LYS A  41       2.502  -1.072  30.166  1.00  0.00           H  
ATOM    705 2HZ  LYS A  41       4.037  -0.995  30.740  1.00  0.00           H  
ATOM    706 3HZ  LYS A  41       3.599  -0.005  29.461  1.00  0.00           H  
ATOM    707  N   GLU A  42       4.973  -4.741  24.702  1.00  0.00           N  
ATOM    708  CA  GLU A  42       6.238  -4.363  24.094  1.00  0.00           C  
ATOM    709  C   GLU A  42       6.399  -5.085  22.774  1.00  0.00           C  
ATOM    710  O   GLU A  42       6.909  -4.515  21.803  1.00  0.00           O  
ATOM    711  CB  GLU A  42       7.413  -4.676  25.020  1.00  0.00           C  
ATOM    712  CG  GLU A  42       7.480  -3.817  26.285  1.00  0.00           C  
ATOM    713  CD  GLU A  42       7.616  -2.338  25.983  1.00  0.00           C  
ATOM    714  OE1 GLU A  42       8.424  -1.984  25.159  1.00  0.00           O  
ATOM    715  OE2 GLU A  42       6.890  -1.557  26.571  1.00  0.00           O1-
ATOM    716  H   GLU A  42       5.005  -5.297  25.549  1.00  0.00           H  
ATOM    717  HA  GLU A  42       6.227  -3.293  23.895  1.00  0.00           H  
ATOM    718 1HB  GLU A  42       7.344  -5.719  25.335  1.00  0.00           H  
ATOM    719 2HB  GLU A  42       8.347  -4.561  24.477  1.00  0.00           H  
ATOM    720 1HG  GLU A  42       6.575  -3.977  26.871  1.00  0.00           H  
ATOM    721 2HG  GLU A  42       8.331  -4.142  26.881  1.00  0.00           H  
ATOM    722  N   GLU A  43       5.911  -6.326  22.730  1.00  0.00           N  
ATOM    723  CA  GLU A  43       5.976  -7.123  21.529  1.00  0.00           C  
ATOM    724  C   GLU A  43       5.048  -6.515  20.498  1.00  0.00           C  
ATOM    725  O   GLU A  43       5.420  -6.402  19.330  1.00  0.00           O  
ATOM    726  CB  GLU A  43       5.588  -8.576  21.812  1.00  0.00           C  
ATOM    727  CG  GLU A  43       6.587  -9.337  22.672  1.00  0.00           C  
ATOM    728  CD  GLU A  43       6.141 -10.738  22.987  1.00  0.00           C  
ATOM    729  OE1 GLU A  43       5.032 -11.078  22.651  1.00  0.00           O  
ATOM    730  OE2 GLU A  43       6.910 -11.470  23.564  1.00  0.00           O1-
ATOM    731  H   GLU A  43       5.508  -6.741  23.573  1.00  0.00           H  
ATOM    732  HA  GLU A  43       6.989  -7.097  21.140  1.00  0.00           H  
ATOM    733 1HB  GLU A  43       4.622  -8.603  22.318  1.00  0.00           H  
ATOM    734 2HB  GLU A  43       5.480  -9.114  20.870  1.00  0.00           H  
ATOM    735 1HG  GLU A  43       7.542  -9.381  22.149  1.00  0.00           H  
ATOM    736 2HG  GLU A  43       6.739  -8.791  23.602  1.00  0.00           H  
ATOM    737  N   ILE A  44       3.884  -6.038  20.927  1.00  0.00           N  
ATOM    738  CA  ILE A  44       2.967  -5.441  19.974  1.00  0.00           C  
ATOM    739  C   ILE A  44       3.589  -4.179  19.372  1.00  0.00           C  
ATOM    740  O   ILE A  44       3.473  -3.969  18.161  1.00  0.00           O  
ATOM    741  CB  ILE A  44       1.616  -5.119  20.628  1.00  0.00           C  
ATOM    742  CG1 ILE A  44       0.814  -6.454  20.941  1.00  0.00           C  
ATOM    743  CG2 ILE A  44       0.794  -4.162  19.754  1.00  0.00           C  
ATOM    744  CD1 ILE A  44       0.259  -7.260  19.747  1.00  0.00           C  
ATOM    745  H   ILE A  44       3.626  -6.177  21.911  1.00  0.00           H  
ATOM    746  HA  ILE A  44       2.807  -6.137  19.162  1.00  0.00           H  
ATOM    747  HB  ILE A  44       1.805  -4.636  21.586  1.00  0.00           H  
ATOM    748 1HG1 ILE A  44       1.468  -7.112  21.495  1.00  0.00           H  
ATOM    749 2HG1 ILE A  44      -0.016  -6.186  21.572  1.00  0.00           H  
ATOM    750 1HG2 ILE A  44      -0.132  -3.947  20.270  1.00  0.00           H  
ATOM    751 2HG2 ILE A  44       1.338  -3.238  19.590  1.00  0.00           H  
ATOM    752 3HG2 ILE A  44       0.574  -4.591  18.816  1.00  0.00           H  
ATOM    753 1HD1 ILE A  44      -0.263  -8.143  20.118  1.00  0.00           H  
ATOM    754 2HD1 ILE A  44      -0.432  -6.653  19.191  1.00  0.00           H  
ATOM    755 3HD1 ILE A  44       1.068  -7.586  19.097  1.00  0.00           H  
ATOM    756  N   LYS A  45       4.232  -3.334  20.192  1.00  0.00           N  
ATOM    757  CA  LYS A  45       4.867  -2.136  19.647  1.00  0.00           C  
ATOM    758  C   LYS A  45       5.952  -2.471  18.630  1.00  0.00           C  
ATOM    759  O   LYS A  45       6.020  -1.828  17.576  1.00  0.00           O  
ATOM    760  CB  LYS A  45       5.440  -1.281  20.761  1.00  0.00           C  
ATOM    761  CG  LYS A  45       4.384  -0.565  21.569  1.00  0.00           C  
ATOM    762  CD  LYS A  45       4.990   0.405  22.560  1.00  0.00           C  
ATOM    763  CE  LYS A  45       5.574  -0.325  23.767  1.00  0.00           C  
ATOM    764  NZ  LYS A  45       5.961   0.586  24.871  1.00  0.00           N1+
ATOM    765  H   LYS A  45       4.255  -3.525  21.200  1.00  0.00           H  
ATOM    766  HA  LYS A  45       4.106  -1.555  19.136  1.00  0.00           H  
ATOM    767 1HB  LYS A  45       6.005  -1.926  21.435  1.00  0.00           H  
ATOM    768 2HB  LYS A  45       6.132  -0.554  20.347  1.00  0.00           H  
ATOM    769 1HG  LYS A  45       3.710  -0.029  20.902  1.00  0.00           H  
ATOM    770 2HG  LYS A  45       3.798  -1.302  22.113  1.00  0.00           H  
ATOM    771 1HD  LYS A  45       5.787   0.974  22.084  1.00  0.00           H  
ATOM    772 2HD  LYS A  45       4.249   1.079  22.880  1.00  0.00           H  
ATOM    773 1HE  LYS A  45       4.844  -1.036  24.148  1.00  0.00           H  
ATOM    774 2HE  LYS A  45       6.462  -0.864  23.448  1.00  0.00           H  
ATOM    775 1HZ  LYS A  45       6.354  -0.017  25.619  1.00  0.00           H  
ATOM    776 2HZ  LYS A  45       6.663   1.244  24.552  1.00  0.00           H  
ATOM    777 3HZ  LYS A  45       5.135   1.111  25.245  1.00  0.00           H  
ATOM    778  N   GLU A  46       6.782  -3.487  18.910  1.00  0.00           N  
ATOM    779  CA  GLU A  46       7.810  -3.870  17.951  1.00  0.00           C  
ATOM    780  C   GLU A  46       7.187  -4.335  16.648  1.00  0.00           C  
ATOM    781  O   GLU A  46       7.670  -3.992  15.563  1.00  0.00           O  
ATOM    782  CB  GLU A  46       8.714  -4.974  18.497  1.00  0.00           C  
ATOM    783  CG  GLU A  46       9.832  -5.397  17.517  1.00  0.00           C  
ATOM    784  CD  GLU A  46      10.796  -6.413  18.084  1.00  0.00           C  
ATOM    785  OE1 GLU A  46      10.706  -6.713  19.247  1.00  0.00           O  
ATOM    786  OE2 GLU A  46      11.617  -6.903  17.336  1.00  0.00           O1-
ATOM    787  H   GLU A  46       6.722  -3.965  19.820  1.00  0.00           H  
ATOM    788  HA  GLU A  46       8.425  -2.999  17.740  1.00  0.00           H  
ATOM    789 1HB  GLU A  46       9.171  -4.642  19.429  1.00  0.00           H  
ATOM    790 2HB  GLU A  46       8.109  -5.855  18.725  1.00  0.00           H  
ATOM    791 1HG  GLU A  46       9.367  -5.831  16.631  1.00  0.00           H  
ATOM    792 2HG  GLU A  46      10.380  -4.510  17.201  1.00  0.00           H  
ATOM    793  N   LEU A  47       6.105  -5.108  16.744  1.00  0.00           N  
ATOM    794  CA  LEU A  47       5.445  -5.611  15.559  1.00  0.00           C  
ATOM    795  C   LEU A  47       4.836  -4.464  14.759  1.00  0.00           C  
ATOM    796  O   LEU A  47       4.908  -4.478  13.529  1.00  0.00           O  
ATOM    797  CB  LEU A  47       4.366  -6.610  15.968  1.00  0.00           C  
ATOM    798  CG  LEU A  47       4.863  -7.930  16.622  1.00  0.00           C  
ATOM    799  CD1 LEU A  47       3.677  -8.676  17.138  1.00  0.00           C  
ATOM    800  CD2 LEU A  47       5.623  -8.758  15.671  1.00  0.00           C  
ATOM    801  H   LEU A  47       5.777  -5.397  17.673  1.00  0.00           H  
ATOM    802  HA  LEU A  47       6.184  -6.091  14.931  1.00  0.00           H  
ATOM    803 1HB  LEU A  47       3.731  -6.118  16.691  1.00  0.00           H  
ATOM    804 2HB  LEU A  47       3.769  -6.867  15.095  1.00  0.00           H  
ATOM    805  HG  LEU A  47       5.508  -7.702  17.436  1.00  0.00           H  
ATOM    806 1HD1 LEU A  47       4.005  -9.591  17.625  1.00  0.00           H  
ATOM    807 2HD1 LEU A  47       3.147  -8.066  17.852  1.00  0.00           H  
ATOM    808 3HD1 LEU A  47       3.029  -8.914  16.305  1.00  0.00           H  
ATOM    809 1HD2 LEU A  47       5.955  -9.645  16.174  1.00  0.00           H  
ATOM    810 2HD2 LEU A  47       4.986  -9.022  14.832  1.00  0.00           H  
ATOM    811 3HD2 LEU A  47       6.490  -8.224  15.332  1.00  0.00           H  
ATOM    812  N   LEU A  48       4.277  -3.441  15.434  1.00  0.00           N  
ATOM    813  CA  LEU A  48       3.722  -2.301  14.706  1.00  0.00           C  
ATOM    814  C   LEU A  48       4.816  -1.581  13.956  1.00  0.00           C  
ATOM    815  O   LEU A  48       4.629  -1.209  12.792  1.00  0.00           O  
ATOM    816  CB  LEU A  48       3.053  -1.293  15.663  1.00  0.00           C  
ATOM    817  CG  LEU A  48       1.717  -1.690  16.301  1.00  0.00           C  
ATOM    818  CD1 LEU A  48       1.375  -0.727  17.425  1.00  0.00           C  
ATOM    819  CD2 LEU A  48       0.617  -1.596  15.269  1.00  0.00           C  
ATOM    820  H   LEU A  48       4.182  -3.505  16.453  1.00  0.00           H  
ATOM    821  HA  LEU A  48       3.003  -2.666  13.981  1.00  0.00           H  
ATOM    822 1HB  LEU A  48       3.749  -1.108  16.475  1.00  0.00           H  
ATOM    823 2HB  LEU A  48       2.907  -0.354  15.128  1.00  0.00           H  
ATOM    824  HG  LEU A  48       1.783  -2.703  16.695  1.00  0.00           H  
ATOM    825 1HD1 LEU A  48       0.422  -1.017  17.852  1.00  0.00           H  
ATOM    826 2HD1 LEU A  48       2.142  -0.768  18.190  1.00  0.00           H  
ATOM    827 3HD1 LEU A  48       1.306   0.290  17.036  1.00  0.00           H  
ATOM    828 1HD2 LEU A  48      -0.311  -1.879  15.750  1.00  0.00           H  
ATOM    829 2HD2 LEU A  48       0.549  -0.575  14.897  1.00  0.00           H  
ATOM    830 3HD2 LEU A  48       0.801  -2.248  14.445  1.00  0.00           H  
ATOM    831  N   LEU A  49       5.983  -1.423  14.584  1.00  0.00           N  
ATOM    832  CA  LEU A  49       7.062  -0.739  13.903  1.00  0.00           C  
ATOM    833  C   LEU A  49       7.541  -1.535  12.692  1.00  0.00           C  
ATOM    834  O   LEU A  49       7.758  -0.964  11.618  1.00  0.00           O  
ATOM    835  CB  LEU A  49       8.243  -0.547  14.862  1.00  0.00           C  
ATOM    836  CG  LEU A  49       8.097   0.454  16.038  1.00  0.00           C  
ATOM    837  CD1 LEU A  49       9.269   0.225  16.964  1.00  0.00           C  
ATOM    838  CD2 LEU A  49       8.103   1.897  15.516  1.00  0.00           C  
ATOM    839  H   LEU A  49       6.080  -1.719  15.563  1.00  0.00           H  
ATOM    840  HA  LEU A  49       6.695   0.219  13.559  1.00  0.00           H  
ATOM    841 1HB  LEU A  49       8.468  -1.519  15.304  1.00  0.00           H  
ATOM    842 2HB  LEU A  49       9.105  -0.239  14.278  1.00  0.00           H  
ATOM    843  HG  LEU A  49       7.170   0.272  16.592  1.00  0.00           H  
ATOM    844 1HD1 LEU A  49       9.236   0.893  17.787  1.00  0.00           H  
ATOM    845 2HD1 LEU A  49       9.244  -0.797  17.332  1.00  0.00           H  
ATOM    846 3HD1 LEU A  49      10.168   0.381  16.430  1.00  0.00           H  
ATOM    847 1HD2 LEU A  49       8.034   2.592  16.346  1.00  0.00           H  
ATOM    848 2HD2 LEU A  49       9.014   2.079  14.974  1.00  0.00           H  
ATOM    849 3HD2 LEU A  49       7.265   2.050  14.860  1.00  0.00           H  
ATOM    850  N   ARG A  50       7.648  -2.862  12.837  1.00  0.00           N  
ATOM    851  CA  ARG A  50       8.111  -3.692  11.736  1.00  0.00           C  
ATOM    852  C   ARG A  50       7.105  -3.766  10.595  1.00  0.00           C  
ATOM    853  O   ARG A  50       7.496  -3.722   9.426  1.00  0.00           O  
ATOM    854  CB  ARG A  50       8.447  -5.088  12.222  1.00  0.00           C  
ATOM    855  CG  ARG A  50       9.714  -5.181  13.068  1.00  0.00           C  
ATOM    856  CD  ARG A  50      10.003  -6.579  13.499  1.00  0.00           C  
ATOM    857  NE  ARG A  50      11.191  -6.662  14.353  1.00  0.00           N  
ATOM    858  CZ  ARG A  50      12.470  -6.711  13.943  1.00  0.00           C  
ATOM    859  NH1 ARG A  50      12.803  -6.683  12.663  1.00  0.00           N1+
ATOM    860  NH2 ARG A  50      13.386  -6.791  14.881  1.00  0.00           N  
ATOM    861  H   ARG A  50       7.466  -3.285  13.753  1.00  0.00           H  
ATOM    862  HA  ARG A  50       9.028  -3.248  11.349  1.00  0.00           H  
ATOM    863 1HB  ARG A  50       7.619  -5.456  12.829  1.00  0.00           H  
ATOM    864 2HB  ARG A  50       8.561  -5.752  11.371  1.00  0.00           H  
ATOM    865 1HG  ARG A  50      10.556  -4.812  12.487  1.00  0.00           H  
ATOM    866 2HG  ARG A  50       9.602  -4.568  13.961  1.00  0.00           H  
ATOM    867 1HD  ARG A  50       9.151  -6.943  14.080  1.00  0.00           H  
ATOM    868 2HD  ARG A  50      10.148  -7.221  12.635  1.00  0.00           H  
ATOM    869  HE  ARG A  50      11.062  -6.698  15.377  1.00  0.00           H  
ATOM    870 1HH1 ARG A  50      12.091  -6.624  11.953  1.00  0.00           H  
ATOM    871 2HH1 ARG A  50      13.776  -6.723  12.393  1.00  0.00           H  
ATOM    872 1HH2 ARG A  50      13.065  -6.815  15.863  1.00  0.00           H  
ATOM    873 2HH2 ARG A  50      14.366  -6.833  14.650  1.00  0.00           H  
ATOM    874  N   LEU A  51       5.812  -3.835  10.911  1.00  0.00           N  
ATOM    875  CA  LEU A  51       4.810  -3.938   9.868  1.00  0.00           C  
ATOM    876  C   LEU A  51       4.749  -2.649   9.073  1.00  0.00           C  
ATOM    877  O   LEU A  51       4.618  -2.696   7.842  1.00  0.00           O  
ATOM    878  CB  LEU A  51       3.461  -4.359  10.468  1.00  0.00           C  
ATOM    879  CG  LEU A  51       2.272  -4.607   9.511  1.00  0.00           C  
ATOM    880  CD1 LEU A  51       2.629  -5.594   8.397  1.00  0.00           C  
ATOM    881  CD2 LEU A  51       1.165  -5.246  10.357  1.00  0.00           C  
ATOM    882  H   LEU A  51       5.524  -3.886  11.892  1.00  0.00           H  
ATOM    883  HA  LEU A  51       5.126  -4.726   9.195  1.00  0.00           H  
ATOM    884 1HB  LEU A  51       3.593  -5.241  11.061  1.00  0.00           H  
ATOM    885 2HB  LEU A  51       3.155  -3.560  11.151  1.00  0.00           H  
ATOM    886  HG  LEU A  51       1.939  -3.667   9.066  1.00  0.00           H  
ATOM    887 1HD1 LEU A  51       1.748  -5.768   7.772  1.00  0.00           H  
ATOM    888 2HD1 LEU A  51       3.422  -5.182   7.775  1.00  0.00           H  
ATOM    889 3HD1 LEU A  51       2.956  -6.536   8.832  1.00  0.00           H  
ATOM    890 1HD2 LEU A  51       0.295  -5.457   9.737  1.00  0.00           H  
ATOM    891 2HD2 LEU A  51       1.531  -6.183  10.783  1.00  0.00           H  
ATOM    892 3HD2 LEU A  51       0.893  -4.572  11.165  1.00  0.00           H  
ATOM    893  N   SER A  52       4.879  -1.498   9.748  1.00  0.00           N  
ATOM    894  CA  SER A  52       4.878  -0.228   9.049  1.00  0.00           C  
ATOM    895  C   SER A  52       6.065  -0.149   8.100  1.00  0.00           C  
ATOM    896  O   SER A  52       5.904   0.297   6.961  1.00  0.00           O  
ATOM    897  CB  SER A  52       5.007   0.899  10.038  1.00  0.00           C  
ATOM    898  OG  SER A  52       3.893   1.017  10.863  1.00  0.00           O  
ATOM    899  H   SER A  52       4.933  -1.479  10.774  1.00  0.00           H  
ATOM    900  HA  SER A  52       3.952  -0.133   8.484  1.00  0.00           H  
ATOM    901 1HB  SER A  52       5.878   0.693  10.655  1.00  0.00           H  
ATOM    902 2HB  SER A  52       5.192   1.832   9.523  1.00  0.00           H  
ATOM    903  HG  SER A  52       4.229   1.491  11.643  1.00  0.00           H  
ATOM    904  N   GLU A  53       7.245  -0.637   8.528  1.00  0.00           N  
ATOM    905  CA  GLU A  53       8.418  -0.594   7.657  1.00  0.00           C  
ATOM    906  C   GLU A  53       8.281  -1.527   6.458  1.00  0.00           C  
ATOM    907  O   GLU A  53       8.692  -1.171   5.351  1.00  0.00           O  
ATOM    908  CB  GLU A  53       9.693  -0.942   8.429  1.00  0.00           C  
ATOM    909  CG  GLU A  53      10.130   0.125   9.415  1.00  0.00           C  
ATOM    910  CD  GLU A  53      10.505   1.411   8.757  1.00  0.00           C  
ATOM    911  OE1 GLU A  53      11.366   1.414   7.898  1.00  0.00           O  
ATOM    912  OE2 GLU A  53       9.890   2.383   9.095  1.00  0.00           O1-
ATOM    913  H   GLU A  53       7.343  -0.954   9.500  1.00  0.00           H  
ATOM    914  HA  GLU A  53       8.521   0.423   7.285  1.00  0.00           H  
ATOM    915 1HB  GLU A  53       9.530  -1.866   8.988  1.00  0.00           H  
ATOM    916 2HB  GLU A  53      10.508  -1.118   7.730  1.00  0.00           H  
ATOM    917 1HG  GLU A  53       9.313   0.322  10.100  1.00  0.00           H  
ATOM    918 2HG  GLU A  53      10.971  -0.249   9.996  1.00  0.00           H  
ATOM    919  N   LEU A  54       7.677  -2.703   6.649  1.00  0.00           N  
ATOM    920  CA  LEU A  54       7.496  -3.622   5.532  1.00  0.00           C  
ATOM    921  C   LEU A  54       6.549  -3.052   4.488  1.00  0.00           C  
ATOM    922  O   LEU A  54       6.834  -3.101   3.280  1.00  0.00           O  
ATOM    923  CB  LEU A  54       6.938  -4.947   6.067  1.00  0.00           C  
ATOM    924  CG  LEU A  54       7.907  -5.828   6.882  1.00  0.00           C  
ATOM    925  CD1 LEU A  54       7.125  -6.940   7.489  1.00  0.00           C  
ATOM    926  CD2 LEU A  54       9.010  -6.406   5.990  1.00  0.00           C  
ATOM    927  H   LEU A  54       7.408  -2.978   7.599  1.00  0.00           H  
ATOM    928  HA  LEU A  54       8.458  -3.780   5.057  1.00  0.00           H  
ATOM    929 1HB  LEU A  54       6.129  -4.688   6.749  1.00  0.00           H  
ATOM    930 2HB  LEU A  54       6.504  -5.516   5.286  1.00  0.00           H  
ATOM    931  HG  LEU A  54       8.347  -5.234   7.674  1.00  0.00           H  
ATOM    932 1HD1 LEU A  54       7.771  -7.556   8.100  1.00  0.00           H  
ATOM    933 2HD1 LEU A  54       6.349  -6.517   8.093  1.00  0.00           H  
ATOM    934 3HD1 LEU A  54       6.699  -7.533   6.716  1.00  0.00           H  
ATOM    935 1HD2 LEU A  54       9.667  -7.029   6.593  1.00  0.00           H  
ATOM    936 2HD2 LEU A  54       8.558  -7.008   5.207  1.00  0.00           H  
ATOM    937 3HD2 LEU A  54       9.594  -5.614   5.541  1.00  0.00           H  
ATOM    938  N   LEU A  55       5.470  -2.417   4.948  1.00  0.00           N  
ATOM    939  CA  LEU A  55       4.535  -1.815   4.023  1.00  0.00           C  
ATOM    940  C   LEU A  55       5.171  -0.589   3.366  1.00  0.00           C  
ATOM    941  O   LEU A  55       4.966  -0.352   2.169  1.00  0.00           O  
ATOM    942  CB  LEU A  55       3.226  -1.474   4.762  1.00  0.00           C  
ATOM    943  CG  LEU A  55       2.366  -2.725   5.242  1.00  0.00           C  
ATOM    944  CD1 LEU A  55       1.195  -2.258   6.149  1.00  0.00           C  
ATOM    945  CD2 LEU A  55       1.814  -3.489   4.024  1.00  0.00           C  
ATOM    946  H   LEU A  55       5.273  -2.401   5.956  1.00  0.00           H  
ATOM    947  HA  LEU A  55       4.327  -2.526   3.233  1.00  0.00           H  
ATOM    948 1HB  LEU A  55       3.486  -0.891   5.650  1.00  0.00           H  
ATOM    949 2HB  LEU A  55       2.605  -0.860   4.112  1.00  0.00           H  
ATOM    950  HG  LEU A  55       3.003  -3.390   5.829  1.00  0.00           H  
ATOM    951 1HD1 LEU A  55       0.621  -3.128   6.487  1.00  0.00           H  
ATOM    952 2HD1 LEU A  55       1.600  -1.734   7.017  1.00  0.00           H  
ATOM    953 3HD1 LEU A  55       0.540  -1.589   5.590  1.00  0.00           H  
ATOM    954 1HD2 LEU A  55       1.258  -4.324   4.383  1.00  0.00           H  
ATOM    955 2HD2 LEU A  55       1.164  -2.836   3.436  1.00  0.00           H  
ATOM    956 3HD2 LEU A  55       2.615  -3.854   3.395  1.00  0.00           H  
ATOM    957  N   ALA A  56       5.974   0.176   4.127  1.00  0.00           N  
ATOM    958  CA  ALA A  56       6.652   1.344   3.589  1.00  0.00           C  
ATOM    959  C   ALA A  56       7.631   0.945   2.493  1.00  0.00           C  
ATOM    960  O   ALA A  56       7.695   1.613   1.458  1.00  0.00           O  
ATOM    961  CB  ALA A  56       7.394   2.063   4.700  1.00  0.00           C  
ATOM    962  H   ALA A  56       6.085  -0.032   5.121  1.00  0.00           H  
ATOM    963  HA  ALA A  56       5.905   2.008   3.158  1.00  0.00           H  
ATOM    964 1HB  ALA A  56       7.884   2.921   4.310  1.00  0.00           H  
ATOM    965 2HB  ALA A  56       6.691   2.362   5.476  1.00  0.00           H  
ATOM    966 3HB  ALA A  56       8.135   1.396   5.123  1.00  0.00           H  
ATOM    967  N   ARG A  57       8.345  -0.175   2.680  1.00  0.00           N  
ATOM    968  CA  ARG A  57       9.293  -0.621   1.675  1.00  0.00           C  
ATOM    969  C   ARG A  57       8.575  -1.018   0.405  1.00  0.00           C  
ATOM    970  O   ARG A  57       9.025  -0.664  -0.690  1.00  0.00           O  
ATOM    971  CB  ARG A  57      10.131  -1.784   2.171  1.00  0.00           C  
ATOM    972  CG  ARG A  57      11.218  -2.248   1.187  1.00  0.00           C  
ATOM    973  CD  ARG A  57      12.067  -3.320   1.775  1.00  0.00           C  
ATOM    974  NE  ARG A  57      13.005  -3.883   0.801  1.00  0.00           N  
ATOM    975  CZ  ARG A  57      14.202  -3.357   0.447  1.00  0.00           C  
ATOM    976  NH1 ARG A  57      14.630  -2.219   0.970  1.00  0.00           N1+
ATOM    977  NH2 ARG A  57      14.946  -4.002  -0.439  1.00  0.00           N  
ATOM    978  H   ARG A  57       8.290  -0.663   3.579  1.00  0.00           H  
ATOM    979  HA  ARG A  57       9.965   0.203   1.450  1.00  0.00           H  
ATOM    980 1HB  ARG A  57      10.616  -1.503   3.104  1.00  0.00           H  
ATOM    981 2HB  ARG A  57       9.478  -2.634   2.388  1.00  0.00           H  
ATOM    982 1HG  ARG A  57      10.765  -2.619   0.271  1.00  0.00           H  
ATOM    983 2HG  ARG A  57      11.851  -1.397   0.944  1.00  0.00           H  
ATOM    984 1HD  ARG A  57      12.631  -2.927   2.618  1.00  0.00           H  
ATOM    985 2HD  ARG A  57      11.422  -4.126   2.127  1.00  0.00           H  
ATOM    986  HE  ARG A  57      12.743  -4.766   0.361  1.00  0.00           H  
ATOM    987 1HH1 ARG A  57      14.067  -1.723   1.645  1.00  0.00           H  
ATOM    988 2HH1 ARG A  57      15.527  -1.841   0.696  1.00  0.00           H  
ATOM    989 1HH2 ARG A  57      14.608  -4.896  -0.840  1.00  0.00           H  
ATOM    990 2HH2 ARG A  57      15.841  -3.637  -0.721  1.00  0.00           H  
ATOM    991  N   SER A  58       7.448  -1.728   0.531  1.00  0.00           N  
ATOM    992  CA  SER A  58       6.731  -2.128  -0.665  1.00  0.00           C  
ATOM    993  C   SER A  58       6.237  -0.893  -1.412  1.00  0.00           C  
ATOM    994  O   SER A  58       6.271  -0.843  -2.646  1.00  0.00           O  
ATOM    995  CB  SER A  58       5.563  -3.014  -0.384  1.00  0.00           C  
ATOM    996  OG  SER A  58       5.001  -3.379  -1.609  1.00  0.00           O  
ATOM    997  H   SER A  58       7.128  -2.035   1.459  1.00  0.00           H  
ATOM    998  HA  SER A  58       7.413  -2.666  -1.311  1.00  0.00           H  
ATOM    999 1HB  SER A  58       5.868  -3.894   0.172  1.00  0.00           H  
ATOM   1000 2HB  SER A  58       4.832  -2.473   0.220  1.00  0.00           H  
ATOM   1001  HG  SER A  58       4.071  -3.552  -1.449  1.00  0.00           H  
ATOM   1002  N   LEU A  59       5.752   0.110  -0.666  1.00  0.00           N  
ATOM   1003  CA  LEU A  59       5.258   1.342  -1.260  1.00  0.00           C  
ATOM   1004  C   LEU A  59       6.369   2.032  -2.041  1.00  0.00           C  
ATOM   1005  O   LEU A  59       6.126   2.549  -3.134  1.00  0.00           O  
ATOM   1006  CB  LEU A  59       4.689   2.267  -0.184  1.00  0.00           C  
ATOM   1007  CG  LEU A  59       3.967   3.536  -0.680  1.00  0.00           C  
ATOM   1008  CD1 LEU A  59       2.855   3.850   0.314  1.00  0.00           C  
ATOM   1009  CD2 LEU A  59       4.957   4.749  -0.797  1.00  0.00           C  
ATOM   1010  H   LEU A  59       5.688  -0.011   0.351  1.00  0.00           H  
ATOM   1011  HA  LEU A  59       4.456   1.088  -1.949  1.00  0.00           H  
ATOM   1012 1HB  LEU A  59       3.995   1.690   0.427  1.00  0.00           H  
ATOM   1013 2HB  LEU A  59       5.510   2.585   0.458  1.00  0.00           H  
ATOM   1014  HG  LEU A  59       3.519   3.339  -1.647  1.00  0.00           H  
ATOM   1015 1HD1 LEU A  59       2.303   4.695  -0.020  1.00  0.00           H  
ATOM   1016 2HD1 LEU A  59       2.188   3.011   0.369  1.00  0.00           H  
ATOM   1017 3HD1 LEU A  59       3.277   4.046   1.300  1.00  0.00           H  
ATOM   1018 1HD2 LEU A  59       4.406   5.629  -1.122  1.00  0.00           H  
ATOM   1019 2HD2 LEU A  59       5.407   4.939   0.167  1.00  0.00           H  
ATOM   1020 3HD2 LEU A  59       5.741   4.559  -1.508  1.00  0.00           H  
ATOM   1021  N   GLN A  60       7.577   2.078  -1.479  1.00  0.00           N  
ATOM   1022  CA  GLN A  60       8.705   2.698  -2.161  1.00  0.00           C  
ATOM   1023  C   GLN A  60       9.024   1.938  -3.468  1.00  0.00           C  
ATOM   1024  O   GLN A  60       9.311   2.567  -4.501  1.00  0.00           O  
ATOM   1025  CB  GLN A  60       9.902   2.713  -1.205  1.00  0.00           C  
ATOM   1026  CG  GLN A  60       9.747   3.711  -0.030  1.00  0.00           C  
ATOM   1027  CD  GLN A  60      10.800   3.522   1.066  1.00  0.00           C  
ATOM   1028  NE2 GLN A  60      11.208   4.605   1.697  1.00  0.00           N  
ATOM   1029  OE1 GLN A  60      11.240   2.396   1.331  1.00  0.00           O  
ATOM   1030  H   GLN A  60       7.696   1.707  -0.528  1.00  0.00           H  
ATOM   1031  HA  GLN A  60       8.438   3.723  -2.412  1.00  0.00           H  
ATOM   1032 1HB  GLN A  60      10.041   1.717  -0.789  1.00  0.00           H  
ATOM   1033 2HB  GLN A  60      10.805   2.970  -1.754  1.00  0.00           H  
ATOM   1034 1HG  GLN A  60       9.860   4.724  -0.421  1.00  0.00           H  
ATOM   1035 2HG  GLN A  60       8.763   3.605   0.411  1.00  0.00           H  
ATOM   1036 1HE2 GLN A  60      11.895   4.542   2.416  1.00  0.00           H  
ATOM   1037 2HE2 GLN A  60      10.846   5.533   1.449  1.00  0.00           H  
ATOM   1038  N   LEU A  61       8.912   0.597  -3.444  1.00  0.00           N  
ATOM   1039  CA  LEU A  61       9.133  -0.204  -4.650  1.00  0.00           C  
ATOM   1040  C   LEU A  61       8.023   0.104  -5.669  1.00  0.00           C  
ATOM   1041  O   LEU A  61       8.280   0.196  -6.876  1.00  0.00           O  
ATOM   1042  CB  LEU A  61       9.099  -1.704  -4.330  1.00  0.00           C  
ATOM   1043  CG  LEU A  61      10.219  -2.300  -3.424  1.00  0.00           C  
ATOM   1044  CD1 LEU A  61       9.849  -3.748  -3.074  1.00  0.00           C  
ATOM   1045  CD2 LEU A  61      11.574  -2.269  -4.115  1.00  0.00           C  
ATOM   1046  H   LEU A  61       8.738   0.137  -2.541  1.00  0.00           H  
ATOM   1047  HA  LEU A  61      10.088   0.069  -5.090  1.00  0.00           H  
ATOM   1048 1HB  LEU A  61       8.144  -1.940  -3.876  1.00  0.00           H  
ATOM   1049 2HB  LEU A  61       9.155  -2.204  -5.262  1.00  0.00           H  
ATOM   1050  HG  LEU A  61      10.274  -1.727  -2.505  1.00  0.00           H  
ATOM   1051 1HD1 LEU A  61      10.607  -4.150  -2.418  1.00  0.00           H  
ATOM   1052 2HD1 LEU A  61       8.895  -3.777  -2.569  1.00  0.00           H  
ATOM   1053 3HD1 LEU A  61       9.789  -4.347  -3.980  1.00  0.00           H  
ATOM   1054 1HD2 LEU A  61      12.323  -2.694  -3.445  1.00  0.00           H  
ATOM   1055 2HD2 LEU A  61      11.541  -2.853  -5.023  1.00  0.00           H  
ATOM   1056 3HD2 LEU A  61      11.849  -1.244  -4.352  1.00  0.00           H  
ATOM   1057  N   LEU A  62       6.789   0.305  -5.174  1.00  0.00           N  
ATOM   1058  CA  LEU A  62       5.663   0.649  -6.032  1.00  0.00           C  
ATOM   1059  C   LEU A  62       5.899   2.014  -6.654  1.00  0.00           C  
ATOM   1060  O   LEU A  62       5.635   2.201  -7.837  1.00  0.00           O  
ATOM   1061  CB  LEU A  62       4.320   0.663  -5.274  1.00  0.00           C  
ATOM   1062  CG  LEU A  62       3.018   1.016  -6.124  1.00  0.00           C  
ATOM   1063  CD1 LEU A  62       2.793  -0.006  -7.273  1.00  0.00           C  
ATOM   1064  CD2 LEU A  62       1.804   1.060  -5.188  1.00  0.00           C  
ATOM   1065  H   LEU A  62       6.632   0.143  -4.175  1.00  0.00           H  
ATOM   1066  HA  LEU A  62       5.608  -0.097  -6.815  1.00  0.00           H  
ATOM   1067 1HB  LEU A  62       4.178  -0.312  -4.806  1.00  0.00           H  
ATOM   1068 2HB  LEU A  62       4.389   1.403  -4.485  1.00  0.00           H  
ATOM   1069  HG  LEU A  62       3.149   1.988  -6.572  1.00  0.00           H  
ATOM   1070 1HD1 LEU A  62       1.905   0.274  -7.832  1.00  0.00           H  
ATOM   1071 2HD1 LEU A  62       3.640  -0.010  -7.950  1.00  0.00           H  
ATOM   1072 3HD1 LEU A  62       2.654  -1.004  -6.859  1.00  0.00           H  
ATOM   1073 1HD2 LEU A  62       0.909   1.327  -5.759  1.00  0.00           H  
ATOM   1074 2HD2 LEU A  62       1.669   0.079  -4.732  1.00  0.00           H  
ATOM   1075 3HD2 LEU A  62       1.972   1.804  -4.409  1.00  0.00           H  
ATOM   1076  N   ALA A  63       6.420   2.977  -5.891  1.00  0.00           N  
ATOM   1077  CA  ALA A  63       6.655   4.295  -6.459  1.00  0.00           C  
ATOM   1078  C   ALA A  63       7.579   4.190  -7.679  1.00  0.00           C  
ATOM   1079  O   ALA A  63       7.329   4.839  -8.705  1.00  0.00           O  
ATOM   1080  CB  ALA A  63       7.262   5.207  -5.418  1.00  0.00           C  
ATOM   1081  H   ALA A  63       6.576   2.797  -4.895  1.00  0.00           H  
ATOM   1082  HA  ALA A  63       5.697   4.702  -6.784  1.00  0.00           H  
ATOM   1083 1HB  ALA A  63       7.416   6.194  -5.843  1.00  0.00           H  
ATOM   1084 2HB  ALA A  63       6.597   5.269  -4.569  1.00  0.00           H  
ATOM   1085 3HB  ALA A  63       8.216   4.800  -5.093  1.00  0.00           H  
ATOM   1086  N   GLN A  64       8.609   3.328  -7.595  1.00  0.00           N  
ATOM   1087  CA  GLN A  64       9.480   3.107  -8.751  1.00  0.00           C  
ATOM   1088  C   GLN A  64       8.690   2.488  -9.902  1.00  0.00           C  
ATOM   1089  O   GLN A  64       8.850   2.887 -11.063  1.00  0.00           O  
ATOM   1090  CB  GLN A  64      10.674   2.216  -8.377  1.00  0.00           C  
ATOM   1091  CG  GLN A  64      11.665   1.939  -9.532  1.00  0.00           C  
ATOM   1092  CD  GLN A  64      11.241   0.692 -10.341  1.00  0.00           C  
ATOM   1093  NE2 GLN A  64      11.497   0.674 -11.651  1.00  0.00           N  
ATOM   1094  OE1 GLN A  64      10.679  -0.240  -9.756  1.00  0.00           O  
ATOM   1095  H   GLN A  64       8.802   2.878  -6.691  1.00  0.00           H  
ATOM   1096  HA  GLN A  64       9.860   4.070  -9.085  1.00  0.00           H  
ATOM   1097 1HB  GLN A  64      11.226   2.684  -7.565  1.00  0.00           H  
ATOM   1098 2HB  GLN A  64      10.306   1.264  -8.002  1.00  0.00           H  
ATOM   1099 1HG  GLN A  64      11.677   2.798 -10.206  1.00  0.00           H  
ATOM   1100 2HG  GLN A  64      12.657   1.766  -9.121  1.00  0.00           H  
ATOM   1101 1HE2 GLN A  64      11.234  -0.133 -12.220  1.00  0.00           H  
ATOM   1102 2HE2 GLN A  64      11.948   1.453 -12.081  1.00  0.00           H  
ATOM   1103  N   GLN A  65       7.801   1.557  -9.571  1.00  0.00           N  
ATOM   1104  CA  GLN A  65       6.974   0.925 -10.578  1.00  0.00           C  
ATOM   1105  C   GLN A  65       5.946   1.869 -11.194  1.00  0.00           C  
ATOM   1106  O   GLN A  65       5.570   1.679 -12.350  1.00  0.00           O  
ATOM   1107  CB  GLN A  65       6.300  -0.303 -10.020  1.00  0.00           C  
ATOM   1108  CG  GLN A  65       7.234  -1.443  -9.783  1.00  0.00           C  
ATOM   1109  CD  GLN A  65       7.761  -2.022 -11.095  1.00  0.00           C  
ATOM   1110  NE2 GLN A  65       9.061  -1.879 -11.308  1.00  0.00           N  
ATOM   1111  OE1 GLN A  65       6.975  -2.552 -11.921  1.00  0.00           O  
ATOM   1112  H   GLN A  65       7.775   1.232  -8.597  1.00  0.00           H  
ATOM   1113  HA  GLN A  65       7.634   0.601 -11.375  1.00  0.00           H  
ATOM   1114 1HB  GLN A  65       5.793  -0.062  -9.105  1.00  0.00           H  
ATOM   1115 2HB  GLN A  65       5.596  -0.597 -10.710  1.00  0.00           H  
ATOM   1116 1HG  GLN A  65       8.077  -1.061  -9.217  1.00  0.00           H  
ATOM   1117 2HG  GLN A  65       6.722  -2.224  -9.230  1.00  0.00           H  
ATOM   1118 1HE2 GLN A  65       9.519  -2.173 -12.160  1.00  0.00           H  
ATOM   1119 2HE2 GLN A  65       9.632  -1.402 -10.620  1.00  0.00           H  
ATOM   1120  N   ILE A  66       5.474   2.865 -10.455  1.00  0.00           N  
ATOM   1121  CA  ILE A  66       4.542   3.819 -11.027  1.00  0.00           C  
ATOM   1122  C   ILE A  66       5.285   4.626 -12.083  1.00  0.00           C  
ATOM   1123  O   ILE A  66       4.726   4.958 -13.137  1.00  0.00           O  
ATOM   1124  CB  ILE A  66       3.810   4.678  -9.981  1.00  0.00           C  
ATOM   1125  CG1 ILE A  66       2.843   3.748  -9.161  1.00  0.00           C  
ATOM   1126  CG2 ILE A  66       3.033   5.789 -10.706  1.00  0.00           C  
ATOM   1127  CD1 ILE A  66       2.246   4.367  -7.896  1.00  0.00           C  
ATOM   1128  H   ILE A  66       5.768   2.939  -9.477  1.00  0.00           H  
ATOM   1129  HA  ILE A  66       3.776   3.263 -11.539  1.00  0.00           H  
ATOM   1130  HB  ILE A  66       4.531   5.109  -9.282  1.00  0.00           H  
ATOM   1131 1HG1 ILE A  66       2.030   3.444  -9.814  1.00  0.00           H  
ATOM   1132 2HG1 ILE A  66       3.397   2.857  -8.875  1.00  0.00           H  
ATOM   1133 1HG2 ILE A  66       2.504   6.396 -10.013  1.00  0.00           H  
ATOM   1134 2HG2 ILE A  66       3.725   6.414 -11.244  1.00  0.00           H  
ATOM   1135 3HG2 ILE A  66       2.322   5.346 -11.405  1.00  0.00           H  
ATOM   1136 1HD1 ILE A  66       1.601   3.640  -7.404  1.00  0.00           H  
ATOM   1137 2HD1 ILE A  66       3.051   4.652  -7.217  1.00  0.00           H  
ATOM   1138 3HD1 ILE A  66       1.659   5.237  -8.145  1.00  0.00           H  
ATOM   1139  N   GLU A  67       6.524   5.033 -11.790  1.00  0.00           N  
ATOM   1140  CA  GLU A  67       7.277   5.723 -12.828  1.00  0.00           C  
ATOM   1141  C   GLU A  67       7.454   4.796 -14.044  1.00  0.00           C  
ATOM   1142  O   GLU A  67       7.380   5.251 -15.191  1.00  0.00           O  
ATOM   1143  CB  GLU A  67       8.629   6.226 -12.343  1.00  0.00           C  
ATOM   1144  CG  GLU A  67       9.341   7.028 -13.421  1.00  0.00           C  
ATOM   1145  CD  GLU A  67      10.588   7.726 -12.985  1.00  0.00           C  
ATOM   1146  OE1 GLU A  67      11.610   7.084 -12.855  1.00  0.00           O  
ATOM   1147  OE2 GLU A  67      10.512   8.925 -12.773  1.00  0.00           O1-
ATOM   1148  H   GLU A  67       6.921   4.849 -10.858  1.00  0.00           H  
ATOM   1149  HA  GLU A  67       6.701   6.591 -13.149  1.00  0.00           H  
ATOM   1150 1HB  GLU A  67       8.497   6.855 -11.463  1.00  0.00           H  
ATOM   1151 2HB  GLU A  67       9.258   5.379 -12.059  1.00  0.00           H  
ATOM   1152 1HG  GLU A  67       9.606   6.332 -14.207  1.00  0.00           H  
ATOM   1153 2HG  GLU A  67       8.646   7.748 -13.846  1.00  0.00           H  
ATOM   1154  N   ALA A  68       7.690   3.496 -13.799  1.00  0.00           N  
ATOM   1155  CA  ALA A  68       7.837   2.533 -14.886  1.00  0.00           C  
ATOM   1156  C   ALA A  68       6.559   2.473 -15.739  1.00  0.00           C  
ATOM   1157  O   ALA A  68       6.642   2.359 -16.967  1.00  0.00           O  
ATOM   1158  CB  ALA A  68       8.165   1.165 -14.344  1.00  0.00           C  
ATOM   1159  H   ALA A  68       7.813   3.195 -12.827  1.00  0.00           H  
ATOM   1160  HA  ALA A  68       8.658   2.865 -15.520  1.00  0.00           H  
ATOM   1161 1HB  ALA A  68       8.285   0.527 -15.164  1.00  0.00           H  
ATOM   1162 2HB  ALA A  68       9.083   1.209 -13.760  1.00  0.00           H  
ATOM   1163 3HB  ALA A  68       7.363   0.805 -13.727  1.00  0.00           H  
ATOM   1164  N   ILE A  69       5.384   2.605 -15.106  1.00  0.00           N  
ATOM   1165  CA  ILE A  69       4.129   2.620 -15.855  1.00  0.00           C  
ATOM   1166  C   ILE A  69       4.124   3.799 -16.806  1.00  0.00           C  
ATOM   1167  O   ILE A  69       3.810   3.638 -17.988  1.00  0.00           O  
ATOM   1168  CB  ILE A  69       2.885   2.742 -14.919  1.00  0.00           C  
ATOM   1169  CG1 ILE A  69       2.661   1.457 -14.106  1.00  0.00           C  
ATOM   1170  CG2 ILE A  69       1.652   3.163 -15.685  1.00  0.00           C  
ATOM   1171  CD1 ILE A  69       1.672   1.628 -12.924  1.00  0.00           C  
ATOM   1172  H   ILE A  69       5.388   2.620 -14.081  1.00  0.00           H  
ATOM   1173  HA  ILE A  69       4.056   1.700 -16.434  1.00  0.00           H  
ATOM   1174  HB  ILE A  69       3.084   3.513 -14.189  1.00  0.00           H  
ATOM   1175 1HG1 ILE A  69       2.278   0.684 -14.770  1.00  0.00           H  
ATOM   1176 2HG1 ILE A  69       3.611   1.127 -13.718  1.00  0.00           H  
ATOM   1177 1HG2 ILE A  69       0.831   3.283 -15.012  1.00  0.00           H  
ATOM   1178 2HG2 ILE A  69       1.819   4.106 -16.172  1.00  0.00           H  
ATOM   1179 3HG2 ILE A  69       1.408   2.430 -16.419  1.00  0.00           H  
ATOM   1180 1HD1 ILE A  69       1.574   0.689 -12.401  1.00  0.00           H  
ATOM   1181 2HD1 ILE A  69       2.028   2.366 -12.242  1.00  0.00           H  
ATOM   1182 3HD1 ILE A  69       0.700   1.932 -13.268  1.00  0.00           H  
ATOM   1183  N   ALA A  70       4.493   5.001 -16.310  1.00  0.00           N  
ATOM   1184  CA  ALA A  70       4.506   6.170 -17.184  1.00  0.00           C  
ATOM   1185  C   ALA A  70       5.437   5.960 -18.354  1.00  0.00           C  
ATOM   1186  O   ALA A  70       5.110   6.373 -19.466  1.00  0.00           O  
ATOM   1187  CB  ALA A  70       4.890   7.389 -16.328  1.00  0.00           C  
ATOM   1188  H   ALA A  70       4.759   5.090 -15.339  1.00  0.00           H  
ATOM   1189  HA  ALA A  70       3.490   6.315 -17.595  1.00  0.00           H  
ATOM   1190 1HB  ALA A  70       4.176   7.550 -15.498  1.00  0.00           H  
ATOM   1191 2HB  ALA A  70       5.894   7.279 -15.873  1.00  0.00           H  
ATOM   1192 3HB  ALA A  70       4.903   8.322 -16.921  1.00  0.00           H  
ATOM   1193  N   LYS A  71       6.614   5.406 -18.090  1.00  0.00           N  
ATOM   1194  CA  LYS A  71       7.578   5.191 -19.156  1.00  0.00           C  
ATOM   1195  C   LYS A  71       7.063   4.221 -20.224  1.00  0.00           C  
ATOM   1196  O   LYS A  71       7.262   4.477 -21.416  1.00  0.00           O  
ATOM   1197  CB  LYS A  71       8.903   4.738 -18.564  1.00  0.00           C  
ATOM   1198  CG  LYS A  71       9.650   5.855 -17.841  1.00  0.00           C  
ATOM   1199  CD  LYS A  71      10.934   5.373 -17.180  1.00  0.00           C  
ATOM   1200  CE  LYS A  71      11.677   6.551 -16.527  1.00  0.00           C  
ATOM   1201  NZ  LYS A  71      12.852   6.112 -15.722  1.00  0.00           N1+
ATOM   1202  H   LYS A  71       6.842   5.153 -17.121  1.00  0.00           H  
ATOM   1203  HA  LYS A  71       7.750   6.149 -19.644  1.00  0.00           H  
ATOM   1204 1HB  LYS A  71       8.703   3.963 -17.832  1.00  0.00           H  
ATOM   1205 2HB  LYS A  71       9.540   4.322 -19.341  1.00  0.00           H  
ATOM   1206 1HG  LYS A  71       9.889   6.644 -18.554  1.00  0.00           H  
ATOM   1207 2HG  LYS A  71       8.997   6.276 -17.073  1.00  0.00           H  
ATOM   1208 1HD  LYS A  71      10.686   4.637 -16.410  1.00  0.00           H  
ATOM   1209 2HD  LYS A  71      11.579   4.902 -17.920  1.00  0.00           H  
ATOM   1210 1HE  LYS A  71      12.021   7.225 -17.307  1.00  0.00           H  
ATOM   1211 2HE  LYS A  71      10.992   7.086 -15.889  1.00  0.00           H  
ATOM   1212 1HZ  LYS A  71      13.296   6.924 -15.309  1.00  0.00           H  
ATOM   1213 2HZ  LYS A  71      12.538   5.494 -14.980  1.00  0.00           H  
ATOM   1214 3HZ  LYS A  71      13.513   5.626 -16.308  1.00  0.00           H  
ATOM   1215  N   LEU A  72       6.360   3.146 -19.823  1.00  0.00           N  
ATOM   1216  CA  LEU A  72       5.806   2.218 -20.816  1.00  0.00           C  
ATOM   1217  C   LEU A  72       4.725   2.904 -21.649  1.00  0.00           C  
ATOM   1218  O   LEU A  72       4.565   2.611 -22.832  1.00  0.00           O  
ATOM   1219  CB  LEU A  72       5.195   0.963 -20.160  1.00  0.00           C  
ATOM   1220  CG  LEU A  72       6.168  -0.050 -19.496  1.00  0.00           C  
ATOM   1221  CD1 LEU A  72       5.375  -1.117 -18.781  1.00  0.00           C  
ATOM   1222  CD2 LEU A  72       7.077  -0.712 -20.543  1.00  0.00           C  
ATOM   1223  H   LEU A  72       6.278   2.948 -18.818  1.00  0.00           H  
ATOM   1224  HA  LEU A  72       6.601   1.928 -21.496  1.00  0.00           H  
ATOM   1225 1HB  LEU A  72       4.506   1.305 -19.385  1.00  0.00           H  
ATOM   1226 2HB  LEU A  72       4.622   0.432 -20.916  1.00  0.00           H  
ATOM   1227  HG  LEU A  72       6.757   0.465 -18.768  1.00  0.00           H  
ATOM   1228 1HD1 LEU A  72       6.062  -1.799 -18.309  1.00  0.00           H  
ATOM   1229 2HD1 LEU A  72       4.738  -0.660 -18.025  1.00  0.00           H  
ATOM   1230 3HD1 LEU A  72       4.770  -1.659 -19.494  1.00  0.00           H  
ATOM   1231 1HD2 LEU A  72       7.742  -1.417 -20.042  1.00  0.00           H  
ATOM   1232 2HD2 LEU A  72       6.464  -1.243 -21.269  1.00  0.00           H  
ATOM   1233 3HD2 LEU A  72       7.678   0.033 -21.053  1.00  0.00           H  
ATOM   1234  N   ILE A  73       3.966   3.802 -21.029  1.00  0.00           N  
ATOM   1235  CA  ILE A  73       2.922   4.536 -21.732  1.00  0.00           C  
ATOM   1236  C   ILE A  73       3.520   5.515 -22.743  1.00  0.00           C  
ATOM   1237  O   ILE A  73       3.033   5.617 -23.870  1.00  0.00           O  
ATOM   1238  CB  ILE A  73       2.026   5.291 -20.737  1.00  0.00           C  
ATOM   1239  CG1 ILE A  73       1.272   4.265 -19.906  1.00  0.00           C  
ATOM   1240  CG2 ILE A  73       1.050   6.262 -21.484  1.00  0.00           C  
ATOM   1241  CD1 ILE A  73       0.641   4.827 -18.716  1.00  0.00           C  
ATOM   1242  H   ILE A  73       4.107   3.944 -20.021  1.00  0.00           H  
ATOM   1243  HA  ILE A  73       2.307   3.818 -22.275  1.00  0.00           H  
ATOM   1244  HB  ILE A  73       2.653   5.866 -20.057  1.00  0.00           H  
ATOM   1245 1HG1 ILE A  73       0.504   3.796 -20.517  1.00  0.00           H  
ATOM   1246 2HG1 ILE A  73       1.966   3.500 -19.586  1.00  0.00           H  
ATOM   1247 1HG2 ILE A  73       0.424   6.797 -20.779  1.00  0.00           H  
ATOM   1248 2HG2 ILE A  73       1.611   6.993 -22.060  1.00  0.00           H  
ATOM   1249 3HG2 ILE A  73       0.415   5.687 -22.161  1.00  0.00           H  
ATOM   1250 1HD1 ILE A  73       0.168   4.039 -18.188  1.00  0.00           H  
ATOM   1251 2HD1 ILE A  73       1.398   5.281 -18.088  1.00  0.00           H  
ATOM   1252 3HD1 ILE A  73      -0.081   5.562 -18.994  1.00  0.00           H  
ATOM   1253  N   ARG A  74       4.546   6.270 -22.320  1.00  0.00           N  
ATOM   1254  CA  ARG A  74       5.200   7.255 -23.184  1.00  0.00           C  
ATOM   1255  C   ARG A  74       6.089   6.705 -24.337  1.00  0.00           C  
ATOM   1256  O   ARG A  74       6.115   7.329 -25.405  1.00  0.00           O  
ATOM   1257  CB  ARG A  74       6.068   8.203 -22.355  1.00  0.00           C  
ATOM   1258  CG  ARG A  74       5.340   9.209 -21.447  1.00  0.00           C  
ATOM   1259  CD  ARG A  74       6.342  10.084 -20.751  1.00  0.00           C  
ATOM   1260  NE  ARG A  74       5.750  11.006 -19.773  1.00  0.00           N  
ATOM   1261  CZ  ARG A  74       5.187  12.207 -20.012  1.00  0.00           C  
ATOM   1262  NH1 ARG A  74       5.070  12.710 -21.233  1.00  0.00           N1+
ATOM   1263  NH2 ARG A  74       4.763  12.865 -18.957  1.00  0.00           N  
ATOM   1264  H   ARG A  74       4.868   6.163 -21.354  1.00  0.00           H  
ATOM   1265  HA  ARG A  74       4.410   7.849 -23.639  1.00  0.00           H  
ATOM   1266 1HB  ARG A  74       6.710   7.602 -21.707  1.00  0.00           H  
ATOM   1267 2HB  ARG A  74       6.718   8.768 -23.020  1.00  0.00           H  
ATOM   1268 1HG  ARG A  74       4.673   9.827 -22.043  1.00  0.00           H  
ATOM   1269 2HG  ARG A  74       4.764   8.671 -20.691  1.00  0.00           H  
ATOM   1270 1HD  ARG A  74       7.038   9.439 -20.213  1.00  0.00           H  
ATOM   1271 2HD  ARG A  74       6.893  10.666 -21.484  1.00  0.00           H  
ATOM   1272  HE  ARG A  74       5.788  10.741 -18.777  1.00  0.00           H  
ATOM   1273 1HH1 ARG A  74       5.404  12.196 -22.028  1.00  0.00           H  
ATOM   1274 2HH1 ARG A  74       4.642  13.621 -21.367  1.00  0.00           H  
ATOM   1275 1HH2 ARG A  74       4.893  12.425 -18.036  1.00  0.00           H  
ATOM   1276 2HH2 ARG A  74       4.328  13.799 -19.036  1.00  0.00           H  
ATOM   1277  N   GLY A  75       6.832   5.581 -24.121  1.00  0.00           N  
ATOM   1278  CA  GLY A  75       7.766   4.982 -25.090  1.00  0.00           C  
ATOM   1279  C   GLY A  75       7.391   3.555 -25.514  1.00  0.00           C  
ATOM   1280  O   GLY A  75       7.118   3.337 -26.699  1.00  0.00           O  
ATOM   1281  OXT GLY A  75       7.855   2.631 -24.839  1.00  0.00           O1-
ATOM   1282  H   GLY A  75       6.771   5.126 -23.203  1.00  0.00           H  
ATOM   1283 1HA  GLY A  75       7.852   5.607 -25.975  1.00  0.00           H  
ATOM   1284 2HA  GLY A  75       8.751   4.966 -24.637  1.00  0.00           H  
ATOM   1285  N   SER B   1      -2.677  -0.840  25.586  1.00  0.00           N  
ATOM   1286  CA  SER B   1      -2.653  -2.276  25.256  1.00  0.00           C  
ATOM   1287  C   SER B   1      -3.654  -2.679  24.115  1.00  0.00           C  
ATOM   1288  O   SER B   1      -3.224  -3.239  23.099  1.00  0.00           O  
ATOM   1289  CB  SER B   1      -2.885  -3.101  26.540  1.00  0.00           C  
ATOM   1290  OG  SER B   1      -1.830  -2.911  27.431  1.00  0.00           O  
ATOM   1291 1H   SER B   1      -1.931  -0.633  26.236  1.00  0.00           H  
ATOM   1292 2H   SER B   1      -2.517  -0.338  24.715  1.00  0.00           H  
ATOM   1293 3H   SER B   1      -3.560  -0.561  25.988  1.00  0.00           H  
ATOM   1294  HA  SER B   1      -1.639  -2.508  24.897  1.00  0.00           H  
ATOM   1295 1HB  SER B   1      -3.829  -2.821  27.027  1.00  0.00           H  
ATOM   1296 2HB  SER B   1      -2.953  -4.162  26.302  1.00  0.00           H  
ATOM   1297  HG  SER B   1      -2.015  -3.476  28.197  1.00  0.00           H  
ATOM   1298  N   GLU B   2      -4.968  -2.386  24.296  1.00  0.00           N  
ATOM   1299  CA  GLU B   2      -6.060  -2.747  23.371  1.00  0.00           C  
ATOM   1300  C   GLU B   2      -5.987  -2.062  22.011  1.00  0.00           C  
ATOM   1301  O   GLU B   2      -6.312  -2.668  20.988  1.00  0.00           O  
ATOM   1302  CB  GLU B   2      -7.395  -2.406  24.032  1.00  0.00           C  
ATOM   1303  CG  GLU B   2      -7.706  -3.234  25.288  1.00  0.00           C  
ATOM   1304  CD  GLU B   2      -6.987  -2.730  26.533  1.00  0.00           C  
ATOM   1305  OE1 GLU B   2      -6.292  -1.727  26.437  1.00  0.00           O  
ATOM   1306  OE2 GLU B   2      -7.103  -3.348  27.554  1.00  0.00           O1-
ATOM   1307  H   GLU B   2      -5.246  -1.917  25.157  1.00  0.00           H  
ATOM   1308  HA  GLU B   2      -6.026  -3.826  23.203  1.00  0.00           H  
ATOM   1309 1HB  GLU B   2      -7.406  -1.353  24.309  1.00  0.00           H  
ATOM   1310 2HB  GLU B   2      -8.204  -2.563  23.317  1.00  0.00           H  
ATOM   1311 1HG  GLU B   2      -8.782  -3.214  25.464  1.00  0.00           H  
ATOM   1312 2HG  GLU B   2      -7.416  -4.268  25.104  1.00  0.00           H  
ATOM   1313  N   VAL B   3      -5.572  -0.803  22.008  1.00  0.00           N  
ATOM   1314  CA  VAL B   3      -5.502  -0.042  20.781  1.00  0.00           C  
ATOM   1315  C   VAL B   3      -4.374  -0.547  19.909  1.00  0.00           C  
ATOM   1316  O   VAL B   3      -4.567  -0.783  18.718  1.00  0.00           O  
ATOM   1317  CB  VAL B   3      -5.364   1.459  21.095  1.00  0.00           C  
ATOM   1318  CG1 VAL B   3      -5.117   2.246  19.822  1.00  0.00           C  
ATOM   1319  CG2 VAL B   3      -6.649   1.915  21.771  1.00  0.00           C  
ATOM   1320  H   VAL B   3      -5.311  -0.380  22.886  1.00  0.00           H  
ATOM   1321  HA  VAL B   3      -6.438  -0.180  20.241  1.00  0.00           H  
ATOM   1322  HB  VAL B   3      -4.516   1.624  21.768  1.00  0.00           H  
ATOM   1323 1HG1 VAL B   3      -5.051   3.297  20.042  1.00  0.00           H  
ATOM   1324 2HG1 VAL B   3      -4.192   1.926  19.374  1.00  0.00           H  
ATOM   1325 3HG1 VAL B   3      -5.922   2.081  19.136  1.00  0.00           H  
ATOM   1326 1HG2 VAL B   3      -6.578   2.960  22.018  1.00  0.00           H  
ATOM   1327 2HG2 VAL B   3      -7.490   1.755  21.096  1.00  0.00           H  
ATOM   1328 3HG2 VAL B   3      -6.809   1.347  22.685  1.00  0.00           H  
ATOM   1329  N   GLU B   4      -3.211  -0.774  20.493  1.00  0.00           N  
ATOM   1330  CA  GLU B   4      -2.077  -1.221  19.716  1.00  0.00           C  
ATOM   1331  C   GLU B   4      -2.371  -2.590  19.064  1.00  0.00           C  
ATOM   1332  O   GLU B   4      -1.979  -2.832  17.912  1.00  0.00           O  
ATOM   1333  CB  GLU B   4      -0.852  -1.273  20.630  1.00  0.00           C  
ATOM   1334  CG  GLU B   4      -0.435   0.076  21.236  1.00  0.00           C  
ATOM   1335  CD  GLU B   4      -1.221   0.425  22.508  1.00  0.00           C  
ATOM   1336  OE1 GLU B   4      -2.089  -0.329  22.873  1.00  0.00           O  
ATOM   1337  OE2 GLU B   4      -0.946   1.414  23.113  1.00  0.00           O1-
ATOM   1338  H   GLU B   4      -3.092  -0.596  21.491  1.00  0.00           H  
ATOM   1339  HA  GLU B   4      -1.890  -0.493  18.927  1.00  0.00           H  
ATOM   1340 1HB  GLU B   4      -1.030  -1.983  21.441  1.00  0.00           H  
ATOM   1341 2HB  GLU B   4      -0.005  -1.618  20.076  1.00  0.00           H  
ATOM   1342 1HG  GLU B   4       0.627   0.038  21.476  1.00  0.00           H  
ATOM   1343 2HG  GLU B   4      -0.584   0.858  20.491  1.00  0.00           H  
ATOM   1344  N   LYS B   5      -3.104  -3.470  19.776  1.00  0.00           N  
ATOM   1345  CA  LYS B   5      -3.438  -4.782  19.222  1.00  0.00           C  
ATOM   1346  C   LYS B   5      -4.389  -4.593  18.022  1.00  0.00           C  
ATOM   1347  O   LYS B   5      -4.217  -5.245  16.979  1.00  0.00           O  
ATOM   1348  CB  LYS B   5      -4.074  -5.677  20.287  1.00  0.00           C  
ATOM   1349  CG  LYS B   5      -3.116  -6.132  21.380  1.00  0.00           C  
ATOM   1350  CD  LYS B   5      -3.859  -6.829  22.510  1.00  0.00           C  
ATOM   1351  CE  LYS B   5      -2.908  -7.257  23.618  1.00  0.00           C  
ATOM   1352  NZ  LYS B   5      -3.626  -7.902  24.750  1.00  0.00           N1+
ATOM   1353  H   LYS B   5      -3.366  -3.238  20.741  1.00  0.00           H  
ATOM   1354  HA  LYS B   5      -2.528  -5.259  18.868  1.00  0.00           H  
ATOM   1355 1HB  LYS B   5      -4.898  -5.147  20.763  1.00  0.00           H  
ATOM   1356 2HB  LYS B   5      -4.487  -6.568  19.813  1.00  0.00           H  
ATOM   1357 1HG  LYS B   5      -2.383  -6.821  20.960  1.00  0.00           H  
ATOM   1358 2HG  LYS B   5      -2.587  -5.269  21.783  1.00  0.00           H  
ATOM   1359 1HD  LYS B   5      -4.608  -6.153  22.926  1.00  0.00           H  
ATOM   1360 2HD  LYS B   5      -4.368  -7.711  22.121  1.00  0.00           H  
ATOM   1361 1HE  LYS B   5      -2.178  -7.960  23.219  1.00  0.00           H  
ATOM   1362 2HE  LYS B   5      -2.372  -6.386  23.994  1.00  0.00           H  
ATOM   1363 1HZ  LYS B   5      -2.962  -8.170  25.462  1.00  0.00           H  
ATOM   1364 2HZ  LYS B   5      -4.293  -7.251  25.140  1.00  0.00           H  
ATOM   1365 3HZ  LYS B   5      -4.112  -8.722  24.418  1.00  0.00           H  
ATOM   1366  N   ARG B   6      -5.355  -3.651  18.145  1.00  0.00           N  
ATOM   1367  CA  ARG B   6      -6.275  -3.363  17.040  1.00  0.00           C  
ATOM   1368  C   ARG B   6      -5.519  -2.794  15.854  1.00  0.00           C  
ATOM   1369  O   ARG B   6      -5.860  -3.095  14.707  1.00  0.00           O  
ATOM   1370  CB  ARG B   6      -7.368  -2.359  17.418  1.00  0.00           C  
ATOM   1371  CG  ARG B   6      -8.396  -2.781  18.481  1.00  0.00           C  
ATOM   1372  CD  ARG B   6      -9.469  -3.721  17.973  1.00  0.00           C  
ATOM   1373  NE  ARG B   6      -9.084  -5.145  17.982  1.00  0.00           N  
ATOM   1374  CZ  ARG B   6      -9.026  -5.931  19.091  1.00  0.00           C  
ATOM   1375  NH1 ARG B   6      -9.294  -5.430  20.293  1.00  0.00           N1+
ATOM   1376  NH2 ARG B   6      -8.704  -7.215  18.967  1.00  0.00           N  
ATOM   1377  H   ARG B   6      -5.494  -3.186  19.052  1.00  0.00           H  
ATOM   1378  HA  ARG B   6      -6.746  -4.297  16.730  1.00  0.00           H  
ATOM   1379 1HB  ARG B   6      -6.892  -1.451  17.787  1.00  0.00           H  
ATOM   1380 2HB  ARG B   6      -7.918  -2.085  16.520  1.00  0.00           H  
ATOM   1381 1HG  ARG B   6      -7.870  -3.300  19.255  1.00  0.00           H  
ATOM   1382 2HG  ARG B   6      -8.872  -1.894  18.898  1.00  0.00           H  
ATOM   1383 1HD  ARG B   6     -10.365  -3.604  18.578  1.00  0.00           H  
ATOM   1384 2HD  ARG B   6      -9.705  -3.451  16.944  1.00  0.00           H  
ATOM   1385  HE  ARG B   6      -8.888  -5.601  17.068  1.00  0.00           H  
ATOM   1386 1HH1 ARG B   6      -9.534  -4.455  20.394  1.00  0.00           H  
ATOM   1387 2HH1 ARG B   6      -9.251  -6.020  21.111  1.00  0.00           H  
ATOM   1388 1HH2 ARG B   6      -8.491  -7.613  18.033  1.00  0.00           H  
ATOM   1389 2HH2 ARG B   6      -8.657  -7.815  19.773  1.00  0.00           H  
ATOM   1390  N   LEU B   7      -4.491  -1.973  16.102  1.00  0.00           N  
ATOM   1391  CA  LEU B   7      -3.759  -1.421  14.977  1.00  0.00           C  
ATOM   1392  C   LEU B   7      -3.080  -2.521  14.178  1.00  0.00           C  
ATOM   1393  O   LEU B   7      -3.119  -2.466  12.946  1.00  0.00           O  
ATOM   1394  CB  LEU B   7      -2.690  -0.401  15.387  1.00  0.00           C  
ATOM   1395  CG  LEU B   7      -3.080   1.069  15.420  1.00  0.00           C  
ATOM   1396  CD1 LEU B   7      -4.101   1.328  16.500  1.00  0.00           C  
ATOM   1397  CD2 LEU B   7      -1.843   1.893  15.639  1.00  0.00           C  
ATOM   1398  H   LEU B   7      -4.287  -1.701  17.071  1.00  0.00           H  
ATOM   1399  HA  LEU B   7      -4.469  -0.916  14.327  1.00  0.00           H  
ATOM   1400 1HB  LEU B   7      -2.327  -0.674  16.376  1.00  0.00           H  
ATOM   1401 2HB  LEU B   7      -1.879  -0.488  14.688  1.00  0.00           H  
ATOM   1402  HG  LEU B   7      -3.513   1.335  14.463  1.00  0.00           H  
ATOM   1403 1HD1 LEU B   7      -4.374   2.375  16.521  1.00  0.00           H  
ATOM   1404 2HD1 LEU B   7      -4.997   0.732  16.334  1.00  0.00           H  
ATOM   1405 3HD1 LEU B   7      -3.653   1.060  17.433  1.00  0.00           H  
ATOM   1406 1HD2 LEU B   7      -2.121   2.947  15.623  1.00  0.00           H  
ATOM   1407 2HD2 LEU B   7      -1.393   1.639  16.601  1.00  0.00           H  
ATOM   1408 3HD2 LEU B   7      -1.130   1.698  14.848  1.00  0.00           H  
ATOM   1409  N   LEU B   8      -2.515  -3.551  14.827  1.00  0.00           N  
ATOM   1410  CA  LEU B   8      -1.910  -4.620  14.024  1.00  0.00           C  
ATOM   1411  C   LEU B   8      -2.940  -5.340  13.171  1.00  0.00           C  
ATOM   1412  O   LEU B   8      -2.652  -5.663  12.014  1.00  0.00           O  
ATOM   1413  CB  LEU B   8      -1.187  -5.670  14.880  1.00  0.00           C  
ATOM   1414  CG  LEU B   8       0.158  -5.275  15.475  1.00  0.00           C  
ATOM   1415  CD1 LEU B   8       0.642  -6.350  16.375  1.00  0.00           C  
ATOM   1416  CD2 LEU B   8       1.188  -5.105  14.364  1.00  0.00           C  
ATOM   1417  H   LEU B   8      -2.459  -3.533  15.855  1.00  0.00           H  
ATOM   1418  HA  LEU B   8      -1.196  -4.162  13.349  1.00  0.00           H  
ATOM   1419 1HB  LEU B   8      -1.848  -5.929  15.712  1.00  0.00           H  
ATOM   1420 2HB  LEU B   8      -1.040  -6.563  14.275  1.00  0.00           H  
ATOM   1421  HG  LEU B   8       0.040  -4.363  16.051  1.00  0.00           H  
ATOM   1422 1HD1 LEU B   8       1.592  -6.057  16.808  1.00  0.00           H  
ATOM   1423 2HD1 LEU B   8      -0.089  -6.499  17.154  1.00  0.00           H  
ATOM   1424 3HD1 LEU B   8       0.767  -7.256  15.821  1.00  0.00           H  
ATOM   1425 1HD2 LEU B   8       2.109  -4.847  14.813  1.00  0.00           H  
ATOM   1426 2HD2 LEU B   8       1.299  -6.042  13.818  1.00  0.00           H  
ATOM   1427 3HD2 LEU B   8       0.904  -4.335  13.671  1.00  0.00           H  
ATOM   1428  N   GLU B   9      -4.148  -5.563  13.703  1.00  0.00           N  
ATOM   1429  CA  GLU B   9      -5.170  -6.240  12.902  1.00  0.00           C  
ATOM   1430  C   GLU B   9      -5.535  -5.392  11.678  1.00  0.00           C  
ATOM   1431  O   GLU B   9      -5.682  -5.905  10.560  1.00  0.00           O  
ATOM   1432  CB  GLU B   9      -6.439  -6.462  13.722  1.00  0.00           C  
ATOM   1433  CG  GLU B   9      -6.338  -7.456  14.842  1.00  0.00           C  
ATOM   1434  CD  GLU B   9      -7.602  -7.493  15.653  1.00  0.00           C  
ATOM   1435  OE1 GLU B   9      -8.455  -6.656  15.435  1.00  0.00           O  
ATOM   1436  OE2 GLU B   9      -7.722  -8.333  16.501  1.00  0.00           O1-
ATOM   1437  H   GLU B   9      -4.314  -5.320  14.690  1.00  0.00           H  
ATOM   1438  HA  GLU B   9      -4.777  -7.197  12.564  1.00  0.00           H  
ATOM   1439 1HB  GLU B   9      -6.765  -5.512  14.143  1.00  0.00           H  
ATOM   1440 2HB  GLU B   9      -7.223  -6.814  13.065  1.00  0.00           H  
ATOM   1441 1HG  GLU B   9      -6.139  -8.444  14.433  1.00  0.00           H  
ATOM   1442 2HG  GLU B   9      -5.503  -7.178  15.487  1.00  0.00           H  
ATOM   1443  N   ILE B  10      -5.616  -4.081  11.887  1.00  0.00           N  
ATOM   1444  CA  ILE B  10      -5.947  -3.128  10.841  1.00  0.00           C  
ATOM   1445  C   ILE B  10      -4.854  -3.090   9.779  1.00  0.00           C  
ATOM   1446  O   ILE B  10      -5.154  -3.123   8.582  1.00  0.00           O  
ATOM   1447  CB  ILE B  10      -6.203  -1.746  11.469  1.00  0.00           C  
ATOM   1448  CG1 ILE B  10      -7.545  -1.844  12.301  1.00  0.00           C  
ATOM   1449  CG2 ILE B  10      -6.241  -0.665  10.387  1.00  0.00           C  
ATOM   1450  CD1 ILE B  10      -7.821  -0.723  13.264  1.00  0.00           C  
ATOM   1451  H   ILE B  10      -5.508  -3.745  12.853  1.00  0.00           H  
ATOM   1452  HA  ILE B  10      -6.865  -3.449  10.362  1.00  0.00           H  
ATOM   1453  HB  ILE B  10      -5.409  -1.515  12.169  1.00  0.00           H  
ATOM   1454 1HG1 ILE B  10      -8.368  -1.880  11.619  1.00  0.00           H  
ATOM   1455 2HG1 ILE B  10      -7.529  -2.771  12.865  1.00  0.00           H  
ATOM   1456 1HG2 ILE B  10      -6.418   0.283  10.832  1.00  0.00           H  
ATOM   1457 2HG2 ILE B  10      -5.296  -0.625   9.852  1.00  0.00           H  
ATOM   1458 3HG2 ILE B  10      -7.021  -0.890   9.702  1.00  0.00           H  
ATOM   1459 1HD1 ILE B  10      -8.763  -0.918  13.766  1.00  0.00           H  
ATOM   1460 2HD1 ILE B  10      -7.022  -0.674  14.002  1.00  0.00           H  
ATOM   1461 3HD1 ILE B  10      -7.890   0.200  12.739  1.00  0.00           H  
ATOM   1462  N   HIS B  11      -3.594  -3.067  10.197  1.00  0.00           N  
ATOM   1463  CA  HIS B  11      -2.495  -3.047   9.249  1.00  0.00           C  
ATOM   1464  C   HIS B  11      -2.427  -4.342   8.468  1.00  0.00           C  
ATOM   1465  O   HIS B  11      -2.078  -4.313   7.291  1.00  0.00           O  
ATOM   1466  CB  HIS B  11      -1.167  -2.876   9.944  1.00  0.00           C  
ATOM   1467  CG  HIS B  11      -0.863  -1.572  10.428  1.00  0.00           C  
ATOM   1468  CD2 HIS B  11       0.036  -0.673  10.014  1.00  0.00           C  
ATOM   1469  ND1 HIS B  11      -1.474  -1.036  11.516  1.00  0.00           N  
ATOM   1470  CE1 HIS B  11      -0.993   0.135  11.751  1.00  0.00           C  
ATOM   1471  NE2 HIS B  11      -0.053   0.382  10.857  1.00  0.00           N  
ATOM   1472  H   HIS B  11      -3.404  -3.021  11.200  1.00  0.00           H  
ATOM   1473  HA  HIS B  11      -2.629  -2.222   8.552  1.00  0.00           H  
ATOM   1474 1HB  HIS B  11      -1.143  -3.552  10.795  1.00  0.00           H  
ATOM   1475 2HB  HIS B  11      -0.386  -3.153   9.256  1.00  0.00           H  
ATOM   1476  HD1 HIS B  11      -2.194  -1.474  12.062  1.00  0.00           H  
ATOM   1477  HD2 HIS B  11       0.763  -0.668   9.202  1.00  0.00           H  
ATOM   1478  HE1 HIS B  11      -1.372   0.714  12.584  1.00  0.00           H  
ATOM   1479  N   ARG B  12      -2.726  -5.480   9.107  1.00  0.00           N  
ATOM   1480  CA  ARG B  12      -2.710  -6.753   8.408  1.00  0.00           C  
ATOM   1481  C   ARG B  12      -3.774  -6.789   7.310  1.00  0.00           C  
ATOM   1482  O   ARG B  12      -3.523  -7.335   6.228  1.00  0.00           O  
ATOM   1483  CB  ARG B  12      -2.906  -7.909   9.368  1.00  0.00           C  
ATOM   1484  CG  ARG B  12      -2.987  -9.302   8.724  1.00  0.00           C  
ATOM   1485  CD  ARG B  12      -1.724  -9.712   8.039  1.00  0.00           C  
ATOM   1486  NE  ARG B  12      -1.860 -11.029   7.471  1.00  0.00           N  
ATOM   1487  CZ  ARG B  12      -2.354 -11.369   6.260  1.00  0.00           C  
ATOM   1488  NH1 ARG B  12      -2.781 -10.468   5.380  1.00  0.00           N1+
ATOM   1489  NH2 ARG B  12      -2.398 -12.659   5.999  1.00  0.00           N  
ATOM   1490  H   ARG B  12      -2.930  -5.455  10.114  1.00  0.00           H  
ATOM   1491  HA  ARG B  12      -1.730  -6.860   7.951  1.00  0.00           H  
ATOM   1492 1HB  ARG B  12      -2.091  -7.918  10.090  1.00  0.00           H  
ATOM   1493 2HB  ARG B  12      -3.828  -7.752   9.929  1.00  0.00           H  
ATOM   1494 1HG  ARG B  12      -3.185 -10.039   9.504  1.00  0.00           H  
ATOM   1495 2HG  ARG B  12      -3.800  -9.333   7.999  1.00  0.00           H  
ATOM   1496 1HD  ARG B  12      -1.471  -9.026   7.240  1.00  0.00           H  
ATOM   1497 2HD  ARG B  12      -0.909  -9.740   8.765  1.00  0.00           H  
ATOM   1498  HE  ARG B  12      -1.573 -11.815   8.066  1.00  0.00           H  
ATOM   1499 1HH1 ARG B  12      -2.751  -9.478   5.616  1.00  0.00           H  
ATOM   1500 2HH1 ARG B  12      -3.159 -10.772   4.455  1.00  0.00           H  
ATOM   1501 1HH2 ARG B  12      -2.072 -13.304   6.744  1.00  0.00           H  
ATOM   1502 2HH2 ARG B  12      -2.757 -13.003   5.121  1.00  0.00           H  
ATOM   1503  N   ARG B  13      -4.961  -6.226   7.580  1.00  0.00           N  
ATOM   1504  CA  ARG B  13      -6.002  -6.166   6.559  1.00  0.00           C  
ATOM   1505  C   ARG B  13      -5.551  -5.253   5.409  1.00  0.00           C  
ATOM   1506  O   ARG B  13      -5.812  -5.543   4.235  1.00  0.00           O  
ATOM   1507  CB  ARG B  13      -7.298  -5.667   7.142  1.00  0.00           C  
ATOM   1508  CG  ARG B  13      -8.021  -6.617   8.064  1.00  0.00           C  
ATOM   1509  CD  ARG B  13      -9.312  -6.043   8.501  1.00  0.00           C  
ATOM   1510  NE  ARG B  13      -9.956  -6.846   9.531  1.00  0.00           N  
ATOM   1511  CZ  ARG B  13      -9.790  -6.670  10.865  1.00  0.00           C  
ATOM   1512  NH1 ARG B  13      -8.990  -5.731  11.312  1.00  0.00           N1+
ATOM   1513  NH2 ARG B  13     -10.436  -7.447  11.722  1.00  0.00           N  
ATOM   1514  H   ARG B  13      -5.145  -5.883   8.532  1.00  0.00           H  
ATOM   1515  HA  ARG B  13      -6.164  -7.169   6.168  1.00  0.00           H  
ATOM   1516 1HB  ARG B  13      -7.059  -4.820   7.748  1.00  0.00           H  
ATOM   1517 2HB  ARG B  13      -7.974  -5.348   6.353  1.00  0.00           H  
ATOM   1518 1HG  ARG B  13      -8.216  -7.552   7.542  1.00  0.00           H  
ATOM   1519 2HG  ARG B  13      -7.413  -6.815   8.938  1.00  0.00           H  
ATOM   1520 1HD  ARG B  13      -9.157  -5.039   8.877  1.00  0.00           H  
ATOM   1521 2HD  ARG B  13      -9.984  -5.997   7.644  1.00  0.00           H  
ATOM   1522  HE  ARG B  13     -10.581  -7.582   9.227  1.00  0.00           H  
ATOM   1523 1HH1 ARG B  13      -8.473  -5.161  10.663  1.00  0.00           H  
ATOM   1524 2HH1 ARG B  13      -8.867  -5.596  12.310  1.00  0.00           H  
ATOM   1525 1HH2 ARG B  13     -11.051  -8.173  11.382  1.00  0.00           H  
ATOM   1526 2HH2 ARG B  13     -10.306  -7.323  12.721  1.00  0.00           H  
ATOM   1527  N   VAL B  14      -4.842  -4.167   5.744  1.00  0.00           N  
ATOM   1528  CA  VAL B  14      -4.295  -3.278   4.727  1.00  0.00           C  
ATOM   1529  C   VAL B  14      -3.229  -4.031   3.937  1.00  0.00           C  
ATOM   1530  O   VAL B  14      -3.153  -3.896   2.720  1.00  0.00           O  
ATOM   1531  CB  VAL B  14      -3.727  -1.975   5.315  1.00  0.00           C  
ATOM   1532  CG1 VAL B  14      -2.963  -1.193   4.215  1.00  0.00           C  
ATOM   1533  CG2 VAL B  14      -4.900  -1.144   5.855  1.00  0.00           C  
ATOM   1534  H   VAL B  14      -4.728  -3.945   6.739  1.00  0.00           H  
ATOM   1535  HA  VAL B  14      -5.097  -3.000   4.045  1.00  0.00           H  
ATOM   1536  HB  VAL B  14      -3.030  -2.203   6.116  1.00  0.00           H  
ATOM   1537 1HG1 VAL B  14      -2.572  -0.269   4.609  1.00  0.00           H  
ATOM   1538 2HG1 VAL B  14      -2.130  -1.780   3.828  1.00  0.00           H  
ATOM   1539 3HG1 VAL B  14      -3.652  -0.966   3.396  1.00  0.00           H  
ATOM   1540 1HG2 VAL B  14      -4.557  -0.221   6.279  1.00  0.00           H  
ATOM   1541 2HG2 VAL B  14      -5.579  -0.928   5.044  1.00  0.00           H  
ATOM   1542 3HG2 VAL B  14      -5.420  -1.703   6.614  1.00  0.00           H  
ATOM   1543  N   ALA B  15      -2.401  -4.821   4.616  1.00  0.00           N  
ATOM   1544  CA  ALA B  15      -1.379  -5.606   3.952  1.00  0.00           C  
ATOM   1545  C   ALA B  15      -2.007  -6.561   2.939  1.00  0.00           C  
ATOM   1546  O   ALA B  15      -1.423  -6.782   1.876  1.00  0.00           O  
ATOM   1547  CB  ALA B  15      -0.579  -6.400   4.969  1.00  0.00           C  
ATOM   1548  H   ALA B  15      -2.464  -4.839   5.628  1.00  0.00           H  
ATOM   1549  HA  ALA B  15      -0.725  -4.926   3.420  1.00  0.00           H  
ATOM   1550 1HB  ALA B  15       0.177  -6.959   4.446  1.00  0.00           H  
ATOM   1551 2HB  ALA B  15      -0.118  -5.723   5.688  1.00  0.00           H  
ATOM   1552 3HB  ALA B  15      -1.224  -7.081   5.488  1.00  0.00           H  
ATOM   1553  N   GLU B  16      -3.197  -7.093   3.240  1.00  0.00           N  
ATOM   1554  CA  GLU B  16      -3.896  -7.980   2.317  1.00  0.00           C  
ATOM   1555  C   GLU B  16      -4.359  -7.165   1.099  1.00  0.00           C  
ATOM   1556  O   GLU B  16      -4.209  -7.612  -0.044  1.00  0.00           O  
ATOM   1557  CB  GLU B  16      -5.076  -8.649   3.031  1.00  0.00           C  
ATOM   1558  CG  GLU B  16      -5.854  -9.672   2.229  1.00  0.00           C  
ATOM   1559  CD  GLU B  16      -5.050 -10.878   1.797  1.00  0.00           C  
ATOM   1560  OE1 GLU B  16      -3.961 -11.129   2.299  1.00  0.00           O  
ATOM   1561  OE2 GLU B  16      -5.552 -11.577   0.957  1.00  0.00           O1-
ATOM   1562  H   GLU B  16      -3.582  -6.912   4.173  1.00  0.00           H  
ATOM   1563  HA  GLU B  16      -3.203  -8.751   1.980  1.00  0.00           H  
ATOM   1564 1HB  GLU B  16      -4.725  -9.123   3.943  1.00  0.00           H  
ATOM   1565 2HB  GLU B  16      -5.786  -7.886   3.330  1.00  0.00           H  
ATOM   1566 1HG  GLU B  16      -6.695 -10.012   2.830  1.00  0.00           H  
ATOM   1567 2HG  GLU B  16      -6.257  -9.184   1.341  1.00  0.00           H  
ATOM   1568  N   SER B  17      -4.846  -5.937   1.338  1.00  0.00           N  
ATOM   1569  CA  SER B  17      -5.257  -5.042   0.252  1.00  0.00           C  
ATOM   1570  C   SER B  17      -4.056  -4.752  -0.640  1.00  0.00           C  
ATOM   1571  O   SER B  17      -4.143  -4.760  -1.877  1.00  0.00           O  
ATOM   1572  CB  SER B  17      -5.787  -3.733   0.813  1.00  0.00           C  
ATOM   1573  OG  SER B  17      -6.139  -2.845  -0.201  1.00  0.00           O  
ATOM   1574  H   SER B  17      -5.003  -5.658   2.314  1.00  0.00           H  
ATOM   1575  HA  SER B  17      -6.028  -5.533  -0.336  1.00  0.00           H  
ATOM   1576 1HB  SER B  17      -6.650  -3.927   1.449  1.00  0.00           H  
ATOM   1577 2HB  SER B  17      -5.043  -3.266   1.429  1.00  0.00           H  
ATOM   1578  HG  SER B  17      -6.284  -1.982   0.254  1.00  0.00           H  
ATOM   1579  N   HIS B  18      -2.913  -4.527   0.006  1.00  0.00           N  
ATOM   1580  CA  HIS B  18      -1.662  -4.252  -0.661  1.00  0.00           C  
ATOM   1581  C   HIS B  18      -1.252  -5.475  -1.501  1.00  0.00           C  
ATOM   1582  O   HIS B  18      -0.879  -5.343  -2.663  1.00  0.00           O  
ATOM   1583  CB  HIS B  18      -0.558  -3.948   0.339  1.00  0.00           C  
ATOM   1584  CG  HIS B  18       0.604  -3.436  -0.316  1.00  0.00           C  
ATOM   1585  CD2 HIS B  18       1.585  -4.068  -0.946  1.00  0.00           C  
ATOM   1586  ND1 HIS B  18       0.843  -2.087  -0.467  1.00  0.00           N  
ATOM   1587  CE1 HIS B  18       1.951  -1.926  -1.142  1.00  0.00           C  
ATOM   1588  NE2 HIS B  18       2.414  -3.124  -1.447  1.00  0.00           N  
ATOM   1589  H   HIS B  18      -2.942  -4.510   1.026  1.00  0.00           H  
ATOM   1590  HA  HIS B  18      -1.772  -3.397  -1.323  1.00  0.00           H  
ATOM   1591 1HB  HIS B  18      -0.909  -3.222   1.077  1.00  0.00           H  
ATOM   1592 2HB  HIS B  18      -0.273  -4.846   0.866  1.00  0.00           H  
ATOM   1593  HD1 HIS B  18       0.271  -1.323  -0.091  1.00  0.00           H  
ATOM   1594  HD2 HIS B  18       1.779  -5.116  -1.110  1.00  0.00           H  
ATOM   1595  HE1 HIS B  18       2.331  -0.926  -1.365  1.00  0.00           H  
ATOM   1596  N   ARG B  19      -1.328  -6.682  -0.939  1.00  0.00           N  
ATOM   1597  CA  ARG B  19      -0.954  -7.872  -1.693  1.00  0.00           C  
ATOM   1598  C   ARG B  19      -1.785  -7.958  -2.984  1.00  0.00           C  
ATOM   1599  O   ARG B  19      -1.248  -8.290  -4.051  1.00  0.00           O  
ATOM   1600  CB  ARG B  19      -1.148  -9.125  -0.850  1.00  0.00           C  
ATOM   1601  CG  ARG B  19      -0.647 -10.416  -1.483  1.00  0.00           C  
ATOM   1602  CD  ARG B  19      -0.845 -11.610  -0.596  1.00  0.00           C  
ATOM   1603  NE  ARG B  19      -2.258 -11.969  -0.415  1.00  0.00           N  
ATOM   1604  CZ  ARG B  19      -3.000 -12.668  -1.321  1.00  0.00           C  
ATOM   1605  NH1 ARG B  19      -2.481 -13.069  -2.473  1.00  0.00           N1+
ATOM   1606  NH2 ARG B  19      -4.258 -12.949  -1.051  1.00  0.00           N  
ATOM   1607  H   ARG B  19      -1.593  -6.769   0.046  1.00  0.00           H  
ATOM   1608  HA  ARG B  19       0.099  -7.792  -1.962  1.00  0.00           H  
ATOM   1609 1HB  ARG B  19      -0.639  -8.998   0.104  1.00  0.00           H  
ATOM   1610 2HB  ARG B  19      -2.211  -9.251  -0.634  1.00  0.00           H  
ATOM   1611 1HG  ARG B  19      -1.167 -10.581  -2.426  1.00  0.00           H  
ATOM   1612 2HG  ARG B  19       0.409 -10.325  -1.671  1.00  0.00           H  
ATOM   1613 1HD  ARG B  19      -0.316 -12.468  -1.004  1.00  0.00           H  
ATOM   1614 2HD  ARG B  19      -0.437 -11.378   0.386  1.00  0.00           H  
ATOM   1615  HE  ARG B  19      -2.722 -11.699   0.485  1.00  0.00           H  
ATOM   1616 1HH1 ARG B  19      -1.524 -12.861  -2.713  1.00  0.00           H  
ATOM   1617 2HH1 ARG B  19      -3.051 -13.583  -3.138  1.00  0.00           H  
ATOM   1618 1HH2 ARG B  19      -4.674 -12.619  -0.169  1.00  0.00           H  
ATOM   1619 2HH2 ARG B  19      -4.817 -13.461  -1.709  1.00  0.00           H  
ATOM   1620  N   ILE B  20      -3.084  -7.635  -2.894  1.00  0.00           N  
ATOM   1621  CA  ILE B  20      -3.959  -7.642  -4.062  1.00  0.00           C  
ATOM   1622  C   ILE B  20      -3.484  -6.596  -5.064  1.00  0.00           C  
ATOM   1623  O   ILE B  20      -3.430  -6.878  -6.260  1.00  0.00           O  
ATOM   1624  CB  ILE B  20      -5.437  -7.410  -3.681  1.00  0.00           C  
ATOM   1625  CG1 ILE B  20      -5.928  -8.656  -2.881  1.00  0.00           C  
ATOM   1626  CG2 ILE B  20      -6.293  -7.136  -4.972  1.00  0.00           C  
ATOM   1627  CD1 ILE B  20      -7.251  -8.491  -2.165  1.00  0.00           C  
ATOM   1628  H   ILE B  20      -3.464  -7.429  -1.961  1.00  0.00           H  
ATOM   1629  HA  ILE B  20      -3.887  -8.621  -4.539  1.00  0.00           H  
ATOM   1630  HB  ILE B  20      -5.509  -6.554  -3.013  1.00  0.00           H  
ATOM   1631 1HG1 ILE B  20      -6.003  -9.498  -3.563  1.00  0.00           H  
ATOM   1632 2HG1 ILE B  20      -5.174  -8.896  -2.125  1.00  0.00           H  
ATOM   1633 1HG2 ILE B  20      -7.322  -6.974  -4.711  1.00  0.00           H  
ATOM   1634 2HG2 ILE B  20      -5.930  -6.248  -5.489  1.00  0.00           H  
ATOM   1635 3HG2 ILE B  20      -6.220  -7.994  -5.639  1.00  0.00           H  
ATOM   1636 1HD1 ILE B  20      -7.486  -9.410  -1.627  1.00  0.00           H  
ATOM   1637 2HD1 ILE B  20      -7.176  -7.666  -1.453  1.00  0.00           H  
ATOM   1638 3HD1 ILE B  20      -8.031  -8.287  -2.874  1.00  0.00           H  
ATOM   1639  N   LEU B  21      -3.141  -5.396  -4.583  1.00  0.00           N  
ATOM   1640  CA  LEU B  21      -2.636  -4.310  -5.421  1.00  0.00           C  
ATOM   1641  C   LEU B  21      -1.435  -4.783  -6.234  1.00  0.00           C  
ATOM   1642  O   LEU B  21      -1.325  -4.468  -7.425  1.00  0.00           O  
ATOM   1643  CB  LEU B  21      -2.156  -3.178  -4.507  1.00  0.00           C  
ATOM   1644  CG  LEU B  21      -1.626  -1.894  -5.071  1.00  0.00           C  
ATOM   1645  CD1 LEU B  21      -2.706  -1.141  -5.783  1.00  0.00           C  
ATOM   1646  CD2 LEU B  21      -1.052  -1.142  -3.913  1.00  0.00           C  
ATOM   1647  H   LEU B  21      -3.289  -5.219  -3.583  1.00  0.00           H  
ATOM   1648  HA  LEU B  21      -3.425  -3.983  -6.089  1.00  0.00           H  
ATOM   1649 1HB  LEU B  21      -2.961  -2.940  -3.811  1.00  0.00           H  
ATOM   1650 2HB  LEU B  21      -1.344  -3.543  -3.946  1.00  0.00           H  
ATOM   1651  HG  LEU B  21      -0.834  -2.084  -5.801  1.00  0.00           H  
ATOM   1652 1HD1 LEU B  21      -2.285  -0.215  -6.140  1.00  0.00           H  
ATOM   1653 2HD1 LEU B  21      -3.079  -1.727  -6.620  1.00  0.00           H  
ATOM   1654 3HD1 LEU B  21      -3.515  -0.930  -5.106  1.00  0.00           H  
ATOM   1655 1HD2 LEU B  21      -0.653  -0.191  -4.245  1.00  0.00           H  
ATOM   1656 2HD2 LEU B  21      -1.825  -0.985  -3.195  1.00  0.00           H  
ATOM   1657 3HD2 LEU B  21      -0.256  -1.733  -3.452  1.00  0.00           H  
ATOM   1658  N   VAL B  22      -0.548  -5.553  -5.595  1.00  0.00           N  
ATOM   1659  CA  VAL B  22       0.639  -6.074  -6.259  1.00  0.00           C  
ATOM   1660  C   VAL B  22       0.249  -7.032  -7.388  1.00  0.00           C  
ATOM   1661  O   VAL B  22       0.840  -6.963  -8.470  1.00  0.00           O  
ATOM   1662  CB  VAL B  22       1.592  -6.758  -5.253  1.00  0.00           C  
ATOM   1663  CG1 VAL B  22       2.733  -7.489  -5.992  1.00  0.00           C  
ATOM   1664  CG2 VAL B  22       2.164  -5.692  -4.309  1.00  0.00           C  
ATOM   1665  H   VAL B  22      -0.709  -5.717  -4.595  1.00  0.00           H  
ATOM   1666  HA  VAL B  22       1.175  -5.232  -6.695  1.00  0.00           H  
ATOM   1667  HB  VAL B  22       1.041  -7.497  -4.677  1.00  0.00           H  
ATOM   1668 1HG1 VAL B  22       3.387  -7.959  -5.269  1.00  0.00           H  
ATOM   1669 2HG1 VAL B  22       2.330  -8.257  -6.653  1.00  0.00           H  
ATOM   1670 3HG1 VAL B  22       3.302  -6.769  -6.580  1.00  0.00           H  
ATOM   1671 1HG2 VAL B  22       2.825  -6.157  -3.586  1.00  0.00           H  
ATOM   1672 2HG2 VAL B  22       2.719  -4.958  -4.883  1.00  0.00           H  
ATOM   1673 3HG2 VAL B  22       1.357  -5.196  -3.785  1.00  0.00           H  
ATOM   1674  N   GLU B  23      -0.723  -7.926  -7.152  1.00  0.00           N  
ATOM   1675  CA  GLU B  23      -1.164  -8.828  -8.221  1.00  0.00           C  
ATOM   1676  C   GLU B  23      -1.800  -8.050  -9.395  1.00  0.00           C  
ATOM   1677  O   GLU B  23      -1.560  -8.374 -10.569  1.00  0.00           O  
ATOM   1678  CB  GLU B  23      -2.156  -9.872  -7.690  1.00  0.00           C  
ATOM   1679  CG  GLU B  23      -1.539 -10.924  -6.750  1.00  0.00           C  
ATOM   1680  CD  GLU B  23      -2.545 -11.960  -6.274  1.00  0.00           C  
ATOM   1681  OE1 GLU B  23      -3.720 -11.764  -6.490  1.00  0.00           O  
ATOM   1682  OE2 GLU B  23      -2.134 -12.949  -5.703  1.00  0.00           O1-
ATOM   1683  H   GLU B  23      -1.115  -7.993  -6.203  1.00  0.00           H  
ATOM   1684  HA  GLU B  23      -0.290  -9.356  -8.602  1.00  0.00           H  
ATOM   1685 1HB  GLU B  23      -2.950  -9.362  -7.140  1.00  0.00           H  
ATOM   1686 2HB  GLU B  23      -2.620 -10.392  -8.527  1.00  0.00           H  
ATOM   1687 1HG  GLU B  23      -0.727 -11.428  -7.272  1.00  0.00           H  
ATOM   1688 2HG  GLU B  23      -1.117 -10.410  -5.885  1.00  0.00           H  
ATOM   1689  N   VAL B  24      -2.549  -6.982  -9.078  1.00  0.00           N  
ATOM   1690  CA  VAL B  24      -3.186  -6.183 -10.125  1.00  0.00           C  
ATOM   1691  C   VAL B  24      -2.081  -5.522 -10.947  1.00  0.00           C  
ATOM   1692  O   VAL B  24      -2.158  -5.467 -12.182  1.00  0.00           O  
ATOM   1693  CB  VAL B  24      -4.117  -5.092  -9.535  1.00  0.00           C  
ATOM   1694  CG1 VAL B  24      -4.644  -4.163 -10.673  1.00  0.00           C  
ATOM   1695  CG2 VAL B  24      -5.264  -5.746  -8.770  1.00  0.00           C  
ATOM   1696  H   VAL B  24      -2.723  -6.797  -8.085  1.00  0.00           H  
ATOM   1697  HA  VAL B  24      -3.769  -6.830 -10.761  1.00  0.00           H  
ATOM   1698  HB  VAL B  24      -3.543  -4.471  -8.847  1.00  0.00           H  
ATOM   1699 1HG1 VAL B  24      -5.281  -3.396 -10.254  1.00  0.00           H  
ATOM   1700 2HG1 VAL B  24      -3.811  -3.693 -11.183  1.00  0.00           H  
ATOM   1701 3HG1 VAL B  24      -5.215  -4.736 -11.392  1.00  0.00           H  
ATOM   1702 1HG2 VAL B  24      -5.878  -4.992  -8.344  1.00  0.00           H  
ATOM   1703 2HG2 VAL B  24      -5.856  -6.355  -9.400  1.00  0.00           H  
ATOM   1704 3HG2 VAL B  24      -4.879  -6.354  -7.992  1.00  0.00           H  
ATOM   1705  N   HIS B  25      -1.056  -5.017 -10.258  1.00  0.00           N  
ATOM   1706  CA  HIS B  25       0.083  -4.378 -10.883  1.00  0.00           C  
ATOM   1707  C   HIS B  25       0.818  -5.331 -11.821  1.00  0.00           C  
ATOM   1708  O   HIS B  25       1.133  -4.981 -12.962  1.00  0.00           O  
ATOM   1709  CB  HIS B  25       1.076  -3.881  -9.834  1.00  0.00           C  
ATOM   1710  CG  HIS B  25       2.201  -3.191 -10.440  1.00  0.00           C  
ATOM   1711  CD2 HIS B  25       3.455  -3.612 -10.699  1.00  0.00           C  
ATOM   1712  ND1 HIS B  25       2.108  -1.903 -10.920  1.00  0.00           N  
ATOM   1713  CE1 HIS B  25       3.263  -1.566 -11.443  1.00  0.00           C  
ATOM   1714  NE2 HIS B  25       4.095  -2.597 -11.319  1.00  0.00           N  
ATOM   1715  H   HIS B  25      -1.087  -5.044  -9.235  1.00  0.00           H  
ATOM   1716  HA  HIS B  25      -0.256  -3.528 -11.467  1.00  0.00           H  
ATOM   1717 1HB  HIS B  25       0.577  -3.223  -9.122  1.00  0.00           H  
ATOM   1718 2HB  HIS B  25       1.465  -4.719  -9.274  1.00  0.00           H  
ATOM   1719  HD2 HIS B  25       3.872  -4.593 -10.464  1.00  0.00           H  
ATOM   1720  HE1 HIS B  25       3.508  -0.613 -11.903  1.00  0.00           H  
ATOM   1721  HE2 HIS B  25       5.085  -2.641 -11.642  1.00  0.00           H  
ATOM   1722  N   GLU B  26       1.090  -6.562 -11.385  1.00  0.00           N  
ATOM   1723  CA  GLU B  26       1.801  -7.457 -12.288  1.00  0.00           C  
ATOM   1724  C   GLU B  26       1.030  -7.605 -13.604  1.00  0.00           C  
ATOM   1725  O   GLU B  26       1.640  -7.565 -14.685  1.00  0.00           O  
ATOM   1726  CB  GLU B  26       2.019  -8.831 -11.655  1.00  0.00           C  
ATOM   1727  CG  GLU B  26       2.865  -9.786 -12.516  1.00  0.00           C  
ATOM   1728  CD  GLU B  26       3.138 -11.102 -11.843  1.00  0.00           C  
ATOM   1729  OE1 GLU B  26       2.565 -11.350 -10.813  1.00  0.00           O  
ATOM   1730  OE2 GLU B  26       3.946 -11.855 -12.343  1.00  0.00           O1-
ATOM   1731  H   GLU B  26       0.856  -6.841 -10.425  1.00  0.00           H  
ATOM   1732  HA  GLU B  26       2.774  -7.021 -12.508  1.00  0.00           H  
ATOM   1733 1HB  GLU B  26       2.511  -8.709 -10.688  1.00  0.00           H  
ATOM   1734 2HB  GLU B  26       1.050  -9.300 -11.470  1.00  0.00           H  
ATOM   1735 1HG  GLU B  26       2.341  -9.979 -13.454  1.00  0.00           H  
ATOM   1736 2HG  GLU B  26       3.810  -9.300 -12.754  1.00  0.00           H  
ATOM   1737  N   ALA B  27      -0.308  -7.751 -13.524  1.00  0.00           N  
ATOM   1738  CA  ALA B  27      -1.129  -7.852 -14.732  1.00  0.00           C  
ATOM   1739  C   ALA B  27      -1.048  -6.577 -15.568  1.00  0.00           C  
ATOM   1740  O   ALA B  27      -1.011  -6.634 -16.801  1.00  0.00           O  
ATOM   1741  CB  ALA B  27      -2.569  -8.113 -14.374  1.00  0.00           C  
ATOM   1742  H   ALA B  27      -0.743  -7.827 -12.594  1.00  0.00           H  
ATOM   1743  HA  ALA B  27      -0.747  -8.679 -15.330  1.00  0.00           H  
ATOM   1744 1HB  ALA B  27      -3.165  -8.206 -15.282  1.00  0.00           H  
ATOM   1745 2HB  ALA B  27      -2.628  -9.034 -13.797  1.00  0.00           H  
ATOM   1746 3HB  ALA B  27      -2.942  -7.281 -13.779  1.00  0.00           H  
ATOM   1747  N   LEU B  28      -0.980  -5.426 -14.902  1.00  0.00           N  
ATOM   1748  CA  LEU B  28      -0.878  -4.158 -15.601  1.00  0.00           C  
ATOM   1749  C   LEU B  28       0.368  -4.044 -16.419  1.00  0.00           C  
ATOM   1750  O   LEU B  28       0.306  -3.612 -17.572  1.00  0.00           O  
ATOM   1751  CB  LEU B  28      -0.834  -3.004 -14.622  1.00  0.00           C  
ATOM   1752  CG  LEU B  28      -0.614  -1.630 -15.211  1.00  0.00           C  
ATOM   1753  CD1 LEU B  28      -1.726  -1.246 -16.122  1.00  0.00           C  
ATOM   1754  CD2 LEU B  28      -0.474  -0.735 -14.115  1.00  0.00           C  
ATOM   1755  H   LEU B  28      -1.083  -5.441 -13.881  1.00  0.00           H  
ATOM   1756  HA  LEU B  28      -1.733  -4.074 -16.261  1.00  0.00           H  
ATOM   1757 1HB  LEU B  28      -1.760  -2.995 -14.048  1.00  0.00           H  
ATOM   1758 2HB  LEU B  28      -0.025  -3.168 -13.938  1.00  0.00           H  
ATOM   1759  HG  LEU B  28       0.298  -1.606 -15.788  1.00  0.00           H  
ATOM   1760 1HD1 LEU B  28      -1.542  -0.269 -16.500  1.00  0.00           H  
ATOM   1761 2HD1 LEU B  28      -1.785  -1.933 -16.956  1.00  0.00           H  
ATOM   1762 3HD1 LEU B  28      -2.650  -1.255 -15.583  1.00  0.00           H  
ATOM   1763 1HD2 LEU B  28      -0.316   0.266 -14.495  1.00  0.00           H  
ATOM   1764 2HD2 LEU B  28      -1.354  -0.784 -13.544  1.00  0.00           H  
ATOM   1765 3HD2 LEU B  28       0.370  -1.046 -13.499  1.00  0.00           H  
ATOM   1766  N   ILE B  29       1.504  -4.414 -15.839  1.00  0.00           N  
ATOM   1767  CA  ILE B  29       2.738  -4.287 -16.583  1.00  0.00           C  
ATOM   1768  C   ILE B  29       2.676  -5.245 -17.772  1.00  0.00           C  
ATOM   1769  O   ILE B  29       3.062  -4.863 -18.876  1.00  0.00           O  
ATOM   1770  CB  ILE B  29       3.994  -4.517 -15.710  1.00  0.00           C  
ATOM   1771  CG1 ILE B  29       4.120  -3.415 -14.569  1.00  0.00           C  
ATOM   1772  CG2 ILE B  29       5.234  -4.474 -16.595  1.00  0.00           C  
ATOM   1773  CD1 ILE B  29       4.267  -1.929 -15.020  1.00  0.00           C  
ATOM   1774  H   ILE B  29       1.476  -4.732 -14.863  1.00  0.00           H  
ATOM   1775  HA  ILE B  29       2.798  -3.286 -16.985  1.00  0.00           H  
ATOM   1776  HB  ILE B  29       3.918  -5.491 -15.221  1.00  0.00           H  
ATOM   1777 1HG1 ILE B  29       3.231  -3.485 -13.942  1.00  0.00           H  
ATOM   1778 2HG1 ILE B  29       4.992  -3.660 -13.960  1.00  0.00           H  
ATOM   1779 1HG2 ILE B  29       6.128  -4.648 -15.992  1.00  0.00           H  
ATOM   1780 2HG2 ILE B  29       5.153  -5.219 -17.339  1.00  0.00           H  
ATOM   1781 3HG2 ILE B  29       5.307  -3.521 -17.073  1.00  0.00           H  
ATOM   1782 1HD1 ILE B  29       4.345  -1.298 -14.144  1.00  0.00           H  
ATOM   1783 2HD1 ILE B  29       5.164  -1.794 -15.619  1.00  0.00           H  
ATOM   1784 3HD1 ILE B  29       3.406  -1.628 -15.585  1.00  0.00           H  
ATOM   1785  N   GLU B  30       2.173  -6.474 -17.585  1.00  0.00           N  
ATOM   1786  CA  GLU B  30       2.068  -7.381 -18.729  1.00  0.00           C  
ATOM   1787  C   GLU B  30       1.241  -6.763 -19.857  1.00  0.00           C  
ATOM   1788  O   GLU B  30       1.648  -6.802 -21.033  1.00  0.00           O  
ATOM   1789  CB  GLU B  30       1.382  -8.690 -18.325  1.00  0.00           C  
ATOM   1790  CG  GLU B  30       1.213  -9.716 -19.465  1.00  0.00           C  
ATOM   1791  CD  GLU B  30       0.439 -10.942 -19.034  1.00  0.00           C  
ATOM   1792  OE1 GLU B  30       0.119 -11.050 -17.868  1.00  0.00           O  
ATOM   1793  OE2 GLU B  30       0.140 -11.757 -19.868  1.00  0.00           O1-
ATOM   1794  H   GLU B  30       1.885  -6.778 -16.646  1.00  0.00           H  
ATOM   1795  HA  GLU B  30       3.067  -7.588 -19.103  1.00  0.00           H  
ATOM   1796 1HB  GLU B  30       1.949  -9.161 -17.521  1.00  0.00           H  
ATOM   1797 2HB  GLU B  30       0.392  -8.472 -17.932  1.00  0.00           H  
ATOM   1798 1HG  GLU B  30       0.684  -9.252 -20.296  1.00  0.00           H  
ATOM   1799 2HG  GLU B  30       2.199 -10.013 -19.822  1.00  0.00           H  
ATOM   1800  N   ALA B  31       0.084  -6.179 -19.506  1.00  0.00           N  
ATOM   1801  CA  ALA B  31      -0.771  -5.560 -20.497  1.00  0.00           C  
ATOM   1802  C   ALA B  31      -0.067  -4.378 -21.164  1.00  0.00           C  
ATOM   1803  O   ALA B  31      -0.104  -4.247 -22.382  1.00  0.00           O  
ATOM   1804  CB  ALA B  31      -2.079  -5.110 -19.857  1.00  0.00           C  
ATOM   1805  H   ALA B  31      -0.214  -6.204 -18.523  1.00  0.00           H  
ATOM   1806  HA  ALA B  31      -0.986  -6.299 -21.266  1.00  0.00           H  
ATOM   1807 1HB  ALA B  31      -2.725  -4.670 -20.612  1.00  0.00           H  
ATOM   1808 2HB  ALA B  31      -2.579  -5.969 -19.402  1.00  0.00           H  
ATOM   1809 3HB  ALA B  31      -1.860  -4.372 -19.084  1.00  0.00           H  
ATOM   1810  N   LEU B  32       0.668  -3.567 -20.396  1.00  0.00           N  
ATOM   1811  CA  LEU B  32       1.379  -2.437 -20.992  1.00  0.00           C  
ATOM   1812  C   LEU B  32       2.521  -2.869 -21.909  1.00  0.00           C  
ATOM   1813  O   LEU B  32       2.743  -2.256 -22.957  1.00  0.00           O  
ATOM   1814  CB  LEU B  32       1.951  -1.536 -19.884  1.00  0.00           C  
ATOM   1815  CG  LEU B  32       0.969  -0.665 -19.071  1.00  0.00           C  
ATOM   1816  CD1 LEU B  32       1.672  -0.114 -17.855  1.00  0.00           C  
ATOM   1817  CD2 LEU B  32       0.509   0.514 -19.918  1.00  0.00           C  
ATOM   1818  H   LEU B  32       0.670  -3.694 -19.382  1.00  0.00           H  
ATOM   1819  HA  LEU B  32       0.670  -1.875 -21.591  1.00  0.00           H  
ATOM   1820 1HB  LEU B  32       2.464  -2.180 -19.176  1.00  0.00           H  
ATOM   1821 2HB  LEU B  32       2.677  -0.872 -20.337  1.00  0.00           H  
ATOM   1822  HG  LEU B  32       0.118  -1.268 -18.749  1.00  0.00           H  
ATOM   1823 1HD1 LEU B  32       0.968   0.478 -17.296  1.00  0.00           H  
ATOM   1824 2HD1 LEU B  32       2.014  -0.933 -17.246  1.00  0.00           H  
ATOM   1825 3HD1 LEU B  32       2.518   0.500 -18.153  1.00  0.00           H  
ATOM   1826 1HD2 LEU B  32      -0.151   1.139 -19.336  1.00  0.00           H  
ATOM   1827 2HD2 LEU B  32       1.379   1.102 -20.220  1.00  0.00           H  
ATOM   1828 3HD2 LEU B  32      -0.014   0.165 -20.804  1.00  0.00           H  
ATOM   1829  N   ARG B  33       3.252  -3.925 -21.543  1.00  0.00           N  
ATOM   1830  CA  ARG B  33       4.367  -4.340 -22.379  1.00  0.00           C  
ATOM   1831  C   ARG B  33       3.924  -4.886 -23.746  1.00  0.00           C  
ATOM   1832  O   ARG B  33       4.515  -4.546 -24.782  1.00  0.00           O  
ATOM   1833  CB  ARG B  33       5.198  -5.450 -21.728  1.00  0.00           C  
ATOM   1834  CG  ARG B  33       6.060  -5.092 -20.511  1.00  0.00           C  
ATOM   1835  CD  ARG B  33       7.084  -6.182 -20.257  1.00  0.00           C  
ATOM   1836  NE  ARG B  33       6.478  -7.530 -20.019  1.00  0.00           N  
ATOM   1837  CZ  ARG B  33       6.137  -8.094 -18.824  1.00  0.00           C  
ATOM   1838  NH1 ARG B  33       6.358  -7.487 -17.688  1.00  0.00           N1+
ATOM   1839  NH2 ARG B  33       5.579  -9.297 -18.812  1.00  0.00           N  
ATOM   1840  H   ARG B  33       3.062  -4.385 -20.649  1.00  0.00           H  
ATOM   1841  HA  ARG B  33       5.007  -3.474 -22.536  1.00  0.00           H  
ATOM   1842 1HB  ARG B  33       4.511  -6.234 -21.398  1.00  0.00           H  
ATOM   1843 2HB  ARG B  33       5.851  -5.892 -22.476  1.00  0.00           H  
ATOM   1844 1HG  ARG B  33       6.582  -4.153 -20.690  1.00  0.00           H  
ATOM   1845 2HG  ARG B  33       5.432  -4.993 -19.644  1.00  0.00           H  
ATOM   1846 1HD  ARG B  33       7.747  -6.254 -21.119  1.00  0.00           H  
ATOM   1847 2HD  ARG B  33       7.668  -5.909 -19.385  1.00  0.00           H  
ATOM   1848  HE  ARG B  33       6.277  -8.077 -20.845  1.00  0.00           H  
ATOM   1849 1HH1 ARG B  33       6.778  -6.572 -17.673  1.00  0.00           H  
ATOM   1850 2HH1 ARG B  33       6.096  -7.929 -16.816  1.00  0.00           H  
ATOM   1851 1HH2 ARG B  33       5.405  -9.780 -19.679  1.00  0.00           H  
ATOM   1852 2HH2 ARG B  33       5.326  -9.732 -17.934  1.00  0.00           H  
ATOM   1853  N   GLY B  34       2.823  -5.705 -23.805  1.00  0.00           N  
ATOM   1854  CA  GLY B  34       2.496  -6.345 -25.076  1.00  0.00           C  
ATOM   1855  C   GLY B  34       1.178  -5.841 -25.612  1.00  0.00           C  
ATOM   1856  O   GLY B  34       0.911  -6.134 -26.843  1.00  0.00           O  
ATOM   1857  H   GLY B  34       2.251  -5.861 -22.987  1.00  0.00           H  
ATOM   1858 1HA  GLY B  34       3.289  -6.147 -25.798  1.00  0.00           H  
ATOM   1859 2HA  GLY B  34       2.450  -7.425 -24.938  1.00  0.00           H  
ATOM   1860  N   ASN B  35       0.251  -5.248 -24.892  1.00  0.00           N  
ATOM   1861  CA  ASN B  35      -1.078  -4.873 -25.365  1.00  0.00           C  
ATOM   1862  C   ASN B  35      -1.816  -6.077 -25.940  1.00  0.00           C  
ATOM   1863  O   ASN B  35      -2.521  -5.974 -26.947  1.00  0.00           O  
ATOM   1864  CB  ASN B  35      -0.990  -3.744 -26.378  1.00  0.00           C  
ATOM   1865  CG  ASN B  35      -0.475  -2.470 -25.772  1.00  0.00           C  
ATOM   1866  ND2 ASN B  35       0.507  -1.892 -26.408  1.00  0.00           N  
ATOM   1867  OD1 ASN B  35      -0.951  -2.004 -24.724  1.00  0.00           O  
ATOM   1868  H   ASN B  35       0.469  -4.993 -23.931  1.00  0.00           H  
ATOM   1869  HA  ASN B  35      -1.652  -4.519 -24.508  1.00  0.00           H  
ATOM   1870 1HB  ASN B  35      -0.347  -4.022 -27.208  1.00  0.00           H  
ATOM   1871 2HB  ASN B  35      -1.979  -3.551 -26.786  1.00  0.00           H  
ATOM   1872 1HD2 ASN B  35       0.902  -1.050 -26.040  1.00  0.00           H  
ATOM   1873 2HD2 ASN B  35       0.872  -2.302 -27.241  1.00  0.00           H  
ATOM   1874  N   SER B  36      -1.652  -7.220 -25.279  1.00  0.00           N  
ATOM   1875  CA  SER B  36      -2.289  -8.454 -25.694  1.00  0.00           C  
ATOM   1876  C   SER B  36      -3.746  -8.414 -25.291  1.00  0.00           C  
ATOM   1877  O   SER B  36      -4.065  -8.109 -24.139  1.00  0.00           O  
ATOM   1878  CB  SER B  36      -1.576  -9.632 -25.062  1.00  0.00           C  
ATOM   1879  OG  SER B  36      -2.227 -10.825 -25.345  1.00  0.00           O  
ATOM   1880  H   SER B  36      -1.079  -7.219 -24.451  1.00  0.00           H  
ATOM   1881  HA  SER B  36      -2.223  -8.538 -26.780  1.00  0.00           H  
ATOM   1882 1HB  SER B  36      -0.553  -9.677 -25.437  1.00  0.00           H  
ATOM   1883 2HB  SER B  36      -1.520  -9.493 -23.990  1.00  0.00           H  
ATOM   1884  HG  SER B  36      -1.681 -11.521 -24.963  1.00  0.00           H  
ATOM   1885  N   GLU B  37      -4.642  -8.777 -26.201  1.00  0.00           N  
ATOM   1886  CA  GLU B  37      -6.063  -8.729 -25.875  1.00  0.00           C  
ATOM   1887  C   GLU B  37      -6.442  -9.361 -24.520  1.00  0.00           C  
ATOM   1888  O   GLU B  37      -7.117  -8.680 -23.745  1.00  0.00           O  
ATOM   1889  CB  GLU B  37      -6.900  -9.321 -27.015  1.00  0.00           C  
ATOM   1890  CG  GLU B  37      -8.397  -9.315 -26.755  1.00  0.00           C  
ATOM   1891  CD  GLU B  37      -9.169  -9.875 -27.892  1.00  0.00           C  
ATOM   1892  OE1 GLU B  37      -8.558 -10.270 -28.854  1.00  0.00           O  
ATOM   1893  OE2 GLU B  37     -10.370  -9.911 -27.808  1.00  0.00           O1-
ATOM   1894  H   GLU B  37      -4.331  -9.038 -27.126  1.00  0.00           H  
ATOM   1895  HA  GLU B  37      -6.337  -7.676 -25.815  1.00  0.00           H  
ATOM   1896 1HB  GLU B  37      -6.751  -8.706 -27.903  1.00  0.00           H  
ATOM   1897 2HB  GLU B  37      -6.583 -10.314 -27.280  1.00  0.00           H  
ATOM   1898 1HG  GLU B  37      -8.618  -9.908 -25.866  1.00  0.00           H  
ATOM   1899 2HG  GLU B  37      -8.720  -8.293 -26.564  1.00  0.00           H  
ATOM   1900  N   GLU B  38      -6.101 -10.557 -24.181  1.00  0.00           N  
ATOM   1901  CA  GLU B  38      -6.409 -11.252 -22.934  1.00  0.00           C  
ATOM   1902  C   GLU B  38      -5.705 -10.604 -21.767  1.00  0.00           C  
ATOM   1903  O   GLU B  38      -6.184 -10.721 -20.599  1.00  0.00           O  
ATOM   1904  CB  GLU B  38      -6.001 -12.748 -23.052  1.00  0.00           C  
ATOM   1905  CG  GLU B  38      -6.530 -13.687 -21.919  1.00  0.00           C  
ATOM   1906  CD  GLU B  38      -8.030 -13.818 -21.734  1.00  0.00           C  
ATOM   1907  OE1 GLU B  38      -8.779 -14.033 -22.706  1.00  0.00           O  
ATOM   1908  OE2 GLU B  38      -8.459 -13.715 -20.565  1.00  0.00           O1-
ATOM   1909  H   GLU B  38      -5.558 -11.075 -24.858  1.00  0.00           H  
ATOM   1910  HA  GLU B  38      -7.497 -11.188 -22.753  1.00  0.00           H  
ATOM   1911 1HB  GLU B  38      -6.363 -13.150 -23.998  1.00  0.00           H  
ATOM   1912 2HB  GLU B  38      -4.896 -12.833 -23.090  1.00  0.00           H  
ATOM   1913 1HG  GLU B  38      -6.160 -14.696 -22.095  1.00  0.00           H  
ATOM   1914 2HG  GLU B  38      -6.122 -13.396 -20.937  1.00  0.00           H  
ATOM   1915  N   ALA B  39      -4.563  -9.908 -21.939  1.00  0.00           N  
ATOM   1916  CA  ALA B  39      -3.879  -9.288 -20.813  1.00  0.00           C  
ATOM   1917  C   ALA B  39      -4.671  -8.065 -20.419  1.00  0.00           C  
ATOM   1918  O   ALA B  39      -4.825  -7.748 -19.236  1.00  0.00           O  
ATOM   1919  CB  ALA B  39      -2.449  -8.924 -21.164  1.00  0.00           C  
ATOM   1920  H   ALA B  39      -4.172  -9.760 -22.868  1.00  0.00           H  
ATOM   1921  HA  ALA B  39      -3.875  -9.986 -19.977  1.00  0.00           H  
ATOM   1922 1HB  ALA B  39      -1.968  -8.466 -20.301  1.00  0.00           H  
ATOM   1923 2HB  ALA B  39      -1.903  -9.826 -21.443  1.00  0.00           H  
ATOM   1924 3HB  ALA B  39      -2.450  -8.224 -21.998  1.00  0.00           H  
ATOM   1925  N   LYS B  40      -5.207  -7.399 -21.439  1.00  0.00           N  
ATOM   1926  CA  LYS B  40      -6.007  -6.213 -21.243  1.00  0.00           C  
ATOM   1927  C   LYS B  40      -7.323  -6.583 -20.559  1.00  0.00           C  
ATOM   1928  O   LYS B  40      -7.757  -5.884 -19.638  1.00  0.00           O  
ATOM   1929  CB  LYS B  40      -6.234  -5.520 -22.581  1.00  0.00           C  
ATOM   1930  CG  LYS B  40      -4.957  -4.866 -23.164  1.00  0.00           C  
ATOM   1931  CD  LYS B  40      -5.162  -4.349 -24.598  1.00  0.00           C  
ATOM   1932  CE  LYS B  40      -6.020  -3.088 -24.635  1.00  0.00           C  
ATOM   1933  NZ  LYS B  40      -6.153  -2.538 -26.000  1.00  0.00           N1+
ATOM   1934  H   LYS B  40      -5.001  -7.724 -22.389  1.00  0.00           H  
ATOM   1935  HA  LYS B  40      -5.465  -5.533 -20.587  1.00  0.00           H  
ATOM   1936 1HB  LYS B  40      -6.597  -6.247 -23.306  1.00  0.00           H  
ATOM   1937 2HB  LYS B  40      -7.002  -4.766 -22.461  1.00  0.00           H  
ATOM   1938 1HG  LYS B  40      -4.656  -4.037 -22.524  1.00  0.00           H  
ATOM   1939 2HG  LYS B  40      -4.149  -5.602 -23.173  1.00  0.00           H  
ATOM   1940 1HD  LYS B  40      -4.190  -4.121 -25.038  1.00  0.00           H  
ATOM   1941 2HD  LYS B  40      -5.634  -5.125 -25.203  1.00  0.00           H  
ATOM   1942 1HE  LYS B  40      -7.013  -3.305 -24.259  1.00  0.00           H  
ATOM   1943 2HE  LYS B  40      -5.558  -2.327 -24.002  1.00  0.00           H  
ATOM   1944 1HZ  LYS B  40      -6.723  -1.680 -25.929  1.00  0.00           H  
ATOM   1945 2HZ  LYS B  40      -5.242  -2.291 -26.371  1.00  0.00           H  
ATOM   1946 3HZ  LYS B  40      -6.595  -3.192 -26.613  1.00  0.00           H  
ATOM   1947  N   GLU B  41      -7.922  -7.719 -20.955  1.00  0.00           N  
ATOM   1948  CA  GLU B  41      -9.173  -8.142 -20.327  1.00  0.00           C  
ATOM   1949  C   GLU B  41      -8.926  -8.573 -18.876  1.00  0.00           C  
ATOM   1950  O   GLU B  41      -9.752  -8.301 -17.993  1.00  0.00           O  
ATOM   1951  CB  GLU B  41      -9.830  -9.275 -21.120  1.00  0.00           C  
ATOM   1952  CG  GLU B  41     -10.378  -8.843 -22.490  1.00  0.00           C  
ATOM   1953  CD  GLU B  41     -11.451  -7.780 -22.405  1.00  0.00           C  
ATOM   1954  OE1 GLU B  41     -12.429  -7.984 -21.736  1.00  0.00           O  
ATOM   1955  OE2 GLU B  41     -11.256  -6.729 -22.983  1.00  0.00           O1-
ATOM   1956  H   GLU B  41      -7.536  -8.229 -21.755  1.00  0.00           H  
ATOM   1957  HA  GLU B  41      -9.857  -7.295 -20.317  1.00  0.00           H  
ATOM   1958 1HB  GLU B  41      -9.100 -10.065 -21.285  1.00  0.00           H  
ATOM   1959 2HB  GLU B  41     -10.650  -9.700 -20.543  1.00  0.00           H  
ATOM   1960 1HG  GLU B  41      -9.561  -8.453 -23.089  1.00  0.00           H  
ATOM   1961 2HG  GLU B  41     -10.777  -9.716 -23.004  1.00  0.00           H  
ATOM   1962  N   LYS B  42      -7.777  -9.221 -18.618  1.00  0.00           N  
ATOM   1963  CA  LYS B  42      -7.417  -9.630 -17.270  1.00  0.00           C  
ATOM   1964  C   LYS B  42      -7.278  -8.398 -16.391  1.00  0.00           C  
ATOM   1965  O   LYS B  42      -7.790  -8.376 -15.265  1.00  0.00           O  
ATOM   1966  CB  LYS B  42      -6.124 -10.456 -17.296  1.00  0.00           C  
ATOM   1967  CG  LYS B  42      -5.609 -10.954 -15.936  1.00  0.00           C  
ATOM   1968  CD  LYS B  42      -4.499 -12.033 -16.100  1.00  0.00           C  
ATOM   1969  CE  LYS B  42      -3.189 -11.460 -16.682  1.00  0.00           C  
ATOM   1970  NZ  LYS B  42      -2.104 -12.490 -16.759  1.00  0.00           N1+
ATOM   1971  H   LYS B  42      -7.154  -9.480 -19.387  1.00  0.00           H  
ATOM   1972  HA  LYS B  42      -8.218 -10.247 -16.865  1.00  0.00           H  
ATOM   1973 1HB  LYS B  42      -6.264 -11.317 -17.949  1.00  0.00           H  
ATOM   1974 2HB  LYS B  42      -5.345  -9.844 -17.740  1.00  0.00           H  
ATOM   1975 1HG  LYS B  42      -5.191 -10.113 -15.400  1.00  0.00           H  
ATOM   1976 2HG  LYS B  42      -6.436 -11.359 -15.352  1.00  0.00           H  
ATOM   1977 1HD  LYS B  42      -4.286 -12.477 -15.127  1.00  0.00           H  
ATOM   1978 2HD  LYS B  42      -4.860 -12.819 -16.765  1.00  0.00           H  
ATOM   1979 1HE  LYS B  42      -3.373 -11.087 -17.686  1.00  0.00           H  
ATOM   1980 2HE  LYS B  42      -2.847 -10.639 -16.059  1.00  0.00           H  
ATOM   1981 1HZ  LYS B  42      -1.257 -12.042 -17.167  1.00  0.00           H  
ATOM   1982 2HZ  LYS B  42      -1.887 -12.842 -15.844  1.00  0.00           H  
ATOM   1983 3HZ  LYS B  42      -2.390 -13.249 -17.353  1.00  0.00           H  
ATOM   1984  N   LEU B  43      -6.649  -7.343 -16.927  1.00  0.00           N  
ATOM   1985  CA  LEU B  43      -6.495  -6.117 -16.179  1.00  0.00           C  
ATOM   1986  C   LEU B  43      -7.853  -5.499 -15.883  1.00  0.00           C  
ATOM   1987  O   LEU B  43      -8.113  -5.125 -14.746  1.00  0.00           O  
ATOM   1988  CB  LEU B  43      -5.643  -5.110 -16.950  1.00  0.00           C  
ATOM   1989  CG  LEU B  43      -5.387  -3.744 -16.265  1.00  0.00           C  
ATOM   1990  CD1 LEU B  43      -4.595  -3.935 -14.938  1.00  0.00           C  
ATOM   1991  CD2 LEU B  43      -4.665  -2.850 -17.254  1.00  0.00           C  
ATOM   1992  H   LEU B  43      -6.203  -7.429 -17.847  1.00  0.00           H  
ATOM   1993  HA  LEU B  43      -6.001  -6.362 -15.247  1.00  0.00           H  
ATOM   1994 1HB  LEU B  43      -4.677  -5.571 -17.167  1.00  0.00           H  
ATOM   1995 2HB  LEU B  43      -6.137  -4.911 -17.900  1.00  0.00           H  
ATOM   1996  HG  LEU B  43      -6.325  -3.283 -16.013  1.00  0.00           H  
ATOM   1997 1HD1 LEU B  43      -4.428  -2.961 -14.478  1.00  0.00           H  
ATOM   1998 2HD1 LEU B  43      -5.155  -4.554 -14.243  1.00  0.00           H  
ATOM   1999 3HD1 LEU B  43      -3.651  -4.403 -15.138  1.00  0.00           H  
ATOM   2000 1HD2 LEU B  43      -4.506  -1.874 -16.809  1.00  0.00           H  
ATOM   2001 2HD2 LEU B  43      -3.713  -3.297 -17.526  1.00  0.00           H  
ATOM   2002 3HD2 LEU B  43      -5.277  -2.736 -18.148  1.00  0.00           H  
ATOM   2003  N   LYS B  44      -8.774  -5.464 -16.853  1.00  0.00           N  
ATOM   2004  CA  LYS B  44     -10.076  -4.860 -16.569  1.00  0.00           C  
ATOM   2005  C   LYS B  44     -10.752  -5.510 -15.367  1.00  0.00           C  
ATOM   2006  O   LYS B  44     -11.269  -4.803 -14.487  1.00  0.00           O  
ATOM   2007  CB  LYS B  44     -11.009  -4.995 -17.775  1.00  0.00           C  
ATOM   2008  CG  LYS B  44     -10.686  -4.125 -18.970  1.00  0.00           C  
ATOM   2009  CD  LYS B  44     -11.629  -4.446 -20.129  1.00  0.00           C  
ATOM   2010  CE  LYS B  44     -11.338  -3.618 -21.367  1.00  0.00           C  
ATOM   2011  NZ  LYS B  44     -12.172  -4.068 -22.523  1.00  0.00           N1+
ATOM   2012  H   LYS B  44      -8.535  -5.786 -17.797  1.00  0.00           H  
ATOM   2013  HA  LYS B  44      -9.930  -3.814 -16.335  1.00  0.00           H  
ATOM   2014 1HB  LYS B  44     -11.001  -6.030 -18.117  1.00  0.00           H  
ATOM   2015 2HB  LYS B  44     -12.028  -4.769 -17.464  1.00  0.00           H  
ATOM   2016 1HG  LYS B  44     -10.825  -3.096 -18.692  1.00  0.00           H  
ATOM   2017 2HG  LYS B  44      -9.654  -4.270 -19.275  1.00  0.00           H  
ATOM   2018 1HD  LYS B  44     -11.531  -5.501 -20.393  1.00  0.00           H  
ATOM   2019 2HD  LYS B  44     -12.656  -4.268 -19.821  1.00  0.00           H  
ATOM   2020 1HE  LYS B  44     -11.555  -2.573 -21.158  1.00  0.00           H  
ATOM   2021 2HE  LYS B  44     -10.283  -3.718 -21.631  1.00  0.00           H  
ATOM   2022 1HZ  LYS B  44     -11.964  -3.515 -23.336  1.00  0.00           H  
ATOM   2023 2HZ  LYS B  44     -11.940  -5.065 -22.717  1.00  0.00           H  
ATOM   2024 3HZ  LYS B  44     -13.150  -3.987 -22.302  1.00  0.00           H  
ATOM   2025  N   GLU B  45     -10.696  -6.843 -15.278  1.00  0.00           N  
ATOM   2026  CA  GLU B  45     -11.333  -7.503 -14.145  1.00  0.00           C  
ATOM   2027  C   GLU B  45     -10.597  -7.199 -12.839  1.00  0.00           C  
ATOM   2028  O   GLU B  45     -11.232  -6.959 -11.805  1.00  0.00           O  
ATOM   2029  CB  GLU B  45     -11.414  -9.012 -14.381  1.00  0.00           C  
ATOM   2030  CG  GLU B  45     -12.387  -9.425 -15.499  1.00  0.00           C  
ATOM   2031  CD  GLU B  45     -13.815  -9.008 -15.212  1.00  0.00           C  
ATOM   2032  OE1 GLU B  45     -14.261  -9.209 -14.111  1.00  0.00           O  
ATOM   2033  OE2 GLU B  45     -14.461  -8.463 -16.094  1.00  0.00           O1-
ATOM   2034  H   GLU B  45     -10.275  -7.380 -16.050  1.00  0.00           H  
ATOM   2035  HA  GLU B  45     -12.345  -7.120 -14.052  1.00  0.00           H  
ATOM   2036 1HB  GLU B  45     -10.421  -9.383 -14.651  1.00  0.00           H  
ATOM   2037 2HB  GLU B  45     -11.714  -9.511 -13.461  1.00  0.00           H  
ATOM   2038 1HG  GLU B  45     -12.064  -8.961 -16.432  1.00  0.00           H  
ATOM   2039 2HG  GLU B  45     -12.343 -10.504 -15.626  1.00  0.00           H  
ATOM   2040  N   LEU B  46      -9.268  -7.134 -12.902  1.00  0.00           N  
ATOM   2041  CA  LEU B  46      -8.443  -6.818 -11.747  1.00  0.00           C  
ATOM   2042  C   LEU B  46      -8.625  -5.385 -11.255  1.00  0.00           C  
ATOM   2043  O   LEU B  46      -8.610  -5.150 -10.047  1.00  0.00           O  
ATOM   2044  CB  LEU B  46      -7.001  -7.131 -12.098  1.00  0.00           C  
ATOM   2045  CG  LEU B  46      -6.660  -8.621 -12.183  1.00  0.00           C  
ATOM   2046  CD1 LEU B  46      -5.344  -8.763 -12.795  1.00  0.00           C  
ATOM   2047  CD2 LEU B  46      -6.617  -9.238 -10.769  1.00  0.00           C  
ATOM   2048  H   LEU B  46      -8.808  -7.388 -13.786  1.00  0.00           H  
ATOM   2049  HA  LEU B  46      -8.755  -7.469 -10.941  1.00  0.00           H  
ATOM   2050 1HB  LEU B  46      -6.800  -6.696 -13.066  1.00  0.00           H  
ATOM   2051 2HB  LEU B  46      -6.362  -6.683 -11.410  1.00  0.00           H  
ATOM   2052  HG  LEU B  46      -7.397  -9.139 -12.799  1.00  0.00           H  
ATOM   2053 1HD1 LEU B  46      -5.087  -9.817 -12.867  1.00  0.00           H  
ATOM   2054 2HD1 LEU B  46      -5.376  -8.327 -13.789  1.00  0.00           H  
ATOM   2055 3HD1 LEU B  46      -4.607  -8.257 -12.199  1.00  0.00           H  
ATOM   2056 1HD2 LEU B  46      -6.351 -10.292 -10.851  1.00  0.00           H  
ATOM   2057 2HD2 LEU B  46      -5.866  -8.723 -10.166  1.00  0.00           H  
ATOM   2058 3HD2 LEU B  46      -7.580  -9.161 -10.281  1.00  0.00           H  
ATOM   2059  N   VAL B  47      -8.836  -4.442 -12.167  1.00  0.00           N  
ATOM   2060  CA  VAL B  47      -9.083  -3.055 -11.797  1.00  0.00           C  
ATOM   2061  C   VAL B  47     -10.429  -2.952 -11.084  1.00  0.00           C  
ATOM   2062  O   VAL B  47     -10.538  -2.229 -10.091  1.00  0.00           O  
ATOM   2063  CB  VAL B  47      -8.984  -2.127 -13.021  1.00  0.00           C  
ATOM   2064  CG1 VAL B  47      -9.455  -0.703 -12.704  1.00  0.00           C  
ATOM   2065  CG2 VAL B  47      -7.542  -2.069 -13.409  1.00  0.00           C  
ATOM   2066  H   VAL B  47      -8.785  -4.714 -13.148  1.00  0.00           H  
ATOM   2067  HA  VAL B  47      -8.305  -2.748 -11.099  1.00  0.00           H  
ATOM   2068  HB  VAL B  47      -9.593  -2.528 -13.837  1.00  0.00           H  
ATOM   2069 1HG1 VAL B  47      -9.341  -0.081 -13.591  1.00  0.00           H  
ATOM   2070 2HG1 VAL B  47     -10.502  -0.704 -12.402  1.00  0.00           H  
ATOM   2071 3HG1 VAL B  47      -8.851  -0.298 -11.906  1.00  0.00           H  
ATOM   2072 1HG2 VAL B  47      -7.409  -1.432 -14.264  1.00  0.00           H  
ATOM   2073 2HG2 VAL B  47      -6.993  -1.673 -12.571  1.00  0.00           H  
ATOM   2074 3HG2 VAL B  47      -7.186  -3.062 -13.638  1.00  0.00           H  
ATOM   2075  N   LYS B  48     -11.462  -3.639 -11.592  1.00  0.00           N  
ATOM   2076  CA  LYS B  48     -12.751  -3.631 -10.901  1.00  0.00           C  
ATOM   2077  C   LYS B  48     -12.608  -4.253  -9.501  1.00  0.00           C  
ATOM   2078  O   LYS B  48     -13.168  -3.735  -8.522  1.00  0.00           O  
ATOM   2079  CB  LYS B  48     -13.802  -4.385 -11.714  1.00  0.00           C  
ATOM   2080  CG  LYS B  48     -14.257  -3.660 -12.990  1.00  0.00           C  
ATOM   2081  CD  LYS B  48     -15.441  -4.373 -13.675  1.00  0.00           C  
ATOM   2082  CE  LYS B  48     -14.990  -5.665 -14.364  1.00  0.00           C  
ATOM   2083  NZ  LYS B  48     -16.075  -6.314 -15.160  1.00  0.00           N1+
ATOM   2084  H   LYS B  48     -11.334  -4.156 -12.468  1.00  0.00           H  
ATOM   2085  HA  LYS B  48     -13.075  -2.598 -10.779  1.00  0.00           H  
ATOM   2086 1HB  LYS B  48     -13.386  -5.350 -12.000  1.00  0.00           H  
ATOM   2087 2HB  LYS B  48     -14.676  -4.574 -11.093  1.00  0.00           H  
ATOM   2088 1HG  LYS B  48     -14.553  -2.643 -12.736  1.00  0.00           H  
ATOM   2089 2HG  LYS B  48     -13.419  -3.607 -13.686  1.00  0.00           H  
ATOM   2090 1HD  LYS B  48     -16.203  -4.614 -12.935  1.00  0.00           H  
ATOM   2091 2HD  LYS B  48     -15.878  -3.711 -14.422  1.00  0.00           H  
ATOM   2092 1HE  LYS B  48     -14.155  -5.438 -15.028  1.00  0.00           H  
ATOM   2093 2HE  LYS B  48     -14.655  -6.377 -13.612  1.00  0.00           H  
ATOM   2094 1HZ  LYS B  48     -15.662  -7.172 -15.581  1.00  0.00           H  
ATOM   2095 2HZ  LYS B  48     -16.844  -6.567 -14.562  1.00  0.00           H  
ATOM   2096 3HZ  LYS B  48     -16.395  -5.700 -15.885  1.00  0.00           H  
ATOM   2097  N   GLU B  49     -11.820  -5.352  -9.399  1.00  0.00           N  
ATOM   2098  CA  GLU B  49     -11.555  -5.966  -8.101  1.00  0.00           C  
ATOM   2099  C   GLU B  49     -10.883  -4.988  -7.168  1.00  0.00           C  
ATOM   2100  O   GLU B  49     -11.251  -4.904  -6.006  1.00  0.00           O  
ATOM   2101  CB  GLU B  49     -10.671  -7.232  -8.290  1.00  0.00           C  
ATOM   2102  CG  GLU B  49     -10.444  -8.098  -7.009  1.00  0.00           C  
ATOM   2103  CD  GLU B  49     -11.649  -8.752  -6.357  1.00  0.00           C  
ATOM   2104  OE1 GLU B  49     -12.481  -9.381  -7.037  1.00  0.00           O  
ATOM   2105  OE2 GLU B  49     -11.744  -8.634  -5.118  1.00  0.00           O1-
ATOM   2106  H   GLU B  49     -11.412  -5.751 -10.232  1.00  0.00           H  
ATOM   2107  HA  GLU B  49     -12.518  -6.263  -7.647  1.00  0.00           H  
ATOM   2108 2HB  GLU B  49      -9.681  -6.940  -8.696  1.00  0.00           H  
ATOM   2109 3HB  GLU B  49     -11.106  -7.882  -9.073  1.00  0.00           H  
ATOM   2110 2HG  GLU B  49      -9.943  -7.516  -6.218  1.00  0.00           H  
ATOM   2111 3HG  GLU B  49      -9.779  -8.952  -7.216  1.00  0.00           H  
ATOM   2112  N   LEU B  50      -9.890  -4.269  -7.699  1.00  0.00           N  
ATOM   2113  CA  LEU B  50      -9.139  -3.341  -6.892  1.00  0.00           C  
ATOM   2114  C   LEU B  50     -10.056  -2.244  -6.387  1.00  0.00           C  
ATOM   2115  O   LEU B  50     -10.002  -1.904  -5.208  1.00  0.00           O  
ATOM   2116  CB  LEU B  50      -7.982  -2.747  -7.707  1.00  0.00           C  
ATOM   2117  CG  LEU B  50      -7.001  -1.807  -6.971  1.00  0.00           C  
ATOM   2118  CD1 LEU B  50      -6.309  -2.548  -5.789  1.00  0.00           C  
ATOM   2119  CD2 LEU B  50      -5.952  -1.290  -7.968  1.00  0.00           C  
ATOM   2120  H   LEU B  50      -9.604  -4.431  -8.666  1.00  0.00           H  
ATOM   2121  HA  LEU B  50      -8.743  -3.890  -6.046  1.00  0.00           H  
ATOM   2122 1HB  LEU B  50      -7.438  -3.547  -8.146  1.00  0.00           H  
ATOM   2123 2HB  LEU B  50      -8.419  -2.174  -8.523  1.00  0.00           H  
ATOM   2124  HG  LEU B  50      -7.550  -0.980  -6.577  1.00  0.00           H  
ATOM   2125 1HD1 LEU B  50      -5.634  -1.865  -5.283  1.00  0.00           H  
ATOM   2126 2HD1 LEU B  50      -7.043  -2.895  -5.068  1.00  0.00           H  
ATOM   2127 3HD1 LEU B  50      -5.748  -3.398  -6.169  1.00  0.00           H  
ATOM   2128 1HD2 LEU B  50      -5.285  -0.614  -7.448  1.00  0.00           H  
ATOM   2129 2HD2 LEU B  50      -5.384  -2.124  -8.364  1.00  0.00           H  
ATOM   2130 3HD2 LEU B  50      -6.444  -0.761  -8.785  1.00  0.00           H  
ATOM   2131  N   GLU B  51     -10.968  -1.733  -7.223  1.00  0.00           N  
ATOM   2132  CA  GLU B  51     -11.869  -0.704  -6.722  1.00  0.00           C  
ATOM   2133  C   GLU B  51     -12.643  -1.184  -5.503  1.00  0.00           C  
ATOM   2134  O   GLU B  51     -12.756  -0.448  -4.514  1.00  0.00           O  
ATOM   2135  CB  GLU B  51     -12.845  -0.274  -7.819  1.00  0.00           C  
ATOM   2136  CG  GLU B  51     -13.825   0.811  -7.398  1.00  0.00           C  
ATOM   2137  CD  GLU B  51     -14.714   1.266  -8.523  1.00  0.00           C  
ATOM   2138  OE1 GLU B  51     -14.284   1.217  -9.650  1.00  0.00           O  
ATOM   2139  OE2 GLU B  51     -15.824   1.661  -8.254  1.00  0.00           O1-
ATOM   2140  H   GLU B  51     -10.975  -2.013  -8.211  1.00  0.00           H  
ATOM   2141  HA  GLU B  51     -11.274   0.153  -6.425  1.00  0.00           H  
ATOM   2142 1HB  GLU B  51     -12.286   0.095  -8.679  1.00  0.00           H  
ATOM   2143 2HB  GLU B  51     -13.423  -1.137  -8.150  1.00  0.00           H  
ATOM   2144 1HG  GLU B  51     -14.448   0.430  -6.590  1.00  0.00           H  
ATOM   2145 2HG  GLU B  51     -13.265   1.664  -7.017  1.00  0.00           H  
ATOM   2146  N   LYS B  52     -13.159  -2.421  -5.549  1.00  0.00           N  
ATOM   2147  CA  LYS B  52     -13.892  -2.947  -4.403  1.00  0.00           C  
ATOM   2148  C   LYS B  52     -13.001  -3.015  -3.166  1.00  0.00           C  
ATOM   2149  O   LYS B  52     -13.408  -2.589  -2.078  1.00  0.00           O  
ATOM   2150  CB  LYS B  52     -14.450  -4.342  -4.703  1.00  0.00           C  
ATOM   2151  CG  LYS B  52     -15.273  -4.970  -3.554  1.00  0.00           C  
ATOM   2152  CD  LYS B  52     -15.836  -6.341  -3.957  1.00  0.00           C  
ATOM   2153  CE  LYS B  52     -16.751  -6.946  -2.875  1.00  0.00           C  
ATOM   2154  NZ  LYS B  52     -16.005  -7.321  -1.624  1.00  0.00           N1+
ATOM   2155  H   LYS B  52     -13.073  -2.960  -6.422  1.00  0.00           H  
ATOM   2156  HA  LYS B  52     -14.720  -2.273  -4.188  1.00  0.00           H  
ATOM   2157 1HB  LYS B  52     -15.078  -4.296  -5.592  1.00  0.00           H  
ATOM   2158 2HB  LYS B  52     -13.622  -5.018  -4.929  1.00  0.00           H  
ATOM   2159 1HG  LYS B  52     -14.634  -5.090  -2.673  1.00  0.00           H  
ATOM   2160 2HG  LYS B  52     -16.096  -4.303  -3.292  1.00  0.00           H  
ATOM   2161 1HD  LYS B  52     -16.405  -6.242  -4.884  1.00  0.00           H  
ATOM   2162 2HD  LYS B  52     -15.006  -7.025  -4.136  1.00  0.00           H  
ATOM   2163 1HE  LYS B  52     -17.524  -6.224  -2.619  1.00  0.00           H  
ATOM   2164 2HE  LYS B  52     -17.224  -7.840  -3.279  1.00  0.00           H  
ATOM   2165 1HZ  LYS B  52     -16.636  -7.711  -0.947  1.00  0.00           H  
ATOM   2166 2HZ  LYS B  52     -15.288  -7.995  -1.828  1.00  0.00           H  
ATOM   2167 3HZ  LYS B  52     -15.560  -6.491  -1.203  1.00  0.00           H  
ATOM   2168  N   ILE B  53     -11.777  -3.506  -3.345  1.00  0.00           N  
ATOM   2169  CA  ILE B  53     -10.831  -3.657  -2.250  1.00  0.00           C  
ATOM   2170  C   ILE B  53     -10.445  -2.312  -1.647  1.00  0.00           C  
ATOM   2171  O   ILE B  53     -10.337  -2.198  -0.425  1.00  0.00           O  
ATOM   2172  CB  ILE B  53      -9.591  -4.445  -2.712  1.00  0.00           C  
ATOM   2173  CG1 ILE B  53      -9.986  -5.921  -3.092  1.00  0.00           C  
ATOM   2174  CG2 ILE B  53      -8.485  -4.417  -1.665  1.00  0.00           C  
ATOM   2175  CD1 ILE B  53     -10.569  -6.798  -1.985  1.00  0.00           C  
ATOM   2176  H   ILE B  53     -11.526  -3.842  -4.285  1.00  0.00           H  
ATOM   2177  HA  ILE B  53     -11.323  -4.216  -1.456  1.00  0.00           H  
ATOM   2178  HB  ILE B  53      -9.212  -3.981  -3.622  1.00  0.00           H  
ATOM   2179 1HG1 ILE B  53     -10.722  -5.887  -3.867  1.00  0.00           H  
ATOM   2180 2HG1 ILE B  53      -9.114  -6.400  -3.478  1.00  0.00           H  
ATOM   2181 1HG2 ILE B  53      -7.620  -4.958  -2.047  1.00  0.00           H  
ATOM   2182 2HG2 ILE B  53      -8.198  -3.392  -1.464  1.00  0.00           H  
ATOM   2183 3HG2 ILE B  53      -8.824  -4.876  -0.739  1.00  0.00           H  
ATOM   2184 1HD1 ILE B  53     -10.790  -7.781  -2.399  1.00  0.00           H  
ATOM   2185 2HD1 ILE B  53      -9.857  -6.909  -1.173  1.00  0.00           H  
ATOM   2186 3HD1 ILE B  53     -11.492  -6.373  -1.593  1.00  0.00           H  
ATOM   2187  N   ILE B  54     -10.215  -1.300  -2.487  1.00  0.00           N  
ATOM   2188  CA  ILE B  54      -9.870   0.016  -1.980  1.00  0.00           C  
ATOM   2189  C   ILE B  54     -11.031   0.578  -1.181  1.00  0.00           C  
ATOM   2190  O   ILE B  54     -10.808   1.136  -0.108  1.00  0.00           O  
ATOM   2191  CB  ILE B  54      -9.444   0.996  -3.090  1.00  0.00           C  
ATOM   2192  CG1 ILE B  54      -8.103   0.524  -3.668  1.00  0.00           C  
ATOM   2193  CG2 ILE B  54      -9.305   2.447  -2.501  1.00  0.00           C  
ATOM   2194  CD1 ILE B  54      -7.689   1.209  -4.941  1.00  0.00           C  
ATOM   2195  H   ILE B  54     -10.272  -1.475  -3.489  1.00  0.00           H  
ATOM   2196  HA  ILE B  54      -9.020  -0.093  -1.310  1.00  0.00           H  
ATOM   2197  HB  ILE B  54     -10.187   0.981  -3.895  1.00  0.00           H  
ATOM   2198 1HG1 ILE B  54      -7.352   0.685  -2.915  1.00  0.00           H  
ATOM   2199 2HG1 ILE B  54      -8.161  -0.546  -3.863  1.00  0.00           H  
ATOM   2200 1HG2 ILE B  54      -8.999   3.136  -3.275  1.00  0.00           H  
ATOM   2201 2HG2 ILE B  54     -10.257   2.792  -2.095  1.00  0.00           H  
ATOM   2202 3HG2 ILE B  54      -8.557   2.447  -1.704  1.00  0.00           H  
ATOM   2203 1HD1 ILE B  54      -6.728   0.819  -5.274  1.00  0.00           H  
ATOM   2204 2HD1 ILE B  54      -8.437   1.014  -5.693  1.00  0.00           H  
ATOM   2205 3HD1 ILE B  54      -7.598   2.271  -4.796  1.00  0.00           H  
ATOM   2206  N   LYS B  55     -12.269   0.446  -1.665  1.00  0.00           N  
ATOM   2207  CA  LYS B  55     -13.390   0.948  -0.879  1.00  0.00           C  
ATOM   2208  C   LYS B  55     -13.446   0.257   0.495  1.00  0.00           C  
ATOM   2209  O   LYS B  55     -13.711   0.920   1.507  1.00  0.00           O  
ATOM   2210  CB  LYS B  55     -14.708   0.764  -1.633  1.00  0.00           C  
ATOM   2211  CG  LYS B  55     -14.870   1.705  -2.831  1.00  0.00           C  
ATOM   2212  CD  LYS B  55     -16.170   1.444  -3.586  1.00  0.00           C  
ATOM   2213  CE  LYS B  55     -16.309   2.378  -4.790  1.00  0.00           C  
ATOM   2214  NZ  LYS B  55     -17.532   2.082  -5.591  1.00  0.00           N1+
ATOM   2215  H   LYS B  55     -12.416   0.016  -2.586  1.00  0.00           H  
ATOM   2216  HA  LYS B  55     -13.241   2.013  -0.709  1.00  0.00           H  
ATOM   2217 1HB  LYS B  55     -14.766  -0.262  -2.006  1.00  0.00           H  
ATOM   2218 2HB  LYS B  55     -15.544   0.918  -0.954  1.00  0.00           H  
ATOM   2219 1HG  LYS B  55     -14.859   2.738  -2.479  1.00  0.00           H  
ATOM   2220 2HG  LYS B  55     -14.029   1.567  -3.511  1.00  0.00           H  
ATOM   2221 1HD  LYS B  55     -16.173   0.412  -3.943  1.00  0.00           H  
ATOM   2222 2HD  LYS B  55     -17.020   1.588  -2.921  1.00  0.00           H  
ATOM   2223 1HE  LYS B  55     -16.354   3.409  -4.446  1.00  0.00           H  
ATOM   2224 2HE  LYS B  55     -15.442   2.261  -5.420  1.00  0.00           H  
ATOM   2225 1HZ  LYS B  55     -17.574   2.708  -6.388  1.00  0.00           H  
ATOM   2226 2HZ  LYS B  55     -17.494   1.120  -5.923  1.00  0.00           H  
ATOM   2227 3HZ  LYS B  55     -18.354   2.203  -5.020  1.00  0.00           H  
ATOM   2228  N   GLU B  56     -13.161  -1.054   0.552  1.00  0.00           N  
ATOM   2229  CA  GLU B  56     -13.148  -1.739   1.842  1.00  0.00           C  
ATOM   2230  C   GLU B  56     -12.025  -1.175   2.725  1.00  0.00           C  
ATOM   2231  O   GLU B  56     -12.228  -0.953   3.929  1.00  0.00           O  
ATOM   2232  CB  GLU B  56     -12.953  -3.249   1.653  1.00  0.00           C  
ATOM   2233  CG  GLU B  56     -14.141  -3.974   1.026  1.00  0.00           C  
ATOM   2234  CD  GLU B  56     -13.869  -5.434   0.759  1.00  0.00           C  
ATOM   2235  OE1 GLU B  56     -12.781  -5.875   1.037  1.00  0.00           O  
ATOM   2236  OE2 GLU B  56     -14.752  -6.106   0.244  1.00  0.00           O1-
ATOM   2237  H   GLU B  56     -13.017  -1.579  -0.319  1.00  0.00           H  
ATOM   2238  HA  GLU B  56     -14.101  -1.564   2.340  1.00  0.00           H  
ATOM   2239 1HB  GLU B  56     -12.089  -3.424   1.015  1.00  0.00           H  
ATOM   2240 2HB  GLU B  56     -12.746  -3.712   2.615  1.00  0.00           H  
ATOM   2241 1HG  GLU B  56     -14.993  -3.891   1.698  1.00  0.00           H  
ATOM   2242 2HG  GLU B  56     -14.405  -3.481   0.095  1.00  0.00           H  
ATOM   2243  N   GLU B  57     -10.855  -0.898   2.123  1.00  0.00           N  
ATOM   2244  CA  GLU B  57      -9.742  -0.308   2.852  1.00  0.00           C  
ATOM   2245  C   GLU B  57     -10.087   1.075   3.387  1.00  0.00           C  
ATOM   2246  O   GLU B  57      -9.702   1.406   4.509  1.00  0.00           O  
ATOM   2247  CB  GLU B  57      -8.473  -0.231   2.004  1.00  0.00           C  
ATOM   2248  CG  GLU B  57      -7.312   0.413   2.742  1.00  0.00           C  
ATOM   2249  CD  GLU B  57      -6.014   0.349   2.031  1.00  0.00           C  
ATOM   2250  OE1 GLU B  57      -5.833  -0.512   1.205  1.00  0.00           O  
ATOM   2251  OE2 GLU B  57      -5.194   1.206   2.294  1.00  0.00           O1-
ATOM   2252  H   GLU B  57     -10.730  -1.170   1.141  1.00  0.00           H  
ATOM   2253  HA  GLU B  57      -9.525  -0.951   3.704  1.00  0.00           H  
ATOM   2254 1HB  GLU B  57      -8.183  -1.233   1.682  1.00  0.00           H  
ATOM   2255 2HB  GLU B  57      -8.667   0.358   1.112  1.00  0.00           H  
ATOM   2256 1HG  GLU B  57      -7.548   1.464   2.914  1.00  0.00           H  
ATOM   2257 2HG  GLU B  57      -7.222  -0.062   3.712  1.00  0.00           H  
ATOM   2258  N   GLU B  58     -10.786   1.896   2.600  1.00  0.00           N  
ATOM   2259  CA  GLU B  58     -11.152   3.224   3.066  1.00  0.00           C  
ATOM   2260  C   GLU B  58     -12.063   3.134   4.291  1.00  0.00           C  
ATOM   2261  O   GLU B  58     -11.897   3.910   5.239  1.00  0.00           O  
ATOM   2262  CB  GLU B  58     -11.811   4.049   1.969  1.00  0.00           C  
ATOM   2263  CG  GLU B  58     -12.073   5.499   2.385  1.00  0.00           C  
ATOM   2264  CD  GLU B  58     -12.579   6.343   1.274  1.00  0.00           C  
ATOM   2265  OE1 GLU B  58     -12.885   5.819   0.240  1.00  0.00           O  
ATOM   2266  OE2 GLU B  58     -12.587   7.541   1.421  1.00  0.00           O1-
ATOM   2267  H   GLU B  58     -11.015   1.593   1.649  1.00  0.00           H  
ATOM   2268  HA  GLU B  58     -10.241   3.740   3.363  1.00  0.00           H  
ATOM   2269 1HB  GLU B  58     -11.176   4.047   1.081  1.00  0.00           H  
ATOM   2270 2HB  GLU B  58     -12.763   3.589   1.694  1.00  0.00           H  
ATOM   2271 1HG  GLU B  58     -12.808   5.508   3.188  1.00  0.00           H  
ATOM   2272 2HG  GLU B  58     -11.148   5.926   2.774  1.00  0.00           H  
ATOM   2273  N   GLU B  59     -13.013   2.185   4.296  1.00  0.00           N  
ATOM   2274  CA  GLU B  59     -13.891   2.046   5.458  1.00  0.00           C  
ATOM   2275  C   GLU B  59     -13.084   1.598   6.682  1.00  0.00           C  
ATOM   2276  O   GLU B  59     -13.311   2.077   7.802  1.00  0.00           O  
ATOM   2277  CB  GLU B  59     -15.018   1.045   5.174  1.00  0.00           C  
ATOM   2278  CG  GLU B  59     -16.069   1.523   4.163  1.00  0.00           C  
ATOM   2279  CD  GLU B  59     -16.819   2.741   4.640  1.00  0.00           C  
ATOM   2280  OE1 GLU B  59     -17.209   2.761   5.780  1.00  0.00           O  
ATOM   2281  OE2 GLU B  59     -16.991   3.671   3.871  1.00  0.00           O1-
ATOM   2282  H   GLU B  59     -13.157   1.614   3.453  1.00  0.00           H  
ATOM   2283  HA  GLU B  59     -14.333   3.013   5.677  1.00  0.00           H  
ATOM   2284 1HB  GLU B  59     -14.583   0.124   4.781  1.00  0.00           H  
ATOM   2285 2HB  GLU B  59     -15.528   0.796   6.103  1.00  0.00           H  
ATOM   2286 1HG  GLU B  59     -15.568   1.764   3.225  1.00  0.00           H  
ATOM   2287 2HG  GLU B  59     -16.771   0.715   3.971  1.00  0.00           H  
ATOM   2288  N   LEU B  60     -12.094   0.734   6.454  1.00  0.00           N  
ATOM   2289  CA  LEU B  60     -11.211   0.266   7.509  1.00  0.00           C  
ATOM   2290  C   LEU B  60     -10.368   1.417   8.061  1.00  0.00           C  
ATOM   2291  O   LEU B  60     -10.134   1.510   9.272  1.00  0.00           O  
ATOM   2292  CB  LEU B  60     -10.282  -0.812   6.967  1.00  0.00           C  
ATOM   2293  CG  LEU B  60      -9.317  -1.429   7.938  1.00  0.00           C  
ATOM   2294  CD1 LEU B  60     -10.056  -2.156   9.078  1.00  0.00           C  
ATOM   2295  CD2 LEU B  60      -8.412  -2.346   7.176  1.00  0.00           C  
ATOM   2296  H   LEU B  60     -12.002   0.333   5.513  1.00  0.00           H  
ATOM   2297  HA  LEU B  60     -11.832  -0.134   8.305  1.00  0.00           H  
ATOM   2298 1HB  LEU B  60     -10.892  -1.603   6.534  1.00  0.00           H  
ATOM   2299 2HB  LEU B  60      -9.692  -0.379   6.175  1.00  0.00           H  
ATOM   2300  HG  LEU B  60      -8.721  -0.647   8.376  1.00  0.00           H  
ATOM   2301 1HD1 LEU B  60      -9.331  -2.589   9.743  1.00  0.00           H  
ATOM   2302 2HD1 LEU B  60     -10.679  -1.464   9.638  1.00  0.00           H  
ATOM   2303 3HD1 LEU B  60     -10.676  -2.948   8.663  1.00  0.00           H  
ATOM   2304 1HD2 LEU B  60      -7.685  -2.751   7.866  1.00  0.00           H  
ATOM   2305 2HD2 LEU B  60      -8.994  -3.144   6.721  1.00  0.00           H  
ATOM   2306 3HD2 LEU B  60      -7.897  -1.784   6.396  1.00  0.00           H  
ATOM   2307  N   LEU B  61      -9.891   2.284   7.169  1.00  0.00           N  
ATOM   2308  CA  LEU B  61      -9.095   3.427   7.563  1.00  0.00           C  
ATOM   2309  C   LEU B  61      -9.914   4.347   8.455  1.00  0.00           C  
ATOM   2310  O   LEU B  61      -9.397   4.849   9.458  1.00  0.00           O  
ATOM   2311  CB  LEU B  61      -8.660   4.214   6.330  1.00  0.00           C  
ATOM   2312  CG  LEU B  61      -7.786   5.447   6.552  1.00  0.00           C  
ATOM   2313  CD1 LEU B  61      -6.417   5.035   7.174  1.00  0.00           C  
ATOM   2314  CD2 LEU B  61      -7.653   6.141   5.217  1.00  0.00           C  
ATOM   2315  H   LEU B  61     -10.048   2.100   6.176  1.00  0.00           H  
ATOM   2316  HA  LEU B  61      -8.232   3.065   8.114  1.00  0.00           H  
ATOM   2317 1HB  LEU B  61      -8.124   3.536   5.660  1.00  0.00           H  
ATOM   2318 2HB  LEU B  61      -9.552   4.546   5.813  1.00  0.00           H  
ATOM   2319  HG  LEU B  61      -8.276   6.127   7.253  1.00  0.00           H  
ATOM   2320 1HD1 LEU B  61      -5.808   5.899   7.327  1.00  0.00           H  
ATOM   2321 2HD1 LEU B  61      -6.563   4.549   8.133  1.00  0.00           H  
ATOM   2322 3HD1 LEU B  61      -5.905   4.352   6.494  1.00  0.00           H  
ATOM   2323 1HD2 LEU B  61      -7.077   7.039   5.308  1.00  0.00           H  
ATOM   2324 2HD2 LEU B  61      -7.173   5.469   4.528  1.00  0.00           H  
ATOM   2325 3HD2 LEU B  61      -8.644   6.399   4.844  1.00  0.00           H  
ATOM   2326  N   LYS B  62     -11.186   4.585   8.091  1.00  0.00           N  
ATOM   2327  CA  LYS B  62     -12.053   5.419   8.914  1.00  0.00           C  
ATOM   2328  C   LYS B  62     -12.233   4.797  10.299  1.00  0.00           C  
ATOM   2329  O   LYS B  62     -12.244   5.521  11.301  1.00  0.00           O  
ATOM   2330  CB  LYS B  62     -13.402   5.653   8.234  1.00  0.00           C  
ATOM   2331  CG  LYS B  62     -13.329   6.598   7.020  1.00  0.00           C  
ATOM   2332  CD  LYS B  62     -14.720   6.982   6.481  1.00  0.00           C  
ATOM   2333  CE  LYS B  62     -15.360   5.823   5.727  1.00  0.00           C  
ATOM   2334  NZ  LYS B  62     -16.645   6.202   5.063  1.00  0.00           N1+
ATOM   2335  H   LYS B  62     -11.528   4.196   7.204  1.00  0.00           H  
ATOM   2336  HA  LYS B  62     -11.570   6.387   9.047  1.00  0.00           H  
ATOM   2337 1HB  LYS B  62     -13.791   4.693   7.898  1.00  0.00           H  
ATOM   2338 2HB  LYS B  62     -14.108   6.064   8.954  1.00  0.00           H  
ATOM   2339 1HG  LYS B  62     -12.800   7.506   7.310  1.00  0.00           H  
ATOM   2340 2HG  LYS B  62     -12.762   6.114   6.225  1.00  0.00           H  
ATOM   2341 1HD  LYS B  62     -15.370   7.270   7.308  1.00  0.00           H  
ATOM   2342 2HD  LYS B  62     -14.622   7.828   5.802  1.00  0.00           H  
ATOM   2343 1HE  LYS B  62     -14.664   5.473   4.965  1.00  0.00           H  
ATOM   2344 2HE  LYS B  62     -15.566   5.010   6.418  1.00  0.00           H  
ATOM   2345 1HZ  LYS B  62     -16.985   5.350   4.576  1.00  0.00           H  
ATOM   2346 2HZ  LYS B  62     -17.321   6.498   5.746  1.00  0.00           H  
ATOM   2347 3HZ  LYS B  62     -16.491   6.936   4.394  1.00  0.00           H  
ATOM   2348  N   GLU B  63     -12.362   3.449  10.362  1.00  0.00           N  
ATOM   2349  CA  GLU B  63     -12.458   2.807  11.670  1.00  0.00           C  
ATOM   2350  C   GLU B  63     -11.224   3.078  12.497  1.00  0.00           C  
ATOM   2351  O   GLU B  63     -11.339   3.404  13.680  1.00  0.00           O  
ATOM   2352  CB  GLU B  63     -12.667   1.276  11.490  1.00  0.00           C  
ATOM   2353  CG  GLU B  63     -12.961   0.474  12.799  1.00  0.00           C  
ATOM   2354  CD  GLU B  63     -14.229   0.791  13.570  1.00  0.00           C  
ATOM   2355  OE1 GLU B  63     -15.326   0.885  12.987  1.00  0.00           O  
ATOM   2356  OE2 GLU B  63     -14.109   0.934  14.804  1.00  0.00           O1-
ATOM   2357  H   GLU B  63     -12.391   2.897   9.517  1.00  0.00           H  
ATOM   2358  HA  GLU B  63     -13.326   3.229  12.208  1.00  0.00           H  
ATOM   2359 2HB  GLU B  63     -11.777   0.832  10.999  1.00  0.00           H  
ATOM   2360 3HB  GLU B  63     -13.493   1.089  10.778  1.00  0.00           H  
ATOM   2361 2HG  GLU B  63     -12.131   0.565  13.518  1.00  0.00           H  
ATOM   2362 3HG  GLU B  63     -13.059  -0.605  12.593  1.00  0.00           H  
ATOM   2363  N   LEU B  64     -10.030   3.005  11.879  1.00  0.00           N  
ATOM   2364  CA  LEU B  64      -8.837   3.303  12.654  1.00  0.00           C  
ATOM   2365  C   LEU B  64      -8.823   4.751  13.091  1.00  0.00           C  
ATOM   2366  O   LEU B  64      -8.510   5.047  14.241  1.00  0.00           O  
ATOM   2367  CB  LEU B  64      -7.536   3.041  11.893  1.00  0.00           C  
ATOM   2368  CG  LEU B  64      -6.214   3.377  12.711  1.00  0.00           C  
ATOM   2369  CD1 LEU B  64      -6.135   2.589  13.981  1.00  0.00           C  
ATOM   2370  CD2 LEU B  64      -4.997   3.078  11.881  1.00  0.00           C  
ATOM   2371  H   LEU B  64      -9.980   2.675  10.907  1.00  0.00           H  
ATOM   2372  HA  LEU B  64      -8.862   2.672  13.531  1.00  0.00           H  
ATOM   2373 1HB  LEU B  64      -7.520   2.032  11.575  1.00  0.00           H  
ATOM   2374 2HB  LEU B  64      -7.539   3.670  10.998  1.00  0.00           H  
ATOM   2375  HG  LEU B  64      -6.224   4.421  12.976  1.00  0.00           H  
ATOM   2376 1HD1 LEU B  64      -5.233   2.893  14.475  1.00  0.00           H  
ATOM   2377 2HD1 LEU B  64      -6.969   2.796  14.631  1.00  0.00           H  
ATOM   2378 3HD1 LEU B  64      -6.099   1.535  13.762  1.00  0.00           H  
ATOM   2379 1HD2 LEU B  64      -4.094   3.334  12.444  1.00  0.00           H  
ATOM   2380 2HD2 LEU B  64      -4.978   2.018  11.635  1.00  0.00           H  
ATOM   2381 3HD2 LEU B  64      -5.033   3.662  10.967  1.00  0.00           H  
ATOM   2382  N   GLU B  65      -9.185   5.685  12.215  1.00  0.00           N  
ATOM   2383  CA  GLU B  65      -9.128   7.067  12.653  1.00  0.00           C  
ATOM   2384  C   GLU B  65      -9.993   7.277  13.890  1.00  0.00           C  
ATOM   2385  O   GLU B  65      -9.576   7.981  14.816  1.00  0.00           O  
ATOM   2386  CB  GLU B  65      -9.533   8.034  11.546  1.00  0.00           C  
ATOM   2387  CG  GLU B  65      -9.412   9.495  11.970  1.00  0.00           C  
ATOM   2388  CD  GLU B  65      -9.636  10.468  10.872  1.00  0.00           C  
ATOM   2389  OE1 GLU B  65     -10.310  10.143   9.936  1.00  0.00           O  
ATOM   2390  OE2 GLU B  65      -9.070  11.548  10.939  1.00  0.00           O1-
ATOM   2391  H   GLU B  65      -9.437   5.433  11.254  1.00  0.00           H  
ATOM   2392  HA  GLU B  65      -8.105   7.289  12.927  1.00  0.00           H  
ATOM   2393 1HB  GLU B  65      -8.904   7.870  10.670  1.00  0.00           H  
ATOM   2394 2HB  GLU B  65     -10.565   7.839  11.252  1.00  0.00           H  
ATOM   2395 1HG  GLU B  65     -10.164   9.674  12.735  1.00  0.00           H  
ATOM   2396 2HG  GLU B  65      -8.443   9.668  12.421  1.00  0.00           H  
ATOM   2397  N   LYS B  66     -11.183   6.656  13.924  1.00  0.00           N  
ATOM   2398  CA  LYS B  66     -12.051   6.769  15.090  1.00  0.00           C  
ATOM   2399  C   LYS B  66     -11.342   6.211  16.332  1.00  0.00           C  
ATOM   2400  O   LYS B  66     -11.345   6.857  17.383  1.00  0.00           O  
ATOM   2401  CB  LYS B  66     -13.370   6.024  14.851  1.00  0.00           C  
ATOM   2402  CG  LYS B  66     -14.401   6.115  15.998  1.00  0.00           C  
ATOM   2403  CD  LYS B  66     -15.698   5.376  15.617  1.00  0.00           C  
ATOM   2404  CE  LYS B  66     -16.826   5.569  16.647  1.00  0.00           C  
ATOM   2405  NZ  LYS B  66     -16.508   4.965  17.988  1.00  0.00           N1+
ATOM   2406  H   LYS B  66     -11.495   6.136  13.094  1.00  0.00           H  
ATOM   2407  HA  LYS B  66     -12.264   7.821  15.264  1.00  0.00           H  
ATOM   2408 1HB  LYS B  66     -13.835   6.406  13.942  1.00  0.00           H  
ATOM   2409 2HB  LYS B  66     -13.157   4.968  14.680  1.00  0.00           H  
ATOM   2410 1HG  LYS B  66     -13.979   5.665  16.901  1.00  0.00           H  
ATOM   2411 2HG  LYS B  66     -14.625   7.161  16.205  1.00  0.00           H  
ATOM   2412 1HD  LYS B  66     -16.046   5.733  14.646  1.00  0.00           H  
ATOM   2413 2HD  LYS B  66     -15.485   4.310  15.532  1.00  0.00           H  
ATOM   2414 1HE  LYS B  66     -17.013   6.633  16.777  1.00  0.00           H  
ATOM   2415 2HE  LYS B  66     -17.728   5.098  16.260  1.00  0.00           H  
ATOM   2416 1HZ  LYS B  66     -17.272   5.112  18.622  1.00  0.00           H  
ATOM   2417 2HZ  LYS B  66     -16.339   3.978  17.900  1.00  0.00           H  
ATOM   2418 3HZ  LYS B  66     -15.669   5.406  18.395  1.00  0.00           H  
ATOM   2419  N   ILE B  67     -10.674   5.058  16.186  1.00  0.00           N  
ATOM   2420  CA  ILE B  67      -9.954   4.424  17.294  1.00  0.00           C  
ATOM   2421  C   ILE B  67      -8.819   5.303  17.803  1.00  0.00           C  
ATOM   2422  O   ILE B  67      -8.633   5.425  19.019  1.00  0.00           O  
ATOM   2423  CB  ILE B  67      -9.386   3.045  16.867  1.00  0.00           C  
ATOM   2424  CG1 ILE B  67     -10.554   2.040  16.656  1.00  0.00           C  
ATOM   2425  CG2 ILE B  67      -8.351   2.534  17.899  1.00  0.00           C  
ATOM   2426  CD1 ILE B  67     -10.165   0.754  15.928  1.00  0.00           C  
ATOM   2427  H   ILE B  67     -10.745   4.570  15.284  1.00  0.00           H  
ATOM   2428  HA  ILE B  67     -10.658   4.269  18.110  1.00  0.00           H  
ATOM   2429  HB  ILE B  67      -8.899   3.155  15.914  1.00  0.00           H  
ATOM   2430 1HG1 ILE B  67     -10.963   1.775  17.630  1.00  0.00           H  
ATOM   2431 2HG1 ILE B  67     -11.337   2.534  16.082  1.00  0.00           H  
ATOM   2432 1HG2 ILE B  67      -7.943   1.582  17.580  1.00  0.00           H  
ATOM   2433 2HG2 ILE B  67      -7.534   3.242  17.989  1.00  0.00           H  
ATOM   2434 3HG2 ILE B  67      -8.833   2.416  18.871  1.00  0.00           H  
ATOM   2435 1HD1 ILE B  67     -11.045   0.125  15.826  1.00  0.00           H  
ATOM   2436 2HD1 ILE B  67      -9.786   1.004  14.944  1.00  0.00           H  
ATOM   2437 3HD1 ILE B  67      -9.408   0.214  16.480  1.00  0.00           H  
ATOM   2438  N   VAL B  68      -8.050   5.898  16.902  1.00  0.00           N  
ATOM   2439  CA  VAL B  68      -6.940   6.751  17.284  1.00  0.00           C  
ATOM   2440  C   VAL B  68      -7.447   7.980  18.036  1.00  0.00           C  
ATOM   2441  O   VAL B  68      -6.838   8.390  19.032  1.00  0.00           O  
ATOM   2442  CB  VAL B  68      -6.107   7.145  16.059  1.00  0.00           C  
ATOM   2443  CG1 VAL B  68      -5.027   8.204  16.428  1.00  0.00           C  
ATOM   2444  CG2 VAL B  68      -5.476   5.869  15.486  1.00  0.00           C  
ATOM   2445  H   VAL B  68      -8.256   5.718  15.913  1.00  0.00           H  
ATOM   2446  HA  VAL B  68      -6.294   6.179  17.953  1.00  0.00           H  
ATOM   2447  HB  VAL B  68      -6.765   7.593  15.309  1.00  0.00           H  
ATOM   2448 1HG1 VAL B  68      -4.462   8.460  15.536  1.00  0.00           H  
ATOM   2449 2HG1 VAL B  68      -5.499   9.104  16.818  1.00  0.00           H  
ATOM   2450 3HG1 VAL B  68      -4.358   7.809  17.178  1.00  0.00           H  
ATOM   2451 1HG2 VAL B  68      -4.904   6.100  14.625  1.00  0.00           H  
ATOM   2452 2HG2 VAL B  68      -4.857   5.411  16.197  1.00  0.00           H  
ATOM   2453 3HG2 VAL B  68      -6.255   5.183  15.227  1.00  0.00           H  
ATOM   2454  N   GLU B  69      -8.535   8.591  17.553  1.00  0.00           N  
ATOM   2455  CA  GLU B  69      -9.085   9.757  18.240  1.00  0.00           C  
ATOM   2456  C   GLU B  69      -9.594   9.386  19.612  1.00  0.00           C  
ATOM   2457  O   GLU B  69      -9.446  10.190  20.553  1.00  0.00           O  
ATOM   2458  CB  GLU B  69     -10.226  10.380  17.387  1.00  0.00           C  
ATOM   2459  CG  GLU B  69      -9.776  11.107  16.078  1.00  0.00           C  
ATOM   2460  CD  GLU B  69      -8.809  12.270  16.196  1.00  0.00           C  
ATOM   2461  OE1 GLU B  69      -9.042  13.222  16.966  1.00  0.00           O  
ATOM   2462  OE2 GLU B  69      -7.776  12.209  15.498  1.00  0.00           O1-
ATOM   2463  H   GLU B  69      -8.977   8.246  16.712  1.00  0.00           H  
ATOM   2464  HA  GLU B  69      -8.280  10.504  18.367  1.00  0.00           H  
ATOM   2465 2HB  GLU B  69     -10.807  11.096  18.004  1.00  0.00           H  
ATOM   2466 3HB  GLU B  69     -10.961   9.599  17.112  1.00  0.00           H  
ATOM   2467 2HG  GLU B  69     -10.643  11.482  15.512  1.00  0.00           H  
ATOM   2468 3HG  GLU B  69      -9.252  10.416  15.397  1.00  0.00           H  
ATOM   2469  N   GLU B  70     -10.195   8.200  19.793  1.00  0.00           N  
ATOM   2470  CA  GLU B  70     -10.644   7.750  21.111  1.00  0.00           C  
ATOM   2471  C   GLU B  70      -9.454   7.463  22.030  1.00  0.00           C  
ATOM   2472  O   GLU B  70      -9.500   7.755  23.227  1.00  0.00           O  
ATOM   2473  CB  GLU B  70     -11.506   6.491  20.993  1.00  0.00           C  
ATOM   2474  CG  GLU B  70     -12.877   6.704  20.373  1.00  0.00           C  
ATOM   2475  CD  GLU B  70     -13.629   5.415  20.177  1.00  0.00           C  
ATOM   2476  OE1 GLU B  70     -13.053   4.374  20.390  1.00  0.00           O  
ATOM   2477  OE2 GLU B  70     -14.795   5.472  19.816  1.00  0.00           O1-
ATOM   2478  H   GLU B  70     -10.382   7.616  18.971  1.00  0.00           H  
ATOM   2479  HA  GLU B  70     -11.241   8.542  21.560  1.00  0.00           H  
ATOM   2480 1HB  GLU B  70     -10.978   5.758  20.377  1.00  0.00           H  
ATOM   2481 2HB  GLU B  70     -11.642   6.050  21.978  1.00  0.00           H  
ATOM   2482 1HG  GLU B  70     -13.457   7.355  21.025  1.00  0.00           H  
ATOM   2483 2HG  GLU B  70     -12.766   7.209  19.419  1.00  0.00           H  
ATOM   2484  N   ALA B  71      -8.393   6.878  21.454  1.00  0.00           N  
ATOM   2485  CA  ALA B  71      -7.148   6.542  22.154  1.00  0.00           C  
ATOM   2486  C   ALA B  71      -6.340   7.762  22.673  1.00  0.00           C  
ATOM   2487  O   ALA B  71      -5.722   7.662  23.739  1.00  0.00           O  
ATOM   2488  CB  ALA B  71      -6.251   5.739  21.214  1.00  0.00           C  
ATOM   2489  H   ALA B  71      -8.472   6.605  20.473  1.00  0.00           H  
ATOM   2490  HA  ALA B  71      -7.415   5.926  23.009  1.00  0.00           H  
ATOM   2491 1HB  ALA B  71      -5.347   5.433  21.739  1.00  0.00           H  
ATOM   2492 2HB  ALA B  71      -6.792   4.870  20.865  1.00  0.00           H  
ATOM   2493 3HB  ALA B  71      -5.982   6.352  20.364  1.00  0.00           H  
ATOM   2494  N   SER B  72      -6.342   8.882  21.902  1.00  0.00           N  
ATOM   2495  CA  SER B  72      -5.610  10.139  22.134  1.00  0.00           C  
ATOM   2496  C   SER B  72      -6.190  11.013  23.293  1.00  0.00           C  
ATOM   2497  O   SER B  72      -5.600  11.078  24.384  1.00  0.00           O  
ATOM   2498  CB  SER B  72      -5.584  10.932  20.806  1.00  0.00           C  
ATOM   2499  OG  SER B  72      -4.891  10.238  19.792  1.00  0.00           O  
ATOM   2500  OXT SER B  72      -7.006  11.901  23.027  1.00  0.00           O1-
ATOM   2501  H   SER B  72      -6.872   8.820  21.029  1.00  0.00           H  
ATOM   2502  HA  SER B  72      -4.588   9.877  22.387  1.00  0.00           H  
ATOM   2503 1HB  SER B  72      -6.606  11.141  20.465  1.00  0.00           H  
ATOM   2504 2HB  SER B  72      -5.099  11.894  20.958  1.00  0.00           H  
ATOM   2505  HG  SER B  72      -5.490   9.495  19.521  1.00  0.00           H  
ATOM   2506  N   ASN C   1     -16.309  49.876 -43.198  1.00  0.00           N  
ATOM   2507  CA  ASN C   1     -15.348  49.610 -42.134  1.00  0.00           C  
ATOM   2508  C   ASN C   1     -13.934  49.492 -42.686  1.00  0.00           C  
ATOM   2509  O   ASN C   1     -13.167  48.622 -42.272  1.00  0.00           O  
ATOM   2510  CB  ASN C   1     -15.730  48.354 -41.371  1.00  0.00           C  
ATOM   2511  CG  ASN C   1     -17.020  48.506 -40.616  1.00  0.00           C  
ATOM   2512  ND2 ASN C   1     -17.799  47.456 -40.573  1.00  0.00           N  
ATOM   2513  OD1 ASN C   1     -17.314  49.577 -40.072  1.00  0.00           O  
ATOM   2514 1H   ASN C   1     -17.228  49.949 -42.809  1.00  0.00           H  
ATOM   2515 2H   ASN C   1     -16.073  50.734 -43.655  1.00  0.00           H  
ATOM   2516 3H   ASN C   1     -16.288  49.130 -43.863  1.00  0.00           H  
ATOM   2517  HA  ASN C   1     -15.368  50.451 -41.442  1.00  0.00           H  
ATOM   2518 1HB  ASN C   1     -15.826  47.520 -42.068  1.00  0.00           H  
ATOM   2519 2HB  ASN C   1     -14.938  48.101 -40.666  1.00  0.00           H  
ATOM   2520 1HD2 ASN C   1     -18.671  47.499 -40.084  1.00  0.00           H  
ATOM   2521 2HD2 ASN C   1     -17.523  46.610 -41.028  1.00  0.00           H  
ATOM   2522  N   ASP C   2     -13.594  50.372 -43.622  1.00  0.00           N  
ATOM   2523  CA  ASP C   2     -12.303  50.313 -44.295  1.00  0.00           C  
ATOM   2524  C   ASP C   2     -11.163  50.601 -43.327  1.00  0.00           C  
ATOM   2525  O   ASP C   2     -10.083  50.020 -43.435  1.00  0.00           O  
ATOM   2526  CB  ASP C   2     -12.257  51.307 -45.457  1.00  0.00           C  
ATOM   2527  CG  ASP C   2     -13.145  50.896 -46.624  1.00  0.00           C  
ATOM   2528  OD1 ASP C   2     -13.520  49.750 -46.684  1.00  0.00           O  
ATOM   2529  OD2 ASP C   2     -13.440  51.734 -47.443  1.00  0.00           O1-
ATOM   2530  H   ASP C   2     -14.247  51.099 -43.873  1.00  0.00           H  
ATOM   2531  HA  ASP C   2     -12.160  49.304 -44.683  1.00  0.00           H  
ATOM   2532 1HB  ASP C   2     -12.573  52.290 -45.107  1.00  0.00           H  
ATOM   2533 2HB  ASP C   2     -11.232  51.402 -45.816  1.00  0.00           H  
ATOM   2534  N   GLU C   3     -11.409  51.502 -42.382  1.00  0.00           N  
ATOM   2535  CA  GLU C   3     -10.402  51.871 -41.393  1.00  0.00           C  
ATOM   2536  C   GLU C   3     -10.113  50.716 -40.445  1.00  0.00           C  
ATOM   2537  O   GLU C   3      -8.971  50.509 -40.033  1.00  0.00           O  
ATOM   2538  CB  GLU C   3     -10.859  53.095 -40.597  1.00  0.00           C  
ATOM   2539  CG  GLU C   3     -10.945  54.378 -41.410  1.00  0.00           C  
ATOM   2540  CD  GLU C   3      -9.640  54.750 -42.057  1.00  0.00           C  
ATOM   2541  OE1 GLU C   3      -8.649  54.795 -41.369  1.00  0.00           O  
ATOM   2542  OE2 GLU C   3      -9.633  54.988 -43.242  1.00  0.00           O1-
ATOM   2543  H   GLU C   3     -12.317  51.942 -42.347  1.00  0.00           H  
ATOM   2544  HA  GLU C   3      -9.475  52.111 -41.917  1.00  0.00           H  
ATOM   2545 1HB  GLU C   3     -11.844  52.904 -40.168  1.00  0.00           H  
ATOM   2546 2HB  GLU C   3     -10.171  53.268 -39.770  1.00  0.00           H  
ATOM   2547 1HG  GLU C   3     -11.700  54.255 -42.187  1.00  0.00           H  
ATOM   2548 2HG  GLU C   3     -11.265  55.189 -40.757  1.00  0.00           H  
ATOM   2549  N   LYS C   4     -11.152  49.964 -40.102  1.00  0.00           N  
ATOM   2550  CA  LYS C   4     -10.996  48.769 -39.278  1.00  0.00           C  
ATOM   2551  C   LYS C   4     -10.125  47.731 -39.975  1.00  0.00           C  
ATOM   2552  O   LYS C   4      -9.297  47.077 -39.343  1.00  0.00           O  
ATOM   2553  CB  LYS C   4     -12.363  48.170 -38.942  1.00  0.00           C  
ATOM   2554  CG  LYS C   4     -13.181  48.986 -37.951  1.00  0.00           C  
ATOM   2555  CD  LYS C   4     -14.461  48.261 -37.562  1.00  0.00           C  
ATOM   2556  CE  LYS C   4     -15.311  49.104 -36.621  1.00  0.00           C  
ATOM   2557  NZ  LYS C   4     -14.656  49.292 -35.298  1.00  0.00           N1+
ATOM   2558  H   LYS C   4     -12.075  50.226 -40.416  1.00  0.00           H  
ATOM   2559  HA  LYS C   4     -10.497  49.050 -38.352  1.00  0.00           H  
ATOM   2560 1HB  LYS C   4     -12.949  48.065 -39.854  1.00  0.00           H  
ATOM   2561 2HB  LYS C   4     -12.229  47.172 -38.523  1.00  0.00           H  
ATOM   2562 1HG  LYS C   4     -12.589  49.169 -37.053  1.00  0.00           H  
ATOM   2563 2HG  LYS C   4     -13.439  49.947 -38.396  1.00  0.00           H  
ATOM   2564 1HD  LYS C   4     -15.040  48.038 -38.459  1.00  0.00           H  
ATOM   2565 2HD  LYS C   4     -14.211  47.323 -37.067  1.00  0.00           H  
ATOM   2566 1HE  LYS C   4     -15.488  50.081 -37.068  1.00  0.00           H  
ATOM   2567 2HE  LYS C   4     -16.274  48.619 -36.469  1.00  0.00           H  
ATOM   2568 1HZ  LYS C   4     -15.251  49.854 -34.705  1.00  0.00           H  
ATOM   2569 2HZ  LYS C   4     -14.504  48.392 -34.865  1.00  0.00           H  
ATOM   2570 3HZ  LYS C   4     -13.770  49.759 -35.424  1.00  0.00           H  
ATOM   2571  N   ARG C   5     -10.319  47.587 -41.282  1.00  0.00           N  
ATOM   2572  CA  ARG C   5      -9.460  46.731 -42.094  1.00  0.00           C  
ATOM   2573  C   ARG C   5      -8.007  47.181 -42.020  1.00  0.00           C  
ATOM   2574  O   ARG C   5      -7.101  46.363 -41.867  1.00  0.00           O  
ATOM   2575  CB  ARG C   5      -9.916  46.736 -43.546  1.00  0.00           C  
ATOM   2576  CG  ARG C   5      -9.182  45.759 -44.450  1.00  0.00           C  
ATOM   2577  CD  ARG C   5      -9.752  45.746 -45.821  1.00  0.00           C  
ATOM   2578  NE  ARG C   5     -11.164  45.395 -45.818  1.00  0.00           N  
ATOM   2579  CZ  ARG C   5     -12.164  46.249 -46.113  1.00  0.00           C  
ATOM   2580  NH1 ARG C   5     -11.892  47.496 -46.430  1.00  0.00           N1+
ATOM   2581  NH2 ARG C   5     -13.417  45.833 -46.081  1.00  0.00           N  
ATOM   2582  H   ARG C   5     -11.080  48.083 -41.726  1.00  0.00           H  
ATOM   2583  HA  ARG C   5      -9.511  45.716 -41.700  1.00  0.00           H  
ATOM   2584 1HB  ARG C   5     -10.978  46.497 -43.594  1.00  0.00           H  
ATOM   2585 2HB  ARG C   5      -9.787  47.735 -43.964  1.00  0.00           H  
ATOM   2586 1HG  ARG C   5      -8.131  46.044 -44.517  1.00  0.00           H  
ATOM   2587 2HG  ARG C   5      -9.258  44.752 -44.036  1.00  0.00           H  
ATOM   2588 1HD  ARG C   5      -9.646  46.734 -46.269  1.00  0.00           H  
ATOM   2589 2HD  ARG C   5      -9.221  45.013 -46.428  1.00  0.00           H  
ATOM   2590  HE  ARG C   5     -11.411  44.446 -45.579  1.00  0.00           H  
ATOM   2591 1HH1 ARG C   5     -10.933  47.813 -46.454  1.00  0.00           H  
ATOM   2592 2HH1 ARG C   5     -12.642  48.135 -46.651  1.00  0.00           H  
ATOM   2593 1HH2 ARG C   5     -13.626  44.875 -45.838  1.00  0.00           H  
ATOM   2594 2HH2 ARG C   5     -14.166  46.473 -46.302  1.00  0.00           H  
ATOM   2595  N   LYS C   6      -7.791  48.490 -42.130  1.00  0.00           N  
ATOM   2596  CA  LYS C   6      -6.456  49.057 -41.998  1.00  0.00           C  
ATOM   2597  C   LYS C   6      -5.853  48.738 -40.635  1.00  0.00           C  
ATOM   2598  O   LYS C   6      -4.675  48.399 -40.532  1.00  0.00           O  
ATOM   2599  CB  LYS C   6      -6.494  50.571 -42.215  1.00  0.00           C  
ATOM   2600  CG  LYS C   6      -6.797  50.993 -43.646  1.00  0.00           C  
ATOM   2601  CD  LYS C   6      -6.914  52.506 -43.763  1.00  0.00           C  
ATOM   2602  CE  LYS C   6      -7.384  52.920 -45.150  1.00  0.00           C  
ATOM   2603  NZ  LYS C   6      -7.595  54.390 -45.250  1.00  0.00           N1+
ATOM   2604  H   LYS C   6      -8.572  49.102 -42.309  1.00  0.00           H  
ATOM   2605  HA  LYS C   6      -5.812  48.612 -42.755  1.00  0.00           H  
ATOM   2606 1HB  LYS C   6      -7.252  51.012 -41.568  1.00  0.00           H  
ATOM   2607 2HB  LYS C   6      -5.532  51.003 -41.936  1.00  0.00           H  
ATOM   2608 1HG  LYS C   6      -6.002  50.646 -44.305  1.00  0.00           H  
ATOM   2609 2HG  LYS C   6      -7.734  50.540 -43.968  1.00  0.00           H  
ATOM   2610 1HD  LYS C   6      -7.625  52.875 -43.022  1.00  0.00           H  
ATOM   2611 2HD  LYS C   6      -5.943  52.961 -43.568  1.00  0.00           H  
ATOM   2612 1HE  LYS C   6      -6.643  52.620 -45.889  1.00  0.00           H  
ATOM   2613 2HE  LYS C   6      -8.321  52.416 -45.382  1.00  0.00           H  
ATOM   2614 1HZ  LYS C   6      -7.906  54.624 -46.181  1.00  0.00           H  
ATOM   2615 2HZ  LYS C   6      -8.295  54.677 -44.580  1.00  0.00           H  
ATOM   2616 3HZ  LYS C   6      -6.727  54.869 -45.055  1.00  0.00           H  
ATOM   2617  N   ARG C   7      -6.669  48.849 -39.592  1.00  0.00           N  
ATOM   2618  CA  ARG C   7      -6.226  48.544 -38.237  1.00  0.00           C  
ATOM   2619  C   ARG C   7      -5.794  47.088 -38.113  1.00  0.00           C  
ATOM   2620  O   ARG C   7      -4.758  46.787 -37.519  1.00  0.00           O  
ATOM   2621  CB  ARG C   7      -7.337  48.827 -37.235  1.00  0.00           C  
ATOM   2622  CG  ARG C   7      -7.027  48.414 -35.804  1.00  0.00           C  
ATOM   2623  CD  ARG C   7      -5.900  49.198 -35.237  1.00  0.00           C  
ATOM   2624  NE  ARG C   7      -5.677  48.891 -33.834  1.00  0.00           N  
ATOM   2625  CZ  ARG C   7      -4.634  49.340 -33.109  1.00  0.00           C  
ATOM   2626  NH1 ARG C   7      -3.730  50.115 -33.667  1.00  0.00           N1+
ATOM   2627  NH2 ARG C   7      -4.520  49.003 -31.836  1.00  0.00           N  
ATOM   2628  H   ARG C   7      -7.620  49.153 -39.741  1.00  0.00           H  
ATOM   2629  HA  ARG C   7      -5.361  49.167 -38.008  1.00  0.00           H  
ATOM   2630 1HB  ARG C   7      -7.558  49.893 -37.229  1.00  0.00           H  
ATOM   2631 2HB  ARG C   7      -8.244  48.306 -37.539  1.00  0.00           H  
ATOM   2632 1HG  ARG C   7      -7.906  48.576 -35.180  1.00  0.00           H  
ATOM   2633 2HG  ARG C   7      -6.756  47.358 -35.781  1.00  0.00           H  
ATOM   2634 1HD  ARG C   7      -4.987  48.971 -35.786  1.00  0.00           H  
ATOM   2635 2HD  ARG C   7      -6.119  50.263 -35.322  1.00  0.00           H  
ATOM   2636  HE  ARG C   7      -6.352  48.298 -33.369  1.00  0.00           H  
ATOM   2637 1HH1 ARG C   7      -3.817  50.372 -34.640  1.00  0.00           H  
ATOM   2638 2HH1 ARG C   7      -2.948  50.451 -33.124  1.00  0.00           H  
ATOM   2639 1HH2 ARG C   7      -5.215  48.408 -31.407  1.00  0.00           H  
ATOM   2640 2HH2 ARG C   7      -3.739  49.340 -31.293  1.00  0.00           H  
ATOM   2641  N   ALA C   8      -6.592  46.190 -38.677  1.00  0.00           N  
ATOM   2642  CA  ALA C   8      -6.295  44.763 -38.627  1.00  0.00           C  
ATOM   2643  C   ALA C   8      -4.965  44.453 -39.304  1.00  0.00           C  
ATOM   2644  O   ALA C   8      -4.170  43.659 -38.799  1.00  0.00           O  
ATOM   2645  CB  ALA C   8      -7.417  43.965 -39.278  1.00  0.00           C  
ATOM   2646  H   ALA C   8      -7.425  46.504 -39.154  1.00  0.00           H  
ATOM   2647  HA  ALA C   8      -6.212  44.464 -37.584  1.00  0.00           H  
ATOM   2648 1HB  ALA C   8      -7.182  42.903 -39.233  1.00  0.00           H  
ATOM   2649 2HB  ALA C   8      -8.351  44.153 -38.746  1.00  0.00           H  
ATOM   2650 3HB  ALA C   8      -7.525  44.270 -40.318  1.00  0.00           H  
ATOM   2651  N   GLU C   9      -4.729  45.083 -40.450  1.00  0.00           N  
ATOM   2652  CA  GLU C   9      -3.480  44.900 -41.181  1.00  0.00           C  
ATOM   2653  C   GLU C   9      -2.291  45.410 -40.379  1.00  0.00           C  
ATOM   2654  O   GLU C   9      -1.278  44.724 -40.243  1.00  0.00           O  
ATOM   2655  CB  GLU C   9      -3.542  45.618 -42.531  1.00  0.00           C  
ATOM   2656  CG  GLU C   9      -2.242  45.579 -43.323  1.00  0.00           C  
ATOM   2657  CD  GLU C   9      -1.854  44.189 -43.743  1.00  0.00           C  
ATOM   2658  OE1 GLU C   9      -2.726  43.363 -43.872  1.00  0.00           O  
ATOM   2659  OE2 GLU C   9      -0.685  43.953 -43.936  1.00  0.00           O1-
ATOM   2660  H   GLU C   9      -5.431  45.705 -40.823  1.00  0.00           H  
ATOM   2661  HA  GLU C   9      -3.331  43.833 -41.349  1.00  0.00           H  
ATOM   2662 1HB  GLU C   9      -4.322  45.170 -43.146  1.00  0.00           H  
ATOM   2663 2HB  GLU C   9      -3.808  46.663 -42.375  1.00  0.00           H  
ATOM   2664 1HG  GLU C   9      -2.353  46.198 -44.213  1.00  0.00           H  
ATOM   2665 2HG  GLU C   9      -1.445  46.006 -42.714  1.00  0.00           H  
ATOM   2666  N   LYS C  10      -2.420  46.622 -39.847  1.00  0.00           N  
ATOM   2667  CA  LYS C  10      -1.350  47.235 -39.068  1.00  0.00           C  
ATOM   2668  C   LYS C  10      -1.050  46.426 -37.811  1.00  0.00           C  
ATOM   2669  O   LYS C  10       0.105  46.282 -37.415  1.00  0.00           O  
ATOM   2670  CB  LYS C  10      -1.716  48.672 -38.694  1.00  0.00           C  
ATOM   2671  CG  LYS C  10      -1.680  49.652 -39.858  1.00  0.00           C  
ATOM   2672  CD  LYS C  10      -2.085  51.051 -39.416  1.00  0.00           C  
ATOM   2673  CE  LYS C  10      -2.054  52.031 -40.579  1.00  0.00           C  
ATOM   2674  NZ  LYS C  10      -2.449  53.404 -40.161  1.00  0.00           N1+
ATOM   2675  H   LYS C  10      -3.280  47.130 -39.985  1.00  0.00           H  
ATOM   2676  HA  LYS C  10      -0.445  47.249 -39.675  1.00  0.00           H  
ATOM   2677 1HB  LYS C  10      -2.720  48.693 -38.269  1.00  0.00           H  
ATOM   2678 2HB  LYS C  10      -1.029  49.035 -37.930  1.00  0.00           H  
ATOM   2679 1HG  LYS C  10      -0.672  49.690 -40.273  1.00  0.00           H  
ATOM   2680 2HG  LYS C  10      -2.362  49.317 -40.639  1.00  0.00           H  
ATOM   2681 1HD  LYS C  10      -3.093  51.023 -39.001  1.00  0.00           H  
ATOM   2682 2HD  LYS C  10      -1.401  51.399 -38.642  1.00  0.00           H  
ATOM   2683 1HE  LYS C  10      -1.050  52.067 -40.999  1.00  0.00           H  
ATOM   2684 2HE  LYS C  10      -2.737  51.693 -41.358  1.00  0.00           H  
ATOM   2685 1HZ  LYS C  10      -2.416  54.022 -40.959  1.00  0.00           H  
ATOM   2686 2HZ  LYS C  10      -3.387  53.386 -39.787  1.00  0.00           H  
ATOM   2687 3HZ  LYS C  10      -1.811  53.736 -39.452  1.00  0.00           H  
ATOM   2688  N   ALA C  11      -2.100  45.901 -37.190  1.00  0.00           N  
ATOM   2689  CA  ALA C  11      -1.951  45.091 -35.987  1.00  0.00           C  
ATOM   2690  C   ALA C  11      -1.157  43.821 -36.270  1.00  0.00           C  
ATOM   2691  O   ALA C  11      -0.298  43.426 -35.483  1.00  0.00           O  
ATOM   2692  CB  ALA C  11      -3.316  44.744 -35.410  1.00  0.00           C  
ATOM   2693  H   ALA C  11      -3.025  46.065 -37.559  1.00  0.00           H  
ATOM   2694  HA  ALA C  11      -1.396  45.669 -35.247  1.00  0.00           H  
ATOM   2695 1HB  ALA C  11      -3.187  44.140 -34.512  1.00  0.00           H  
ATOM   2696 2HB  ALA C  11      -3.848  45.661 -35.159  1.00  0.00           H  
ATOM   2697 3HB  ALA C  11      -3.888  44.184 -36.147  1.00  0.00           H  
ATOM   2698  N   LEU C  12      -1.449  43.187 -37.401  1.00  0.00           N  
ATOM   2699  CA  LEU C  12      -0.728  41.991 -37.818  1.00  0.00           C  
ATOM   2700  C   LEU C  12       0.739  42.301 -38.090  1.00  0.00           C  
ATOM   2701  O   LEU C  12       1.621  41.505 -37.765  1.00  0.00           O  
ATOM   2702  CB  LEU C  12      -1.373  41.395 -39.075  1.00  0.00           C  
ATOM   2703  CG  LEU C  12      -2.732  40.714 -38.866  1.00  0.00           C  
ATOM   2704  CD1 LEU C  12      -3.323  40.331 -40.217  1.00  0.00           C  
ATOM   2705  CD2 LEU C  12      -2.557  39.490 -37.980  1.00  0.00           C  
ATOM   2706  H   LEU C  12      -2.192  43.544 -37.987  1.00  0.00           H  
ATOM   2707  HA  LEU C  12      -0.768  41.264 -37.007  1.00  0.00           H  
ATOM   2708 1HB  LEU C  12      -1.510  42.190 -39.806  1.00  0.00           H  
ATOM   2709 2HB  LEU C  12      -0.694  40.655 -39.497  1.00  0.00           H  
ATOM   2710  HG  LEU C  12      -3.420  41.412 -38.388  1.00  0.00           H  
ATOM   2711 1HD1 LEU C  12      -4.288  39.847 -40.069  1.00  0.00           H  
ATOM   2712 2HD1 LEU C  12      -3.456  41.227 -40.823  1.00  0.00           H  
ATOM   2713 3HD1 LEU C  12      -2.647  39.644 -40.727  1.00  0.00           H  
ATOM   2714 1HD2 LEU C  12      -3.522  39.006 -37.831  1.00  0.00           H  
ATOM   2715 2HD2 LEU C  12      -1.870  38.790 -38.458  1.00  0.00           H  
ATOM   2716 3HD2 LEU C  12      -2.150  39.794 -37.015  1.00  0.00           H  
ATOM   2717  N   GLN C  13       0.993  43.460 -38.688  1.00  0.00           N  
ATOM   2718  CA  GLN C  13       2.357  43.910 -38.935  1.00  0.00           C  
ATOM   2719  C   GLN C  13       3.107  44.142 -37.629  1.00  0.00           C  
ATOM   2720  O   GLN C  13       4.285  43.808 -37.510  1.00  0.00           O  
ATOM   2721  CB  GLN C  13       2.354  45.192 -39.771  1.00  0.00           C  
ATOM   2722  CG  GLN C  13       1.928  44.992 -41.216  1.00  0.00           C  
ATOM   2723  CD  GLN C  13       1.896  46.292 -41.996  1.00  0.00           C  
ATOM   2724  NE2 GLN C  13       1.225  46.278 -43.143  1.00  0.00           N  
ATOM   2725  OE1 GLN C  13       2.467  47.300 -41.572  1.00  0.00           O  
ATOM   2726  H   GLN C  13       0.222  44.042 -38.978  1.00  0.00           H  
ATOM   2727  HA  GLN C  13       2.886  43.131 -39.484  1.00  0.00           H  
ATOM   2728 1HB  GLN C  13       1.679  45.920 -39.320  1.00  0.00           H  
ATOM   2729 2HB  GLN C  13       3.353  45.628 -39.773  1.00  0.00           H  
ATOM   2730 1HG  GLN C  13       2.635  44.320 -41.702  1.00  0.00           H  
ATOM   2731 2HG  GLN C  13       0.929  44.558 -41.233  1.00  0.00           H  
ATOM   2732 1HE2 GLN C  13       1.169  47.106 -43.700  1.00  0.00           H  
ATOM   2733 2HE2 GLN C  13       0.776  45.438 -43.449  1.00  0.00           H  
ATOM   2734  N   ARG C  14       2.415  44.716 -36.649  1.00  0.00           N  
ATOM   2735  CA  ARG C  14       2.979  44.898 -35.317  1.00  0.00           C  
ATOM   2736  C   ARG C  14       3.353  43.562 -34.688  1.00  0.00           C  
ATOM   2737  O   ARG C  14       4.423  43.420 -34.098  1.00  0.00           O  
ATOM   2738  CB  ARG C  14       1.994  45.623 -34.412  1.00  0.00           C  
ATOM   2739  CG  ARG C  14       2.498  45.891 -33.003  1.00  0.00           C  
ATOM   2740  CD  ARG C  14       1.465  46.555 -32.167  1.00  0.00           C  
ATOM   2741  NE  ARG C  14       1.919  46.755 -30.801  1.00  0.00           N  
ATOM   2742  CZ  ARG C  14       2.622  47.823 -30.377  1.00  0.00           C  
ATOM   2743  NH1 ARG C  14       2.944  48.777 -31.224  1.00  0.00           N1+
ATOM   2744  NH2 ARG C  14       2.990  47.913 -29.111  1.00  0.00           N  
ATOM   2745  H   ARG C  14       1.474  45.035 -36.834  1.00  0.00           H  
ATOM   2746  HA  ARG C  14       3.891  45.488 -35.407  1.00  0.00           H  
ATOM   2747 1HB  ARG C  14       1.730  46.581 -34.856  1.00  0.00           H  
ATOM   2748 2HB  ARG C  14       1.078  45.037 -34.329  1.00  0.00           H  
ATOM   2749 1HG  ARG C  14       2.769  44.948 -32.528  1.00  0.00           H  
ATOM   2750 2HG  ARG C  14       3.373  46.541 -33.046  1.00  0.00           H  
ATOM   2751 1HD  ARG C  14       1.224  47.528 -32.593  1.00  0.00           H  
ATOM   2752 2HD  ARG C  14       0.567  45.938 -32.141  1.00  0.00           H  
ATOM   2753  HE  ARG C  14       1.691  46.043 -30.120  1.00  0.00           H  
ATOM   2754 1HH1 ARG C  14       2.663  48.708 -32.192  1.00  0.00           H  
ATOM   2755 2HH1 ARG C  14       3.470  49.577 -30.906  1.00  0.00           H  
ATOM   2756 1HH2 ARG C  14       2.742  47.180 -28.460  1.00  0.00           H  
ATOM   2757 2HH2 ARG C  14       3.516  48.714 -28.793  1.00  0.00           H  
ATOM   2758  N   ALA C  15       2.464  42.583 -34.822  1.00  0.00           N  
ATOM   2759  CA  ALA C  15       2.718  41.243 -34.307  1.00  0.00           C  
ATOM   2760  C   ALA C  15       3.976  40.647 -34.922  1.00  0.00           C  
ATOM   2761  O   ALA C  15       4.779  40.020 -34.229  1.00  0.00           O  
ATOM   2762  CB  ALA C  15       1.522  40.338 -34.570  1.00  0.00           C  
ATOM   2763  H   ALA C  15       1.590  42.772 -35.293  1.00  0.00           H  
ATOM   2764  HA  ALA C  15       2.876  41.312 -33.229  1.00  0.00           H  
ATOM   2765 1HB  ALA C  15       1.728  39.341 -34.179  1.00  0.00           H  
ATOM   2766 2HB  ALA C  15       0.641  40.748 -34.073  1.00  0.00           H  
ATOM   2767 3HB  ALA C  15       1.342  40.278 -35.641  1.00  0.00           H  
ATOM   2768  N   GLN C  16       4.143  40.841 -36.225  1.00  0.00           N  
ATOM   2769  CA  GLN C  16       5.324  40.355 -36.928  1.00  0.00           C  
ATOM   2770  C   GLN C  16       6.591  41.012 -36.397  1.00  0.00           C  
ATOM   2771  O   GLN C  16       7.623  40.360 -36.247  1.00  0.00           O  
ATOM   2772  CB  GLN C  16       5.193  40.609 -38.432  1.00  0.00           C  
ATOM   2773  CG  GLN C  16       4.165  39.731 -39.125  1.00  0.00           C  
ATOM   2774  CD  GLN C  16       4.012  40.070 -40.596  1.00  0.00           C  
ATOM   2775  NE2 GLN C  16       3.284  39.230 -41.323  1.00  0.00           N  
ATOM   2776  OE1 GLN C  16       4.541  41.076 -41.073  1.00  0.00           O  
ATOM   2777  H   GLN C  16       3.432  41.342 -36.742  1.00  0.00           H  
ATOM   2778  HA  GLN C  16       5.411  39.281 -36.756  1.00  0.00           H  
ATOM   2779 1HB  GLN C  16       4.918  41.649 -38.603  1.00  0.00           H  
ATOM   2780 2HB  GLN C  16       6.157  40.442 -38.914  1.00  0.00           H  
ATOM   2781 1HG  GLN C  16       4.479  38.690 -39.045  1.00  0.00           H  
ATOM   2782 2HG  GLN C  16       3.199  39.869 -38.640  1.00  0.00           H  
ATOM   2783 1HE2 GLN C  16       3.147  39.402 -42.300  1.00  0.00           H  
ATOM   2784 2HE2 GLN C  16       2.873  38.425 -40.895  1.00  0.00           H  
ATOM   2785  N   GLU C  17       6.506  42.309 -36.117  1.00  0.00           N  
ATOM   2786  CA  GLU C  17       7.630  43.046 -35.554  1.00  0.00           C  
ATOM   2787  C   GLU C  17       7.937  42.587 -34.134  1.00  0.00           C  
ATOM   2788  O   GLU C  17       9.095  42.550 -33.720  1.00  0.00           O  
ATOM   2789  CB  GLU C  17       7.340  44.548 -35.564  1.00  0.00           C  
ATOM   2790  CG  GLU C  17       7.325  45.177 -36.949  1.00  0.00           C  
ATOM   2791  CD  GLU C  17       8.640  45.041 -37.667  1.00  0.00           C  
ATOM   2792  OE1 GLU C  17       9.651  45.335 -37.076  1.00  0.00           O  
ATOM   2793  OE2 GLU C  17       8.631  44.644 -38.809  1.00  0.00           O1-
ATOM   2794  H   GLU C  17       5.639  42.794 -36.297  1.00  0.00           H  
ATOM   2795  HA  GLU C  17       8.512  42.847 -36.163  1.00  0.00           H  
ATOM   2796 1HB  GLU C  17       6.370  44.735 -35.101  1.00  0.00           H  
ATOM   2797 2HB  GLU C  17       8.090  45.067 -34.969  1.00  0.00           H  
ATOM   2798 1HG  GLU C  17       6.547  44.701 -37.546  1.00  0.00           H  
ATOM   2799 2HG  GLU C  17       7.076  46.233 -36.855  1.00  0.00           H  
ATOM   2800  N   ALA C  18       6.889  42.235 -33.395  1.00  0.00           N  
ATOM   2801  CA  ALA C  18       7.053  41.659 -32.064  1.00  0.00           C  
ATOM   2802  C   ALA C  18       7.769  40.317 -32.129  1.00  0.00           C  
ATOM   2803  O   ALA C  18       8.587  39.997 -31.267  1.00  0.00           O  
ATOM   2804  CB  ALA C  18       5.701  41.505 -31.384  1.00  0.00           C  
ATOM   2805  H   ALA C  18       5.960  42.370 -33.763  1.00  0.00           H  
ATOM   2806  HA  ALA C  18       7.668  42.334 -31.468  1.00  0.00           H  
ATOM   2807 1HB  ALA C  18       5.841  41.073 -30.392  1.00  0.00           H  
ATOM   2808 2HB  ALA C  18       5.227  42.481 -31.291  1.00  0.00           H  
ATOM   2809 3HB  ALA C  18       5.067  40.848 -31.979  1.00  0.00           H  
ATOM   2810  N   GLU C  19       7.456  39.534 -33.155  1.00  0.00           N  
ATOM   2811  CA  GLU C  19       8.137  38.264 -33.388  1.00  0.00           C  
ATOM   2812  C   GLU C  19       9.614  38.480 -33.690  1.00  0.00           C  
ATOM   2813  O   GLU C  19      10.466  37.710 -33.249  1.00  0.00           O  
ATOM   2814  CB  GLU C  19       7.477  37.507 -34.543  1.00  0.00           C  
ATOM   2815  CG  GLU C  19       6.112  36.920 -34.210  1.00  0.00           C  
ATOM   2816  CD  GLU C  19       5.427  36.320 -35.405  1.00  0.00           C  
ATOM   2817  OE1 GLU C  19       5.735  36.714 -36.504  1.00  0.00           O  
ATOM   2818  OE2 GLU C  19       4.593  35.464 -35.220  1.00  0.00           O1-
ATOM   2819  H   GLU C  19       6.727  39.824 -33.792  1.00  0.00           H  
ATOM   2820  HA  GLU C  19       8.070  37.665 -32.480  1.00  0.00           H  
ATOM   2821 1HB  GLU C  19       7.354  38.176 -35.394  1.00  0.00           H  
ATOM   2822 2HB  GLU C  19       8.124  36.689 -34.858  1.00  0.00           H  
ATOM   2823 1HG  GLU C  19       6.236  36.148 -33.450  1.00  0.00           H  
ATOM   2824 2HG  GLU C  19       5.482  37.705 -33.792  1.00  0.00           H  
ATOM   2825  N   LYS C  20       9.911  39.533 -34.444  1.00  0.00           N  
ATOM   2826  CA  LYS C  20      11.292  39.919 -34.712  1.00  0.00           C  
ATOM   2827  C   LYS C  20      12.025  40.268 -33.424  1.00  0.00           C  
ATOM   2828  O   LYS C  20      13.199  39.932 -33.257  1.00  0.00           O  
ATOM   2829  CB  LYS C  20      11.339  41.102 -35.681  1.00  0.00           C  
ATOM   2830  CG  LYS C  20      10.931  40.763 -37.107  1.00  0.00           C  
ATOM   2831  CD  LYS C  20      10.954  41.998 -37.997  1.00  0.00           C  
ATOM   2832  CE  LYS C  20      10.439  41.684 -39.395  1.00  0.00           C  
ATOM   2833  NZ  LYS C  20      10.386  42.898 -40.253  1.00  0.00           N1+
ATOM   2834  H   LYS C  20       9.162  40.081 -34.842  1.00  0.00           H  
ATOM   2835  HA  LYS C  20      11.806  39.072 -35.166  1.00  0.00           H  
ATOM   2836 1HB  LYS C  20      10.680  41.892 -35.323  1.00  0.00           H  
ATOM   2837 2HB  LYS C  20      12.350  41.508 -35.710  1.00  0.00           H  
ATOM   2838 1HG  LYS C  20      11.615  40.019 -37.516  1.00  0.00           H  
ATOM   2839 2HG  LYS C  20       9.925  40.345 -37.109  1.00  0.00           H  
ATOM   2840 1HD  LYS C  20      10.332  42.776 -37.555  1.00  0.00           H  
ATOM   2841 2HD  LYS C  20      11.975  42.372 -38.073  1.00  0.00           H  
ATOM   2842 1HE  LYS C  20      11.090  40.948 -39.865  1.00  0.00           H  
ATOM   2843 2HE  LYS C  20       9.438  41.259 -39.326  1.00  0.00           H  
ATOM   2844 1HZ  LYS C  20      10.039  42.648 -41.169  1.00  0.00           H  
ATOM   2845 2HZ  LYS C  20       9.770  43.580 -39.835  1.00  0.00           H  
ATOM   2846 3HZ  LYS C  20      11.313  43.290 -40.339  1.00  0.00           H  
ATOM   2847  N   LYS C  21      11.329  40.943 -32.516  1.00  0.00           N  
ATOM   2848  CA  LYS C  21      11.889  41.272 -31.210  1.00  0.00           C  
ATOM   2849  C   LYS C  21      11.957  40.042 -30.316  1.00  0.00           C  
ATOM   2850  O   LYS C  21      12.828  39.940 -29.450  1.00  0.00           O  
ATOM   2851  CB  LYS C  21      11.064  42.368 -30.534  1.00  0.00           C  
ATOM   2852  CG  LYS C  21      11.177  43.737 -31.192  1.00  0.00           C  
ATOM   2853  CD  LYS C  21      10.298  44.762 -30.490  1.00  0.00           C  
ATOM   2854  CE  LYS C  21      10.400  46.127 -31.155  1.00  0.00           C  
ATOM   2855  NZ  LYS C  21       9.522  47.132 -30.498  1.00  0.00           N1+
ATOM   2856  H   LYS C  21      10.387  41.235 -32.737  1.00  0.00           H  
ATOM   2857  HA  LYS C  21      12.907  41.636 -31.352  1.00  0.00           H  
ATOM   2858 1HB  LYS C  21      10.012  42.083 -30.533  1.00  0.00           H  
ATOM   2859 2HB  LYS C  21      11.376  42.469 -29.495  1.00  0.00           H  
ATOM   2860 1HG  LYS C  21      12.213  44.074 -31.157  1.00  0.00           H  
ATOM   2861 2HG  LYS C  21      10.872  43.665 -32.236  1.00  0.00           H  
ATOM   2862 1HD  LYS C  21       9.260  44.430 -30.516  1.00  0.00           H  
ATOM   2863 2HD  LYS C  21      10.608  44.852 -29.448  1.00  0.00           H  
ATOM   2864 1HE  LYS C  21      11.429  46.477 -31.111  1.00  0.00           H  
ATOM   2865 2HE  LYS C  21      10.112  46.043 -32.203  1.00  0.00           H  
ATOM   2866 1HZ  LYS C  21       9.617  48.022 -30.968  1.00  0.00           H  
ATOM   2867 2HZ  LYS C  21       8.560  46.826 -30.550  1.00  0.00           H  
ATOM   2868 3HZ  LYS C  21       9.791  47.234 -29.530  1.00  0.00           H  
ATOM   2869  N   GLY C  22      11.036  39.109 -30.527  1.00  0.00           N  
ATOM   2870  CA  GLY C  22      10.971  37.897 -29.720  1.00  0.00           C  
ATOM   2871  C   GLY C  22       9.856  37.983 -28.684  1.00  0.00           C  
ATOM   2872  O   GLY C  22       9.657  37.060 -27.896  1.00  0.00           O  
ATOM   2873  H   GLY C  22      10.361  39.243 -31.266  1.00  0.00           H  
ATOM   2874 1HA  GLY C  22      10.806  37.037 -30.367  1.00  0.00           H  
ATOM   2875 2HA  GLY C  22      11.926  37.744 -29.218  1.00  0.00           H  
ATOM   2876  N   ASP C  23       9.132  39.097 -28.693  1.00  0.00           N  
ATOM   2877  CA  ASP C  23       8.095  39.345 -27.698  1.00  0.00           C  
ATOM   2878  C   ASP C  23       6.772  38.714 -28.115  1.00  0.00           C  
ATOM   2879  O   ASP C  23       5.885  39.393 -28.631  1.00  0.00           O  
ATOM   2880  CB  ASP C  23       7.906  40.848 -27.484  1.00  0.00           C  
ATOM   2881  CG  ASP C  23       6.938  41.168 -26.354  1.00  0.00           C  
ATOM   2882  OD1 ASP C  23       6.221  40.285 -25.943  1.00  0.00           O  
ATOM   2883  OD2 ASP C  23       6.923  42.291 -25.910  1.00  0.00           O1-
ATOM   2884  H   ASP C  23       9.306  39.790 -29.406  1.00  0.00           H  
ATOM   2885  HA  ASP C  23       8.400  38.885 -26.759  1.00  0.00           H  
ATOM   2886 1HB  ASP C  23       8.869  41.307 -27.258  1.00  0.00           H  
ATOM   2887 2HB  ASP C  23       7.534  41.303 -28.402  1.00  0.00           H  
ATOM   2888  N   VAL C  24       6.646  37.411 -27.884  1.00  0.00           N  
ATOM   2889  CA  VAL C  24       5.477  36.665 -28.333  1.00  0.00           C  
ATOM   2890  C   VAL C  24       4.225  37.099 -27.580  1.00  0.00           C  
ATOM   2891  O   VAL C  24       3.110  36.967 -28.082  1.00  0.00           O  
ATOM   2892  CB  VAL C  24       5.698  35.154 -28.130  1.00  0.00           C  
ATOM   2893  CG1 VAL C  24       6.792  34.647 -29.057  1.00  0.00           C  
ATOM   2894  CG2 VAL C  24       6.047  34.873 -26.677  1.00  0.00           C  
ATOM   2895  H   VAL C  24       7.378  36.925 -27.388  1.00  0.00           H  
ATOM   2896  HA  VAL C  24       5.316  36.873 -29.390  1.00  0.00           H  
ATOM   2897  HB  VAL C  24       4.782  34.624 -28.393  1.00  0.00           H  
ATOM   2898 1HG1 VAL C  24       6.935  33.577 -28.901  1.00  0.00           H  
ATOM   2899 2HG1 VAL C  24       6.505  34.827 -30.092  1.00  0.00           H  
ATOM   2900 3HG1 VAL C  24       7.723  35.171 -28.842  1.00  0.00           H  
ATOM   2901 1HG2 VAL C  24       6.201  33.803 -26.540  1.00  0.00           H  
ATOM   2902 2HG2 VAL C  24       6.960  35.407 -26.411  1.00  0.00           H  
ATOM   2903 3HG2 VAL C  24       5.231  35.205 -26.035  1.00  0.00           H  
ATOM   2904  N   GLU C  25       4.418  37.614 -26.370  1.00  0.00           N  
ATOM   2905  CA  GLU C  25       3.314  38.142 -25.578  1.00  0.00           C  
ATOM   2906  C   GLU C  25       2.637  39.309 -26.286  1.00  0.00           C  
ATOM   2907  O   GLU C  25       1.419  39.322 -26.460  1.00  0.00           O  
ATOM   2908  CB  GLU C  25       3.810  38.588 -24.201  1.00  0.00           C  
ATOM   2909  CG  GLU C  25       2.725  39.148 -23.291  1.00  0.00           C  
ATOM   2910  CD  GLU C  25       3.243  39.539 -21.935  1.00  0.00           C  
ATOM   2911  OE1 GLU C  25       4.375  39.237 -21.643  1.00  0.00           O  
ATOM   2912  OE2 GLU C  25       2.505  40.140 -21.191  1.00  0.00           O1-
ATOM   2913  H   GLU C  25       5.352  37.640 -25.989  1.00  0.00           H  
ATOM   2914  HA  GLU C  25       2.568  37.356 -25.454  1.00  0.00           H  
ATOM   2915 1HB  GLU C  25       4.272  37.743 -23.690  1.00  0.00           H  
ATOM   2916 2HB  GLU C  25       4.575  39.356 -24.321  1.00  0.00           H  
ATOM   2917 1HG  GLU C  25       2.285  40.024 -23.766  1.00  0.00           H  
ATOM   2918 2HG  GLU C  25       1.943  38.399 -23.174  1.00  0.00           H  
ATOM   2919  N   GLU C  26       3.437  40.291 -26.692  1.00  0.00           N  
ATOM   2920  CA  GLU C  26       2.922  41.452 -27.410  1.00  0.00           C  
ATOM   2921  C   GLU C  26       2.368  41.053 -28.771  1.00  0.00           C  
ATOM   2922  O   GLU C  26       1.383  41.626 -29.242  1.00  0.00           O  
ATOM   2923  CB  GLU C  26       4.021  42.502 -27.583  1.00  0.00           C  
ATOM   2924  CG  GLU C  26       3.567  43.775 -28.285  1.00  0.00           C  
ATOM   2925  CD  GLU C  26       2.538  44.540 -27.502  1.00  0.00           C  
ATOM   2926  OE1 GLU C  26       2.395  44.280 -26.331  1.00  0.00           O  
ATOM   2927  OE2 GLU C  26       1.892  45.387 -28.074  1.00  0.00           O1-
ATOM   2928  H   GLU C  26       4.426  40.232 -26.499  1.00  0.00           H  
ATOM   2929  HA  GLU C  26       2.103  41.881 -26.831  1.00  0.00           H  
ATOM   2930 1HB  GLU C  26       4.415  42.782 -26.606  1.00  0.00           H  
ATOM   2931 2HB  GLU C  26       4.843  42.078 -28.159  1.00  0.00           H  
ATOM   2932 1HG  GLU C  26       4.434  44.417 -28.446  1.00  0.00           H  
ATOM   2933 2HG  GLU C  26       3.156  43.515 -29.259  1.00  0.00           H  
ATOM   2934  N   ALA C  27       3.004  40.073 -29.401  1.00  0.00           N  
ATOM   2935  CA  ALA C  27       2.543  39.562 -30.687  1.00  0.00           C  
ATOM   2936  C   ALA C  27       1.091  39.109 -30.612  1.00  0.00           C  
ATOM   2937  O   ALA C  27       0.288  39.413 -31.492  1.00  0.00           O  
ATOM   2938  CB  ALA C  27       3.431  38.416 -31.151  1.00  0.00           C  
ATOM   2939  H   ALA C  27       3.829  39.671 -28.979  1.00  0.00           H  
ATOM   2940  HA  ALA C  27       2.599  40.369 -31.421  1.00  0.00           H  
ATOM   2941 1HB  ALA C  27       3.074  38.046 -32.112  1.00  0.00           H  
ATOM   2942 2HB  ALA C  27       4.456  38.771 -31.258  1.00  0.00           H  
ATOM   2943 3HB  ALA C  27       3.399  37.613 -30.418  1.00  0.00           H  
ATOM   2944  N   VAL C  28       0.759  38.378 -29.552  1.00  0.00           N  
ATOM   2945  CA  VAL C  28      -0.609  37.930 -29.327  1.00  0.00           C  
ATOM   2946  C   VAL C  28      -1.538  39.109 -29.066  1.00  0.00           C  
ATOM   2947  O   VAL C  28      -2.654  39.161 -29.586  1.00  0.00           O  
ATOM   2948  CB  VAL C  28      -0.666  36.961 -28.132  1.00  0.00           C  
ATOM   2949  CG1 VAL C  28      -2.105  36.741 -27.692  1.00  0.00           C  
ATOM   2950  CG2 VAL C  28      -0.007  35.642 -28.503  1.00  0.00           C  
ATOM   2951  H   VAL C  28       1.474  38.126 -28.884  1.00  0.00           H  
ATOM   2952  HA  VAL C  28      -0.961  37.426 -30.229  1.00  0.00           H  
ATOM   2953  HB  VAL C  28      -0.138  37.407 -27.289  1.00  0.00           H  
ATOM   2954 1HG1 VAL C  28      -2.126  36.053 -26.845  1.00  0.00           H  
ATOM   2955 2HG1 VAL C  28      -2.545  37.693 -27.396  1.00  0.00           H  
ATOM   2956 3HG1 VAL C  28      -2.677  36.316 -28.517  1.00  0.00           H  
ATOM   2957 1HG2 VAL C  28      -0.050  34.962 -27.653  1.00  0.00           H  
ATOM   2958 2HG2 VAL C  28      -0.533  35.199 -29.350  1.00  0.00           H  
ATOM   2959 3HG2 VAL C  28       1.034  35.818 -28.774  1.00  0.00           H  
ATOM   2960  N   ARG C  29      -1.073  40.054 -28.257  1.00  0.00           N  
ATOM   2961  CA  ARG C  29      -1.853  41.245 -27.944  1.00  0.00           C  
ATOM   2962  C   ARG C  29      -2.199  42.026 -29.207  1.00  0.00           C  
ATOM   2963  O   ARG C  29      -3.309  42.539 -29.346  1.00  0.00           O  
ATOM   2964  CB  ARG C  29      -1.088  42.148 -26.986  1.00  0.00           C  
ATOM   2965  CG  ARG C  29      -0.947  41.606 -25.572  1.00  0.00           C  
ATOM   2966  CD  ARG C  29      -0.187  42.537 -24.701  1.00  0.00           C  
ATOM   2967  NE  ARG C  29       0.134  41.938 -23.416  1.00  0.00           N  
ATOM   2968  CZ  ARG C  29      -0.707  41.884 -22.365  1.00  0.00           C  
ATOM   2969  NH1 ARG C  29      -1.913  42.397 -22.462  1.00  0.00           N1+
ATOM   2970  NH2 ARG C  29      -0.319  41.316 -21.236  1.00  0.00           N  
ATOM   2971  H   ARG C  29      -0.155  39.947 -27.851  1.00  0.00           H  
ATOM   2972  HA  ARG C  29      -2.790  40.936 -27.481  1.00  0.00           H  
ATOM   2973 1HB  ARG C  29      -0.086  42.323 -27.373  1.00  0.00           H  
ATOM   2974 2HB  ARG C  29      -1.587  43.115 -26.920  1.00  0.00           H  
ATOM   2975 1HG  ARG C  29      -1.936  41.460 -25.138  1.00  0.00           H  
ATOM   2976 2HG  ARG C  29      -0.418  40.652 -25.599  1.00  0.00           H  
ATOM   2977 1HD  ARG C  29       0.747  42.815 -25.191  1.00  0.00           H  
ATOM   2978 2HD  ARG C  29      -0.781  43.433 -24.519  1.00  0.00           H  
ATOM   2979  HE  ARG C  29       1.053  41.532 -23.303  1.00  0.00           H  
ATOM   2980 1HH1 ARG C  29      -2.210  42.832 -23.324  1.00  0.00           H  
ATOM   2981 2HH1 ARG C  29      -2.544  42.357 -21.674  1.00  0.00           H  
ATOM   2982 1HH2 ARG C  29       0.608  40.921 -21.162  1.00  0.00           H  
ATOM   2983 2HH2 ARG C  29      -0.949  41.275 -20.449  1.00  0.00           H  
ATOM   2984  N   ALA C  30      -1.239  42.116 -30.121  1.00  0.00           N  
ATOM   2985  CA  ALA C  30      -1.482  42.714 -31.430  1.00  0.00           C  
ATOM   2986  C   ALA C  30      -2.465  41.880 -32.243  1.00  0.00           C  
ATOM   2987  O   ALA C  30      -3.351  42.420 -32.905  1.00  0.00           O  
ATOM   2988  CB  ALA C  30      -0.172  42.877 -32.188  1.00  0.00           C  
ATOM   2989  H   ALA C  30      -0.320  41.759 -29.908  1.00  0.00           H  
ATOM   2990  HA  ALA C  30      -1.926  43.698 -31.282  1.00  0.00           H  
ATOM   2991 1HB  ALA C  30      -0.369  43.325 -33.162  1.00  0.00           H  
ATOM   2992 2HB  ALA C  30       0.499  43.522 -31.620  1.00  0.00           H  
ATOM   2993 3HB  ALA C  30       0.293  41.902 -32.324  1.00  0.00           H  
ATOM   2994  N   ALA C  31      -2.302  40.563 -32.188  1.00  0.00           N  
ATOM   2995  CA  ALA C  31      -3.196  39.650 -32.892  1.00  0.00           C  
ATOM   2996  C   ALA C  31      -4.623  39.767 -32.372  1.00  0.00           C  
ATOM   2997  O   ALA C  31      -5.583  39.644 -33.131  1.00  0.00           O  
ATOM   2998  CB  ALA C  31      -2.701  38.218 -32.762  1.00  0.00           C  
ATOM   2999  H   ALA C  31      -1.540  40.182 -31.645  1.00  0.00           H  
ATOM   3000  HA  ALA C  31      -3.205  39.921 -33.949  1.00  0.00           H  
ATOM   3001 1HB  ALA C  31      -3.377  37.549 -33.293  1.00  0.00           H  
ATOM   3002 2HB  ALA C  31      -1.702  38.137 -33.190  1.00  0.00           H  
ATOM   3003 3HB  ALA C  31      -2.667  37.939 -31.710  1.00  0.00           H  
ATOM   3004  N   GLN C  32      -4.757  40.007 -31.071  1.00  0.00           N  
ATOM   3005  CA  GLN C  32      -6.061  40.233 -30.464  1.00  0.00           C  
ATOM   3006  C   GLN C  32      -6.732  41.470 -31.049  1.00  0.00           C  
ATOM   3007  O   GLN C  32      -7.937  41.471 -31.307  1.00  0.00           O  
ATOM   3008  CB  GLN C  32      -5.927  40.381 -28.945  1.00  0.00           C  
ATOM   3009  CG  GLN C  32      -5.644  39.079 -28.216  1.00  0.00           C  
ATOM   3010  CD  GLN C  32      -5.379  39.288 -26.737  1.00  0.00           C  
ATOM   3011  NE2 GLN C  32      -5.591  38.244 -25.945  1.00  0.00           N  
ATOM   3012  OE1 GLN C  32      -4.988  40.379 -26.312  1.00  0.00           O  
ATOM   3013  H   GLN C  32      -3.931  40.031 -30.489  1.00  0.00           H  
ATOM   3014  HA  GLN C  32      -6.700  39.377 -30.682  1.00  0.00           H  
ATOM   3015 1HB  GLN C  32      -5.118  41.076 -28.718  1.00  0.00           H  
ATOM   3016 2HB  GLN C  32      -6.845  40.803 -28.537  1.00  0.00           H  
ATOM   3017 1HG  GLN C  32      -6.507  38.422 -28.319  1.00  0.00           H  
ATOM   3018 2HG  GLN C  32      -4.763  38.610 -28.658  1.00  0.00           H  
ATOM   3019 1HE2 GLN C  32      -5.434  38.322 -24.961  1.00  0.00           H  
ATOM   3020 2HE2 GLN C  32      -5.908  37.378 -26.333  1.00  0.00           H  
ATOM   3021  N   GLU C  33      -5.948  42.523 -31.256  1.00  0.00           N  
ATOM   3022  CA  GLU C  33      -6.434  43.720 -31.931  1.00  0.00           C  
ATOM   3023  C   GLU C  33      -6.755  43.435 -33.395  1.00  0.00           C  
ATOM   3024  O   GLU C  33      -7.740  43.941 -33.932  1.00  0.00           O  
ATOM   3025  CB  GLU C  33      -5.399  44.844 -31.835  1.00  0.00           C  
ATOM   3026  CG  GLU C  33      -5.311  45.502 -30.466  1.00  0.00           C  
ATOM   3027  CD  GLU C  33      -6.568  46.237 -30.089  1.00  0.00           C  
ATOM   3028  OE1 GLU C  33      -7.311  45.730 -29.284  1.00  0.00           O  
ATOM   3029  OE2 GLU C  33      -6.784  47.307 -30.607  1.00  0.00           O1-
ATOM   3030  H   GLU C  33      -4.990  42.492 -30.938  1.00  0.00           H  
ATOM   3031  HA  GLU C  33      -7.356  44.040 -31.446  1.00  0.00           H  
ATOM   3032 1HB  GLU C  33      -4.413  44.451 -32.081  1.00  0.00           H  
ATOM   3033 2HB  GLU C  33      -5.635  45.618 -32.565  1.00  0.00           H  
ATOM   3034 1HG  GLU C  33      -5.114  44.735 -29.718  1.00  0.00           H  
ATOM   3035 2HG  GLU C  33      -4.474  46.198 -30.462  1.00  0.00           H  
ATOM   3036  N   ALA C  34      -5.918  42.625 -34.030  1.00  0.00           N  
ATOM   3037  CA  ALA C  34      -6.107  42.280 -35.436  1.00  0.00           C  
ATOM   3038  C   ALA C  34      -7.428  41.556 -35.653  1.00  0.00           C  
ATOM   3039  O   ALA C  34      -8.201  41.911 -36.544  1.00  0.00           O  
ATOM   3040  CB  ALA C  34      -4.948  41.427 -35.934  1.00  0.00           C  
ATOM   3041  H   ALA C  34      -5.133  42.235 -33.531  1.00  0.00           H  
ATOM   3042  HA  ALA C  34      -6.134  43.203 -36.017  1.00  0.00           H  
ATOM   3043 1HB  ALA C  34      -5.102  41.180 -36.982  1.00  0.00           H  
ATOM   3044 2HB  ALA C  34      -4.014  41.981 -35.824  1.00  0.00           H  
ATOM   3045 3HB  ALA C  34      -4.896  40.511 -35.346  1.00  0.00           H  
ATOM   3046  N   VAL C  35      -7.683  40.539 -34.836  1.00  0.00           N  
ATOM   3047  CA  VAL C  35      -8.889  39.733 -34.971  1.00  0.00           C  
ATOM   3048  C   VAL C  35     -10.125  40.517 -34.551  1.00  0.00           C  
ATOM   3049  O   VAL C  35     -11.218  40.296 -35.074  1.00  0.00           O  
ATOM   3050  CB  VAL C  35      -8.777  38.458 -34.114  1.00  0.00           C  
ATOM   3051  CG1 VAL C  35      -8.893  38.799 -32.635  1.00  0.00           C  
ATOM   3052  CG2 VAL C  35      -9.852  37.462 -34.524  1.00  0.00           C  
ATOM   3053  H   VAL C  35      -7.023  40.320 -34.105  1.00  0.00           H  
ATOM   3054  HA  VAL C  35      -9.008  39.462 -36.020  1.00  0.00           H  
ATOM   3055  HB  VAL C  35      -7.793  38.014 -34.265  1.00  0.00           H  
ATOM   3056 1HG1 VAL C  35      -8.811  37.886 -32.044  1.00  0.00           H  
ATOM   3057 2HG1 VAL C  35      -8.092  39.484 -32.356  1.00  0.00           H  
ATOM   3058 3HG1 VAL C  35      -9.857  39.268 -32.445  1.00  0.00           H  
ATOM   3059 1HG2 VAL C  35      -9.766  36.564 -33.914  1.00  0.00           H  
ATOM   3060 2HG2 VAL C  35     -10.835  37.908 -34.378  1.00  0.00           H  
ATOM   3061 3HG2 VAL C  35      -9.724  37.201 -35.574  1.00  0.00           H  
ATOM   3062  N   ARG C  36      -9.947  41.433 -33.605  1.00  0.00           N  
ATOM   3063  CA  ARG C  36     -11.034  42.296 -33.160  1.00  0.00           C  
ATOM   3064  C   ARG C  36     -11.454  43.267 -34.257  1.00  0.00           C  
ATOM   3065  O   ARG C  36     -12.642  43.421 -34.539  1.00  0.00           O  
ATOM   3066  CB  ARG C  36     -10.621  43.082 -31.924  1.00  0.00           C  
ATOM   3067  CG  ARG C  36     -11.707  43.968 -31.337  1.00  0.00           C  
ATOM   3068  CD  ARG C  36     -11.269  44.607 -30.070  1.00  0.00           C  
ATOM   3069  NE  ARG C  36     -10.305  45.671 -30.304  1.00  0.00           N  
ATOM   3070  CZ  ARG C  36     -10.615  46.893 -30.781  1.00  0.00           C  
ATOM   3071  NH1 ARG C  36     -11.863  47.189 -31.069  1.00  0.00           N1+
ATOM   3072  NH2 ARG C  36      -9.664  47.793 -30.958  1.00  0.00           N  
ATOM   3073  H   ARG C  36      -9.034  41.536 -33.186  1.00  0.00           H  
ATOM   3074  HA  ARG C  36     -11.896  41.672 -32.923  1.00  0.00           H  
ATOM   3075 1HB  ARG C  36     -10.302  42.391 -31.145  1.00  0.00           H  
ATOM   3076 2HB  ARG C  36      -9.769  43.718 -32.165  1.00  0.00           H  
ATOM   3077 1HG  ARG C  36     -11.958  44.756 -32.049  1.00  0.00           H  
ATOM   3078 2HG  ARG C  36     -12.594  43.369 -31.131  1.00  0.00           H  
ATOM   3079 1HD  ARG C  36     -12.132  45.036 -29.561  1.00  0.00           H  
ATOM   3080 2HD  ARG C  36     -10.804  43.860 -29.428  1.00  0.00           H  
ATOM   3081  HE  ARG C  36      -9.335  45.480 -30.093  1.00  0.00           H  
ATOM   3082 1HH1 ARG C  36     -12.590  46.500 -30.933  1.00  0.00           H  
ATOM   3083 2HH1 ARG C  36     -12.095  48.104 -31.426  1.00  0.00           H  
ATOM   3084 1HH2 ARG C  36      -8.704  47.564 -30.736  1.00  0.00           H  
ATOM   3085 2HH2 ARG C  36      -9.895  48.708 -31.316  1.00  0.00           H  
ATOM   3086  N   ALA C  37     -10.472  43.916 -34.873  1.00  0.00           N  
ATOM   3087  CA  ALA C  37     -10.738  44.874 -35.939  1.00  0.00           C  
ATOM   3088  C   ALA C  37     -11.402  44.201 -37.132  1.00  0.00           C  
ATOM   3089  O   ALA C  37     -12.385  44.707 -37.676  1.00  0.00           O  
ATOM   3090  CB  ALA C  37      -9.451  45.562 -36.368  1.00  0.00           C  
ATOM   3091  H   ALA C  37      -9.517  43.741 -34.595  1.00  0.00           H  
ATOM   3092  HA  ALA C  37     -11.427  45.631 -35.560  1.00  0.00           H  
ATOM   3093 1HB  ALA C  37      -9.666  46.275 -37.163  1.00  0.00           H  
ATOM   3094 2HB  ALA C  37      -9.018  46.089 -35.518  1.00  0.00           H  
ATOM   3095 3HB  ALA C  37      -8.745  44.816 -36.731  1.00  0.00           H  
ATOM   3096  N   ALA C  38     -10.862  43.056 -37.536  1.00  0.00           N  
ATOM   3097  CA  ALA C  38     -11.399  42.314 -38.668  1.00  0.00           C  
ATOM   3098  C   ALA C  38     -12.782  41.757 -38.358  1.00  0.00           C  
ATOM   3099  O   ALA C  38     -13.669  41.759 -39.213  1.00  0.00           O  
ATOM   3100  CB  ALA C  38     -10.452  41.189 -39.062  1.00  0.00           C  
ATOM   3101  H   ALA C  38     -10.058  42.693 -37.044  1.00  0.00           H  
ATOM   3102  HA  ALA C  38     -11.499  42.995 -39.513  1.00  0.00           H  
ATOM   3103 1HB  ALA C  38     -10.868  40.643 -39.909  1.00  0.00           H  
ATOM   3104 2HB  ALA C  38      -9.484  41.607 -39.339  1.00  0.00           H  
ATOM   3105 3HB  ALA C  38     -10.327  40.509 -38.220  1.00  0.00           H  
ATOM   3106  N   LYS C  39     -12.962  41.281 -37.130  1.00  0.00           N  
ATOM   3107  CA  LYS C  39     -14.252  40.765 -36.690  1.00  0.00           C  
ATOM   3108  C   LYS C  39     -15.317  41.852 -36.710  1.00  0.00           C  
ATOM   3109  O   LYS C  39     -16.434  41.631 -37.175  1.00  0.00           O  
ATOM   3110  CB  LYS C  39     -14.140  40.167 -35.287  1.00  0.00           C  
ATOM   3111  CG  LYS C  39     -15.438  39.580 -34.747  1.00  0.00           C  
ATOM   3112  CD  LYS C  39     -15.217  38.887 -33.411  1.00  0.00           C  
ATOM   3113  CE  LYS C  39     -16.521  38.346 -32.846  1.00  0.00           C  
ATOM   3114  NZ  LYS C  39     -16.308  37.581 -31.586  1.00  0.00           N1+
ATOM   3115  H   LYS C  39     -12.183  41.280 -36.486  1.00  0.00           H  
ATOM   3116  HA  LYS C  39     -14.563  39.983 -37.380  1.00  0.00           H  
ATOM   3117 1HB  LYS C  39     -13.391  39.375 -35.288  1.00  0.00           H  
ATOM   3118 2HB  LYS C  39     -13.804  40.935 -34.589  1.00  0.00           H  
ATOM   3119 1HG  LYS C  39     -16.170  40.378 -34.616  1.00  0.00           H  
ATOM   3120 2HG  LYS C  39     -15.835  38.860 -35.460  1.00  0.00           H  
ATOM   3121 1HD  LYS C  39     -14.517  38.060 -33.541  1.00  0.00           H  
ATOM   3122 2HD  LYS C  39     -14.790  39.594 -32.699  1.00  0.00           H  
ATOM   3123 1HE  LYS C  39     -17.201  39.173 -32.643  1.00  0.00           H  
ATOM   3124 2HE  LYS C  39     -16.992  37.690 -33.578  1.00  0.00           H  
ATOM   3125 1HZ  LYS C  39     -17.195  37.240 -31.245  1.00  0.00           H  
ATOM   3126 2HZ  LYS C  39     -15.693  36.800 -31.767  1.00  0.00           H  
ATOM   3127 3HZ  LYS C  39     -15.890  38.184 -30.892  1.00  0.00           H  
ATOM   3128  N   GLU C  40     -14.966  43.029 -36.202  1.00  0.00           N  
ATOM   3129  CA  GLU C  40     -15.883  44.161 -36.186  1.00  0.00           C  
ATOM   3130  C   GLU C  40     -16.135  44.687 -37.593  1.00  0.00           C  
ATOM   3131  O   GLU C  40     -17.243  45.115 -37.917  1.00  0.00           O  
ATOM   3132  CB  GLU C  40     -15.330  45.282 -35.302  1.00  0.00           C  
ATOM   3133  CG  GLU C  40     -15.341  44.971 -33.813  1.00  0.00           C  
ATOM   3134  CD  GLU C  40     -14.645  46.021 -32.992  1.00  0.00           C  
ATOM   3135  OE1 GLU C  40     -14.311  47.047 -33.534  1.00  0.00           O  
ATOM   3136  OE2 GLU C  40     -14.447  45.796 -31.821  1.00  0.00           O1-
ATOM   3137  H   GLU C  40     -14.037  43.142 -35.819  1.00  0.00           H  
ATOM   3138  HA  GLU C  40     -16.839  43.827 -35.782  1.00  0.00           H  
ATOM   3139 1HB  GLU C  40     -14.302  45.499 -35.592  1.00  0.00           H  
ATOM   3140 2HB  GLU C  40     -15.913  46.190 -35.460  1.00  0.00           H  
ATOM   3141 1HG  GLU C  40     -16.374  44.889 -33.477  1.00  0.00           H  
ATOM   3142 2HG  GLU C  40     -14.857  44.009 -33.650  1.00  0.00           H  
ATOM   3143  N   SER C  41     -15.100  44.655 -38.426  1.00  0.00           N  
ATOM   3144  CA  SER C  41     -15.219  45.087 -39.812  1.00  0.00           C  
ATOM   3145  C   SER C  41     -16.136  44.161 -40.602  1.00  0.00           C  
ATOM   3146  O   SER C  41     -16.975  44.618 -41.378  1.00  0.00           O  
ATOM   3147  CB  SER C  41     -13.850  45.133 -40.463  1.00  0.00           C  
ATOM   3148  OG  SER C  41     -13.940  45.583 -41.788  1.00  0.00           O  
ATOM   3149  H   SER C  41     -14.208  44.320 -38.088  1.00  0.00           H  
ATOM   3150  HA  SER C  41     -15.664  46.083 -39.819  1.00  0.00           H  
ATOM   3151 1HB  SER C  41     -13.200  45.797 -39.895  1.00  0.00           H  
ATOM   3152 2HB  SER C  41     -13.403  44.141 -40.443  1.00  0.00           H  
ATOM   3153  HG  SER C  41     -13.325  45.044 -42.291  1.00  0.00           H  
ATOM   3154  N   GLY C  42     -15.968  42.859 -40.401  1.00  0.00           N  
ATOM   3155  CA  GLY C  42     -16.740  41.864 -41.137  1.00  0.00           C  
ATOM   3156  C   GLY C  42     -15.940  41.304 -42.306  1.00  0.00           C  
ATOM   3157  O   GLY C  42     -16.509  40.867 -43.306  1.00  0.00           O  
ATOM   3158  H   GLY C  42     -15.290  42.549 -39.719  1.00  0.00           H  
ATOM   3159 1HA  GLY C  42     -17.026  41.055 -40.465  1.00  0.00           H  
ATOM   3160 2HA  GLY C  42     -17.659  42.317 -41.505  1.00  0.00           H  
ATOM   3161  N   ASP C  43     -14.618  41.316 -42.172  1.00  0.00           N  
ATOM   3162  CA  ASP C  43     -13.737  40.831 -43.228  1.00  0.00           C  
ATOM   3163  C   ASP C  43     -13.267  39.410 -42.945  1.00  0.00           C  
ATOM   3164  O   ASP C  43     -12.314  39.199 -42.195  1.00  0.00           O  
ATOM   3165  CB  ASP C  43     -12.527  41.754 -43.383  1.00  0.00           C  
ATOM   3166  CG  ASP C  43     -12.885  43.104 -43.989  1.00  0.00           C  
ATOM   3167  OD1 ASP C  43     -13.590  43.126 -44.970  1.00  0.00           O  
ATOM   3168  OD2 ASP C  43     -12.449  44.102 -43.466  1.00  0.00           O1-
ATOM   3169  H   ASP C  43     -14.215  41.669 -41.317  1.00  0.00           H  
ATOM   3170  HA  ASP C  43     -14.295  40.814 -44.165  1.00  0.00           H  
ATOM   3171 1HB  ASP C  43     -12.069  41.921 -42.407  1.00  0.00           H  
ATOM   3172 2HB  ASP C  43     -11.781  41.274 -44.017  1.00  0.00           H  
ATOM   3173  N   ASN C  44     -13.942  38.438 -43.552  1.00  0.00           N  
ATOM   3174  CA  ASN C  44     -13.616  37.033 -43.336  1.00  0.00           C  
ATOM   3175  C   ASN C  44     -12.257  36.684 -43.931  1.00  0.00           C  
ATOM   3176  O   ASN C  44     -11.527  35.852 -43.393  1.00  0.00           O  
ATOM   3177  CB  ASN C  44     -14.698  36.139 -43.915  1.00  0.00           C  
ATOM   3178  CG  ASN C  44     -15.981  36.209 -43.136  1.00  0.00           C  
ATOM   3179  ND2 ASN C  44     -17.056  35.771 -43.743  1.00  0.00           N  
ATOM   3180  OD1 ASN C  44     -16.000  36.658 -41.984  1.00  0.00           O  
ATOM   3181  H   ASN C  44     -14.697  38.678 -44.176  1.00  0.00           H  
ATOM   3182  HA  ASN C  44     -13.565  36.857 -42.262  1.00  0.00           H  
ATOM   3183 1HB  ASN C  44     -14.897  36.431 -44.948  1.00  0.00           H  
ATOM   3184 2HB  ASN C  44     -14.349  35.107 -43.928  1.00  0.00           H  
ATOM   3185 1HD2 ASN C  44     -17.939  35.793 -43.272  1.00  0.00           H  
ATOM   3186 2HD2 ASN C  44     -16.994  35.416 -44.674  1.00  0.00           H  
ATOM   3187  N   ASP C  45     -11.923  37.327 -45.044  1.00  0.00           N  
ATOM   3188  CA  ASP C  45     -10.643  37.099 -45.706  1.00  0.00           C  
ATOM   3189  C   ASP C  45      -9.483  37.579 -44.841  1.00  0.00           C  
ATOM   3190  O   ASP C  45      -8.431  36.943 -44.789  1.00  0.00           O  
ATOM   3191  CB  ASP C  45     -10.604  37.809 -47.061  1.00  0.00           C  
ATOM   3192  CG  ASP C  45     -11.511  37.160 -48.098  1.00  0.00           C  
ATOM   3193  OD1 ASP C  45     -11.925  36.045 -47.881  1.00  0.00           O  
ATOM   3194  OD2 ASP C  45     -11.781  37.783 -49.097  1.00  0.00           O1-
ATOM   3195  H   ASP C  45     -12.570  37.990 -45.445  1.00  0.00           H  
ATOM   3196  HA  ASP C  45     -10.518  36.027 -45.859  1.00  0.00           H  
ATOM   3197 1HB  ASP C  45     -10.908  38.850 -46.936  1.00  0.00           H  
ATOM   3198 2HB  ASP C  45      -9.582  37.810 -47.443  1.00  0.00           H  
ATOM   3199  N   VAL C  46      -9.684  38.704 -44.163  1.00  0.00           N  
ATOM   3200  CA  VAL C  46      -8.681  39.238 -43.249  1.00  0.00           C  
ATOM   3201  C   VAL C  46      -8.547  38.364 -42.008  1.00  0.00           C  
ATOM   3202  O   VAL C  46      -7.444  38.141 -41.510  1.00  0.00           O  
ATOM   3203  CB  VAL C  46      -9.051  40.672 -42.827  1.00  0.00           C  
ATOM   3204  CG1 VAL C  46      -8.098  41.173 -41.751  1.00  0.00           C  
ATOM   3205  CG2 VAL C  46      -9.029  41.591 -44.039  1.00  0.00           C  
ATOM   3206  H   VAL C  46     -10.554  39.204 -44.284  1.00  0.00           H  
ATOM   3207  HA  VAL C  46      -7.716  39.238 -43.758  1.00  0.00           H  
ATOM   3208  HB  VAL C  46     -10.051  40.667 -42.393  1.00  0.00           H  
ATOM   3209 1HG1 VAL C  46      -8.375  42.188 -41.464  1.00  0.00           H  
ATOM   3210 2HG1 VAL C  46      -8.158  40.522 -40.880  1.00  0.00           H  
ATOM   3211 3HG1 VAL C  46      -7.080  41.172 -42.139  1.00  0.00           H  
ATOM   3212 1HG2 VAL C  46      -9.292  42.603 -43.732  1.00  0.00           H  
ATOM   3213 2HG2 VAL C  46      -8.030  41.592 -44.476  1.00  0.00           H  
ATOM   3214 3HG2 VAL C  46      -9.747  41.237 -44.777  1.00  0.00           H  
ATOM   3215  N   LEU C  47      -9.677  37.873 -41.512  1.00  0.00           N  
ATOM   3216  CA  LEU C  47      -9.683  36.963 -40.375  1.00  0.00           C  
ATOM   3217  C   LEU C  47      -8.891  35.697 -40.678  1.00  0.00           C  
ATOM   3218  O   LEU C  47      -8.186  35.172 -39.815  1.00  0.00           O  
ATOM   3219  CB  LEU C  47     -11.123  36.594 -39.997  1.00  0.00           C  
ATOM   3220  CG  LEU C  47     -11.924  37.691 -39.284  1.00  0.00           C  
ATOM   3221  CD1 LEU C  47     -13.391  37.289 -39.223  1.00  0.00           C  
ATOM   3222  CD2 LEU C  47     -11.358  37.909 -37.890  1.00  0.00           C  
ATOM   3223  H   LEU C  47     -10.557  38.137 -41.936  1.00  0.00           H  
ATOM   3224  HA  LEU C  47      -9.201  37.459 -39.531  1.00  0.00           H  
ATOM   3225 1HB  LEU C  47     -11.662  36.326 -40.904  1.00  0.00           H  
ATOM   3226 2HB  LEU C  47     -11.099  35.723 -39.343  1.00  0.00           H  
ATOM   3227  HG  LEU C  47     -11.856  38.619 -39.853  1.00  0.00           H  
ATOM   3228 1HD1 LEU C  47     -13.961  38.069 -38.718  1.00  0.00           H  
ATOM   3229 2HD1 LEU C  47     -13.776  37.159 -40.235  1.00  0.00           H  
ATOM   3230 3HD1 LEU C  47     -13.490  36.353 -38.674  1.00  0.00           H  
ATOM   3231 1HD2 LEU C  47     -11.927  38.689 -37.383  1.00  0.00           H  
ATOM   3232 2HD2 LEU C  47     -11.427  36.982 -37.320  1.00  0.00           H  
ATOM   3233 3HD2 LEU C  47     -10.314  38.212 -37.963  1.00  0.00           H  
ATOM   3234  N   ARG C  48      -9.013  35.210 -41.907  1.00  0.00           N  
ATOM   3235  CA  ARG C  48      -8.208  34.084 -42.369  1.00  0.00           C  
ATOM   3236  C   ARG C  48      -6.721  34.386 -42.250  1.00  0.00           C  
ATOM   3237  O   ARG C  48      -5.946  33.560 -41.770  1.00  0.00           O  
ATOM   3238  CB  ARG C  48      -8.540  33.745 -43.814  1.00  0.00           C  
ATOM   3239  CG  ARG C  48      -7.780  32.559 -44.383  1.00  0.00           C  
ATOM   3240  CD  ARG C  48      -8.160  32.288 -45.793  1.00  0.00           C  
ATOM   3241  NE  ARG C  48      -9.551  31.877 -45.911  1.00  0.00           N  
ATOM   3242  CZ  ARG C  48     -10.251  31.869 -47.062  1.00  0.00           C  
ATOM   3243  NH1 ARG C  48      -9.678  32.249 -48.183  1.00  0.00           N1+
ATOM   3244  NH2 ARG C  48     -11.513  31.477 -47.064  1.00  0.00           N  
ATOM   3245  H   ARG C  48      -9.679  35.628 -42.540  1.00  0.00           H  
ATOM   3246  HA  ARG C  48      -8.423  33.223 -41.734  1.00  0.00           H  
ATOM   3247 1HB  ARG C  48      -9.604  33.528 -43.901  1.00  0.00           H  
ATOM   3248 2HB  ARG C  48      -8.330  34.607 -44.448  1.00  0.00           H  
ATOM   3249 1HG  ARG C  48      -6.709  32.763 -44.350  1.00  0.00           H  
ATOM   3250 2HG  ARG C  48      -7.998  31.668 -43.793  1.00  0.00           H  
ATOM   3251 1HD  ARG C  48      -8.020  33.190 -46.388  1.00  0.00           H  
ATOM   3252 2HD  ARG C  48      -7.535  31.490 -46.192  1.00  0.00           H  
ATOM   3253  HE  ARG C  48     -10.025  31.578 -45.070  1.00  0.00           H  
ATOM   3254 1HH1 ARG C  48      -8.714  32.548 -48.181  1.00  0.00           H  
ATOM   3255 2HH1 ARG C  48     -10.204  32.243 -49.045  1.00  0.00           H  
ATOM   3256 1HH2 ARG C  48     -11.954  31.185 -46.202  1.00  0.00           H  
ATOM   3257 2HH2 ARG C  48     -12.037  31.471 -47.926  1.00  0.00           H  
ATOM   3258  N   LYS C  49      -6.325  35.574 -42.694  1.00  0.00           N  
ATOM   3259  CA  LYS C  49      -4.946  36.025 -42.554  1.00  0.00           C  
ATOM   3260  C   LYS C  49      -4.538  36.103 -41.088  1.00  0.00           C  
ATOM   3261  O   LYS C  49      -3.435  35.702 -40.719  1.00  0.00           O  
ATOM   3262  CB  LYS C  49      -4.758  37.387 -43.225  1.00  0.00           C  
ATOM   3263  CG  LYS C  49      -3.319  37.887 -43.239  1.00  0.00           C  
ATOM   3264  CD  LYS C  49      -3.199  39.204 -43.990  1.00  0.00           C  
ATOM   3265  CE  LYS C  49      -1.756  39.685 -44.041  1.00  0.00           C  
ATOM   3266  NZ  LYS C  49      -1.615  40.935 -44.835  1.00  0.00           N1+
ATOM   3267  H   LYS C  49      -6.999  36.182 -43.139  1.00  0.00           H  
ATOM   3268  HA  LYS C  49      -4.295  35.301 -43.040  1.00  0.00           H  
ATOM   3269 1HB  LYS C  49      -5.104  37.334 -44.257  1.00  0.00           H  
ATOM   3270 2HB  LYS C  49      -5.365  38.133 -42.712  1.00  0.00           H  
ATOM   3271 1HG  LYS C  49      -2.973  38.029 -42.215  1.00  0.00           H  
ATOM   3272 2HG  LYS C  49      -2.681  37.145 -43.719  1.00  0.00           H  
ATOM   3273 1HD  LYS C  49      -3.569  39.077 -45.009  1.00  0.00           H  
ATOM   3274 2HD  LYS C  49      -3.807  39.962 -43.495  1.00  0.00           H  
ATOM   3275 1HE  LYS C  49      -1.398  39.868 -43.029  1.00  0.00           H  
ATOM   3276 2HE  LYS C  49      -1.132  38.912 -44.491  1.00  0.00           H  
ATOM   3277 1HZ  LYS C  49      -0.645  41.219 -44.845  1.00  0.00           H  
ATOM   3278 2HZ  LYS C  49      -1.927  40.772 -45.782  1.00  0.00           H  
ATOM   3279 3HZ  LYS C  49      -2.173  41.665 -44.417  1.00  0.00           H  
ATOM   3280  N   VAL C  50      -5.436  36.622 -40.256  1.00  0.00           N  
ATOM   3281  CA  VAL C  50      -5.182  36.726 -38.824  1.00  0.00           C  
ATOM   3282  C   VAL C  50      -4.960  35.353 -38.203  1.00  0.00           C  
ATOM   3283  O   VAL C  50      -4.045  35.164 -37.403  1.00  0.00           O  
ATOM   3284  CB  VAL C  50      -6.364  37.420 -38.122  1.00  0.00           C  
ATOM   3285  CG1 VAL C  50      -6.232  37.298 -36.611  1.00  0.00           C  
ATOM   3286  CG2 VAL C  50      -6.432  38.880 -38.542  1.00  0.00           C  
ATOM   3287  H   VAL C  50      -6.315  36.952 -40.624  1.00  0.00           H  
ATOM   3288  HA  VAL C  50      -4.271  37.308 -38.675  1.00  0.00           H  
ATOM   3289  HB  VAL C  50      -7.290  36.917 -38.405  1.00  0.00           H  
ATOM   3290 1HG1 VAL C  50      -7.076  37.794 -36.131  1.00  0.00           H  
ATOM   3291 2HG1 VAL C  50      -6.223  36.245 -36.331  1.00  0.00           H  
ATOM   3292 3HG1 VAL C  50      -5.304  37.769 -36.288  1.00  0.00           H  
ATOM   3293 1HG2 VAL C  50      -7.270  39.364 -38.041  1.00  0.00           H  
ATOM   3294 2HG2 VAL C  50      -5.504  39.381 -38.264  1.00  0.00           H  
ATOM   3295 3HG2 VAL C  50      -6.568  38.943 -39.621  1.00  0.00           H  
ATOM   3296  N   ALA C  51      -5.807  34.398 -38.574  1.00  0.00           N  
ATOM   3297  CA  ALA C  51      -5.719  33.047 -38.036  1.00  0.00           C  
ATOM   3298  C   ALA C  51      -4.372  32.411 -38.354  1.00  0.00           C  
ATOM   3299  O   ALA C  51      -3.773  31.746 -37.507  1.00  0.00           O  
ATOM   3300  CB  ALA C  51      -6.851  32.186 -38.578  1.00  0.00           C  
ATOM   3301  H   ALA C  51      -6.525  34.612 -39.250  1.00  0.00           H  
ATOM   3302  HA  ALA C  51      -5.811  33.101 -36.950  1.00  0.00           H  
ATOM   3303 1HB  ALA C  51      -6.772  31.180 -38.164  1.00  0.00           H  
ATOM   3304 2HB  ALA C  51      -7.808  32.621 -38.291  1.00  0.00           H  
ATOM   3305 3HB  ALA C  51      -6.784  32.139 -39.663  1.00  0.00           H  
ATOM   3306  N   GLU C  52      -3.899  32.618 -39.576  1.00  0.00           N  
ATOM   3307  CA  GLU C  52      -2.598  32.109 -39.993  1.00  0.00           C  
ATOM   3308  C   GLU C  52      -1.474  32.738 -39.178  1.00  0.00           C  
ATOM   3309  O   GLU C  52      -0.596  32.039 -38.673  1.00  0.00           O  
ATOM   3310  CB  GLU C  52      -2.372  32.378 -41.483  1.00  0.00           C  
ATOM   3311  CG  GLU C  52      -0.998  31.970 -41.995  1.00  0.00           C  
ATOM   3312  CD  GLU C  52      -0.756  30.489 -41.904  1.00  0.00           C  
ATOM   3313  OE1 GLU C  52      -1.710  29.748 -41.919  1.00  0.00           O  
ATOM   3314  OE2 GLU C  52       0.384  30.098 -41.820  1.00  0.00           O1-
ATOM   3315  H   GLU C  52      -4.457  33.144 -40.237  1.00  0.00           H  
ATOM   3316  HA  GLU C  52      -2.575  31.035 -39.815  1.00  0.00           H  
ATOM   3317 1HB  GLU C  52      -3.120  31.840 -42.067  1.00  0.00           H  
ATOM   3318 2HB  GLU C  52      -2.502  33.441 -41.685  1.00  0.00           H  
ATOM   3319 1HG  GLU C  52      -0.903  32.280 -43.036  1.00  0.00           H  
ATOM   3320 2HG  GLU C  52      -0.237  32.494 -41.418  1.00  0.00           H  
ATOM   3321  N   GLN C  53      -1.509  34.059 -39.054  1.00  0.00           N  
ATOM   3322  CA  GLN C  53      -0.493  34.786 -38.301  1.00  0.00           C  
ATOM   3323  C   GLN C  53      -0.509  34.388 -36.831  1.00  0.00           C  
ATOM   3324  O   GLN C  53       0.543  34.267 -36.200  1.00  0.00           O  
ATOM   3325  CB  GLN C  53      -0.702  36.297 -38.437  1.00  0.00           C  
ATOM   3326  CG  GLN C  53       0.417  37.136 -37.843  1.00  0.00           C  
ATOM   3327  CD  GLN C  53       1.727  36.963 -38.588  1.00  0.00           C  
ATOM   3328  NE2 GLN C  53       2.779  36.610 -37.858  1.00  0.00           N  
ATOM   3329  OE1 GLN C  53       1.794  37.146 -39.806  1.00  0.00           O  
ATOM   3330  H   GLN C  53      -2.257  34.576 -39.493  1.00  0.00           H  
ATOM   3331  HA  GLN C  53       0.487  34.528 -38.704  1.00  0.00           H  
ATOM   3332 1HB  GLN C  53      -0.796  36.558 -39.491  1.00  0.00           H  
ATOM   3333 2HB  GLN C  53      -1.632  36.581 -37.945  1.00  0.00           H  
ATOM   3334 1HG  GLN C  53       0.133  38.187 -37.891  1.00  0.00           H  
ATOM   3335 2HG  GLN C  53       0.571  36.836 -36.807  1.00  0.00           H  
ATOM   3336 1HE2 GLN C  53       3.671  36.481 -38.294  1.00  0.00           H  
ATOM   3337 2HE2 GLN C  53       2.681  36.472 -36.872  1.00  0.00           H  
ATOM   3338  N   ALA C  54      -1.704  34.186 -36.291  1.00  0.00           N  
ATOM   3339  CA  ALA C  54      -1.857  33.791 -34.895  1.00  0.00           C  
ATOM   3340  C   ALA C  54      -1.215  32.434 -34.635  1.00  0.00           C  
ATOM   3341  O   ALA C  54      -0.552  32.236 -33.616  1.00  0.00           O  
ATOM   3342  CB  ALA C  54      -3.330  33.761 -34.512  1.00  0.00           C  
ATOM   3343  H   ALA C  54      -2.530  34.310 -36.860  1.00  0.00           H  
ATOM   3344  HA  ALA C  54      -1.348  34.522 -34.270  1.00  0.00           H  
ATOM   3345 1HB  ALA C  54      -3.427  33.464 -33.467  1.00  0.00           H  
ATOM   3346 2HB  ALA C  54      -3.761  34.753 -34.649  1.00  0.00           H  
ATOM   3347 3HB  ALA C  54      -3.855  33.047 -35.142  1.00  0.00           H  
ATOM   3348  N   LEU C  55      -1.412  31.502 -35.563  1.00  0.00           N  
ATOM   3349  CA  LEU C  55      -0.797  30.184 -35.467  1.00  0.00           C  
ATOM   3350  C   LEU C  55       0.721  30.278 -35.537  1.00  0.00           C  
ATOM   3351  O   LEU C  55       1.431  29.552 -34.838  1.00  0.00           O  
ATOM   3352  CB  LEU C  55      -1.311  29.275 -36.591  1.00  0.00           C  
ATOM   3353  CG  LEU C  55      -2.761  28.796 -36.447  1.00  0.00           C  
ATOM   3354  CD1 LEU C  55      -3.184  28.071 -37.718  1.00  0.00           C  
ATOM   3355  CD2 LEU C  55      -2.878  27.886 -35.234  1.00  0.00           C  
ATOM   3356  H   LEU C  55      -2.003  31.713 -36.353  1.00  0.00           H  
ATOM   3357  HA  LEU C  55      -1.057  29.750 -34.501  1.00  0.00           H  
ATOM   3358 1HB  LEU C  55      -1.231  29.813 -37.534  1.00  0.00           H  
ATOM   3359 2HB  LEU C  55      -0.674  28.393 -36.643  1.00  0.00           H  
ATOM   3360  HG  LEU C  55      -3.418  29.656 -36.321  1.00  0.00           H  
ATOM   3361 1HD1 LEU C  55      -4.215  27.730 -37.616  1.00  0.00           H  
ATOM   3362 2HD1 LEU C  55      -3.109  28.750 -38.567  1.00  0.00           H  
ATOM   3363 3HD1 LEU C  55      -2.533  27.212 -37.880  1.00  0.00           H  
ATOM   3364 1HD2 LEU C  55      -3.909  27.547 -35.131  1.00  0.00           H  
ATOM   3365 2HD2 LEU C  55      -2.222  27.025 -35.361  1.00  0.00           H  
ATOM   3366 3HD2 LEU C  55      -2.587  28.436 -34.338  1.00  0.00           H  
ATOM   3367  N   ARG C  56       1.216  31.174 -36.382  1.00  0.00           N  
ATOM   3368  CA  ARG C  56       2.649  31.422 -36.487  1.00  0.00           C  
ATOM   3369  C   ARG C  56       3.210  31.977 -35.186  1.00  0.00           C  
ATOM   3370  O   ARG C  56       4.308  31.611 -34.765  1.00  0.00           O  
ATOM   3371  CB  ARG C  56       2.941  32.395 -37.619  1.00  0.00           C  
ATOM   3372  CG  ARG C  56       2.719  31.838 -39.017  1.00  0.00           C  
ATOM   3373  CD  ARG C  56       2.953  32.867 -40.062  1.00  0.00           C  
ATOM   3374  NE  ARG C  56       2.605  32.382 -41.388  1.00  0.00           N  
ATOM   3375  CZ  ARG C  56       2.894  33.022 -42.537  1.00  0.00           C  
ATOM   3376  NH1 ARG C  56       3.535  34.169 -42.507  1.00  0.00           N1+
ATOM   3377  NH2 ARG C  56       2.534  32.497 -43.695  1.00  0.00           N  
ATOM   3378  H   ARG C  56       0.581  31.701 -36.968  1.00  0.00           H  
ATOM   3379  HA  ARG C  56       3.149  30.472 -36.685  1.00  0.00           H  
ATOM   3380 1HB  ARG C  56       2.312  33.277 -37.512  1.00  0.00           H  
ATOM   3381 2HB  ARG C  56       3.979  32.725 -37.557  1.00  0.00           H  
ATOM   3382 1HG  ARG C  56       3.406  31.009 -39.191  1.00  0.00           H  
ATOM   3383 2HG  ARG C  56       1.692  31.483 -39.107  1.00  0.00           H  
ATOM   3384 1HD  ARG C  56       2.345  33.746 -39.850  1.00  0.00           H  
ATOM   3385 2HD  ARG C  56       4.006  33.147 -40.067  1.00  0.00           H  
ATOM   3386  HE  ARG C  56       2.111  31.502 -41.451  1.00  0.00           H  
ATOM   3387 1HH1 ARG C  56       3.811  34.571 -41.622  1.00  0.00           H  
ATOM   3388 2HH1 ARG C  56       3.752  34.650 -43.368  1.00  0.00           H  
ATOM   3389 1HH2 ARG C  56       2.040  31.615 -43.718  1.00  0.00           H  
ATOM   3390 2HH2 ARG C  56       2.750  32.976 -44.556  1.00  0.00           H  
ATOM   3391  N   ILE C  57       2.451  32.864 -34.552  1.00  0.00           N  
ATOM   3392  CA  ILE C  57       2.821  33.395 -33.243  1.00  0.00           C  
ATOM   3393  C   ILE C  57       2.911  32.283 -32.206  1.00  0.00           C  
ATOM   3394  O   ILE C  57       3.844  32.244 -31.405  1.00  0.00           O  
ATOM   3395  CB  ILE C  57       1.809  34.455 -32.774  1.00  0.00           C  
ATOM   3396  CG1 ILE C  57       1.885  35.698 -33.664  1.00  0.00           C  
ATOM   3397  CG2 ILE C  57       2.059  34.822 -31.319  1.00  0.00           C  
ATOM   3398  CD1 ILE C  57       0.702  36.628 -33.519  1.00  0.00           C  
ATOM   3399  H   ILE C  57       1.596  33.181 -34.986  1.00  0.00           H  
ATOM   3400  HA  ILE C  57       3.808  33.853 -33.323  1.00  0.00           H  
ATOM   3401  HB  ILE C  57       0.797  34.060 -32.870  1.00  0.00           H  
ATOM   3402 1HG1 ILE C  57       2.790  36.258 -33.431  1.00  0.00           H  
ATOM   3403 2HG1 ILE C  57       1.951  35.393 -34.709  1.00  0.00           H  
ATOM   3404 1HG2 ILE C  57       1.335  35.573 -31.004  1.00  0.00           H  
ATOM   3405 2HG2 ILE C  57       1.955  33.935 -30.697  1.00  0.00           H  
ATOM   3406 3HG2 ILE C  57       3.067  35.223 -31.214  1.00  0.00           H  
ATOM   3407 1HD1 ILE C  57       0.829  37.484 -34.181  1.00  0.00           H  
ATOM   3408 2HD1 ILE C  57      -0.213  36.097 -33.782  1.00  0.00           H  
ATOM   3409 3HD1 ILE C  57       0.637  36.974 -32.488  1.00  0.00           H  
ATOM   3410  N   ALA C  58       1.934  31.383 -32.224  1.00  0.00           N  
ATOM   3411  CA  ALA C  58       1.933  30.236 -31.324  1.00  0.00           C  
ATOM   3412  C   ALA C  58       3.191  29.396 -31.500  1.00  0.00           C  
ATOM   3413  O   ALA C  58       3.787  28.940 -30.524  1.00  0.00           O  
ATOM   3414  CB  ALA C  58       0.693  29.383 -31.553  1.00  0.00           C  
ATOM   3415  H   ALA C  58       1.173  31.495 -32.877  1.00  0.00           H  
ATOM   3416  HA  ALA C  58       1.921  30.601 -30.297  1.00  0.00           H  
ATOM   3417 1HB  ALA C  58       0.708  28.530 -30.873  1.00  0.00           H  
ATOM   3418 2HB  ALA C  58      -0.198  29.981 -31.365  1.00  0.00           H  
ATOM   3419 3HB  ALA C  58       0.682  29.027 -32.582  1.00  0.00           H  
ATOM   3420  N   LYS C  59       3.590  29.192 -32.751  1.00  0.00           N  
ATOM   3421  CA  LYS C  59       4.803  28.444 -33.055  1.00  0.00           C  
ATOM   3422  C   LYS C  59       6.034  29.130 -32.474  1.00  0.00           C  
ATOM   3423  O   LYS C  59       6.935  28.472 -31.952  1.00  0.00           O  
ATOM   3424  CB  LYS C  59       4.961  28.273 -34.567  1.00  0.00           C  
ATOM   3425  CG  LYS C  59       3.983  27.288 -35.194  1.00  0.00           C  
ATOM   3426  CD  LYS C  59       4.189  27.186 -36.697  1.00  0.00           C  
ATOM   3427  CE  LYS C  59       3.220  26.194 -37.324  1.00  0.00           C  
ATOM   3428  NZ  LYS C  59       3.418  26.075 -38.794  1.00  0.00           N1+
ATOM   3429  H   LYS C  59       3.039  29.567 -33.510  1.00  0.00           H  
ATOM   3430  HA  LYS C  59       4.727  27.458 -32.597  1.00  0.00           H  
ATOM   3431 1HB  LYS C  59       4.828  29.236 -35.059  1.00  0.00           H  
ATOM   3432 2HB  LYS C  59       5.972  27.929 -34.791  1.00  0.00           H  
ATOM   3433 1HG  LYS C  59       4.123  26.302 -34.749  1.00  0.00           H  
ATOM   3434 2HG  LYS C  59       2.963  27.615 -34.997  1.00  0.00           H  
ATOM   3435 1HD  LYS C  59       4.040  28.165 -37.153  1.00  0.00           H  
ATOM   3436 2HD  LYS C  59       5.209  26.861 -36.904  1.00  0.00           H  
ATOM   3437 1HE  LYS C  59       3.357  25.214 -36.870  1.00  0.00           H  
ATOM   3438 2HE  LYS C  59       2.196  26.517 -37.134  1.00  0.00           H  
ATOM   3439 1HZ  LYS C  59       2.757  25.410 -39.170  1.00  0.00           H  
ATOM   3440 2HZ  LYS C  59       3.274  26.975 -39.229  1.00  0.00           H  
ATOM   3441 3HZ  LYS C  59       4.358  25.757 -38.982  1.00  0.00           H  
ATOM   3442  N   GLU C  60       6.068  30.454 -32.567  1.00  0.00           N  
ATOM   3443  CA  GLU C  60       7.171  31.234 -32.019  1.00  0.00           C  
ATOM   3444  C   GLU C  60       7.184  31.173 -30.497  1.00  0.00           C  
ATOM   3445  O   GLU C  60       8.247  31.164 -29.875  1.00  0.00           O  
ATOM   3446  CB  GLU C  60       7.076  32.690 -32.481  1.00  0.00           C  
ATOM   3447  CG  GLU C  60       7.354  32.898 -33.962  1.00  0.00           C  
ATOM   3448  CD  GLU C  60       8.719  32.420 -34.374  1.00  0.00           C  
ATOM   3449  OE1 GLU C  60       9.667  32.726 -33.690  1.00  0.00           O  
ATOM   3450  OE2 GLU C  60       8.814  31.746 -35.374  1.00  0.00           O1-
ATOM   3451  H   GLU C  60       5.310  30.934 -33.031  1.00  0.00           H  
ATOM   3452  HA  GLU C  60       8.108  30.804 -32.374  1.00  0.00           H  
ATOM   3453 1HB  GLU C  60       6.077  33.073 -32.271  1.00  0.00           H  
ATOM   3454 2HB  GLU C  60       7.784  33.296 -31.918  1.00  0.00           H  
ATOM   3455 1HG  GLU C  60       6.604  32.362 -34.542  1.00  0.00           H  
ATOM   3456 2HG  GLU C  60       7.262  33.959 -34.193  1.00  0.00           H  
ATOM   3457  N   ALA C  61       5.997  31.134 -29.900  1.00  0.00           N  
ATOM   3458  CA  ALA C  61       5.870  30.957 -28.459  1.00  0.00           C  
ATOM   3459  C   ALA C  61       6.405  29.600 -28.021  1.00  0.00           C  
ATOM   3460  O   ALA C  61       7.034  29.480 -26.969  1.00  0.00           O  
ATOM   3461  CB  ALA C  61       4.418  31.115 -28.032  1.00  0.00           C  
ATOM   3462  H   ALA C  61       5.162  31.229 -30.460  1.00  0.00           H  
ATOM   3463  HA  ALA C  61       6.465  31.724 -27.962  1.00  0.00           H  
ATOM   3464 1HB  ALA C  61       4.339  30.980 -26.953  1.00  0.00           H  
ATOM   3465 2HB  ALA C  61       4.067  32.111 -28.299  1.00  0.00           H  
ATOM   3466 3HB  ALA C  61       3.807  30.368 -28.537  1.00  0.00           H  
ATOM   3467  N   GLU C  62       6.152  28.580 -28.832  1.00  0.00           N  
ATOM   3468  CA  GLU C  62       6.689  27.248 -28.579  1.00  0.00           C  
ATOM   3469  C   GLU C  62       8.208  27.240 -28.672  1.00  0.00           C  
ATOM   3470  O   GLU C  62       8.884  26.557 -27.901  1.00  0.00           O  
ATOM   3471  CB  GLU C  62       6.103  26.240 -29.570  1.00  0.00           C  
ATOM   3472  CG  GLU C  62       4.646  25.880 -29.314  1.00  0.00           C  
ATOM   3473  CD  GLU C  62       4.075  24.968 -30.363  1.00  0.00           C  
ATOM   3474  OE1 GLU C  62       4.314  25.205 -31.523  1.00  0.00           O  
ATOM   3475  OE2 GLU C  62       3.399  24.033 -30.005  1.00  0.00           O1-
ATOM   3476  H   GLU C  62       5.573  28.730 -29.647  1.00  0.00           H  
ATOM   3477  HA  GLU C  62       6.418  26.953 -27.566  1.00  0.00           H  
ATOM   3478 1HB  GLU C  62       6.174  26.640 -30.581  1.00  0.00           H  
ATOM   3479 2HB  GLU C  62       6.685  25.319 -29.541  1.00  0.00           H  
ATOM   3480 1HG  GLU C  62       4.570  25.390 -28.342  1.00  0.00           H  
ATOM   3481 2HG  GLU C  62       4.058  26.796 -29.275  1.00  0.00           H  
ATOM   3482  N   LYS C  63       8.743  28.002 -29.619  1.00  0.00           N  
ATOM   3483  CA  LYS C  63      10.186  28.178 -29.741  1.00  0.00           C  
ATOM   3484  C   LYS C  63      10.771  28.813 -28.485  1.00  0.00           C  
ATOM   3485  O   LYS C  63      11.856  28.442 -28.036  1.00  0.00           O  
ATOM   3486  CB  LYS C  63      10.522  29.030 -30.965  1.00  0.00           C  
ATOM   3487  CG  LYS C  63      10.302  28.329 -32.299  1.00  0.00           C  
ATOM   3488  CD  LYS C  63      10.615  29.250 -33.467  1.00  0.00           C  
ATOM   3489  CE  LYS C  63      10.292  28.589 -34.798  1.00  0.00           C  
ATOM   3490  NZ  LYS C  63      10.525  29.505 -35.947  1.00  0.00           N1+
ATOM   3491  H   LYS C  63       8.133  28.476 -30.272  1.00  0.00           H  
ATOM   3492  HA  LYS C  63      10.644  27.196 -29.858  1.00  0.00           H  
ATOM   3493 1HB  LYS C  63       9.912  29.933 -30.959  1.00  0.00           H  
ATOM   3494 2HB  LYS C  63      11.566  29.340 -30.918  1.00  0.00           H  
ATOM   3495 1HG  LYS C  63      10.945  27.450 -32.359  1.00  0.00           H  
ATOM   3496 2HG  LYS C  63       9.265  28.002 -32.372  1.00  0.00           H  
ATOM   3497 1HD  LYS C  63      10.030  30.167 -33.375  1.00  0.00           H  
ATOM   3498 2HD  LYS C  63      11.673  29.513 -33.451  1.00  0.00           H  
ATOM   3499 1HE  LYS C  63      10.913  27.703 -34.925  1.00  0.00           H  
ATOM   3500 2HE  LYS C  63       9.248  28.276 -34.806  1.00  0.00           H  
ATOM   3501 1HZ  LYS C  63      10.299  29.030 -36.810  1.00  0.00           H  
ATOM   3502 2HZ  LYS C  63       9.939  30.323 -35.851  1.00  0.00           H  
ATOM   3503 3HZ  LYS C  63      11.495  29.787 -35.962  1.00  0.00           H  
ATOM   3504  N   GLN C  64      10.045  29.773 -27.919  1.00  0.00           N  
ATOM   3505  CA  GLN C  64      10.448  30.403 -26.668  1.00  0.00           C  
ATOM   3506  C   GLN C  64      10.225  29.470 -25.485  1.00  0.00           C  
ATOM   3507  O   GLN C  64      10.942  29.536 -24.485  1.00  0.00           O  
ATOM   3508  CB  GLN C  64       9.683  31.711 -26.455  1.00  0.00           C  
ATOM   3509  CG  GLN C  64      10.037  32.808 -27.446  1.00  0.00           C  
ATOM   3510  CD  GLN C  64      11.495  33.218 -27.359  1.00  0.00           C  
ATOM   3511  NE2 GLN C  64      12.134  33.374 -28.513  1.00  0.00           N  
ATOM   3512  OE1 GLN C  64      12.041  33.391 -26.266  1.00  0.00           O  
ATOM   3513  H   GLN C  64       9.191  30.071 -28.368  1.00  0.00           H  
ATOM   3514  HA  GLN C  64      11.517  30.622 -26.720  1.00  0.00           H  
ATOM   3515 1HB  GLN C  64       8.612  31.523 -26.530  1.00  0.00           H  
ATOM   3516 2HB  GLN C  64       9.878  32.089 -25.452  1.00  0.00           H  
ATOM   3517 1HG  GLN C  64       9.843  32.447 -28.456  1.00  0.00           H  
ATOM   3518 2HG  GLN C  64       9.422  33.684 -27.238  1.00  0.00           H  
ATOM   3519 1HE2 GLN C  64      13.098  33.645 -28.518  1.00  0.00           H  
ATOM   3520 2HE2 GLN C  64      11.653  33.224 -29.377  1.00  0.00           H  
ATOM   3521  N   GLY C  65       9.225  28.604 -25.601  1.00  0.00           N  
ATOM   3522  CA  GLY C  65       8.891  27.669 -24.532  1.00  0.00           C  
ATOM   3523  C   GLY C  65       7.671  28.141 -23.752  1.00  0.00           C  
ATOM   3524  O   GLY C  65       7.245  27.491 -22.798  1.00  0.00           O  
ATOM   3525  H   GLY C  65       8.682  28.589 -26.453  1.00  0.00           H  
ATOM   3526 1HA  GLY C  65       8.697  26.683 -24.957  1.00  0.00           H  
ATOM   3527 2HA  GLY C  65       9.741  27.567 -23.860  1.00  0.00           H  
ATOM   3528  N   ASN C  66       7.114  29.274 -24.162  1.00  0.00           N  
ATOM   3529  CA  ASN C  66       6.001  29.885 -23.445  1.00  0.00           C  
ATOM   3530  C   ASN C  66       4.667  29.307 -23.904  1.00  0.00           C  
ATOM   3531  O   ASN C  66       3.971  29.906 -24.724  1.00  0.00           O  
ATOM   3532  CB  ASN C  66       6.017  31.393 -23.617  1.00  0.00           C  
ATOM   3533  CG  ASN C  66       5.098  32.093 -22.656  1.00  0.00           C  
ATOM   3534  ND2 ASN C  66       5.497  33.258 -22.211  1.00  0.00           N  
ATOM   3535  OD1 ASN C  66       4.026  31.579 -22.316  1.00  0.00           O  
ATOM   3536  H   ASN C  66       7.471  29.726 -24.992  1.00  0.00           H  
ATOM   3537  HA  ASN C  66       6.109  29.662 -22.383  1.00  0.00           H  
ATOM   3538 1HB  ASN C  66       7.032  31.765 -23.470  1.00  0.00           H  
ATOM   3539 2HB  ASN C  66       5.720  31.645 -24.635  1.00  0.00           H  
ATOM   3540 1HD2 ASN C  66       4.926  33.770 -21.569  1.00  0.00           H  
ATOM   3541 2HD2 ASN C  66       6.371  33.635 -22.513  1.00  0.00           H  
ATOM   3542  N   VAL C  67       4.319  28.142 -23.370  1.00  0.00           N  
ATOM   3543  CA  VAL C  67       3.131  27.420 -23.817  1.00  0.00           C  
ATOM   3544  C   VAL C  67       1.860  28.177 -23.458  1.00  0.00           C  
ATOM   3545  O   VAL C  67       0.828  28.017 -24.109  1.00  0.00           O  
ATOM   3546  CB  VAL C  67       3.086  26.018 -23.182  1.00  0.00           C  
ATOM   3547  CG1 VAL C  67       4.209  25.149 -23.728  1.00  0.00           C  
ATOM   3548  CG2 VAL C  67       3.179  26.132 -21.668  1.00  0.00           C  
ATOM   3549  H   VAL C  67       4.890  27.746 -22.639  1.00  0.00           H  
ATOM   3550  HA  VAL C  67       3.170  27.331 -24.902  1.00  0.00           H  
ATOM   3551  HB  VAL C  67       2.146  25.536 -23.453  1.00  0.00           H  
ATOM   3552 1HG1 VAL C  67       4.162  24.161 -23.268  1.00  0.00           H  
ATOM   3553 2HG1 VAL C  67       4.101  25.051 -24.808  1.00  0.00           H  
ATOM   3554 3HG1 VAL C  67       5.170  25.610 -23.498  1.00  0.00           H  
ATOM   3555 1HG2 VAL C  67       3.146  25.137 -21.225  1.00  0.00           H  
ATOM   3556 2HG2 VAL C  67       4.116  26.619 -21.397  1.00  0.00           H  
ATOM   3557 3HG2 VAL C  67       2.342  26.723 -21.295  1.00  0.00           H  
ATOM   3558  N   GLU C  68       1.940  29.001 -22.419  1.00  0.00           N  
ATOM   3559  CA  GLU C  68       0.818  29.841 -22.020  1.00  0.00           C  
ATOM   3560  C   GLU C  68       0.420  30.798 -23.137  1.00  0.00           C  
ATOM   3561  O   GLU C  68      -0.745  30.861 -23.526  1.00  0.00           O  
ATOM   3562  CB  GLU C  68       1.169  30.632 -20.757  1.00  0.00           C  
ATOM   3563  CG  GLU C  68       0.070  31.569 -20.277  1.00  0.00           C  
ATOM   3564  CD  GLU C  68       0.460  32.351 -19.054  1.00  0.00           C  
ATOM   3565  OE1 GLU C  68       1.465  32.031 -18.464  1.00  0.00           O  
ATOM   3566  OE2 GLU C  68      -0.246  33.269 -18.710  1.00  0.00           O1-
ATOM   3567  H   GLU C  68       2.801  29.047 -21.892  1.00  0.00           H  
ATOM   3568  HA  GLU C  68      -0.039  29.198 -21.815  1.00  0.00           H  
ATOM   3569 1HB  GLU C  68       1.396  29.940 -19.946  1.00  0.00           H  
ATOM   3570 2HB  GLU C  68       2.062  31.229 -20.937  1.00  0.00           H  
ATOM   3571 1HG  GLU C  68      -0.173  32.267 -21.079  1.00  0.00           H  
ATOM   3572 2HG  GLU C  68      -0.823  30.984 -20.060  1.00  0.00           H  
ATOM   3573  N   VAL C  69       1.396  31.541 -23.646  1.00  0.00           N  
ATOM   3574  CA  VAL C  69       1.157  32.473 -24.742  1.00  0.00           C  
ATOM   3575  C   VAL C  69       0.768  31.736 -26.018  1.00  0.00           C  
ATOM   3576  O   VAL C  69      -0.050  32.218 -26.801  1.00  0.00           O  
ATOM   3577  CB  VAL C  69       2.414  33.322 -25.005  1.00  0.00           C  
ATOM   3578  CG1 VAL C  69       2.259  34.118 -26.293  1.00  0.00           C  
ATOM   3579  CG2 VAL C  69       2.670  34.248 -23.826  1.00  0.00           C  
ATOM   3580  H   VAL C  69       2.328  31.458 -23.268  1.00  0.00           H  
ATOM   3581  HA  VAL C  69       0.323  33.121 -24.469  1.00  0.00           H  
ATOM   3582  HB  VAL C  69       3.268  32.658 -25.139  1.00  0.00           H  
ATOM   3583 1HG1 VAL C  69       3.158  34.712 -26.463  1.00  0.00           H  
ATOM   3584 2HG1 VAL C  69       2.114  33.433 -27.128  1.00  0.00           H  
ATOM   3585 3HG1 VAL C  69       1.398  34.780 -26.209  1.00  0.00           H  
ATOM   3586 1HG2 VAL C  69       3.562  34.845 -24.019  1.00  0.00           H  
ATOM   3587 2HG2 VAL C  69       1.814  34.908 -23.689  1.00  0.00           H  
ATOM   3588 3HG2 VAL C  69       2.819  33.655 -22.923  1.00  0.00           H  
ATOM   3589  N   ALA C  70       1.361  30.564 -26.221  1.00  0.00           N  
ATOM   3590  CA  ALA C  70       1.042  29.736 -27.378  1.00  0.00           C  
ATOM   3591  C   ALA C  70      -0.452  29.449 -27.456  1.00  0.00           C  
ATOM   3592  O   ALA C  70      -1.059  29.544 -28.523  1.00  0.00           O  
ATOM   3593  CB  ALA C  70       1.829  28.434 -27.330  1.00  0.00           C  
ATOM   3594  H   ALA C  70       2.049  30.241 -25.559  1.00  0.00           H  
ATOM   3595  HA  ALA C  70       1.321  30.280 -28.281  1.00  0.00           H  
ATOM   3596 1HB  ALA C  70       1.579  27.827 -28.201  1.00  0.00           H  
ATOM   3597 2HB  ALA C  70       2.896  28.653 -27.334  1.00  0.00           H  
ATOM   3598 3HB  ALA C  70       1.573  27.890 -26.423  1.00  0.00           H  
ATOM   3599  N   VAL C  71      -1.042  29.099 -26.318  1.00  0.00           N  
ATOM   3600  CA  VAL C  71      -2.477  28.857 -26.242  1.00  0.00           C  
ATOM   3601  C   VAL C  71      -3.267  30.133 -26.509  1.00  0.00           C  
ATOM   3602  O   VAL C  71      -4.277  30.114 -27.212  1.00  0.00           O  
ATOM   3603  CB  VAL C  71      -2.855  28.305 -24.855  1.00  0.00           C  
ATOM   3604  CG1 VAL C  71      -4.363  28.330 -24.663  1.00  0.00           C  
ATOM   3605  CG2 VAL C  71      -2.315  26.891 -24.697  1.00  0.00           C  
ATOM   3606  H   VAL C  71      -0.481  28.998 -25.485  1.00  0.00           H  
ATOM   3607  HA  VAL C  71      -2.747  28.135 -27.014  1.00  0.00           H  
ATOM   3608  HB  VAL C  71      -2.422  28.947 -24.088  1.00  0.00           H  
ATOM   3609 1HG1 VAL C  71      -4.611  27.936 -23.678  1.00  0.00           H  
ATOM   3610 2HG1 VAL C  71      -4.723  29.355 -24.744  1.00  0.00           H  
ATOM   3611 3HG1 VAL C  71      -4.838  27.716 -25.428  1.00  0.00           H  
ATOM   3612 1HG2 VAL C  71      -2.583  26.507 -23.714  1.00  0.00           H  
ATOM   3613 2HG2 VAL C  71      -2.742  26.250 -25.468  1.00  0.00           H  
ATOM   3614 3HG2 VAL C  71      -1.229  26.903 -24.797  1.00  0.00           H  
ATOM   3615  N   LYS C  72      -2.800  31.240 -25.941  1.00  0.00           N  
ATOM   3616  CA  LYS C  72      -3.442  32.533 -26.143  1.00  0.00           C  
ATOM   3617  C   LYS C  72      -3.467  32.913 -27.618  1.00  0.00           C  
ATOM   3618  O   LYS C  72      -4.450  33.465 -28.110  1.00  0.00           O  
ATOM   3619  CB  LYS C  72      -2.730  33.616 -25.332  1.00  0.00           C  
ATOM   3620  CG  LYS C  72      -2.937  33.514 -23.827  1.00  0.00           C  
ATOM   3621  CD  LYS C  72      -2.155  34.589 -23.087  1.00  0.00           C  
ATOM   3622  CE  LYS C  72      -2.368  34.492 -21.583  1.00  0.00           C  
ATOM   3623  NZ  LYS C  72      -1.556  35.495 -20.841  1.00  0.00           N1+
ATOM   3624  H   LYS C  72      -1.980  31.185 -25.355  1.00  0.00           H  
ATOM   3625  HA  LYS C  72      -4.477  32.463 -25.802  1.00  0.00           H  
ATOM   3626 1HB  LYS C  72      -1.658  33.570 -25.526  1.00  0.00           H  
ATOM   3627 2HB  LYS C  72      -3.079  34.598 -25.652  1.00  0.00           H  
ATOM   3628 1HG  LYS C  72      -3.998  33.624 -23.597  1.00  0.00           H  
ATOM   3629 2HG  LYS C  72      -2.610  32.534 -23.480  1.00  0.00           H  
ATOM   3630 1HD  LYS C  72      -1.092  34.480 -23.304  1.00  0.00           H  
ATOM   3631 2HD  LYS C  72      -2.479  35.573 -23.428  1.00  0.00           H  
ATOM   3632 1HE  LYS C  72      -3.420  34.654 -21.354  1.00  0.00           H  
ATOM   3633 2HE  LYS C  72      -2.092  33.495 -21.240  1.00  0.00           H  
ATOM   3634 1HZ  LYS C  72      -1.724  35.398 -19.850  1.00  0.00           H  
ATOM   3635 2HZ  LYS C  72      -0.576  35.343 -21.033  1.00  0.00           H  
ATOM   3636 3HZ  LYS C  72      -1.816  36.425 -21.137  1.00  0.00           H  
ATOM   3637  N   ALA C  73      -2.380  32.612 -28.318  1.00  0.00           N  
ATOM   3638  CA  ALA C  73      -2.324  32.799 -29.765  1.00  0.00           C  
ATOM   3639  C   ALA C  73      -3.308  31.879 -30.475  1.00  0.00           C  
ATOM   3640  O   ALA C  73      -3.993  32.293 -31.411  1.00  0.00           O  
ATOM   3641  CB  ALA C  73      -0.911  32.560 -30.275  1.00  0.00           C  
ATOM   3642  H   ALA C  73      -1.570  32.247 -27.837  1.00  0.00           H  
ATOM   3643  HA  ALA C  73      -2.608  33.825 -29.992  1.00  0.00           H  
ATOM   3644 1HB  ALA C  73      -0.887  32.702 -31.357  1.00  0.00           H  
ATOM   3645 2HB  ALA C  73      -0.228  33.264 -29.802  1.00  0.00           H  
ATOM   3646 3HB  ALA C  73      -0.606  31.543 -30.039  1.00  0.00           H  
ATOM   3647  N   ALA C  74      -3.374  30.630 -30.026  1.00  0.00           N  
ATOM   3648  CA  ALA C  74      -4.300  29.659 -30.594  1.00  0.00           C  
ATOM   3649  C   ALA C  74      -5.747  30.092 -30.387  1.00  0.00           C  
ATOM   3650  O   ALA C  74      -6.603  29.859 -31.240  1.00  0.00           O  
ATOM   3651  CB  ALA C  74      -4.066  28.284 -29.988  1.00  0.00           C  
ATOM   3652  H   ALA C  74      -2.767  30.345 -29.272  1.00  0.00           H  
ATOM   3653  HA  ALA C  74      -4.126  29.601 -31.670  1.00  0.00           H  
ATOM   3654 1HB  ALA C  74      -4.764  27.570 -30.423  1.00  0.00           H  
ATOM   3655 2HB  ALA C  74      -3.044  27.965 -30.196  1.00  0.00           H  
ATOM   3656 3HB  ALA C  74      -4.220  28.332 -28.911  1.00  0.00           H  
ATOM   3657  N   ARG C  75      -6.015  30.721 -29.249  1.00  0.00           N  
ATOM   3658  CA  ARG C  75      -7.339  31.251 -28.957  1.00  0.00           C  
ATOM   3659  C   ARG C  75      -7.752  32.299 -29.984  1.00  0.00           C  
ATOM   3660  O   ARG C  75      -8.899  32.326 -30.430  1.00  0.00           O  
ATOM   3661  CB  ARG C  75      -7.374  31.866 -27.565  1.00  0.00           C  
ATOM   3662  CG  ARG C  75      -8.719  32.449 -27.157  1.00  0.00           C  
ATOM   3663  CD  ARG C  75      -9.750  31.392 -27.001  1.00  0.00           C  
ATOM   3664  NE  ARG C  75     -11.041  31.945 -26.625  1.00  0.00           N  
ATOM   3665  CZ  ARG C  75     -11.963  32.395 -27.498  1.00  0.00           C  
ATOM   3666  NH1 ARG C  75     -11.723  32.352 -28.790  1.00  0.00           N1+
ATOM   3667  NH2 ARG C  75     -13.110  32.881 -27.055  1.00  0.00           N  
ATOM   3668  H   ARG C  75      -5.277  30.836 -28.566  1.00  0.00           H  
ATOM   3669  HA  ARG C  75      -8.058  30.434 -29.011  1.00  0.00           H  
ATOM   3670 1HB  ARG C  75      -7.104  31.113 -26.828  1.00  0.00           H  
ATOM   3671 2HB  ARG C  75      -6.636  32.667 -27.503  1.00  0.00           H  
ATOM   3672 1HG  ARG C  75      -8.616  32.970 -26.206  1.00  0.00           H  
ATOM   3673 2HG  ARG C  75      -9.059  33.149 -27.921  1.00  0.00           H  
ATOM   3674 1HD  ARG C  75      -9.869  30.857 -27.943  1.00  0.00           H  
ATOM   3675 2HD  ARG C  75      -9.440  30.692 -26.225  1.00  0.00           H  
ATOM   3676  HE  ARG C  75     -11.263  31.995 -25.640  1.00  0.00           H  
ATOM   3677 1HH1 ARG C  75     -10.847  31.980 -29.128  1.00  0.00           H  
ATOM   3678 2HH1 ARG C  75     -12.414  32.690 -29.444  1.00  0.00           H  
ATOM   3679 1HH2 ARG C  75     -13.295  32.915 -26.062  1.00  0.00           H  
ATOM   3680 2HH2 ARG C  75     -13.801  33.219 -27.709  1.00  0.00           H  
ATOM   3681  N   VAL C  76      -6.810  33.157 -30.357  1.00  0.00           N  
ATOM   3682  CA  VAL C  76      -7.037  34.131 -31.418  1.00  0.00           C  
ATOM   3683  C   VAL C  76      -7.217  33.446 -32.764  1.00  0.00           C  
ATOM   3684  O   VAL C  76      -8.071  33.835 -33.561  1.00  0.00           O  
ATOM   3685  CB  VAL C  76      -5.855  35.116 -31.501  1.00  0.00           C  
ATOM   3686  CG1 VAL C  76      -5.997  36.016 -32.719  1.00  0.00           C  
ATOM   3687  CG2 VAL C  76      -5.779  35.940 -30.226  1.00  0.00           C  
ATOM   3688  H   VAL C  76      -5.914  33.135 -29.892  1.00  0.00           H  
ATOM   3689  HA  VAL C  76      -7.957  34.675 -31.198  1.00  0.00           H  
ATOM   3690  HB  VAL C  76      -4.931  34.550 -31.625  1.00  0.00           H  
ATOM   3691 1HG1 VAL C  76      -5.154  36.705 -32.763  1.00  0.00           H  
ATOM   3692 2HG1 VAL C  76      -6.013  35.406 -33.622  1.00  0.00           H  
ATOM   3693 3HG1 VAL C  76      -6.924  36.584 -32.646  1.00  0.00           H  
ATOM   3694 1HG2 VAL C  76      -4.941  36.634 -30.292  1.00  0.00           H  
ATOM   3695 2HG2 VAL C  76      -6.705  36.502 -30.099  1.00  0.00           H  
ATOM   3696 3HG2 VAL C  76      -5.635  35.279 -29.372  1.00  0.00           H  
ATOM   3697  N   ALA C  77      -6.406  32.423 -33.015  1.00  0.00           N  
ATOM   3698  CA  ALA C  77      -6.457  31.698 -34.280  1.00  0.00           C  
ATOM   3699  C   ALA C  77      -7.817  31.045 -34.487  1.00  0.00           C  
ATOM   3700  O   ALA C  77      -8.421  31.171 -35.552  1.00  0.00           O  
ATOM   3701  CB  ALA C  77      -5.354  30.649 -34.335  1.00  0.00           C  
ATOM   3702  H   ALA C  77      -5.739  32.140 -32.312  1.00  0.00           H  
ATOM   3703  HA  ALA C  77      -6.303  32.406 -35.092  1.00  0.00           H  
ATOM   3704 1HB  ALA C  77      -5.404  30.118 -35.284  1.00  0.00           H  
ATOM   3705 2HB  ALA C  77      -4.383  31.136 -34.242  1.00  0.00           H  
ATOM   3706 3HB  ALA C  77      -5.483  29.943 -33.516  1.00  0.00           H  
ATOM   3707  N   VAL C  78      -8.297  30.348 -33.461  1.00  0.00           N  
ATOM   3708  CA  VAL C  78      -9.556  29.619 -33.554  1.00  0.00           C  
ATOM   3709  C   VAL C  78     -10.742  30.573 -33.622  1.00  0.00           C  
ATOM   3710  O   VAL C  78     -11.762  30.268 -34.239  1.00  0.00           O  
ATOM   3711  CB  VAL C  78      -9.724  28.685 -32.340  1.00  0.00           C  
ATOM   3712  CG1 VAL C  78     -10.023  29.491 -31.085  1.00  0.00           C  
ATOM   3713  CG2 VAL C  78     -10.831  27.678 -32.612  1.00  0.00           C  
ATOM   3714  H   VAL C  78      -7.775  30.322 -32.598  1.00  0.00           H  
ATOM   3715  HA  VAL C  78      -9.551  29.032 -34.474  1.00  0.00           H  
ATOM   3716  HB  VAL C  78      -8.786  28.158 -32.167  1.00  0.00           H  
ATOM   3717 1HG1 VAL C  78     -10.138  28.816 -30.237  1.00  0.00           H  
ATOM   3718 2HG1 VAL C  78      -9.201  30.180 -30.890  1.00  0.00           H  
ATOM   3719 3HG1 VAL C  78     -10.945  30.056 -31.226  1.00  0.00           H  
ATOM   3720 1HG2 VAL C  78     -10.943  27.020 -31.750  1.00  0.00           H  
ATOM   3721 2HG2 VAL C  78     -11.768  28.206 -32.790  1.00  0.00           H  
ATOM   3722 3HG2 VAL C  78     -10.576  27.085 -33.490  1.00  0.00           H  
ATOM   3723  N   GLU C  79     -10.601  31.731 -32.983  1.00  0.00           N  
ATOM   3724  CA  GLU C  79     -11.628  32.765 -33.036  1.00  0.00           C  
ATOM   3725  C   GLU C  79     -11.731  33.366 -34.432  1.00  0.00           C  
ATOM   3726  O   GLU C  79     -12.828  33.529 -34.965  1.00  0.00           O  
ATOM   3727  CB  GLU C  79     -11.328  33.865 -32.016  1.00  0.00           C  
ATOM   3728  CG  GLU C  79     -12.362  34.981 -31.975  1.00  0.00           C  
ATOM   3729  CD  GLU C  79     -13.712  34.513 -31.505  1.00  0.00           C  
ATOM   3730  OE1 GLU C  79     -13.762  33.572 -30.750  1.00  0.00           O  
ATOM   3731  OE2 GLU C  79     -14.693  35.098 -31.901  1.00  0.00           O1-
ATOM   3732  H   GLU C  79      -9.760  31.897 -32.450  1.00  0.00           H  
ATOM   3733  HA  GLU C  79     -12.588  32.309 -32.800  1.00  0.00           H  
ATOM   3734 1HB  GLU C  79     -11.267  33.430 -31.019  1.00  0.00           H  
ATOM   3735 2HB  GLU C  79     -10.361  34.313 -32.238  1.00  0.00           H  
ATOM   3736 1HG  GLU C  79     -12.010  35.766 -31.305  1.00  0.00           H  
ATOM   3737 2HG  GLU C  79     -12.458  35.410 -32.971  1.00  0.00           H  
ATOM   3738  N   ALA C  80     -10.586  33.696 -35.016  1.00  0.00           N  
ATOM   3739  CA  ALA C  80     -10.546  34.283 -36.350  1.00  0.00           C  
ATOM   3740  C   ALA C  80     -11.118  33.325 -37.389  1.00  0.00           C  
ATOM   3741  O   ALA C  80     -11.930  33.719 -38.227  1.00  0.00           O  
ATOM   3742  CB  ALA C  80      -9.121  34.672 -36.717  1.00  0.00           C  
ATOM   3743  H   ALA C  80      -9.718  33.536 -34.524  1.00  0.00           H  
ATOM   3744  HA  ALA C  80     -11.163  35.181 -36.352  1.00  0.00           H  
ATOM   3745 1HB  ALA C  80      -9.110  35.108 -37.716  1.00  0.00           H  
ATOM   3746 2HB  ALA C  80      -8.747  35.400 -36.000  1.00  0.00           H  
ATOM   3747 3HB  ALA C  80      -8.488  33.787 -36.701  1.00  0.00           H  
ATOM   3748  N   ALA C  81     -10.691  32.069 -37.328  1.00  0.00           N  
ATOM   3749  CA  ALA C  81     -11.153  31.056 -38.269  1.00  0.00           C  
ATOM   3750  C   ALA C  81     -12.631  30.747 -38.066  1.00  0.00           C  
ATOM   3751  O   ALA C  81     -13.373  30.550 -39.028  1.00  0.00           O  
ATOM   3752  CB  ALA C  81     -10.324  29.790 -38.134  1.00  0.00           C  
ATOM   3753  H   ALA C  81     -10.031  31.809 -36.609  1.00  0.00           H  
ATOM   3754  HA  ALA C  81     -11.034  31.445 -39.282  1.00  0.00           H  
ATOM   3755 1HB  ALA C  81     -10.681  29.043 -38.844  1.00  0.00           H  
ATOM   3756 2HB  ALA C  81      -9.276  30.014 -38.340  1.00  0.00           H  
ATOM   3757 3HB  ALA C  81     -10.418  29.399 -37.121  1.00  0.00           H  
ATOM   3758  N   LYS C  82     -13.053  30.705 -36.807  1.00  0.00           N  
ATOM   3759  CA  LYS C  82     -14.449  30.446 -36.474  1.00  0.00           C  
ATOM   3760  C   LYS C  82     -15.357  31.536 -37.030  1.00  0.00           C  
ATOM   3761  O   LYS C  82     -16.398  31.248 -37.619  1.00  0.00           O  
ATOM   3762  CB  LYS C  82     -14.628  30.334 -34.960  1.00  0.00           C  
ATOM   3763  CG  LYS C  82     -16.057  30.052 -34.514  1.00  0.00           C  
ATOM   3764  CD  LYS C  82     -16.133  29.828 -33.010  1.00  0.00           C  
ATOM   3765  CE  LYS C  82     -17.567  29.607 -32.555  1.00  0.00           C  
ATOM   3766  NZ  LYS C  82     -17.647  29.292 -31.104  1.00  0.00           N1+
ATOM   3767  H   LYS C  82     -12.389  30.852 -36.061  1.00  0.00           H  
ATOM   3768  HA  LYS C  82     -14.746  29.503 -36.933  1.00  0.00           H  
ATOM   3769 1HB  LYS C  82     -13.994  29.535 -34.576  1.00  0.00           H  
ATOM   3770 2HB  LYS C  82     -14.306  31.262 -34.486  1.00  0.00           H  
ATOM   3771 1HG  LYS C  82     -16.694  30.898 -34.779  1.00  0.00           H  
ATOM   3772 2HG  LYS C  82     -16.429  29.166 -35.024  1.00  0.00           H  
ATOM   3773 1HD  LYS C  82     -15.536  28.954 -32.743  1.00  0.00           H  
ATOM   3774 2HD  LYS C  82     -15.726  30.696 -32.492  1.00  0.00           H  
ATOM   3775 1HE  LYS C  82     -18.153  30.504 -32.752  1.00  0.00           H  
ATOM   3776 2HE  LYS C  82     -18.006  28.782 -33.117  1.00  0.00           H  
ATOM   3777 1HZ  LYS C  82     -18.613  29.153 -30.841  1.00  0.00           H  
ATOM   3778 2HZ  LYS C  82     -17.122  28.450 -30.910  1.00  0.00           H  
ATOM   3779 3HZ  LYS C  82     -17.262  30.058 -30.570  1.00  0.00           H  
ATOM   3780  N   GLN C  83     -14.957  32.788 -36.838  1.00  0.00           N  
ATOM   3781  CA  GLN C  83     -15.726  33.923 -37.334  1.00  0.00           C  
ATOM   3782  C   GLN C  83     -15.660  34.013 -38.853  1.00  0.00           C  
ATOM   3783  O   GLN C  83     -16.630  34.398 -39.505  1.00  0.00           O  
ATOM   3784  CB  GLN C  83     -15.220  35.227 -36.711  1.00  0.00           C  
ATOM   3785  CG  GLN C  83     -15.492  35.351 -35.222  1.00  0.00           C  
ATOM   3786  CD  GLN C  83     -16.966  35.224 -34.890  1.00  0.00           C  
ATOM   3787  NE2 GLN C  83     -17.263  34.821 -33.661  1.00  0.00           N  
ATOM   3788  OE1 GLN C  83     -17.830  35.488 -35.731  1.00  0.00           O  
ATOM   3789  H   GLN C  83     -14.096  32.958 -36.337  1.00  0.00           H  
ATOM   3790  HA  GLN C  83     -16.772  33.779 -37.057  1.00  0.00           H  
ATOM   3791 1HB  GLN C  83     -14.144  35.309 -36.865  1.00  0.00           H  
ATOM   3792 2HB  GLN C  83     -15.688  36.074 -37.211  1.00  0.00           H  
ATOM   3793 1HG  GLN C  83     -14.954  34.562 -34.697  1.00  0.00           H  
ATOM   3794 2HG  GLN C  83     -15.147  36.328 -34.881  1.00  0.00           H  
ATOM   3795 1HE2 GLN C  83     -18.219  34.718 -33.383  1.00  0.00           H  
ATOM   3796 2HE2 GLN C  83     -16.531  34.618 -33.010  1.00  0.00           H  
ATOM   3797  N   ALA C  84     -14.510  33.653 -39.413  1.00  0.00           N  
ATOM   3798  CA  ALA C  84     -14.332  33.642 -40.859  1.00  0.00           C  
ATOM   3799  C   ALA C  84     -15.212  32.590 -41.516  1.00  0.00           C  
ATOM   3800  O   ALA C  84     -15.820  32.836 -42.558  1.00  0.00           O  
ATOM   3801  CB  ALA C  84     -12.871  33.403 -41.211  1.00  0.00           C  
ATOM   3802  H   ALA C  84     -13.740  33.377 -38.820  1.00  0.00           H  
ATOM   3803  HA  ALA C  84     -14.633  34.617 -41.244  1.00  0.00           H  
ATOM   3804 1HB  ALA C  84     -12.753  33.398 -42.295  1.00  0.00           H  
ATOM   3805 2HB  ALA C  84     -12.258  34.196 -40.784  1.00  0.00           H  
ATOM   3806 3HB  ALA C  84     -12.553  32.442 -40.808  1.00  0.00           H  
ATOM   3807  N   GLY C  85     -15.280  31.414 -40.901  1.00  0.00           N  
ATOM   3808  CA  GLY C  85     -16.050  30.304 -41.452  1.00  0.00           C  
ATOM   3809  C   GLY C  85     -15.153  29.335 -42.211  1.00  0.00           C  
ATOM   3810  O   GLY C  85     -15.601  28.648 -43.128  1.00  0.00           O  
ATOM   3811  H   GLY C  85     -14.786  31.287 -40.031  1.00  0.00           H  
ATOM   3812 1HA  GLY C  85     -16.558  29.779 -40.642  1.00  0.00           H  
ATOM   3813 2HA  GLY C  85     -16.820  30.690 -42.118  1.00  0.00           H  
ATOM   3814  N   ASP C  86     -13.885  29.284 -41.822  1.00  0.00           N  
ATOM   3815  CA  ASP C  86     -12.913  28.421 -42.486  1.00  0.00           C  
ATOM   3816  C   ASP C  86     -12.699  27.131 -41.706  1.00  0.00           C  
ATOM   3817  O   ASP C  86     -11.918  27.091 -40.756  1.00  0.00           O  
ATOM   3818  CB  ASP C  86     -11.578  29.149 -42.657  1.00  0.00           C  
ATOM   3819  CG  ASP C  86     -11.632  30.249 -43.708  1.00  0.00           C  
ATOM   3820  OD1 ASP C  86     -12.455  30.162 -44.589  1.00  0.00           O  
ATOM   3821  OD2 ASP C  86     -10.850  31.166 -43.622  1.00  0.00           O1-
ATOM   3822  H   ASP C  86     -13.583  29.857 -41.046  1.00  0.00           H  
ATOM   3823  HA  ASP C  86     -13.304  28.154 -43.467  1.00  0.00           H  
ATOM   3824 1HB  ASP C  86     -11.279  29.590 -41.705  1.00  0.00           H  
ATOM   3825 2HB  ASP C  86     -10.806  28.432 -42.941  1.00  0.00           H  
ATOM   3826  N   ASN C  87     -13.397  26.078 -42.113  1.00  0.00           N  
ATOM   3827  CA  ASN C  87     -13.305  24.788 -41.437  1.00  0.00           C  
ATOM   3828  C   ASN C  87     -11.935  24.155 -41.643  1.00  0.00           C  
ATOM   3829  O   ASN C  87     -11.416  23.471 -40.761  1.00  0.00           O  
ATOM   3830  CB  ASN C  87     -14.402  23.854 -41.915  1.00  0.00           C  
ATOM   3831  CG  ASN C  87     -15.767  24.285 -41.458  1.00  0.00           C  
ATOM   3832  ND2 ASN C  87     -16.786  23.766 -42.093  1.00  0.00           N  
ATOM   3833  OD1 ASN C  87     -15.900  25.088 -40.527  1.00  0.00           O  
ATOM   3834  H   ASN C  87     -14.008  26.170 -42.912  1.00  0.00           H  
ATOM   3835  HA  ASN C  87     -13.438  24.956 -40.368  1.00  0.00           H  
ATOM   3836 1HB  ASN C  87     -14.392  23.810 -43.005  1.00  0.00           H  
ATOM   3837 2HB  ASN C  87     -14.208  22.847 -41.544  1.00  0.00           H  
ATOM   3838 1HD2 ASN C  87     -17.719  24.017 -41.832  1.00  0.00           H  
ATOM   3839 2HD2 ASN C  87     -16.633  23.119 -42.840  1.00  0.00           H  
ATOM   3840  N   ASP C  88     -11.352  24.387 -42.815  1.00  0.00           N  
ATOM   3841  CA  ASP C  88     -10.031  23.857 -43.131  1.00  0.00           C  
ATOM   3842  C   ASP C  88      -8.959  24.484 -42.250  1.00  0.00           C  
ATOM   3843  O   ASP C  88      -8.025  23.811 -41.818  1.00  0.00           O  
ATOM   3844  CB  ASP C  88      -9.694  24.098 -44.605  1.00  0.00           C  
ATOM   3845  CG  ASP C  88     -10.490  23.206 -45.549  1.00  0.00           C  
ATOM   3846  OD1 ASP C  88     -10.961  22.183 -45.111  1.00  0.00           O  
ATOM   3847  OD2 ASP C  88     -10.618  23.556 -46.697  1.00  0.00           O1-
ATOM   3848  H   ASP C  88     -11.835  24.945 -43.505  1.00  0.00           H  
ATOM   3849  HA  ASP C  88     -10.034  22.784 -42.936  1.00  0.00           H  
ATOM   3850 1HB  ASP C  88      -9.894  25.140 -44.858  1.00  0.00           H  
ATOM   3851 2HB  ASP C  88      -8.631  23.920 -44.769  1.00  0.00           H  
ATOM   3852  N   VAL C  89      -9.099  25.780 -41.989  1.00  0.00           N  
ATOM   3853  CA  VAL C  89      -8.181  26.485 -41.105  1.00  0.00           C  
ATOM   3854  C   VAL C  89      -8.358  26.041 -39.660  1.00  0.00           C  
ATOM   3855  O   VAL C  89      -7.383  25.886 -38.923  1.00  0.00           O  
ATOM   3856  CB  VAL C  89      -8.407  28.005 -41.202  1.00  0.00           C  
ATOM   3857  CG1 VAL C  89      -7.570  28.737 -40.163  1.00  0.00           C  
ATOM   3858  CG2 VAL C  89      -8.071  28.491 -42.604  1.00  0.00           C  
ATOM   3859  H   VAL C  89      -9.861  26.288 -42.415  1.00  0.00           H  
ATOM   3860  HA  VAL C  89      -7.160  26.246 -41.402  1.00  0.00           H  
ATOM   3861  HB  VAL C  89      -9.452  28.223 -40.983  1.00  0.00           H  
ATOM   3862 1HG1 VAL C  89      -7.742  29.810 -40.246  1.00  0.00           H  
ATOM   3863 2HG1 VAL C  89      -7.853  28.400 -39.165  1.00  0.00           H  
ATOM   3864 3HG1 VAL C  89      -6.514  28.526 -40.333  1.00  0.00           H  
ATOM   3865 1HG2 VAL C  89      -8.234  29.566 -42.665  1.00  0.00           H  
ATOM   3866 2HG2 VAL C  89      -7.027  28.268 -42.825  1.00  0.00           H  
ATOM   3867 3HG2 VAL C  89      -8.710  27.985 -43.327  1.00  0.00           H  
ATOM   3868  N   LEU C  90      -9.608  25.838 -39.257  1.00  0.00           N  
ATOM   3869  CA  LEU C  90      -9.912  25.344 -37.918  1.00  0.00           C  
ATOM   3870  C   LEU C  90      -9.262  23.988 -37.672  1.00  0.00           C  
ATOM   3871  O   LEU C  90      -8.772  23.715 -36.577  1.00  0.00           O  
ATOM   3872  CB  LEU C  90     -11.429  25.233 -37.725  1.00  0.00           C  
ATOM   3873  CG  LEU C  90     -12.172  26.559 -37.516  1.00  0.00           C  
ATOM   3874  CD1 LEU C  90     -13.673  26.324 -37.621  1.00  0.00           C  
ATOM   3875  CD2 LEU C  90     -11.803  27.138 -36.159  1.00  0.00           C  
ATOM   3876  H   LEU C  90     -10.367  26.030 -39.894  1.00  0.00           H  
ATOM   3877  HA  LEU C  90      -9.501  26.044 -37.190  1.00  0.00           H  
ATOM   3878 1HB  LEU C  90     -11.856  24.749 -38.602  1.00  0.00           H  
ATOM   3879 2HB  LEU C  90     -11.624  24.603 -36.857  1.00  0.00           H  
ATOM   3880  HG  LEU C  90     -11.889  27.262 -38.300  1.00  0.00           H  
ATOM   3881 1HD1 LEU C  90     -14.200  27.266 -37.472  1.00  0.00           H  
ATOM   3882 2HD1 LEU C  90     -13.910  25.928 -38.608  1.00  0.00           H  
ATOM   3883 3HD1 LEU C  90     -13.983  25.611 -36.858  1.00  0.00           H  
ATOM   3884 1HD2 LEU C  90     -12.330  28.082 -36.010  1.00  0.00           H  
ATOM   3885 2HD2 LEU C  90     -12.086  26.437 -35.373  1.00  0.00           H  
ATOM   3886 3HD2 LEU C  90     -10.728  27.314 -36.117  1.00  0.00           H  
ATOM   3887  N   ARG C  91      -9.262  23.143 -38.696  1.00  0.00           N  
ATOM   3888  CA  ARG C  91      -8.551  21.871 -38.640  1.00  0.00           C  
ATOM   3889  C   ARG C  91      -7.069  22.079 -38.354  1.00  0.00           C  
ATOM   3890  O   ARG C  91      -6.488  21.398 -37.509  1.00  0.00           O  
ATOM   3891  CB  ARG C  91      -8.710  21.111 -39.948  1.00  0.00           C  
ATOM   3892  CG  ARG C  91      -8.118  19.710 -39.950  1.00  0.00           C  
ATOM   3893  CD  ARG C  91      -8.380  19.004 -41.231  1.00  0.00           C  
ATOM   3894  NE  ARG C  91      -9.804  18.888 -41.503  1.00  0.00           N  
ATOM   3895  CZ  ARG C  91     -10.450  19.539 -42.490  1.00  0.00           C  
ATOM   3896  NH1 ARG C  91      -9.787  20.347 -43.288  1.00  0.00           N1+
ATOM   3897  NH2 ARG C  91     -11.749  19.366 -42.657  1.00  0.00           N  
ATOM   3898  H   ARG C  91      -9.764  23.388 -39.536  1.00  0.00           H  
ATOM   3899  HA  ARG C  91      -8.965  21.280 -37.822  1.00  0.00           H  
ATOM   3900 1HB  ARG C  91      -9.768  21.021 -40.190  1.00  0.00           H  
ATOM   3901 2HB  ARG C  91      -8.236  21.670 -40.755  1.00  0.00           H  
ATOM   3902 1HG  ARG C  91      -7.039  19.771 -39.808  1.00  0.00           H  
ATOM   3903 2HG  ARG C  91      -8.559  19.127 -39.140  1.00  0.00           H  
ATOM   3904 1HD  ARG C  91      -7.920  19.555 -42.050  1.00  0.00           H  
ATOM   3905 2HD  ARG C  91      -7.960  18.001 -41.185  1.00  0.00           H  
ATOM   3906  HE  ARG C  91     -10.348  18.275 -40.910  1.00  0.00           H  
ATOM   3907 1HH1 ARG C  91      -8.793  20.479 -43.161  1.00  0.00           H  
ATOM   3908 2HH1 ARG C  91     -10.271  20.835 -44.028  1.00  0.00           H  
ATOM   3909 1HH2 ARG C  91     -12.259  18.745 -42.044  1.00  0.00           H  
ATOM   3910 2HH2 ARG C  91     -12.232  19.853 -43.397  1.00  0.00           H  
ATOM   3911  N   LYS C  92      -6.463  23.025 -39.062  1.00  0.00           N  
ATOM   3912  CA  LYS C  92      -5.069  23.385 -38.825  1.00  0.00           C  
ATOM   3913  C   LYS C  92      -4.863  23.890 -37.403  1.00  0.00           C  
ATOM   3914  O   LYS C  92      -3.887  23.535 -36.745  1.00  0.00           O  
ATOM   3915  CB  LYS C  92      -4.611  24.443 -39.830  1.00  0.00           C  
ATOM   3916  CG  LYS C  92      -3.129  24.787 -39.748  1.00  0.00           C  
ATOM   3917  CD  LYS C  92      -2.735  25.790 -40.823  1.00  0.00           C  
ATOM   3918  CE  LYS C  92      -1.246  26.100 -40.773  1.00  0.00           C  
ATOM   3919  NZ  LYS C  92      -0.832  27.022 -41.865  1.00  0.00           N1+
ATOM   3920  H   LYS C  92      -6.980  23.507 -39.785  1.00  0.00           H  
ATOM   3921  HA  LYS C  92      -4.455  22.493 -38.952  1.00  0.00           H  
ATOM   3922 1HB  LYS C  92      -4.818  24.097 -40.843  1.00  0.00           H  
ATOM   3923 2HB  LYS C  92      -5.176  25.362 -39.676  1.00  0.00           H  
ATOM   3924 1HG  LYS C  92      -2.908  25.211 -38.768  1.00  0.00           H  
ATOM   3925 2HG  LYS C  92      -2.538  23.881 -39.874  1.00  0.00           H  
ATOM   3926 1HD  LYS C  92      -2.982  25.386 -41.805  1.00  0.00           H  
ATOM   3927 2HD  LYS C  92      -3.293  26.715 -40.679  1.00  0.00           H  
ATOM   3928 1HE  LYS C  92      -1.001  26.556 -39.816  1.00  0.00           H  
ATOM   3929 2HE  LYS C  92      -0.679  25.173 -40.864  1.00  0.00           H  
ATOM   3930 1HZ  LYS C  92       0.159  27.201 -41.798  1.00  0.00           H  
ATOM   3931 2HZ  LYS C  92      -1.038  26.600 -42.759  1.00  0.00           H  
ATOM   3932 3HZ  LYS C  92      -1.338  27.893 -41.780  1.00  0.00           H  
ATOM   3933  N   VAL C  93      -5.790  24.719 -36.937  1.00  0.00           N  
ATOM   3934  CA  VAL C  93      -5.734  25.246 -35.579  1.00  0.00           C  
ATOM   3935  C   VAL C  93      -5.793  24.124 -34.549  1.00  0.00           C  
ATOM   3936  O   VAL C  93      -5.037  24.119 -33.578  1.00  0.00           O  
ATOM   3937  CB  VAL C  93      -6.899  26.224 -35.338  1.00  0.00           C  
ATOM   3938  CG1 VAL C  93      -6.997  26.581 -33.862  1.00  0.00           C  
ATOM   3939  CG2 VAL C  93      -6.710  27.474 -36.184  1.00  0.00           C  
ATOM   3940  H   VAL C  93      -6.557  24.991 -37.539  1.00  0.00           H  
ATOM   3941  HA  VAL C  93      -4.783  25.764 -35.448  1.00  0.00           H  
ATOM   3942  HB  VAL C  93      -7.834  25.736 -35.612  1.00  0.00           H  
ATOM   3943 1HG1 VAL C  93      -7.826  27.273 -33.709  1.00  0.00           H  
ATOM   3944 2HG1 VAL C  93      -7.168  25.677 -33.279  1.00  0.00           H  
ATOM   3945 3HG1 VAL C  93      -6.068  27.052 -33.539  1.00  0.00           H  
ATOM   3946 1HG2 VAL C  93      -7.537  28.160 -36.008  1.00  0.00           H  
ATOM   3947 2HG2 VAL C  93      -5.772  27.958 -35.912  1.00  0.00           H  
ATOM   3948 3HG2 VAL C  93      -6.684  27.199 -37.238  1.00  0.00           H  
ATOM   3949  N   ALA C  94      -6.698  23.176 -34.767  1.00  0.00           N  
ATOM   3950  CA  ALA C  94      -6.870  22.057 -33.848  1.00  0.00           C  
ATOM   3951  C   ALA C  94      -5.586  21.248 -33.717  1.00  0.00           C  
ATOM   3952  O   ALA C  94      -5.211  20.836 -32.620  1.00  0.00           O  
ATOM   3953  CB  ALA C  94      -8.014  21.164 -34.308  1.00  0.00           C  
ATOM   3954  H   ALA C  94      -7.281  23.233 -35.591  1.00  0.00           H  
ATOM   3955  HA  ALA C  94      -7.113  22.455 -32.863  1.00  0.00           H  
ATOM   3956 1HB  ALA C  94      -8.129  20.333 -33.611  1.00  0.00           H  
ATOM   3957 2HB  ALA C  94      -8.937  21.743 -34.339  1.00  0.00           H  
ATOM   3958 3HB  ALA C  94      -7.795  20.777 -35.301  1.00  0.00           H  
ATOM   3959  N   GLU C  95      -4.918  21.023 -34.844  1.00  0.00           N  
ATOM   3960  CA  GLU C  95      -3.652  20.301 -34.853  1.00  0.00           C  
ATOM   3961  C   GLU C  95      -2.586  21.051 -34.064  1.00  0.00           C  
ATOM   3962  O   GLU C  95      -1.888  20.468 -33.234  1.00  0.00           O  
ATOM   3963  CB  GLU C  95      -3.174  20.078 -36.289  1.00  0.00           C  
ATOM   3964  CG  GLU C  95      -4.015  19.088 -37.084  1.00  0.00           C  
ATOM   3965  CD  GLU C  95      -3.926  17.685 -36.552  1.00  0.00           C  
ATOM   3966  OE1 GLU C  95      -3.105  17.444 -35.699  1.00  0.00           O  
ATOM   3967  OE2 GLU C  95      -4.679  16.853 -36.999  1.00  0.00           O1-
ATOM   3968  H   GLU C  95      -5.298  21.361 -35.717  1.00  0.00           H  
ATOM   3969  HA  GLU C  95      -3.801  19.335 -34.369  1.00  0.00           H  
ATOM   3970 1HB  GLU C  95      -3.178  21.026 -36.826  1.00  0.00           H  
ATOM   3971 2HB  GLU C  95      -2.148  19.712 -36.279  1.00  0.00           H  
ATOM   3972 1HG  GLU C  95      -5.056  19.409 -37.059  1.00  0.00           H  
ATOM   3973 2HG  GLU C  95      -3.685  19.099 -38.122  1.00  0.00           H  
ATOM   3974  N   GLN C  96      -2.464  22.348 -34.327  1.00  0.00           N  
ATOM   3975  CA  GLN C  96      -1.485  23.182 -33.641  1.00  0.00           C  
ATOM   3976  C   GLN C  96      -1.767  23.243 -32.145  1.00  0.00           C  
ATOM   3977  O   GLN C  96      -0.847  23.225 -31.328  1.00  0.00           O  
ATOM   3978  CB  GLN C  96      -1.476  24.595 -34.231  1.00  0.00           C  
ATOM   3979  CG  GLN C  96      -0.477  25.535 -33.579  1.00  0.00           C  
ATOM   3980  CD  GLN C  96       0.957  25.076 -33.766  1.00  0.00           C  
ATOM   3981  NE2 GLN C  96       1.734  25.112 -32.688  1.00  0.00           N  
ATOM   3982  OE1 GLN C  96       1.363  24.694 -34.866  1.00  0.00           O  
ATOM   3983  H   GLN C  96      -3.066  22.767 -35.022  1.00  0.00           H  
ATOM   3984  HA  GLN C  96      -0.498  22.735 -33.772  1.00  0.00           H  
ATOM   3985 1HB  GLN C  96      -1.245  24.544 -35.295  1.00  0.00           H  
ATOM   3986 2HB  GLN C  96      -2.467  25.036 -34.132  1.00  0.00           H  
ATOM   3987 1HG  GLN C  96      -0.580  26.525 -34.025  1.00  0.00           H  
ATOM   3988 2HG  GLN C  96      -0.683  25.584 -32.510  1.00  0.00           H  
ATOM   3989 1HE2 GLN C  96       2.689  24.821 -32.750  1.00  0.00           H  
ATOM   3990 2HE2 GLN C  96       1.364  25.429 -31.815  1.00  0.00           H  
ATOM   3991  N   ALA C  97      -3.045  23.319 -31.792  1.00  0.00           N  
ATOM   3992  CA  ALA C  97      -3.453  23.381 -30.394  1.00  0.00           C  
ATOM   3993  C   ALA C  97      -3.052  22.113 -29.649  1.00  0.00           C  
ATOM   3994  O   ALA C  97      -2.573  22.175 -28.516  1.00  0.00           O  
ATOM   3995  CB  ALA C  97      -4.954  23.606 -30.291  1.00  0.00           C  
ATOM   3996  H   ALA C  97      -3.755  23.336 -32.512  1.00  0.00           H  
ATOM   3997  HA  ALA C  97      -2.939  24.218 -29.920  1.00  0.00           H  
ATOM   3998 1HB  ALA C  97      -5.242  23.651 -29.240  1.00  0.00           H  
ATOM   3999 2HB  ALA C  97      -5.218  24.543 -30.779  1.00  0.00           H  
ATOM   4000 3HB  ALA C  97      -5.479  22.784 -30.775  1.00  0.00           H  
ATOM   4001  N   LEU C  98      -3.251  20.968 -30.290  1.00  0.00           N  
ATOM   4002  CA  LEU C  98      -2.864  19.688 -29.709  1.00  0.00           C  
ATOM   4003  C   LEU C  98      -1.354  19.596 -29.533  1.00  0.00           C  
ATOM   4004  O   LEU C  98      -0.868  19.051 -28.546  1.00  0.00           O  
ATOM   4005  CB  LEU C  98      -3.353  18.536 -30.596  1.00  0.00           C  
ATOM   4006  CG  LEU C  98      -4.872  18.330 -30.642  1.00  0.00           C  
ATOM   4007  CD1 LEU C  98      -5.211  17.275 -31.687  1.00  0.00           C  
ATOM   4008  CD2 LEU C  98      -5.371  17.917 -29.266  1.00  0.00           C  
ATOM   4009  H   LEU C  98      -3.682  20.984 -31.204  1.00  0.00           H  
ATOM   4010  HA  LEU C  98      -3.319  19.603 -28.722  1.00  0.00           H  
ATOM   4011 1HB  LEU C  98      -3.011  18.712 -31.615  1.00  0.00           H  
ATOM   4012 2HB  LEU C  98      -2.904  17.609 -30.240  1.00  0.00           H  
ATOM   4013  HG  LEU C  98      -5.356  19.261 -30.940  1.00  0.00           H  
ATOM   4014 1HD1 LEU C  98      -6.291  17.129 -31.720  1.00  0.00           H  
ATOM   4015 2HD1 LEU C  98      -4.860  17.605 -32.664  1.00  0.00           H  
ATOM   4016 3HD1 LEU C  98      -4.726  16.335 -31.424  1.00  0.00           H  
ATOM   4017 1HD2 LEU C  98      -6.452  17.772 -29.299  1.00  0.00           H  
ATOM   4018 2HD2 LEU C  98      -4.889  16.986 -28.968  1.00  0.00           H  
ATOM   4019 3HD2 LEU C  98      -5.132  18.697 -28.543  1.00  0.00           H  
ATOM   4020  N   ARG C  99      -0.618  20.133 -30.502  1.00  0.00           N  
ATOM   4021  CA  ARG C  99       0.837  20.185 -30.418  1.00  0.00           C  
ATOM   4022  C   ARG C  99       1.292  21.064 -29.263  1.00  0.00           C  
ATOM   4023  O   ARG C  99       2.256  20.742 -28.565  1.00  0.00           O  
ATOM   4024  CB  ARG C  99       1.430  20.714 -31.716  1.00  0.00           C  
ATOM   4025  CG  ARG C  99       1.484  19.704 -32.852  1.00  0.00           C  
ATOM   4026  CD  ARG C  99       2.329  20.186 -33.975  1.00  0.00           C  
ATOM   4027  NE  ARG C  99       1.778  21.380 -34.595  1.00  0.00           N  
ATOM   4028  CZ  ARG C  99       0.874  21.375 -35.594  1.00  0.00           C  
ATOM   4029  NH1 ARG C  99       0.431  20.235 -36.074  1.00  0.00           N1+
ATOM   4030  NH2 ARG C  99       0.433  22.518 -36.092  1.00  0.00           N  
ATOM   4031  H   ARG C  99      -1.078  20.514 -31.316  1.00  0.00           H  
ATOM   4032  HA  ARG C  99       1.208  19.175 -30.233  1.00  0.00           H  
ATOM   4033 1HB  ARG C  99       0.847  21.567 -32.061  1.00  0.00           H  
ATOM   4034 2HB  ARG C  99       2.447  21.063 -31.536  1.00  0.00           H  
ATOM   4035 1HG  ARG C  99       1.903  18.767 -32.486  1.00  0.00           H  
ATOM   4036 2HG  ARG C  99       0.477  19.529 -33.232  1.00  0.00           H  
ATOM   4037 1HD  ARG C  99       3.326  20.424 -33.604  1.00  0.00           H  
ATOM   4038 2HD  ARG C  99       2.401  19.410 -34.735  1.00  0.00           H  
ATOM   4039  HE  ARG C  99       2.095  22.277 -34.252  1.00  0.00           H  
ATOM   4040 1HH1 ARG C  99       0.768  19.361 -35.694  1.00  0.00           H  
ATOM   4041 2HH1 ARG C  99      -0.247  20.231 -36.823  1.00  0.00           H  
ATOM   4042 1HH2 ARG C  99       0.773  23.395 -35.723  1.00  0.00           H  
ATOM   4043 2HH2 ARG C  99      -0.244  22.514 -36.840  1.00  0.00           H  
ATOM   4044  N   ILE C 100       0.593  22.176 -29.060  1.00  0.00           N  
ATOM   4045  CA  ILE C 100       0.850  23.049 -27.920  1.00  0.00           C  
ATOM   4046  C   ILE C 100       0.624  22.316 -26.604  1.00  0.00           C  
ATOM   4047  O   ILE C 100       1.418  22.438 -25.671  1.00  0.00           O  
ATOM   4048  CB  ILE C 100      -0.047  24.300 -27.972  1.00  0.00           C  
ATOM   4049  CG1 ILE C 100       0.353  25.194 -29.148  1.00  0.00           C  
ATOM   4050  CG2 ILE C 100       0.036  25.067 -26.662  1.00  0.00           C  
ATOM   4051  CD1 ILE C 100      -0.685  26.234 -29.504  1.00  0.00           C  
ATOM   4052  H   ILE C 100      -0.136  22.424 -29.713  1.00  0.00           H  
ATOM   4053  HA  ILE C 100       1.895  23.357 -27.951  1.00  0.00           H  
ATOM   4054  HB  ILE C 100      -1.081  23.999 -28.142  1.00  0.00           H  
ATOM   4055 1HG1 ILE C 100       1.285  25.708 -28.914  1.00  0.00           H  
ATOM   4056 2HG1 ILE C 100       0.533  24.579 -30.030  1.00  0.00           H  
ATOM   4057 1HG2 ILE C 100      -0.603  25.949 -26.716  1.00  0.00           H  
ATOM   4058 2HG2 ILE C 100      -0.295  24.429 -25.845  1.00  0.00           H  
ATOM   4059 3HG2 ILE C 100       1.067  25.377 -26.486  1.00  0.00           H  
ATOM   4060 1HD1 ILE C 100      -0.331  26.829 -30.346  1.00  0.00           H  
ATOM   4061 2HD1 ILE C 100      -1.618  25.739 -29.777  1.00  0.00           H  
ATOM   4062 3HD1 ILE C 100      -0.856  26.885 -28.649  1.00  0.00           H  
ATOM   4063  N   ALA C 101      -0.461  21.553 -26.536  1.00  0.00           N  
ATOM   4064  CA  ALA C 101      -0.761  20.750 -25.357  1.00  0.00           C  
ATOM   4065  C   ALA C 101       0.375  19.782 -25.047  1.00  0.00           C  
ATOM   4066  O   ALA C 101       0.747  19.599 -23.888  1.00  0.00           O  
ATOM   4067  CB  ALA C 101      -2.064  19.988 -25.551  1.00  0.00           C  
ATOM   4068  H   ALA C 101      -1.096  21.530 -27.323  1.00  0.00           H  
ATOM   4069  HA  ALA C 101      -0.870  21.418 -24.501  1.00  0.00           H  
ATOM   4070 1HB  ALA C 101      -2.274  19.393 -24.662  1.00  0.00           H  
ATOM   4071 2HB  ALA C 101      -2.878  20.696 -25.713  1.00  0.00           H  
ATOM   4072 3HB  ALA C 101      -1.976  19.332 -26.415  1.00  0.00           H  
ATOM   4073  N   GLU C 102       0.922  19.166 -26.088  1.00  0.00           N  
ATOM   4074  CA  GLU C 102       2.052  18.259 -25.935  1.00  0.00           C  
ATOM   4075  C   GLU C 102       3.266  18.981 -25.367  1.00  0.00           C  
ATOM   4076  O   GLU C 102       3.980  18.446 -24.521  1.00  0.00           O  
ATOM   4077  CB  GLU C 102       2.409  17.620 -27.279  1.00  0.00           C  
ATOM   4078  CG  GLU C 102       3.551  16.616 -27.214  1.00  0.00           C  
ATOM   4079  CD  GLU C 102       3.214  15.397 -26.402  1.00  0.00           C  
ATOM   4080  OE1 GLU C 102       2.154  14.852 -26.596  1.00  0.00           O  
ATOM   4081  OE2 GLU C 102       4.017  15.011 -25.586  1.00  0.00           O1-
ATOM   4082  H   GLU C 102       0.545  19.331 -27.011  1.00  0.00           H  
ATOM   4083  HA  GLU C 102       1.773  17.475 -25.229  1.00  0.00           H  
ATOM   4084 1HB  GLU C 102       1.536  17.108 -27.682  1.00  0.00           H  
ATOM   4085 2HB  GLU C 102       2.688  18.399 -27.989  1.00  0.00           H  
ATOM   4086 1HG  GLU C 102       3.805  16.305 -28.227  1.00  0.00           H  
ATOM   4087 2HG  GLU C 102       4.425  17.103 -26.784  1.00  0.00           H  
ATOM   4088  N   GLU C 103       3.496  20.203 -25.841  1.00  0.00           N  
ATOM   4089  CA  GLU C 103       4.605  21.015 -25.354  1.00  0.00           C  
ATOM   4090  C   GLU C 103       4.388  21.436 -23.906  1.00  0.00           C  
ATOM   4091  O   GLU C 103       5.338  21.529 -23.128  1.00  0.00           O  
ATOM   4092  CB  GLU C 103       4.782  22.255 -26.234  1.00  0.00           C  
ATOM   4093  CG  GLU C 103       5.300  21.964 -27.635  1.00  0.00           C  
ATOM   4094  CD  GLU C 103       6.632  21.266 -27.632  1.00  0.00           C  
ATOM   4095  OE1 GLU C 103       7.507  21.696 -26.920  1.00  0.00           O  
ATOM   4096  OE2 GLU C 103       6.774  20.298 -28.342  1.00  0.00           O1-
ATOM   4097  H   GLU C 103       2.887  20.577 -26.553  1.00  0.00           H  
ATOM   4098  HA  GLU C 103       5.515  20.417 -25.392  1.00  0.00           H  
ATOM   4099 1HB  GLU C 103       3.826  22.772 -26.332  1.00  0.00           H  
ATOM   4100 2HB  GLU C 103       5.479  22.944 -25.756  1.00  0.00           H  
ATOM   4101 1HG  GLU C 103       4.576  21.338 -28.156  1.00  0.00           H  
ATOM   4102 2HG  GLU C 103       5.389  22.903 -28.181  1.00  0.00           H  
ATOM   4103  N   ALA C 104       3.133  21.686 -23.551  1.00  0.00           N  
ATOM   4104  CA  ALA C 104       2.774  21.988 -22.170  1.00  0.00           C  
ATOM   4105  C   ALA C 104       3.056  20.801 -21.255  1.00  0.00           C  
ATOM   4106  O   ALA C 104       3.506  20.971 -20.123  1.00  0.00           O  
ATOM   4107  CB  ALA C 104       1.309  22.388 -22.078  1.00  0.00           C  
ATOM   4108  H   ALA C 104       2.408  21.669 -24.253  1.00  0.00           H  
ATOM   4109  HA  ALA C 104       3.386  22.820 -21.825  1.00  0.00           H  
ATOM   4110 1HB  ALA C 104       1.057  22.609 -21.040  1.00  0.00           H  
ATOM   4111 2HB  ALA C 104       1.136  23.272 -22.689  1.00  0.00           H  
ATOM   4112 3HB  ALA C 104       0.686  21.570 -22.437  1.00  0.00           H  
ATOM   4113  N   LEU C 105       2.791  19.598 -21.756  1.00  0.00           N  
ATOM   4114  CA  LEU C 105       3.105  18.377 -21.024  1.00  0.00           C  
ATOM   4115  C   LEU C 105       4.608  18.216 -20.839  1.00  0.00           C  
ATOM   4116  O   LEU C 105       5.068  17.762 -19.792  1.00  0.00           O  
ATOM   4117  CB  LEU C 105       2.542  17.157 -21.763  1.00  0.00           C  
ATOM   4118  CG  LEU C 105       1.012  17.040 -21.785  1.00  0.00           C  
ATOM   4119  CD1 LEU C 105       0.604  15.873 -22.674  1.00  0.00           C  
ATOM   4120  CD2 LEU C 105       0.497  16.853 -20.365  1.00  0.00           C  
ATOM   4121  H   LEU C 105       2.362  19.529 -22.667  1.00  0.00           H  
ATOM   4122  HA  LEU C 105       2.656  18.443 -20.034  1.00  0.00           H  
ATOM   4123 1HB  LEU C 105       2.886  17.186 -22.795  1.00  0.00           H  
ATOM   4124 2HB  LEU C 105       2.936  16.255 -21.295  1.00  0.00           H  
ATOM   4125  HG  LEU C 105       0.584  17.948 -22.209  1.00  0.00           H  
ATOM   4126 1HD1 LEU C 105      -0.483  15.790 -22.689  1.00  0.00           H  
ATOM   4127 2HD1 LEU C 105       0.969  16.043 -23.687  1.00  0.00           H  
ATOM   4128 3HD1 LEU C 105       1.033  14.951 -22.282  1.00  0.00           H  
ATOM   4129 1HD2 LEU C 105      -0.590  16.770 -20.381  1.00  0.00           H  
ATOM   4130 2HD2 LEU C 105       0.924  15.944 -19.940  1.00  0.00           H  
ATOM   4131 3HD2 LEU C 105       0.788  17.709 -19.757  1.00  0.00           H  
ATOM   4132  N   LYS C 106       5.368  18.593 -21.863  1.00  0.00           N  
ATOM   4133  CA  LYS C 106       6.824  18.602 -21.772  1.00  0.00           C  
ATOM   4134  C   LYS C 106       7.302  19.555 -20.684  1.00  0.00           C  
ATOM   4135  O   LYS C 106       8.252  19.260 -19.961  1.00  0.00           O  
ATOM   4136  CB  LYS C 106       7.441  18.988 -23.118  1.00  0.00           C  
ATOM   4137  CG  LYS C 106       7.320  17.918 -24.194  1.00  0.00           C  
ATOM   4138  CD  LYS C 106       7.920  18.390 -25.512  1.00  0.00           C  
ATOM   4139  CE  LYS C 106       7.700  17.369 -26.618  1.00  0.00           C  
ATOM   4140  NZ  LYS C 106       8.219  17.848 -27.928  1.00  0.00           N1+
ATOM   4141  H   LYS C 106       4.927  18.877 -22.725  1.00  0.00           H  
ATOM   4142  HA  LYS C 106       7.162  17.600 -21.505  1.00  0.00           H  
ATOM   4143 1HB  LYS C 106       6.965  19.895 -23.490  1.00  0.00           H  
ATOM   4144 2HB  LYS C 106       8.501  19.208 -22.982  1.00  0.00           H  
ATOM   4145 1HG  LYS C 106       7.838  17.014 -23.872  1.00  0.00           H  
ATOM   4146 2HG  LYS C 106       6.269  17.677 -24.351  1.00  0.00           H  
ATOM   4147 1HD  LYS C 106       7.461  19.336 -25.804  1.00  0.00           H  
ATOM   4148 2HD  LYS C 106       8.992  18.551 -25.386  1.00  0.00           H  
ATOM   4149 1HE  LYS C 106       8.204  16.439 -26.359  1.00  0.00           H  
ATOM   4150 2HE  LYS C 106       6.635  17.164 -26.717  1.00  0.00           H  
ATOM   4151 1HZ  LYS C 106       8.054  17.144 -28.634  1.00  0.00           H  
ATOM   4152 2HZ  LYS C 106       7.745  18.701 -28.187  1.00  0.00           H  
ATOM   4153 3HZ  LYS C 106       9.211  18.023 -27.853  1.00  0.00           H  
ATOM   4154  N   GLN C 107       6.636  20.699 -20.572  1.00  0.00           N  
ATOM   4155  CA  GLN C 107       6.934  21.660 -19.517  1.00  0.00           C  
ATOM   4156  C   GLN C 107       6.415  21.173 -18.169  1.00  0.00           C  
ATOM   4157  O   GLN C 107       6.981  21.492 -17.125  1.00  0.00           O  
ATOM   4158  CB  GLN C 107       6.328  23.026 -19.849  1.00  0.00           C  
ATOM   4159  CG  GLN C 107       6.940  23.700 -21.065  1.00  0.00           C  
ATOM   4160  CD  GLN C 107       8.420  23.982 -20.886  1.00  0.00           C  
ATOM   4161  NE2 GLN C 107       9.224  23.556 -21.854  1.00  0.00           N  
ATOM   4162  OE1 GLN C 107       8.836  24.578 -19.889  1.00  0.00           O  
ATOM   4163  H   GLN C 107       5.905  20.910 -21.238  1.00  0.00           H  
ATOM   4164  HA  GLN C 107       8.015  21.762 -19.437  1.00  0.00           H  
ATOM   4165 1HB  GLN C 107       5.258  22.916 -20.029  1.00  0.00           H  
ATOM   4166 2HB  GLN C 107       6.449  23.695 -18.997  1.00  0.00           H  
ATOM   4167 1HG  GLN C 107       6.819  23.046 -21.929  1.00  0.00           H  
ATOM   4168 2HG  GLN C 107       6.430  24.647 -21.239  1.00  0.00           H  
ATOM   4169 1HE2 GLN C 107      10.210  23.714 -21.791  1.00  0.00           H  
ATOM   4170 2HE2 GLN C 107       8.844  23.077 -22.645  1.00  0.00           H  
ATOM   4171  N   GLY C 108       5.336  20.399 -18.200  1.00  0.00           N  
ATOM   4172  CA  GLY C 108       4.731  19.879 -16.981  1.00  0.00           C  
ATOM   4173  C   GLY C 108       3.485  20.669 -16.604  1.00  0.00           C  
ATOM   4174  O   GLY C 108       2.840  20.389 -15.592  1.00  0.00           O  
ATOM   4175  H   GLY C 108       4.924  20.164 -19.092  1.00  0.00           H  
ATOM   4176 1HA  GLY C 108       4.471  18.829 -17.121  1.00  0.00           H  
ATOM   4177 2HA  GLY C 108       5.454  19.924 -16.167  1.00  0.00           H  
ATOM   4178  N   ASN C 109       3.150  21.661 -17.423  1.00  0.00           N  
ATOM   4179  CA  ASN C 109       2.036  22.555 -17.127  1.00  0.00           C  
ATOM   4180  C   ASN C 109       0.719  21.978 -17.628  1.00  0.00           C  
ATOM   4181  O   ASN C 109       0.232  22.351 -18.694  1.00  0.00           O  
ATOM   4182  CB  ASN C 109       2.279  23.928 -17.728  1.00  0.00           C  
ATOM   4183  CG  ASN C 109       1.326  24.966 -17.201  1.00  0.00           C  
ATOM   4184  ND2 ASN C 109       1.803  26.175 -17.056  1.00  0.00           N  
ATOM   4185  OD1 ASN C 109       0.158  24.670 -16.926  1.00  0.00           O  
ATOM   4186  H   ASN C 109       3.679  21.800 -18.270  1.00  0.00           H  
ATOM   4187  HA  ASN C 109       1.960  22.667 -16.045  1.00  0.00           H  
ATOM   4188 1HB  ASN C 109       3.300  24.245 -17.510  1.00  0.00           H  
ATOM   4189 2HB  ASN C 109       2.178  23.874 -18.812  1.00  0.00           H  
ATOM   4190 1HD2 ASN C 109       1.214  26.907 -16.709  1.00  0.00           H  
ATOM   4191 2HD2 ASN C 109       2.755  26.369 -17.291  1.00  0.00           H  
ATOM   4192  N   THR C 110       0.145  21.066 -16.850  1.00  0.00           N  
ATOM   4193  CA  THR C 110      -1.049  20.342 -17.271  1.00  0.00           C  
ATOM   4194  C   THR C 110      -2.250  21.274 -17.377  1.00  0.00           C  
ATOM   4195  O   THR C 110      -3.190  21.006 -18.125  1.00  0.00           O  
ATOM   4196  CB  THR C 110      -1.371  19.192 -16.299  1.00  0.00           C  
ATOM   4197  CG2 THR C 110      -0.224  18.194 -16.254  1.00  0.00           C  
ATOM   4198  OG1 THR C 110      -1.591  19.720 -14.985  1.00  0.00           O  
ATOM   4199  H   THR C 110       0.547  20.869 -15.944  1.00  0.00           H  
ATOM   4200  HA  THR C 110      -0.868  19.922 -18.260  1.00  0.00           H  
ATOM   4201  HB  THR C 110      -2.277  18.681 -16.627  1.00  0.00           H  
ATOM   4202  HG1 THR C 110      -2.084  19.083 -14.462  1.00  0.00           H  
ATOM   4203 1HG2 THR C 110      -0.470  17.388 -15.563  1.00  0.00           H  
ATOM   4204 2HG2 THR C 110      -0.062  17.781 -17.250  1.00  0.00           H  
ATOM   4205 3HG2 THR C 110       0.682  18.696 -15.918  1.00  0.00           H  
ATOM   4206  N   GLU C 111      -2.211  22.368 -16.626  1.00  0.00           N  
ATOM   4207  CA  GLU C 111      -3.261  23.377 -16.687  1.00  0.00           C  
ATOM   4208  C   GLU C 111      -3.373  23.969 -18.087  1.00  0.00           C  
ATOM   4209  O   GLU C 111      -4.455  23.997 -18.674  1.00  0.00           O  
ATOM   4210  CB  GLU C 111      -2.992  24.490 -15.672  1.00  0.00           C  
ATOM   4211  CG  GLU C 111      -4.056  25.578 -15.634  1.00  0.00           C  
ATOM   4212  CD  GLU C 111      -3.769  26.642 -14.612  1.00  0.00           C  
ATOM   4213  OE1 GLU C 111      -2.780  26.531 -13.928  1.00  0.00           O  
ATOM   4214  OE2 GLU C 111      -4.541  27.567 -14.514  1.00  0.00           O1-
ATOM   4215  H   GLU C 111      -1.436  22.504 -15.993  1.00  0.00           H  
ATOM   4216  HA  GLU C 111      -4.214  22.901 -16.453  1.00  0.00           H  
ATOM   4217 1HB  GLU C 111      -2.918  24.061 -14.672  1.00  0.00           H  
ATOM   4218 2HB  GLU C 111      -2.036  24.964 -15.896  1.00  0.00           H  
ATOM   4219 1HG  GLU C 111      -4.119  26.044 -16.618  1.00  0.00           H  
ATOM   4220 2HG  GLU C 111      -5.020  25.122 -15.416  1.00  0.00           H  
ATOM   4221  N   VAL C 112      -2.250  24.441 -18.617  1.00  0.00           N  
ATOM   4222  CA  VAL C 112      -2.214  25.005 -19.960  1.00  0.00           C  
ATOM   4223  C   VAL C 112      -2.508  23.944 -21.012  1.00  0.00           C  
ATOM   4224  O   VAL C 112      -3.134  24.226 -22.033  1.00  0.00           O  
ATOM   4225  CB  VAL C 112      -0.835  25.632 -20.239  1.00  0.00           C  
ATOM   4226  CG1 VAL C 112      -0.704  26.000 -21.709  1.00  0.00           C  
ATOM   4227  CG2 VAL C 112      -0.633  26.854 -19.356  1.00  0.00           C  
ATOM   4228  H   VAL C 112      -1.399  24.409 -18.072  1.00  0.00           H  
ATOM   4229  HA  VAL C 112      -2.988  25.769 -20.035  1.00  0.00           H  
ATOM   4230  HB  VAL C 112      -0.061  24.895 -20.022  1.00  0.00           H  
ATOM   4231 1HG1 VAL C 112       0.276  26.441 -21.889  1.00  0.00           H  
ATOM   4232 2HG1 VAL C 112      -0.816  25.104 -22.320  1.00  0.00           H  
ATOM   4233 3HG1 VAL C 112      -1.478  26.720 -21.974  1.00  0.00           H  
ATOM   4234 1HG2 VAL C 112       0.345  27.291 -19.558  1.00  0.00           H  
ATOM   4235 2HG2 VAL C 112      -1.411  27.588 -19.570  1.00  0.00           H  
ATOM   4236 3HG2 VAL C 112      -0.689  26.560 -18.309  1.00  0.00           H  
ATOM   4237  N   ALA C 113      -2.055  22.722 -20.754  1.00  0.00           N  
ATOM   4238  CA  ALA C 113      -2.307  21.604 -21.655  1.00  0.00           C  
ATOM   4239  C   ALA C 113      -3.799  21.438 -21.921  1.00  0.00           C  
ATOM   4240  O   ALA C 113      -4.218  21.248 -23.063  1.00  0.00           O  
ATOM   4241  CB  ALA C 113      -1.726  20.319 -21.083  1.00  0.00           C  
ATOM   4242  H   ALA C 113      -1.519  22.562 -19.910  1.00  0.00           H  
ATOM   4243  HA  ALA C 113      -1.823  21.814 -22.610  1.00  0.00           H  
ATOM   4244 1HB  ALA C 113      -1.922  19.494 -21.766  1.00  0.00           H  
ATOM   4245 2HB  ALA C 113      -0.650  20.434 -20.951  1.00  0.00           H  
ATOM   4246 3HB  ALA C 113      -2.187  20.110 -20.119  1.00  0.00           H  
ATOM   4247  N   LYS C 114      -4.595  21.511 -20.861  1.00  0.00           N  
ATOM   4248  CA  LYS C 114      -6.046  21.441 -20.985  1.00  0.00           C  
ATOM   4249  C   LYS C 114      -6.591  22.642 -21.748  1.00  0.00           C  
ATOM   4250  O   LYS C 114      -7.473  22.504 -22.594  1.00  0.00           O  
ATOM   4251  CB  LYS C 114      -6.699  21.354 -19.605  1.00  0.00           C  
ATOM   4252  CG  LYS C 114      -6.362  20.089 -18.828  1.00  0.00           C  
ATOM   4253  CD  LYS C 114      -7.030  20.085 -17.461  1.00  0.00           C  
ATOM   4254  CE  LYS C 114      -6.685  18.826 -16.679  1.00  0.00           C  
ATOM   4255  NZ  LYS C 114      -7.301  18.827 -15.324  1.00  0.00           N1+
ATOM   4256  H   LYS C 114      -4.184  21.618 -19.943  1.00  0.00           H  
ATOM   4257  HA  LYS C 114      -6.302  20.546 -21.553  1.00  0.00           H  
ATOM   4258 1HB  LYS C 114      -6.392  22.209 -19.002  1.00  0.00           H  
ATOM   4259 2HB  LYS C 114      -7.783  21.402 -19.712  1.00  0.00           H  
ATOM   4260 1HG  LYS C 114      -6.697  19.216 -19.390  1.00  0.00           H  
ATOM   4261 2HG  LYS C 114      -5.282  20.021 -18.695  1.00  0.00           H  
ATOM   4262 1HD  LYS C 114      -6.704  20.957 -16.893  1.00  0.00           H  
ATOM   4263 2HD  LYS C 114      -8.112  20.138 -17.585  1.00  0.00           H  
ATOM   4264 1HE  LYS C 114      -7.036  17.952 -17.224  1.00  0.00           H  
ATOM   4265 2HE  LYS C 114      -5.603  18.750 -16.572  1.00  0.00           H  
ATOM   4266 1HZ  LYS C 114      -7.048  17.978 -14.839  1.00  0.00           H  
ATOM   4267 2HZ  LYS C 114      -6.967  19.625 -14.802  1.00  0.00           H  
ATOM   4268 3HZ  LYS C 114      -8.306  18.877 -15.411  1.00  0.00           H  
ATOM   4269  N   LYS C 115      -6.062  23.822 -21.441  1.00  0.00           N  
ATOM   4270  CA  LYS C 115      -6.474  25.045 -22.118  1.00  0.00           C  
ATOM   4271  C   LYS C 115      -6.242  24.950 -23.619  1.00  0.00           C  
ATOM   4272  O   LYS C 115      -7.054  25.424 -24.414  1.00  0.00           O  
ATOM   4273  CB  LYS C 115      -5.726  26.251 -21.546  1.00  0.00           C  
ATOM   4274  CG  LYS C 115      -6.151  26.646 -20.138  1.00  0.00           C  
ATOM   4275  CD  LYS C 115      -5.349  27.835 -19.632  1.00  0.00           C  
ATOM   4276  CE  LYS C 115      -5.775  28.233 -18.227  1.00  0.00           C  
ATOM   4277  NZ  LYS C 115      -4.967  29.366 -17.700  1.00  0.00           N1+
ATOM   4278  H   LYS C 115      -5.355  23.871 -20.721  1.00  0.00           H  
ATOM   4279  HA  LYS C 115      -7.543  25.188 -21.954  1.00  0.00           H  
ATOM   4280 1HB  LYS C 115      -4.656  26.040 -21.526  1.00  0.00           H  
ATOM   4281 2HB  LYS C 115      -5.876  27.114 -22.196  1.00  0.00           H  
ATOM   4282 1HG  LYS C 115      -7.210  26.906 -20.138  1.00  0.00           H  
ATOM   4283 2HG  LYS C 115      -6.001  25.804 -19.464  1.00  0.00           H  
ATOM   4284 1HD  LYS C 115      -4.288  27.582 -19.623  1.00  0.00           H  
ATOM   4285 2HD  LYS C 115      -5.496  28.684 -20.300  1.00  0.00           H  
ATOM   4286 1HE  LYS C 115      -6.825  28.524 -18.234  1.00  0.00           H  
ATOM   4287 2HE  LYS C 115      -5.662  27.381 -17.557  1.00  0.00           H  
ATOM   4288 1HZ  LYS C 115      -5.280  29.599 -16.768  1.00  0.00           H  
ATOM   4289 2HZ  LYS C 115      -3.992  29.101 -17.671  1.00  0.00           H  
ATOM   4290 3HZ  LYS C 115      -5.079  30.169 -18.302  1.00  0.00           H  
ATOM   4291  N   ALA C 116      -5.128  24.336 -24.004  1.00  0.00           N  
ATOM   4292  CA  ALA C 116      -4.856  24.048 -25.407  1.00  0.00           C  
ATOM   4293  C   ALA C 116      -5.861  23.054 -25.973  1.00  0.00           C  
ATOM   4294  O   ALA C 116      -6.346  23.216 -27.092  1.00  0.00           O  
ATOM   4295  CB  ALA C 116      -3.439  23.520 -25.574  1.00  0.00           C  
ATOM   4296  H   ALA C 116      -4.454  24.055 -23.304  1.00  0.00           H  
ATOM   4297  HA  ALA C 116      -4.954  24.976 -25.974  1.00  0.00           H  
ATOM   4298 1HB  ALA C 116      -3.249  23.313 -26.627  1.00  0.00           H  
ATOM   4299 2HB  ALA C 116      -2.727  24.267 -25.219  1.00  0.00           H  
ATOM   4300 3HB  ALA C 116      -3.321  22.606 -24.997  1.00  0.00           H  
ATOM   4301  N   ASN C 117      -6.170  22.025 -25.192  1.00  0.00           N  
ATOM   4302  CA  ASN C 117      -7.139  21.016 -25.602  1.00  0.00           C  
ATOM   4303  C   ASN C 117      -8.522  21.626 -25.791  1.00  0.00           C  
ATOM   4304  O   ASN C 117      -9.281  21.211 -26.668  1.00  0.00           O  
ATOM   4305  CB  ASN C 117      -7.188  19.882 -24.595  1.00  0.00           C  
ATOM   4306  CG  ASN C 117      -7.829  18.641 -25.152  1.00  0.00           C  
ATOM   4307  ND2 ASN C 117      -7.031  17.784 -25.737  1.00  0.00           N  
ATOM   4308  OD1 ASN C 117      -9.048  18.459 -25.053  1.00  0.00           O  
ATOM   4309  H   ASN C 117      -5.721  21.938 -24.291  1.00  0.00           H  
ATOM   4310  HA  ASN C 117      -6.826  20.605 -26.561  1.00  0.00           H  
ATOM   4311 1HB  ASN C 117      -6.176  19.639 -24.270  1.00  0.00           H  
ATOM   4312 2HB  ASN C 117      -7.747  20.201 -23.715  1.00  0.00           H  
ATOM   4313 1HD2 ASN C 117      -7.402  16.941 -26.126  1.00  0.00           H  
ATOM   4314 2HD2 ASN C 117      -6.051  17.972 -25.794  1.00  0.00           H  
ATOM   4315  N   ARG C 118      -8.847  22.615 -24.962  1.00  0.00           N  
ATOM   4316  CA  ARG C 118     -10.109  23.332 -25.084  1.00  0.00           C  
ATOM   4317  C   ARG C 118     -10.222  24.024 -26.435  1.00  0.00           C  
ATOM   4318  O   ARG C 118     -11.280  24.006 -27.065  1.00  0.00           O  
ATOM   4319  CB  ARG C 118     -10.246  24.366 -23.975  1.00  0.00           C  
ATOM   4320  CG  ARG C 118     -11.519  25.195 -24.028  1.00  0.00           C  
ATOM   4321  CD  ARG C 118     -12.699  24.419 -23.569  1.00  0.00           C  
ATOM   4322  NE  ARG C 118     -13.927  25.193 -23.661  1.00  0.00           N  
ATOM   4323  CZ  ARG C 118     -14.689  25.289 -24.768  1.00  0.00           C  
ATOM   4324  NH1 ARG C 118     -14.338  24.655 -25.865  1.00  0.00           N1+
ATOM   4325  NH2 ARG C 118     -15.790  26.019 -24.751  1.00  0.00           N  
ATOM   4326  H   ARG C 118      -8.199  22.875 -24.231  1.00  0.00           H  
ATOM   4327  HA  ARG C 118     -10.925  22.613 -25.011  1.00  0.00           H  
ATOM   4328 1HB  ARG C 118     -10.217  23.867 -23.008  1.00  0.00           H  
ATOM   4329 2HB  ARG C 118      -9.402  25.055 -24.014  1.00  0.00           H  
ATOM   4330 1HG  ARG C 118     -11.412  26.068 -23.384  1.00  0.00           H  
ATOM   4331 2HG  ARG C 118     -11.700  25.520 -25.053  1.00  0.00           H  
ATOM   4332 1HD  ARG C 118     -12.811  23.528 -24.185  1.00  0.00           H  
ATOM   4333 2HD  ARG C 118     -12.560  24.125 -22.529  1.00  0.00           H  
ATOM   4334  HE  ARG C 118     -14.230  25.694 -22.837  1.00  0.00           H  
ATOM   4335 1HH1 ARG C 118     -13.496  24.096 -25.878  1.00  0.00           H  
ATOM   4336 2HH1 ARG C 118     -14.909  24.727 -26.695  1.00  0.00           H  
ATOM   4337 1HH2 ARG C 118     -16.061  26.507 -23.908  1.00  0.00           H  
ATOM   4338 2HH2 ARG C 118     -16.361  26.091 -25.580  1.00  0.00           H  
ATOM   4339  N   VAL C 119      -9.127  24.634 -26.877  1.00  0.00           N  
ATOM   4340  CA  VAL C 119      -9.066  25.234 -28.204  1.00  0.00           C  
ATOM   4341  C   VAL C 119      -9.141  24.171 -29.292  1.00  0.00           C  
ATOM   4342  O   VAL C 119      -9.819  24.352 -30.305  1.00  0.00           O  
ATOM   4343  CB  VAL C 119      -7.764  26.041 -28.367  1.00  0.00           C  
ATOM   4344  CG1 VAL C 119      -7.609  26.517 -29.803  1.00  0.00           C  
ATOM   4345  CG2 VAL C 119      -7.761  27.218 -27.404  1.00  0.00           C  
ATOM   4346  H   VAL C 119      -8.317  24.683 -26.276  1.00  0.00           H  
ATOM   4347  HA  VAL C 119      -9.925  25.893 -28.326  1.00  0.00           H  
ATOM   4348  HB  VAL C 119      -6.916  25.391 -28.150  1.00  0.00           H  
ATOM   4349 1HG1 VAL C 119      -6.683  27.085 -29.900  1.00  0.00           H  
ATOM   4350 2HG1 VAL C 119      -7.577  25.656 -30.471  1.00  0.00           H  
ATOM   4351 3HG1 VAL C 119      -8.453  27.153 -30.069  1.00  0.00           H  
ATOM   4352 1HG2 VAL C 119      -6.837  27.784 -27.524  1.00  0.00           H  
ATOM   4353 2HG2 VAL C 119      -8.612  27.865 -27.617  1.00  0.00           H  
ATOM   4354 3HG2 VAL C 119      -7.831  26.852 -26.380  1.00  0.00           H  
ATOM   4355  N   ALA C 120      -8.441  23.062 -29.079  1.00  0.00           N  
ATOM   4356  CA  ALA C 120      -8.393  21.986 -30.062  1.00  0.00           C  
ATOM   4357  C   ALA C 120      -9.779  21.407 -30.313  1.00  0.00           C  
ATOM   4358  O   ALA C 120     -10.197  21.247 -31.461  1.00  0.00           O  
ATOM   4359  CB  ALA C 120      -7.439  20.892 -29.606  1.00  0.00           C  
ATOM   4360  H   ALA C 120      -7.931  22.962 -28.214  1.00  0.00           H  
ATOM   4361  HA  ALA C 120      -8.028  22.393 -31.004  1.00  0.00           H  
ATOM   4362 1HB  ALA C 120      -7.414  20.095 -30.349  1.00  0.00           H  
ATOM   4363 2HB  ALA C 120      -6.438  21.308 -29.485  1.00  0.00           H  
ATOM   4364 3HB  ALA C 120      -7.779  20.488 -28.653  1.00  0.00           H  
ATOM   4365  N   ARG C 121     -10.490  21.097 -29.236  1.00  0.00           N  
ATOM   4366  CA  ARG C 121     -11.801  20.467 -29.338  1.00  0.00           C  
ATOM   4367  C   ARG C 121     -12.835  21.437 -29.893  1.00  0.00           C  
ATOM   4368  O   ARG C 121     -13.782  21.032 -30.567  1.00  0.00           O  
ATOM   4369  CB  ARG C 121     -12.261  19.962 -27.978  1.00  0.00           C  
ATOM   4370  CG  ARG C 121     -13.444  19.007 -28.017  1.00  0.00           C  
ATOM   4371  CD  ARG C 121     -13.723  18.424 -26.680  1.00  0.00           C  
ATOM   4372  NE  ARG C 121     -14.887  17.553 -26.700  1.00  0.00           N  
ATOM   4373  CZ  ARG C 121     -14.863  16.252 -27.050  1.00  0.00           C  
ATOM   4374  NH1 ARG C 121     -13.730  15.688 -27.406  1.00  0.00           N1+
ATOM   4375  NH2 ARG C 121     -15.978  15.543 -27.036  1.00  0.00           N  
ATOM   4376  H   ARG C 121     -10.113  21.300 -28.320  1.00  0.00           H  
ATOM   4377  HA  ARG C 121     -11.730  19.627 -30.029  1.00  0.00           H  
ATOM   4378 1HB  ARG C 121     -11.438  19.448 -27.484  1.00  0.00           H  
ATOM   4379 2HB  ARG C 121     -12.542  20.809 -27.352  1.00  0.00           H  
ATOM   4380 1HG  ARG C 121     -14.333  19.542 -28.350  1.00  0.00           H  
ATOM   4381 2HG  ARG C 121     -13.230  18.191 -28.709  1.00  0.00           H  
ATOM   4382 1HD  ARG C 121     -12.865  17.839 -26.351  1.00  0.00           H  
ATOM   4383 2HD  ARG C 121     -13.910  19.226 -25.966  1.00  0.00           H  
ATOM   4384  HE  ARG C 121     -15.777  17.951 -26.432  1.00  0.00           H  
ATOM   4385 1HH1 ARG C 121     -12.877  16.230 -27.416  1.00  0.00           H  
ATOM   4386 2HH1 ARG C 121     -13.711  14.714 -27.668  1.00  0.00           H  
ATOM   4387 1HH2 ARG C 121     -16.849  15.977 -26.763  1.00  0.00           H  
ATOM   4388 2HH2 ARG C 121     -15.960  14.569 -27.298  1.00  0.00           H  
ATOM   4389  N   GLU C 122     -12.648  22.721 -29.606  1.00  0.00           N  
ATOM   4390  CA  GLU C 122     -13.517  23.762 -30.146  1.00  0.00           C  
ATOM   4391  C   GLU C 122     -13.311  23.927 -31.647  1.00  0.00           C  
ATOM   4392  O   GLU C 122     -14.275  24.006 -32.411  1.00  0.00           O  
ATOM   4393  CB  GLU C 122     -13.259  25.093 -29.437  1.00  0.00           C  
ATOM   4394  CG  GLU C 122     -14.146  26.238 -29.907  1.00  0.00           C  
ATOM   4395  CD  GLU C 122     -15.602  26.012 -29.605  1.00  0.00           C  
ATOM   4396  OE1 GLU C 122     -15.894  25.220 -28.742  1.00  0.00           O  
ATOM   4397  OE2 GLU C 122     -16.422  26.632 -30.240  1.00  0.00           O1-
ATOM   4398  H   GLU C 122     -11.886  22.984 -29.000  1.00  0.00           H  
ATOM   4399  HA  GLU C 122     -14.554  23.464 -29.986  1.00  0.00           H  
ATOM   4400 1HB  GLU C 122     -13.413  24.970 -28.364  1.00  0.00           H  
ATOM   4401 2HB  GLU C 122     -12.222  25.391 -29.587  1.00  0.00           H  
ATOM   4402 1HG  GLU C 122     -13.824  27.157 -29.418  1.00  0.00           H  
ATOM   4403 2HG  GLU C 122     -14.018  26.365 -30.981  1.00  0.00           H  
ATOM   4404  N   ALA C 123     -12.052  23.978 -32.065  1.00  0.00           N  
ATOM   4405  CA  ALA C 123     -11.716  24.144 -33.473  1.00  0.00           C  
ATOM   4406  C   ALA C 123     -12.244  22.982 -34.305  1.00  0.00           C  
ATOM   4407  O   ALA C 123     -12.853  23.186 -35.356  1.00  0.00           O  
ATOM   4408  CB  ALA C 123     -10.210  24.279 -33.648  1.00  0.00           C  
ATOM   4409  H   ALA C 123     -11.305  23.899 -31.387  1.00  0.00           H  
ATOM   4410  HA  ALA C 123     -12.194  25.055 -33.837  1.00  0.00           H  
ATOM   4411 1HB  ALA C 123      -9.977  24.403 -34.705  1.00  0.00           H  
ATOM   4412 2HB  ALA C 123      -9.857  25.149 -33.094  1.00  0.00           H  
ATOM   4413 3HB  ALA C 123      -9.720  23.384 -33.270  1.00  0.00           H  
ATOM   4414  N   ALA C 124     -12.004  21.765 -33.832  1.00  0.00           N  
ATOM   4415  CA  ALA C 124     -12.444  20.568 -34.537  1.00  0.00           C  
ATOM   4416  C   ALA C 124     -13.963  20.455 -34.534  1.00  0.00           C  
ATOM   4417  O   ALA C 124     -14.566  20.046 -35.527  1.00  0.00           O  
ATOM   4418  CB  ALA C 124     -11.820  19.327 -33.915  1.00  0.00           C  
ATOM   4419  H   ALA C 124     -11.503  21.666 -32.960  1.00  0.00           H  
ATOM   4420  HA  ALA C 124     -12.119  20.639 -35.575  1.00  0.00           H  
ATOM   4421 1HB  ALA C 124     -12.160  18.441 -34.451  1.00  0.00           H  
ATOM   4422 2HB  ALA C 124     -10.734  19.394 -33.977  1.00  0.00           H  
ATOM   4423 3HB  ALA C 124     -12.121  19.253 -32.871  1.00  0.00           H  
ATOM   4424  N   LYS C 125     -14.577  20.819 -33.414  1.00  0.00           N  
ATOM   4425  CA  LYS C 125     -16.029  20.788 -33.291  1.00  0.00           C  
ATOM   4426  C   LYS C 125     -16.687  21.735 -34.285  1.00  0.00           C  
ATOM   4427  O   LYS C 125     -17.654  21.375 -34.955  1.00  0.00           O  
ATOM   4428  CB  LYS C 125     -16.453  21.145 -31.864  1.00  0.00           C  
ATOM   4429  CG  LYS C 125     -17.959  21.153 -31.639  1.00  0.00           C  
ATOM   4430  CD  LYS C 125     -18.299  21.405 -30.178  1.00  0.00           C  
ATOM   4431  CE  LYS C 125     -19.801  21.507 -29.966  1.00  0.00           C  
ATOM   4432  NZ  LYS C 125     -20.151  21.675 -28.530  1.00  0.00           N1+
ATOM   4433  H   LYS C 125     -14.023  21.128 -32.628  1.00  0.00           H  
ATOM   4434  HA  LYS C 125     -16.374  19.779 -33.518  1.00  0.00           H  
ATOM   4435 1HB  LYS C 125     -16.013  20.433 -31.165  1.00  0.00           H  
ATOM   4436 2HB  LYS C 125     -16.070  22.134 -31.608  1.00  0.00           H  
ATOM   4437 1HG  LYS C 125     -18.414  21.935 -32.248  1.00  0.00           H  
ATOM   4438 2HG  LYS C 125     -18.376  20.194 -31.940  1.00  0.00           H  
ATOM   4439 1HD  LYS C 125     -17.908  20.589 -29.568  1.00  0.00           H  
ATOM   4440 2HD  LYS C 125     -17.831  22.335 -29.851  1.00  0.00           H  
ATOM   4441 1HE  LYS C 125     -20.189  22.358 -30.524  1.00  0.00           H  
ATOM   4442 2HE  LYS C 125     -20.283  20.604 -30.342  1.00  0.00           H  
ATOM   4443 1HZ  LYS C 125     -21.155  21.737 -28.432  1.00  0.00           H  
ATOM   4444 2HZ  LYS C 125     -19.811  20.881 -28.005  1.00  0.00           H  
ATOM   4445 3HZ  LYS C 125     -19.726  22.520 -28.176  1.00  0.00           H  
ATOM   4446  N   GLN C 126     -16.156  22.950 -34.375  1.00  0.00           N  
ATOM   4447  CA  GLN C 126     -16.682  23.949 -35.300  1.00  0.00           C  
ATOM   4448  C   GLN C 126     -16.378  23.575 -36.744  1.00  0.00           C  
ATOM   4449  O   GLN C 126     -17.178  23.835 -37.646  1.00  0.00           O  
ATOM   4450  CB  GLN C 126     -16.100  25.330 -34.985  1.00  0.00           C  
ATOM   4451  CG  GLN C 126     -16.571  25.918 -33.667  1.00  0.00           C  
ATOM   4452  CD  GLN C 126     -18.081  26.038 -33.593  1.00  0.00           C  
ATOM   4453  NE2 GLN C 126     -18.613  26.093 -32.376  1.00  0.00           N  
ATOM   4454  OE1 GLN C 126     -18.766  26.081 -34.619  1.00  0.00           O  
ATOM   4455  H   GLN C 126     -15.370  23.189 -33.789  1.00  0.00           H  
ATOM   4456  HA  GLN C 126     -17.764  23.988 -35.189  1.00  0.00           H  
ATOM   4457 1HB  GLN C 126     -15.012  25.268 -34.956  1.00  0.00           H  
ATOM   4458 2HB  GLN C 126     -16.367  26.027 -35.779  1.00  0.00           H  
ATOM   4459 1HG  GLN C 126     -16.240  25.273 -32.853  1.00  0.00           H  
ATOM   4460 2HG  GLN C 126     -16.144  26.913 -33.551  1.00  0.00           H  
ATOM   4461 1HE2 GLN C 126     -19.603  26.172 -32.265  1.00  0.00           H  
ATOM   4462 2HE2 GLN C 126     -18.020  26.054 -31.571  1.00  0.00           H  
ATOM   4463  N   ALA C 127     -15.218  22.962 -36.961  1.00  0.00           N  
ATOM   4464  CA  ALA C 127     -14.841  22.480 -38.286  1.00  0.00           C  
ATOM   4465  C   ALA C 127     -15.762  21.359 -38.746  1.00  0.00           C  
ATOM   4466  O   ALA C 127     -16.158  21.306 -39.911  1.00  0.00           O  
ATOM   4467  CB  ALA C 127     -13.394  22.011 -38.286  1.00  0.00           C  
ATOM   4468  H   ALA C 127     -14.581  22.827 -36.190  1.00  0.00           H  
ATOM   4469  HA  ALA C 127     -14.943  23.309 -38.989  1.00  0.00           H  
ATOM   4470 1HB  ALA C 127     -13.127  21.654 -39.281  1.00  0.00           H  
ATOM   4471 2HB  ALA C 127     -12.741  22.841 -38.011  1.00  0.00           H  
ATOM   4472 3HB  ALA C 127     -13.273  21.203 -37.567  1.00  0.00           H  
ATOM   4473  N   GLY C 128     -16.100  20.462 -37.826  1.00  0.00           N  
ATOM   4474  CA  GLY C 128     -16.941  19.314 -38.147  1.00  0.00           C  
ATOM   4475  C   GLY C 128     -16.102  18.071 -38.403  1.00  0.00           C  
ATOM   4476  O   GLY C 128     -16.522  17.165 -39.124  1.00  0.00           O  
ATOM   4477  H   GLY C 128     -15.764  20.577 -36.881  1.00  0.00           H  
ATOM   4478 1HA  GLY C 128     -17.633  19.129 -37.325  1.00  0.00           H  
ATOM   4479 2HA  GLY C 128     -17.543  19.540 -39.027  1.00  0.00           H  
ATOM   4480  N   ASP C 129     -14.914  18.031 -37.811  1.00  0.00           N  
ATOM   4481  CA  ASP C 129     -14.000  16.912 -38.003  1.00  0.00           C  
ATOM   4482  C   ASP C 129     -14.061  15.942 -36.828  1.00  0.00           C  
ATOM   4483  O   ASP C 129     -13.402  16.144 -35.807  1.00  0.00           O  
ATOM   4484  CB  ASP C 129     -12.565  17.414 -38.181  1.00  0.00           C  
ATOM   4485  CG  ASP C 129     -12.355  18.150 -39.498  1.00  0.00           C  
ATOM   4486  OD1 ASP C 129     -12.876  17.705 -40.493  1.00  0.00           O  
ATOM   4487  OD2 ASP C 129     -11.675  19.147 -39.496  1.00  0.00           O1-
ATOM   4488  H   ASP C 129     -14.637  18.796 -37.210  1.00  0.00           H  
ATOM   4489  HA  ASP C 129     -14.300  16.368 -38.898  1.00  0.00           H  
ATOM   4490 1HB  ASP C 129     -12.310  18.087 -37.362  1.00  0.00           H  
ATOM   4491 2HB  ASP C 129     -11.876  16.571 -38.138  1.00  0.00           H  
ATOM   4492  N   GLN C 130     -14.856  14.889 -36.980  1.00  0.00           N  
ATOM   4493  CA  GLN C 130     -15.026  13.900 -35.922  1.00  0.00           C  
ATOM   4494  C   GLN C 130     -13.750  13.093 -35.712  1.00  0.00           C  
ATOM   4495  O   GLN C 130     -13.434  12.698 -34.592  1.00  0.00           O  
ATOM   4496  CB  GLN C 130     -16.189  12.961 -36.250  1.00  0.00           C  
ATOM   4497  CG  GLN C 130     -17.557  13.621 -36.192  1.00  0.00           C  
ATOM   4498  CD  GLN C 130     -18.675  12.667 -36.568  1.00  0.00           C  
ATOM   4499  NE2 GLN C 130     -19.693  12.587 -35.718  1.00  0.00           N  
ATOM   4500  OE1 GLN C 130     -18.626  12.010 -37.611  1.00  0.00           O  
ATOM   4501  H   GLN C 130     -15.356  14.771 -37.850  1.00  0.00           H  
ATOM   4502  HA  GLN C 130     -15.244  14.429 -34.995  1.00  0.00           H  
ATOM   4503 1HB  GLN C 130     -16.057  12.551 -37.251  1.00  0.00           H  
ATOM   4504 2HB  GLN C 130     -16.190  12.124 -35.551  1.00  0.00           H  
ATOM   4505 1HG  GLN C 130     -17.736  13.973 -35.176  1.00  0.00           H  
ATOM   4506 2HG  GLN C 130     -17.574  14.459 -36.888  1.00  0.00           H  
ATOM   4507 1HE2 GLN C 130     -20.461  11.974 -35.913  1.00  0.00           H  
ATOM   4508 2HE2 GLN C 130     -19.693  13.137 -34.884  1.00  0.00           H  
ATOM   4509  N   ASP C 131     -13.022  12.856 -36.797  1.00  0.00           N  
ATOM   4510  CA  ASP C 131     -11.765  12.120 -36.729  1.00  0.00           C  
ATOM   4511  C   ASP C 131     -10.718  12.894 -35.938  1.00  0.00           C  
ATOM   4512  O   ASP C 131      -9.939  12.310 -35.183  1.00  0.00           O  
ATOM   4513  CB  ASP C 131     -11.238  11.826 -38.135  1.00  0.00           C  
ATOM   4514  CG  ASP C 131     -12.053  10.769 -38.865  1.00  0.00           C  
ATOM   4515  OD1 ASP C 131     -12.764  10.040 -38.213  1.00  0.00           O  
ATOM   4516  OD2 ASP C 131     -11.959  10.698 -40.067  1.00  0.00           O1-
ATOM   4517  H   ASP C 131     -13.347  13.189 -37.692  1.00  0.00           H  
ATOM   4518  HA  ASP C 131     -11.941  11.177 -36.209  1.00  0.00           H  
ATOM   4519 1HB  ASP C 131     -11.246  12.743 -38.725  1.00  0.00           H  
ATOM   4520 2HB  ASP C 131     -10.203  11.487 -38.073  1.00  0.00           H  
ATOM   4521  N   VAL C 132     -10.702  14.210 -36.115  1.00  0.00           N  
ATOM   4522  CA  VAL C 132      -9.803  15.076 -35.361  1.00  0.00           C  
ATOM   4523  C   VAL C 132     -10.211  15.150 -33.896  1.00  0.00           C  
ATOM   4524  O   VAL C 132      -9.362  15.147 -33.005  1.00  0.00           O  
ATOM   4525  CB  VAL C 132      -9.797  16.494 -35.961  1.00  0.00           C  
ATOM   4526  CG1 VAL C 132      -8.996  17.442 -35.081  1.00  0.00           C  
ATOM   4527  CG2 VAL C 132      -9.229  16.457 -37.372  1.00  0.00           C  
ATOM   4528  H   VAL C 132     -11.331  14.623 -36.791  1.00  0.00           H  
ATOM   4529  HA  VAL C 132      -8.799  14.652 -35.404  1.00  0.00           H  
ATOM   4530  HB  VAL C 132     -10.820  16.871 -35.990  1.00  0.00           H  
ATOM   4531 1HG1 VAL C 132      -9.003  18.440 -35.520  1.00  0.00           H  
ATOM   4532 2HG1 VAL C 132      -9.441  17.480 -34.087  1.00  0.00           H  
ATOM   4533 3HG1 VAL C 132      -7.968  17.087 -35.006  1.00  0.00           H  
ATOM   4534 1HG2 VAL C 132      -9.229  17.463 -37.790  1.00  0.00           H  
ATOM   4535 2HG2 VAL C 132      -8.208  16.076 -37.343  1.00  0.00           H  
ATOM   4536 3HG2 VAL C 132      -9.842  15.806 -37.994  1.00  0.00           H  
ATOM   4537  N   LEU C 133     -11.516  15.220 -33.654  1.00  0.00           N  
ATOM   4538  CA  LEU C 133     -12.044  15.218 -32.296  1.00  0.00           C  
ATOM   4539  C   LEU C 133     -11.637  13.952 -31.547  1.00  0.00           C  
ATOM   4540  O   LEU C 133     -11.324  13.996 -30.358  1.00  0.00           O  
ATOM   4541  CB  LEU C 133     -13.573  15.335 -32.322  1.00  0.00           C  
ATOM   4542  CG  LEU C 133     -14.127  16.737 -32.603  1.00  0.00           C  
ATOM   4543  CD1 LEU C 133     -15.621  16.646 -32.886  1.00  0.00           C  
ATOM   4544  CD2 LEU C 133     -13.850  17.641 -31.411  1.00  0.00           C  
ATOM   4545  H   LEU C 133     -12.159  15.276 -34.431  1.00  0.00           H  
ATOM   4546  HA  LEU C 133     -11.622  16.068 -31.758  1.00  0.00           H  
ATOM   4547 1HB  LEU C 133     -13.959  14.666 -33.089  1.00  0.00           H  
ATOM   4548 2HB  LEU C 133     -13.963  15.011 -31.358  1.00  0.00           H  
ATOM   4549  HG  LEU C 133     -13.645  17.149 -33.490  1.00  0.00           H  
ATOM   4550 1HD1 LEU C 133     -16.014  17.642 -33.086  1.00  0.00           H  
ATOM   4551 2HD1 LEU C 133     -15.788  16.010 -33.755  1.00  0.00           H  
ATOM   4552 3HD1 LEU C 133     -16.129  16.222 -32.021  1.00  0.00           H  
ATOM   4553 1HD2 LEU C 133     -14.244  18.638 -31.610  1.00  0.00           H  
ATOM   4554 2HD2 LEU C 133     -14.335  17.231 -30.523  1.00  0.00           H  
ATOM   4555 3HD2 LEU C 133     -12.775  17.702 -31.242  1.00  0.00           H  
ATOM   4556  N   ARG C 134     -11.642  12.828 -32.254  1.00  0.00           N  
ATOM   4557  CA  ARG C 134     -11.140  11.575 -31.703  1.00  0.00           C  
ATOM   4558  C   ARG C 134      -9.688  11.708 -31.263  1.00  0.00           C  
ATOM   4559  O   ARG C 134      -9.315  11.268 -30.177  1.00  0.00           O  
ATOM   4560  CB  ARG C 134     -11.256  10.456 -32.727  1.00  0.00           C  
ATOM   4561  CG  ARG C 134     -10.876   9.077 -32.213  1.00  0.00           C  
ATOM   4562  CD  ARG C 134     -11.062   8.032 -33.252  1.00  0.00           C  
ATOM   4563  NE  ARG C 134     -12.453   7.917 -33.662  1.00  0.00           N  
ATOM   4564  CZ  ARG C 134     -12.931   8.297 -34.863  1.00  0.00           C  
ATOM   4565  NH1 ARG C 134     -12.120   8.813 -35.759  1.00  0.00           N1+
ATOM   4566  NH2 ARG C 134     -14.215   8.150 -35.139  1.00  0.00           N  
ATOM   4567  H   ARG C 134     -12.003  12.841 -33.198  1.00  0.00           H  
ATOM   4568  HA  ARG C 134     -11.730  11.323 -30.821  1.00  0.00           H  
ATOM   4569 1HB  ARG C 134     -12.280  10.401 -33.091  1.00  0.00           H  
ATOM   4570 2HB  ARG C 134     -10.616  10.677 -33.581  1.00  0.00           H  
ATOM   4571 1HG  ARG C 134      -9.828   9.077 -31.911  1.00  0.00           H  
ATOM   4572 2HG  ARG C 134     -11.501   8.823 -31.356  1.00  0.00           H  
ATOM   4573 1HD  ARG C 134     -10.468   8.283 -34.131  1.00  0.00           H  
ATOM   4574 2HD  ARG C 134     -10.741   7.068 -32.861  1.00  0.00           H  
ATOM   4575  HE  ARG C 134     -13.107   7.523 -32.998  1.00  0.00           H  
ATOM   4576 1HH1 ARG C 134     -11.139   8.926 -35.548  1.00  0.00           H  
ATOM   4577 2HH1 ARG C 134     -12.479   9.098 -36.659  1.00  0.00           H  
ATOM   4578 1HH2 ARG C 134     -14.838   7.752 -34.450  1.00  0.00           H  
ATOM   4579 2HH2 ARG C 134     -14.573   8.434 -36.039  1.00  0.00           H  
ATOM   4580  N   LYS C 135      -8.871  12.324 -32.113  1.00  0.00           N  
ATOM   4581  CA  LYS C 135      -7.482  12.606 -31.774  1.00  0.00           C  
ATOM   4582  C   LYS C 135      -7.387  13.502 -30.545  1.00  0.00           C  
ATOM   4583  O   LYS C 135      -6.543  13.292 -29.676  1.00  0.00           O  
ATOM   4584  CB  LYS C 135      -6.763  13.256 -32.957  1.00  0.00           C  
ATOM   4585  CG  LYS C 135      -5.253  13.366 -32.792  1.00  0.00           C  
ATOM   4586  CD  LYS C 135      -4.603  13.955 -34.035  1.00  0.00           C  
ATOM   4587  CE  LYS C 135      -3.097  14.093 -33.861  1.00  0.00           C  
ATOM   4588  NZ  LYS C 135      -2.447  14.668 -35.070  1.00  0.00           N1+
ATOM   4589  H   LYS C 135      -9.222  12.599 -33.018  1.00  0.00           H  
ATOM   4590  HA  LYS C 135      -6.987  11.664 -31.534  1.00  0.00           H  
ATOM   4591 1HB  LYS C 135      -6.959  12.681 -33.863  1.00  0.00           H  
ATOM   4592 2HB  LYS C 135      -7.156  14.260 -33.115  1.00  0.00           H  
ATOM   4593 1HG  LYS C 135      -5.026  14.004 -31.937  1.00  0.00           H  
ATOM   4594 2HG  LYS C 135      -4.834  12.378 -32.607  1.00  0.00           H  
ATOM   4595 1HD  LYS C 135      -4.803  13.310 -34.891  1.00  0.00           H  
ATOM   4596 2HD  LYS C 135      -5.027  14.939 -34.236  1.00  0.00           H  
ATOM   4597 1HE  LYS C 135      -2.888  14.738 -33.009  1.00  0.00           H  
ATOM   4598 2HE  LYS C 135      -2.663  13.113 -33.662  1.00  0.00           H  
ATOM   4599 1HZ  LYS C 135      -1.452  14.742 -34.914  1.00  0.00           H  
ATOM   4600 2HZ  LYS C 135      -2.620  14.067 -35.863  1.00  0.00           H  
ATOM   4601 3HZ  LYS C 135      -2.829  15.585 -35.253  1.00  0.00           H  
ATOM   4602  N   VAL C 136      -8.259  14.503 -30.480  1.00  0.00           N  
ATOM   4603  CA  VAL C 136      -8.298  15.412 -29.342  1.00  0.00           C  
ATOM   4604  C   VAL C 136      -8.593  14.664 -28.049  1.00  0.00           C  
ATOM   4605  O   VAL C 136      -7.948  14.896 -27.026  1.00  0.00           O  
ATOM   4606  CB  VAL C 136      -9.370  16.496 -29.562  1.00  0.00           C  
ATOM   4607  CG1 VAL C 136      -9.563  17.319 -28.297  1.00  0.00           C  
ATOM   4608  CG2 VAL C 136      -8.974  17.387 -30.729  1.00  0.00           C  
ATOM   4609  H   VAL C 136      -8.912  14.636 -31.240  1.00  0.00           H  
ATOM   4610  HA  VAL C 136      -7.318  15.878 -29.237  1.00  0.00           H  
ATOM   4611  HB  VAL C 136     -10.323  16.013 -29.779  1.00  0.00           H  
ATOM   4612 1HG1 VAL C 136     -10.324  18.080 -28.469  1.00  0.00           H  
ATOM   4613 2HG1 VAL C 136      -9.880  16.666 -27.483  1.00  0.00           H  
ATOM   4614 3HG1 VAL C 136      -8.623  17.801 -28.030  1.00  0.00           H  
ATOM   4615 1HG2 VAL C 136      -9.737  18.150 -30.879  1.00  0.00           H  
ATOM   4616 2HG2 VAL C 136      -8.019  17.865 -30.515  1.00  0.00           H  
ATOM   4617 3HG2 VAL C 136      -8.883  16.784 -31.633  1.00  0.00           H  
ATOM   4618  N   GLU C 137      -9.573  13.767 -28.100  1.00  0.00           N  
ATOM   4619  CA  GLU C 137      -9.964  12.991 -26.930  1.00  0.00           C  
ATOM   4620  C   GLU C 137      -8.807  12.145 -26.418  1.00  0.00           C  
ATOM   4621  O   GLU C 137      -8.622  11.993 -25.208  1.00  0.00           O  
ATOM   4622  CB  GLU C 137     -11.158  12.093 -27.259  1.00  0.00           C  
ATOM   4623  CG  GLU C 137     -11.692  11.298 -26.076  1.00  0.00           C  
ATOM   4624  CD  GLU C 137     -12.914  10.491 -26.417  1.00  0.00           C  
ATOM   4625  OE1 GLU C 137     -13.354  10.560 -27.540  1.00  0.00           O  
ATOM   4626  OE2 GLU C 137     -13.408   9.804 -25.554  1.00  0.00           O1-
ATOM   4627  H   GLU C 137     -10.058  13.618 -28.973  1.00  0.00           H  
ATOM   4628  HA  GLU C 137     -10.244  13.683 -26.134  1.00  0.00           H  
ATOM   4629 1HB  GLU C 137     -11.974  12.701 -27.650  1.00  0.00           H  
ATOM   4630 2HB  GLU C 137     -10.876  11.384 -28.038  1.00  0.00           H  
ATOM   4631 1HG  GLU C 137     -10.913  10.624 -25.723  1.00  0.00           H  
ATOM   4632 2HG  GLU C 137     -11.932  11.987 -25.268  1.00  0.00           H  
ATOM   4633  N   LYS C 138      -8.026  11.597 -27.343  1.00  0.00           N  
ATOM   4634  CA  LYS C 138      -6.838  10.830 -26.988  1.00  0.00           C  
ATOM   4635  C   LYS C 138      -5.830  11.693 -26.237  1.00  0.00           C  
ATOM   4636  O   LYS C 138      -5.316  11.297 -25.192  1.00  0.00           O  
ATOM   4637  CB  LYS C 138      -6.191  10.234 -28.239  1.00  0.00           C  
ATOM   4638  CG  LYS C 138      -6.986   9.105 -28.881  1.00  0.00           C  
ATOM   4639  CD  LYS C 138      -6.292   8.580 -30.128  1.00  0.00           C  
ATOM   4640  CE  LYS C 138      -7.094   7.463 -30.781  1.00  0.00           C  
ATOM   4641  NZ  LYS C 138      -6.446   6.967 -32.025  1.00  0.00           N1+
ATOM   4642  H   LYS C 138      -8.262  11.715 -28.317  1.00  0.00           H  
ATOM   4643  HA  LYS C 138      -7.136  10.018 -26.324  1.00  0.00           H  
ATOM   4644 1HB  LYS C 138      -6.057  11.016 -28.987  1.00  0.00           H  
ATOM   4645 2HB  LYS C 138      -5.203   9.847 -27.988  1.00  0.00           H  
ATOM   4646 1HG  LYS C 138      -7.099   8.288 -28.167  1.00  0.00           H  
ATOM   4647 2HG  LYS C 138      -7.977   9.466 -29.152  1.00  0.00           H  
ATOM   4648 1HD  LYS C 138      -6.166   9.393 -30.845  1.00  0.00           H  
ATOM   4649 2HD  LYS C 138      -5.306   8.198 -29.863  1.00  0.00           H  
ATOM   4650 1HE  LYS C 138      -7.196   6.633 -30.083  1.00  0.00           H  
ATOM   4651 2HE  LYS C 138      -8.091   7.827 -31.026  1.00  0.00           H  
ATOM   4652 1HZ  LYS C 138      -7.008   6.229 -32.427  1.00  0.00           H  
ATOM   4653 2HZ  LYS C 138      -6.363   7.725 -32.688  1.00  0.00           H  
ATOM   4654 3HZ  LYS C 138      -5.527   6.609 -31.807  1.00  0.00           H  
ATOM   4655  N   MET C 139      -5.551  12.873 -26.778  1.00  0.00           N  
ATOM   4656  CA  MET C 139      -4.626  13.807 -26.147  1.00  0.00           C  
ATOM   4657  C   MET C 139      -5.143  14.259 -24.786  1.00  0.00           C  
ATOM   4658  O   MET C 139      -4.372  14.421 -23.842  1.00  0.00           O  
ATOM   4659  CB  MET C 139      -4.390  15.012 -27.055  1.00  0.00           C  
ATOM   4660  CG  MET C 139      -3.327  15.979 -26.555  1.00  0.00           C  
ATOM   4661  SD  MET C 139      -1.693  15.223 -26.448  1.00  0.00           S  
ATOM   4662  CE  MET C 139      -1.241  15.148 -28.179  1.00  0.00           C  
ATOM   4663  H   MET C 139      -5.992  13.132 -27.651  1.00  0.00           H  
ATOM   4664  HA  MET C 139      -3.676  13.297 -25.986  1.00  0.00           H  
ATOM   4665 1HB  MET C 139      -4.090  14.668 -28.044  1.00  0.00           H  
ATOM   4666 2HB  MET C 139      -5.321  15.568 -27.171  1.00  0.00           H  
ATOM   4667 1HG  MET C 139      -3.268  16.834 -27.227  1.00  0.00           H  
ATOM   4668 2HG  MET C 139      -3.603  16.343 -25.565  1.00  0.00           H  
ATOM   4669 1HE  MET C 139      -0.251  14.702 -28.277  1.00  0.00           H  
ATOM   4670 2HE  MET C 139      -1.969  14.541 -28.719  1.00  0.00           H  
ATOM   4671 3HE  MET C 139      -1.229  16.155 -28.596  1.00  0.00           H  
ATOM   4672  N   GLU C 140      -6.387  14.448 -24.690  1.00  0.00           N  
ATOM   4673  CA  GLU C 140      -7.089  14.848 -23.474  1.00  0.00           C  
ATOM   4674  C   GLU C 140      -6.890  13.832 -22.376  1.00  0.00           C  
ATOM   4675  O   GLU C 140      -6.740  14.142 -21.179  1.00  0.00           O  
ATOM   4676  CB  GLU C 140      -8.603  15.031 -23.778  1.00  0.00           C  
ATOM   4677  CG  GLU C 140      -9.476  15.546 -22.588  1.00  0.00           C  
ATOM   4678  CD  GLU C 140     -10.937  15.862 -22.849  1.00  0.00           C  
ATOM   4679  OE1 GLU C 140     -11.699  15.009 -23.344  1.00  0.00           O  
ATOM   4680  OE2 GLU C 140     -11.326  17.005 -22.529  1.00  0.00           O1-
ATOM   4681  H   GLU C 140      -6.942  14.312 -25.523  1.00  0.00           H  
ATOM   4682  HA  GLU C 140      -6.672  15.810 -23.125  1.00  0.00           H  
ATOM   4683 2HB  GLU C 140      -9.031  14.073 -24.138  1.00  0.00           H  
ATOM   4684 3HB  GLU C 140      -8.736  15.726 -24.629  1.00  0.00           H  
ATOM   4685 2HG  GLU C 140      -9.040  16.451 -22.135  1.00  0.00           H  
ATOM   4686 3HG  GLU C 140      -9.525  14.801 -21.776  1.00  0.00           H  
ATOM   4687  N   LEU C 141      -6.879  12.553 -22.792  1.00  0.00           N  
ATOM   4688  CA  LEU C 141      -6.682  11.503 -21.773  1.00  0.00           C  
ATOM   4689  C   LEU C 141      -5.225  11.430 -21.355  1.00  0.00           C  
ATOM   4690  O   LEU C 141      -4.912  11.066 -20.222  1.00  0.00           O  
ATOM   4691  CB  LEU C 141      -7.130  10.137 -22.307  1.00  0.00           C  
ATOM   4692  CG  LEU C 141      -8.633   9.989 -22.578  1.00  0.00           C  
ATOM   4693  CD1 LEU C 141      -8.903   8.636 -23.221  1.00  0.00           C  
ATOM   4694  CD2 LEU C 141      -9.401  10.137 -21.273  1.00  0.00           C  
ATOM   4695  H   LEU C 141      -7.001  12.284 -23.758  1.00  0.00           H  
ATOM   4696  HA  LEU C 141      -7.281  11.754 -20.897  1.00  0.00           H  
ATOM   4697 1HB  LEU C 141      -6.605   9.940 -23.240  1.00  0.00           H  
ATOM   4698 2HB  LEU C 141      -6.847   9.371 -21.586  1.00  0.00           H  
ATOM   4699  HG  LEU C 141      -8.955  10.761 -23.278  1.00  0.00           H  
ATOM   4700 1HD1 LEU C 141      -9.971   8.530 -23.414  1.00  0.00           H  
ATOM   4701 2HD1 LEU C 141      -8.357   8.565 -24.162  1.00  0.00           H  
ATOM   4702 3HD1 LEU C 141      -8.576   7.842 -22.550  1.00  0.00           H  
ATOM   4703 1HD2 LEU C 141     -10.469  10.033 -21.465  1.00  0.00           H  
ATOM   4704 2HD2 LEU C 141      -9.081   9.365 -20.573  1.00  0.00           H  
ATOM   4705 3HD2 LEU C 141      -9.204  11.120 -20.844  1.00  0.00           H  
ATOM   4706  N   LYS C 142      -4.335  11.779 -22.278  1.00  0.00           N  
ATOM   4707  CA  LYS C 142      -2.914  11.769 -22.016  1.00  0.00           C  
ATOM   4708  C   LYS C 142      -2.621  12.852 -20.982  1.00  0.00           C  
ATOM   4709  O   LYS C 142      -1.775  12.674 -20.106  1.00  0.00           O  
ATOM   4710  CB  LYS C 142      -2.113  11.998 -23.298  1.00  0.00           C  
ATOM   4711  CG  LYS C 142      -0.603  11.908 -23.122  1.00  0.00           C  
ATOM   4712  CD  LYS C 142       0.118  12.036 -24.455  1.00  0.00           C  
ATOM   4713  CE  LYS C 142       1.628  11.953 -24.279  1.00  0.00           C  
ATOM   4714  NZ  LYS C 142       2.347  12.077 -25.576  1.00  0.00           N1+
ATOM   4715  H   LYS C 142      -4.665  12.060 -23.190  1.00  0.00           H  
ATOM   4716  HA  LYS C 142      -2.643  10.793 -21.613  1.00  0.00           H  
ATOM   4717 1HB  LYS C 142      -2.407  11.263 -24.048  1.00  0.00           H  
ATOM   4718 2HB  LYS C 142      -2.344  12.985 -23.700  1.00  0.00           H  
ATOM   4719 1HG  LYS C 142      -0.266  12.704 -22.457  1.00  0.00           H  
ATOM   4720 2HG  LYS C 142      -0.346  10.950 -22.670  1.00  0.00           H  
ATOM   4721 1HD  LYS C 142      -0.206  11.237 -25.123  1.00  0.00           H  
ATOM   4722 2HD  LYS C 142      -0.132  12.993 -24.913  1.00  0.00           H  
ATOM   4723 1HE  LYS C 142       1.961  12.749 -23.615  1.00  0.00           H  
ATOM   4724 2HE  LYS C 142       1.889  10.998 -23.824  1.00  0.00           H  
ATOM   4725 1HZ  LYS C 142       3.342  12.017 -25.417  1.00  0.00           H  
ATOM   4726 2HZ  LYS C 142       2.059  11.331 -26.194  1.00  0.00           H  
ATOM   4727 3HZ  LYS C 142       2.128  12.968 -25.999  1.00  0.00           H  
ATOM   4728  N   ILE C 143      -3.341  13.973 -21.109  1.00  0.00           N  
ATOM   4729  CA  ILE C 143      -3.210  15.118 -20.224  1.00  0.00           C  
ATOM   4730  C   ILE C 143      -3.726  14.788 -18.827  1.00  0.00           C  
ATOM   4731  O   ILE C 143      -3.134  15.190 -17.825  1.00  0.00           O  
ATOM   4732  CB  ILE C 143      -3.970  16.334 -20.784  1.00  0.00           C  
ATOM   4733  CG1 ILE C 143      -3.308  16.832 -22.071  1.00  0.00           C  
ATOM   4734  CG2 ILE C 143      -4.031  17.446 -19.748  1.00  0.00           C  
ATOM   4735  CD1 ILE C 143      -4.192  17.732 -22.904  1.00  0.00           C  
ATOM   4736  H   ILE C 143      -4.008  14.010 -21.866  1.00  0.00           H  
ATOM   4737  HA  ILE C 143      -2.153  15.376 -20.146  1.00  0.00           H  
ATOM   4738  HB  ILE C 143      -4.986  16.039 -21.046  1.00  0.00           H  
ATOM   4739 1HG1 ILE C 143      -2.399  17.380 -21.824  1.00  0.00           H  
ATOM   4740 2HG1 ILE C 143      -3.017  15.978 -22.684  1.00  0.00           H  
ATOM   4741 1HG2 ILE C 143      -4.571  18.298 -20.161  1.00  0.00           H  
ATOM   4742 2HG2 ILE C 143      -4.546  17.087 -18.858  1.00  0.00           H  
ATOM   4743 3HG2 ILE C 143      -3.019  17.752 -19.483  1.00  0.00           H  
ATOM   4744 1HD1 ILE C 143      -3.653  18.043 -23.800  1.00  0.00           H  
ATOM   4745 2HD1 ILE C 143      -5.093  17.190 -23.193  1.00  0.00           H  
ATOM   4746 3HD1 ILE C 143      -4.467  18.611 -22.323  1.00  0.00           H  
ATOM   4747  N   ARG C 144      -4.843  14.047 -18.736  1.00  0.00           N  
ATOM   4748  CA  ARG C 144      -5.347  13.690 -17.416  1.00  0.00           C  
ATOM   4749  C   ARG C 144      -4.382  12.736 -16.727  1.00  0.00           C  
ATOM   4750  O   ARG C 144      -4.184  12.807 -15.514  1.00  0.00           O  
ATOM   4751  CB  ARG C 144      -6.720  13.043 -17.516  1.00  0.00           C  
ATOM   4752  CG  ARG C 144      -7.843  13.985 -17.921  1.00  0.00           C  
ATOM   4753  CD  ARG C 144      -9.140  13.271 -18.048  1.00  0.00           C  
ATOM   4754  NE  ARG C 144     -10.217  14.168 -18.436  1.00  0.00           N  
ATOM   4755  CZ  ARG C 144     -11.467  13.773 -18.746  1.00  0.00           C  
ATOM   4756  NH1 ARG C 144     -11.781  12.497 -18.710  1.00  0.00           N1+
ATOM   4757  NH2 ARG C 144     -12.377  14.668 -19.087  1.00  0.00           N  
ATOM   4758  H   ARG C 144      -5.342  13.731 -19.555  1.00  0.00           H  
ATOM   4759  HA  ARG C 144      -5.425  14.599 -16.818  1.00  0.00           H  
ATOM   4760 1HB  ARG C 144      -6.689  12.234 -18.245  1.00  0.00           H  
ATOM   4761 2HB  ARG C 144      -6.988  12.606 -16.554  1.00  0.00           H  
ATOM   4762 1HG  ARG C 144      -7.954  14.765 -17.168  1.00  0.00           H  
ATOM   4763 2HG  ARG C 144      -7.607  14.440 -18.884  1.00  0.00           H  
ATOM   4764 1HD  ARG C 144      -9.054  12.493 -18.807  1.00  0.00           H  
ATOM   4765 2HD  ARG C 144      -9.401  12.818 -17.093  1.00  0.00           H  
ATOM   4766  HE  ARG C 144     -10.013  15.158 -18.476  1.00  0.00           H  
ATOM   4767 1HH1 ARG C 144     -11.085  11.812 -18.449  1.00  0.00           H  
ATOM   4768 2HH1 ARG C 144     -12.718  12.201 -18.942  1.00  0.00           H  
ATOM   4769 1HH2 ARG C 144     -12.136  15.649 -19.115  1.00  0.00           H  
ATOM   4770 2HH2 ARG C 144     -13.314  14.372 -19.320  1.00  0.00           H  
ATOM   4771  N   LEU C 145      -3.771  11.832 -17.496  1.00  0.00           N  
ATOM   4772  CA  LEU C 145      -2.828  10.897 -16.911  1.00  0.00           C  
ATOM   4773  C   LEU C 145      -1.588  11.639 -16.429  1.00  0.00           C  
ATOM   4774  O   LEU C 145      -1.078  11.374 -15.340  1.00  0.00           O  
ATOM   4775  CB  LEU C 145      -2.442   9.823 -17.936  1.00  0.00           C  
ATOM   4776  CG  LEU C 145      -1.705   8.601 -17.373  1.00  0.00           C  
ATOM   4777  CD1 LEU C 145      -2.206   7.341 -18.065  1.00  0.00           C  
ATOM   4778  CD2 LEU C 145      -0.206   8.775 -17.572  1.00  0.00           C  
ATOM   4779  H   LEU C 145      -3.956  11.788 -18.488  1.00  0.00           H  
ATOM   4780  HA  LEU C 145      -3.304  10.413 -16.059  1.00  0.00           H  
ATOM   4781 1HB  LEU C 145      -3.347   9.467 -18.424  1.00  0.00           H  
ATOM   4782 2HB  LEU C 145      -1.801  10.278 -18.691  1.00  0.00           H  
ATOM   4783  HG  LEU C 145      -1.920   8.504 -16.308  1.00  0.00           H  
ATOM   4784 1HD1 LEU C 145      -1.682   6.473 -17.665  1.00  0.00           H  
ATOM   4785 2HD1 LEU C 145      -3.276   7.231 -17.890  1.00  0.00           H  
ATOM   4786 3HD1 LEU C 145      -2.019   7.416 -19.136  1.00  0.00           H  
ATOM   4787 1HD2 LEU C 145       0.318   7.907 -17.172  1.00  0.00           H  
ATOM   4788 2HD2 LEU C 145       0.010   8.871 -18.637  1.00  0.00           H  
ATOM   4789 3HD2 LEU C 145       0.128   9.673 -17.052  1.00  0.00           H  
ATOM   4790  N   ALA C 146      -1.062  12.588 -17.216  1.00  0.00           N  
ATOM   4791  CA  ALA C 146       0.115  13.324 -16.773  1.00  0.00           C  
ATOM   4792  C   ALA C 146      -0.173  14.085 -15.469  1.00  0.00           C  
ATOM   4793  O   ALA C 146       0.675  14.113 -14.565  1.00  0.00           O  
ATOM   4794  CB  ALA C 146       0.578  14.281 -17.861  1.00  0.00           C  
ATOM   4795  H   ALA C 146      -1.461  12.779 -18.142  1.00  0.00           H  
ATOM   4796  HA  ALA C 146       0.912  12.607 -16.578  1.00  0.00           H  
ATOM   4797 1HB  ALA C 146       1.460  14.822 -17.519  1.00  0.00           H  
ATOM   4798 2HB  ALA C 146       0.825  13.718 -18.761  1.00  0.00           H  
ATOM   4799 3HB  ALA C 146      -0.218  14.990 -18.085  1.00  0.00           H  
ATOM   4800  N   GLU C 147      -1.365  14.704 -15.361  1.00  0.00           N  
ATOM   4801  CA  GLU C 147      -1.723  15.416 -14.135  1.00  0.00           C  
ATOM   4802  C   GLU C 147      -1.791  14.452 -12.955  1.00  0.00           C  
ATOM   4803  O   GLU C 147      -1.332  14.782 -11.854  1.00  0.00           O  
ATOM   4804  CB  GLU C 147      -3.064  16.134 -14.301  1.00  0.00           C  
ATOM   4805  CG  GLU C 147      -3.482  16.971 -13.101  1.00  0.00           C  
ATOM   4806  CD  GLU C 147      -4.758  17.732 -13.334  1.00  0.00           C  
ATOM   4807  OE1 GLU C 147      -5.752  17.112 -13.627  1.00  0.00           O  
ATOM   4808  OE2 GLU C 147      -4.738  18.935 -13.218  1.00  0.00           O1-
ATOM   4809  H   GLU C 147      -2.011  14.698 -16.159  1.00  0.00           H  
ATOM   4810  HA  GLU C 147      -0.945  16.148 -13.924  1.00  0.00           H  
ATOM   4811 1HB  GLU C 147      -3.019  16.793 -15.169  1.00  0.00           H  
ATOM   4812 2HB  GLU C 147      -3.849  15.401 -14.487  1.00  0.00           H  
ATOM   4813 1HG  GLU C 147      -3.617  16.314 -12.242  1.00  0.00           H  
ATOM   4814 2HG  GLU C 147      -2.684  17.673 -12.865  1.00  0.00           H  
ATOM   4815  N   LEU C 148      -2.316  13.246 -13.194  1.00  0.00           N  
ATOM   4816  CA  LEU C 148      -2.397  12.236 -12.157  1.00  0.00           C  
ATOM   4817  C   LEU C 148      -1.017  11.797 -11.714  1.00  0.00           C  
ATOM   4818  O   LEU C 148      -0.793  11.565 -10.523  1.00  0.00           O  
ATOM   4819  CB  LEU C 148      -3.160  11.014 -12.641  1.00  0.00           C  
ATOM   4820  CG  LEU C 148      -3.332   9.880 -11.631  1.00  0.00           C  
ATOM   4821  CD1 LEU C 148      -4.087  10.339 -10.400  1.00  0.00           C  
ATOM   4822  CD2 LEU C 148      -4.042   8.815 -12.286  1.00  0.00           C  
ATOM   4823  H   LEU C 148      -2.741  13.058 -14.109  1.00  0.00           H  
ATOM   4824  HA  LEU C 148      -2.914  12.679 -11.315  1.00  0.00           H  
ATOM   4825 1HB  LEU C 148      -4.149  11.334 -12.974  1.00  0.00           H  
ATOM   4826 2HB  LEU C 148      -2.634  10.605 -13.499  1.00  0.00           H  
ATOM   4827  HG  LEU C 148      -2.356   9.512 -11.311  1.00  0.00           H  
ATOM   4828 1HD1 LEU C 148      -4.202   9.497  -9.726  1.00  0.00           H  
ATOM   4829 2HD1 LEU C 148      -3.542  11.121  -9.898  1.00  0.00           H  
ATOM   4830 3HD1 LEU C 148      -5.077  10.704 -10.686  1.00  0.00           H  
ATOM   4831 1HD2 LEU C 148      -4.152   8.020 -11.580  1.00  0.00           H  
ATOM   4832 2HD2 LEU C 148      -5.021   9.166 -12.605  1.00  0.00           H  
ATOM   4833 3HD2 LEU C 148      -3.469   8.487 -13.147  1.00  0.00           H  
ATOM   4834  N   LEU C 149      -0.101  11.650 -12.661  1.00  0.00           N  
ATOM   4835  CA  LEU C 149       1.246  11.251 -12.264  1.00  0.00           C  
ATOM   4836  C   LEU C 149       1.885  12.304 -11.390  1.00  0.00           C  
ATOM   4837  O   LEU C 149       2.597  11.971 -10.448  1.00  0.00           O  
ATOM   4838  CB  LEU C 149       2.121  11.009 -13.500  1.00  0.00           C  
ATOM   4839  CG  LEU C 149       1.748   9.788 -14.351  1.00  0.00           C  
ATOM   4840  CD1 LEU C 149       2.593   9.774 -15.618  1.00  0.00           C  
ATOM   4841  CD2 LEU C 149       1.959   8.520 -13.538  1.00  0.00           C  
ATOM   4842  H   LEU C 149      -0.329  11.809 -13.632  1.00  0.00           H  
ATOM   4843  HA  LEU C 149       1.173  10.338 -11.646  1.00  0.00           H  
ATOM   4844 1HB  LEU C 149       2.067  11.888 -14.141  1.00  0.00           H  
ATOM   4845 2HB  LEU C 149       3.154  10.884 -13.176  1.00  0.00           H  
ATOM   4846  HG  LEU C 149       0.702   9.858 -14.649  1.00  0.00           H  
ATOM   4847 1HD1 LEU C 149       2.328   8.907 -16.222  1.00  0.00           H  
ATOM   4848 2HD1 LEU C 149       2.408  10.684 -16.189  1.00  0.00           H  
ATOM   4849 3HD1 LEU C 149       3.648   9.721 -15.350  1.00  0.00           H  
ATOM   4850 1HD2 LEU C 149       1.694   7.652 -14.143  1.00  0.00           H  
ATOM   4851 2HD2 LEU C 149       3.006   8.448 -13.241  1.00  0.00           H  
ATOM   4852 3HD2 LEU C 149       1.330   8.548 -12.648  1.00  0.00           H  
ATOM   4853  N   ARG C 150       1.581  13.586 -11.648  1.00  0.00           N  
ATOM   4854  CA  ARG C 150       2.116  14.613 -10.772  1.00  0.00           C  
ATOM   4855  C   ARG C 150       1.508  14.476  -9.374  1.00  0.00           C  
ATOM   4856  O   ARG C 150       2.232  14.612  -8.384  1.00  0.00           O  
ATOM   4857  CB  ARG C 150       1.857  16.016 -11.304  1.00  0.00           C  
ATOM   4858  CG  ARG C 150       2.380  17.176 -10.406  1.00  0.00           C  
ATOM   4859  CD  ARG C 150       3.883  17.191 -10.277  1.00  0.00           C  
ATOM   4860  NE  ARG C 150       4.351  18.272  -9.405  1.00  0.00           N  
ATOM   4861  CZ  ARG C 150       4.570  19.556  -9.787  1.00  0.00           C  
ATOM   4862  NH1 ARG C 150       4.354  19.945 -11.033  1.00  0.00           N1+
ATOM   4863  NH2 ARG C 150       5.003  20.428  -8.891  1.00  0.00           N  
ATOM   4864  H   ARG C 150       1.043  13.820 -12.493  1.00  0.00           H  
ATOM   4865  HA  ARG C 150       3.190  14.463 -10.704  1.00  0.00           H  
ATOM   4866 1HB  ARG C 150       2.310  16.116 -12.289  1.00  0.00           H  
ATOM   4867 2HB  ARG C 150       0.785  16.158 -11.428  1.00  0.00           H  
ATOM   4868 1HG  ARG C 150       2.064  18.121 -10.838  1.00  0.00           H  
ATOM   4869 2HG  ARG C 150       1.959  17.089  -9.403  1.00  0.00           H  
ATOM   4870 1HD  ARG C 150       4.213  16.258  -9.822  1.00  0.00           H  
ATOM   4871 2HD  ARG C 150       4.349  17.296 -11.252  1.00  0.00           H  
ATOM   4872  HE  ARG C 150       4.555  18.033  -8.413  1.00  0.00           H  
ATOM   4873 1HH1 ARG C 150       4.023  19.288 -11.722  1.00  0.00           H  
ATOM   4874 2HH1 ARG C 150       4.522  20.905 -11.301  1.00  0.00           H  
ATOM   4875 1HH2 ARG C 150       5.165  20.124  -7.932  1.00  0.00           H  
ATOM   4876 2HH2 ARG C 150       5.171  21.388  -9.152  1.00  0.00           H  
ATOM   4877  N   LYS C 151       0.196  14.176  -9.286  1.00  0.00           N  
ATOM   4878  CA  LYS C 151      -0.452  14.008  -7.980  1.00  0.00           C  
ATOM   4879  C   LYS C 151       0.200  12.866  -7.213  1.00  0.00           C  
ATOM   4880  O   LYS C 151       0.418  12.968  -5.996  1.00  0.00           O  
ATOM   4881  CB  LYS C 151      -1.948  13.699  -8.123  1.00  0.00           C  
ATOM   4882  CG  LYS C 151      -2.815  14.849  -8.599  1.00  0.00           C  
ATOM   4883  CD  LYS C 151      -4.282  14.416  -8.729  1.00  0.00           C  
ATOM   4884  CE  LYS C 151      -5.157  15.555  -9.238  1.00  0.00           C  
ATOM   4885  NZ  LYS C 151      -6.584  15.138  -9.400  1.00  0.00           N1+
ATOM   4886  H   LYS C 151      -0.355  14.143 -10.153  1.00  0.00           H  
ATOM   4887  HA  LYS C 151      -0.324  14.924  -7.405  1.00  0.00           H  
ATOM   4888 1HB  LYS C 151      -2.079  12.876  -8.815  1.00  0.00           H  
ATOM   4889 2HB  LYS C 151      -2.336  13.367  -7.160  1.00  0.00           H  
ATOM   4890 1HG  LYS C 151      -2.741  15.675  -7.892  1.00  0.00           H  
ATOM   4891 2HG  LYS C 151      -2.454  15.191  -9.568  1.00  0.00           H  
ATOM   4892 1HD  LYS C 151      -4.354  13.578  -9.424  1.00  0.00           H  
ATOM   4893 2HD  LYS C 151      -4.651  14.088  -7.758  1.00  0.00           H  
ATOM   4894 1HE  LYS C 151      -5.108  16.383  -8.533  1.00  0.00           H  
ATOM   4895 2HE  LYS C 151      -4.775  15.890 -10.204  1.00  0.00           H  
ATOM   4896 1HZ  LYS C 151      -7.127  15.921  -9.738  1.00  0.00           H  
ATOM   4897 2HZ  LYS C 151      -6.647  14.374 -10.065  1.00  0.00           H  
ATOM   4898 3HZ  LYS C 151      -6.955  14.836  -8.510  1.00  0.00           H  
ATOM   4899  N   ILE C 152       0.536  11.785  -7.920  1.00  0.00           N  
ATOM   4900  CA  ILE C 152       1.196  10.659  -7.293  1.00  0.00           C  
ATOM   4901  C   ILE C 152       2.576  11.048  -6.818  1.00  0.00           C  
ATOM   4902  O   ILE C 152       2.938  10.754  -5.686  1.00  0.00           O  
ATOM   4903  CB  ILE C 152       1.262   9.419  -8.203  1.00  0.00           C  
ATOM   4904  CG1 ILE C 152      -0.180   8.862  -8.409  1.00  0.00           C  
ATOM   4905  CG2 ILE C 152       2.196   8.378  -7.558  1.00  0.00           C  
ATOM   4906  CD1 ILE C 152      -0.369   7.819  -9.511  1.00  0.00           C  
ATOM   4907  H   ILE C 152       0.273  11.753  -8.914  1.00  0.00           H  
ATOM   4908  HA  ILE C 152       0.622  10.380  -6.408  1.00  0.00           H  
ATOM   4909  HB  ILE C 152       1.644   9.702  -9.188  1.00  0.00           H  
ATOM   4910 1HG1 ILE C 152      -0.495   8.416  -7.473  1.00  0.00           H  
ATOM   4911 2HG1 ILE C 152      -0.837   9.701  -8.639  1.00  0.00           H  
ATOM   4912 1HG2 ILE C 152       2.253   7.512  -8.161  1.00  0.00           H  
ATOM   4913 2HG2 ILE C 152       3.200   8.777  -7.442  1.00  0.00           H  
ATOM   4914 3HG2 ILE C 152       1.810   8.118  -6.589  1.00  0.00           H  
ATOM   4915 1HD1 ILE C 152      -1.422   7.521  -9.551  1.00  0.00           H  
ATOM   4916 2HD1 ILE C 152      -0.087   8.253 -10.470  1.00  0.00           H  
ATOM   4917 3HD1 ILE C 152       0.237   6.947  -9.319  1.00  0.00           H  
ATOM   4918  N   ARG C 153       3.358  11.732  -7.654  1.00  0.00           N  
ATOM   4919  CA  ARG C 153       4.702  12.104  -7.234  1.00  0.00           C  
ATOM   4920  C   ARG C 153       4.670  12.980  -5.982  1.00  0.00           C  
ATOM   4921  O   ARG C 153       5.483  12.775  -5.070  1.00  0.00           O  
ATOM   4922  CB  ARG C 153       5.412  12.829  -8.366  1.00  0.00           C  
ATOM   4923  CG  ARG C 153       5.819  11.927  -9.535  1.00  0.00           C  
ATOM   4924  CD  ARG C 153       6.438  12.689 -10.651  1.00  0.00           C  
ATOM   4925  NE  ARG C 153       6.672  11.841 -11.820  1.00  0.00           N  
ATOM   4926  CZ  ARG C 153       7.760  11.068 -12.054  1.00  0.00           C  
ATOM   4927  NH1 ARG C 153       8.778  11.010 -11.226  1.00  0.00           N1+
ATOM   4928  NH2 ARG C 153       7.827  10.340 -13.142  1.00  0.00           N  
ATOM   4929  H   ARG C 153       3.029  11.956  -8.596  1.00  0.00           H  
ATOM   4930  HA  ARG C 153       5.253  11.193  -7.009  1.00  0.00           H  
ATOM   4931 1HB  ARG C 153       4.756  13.607  -8.758  1.00  0.00           H  
ATOM   4932 2HB  ARG C 153       6.307  13.316  -7.984  1.00  0.00           H  
ATOM   4933 1HG  ARG C 153       6.546  11.199  -9.178  1.00  0.00           H  
ATOM   4934 2HG  ARG C 153       4.953  11.398  -9.916  1.00  0.00           H  
ATOM   4935 1HD  ARG C 153       5.757  13.490 -10.948  1.00  0.00           H  
ATOM   4936 2HD  ARG C 153       7.382  13.122 -10.333  1.00  0.00           H  
ATOM   4937  HE  ARG C 153       5.938  11.819 -12.520  1.00  0.00           H  
ATOM   4938 1HH1 ARG C 153       8.789  11.545 -10.375  1.00  0.00           H
[truncated: 84,812 more chars]
