# Supplementary material for: De novo design of obligate ABC-type heterotrimeric proteins
Source: Nat Struct Mol Biol. 2022 Dec 15;29(12):1266–76. doi: 10.1038/s41594-022-00879-4 (PMC9758053; doi:10.1038/s41594-022-00879-4)
Supplement: Supplementary file 4 — This compressed file contains all PDB files and scripts used in our design protocols and analyses, as well as the final design model outputs. [file 41594_2022_879_MOESM4_ESM.zip › source_data/pdbs/base_pdbs/DHT08.pdb]

ATOM      1  N   SER A   1      15.176  -0.141  25.381  1.00  0.00           N  
ATOM      2  CA  SER A   1      14.030  -0.767  24.694  1.00  0.00           C  
ATOM      3  C   SER A   1      13.119   0.283  23.956  1.00  0.00           C  
ATOM      4  O   SER A   1      13.290   0.512  22.749  1.00  0.00           O  
ATOM      5  CB  SER A   1      13.235  -1.644  25.697  1.00  0.00           C  
ATOM      6  OG  SER A   1      12.643  -0.843  26.685  1.00  0.00           O  
ATOM      7 1H   SER A   1      15.887  -0.835  25.562  1.00  0.00           H  
ATOM      8 2H   SER A   1      15.572   0.593  24.796  1.00  0.00           H  
ATOM      9 3H   SER A   1      14.873   0.264  26.256  1.00  0.00           H  
ATOM     10  HA  SER A   1      14.433  -1.443  23.930  1.00  0.00           H  
ATOM     11 1HB  SER A   1      12.455  -2.202  25.172  1.00  0.00           H  
ATOM     12 2HB  SER A   1      13.889  -2.381  26.169  1.00  0.00           H  
ATOM     13  HG  SER A   1      12.186  -1.447  27.298  1.00  0.00           H  
ATOM     14  N   LYS A   2      12.157   0.892  24.697  1.00  0.00           N  
ATOM     15  CA  LYS A   2      11.178   1.866  24.192  1.00  0.00           C  
ATOM     16  C   LYS A   2      11.770   3.137  23.580  1.00  0.00           C  
ATOM     17  O   LYS A   2      11.232   3.633  22.590  1.00  0.00           O  
ATOM     18  CB  LYS A   2      10.194   2.248  25.283  1.00  0.00           C  
ATOM     19  CG  LYS A   2       9.086   3.151  24.789  1.00  0.00           C  
ATOM     20  CD  LYS A   2       8.064   3.405  25.856  1.00  0.00           C  
ATOM     21  CE  LYS A   2       6.989   4.295  25.324  1.00  0.00           C  
ATOM     22  NZ  LYS A   2       5.960   4.588  26.321  1.00  0.00           N1+
ATOM     23  H   LYS A   2      12.109   0.613  25.674  1.00  0.00           H  
ATOM     24  HA  LYS A   2      10.598   1.383  23.408  1.00  0.00           H  
ATOM     25 1HB  LYS A   2       9.752   1.351  25.712  1.00  0.00           H  
ATOM     26 2HB  LYS A   2      10.728   2.773  26.081  1.00  0.00           H  
ATOM     27 1HG  LYS A   2       9.502   4.116  24.486  1.00  0.00           H  
ATOM     28 2HG  LYS A   2       8.602   2.698  23.919  1.00  0.00           H  
ATOM     29 1HD  LYS A   2       7.622   2.462  26.179  1.00  0.00           H  
ATOM     30 2HD  LYS A   2       8.538   3.886  26.712  1.00  0.00           H  
ATOM     31 1HE  LYS A   2       7.430   5.234  24.990  1.00  0.00           H  
ATOM     32 2HE  LYS A   2       6.515   3.808  24.471  1.00  0.00           H  
ATOM     33 1HZ  LYS A   2       5.288   5.190  25.837  1.00  0.00           H  
ATOM     34 2HZ  LYS A   2       5.507   3.743  26.628  1.00  0.00           H  
ATOM     35 3HZ  LYS A   2       6.355   5.070  27.113  1.00  0.00           H  
ATOM     36  N   GLU A   3      12.854   3.675  24.146  1.00  0.00           N  
ATOM     37  CA  GLU A   3      13.410   4.906  23.600  1.00  0.00           C  
ATOM     38  C   GLU A   3      13.985   4.679  22.203  1.00  0.00           C  
ATOM     39  O   GLU A   3      13.771   5.506  21.310  1.00  0.00           O  
ATOM     40  CB  GLU A   3      14.473   5.456  24.547  1.00  0.00           C  
ATOM     41  CG  GLU A   3      13.903   5.942  25.893  1.00  0.00           C  
ATOM     42  CD  GLU A   3      13.607   4.809  26.854  1.00  0.00           C  
ATOM     43  OE1 GLU A   3      13.974   3.692  26.549  1.00  0.00           O  
ATOM     44  OE2 GLU A   3      13.010   5.052  27.871  1.00  0.00           O1-
ATOM     45  H   GLU A   3      13.274   3.259  24.981  1.00  0.00           H  
ATOM     46  HA  GLU A   3      12.609   5.638  23.522  1.00  0.00           H  
ATOM     47 1HB  GLU A   3      15.221   4.685  24.743  1.00  0.00           H  
ATOM     48 2HB  GLU A   3      14.982   6.294  24.072  1.00  0.00           H  
ATOM     49 1HG  GLU A   3      14.620   6.619  26.356  1.00  0.00           H  
ATOM     50 2HG  GLU A   3      12.986   6.500  25.705  1.00  0.00           H  
ATOM     51  N   GLU A   4      14.667   3.557  21.985  1.00  0.00           N  
ATOM     52  CA  GLU A   4      15.201   3.274  20.668  1.00  0.00           C  
ATOM     53  C   GLU A   4      14.051   3.081  19.685  1.00  0.00           C  
ATOM     54  O   GLU A   4      14.130   3.526  18.539  1.00  0.00           O  
ATOM     55  CB  GLU A   4      16.111   2.050  20.694  1.00  0.00           C  
ATOM     56  CG  GLU A   4      17.400   2.242  21.516  1.00  0.00           C  
ATOM     57  CD  GLU A   4      17.193   2.030  23.000  1.00  0.00           C  
ATOM     58  OE1 GLU A   4      16.079   1.734  23.379  1.00  0.00           O  
ATOM     59  OE2 GLU A   4      18.127   2.158  23.746  1.00  0.00           O1-
ATOM     60  H   GLU A   4      14.863   2.908  22.757  1.00  0.00           H  
ATOM     61  HA  GLU A   4      15.787   4.133  20.339  1.00  0.00           H  
ATOM     62 1HB  GLU A   4      15.562   1.202  21.109  1.00  0.00           H  
ATOM     63 2HB  GLU A   4      16.395   1.788  19.676  1.00  0.00           H  
ATOM     64 1HG  GLU A   4      18.154   1.540  21.161  1.00  0.00           H  
ATOM     65 2HG  GLU A   4      17.774   3.252  21.348  1.00  0.00           H  
ATOM     66  N   ILE A   5      12.963   2.456  20.142  1.00  0.00           N  
ATOM     67  CA  ILE A   5      11.813   2.239  19.284  1.00  0.00           C  
ATOM     68  C   ILE A   5      11.201   3.569  18.871  1.00  0.00           C  
ATOM     69  O   ILE A   5      10.858   3.751  17.700  1.00  0.00           O  
ATOM     70  CB  ILE A   5      10.748   1.367  19.953  1.00  0.00           C  
ATOM     71  CG1 ILE A   5      11.299  -0.049  20.168  1.00  0.00           C  
ATOM     72  CG2 ILE A   5       9.509   1.323  19.051  1.00  0.00           C  
ATOM     73  CD1 ILE A   5      10.482  -0.908  21.116  1.00  0.00           C  
ATOM     74  H   ILE A   5      12.978   2.072  21.098  1.00  0.00           H  
ATOM     75  HA  ILE A   5      12.158   1.727  18.378  1.00  0.00           H  
ATOM     76  HB  ILE A   5      10.486   1.782  20.926  1.00  0.00           H  
ATOM     77 1HG1 ILE A   5      11.344  -0.550  19.206  1.00  0.00           H  
ATOM     78 2HG1 ILE A   5      12.307   0.025  20.558  1.00  0.00           H  
ATOM     79 1HG2 ILE A   5       8.757   0.711  19.498  1.00  0.00           H  
ATOM     80 2HG2 ILE A   5       9.096   2.311  18.894  1.00  0.00           H  
ATOM     81 3HG2 ILE A   5       9.789   0.902  18.091  1.00  0.00           H  
ATOM     82 1HD1 ILE A   5      10.958  -1.879  21.206  1.00  0.00           H  
ATOM     83 2HD1 ILE A   5      10.446  -0.445  22.091  1.00  0.00           H  
ATOM     84 3HD1 ILE A   5       9.475  -1.034  20.746  1.00  0.00           H  
ATOM     85  N   GLU A   6      11.022   4.491  19.829  1.00  0.00           N  
ATOM     86  CA  GLU A   6      10.449   5.786  19.491  1.00  0.00           C  
ATOM     87  C   GLU A   6      11.313   6.503  18.459  1.00  0.00           C  
ATOM     88  O   GLU A   6      10.780   7.131  17.537  1.00  0.00           O  
ATOM     89  CB  GLU A   6      10.290   6.682  20.720  1.00  0.00           C  
ATOM     90  CG  GLU A   6       9.566   8.000  20.405  1.00  0.00           C  
ATOM     91  CD  GLU A   6       9.332   8.882  21.597  1.00  0.00           C  
ATOM     92  OE1 GLU A   6       9.791   8.563  22.661  1.00  0.00           O  
ATOM     93  OE2 GLU A   6       8.667   9.882  21.435  1.00  0.00           O1-
ATOM     94  H   GLU A   6      11.266   4.270  20.800  1.00  0.00           H  
ATOM     95  HA  GLU A   6       9.467   5.626  19.054  1.00  0.00           H  
ATOM     96 1HB  GLU A   6       9.750   6.152  21.501  1.00  0.00           H  
ATOM     97 2HB  GLU A   6      11.278   6.922  21.118  1.00  0.00           H  
ATOM     98 1HG  GLU A   6      10.169   8.552  19.690  1.00  0.00           H  
ATOM     99 2HG  GLU A   6       8.612   7.772  19.930  1.00  0.00           H  
ATOM    100  N   LYS A   7      12.645   6.422  18.605  1.00  0.00           N  
ATOM    101  CA  LYS A   7      13.531   7.065  17.645  1.00  0.00           C  
ATOM    102  C   LYS A   7      13.366   6.455  16.252  1.00  0.00           C  
ATOM    103  O   LYS A   7      13.319   7.193  15.259  1.00  0.00           O  
ATOM    104  CB  LYS A   7      14.988   6.959  18.098  1.00  0.00           C  
ATOM    105  CG  LYS A   7      15.335   7.824  19.311  1.00  0.00           C  
ATOM    106  CD  LYS A   7      16.791   7.631  19.745  1.00  0.00           C  
ATOM    107  CE  LYS A   7      17.123   8.466  20.976  1.00  0.00           C  
ATOM    108  NZ  LYS A   7      18.529   8.254  21.431  1.00  0.00           N1+
ATOM    109  H   LYS A   7      13.030   5.940  19.427  1.00  0.00           H  
ATOM    110  HA  LYS A   7      13.262   8.118  17.582  1.00  0.00           H  
ATOM    111 1HB  LYS A   7      15.207   5.922  18.353  1.00  0.00           H  
ATOM    112 2HB  LYS A   7      15.645   7.240  17.276  1.00  0.00           H  
ATOM    113 1HG  LYS A   7      15.172   8.871  19.061  1.00  0.00           H  
ATOM    114 2HG  LYS A   7      14.677   7.564  20.137  1.00  0.00           H  
ATOM    115 1HD  LYS A   7      16.958   6.578  19.980  1.00  0.00           H  
ATOM    116 2HD  LYS A   7      17.457   7.915  18.931  1.00  0.00           H  
ATOM    117 1HE  LYS A   7      16.982   9.520  20.742  1.00  0.00           H  
ATOM    118 2HE  LYS A   7      16.445   8.190  21.786  1.00  0.00           H  
ATOM    119 1HZ  LYS A   7      18.710   8.822  22.248  1.00  0.00           H  
ATOM    120 2HZ  LYS A   7      18.666   7.280  21.663  1.00  0.00           H  
ATOM    121 3HZ  LYS A   7      19.168   8.517  20.693  1.00  0.00           H  
ATOM    122  N   GLU A   8      13.209   5.125  16.174  1.00  0.00           N  
ATOM    123  CA  GLU A   8      13.021   4.483  14.879  1.00  0.00           C  
ATOM    124  C   GLU A   8      11.677   4.876  14.269  1.00  0.00           C  
ATOM    125  O   GLU A   8      11.594   5.085  13.054  1.00  0.00           O  
ATOM    126  CB  GLU A   8      13.100   2.954  14.995  1.00  0.00           C  
ATOM    127  CG  GLU A   8      14.495   2.389  15.326  1.00  0.00           C  
ATOM    128  CD  GLU A   8      15.537   2.706  14.286  1.00  0.00           C  
ATOM    129  OE1 GLU A   8      15.238   2.610  13.122  1.00  0.00           O  
ATOM    130  OE2 GLU A   8      16.646   3.063  14.657  1.00  0.00           O1-
ATOM    131  H   GLU A   8      13.314   4.556  17.023  1.00  0.00           H  
ATOM    132  HA  GLU A   8      13.808   4.816  14.210  1.00  0.00           H  
ATOM    133 1HB  GLU A   8      12.419   2.623  15.781  1.00  0.00           H  
ATOM    134 2HB  GLU A   8      12.764   2.502  14.063  1.00  0.00           H  
ATOM    135 1HG  GLU A   8      14.823   2.805  16.270  1.00  0.00           H  
ATOM    136 2HG  GLU A   8      14.419   1.310  15.446  1.00  0.00           H  
ATOM    137  N   LEU A   9      10.642   5.035  15.103  1.00  0.00           N  
ATOM    138  CA  LEU A   9       9.318   5.407  14.616  1.00  0.00           C  
ATOM    139  C   LEU A   9       9.379   6.816  14.012  1.00  0.00           C  
ATOM    140  O   LEU A   9       8.809   7.058  12.942  1.00  0.00           O  
ATOM    141  CB  LEU A   9       8.297   5.377  15.775  1.00  0.00           C  
ATOM    142  CG  LEU A   9       6.776   5.634  15.448  1.00  0.00           C  
ATOM    143  CD1 LEU A   9       6.225   4.548  14.491  1.00  0.00           C  
ATOM    144  CD2 LEU A   9       5.996   5.637  16.747  1.00  0.00           C  
ATOM    145  H   LEU A   9      10.775   4.798  16.093  1.00  0.00           H  
ATOM    146  HA  LEU A   9       9.030   4.702  13.842  1.00  0.00           H  
ATOM    147 1HB  LEU A   9       8.381   4.420  16.286  1.00  0.00           H  
ATOM    148 2HB  LEU A   9       8.596   6.146  16.488  1.00  0.00           H  
ATOM    149  HG  LEU A   9       6.664   6.607  14.959  1.00  0.00           H  
ATOM    150 1HD1 LEU A   9       5.184   4.729  14.295  1.00  0.00           H  
ATOM    151 2HD1 LEU A   9       6.773   4.558  13.552  1.00  0.00           H  
ATOM    152 3HD1 LEU A   9       6.308   3.586  14.946  1.00  0.00           H  
ATOM    153 1HD2 LEU A   9       4.945   5.830  16.534  1.00  0.00           H  
ATOM    154 2HD2 LEU A   9       6.103   4.669  17.234  1.00  0.00           H  
ATOM    155 3HD2 LEU A   9       6.382   6.420  17.399  1.00  0.00           H  
ATOM    156  N   LYS A  10      10.099   7.736  14.674  1.00  0.00           N  
ATOM    157  CA  LYS A  10      10.256   9.099  14.162  1.00  0.00           C  
ATOM    158  C   LYS A  10      11.056   9.141  12.851  1.00  0.00           C  
ATOM    159  O   LYS A  10      10.708   9.901  11.935  1.00  0.00           O  
ATOM    160  CB  LYS A  10      10.895   9.983  15.230  1.00  0.00           C  
ATOM    161  CG  LYS A  10       9.949  10.301  16.386  1.00  0.00           C  
ATOM    162  CD  LYS A  10      10.616  11.115  17.485  1.00  0.00           C  
ATOM    163  CE  LYS A  10       9.607  11.465  18.582  1.00  0.00           C  
ATOM    164  NZ  LYS A  10      10.241  12.145  19.751  1.00  0.00           N1+
ATOM    165  H   LYS A  10      10.504   7.484  15.583  1.00  0.00           H  
ATOM    166  HA  LYS A  10       9.263   9.494  13.953  1.00  0.00           H  
ATOM    167 1HB  LYS A  10      11.770   9.474  15.640  1.00  0.00           H  
ATOM    168 2HB  LYS A  10      11.231  10.918  14.784  1.00  0.00           H  
ATOM    169 1HG  LYS A  10       9.093  10.855  16.002  1.00  0.00           H  
ATOM    170 2HG  LYS A  10       9.583   9.364  16.813  1.00  0.00           H  
ATOM    171 1HD  LYS A  10      11.425  10.526  17.925  1.00  0.00           H  
ATOM    172 2HD  LYS A  10      11.033  12.031  17.070  1.00  0.00           H  
ATOM    173 1HE  LYS A  10       8.850  12.124  18.163  1.00  0.00           H  
ATOM    174 2HE  LYS A  10       9.124  10.555  18.921  1.00  0.00           H  
ATOM    175 1HZ  LYS A  10       9.526  12.347  20.443  1.00  0.00           H  
ATOM    176 2HZ  LYS A  10      10.932  11.530  20.160  1.00  0.00           H  
ATOM    177 3HZ  LYS A  10      10.681  13.003  19.456  1.00  0.00           H  
ATOM    178  N   LYS A  11      12.115   8.327  12.739  1.00  0.00           N  
ATOM    179  CA  LYS A  11      12.874   8.276  11.492  1.00  0.00           C  
ATOM    180  C   LYS A  11      11.999   7.731  10.368  1.00  0.00           C  
ATOM    181  O   LYS A  11      12.075   8.194   9.222  1.00  0.00           O  
ATOM    182  CB  LYS A  11      14.133   7.429  11.635  1.00  0.00           C  
ATOM    183  CG  LYS A  11      15.236   8.068  12.482  1.00  0.00           C  
ATOM    184  CD  LYS A  11      16.548   7.278  12.401  1.00  0.00           C  
ATOM    185  CE  LYS A  11      16.459   5.966  13.169  1.00  0.00           C  
ATOM    186  NZ  LYS A  11      17.761   5.235  13.212  1.00  0.00           N1+
ATOM    187  H   LYS A  11      12.410   7.766  13.548  1.00  0.00           H  
ATOM    188  HA  LYS A  11      13.168   9.291  11.224  1.00  0.00           H  
ATOM    189 1HB  LYS A  11      13.852   6.484  12.098  1.00  0.00           H  
ATOM    190 2HB  LYS A  11      14.537   7.206  10.650  1.00  0.00           H  
ATOM    191 1HG  LYS A  11      15.412   9.085  12.132  1.00  0.00           H  
ATOM    192 2HG  LYS A  11      14.912   8.117  13.518  1.00  0.00           H  
ATOM    193 1HD  LYS A  11      16.782   7.062  11.358  1.00  0.00           H  
ATOM    194 2HD  LYS A  11      17.356   7.876  12.820  1.00  0.00           H  
ATOM    195 1HE  LYS A  11      16.135   6.173  14.190  1.00  0.00           H  
ATOM    196 2HE  LYS A  11      15.729   5.318  12.694  1.00  0.00           H  
ATOM    197 1HZ  LYS A  11      17.599   4.365  13.752  1.00  0.00           H  
ATOM    198 2HZ  LYS A  11      18.063   5.005  12.281  1.00  0.00           H  
ATOM    199 3HZ  LYS A  11      18.463   5.791  13.669  1.00  0.00           H  
ATOM    200  N   LEU A  12      11.144   6.761  10.706  1.00  0.00           N  
ATOM    201  CA  LEU A  12      10.248   6.170   9.739  1.00  0.00           C  
ATOM    202  C   LEU A  12       9.241   7.217   9.279  1.00  0.00           C  
ATOM    203  O   LEU A  12       8.950   7.311   8.084  1.00  0.00           O  
ATOM    204  CB  LEU A  12       9.542   4.960  10.362  1.00  0.00           C  
ATOM    205  CG  LEU A  12       8.619   4.131   9.479  1.00  0.00           C  
ATOM    206  CD1 LEU A  12       9.400   3.576   8.306  1.00  0.00           C  
ATOM    207  CD2 LEU A  12       8.044   2.998  10.323  1.00  0.00           C  
ATOM    208  H   LEU A  12      11.174   6.376  11.655  1.00  0.00           H  
ATOM    209  HA  LEU A  12      10.845   5.856   8.889  1.00  0.00           H  
ATOM    210 1HB  LEU A  12      10.305   4.298  10.771  1.00  0.00           H  
ATOM    211 2HB  LEU A  12       8.943   5.316  11.192  1.00  0.00           H  
ATOM    212  HG  LEU A  12       7.803   4.749   9.096  1.00  0.00           H  
ATOM    213 1HD1 LEU A  12       8.757   2.976   7.720  1.00  0.00           H  
ATOM    214 2HD1 LEU A  12       9.800   4.374   7.683  1.00  0.00           H  
ATOM    215 3HD1 LEU A  12      10.208   2.976   8.687  1.00  0.00           H  
ATOM    216 1HD2 LEU A  12       7.375   2.383   9.715  1.00  0.00           H  
ATOM    217 2HD2 LEU A  12       8.848   2.385  10.711  1.00  0.00           H  
ATOM    218 3HD2 LEU A  12       7.502   3.429  11.148  1.00  0.00           H  
ATOM    219  N   LYS A  13       8.734   8.041  10.207  1.00  0.00           N  
ATOM    220  CA  LYS A  13       7.822   9.105   9.821  1.00  0.00           C  
ATOM    221  C   LYS A  13       8.458  10.013   8.783  1.00  0.00           C  
ATOM    222  O   LYS A  13       7.797  10.370   7.806  1.00  0.00           O  
ATOM    223  CB  LYS A  13       7.390   9.939  11.023  1.00  0.00           C  
ATOM    224  CG  LYS A  13       6.427  11.105  10.668  1.00  0.00           C  
ATOM    225  CD  LYS A  13       5.697  11.631  11.905  1.00  0.00           C  
ATOM    226  CE  LYS A  13       6.597  12.416  12.845  1.00  0.00           C  
ATOM    227  NZ  LYS A  13       5.832  12.900  14.020  1.00  0.00           N1+
ATOM    228  H   LYS A  13       8.947   7.876  11.195  1.00  0.00           H  
ATOM    229  HA  LYS A  13       6.941   8.652   9.373  1.00  0.00           H  
ATOM    230 1HB  LYS A  13       6.940   9.297  11.780  1.00  0.00           H  
ATOM    231 2HB  LYS A  13       8.273  10.379  11.470  1.00  0.00           H  
ATOM    232 1HG  LYS A  13       7.009  11.928  10.239  1.00  0.00           H  
ATOM    233 2HG  LYS A  13       5.705  10.790   9.916  1.00  0.00           H  
ATOM    234 1HD  LYS A  13       4.880  12.279  11.585  1.00  0.00           H  
ATOM    235 2HD  LYS A  13       5.269  10.791  12.462  1.00  0.00           H  
ATOM    236 1HE  LYS A  13       7.407  11.779  13.199  1.00  0.00           H  
ATOM    237 2HE  LYS A  13       7.020  13.271  12.316  1.00  0.00           H  
ATOM    238 1HZ  LYS A  13       6.432  13.411  14.643  1.00  0.00           H  
ATOM    239 2HZ  LYS A  13       5.075  13.491  13.720  1.00  0.00           H  
ATOM    240 3HZ  LYS A  13       5.448  12.067  14.512  1.00  0.00           H  
ATOM    241  N   LYS A  14       9.738  10.369   8.969  1.00  0.00           N  
ATOM    242  CA  LYS A  14      10.404  11.218   7.987  1.00  0.00           C  
ATOM    243  C   LYS A  14      10.404  10.547   6.613  1.00  0.00           C  
ATOM    244  O   LYS A  14      10.109  11.201   5.608  1.00  0.00           O  
ATOM    245  CB  LYS A  14      11.841  11.540   8.411  1.00  0.00           C  
ATOM    246  CG  LYS A  14      12.608  12.474   7.443  1.00  0.00           C  
ATOM    247  CD  LYS A  14      14.022  12.783   7.967  1.00  0.00           C  
ATOM    248  CE  LYS A  14      14.773  13.798   7.081  1.00  0.00           C  
ATOM    249  NZ  LYS A  14      15.106  13.248   5.721  1.00  0.00           N1+
ATOM    250  H   LYS A  14      10.209  10.088   9.839  1.00  0.00           H  
ATOM    251  HA  LYS A  14       9.845  12.153   7.906  1.00  0.00           H  
ATOM    252 1HB  LYS A  14      11.829  12.000   9.398  1.00  0.00           H  
ATOM    253 2HB  LYS A  14      12.407  10.614   8.494  1.00  0.00           H  
ATOM    254 1HG  LYS A  14      12.686  11.995   6.462  1.00  0.00           H  
ATOM    255 2HG  LYS A  14      12.052  13.405   7.328  1.00  0.00           H  
ATOM    256 1HD  LYS A  14      13.953  13.183   8.979  1.00  0.00           H  
ATOM    257 2HD  LYS A  14      14.596  11.858   8.002  1.00  0.00           H  
ATOM    258 1HE  LYS A  14      14.157  14.687   6.959  1.00  0.00           H  
ATOM    259 2HE  LYS A  14      15.699  14.076   7.581  1.00  0.00           H  
ATOM    260 1HZ  LYS A  14      15.594  13.938   5.178  1.00  0.00           H  
ATOM    261 2HZ  LYS A  14      15.683  12.430   5.802  1.00  0.00           H  
ATOM    262 3HZ  LYS A  14      14.249  12.992   5.210  1.00  0.00           H  
ATOM    263  N   GLU A  15      10.730   9.244   6.568  1.00  0.00           N  
ATOM    264  CA  GLU A  15      10.732   8.523   5.293  1.00  0.00           C  
ATOM    265  C   GLU A  15       9.348   8.515   4.647  1.00  0.00           C  
ATOM    266  O   GLU A  15       9.226   8.671   3.425  1.00  0.00           O  
ATOM    267  CB  GLU A  15      11.220   7.083   5.455  1.00  0.00           C  
ATOM    268  CG  GLU A  15      11.276   6.317   4.132  1.00  0.00           C  
ATOM    269  CD  GLU A  15      11.840   4.949   4.250  1.00  0.00           C  
ATOM    270  OE1 GLU A  15      12.395   4.623   5.272  1.00  0.00           O  
ATOM    271  OE2 GLU A  15      11.706   4.210   3.315  1.00  0.00           O1-
ATOM    272  H   GLU A  15      11.023   8.776   7.437  1.00  0.00           H  
ATOM    273  HA  GLU A  15      11.417   9.036   4.617  1.00  0.00           H  
ATOM    274 1HB  GLU A  15      12.213   7.083   5.904  1.00  0.00           H  
ATOM    275 2HB  GLU A  15      10.554   6.546   6.131  1.00  0.00           H  
ATOM    276 1HG  GLU A  15      10.272   6.234   3.727  1.00  0.00           H  
ATOM    277 2HG  GLU A  15      11.871   6.892   3.423  1.00  0.00           H  
ATOM    278  N   LEU A  16       8.301   8.340   5.458  1.00  0.00           N  
ATOM    279  CA  LEU A  16       6.945   8.329   4.932  1.00  0.00           C  
ATOM    280  C   LEU A  16       6.591   9.691   4.353  1.00  0.00           C  
ATOM    281  O   LEU A  16       5.935   9.754   3.312  1.00  0.00           O  
ATOM    282  CB  LEU A  16       5.931   7.945   6.017  1.00  0.00           C  
ATOM    283  CG  LEU A  16       4.415   7.825   5.587  1.00  0.00           C  
ATOM    284  CD1 LEU A  16       4.202   6.743   4.486  1.00  0.00           C  
ATOM    285  CD2 LEU A  16       3.619   7.486   6.809  1.00  0.00           C  
ATOM    286  H   LEU A  16       8.478   8.153   6.452  1.00  0.00           H  
ATOM    287  HA  LEU A  16       6.907   7.603   4.129  1.00  0.00           H  
ATOM    288 1HB  LEU A  16       6.240   7.001   6.462  1.00  0.00           H  
ATOM    289 2HB  LEU A  16       5.985   8.708   6.797  1.00  0.00           H  
ATOM    290  HG  LEU A  16       4.069   8.780   5.181  1.00  0.00           H  
ATOM    291 1HD1 LEU A  16       3.146   6.695   4.240  1.00  0.00           H  
ATOM    292 2HD1 LEU A  16       4.764   6.999   3.590  1.00  0.00           H  
ATOM    293 3HD1 LEU A  16       4.513   5.781   4.842  1.00  0.00           H  
ATOM    294 1HD2 LEU A  16       2.579   7.414   6.526  1.00  0.00           H  
ATOM    295 2HD2 LEU A  16       3.959   6.539   7.222  1.00  0.00           H  
ATOM    296 3HD2 LEU A  16       3.748   8.270   7.546  1.00  0.00           H  
ATOM    297  N   GLU A  17       7.000  10.781   5.017  1.00  0.00           N  
ATOM    298  CA  GLU A  17       6.723  12.120   4.501  1.00  0.00           C  
ATOM    299  C   GLU A  17       7.434  12.337   3.156  1.00  0.00           C  
ATOM    300  O   GLU A  17       6.863  12.939   2.236  1.00  0.00           O  
ATOM    301  CB  GLU A  17       7.161  13.182   5.513  1.00  0.00           C  
ATOM    302  CG  GLU A  17       6.303  13.246   6.785  1.00  0.00           C  
ATOM    303  CD  GLU A  17       6.856  14.196   7.819  1.00  0.00           C  
ATOM    304  OE1 GLU A  17       7.938  14.695   7.611  1.00  0.00           O  
ATOM    305  OE2 GLU A  17       6.203  14.419   8.813  1.00  0.00           O1-
ATOM    306  H   GLU A  17       7.471  10.666   5.922  1.00  0.00           H  
ATOM    307  HA  GLU A  17       5.650  12.214   4.346  1.00  0.00           H  
ATOM    308 1HB  GLU A  17       8.188  12.982   5.818  1.00  0.00           H  
ATOM    309 2HB  GLU A  17       7.144  14.163   5.042  1.00  0.00           H  
ATOM    310 1HG  GLU A  17       5.300  13.568   6.513  1.00  0.00           H  
ATOM    311 2HG  GLU A  17       6.226  12.252   7.215  1.00  0.00           H  
ATOM    312  N   GLU A  18       8.667  11.830   3.019  1.00  0.00           N  
ATOM    313  CA  GLU A  18       9.384  11.962   1.752  1.00  0.00           C  
ATOM    314  C   GLU A  18       8.658  11.177   0.653  1.00  0.00           C  
ATOM    315  O   GLU A  18       8.520  11.660  -0.479  1.00  0.00           O  
ATOM    316  CB  GLU A  18      10.827  11.468   1.897  1.00  0.00           C  
ATOM    317  CG  GLU A  18      11.709  12.360   2.769  1.00  0.00           C  
ATOM    318  CD  GLU A  18      13.084  11.793   2.992  1.00  0.00           C  
ATOM    319  OE1 GLU A  18      13.346  10.719   2.510  1.00  0.00           O  
ATOM    320  OE2 GLU A  18      13.873  12.430   3.676  1.00  0.00           O1-
ATOM    321  H   GLU A  18       9.124  11.407   3.837  1.00  0.00           H  
ATOM    322  HA  GLU A  18       9.402  13.011   1.469  1.00  0.00           H  
ATOM    323 1HB  GLU A  18      10.823  10.472   2.339  1.00  0.00           H  
ATOM    324 2HB  GLU A  18      11.287  11.390   0.913  1.00  0.00           H  
ATOM    325 1HG  GLU A  18      11.803  13.333   2.289  1.00  0.00           H  
ATOM    326 2HG  GLU A  18      11.222  12.510   3.728  1.00  0.00           H  
ATOM    327  N   LEU A  19       8.138   9.996   1.003  1.00  0.00           N  
ATOM    328  CA  LEU A  19       7.395   9.178   0.056  1.00  0.00           C  
ATOM    329  C   LEU A  19       6.094   9.877  -0.321  1.00  0.00           C  
ATOM    330  O   LEU A  19       5.707   9.876  -1.490  1.00  0.00           O  
ATOM    331  CB  LEU A  19       7.133   7.786   0.640  1.00  0.00           C  
ATOM    332  CG  LEU A  19       6.382   6.752  -0.247  1.00  0.00           C  
ATOM    333  CD1 LEU A  19       7.115   6.493  -1.573  1.00  0.00           C  
ATOM    334  CD2 LEU A  19       6.275   5.478   0.538  1.00  0.00           C  
ATOM    335  H   LEU A  19       8.337   9.629   1.941  1.00  0.00           H  
ATOM    336  HA  LEU A  19       8.005   9.074  -0.837  1.00  0.00           H  
ATOM    337 1HB  LEU A  19       8.090   7.355   0.934  1.00  0.00           H  
ATOM    338 2HB  LEU A  19       6.541   7.917   1.546  1.00  0.00           H  
ATOM    339  HG  LEU A  19       5.398   7.119  -0.474  1.00  0.00           H  
ATOM    340 1HD1 LEU A  19       6.566   5.752  -2.150  1.00  0.00           H  
ATOM    341 2HD1 LEU A  19       7.182   7.412  -2.152  1.00  0.00           H  
ATOM    342 3HD1 LEU A  19       8.109   6.122  -1.366  1.00  0.00           H  
ATOM    343 1HD2 LEU A  19       5.751   4.736  -0.042  1.00  0.00           H  
ATOM    344 2HD2 LEU A  19       7.265   5.111   0.780  1.00  0.00           H  
ATOM    345 3HD2 LEU A  19       5.737   5.683   1.454  1.00  0.00           H  
ATOM    346  N   LYS A  20       5.427  10.501   0.655  1.00  0.00           N  
ATOM    347  CA  LYS A  20       4.193  11.221   0.391  1.00  0.00           C  
ATOM    348  C   LYS A  20       4.418  12.266  -0.696  1.00  0.00           C  
ATOM    349  O   LYS A  20       3.612  12.374  -1.626  1.00  0.00           O  
ATOM    350  CB  LYS A  20       3.691  11.877   1.692  1.00  0.00           C  
ATOM    351  CG  LYS A  20       2.383  12.667   1.623  1.00  0.00           C  
ATOM    352  CD  LYS A  20       1.955  13.109   3.012  1.00  0.00           C  
ATOM    353  CE  LYS A  20       0.634  13.853   2.971  1.00  0.00           C  
ATOM    354  NZ  LYS A  20       0.160  14.200   4.337  1.00  0.00           N1+
ATOM    355  H   LYS A  20       5.767  10.427   1.615  1.00  0.00           H  
ATOM    356  HA  LYS A  20       3.456  10.512   0.030  1.00  0.00           H  
ATOM    357 1HB  LYS A  20       3.601  11.121   2.468  1.00  0.00           H  
ATOM    358 2HB  LYS A  20       4.439  12.577   2.031  1.00  0.00           H  
ATOM    359 1HG  LYS A  20       2.525  13.553   0.993  1.00  0.00           H  
ATOM    360 2HG  LYS A  20       1.594  12.098   1.217  1.00  0.00           H  
ATOM    361 1HD  LYS A  20       1.842  12.232   3.659  1.00  0.00           H  
ATOM    362 2HD  LYS A  20       2.719  13.758   3.440  1.00  0.00           H  
ATOM    363 1HE  LYS A  20       0.754  14.769   2.390  1.00  0.00           H  
ATOM    364 2HE  LYS A  20      -0.113  13.224   2.488  1.00  0.00           H  
ATOM    365 1HZ  LYS A  20      -0.720  14.685   4.283  1.00  0.00           H  
ATOM    366 2HZ  LYS A  20       0.034  13.327   4.900  1.00  0.00           H  
ATOM    367 3HZ  LYS A  20       0.835  14.786   4.797  1.00  0.00           H  
ATOM    368  N   ARG A  21       5.539  12.999  -0.612  1.00  0.00           N  
ATOM    369  CA  ARG A  21       5.848  13.997  -1.632  1.00  0.00           C  
ATOM    370  C   ARG A  21       6.089  13.349  -3.004  1.00  0.00           C  
ATOM    371  O   ARG A  21       5.624  13.870  -4.026  1.00  0.00           O  
ATOM    372  CB  ARG A  21       7.075  14.805  -1.244  1.00  0.00           C  
ATOM    373  CG  ARG A  21       6.887  15.737  -0.057  1.00  0.00           C  
ATOM    374  CD  ARG A  21       8.095  16.572   0.170  1.00  0.00           C  
ATOM    375  NE  ARG A  21       7.971  17.419   1.354  1.00  0.00           N  
ATOM    376  CZ  ARG A  21       8.366  17.081   2.606  1.00  0.00           C  
ATOM    377  NH1 ARG A  21       8.900  15.899   2.844  1.00  0.00           N1+
ATOM    378  NH2 ARG A  21       8.218  17.951   3.594  1.00  0.00           N  
ATOM    379  H   ARG A  21       6.133  12.892   0.221  1.00  0.00           H  
ATOM    380  HA  ARG A  21       4.996  14.675  -1.713  1.00  0.00           H  
ATOM    381 1HB  ARG A  21       7.887  14.123  -0.998  1.00  0.00           H  
ATOM    382 2HB  ARG A  21       7.397  15.403  -2.095  1.00  0.00           H  
ATOM    383 1HG  ARG A  21       6.037  16.393  -0.240  1.00  0.00           H  
ATOM    384 2HG  ARG A  21       6.701  15.145   0.839  1.00  0.00           H  
ATOM    385 1HD  ARG A  21       8.971  15.937   0.277  1.00  0.00           H  
ATOM    386 2HD  ARG A  21       8.235  17.224  -0.693  1.00  0.00           H  
ATOM    387  HE  ARG A  21       7.569  18.340   1.223  1.00  0.00           H  
ATOM    388 1HH1 ARG A  21       9.005  15.237   2.093  1.00  0.00           H  
ATOM    389 2HH1 ARG A  21       9.207  15.657   3.779  1.00  0.00           H  
ATOM    390 1HH2 ARG A  21       7.811  18.859   3.412  1.00  0.00           H  
ATOM    391 2HH2 ARG A  21       8.510  17.710   4.531  1.00  0.00           H  
ATOM    392  N   GLU A  22       6.766  12.190  -3.032  1.00  0.00           N  
ATOM    393  CA  GLU A  22       7.022  11.514  -4.306  1.00  0.00           C  
ATOM    394  C   GLU A  22       5.718  11.015  -4.939  1.00  0.00           C  
ATOM    395  O   GLU A  22       5.556  11.076  -6.162  1.00  0.00           O  
ATOM    396  CB  GLU A  22       7.994  10.342  -4.130  1.00  0.00           C  
ATOM    397  CG  GLU A  22       9.439  10.745  -3.778  1.00  0.00           C  
ATOM    398  CD  GLU A  22      10.101  11.593  -4.839  1.00  0.00           C  
ATOM    399  OE1 GLU A  22       9.982  11.266  -5.992  1.00  0.00           O  
ATOM    400  OE2 GLU A  22      10.718  12.591  -4.496  1.00  0.00           O1-
ATOM    401  H   GLU A  22       7.185  11.836  -2.160  1.00  0.00           H  
ATOM    402  HA  GLU A  22       7.472  12.229  -4.988  1.00  0.00           H  
ATOM    403 1HB  GLU A  22       7.630   9.694  -3.336  1.00  0.00           H  
ATOM    404 2HB  GLU A  22       8.021   9.752  -5.045  1.00  0.00           H  
ATOM    405 1HG  GLU A  22       9.424  11.306  -2.847  1.00  0.00           H  
ATOM    406 2HG  GLU A  22      10.025   9.843  -3.615  1.00  0.00           H  
ATOM    407  N   ILE A  23       4.773  10.576  -4.102  1.00  0.00           N  
ATOM    408  CA  ILE A  23       3.480  10.105  -4.589  1.00  0.00           C  
ATOM    409  C   ILE A  23       2.694  11.270  -5.186  1.00  0.00           C  
ATOM    410  O   ILE A  23       2.056  11.103  -6.236  1.00  0.00           O  
ATOM    411  CB  ILE A  23       2.687   9.392  -3.482  1.00  0.00           C  
ATOM    412  CG1 ILE A  23       3.432   8.089  -3.169  1.00  0.00           C  
ATOM    413  CG2 ILE A  23       1.218   9.100  -3.972  1.00  0.00           C  
ATOM    414  CD1 ILE A  23       3.018   7.385  -1.940  1.00  0.00           C  
ATOM    415  H   ILE A  23       5.015  10.512  -3.110  1.00  0.00           H  
ATOM    416  HA  ILE A  23       3.651   9.383  -5.374  1.00  0.00           H  
ATOM    417  HB  ILE A  23       2.677  10.004  -2.578  1.00  0.00           H  
ATOM    418 1HG1 ILE A  23       3.282   7.447  -3.988  1.00  0.00           H  
ATOM    419 2HG1 ILE A  23       4.496   8.302  -3.091  1.00  0.00           H  
ATOM    420 1HG2 ILE A  23       0.656   8.580  -3.208  1.00  0.00           H  
ATOM    421 2HG2 ILE A  23       0.705  10.035  -4.195  1.00  0.00           H  
ATOM    422 3HG2 ILE A  23       1.248   8.486  -4.876  1.00  0.00           H  
ATOM    423 1HD1 ILE A  23       3.593   6.490  -1.807  1.00  0.00           H  
ATOM    424 2HD1 ILE A  23       3.207   8.052  -1.117  1.00  0.00           H  
ATOM    425 3HD1 ILE A  23       1.970   7.121  -1.981  1.00  0.00           H  
ATOM    426  N   GLU A  24       2.704  12.436  -4.535  1.00  0.00           N  
ATOM    427  CA  GLU A  24       2.002  13.582  -5.096  1.00  0.00           C  
ATOM    428  C   GLU A  24       2.603  13.960  -6.462  1.00  0.00           C  
ATOM    429  O   GLU A  24       1.862  14.273  -7.406  1.00  0.00           O  
ATOM    430  CB  GLU A  24       2.088  14.777  -4.143  1.00  0.00           C  
ATOM    431  CG  GLU A  24       1.273  14.632  -2.856  1.00  0.00           C  
ATOM    432  CD  GLU A  24       1.485  15.776  -1.894  1.00  0.00           C  
ATOM    433  OE1 GLU A  24       2.333  16.597  -2.158  1.00  0.00           O  
ATOM    434  OE2 GLU A  24       0.802  15.827  -0.898  1.00  0.00           O1-
ATOM    435  H   GLU A  24       3.179  12.508  -3.626  1.00  0.00           H  
ATOM    436  HA  GLU A  24       0.956  13.316  -5.236  1.00  0.00           H  
ATOM    437 1HB  GLU A  24       3.131  14.928  -3.857  1.00  0.00           H  
ATOM    438 2HB  GLU A  24       1.757  15.678  -4.656  1.00  0.00           H  
ATOM    439 1HG  GLU A  24       0.218  14.580  -3.114  1.00  0.00           H  
ATOM    440 2HG  GLU A  24       1.543  13.698  -2.368  1.00  0.00           H  
ATOM    441  N   LYS A  25       3.936  13.893  -6.591  1.00  0.00           N  
ATOM    442  CA  LYS A  25       4.564  14.192  -7.873  1.00  0.00           C  
ATOM    443  C   LYS A  25       4.208  13.165  -8.955  1.00  0.00           C  
ATOM    444  O   LYS A  25       3.960  13.553 -10.105  1.00  0.00           O  
ATOM    445  CB  LYS A  25       6.080  14.287  -7.734  1.00  0.00           C  
ATOM    446  CG  LYS A  25       6.571  15.531  -6.988  1.00  0.00           C  
ATOM    447  CD  LYS A  25       8.097  15.686  -7.073  1.00  0.00           C  
ATOM    448  CE  LYS A  25       8.811  14.660  -6.202  1.00  0.00           C  
ATOM    449  NZ  LYS A  25      10.289  14.876  -6.149  1.00  0.00           N1+
ATOM    450  H   LYS A  25       4.511  13.681  -5.767  1.00  0.00           H  
ATOM    451  HA  LYS A  25       4.196  15.161  -8.209  1.00  0.00           H  
ATOM    452 1HB  LYS A  25       6.426  13.408  -7.193  1.00  0.00           H  
ATOM    453 2HB  LYS A  25       6.538  14.269  -8.721  1.00  0.00           H  
ATOM    454 1HG  LYS A  25       6.100  16.416  -7.416  1.00  0.00           H  
ATOM    455 2HG  LYS A  25       6.276  15.461  -5.943  1.00  0.00           H  
ATOM    456 1HD  LYS A  25       8.423  15.562  -8.105  1.00  0.00           H  
ATOM    457 2HD  LYS A  25       8.378  16.684  -6.739  1.00  0.00           H  
ATOM    458 1HE  LYS A  25       8.409  14.714  -5.189  1.00  0.00           H  
ATOM    459 2HE  LYS A  25       8.634  13.664  -6.598  1.00  0.00           H  
ATOM    460 1HZ  LYS A  25      10.680  14.135  -5.536  1.00  0.00           H  
ATOM    461 2HZ  LYS A  25      10.686  14.798  -7.070  1.00  0.00           H  
ATOM    462 3HZ  LYS A  25      10.500  15.780  -5.764  1.00  0.00           H  
ATOM    463  N   SER A  26       4.147  11.863  -8.605  1.00  0.00           N  
ATOM    464  CA  SER A  26       3.808  10.862  -9.618  1.00  0.00           C  
ATOM    465  C   SER A  26       2.357  11.015 -10.050  1.00  0.00           C  
ATOM    466  O   SER A  26       2.023  10.790 -11.224  1.00  0.00           O  
ATOM    467  CB  SER A  26       4.039   9.445  -9.101  1.00  0.00           C  
ATOM    468  OG  SER A  26       3.106   9.063  -8.115  1.00  0.00           O  
ATOM    469  H   SER A  26       4.415  11.564  -7.661  1.00  0.00           H  
ATOM    470  HA  SER A  26       4.446  11.016 -10.484  1.00  0.00           H  
ATOM    471 1HB  SER A  26       3.992   8.745  -9.932  1.00  0.00           H  
ATOM    472 2HB  SER A  26       5.044   9.386  -8.685  1.00  0.00           H  
ATOM    473  HG  SER A  26       3.484   8.279  -7.708  1.00  0.00           H  
ATOM    474  N   THR A  27       1.518  11.507  -9.133  1.00  0.00           N  
ATOM    475  CA  THR A  27       0.113  11.721  -9.416  1.00  0.00           C  
ATOM    476  C   THR A  27      -0.016  12.815 -10.465  1.00  0.00           C  
ATOM    477  O   THR A  27      -0.751  12.667 -11.450  1.00  0.00           O  
ATOM    478  CB  THR A  27      -0.655  12.145  -8.137  1.00  0.00           C  
ATOM    479  CG2 THR A  27      -2.130  12.292  -8.458  1.00  0.00           C  
ATOM    480  OG1 THR A  27      -0.511  11.131  -7.117  1.00  0.00           O  
ATOM    481  H   THR A  27       1.867  11.618  -8.178  1.00  0.00           H  
ATOM    482  HA  THR A  27      -0.315  10.807  -9.819  1.00  0.00           H  
ATOM    483  HB  THR A  27      -0.272  13.085  -7.766  1.00  0.00           H  
ATOM    484  HG1 THR A  27       0.406  11.200  -6.757  1.00  0.00           H  
ATOM    485 1HG2 THR A  27      -2.658  12.580  -7.557  1.00  0.00           H  
ATOM    486 2HG2 THR A  27      -2.275  13.057  -9.221  1.00  0.00           H  
ATOM    487 3HG2 THR A  27      -2.520  11.343  -8.821  1.00  0.00           H  
ATOM    488  N   LYS A  28       0.739  13.905 -10.276  1.00  0.00           N  
ATOM    489  CA  LYS A  28       0.713  15.013 -11.213  1.00  0.00           C  
ATOM    490  C   LYS A  28       1.187  14.569 -12.596  1.00  0.00           C  
ATOM    491  O   LYS A  28       0.571  14.928 -13.604  1.00  0.00           O  
ATOM    492  CB  LYS A  28       1.580  16.166 -10.689  1.00  0.00           C  
ATOM    493  CG  LYS A  28       1.585  17.452 -11.548  1.00  0.00           C  
ATOM    494  CD  LYS A  28       2.431  18.557 -10.867  1.00  0.00           C  
ATOM    495  CE  LYS A  28       2.355  19.914 -11.595  1.00  0.00           C  
ATOM    496  NZ  LYS A  28       2.964  19.873 -12.959  1.00  0.00           N1+
ATOM    497  H   LYS A  28       1.290  13.977  -9.412  1.00  0.00           H  
ATOM    498  HA  LYS A  28      -0.316  15.362 -11.306  1.00  0.00           H  
ATOM    499 1HB  LYS A  28       1.254  16.429  -9.681  1.00  0.00           H  
ATOM    500 2HB  LYS A  28       2.613  15.821 -10.609  1.00  0.00           H  
ATOM    501 1HG  LYS A  28       2.005  17.229 -12.535  1.00  0.00           H  
ATOM    502 2HG  LYS A  28       0.563  17.806 -11.681  1.00  0.00           H  
ATOM    503 1HD  LYS A  28       2.089  18.693  -9.840  1.00  0.00           H  
ATOM    504 2HD  LYS A  28       3.473  18.239 -10.840  1.00  0.00           H  
ATOM    505 1HE  LYS A  28       1.312  20.214 -11.685  1.00  0.00           H  
ATOM    506 2HE  LYS A  28       2.885  20.657 -10.999  1.00  0.00           H  
ATOM    507 1HZ  LYS A  28       2.897  20.775 -13.396  1.00  0.00           H  
ATOM    508 2HZ  LYS A  28       3.932  19.607 -12.905  1.00  0.00           H  
ATOM    509 3HZ  LYS A  28       2.470  19.193 -13.553  1.00  0.00           H  
ATOM    510  N   LYS A  29       2.269  13.774 -12.651  1.00  0.00           N  
ATOM    511  CA  LYS A  29       2.789  13.324 -13.938  1.00  0.00           C  
ATOM    512  C   LYS A  29       1.770  12.474 -14.691  1.00  0.00           C  
ATOM    513  O   LYS A  29       1.620  12.633 -15.903  1.00  0.00           O  
ATOM    514  CB  LYS A  29       4.098  12.561 -13.758  1.00  0.00           C  
ATOM    515  CG  LYS A  29       5.283  13.458 -13.354  1.00  0.00           C  
ATOM    516  CD  LYS A  29       6.631  12.724 -13.413  1.00  0.00           C  
ATOM    517  CE  LYS A  29       6.780  11.689 -12.286  1.00  0.00           C  
ATOM    518  NZ  LYS A  29       8.152  11.082 -12.251  1.00  0.00           N1+
ATOM    519  H   LYS A  29       2.753  13.526 -11.781  1.00  0.00           H  
ATOM    520  HA  LYS A  29       2.991  14.208 -14.546  1.00  0.00           H  
ATOM    521 1HB  LYS A  29       3.956  11.809 -12.982  1.00  0.00           H  
ATOM    522 2HB  LYS A  29       4.352  12.042 -14.682  1.00  0.00           H  
ATOM    523 1HG  LYS A  29       5.320  14.318 -14.027  1.00  0.00           H  
ATOM    524 2HG  LYS A  29       5.123  13.829 -12.344  1.00  0.00           H  
ATOM    525 1HD  LYS A  29       6.724  12.216 -14.372  1.00  0.00           H  
ATOM    526 2HD  LYS A  29       7.437  13.452 -13.329  1.00  0.00           H  
ATOM    527 1HE  LYS A  29       6.577  12.166 -11.326  1.00  0.00           H  
ATOM    528 2HE  LYS A  29       6.061  10.885 -12.441  1.00  0.00           H  
ATOM    529 1HZ  LYS A  29       8.192  10.374 -11.485  1.00  0.00           H  
ATOM    530 2HZ  LYS A  29       8.338  10.620 -13.125  1.00  0.00           H  
ATOM    531 3HZ  LYS A  29       8.845  11.791 -12.090  1.00  0.00           H  
ATOM    532  N   LEU A  30       1.039  11.608 -13.989  1.00  0.00           N  
ATOM    533  CA  LEU A  30       0.029  10.790 -14.653  1.00  0.00           C  
ATOM    534  C   LEU A  30      -1.107  11.644 -15.204  1.00  0.00           C  
ATOM    535  O   LEU A  30      -1.580  11.399 -16.324  1.00  0.00           O  
ATOM    536  CB  LEU A  30      -0.499   9.719 -13.701  1.00  0.00           C  
ATOM    537  CG  LEU A  30      -1.628   8.773 -14.230  1.00  0.00           C  
ATOM    538  CD1 LEU A  30      -1.224   8.004 -15.515  1.00  0.00           C  
ATOM    539  CD2 LEU A  30      -1.915   7.799 -13.134  1.00  0.00           C  
ATOM    540  H   LEU A  30       1.241  11.466 -12.992  1.00  0.00           H  
ATOM    541  HA  LEU A  30       0.505  10.298 -15.487  1.00  0.00           H  
ATOM    542 1HB  LEU A  30       0.343   9.094 -13.397  1.00  0.00           H  
ATOM    543 2HB  LEU A  30      -0.876  10.222 -12.804  1.00  0.00           H  
ATOM    544  HG  LEU A  30      -2.524   9.357 -14.457  1.00  0.00           H  
ATOM    545 1HD1 LEU A  30      -2.051   7.355 -15.815  1.00  0.00           H  
ATOM    546 2HD1 LEU A  30      -1.014   8.707 -16.322  1.00  0.00           H  
ATOM    547 3HD1 LEU A  30      -0.366   7.402 -15.335  1.00  0.00           H  
ATOM    548 1HD2 LEU A  30      -2.681   7.145 -13.468  1.00  0.00           H  
ATOM    549 2HD2 LEU A  30      -1.016   7.224 -12.905  1.00  0.00           H  
ATOM    550 3HD2 LEU A  30      -2.236   8.339 -12.247  1.00  0.00           H  
ATOM    551  N   GLU A  31      -1.541  12.659 -14.449  1.00  0.00           N  
ATOM    552  CA  GLU A  31      -2.619  13.504 -14.949  1.00  0.00           C  
ATOM    553  C   GLU A  31      -2.168  14.243 -16.218  1.00  0.00           C  
ATOM    554  O   GLU A  31      -2.981  14.468 -17.119  1.00  0.00           O  
ATOM    555  CB  GLU A  31      -3.057  14.526 -13.883  1.00  0.00           C  
ATOM    556  CG  GLU A  31      -3.804  13.949 -12.649  1.00  0.00           C  
ATOM    557  CD  GLU A  31      -5.162  13.331 -12.967  1.00  0.00           C  
ATOM    558  OE1 GLU A  31      -5.684  13.599 -14.021  1.00  0.00           O  
ATOM    559  OE2 GLU A  31      -5.684  12.610 -12.135  1.00  0.00           O1-
ATOM    560  H   GLU A  31      -1.164  12.793 -13.506  1.00  0.00           H  
ATOM    561  HA  GLU A  31      -3.470  12.875 -15.200  1.00  0.00           H  
ATOM    562 1HB  GLU A  31      -2.171  15.047 -13.511  1.00  0.00           H  
ATOM    563 2HB  GLU A  31      -3.701  15.273 -14.345  1.00  0.00           H  
ATOM    564 1HG  GLU A  31      -3.176  13.178 -12.204  1.00  0.00           H  
ATOM    565 2HG  GLU A  31      -3.927  14.739 -11.910  1.00  0.00           H  
ATOM    566  N   GLU A  32      -0.882  14.644 -16.284  1.00  0.00           N  
ATOM    567  CA  GLU A  32      -0.342  15.315 -17.465  1.00  0.00           C  
ATOM    568  C   GLU A  32      -0.168  14.372 -18.669  1.00  0.00           C  
ATOM    569  O   GLU A  32      -0.460  14.742 -19.812  1.00  0.00           O  
ATOM    570  CB  GLU A  32       1.018  15.950 -17.148  1.00  0.00           C  
ATOM    571  CG  GLU A  32       0.989  17.132 -16.181  1.00  0.00           C  
ATOM    572  CD  GLU A  32       2.375  17.631 -15.849  1.00  0.00           C  
ATOM    573  OE1 GLU A  32       3.318  17.058 -16.339  1.00  0.00           O  
ATOM    574  OE2 GLU A  32       2.492  18.574 -15.080  1.00  0.00           O1-
ATOM    575  H   GLU A  32      -0.290  14.506 -15.454  1.00  0.00           H  
ATOM    576  HA  GLU A  32      -1.037  16.109 -17.748  1.00  0.00           H  
ATOM    577 1HB  GLU A  32       1.669  15.189 -16.716  1.00  0.00           H  
ATOM    578 2HB  GLU A  32       1.482  16.286 -18.074  1.00  0.00           H  
ATOM    579 1HG  GLU A  32       0.423  17.944 -16.633  1.00  0.00           H  
ATOM    580 2HG  GLU A  32       0.481  16.840 -15.266  1.00  0.00           H  
ATOM    581  N   VAL A  33       0.283  13.135 -18.419  1.00  0.00           N  
ATOM    582  CA  VAL A  33       0.513  12.135 -19.467  1.00  0.00           C  
ATOM    583  C   VAL A  33      -0.772  11.649 -20.119  1.00  0.00           C  
ATOM    584  O   VAL A  33      -0.797  11.490 -21.342  1.00  0.00           O  
ATOM    585  CB  VAL A  33       1.355  10.941 -18.965  1.00  0.00           C  
ATOM    586  CG1 VAL A  33       1.407   9.775 -20.027  1.00  0.00           C  
ATOM    587  CG2 VAL A  33       2.785  11.435 -18.732  1.00  0.00           C  
ATOM    588  H   VAL A  33       0.547  12.911 -17.451  1.00  0.00           H  
ATOM    589  HA  VAL A  33       1.104  12.619 -20.241  1.00  0.00           H  
ATOM    590  HB  VAL A  33       0.923  10.552 -18.037  1.00  0.00           H  
ATOM    591 1HG1 VAL A  33       2.027   8.960 -19.647  1.00  0.00           H  
ATOM    592 2HG1 VAL A  33       0.407   9.392 -20.230  1.00  0.00           H  
ATOM    593 3HG1 VAL A  33       1.839  10.147 -20.956  1.00  0.00           H  
ATOM    594 1HG2 VAL A  33       3.409  10.630 -18.377  1.00  0.00           H  
ATOM    595 2HG2 VAL A  33       3.190  11.810 -19.670  1.00  0.00           H  
ATOM    596 3HG2 VAL A  33       2.779  12.233 -18.003  1.00  0.00           H  
ATOM    597  N   ARG A  34      -1.833  11.447 -19.330  1.00  0.00           N  
ATOM    598  CA  ARG A  34      -3.134  10.898 -19.757  1.00  0.00           C  
ATOM    599  C   ARG A  34      -3.618  11.229 -21.185  1.00  0.00           C  
ATOM    600  O   ARG A  34      -4.339  10.421 -21.795  1.00  0.00           O  
ATOM    601  CB  ARG A  34      -4.206  11.382 -18.774  1.00  0.00           C  
ATOM    602  CG  ARG A  34      -5.646  10.853 -19.022  1.00  0.00           C  
ATOM    603  CD  ARG A  34      -6.635  11.411 -18.032  1.00  0.00           C  
ATOM    604  NE  ARG A  34      -6.843  12.859 -18.194  1.00  0.00           N  
ATOM    605  CZ  ARG A  34      -7.660  13.452 -19.103  1.00  0.00           C  
ATOM    606  NH1 ARG A  34      -8.363  12.736 -19.963  1.00  0.00           N1+
ATOM    607  NH2 ARG A  34      -7.751  14.773 -19.125  1.00  0.00           N  
ATOM    608  H   ARG A  34      -1.704  11.616 -18.331  1.00  0.00           H  
ATOM    609  HA  ARG A  34      -3.067   9.819 -19.666  1.00  0.00           H  
ATOM    610 1HB  ARG A  34      -3.912  11.093 -17.766  1.00  0.00           H  
ATOM    611 2HB  ARG A  34      -4.245  12.472 -18.794  1.00  0.00           H  
ATOM    612 1HG  ARG A  34      -5.982  11.149 -20.008  1.00  0.00           H  
ATOM    613 2HG  ARG A  34      -5.650   9.766 -18.947  1.00  0.00           H  
ATOM    614 1HD  ARG A  34      -7.589  10.905 -18.134  1.00  0.00           H  
ATOM    615 2HD  ARG A  34      -6.248  11.244 -17.018  1.00  0.00           H  
ATOM    616  HE  ARG A  34      -6.333  13.473 -17.565  1.00  0.00           H  
ATOM    617 1HH1 ARG A  34      -8.306  11.729 -19.958  1.00  0.00           H  
ATOM    618 2HH1 ARG A  34      -8.970  13.197 -20.630  1.00  0.00           H  
ATOM    619 1HH2 ARG A  34      -7.218  15.323 -18.462  1.00  0.00           H  
ATOM    620 2HH2 ARG A  34      -8.361  15.230 -19.790  1.00  0.00           H  
ATOM    621  N   GLY A  35      -3.300  12.402 -21.746  1.00  0.00           N  
ATOM    622  CA  GLY A  35      -3.807  12.843 -23.042  1.00  0.00           C  
ATOM    623  C   GLY A  35      -3.177  12.055 -24.165  1.00  0.00           C  
ATOM    624  O   GLY A  35      -3.727  12.057 -25.315  1.00  0.00           O  
ATOM    625  H   GLY A  35      -2.675  13.017 -21.244  1.00  0.00           H  
ATOM    626 3HA  GLY A  35      -3.575  13.861 -23.159  0.00  0.00           H  
ATOM    627  HA  GLY A  35      -4.899  12.672 -23.078  1.00  0.00           H  
ATOM    628  N   SER A  36      -2.020  11.401 -23.979  1.00  0.00           N  
ATOM    629  CA  SER A  36      -1.303  10.624 -24.989  1.00  0.00           C  
ATOM    630  C   SER A  36      -1.326   9.168 -24.450  1.00  0.00           C  
ATOM    631  O   SER A  36      -1.439   9.040 -23.225  1.00  0.00           O  
ATOM    632  CB  SER A  36       0.113  11.130 -25.183  1.00  0.00           C  
ATOM    633  OG  SER A  36       0.115  12.445 -25.667  1.00  0.00           O  
ATOM    634  H   SER A  36      -1.639  11.441 -23.030  1.00  0.00           H  
ATOM    635  HA  SER A  36      -1.828  10.693 -25.912  1.00  0.00           H  
ATOM    636 1HB  SER A  36       0.648  11.088 -24.234  1.00  0.00           H  
ATOM    637 2HB  SER A  36       0.639  10.481 -25.882  1.00  0.00           H  
ATOM    638  HG  SER A  36       1.039  12.690 -25.762  1.00  0.00           H  
ATOM    639  N   ASN A  37      -1.308   8.038 -25.218  1.00  0.00           N  
ATOM    640  CA  ASN A  37      -1.064   7.625 -26.616  1.00  0.00           C  
ATOM    641  C   ASN A  37       0.427   7.348 -26.918  1.00  0.00           C  
ATOM    642  O   ASN A  37       0.777   6.996 -28.055  1.00  0.00           O  
ATOM    643  CB  ASN A  37      -1.580   8.592 -27.664  1.00  0.00           C  
ATOM    644  CG  ASN A  37      -3.056   8.857 -27.574  1.00  0.00           C  
ATOM    645  ND2 ASN A  37      -3.406  10.039 -27.962  1.00  0.00           N  
ATOM    646  OD1 ASN A  37      -3.847   8.001 -27.174  1.00  0.00           O  
ATOM    647  H   ASN A  37      -1.385   7.219 -24.626  1.00  0.00           H  
ATOM    648  HA  ASN A  37      -1.592   6.677 -26.765  1.00  0.00           H  
ATOM    649 1HB  ASN A  37      -0.997   9.517 -27.643  1.00  0.00           H  
ATOM    650 2HB  ASN A  37      -1.388   8.138 -28.631  1.00  0.00           H  
ATOM    651 1HD2 ASN A  37      -4.376  10.308 -27.953  1.00  0.00           H  
ATOM    652 2HD2 ASN A  37      -2.708  10.680 -28.280  1.00  0.00           H  
ATOM    653  N   SER A  38       1.280   7.455 -25.903  1.00  0.00           N  
ATOM    654  CA  SER A  38       2.576   7.404 -25.213  1.00  0.00           C  
ATOM    655  C   SER A  38       2.778   6.126 -24.371  1.00  0.00           C  
ATOM    656  O   SER A  38       2.818   6.210 -23.146  1.00  0.00           O  
ATOM    657  CB  SER A  38       2.718   8.621 -24.321  1.00  0.00           C  
ATOM    658  OG  SER A  38       2.739   9.800 -25.079  1.00  0.00           O  
ATOM    659  H   SER A  38       1.878   7.149 -26.666  1.00  0.00           H  
ATOM    660  HA  SER A  38       3.356   7.417 -25.967  1.00  0.00           H  
ATOM    661 1HB  SER A  38       1.888   8.654 -23.615  1.00  0.00           H  
ATOM    662 2HB  SER A  38       3.637   8.542 -23.741  1.00  0.00           H  
ATOM    663  HG  SER A  38       2.831  10.518 -24.448  1.00  0.00           H  
ATOM    664  N   GLU A  39       2.924   4.955 -25.017  1.00  0.00           N  
ATOM    665  CA  GLU A  39       3.075   3.705 -24.285  1.00  0.00           C  
ATOM    666  C   GLU A  39       4.313   3.638 -23.406  1.00  0.00           C  
ATOM    667  O   GLU A  39       4.270   3.081 -22.303  1.00  0.00           O  
ATOM    668  CB  GLU A  39       3.106   2.515 -25.247  1.00  0.00           C  
ATOM    669  CG  GLU A  39       1.817   2.248 -25.980  1.00  0.00           C  
ATOM    670  CD  GLU A  39       1.662   3.116 -27.185  1.00  0.00           C  
ATOM    671  OE1 GLU A  39       2.543   3.947 -27.407  1.00  0.00           O  
ATOM    672  OE2 GLU A  39       0.683   2.969 -27.887  1.00  0.00           O1-
ATOM    673  H   GLU A  39       2.891   4.911 -26.045  1.00  0.00           H  
ATOM    674  HA  GLU A  39       2.211   3.576 -23.644  1.00  0.00           H  
ATOM    675 1HB  GLU A  39       3.870   2.718 -26.012  1.00  0.00           H  
ATOM    676 2HB  GLU A  39       3.423   1.609 -24.733  1.00  0.00           H  
ATOM    677 1HG  GLU A  39       1.794   1.198 -26.279  1.00  0.00           H  
ATOM    678 2HG  GLU A  39       0.986   2.428 -25.301  1.00  0.00           H  
ATOM    679  N   LYS A  40       5.420   4.213 -23.855  1.00  0.00           N  
ATOM    680  CA  LYS A  40       6.653   4.106 -23.084  1.00  0.00           C  
ATOM    681  C   LYS A  40       6.556   4.893 -21.788  1.00  0.00           C  
ATOM    682  O   LYS A  40       7.074   4.455 -20.752  1.00  0.00           O  
ATOM    683  CB  LYS A  40       7.847   4.594 -23.907  1.00  0.00           C  
ATOM    684  CG  LYS A  40       8.229   3.680 -25.064  1.00  0.00           C  
ATOM    685  CD  LYS A  40       9.411   4.238 -25.842  1.00  0.00           C  
ATOM    686  CE  LYS A  40       9.791   3.329 -27.001  1.00  0.00           C  
ATOM    687  NZ  LYS A  40      10.922   3.881 -27.794  1.00  0.00           N1+
ATOM    688  H   LYS A  40       5.405   4.697 -24.746  1.00  0.00           H  
ATOM    689  HA  LYS A  40       6.788   3.067 -22.809  1.00  0.00           H  
ATOM    690 1HB  LYS A  40       7.626   5.580 -24.318  1.00  0.00           H  
ATOM    691 2HB  LYS A  40       8.718   4.696 -23.260  1.00  0.00           H  
ATOM    692 1HG  LYS A  40       8.491   2.694 -24.678  1.00  0.00           H  
ATOM    693 2HG  LYS A  40       7.380   3.572 -25.738  1.00  0.00           H  
ATOM    694 1HD  LYS A  40       9.157   5.225 -26.232  1.00  0.00           H  
ATOM    695 2HD  LYS A  40      10.269   4.340 -25.177  1.00  0.00           H  
ATOM    696 1HE  LYS A  40      10.076   2.350 -26.618  1.00  0.00           H  
ATOM    697 2HE  LYS A  40       8.932   3.200 -27.659  1.00  0.00           H  
ATOM    698 1HZ  LYS A  40      11.143   3.251 -28.552  1.00  0.00           H  
ATOM    699 2HZ  LYS A  40      10.662   4.782 -28.171  1.00  0.00           H  
ATOM    700 3HZ  LYS A  40      11.731   3.987 -27.199  1.00  0.00           H  
ATOM    701  N   GLU A  41       5.879   6.038 -21.832  1.00  0.00           N  
ATOM    702  CA  GLU A  41       5.679   6.868 -20.663  1.00  0.00           C  
ATOM    703  C   GLU A  41       4.736   6.146 -19.683  1.00  0.00           C  
ATOM    704  O   GLU A  41       4.986   6.199 -18.480  1.00  0.00           O  
ATOM    705  CB  GLU A  41       5.106   8.230 -21.062  1.00  0.00           C  
ATOM    706  CG  GLU A  41       6.073   9.117 -21.833  1.00  0.00           C  
ATOM    707  CD  GLU A  41       5.458  10.422 -22.257  1.00  0.00           C  
ATOM    708  OE1 GLU A  41       4.278  10.592 -22.062  1.00  0.00           O  
ATOM    709  OE2 GLU A  41       6.169  11.249 -22.777  1.00  0.00           O1-
ATOM    710  H   GLU A  41       5.539   6.383 -22.734  1.00  0.00           H  
ATOM    711  HA  GLU A  41       6.643   6.993 -20.158  1.00  0.00           H  
ATOM    712 1HB  GLU A  41       4.220   8.084 -21.680  1.00  0.00           H  
ATOM    713 2HB  GLU A  41       4.797   8.770 -20.167  1.00  0.00           H  
ATOM    714 1HG  GLU A  41       6.939   9.324 -21.206  1.00  0.00           H  
ATOM    715 2HG  GLU A  41       6.418   8.580 -22.715  1.00  0.00           H  
ATOM    716  N   LEU A  42       3.706   5.466 -20.197  1.00  0.00           N  
ATOM    717  CA  LEU A  42       2.809   4.734 -19.304  1.00  0.00           C  
ATOM    718  C   LEU A  42       3.587   3.608 -18.609  1.00  0.00           C  
ATOM    719  O   LEU A  42       3.357   3.351 -17.430  1.00  0.00           O  
ATOM    720  CB  LEU A  42       1.615   4.139 -20.053  1.00  0.00           C  
ATOM    721  CG  LEU A  42       0.604   5.147 -20.650  1.00  0.00           C  
ATOM    722  CD1 LEU A  42      -0.432   4.343 -21.446  1.00  0.00           C  
ATOM    723  CD2 LEU A  42      -0.050   6.038 -19.541  1.00  0.00           C  
ATOM    724  H   LEU A  42       3.514   5.517 -21.209  1.00  0.00           H  
ATOM    725  HA  LEU A  42       2.459   5.401 -18.530  1.00  0.00           H  
ATOM    726 1HB  LEU A  42       2.005   3.552 -20.887  1.00  0.00           H  
ATOM    727 2HB  LEU A  42       1.076   3.473 -19.394  1.00  0.00           H  
ATOM    728  HG  LEU A  42       1.119   5.798 -21.353  1.00  0.00           H  
ATOM    729 1HD1 LEU A  42      -1.133   5.022 -21.914  1.00  0.00           H  
ATOM    730 2HD1 LEU A  42       0.075   3.760 -22.213  1.00  0.00           H  
ATOM    731 3HD1 LEU A  42      -0.965   3.667 -20.773  1.00  0.00           H  
ATOM    732 1HD2 LEU A  42      -0.747   6.732 -20.007  1.00  0.00           H  
ATOM    733 2HD2 LEU A  42      -0.581   5.422 -18.830  1.00  0.00           H  
ATOM    734 3HD2 LEU A  42       0.703   6.610 -19.020  1.00  0.00           H  
ATOM    735  N   ILE A  43       4.529   2.982 -19.324  1.00  0.00           N  
ATOM    736  CA  ILE A  43       5.350   1.924 -18.726  1.00  0.00           C  
ATOM    737  C   ILE A  43       6.206   2.487 -17.609  1.00  0.00           C  
ATOM    738  O   ILE A  43       6.317   1.861 -16.555  1.00  0.00           O  
ATOM    739  CB  ILE A  43       6.251   1.211 -19.768  1.00  0.00           C  
ATOM    740  CG1 ILE A  43       5.349   0.421 -20.714  1.00  0.00           C  
ATOM    741  CG2 ILE A  43       7.299   0.299 -19.037  1.00  0.00           C  
ATOM    742  CD1 ILE A  43       6.002  -0.113 -21.968  1.00  0.00           C  
ATOM    743  H   ILE A  43       4.624   3.208 -20.319  1.00  0.00           H  
ATOM    744  HA  ILE A  43       4.688   1.176 -18.306  1.00  0.00           H  
ATOM    745  HB  ILE A  43       6.772   1.957 -20.364  1.00  0.00           H  
ATOM    746 1HG1 ILE A  43       4.959  -0.393 -20.172  1.00  0.00           H  
ATOM    747 2HG1 ILE A  43       4.533   1.057 -21.009  1.00  0.00           H  
ATOM    748 1HG2 ILE A  43       7.930  -0.200 -19.768  1.00  0.00           H  
ATOM    749 2HG2 ILE A  43       7.939   0.890 -18.386  1.00  0.00           H  
ATOM    750 3HG2 ILE A  43       6.784  -0.447 -18.445  1.00  0.00           H  
ATOM    751 1HD1 ILE A  43       5.250  -0.648 -22.551  1.00  0.00           H  
ATOM    752 2HD1 ILE A  43       6.389   0.713 -22.552  1.00  0.00           H  
ATOM    753 3HD1 ILE A  43       6.808  -0.796 -21.719  1.00  0.00           H  
ATOM    754  N   GLN A  44       6.822   3.656 -17.834  1.00  0.00           N  
ATOM    755  CA  GLN A  44       7.640   4.254 -16.781  1.00  0.00           C  
ATOM    756  C   GLN A  44       6.777   4.685 -15.589  1.00  0.00           C  
ATOM    757  O   GLN A  44       7.220   4.555 -14.444  1.00  0.00           O  
ATOM    758  CB  GLN A  44       8.440   5.432 -17.328  1.00  0.00           C  
ATOM    759  CG  GLN A  44       9.480   5.035 -18.372  1.00  0.00           C  
ATOM    760  CD  GLN A  44      10.568   4.115 -17.855  1.00  0.00           C  
ATOM    761  NE2 GLN A  44      10.770   3.012 -18.563  1.00  0.00           N  
ATOM    762  OE1 GLN A  44      11.225   4.377 -16.840  1.00  0.00           O  
ATOM    763  H   GLN A  44       6.748   4.092 -18.757  1.00  0.00           H  
ATOM    764  HA  GLN A  44       8.341   3.500 -16.430  1.00  0.00           H  
ATOM    765 1HB  GLN A  44       7.757   6.150 -17.789  1.00  0.00           H  
ATOM    766 2HB  GLN A  44       8.947   5.940 -16.509  1.00  0.00           H  
ATOM    767 1HG  GLN A  44       8.971   4.506 -19.164  1.00  0.00           H  
ATOM    768 2HG  GLN A  44       9.948   5.935 -18.771  1.00  0.00           H  
ATOM    769 1HE2 GLN A  44      11.479   2.363 -18.294  1.00  0.00           H  
ATOM    770 2HE2 GLN A  44      10.209   2.825 -19.370  1.00  0.00           H  
ATOM    771  N   ILE A  45       5.529   5.140 -15.836  1.00  0.00           N  
ATOM    772  CA  ILE A  45       4.629   5.490 -14.739  1.00  0.00           C  
ATOM    773  C   ILE A  45       4.297   4.237 -13.960  1.00  0.00           C  
ATOM    774  O   ILE A  45       4.248   4.284 -12.728  1.00  0.00           O  
ATOM    775  CB  ILE A  45       3.315   6.178 -15.180  1.00  0.00           C  
ATOM    776  CG1 ILE A  45       3.635   7.590 -15.725  1.00  0.00           C  
ATOM    777  CG2 ILE A  45       2.303   6.231 -13.966  1.00  0.00           C  
ATOM    778  CD1 ILE A  45       2.493   8.262 -16.444  1.00  0.00           C  
ATOM    779  H   ILE A  45       5.246   5.290 -16.810  1.00  0.00           H  
ATOM    780  HA  ILE A  45       5.146   6.177 -14.069  1.00  0.00           H  
ATOM    781  HB  ILE A  45       2.868   5.611 -15.998  1.00  0.00           H  
ATOM    782 1HG1 ILE A  45       3.923   8.226 -14.885  1.00  0.00           H  
ATOM    783 2HG1 ILE A  45       4.480   7.523 -16.410  1.00  0.00           H  
ATOM    784 1HG2 ILE A  45       1.395   6.699 -14.254  1.00  0.00           H  
ATOM    785 2HG2 ILE A  45       2.065   5.229 -13.612  1.00  0.00           H  
ATOM    786 3HG2 ILE A  45       2.750   6.801 -13.144  1.00  0.00           H  
ATOM    787 1HD1 ILE A  45       2.812   9.234 -16.767  1.00  0.00           H  
ATOM    788 2HD1 ILE A  45       2.199   7.670 -17.306  1.00  0.00           H  
ATOM    789 3HD1 ILE A  45       1.668   8.370 -15.785  1.00  0.00           H  
ATOM    790  N   ILE A  46       4.027   3.135 -14.653  1.00  0.00           N  
ATOM    791  CA  ILE A  46       3.755   1.902 -13.958  1.00  0.00           C  
ATOM    792  C   ILE A  46       4.953   1.479 -13.138  1.00  0.00           C  
ATOM    793  O   ILE A  46       4.788   1.106 -11.979  1.00  0.00           O  
ATOM    794  CB  ILE A  46       3.330   0.767 -14.901  1.00  0.00           C  
ATOM    795  CG1 ILE A  46       1.928   1.056 -15.486  1.00  0.00           C  
ATOM    796  CG2 ILE A  46       3.395  -0.524 -14.155  1.00  0.00           C  
ATOM    797  CD1 ILE A  46       1.530   0.139 -16.660  1.00  0.00           C  
ATOM    798  H   ILE A  46       4.001   3.169 -15.677  1.00  0.00           H  
ATOM    799  HA  ILE A  46       2.924   2.082 -13.274  1.00  0.00           H  
ATOM    800  HB  ILE A  46       4.001   0.730 -15.752  1.00  0.00           H  
ATOM    801 1HG1 ILE A  46       1.204   0.943 -14.694  1.00  0.00           H  
ATOM    802 2HG1 ILE A  46       1.893   2.089 -15.825  1.00  0.00           H  
ATOM    803 1HG2 ILE A  46       3.090  -1.337 -14.767  1.00  0.00           H  
ATOM    804 2HG2 ILE A  46       4.393  -0.722 -13.816  1.00  0.00           H  
ATOM    805 3HG2 ILE A  46       2.753  -0.437 -13.315  1.00  0.00           H  
ATOM    806 1HD1 ILE A  46       0.541   0.394 -17.003  1.00  0.00           H  
ATOM    807 2HD1 ILE A  46       2.242   0.266 -17.477  1.00  0.00           H  
ATOM    808 3HD1 ILE A  46       1.527  -0.895 -16.350  1.00  0.00           H  
ATOM    809  N   LYS A  47       6.159   1.531 -13.707  1.00  0.00           N  
ATOM    810  CA  LYS A  47       7.332   1.157 -12.938  1.00  0.00           C  
ATOM    811  C   LYS A  47       7.402   1.970 -11.644  1.00  0.00           C  
ATOM    812  O   LYS A  47       7.670   1.409 -10.574  1.00  0.00           O  
ATOM    813  CB  LYS A  47       8.611   1.388 -13.737  1.00  0.00           C  
ATOM    814  CG  LYS A  47       9.905   0.987 -12.988  1.00  0.00           C  
ATOM    815  CD  LYS A  47      11.173   1.213 -13.824  1.00  0.00           C  
ATOM    816  CE  LYS A  47      11.439   2.704 -14.045  1.00  0.00           C  
ATOM    817  NZ  LYS A  47      12.782   2.957 -14.635  1.00  0.00           N1+
ATOM    818  H   LYS A  47       6.249   1.808 -14.689  1.00  0.00           H  
ATOM    819  HA  LYS A  47       7.255   0.102 -12.676  1.00  0.00           H  
ATOM    820 1HB  LYS A  47       8.557   0.858 -14.686  1.00  0.00           H  
ATOM    821 2HB  LYS A  47       8.666   2.444 -13.974  1.00  0.00           H  
ATOM    822 1HG  LYS A  47       9.990   1.566 -12.065  1.00  0.00           H  
ATOM    823 2HG  LYS A  47       9.844  -0.068 -12.724  1.00  0.00           H  
ATOM    824 1HD  LYS A  47      12.028   0.775 -13.309  1.00  0.00           H  
ATOM    825 2HD  LYS A  47      11.069   0.731 -14.791  1.00  0.00           H  
ATOM    826 1HE  LYS A  47      10.690   3.091 -14.725  1.00  0.00           H  
ATOM    827 2HE  LYS A  47      11.359   3.234 -13.096  1.00  0.00           H  
ATOM    828 1HZ  LYS A  47      12.898   3.955 -14.778  1.00  0.00           H  
ATOM    829 2HZ  LYS A  47      13.495   2.620 -14.006  1.00  0.00           H  
ATOM    830 3HZ  LYS A  47      12.871   2.481 -15.519  1.00  0.00           H  
ATOM    831  N   GLU A  48       7.170   3.291 -11.744  1.00  0.00           N  
ATOM    832  CA  GLU A  48       7.210   4.174 -10.584  1.00  0.00           C  
ATOM    833  C   GLU A  48       6.142   3.789  -9.566  1.00  0.00           C  
ATOM    834  O   GLU A  48       6.432   3.736  -8.371  1.00  0.00           O  
ATOM    835  CB  GLU A  48       7.043   5.625 -11.026  1.00  0.00           C  
ATOM    836  CG  GLU A  48       7.206   6.676  -9.937  1.00  0.00           C  
ATOM    837  CD  GLU A  48       7.121   8.045 -10.536  1.00  0.00           C  
ATOM    838  OE1 GLU A  48       6.116   8.303 -11.143  1.00  0.00           O  
ATOM    839  OE2 GLU A  48       8.050   8.823 -10.416  1.00  0.00           O1-
ATOM    840  H   GLU A  48       7.000   3.700 -12.669  1.00  0.00           H  
ATOM    841  HA  GLU A  48       8.185   4.072 -10.110  1.00  0.00           H  
ATOM    842 1HB  GLU A  48       7.758   5.843 -11.818  1.00  0.00           H  
ATOM    843 2HB  GLU A  48       6.047   5.751 -11.454  1.00  0.00           H  
ATOM    844 1HG  GLU A  48       6.412   6.556  -9.200  1.00  0.00           H  
ATOM    845 2HG  GLU A  48       8.164   6.540  -9.436  1.00  0.00           H  
ATOM    846  N   GLN A  49       4.923   3.472 -10.019  1.00  0.00           N  
ATOM    847  CA  GLN A  49       3.875   3.066  -9.092  1.00  0.00           C  
ATOM    848  C   GLN A  49       4.231   1.774  -8.378  1.00  0.00           C  
ATOM    849  O   GLN A  49       3.921   1.609  -7.193  1.00  0.00           O  
ATOM    850  CB  GLN A  49       2.543   2.876  -9.793  1.00  0.00           C  
ATOM    851  CG  GLN A  49       1.853   4.137 -10.255  1.00  0.00           C  
ATOM    852  CD  GLN A  49       0.568   3.770 -10.905  1.00  0.00           C  
ATOM    853  NE2 GLN A  49      -0.382   4.684 -11.005  1.00  0.00           N  
ATOM    854  OE1 GLN A  49       0.472   2.602 -11.292  1.00  0.00           O  
ATOM    855  H   GLN A  49       4.716   3.581 -11.020  1.00  0.00           H  
ATOM    856  HA  GLN A  49       3.758   3.845  -8.346  1.00  0.00           H  
ATOM    857 1HB  GLN A  49       2.724   2.274 -10.686  1.00  0.00           H  
ATOM    858 2HB  GLN A  49       1.876   2.311  -9.172  1.00  0.00           H  
ATOM    859 1HG  GLN A  49       1.649   4.784  -9.403  1.00  0.00           H  
ATOM    860 2HG  GLN A  49       2.480   4.655 -10.977  1.00  0.00           H  
ATOM    861 1HE2 GLN A  49      -1.279   4.470 -11.440  1.00  0.00           H  
ATOM    862 2HE2 GLN A  49      -0.215   5.615 -10.621  1.00  0.00           H  
ATOM    863  N   ILE A  50       4.897   0.864  -9.082  1.00  0.00           N  
ATOM    864  CA  ILE A  50       5.283  -0.394  -8.479  1.00  0.00           C  
ATOM    865  C   ILE A  50       6.332  -0.140  -7.392  1.00  0.00           C  
ATOM    866  O   ILE A  50       6.243  -0.738  -6.313  1.00  0.00           O  
ATOM    867  CB  ILE A  50       5.739  -1.413  -9.534  1.00  0.00           C  
ATOM    868  CG1 ILE A  50       4.470  -1.764 -10.404  1.00  0.00           C  
ATOM    869  CG2 ILE A  50       6.354  -2.641  -8.838  1.00  0.00           C  
ATOM    870  CD1 ILE A  50       4.707  -2.573 -11.636  1.00  0.00           C  
ATOM    871  H   ILE A  50       5.075   1.051 -10.076  1.00  0.00           H  
ATOM    872  HA  ILE A  50       4.408  -0.821  -7.998  1.00  0.00           H  
ATOM    873  HB  ILE A  50       6.473  -0.954 -10.200  1.00  0.00           H  
ATOM    874 1HG1 ILE A  50       3.767  -2.251  -9.807  1.00  0.00           H  
ATOM    875 2HG1 ILE A  50       4.030  -0.827 -10.722  1.00  0.00           H  
ATOM    876 1HG2 ILE A  50       6.667  -3.366  -9.554  1.00  0.00           H  
ATOM    877 2HG2 ILE A  50       7.222  -2.338  -8.259  1.00  0.00           H  
ATOM    878 3HG2 ILE A  50       5.622  -3.082  -8.176  1.00  0.00           H  
ATOM    879 1HD1 ILE A  50       3.768  -2.715 -12.158  1.00  0.00           H  
ATOM    880 2HD1 ILE A  50       5.414  -2.058 -12.280  1.00  0.00           H  
ATOM    881 3HD1 ILE A  50       5.086  -3.516 -11.371  1.00  0.00           H  
ATOM    882  N   GLU A  51       7.327   0.729  -7.674  1.00  0.00           N  
ATOM    883  CA  GLU A  51       8.330   1.099  -6.668  1.00  0.00           C  
ATOM    884  C   GLU A  51       7.656   1.746  -5.455  1.00  0.00           C  
ATOM    885  O   GLU A  51       8.039   1.486  -4.311  1.00  0.00           O  
ATOM    886  CB  GLU A  51       9.373   2.074  -7.234  1.00  0.00           C  
ATOM    887  CG  GLU A  51      10.451   2.499  -6.206  1.00  0.00           C  
ATOM    888  CD  GLU A  51      11.519   3.404  -6.773  1.00  0.00           C  
ATOM    889  OE1 GLU A  51      11.573   3.565  -7.967  1.00  0.00           O  
ATOM    890  OE2 GLU A  51      12.270   3.959  -5.994  1.00  0.00           O1-
ATOM    891  H   GLU A  51       7.382   1.127  -8.617  1.00  0.00           H  
ATOM    892  HA  GLU A  51       8.840   0.197  -6.338  1.00  0.00           H  
ATOM    893 1HB  GLU A  51       9.870   1.617  -8.090  1.00  0.00           H  
ATOM    894 2HB  GLU A  51       8.872   2.975  -7.591  1.00  0.00           H  
ATOM    895 1HG  GLU A  51       9.965   3.025  -5.386  1.00  0.00           H  
ATOM    896 2HG  GLU A  51      10.917   1.603  -5.793  1.00  0.00           H  
ATOM    897  N   ILE A  52       6.638   2.574  -5.700  1.00  0.00           N  
ATOM    898  CA  ILE A  52       5.920   3.214  -4.609  1.00  0.00           C  
ATOM    899  C   ILE A  52       5.211   2.177  -3.753  1.00  0.00           C  
ATOM    900  O   ILE A  52       5.261   2.287  -2.524  1.00  0.00           O  
ATOM    901  CB  ILE A  52       4.895   4.235  -5.128  1.00  0.00           C  
ATOM    902  CG1 ILE A  52       5.645   5.467  -5.723  1.00  0.00           C  
ATOM    903  CG2 ILE A  52       3.974   4.621  -3.994  1.00  0.00           C  
ATOM    904  CD1 ILE A  52       4.778   6.415  -6.570  1.00  0.00           C  
ATOM    905  H   ILE A  52       6.409   2.799  -6.672  1.00  0.00           H  
ATOM    906  HA  ILE A  52       6.632   3.738  -3.989  1.00  0.00           H  
ATOM    907  HB  ILE A  52       4.312   3.799  -5.927  1.00  0.00           H  
ATOM    908 1HG1 ILE A  52       6.062   6.044  -4.898  1.00  0.00           H  
ATOM    909 2HG1 ILE A  52       6.468   5.111  -6.338  1.00  0.00           H  
ATOM    910 1HG2 ILE A  52       3.271   5.317  -4.350  1.00  0.00           H  
ATOM    911 2HG2 ILE A  52       3.432   3.767  -3.609  1.00  0.00           H  
ATOM    912 3HG2 ILE A  52       4.562   5.056  -3.200  1.00  0.00           H  
ATOM    913 1HD1 ILE A  52       5.401   7.238  -6.929  1.00  0.00           H  
ATOM    914 2HD1 ILE A  52       4.376   5.874  -7.421  1.00  0.00           H  
ATOM    915 3HD1 ILE A  52       3.968   6.813  -5.995  1.00  0.00           H  
ATOM    916  N   SER A  53       4.556   1.189  -4.370  1.00  0.00           N  
ATOM    917  CA  SER A  53       3.870   0.154  -3.606  1.00  0.00           C  
ATOM    918  C   SER A  53       4.875  -0.576  -2.713  1.00  0.00           C  
ATOM    919  O   SER A  53       4.590  -0.823  -1.533  1.00  0.00           O  
ATOM    920  CB  SER A  53       3.192  -0.838  -4.533  1.00  0.00           C  
ATOM    921  OG  SER A  53       2.516  -1.833  -3.801  1.00  0.00           O  
ATOM    922  H   SER A  53       4.492   1.194  -5.394  1.00  0.00           H  
ATOM    923  HA  SER A  53       3.117   0.623  -2.977  1.00  0.00           H  
ATOM    924 1HB  SER A  53       2.493  -0.317  -5.189  1.00  0.00           H  
ATOM    925 2HB  SER A  53       3.947  -1.302  -5.165  1.00  0.00           H  
ATOM    926  HG  SER A  53       1.610  -1.493  -3.635  1.00  0.00           H  
ATOM    927  N   GLU A  54       6.065  -0.898  -3.257  1.00  0.00           N  
ATOM    928  CA  GLU A  54       7.100  -1.561  -2.469  1.00  0.00           C  
ATOM    929  C   GLU A  54       7.522  -0.705  -1.278  1.00  0.00           C  
ATOM    930  O   GLU A  54       7.640  -1.221  -0.162  1.00  0.00           O  
ATOM    931  CB  GLU A  54       8.338  -1.853  -3.325  1.00  0.00           C  
ATOM    932  CG  GLU A  54       9.466  -2.619  -2.601  1.00  0.00           C  
ATOM    933  CD  GLU A  54      10.693  -2.794  -3.469  1.00  0.00           C  
ATOM    934  OE1 GLU A  54      10.709  -2.244  -4.541  1.00  0.00           O  
ATOM    935  OE2 GLU A  54      11.611  -3.480  -3.072  1.00  0.00           O1-
ATOM    936  H   GLU A  54       6.228  -0.704  -4.252  1.00  0.00           H  
ATOM    937  HA  GLU A  54       6.705  -2.490  -2.078  1.00  0.00           H  
ATOM    938 1HB  GLU A  54       8.041  -2.431  -4.201  1.00  0.00           H  
ATOM    939 2HB  GLU A  54       8.755  -0.916  -3.687  1.00  0.00           H  
ATOM    940 1HG  GLU A  54       9.754  -2.079  -1.695  1.00  0.00           H  
ATOM    941 2HG  GLU A  54       9.090  -3.598  -2.303  1.00  0.00           H  
ATOM    942  N   ARG A  55       7.727   0.603  -1.496  1.00  0.00           N  
ATOM    943  CA  ARG A  55       8.128   1.485  -0.407  1.00  0.00           C  
ATOM    944  C   ARG A  55       7.026   1.624   0.650  1.00  0.00           C  
ATOM    945  O   ARG A  55       7.317   1.620   1.852  1.00  0.00           O  
ATOM    946  CB  ARG A  55       8.539   2.840  -0.951  1.00  0.00           C  
ATOM    947  CG  ARG A  55       9.866   2.821  -1.708  1.00  0.00           C  
ATOM    948  CD  ARG A  55      10.248   4.161  -2.224  1.00  0.00           C  
ATOM    949  NE  ARG A  55      11.508   4.124  -2.983  1.00  0.00           N  
ATOM    950  CZ  ARG A  55      12.749   4.161  -2.466  1.00  0.00           C  
ATOM    951  NH1 ARG A  55      12.965   4.231  -1.162  1.00  0.00           N1+
ATOM    952  NH2 ARG A  55      13.749   4.125  -3.317  1.00  0.00           N  
ATOM    953  H   ARG A  55       7.657   0.962  -2.455  1.00  0.00           H  
ATOM    954  HA  ARG A  55       9.005   1.047   0.073  1.00  0.00           H  
ATOM    955 1HB  ARG A  55       7.764   3.216  -1.622  1.00  0.00           H  
ATOM    956 2HB  ARG A  55       8.647   3.540  -0.134  1.00  0.00           H  
ATOM    957 1HG  ARG A  55      10.648   2.466  -1.041  1.00  0.00           H  
ATOM    958 2HG  ARG A  55       9.788   2.142  -2.558  1.00  0.00           H  
ATOM    959 1HD  ARG A  55       9.462   4.507  -2.899  1.00  0.00           H  
ATOM    960 2HD  ARG A  55      10.352   4.866  -1.402  1.00  0.00           H  
ATOM    961  HE  ARG A  55      11.469   4.072  -4.015  1.00  0.00           H  
ATOM    962 1HH1 ARG A  55      12.189   4.258  -0.517  1.00  0.00           H  
ATOM    963 2HH1 ARG A  55      13.909   4.257  -0.803  1.00  0.00           H  
ATOM    964 1HH2 ARG A  55      13.520   4.073  -4.324  1.00  0.00           H  
ATOM    965 2HH2 ARG A  55      14.704   4.150  -2.999  1.00  0.00           H  
ATOM    966  N   LEU A  56       5.758   1.697   0.223  1.00  0.00           N  
ATOM    967  CA  LEU A  56       4.676   1.796   1.192  1.00  0.00           C  
ATOM    968  C   LEU A  56       4.638   0.526   2.029  1.00  0.00           C  
ATOM    969  O   LEU A  56       4.502   0.599   3.257  1.00  0.00           O  
ATOM    970  CB  LEU A  56       3.317   2.019   0.484  1.00  0.00           C  
ATOM    971  CG  LEU A  56       3.073   3.422  -0.177  1.00  0.00           C  
ATOM    972  CD1 LEU A  56       1.818   3.389  -1.020  1.00  0.00           C  
ATOM    973  CD2 LEU A  56       2.888   4.495   0.899  1.00  0.00           C  
ATOM    974  H   LEU A  56       5.560   1.734  -0.781  1.00  0.00           H  
ATOM    975  HA  LEU A  56       4.882   2.629   1.857  1.00  0.00           H  
ATOM    976 1HB  LEU A  56       3.243   1.278  -0.313  1.00  0.00           H  
ATOM    977 2HB  LEU A  56       2.521   1.831   1.184  1.00  0.00           H  
ATOM    978  HG  LEU A  56       3.915   3.666  -0.816  1.00  0.00           H  
ATOM    979 1HD1 LEU A  56       1.671   4.369  -1.466  1.00  0.00           H  
ATOM    980 2HD1 LEU A  56       1.921   2.641  -1.804  1.00  0.00           H  
ATOM    981 3HD1 LEU A  56       0.968   3.151  -0.401  1.00  0.00           H  
ATOM    982 1HD2 LEU A  56       2.722   5.445   0.412  1.00  0.00           H  
ATOM    983 2HD2 LEU A  56       2.036   4.253   1.501  1.00  0.00           H  
ATOM    984 3HD2 LEU A  56       3.752   4.564   1.531  1.00  0.00           H  
ATOM    985  N   LEU A  57       4.878  -0.634   1.399  1.00  0.00           N  
ATOM    986  CA  LEU A  57       4.886  -1.872   2.152  1.00  0.00           C  
ATOM    987  C   LEU A  57       6.038  -1.925   3.143  1.00  0.00           C  
ATOM    988  O   LEU A  57       5.840  -2.340   4.287  1.00  0.00           O  
ATOM    989  CB  LEU A  57       4.975  -3.098   1.245  1.00  0.00           C  
ATOM    990  CG  LEU A  57       4.961  -4.481   1.985  1.00  0.00           C  
ATOM    991  CD1 LEU A  57       3.648  -4.615   2.815  1.00  0.00           C  
ATOM    992  CD2 LEU A  57       5.109  -5.580   0.943  1.00  0.00           C  
ATOM    993  H   LEU A  57       4.965  -0.657   0.378  1.00  0.00           H  
ATOM    994  HA  LEU A  57       3.952  -1.906   2.696  1.00  0.00           H  
ATOM    995 1HB  LEU A  57       4.145  -3.070   0.540  1.00  0.00           H  
ATOM    996 2HB  LEU A  57       5.903  -3.030   0.672  1.00  0.00           H  
ATOM    997  HG  LEU A  57       5.797  -4.551   2.682  1.00  0.00           H  
ATOM    998 1HD1 LEU A  57       3.613  -5.555   3.321  1.00  0.00           H  
ATOM    999 2HD1 LEU A  57       3.593  -3.844   3.559  1.00  0.00           H  
ATOM   1000 3HD1 LEU A  57       2.797  -4.535   2.180  1.00  0.00           H  
ATOM   1001 1HD2 LEU A  57       5.105  -6.535   1.417  1.00  0.00           H  
ATOM   1002 2HD2 LEU A  57       4.305  -5.537   0.246  1.00  0.00           H  
ATOM   1003 3HD2 LEU A  57       6.050  -5.441   0.418  1.00  0.00           H  
ATOM   1004  N   GLU A  58       7.241  -1.477   2.768  1.00  0.00           N  
ATOM   1005  CA  GLU A  58       8.312  -1.543   3.756  1.00  0.00           C  
ATOM   1006  C   GLU A  58       7.957  -0.683   4.970  1.00  0.00           C  
ATOM   1007  O   GLU A  58       8.214  -1.093   6.109  1.00  0.00           O  
ATOM   1008  CB  GLU A  58       9.671  -1.136   3.175  1.00  0.00           C  
ATOM   1009  CG  GLU A  58      10.266  -2.163   2.195  1.00  0.00           C  
ATOM   1010  CD  GLU A  58      11.646  -1.797   1.690  1.00  0.00           C  
ATOM   1011  OE1 GLU A  58      12.092  -0.709   1.956  1.00  0.00           O  
ATOM   1012  OE2 GLU A  58      12.260  -2.614   1.030  1.00  0.00           O1-
ATOM   1013  H   GLU A  58       7.409  -1.171   1.802  1.00  0.00           H  
ATOM   1014  HA  GLU A  58       8.401  -2.573   4.091  1.00  0.00           H  
ATOM   1015 1HB  GLU A  58       9.563  -0.186   2.643  1.00  0.00           H  
ATOM   1016 2HB  GLU A  58      10.384  -0.979   3.986  1.00  0.00           H  
ATOM   1017 1HG  GLU A  58      10.317  -3.130   2.692  1.00  0.00           H  
ATOM   1018 2HG  GLU A  58       9.590  -2.261   1.345  1.00  0.00           H  
ATOM   1019  N   ILE A  59       7.315   0.470   4.754  1.00  0.00           N  
ATOM   1020  CA  ILE A  59       6.923   1.303   5.880  1.00  0.00           C  
ATOM   1021  C   ILE A  59       5.893   0.575   6.738  1.00  0.00           C  
ATOM   1022  O   ILE A  59       5.995   0.592   7.966  1.00  0.00           O  
ATOM   1023  CB  ILE A  59       6.408   2.684   5.442  1.00  0.00           C  
ATOM   1024  CG1 ILE A  59       7.604   3.471   4.816  1.00  0.00           C  
ATOM   1025  CG2 ILE A  59       5.779   3.434   6.678  1.00  0.00           C  
ATOM   1026  CD1 ILE A  59       7.233   4.713   4.095  1.00  0.00           C  
ATOM   1027  H   ILE A  59       7.163   0.781   3.783  1.00  0.00           H  
ATOM   1028  HA  ILE A  59       7.803   1.458   6.491  1.00  0.00           H  
ATOM   1029  HB  ILE A  59       5.653   2.560   4.659  1.00  0.00           H  
ATOM   1030 1HG1 ILE A  59       8.303   3.738   5.592  1.00  0.00           H  
ATOM   1031 2HG1 ILE A  59       8.113   2.816   4.106  1.00  0.00           H  
ATOM   1032 1HG2 ILE A  59       5.420   4.402   6.390  1.00  0.00           H  
ATOM   1033 2HG2 ILE A  59       4.946   2.865   7.083  1.00  0.00           H  
ATOM   1034 3HG2 ILE A  59       6.518   3.554   7.447  1.00  0.00           H  
ATOM   1035 1HD1 ILE A  59       8.129   5.177   3.687  1.00  0.00           H  
ATOM   1036 2HD1 ILE A  59       6.552   4.464   3.289  1.00  0.00           H  
ATOM   1037 3HD1 ILE A  59       6.769   5.381   4.773  1.00  0.00           H  
ATOM   1038  N   SER A  60       4.907  -0.064   6.096  1.00  0.00           N  
ATOM   1039  CA  SER A  60       3.877  -0.828   6.794  1.00  0.00           C  
ATOM   1040  C   SER A  60       4.475  -1.941   7.650  1.00  0.00           C  
ATOM   1041  O   SER A  60       4.076  -2.126   8.810  1.00  0.00           O  
ATOM   1042  CB  SER A  60       2.928  -1.438   5.778  1.00  0.00           C  
ATOM   1043  OG  SER A  60       1.972  -2.271   6.387  1.00  0.00           O  
ATOM   1044  H   SER A  60       4.858   0.011   5.073  1.00  0.00           H  
ATOM   1045  HA  SER A  60       3.327  -0.147   7.441  1.00  0.00           H  
ATOM   1046 1HB  SER A  60       2.426  -0.634   5.241  1.00  0.00           H  
ATOM   1047 2HB  SER A  60       3.486  -2.003   5.057  1.00  0.00           H  
ATOM   1048  HG  SER A  60       2.390  -3.159   6.434  1.00  0.00           H  
ATOM   1049  N   THR A  61       5.450  -2.665   7.096  1.00  0.00           N  
ATOM   1050  CA  THR A  61       6.118  -3.736   7.815  1.00  0.00           C  
ATOM   1051  C   THR A  61       6.863  -3.192   9.018  1.00  0.00           C  
ATOM   1052  O   THR A  61       6.799  -3.783  10.099  1.00  0.00           O  
ATOM   1053  CB  THR A  61       7.080  -4.513   6.889  1.00  0.00           C  
ATOM   1054  CG2 THR A  61       7.812  -5.622   7.668  1.00  0.00           C  
ATOM   1055  OG1 THR A  61       6.320  -5.110   5.827  1.00  0.00           O  
ATOM   1056  H   THR A  61       5.703  -2.485   6.120  1.00  0.00           H  
ATOM   1057  HA  THR A  61       5.362  -4.418   8.188  1.00  0.00           H  
ATOM   1058  HB  THR A  61       7.804  -3.818   6.459  1.00  0.00           H  
ATOM   1059  HG1 THR A  61       6.912  -5.371   5.111  1.00  0.00           H  
ATOM   1060 1HG2 THR A  61       8.473  -6.157   6.992  1.00  0.00           H  
ATOM   1061 2HG2 THR A  61       8.404  -5.188   8.476  1.00  0.00           H  
ATOM   1062 3HG2 THR A  61       7.094  -6.317   8.092  1.00  0.00           H  
ATOM   1063  N   ARG A  62       7.567  -2.073   8.854  1.00  0.00           N  
ATOM   1064  CA  ARG A  62       8.296  -1.503   9.972  1.00  0.00           C  
ATOM   1065  C   ARG A  62       7.321  -1.046  11.068  1.00  0.00           C  
ATOM   1066  O   ARG A  62       7.595  -1.254  12.257  1.00  0.00           O  
ATOM   1067  CB  ARG A  62       9.161  -0.372   9.475  1.00  0.00           C  
ATOM   1068  CG  ARG A  62      10.335  -0.836   8.611  1.00  0.00           C  
ATOM   1069  CD  ARG A  62      11.021   0.296   8.011  1.00  0.00           C  
ATOM   1070  NE  ARG A  62      12.076  -0.093   7.101  1.00  0.00           N  
ATOM   1071  CZ  ARG A  62      12.693   0.769   6.267  1.00  0.00           C  
ATOM   1072  NH1 ARG A  62      12.333   2.039   6.282  1.00  0.00           N1+
ATOM   1073  NH2 ARG A  62      13.639   0.345   5.444  1.00  0.00           N  
ATOM   1074  H   ARG A  62       7.633  -1.646   7.923  1.00  0.00           H  
ATOM   1075  HA  ARG A  62       8.947  -2.271  10.385  1.00  0.00           H  
ATOM   1076 1HB  ARG A  62       8.558   0.310   8.876  1.00  0.00           H  
ATOM   1077 2HB  ARG A  62       9.563   0.180  10.318  1.00  0.00           H  
ATOM   1078 1HG  ARG A  62      11.047  -1.375   9.233  1.00  0.00           H  
ATOM   1079 2HG  ARG A  62       9.984  -1.491   7.820  1.00  0.00           H  
ATOM   1080 1HD  ARG A  62      10.283   0.863   7.446  1.00  0.00           H  
ATOM   1081 2HD  ARG A  62      11.452   0.915   8.795  1.00  0.00           H  
ATOM   1082  HE  ARG A  62      12.358  -1.067   7.079  1.00  0.00           H  
ATOM   1083 1HH1 ARG A  62      11.612   2.355   6.902  1.00  0.00           H  
ATOM   1084 2HH1 ARG A  62      12.758   2.740   5.662  1.00  0.00           H  
ATOM   1085 1HH2 ARG A  62      13.902  -0.632   5.430  1.00  0.00           H  
ATOM   1086 2HH2 ARG A  62      14.089   0.997   4.816  1.00  0.00           H  
ATOM   1087  N   LEU A  63       6.158  -0.487  10.685  1.00  0.00           N  
ATOM   1088  CA  LEU A  63       5.183  -0.072  11.690  1.00  0.00           C  
ATOM   1089  C   LEU A  63       4.682  -1.296  12.450  1.00  0.00           C  
ATOM   1090  O   LEU A  63       4.528  -1.241  13.675  1.00  0.00           O  
ATOM   1091  CB  LEU A  63       3.990   0.661  11.048  1.00  0.00           C  
ATOM   1092  CG  LEU A  63       4.252   2.069  10.435  1.00  0.00           C  
ATOM   1093  CD1 LEU A  63       2.994   2.546   9.728  1.00  0.00           C  
ATOM   1094  CD2 LEU A  63       4.651   3.071  11.493  1.00  0.00           C  
ATOM   1095  H   LEU A  63       5.993  -0.292   9.692  1.00  0.00           H  
ATOM   1096  HA  LEU A  63       5.676   0.580  12.402  1.00  0.00           H  
ATOM   1097 1HB  LEU A  63       3.630   0.034  10.234  1.00  0.00           H  
ATOM   1098 2HB  LEU A  63       3.203   0.739  11.764  1.00  0.00           H  
ATOM   1099  HG  LEU A  63       5.043   1.991   9.709  1.00  0.00           H  
ATOM   1100 1HD1 LEU A  63       3.180   3.523   9.276  1.00  0.00           H  
ATOM   1101 2HD1 LEU A  63       2.725   1.832   8.953  1.00  0.00           H  
ATOM   1102 3HD1 LEU A  63       2.178   2.630  10.444  1.00  0.00           H  
ATOM   1103 1HD2 LEU A  63       4.829   4.012  10.998  1.00  0.00           H  
ATOM   1104 2HD2 LEU A  63       3.876   3.191  12.215  1.00  0.00           H  
ATOM   1105 3HD2 LEU A  63       5.547   2.755  11.995  1.00  0.00           H  
ATOM   1106  N   LEU A  64       4.493  -2.424  11.750  1.00  0.00           N  
ATOM   1107  CA  LEU A  64       4.050  -3.637  12.421  1.00  0.00           C  
ATOM   1108  C   LEU A  64       5.070  -4.139  13.425  1.00  0.00           C  
ATOM   1109  O   LEU A  64       4.691  -4.598  14.513  1.00  0.00           O  
ATOM   1110  CB  LEU A  64       3.770  -4.784  11.447  1.00  0.00           C  
ATOM   1111  CG  LEU A  64       3.291  -6.122  12.130  1.00  0.00           C  
ATOM   1112  CD1 LEU A  64       1.997  -5.871  12.900  1.00  0.00           C  
ATOM   1113  CD2 LEU A  64       3.112  -7.193  11.070  1.00  0.00           C  
ATOM   1114  H   LEU A  64       4.579  -2.399  10.728  1.00  0.00           H  
ATOM   1115  HA  LEU A  64       3.143  -3.386  12.945  1.00  0.00           H  
ATOM   1116 1HB  LEU A  64       3.015  -4.461  10.732  1.00  0.00           H  
ATOM   1117 2HB  LEU A  64       4.688  -5.001  10.897  1.00  0.00           H  
ATOM   1118  HG  LEU A  64       4.043  -6.467  12.844  1.00  0.00           H  
ATOM   1119 1HD1 LEU A  64       1.677  -6.761  13.362  1.00  0.00           H  
ATOM   1120 2HD1 LEU A  64       2.132  -5.132  13.673  1.00  0.00           H  
ATOM   1121 3HD1 LEU A  64       1.249  -5.543  12.218  1.00  0.00           H  
ATOM   1122 1HD2 LEU A  64       2.794  -8.114  11.532  1.00  0.00           H  
ATOM   1123 2HD2 LEU A  64       2.370  -6.880  10.353  1.00  0.00           H  
ATOM   1124 3HD2 LEU A  64       4.064  -7.352  10.568  1.00  0.00           H  
ATOM   1125  N   GLU A  65       6.360  -4.076  13.078  1.00  0.00           N  
ATOM   1126  CA  GLU A  65       7.370  -4.567  14.005  1.00  0.00           C  
ATOM   1127  C   GLU A  65       7.337  -3.690  15.261  1.00  0.00           C  
ATOM   1128  O   GLU A  65       7.472  -4.204  16.376  1.00  0.00           O  
ATOM   1129  CB  GLU A  65       8.779  -4.532  13.390  1.00  0.00           C  
ATOM   1130  CG  GLU A  65       9.042  -5.476  12.172  1.00  0.00           C  
ATOM   1131  CD  GLU A  65       8.821  -6.964  12.401  1.00  0.00           C  
ATOM   1132  OE1 GLU A  65       8.647  -7.381  13.517  1.00  0.00           O  
ATOM   1133  OE2 GLU A  65       8.842  -7.692  11.429  1.00  0.00           O1-
ATOM   1134  H   GLU A  65       6.610  -3.761  12.132  1.00  0.00           H  
ATOM   1135  HA  GLU A  65       7.123  -5.589  14.286  1.00  0.00           H  
ATOM   1136 1HB  GLU A  65       8.989  -3.513  13.057  1.00  0.00           H  
ATOM   1137 2HB  GLU A  65       9.508  -4.776  14.161  1.00  0.00           H  
ATOM   1138 1HG  GLU A  65       8.395  -5.166  11.364  1.00  0.00           H  
ATOM   1139 2HG  GLU A  65      10.067  -5.321  11.841  1.00  0.00           H  
ATOM   1140  N   ILE A  66       7.096  -2.383  15.092  1.00  0.00           N  
ATOM   1141  CA  ILE A  66       6.989  -1.463  16.219  1.00  0.00           C  
ATOM   1142  C   ILE A  66       5.805  -1.839  17.110  1.00  0.00           C  
ATOM   1143  O   ILE A  66       5.927  -1.862  18.335  1.00  0.00           O  
ATOM   1144  CB  ILE A  66       6.932   0.012  15.746  1.00  0.00           C  
ATOM   1145  CG1 ILE A  66       8.346   0.366  15.133  1.00  0.00           C  
ATOM   1146  CG2 ILE A  66       6.487   0.960  16.908  1.00  0.00           C  
ATOM   1147  CD1 ILE A  66       8.446   1.672  14.352  1.00  0.00           C  
ATOM   1148  H   ILE A  66       7.046  -2.027  14.128  1.00  0.00           H  
ATOM   1149  HA  ILE A  66       7.896  -1.563  16.821  1.00  0.00           H  
ATOM   1150  HB  ILE A  66       6.214   0.096  14.935  1.00  0.00           H  
ATOM   1151 1HG1 ILE A  66       9.067   0.400  15.935  1.00  0.00           H  
ATOM   1152 2HG1 ILE A  66       8.626  -0.440  14.457  1.00  0.00           H  
ATOM   1153 1HG2 ILE A  66       6.450   1.981  16.567  1.00  0.00           H  
ATOM   1154 2HG2 ILE A  66       5.498   0.679  17.268  1.00  0.00           H  
ATOM   1155 3HG2 ILE A  66       7.183   0.887  17.714  1.00  0.00           H  
ATOM   1156 1HD1 ILE A  66       9.463   1.792  13.977  1.00  0.00           H  
ATOM   1157 2HD1 ILE A  66       7.750   1.655  13.512  1.00  0.00           H  
ATOM   1158 3HD1 ILE A  66       8.220   2.482  14.999  1.00  0.00           H  
ATOM   1159  N   ILE A  67       4.659  -2.175  16.502  1.00  0.00           N  
ATOM   1160  CA  ILE A  67       3.499  -2.552  17.296  1.00  0.00           C  
ATOM   1161  C   ILE A  67       3.811  -3.803  18.120  1.00  0.00           C  
ATOM   1162  O   ILE A  67       3.495  -3.848  19.318  1.00  0.00           O  
ATOM   1163  CB  ILE A  67       2.282  -2.901  16.392  1.00  0.00           C  
ATOM   1164  CG1 ILE A  67       1.777  -1.640  15.675  1.00  0.00           C  
ATOM   1165  CG2 ILE A  67       1.135  -3.575  17.245  1.00  0.00           C  
ATOM   1166  CD1 ILE A  67       0.790  -1.937  14.535  1.00  0.00           C  
ATOM   1167  H   ILE A  67       4.604  -2.084  15.482  1.00  0.00           H  
ATOM   1168  HA  ILE A  67       3.242  -1.739  17.966  1.00  0.00           H  
ATOM   1169  HB  ILE A  67       2.600  -3.594  15.621  1.00  0.00           H  
ATOM   1170 1HG1 ILE A  67       1.313  -0.991  16.391  1.00  0.00           H  
ATOM   1171 2HG1 ILE A  67       2.629  -1.115  15.256  1.00  0.00           H  
ATOM   1172 1HG2 ILE A  67       0.293  -3.830  16.612  1.00  0.00           H  
ATOM   1173 2HG2 ILE A  67       1.490  -4.489  17.715  1.00  0.00           H  
ATOM   1174 3HG2 ILE A  67       0.807  -2.891  18.020  1.00  0.00           H  
ATOM   1175 1HD1 ILE A  67       0.485  -1.019  14.060  1.00  0.00           H  
ATOM   1176 2HD1 ILE A  67       1.266  -2.563  13.803  1.00  0.00           H  
ATOM   1177 3HD1 ILE A  67      -0.082  -2.439  14.905  1.00  0.00           H  
ATOM   1178  N   ILE A  68       4.431  -4.813  17.520  1.00  0.00           N  
ATOM   1179  CA  ILE A  68       4.734  -6.044  18.245  1.00  0.00           C  
ATOM   1180  C   ILE A  68       5.705  -5.783  19.372  1.00  0.00           C  
ATOM   1181  O   ILE A  68       5.583  -6.424  20.440  1.00  0.00           O  
ATOM   1182  CB  ILE A  68       5.256  -7.175  17.269  1.00  0.00           C  
ATOM   1183  CG1 ILE A  68       4.213  -7.653  16.209  1.00  0.00           C  
ATOM   1184  CG2 ILE A  68       5.788  -8.431  18.026  1.00  0.00           C  
ATOM   1185  CD1 ILE A  68       2.921  -8.282  16.772  1.00  0.00           C  
ATOM   1186  H   ILE A  68       4.696  -4.729  16.549  1.00  0.00           H  
ATOM   1187  HA  ILE A  68       3.797  -6.395  18.714  1.00  0.00           H  
ATOM   1188  HB  ILE A  68       6.108  -6.739  16.704  1.00  0.00           H  
ATOM   1189 2HG1 ILE A  68       4.669  -8.426  15.562  1.00  0.00           H  
ATOM   1190 3HG1 ILE A  68       3.963  -6.826  15.516  1.00  0.00           H  
ATOM   1191 1HG2 ILE A  68       6.619  -8.203  18.717  1.00  0.00           H  
ATOM   1192 2HG2 ILE A  68       4.995  -8.927  18.618  1.00  0.00           H  
ATOM   1193 3HG2 ILE A  68       6.202  -9.192  17.341  1.00  0.00           H  
ATOM   1194 1HD1 ILE A  68       3.139  -9.141  17.436  1.00  0.00           H  
ATOM   1195 2HD1 ILE A  68       2.316  -7.562  17.350  1.00  0.00           H  
ATOM   1196 3HD1 ILE A  68       2.273  -8.659  15.959  1.00  0.00           H  
ATOM   1197  N   LYS A  69       6.721  -4.945  19.147  1.00  0.00           N  
ATOM   1198  CA  LYS A  69       7.708  -4.620  20.172  1.00  0.00           C  
ATOM   1199  C   LYS A  69       7.078  -3.917  21.372  1.00  0.00           C  
ATOM   1200  O   LYS A  69       7.530  -4.095  22.500  1.00  0.00           O  
ATOM   1201  CB  LYS A  69       8.840  -3.781  19.599  1.00  0.00           C  
ATOM   1202  CG  LYS A  69       9.783  -4.537  18.675  1.00  0.00           C  
ATOM   1203  CD  LYS A  69      10.864  -3.628  18.107  1.00  0.00           C  
ATOM   1204  CE  LYS A  69      11.791  -4.399  17.173  1.00  0.00           C  
ATOM   1205  NZ  LYS A  69      12.856  -3.532  16.593  1.00  0.00           N1+
ATOM   1206  H   LYS A  69       6.818  -4.530  18.213  1.00  0.00           H  
ATOM   1207  HA  LYS A  69       8.136  -5.554  20.536  1.00  0.00           H  
ATOM   1208 1HB  LYS A  69       8.425  -2.928  19.055  1.00  0.00           H  
ATOM   1209 2HB  LYS A  69       9.424  -3.405  20.414  1.00  0.00           H  
ATOM   1210 1HG  LYS A  69      10.262  -5.334  19.243  1.00  0.00           H  
ATOM   1211 2HG  LYS A  69       9.225  -4.993  17.866  1.00  0.00           H  
ATOM   1212 1HD  LYS A  69      10.393  -2.813  17.551  1.00  0.00           H  
ATOM   1213 2HD  LYS A  69      11.450  -3.202  18.919  1.00  0.00           H  
ATOM   1214 1HE  LYS A  69      12.258  -5.209  17.729  1.00  0.00           H  
ATOM   1215 2HE  LYS A  69      11.199  -4.823  16.359  1.00  0.00           H  
ATOM   1216 1HZ  LYS A  69      13.444  -4.085  15.983  1.00  0.00           H  
ATOM   1217 2HZ  LYS A  69      12.434  -2.785  16.063  1.00  0.00           H  
ATOM   1218 3HZ  LYS A  69      13.418  -3.143  17.337  1.00  0.00           H  
ATOM   1219  N   LEU A  70       6.057  -3.091  21.135  1.00  0.00           N  
ATOM   1220  CA  LEU A  70       5.373  -2.439  22.243  1.00  0.00           C  
ATOM   1221  C   LEU A  70       4.462  -3.432  22.967  1.00  0.00           C  
ATOM   1222  O   LEU A  70       4.303  -3.353  24.187  1.00  0.00           O  
ATOM   1223  CB  LEU A  70       4.549  -1.248  21.750  1.00  0.00           C  
ATOM   1224  CG  LEU A  70       5.197   0.177  21.774  1.00  0.00           C  
ATOM   1225  CD1 LEU A  70       5.316   0.677  23.213  1.00  0.00           C  
ATOM   1226  CD2 LEU A  70       6.556   0.148  21.100  1.00  0.00           C  
ATOM   1227  H   LEU A  70       5.774  -2.902  20.167  1.00  0.00           H  
ATOM   1228  HA  LEU A  70       6.118  -2.101  22.954  1.00  0.00           H  
ATOM   1229 1HB  LEU A  70       4.280  -1.458  20.712  1.00  0.00           H  
ATOM   1230 2HB  LEU A  70       3.633  -1.207  22.338  1.00  0.00           H  
ATOM   1231  HG  LEU A  70       4.555   0.853  21.246  1.00  0.00           H  
ATOM   1232 1HD1 LEU A  70       5.741   1.671  23.221  1.00  0.00           H  
ATOM   1233 2HD1 LEU A  70       4.323   0.707  23.664  1.00  0.00           H  
ATOM   1234 3HD1 LEU A  70       5.956   0.017  23.793  1.00  0.00           H  
ATOM   1235 1HD2 LEU A  70       6.985   1.148  21.111  1.00  0.00           H  
ATOM   1236 2HD2 LEU A  70       7.223  -0.527  21.626  1.00  0.00           H  
ATOM   1237 3HD2 LEU A  70       6.444  -0.185  20.075  1.00  0.00           H  
ATOM   1238  N   LEU A  71       3.876  -4.379  22.223  1.00  0.00           N  
ATOM   1239  CA  LEU A  71       3.001  -5.386  22.837  1.00  0.00           C  
ATOM   1240  C   LEU A  71       3.718  -6.389  23.781  1.00  0.00           C  
ATOM   1241  O   LEU A  71       3.177  -6.685  24.855  1.00  0.00           O  
ATOM   1242  CB  LEU A  71       2.278  -6.216  21.744  1.00  0.00           C  
ATOM   1243  CG  LEU A  71       1.307  -7.356  22.255  1.00  0.00           C  
ATOM   1244  CD1 LEU A  71       0.178  -6.731  23.089  1.00  0.00           C  
ATOM   1245  CD2 LEU A  71       0.786  -8.172  21.048  1.00  0.00           C  
ATOM   1246  H   LEU A  71       3.987  -4.352  21.207  1.00  0.00           H  
ATOM   1247  HA  LEU A  71       2.265  -4.842  23.418  1.00  0.00           H  
ATOM   1248 1HB  LEU A  71       1.702  -5.535  21.119  1.00  0.00           H  
ATOM   1249 2HB  LEU A  71       3.032  -6.687  21.117  1.00  0.00           H  
ATOM   1250  HG  LEU A  71       1.850  -8.037  22.912  1.00  0.00           H  
ATOM   1251 1HD1 LEU A  71      -0.478  -7.509  23.453  1.00  0.00           H  
ATOM   1252 2HD1 LEU A  71       0.586  -6.205  23.943  1.00  0.00           H  
ATOM   1253 3HD1 LEU A  71      -0.387  -6.038  22.484  1.00  0.00           H  
ATOM   1254 1HD2 LEU A  71       0.130  -8.966  21.400  1.00  0.00           H  
ATOM   1255 2HD2 LEU A  71       0.249  -7.548  20.371  1.00  0.00           H  
ATOM   1256 3HD2 LEU A  71       1.633  -8.613  20.522  1.00  0.00           H  
ATOM   1257  N   GLY A  72       4.902  -6.927  23.368  1.00  0.00           N  
ATOM   1258  CA  GLY A  72       5.672  -7.936  24.116  1.00  0.00           C  
ATOM   1259  C   GLY A  72       7.100  -7.498  24.421  1.00  0.00           C  
ATOM   1260  O   GLY A  72       7.463  -7.458  25.632  1.00  0.00           O  
ATOM   1261  OXT GLY A  72       7.968  -7.698  23.546  1.00  0.00           O1-
ATOM   1262  H   GLY A  72       5.263  -6.628  22.456  1.00  0.00           H  
ATOM   1263 1HA  GLY A  72       5.169  -8.188  25.043  1.00  0.00           H  
ATOM   1264 2HA  GLY A  72       5.699  -8.848  23.522  1.00  0.00           H  
ATOM   1265  N   ASP B  73      -9.039  11.887  26.515  1.00  0.00           N  
ATOM   1266  CA  ASP B  73      -8.535  12.602  25.322  1.00  0.00           C  
ATOM   1267  C   ASP B  73      -7.938  11.654  24.219  1.00  0.00           C  
ATOM   1268  O   ASP B  73      -8.481  11.582  23.103  1.00  0.00           O  
ATOM   1269  CB  ASP B  73      -7.503  13.715  25.739  1.00  0.00           C  
ATOM   1270  CG  ASP B  73      -7.076  14.683  24.549  1.00  0.00           C  
ATOM   1271  OD1 ASP B  73      -7.893  15.461  24.149  1.00  0.00           O  
ATOM   1272  OD2 ASP B  73      -5.984  14.555  24.054  1.00  0.00           O1-
ATOM   1273 1H   ASP B  73      -9.637  12.510  27.041  1.00  0.00           H  
ATOM   1274 2H   ASP B  73      -9.574  11.073  26.244  1.00  0.00           H  
ATOM   1275 3H   ASP B  73      -8.269  11.600  27.103  1.00  0.00           H  
ATOM   1276  HA  ASP B  73      -9.393  13.122  24.873  1.00  0.00           H  
ATOM   1277 1HB  ASP B  73      -7.937  14.358  26.524  1.00  0.00           H  
ATOM   1278 2HB  ASP B  73      -6.585  13.276  26.166  1.00  0.00           H  
ATOM   1279  N   LYS B  74      -6.812  10.951  24.534  1.00  0.00           N  
ATOM   1280  CA  LYS B  74      -6.080  10.079  23.593  1.00  0.00           C  
ATOM   1281  C   LYS B  74      -6.903   8.889  23.113  1.00  0.00           C  
ATOM   1282  O   LYS B  74      -6.793   8.490  21.959  1.00  0.00           O  
ATOM   1283  CB  LYS B  74      -4.773   9.622  24.225  1.00  0.00           C  
ATOM   1284  CG  LYS B  74      -3.794  10.786  24.382  1.00  0.00           C  
ATOM   1285  CD  LYS B  74      -2.387  10.366  24.777  1.00  0.00           C  
ATOM   1286  CE  LYS B  74      -2.319   9.786  26.184  1.00  0.00           C  
ATOM   1287  NZ  LYS B  74      -0.917   9.681  26.649  1.00  0.00           N1+
ATOM   1288  H   LYS B  74      -6.435  11.034  25.467  1.00  0.00           H  
ATOM   1289  HA  LYS B  74      -5.821  10.667  22.711  1.00  0.00           H  
ATOM   1290 1HB  LYS B  74      -4.978   9.183  25.203  1.00  0.00           H  
ATOM   1291 2HB  LYS B  74      -4.309   8.854  23.601  1.00  0.00           H  
ATOM   1292 1HG  LYS B  74      -3.739  11.324  23.434  1.00  0.00           H  
ATOM   1293 2HG  LYS B  74      -4.178  11.475  25.132  1.00  0.00           H  
ATOM   1294 1HD  LYS B  74      -2.011   9.614  24.073  1.00  0.00           H  
ATOM   1295 2HD  LYS B  74      -1.727  11.231  24.730  1.00  0.00           H  
ATOM   1296 1HE  LYS B  74      -2.885  10.407  26.877  1.00  0.00           H  
ATOM   1297 2HE  LYS B  74      -2.749   8.785  26.168  1.00  0.00           H  
ATOM   1298 1HZ  LYS B  74      -0.873   9.273  27.564  1.00  0.00           H  
ATOM   1299 2HZ  LYS B  74      -0.370   9.104  25.996  1.00  0.00           H  
ATOM   1300 3HZ  LYS B  74      -0.494  10.590  26.674  1.00  0.00           H  
ATOM   1301  N   GLU B  75      -7.751   8.347  23.979  1.00  0.00           N  
ATOM   1302  CA  GLU B  75      -8.575   7.207  23.614  1.00  0.00           C  
ATOM   1303  C   GLU B  75      -9.562   7.587  22.511  1.00  0.00           C  
ATOM   1304  O   GLU B  75      -9.840   6.788  21.608  1.00  0.00           O  
ATOM   1305  CB  GLU B  75      -9.320   6.698  24.845  1.00  0.00           C  
ATOM   1306  CG  GLU B  75      -8.403   6.140  25.943  1.00  0.00           C  
ATOM   1307  CD  GLU B  75      -7.781   7.226  26.815  1.00  0.00           C  
ATOM   1308  OE1 GLU B  75      -8.082   8.395  26.602  1.00  0.00           O  
ATOM   1309  OE2 GLU B  75      -7.008   6.897  27.676  1.00  0.00           O1-
ATOM   1310  H   GLU B  75      -7.796   8.704  24.935  1.00  0.00           H  
ATOM   1311  HA  GLU B  75      -7.923   6.425  23.239  1.00  0.00           H  
ATOM   1312 1HB  GLU B  75      -9.917   7.504  25.271  1.00  0.00           H  
ATOM   1313 2HB  GLU B  75     -10.008   5.906  24.548  1.00  0.00           H  
ATOM   1314 1HG  GLU B  75      -8.977   5.463  26.574  1.00  0.00           H  
ATOM   1315 2HG  GLU B  75      -7.606   5.566  25.472  1.00  0.00           H  
ATOM   1316  N   GLU B  76     -10.073   8.821  22.572  1.00  0.00           N  
ATOM   1317  CA  GLU B  76     -11.027   9.287  21.583  1.00  0.00           C  
ATOM   1318  C   GLU B  76     -10.300   9.478  20.260  1.00  0.00           C  
ATOM   1319  O   GLU B  76     -10.851   9.173  19.200  1.00  0.00           O  
ATOM   1320  CB  GLU B  76     -11.703  10.584  22.036  1.00  0.00           C  
ATOM   1321  CG  GLU B  76     -12.617  10.432  23.270  1.00  0.00           C  
ATOM   1322  CD  GLU B  76     -13.759   9.464  23.057  1.00  0.00           C  
ATOM   1323  OE1 GLU B  76     -14.386   9.523  22.028  1.00  0.00           O  
ATOM   1324  OE2 GLU B  76     -13.995   8.640  23.930  1.00  0.00           O1-
ATOM   1325  H   GLU B  76      -9.792   9.431  23.326  1.00  0.00           H  
ATOM   1326  HA  GLU B  76     -11.793   8.528  21.445  1.00  0.00           H  
ATOM   1327 1HB  GLU B  76     -10.941  11.326  22.272  1.00  0.00           H  
ATOM   1328 2HB  GLU B  76     -12.304  10.983  21.220  1.00  0.00           H  
ATOM   1329 1HG  GLU B  76     -12.014  10.079  24.106  1.00  0.00           H  
ATOM   1330 2HG  GLU B  76     -13.019  11.409  23.535  1.00  0.00           H  
ATOM   1331  N   LYS B  77      -9.038   9.935  20.328  1.00  0.00           N  
ATOM   1332  CA  LYS B  77      -8.230  10.110  19.125  1.00  0.00           C  
ATOM   1333  C   LYS B  77      -7.982   8.760  18.443  1.00  0.00           C  
ATOM   1334  O   LYS B  77      -8.047   8.667  17.216  1.00  0.00           O  
ATOM   1335  CB  LYS B  77      -6.898  10.791  19.447  1.00  0.00           C  
ATOM   1336  CG  LYS B  77      -6.999  12.269  19.815  1.00  0.00           C  
ATOM   1337  CD  LYS B  77      -5.610  12.877  20.102  1.00  0.00           C  
ATOM   1338  CE  LYS B  77      -5.656  14.423  20.181  1.00  0.00           C  
ATOM   1339  NZ  LYS B  77      -6.393  14.948  21.381  1.00  0.00           N1+
ATOM   1340  H   LYS B  77      -8.685  10.229  21.246  1.00  0.00           H  
ATOM   1341  HA  LYS B  77      -8.782  10.741  18.427  1.00  0.00           H  
ATOM   1342 1HB  LYS B  77      -6.411  10.272  20.261  1.00  0.00           H  
ATOM   1343 2HB  LYS B  77      -6.252  10.715  18.579  1.00  0.00           H  
ATOM   1344 1HG  LYS B  77      -7.473  12.810  18.997  1.00  0.00           H  
ATOM   1345 2HG  LYS B  77      -7.624  12.366  20.705  1.00  0.00           H  
ATOM   1346 1HD  LYS B  77      -5.243  12.493  21.058  1.00  0.00           H  
ATOM   1347 2HD  LYS B  77      -4.911  12.580  19.322  1.00  0.00           H  
ATOM   1348 1HE  LYS B  77      -4.638  14.807  20.200  1.00  0.00           H  
ATOM   1349 2HE  LYS B  77      -6.154  14.790  19.285  1.00  0.00           H  
ATOM   1350 1HZ  LYS B  77      -6.399  15.951  21.366  1.00  0.00           H  
ATOM   1351 2HZ  LYS B  77      -7.346  14.624  21.389  1.00  0.00           H  
ATOM   1352 3HZ  LYS B  77      -5.966  14.667  22.268  1.00  0.00           H  
ATOM   1353  N   ILE B  78      -7.764   7.704  19.241  1.00  0.00           N  
ATOM   1354  CA  ILE B  78      -7.541   6.371  18.677  1.00  0.00           C  
ATOM   1355  C   ILE B  78      -8.796   5.894  17.954  1.00  0.00           C  
ATOM   1356  O   ILE B  78      -8.709   5.357  16.842  1.00  0.00           O  
ATOM   1357  CB  ILE B  78      -7.240   5.338  19.789  1.00  0.00           C  
ATOM   1358  CG1 ILE B  78      -5.932   5.649  20.533  1.00  0.00           C  
ATOM   1359  CG2 ILE B  78      -7.195   3.925  19.200  1.00  0.00           C  
ATOM   1360  CD1 ILE B  78      -4.677   5.555  19.763  1.00  0.00           C  
ATOM   1361  H   ILE B  78      -7.672   7.879  20.246  1.00  0.00           H  
ATOM   1362  HA  ILE B  78      -6.731   6.415  17.961  1.00  0.00           H  
ATOM   1363  HB  ILE B  78      -8.029   5.380  20.528  1.00  0.00           H  
ATOM   1364 1HG1 ILE B  78      -5.981   6.638  20.890  1.00  0.00           H  
ATOM   1365 2HG1 ILE B  78      -5.876   4.999  21.375  1.00  0.00           H  
ATOM   1366 1HG2 ILE B  78      -7.000   3.217  19.983  1.00  0.00           H  
ATOM   1367 2HG2 ILE B  78      -8.139   3.671  18.730  1.00  0.00           H  
ATOM   1368 3HG2 ILE B  78      -6.424   3.861  18.471  1.00  0.00           H  
ATOM   1369 1HD1 ILE B  78      -3.868   5.794  20.423  1.00  0.00           H  
ATOM   1370 2HD1 ILE B  78      -4.533   4.562  19.399  1.00  0.00           H  
ATOM   1371 3HD1 ILE B  78      -4.690   6.243  18.940  1.00  0.00           H  
ATOM   1372  N   LYS B  79      -9.960   6.084  18.583  1.00  0.00           N  
ATOM   1373  CA  LYS B  79     -11.210   5.669  17.964  1.00  0.00           C  
ATOM   1374  C   LYS B  79     -11.505   6.456  16.679  1.00  0.00           C  
ATOM   1375  O   LYS B  79     -11.971   5.864  15.698  1.00  0.00           O  
ATOM   1376  CB  LYS B  79     -12.356   5.817  18.964  1.00  0.00           C  
ATOM   1377  CG  LYS B  79     -12.310   4.777  20.100  1.00  0.00           C  
ATOM   1378  CD  LYS B  79     -13.559   4.812  20.993  1.00  0.00           C  
ATOM   1379  CE  LYS B  79     -13.546   6.039  21.902  1.00  0.00           C  
ATOM   1380  NZ  LYS B  79     -14.670   6.050  22.886  1.00  0.00           N1+
ATOM   1381  H   LYS B  79      -9.958   6.493  19.520  1.00  0.00           H  
ATOM   1382  HA  LYS B  79     -11.128   4.620  17.698  1.00  0.00           H  
ATOM   1383 1HB  LYS B  79     -12.307   6.813  19.402  1.00  0.00           H  
ATOM   1384 2HB  LYS B  79     -13.309   5.727  18.446  1.00  0.00           H  
ATOM   1385 1HG  LYS B  79     -12.200   3.779  19.676  1.00  0.00           H  
ATOM   1386 2HG  LYS B  79     -11.440   4.981  20.717  1.00  0.00           H  
ATOM   1387 1HD  LYS B  79     -14.456   4.834  20.375  1.00  0.00           H  
ATOM   1388 2HD  LYS B  79     -13.583   3.915  21.611  1.00  0.00           H  
ATOM   1389 1HE  LYS B  79     -12.600   6.067  22.447  1.00  0.00           H  
ATOM   1390 2HE  LYS B  79     -13.627   6.934  21.294  1.00  0.00           H  
ATOM   1391 1HZ  LYS B  79     -14.570   6.920  23.448  1.00  0.00           H  
ATOM   1392 2HZ  LYS B  79     -15.553   6.059  22.405  1.00  0.00           H  
ATOM   1393 3HZ  LYS B  79     -14.618   5.249  23.489  1.00  0.00           H  
ATOM   1394  N   GLU B  80     -11.187   7.757  16.656  1.00  0.00           N  
ATOM   1395  CA  GLU B  80     -11.406   8.581  15.469  1.00  0.00           C  
ATOM   1396  C   GLU B  80     -10.480   8.164  14.333  1.00  0.00           C  
ATOM   1397  O   GLU B  80     -10.904   8.106  13.168  1.00  0.00           O  
ATOM   1398  CB  GLU B  80     -11.248  10.064  15.817  1.00  0.00           C  
ATOM   1399  CG  GLU B  80     -11.424  11.060  14.653  1.00  0.00           C  
ATOM   1400  CD  GLU B  80     -12.774  11.025  13.977  1.00  0.00           C  
ATOM   1401  OE1 GLU B  80     -13.681  10.390  14.462  1.00  0.00           O  
ATOM   1402  OE2 GLU B  80     -12.898  11.658  12.957  1.00  0.00           O1-
ATOM   1403  H   GLU B  80     -10.849   8.205  17.517  1.00  0.00           H  
ATOM   1404  HA  GLU B  80     -12.435   8.421  15.140  1.00  0.00           H  
ATOM   1405 1HB  GLU B  80     -11.963  10.329  16.595  1.00  0.00           H  
ATOM   1406 2HB  GLU B  80     -10.252  10.219  16.235  1.00  0.00           H  
ATOM   1407 1HG  GLU B  80     -11.262  12.064  15.043  1.00  0.00           H  
ATOM   1408 2HG  GLU B  80     -10.650  10.869  13.910  1.00  0.00           H  
ATOM   1409  N   ILE B  81      -9.228   7.837  14.643  1.00  0.00           N  
ATOM   1410  CA  ILE B  81      -8.342   7.381  13.599  1.00  0.00           C  
ATOM   1411  C   ILE B  81      -8.872   6.072  13.043  1.00  0.00           C  
ATOM   1412  O   ILE B  81      -8.922   5.898  11.828  1.00  0.00           O  
ATOM   1413  CB  ILE B  81      -6.887   7.229  14.043  1.00  0.00           C  
ATOM   1414  CG1 ILE B  81      -6.267   8.602  14.378  1.00  0.00           C  
ATOM   1415  CG2 ILE B  81      -6.096   6.531  12.901  1.00  0.00           C  
ATOM   1416  CD1 ILE B  81      -4.926   8.505  15.117  1.00  0.00           C  
ATOM   1417  H   ILE B  81      -8.887   7.945  15.609  1.00  0.00           H  
ATOM   1418  HA  ILE B  81      -8.365   8.121  12.788  1.00  0.00           H  
ATOM   1419  HB  ILE B  81      -6.865   6.658  14.962  1.00  0.00           H  
ATOM   1420 1HG1 ILE B  81      -6.113   9.153  13.450  1.00  0.00           H  
ATOM   1421 2HG1 ILE B  81      -6.965   9.161  14.996  1.00  0.00           H  
ATOM   1422 1HG2 ILE B  81      -5.068   6.406  13.166  1.00  0.00           H  
ATOM   1423 2HG2 ILE B  81      -6.507   5.551  12.671  1.00  0.00           H  
ATOM   1424 3HG2 ILE B  81      -6.164   7.152  12.036  1.00  0.00           H  
ATOM   1425 1HD1 ILE B  81      -4.552   9.507  15.324  1.00  0.00           H  
ATOM   1426 2HD1 ILE B  81      -5.073   7.974  16.058  1.00  0.00           H  
ATOM   1427 3HD1 ILE B  81      -4.198   7.979  14.517  1.00  0.00           H  
ATOM   1428  N   LEU B  82      -9.283   5.135  13.921  1.00  0.00           N  
ATOM   1429  CA  LEU B  82      -9.791   3.872  13.418  1.00  0.00           C  
ATOM   1430  C   LEU B  82     -11.015   4.097  12.538  1.00  0.00           C  
ATOM   1431  O   LEU B  82     -11.150   3.436  11.504  1.00  0.00           O  
ATOM   1432  CB  LEU B  82     -10.184   2.912  14.547  1.00  0.00           C  
ATOM   1433  CG  LEU B  82     -10.708   1.458  14.097  1.00  0.00           C  
ATOM   1434  CD1 LEU B  82      -9.620   0.694  13.311  1.00  0.00           C  
ATOM   1435  CD2 LEU B  82     -11.109   0.656  15.319  1.00  0.00           C  
ATOM   1436  H   LEU B  82      -9.208   5.295  14.933  1.00  0.00           H  
ATOM   1437  HA  LEU B  82      -9.005   3.418  12.828  1.00  0.00           H  
ATOM   1438 1HB  LEU B  82      -9.336   2.805  15.192  1.00  0.00           H  
ATOM   1439 2HB  LEU B  82     -10.980   3.385  15.127  1.00  0.00           H  
ATOM   1440  HG  LEU B  82     -11.576   1.579  13.447  1.00  0.00           H  
ATOM   1441 1HD1 LEU B  82      -9.998  -0.280  13.019  1.00  0.00           H  
ATOM   1442 2HD1 LEU B  82      -9.331   1.237  12.420  1.00  0.00           H  
ATOM   1443 3HD1 LEU B  82      -8.761   0.561  13.955  1.00  0.00           H  
ATOM   1444 1HD2 LEU B  82     -11.481  -0.322  15.011  1.00  0.00           H  
ATOM   1445 2HD2 LEU B  82     -10.255   0.523  15.950  1.00  0.00           H  
ATOM   1446 3HD2 LEU B  82     -11.890   1.188  15.864  1.00  0.00           H  
ATOM   1447  N   ARG B  83     -11.907   5.028  12.905  1.00  0.00           N  
ATOM   1448  CA  ARG B  83     -13.078   5.290  12.085  1.00  0.00           C  
ATOM   1449  C   ARG B  83     -12.656   5.670  10.662  1.00  0.00           C  
ATOM   1450  O   ARG B  83     -13.227   5.162   9.692  1.00  0.00           O  
ATOM   1451  CB  ARG B  83     -13.946   6.398  12.669  1.00  0.00           C  
ATOM   1452  CG  ARG B  83     -15.275   6.638  11.923  1.00  0.00           C  
ATOM   1453  CD  ARG B  83     -16.062   7.791  12.488  1.00  0.00           C  
ATOM   1454  NE  ARG B  83     -15.412   9.086  12.254  1.00  0.00           N  
ATOM   1455  CZ  ARG B  83     -15.461   9.789  11.087  1.00  0.00           C  
ATOM   1456  NH1 ARG B  83     -16.129   9.336  10.037  1.00  0.00           N1+
ATOM   1457  NH2 ARG B  83     -14.828  10.944  11.000  1.00  0.00           N  
ATOM   1458  H   ARG B  83     -11.792   5.518  13.803  1.00  0.00           H  
ATOM   1459  HA  ARG B  83     -13.674   4.376  12.037  1.00  0.00           H  
ATOM   1460 1HB  ARG B  83     -14.172   6.172  13.711  1.00  0.00           H  
ATOM   1461 2HB  ARG B  83     -13.386   7.336  12.660  1.00  0.00           H  
ATOM   1462 1HG  ARG B  83     -15.065   6.846  10.874  1.00  0.00           H  
ATOM   1463 2HG  ARG B  83     -15.890   5.740  11.991  1.00  0.00           H  
ATOM   1464 1HD  ARG B  83     -17.056   7.815  12.044  1.00  0.00           H  
ATOM   1465 2HD  ARG B  83     -16.156   7.657  13.566  1.00  0.00           H  
ATOM   1466  HE  ARG B  83     -14.880   9.513  13.042  1.00  0.00           H  
ATOM   1467 1HH1 ARG B  83     -16.615   8.453  10.068  1.00  0.00           H  
ATOM   1468 2HH1 ARG B  83     -16.147   9.878   9.175  1.00  0.00           H  
ATOM   1469 1HH2 ARG B  83     -14.280  11.290  11.808  1.00  0.00           H  
ATOM   1470 2HH2 ARG B  83     -14.849  11.474  10.147  1.00  0.00           H  
ATOM   1471  N   ARG B  84     -11.630   6.534  10.531  1.00  0.00           N  
ATOM   1472  CA  ARG B  84     -11.179   6.908   9.191  1.00  0.00           C  
ATOM   1473  C   ARG B  84     -10.548   5.708   8.487  1.00  0.00           C  
ATOM   1474  O   ARG B  84     -10.709   5.556   7.270  1.00  0.00           O  
ATOM   1475  CB  ARG B  84     -10.208   8.075   9.205  1.00  0.00           C  
ATOM   1476  CG  ARG B  84      -9.696   8.498   7.798  1.00  0.00           C  
ATOM   1477  CD  ARG B  84     -10.792   8.935   6.869  1.00  0.00           C  
ATOM   1478  NE  ARG B  84     -10.256   9.404   5.604  1.00  0.00           N  
ATOM   1479  CZ  ARG B  84     -10.937   9.559   4.452  1.00  0.00           C  
ATOM   1480  NH1 ARG B  84     -12.234   9.280   4.333  1.00  0.00           N1+
ATOM   1481  NH2 ARG B  84     -10.249  10.012   3.432  1.00  0.00           N  
ATOM   1482  H   ARG B  84     -11.229   6.967  11.375  1.00  0.00           H  
ATOM   1483  HA  ARG B  84     -12.058   7.217   8.630  1.00  0.00           H  
ATOM   1484 1HB  ARG B  84     -10.685   8.937   9.668  1.00  0.00           H  
ATOM   1485 2HB  ARG B  84      -9.339   7.813   9.817  1.00  0.00           H  
ATOM   1486 1HG  ARG B  84      -8.999   9.328   7.903  1.00  0.00           H  
ATOM   1487 2HG  ARG B  84      -9.189   7.664   7.320  1.00  0.00           H  
ATOM   1488 1HD  ARG B  84     -11.446   8.098   6.652  1.00  0.00           H  
ATOM   1489 2HD  ARG B  84     -11.368   9.741   7.323  1.00  0.00           H  
ATOM   1490  HE  ARG B  84      -9.256   9.657   5.561  1.00  0.00           H  
ATOM   1491 1HH1 ARG B  84     -12.789   8.930   5.131  1.00  0.00           H  
ATOM   1492 2HH1 ARG B  84     -12.700   9.417   3.451  1.00  0.00           H  
ATOM   1493 1HH2 ARG B  84      -9.242  10.215   3.592  1.00  0.00           H  
ATOM   1494 2HH2 ARG B  84     -10.676  10.159   2.534  1.00  0.00           H  
ATOM   1495  N   VAL B  85      -9.839   4.866   9.228  1.00  0.00           N  
ATOM   1496  CA  VAL B  85      -9.250   3.667   8.653  1.00  0.00           C  
ATOM   1497  C   VAL B  85     -10.340   2.755   8.103  1.00  0.00           C  
ATOM   1498  O   VAL B  85     -10.164   2.171   7.035  1.00  0.00           O  
ATOM   1499  CB  VAL B  85      -8.345   2.935   9.652  1.00  0.00           C  
ATOM   1500  CG1 VAL B  85      -7.948   1.543   9.109  1.00  0.00           C  
ATOM   1501  CG2 VAL B  85      -7.090   3.824   9.879  1.00  0.00           C  
ATOM   1502  H   VAL B  85      -9.688   5.098  10.221  1.00  0.00           H  
ATOM   1503  HA  VAL B  85      -8.619   3.974   7.818  1.00  0.00           H  
ATOM   1504  HB  VAL B  85      -8.865   2.790  10.583  1.00  0.00           H  
ATOM   1505 1HG1 VAL B  85      -7.295   1.047   9.810  1.00  0.00           H  
ATOM   1506 2HG1 VAL B  85      -8.832   0.925   8.959  1.00  0.00           H  
ATOM   1507 3HG1 VAL B  85      -7.455   1.656   8.183  1.00  0.00           H  
ATOM   1508 1HG2 VAL B  85      -6.414   3.368  10.579  1.00  0.00           H  
ATOM   1509 2HG2 VAL B  85      -6.579   3.969   8.936  1.00  0.00           H  
ATOM   1510 3HG2 VAL B  85      -7.396   4.790  10.262  1.00  0.00           H  
ATOM   1511  N   GLN B  86     -11.453   2.607   8.831  1.00  0.00           N  
ATOM   1512  CA  GLN B  86     -12.544   1.789   8.335  1.00  0.00           C  
ATOM   1513  C   GLN B  86     -13.148   2.381   7.063  1.00  0.00           C  
ATOM   1514  O   GLN B  86     -13.505   1.634   6.142  1.00  0.00           O  
ATOM   1515  CB  GLN B  86     -13.627   1.640   9.403  1.00  0.00           C  
ATOM   1516  CG  GLN B  86     -13.197   0.818  10.583  1.00  0.00           C  
ATOM   1517  CD  GLN B  86     -12.887  -0.583  10.170  1.00  0.00           C  
ATOM   1518  NE2 GLN B  86     -11.794  -1.118  10.658  1.00  0.00           N  
ATOM   1519  OE1 GLN B  86     -13.644  -1.193   9.405  1.00  0.00           O  
ATOM   1520  H   GLN B  86     -11.496   3.058   9.747  1.00  0.00           H  
ATOM   1521  HA  GLN B  86     -12.153   0.803   8.091  1.00  0.00           H  
ATOM   1522 1HB  GLN B  86     -13.905   2.630   9.768  1.00  0.00           H  
ATOM   1523 2HB  GLN B  86     -14.514   1.190   8.966  1.00  0.00           H  
ATOM   1524 1HG  GLN B  86     -12.296   1.249  11.006  1.00  0.00           H  
ATOM   1525 2HG  GLN B  86     -13.992   0.801  11.327  1.00  0.00           H  
ATOM   1526 1HE2 GLN B  86     -11.547  -2.094  10.441  1.00  0.00           H  
ATOM   1527 2HE2 GLN B  86     -11.203  -0.597  11.267  1.00  0.00           H  
ATOM   1528  N   GLU B  87     -13.217   3.719   6.962  1.00  0.00           N  
ATOM   1529  CA  GLU B  87     -13.713   4.309   5.719  1.00  0.00           C  
ATOM   1530  C   GLU B  87     -12.732   4.002   4.582  1.00  0.00           C  
ATOM   1531  O   GLU B  87     -13.167   3.646   3.476  1.00  0.00           O  
ATOM   1532  CB  GLU B  87     -13.906   5.824   5.831  1.00  0.00           C  
ATOM   1533  CG  GLU B  87     -15.063   6.273   6.720  1.00  0.00           C  
ATOM   1534  CD  GLU B  87     -15.229   7.781   6.754  1.00  0.00           C  
ATOM   1535  OE1 GLU B  87     -14.331   8.477   6.324  1.00  0.00           O  
ATOM   1536  OE2 GLU B  87     -16.265   8.238   7.188  1.00  0.00           O1-
ATOM   1537  H   GLU B  87     -12.994   4.301   7.780  1.00  0.00           H  
ATOM   1538  HA  GLU B  87     -14.673   3.852   5.481  1.00  0.00           H  
ATOM   1539 1HB  GLU B  87     -12.999   6.266   6.232  1.00  0.00           H  
ATOM   1540 2HB  GLU B  87     -14.057   6.246   4.836  1.00  0.00           H  
ATOM   1541 1HG  GLU B  87     -15.984   5.822   6.355  1.00  0.00           H  
ATOM   1542 2HG  GLU B  87     -14.886   5.907   7.732  1.00  0.00           H  
ATOM   1543  N   LEU B  88     -11.428   4.072   4.860  1.00  0.00           N  
ATOM   1544  CA  LEU B  88     -10.432   3.783   3.831  1.00  0.00           C  
ATOM   1545  C   LEU B  88     -10.492   2.323   3.432  1.00  0.00           C  
ATOM   1546  O   LEU B  88     -10.307   2.010   2.253  1.00  0.00           O  
ATOM   1547  CB  LEU B  88      -9.014   4.115   4.302  1.00  0.00           C  
ATOM   1548  CG  LEU B  88      -8.670   5.606   4.483  1.00  0.00           C  
ATOM   1549  CD1 LEU B  88      -7.322   5.711   5.104  1.00  0.00           C  
ATOM   1550  CD2 LEU B  88      -8.651   6.331   3.148  1.00  0.00           C  
ATOM   1551  H   LEU B  88     -11.132   4.410   5.781  1.00  0.00           H  
ATOM   1552  HA  LEU B  88     -10.670   4.365   2.956  1.00  0.00           H  
ATOM   1553 1HB  LEU B  88      -8.855   3.626   5.261  1.00  0.00           H  
ATOM   1554 2HB  LEU B  88      -8.309   3.698   3.594  1.00  0.00           H  
ATOM   1555  HG  LEU B  88      -9.401   6.070   5.145  1.00  0.00           H  
ATOM   1556 1HD1 LEU B  88      -7.082   6.758   5.242  1.00  0.00           H  
ATOM   1557 2HD1 LEU B  88      -7.319   5.200   6.062  1.00  0.00           H  
ATOM   1558 3HD1 LEU B  88      -6.596   5.262   4.444  1.00  0.00           H  
ATOM   1559 1HD2 LEU B  88      -8.392   7.375   3.314  1.00  0.00           H  
ATOM   1560 2HD2 LEU B  88      -7.902   5.874   2.496  1.00  0.00           H  
ATOM   1561 3HD2 LEU B  88      -9.618   6.287   2.677  1.00  0.00           H  
ATOM   1562  N   ARG B  89     -10.751   1.423   4.393  1.00  0.00           N  
ATOM   1563  CA  ARG B  89     -10.880   0.020   4.088  1.00  0.00           C  
ATOM   1564  C   ARG B  89     -11.992  -0.199   3.085  1.00  0.00           C  
ATOM   1565  O   ARG B  89     -11.799  -0.881   2.080  1.00  0.00           O  
ATOM   1566  CB  ARG B  89     -11.187  -0.804   5.344  1.00  0.00           C  
ATOM   1567  CG  ARG B  89     -11.391  -2.306   5.099  1.00  0.00           C  
ATOM   1568  CD  ARG B  89     -11.742  -3.075   6.351  1.00  0.00           C  
ATOM   1569  NE  ARG B  89     -12.995  -2.623   7.007  1.00  0.00           N  
ATOM   1570  CZ  ARG B  89     -14.273  -2.886   6.636  1.00  0.00           C  
ATOM   1571  NH1 ARG B  89     -14.595  -3.592   5.563  1.00  0.00           N1+
ATOM   1572  NH2 ARG B  89     -15.226  -2.404   7.410  1.00  0.00           N  
ATOM   1573  H   ARG B  89     -10.816   1.748   5.362  1.00  0.00           H  
ATOM   1574  HA  ARG B  89      -9.940  -0.340   3.656  1.00  0.00           H  
ATOM   1575 1HB  ARG B  89     -10.394  -0.671   6.075  1.00  0.00           H  
ATOM   1576 2HB  ARG B  89     -12.098  -0.429   5.794  1.00  0.00           H  
ATOM   1577 1HG  ARG B  89     -12.196  -2.455   4.380  1.00  0.00           H  
ATOM   1578 2HG  ARG B  89     -10.471  -2.729   4.692  1.00  0.00           H  
ATOM   1579 1HD  ARG B  89     -11.851  -4.130   6.101  1.00  0.00           H  
ATOM   1580 2HD  ARG B  89     -10.930  -2.963   7.072  1.00  0.00           H  
ATOM   1581  HE  ARG B  89     -12.911  -2.090   7.883  1.00  0.00           H  
ATOM   1582 1HH1 ARG B  89     -13.891  -3.978   4.920  1.00  0.00           H  
ATOM   1583 2HH1 ARG B  89     -15.562  -3.752   5.339  1.00  0.00           H  
ATOM   1584 1HH2 ARG B  89     -14.942  -1.865   8.240  1.00  0.00           H  
ATOM   1585 2HH2 ARG B  89     -16.197  -2.561   7.197  1.00  0.00           H  
ATOM   1586  N   ARG B  90     -13.146   0.440   3.320  1.00  0.00           N  
ATOM   1587  CA  ARG B  90     -14.281   0.284   2.421  1.00  0.00           C  
ATOM   1588  C   ARG B  90     -13.968   0.843   1.028  1.00  0.00           C  
ATOM   1589  O   ARG B  90     -14.364   0.241   0.021  1.00  0.00           O  
ATOM   1590  CB  ARG B  90     -15.512   0.965   2.992  1.00  0.00           C  
ATOM   1591  CG  ARG B  90     -16.811   0.857   2.152  1.00  0.00           C  
ATOM   1592  CD  ARG B  90     -17.550  -0.430   2.378  1.00  0.00           C  
ATOM   1593  NE  ARG B  90     -17.022  -1.530   1.561  1.00  0.00           N  
ATOM   1594  CZ  ARG B  90     -17.393  -1.829   0.302  1.00  0.00           C  
ATOM   1595  NH1 ARG B  90     -18.300  -1.115  -0.349  1.00  0.00           N1+
ATOM   1596  NH2 ARG B  90     -16.813  -2.859  -0.261  1.00  0.00           N  
ATOM   1597  H   ARG B  90     -13.254   0.980   4.194  1.00  0.00           H  
ATOM   1598  HA  ARG B  90     -14.479  -0.784   2.326  1.00  0.00           H  
ATOM   1599 1HB  ARG B  90     -15.715   0.559   3.983  1.00  0.00           H  
ATOM   1600 2HB  ARG B  90     -15.297   2.028   3.125  1.00  0.00           H  
ATOM   1601 1HG  ARG B  90     -17.473   1.675   2.424  1.00  0.00           H  
ATOM   1602 2HG  ARG B  90     -16.580   0.930   1.090  1.00  0.00           H  
ATOM   1603 1HD  ARG B  90     -17.449  -0.716   3.424  1.00  0.00           H  
ATOM   1604 2HD  ARG B  90     -18.605  -0.298   2.148  1.00  0.00           H  
ATOM   1605  HE  ARG B  90     -16.310  -2.158   1.972  1.00  0.00           H  
ATOM   1606 1HH1 ARG B  90     -18.739  -0.320   0.091  1.00  0.00           H  
ATOM   1607 2HH1 ARG B  90     -18.550  -1.360  -1.295  1.00  0.00           H  
ATOM   1608 1HH2 ARG B  90     -16.103  -3.372   0.295  1.00  0.00           H  
ATOM   1609 2HH2 ARG B  90     -17.039  -3.134  -1.202  1.00  0.00           H  
ATOM   1610  N   GLU B  91     -13.245   1.992   0.972  1.00  0.00           N  
ATOM   1611  CA  GLU B  91     -12.901   2.544  -0.335  1.00  0.00           C  
ATOM   1612  C   GLU B  91     -11.974   1.618  -1.086  1.00  0.00           C  
ATOM   1613  O   GLU B  91     -12.148   1.421  -2.279  1.00  0.00           O  
ATOM   1614  CB  GLU B  91     -12.245   3.943  -0.159  1.00  0.00           C  
ATOM   1615  CG  GLU B  91     -13.204   5.088   0.301  1.00  0.00           C  
ATOM   1616  CD  GLU B  91     -12.629   6.480   0.486  1.00  0.00           C  
ATOM   1617  OE1 GLU B  91     -12.011   7.046  -0.437  1.00  0.00           O  
ATOM   1618  OE2 GLU B  91     -12.823   7.021   1.595  1.00  0.00           O1-
ATOM   1619  H   GLU B  91     -12.950   2.456   1.820  1.00  0.00           H  
ATOM   1620  HA  GLU B  91     -13.827   2.652  -0.929  1.00  0.00           H  
ATOM   1621 2HB  GLU B  91     -11.760   4.252  -1.107  1.00  0.00           H  
ATOM   1622 3HB  GLU B  91     -11.411   3.880   0.567  1.00  0.00           H  
ATOM   1623 2HG  GLU B  91     -13.705   4.833   1.249  1.00  0.00           H  
ATOM   1624 3HG  GLU B  91     -14.014   5.249  -0.429  1.00  0.00           H  
ATOM   1625  N   HIS B  92     -10.970   1.057  -0.391  1.00  0.00           N  
ATOM   1626  CA  HIS B  92     -10.052   0.161  -1.076  1.00  0.00           C  
ATOM   1627  C   HIS B  92     -10.785  -1.079  -1.577  1.00  0.00           C  
ATOM   1628  O   HIS B  92     -10.455  -1.567  -2.658  1.00  0.00           O  
ATOM   1629  CB  HIS B  92      -8.898  -0.298  -0.186  1.00  0.00           C  
ATOM   1630  CG  HIS B  92      -7.810   0.708   0.114  1.00  0.00           C  
ATOM   1631  CD2 HIS B  92      -6.602   0.916  -0.471  1.00  0.00           C  
ATOM   1632  ND1 HIS B  92      -7.891   1.599   1.144  1.00  0.00           N  
ATOM   1633  CE1 HIS B  92      -6.776   2.302   1.201  1.00  0.00           C  
ATOM   1634  NE2 HIS B  92      -5.967   1.900   0.221  1.00  0.00           N  
ATOM   1635  H   HIS B  92     -10.834   1.283   0.595  1.00  0.00           H  
ATOM   1636  HA  HIS B  92      -9.627   0.671  -1.935  1.00  0.00           H  
ATOM   1637 1HB  HIS B  92      -9.311  -0.624   0.776  1.00  0.00           H  
ATOM   1638 2HB  HIS B  92      -8.424  -1.169  -0.637  1.00  0.00           H  
ATOM   1639  HD1 HIS B  92      -8.671   1.694   1.792  1.00  0.00           H  
ATOM   1640  HD2 HIS B  92      -6.091   0.445  -1.294  1.00  0.00           H  
ATOM   1641  HE1 HIS B  92      -6.637   3.064   1.969  1.00  0.00           H  
ATOM   1642  N   GLU B  93     -11.761  -1.594  -0.813  1.00  0.00           N  
ATOM   1643  CA  GLU B  93     -12.527  -2.755  -1.264  1.00  0.00           C  
ATOM   1644  C   GLU B  93     -13.330  -2.414  -2.523  1.00  0.00           C  
ATOM   1645  O   GLU B  93     -13.413  -3.231  -3.449  1.00  0.00           O  
ATOM   1646  CB  GLU B  93     -13.467  -3.233  -0.156  1.00  0.00           C  
ATOM   1647  CG  GLU B  93     -12.781  -3.875   1.033  1.00  0.00           C  
ATOM   1648  CD  GLU B  93     -13.719  -4.110   2.190  1.00  0.00           C  
ATOM   1649  OE1 GLU B  93     -14.898  -3.779   2.076  1.00  0.00           O  
ATOM   1650  OE2 GLU B  93     -13.258  -4.603   3.205  1.00  0.00           O1-
ATOM   1651  H   GLU B  93     -11.938  -1.193   0.116  1.00  0.00           H  
ATOM   1652  HA  GLU B  93     -11.834  -3.561  -1.501  1.00  0.00           H  
ATOM   1653 1HB  GLU B  93     -14.030  -2.380   0.216  1.00  0.00           H  
ATOM   1654 2HB  GLU B  93     -14.172  -3.949  -0.566  1.00  0.00           H  
ATOM   1655 1HG  GLU B  93     -12.368  -4.833   0.719  1.00  0.00           H  
ATOM   1656 2HG  GLU B  93     -11.955  -3.252   1.355  1.00  0.00           H  
ATOM   1657  N   GLU B  94     -13.913  -1.205  -2.579  1.00  0.00           N  
ATOM   1658  CA  GLU B  94     -14.629  -0.789  -3.781  1.00  0.00           C  
ATOM   1659  C   GLU B  94     -13.669  -0.726  -4.960  1.00  0.00           C  
ATOM   1660  O   GLU B  94     -14.004  -1.176  -6.066  1.00  0.00           O  
ATOM   1661  CB  GLU B  94     -15.298   0.574  -3.609  1.00  0.00           C  
ATOM   1662  CG  GLU B  94     -16.049   1.046  -4.869  1.00  0.00           C  
ATOM   1663  CD  GLU B  94     -16.760   2.349  -4.700  1.00  0.00           C  
ATOM   1664  OE1 GLU B  94     -16.921   2.788  -3.588  1.00  0.00           O  
ATOM   1665  OE2 GLU B  94     -17.116   2.934  -5.704  1.00  0.00           O1-
ATOM   1666  H   GLU B  94     -13.896  -0.598  -1.750  1.00  0.00           H  
ATOM   1667  HA  GLU B  94     -15.395  -1.530  -4.002  1.00  0.00           H  
ATOM   1668 1HB  GLU B  94     -15.999   0.535  -2.774  1.00  0.00           H  
ATOM   1669 2HB  GLU B  94     -14.543   1.323  -3.366  1.00  0.00           H  
ATOM   1670 1HG  GLU B  94     -15.334   1.156  -5.684  1.00  0.00           H  
ATOM   1671 2HG  GLU B  94     -16.766   0.279  -5.159  1.00  0.00           H  
ATOM   1672  N   LEU B  95     -12.471  -0.182  -4.727  1.00  0.00           N  
ATOM   1673  CA  LEU B  95     -11.504  -0.099  -5.796  1.00  0.00           C  
ATOM   1674  C   LEU B  95     -11.075  -1.477  -6.228  1.00  0.00           C  
ATOM   1675  O   LEU B  95     -10.988  -1.727  -7.423  1.00  0.00           O  
ATOM   1676  CB  LEU B  95     -10.254   0.672  -5.365  1.00  0.00           C  
ATOM   1677  CG  LEU B  95     -10.407   2.167  -5.107  1.00  0.00           C  
ATOM   1678  CD1 LEU B  95      -9.154   2.679  -4.532  1.00  0.00           C  
ATOM   1679  CD2 LEU B  95     -10.669   2.883  -6.364  1.00  0.00           C  
ATOM   1680  H   LEU B  95     -12.265   0.214  -3.804  1.00  0.00           H  
ATOM   1681  HA  LEU B  95     -11.969   0.386  -6.646  1.00  0.00           H  
ATOM   1682 1HB  LEU B  95      -9.879   0.218  -4.454  1.00  0.00           H  
ATOM   1683 2HB  LEU B  95      -9.499   0.551  -6.140  1.00  0.00           H  
ATOM   1684  HG  LEU B  95     -11.221   2.344  -4.407  1.00  0.00           H  
ATOM   1685 1HD1 LEU B  95      -9.270   3.736  -4.372  1.00  0.00           H  
ATOM   1686 2HD1 LEU B  95      -8.944   2.179  -3.592  1.00  0.00           H  
ATOM   1687 3HD1 LEU B  95      -8.344   2.506  -5.232  1.00  0.00           H  
ATOM   1688 1HD2 LEU B  95     -10.753   3.950  -6.160  1.00  0.00           H  
ATOM   1689 2HD2 LEU B  95      -9.838   2.708  -7.040  1.00  0.00           H  
ATOM   1690 3HD2 LEU B  95     -11.590   2.538  -6.809  1.00  0.00           H  
ATOM   1691  N   GLU B  96     -10.896  -2.418  -5.293  1.00  0.00           N  
ATOM   1692  CA  GLU B  96     -10.486  -3.755  -5.690  1.00  0.00           C  
ATOM   1693  C   GLU B  96     -11.503  -4.339  -6.659  1.00  0.00           C  
ATOM   1694  O   GLU B  96     -11.110  -4.928  -7.669  1.00  0.00           O  
ATOM   1695  CB  GLU B  96     -10.326  -4.695  -4.495  1.00  0.00           C  
ATOM   1696  CG  GLU B  96      -9.761  -6.083  -4.877  1.00  0.00           C  
ATOM   1697  CD  GLU B  96      -9.608  -7.039  -3.709  1.00  0.00           C  
ATOM   1698  OE1 GLU B  96     -10.597  -7.296  -3.037  1.00  0.00           O  
ATOM   1699  OE2 GLU B  96      -8.501  -7.500  -3.469  1.00  0.00           O1-
ATOM   1700  H   GLU B  96     -10.962  -2.175  -4.303  1.00  0.00           H  
ATOM   1701  HA  GLU B  96      -9.527  -3.689  -6.198  1.00  0.00           H  
ATOM   1702 1HB  GLU B  96      -9.665  -4.240  -3.757  1.00  0.00           H  
ATOM   1703 2HB  GLU B  96     -11.297  -4.839  -4.018  1.00  0.00           H  
ATOM   1704 1HG  GLU B  96     -10.413  -6.542  -5.612  1.00  0.00           H  
ATOM   1705 2HG  GLU B  96      -8.788  -5.943  -5.349  1.00  0.00           H  
ATOM   1706  N   GLU B  97     -12.806  -4.151  -6.394  1.00  0.00           N  
ATOM   1707  CA  GLU B  97     -13.803  -4.700  -7.309  1.00  0.00           C  
ATOM   1708  C   GLU B  97     -13.753  -4.027  -8.682  1.00  0.00           C  
ATOM   1709  O   GLU B  97     -13.860  -4.710  -9.708  1.00  0.00           O  
ATOM   1710  CB  GLU B  97     -15.214  -4.546  -6.728  1.00  0.00           C  
ATOM   1711  CG  GLU B  97     -15.527  -5.437  -5.528  1.00  0.00           C  
ATOM   1712  CD  GLU B  97     -15.495  -6.902  -5.875  1.00  0.00           C  
ATOM   1713  OE1 GLU B  97     -16.038  -7.267  -6.884  1.00  0.00           O  
ATOM   1714  OE2 GLU B  97     -14.907  -7.663  -5.136  1.00  0.00           O1-
ATOM   1715  H   GLU B  97     -13.078  -3.699  -5.511  1.00  0.00           H  
ATOM   1716  HA  GLU B  97     -13.597  -5.756  -7.445  1.00  0.00           H  
ATOM   1717 1HB  GLU B  97     -15.354  -3.510  -6.409  1.00  0.00           H  
ATOM   1718 2HB  GLU B  97     -15.950  -4.749  -7.504  1.00  0.00           H  
ATOM   1719 1HG  GLU B  97     -14.788  -5.244  -4.747  1.00  0.00           H  
ATOM   1720 2HG  GLU B  97     -16.508  -5.175  -5.138  1.00  0.00           H  
ATOM   1721  N   ARG B  98     -13.534  -2.707  -8.713  1.00  0.00           N  
ATOM   1722  CA  ARG B  98     -13.451  -1.994  -9.984  1.00  0.00           C  
ATOM   1723  C   ARG B  98     -12.196  -2.403 -10.766  1.00  0.00           C  
ATOM   1724  O   ARG B  98     -12.235  -2.579 -11.990  1.00  0.00           O  
ATOM   1725  CB  ARG B  98     -13.443  -0.499  -9.736  1.00  0.00           C  
ATOM   1726  CG  ARG B  98     -14.755   0.091  -9.259  1.00  0.00           C  
ATOM   1727  CD  ARG B  98     -14.648   1.564  -9.016  1.00  0.00           C  
ATOM   1728  NE  ARG B  98     -15.908   2.131  -8.511  1.00  0.00           N  
ATOM   1729  CZ  ARG B  98     -16.961   2.512  -9.256  1.00  0.00           C  
ATOM   1730  NH1 ARG B  98     -16.963   2.406 -10.576  1.00  0.00           N1+
ATOM   1731  NH2 ARG B  98     -17.998   2.996  -8.614  1.00  0.00           N  
ATOM   1732  H   ARG B  98     -13.504  -2.194  -7.821  1.00  0.00           H  
ATOM   1733  HA  ARG B  98     -14.329  -2.245 -10.577  1.00  0.00           H  
ATOM   1734 1HB  ARG B  98     -12.697  -0.276  -8.977  1.00  0.00           H  
ATOM   1735 2HB  ARG B  98     -13.164   0.014 -10.652  1.00  0.00           H  
ATOM   1736 1HG  ARG B  98     -15.523  -0.089 -10.006  1.00  0.00           H  
ATOM   1737 2HG  ARG B  98     -15.047  -0.386  -8.322  1.00  0.00           H  
ATOM   1738 1HD  ARG B  98     -13.878   1.736  -8.259  1.00  0.00           H  
ATOM   1739 2HD  ARG B  98     -14.369   2.080  -9.931  1.00  0.00           H  
ATOM   1740  HE  ARG B  98     -16.026   2.267  -7.491  1.00  0.00           H  
ATOM   1741 1HH1 ARG B  98     -16.161   2.033 -11.057  1.00  0.00           H  
ATOM   1742 2HH1 ARG B  98     -17.771   2.702 -11.105  1.00  0.00           H  
ATOM   1743 1HH2 ARG B  98     -17.940   3.056  -7.583  1.00  0.00           H  
ATOM   1744 2HH2 ARG B  98     -18.821   3.300  -9.109  1.00  0.00           H  
ATOM   1745  N   LEU B  99     -11.096  -2.593 -10.043  1.00  0.00           N  
ATOM   1746  CA  LEU B  99      -9.825  -2.985 -10.614  1.00  0.00           C  
ATOM   1747  C   LEU B  99      -9.938  -4.399 -11.186  1.00  0.00           C  
ATOM   1748  O   LEU B  99      -9.418  -4.650 -12.275  1.00  0.00           O  
ATOM   1749  CB  LEU B  99      -8.750  -2.851  -9.518  1.00  0.00           C  
ATOM   1750  CG  LEU B  99      -8.397  -1.352  -9.093  1.00  0.00           C  
ATOM   1751  CD1 LEU B  99      -7.660  -1.349  -7.782  1.00  0.00           C  
ATOM   1752  CD2 LEU B  99      -7.486  -0.682 -10.159  1.00  0.00           C  
ATOM   1753  H   LEU B  99     -11.145  -2.415  -9.043  1.00  0.00           H  
ATOM   1754  HA  LEU B  99      -9.591  -2.306 -11.428  1.00  0.00           H  
ATOM   1755 1HB  LEU B  99      -9.109  -3.369  -8.633  1.00  0.00           H  
ATOM   1756 2HB  LEU B  99      -7.836  -3.337  -9.850  1.00  0.00           H  
ATOM   1757  HG  LEU B  99      -9.315  -0.780  -8.984  1.00  0.00           H  
ATOM   1758 1HD1 LEU B  99      -7.434  -0.319  -7.508  1.00  0.00           H  
ATOM   1759 2HD1 LEU B  99      -8.276  -1.797  -7.011  1.00  0.00           H  
ATOM   1760 3HD1 LEU B  99      -6.753  -1.908  -7.873  1.00  0.00           H  
ATOM   1761 1HD2 LEU B  99      -7.255   0.332  -9.845  1.00  0.00           H  
ATOM   1762 2HD2 LEU B  99      -6.564  -1.237 -10.257  1.00  0.00           H  
ATOM   1763 3HD2 LEU B  99      -7.978  -0.652 -11.119  1.00  0.00           H  
ATOM   1764  N   LYS B 100     -10.653  -5.313 -10.500  1.00  0.00           N  
ATOM   1765  CA  LYS B 100     -10.856  -6.657 -11.042  1.00  0.00           C  
ATOM   1766  C   LYS B 100     -11.651  -6.624 -12.343  1.00  0.00           C  
ATOM   1767  O   LYS B 100     -11.323  -7.362 -13.279  1.00  0.00           O  
ATOM   1768  CB  LYS B 100     -11.558  -7.583 -10.048  1.00  0.00           C  
ATOM   1769  CG  LYS B 100     -10.693  -8.051  -8.871  1.00  0.00           C  
ATOM   1770  CD  LYS B 100     -11.395  -9.143  -8.043  1.00  0.00           C  
ATOM   1771  CE  LYS B 100     -12.548  -8.568  -7.227  1.00  0.00           C  
ATOM   1772  NZ  LYS B 100     -13.151  -9.559  -6.296  1.00  0.00           N1+
ATOM   1773  H   LYS B 100     -11.012  -5.079  -9.568  1.00  0.00           H  
ATOM   1774  HA  LYS B 100      -9.879  -7.083 -11.261  1.00  0.00           H  
ATOM   1775 1HB  LYS B 100     -12.420  -7.049  -9.645  1.00  0.00           H  
ATOM   1776 2HB  LYS B 100     -11.935  -8.460 -10.573  1.00  0.00           H  
ATOM   1777 1HG  LYS B 100      -9.758  -8.453  -9.260  1.00  0.00           H  
ATOM   1778 2HG  LYS B 100     -10.457  -7.214  -8.229  1.00  0.00           H  
ATOM   1779 1HD  LYS B 100     -11.777  -9.920  -8.703  1.00  0.00           H  
ATOM   1780 2HD  LYS B 100     -10.675  -9.590  -7.357  1.00  0.00           H  
ATOM   1781 1HE  LYS B 100     -12.181  -7.726  -6.646  1.00  0.00           H  
ATOM   1782 2HE  LYS B 100     -13.331  -8.218  -7.895  1.00  0.00           H  
ATOM   1783 1HZ  LYS B 100     -13.905  -9.054  -5.794  1.00  0.00           H  
ATOM   1784 2HZ  LYS B 100     -13.535 -10.339  -6.803  1.00  0.00           H  
ATOM   1785 3HZ  LYS B 100     -12.463  -9.883  -5.637  1.00  0.00           H  
ATOM   1786  N   GLU B 101     -12.675  -5.759 -12.432  1.00  0.00           N  
ATOM   1787  CA  GLU B 101     -13.445  -5.709 -13.671  1.00  0.00           C  
ATOM   1788  C   GLU B 101     -12.579  -5.177 -14.808  1.00  0.00           C  
ATOM   1789  O   GLU B 101     -12.624  -5.706 -15.927  1.00  0.00           O  
ATOM   1790  CB  GLU B 101     -14.686  -4.822 -13.512  1.00  0.00           C  
ATOM   1791  CG  GLU B 101     -15.765  -5.384 -12.582  1.00  0.00           C  
ATOM   1792  CD  GLU B 101     -16.393  -6.670 -13.066  1.00  0.00           C  
ATOM   1793  OE1 GLU B 101     -16.885  -6.708 -14.163  1.00  0.00           O  
ATOM   1794  OE2 GLU B 101     -16.327  -7.642 -12.343  1.00  0.00           O1-
ATOM   1795  H   GLU B 101     -12.959  -5.215 -11.608  1.00  0.00           H  
ATOM   1796  HA  GLU B 101     -13.765  -6.714 -13.923  1.00  0.00           H  
ATOM   1797 1HB  GLU B 101     -14.382  -3.852 -13.114  1.00  0.00           H  
ATOM   1798 2HB  GLU B 101     -15.135  -4.648 -14.490  1.00  0.00           H  
ATOM   1799 1HG  GLU B 101     -15.317  -5.567 -11.608  1.00  0.00           H  
ATOM   1800 2HG  GLU B 101     -16.540  -4.631 -12.453  1.00  0.00           H  
ATOM   1801  N   LEU B 102     -11.730  -4.187 -14.511  1.00  0.00           N  
ATOM   1802  CA  LEU B 102     -10.849  -3.657 -15.536  1.00  0.00           C  
ATOM   1803  C   LEU B 102      -9.823  -4.705 -15.938  1.00  0.00           C  
ATOM   1804  O   LEU B 102      -9.496  -4.811 -17.117  1.00  0.00           O  
ATOM   1805  CB  LEU B 102     -10.158  -2.385 -15.045  1.00  0.00           C  
ATOM   1806  CG  LEU B 102     -11.053  -1.118 -14.861  1.00  0.00           C  
ATOM   1807  CD1 LEU B 102     -10.234  -0.025 -14.181  1.00  0.00           C  
ATOM   1808  CD2 LEU B 102     -11.556  -0.611 -16.222  1.00  0.00           C  
ATOM   1809  H   LEU B 102     -11.756  -3.762 -13.577  1.00  0.00           H  
ATOM   1810  HA  LEU B 102     -11.445  -3.431 -16.416  1.00  0.00           H  
ATOM   1811 1HB  LEU B 102      -9.757  -2.622 -14.068  1.00  0.00           H  
ATOM   1812 2HB  LEU B 102      -9.335  -2.142 -15.719  1.00  0.00           H  
ATOM   1813  HG  LEU B 102     -11.901  -1.364 -14.222  1.00  0.00           H  
ATOM   1814 1HD1 LEU B 102     -10.851   0.859 -14.035  1.00  0.00           H  
ATOM   1815 2HD1 LEU B 102      -9.879  -0.380 -13.218  1.00  0.00           H  
ATOM   1816 3HD1 LEU B 102      -9.400   0.222 -14.815  1.00  0.00           H  
ATOM   1817 1HD2 LEU B 102     -12.164   0.267 -16.063  1.00  0.00           H  
ATOM   1818 2HD2 LEU B 102     -10.705  -0.353 -16.857  1.00  0.00           H  
ATOM   1819 3HD2 LEU B 102     -12.160  -1.367 -16.723  1.00  0.00           H  
ATOM   1820  N   LYS B 103      -9.320  -5.492 -14.977  1.00  0.00           N  
ATOM   1821  CA  LYS B 103      -8.369  -6.551 -15.282  1.00  0.00           C  
ATOM   1822  C   LYS B 103      -8.964  -7.544 -16.269  1.00  0.00           C  
ATOM   1823  O   LYS B 103      -8.297  -7.936 -17.238  1.00  0.00           O  
ATOM   1824  CB  LYS B 103      -7.936  -7.283 -14.008  1.00  0.00           C  
ATOM   1825  CG  LYS B 103      -6.970  -8.449 -14.245  1.00  0.00           C  
ATOM   1826  CD  LYS B 103      -6.399  -9.018 -12.927  1.00  0.00           C  
ATOM   1827  CE  LYS B 103      -7.385  -9.906 -12.168  1.00  0.00           C  
ATOM   1828  NZ  LYS B 103      -6.757 -10.439 -10.926  1.00  0.00           N1+
ATOM   1829  H   LYS B 103      -9.576  -5.317 -14.002  1.00  0.00           H  
ATOM   1830  HA  LYS B 103      -7.489  -6.101 -15.738  1.00  0.00           H  
ATOM   1831 1HB  LYS B 103      -7.464  -6.571 -13.327  1.00  0.00           H  
ATOM   1832 2HB  LYS B 103      -8.816  -7.670 -13.511  1.00  0.00           H  
ATOM   1833 1HG  LYS B 103      -7.508  -9.254 -14.749  1.00  0.00           H  
ATOM   1834 2HG  LYS B 103      -6.182  -8.124 -14.899  1.00  0.00           H  
ATOM   1835 1HD  LYS B 103      -5.498  -9.597 -13.143  1.00  0.00           H  
ATOM   1836 2HD  LYS B 103      -6.124  -8.197 -12.266  1.00  0.00           H  
ATOM   1837 1HE  LYS B 103      -8.267  -9.329 -11.894  1.00  0.00           H  
ATOM   1838 2HE  LYS B 103      -7.687 -10.740 -12.800  1.00  0.00           H  
ATOM   1839 1HZ  LYS B 103      -7.392 -11.023 -10.404  1.00  0.00           H  
ATOM   1840 2HZ  LYS B 103      -5.928 -10.982 -11.143  1.00  0.00           H  
ATOM   1841 3HZ  LYS B 103      -6.490  -9.649 -10.352  1.00  0.00           H  
ATOM   1842  N   LYS B 104     -10.221  -7.952 -16.039  1.00  0.00           N  
ATOM   1843  CA  LYS B 104     -10.865  -8.895 -16.944  1.00  0.00           C  
ATOM   1844  C   LYS B 104     -10.976  -8.330 -18.356  1.00  0.00           C  
ATOM   1845  O   LYS B 104     -10.759  -9.060 -19.327  1.00  0.00           O  
ATOM   1846  CB  LYS B 104     -12.241  -9.294 -16.414  1.00  0.00           C  
ATOM   1847  CG  LYS B 104     -12.190 -10.223 -15.192  1.00  0.00           C  
ATOM   1848  CD  LYS B 104     -13.580 -10.745 -14.786  1.00  0.00           C  
ATOM   1849  CE  LYS B 104     -14.391  -9.651 -14.103  1.00  0.00           C  
ATOM   1850  NZ  LYS B 104     -15.689 -10.136 -13.551  1.00  0.00           N1+
ATOM   1851  H   LYS B 104     -10.702  -7.628 -15.191  1.00  0.00           H  
ATOM   1852  HA  LYS B 104     -10.248  -9.791 -16.993  1.00  0.00           H  
ATOM   1853 1HB  LYS B 104     -12.778  -8.387 -16.135  1.00  0.00           H  
ATOM   1854 2HB  LYS B 104     -12.809  -9.786 -17.202  1.00  0.00           H  
ATOM   1855 1HG  LYS B 104     -11.548 -11.073 -15.421  1.00  0.00           H  
ATOM   1856 2HG  LYS B 104     -11.752  -9.684 -14.353  1.00  0.00           H  
ATOM   1857 1HD  LYS B 104     -14.118 -11.101 -15.666  1.00  0.00           H  
ATOM   1858 2HD  LYS B 104     -13.461 -11.575 -14.092  1.00  0.00           H  
ATOM   1859 1HE  LYS B 104     -13.799  -9.236 -13.287  1.00  0.00           H  
ATOM   1860 2HE  LYS B 104     -14.609  -8.860 -14.817  1.00  0.00           H  
ATOM   1861 1HZ  LYS B 104     -16.132  -9.306 -13.111  1.00  0.00           H  
ATOM   1862 2HZ  LYS B 104     -16.278 -10.493 -14.285  1.00  0.00           H  
ATOM   1863 3HZ  LYS B 104     -15.538 -10.849 -12.860  1.00  0.00           H  
ATOM   1864  N   GLU B 105     -11.297  -7.033 -18.481  1.00  0.00           N  
ATOM   1865  CA  GLU B 105     -11.379  -6.423 -19.804  1.00  0.00           C  
ATOM   1866  C   GLU B 105     -10.003  -6.275 -20.465  1.00  0.00           C  
ATOM   1867  O   GLU B 105      -9.838  -6.613 -21.641  1.00  0.00           O  
ATOM   1868  CB  GLU B 105     -12.054  -5.054 -19.705  1.00  0.00           C  
ATOM   1869  CG  GLU B 105     -12.247  -4.351 -21.041  1.00  0.00           C  
ATOM   1870  CD  GLU B 105     -13.163  -5.100 -21.969  1.00  0.00           C  
ATOM   1871  OE1 GLU B 105     -13.923  -5.910 -21.497  1.00  0.00           O  
ATOM   1872  OE2 GLU B 105     -13.101  -4.861 -23.153  1.00  0.00           O1-
ATOM   1873  H   GLU B 105     -11.545  -6.496 -17.640  1.00  0.00           H  
ATOM   1874  HA  GLU B 105     -11.994  -7.058 -20.436  1.00  0.00           H  
ATOM   1875 1HB  GLU B 105     -13.034  -5.163 -19.240  1.00  0.00           H  
ATOM   1876 2HB  GLU B 105     -11.460  -4.400 -19.066  1.00  0.00           H  
ATOM   1877 1HG  GLU B 105     -12.663  -3.359 -20.862  1.00  0.00           H  
ATOM   1878 2HG  GLU B 105     -11.276  -4.226 -21.518  1.00  0.00           H  
ATOM   1879  N   LEU B 106      -8.991  -5.879 -19.678  1.00  0.00           N  
ATOM   1880  CA  LEU B 106      -7.626  -5.666 -20.160  1.00  0.00           C  
ATOM   1881  C   LEU B 106      -6.971  -6.935 -20.628  1.00  0.00           C  
ATOM   1882  O   LEU B 106      -6.166  -6.932 -21.564  1.00  0.00           O  
ATOM   1883  CB  LEU B 106      -6.758  -5.055 -19.059  1.00  0.00           C  
ATOM   1884  CG  LEU B 106      -7.009  -3.621 -18.685  1.00  0.00           C  
ATOM   1885  CD1 LEU B 106      -6.253  -3.283 -17.410  1.00  0.00           C  
ATOM   1886  CD2 LEU B 106      -6.503  -2.738 -19.786  1.00  0.00           C  
ATOM   1887  H   LEU B 106      -9.202  -5.641 -18.707  1.00  0.00           H  
ATOM   1888  HA  LEU B 106      -7.672  -4.994 -21.014  1.00  0.00           H  
ATOM   1889 1HB  LEU B 106      -6.870  -5.660 -18.161  1.00  0.00           H  
ATOM   1890 2HB  LEU B 106      -5.767  -5.109 -19.377  1.00  0.00           H  
ATOM   1891  HG  LEU B 106      -8.071  -3.448 -18.537  1.00  0.00           H  
ATOM   1892 1HD1 LEU B 106      -6.433  -2.254 -17.179  1.00  0.00           H  
ATOM   1893 2HD1 LEU B 106      -6.605  -3.908 -16.591  1.00  0.00           H  
ATOM   1894 3HD1 LEU B 106      -5.186  -3.439 -17.554  1.00  0.00           H  
ATOM   1895 1HD2 LEU B 106      -6.690  -1.755 -19.489  1.00  0.00           H  
ATOM   1896 2HD2 LEU B 106      -5.432  -2.891 -19.930  1.00  0.00           H  
ATOM   1897 3HD2 LEU B 106      -7.018  -2.930 -20.717  1.00  0.00           H  
ATOM   1898  N   GLU B 107      -7.334  -8.010 -20.022  1.00  0.00           N  
ATOM   1899  CA  GLU B 107      -6.781  -9.325 -20.331  1.00  0.00           C  
ATOM   1900  C   GLU B 107      -7.277  -9.819 -21.669  1.00  0.00           C  
ATOM   1901  O   GLU B 107      -6.690 -10.765 -22.243  1.00  0.00           O  
ATOM   1902  CB  GLU B 107      -7.158 -10.331 -19.206  1.00  0.00           C  
ATOM   1903  CG  GLU B 107      -6.472 -11.733 -19.293  1.00  0.00           C  
ATOM   1904  CD  GLU B 107      -6.751 -12.742 -18.194  1.00  0.00           C  
ATOM   1905  OE1 GLU B 107      -6.508 -12.474 -17.002  1.00  0.00           O  
ATOM   1906  OE2 GLU B 107      -7.245 -13.832 -18.551  1.00  0.00           O1-
ATOM   1907  H   GLU B 107      -8.034  -7.940 -19.297  1.00  0.00           H  
ATOM   1908  HA  GLU B 107      -5.681  -9.242 -20.387  1.00  0.00           H  
ATOM   1909 2HB  GLU B 107      -8.257 -10.479 -19.189  1.00  0.00           H  
ATOM   1910 3HB  GLU B 107      -6.926  -9.894 -18.216  1.00  0.00           H  
ATOM   1911 2HG  GLU B 107      -5.375 -11.638 -19.353  1.00  0.00           H  
ATOM   1912 3HG  GLU B 107      -6.774 -12.270 -20.207  1.00  0.00           H  
ATOM   1913  N   LYS B 108      -8.362  -9.249 -22.233  1.00  0.00           N  
ATOM   1914  CA  LYS B 108      -8.883  -9.685 -23.512  1.00  0.00           C  
ATOM   1915  C   LYS B 108      -8.761  -8.614 -24.615  1.00  0.00           C  
ATOM   1916  O   LYS B 108      -8.551  -8.950 -25.783  1.00  0.00           O  
ATOM   1917  CB  LYS B 108     -10.354 -10.099 -23.355  1.00  0.00           C  
ATOM   1918  CG  LYS B 108     -10.620 -11.252 -22.326  1.00  0.00           C  
ATOM   1919  CD  LYS B 108      -9.970 -12.598 -22.723  1.00  0.00           C  
ATOM   1920  CE  LYS B 108     -10.353 -13.707 -21.727  1.00  0.00           C  
ATOM   1921  NZ  LYS B 108      -9.710 -15.015 -22.063  1.00  0.00           N1+
ATOM   1922  H   LYS B 108      -8.795  -8.450 -21.768  1.00  0.00           H  
ATOM   1923  HA  LYS B 108      -8.311 -10.549 -23.849  1.00  0.00           H  
ATOM   1924 1HB  LYS B 108     -10.928  -9.226 -23.028  1.00  0.00           H  
ATOM   1925 2HB  LYS B 108     -10.749 -10.405 -24.321  1.00  0.00           H  
ATOM   1926 1HG  LYS B 108     -10.244 -10.952 -21.346  1.00  0.00           H  
ATOM   1927 2HG  LYS B 108     -11.696 -11.402 -22.242  1.00  0.00           H  
ATOM   1928 1HD  LYS B 108     -10.281 -12.884 -23.725  1.00  0.00           H  
ATOM   1929 2HD  LYS B 108      -8.883 -12.498 -22.709  1.00  0.00           H  
ATOM   1930 1HE  LYS B 108     -10.035 -13.409 -20.726  1.00  0.00           H  
ATOM   1931 2HE  LYS B 108     -11.433 -13.837 -21.730  1.00  0.00           H  
ATOM   1932 1HZ  LYS B 108      -9.985 -15.712 -21.382  1.00  0.00           H  
ATOM   1933 2HZ  LYS B 108     -10.004 -15.311 -22.983  1.00  0.00           H  
ATOM   1934 3HZ  LYS B 108      -8.704 -14.911 -22.047  1.00  0.00           H  
ATOM   1935  N   SER B 109      -8.876  -7.328 -24.244  1.00  0.00           N  
ATOM   1936  CA  SER B 109      -8.857  -6.223 -25.188  1.00  0.00           C  
ATOM   1937  C   SER B 109      -7.556  -5.399 -25.097  1.00  0.00           C  
ATOM   1938  O   SER B 109      -7.359  -4.655 -24.128  1.00  0.00           O  
ATOM   1939  CB  SER B 109     -10.039  -5.308 -24.942  1.00  0.00           C  
ATOM   1940  OG  SER B 109      -9.992  -4.196 -25.782  1.00  0.00           O  
ATOM   1941  H   SER B 109      -9.053  -7.106 -23.261  1.00  0.00           H  
ATOM   1942  HA  SER B 109      -8.981  -6.644 -26.182  1.00  0.00           H  
ATOM   1943 1HB  SER B 109     -10.968  -5.863 -25.116  1.00  0.00           H  
ATOM   1944 2HB  SER B 109     -10.043  -4.989 -23.901  1.00  0.00           H  
ATOM   1945  HG  SER B 109     -10.689  -3.609 -25.486  1.00  0.00           H  
ATOM   1946  N   PRO B 110      -6.666  -5.425 -26.116  1.00  0.00           N  
ATOM   1947  CA  PRO B 110      -5.348  -4.786 -26.115  1.00  0.00           C  
ATOM   1948  C   PRO B 110      -5.466  -3.276 -26.333  1.00  0.00           C  
ATOM   1949  O   PRO B 110      -5.001  -2.752 -27.347  1.00  0.00           O  
ATOM   1950  CB  PRO B 110      -4.631  -5.471 -27.283  1.00  0.00           C  
ATOM   1951  CG  PRO B 110      -5.720  -5.767 -28.257  1.00  0.00           C  
ATOM   1952  CD  PRO B 110      -6.900  -6.137 -27.399  1.00  0.00           C  
ATOM   1953  HA  PRO B 110      -4.832  -4.991 -25.158  1.00  0.00           H  
ATOM   1954 1HB  PRO B 110      -3.860  -4.804 -27.695  1.00  0.00           H  
ATOM   1955 2HB  PRO B 110      -4.117  -6.377 -26.930  1.00  0.00           H  
ATOM   1956 1HG  PRO B 110      -5.915  -4.887 -28.888  1.00  0.00           H  
ATOM   1957 2HG  PRO B 110      -5.415  -6.580 -28.932  1.00  0.00           H  
ATOM   1958 1HD  PRO B 110      -7.826  -5.788 -27.878  1.00  0.00           H  
ATOM   1959 2HD  PRO B 110      -6.923  -7.228 -27.258  1.00  0.00           H  
ATOM   1960  N   SER B 111      -6.120  -2.590 -25.387  1.00  0.00           N  
ATOM   1961  CA  SER B 111      -6.375  -1.157 -25.501  1.00  0.00           C  
ATOM   1962  C   SER B 111      -5.619  -0.256 -24.522  1.00  0.00           C  
ATOM   1963  O   SER B 111      -5.586  -0.490 -23.315  1.00  0.00           O  
ATOM   1964  CB  SER B 111      -7.863  -0.915 -25.334  1.00  0.00           C  
ATOM   1965  OG  SER B 111      -8.152   0.456 -25.339  1.00  0.00           O  
ATOM   1966  H   SER B 111      -6.467  -3.131 -24.606  1.00  0.00           H  
ATOM   1967  HA  SER B 111      -6.119  -0.840 -26.515  1.00  0.00           H  
ATOM   1968 1HB  SER B 111      -8.404  -1.407 -26.141  1.00  0.00           H  
ATOM   1969 2HB  SER B 111      -8.200  -1.356 -24.397  1.00  0.00           H  
ATOM   1970  HG  SER B 111      -9.086   0.529 -25.550  1.00  0.00           H  
ATOM   1971  N   GLN B 112      -5.084   0.859 -25.051  1.00  0.00           N  
ATOM   1972  CA  GLN B 112      -4.380   1.836 -24.230  1.00  0.00           C  
ATOM   1973  C   GLN B 112      -5.312   2.661 -23.349  1.00  0.00           C  
ATOM   1974  O   GLN B 112      -4.932   3.064 -22.245  1.00  0.00           O  
ATOM   1975  CB  GLN B 112      -3.574   2.805 -25.097  1.00  0.00           C  
ATOM   1976  CG  GLN B 112      -2.425   2.158 -25.851  1.00  0.00           C  
ATOM   1977  CD  GLN B 112      -2.846   1.555 -27.165  1.00  0.00           C  
ATOM   1978  NE2 GLN B 112      -1.879   1.419 -28.067  1.00  0.00           N  
ATOM   1979  OE1 GLN B 112      -4.032   1.219 -27.391  1.00  0.00           O  
ATOM   1980  H   GLN B 112      -5.110   0.974 -26.074  1.00  0.00           H  
ATOM   1981  HA  GLN B 112      -3.702   1.296 -23.575  1.00  0.00           H  
ATOM   1982 1HB  GLN B 112      -4.244   3.279 -25.826  1.00  0.00           H  
ATOM   1983 2HB  GLN B 112      -3.152   3.589 -24.465  1.00  0.00           H  
ATOM   1984 1HG  GLN B 112      -1.658   2.902 -26.050  1.00  0.00           H  
ATOM   1985 2HG  GLN B 112      -2.019   1.349 -25.244  1.00  0.00           H  
ATOM   1986 1HE2 GLN B 112      -2.079   1.035 -28.970  1.00  0.00           H  
ATOM   1987 2HE2 GLN B 112      -0.924   1.753 -27.856  1.00  0.00           H  
ATOM   1988  N   GLU B 113      -6.534   2.942 -23.811  1.00  0.00           N  
ATOM   1989  CA  GLU B 113      -7.421   3.789 -23.032  1.00  0.00           C  
ATOM   1990  C   GLU B 113      -7.889   3.070 -21.768  1.00  0.00           C  
ATOM   1991  O   GLU B 113      -7.924   3.664 -20.686  1.00  0.00           O  
ATOM   1992  CB  GLU B 113      -8.622   4.253 -23.863  1.00  0.00           C  
ATOM   1993  CG  GLU B 113      -8.273   5.235 -24.969  1.00  0.00           C  
ATOM   1994  CD  GLU B 113      -7.686   6.531 -24.449  1.00  0.00           C  
ATOM   1995  OE1 GLU B 113      -8.213   7.056 -23.506  1.00  0.00           O  
ATOM   1996  OE2 GLU B 113      -6.700   6.998 -25.007  1.00  0.00           O1-
ATOM   1997  H   GLU B 113      -6.796   2.592 -24.720  1.00  0.00           H  
ATOM   1998  HA  GLU B 113      -6.885   4.674 -22.722  1.00  0.00           H  
ATOM   1999 1HB  GLU B 113      -9.072   3.382 -24.320  1.00  0.00           H  
ATOM   2000 2HB  GLU B 113      -9.378   4.693 -23.204  1.00  0.00           H  
ATOM   2001 1HG  GLU B 113      -7.558   4.759 -25.655  1.00  0.00           H  
ATOM   2002 2HG  GLU B 113      -9.183   5.445 -25.539  1.00  0.00           H  
ATOM   2003  N   GLU B 114      -8.168   1.761 -21.903  1.00  0.00           N  
ATOM   2004  CA  GLU B 114      -8.574   0.962 -20.773  1.00  0.00           C  
ATOM   2005  C   GLU B 114      -7.411   0.813 -19.792  1.00  0.00           C  
ATOM   2006  O   GLU B 114      -7.606   0.844 -18.575  1.00  0.00           O  
ATOM   2007  CB  GLU B 114      -9.059  -0.413 -21.239  1.00  0.00           C  
ATOM   2008  CG  GLU B 114     -10.369  -0.387 -22.015  1.00  0.00           C  
ATOM   2009  CD  GLU B 114     -11.525   0.113 -21.195  1.00  0.00           C  
ATOM   2010  OE1 GLU B 114     -11.587  -0.206 -20.032  1.00  0.00           O  
ATOM   2011  OE2 GLU B 114     -12.348   0.816 -21.733  1.00  0.00           O1-
ATOM   2012  H   GLU B 114      -8.167   1.360 -22.829  1.00  0.00           H  
ATOM   2013  HA  GLU B 114      -9.381   1.474 -20.254  1.00  0.00           H  
ATOM   2014 1HB  GLU B 114      -8.302  -0.870 -21.876  1.00  0.00           H  
ATOM   2015 2HB  GLU B 114      -9.196  -1.063 -20.375  1.00  0.00           H  
ATOM   2016 1HG  GLU B 114     -10.250   0.257 -22.886  1.00  0.00           H  
ATOM   2017 2HG  GLU B 114     -10.589  -1.393 -22.369  1.00  0.00           H  
ATOM   2018  N   LEU B 115      -6.163   0.688 -20.309  1.00  0.00           N  
ATOM   2019  CA  LEU B 115      -5.048   0.578 -19.413  1.00  0.00           C  
ATOM   2020  C   LEU B 115      -4.849   1.877 -18.666  1.00  0.00           C  
ATOM   2021  O   LEU B 115      -4.610   1.847 -17.462  1.00  0.00           O  
ATOM   2022  CB  LEU B 115      -3.763   0.167 -20.125  1.00  0.00           C  
ATOM   2023  CG  LEU B 115      -2.489   0.013 -19.211  1.00  0.00           C  
ATOM   2024  CD1 LEU B 115      -2.726  -1.057 -18.095  1.00  0.00           C  
ATOM   2025  CD2 LEU B 115      -1.296  -0.361 -20.078  1.00  0.00           C  
ATOM   2026  H   LEU B 115      -6.030   0.603 -21.323  1.00  0.00           H  
ATOM   2027  HA  LEU B 115      -5.290  -0.186 -18.680  1.00  0.00           H  
ATOM   2028 1HB  LEU B 115      -3.943  -0.780 -20.632  1.00  0.00           H  
ATOM   2029 2HB  LEU B 115      -3.548   0.924 -20.885  1.00  0.00           H  
ATOM   2030  HG  LEU B 115      -2.284   0.952 -18.725  1.00  0.00           H  
ATOM   2031 1HD1 LEU B 115      -1.831  -1.130 -17.500  1.00  0.00           H  
ATOM   2032 2HD1 LEU B 115      -3.552  -0.764 -17.452  1.00  0.00           H  
ATOM   2033 3HD1 LEU B 115      -2.952  -2.012 -18.530  1.00  0.00           H  
ATOM   2034 1HD2 LEU B 115      -0.405  -0.450 -19.455  1.00  0.00           H  
ATOM   2035 2HD2 LEU B 115      -1.481  -1.299 -20.579  1.00  0.00           H  
ATOM   2036 3HD2 LEU B 115      -1.139   0.416 -20.828  1.00  0.00           H  
ATOM   2037  N   LYS B 116      -4.972   3.015 -19.342  1.00  0.00           N  
ATOM   2038  CA  LYS B 116      -4.819   4.288 -18.653  1.00  0.00           C  
ATOM   2039  C   LYS B 116      -5.850   4.436 -17.539  1.00  0.00           C  
ATOM   2040  O   LYS B 116      -5.515   4.947 -16.472  1.00  0.00           O  
ATOM   2041  CB  LYS B 116      -4.918   5.445 -19.611  1.00  0.00           C  
ATOM   2042  CG  LYS B 116      -3.711   5.595 -20.480  1.00  0.00           C  
ATOM   2043  CD  LYS B 116      -3.737   6.898 -21.246  1.00  0.00           C  
ATOM   2044  CE  LYS B 116      -4.774   6.871 -22.360  1.00  0.00           C  
ATOM   2045  NZ  LYS B 116      -4.670   8.057 -23.238  1.00  0.00           N1+
ATOM   2046  H   LYS B 116      -5.134   3.003 -20.357  1.00  0.00           H  
ATOM   2047  HA  LYS B 116      -3.837   4.308 -18.192  1.00  0.00           H  
ATOM   2048 1HB  LYS B 116      -5.776   5.269 -20.260  1.00  0.00           H  
ATOM   2049 2HB  LYS B 116      -5.091   6.372 -19.069  1.00  0.00           H  
ATOM   2050 1HG  LYS B 116      -2.835   5.550 -19.858  1.00  0.00           H  
ATOM   2051 2HG  LYS B 116      -3.664   4.778 -21.184  1.00  0.00           H  
ATOM   2052 1HD  LYS B 116      -3.996   7.710 -20.568  1.00  0.00           H  
ATOM   2053 2HD  LYS B 116      -2.755   7.109 -21.671  1.00  0.00           H  
ATOM   2054 1HE  LYS B 116      -4.641   5.968 -22.962  1.00  0.00           H  
ATOM   2055 2HE  LYS B 116      -5.773   6.861 -21.923  1.00  0.00           H  
ATOM   2056 1HZ  LYS B 116      -5.394   7.980 -23.983  1.00  0.00           H  
ATOM   2057 2HZ  LYS B 116      -4.789   8.927 -22.693  1.00  0.00           H  
ATOM   2058 3HZ  LYS B 116      -3.762   8.086 -23.662  1.00  0.00           H  
ATOM   2059  N   LYS B 117      -7.103   3.994 -17.777  1.00  0.00           N  
ATOM   2060  CA  LYS B 117      -8.118   4.061 -16.745  1.00  0.00           C  
ATOM   2061  C   LYS B 117      -7.700   3.246 -15.526  1.00  0.00           C  
ATOM   2062  O   LYS B 117      -7.813   3.704 -14.390  1.00  0.00           O  
ATOM   2063  CB  LYS B 117      -9.469   3.572 -17.292  1.00  0.00           C  
ATOM   2064  CG  LYS B 117     -10.648   3.636 -16.316  1.00  0.00           C  
ATOM   2065  CD  LYS B 117     -11.958   3.255 -17.031  1.00  0.00           C  
ATOM   2066  CE  LYS B 117     -13.152   3.239 -16.082  1.00  0.00           C  
ATOM   2067  NZ  LYS B 117     -14.432   2.917 -16.802  1.00  0.00           N1+
ATOM   2068  H   LYS B 117      -7.338   3.654 -18.717  1.00  0.00           H  
ATOM   2069  HA  LYS B 117      -8.235   5.100 -16.430  1.00  0.00           H  
ATOM   2070 1HB  LYS B 117      -9.719   4.144 -18.184  1.00  0.00           H  
ATOM   2071 2HB  LYS B 117      -9.359   2.531 -17.602  1.00  0.00           H  
ATOM   2072 1HG  LYS B 117     -10.476   2.940 -15.490  1.00  0.00           H  
ATOM   2073 2HG  LYS B 117     -10.731   4.643 -15.906  1.00  0.00           H  
ATOM   2074 1HD  LYS B 117     -12.153   3.979 -17.824  1.00  0.00           H  
ATOM   2075 2HD  LYS B 117     -11.849   2.273 -17.485  1.00  0.00           H  
ATOM   2076 1HE  LYS B 117     -12.982   2.491 -15.310  1.00  0.00           H  
ATOM   2077 2HE  LYS B 117     -13.251   4.216 -15.610  1.00  0.00           H  
ATOM   2078 1HZ  LYS B 117     -15.199   2.915 -16.143  1.00  0.00           H  
ATOM   2079 2HZ  LYS B 117     -14.603   3.618 -17.511  1.00  0.00           H  
ATOM   2080 3HZ  LYS B 117     -14.368   2.008 -17.241  1.00  0.00           H  
ATOM   2081  N   PHE B 118      -7.149   2.048 -15.770  1.00  0.00           N  
ATOM   2082  CA  PHE B 118      -6.655   1.166 -14.715  1.00  0.00           C  
ATOM   2083  C   PHE B 118      -5.473   1.822 -13.980  1.00  0.00           C  
ATOM   2084  O   PHE B 118      -5.440   1.777 -12.744  1.00  0.00           O  
ATOM   2085  CB  PHE B 118      -6.228  -0.181 -15.299  1.00  0.00           C  
ATOM   2086  CG  PHE B 118      -5.943  -1.229 -14.260  1.00  0.00           C  
ATOM   2087  CD1 PHE B 118      -6.980  -1.894 -13.623  1.00  0.00           C  
ATOM   2088  CD2 PHE B 118      -4.639  -1.552 -13.918  1.00  0.00           C  
ATOM   2089  CE1 PHE B 118      -6.720  -2.857 -12.667  1.00  0.00           C  
ATOM   2090  CE2 PHE B 118      -4.375  -2.515 -12.964  1.00  0.00           C  
ATOM   2091  CZ  PHE B 118      -5.418  -3.169 -12.338  1.00  0.00           C  
ATOM   2092  H   PHE B 118      -7.143   1.710 -16.745  1.00  0.00           H  
ATOM   2093  HA  PHE B 118      -7.448   1.019 -13.991  1.00  0.00           H  
ATOM   2094 1HB  PHE B 118      -7.011  -0.558 -15.956  1.00  0.00           H  
ATOM   2095 2HB  PHE B 118      -5.331  -0.048 -15.902  1.00  0.00           H  
ATOM   2096  HD1 PHE B 118      -8.010  -1.648 -13.884  1.00  0.00           H  
ATOM   2097  HD2 PHE B 118      -3.815  -1.035 -14.413  1.00  0.00           H  
ATOM   2098  HE1 PHE B 118      -7.544  -3.372 -12.174  1.00  0.00           H  
ATOM   2099  HE2 PHE B 118      -3.345  -2.760 -12.705  1.00  0.00           H  
ATOM   2100  HZ  PHE B 118      -5.211  -3.927 -11.584  1.00  0.00           H  
ATOM   2101  N   ILE B 119      -4.534   2.421 -14.718  1.00  0.00           N  
ATOM   2102  CA  ILE B 119      -3.356   3.042 -14.104  1.00  0.00           C  
ATOM   2103  C   ILE B 119      -3.846   4.194 -13.218  1.00  0.00           C  
ATOM   2104  O   ILE B 119      -3.348   4.374 -12.097  1.00  0.00           O  
ATOM   2105  CB  ILE B 119      -2.361   3.627 -15.168  1.00  0.00           C  
ATOM   2106  CG1 ILE B 119      -1.701   2.512 -16.015  1.00  0.00           C  
ATOM   2107  CG2 ILE B 119      -1.217   4.346 -14.402  1.00  0.00           C  
ATOM   2108  CD1 ILE B 119      -0.978   3.026 -17.277  1.00  0.00           C  
ATOM   2109  H   ILE B 119      -4.621   2.394 -15.733  1.00  0.00           H  
ATOM   2110  HA  ILE B 119      -2.853   2.319 -13.497  1.00  0.00           H  
ATOM   2111  HB  ILE B 119      -2.879   4.322 -15.825  1.00  0.00           H  
ATOM   2112 1HG1 ILE B 119      -0.966   2.011 -15.404  1.00  0.00           H  
ATOM   2113 2HG1 ILE B 119      -2.455   1.796 -16.308  1.00  0.00           H  
ATOM   2114 1HG2 ILE B 119      -0.500   4.771 -15.091  1.00  0.00           H  
ATOM   2115 2HG2 ILE B 119      -1.609   5.129 -13.803  1.00  0.00           H  
ATOM   2116 3HG2 ILE B 119      -0.707   3.623 -13.759  1.00  0.00           H  
ATOM   2117 1HD1 ILE B 119      -0.537   2.200 -17.813  1.00  0.00           H  
ATOM   2118 2HD1 ILE B 119      -1.693   3.516 -17.925  1.00  0.00           H  
ATOM   2119 3HD1 ILE B 119      -0.189   3.722 -17.018  1.00  0.00           H  
ATOM   2120  N   LYS B 120      -4.792   4.981 -13.711  1.00  0.00           N  
ATOM   2121  CA  LYS B 120      -5.349   6.084 -12.933  1.00  0.00           C  
ATOM   2122  C   LYS B 120      -6.017   5.577 -11.676  1.00  0.00           C  
ATOM   2123  O   LYS B 120      -5.788   6.119 -10.595  1.00  0.00           O  
ATOM   2124  CB  LYS B 120      -6.350   6.882 -13.811  1.00  0.00           C  
ATOM   2125  CG  LYS B 120      -6.968   8.104 -13.087  1.00  0.00           C  
ATOM   2126  CD  LYS B 120      -7.907   8.955 -13.945  1.00  0.00           C  
ATOM   2127  CE  LYS B 120      -8.481  10.094 -13.091  1.00  0.00           C  
ATOM   2128  NZ  LYS B 120      -9.404  10.901 -13.907  1.00  0.00           N1+
ATOM   2129  H   LYS B 120      -5.136   4.813 -14.646  1.00  0.00           H  
ATOM   2130  HA  LYS B 120      -4.519   6.747 -12.624  1.00  0.00           H  
ATOM   2131 2HB  LYS B 120      -7.157   6.207 -14.165  1.00  0.00           H  
ATOM   2132 3HB  LYS B 120      -5.844   7.226 -14.735  1.00  0.00           H  
ATOM   2133 2HG  LYS B 120      -6.159   8.737 -12.671  1.00  0.00           H  
ATOM   2134 3HG  LYS B 120      -7.559   7.772 -12.213  1.00  0.00           H  
ATOM   2135 2HD  LYS B 120      -8.728   8.324 -14.343  1.00  0.00           H  
ATOM   2136 3HD  LYS B 120      -7.360   9.345 -14.825  1.00  0.00           H  
ATOM   2137 2HE  LYS B 120      -7.672  10.743 -12.694  1.00  0.00           H  
ATOM   2138 3HE  LYS B 120      -9.006   9.686 -12.202  1.00  0.00           H  
ATOM   2139 1HZ  LYS B 120      -9.936  10.303 -14.551  1.00  0.00           H  
ATOM   2140 2HZ  LYS B 120     -10.098  11.379 -13.323  1.00  0.00           H  
ATOM   2141 3HZ  LYS B 120      -8.833  11.569 -14.406  1.00  0.00           H  
ATOM   2142  N   LEU B 121      -6.840   4.538 -11.800  1.00  0.00           N  
ATOM   2143  CA  LEU B 121      -7.552   4.040 -10.646  1.00  0.00           C  
ATOM   2144  C   LEU B 121      -6.547   3.503  -9.620  1.00  0.00           C  
ATOM   2145  O   LEU B 121      -6.741   3.651  -8.410  1.00  0.00           O  
ATOM   2146  CB  LEU B 121      -8.554   2.969 -11.105  1.00  0.00           C  
ATOM   2147  CG  LEU B 121      -9.617   2.484 -10.094  1.00  0.00           C  
ATOM   2148  CD1 LEU B 121     -10.516   3.670  -9.679  1.00  0.00           C  
ATOM   2149  CD2 LEU B 121     -10.473   1.419 -10.727  1.00  0.00           C  
ATOM   2150  H   LEU B 121      -7.018   4.126 -12.718  1.00  0.00           H  
ATOM   2151  HA  LEU B 121      -8.081   4.876 -10.198  1.00  0.00           H  
ATOM   2152 1HB  LEU B 121      -9.077   3.353 -11.981  1.00  0.00           H  
ATOM   2153 2HB  LEU B 121      -7.979   2.098 -11.429  1.00  0.00           H  
ATOM   2154  HG  LEU B 121      -9.131   2.075  -9.210  1.00  0.00           H  
ATOM   2155 1HD1 LEU B 121     -11.275   3.324  -8.998  1.00  0.00           H  
ATOM   2156 2HD1 LEU B 121      -9.941   4.450  -9.192  1.00  0.00           H  
ATOM   2157 3HD1 LEU B 121     -11.001   4.080 -10.564  1.00  0.00           H  
ATOM   2158 1HD2 LEU B 121     -11.193   1.106 -10.002  1.00  0.00           H  
ATOM   2159 2HD2 LEU B 121     -10.980   1.820 -11.604  1.00  0.00           H  
ATOM   2160 3HD2 LEU B 121      -9.877   0.581 -11.020  1.00  0.00           H  
ATOM   2161  N   ALA B 122      -5.462   2.877 -10.110  1.00  0.00           N  
ATOM   2162  CA  ALA B 122      -4.385   2.383  -9.265  1.00  0.00           C  
ATOM   2163  C   ALA B 122      -3.698   3.549  -8.544  1.00  0.00           C  
ATOM   2164  O   ALA B 122      -3.249   3.390  -7.410  1.00  0.00           O  
ATOM   2165  CB  ALA B 122      -3.380   1.610 -10.076  1.00  0.00           C  
ATOM   2166  H   ALA B 122      -5.400   2.712 -11.120  1.00  0.00           H  
ATOM   2167  HA  ALA B 122      -4.818   1.719  -8.518  1.00  0.00           H  
ATOM   2168 1HB  ALA B 122      -2.603   1.251  -9.428  1.00  0.00           H  
ATOM   2169 2HB  ALA B 122      -3.871   0.770 -10.576  1.00  0.00           H  
ATOM   2170 3HB  ALA B 122      -2.953   2.268 -10.817  1.00  0.00           H  
ATOM   2171  N   GLN B 123      -3.592   4.717  -9.187  1.00  0.00           N  
ATOM   2172  CA  GLN B 123      -2.942   5.860  -8.549  1.00  0.00           C  
ATOM   2173  C   GLN B 123      -3.785   6.312  -7.358  1.00  0.00           C  
ATOM   2174  O   GLN B 123      -3.241   6.686  -6.311  1.00  0.00           O  
ATOM   2175  CB  GLN B 123      -2.789   7.006  -9.545  1.00  0.00           C  
ATOM   2176  CG  GLN B 123      -1.956   8.208  -9.086  1.00  0.00           C  
ATOM   2177  CD  GLN B 123      -0.468   7.902  -8.845  1.00  0.00           C  
ATOM   2178  NE2 GLN B 123       0.133   8.669  -7.964  1.00  0.00           N  
ATOM   2179  OE1 GLN B 123       0.146   7.022  -9.469  1.00  0.00           O  
ATOM   2180  H   GLN B 123      -3.929   4.795 -10.154  1.00  0.00           H  
ATOM   2181  HA  GLN B 123      -1.963   5.554  -8.193  1.00  0.00           H  
ATOM   2182 1HB  GLN B 123      -2.372   6.619 -10.466  1.00  0.00           H  
ATOM   2183 2HB  GLN B 123      -3.778   7.391  -9.788  1.00  0.00           H  
ATOM   2184 1HG  GLN B 123      -2.018   8.971  -9.856  1.00  0.00           H  
ATOM   2185 2HG  GLN B 123      -2.374   8.596  -8.154  1.00  0.00           H  
ATOM   2186 1HE2 GLN B 123       1.122   8.577  -7.798  1.00  0.00           H  
ATOM   2187 2HE2 GLN B 123      -0.374   9.408  -7.498  1.00  0.00           H  
ATOM   2188  N   GLU B 124      -5.119   6.232  -7.505  1.00  0.00           N  
ATOM   2189  CA  GLU B 124      -6.019   6.594  -6.412  1.00  0.00           C  
ATOM   2190  C   GLU B 124      -5.857   5.584  -5.274  1.00  0.00           C  
ATOM   2191  O   GLU B 124      -5.831   5.965  -4.100  1.00  0.00           O  
ATOM   2192  CB  GLU B 124      -7.482   6.637  -6.887  1.00  0.00           C  
ATOM   2193  CG  GLU B 124      -7.833   7.794  -7.846  1.00  0.00           C  
ATOM   2194  CD  GLU B 124      -7.763   9.164  -7.194  1.00  0.00           C  
ATOM   2195  OE1 GLU B 124      -8.335   9.326  -6.148  1.00  0.00           O  
ATOM   2196  OE2 GLU B 124      -7.110  10.044  -7.721  1.00  0.00           O1-
ATOM   2197  H   GLU B 124      -5.482   5.976  -8.433  1.00  0.00           H  
ATOM   2198  HA  GLU B 124      -5.745   7.579  -6.042  1.00  0.00           H  
ATOM   2199 1HB  GLU B 124      -7.727   5.710  -7.396  1.00  0.00           H  
ATOM   2200 2HB  GLU B 124      -8.141   6.709  -6.022  1.00  0.00           H  
ATOM   2201 1HG  GLU B 124      -7.144   7.769  -8.695  1.00  0.00           H  
ATOM   2202 2HG  GLU B 124      -8.835   7.630  -8.229  1.00  0.00           H  
ATOM   2203  N   LEU B 125      -5.658   4.308  -5.636  1.00  0.00           N  
ATOM   2204  CA  LEU B 125      -5.476   3.225  -4.675  1.00  0.00           C  
ATOM   2205  C   LEU B 125      -4.217   3.515  -3.848  1.00  0.00           C  
ATOM   2206  O   LEU B 125      -4.224   3.403  -2.619  1.00  0.00           O  
ATOM   2207  CB  LEU B 125      -5.257   1.902  -5.436  1.00  0.00           C  
ATOM   2208  CG  LEU B 125      -5.159   0.601  -4.669  1.00  0.00           C  
ATOM   2209  CD1 LEU B 125      -6.509   0.277  -4.021  1.00  0.00           C  
ATOM   2210  CD2 LEU B 125      -4.654  -0.488  -5.631  1.00  0.00           C  
ATOM   2211  H   LEU B 125      -5.741   4.086  -6.636  1.00  0.00           H  
ATOM   2212  HA  LEU B 125      -6.334   3.184  -4.015  1.00  0.00           H  
ATOM   2213 1HB  LEU B 125      -6.044   1.802  -6.185  1.00  0.00           H  
ATOM   2214 2HB  LEU B 125      -4.329   1.972  -5.944  1.00  0.00           H  
ATOM   2215  HG  LEU B 125      -4.442   0.719  -3.859  1.00  0.00           H  
ATOM   2216 1HD1 LEU B 125      -6.428  -0.641  -3.453  1.00  0.00           H  
ATOM   2217 2HD1 LEU B 125      -6.804   1.075  -3.362  1.00  0.00           H  
ATOM   2218 3HD1 LEU B 125      -7.260   0.155  -4.798  1.00  0.00           H  
ATOM   2219 1HD2 LEU B 125      -4.552  -1.433  -5.108  1.00  0.00           H  
ATOM   2220 2HD2 LEU B 125      -5.345  -0.606  -6.441  1.00  0.00           H  
ATOM   2221 3HD2 LEU B 125      -3.682  -0.195  -6.030  1.00  0.00           H  
ATOM   2222  N   ILE B 126      -3.151   3.954  -4.533  1.00  0.00           N  
ATOM   2223  CA  ILE B 126      -1.885   4.283  -3.884  1.00  0.00           C  
ATOM   2224  C   ILE B 126      -2.031   5.449  -2.919  1.00  0.00           C  
ATOM   2225  O   ILE B 126      -1.511   5.368  -1.802  1.00  0.00           O  
ATOM   2226  CB  ILE B 126      -0.793   4.583  -4.938  1.00  0.00           C  
ATOM   2227  CG1 ILE B 126      -0.428   3.257  -5.669  1.00  0.00           C  
ATOM   2228  CG2 ILE B 126       0.426   5.261  -4.310  1.00  0.00           C  
ATOM   2229  CD1 ILE B 126       0.407   3.413  -6.933  1.00  0.00           C  
ATOM   2230  H   ILE B 126      -3.221   3.984  -5.554  1.00  0.00           H  
ATOM   2231  HA  ILE B 126      -1.564   3.414  -3.316  1.00  0.00           H  
ATOM   2232  HB  ILE B 126      -1.210   5.250  -5.686  1.00  0.00           H  
ATOM   2233 1HG1 ILE B 126       0.127   2.624  -4.976  1.00  0.00           H  
ATOM   2234 2HG1 ILE B 126      -1.350   2.743  -5.933  1.00  0.00           H  
ATOM   2235 1HG2 ILE B 126       1.147   5.475  -5.083  1.00  0.00           H  
ATOM   2236 2HG2 ILE B 126       0.147   6.195  -3.835  1.00  0.00           H  
ATOM   2237 3HG2 ILE B 126       0.860   4.603  -3.576  1.00  0.00           H  
ATOM   2238 1HD1 ILE B 126       0.587   2.425  -7.340  1.00  0.00           H  
ATOM   2239 2HD1 ILE B 126      -0.141   4.014  -7.659  1.00  0.00           H  
ATOM   2240 3HD1 ILE B 126       1.360   3.886  -6.716  1.00  0.00           H  
ATOM   2241  N   LYS B 127      -2.716   6.522  -3.326  1.00  0.00           N  
ATOM   2242  CA  LYS B 127      -2.907   7.653  -2.425  1.00  0.00           C  
ATOM   2243  C   LYS B 127      -3.695   7.260  -1.170  1.00  0.00           C  
ATOM   2244  O   LYS B 127      -3.374   7.721  -0.072  1.00  0.00           O  
ATOM   2245  CB  LYS B 127      -3.634   8.790  -3.125  1.00  0.00           C  
ATOM   2246  CG  LYS B 127      -2.810   9.546  -4.168  1.00  0.00           C  
ATOM   2247  CD  LYS B 127      -3.549  10.804  -4.659  1.00  0.00           C  
ATOM   2248  CE  LYS B 127      -4.724  10.432  -5.564  1.00  0.00           C  
ATOM   2249  NZ  LYS B 127      -5.447  11.618  -6.109  1.00  0.00           N1+
ATOM   2250  H   LYS B 127      -3.077   6.548  -4.287  1.00  0.00           H  
ATOM   2251  HA  LYS B 127      -1.927   8.006  -2.111  1.00  0.00           H  
ATOM   2252 1HB  LYS B 127      -4.509   8.367  -3.617  1.00  0.00           H  
ATOM   2253 2HB  LYS B 127      -3.988   9.503  -2.382  1.00  0.00           H  
ATOM   2254 1HG  LYS B 127      -1.857   9.842  -3.731  1.00  0.00           H  
ATOM   2255 2HG  LYS B 127      -2.608   8.892  -5.017  1.00  0.00           H  
ATOM   2256 1HD  LYS B 127      -3.915  11.380  -3.809  1.00  0.00           H  
ATOM   2257 2HD  LYS B 127      -2.852  11.423  -5.226  1.00  0.00           H  
ATOM   2258 1HE  LYS B 127      -4.345   9.839  -6.399  1.00  0.00           H  
ATOM   2259 2HE  LYS B 127      -5.443   9.840  -5.009  1.00  0.00           H  
ATOM   2260 1HZ  LYS B 127      -6.200  11.232  -6.702  1.00  0.00           H  
ATOM   2261 2HZ  LYS B 127      -5.842  12.166  -5.365  1.00  0.00           H  
ATOM   2262 3HZ  LYS B 127      -4.838  12.189  -6.664  1.00  0.00           H  
ATOM   2263  N   LEU B 128      -4.707   6.400  -1.312  1.00  0.00           N  
ATOM   2264  CA  LEU B 128      -5.480   5.968  -0.153  1.00  0.00           C  
ATOM   2265  C   LEU B 128      -4.626   5.117   0.788  1.00  0.00           C  
ATOM   2266  O   LEU B 128      -4.727   5.259   2.008  1.00  0.00           O  
ATOM   2267  CB  LEU B 128      -6.667   5.159  -0.617  1.00  0.00           C  
ATOM   2268  CG  LEU B 128      -7.734   5.866  -1.373  1.00  0.00           C  
ATOM   2269  CD1 LEU B 128      -8.557   4.831  -1.955  1.00  0.00           C  
ATOM   2270  CD2 LEU B 128      -8.582   6.744  -0.460  1.00  0.00           C  
ATOM   2271  H   LEU B 128      -4.975   6.089  -2.255  1.00  0.00           H  
ATOM   2272  HA  LEU B 128      -5.813   6.849   0.392  1.00  0.00           H  
ATOM   2273 1HB  LEU B 128      -6.299   4.336  -1.232  1.00  0.00           H  
ATOM   2274 2HB  LEU B 128      -7.144   4.760   0.251  1.00  0.00           H  
ATOM   2275  HG  LEU B 128      -7.295   6.469  -2.163  1.00  0.00           H  
ATOM   2276 1HD1 LEU B 128      -9.335   5.292  -2.546  1.00  0.00           H  
ATOM   2277 2HD1 LEU B 128      -7.925   4.229  -2.587  1.00  0.00           H  
ATOM   2278 3HD1 LEU B 128      -8.986   4.211  -1.169  1.00  0.00           H  
ATOM   2279 1HD2 LEU B 128      -9.369   7.216  -1.047  1.00  0.00           H  
ATOM   2280 2HD2 LEU B 128      -9.032   6.128   0.309  1.00  0.00           H  
ATOM   2281 3HD2 LEU B 128      -7.972   7.518   0.001  1.00  0.00           H  
ATOM   2282  N   THR B 129      -3.770   4.252   0.221  1.00  0.00           N  
ATOM   2283  CA  THR B 129      -2.859   3.417   1.003  1.00  0.00           C  
ATOM   2284  C   THR B 129      -1.879   4.309   1.761  1.00  0.00           C  
ATOM   2285  O   THR B 129      -1.555   4.038   2.911  1.00  0.00           O  
ATOM   2286  CB  THR B 129      -2.143   2.384   0.133  1.00  0.00           C  
ATOM   2287  CG2 THR B 129      -1.106   1.594   0.949  1.00  0.00           C  
ATOM   2288  OG1 THR B 129      -3.116   1.467  -0.410  1.00  0.00           O  
ATOM   2289  H   THR B 129      -3.791   4.131  -0.798  1.00  0.00           H  
ATOM   2290  HA  THR B 129      -3.447   2.864   1.732  1.00  0.00           H  
ATOM   2291  HB  THR B 129      -1.650   2.899  -0.692  1.00  0.00           H  
ATOM   2292  HG1 THR B 129      -4.017   1.894  -0.454  1.00  0.00           H  
ATOM   2293 1HG2 THR B 129      -0.616   0.866   0.311  1.00  0.00           H  
ATOM   2294 2HG2 THR B 129      -0.363   2.267   1.355  1.00  0.00           H  
ATOM   2295 3HG2 THR B 129      -1.610   1.080   1.767  1.00  0.00           H  
ATOM   2296  N   LEU B 130      -1.400   5.360   1.101  1.00  0.00           N  
ATOM   2297  CA  LEU B 130      -0.518   6.324   1.740  1.00  0.00           C  
ATOM   2298  C   LEU B 130      -1.205   6.968   2.939  1.00  0.00           C  
ATOM   2299  O   LEU B 130      -0.611   7.040   4.025  1.00  0.00           O  
ATOM   2300  CB  LEU B 130      -0.152   7.384   0.708  1.00  0.00           C  
ATOM   2301  CG  LEU B 130       0.641   8.603   1.129  1.00  0.00           C  
ATOM   2302  CD1 LEU B 130       2.028   8.213   1.666  1.00  0.00           C  
ATOM   2303  CD2 LEU B 130       0.672   9.513  -0.107  1.00  0.00           C  
ATOM   2304  H   LEU B 130      -1.638   5.481   0.115  1.00  0.00           H  
ATOM   2305  HA  LEU B 130       0.371   5.803   2.080  1.00  0.00           H  
ATOM   2306 1HB  LEU B 130       0.400   6.889  -0.087  1.00  0.00           H  
ATOM   2307 2HB  LEU B 130      -1.052   7.750   0.280  1.00  0.00           H  
ATOM   2308  HG  LEU B 130       0.128   9.128   1.937  1.00  0.00           H  
ATOM   2309 1HD1 LEU B 130       2.569   9.099   1.956  1.00  0.00           H  
ATOM   2310 2HD1 LEU B 130       1.904   7.580   2.535  1.00  0.00           H  
ATOM   2311 3HD1 LEU B 130       2.591   7.688   0.933  1.00  0.00           H  
ATOM   2312 1HD2 LEU B 130       1.184  10.401   0.088  1.00  0.00           H  
ATOM   2313 2HD2 LEU B 130       1.143   9.020  -0.905  1.00  0.00           H  
ATOM   2314 3HD2 LEU B 130      -0.351   9.752  -0.399  1.00  0.00           H  
ATOM   2315  N   GLU B 131      -2.464   7.423   2.772  1.00  0.00           N  
ATOM   2316  CA  GLU B 131      -3.207   8.024   3.875  1.00  0.00           C  
ATOM   2317  C   GLU B 131      -3.372   7.013   4.999  1.00  0.00           C  
ATOM   2318  O   GLU B 131      -3.207   7.354   6.173  1.00  0.00           O  
ATOM   2319  CB  GLU B 131      -4.588   8.501   3.428  1.00  0.00           C  
ATOM   2320  CG  GLU B 131      -5.390   9.226   4.519  1.00  0.00           C  
ATOM   2321  CD  GLU B 131      -6.727   9.681   4.030  1.00  0.00           C  
ATOM   2322  OE1 GLU B 131      -7.013   9.481   2.880  1.00  0.00           O  
ATOM   2323  OE2 GLU B 131      -7.484  10.224   4.789  1.00  0.00           O1-
ATOM   2324  H   GLU B 131      -2.888   7.377   1.837  1.00  0.00           H  
ATOM   2325  HA  GLU B 131      -2.643   8.875   4.252  1.00  0.00           H  
ATOM   2326 1HB  GLU B 131      -4.482   9.168   2.573  1.00  0.00           H  
ATOM   2327 2HB  GLU B 131      -5.177   7.643   3.099  1.00  0.00           H  
ATOM   2328 1HG  GLU B 131      -5.532   8.561   5.363  1.00  0.00           H  
ATOM   2329 2HG  GLU B 131      -4.818  10.086   4.866  1.00  0.00           H  
ATOM   2330  N   LEU B 132      -3.668   5.768   4.642  1.00  0.00           N  
ATOM   2331  CA  LEU B 132      -3.850   4.698   5.598  1.00  0.00           C  
ATOM   2332  C   LEU B 132      -2.620   4.481   6.451  1.00  0.00           C  
ATOM   2333  O   LEU B 132      -2.720   4.378   7.676  1.00  0.00           O  
ATOM   2334  CB  LEU B 132      -4.198   3.407   4.850  1.00  0.00           C  
ATOM   2335  CG  LEU B 132      -4.314   2.158   5.645  1.00  0.00           C  
ATOM   2336  CD1 LEU B 132      -5.386   2.272   6.659  1.00  0.00           C  
ATOM   2337  CD2 LEU B 132      -4.575   0.995   4.691  1.00  0.00           C  
ATOM   2338  H   LEU B 132      -3.826   5.566   3.649  1.00  0.00           H  
ATOM   2339  HA  LEU B 132      -4.674   4.983   6.249  1.00  0.00           H  
ATOM   2340 1HB  LEU B 132      -5.121   3.548   4.304  1.00  0.00           H  
ATOM   2341 2HB  LEU B 132      -3.429   3.229   4.133  1.00  0.00           H  
ATOM   2342  HG  LEU B 132      -3.386   1.994   6.161  1.00  0.00           H  
ATOM   2343 1HD1 LEU B 132      -5.422   1.345   7.222  1.00  0.00           H  
ATOM   2344 2HD1 LEU B 132      -5.172   3.085   7.340  1.00  0.00           H  
ATOM   2345 3HD1 LEU B 132      -6.343   2.448   6.166  1.00  0.00           H  
ATOM   2346 1HD2 LEU B 132      -4.636   0.067   5.256  1.00  0.00           H  
ATOM   2347 2HD2 LEU B 132      -5.516   1.160   4.158  1.00  0.00           H  
ATOM   2348 3HD2 LEU B 132      -3.757   0.929   3.971  1.00  0.00           H  
ATOM   2349  N   ILE B 133      -1.452   4.435   5.819  1.00  0.00           N  
ATOM   2350  CA  ILE B 133      -0.206   4.249   6.531  1.00  0.00           C  
ATOM   2351  C   ILE B 133       0.073   5.441   7.458  1.00  0.00           C  
ATOM   2352  O   ILE B 133       0.524   5.232   8.587  1.00  0.00           O  
ATOM   2353  CB  ILE B 133       0.930   3.924   5.556  1.00  0.00           C  
ATOM   2354  CG1 ILE B 133       0.637   2.518   4.955  1.00  0.00           C  
ATOM   2355  CG2 ILE B 133       2.275   3.933   6.263  1.00  0.00           C  
ATOM   2356  CD1 ILE B 133       1.454   2.142   3.778  1.00  0.00           C  
ATOM   2357  H   ILE B 133      -1.452   4.483   4.792  1.00  0.00           H  
ATOM   2358  HA  ILE B 133      -0.325   3.367   7.167  1.00  0.00           H  
ATOM   2359  HB  ILE B 133       0.923   4.658   4.741  1.00  0.00           H  
ATOM   2360 1HG1 ILE B 133       0.804   1.777   5.728  1.00  0.00           H  
ATOM   2361 2HG1 ILE B 133      -0.413   2.474   4.663  1.00  0.00           H  
ATOM   2362 1HG2 ILE B 133       3.064   3.700   5.563  1.00  0.00           H  
ATOM   2363 2HG2 ILE B 133       2.459   4.900   6.685  1.00  0.00           H  
ATOM   2364 3HG2 ILE B 133       2.261   3.197   7.049  1.00  0.00           H  
ATOM   2365 1HD1 ILE B 133       1.167   1.146   3.441  1.00  0.00           H  
ATOM   2366 2HD1 ILE B 133       1.264   2.853   3.000  1.00  0.00           H  
ATOM   2367 3HD1 ILE B 133       2.512   2.137   4.021  1.00  0.00           H  
ATOM   2368  N   GLU B 134      -0.142   6.685   6.985  1.00  0.00           N  
ATOM   2369  CA  GLU B 134       0.055   7.853   7.852  1.00  0.00           C  
ATOM   2370  C   GLU B 134      -0.867   7.783   9.077  1.00  0.00           C  
ATOM   2371  O   GLU B 134      -0.447   8.101  10.194  1.00  0.00           O  
ATOM   2372  CB  GLU B 134      -0.164   9.169   7.087  1.00  0.00           C  
ATOM   2373  CG  GLU B 134       0.066  10.455   7.939  1.00  0.00           C  
ATOM   2374  CD  GLU B 134      -0.032  11.780   7.144  1.00  0.00           C  
ATOM   2375  OE1 GLU B 134      -0.122  11.743   5.933  1.00  0.00           O  
ATOM   2376  OE2 GLU B 134      -0.029  12.828   7.762  1.00  0.00           O1-
ATOM   2377  H   GLU B 134      -0.451   6.815   6.014  1.00  0.00           H  
ATOM   2378  HA  GLU B 134       1.078   7.843   8.217  1.00  0.00           H  
ATOM   2379 1HB  GLU B 134       0.504   9.201   6.224  1.00  0.00           H  
ATOM   2380 2HB  GLU B 134      -1.188   9.192   6.705  1.00  0.00           H  
ATOM   2381 1HG  GLU B 134      -0.679  10.476   8.734  1.00  0.00           H  
ATOM   2382 2HG  GLU B 134       1.048  10.388   8.408  1.00  0.00           H  
ATOM   2383  N   LEU B 135      -2.119   7.357   8.887  1.00  0.00           N  
ATOM   2384  CA  LEU B 135      -3.042   7.230  10.007  1.00  0.00           C  
ATOM   2385  C   LEU B 135      -2.595   6.159  10.995  1.00  0.00           C  
ATOM   2386  O   LEU B 135      -2.669   6.377  12.213  1.00  0.00           O  
ATOM   2387  CB  LEU B 135      -4.428   6.890   9.473  1.00  0.00           C  
ATOM   2388  CG  LEU B 135      -5.157   7.998   8.717  1.00  0.00           C  
ATOM   2389  CD1 LEU B 135      -6.347   7.390   8.059  1.00  0.00           C  
ATOM   2390  CD2 LEU B 135      -5.592   9.129   9.667  1.00  0.00           C  
ATOM   2391  H   LEU B 135      -2.443   7.163   7.933  1.00  0.00           H  
ATOM   2392  HA  LEU B 135      -3.068   8.176  10.535  1.00  0.00           H  
ATOM   2393 1HB  LEU B 135      -4.308   6.067   8.773  1.00  0.00           H  
ATOM   2394 2HB  LEU B 135      -5.042   6.541  10.267  1.00  0.00           H  
ATOM   2395  HG  LEU B 135      -4.504   8.407   7.952  1.00  0.00           H  
ATOM   2396 1HD1 LEU B 135      -6.860   8.152   7.486  1.00  0.00           H  
ATOM   2397 2HD1 LEU B 135      -6.001   6.614   7.401  1.00  0.00           H  
ATOM   2398 3HD1 LEU B 135      -7.018   6.967   8.804  1.00  0.00           H  
ATOM   2399 1HD2 LEU B 135      -6.116   9.890   9.089  1.00  0.00           H  
ATOM   2400 2HD2 LEU B 135      -6.259   8.738  10.426  1.00  0.00           H  
ATOM   2401 3HD2 LEU B 135      -4.732   9.582  10.145  1.00  0.00           H  
ATOM   2402  N   SER B 136      -2.065   5.035  10.487  1.00  0.00           N  
ATOM   2403  CA  SER B 136      -1.581   3.959  11.341  1.00  0.00           C  
ATOM   2404  C   SER B 136      -0.417   4.461  12.167  1.00  0.00           C  
ATOM   2405  O   SER B 136      -0.336   4.179  13.362  1.00  0.00           O  
ATOM   2406  CB  SER B 136      -1.121   2.805  10.493  1.00  0.00           C  
ATOM   2407  OG  SER B 136      -2.188   2.273   9.803  1.00  0.00           O  
ATOM   2408  H   SER B 136      -2.082   4.878   9.472  1.00  0.00           H  
ATOM   2409  HA  SER B 136      -2.385   3.639  12.004  1.00  0.00           H  
ATOM   2410 1HB  SER B 136      -0.367   3.144   9.789  1.00  0.00           H  
ATOM   2411 2HB  SER B 136      -0.666   2.040  11.118  1.00  0.00           H  
ATOM   2412  HG  SER B 136      -1.814   1.614   9.203  1.00  0.00           H  
ATOM   2413  N   LEU B 137       0.450   5.258  11.544  1.00  0.00           N  
ATOM   2414  CA  LEU B 137       1.582   5.861  12.219  1.00  0.00           C  
ATOM   2415  C   LEU B 137       1.136   6.757  13.359  1.00  0.00           C  
ATOM   2416  O   LEU B 137       1.685   6.661  14.457  1.00  0.00           O  
ATOM   2417  CB  LEU B 137       2.413   6.634  11.194  1.00  0.00           C  
ATOM   2418  CG  LEU B 137       3.552   7.537  11.680  1.00  0.00           C  
ATOM   2419  CD1 LEU B 137       4.584   6.801  12.467  1.00  0.00           C  
ATOM   2420  CD2 LEU B 137       4.161   8.136  10.462  1.00  0.00           C  
ATOM   2421  H   LEU B 137       0.340   5.407  10.535  1.00  0.00           H  
ATOM   2422  HA  LEU B 137       2.191   5.059  12.628  1.00  0.00           H  
ATOM   2423 1HB  LEU B 137       2.836   5.912  10.498  1.00  0.00           H  
ATOM   2424 2HB  LEU B 137       1.747   7.258  10.633  1.00  0.00           H  
ATOM   2425  HG  LEU B 137       3.148   8.328  12.320  1.00  0.00           H  
ATOM   2426 1HD1 LEU B 137       5.369   7.494  12.777  1.00  0.00           H  
ATOM   2427 2HD1 LEU B 137       4.114   6.384  13.346  1.00  0.00           H  
ATOM   2428 3HD1 LEU B 137       5.019   6.023  11.874  1.00  0.00           H  
ATOM   2429 1HD2 LEU B 137       4.927   8.782  10.763  1.00  0.00           H  
ATOM   2430 2HD2 LEU B 137       4.568   7.350   9.825  1.00  0.00           H  
ATOM   2431 3HD2 LEU B 137       3.401   8.697   9.916  1.00  0.00           H  
ATOM   2432  N   ARG B 138       0.140   7.611  13.124  1.00  0.00           N  
ATOM   2433  CA  ARG B 138      -0.344   8.494  14.181  1.00  0.00           C  
ATOM   2434  C   ARG B 138      -0.936   7.704  15.353  1.00  0.00           C  
ATOM   2435  O   ARG B 138      -0.712   8.047  16.521  1.00  0.00           O  
ATOM   2436  CB  ARG B 138      -1.396   9.433  13.616  1.00  0.00           C  
ATOM   2437  CG  ARG B 138      -0.831  10.477  12.687  1.00  0.00           C  
ATOM   2438  CD  ARG B 138      -1.866  11.346  12.087  1.00  0.00           C  
ATOM   2439  NE  ARG B 138      -1.260  12.257  11.135  1.00  0.00           N  
ATOM   2440  CZ  ARG B 138      -0.695  13.449  11.424  1.00  0.00           C  
ATOM   2441  NH1 ARG B 138      -0.679  13.924  12.660  1.00  0.00           N1+
ATOM   2442  NH2 ARG B 138      -0.148  14.134  10.442  1.00  0.00           N  
ATOM   2443  H   ARG B 138      -0.236   7.680  12.171  1.00  0.00           H  
ATOM   2444  HA  ARG B 138       0.498   9.084  14.544  1.00  0.00           H  
ATOM   2445 1HB  ARG B 138      -2.136   8.858  13.059  1.00  0.00           H  
ATOM   2446 2HB  ARG B 138      -1.912   9.941  14.428  1.00  0.00           H  
ATOM   2447 1HG  ARG B 138      -0.134  11.101  13.243  1.00  0.00           H  
ATOM   2448 2HG  ARG B 138      -0.295   9.987  11.877  1.00  0.00           H  
ATOM   2449 1HD  ARG B 138      -2.583  10.723  11.548  1.00  0.00           H  
ATOM   2450 2HD  ARG B 138      -2.385  11.917  12.852  1.00  0.00           H  
ATOM   2451  HE  ARG B 138      -1.228  11.958  10.159  1.00  0.00           H  
ATOM   2452 1HH1 ARG B 138      -1.096  13.401  13.413  1.00  0.00           H  
ATOM   2453 2HH1 ARG B 138      -0.249  14.818  12.852  1.00  0.00           H  
ATOM   2454 1HH2 ARG B 138      -0.150  13.734   9.487  1.00  0.00           H  
ATOM   2455 2HH2 ARG B 138       0.286  15.026  10.615  1.00  0.00           H  
ATOM   2456  N   LEU B 139      -1.653   6.619  15.048  1.00  0.00           N  
ATOM   2457  CA  LEU B 139      -2.290   5.800  16.071  1.00  0.00           C  
ATOM   2458  C   LEU B 139      -1.162   5.137  16.896  1.00  0.00           C  
ATOM   2459  O   LEU B 139      -1.245   5.045  18.127  1.00  0.00           O  
ATOM   2460  CB  LEU B 139      -3.264   4.811  15.413  1.00  0.00           C  
ATOM   2461  CG  LEU B 139      -4.369   4.205  16.321  1.00  0.00           C  
ATOM   2462  CD1 LEU B 139      -5.580   3.873  15.470  1.00  0.00           C  
ATOM   2463  CD2 LEU B 139      -3.909   2.995  16.994  1.00  0.00           C  
ATOM   2464  H   LEU B 139      -1.831   6.411  14.055  1.00  0.00           H  
ATOM   2465  HA  LEU B 139      -2.861   6.454  16.731  1.00  0.00           H  
ATOM   2466 1HB  LEU B 139      -3.740   5.309  14.587  1.00  0.00           H  
ATOM   2467 2HB  LEU B 139      -2.676   3.987  15.003  1.00  0.00           H  
ATOM   2468  HG  LEU B 139      -4.658   4.948  17.036  1.00  0.00           H  
ATOM   2469 1HD1 LEU B 139      -6.373   3.497  16.085  1.00  0.00           H  
ATOM   2470 2HD1 LEU B 139      -5.918   4.736  14.987  1.00  0.00           H  
ATOM   2471 3HD1 LEU B 139      -5.314   3.132  14.728  1.00  0.00           H  
ATOM   2472 1HD2 LEU B 139      -4.690   2.589  17.615  1.00  0.00           H  
ATOM   2473 2HD2 LEU B 139      -3.672   2.299  16.242  1.00  0.00           H  
ATOM   2474 3HD2 LEU B 139      -3.042   3.202  17.608  1.00  0.00           H  
ATOM   2475  N   ILE B 140      -0.109   4.662  16.215  1.00  0.00           N  
ATOM   2476  CA  ILE B 140       1.049   4.069  16.875  1.00  0.00           C  
ATOM   2477  C   ILE B 140       1.742   5.111  17.757  1.00  0.00           C  
ATOM   2478  O   ILE B 140       2.075   4.812  18.896  1.00  0.00           O  
ATOM   2479  CB  ILE B 140       2.045   3.455  15.880  1.00  0.00           C  
ATOM   2480  CG1 ILE B 140       1.403   2.255  15.219  1.00  0.00           C  
ATOM   2481  CG2 ILE B 140       3.326   3.032  16.625  1.00  0.00           C  
ATOM   2482  CD1 ILE B 140       2.095   1.761  14.007  1.00  0.00           C  
ATOM   2483  H   ILE B 140      -0.126   4.705  15.190  1.00  0.00           H  
ATOM   2484  HA  ILE B 140       0.690   3.264  17.521  1.00  0.00           H  
ATOM   2485  HB  ILE B 140       2.283   4.186  15.107  1.00  0.00           H  
ATOM   2486 1HG1 ILE B 140       1.377   1.446  15.943  1.00  0.00           H  
ATOM   2487 2HG1 ILE B 140       0.392   2.506  14.949  1.00  0.00           H  
ATOM   2488 1HG2 ILE B 140       4.036   2.601  15.934  1.00  0.00           H  
ATOM   2489 2HG2 ILE B 140       3.777   3.883  17.088  1.00  0.00           H  
ATOM   2490 3HG2 ILE B 140       3.078   2.298  17.394  1.00  0.00           H  
ATOM   2491 1HD1 ILE B 140       1.560   0.915  13.611  1.00  0.00           H  
ATOM   2492 2HD1 ILE B 140       2.084   2.555  13.276  1.00  0.00           H  
ATOM   2493 3HD1 ILE B 140       3.115   1.464  14.222  1.00  0.00           H  
ATOM   2494  N   GLU B 141       1.933   6.349  17.280  1.00  0.00           N  
ATOM   2495  CA  GLU B 141       2.581   7.327  18.155  1.00  0.00           C  
ATOM   2496  C   GLU B 141       1.775   7.492  19.447  1.00  0.00           C  
ATOM   2497  O   GLU B 141       2.380   7.631  20.518  1.00  0.00           O  
ATOM   2498  CB  GLU B 141       2.755   8.690  17.478  1.00  0.00           C  
ATOM   2499  CG  GLU B 141       3.826   8.746  16.395  1.00  0.00           C  
ATOM   2500  CD  GLU B 141       3.963  10.128  15.797  1.00  0.00           C  
ATOM   2501  OE1 GLU B 141       3.073  10.922  15.967  1.00  0.00           O  
ATOM   2502  OE2 GLU B 141       4.982  10.405  15.200  1.00  0.00           O1-
ATOM   2503  H   GLU B 141       1.681   6.581  16.316  1.00  0.00           H  
ATOM   2504  HA  GLU B 141       3.567   6.955  18.416  1.00  0.00           H  
ATOM   2505 1HB  GLU B 141       1.809   8.982  17.021  1.00  0.00           H  
ATOM   2506 2HB  GLU B 141       2.999   9.438  18.230  1.00  0.00           H  
ATOM   2507 1HG  GLU B 141       4.780   8.454  16.826  1.00  0.00           H  
ATOM   2508 2HG  GLU B 141       3.578   8.032  15.609  1.00  0.00           H  
ATOM   2509  N   LEU B 142       0.436   7.438  19.361  1.00  0.00           N  
ATOM   2510  CA  LEU B 142      -0.420   7.487  20.547  1.00  0.00           C  
ATOM   2511  C   LEU B 142      -0.243   6.212  21.415  1.00  0.00           C  
ATOM   2512  O   LEU B 142      -0.421   6.273  22.629  1.00  0.00           O  
ATOM   2513  CB  LEU B 142      -1.888   7.693  20.152  1.00  0.00           C  
ATOM   2514  CG  LEU B 142      -2.301   9.084  19.556  1.00  0.00           C  
ATOM   2515  CD1 LEU B 142      -3.734   9.003  19.008  1.00  0.00           C  
ATOM   2516  CD2 LEU B 142      -2.258  10.163  20.653  1.00  0.00           C  
ATOM   2517  H   LEU B 142       0.017   7.416  18.422  1.00  0.00           H  
ATOM   2518  HA  LEU B 142      -0.105   8.331  21.153  1.00  0.00           H  
ATOM   2519 1HB  LEU B 142      -2.132   6.951  19.408  1.00  0.00           H  
ATOM   2520 2HB  LEU B 142      -2.498   7.522  21.035  1.00  0.00           H  
ATOM   2521  HG  LEU B 142      -1.625   9.348  18.738  1.00  0.00           H  
ATOM   2522 1HD1 LEU B 142      -4.012   9.965  18.593  1.00  0.00           H  
ATOM   2523 2HD1 LEU B 142      -3.779   8.254  18.227  1.00  0.00           H  
ATOM   2524 3HD1 LEU B 142      -4.427   8.737  19.810  1.00  0.00           H  
ATOM   2525 1HD2 LEU B 142      -2.559  11.119  20.226  1.00  0.00           H  
ATOM   2526 2HD2 LEU B 142      -2.946   9.891  21.452  1.00  0.00           H  
ATOM   2527 3HD2 LEU B 142      -1.256  10.258  21.057  1.00  0.00           H  
ATOM   2528  N   LEU B 143       0.120   5.064  20.807  1.00  0.00           N  
ATOM   2529  CA  LEU B 143       0.422   3.832  21.565  1.00  0.00           C  
ATOM   2530  C   LEU B 143       1.632   4.078  22.459  1.00  0.00           C  
ATOM   2531  O   LEU B 143       1.672   3.638  23.612  1.00  0.00           O  
ATOM   2532  CB  LEU B 143       0.828   2.648  20.636  1.00  0.00           C  
ATOM   2533  CG  LEU B 143       1.237   1.264  21.294  1.00  0.00           C  
ATOM   2534  CD1 LEU B 143       0.078   0.642  22.067  1.00  0.00           C  
ATOM   2535  CD2 LEU B 143       1.780   0.333  20.180  1.00  0.00           C  
ATOM   2536  H   LEU B 143       0.163   5.044  19.785  1.00  0.00           H  
ATOM   2537  HA  LEU B 143      -0.437   3.575  22.180  1.00  0.00           H  
ATOM   2538 1HB  LEU B 143       0.046   2.483  19.912  1.00  0.00           H  
ATOM   2539 2HB  LEU B 143       1.697   2.931  20.107  1.00  0.00           H  
ATOM   2540  HG  LEU B 143       2.038   1.439  22.019  1.00  0.00           H  
ATOM   2541 1HD1 LEU B 143       0.410  -0.292  22.520  1.00  0.00           H  
ATOM   2542 2HD1 LEU B 143      -0.247   1.321  22.854  1.00  0.00           H  
ATOM   2543 3HD1 LEU B 143      -0.741   0.437  21.399  1.00  0.00           H  
ATOM   2544 1HD2 LEU B 143       2.084  -0.608  20.613  1.00  0.00           H  
ATOM   2545 2HD2 LEU B 143       1.039   0.144  19.457  1.00  0.00           H  
ATOM   2546 3HD2 LEU B 143       2.634   0.804  19.691  1.00  0.00           H  
ATOM   2547  N   LEU B 144       2.638   4.750  21.890  1.00  0.00           N  
ATOM   2548  CA  LEU B 144       3.890   5.025  22.602  1.00  0.00           C  
ATOM   2549  C   LEU B 144       3.852   6.220  23.600  1.00  0.00           C  
ATOM   2550  O   LEU B 144       4.480   6.137  24.669  1.00  0.00           O  
ATOM   2551  CB  LEU B 144       5.033   5.318  21.598  1.00  0.00           C  
ATOM   2552  CG  LEU B 144       5.814   4.113  20.992  1.00  0.00           C  
ATOM   2553  CD1 LEU B 144       4.929   3.367  20.005  1.00  0.00           C  
ATOM   2554  CD2 LEU B 144       7.065   4.621  20.329  1.00  0.00           C  
ATOM   2555  H   LEU B 144       2.508   5.035  20.913  1.00  0.00           H  
ATOM   2556  HA  LEU B 144       4.144   4.127  23.163  1.00  0.00           H  
ATOM   2557 1HB  LEU B 144       4.602   5.879  20.764  1.00  0.00           H  
ATOM   2558 2HB  LEU B 144       5.759   5.966  22.094  1.00  0.00           H  
ATOM   2559  HG  LEU B 144       6.092   3.430  21.779  1.00  0.00           H  
ATOM   2560 1HD1 LEU B 144       5.472   2.528  19.579  1.00  0.00           H  
ATOM   2561 2HD1 LEU B 144       4.047   2.999  20.502  1.00  0.00           H  
ATOM   2562 3HD1 LEU B 144       4.636   4.044  19.216  1.00  0.00           H  
ATOM   2563 1HD2 LEU B 144       7.622   3.788  19.916  1.00  0.00           H  
ATOM   2564 2HD2 LEU B 144       6.804   5.312  19.538  1.00  0.00           H  
ATOM   2565 3HD2 LEU B 144       7.676   5.132  21.068  1.00  0.00           H  
ATOM   2566  N   GLY B 145       3.138   7.323  23.253  1.00  0.00           N  
ATOM   2567  CA  GLY B 145       3.047   8.561  24.037  1.00  0.00           C  
ATOM   2568  C   GLY B 145       2.015   8.524  25.175  1.00  0.00           C  
ATOM   2569  O   GLY B 145       2.383   8.736  26.328  1.00  0.00           O  
ATOM   2570  OXT GLY B 145       0.847   8.791  24.883  1.00  0.00           O1-
ATOM   2571  H   GLY B 145       2.659   7.307  22.347  1.00  0.00           H  
ATOM   2572 1HA  GLY B 145       4.025   8.799  24.448  1.00  0.00           H  
ATOM   2573 2HA  GLY B 145       2.797   9.370  23.359  1.00  0.00           H  
ATOM   2574  N   ASP C 146      -5.948 -13.340  22.768  1.00  0.00           N  
ATOM   2575  CA  ASP C 146      -5.812 -12.237  21.794  1.00  0.00           C  
ATOM   2576  C   ASP C 146      -4.364 -12.040  21.247  1.00  0.00           C  
ATOM   2577  O   ASP C 146      -4.185 -11.976  20.026  1.00  0.00           O  
ATOM   2578  CB  ASP C 146      -6.344 -10.898  22.404  1.00  0.00           C  
ATOM   2579  CG  ASP C 146      -7.891 -10.887  22.673  1.00  0.00           C  
ATOM   2580  OD1 ASP C 146      -8.646 -11.131  21.749  1.00  0.00           O  
ATOM   2581  OD2 ASP C 146      -8.265 -10.644  23.766  1.00  0.00           O1-
ATOM   2582 1H   ASP C 146      -6.930 -13.513  22.933  1.00  0.00           H  
ATOM   2583 2H   ASP C 146      -5.533 -14.158  22.332  1.00  0.00           H  
ATOM   2584 3H   ASP C 146      -5.493 -13.136  23.646  1.00  0.00           H  
ATOM   2585  HA  ASP C 146      -6.447 -12.486  20.933  1.00  0.00           H  
ATOM   2586 1HB  ASP C 146      -5.817 -10.658  23.355  1.00  0.00           H  
ATOM   2587 2HB  ASP C 146      -6.137 -10.058  21.716  1.00  0.00           H  
ATOM   2588  N   GLU C 147      -3.338 -11.997  22.134  1.00  0.00           N  
ATOM   2589  CA  GLU C 147      -1.921 -11.794  21.765  1.00  0.00           C  
ATOM   2590  C   GLU C 147      -1.320 -12.943  20.939  1.00  0.00           C  
ATOM   2591  O   GLU C 147      -0.545 -12.700  20.011  1.00  0.00           O  
ATOM   2592  CB  GLU C 147      -1.109 -11.562  23.036  1.00  0.00           C  
ATOM   2593  CG  GLU C 147      -1.474 -10.258  23.763  1.00  0.00           C  
ATOM   2594  CD  GLU C 147      -2.727 -10.363  24.607  1.00  0.00           C  
ATOM   2595  OE1 GLU C 147      -3.304 -11.440  24.652  1.00  0.00           O  
ATOM   2596  OE2 GLU C 147      -3.124  -9.386  25.186  1.00  0.00           O1-
ATOM   2597  H   GLU C 147      -3.540 -12.056  23.133  1.00  0.00           H  
ATOM   2598  HA  GLU C 147      -1.850 -10.884  21.164  1.00  0.00           H  
ATOM   2599 1HB  GLU C 147      -1.251 -12.397  23.724  1.00  0.00           H  
ATOM   2600 2HB  GLU C 147      -0.048 -11.522  22.786  1.00  0.00           H  
ATOM   2601 1HG  GLU C 147      -0.639  -9.946  24.391  1.00  0.00           H  
ATOM   2602 2HG  GLU C 147      -1.635  -9.493  23.011  1.00  0.00           H  
ATOM   2603  N   GLU C 148      -1.705 -14.185  21.246  1.00  0.00           N  
ATOM   2604  CA  GLU C 148      -1.177 -15.322  20.499  1.00  0.00           C  
ATOM   2605  C   GLU C 148      -1.756 -15.323  19.087  1.00  0.00           C  
ATOM   2606  O   GLU C 148      -1.061 -15.654  18.119  1.00  0.00           O  
ATOM   2607  CB  GLU C 148      -1.474 -16.636  21.222  1.00  0.00           C  
ATOM   2608  CG  GLU C 148      -0.713 -16.796  22.550  1.00  0.00           C  
ATOM   2609  CD  GLU C 148       0.791 -16.774  22.371  1.00  0.00           C  
ATOM   2610  OE1 GLU C 148       1.289 -17.499  21.552  1.00  0.00           O  
ATOM   2611  OE2 GLU C 148       1.442 -16.001  23.046  1.00  0.00           O1-
ATOM   2612  H   GLU C 148      -2.343 -14.334  22.013  1.00  0.00           H  
ATOM   2613  HA  GLU C 148      -0.096 -15.214  20.420  1.00  0.00           H  
ATOM   2614 1HB  GLU C 148      -2.545 -16.700  21.431  1.00  0.00           H  
ATOM   2615 2HB  GLU C 148      -1.216 -17.475  20.577  1.00  0.00           H  
ATOM   2616 1HG  GLU C 148      -0.996 -15.982  23.216  1.00  0.00           H  
ATOM   2617 2HG  GLU C 148      -1.007 -17.735  23.019  1.00  0.00           H  
ATOM   2618  N   GLU C 149      -3.019 -14.911  18.960  1.00  0.00           N  
ATOM   2619  CA  GLU C 149      -3.662 -14.830  17.663  1.00  0.00           C  
ATOM   2620  C   GLU C 149      -2.965 -13.754  16.828  1.00  0.00           C  
ATOM   2621  O   GLU C 149      -2.735 -13.951  15.632  1.00  0.00           O  
ATOM   2622  CB  GLU C 149      -5.156 -14.564  17.841  1.00  0.00           C  
ATOM   2623  CG  GLU C 149      -5.916 -15.739  18.513  1.00  0.00           C  
ATOM   2624  CD  GLU C 149      -5.756 -15.790  20.043  1.00  0.00           C  
ATOM   2625  OE1 GLU C 149      -5.156 -14.885  20.591  1.00  0.00           O  
ATOM   2626  OE2 GLU C 149      -6.229 -16.714  20.647  1.00  0.00           O1-
ATOM   2627  H   GLU C 149      -3.566 -14.705  19.800  1.00  0.00           H  
ATOM   2628  HA  GLU C 149      -3.542 -15.786  17.154  1.00  0.00           H  
ATOM   2629 1HB  GLU C 149      -5.302 -13.670  18.443  1.00  0.00           H  
ATOM   2630 2HB  GLU C 149      -5.610 -14.379  16.868  1.00  0.00           H  
ATOM   2631 1HG  GLU C 149      -6.975 -15.655  18.273  1.00  0.00           H  
ATOM   2632 2HG  GLU C 149      -5.550 -16.673  18.088  1.00  0.00           H  
ATOM   2633  N   VAL C 150      -2.571 -12.649  17.474  1.00  0.00           N  
ATOM   2634  CA  VAL C 150      -1.846 -11.587  16.792  1.00  0.00           C  
ATOM   2635  C   VAL C 150      -0.501 -12.089  16.304  1.00  0.00           C  
ATOM   2636  O   VAL C 150      -0.119 -11.800  15.172  1.00  0.00           O  
ATOM   2637  CB  VAL C 150      -1.650 -10.363  17.693  1.00  0.00           C  
ATOM   2638  CG1 VAL C 150      -0.701  -9.348  17.028  1.00  0.00           C  
ATOM   2639  CG2 VAL C 150      -2.990  -9.753  17.930  1.00  0.00           C  
ATOM   2640  H   VAL C 150      -2.856 -12.537  18.454  1.00  0.00           H  
ATOM   2641  HA  VAL C 150      -2.433 -11.277  15.927  1.00  0.00           H  
ATOM   2642  HB  VAL C 150      -1.209 -10.664  18.638  1.00  0.00           H  
ATOM   2643 1HG1 VAL C 150      -0.586  -8.484  17.675  1.00  0.00           H  
ATOM   2644 2HG1 VAL C 150       0.279  -9.794  16.863  1.00  0.00           H  
ATOM   2645 3HG1 VAL C 150      -1.110  -9.034  16.067  1.00  0.00           H  
ATOM   2646 1HG2 VAL C 150      -2.892  -8.892  18.568  1.00  0.00           H  
ATOM   2647 2HG2 VAL C 150      -3.416  -9.472  16.982  1.00  0.00           H  
ATOM   2648 3HG2 VAL C 150      -3.637 -10.455  18.390  1.00  0.00           H  
ATOM   2649  N   LYS C 151       0.221 -12.851  17.131  1.00  0.00           N  
ATOM   2650  CA  LYS C 151       1.506 -13.376  16.687  1.00  0.00           C  
ATOM   2651  C   LYS C 151       1.340 -14.203  15.409  1.00  0.00           C  
ATOM   2652  O   LYS C 151       2.146 -14.065  14.481  1.00  0.00           O  
ATOM   2653  CB  LYS C 151       2.139 -14.245  17.774  1.00  0.00           C  
ATOM   2654  CG  LYS C 151       2.656 -13.493  18.991  1.00  0.00           C  
ATOM   2655  CD  LYS C 151       3.159 -14.476  20.050  1.00  0.00           C  
ATOM   2656  CE  LYS C 151       3.630 -13.773  21.309  1.00  0.00           C  
ATOM   2657  NZ  LYS C 151       3.965 -14.751  22.388  1.00  0.00           N1+
ATOM   2658  H   LYS C 151      -0.116 -13.017  18.085  1.00  0.00           H  
ATOM   2659  HA  LYS C 151       2.167 -12.537  16.467  1.00  0.00           H  
ATOM   2660 1HB  LYS C 151       1.405 -14.969  18.124  1.00  0.00           H  
ATOM   2661 2HB  LYS C 151       2.967 -14.808  17.348  1.00  0.00           H  
ATOM   2662 1HG  LYS C 151       3.472 -12.834  18.690  1.00  0.00           H  
ATOM   2663 2HG  LYS C 151       1.861 -12.886  19.410  1.00  0.00           H  
ATOM   2664 1HD  LYS C 151       2.352 -15.161  20.320  1.00  0.00           H  
ATOM   2665 2HD  LYS C 151       3.980 -15.062  19.644  1.00  0.00           H  
ATOM   2666 1HE  LYS C 151       4.515 -13.183  21.078  1.00  0.00           H  
ATOM   2667 2HE  LYS C 151       2.842 -13.108  21.667  1.00  0.00           H  
ATOM   2668 1HZ  LYS C 151       4.269 -14.264  23.213  1.00  0.00           H  
ATOM   2669 2HZ  LYS C 151       3.104 -15.298  22.612  1.00  0.00           H  
ATOM   2670 3HZ  LYS C 151       4.689 -15.377  22.081  1.00  0.00           H  
ATOM   2671  N   GLU C 152       0.268 -15.011  15.327  1.00  0.00           N  
ATOM   2672  CA  GLU C 152       0.053 -15.804  14.119  1.00  0.00           C  
ATOM   2673  C   GLU C 152      -0.259 -14.910  12.915  1.00  0.00           C  
ATOM   2674  O   GLU C 152       0.249 -15.155  11.813  1.00  0.00           O  
ATOM   2675  CB  GLU C 152      -1.081 -16.814  14.324  1.00  0.00           C  
ATOM   2676  CG  GLU C 152      -0.760 -17.953  15.303  1.00  0.00           C  
ATOM   2677  CD  GLU C 152       0.385 -18.816  14.835  1.00  0.00           C  
ATOM   2678  OE1 GLU C 152       0.404 -19.165  13.682  1.00  0.00           O  
ATOM   2679  OE2 GLU C 152       1.261 -19.116  15.630  1.00  0.00           O1-
ATOM   2680  H   GLU C 152      -0.335 -15.125  16.153  1.00  0.00           H  
ATOM   2681  HA  GLU C 152       0.964 -16.352  13.903  1.00  0.00           H  
ATOM   2682 1HB  GLU C 152      -1.961 -16.293  14.703  1.00  0.00           H  
ATOM   2683 2HB  GLU C 152      -1.350 -17.256  13.366  1.00  0.00           H  
ATOM   2684 1HG  GLU C 152      -0.501 -17.519  16.269  1.00  0.00           H  
ATOM   2685 2HG  GLU C 152      -1.648 -18.567  15.437  1.00  0.00           H  
ATOM   2686  N   VAL C 153      -1.016 -13.829  13.136  1.00  0.00           N  
ATOM   2687  CA  VAL C 153      -1.330 -12.896  12.056  1.00  0.00           C  
ATOM   2688  C   VAL C 153      -0.068 -12.207  11.571  1.00  0.00           C  
ATOM   2689  O   VAL C 153       0.102 -12.006  10.362  1.00  0.00           O  
ATOM   2690  CB  VAL C 153      -2.354 -11.819  12.484  1.00  0.00           C  
ATOM   2691  CG1 VAL C 153      -2.501 -10.732  11.366  1.00  0.00           C  
ATOM   2692  CG2 VAL C 153      -3.692 -12.480  12.749  1.00  0.00           C  
ATOM   2693  H   VAL C 153      -1.443 -13.718  14.064  1.00  0.00           H  
ATOM   2694  HA  VAL C 153      -1.756 -13.464  11.227  1.00  0.00           H  
ATOM   2695  HB  VAL C 153      -2.000 -11.327  13.392  1.00  0.00           H  
ATOM   2696 1HG1 VAL C 153      -3.218  -9.985  11.675  1.00  0.00           H  
ATOM   2697 2HG1 VAL C 153      -1.547 -10.238  11.180  1.00  0.00           H  
ATOM   2698 3HG1 VAL C 153      -2.844 -11.203  10.445  1.00  0.00           H  
ATOM   2699 1HG2 VAL C 153      -4.410 -11.735  13.070  1.00  0.00           H  
ATOM   2700 2HG2 VAL C 153      -4.037 -12.964  11.841  1.00  0.00           H  
ATOM   2701 3HG2 VAL C 153      -3.585 -13.221  13.522  1.00  0.00           H  
ATOM   2702  N   ALA C 154       0.802 -11.790  12.519  1.00  0.00           N  
ATOM   2703  CA  ALA C 154       2.025 -11.117  12.093  1.00  0.00           C  
ATOM   2704  C   ALA C 154       2.890 -12.040  11.268  1.00  0.00           C  
ATOM   2705  O   ALA C 154       3.526 -11.586  10.323  1.00  0.00           O  
ATOM   2706  CB  ALA C 154       2.739 -10.603  13.356  1.00  0.00           C  
ATOM   2707  H   ALA C 154       0.609 -11.941  13.499  1.00  0.00           H  
ATOM   2708  HA  ALA C 154       1.752 -10.260  11.450  1.00  0.00           H  
ATOM   2709 1HB  ALA C 154       2.104  -9.899  13.928  1.00  0.00           H  
ATOM   2710 2HB  ALA C 154       3.011 -11.426  14.045  1.00  0.00           H  
ATOM   2711 3HB  ALA C 154       3.671 -10.062  13.111  1.00  0.00           H  
ATOM   2712  N   LYS C 155       2.934 -13.333  11.621  1.00  0.00           N  
ATOM   2713  CA  LYS C 155       3.718 -14.264  10.818  1.00  0.00           C  
ATOM   2714  C   LYS C 155       3.160 -14.383   9.398  1.00  0.00           C  
ATOM   2715  O   LYS C 155       3.936 -14.396   8.433  1.00  0.00           O  
ATOM   2716  CB  LYS C 155       3.796 -15.637  11.482  1.00  0.00           C  
ATOM   2717  CG  LYS C 155       4.698 -15.679  12.723  1.00  0.00           C  
ATOM   2718  CD  LYS C 155       4.918 -17.110  13.238  1.00  0.00           C  
ATOM   2719  CE  LYS C 155       3.682 -17.636  13.955  1.00  0.00           C  
ATOM   2720  NZ  LYS C 155       3.908 -18.963  14.603  1.00  0.00           N1+
ATOM   2721  H   LYS C 155       2.453 -13.646  12.474  1.00  0.00           H  
ATOM   2722  HA  LYS C 155       4.731 -13.874  10.737  1.00  0.00           H  
ATOM   2723 1HB  LYS C 155       2.790 -15.933  11.780  1.00  0.00           H  
ATOM   2724 2HB  LYS C 155       4.156 -16.371  10.764  1.00  0.00           H  
ATOM   2725 1HG  LYS C 155       5.664 -15.241  12.476  1.00  0.00           H  
ATOM   2726 2HG  LYS C 155       4.248 -15.083  13.512  1.00  0.00           H  
ATOM   2727 1HD  LYS C 155       5.147 -17.769  12.401  1.00  0.00           H  
ATOM   2728 2HD  LYS C 155       5.759 -17.123  13.929  1.00  0.00           H  
ATOM   2729 1HE  LYS C 155       3.387 -16.917  14.721  1.00  0.00           H  
ATOM   2730 2HE  LYS C 155       2.868 -17.744  13.242  1.00  0.00           H  
ATOM   2731 1HZ  LYS C 155       3.015 -19.223  15.064  1.00  0.00           H  
ATOM   2732 2HZ  LYS C 155       4.149 -19.654  13.913  1.00  0.00           H  
ATOM   2733 3HZ  LYS C 155       4.638 -18.900  15.290  1.00  0.00           H  
ATOM   2734  N   GLU C 156       1.820 -14.421   9.258  1.00  0.00           N  
ATOM   2735  CA  GLU C 156       1.219 -14.506   7.926  1.00  0.00           C  
ATOM   2736  C   GLU C 156       1.536 -13.247   7.127  1.00  0.00           C  
ATOM   2737  O   GLU C 156       1.821 -13.325   5.921  1.00  0.00           O  
ATOM   2738  CB  GLU C 156      -0.303 -14.682   8.001  1.00  0.00           C  
ATOM   2739  CG  GLU C 156      -0.775 -16.039   8.515  1.00  0.00           C  
ATOM   2740  CD  GLU C 156      -2.282 -16.149   8.575  1.00  0.00           C  
ATOM   2741  OE1 GLU C 156      -2.940 -15.155   8.359  1.00  0.00           O  
ATOM   2742  OE2 GLU C 156      -2.773 -17.223   8.829  1.00  0.00           O1-
ATOM   2743  H   GLU C 156       1.228 -14.467  10.098  1.00  0.00           H  
ATOM   2744  HA  GLU C 156       1.644 -15.362   7.407  1.00  0.00           H  
ATOM   2745 1HB  GLU C 156      -0.718 -13.920   8.662  1.00  0.00           H  
ATOM   2746 2HB  GLU C 156      -0.735 -14.528   7.014  1.00  0.00           H  
ATOM   2747 1HG  GLU C 156      -0.388 -16.818   7.860  1.00  0.00           H  
ATOM   2748 2HG  GLU C 156      -0.362 -16.202   9.509  1.00  0.00           H  
ATOM   2749  N   TYR C 157       1.516 -12.097   7.792  1.00  0.00           N  
ATOM   2750  CA  TYR C 157       1.859 -10.838   7.154  1.00  0.00           C  
ATOM   2751  C   TYR C 157       3.264 -10.893   6.594  1.00  0.00           C  
ATOM   2752  O   TYR C 157       3.487 -10.577   5.422  1.00  0.00           O  
ATOM   2753  CB  TYR C 157       1.733  -9.671   8.123  1.00  0.00           C  
ATOM   2754  CG  TYR C 157       2.202  -8.368   7.551  1.00  0.00           C  
ATOM   2755  CD1 TYR C 157       1.375  -7.607   6.778  1.00  0.00           C  
ATOM   2756  CD2 TYR C 157       3.482  -7.950   7.793  1.00  0.00           C  
ATOM   2757  CE1 TYR C 157       1.805  -6.417   6.251  1.00  0.00           C  
ATOM   2758  CE2 TYR C 157       3.919  -6.782   7.276  1.00  0.00           C  
ATOM   2759  CZ  TYR C 157       3.093  -6.004   6.509  1.00  0.00           C  
ATOM   2760  OH  TYR C 157       3.553  -4.830   5.978  1.00  0.00           O  
ATOM   2761  H   TYR C 157       1.216 -12.096   8.775  1.00  0.00           H  
ATOM   2762  HA  TYR C 157       1.173 -10.690   6.318  1.00  0.00           H  
ATOM   2763 1HB  TYR C 157       0.692  -9.559   8.431  1.00  0.00           H  
ATOM   2764 2HB  TYR C 157       2.310  -9.871   9.014  1.00  0.00           H  
ATOM   2765  HD1 TYR C 157       0.390  -7.946   6.593  1.00  0.00           H  
ATOM   2766  HD2 TYR C 157       4.152  -8.558   8.400  1.00  0.00           H  
ATOM   2767  HE1 TYR C 157       1.138  -5.813   5.635  1.00  0.00           H  
ATOM   2768  HE2 TYR C 157       4.924  -6.474   7.469  1.00  0.00           H  
ATOM   2769  HH  TYR C 157       4.537  -4.812   6.029  1.00  0.00           H  
ATOM   2770  N   ARG C 158       4.235 -11.320   7.415  1.00  0.00           N  
ATOM   2771  CA  ARG C 158       5.623 -11.363   6.984  1.00  0.00           C  
ATOM   2772  C   ARG C 158       5.816 -12.275   5.770  1.00  0.00           C  
ATOM   2773  O   ARG C 158       6.609 -11.952   4.877  1.00  0.00           O  
ATOM   2774  CB  ARG C 158       6.530 -11.805   8.118  1.00  0.00           C  
ATOM   2775  CG  ARG C 158       6.661 -10.796   9.265  1.00  0.00           C  
ATOM   2776  CD  ARG C 158       7.659 -11.228  10.279  1.00  0.00           C  
ATOM   2777  NE  ARG C 158       7.595 -10.407  11.495  1.00  0.00           N  
ATOM   2778  CZ  ARG C 158       6.892 -10.717  12.618  1.00  0.00           C  
ATOM   2779  NH1 ARG C 158       6.191 -11.835  12.681  1.00  0.00           N1+
ATOM   2780  NH2 ARG C 158       6.923  -9.889  13.649  1.00  0.00           N  
ATOM   2781  H   ARG C 158       3.988 -11.571   8.383  1.00  0.00           H  
ATOM   2782  HA  ARG C 158       5.914 -10.350   6.701  1.00  0.00           H  
ATOM   2783 1HB  ARG C 158       6.134 -12.729   8.544  1.00  0.00           H  
ATOM   2784 2HB  ARG C 158       7.525 -12.019   7.735  1.00  0.00           H  
ATOM   2785 1HG  ARG C 158       6.986  -9.835   8.862  1.00  0.00           H  
ATOM   2786 2HG  ARG C 158       5.710 -10.664   9.756  1.00  0.00           H  
ATOM   2787 1HD  ARG C 158       7.504 -12.270  10.539  1.00  0.00           H  
ATOM   2788 2HD  ARG C 158       8.657 -11.113   9.856  1.00  0.00           H  
ATOM   2789  HE  ARG C 158       8.123  -9.514  11.499  1.00  0.00           H  
ATOM   2790 1HH1 ARG C 158       6.170 -12.454  11.891  1.00  0.00           H  
ATOM   2791 2HH1 ARG C 158       5.689 -12.080  13.524  1.00  0.00           H  
ATOM   2792 1HH2 ARG C 158       7.490  -9.021  13.594  1.00  0.00           H  
ATOM   2793 2HH2 ARG C 158       6.391 -10.086  14.502  1.00  0.00           H  
ATOM   2794  N   GLU C 159       5.084 -13.392   5.720  1.00  0.00           N  
ATOM   2795  CA  GLU C 159       5.184 -14.294   4.575  1.00  0.00           C  
ATOM   2796  C   GLU C 159       4.625 -13.628   3.313  1.00  0.00           C  
ATOM   2797  O   GLU C 159       5.217 -13.757   2.233  1.00  0.00           O  
ATOM   2798  CB  GLU C 159       4.487 -15.621   4.882  1.00  0.00           C  
ATOM   2799  CG  GLU C 159       4.499 -16.667   3.753  1.00  0.00           C  
ATOM   2800  CD  GLU C 159       5.877 -17.125   3.302  1.00  0.00           C  
ATOM   2801  OE1 GLU C 159       6.865 -16.786   3.912  1.00  0.00           O  
ATOM   2802  OE2 GLU C 159       5.925 -17.844   2.333  1.00  0.00           O1-
ATOM   2803  H   GLU C 159       4.500 -13.643   6.527  1.00  0.00           H  
ATOM   2804  HA  GLU C 159       6.240 -14.501   4.406  1.00  0.00           H  
ATOM   2805 1HB  GLU C 159       4.948 -16.071   5.761  1.00  0.00           H  
ATOM   2806 2HB  GLU C 159       3.445 -15.419   5.138  1.00  0.00           H  
ATOM   2807 1HG  GLU C 159       3.939 -17.538   4.090  1.00  0.00           H  
ATOM   2808 2HG  GLU C 159       3.971 -16.251   2.895  1.00  0.00           H  
ATOM   2809  N   GLU C 160       3.527 -12.866   3.439  1.00  0.00           N  
ATOM   2810  CA  GLU C 160       2.987 -12.181   2.267  1.00  0.00           C  
ATOM   2811  C   GLU C 160       3.999 -11.133   1.795  1.00  0.00           C  
ATOM   2812  O   GLU C 160       4.177 -10.937   0.588  1.00  0.00           O  
ATOM   2813  CB  GLU C 160       1.648 -11.501   2.561  1.00  0.00           C  
ATOM   2814  CG  GLU C 160       0.951 -10.899   1.311  1.00  0.00           C  
ATOM   2815  CD  GLU C 160       0.511 -11.941   0.319  1.00  0.00           C  
ATOM   2816  OE1 GLU C 160       0.341 -13.073   0.707  1.00  0.00           O  
ATOM   2817  OE2 GLU C 160       0.344 -11.605  -0.826  1.00  0.00           O1-
ATOM   2818  H   GLU C 160       3.030 -12.838   4.339  1.00  0.00           H  
ATOM   2819  HA  GLU C 160       2.843 -12.912   1.471  1.00  0.00           H  
ATOM   2820 1HB  GLU C 160       0.970 -12.218   3.026  1.00  0.00           H  
ATOM   2821 2HB  GLU C 160       1.806 -10.693   3.278  1.00  0.00           H  
ATOM   2822 1HG  GLU C 160       0.085 -10.326   1.615  1.00  0.00           H  
ATOM   2823 2HG  GLU C 160       1.640 -10.217   0.818  1.00  0.00           H  
ATOM   2824  N   VAL C 161       4.686 -10.481   2.744  1.00  0.00           N  
ATOM   2825  CA  VAL C 161       5.677  -9.477   2.382  1.00  0.00           C  
ATOM   2826  C   VAL C 161       6.809 -10.113   1.604  1.00  0.00           C  
ATOM   2827  O   VAL C 161       7.253  -9.543   0.603  1.00  0.00           O  
ATOM   2828  CB  VAL C 161       6.281  -8.784   3.632  1.00  0.00           C  
ATOM   2829  CG1 VAL C 161       7.473  -7.870   3.238  1.00  0.00           C  
ATOM   2830  CG2 VAL C 161       5.238  -7.970   4.306  1.00  0.00           C  
ATOM   2831  H   VAL C 161       4.450 -10.670   3.723  1.00  0.00           H  
ATOM   2832  HA  VAL C 161       5.193  -8.734   1.760  1.00  0.00           H  
ATOM   2833  HB  VAL C 161       6.649  -9.539   4.312  1.00  0.00           H  
ATOM   2834 1HG1 VAL C 161       7.875  -7.406   4.135  1.00  0.00           H  
ATOM   2835 2HG1 VAL C 161       8.263  -8.449   2.760  1.00  0.00           H  
ATOM   2836 3HG1 VAL C 161       7.138  -7.099   2.554  1.00  0.00           H  
ATOM   2837 1HG2 VAL C 161       5.666  -7.506   5.181  1.00  0.00           H  
ATOM   2838 2HG2 VAL C 161       4.899  -7.230   3.636  1.00  0.00           H  
ATOM   2839 3HG2 VAL C 161       4.411  -8.583   4.598  1.00  0.00           H  
ATOM   2840  N   ARG C 162       7.292 -11.274   2.055  1.00  0.00           N  
ATOM   2841  CA  ARG C 162       8.370 -11.947   1.347  1.00  0.00           C  
ATOM   2842  C   ARG C 162       7.959 -12.271  -0.088  1.00  0.00           C  
ATOM   2843  O   ARG C 162       8.734 -12.032  -1.022  1.00  0.00           O  
ATOM   2844  CB  ARG C 162       8.763 -13.240   2.052  1.00  0.00           C  
ATOM   2845  CG  ARG C 162       9.977 -13.969   1.440  1.00  0.00           C  
ATOM   2846  CD  ARG C 162      10.253 -15.290   2.111  1.00  0.00           C  
ATOM   2847  NE  ARG C 162       9.210 -16.293   1.841  1.00  0.00           N  
ATOM   2848  CZ  ARG C 162       9.112 -17.025   0.694  1.00  0.00           C  
ATOM   2849  NH1 ARG C 162       9.983 -16.873  -0.291  1.00  0.00           N1+
ATOM   2850  NH2 ARG C 162       8.134 -17.902   0.565  1.00  0.00           N  
ATOM   2851  H   ARG C 162       6.928 -11.662   2.932  1.00  0.00           H  
ATOM   2852  HA  ARG C 162       9.232 -11.283   1.324  1.00  0.00           H  
ATOM   2853 1HB  ARG C 162       8.982 -13.030   3.097  1.00  0.00           H  
ATOM   2854 2HB  ARG C 162       7.916 -13.931   2.033  1.00  0.00           H  
ATOM   2855 1HG  ARG C 162       9.793 -14.151   0.381  1.00  0.00           H  
ATOM   2856 2HG  ARG C 162      10.862 -13.343   1.545  1.00  0.00           H  
ATOM   2857 1HD  ARG C 162      11.210 -15.684   1.776  1.00  0.00           H  
ATOM   2858 2HD  ARG C 162      10.291 -15.133   3.190  1.00  0.00           H  
ATOM   2859  HE  ARG C 162       8.499 -16.471   2.585  1.00  0.00           H  
ATOM   2860 1HH1 ARG C 162      10.737 -16.204  -0.223  1.00  0.00           H  
ATOM   2861 2HH1 ARG C 162       9.897 -17.424  -1.141  1.00  0.00           H  
ATOM   2862 1HH2 ARG C 162       7.438 -18.008   1.324  1.00  0.00           H  
ATOM   2863 2HH2 ARG C 162       8.048 -18.448  -0.275  1.00  0.00           H  
ATOM   2864  N   LYS C 163       6.740 -12.803  -0.271  1.00  0.00           N  
ATOM   2865  CA  LYS C 163       6.271 -13.149  -1.610  1.00  0.00           C  
ATOM   2866  C   LYS C 163       6.140 -11.910  -2.492  1.00  0.00           C  
ATOM   2867  O   LYS C 163       6.461 -11.945  -3.692  1.00  0.00           O  
ATOM   2868  CB  LYS C 163       4.929 -13.878  -1.540  1.00  0.00           C  
ATOM   2869  CG  LYS C 163       4.999 -15.294  -0.977  1.00  0.00           C  
ATOM   2870  CD  LYS C 163       3.611 -15.930  -0.928  1.00  0.00           C  
ATOM   2871  CE  LYS C 163       3.661 -17.350  -0.381  1.00  0.00           C  
ATOM   2872  NZ  LYS C 163       2.305 -17.965  -0.305  1.00  0.00           N1+
ATOM   2873  H   LYS C 163       6.149 -12.998   0.548  1.00  0.00           H  
ATOM   2874  HA  LYS C 163       7.007 -13.813  -2.068  1.00  0.00           H  
ATOM   2875 1HB  LYS C 163       4.247 -13.303  -0.902  1.00  0.00           H  
ATOM   2876 2HB  LYS C 163       4.487 -13.924  -2.532  1.00  0.00           H  
ATOM   2877 1HG  LYS C 163       5.658 -15.900  -1.600  1.00  0.00           H  
ATOM   2878 2HG  LYS C 163       5.416 -15.263   0.036  1.00  0.00           H  
ATOM   2879 1HD  LYS C 163       2.966 -15.326  -0.280  1.00  0.00           H  
ATOM   2880 2HD  LYS C 163       3.179 -15.947  -1.927  1.00  0.00           H  
ATOM   2881 1HE  LYS C 163       4.292 -17.959  -1.025  1.00  0.00           H  
ATOM   2882 2HE  LYS C 163       4.094 -17.329   0.616  1.00  0.00           H  
ATOM   2883 1HZ  LYS C 163       2.383 -18.902   0.066  1.00  0.00           H  
ATOM   2884 2HZ  LYS C 163       1.718 -17.408   0.304  1.00  0.00           H  
ATOM   2885 3HZ  LYS C 163       1.895 -18.001  -1.227  1.00  0.00           H  
ATOM   2886  N   PHE C 164       5.680 -10.807  -1.901  1.00  0.00           N  
ATOM   2887  CA  PHE C 164       5.530  -9.559  -2.623  1.00  0.00           C  
ATOM   2888  C   PHE C 164       6.898  -9.100  -3.108  1.00  0.00           C  
ATOM   2889  O   PHE C 164       7.052  -8.747  -4.282  1.00  0.00           O  
ATOM   2890  CB  PHE C 164       4.918  -8.491  -1.734  1.00  0.00           C  
ATOM   2891  CG  PHE C 164       4.604  -7.233  -2.442  1.00  0.00           C  
ATOM   2892  CD1 PHE C 164       3.445  -7.168  -3.155  1.00  0.00           C  
ATOM   2893  CD2 PHE C 164       5.426  -6.125  -2.405  1.00  0.00           C  
ATOM   2894  CE1 PHE C 164       3.077  -6.024  -3.812  1.00  0.00           C  
ATOM   2895  CE2 PHE C 164       5.061  -4.980  -3.060  1.00  0.00           C  
ATOM   2896  CZ  PHE C 164       3.885  -4.928  -3.756  1.00  0.00           C  
ATOM   2897  H   PHE C 164       5.366 -10.856  -0.925  1.00  0.00           H  
ATOM   2898  HA  PHE C 164       4.885  -9.726  -3.483  1.00  0.00           H  
ATOM   2899 1HB  PHE C 164       4.001  -8.877  -1.287  1.00  0.00           H  
ATOM   2900 2HB  PHE C 164       5.601  -8.262  -0.917  1.00  0.00           H  
ATOM   2901  HD1 PHE C 164       2.815  -8.042  -3.170  1.00  0.00           H  
ATOM   2902  HD2 PHE C 164       6.364  -6.164  -1.847  1.00  0.00           H  
ATOM   2903  HE1 PHE C 164       2.141  -5.980  -4.365  1.00  0.00           H  
ATOM   2904  HE2 PHE C 164       5.692  -4.114  -3.034  1.00  0.00           H  
ATOM   2905  HZ  PHE C 164       3.597  -4.013  -4.274  1.00  0.00           H  
ATOM   2906  N   LYS C 165       7.907  -9.139  -2.228  1.00  0.00           N  
ATOM   2907  CA  LYS C 165       9.250  -8.710  -2.598  1.00  0.00           C  
ATOM   2908  C   LYS C 165       9.811  -9.560  -3.750  1.00  0.00           C  
ATOM   2909  O   LYS C 165      10.456  -9.016  -4.654  1.00  0.00           O  
ATOM   2910  CB  LYS C 165      10.183  -8.781  -1.384  1.00  0.00           C  
ATOM   2911  CG  LYS C 165       9.910  -7.731  -0.249  1.00  0.00           C  
ATOM   2912  CD  LYS C 165      10.391  -6.293  -0.577  1.00  0.00           C  
ATOM   2913  CE  LYS C 165      11.928  -6.176  -0.532  1.00  0.00           C  
ATOM   2914  NZ  LYS C 165      12.402  -4.765  -0.671  1.00  0.00           N1+
ATOM   2915  H   LYS C 165       7.717  -9.430  -1.262  1.00  0.00           H  
ATOM   2916  HA  LYS C 165       9.194  -7.681  -2.947  1.00  0.00           H  
ATOM   2917 1HB  LYS C 165      10.075  -9.764  -0.925  1.00  0.00           H  
ATOM   2918 2HB  LYS C 165      11.210  -8.699  -1.713  1.00  0.00           H  
ATOM   2919 1HG  LYS C 165       8.836  -7.686  -0.071  1.00  0.00           H  
ATOM   2920 2HG  LYS C 165      10.387  -8.068   0.672  1.00  0.00           H  
ATOM   2921 1HD  LYS C 165      10.051  -5.993  -1.568  1.00  0.00           H  
ATOM   2922 2HD  LYS C 165       9.968  -5.596   0.150  1.00  0.00           H  
ATOM   2923 1HE  LYS C 165      12.297  -6.582   0.407  1.00  0.00           H  
ATOM   2924 2HE  LYS C 165      12.345  -6.748  -1.355  1.00  0.00           H  
ATOM   2925 1HZ  LYS C 165      13.403  -4.742  -0.657  1.00  0.00           H  
ATOM   2926 2HZ  LYS C 165      12.079  -4.361  -1.557  1.00  0.00           H  
ATOM   2927 3HZ  LYS C 165      12.069  -4.156   0.081  1.00  0.00           H  
ATOM   2928  N   GLU C 166       9.544 -10.882  -3.747  1.00  0.00           N  
ATOM   2929  CA  GLU C 166      10.012 -11.712  -4.859  1.00  0.00           C  
ATOM   2930  C   GLU C 166       9.314 -11.307  -6.161  1.00  0.00           C  
ATOM   2931  O   GLU C 166       9.947 -11.285  -7.229  1.00  0.00           O  
ATOM   2932  CB  GLU C 166       9.806 -13.208  -4.597  1.00  0.00           C  
ATOM   2933  CG  GLU C 166      10.720 -13.811  -3.527  1.00  0.00           C  
ATOM   2934  CD  GLU C 166      10.538 -15.308  -3.381  1.00  0.00           C  
ATOM   2935  OE1 GLU C 166       9.560 -15.818  -3.871  1.00  0.00           O  
ATOM   2936  OE2 GLU C 166      11.389 -15.942  -2.792  1.00  0.00           O1-
ATOM   2937  H   GLU C 166       9.070 -11.300  -2.938  1.00  0.00           H  
ATOM   2938  HA  GLU C 166      11.081 -11.543  -4.982  1.00  0.00           H  
ATOM   2939 1HB  GLU C 166       8.774 -13.372  -4.279  1.00  0.00           H  
ATOM   2940 2HB  GLU C 166       9.955 -13.762  -5.521  1.00  0.00           H  
ATOM   2941 1HG  GLU C 166      11.756 -13.600  -3.786  1.00  0.00           H  
ATOM   2942 2HG  GLU C 166      10.506 -13.328  -2.573  1.00  0.00           H  
ATOM   2943  N   THR C 167       8.022 -10.956  -6.073  1.00  0.00           N  
ATOM   2944  CA  THR C 167       7.266 -10.497  -7.235  1.00  0.00           C  
ATOM   2945  C   THR C 167       7.875  -9.208  -7.764  1.00  0.00           C  
ATOM   2946  O   THR C 167       8.018  -9.051  -8.976  1.00  0.00           O  
ATOM   2947  CB  THR C 167       5.764 -10.295  -6.948  1.00  0.00           C  
ATOM   2948  CG2 THR C 167       5.079  -9.767  -8.225  1.00  0.00           C  
ATOM   2949  OG1 THR C 167       5.169 -11.547  -6.554  1.00  0.00           O  
ATOM   2950  H   THR C 167       7.546 -11.074  -5.171  1.00  0.00           H  
ATOM   2951  HA  THR C 167       7.353 -11.253  -8.018  1.00  0.00           H  
ATOM   2952  HB  THR C 167       5.629  -9.574  -6.147  1.00  0.00           H  
ATOM   2953  HG1 THR C 167       5.523 -11.810  -5.682  1.00  0.00           H  
ATOM   2954 1HG2 THR C 167       4.027  -9.622  -8.058  1.00  0.00           H  
ATOM   2955 2HG2 THR C 167       5.514  -8.829  -8.510  1.00  0.00           H  
ATOM   2956 3HG2 THR C 167       5.219 -10.483  -9.028  1.00  0.00           H  
ATOM   2957  N   ILE C 168       8.256  -8.294  -6.871  1.00  0.00           N  
ATOM   2958  CA  ILE C 168       8.862  -7.044  -7.305  1.00  0.00           C  
ATOM   2959  C   ILE C 168      10.137  -7.324  -8.077  1.00  0.00           C  
ATOM   2960  O   ILE C 168      10.393  -6.671  -9.091  1.00  0.00           O  
ATOM   2961  CB  ILE C 168       9.186  -6.092  -6.136  1.00  0.00           C  
ATOM   2962  CG1 ILE C 168       7.889  -5.612  -5.383  1.00  0.00           C  
ATOM   2963  CG2 ILE C 168       9.999  -4.886  -6.670  1.00  0.00           C  
ATOM   2964  CD1 ILE C 168       6.929  -4.775  -6.178  1.00  0.00           C  
ATOM   2965  H   ILE C 168       8.057  -8.475  -5.881  1.00  0.00           H  
ATOM   2966  HA  ILE C 168       8.181  -6.546  -7.984  1.00  0.00           H  
ATOM   2967  HB  ILE C 168       9.790  -6.622  -5.399  1.00  0.00           H  
ATOM   2968 1HG1 ILE C 168       7.351  -6.481  -5.045  1.00  0.00           H  
ATOM   2969 2HG1 ILE C 168       8.195  -5.036  -4.508  1.00  0.00           H  
ATOM   2970 1HG2 ILE C 168      10.242  -4.236  -5.846  1.00  0.00           H  
ATOM   2971 2HG2 ILE C 168      10.920  -5.220  -7.124  1.00  0.00           H  
ATOM   2972 3HG2 ILE C 168       9.427  -4.332  -7.409  1.00  0.00           H  
ATOM   2973 1HD1 ILE C 168       6.096  -4.508  -5.564  1.00  0.00           H  
ATOM   2974 2HD1 ILE C 168       7.420  -3.871  -6.495  1.00  0.00           H  
ATOM   2975 3HD1 ILE C 168       6.569  -5.319  -7.032  1.00  0.00           H  
ATOM   2976  N   LYS C 169      10.971  -8.256  -7.595  1.00  0.00           N  
ATOM   2977  CA  LYS C 169      12.189  -8.563  -8.329  1.00  0.00           C  
ATOM   2978  C   LYS C 169      11.871  -9.063  -9.747  1.00  0.00           C  
ATOM   2979  O   LYS C 169      12.512  -8.627 -10.713  1.00  0.00           O  
ATOM   2980  CB  LYS C 169      13.021  -9.609  -7.582  1.00  0.00           C  
ATOM   2981  CG  LYS C 169      13.667  -9.106  -6.294  1.00  0.00           C  
ATOM   2982  CD  LYS C 169      14.454 -10.216  -5.589  1.00  0.00           C  
ATOM   2983  CE  LYS C 169      15.070  -9.719  -4.286  1.00  0.00           C  
ATOM   2984  NZ  LYS C 169      15.818 -10.796  -3.572  1.00  0.00           N1+
ATOM   2985  H   LYS C 169      10.751  -8.712  -6.700  1.00  0.00           H  
ATOM   2986  HA  LYS C 169      12.777  -7.650  -8.419  1.00  0.00           H  
ATOM   2987 1HB  LYS C 169      12.383 -10.454  -7.322  1.00  0.00           H  
ATOM   2988 2HB  LYS C 169      13.807  -9.982  -8.234  1.00  0.00           H  
ATOM   2989 1HG  LYS C 169      14.339  -8.281  -6.528  1.00  0.00           H  
ATOM   2990 2HG  LYS C 169      12.889  -8.738  -5.625  1.00  0.00           H  
ATOM   2991 1HD  LYS C 169      13.781 -11.048  -5.367  1.00  0.00           H  
ATOM   2992 2HD  LYS C 169      15.247 -10.576  -6.244  1.00  0.00           H  
ATOM   2993 1HE  LYS C 169      15.753  -8.899  -4.505  1.00  0.00           H  
ATOM   2994 2HE  LYS C 169      14.273  -9.351  -3.637  1.00  0.00           H  
ATOM   2995 1HZ  LYS C 169      16.207 -10.425  -2.716  1.00  0.00           H  
ATOM   2996 2HZ  LYS C 169      15.191 -11.558  -3.352  1.00  0.00           H  
ATOM   2997 3HZ  LYS C 169      16.566 -11.137  -4.160  1.00  0.00           H  
ATOM   2998  N   GLU C 170      10.848  -9.934  -9.884  1.00  0.00           N  
ATOM   2999  CA  GLU C 170      10.431 -10.433 -11.200  1.00  0.00           C  
ATOM   3000  C   GLU C 170       9.955  -9.295 -12.097  1.00  0.00           C  
ATOM   3001  O   GLU C 170      10.273  -9.251 -13.291  1.00  0.00           O  
ATOM   3002  CB  GLU C 170       9.328 -11.487 -11.097  1.00  0.00           C  
ATOM   3003  CG  GLU C 170       8.899 -12.056 -12.464  1.00  0.00           C  
ATOM   3004  CD  GLU C 170       7.894 -13.184 -12.392  1.00  0.00           C  
ATOM   3005  OE1 GLU C 170       7.536 -13.594 -11.310  1.00  0.00           O  
ATOM   3006  OE2 GLU C 170       7.459 -13.618 -13.440  1.00  0.00           O1-
ATOM   3007  H   GLU C 170      10.393 -10.295  -9.033  1.00  0.00           H  
ATOM   3008  HA  GLU C 170      11.299 -10.893 -11.677  1.00  0.00           H  
ATOM   3009 1HB  GLU C 170       9.665 -12.308 -10.462  1.00  0.00           H  
ATOM   3010 2HB  GLU C 170       8.450 -11.047 -10.622  1.00  0.00           H  
ATOM   3011 1HG  GLU C 170       8.462 -11.251 -13.053  1.00  0.00           H  
ATOM   3012 2HG  GLU C 170       9.790 -12.402 -12.990  1.00  0.00           H  
ATOM   3013  N   ILE C 171       9.214  -8.356 -11.510  1.00  0.00           N  
ATOM   3014  CA  ILE C 171       8.720  -7.221 -12.262  1.00  0.00           C  
ATOM   3015  C   ILE C 171       9.863  -6.382 -12.772  1.00  0.00           C  
ATOM   3016  O   ILE C 171       9.876  -6.023 -13.953  1.00  0.00           O  
ATOM   3017  CB  ILE C 171       7.829  -6.318 -11.382  1.00  0.00           C  
ATOM   3018  CG1 ILE C 171       6.512  -7.029 -11.051  1.00  0.00           C  
ATOM   3019  CG2 ILE C 171       7.600  -4.996 -12.088  1.00  0.00           C  
ATOM   3020  CD1 ILE C 171       5.705  -6.411  -9.964  1.00  0.00           C  
ATOM   3021  H   ILE C 171       8.947  -8.489 -10.532  1.00  0.00           H  
ATOM   3022  HA  ILE C 171       8.161  -7.581 -13.107  1.00  0.00           H  
ATOM   3023  HB  ILE C 171       8.328  -6.129 -10.443  1.00  0.00           H  
ATOM   3024 1HG1 ILE C 171       5.898  -7.007 -11.909  1.00  0.00           H  
ATOM   3025 2HG1 ILE C 171       6.721  -8.061 -10.797  1.00  0.00           H  
ATOM   3026 1HG2 ILE C 171       7.025  -4.376 -11.486  1.00  0.00           H  
ATOM   3027 2HG2 ILE C 171       8.534  -4.494 -12.271  1.00  0.00           H  
ATOM   3028 3HG2 ILE C 171       7.090  -5.161 -13.032  1.00  0.00           H  
ATOM   3029 1HD1 ILE C 171       4.796  -6.990  -9.842  1.00  0.00           H  
ATOM   3030 2HD1 ILE C 171       6.257  -6.422  -9.049  1.00  0.00           H  
ATOM   3031 3HD1 ILE C 171       5.446  -5.409 -10.209  1.00  0.00           H  
ATOM   3032  N   ARG C 172      10.839  -6.089 -11.918  1.00  0.00           N  
ATOM   3033  CA  ARG C 172      11.946  -5.263 -12.345  1.00  0.00           C  
ATOM   3034  C   ARG C 172      12.684  -5.889 -13.517  1.00  0.00           C  
ATOM   3035  O   ARG C 172      13.024  -5.185 -14.473  1.00  0.00           O  
ATOM   3036  CB  ARG C 172      12.911  -5.049 -11.191  1.00  0.00           C  
ATOM   3037  CG  ARG C 172      12.408  -4.128 -10.082  1.00  0.00           C  
ATOM   3038  CD  ARG C 172      13.397  -4.029  -8.973  1.00  0.00           C  
ATOM   3039  NE  ARG C 172      12.900  -3.230  -7.849  1.00  0.00           N  
ATOM   3040  CZ  ARG C 172      12.953  -1.883  -7.753  1.00  0.00           C  
ATOM   3041  NH1 ARG C 172      13.482  -1.160  -8.723  1.00  0.00           N1+
ATOM   3042  NH2 ARG C 172      12.473  -1.277  -6.678  1.00  0.00           N  
ATOM   3043  H   ARG C 172      10.770  -6.411 -10.946  1.00  0.00           H  
ATOM   3044  HA  ARG C 172      11.552  -4.296 -12.656  1.00  0.00           H  
ATOM   3045 1HB  ARG C 172      13.127  -6.014 -10.731  1.00  0.00           H  
ATOM   3046 2HB  ARG C 172      13.849  -4.647 -11.567  1.00  0.00           H  
ATOM   3047 1HG  ARG C 172      12.246  -3.135 -10.494  1.00  0.00           H  
ATOM   3048 2HG  ARG C 172      11.473  -4.504  -9.682  1.00  0.00           H  
ATOM   3049 1HD  ARG C 172      13.598  -5.036  -8.601  1.00  0.00           H  
ATOM   3050 2HD  ARG C 172      14.325  -3.593  -9.333  1.00  0.00           H  
ATOM   3051  HE  ARG C 172      12.487  -3.733  -7.070  1.00  0.00           H  
ATOM   3052 1HH1 ARG C 172      13.852  -1.604  -9.546  1.00  0.00           H  
ATOM   3053 2HH1 ARG C 172      13.518  -0.150  -8.640  1.00  0.00           H  
ATOM   3054 1HH2 ARG C 172      12.045  -1.810  -5.898  1.00  0.00           H  
ATOM   3055 2HH2 ARG C 172      12.519  -0.274  -6.604  1.00  0.00           H  
ATOM   3056  N   GLU C 173      12.896  -7.213 -13.490  1.00  0.00           N  
ATOM   3057  CA  GLU C 173      13.580  -7.850 -14.604  1.00  0.00           C  
ATOM   3058  C   GLU C 173      12.769  -7.729 -15.893  1.00  0.00           C  
ATOM   3059  O   GLU C 173      13.312  -7.371 -16.944  1.00  0.00           O  
ATOM   3060  CB  GLU C 173      13.863  -9.327 -14.296  1.00  0.00           C  
ATOM   3061  CG  GLU C 173      14.622 -10.087 -15.409  1.00  0.00           C  
ATOM   3062  CD  GLU C 173      14.968 -11.516 -15.032  1.00  0.00           C  
ATOM   3063  OE1 GLU C 173      14.689 -11.895 -13.924  1.00  0.00           O  
ATOM   3064  OE2 GLU C 173      15.511 -12.231 -15.856  1.00  0.00           O1-
ATOM   3065  H   GLU C 173      12.629  -7.756 -12.657  1.00  0.00           H  
ATOM   3066  HA  GLU C 173      14.532  -7.343 -14.757  1.00  0.00           H  
ATOM   3067 1HB  GLU C 173      14.445  -9.396 -13.379  1.00  0.00           H  
ATOM   3068 2HB  GLU C 173      12.915  -9.844 -14.116  1.00  0.00           H  
ATOM   3069 1HG  GLU C 173      13.994 -10.107 -16.296  1.00  0.00           H  
ATOM   3070 2HG  GLU C 173      15.532  -9.544 -15.655  1.00  0.00           H  
ATOM   3071  N   ARG C 174      11.463  -7.984 -15.811  1.00  0.00           N  
ATOM   3072  CA  ARG C 174      10.623  -7.925 -16.999  1.00  0.00           C  
ATOM   3073  C   ARG C 174      10.499  -6.518 -17.591  1.00  0.00           C  
ATOM   3074  O   ARG C 174      10.518  -6.368 -18.820  1.00  0.00           O  
ATOM   3075  CB  ARG C 174       9.262  -8.495 -16.687  1.00  0.00           C  
ATOM   3076  CG  ARG C 174       9.247 -10.011 -16.516  1.00  0.00           C  
ATOM   3077  CD  ARG C 174       7.894 -10.497 -16.226  1.00  0.00           C  
ATOM   3078  NE  ARG C 174       7.831 -11.941 -16.002  1.00  0.00           N  
ATOM   3079  CZ  ARG C 174       7.781 -12.899 -16.939  1.00  0.00           C  
ATOM   3080  NH1 ARG C 174       7.806 -12.630 -18.236  1.00  0.00           N1+
ATOM   3081  NH2 ARG C 174       7.702 -14.134 -16.503  1.00  0.00           N  
ATOM   3082  H   ARG C 174      11.060  -8.280 -14.914  1.00  0.00           H  
ATOM   3083  HA  ARG C 174      11.079  -8.568 -17.749  1.00  0.00           H  
ATOM   3084 1HB  ARG C 174       8.916  -8.067 -15.746  1.00  0.00           H  
ATOM   3085 2HB  ARG C 174       8.553  -8.219 -17.464  1.00  0.00           H  
ATOM   3086 1HG  ARG C 174       9.616 -10.484 -17.422  1.00  0.00           H  
ATOM   3087 2HG  ARG C 174       9.888 -10.285 -15.677  1.00  0.00           H  
ATOM   3088 1HD  ARG C 174       7.606 -10.021 -15.301  1.00  0.00           H  
ATOM   3089 2HD  ARG C 174       7.195 -10.223 -17.012  1.00  0.00           H  
ATOM   3090  HE  ARG C 174       7.788 -12.285 -15.029  1.00  0.00           H  
ATOM   3091 1HH1 ARG C 174       7.864 -11.678 -18.558  1.00  0.00           H  
ATOM   3092 2HH1 ARG C 174       7.765 -13.384 -18.908  1.00  0.00           H  
ATOM   3093 1HH2 ARG C 174       7.673 -14.277 -15.478  1.00  0.00           H  
ATOM   3094 2HH2 ARG C 174       7.658 -14.910 -17.143  1.00  0.00           H  
ATOM   3095  N   ILE C 175      10.434  -5.483 -16.751  1.00  0.00           N  
ATOM   3096  CA  ILE C 175      10.356  -4.121 -17.268  1.00  0.00           C  
ATOM   3097  C   ILE C 175      11.679  -3.749 -17.946  1.00  0.00           C  
ATOM   3098  O   ILE C 175      11.678  -3.170 -19.036  1.00  0.00           O  
ATOM   3099  CB  ILE C 175       9.971  -3.065 -16.197  1.00  0.00           C  
ATOM   3100  CG1 ILE C 175       8.511  -3.317 -15.716  1.00  0.00           C  
ATOM   3101  CG2 ILE C 175      10.106  -1.630 -16.786  1.00  0.00           C  
ATOM   3102  CD1 ILE C 175       8.071  -2.499 -14.493  1.00  0.00           C  
ATOM   3103  H   ILE C 175      10.394  -5.661 -15.739  1.00  0.00           H  
ATOM   3104  HA  ILE C 175       9.575  -4.098 -18.030  1.00  0.00           H  
ATOM   3105  HB  ILE C 175      10.629  -3.178 -15.331  1.00  0.00           H  
ATOM   3106 1HG1 ILE C 175       7.836  -3.116 -16.540  1.00  0.00           H  
ATOM   3107 2HG1 ILE C 175       8.427  -4.371 -15.455  1.00  0.00           H  
ATOM   3108 1HG2 ILE C 175       9.843  -0.894 -16.045  1.00  0.00           H  
ATOM   3109 2HG2 ILE C 175      11.130  -1.445 -17.105  1.00  0.00           H  
ATOM   3110 3HG2 ILE C 175       9.440  -1.529 -17.644  1.00  0.00           H  
ATOM   3111 1HD1 ILE C 175       7.049  -2.767 -14.226  1.00  0.00           H  
ATOM   3112 2HD1 ILE C 175       8.730  -2.707 -13.660  1.00  0.00           H  
ATOM   3113 3HD1 ILE C 175       8.104  -1.449 -14.716  1.00  0.00           H  
ATOM   3114  N   LYS C 176      12.816  -4.077 -17.311  1.00  0.00           N  
ATOM   3115  CA  LYS C 176      14.134  -3.763 -17.883  1.00  0.00           C  
ATOM   3116  C   LYS C 176      14.331  -4.399 -19.251  1.00  0.00           C  
ATOM   3117  O   LYS C 176      14.947  -3.799 -20.136  1.00  0.00           O  
ATOM   3118  CB  LYS C 176      15.264  -4.210 -16.960  1.00  0.00           C  
ATOM   3119  CG  LYS C 176      15.447  -3.380 -15.700  1.00  0.00           C  
ATOM   3120  CD  LYS C 176      16.582  -3.944 -14.854  1.00  0.00           C  
ATOM   3121  CE  LYS C 176      16.809  -3.132 -13.592  1.00  0.00           C  
ATOM   3122  NZ  LYS C 176      17.921  -3.694 -12.768  1.00  0.00           N1+
ATOM   3123  H   LYS C 176      12.768  -4.540 -16.400  1.00  0.00           H  
ATOM   3124  HA  LYS C 176      14.197  -2.683 -18.005  1.00  0.00           H  
ATOM   3125 1HB  LYS C 176      15.076  -5.242 -16.648  1.00  0.00           H  
ATOM   3126 2HB  LYS C 176      16.202  -4.203 -17.512  1.00  0.00           H  
ATOM   3127 1HG  LYS C 176      15.683  -2.354 -15.978  1.00  0.00           H  
ATOM   3128 2HG  LYS C 176      14.528  -3.372 -15.126  1.00  0.00           H  
ATOM   3129 1HD  LYS C 176      16.334  -4.970 -14.570  1.00  0.00           H  
ATOM   3130 2HD  LYS C 176      17.500  -3.958 -15.439  1.00  0.00           H  
ATOM   3131 1HE  LYS C 176      17.053  -2.108 -13.866  1.00  0.00           H  
ATOM   3132 2HE  LYS C 176      15.893  -3.132 -12.998  1.00  0.00           H  
ATOM   3133 1HZ  LYS C 176      18.045  -3.131 -11.939  1.00  0.00           H  
ATOM   3134 2HZ  LYS C 176      17.698  -4.642 -12.500  1.00  0.00           H  
ATOM   3135 3HZ  LYS C 176      18.775  -3.690 -13.307  1.00  0.00           H  
ATOM   3136  N   ARG C 177      13.767  -5.592 -19.448  1.00  0.00           N  
ATOM   3137  CA  ARG C 177      13.861  -6.301 -20.713  1.00  0.00           C  
ATOM   3138  C   ARG C 177      13.104  -5.651 -21.872  1.00  0.00           C  
ATOM   3139  O   ARG C 177      13.305  -6.049 -23.019  1.00  0.00           O  
ATOM   3140  CB  ARG C 177      13.399  -7.741 -20.590  1.00  0.00           C  
ATOM   3141  CG  ARG C 177      14.340  -8.650 -19.852  1.00  0.00           C  
ATOM   3142  CD  ARG C 177      13.809 -10.027 -19.769  1.00  0.00           C  
ATOM   3143  NE  ARG C 177      14.701 -10.891 -19.029  1.00  0.00           N  
ATOM   3144  CZ  ARG C 177      15.761 -11.553 -19.538  1.00  0.00           C  
ATOM   3145  NH1 ARG C 177      16.072 -11.473 -20.826  1.00  0.00           N1+
ATOM   3146  NH2 ARG C 177      16.488 -12.286 -18.720  1.00  0.00           N  
ATOM   3147  H   ARG C 177      13.322  -6.051 -18.645  1.00  0.00           H  
ATOM   3148  HA  ARG C 177      14.916  -6.329 -20.987  1.00  0.00           H  
ATOM   3149 1HB  ARG C 177      12.448  -7.761 -20.058  1.00  0.00           H  
ATOM   3150 2HB  ARG C 177      13.232  -8.160 -21.579  1.00  0.00           H  
ATOM   3151 1HG  ARG C 177      15.289  -8.675 -20.380  1.00  0.00           H  
ATOM   3152 2HG  ARG C 177      14.505  -8.285 -18.849  1.00  0.00           H  
ATOM   3153 1HD  ARG C 177      12.854 -10.003 -19.242  1.00  0.00           H  
ATOM   3154 2HD  ARG C 177      13.659 -10.438 -20.764  1.00  0.00           H  
ATOM   3155  HE  ARG C 177      14.526 -11.002 -18.030  1.00  0.00           H  
ATOM   3156 1HH1 ARG C 177      15.514 -10.913 -21.451  1.00  0.00           H  
ATOM   3157 2HH1 ARG C 177      16.870 -11.977 -21.187  1.00  0.00           H  
ATOM   3158 1HH2 ARG C 177      16.226 -12.324 -17.717  1.00  0.00           H  
ATOM   3159 2HH2 ARG C 177      17.287 -12.797 -19.059  1.00  0.00           H  
ATOM   3160  N   GLY C 178      12.208  -4.694 -21.604  1.00  0.00           N  
ATOM   3161  CA  GLY C 178      11.494  -4.064 -22.705  1.00  0.00           C  
ATOM   3162  C   GLY C 178      10.345  -4.888 -23.282  1.00  0.00           C  
ATOM   3163  O   GLY C 178      10.209  -4.977 -24.505  1.00  0.00           O  
ATOM   3164  H   GLY C 178      12.070  -4.356 -20.644  1.00  0.00           H  
ATOM   3165 1HA  GLY C 178      11.101  -3.115 -22.355  1.00  0.00           H  
ATOM   3166 2HA  GLY C 178      12.204  -3.835 -23.497  1.00  0.00           H  
ATOM   3167  N   SER C 179       9.532  -5.495 -22.423  1.00  0.00           N  
ATOM   3168  CA  SER C 179       8.413  -6.325 -22.854  1.00  0.00           C  
ATOM   3169  C   SER C 179       7.318  -5.516 -23.554  1.00  0.00           C  
ATOM   3170  O   SER C 179       7.240  -4.289 -23.445  1.00  0.00           O  
ATOM   3171  CB  SER C 179       7.814  -7.032 -21.655  1.00  0.00           C  
ATOM   3172  OG  SER C 179       7.191  -6.115 -20.786  1.00  0.00           O  
ATOM   3173  H   SER C 179       9.693  -5.393 -21.424  1.00  0.00           H  
ATOM   3174  HA  SER C 179       8.791  -7.071 -23.559  1.00  0.00           H  
ATOM   3175 1HB  SER C 179       7.091  -7.763 -21.997  1.00  0.00           H  
ATOM   3176 2HB  SER C 179       8.592  -7.566 -21.120  1.00  0.00           H  
ATOM   3177  HG  SER C 179       6.860  -6.629 -20.045  1.00  0.00           H  
ATOM   3178  N   ASN C 180       6.462  -6.221 -24.291  1.00  0.00           N  
ATOM   3179  CA  ASN C 180       5.369  -5.612 -25.038  1.00  0.00           C  
ATOM   3180  C   ASN C 180       4.134  -5.359 -24.170  1.00  0.00           C  
ATOM   3181  O   ASN C 180       4.117  -5.674 -22.976  1.00  0.00           O  
ATOM   3182  CB  ASN C 180       5.009  -6.477 -26.232  1.00  0.00           C  
ATOM   3183  CG  ASN C 180       4.419  -7.800 -25.829  1.00  0.00           C  
ATOM   3184  ND2 ASN C 180       4.292  -8.695 -26.776  1.00  0.00           N  
ATOM   3185  OD1 ASN C 180       4.078  -8.012 -24.660  1.00  0.00           O  
ATOM   3186  H   ASN C 180       6.590  -7.226 -24.335  1.00  0.00           H  
ATOM   3187  HA  ASN C 180       5.703  -4.628 -25.394  1.00  0.00           H  
ATOM   3188 1HB  ASN C 180       4.291  -5.948 -26.861  1.00  0.00           H  
ATOM   3189 2HB  ASN C 180       5.900  -6.658 -26.833  1.00  0.00           H  
ATOM   3190 1HD2 ASN C 180       3.905  -9.593 -26.566  1.00  0.00           H  
ATOM   3191 2HD2 ASN C 180       4.581  -8.481 -27.708  1.00  0.00           H  
ATOM   3192  N   GLU C 181       3.100  -4.786 -24.783  1.00  0.00           N  
ATOM   3193  CA  GLU C 181       1.900  -4.399 -24.059  1.00  0.00           C  
ATOM   3194  C   GLU C 181       1.129  -5.537 -23.398  1.00  0.00           C  
ATOM   3195  O   GLU C 181       0.605  -5.358 -22.303  1.00  0.00           O  
ATOM   3196  CB  GLU C 181       0.972  -3.655 -25.020  1.00  0.00           C  
ATOM   3197  CG  GLU C 181       1.544  -2.330 -25.526  1.00  0.00           C  
ATOM   3198  CD  GLU C 181       2.517  -2.507 -26.682  1.00  0.00           C  
ATOM   3199  OE1 GLU C 181       2.699  -3.629 -27.116  1.00  0.00           O  
ATOM   3200  OE2 GLU C 181       3.086  -1.541 -27.111  1.00  0.00           O1-
ATOM   3201  H   GLU C 181       3.169  -4.559 -25.773  1.00  0.00           H  
ATOM   3202  HA  GLU C 181       2.199  -3.706 -23.276  1.00  0.00           H  
ATOM   3203 1HB  GLU C 181       0.755  -4.287 -25.882  1.00  0.00           H  
ATOM   3204 2HB  GLU C 181       0.021  -3.445 -24.525  1.00  0.00           H  
ATOM   3205 1HG  GLU C 181       0.731  -1.678 -25.847  1.00  0.00           H  
ATOM   3206 2HG  GLU C 181       2.060  -1.838 -24.699  1.00  0.00           H  
ATOM   3207  N   LYS C 182       1.041  -6.710 -24.020  1.00  0.00           N  
ATOM   3208  CA  LYS C 182       0.267  -7.783 -23.398  1.00  0.00           C  
ATOM   3209  C   LYS C 182       0.911  -8.257 -22.101  1.00  0.00           C  
ATOM   3210  O   LYS C 182       0.218  -8.508 -21.105  1.00  0.00           O  
ATOM   3211  CB  LYS C 182       0.096  -8.953 -24.364  1.00  0.00           C  
ATOM   3212  CG  LYS C 182      -0.819  -8.686 -25.601  1.00  0.00           C  
ATOM   3213  CD  LYS C 182      -2.333  -8.621 -25.247  1.00  0.00           C  
ATOM   3214  CE  LYS C 182      -2.927 -10.015 -24.936  1.00  0.00           C  
ATOM   3215  NZ  LYS C 182      -4.382  -9.948 -24.647  1.00  0.00           N1+
ATOM   3216  H   LYS C 182       1.500  -6.835 -24.916  1.00  0.00           H  
ATOM   3217  HA  LYS C 182      -0.714  -7.379 -23.133  1.00  0.00           H  
ATOM   3218 1HB  LYS C 182       1.083  -9.215 -24.757  1.00  0.00           H  
ATOM   3219 2HB  LYS C 182      -0.260  -9.818 -23.821  1.00  0.00           H  
ATOM   3220 1HG  LYS C 182      -0.532  -7.734 -26.046  1.00  0.00           H  
ATOM   3221 2HG  LYS C 182      -0.661  -9.471 -26.342  1.00  0.00           H  
ATOM   3222 1HD  LYS C 182      -2.501  -7.971 -24.391  1.00  0.00           H  
ATOM   3223 2HD  LYS C 182      -2.869  -8.203 -26.094  1.00  0.00           H  
ATOM   3224 1HE  LYS C 182      -2.766 -10.677 -25.784  1.00  0.00           H  
ATOM   3225 2HE  LYS C 182      -2.433 -10.428 -24.065  1.00  0.00           H  
ATOM   3226 1HZ  LYS C 182      -4.729 -10.879 -24.433  1.00  0.00           H  
ATOM   3227 2HZ  LYS C 182      -4.509  -9.335 -23.854  1.00  0.00           H  
ATOM   3228 3HZ  LYS C 182      -4.890  -9.582 -25.438  1.00  0.00           H  
ATOM   3229  N   GLU C 183       2.233  -8.367 -22.121  1.00  0.00           N  
ATOM   3230  CA  GLU C 183       3.002  -8.788 -20.979  1.00  0.00           C  
ATOM   3231  C   GLU C 183       2.997  -7.722 -19.898  1.00  0.00           C  
ATOM   3232  O   GLU C 183       2.841  -8.035 -18.718  1.00  0.00           O  
ATOM   3233  CB  GLU C 183       4.440  -9.108 -21.397  1.00  0.00           C  
ATOM   3234  CG  GLU C 183       5.314  -9.650 -20.275  1.00  0.00           C  
ATOM   3235  CD  GLU C 183       6.683 -10.056 -20.745  1.00  0.00           C  
ATOM   3236  OE1 GLU C 183       6.809 -10.445 -21.881  1.00  0.00           O  
ATOM   3237  OE2 GLU C 183       7.604  -9.977 -19.967  1.00  0.00           O1-
ATOM   3238  H   GLU C 183       2.727  -8.177 -22.999  1.00  0.00           H  
ATOM   3239  HA  GLU C 183       2.541  -9.692 -20.569  1.00  0.00           H  
ATOM   3240 1HB  GLU C 183       4.430  -9.845 -22.200  1.00  0.00           H  
ATOM   3241 2HB  GLU C 183       4.915  -8.207 -21.785  1.00  0.00           H  
ATOM   3242 1HG  GLU C 183       5.418  -8.885 -19.507  1.00  0.00           H  
ATOM   3243 2HG  GLU C 183       4.819 -10.511 -19.827  1.00  0.00           H  
ATOM   3244  N   MET C 184       3.124  -6.452 -20.302  1.00  0.00           N  
ATOM   3245  CA  MET C 184       3.148  -5.359 -19.346  1.00  0.00           C  
ATOM   3246  C   MET C 184       1.819  -5.254 -18.621  1.00  0.00           C  
ATOM   3247  O   MET C 184       1.787  -4.983 -17.415  1.00  0.00           O  
ATOM   3248  CB  MET C 184       3.421  -4.046 -20.045  1.00  0.00           C  
ATOM   3249  CG  MET C 184       3.680  -2.910 -19.118  1.00  0.00           C  
ATOM   3250  SD  MET C 184       5.236  -3.086 -18.239  1.00  0.00           S  
ATOM   3251  CE  MET C 184       4.851  -2.113 -16.837  1.00  0.00           C  
ATOM   3252  H   MET C 184       3.278  -6.240 -21.296  1.00  0.00           H  
ATOM   3253  HA  MET C 184       3.926  -5.561 -18.611  1.00  0.00           H  
ATOM   3254 1HB  MET C 184       4.293  -4.161 -20.699  1.00  0.00           H  
ATOM   3255 2HB  MET C 184       2.573  -3.788 -20.683  1.00  0.00           H  
ATOM   3256 1HG  MET C 184       3.677  -2.005 -19.677  1.00  0.00           H  
ATOM   3257 2HG  MET C 184       2.882  -2.841 -18.380  1.00  0.00           H  
ATOM   3258 1HE  MET C 184       5.690  -2.077 -16.163  1.00  0.00           H  
ATOM   3259 2HE  MET C 184       4.599  -1.104 -17.153  1.00  0.00           H  
ATOM   3260 3HE  MET C 184       4.003  -2.570 -16.340  1.00  0.00           H  
ATOM   3261  N   ILE C 185       0.716  -5.472 -19.343  1.00  0.00           N  
ATOM   3262  CA  ILE C 185      -0.586  -5.414 -18.723  1.00  0.00           C  
ATOM   3263  C   ILE C 185      -0.742  -6.517 -17.718  1.00  0.00           C  
ATOM   3264  O   ILE C 185      -1.194  -6.251 -16.609  1.00  0.00           O  
ATOM   3265  CB  ILE C 185      -1.727  -5.480 -19.751  1.00  0.00           C  
ATOM   3266  CG1 ILE C 185      -1.734  -4.182 -20.582  1.00  0.00           C  
ATOM   3267  CG2 ILE C 185      -3.077  -5.725 -19.051  1.00  0.00           C  
ATOM   3268  CD1 ILE C 185      -2.601  -4.190 -21.833  1.00  0.00           C  
ATOM   3269  H   ILE C 185       0.789  -5.640 -20.353  1.00  0.00           H  
ATOM   3270  HA  ILE C 185      -0.668  -4.463 -18.197  1.00  0.00           H  
ATOM   3271  HB  ILE C 185      -1.527  -6.305 -20.443  1.00  0.00           H  
ATOM   3272 1HG1 ILE C 185      -2.084  -3.404 -19.951  1.00  0.00           H  
ATOM   3273 2HG1 ILE C 185      -0.716  -3.949 -20.867  1.00  0.00           H  
ATOM   3274 1HG2 ILE C 185      -3.823  -5.792 -19.812  1.00  0.00           H  
ATOM   3275 2HG2 ILE C 185      -3.072  -6.659 -18.491  1.00  0.00           H  
ATOM   3276 3HG2 ILE C 185      -3.296  -4.901 -18.370  1.00  0.00           H  
ATOM   3277 1HD1 ILE C 185      -2.525  -3.218 -22.323  1.00  0.00           H  
ATOM   3278 2HD1 ILE C 185      -2.245  -4.967 -22.512  1.00  0.00           H  
ATOM   3279 3HD1 ILE C 185      -3.642  -4.375 -21.581  1.00  0.00           H  
ATOM   3280  N   LYS C 186      -0.354  -7.748 -18.060  1.00  0.00           N  
ATOM   3281  CA  LYS C 186      -0.544  -8.815 -17.081  1.00  0.00           C  
ATOM   3282  C   LYS C 186       0.364  -8.625 -15.889  1.00  0.00           C  
ATOM   3283  O   LYS C 186      -0.051  -8.909 -14.746  1.00  0.00           O  
ATOM   3284  CB  LYS C 186      -0.291 -10.189 -17.759  1.00  0.00           C  
ATOM   3285  CG  LYS C 186      -1.388 -10.585 -18.778  1.00  0.00           C  
ATOM   3286  CD  LYS C 186      -1.169 -11.933 -19.471  1.00  0.00           C  
ATOM   3287  CE  LYS C 186      -2.324 -12.195 -20.446  1.00  0.00           C  
ATOM   3288  NZ  LYS C 186      -2.102 -13.478 -21.136  1.00  0.00           N1+
ATOM   3289  H   LYS C 186       0.057  -7.935 -18.963  1.00  0.00           H  
ATOM   3290  HA  LYS C 186      -1.587  -8.771 -16.715  1.00  0.00           H  
ATOM   3291 2HB  LYS C 186      -0.197 -10.977 -16.982  1.00  0.00           H  
ATOM   3292 3HB  LYS C 186       0.691 -10.177 -18.271  1.00  0.00           H  
ATOM   3293 2HG  LYS C 186      -1.496  -9.785 -19.537  1.00  0.00           H  
ATOM   3294 3HG  LYS C 186      -2.371 -10.649 -18.276  1.00  0.00           H  
ATOM   3295 2HD  LYS C 186      -1.119 -12.741 -18.712  1.00  0.00           H  
ATOM   3296 3HD  LYS C 186      -0.192 -11.933 -19.991  1.00  0.00           H  
ATOM   3297 2HE  LYS C 186      -2.407 -11.380 -21.196  1.00  0.00           H  
ATOM   3298 3HE  LYS C 186      -3.294 -12.208 -19.906  1.00  0.00           H  
ATOM   3299 1HZ  LYS C 186      -1.685 -14.165 -20.496  1.00  0.00           H  
ATOM   3300 2HZ  LYS C 186      -2.985 -13.887 -21.456  1.00  0.00           H  
ATOM   3301 3HZ  LYS C 186      -1.492 -13.280 -21.917  1.00  0.00           H  
ATOM   3302  N   LEU C 187       1.562  -8.098 -16.084  1.00  0.00           N  
ATOM   3303  CA  LEU C 187       2.490  -7.905 -14.991  1.00  0.00           C  
ATOM   3304  C   LEU C 187       1.951  -6.844 -14.024  1.00  0.00           C  
ATOM   3305  O   LEU C 187       1.998  -7.008 -12.796  1.00  0.00           O  
ATOM   3306  CB  LEU C 187       3.831  -7.454 -15.594  1.00  0.00           C  
ATOM   3307  CG  LEU C 187       5.046  -7.289 -14.686  1.00  0.00           C  
ATOM   3308  CD1 LEU C 187       5.362  -8.670 -14.037  1.00  0.00           C  
ATOM   3309  CD2 LEU C 187       6.226  -6.748 -15.549  1.00  0.00           C  
ATOM   3310  H   LEU C 187       1.874  -7.895 -17.038  1.00  0.00           H  
ATOM   3311  HA  LEU C 187       2.592  -8.849 -14.465  1.00  0.00           H  
ATOM   3312 1HB  LEU C 187       4.099  -8.163 -16.376  1.00  0.00           H  
ATOM   3313 2HB  LEU C 187       3.662  -6.490 -16.077  1.00  0.00           H  
ATOM   3314  HG  LEU C 187       4.840  -6.572 -13.895  1.00  0.00           H  
ATOM   3315 1HD1 LEU C 187       6.228  -8.621 -13.413  1.00  0.00           H  
ATOM   3316 2HD1 LEU C 187       4.526  -9.000 -13.433  1.00  0.00           H  
ATOM   3317 3HD1 LEU C 187       5.538  -9.389 -14.819  1.00  0.00           H  
ATOM   3318 1HD2 LEU C 187       7.115  -6.616 -14.941  1.00  0.00           H  
ATOM   3319 2HD2 LEU C 187       6.440  -7.448 -16.352  1.00  0.00           H  
ATOM   3320 3HD2 LEU C 187       5.944  -5.782 -15.982  1.00  0.00           H  
ATOM   3321  N   TYR C 188       1.398  -5.767 -14.582  1.00  0.00           N  
ATOM   3322  CA  TYR C 188       0.844  -4.692 -13.789  1.00  0.00           C  
ATOM   3323  C   TYR C 188      -0.434  -5.078 -13.053  1.00  0.00           C  
ATOM   3324  O   TYR C 188      -0.590  -4.721 -11.879  1.00  0.00           O  
ATOM   3325  CB  TYR C 188       0.585  -3.476 -14.682  1.00  0.00           C  
ATOM   3326  CG  TYR C 188       0.072  -2.267 -13.933  1.00  0.00           C  
ATOM   3327  CD1 TYR C 188       0.947  -1.488 -13.190  1.00  0.00           C  
ATOM   3328  CD2 TYR C 188      -1.274  -1.936 -13.988  1.00  0.00           C  
ATOM   3329  CE1 TYR C 188       0.478  -0.384 -12.505  1.00  0.00           C  
ATOM   3330  CE2 TYR C 188      -1.743  -0.832 -13.304  1.00  0.00           C  
ATOM   3331  CZ  TYR C 188      -0.872  -0.057 -12.565  1.00  0.00           C  
ATOM   3332  OH  TYR C 188      -1.339   1.043 -11.883  1.00  0.00           O  
ATOM   3333  H   TYR C 188       1.417  -5.659 -15.601  1.00  0.00           H  
ATOM   3334  HA  TYR C 188       1.581  -4.442 -13.035  1.00  0.00           H  
ATOM   3335 1HB  TYR C 188       1.508  -3.195 -15.191  1.00  0.00           H  
ATOM   3336 2HB  TYR C 188      -0.145  -3.737 -15.448  1.00  0.00           H  
ATOM   3337  HD1 TYR C 188       2.005  -1.748 -13.146  1.00  0.00           H  
ATOM   3338  HD2 TYR C 188      -1.962  -2.549 -14.571  1.00  0.00           H  
ATOM   3339  HE1 TYR C 188       1.166   0.228 -11.922  1.00  0.00           H  
ATOM   3340  HE2 TYR C 188      -2.801  -0.572 -13.347  1.00  0.00           H  
ATOM   3341  HH  TYR C 188      -0.609   1.467 -11.424  1.00  0.00           H  
ATOM   3342  N   VAL C 189      -1.351  -5.803 -13.703  1.00  0.00           N  
ATOM   3343  CA  VAL C 189      -2.572  -6.149 -12.990  1.00  0.00           C  
ATOM   3344  C   VAL C 189      -2.237  -7.129 -11.849  1.00  0.00           C  
ATOM   3345  O   VAL C 189      -2.873  -7.054 -10.794  1.00  0.00           O  
ATOM   3346  CB  VAL C 189      -3.679  -6.710 -13.931  1.00  0.00           C  
ATOM   3347  CG1 VAL C 189      -4.060  -5.668 -15.017  1.00  0.00           C  
ATOM   3348  CG2 VAL C 189      -3.219  -7.982 -14.577  1.00  0.00           C  
ATOM   3349  H   VAL C 189      -1.206  -6.066 -14.683  1.00  0.00           H  
ATOM   3350  HA  VAL C 189      -2.967  -5.242 -12.545  1.00  0.00           H  
ATOM   3351  HB  VAL C 189      -4.563  -6.890 -13.359  1.00  0.00           H  
ATOM   3352 1HG1 VAL C 189      -4.848  -6.070 -15.654  1.00  0.00           H  
ATOM   3353 2HG1 VAL C 189      -4.415  -4.779 -14.557  1.00  0.00           H  
ATOM   3354 3HG1 VAL C 189      -3.205  -5.427 -15.624  1.00  0.00           H  
ATOM   3355 1HG2 VAL C 189      -3.974  -8.372 -15.244  1.00  0.00           H  
ATOM   3356 2HG2 VAL C 189      -2.358  -7.752 -15.121  1.00  0.00           H  
ATOM   3357 3HG2 VAL C 189      -2.988  -8.738 -13.842  1.00  0.00           H  
ATOM   3358  N   LYS C 190      -1.231  -8.020 -12.035  1.00  0.00           N  
ATOM   3359  CA  LYS C 190      -0.786  -8.930 -10.975  1.00  0.00           C  
ATOM   3360  C   LYS C 190      -0.328  -8.153  -9.752  1.00  0.00           C  
ATOM   3361  O   LYS C 190      -0.719  -8.459  -8.618  1.00  0.00           O  
ATOM   3362  CB  LYS C 190       0.391  -9.787 -11.457  1.00  0.00           C  
ATOM   3363  CG  LYS C 190       0.984 -10.772 -10.418  1.00  0.00           C  
ATOM   3364  CD  LYS C 190       2.186 -11.514 -11.018  1.00  0.00           C  
ATOM   3365  CE  LYS C 190       2.881 -12.412 -10.003  1.00  0.00           C  
ATOM   3366  NZ  LYS C 190       4.131 -13.006 -10.576  1.00  0.00           N1+
ATOM   3367  H   LYS C 190      -0.770  -8.090 -12.951  1.00  0.00           H  
ATOM   3368  HA  LYS C 190      -1.621  -9.569 -10.688  1.00  0.00           H  
ATOM   3369 1HB  LYS C 190       0.073 -10.367 -12.324  1.00  0.00           H  
ATOM   3370 2HB  LYS C 190       1.193  -9.140 -11.792  1.00  0.00           H  
ATOM   3371 1HG  LYS C 190       1.319 -10.225  -9.530  1.00  0.00           H  
ATOM   3372 2HG  LYS C 190       0.226 -11.492 -10.115  1.00  0.00           H  
ATOM   3373 1HD  LYS C 190       1.853 -12.117 -11.865  1.00  0.00           H  
ATOM   3374 2HD  LYS C 190       2.910 -10.783 -11.382  1.00  0.00           H  
ATOM   3375 1HE  LYS C 190       3.135 -11.824  -9.127  1.00  0.00           H  
ATOM   3376 2HE  LYS C 190       2.211 -13.217  -9.703  1.00  0.00           H  
ATOM   3377 1HZ  LYS C 190       4.596 -13.580  -9.884  1.00  0.00           H  
ATOM   3378 2HZ  LYS C 190       3.921 -13.569 -11.387  1.00  0.00           H  
ATOM   3379 3HZ  LYS C 190       4.754 -12.254 -10.845  1.00  0.00           H  
ATOM   3380  N   LEU C 191       0.469  -7.110  -9.983  1.00  0.00           N  
ATOM   3381  CA  LEU C 191       0.995  -6.325  -8.889  1.00  0.00           C  
ATOM   3382  C   LEU C 191      -0.143  -5.628  -8.159  1.00  0.00           C  
ATOM   3383  O   LEU C 191      -0.144  -5.577  -6.923  1.00  0.00           O  
ATOM   3384  CB  LEU C 191       2.028  -5.320  -9.404  1.00  0.00           C  
ATOM   3385  CG  LEU C 191       2.934  -4.556  -8.357  1.00  0.00           C  
ATOM   3386  CD1 LEU C 191       2.208  -3.320  -7.748  1.00  0.00           C  
ATOM   3387  CD2 LEU C 191       3.382  -5.497  -7.244  1.00  0.00           C  
ATOM   3388  H   LEU C 191       0.790  -6.928 -10.943  1.00  0.00           H  
ATOM   3389  HA  LEU C 191       1.477  -7.016  -8.208  1.00  0.00           H  
ATOM   3390 1HB  LEU C 191       2.684  -5.839 -10.099  1.00  0.00           H  
ATOM   3391 2HB  LEU C 191       1.490  -4.560  -9.980  1.00  0.00           H  
ATOM   3392  HG  LEU C 191       3.797  -4.221  -8.876  1.00  0.00           H  
ATOM   3393 1HD1 LEU C 191       2.888  -2.807  -7.068  1.00  0.00           H  
ATOM   3394 2HD1 LEU C 191       1.907  -2.638  -8.540  1.00  0.00           H  
ATOM   3395 3HD1 LEU C 191       1.333  -3.608  -7.193  1.00  0.00           H  
ATOM   3396 1HD2 LEU C 191       4.032  -4.951  -6.585  1.00  0.00           H  
ATOM   3397 2HD2 LEU C 191       2.528  -5.848  -6.682  1.00  0.00           H  
ATOM   3398 3HD2 LEU C 191       3.917  -6.347  -7.652  1.00  0.00           H  
ATOM   3399  N   ILE C 192      -1.089  -5.049  -8.898  1.00  0.00           N  
ATOM   3400  CA  ILE C 192      -2.190  -4.369  -8.238  1.00  0.00           C  
ATOM   3401  C   ILE C 192      -3.018  -5.346  -7.403  1.00  0.00           C  
ATOM   3402  O   ILE C 192      -3.411  -4.990  -6.289  1.00  0.00           O  
ATOM   3403  CB  ILE C 192      -3.061  -3.579  -9.230  1.00  0.00           C  
ATOM   3404  CG1 ILE C 192      -2.223  -2.394  -9.877  1.00  0.00           C  
ATOM   3405  CG2 ILE C 192      -4.336  -3.064  -8.560  1.00  0.00           C  
ATOM   3406  CD1 ILE C 192      -1.639  -1.351  -8.900  1.00  0.00           C  
ATOM   3407  H   ILE C 192      -1.022  -5.075  -9.921  1.00  0.00           H  
ATOM   3408  HA  ILE C 192      -1.774  -3.663  -7.536  1.00  0.00           H  
ATOM   3409  HB  ILE C 192      -3.332  -4.243 -10.049  1.00  0.00           H  
ATOM   3410 1HG1 ILE C 192      -1.399  -2.822 -10.440  1.00  0.00           H  
ATOM   3411 2HG1 ILE C 192      -2.873  -1.859 -10.569  1.00  0.00           H  
ATOM   3412 1HG2 ILE C 192      -4.922  -2.534  -9.296  1.00  0.00           H  
ATOM   3413 2HG2 ILE C 192      -4.925  -3.895  -8.170  1.00  0.00           H  
ATOM   3414 3HG2 ILE C 192      -4.086  -2.401  -7.745  1.00  0.00           H  
ATOM   3415 1HD1 ILE C 192      -1.103  -0.598  -9.472  1.00  0.00           H  
ATOM   3416 2HD1 ILE C 192      -2.438  -0.872  -8.338  1.00  0.00           H  
ATOM   3417 3HD1 ILE C 192      -0.945  -1.810  -8.209  1.00  0.00           H  
ATOM   3418  N   GLU C 193      -3.288  -6.562  -7.895  1.00  0.00           N  
ATOM   3419  CA  GLU C 193      -4.008  -7.505  -7.040  1.00  0.00           C  
ATOM   3420  C   GLU C 193      -3.218  -7.738  -5.746  1.00  0.00           C  
ATOM   3421  O   GLU C 193      -3.800  -7.765  -4.655  1.00  0.00           O  
ATOM   3422  CB  GLU C 193      -4.282  -8.829  -7.762  1.00  0.00           C  
ATOM   3423  CG  GLU C 193      -5.053  -9.883  -6.915  1.00  0.00           C  
ATOM   3424  CD  GLU C 193      -5.466 -11.098  -7.723  1.00  0.00           C  
ATOM   3425  OE1 GLU C 193      -5.341 -11.045  -8.929  1.00  0.00           O  
ATOM   3426  OE2 GLU C 193      -5.894 -12.078  -7.153  1.00  0.00           O1-
ATOM   3427  H   GLU C 193      -3.008  -6.816  -8.849  1.00  0.00           H  
ATOM   3428  HA  GLU C 193      -4.968  -7.064  -6.769  1.00  0.00           H  
ATOM   3429 1HB  GLU C 193      -4.857  -8.629  -8.665  1.00  0.00           H  
ATOM   3430 2HB  GLU C 193      -3.332  -9.270  -8.074  1.00  0.00           H  
ATOM   3431 1HG  GLU C 193      -4.412 -10.204  -6.097  1.00  0.00           H  
ATOM   3432 2HG  GLU C 193      -5.938  -9.412  -6.481  1.00  0.00           H  
ATOM   3433  N   LEU C 194      -1.888  -7.862  -5.834  1.00  0.00           N  
ATOM   3434  CA  LEU C 194      -1.131  -8.034  -4.605  1.00  0.00           C  
ATOM   3435  C   LEU C 194      -1.243  -6.789  -3.718  1.00  0.00           C  
ATOM   3436  O   LEU C 194      -1.358  -6.918  -2.497  1.00  0.00           O  
ATOM   3437  CB  LEU C 194       0.341  -8.308  -4.895  1.00  0.00           C  
ATOM   3438  CG  LEU C 194       0.706  -9.653  -5.544  1.00  0.00           C  
ATOM   3439  CD1 LEU C 194       2.179  -9.616  -5.933  1.00  0.00           C  
ATOM   3440  CD2 LEU C 194       0.446 -10.805  -4.560  1.00  0.00           C  
ATOM   3441  H   LEU C 194      -1.434  -7.892  -6.757  1.00  0.00           H  
ATOM   3442  HA  LEU C 194      -1.557  -8.866  -4.057  1.00  0.00           H  
ATOM   3443 1HB  LEU C 194       0.718  -7.518  -5.537  1.00  0.00           H  
ATOM   3444 2HB  LEU C 194       0.847  -8.262  -3.956  1.00  0.00           H  
ATOM   3445  HG  LEU C 194       0.114  -9.798  -6.451  1.00  0.00           H  
ATOM   3446 1HD1 LEU C 194       2.452 -10.560  -6.406  1.00  0.00           H  
ATOM   3447 2HD1 LEU C 194       2.344  -8.797  -6.630  1.00  0.00           H  
ATOM   3448 3HD1 LEU C 194       2.794  -9.469  -5.055  1.00  0.00           H  
ATOM   3449 1HD2 LEU C 194       0.723 -11.746  -5.032  1.00  0.00           H  
ATOM   3450 2HD2 LEU C 194       1.045 -10.664  -3.653  1.00  0.00           H  
ATOM   3451 3HD2 LEU C 194      -0.601 -10.846  -4.290  1.00  0.00           H  
ATOM   3452  N   HIS C 195      -1.256  -5.593  -4.321  1.00  0.00           N  
ATOM   3453  CA  HIS C 195      -1.370  -4.349  -3.559  1.00  0.00           C  
ATOM   3454  C   HIS C 195      -2.658  -4.351  -2.727  1.00  0.00           C  
ATOM   3455  O   HIS C 195      -2.638  -3.992  -1.542  1.00  0.00           O  
ATOM   3456  CB  HIS C 195      -1.414  -3.104  -4.459  1.00  0.00           C  
ATOM   3457  CG  HIS C 195      -1.385  -1.806  -3.666  1.00  0.00           C  
ATOM   3458  CD2 HIS C 195      -2.373  -1.137  -3.018  1.00  0.00           C  
ATOM   3459  ND1 HIS C 195      -0.208  -1.113  -3.390  1.00  0.00           N  
ATOM   3460  CE1 HIS C 195      -0.500  -0.056  -2.634  1.00  0.00           C  
ATOM   3461  NE2 HIS C 195      -1.798  -0.064  -2.393  1.00  0.00           N  
ATOM   3462  H   HIS C 195      -1.102  -5.555  -5.332  1.00  0.00           H  
ATOM   3463  HA  HIS C 195      -0.527  -4.255  -2.882  1.00  0.00           H  
ATOM   3464 1HB  HIS C 195      -0.571  -3.123  -5.153  1.00  0.00           H  
ATOM   3465 2HB  HIS C 195      -2.325  -3.111  -5.048  1.00  0.00           H  
ATOM   3466  HD2 HIS C 195      -3.426  -1.413  -2.976  1.00  0.00           H  
ATOM   3467  HE1 HIS C 195       0.211   0.679  -2.255  1.00  0.00           H  
ATOM   3468  HE2 HIS C 195      -2.310   0.611  -1.805  1.00  0.00           H  
ATOM   3469  N   THR C 196      -3.795  -4.723  -3.340  1.00  0.00           N  
ATOM   3470  CA  THR C 196      -5.055  -4.684  -2.594  1.00  0.00           C  
ATOM   3471  C   THR C 196      -5.039  -5.720  -1.458  1.00  0.00           C  
ATOM   3472  O   THR C 196      -5.564  -5.450  -0.365  1.00  0.00           O  
ATOM   3473  CB  THR C 196      -6.286  -4.880  -3.533  1.00  0.00           C  
ATOM   3474  CG2 THR C 196      -6.293  -3.775  -4.600  1.00  0.00           C  
ATOM   3475  OG1 THR C 196      -6.221  -6.142  -4.197  1.00  0.00           O  
ATOM   3476  H   THR C 196      -3.773  -4.986  -4.334  1.00  0.00           H  
ATOM   3477  HA  THR C 196      -5.151  -3.699  -2.141  1.00  0.00           H  
ATOM   3478  HB  THR C 196      -7.215  -4.829  -2.955  1.00  0.00           H  
ATOM   3479  HG1 THR C 196      -6.849  -6.776  -3.779  1.00  0.00           H  
ATOM   3480 1HG2 THR C 196      -7.152  -3.904  -5.252  1.00  0.00           H  
ATOM   3481 2HG2 THR C 196      -6.354  -2.819  -4.109  1.00  0.00           H  
ATOM   3482 3HG2 THR C 196      -5.386  -3.820  -5.191  1.00  0.00           H  
ATOM   3483  N   ARG C 197      -4.368  -6.866  -1.670  1.00  0.00           N  
ATOM   3484  CA  ARG C 197      -4.256  -7.877  -0.615  1.00  0.00           C  
ATOM   3485  C   ARG C 197      -3.422  -7.345   0.565  1.00  0.00           C  
ATOM   3486  O   ARG C 197      -3.766  -7.574   1.734  1.00  0.00           O  
ATOM   3487  CB  ARG C 197      -3.622  -9.156  -1.154  1.00  0.00           C  
ATOM   3488  CG  ARG C 197      -4.507  -9.941  -2.097  1.00  0.00           C  
ATOM   3489  CD  ARG C 197      -3.841 -11.157  -2.641  1.00  0.00           C  
ATOM   3490  NE  ARG C 197      -4.689 -11.810  -3.623  1.00  0.00           N  
ATOM   3491  CZ  ARG C 197      -5.668 -12.701  -3.364  1.00  0.00           C  
ATOM   3492  NH1 ARG C 197      -5.928 -13.096  -2.127  1.00  0.00           N1+
ATOM   3493  NH2 ARG C 197      -6.371 -13.174  -4.378  1.00  0.00           N  
ATOM   3494  H   ARG C 197      -4.013  -7.050  -2.619  1.00  0.00           H  
ATOM   3495  HA  ARG C 197      -5.259  -8.112  -0.259  1.00  0.00           H  
ATOM   3496 1HB  ARG C 197      -2.708  -8.914  -1.687  1.00  0.00           H  
ATOM   3497 2HB  ARG C 197      -3.353  -9.810  -0.326  1.00  0.00           H  
ATOM   3498 1HG  ARG C 197      -5.405 -10.247  -1.567  1.00  0.00           H  
ATOM   3499 2HG  ARG C 197      -4.791  -9.310  -2.936  1.00  0.00           H  
ATOM   3500 1HD  ARG C 197      -2.918 -10.859  -3.140  1.00  0.00           H  
ATOM   3501 2HD  ARG C 197      -3.607 -11.859  -1.844  1.00  0.00           H  
ATOM   3502  HE  ARG C 197      -4.550 -11.555  -4.599  1.00  0.00           H  
ATOM   3503 1HH1 ARG C 197      -5.392 -12.736  -1.354  1.00  0.00           H  
ATOM   3504 2HH1 ARG C 197      -6.666 -13.764  -1.953  1.00  0.00           H  
ATOM   3505 1HH2 ARG C 197      -6.167 -12.840  -5.340  1.00  0.00           H  
ATOM   3506 2HH2 ARG C 197      -7.110 -13.839  -4.224  1.00  0.00           H  
ATOM   3507  N   LEU C 198      -2.351  -6.598   0.257  1.00  0.00           N  
ATOM   3508  CA  LEU C 198      -1.496  -6.032   1.296  1.00  0.00           C  
ATOM   3509  C   LEU C 198      -2.262  -5.016   2.121  1.00  0.00           C  
ATOM   3510  O   LEU C 198      -2.069  -4.929   3.340  1.00  0.00           O  
ATOM   3511  CB  LEU C 198      -0.289  -5.321   0.697  1.00  0.00           C  
ATOM   3512  CG  LEU C 198       0.771  -6.159  -0.012  1.00  0.00           C  
ATOM   3513  CD1 LEU C 198       1.717  -5.181  -0.648  1.00  0.00           C  
ATOM   3514  CD2 LEU C 198       1.489  -7.134   0.962  1.00  0.00           C  
ATOM   3515  H   LEU C 198      -2.096  -6.499  -0.733  1.00  0.00           H  
ATOM   3516  HA  LEU C 198      -1.175  -6.832   1.955  1.00  0.00           H  
ATOM   3517 1HB  LEU C 198      -0.659  -4.597  -0.028  1.00  0.00           H  
ATOM   3518 2HB  LEU C 198       0.209  -4.770   1.492  1.00  0.00           H  
ATOM   3519  HG  LEU C 198       0.322  -6.745  -0.796  1.00  0.00           H  
ATOM   3520 1HD1 LEU C 198       2.461  -5.711  -1.158  1.00  0.00           H  
ATOM   3521 2HD1 LEU C 198       1.184  -4.546  -1.344  1.00  0.00           H  
ATOM   3522 3HD1 LEU C 198       2.173  -4.564   0.092  1.00  0.00           H  
ATOM   3523 1HD2 LEU C 198       2.245  -7.695   0.410  1.00  0.00           H  
ATOM   3524 2HD2 LEU C 198       1.961  -6.599   1.759  1.00  0.00           H  
ATOM   3525 3HD2 LEU C 198       0.773  -7.831   1.383  1.00  0.00           H  
ATOM   3526  N   VAL C 199      -3.140  -4.250   1.472  1.00  0.00           N  
ATOM   3527  CA  VAL C 199      -3.935  -3.280   2.204  1.00  0.00           C  
ATOM   3528  C   VAL C 199      -4.854  -3.991   3.170  1.00  0.00           C  
ATOM   3529  O   VAL C 199      -4.950  -3.591   4.328  1.00  0.00           O  
ATOM   3530  CB  VAL C 199      -4.765  -2.389   1.284  1.00  0.00           C  
ATOM   3531  CG1 VAL C 199      -5.726  -1.554   2.130  1.00  0.00           C  
ATOM   3532  CG2 VAL C 199      -3.829  -1.486   0.501  1.00  0.00           C  
ATOM   3533  H   VAL C 199      -3.196  -4.325   0.449  1.00  0.00           H  
ATOM   3534  HA  VAL C 199      -3.260  -2.640   2.769  1.00  0.00           H  
ATOM   3535  HB  VAL C 199      -5.348  -3.005   0.600  1.00  0.00           H  
ATOM   3536 1HG1 VAL C 199      -6.291  -0.937   1.505  1.00  0.00           H  
ATOM   3537 2HG1 VAL C 199      -6.411  -2.182   2.695  1.00  0.00           H  
ATOM   3538 3HG1 VAL C 199      -5.155  -0.948   2.812  1.00  0.00           H  
ATOM   3539 1HG2 VAL C 199      -4.392  -0.848  -0.159  1.00  0.00           H  
ATOM   3540 2HG2 VAL C 199      -3.256  -0.872   1.191  1.00  0.00           H  
ATOM   3541 3HG2 VAL C 199      -3.148  -2.086  -0.087  1.00  0.00           H  
ATOM   3542  N   LYS C 200      -5.510  -5.069   2.736  1.00  0.00           N  
ATOM   3543  CA  LYS C 200      -6.393  -5.761   3.668  1.00  0.00           C  
ATOM   3544  C   LYS C 200      -5.612  -6.202   4.906  1.00  0.00           C  
ATOM   3545  O   LYS C 200      -6.109  -6.076   6.034  1.00  0.00           O  
ATOM   3546  CB  LYS C 200      -7.049  -6.959   2.997  1.00  0.00           C  
ATOM   3547  CG  LYS C 200      -8.063  -6.574   1.948  1.00  0.00           C  
ATOM   3548  CD  LYS C 200      -8.662  -7.788   1.279  1.00  0.00           C  
ATOM   3549  CE  LYS C 200      -9.528  -7.369   0.115  1.00  0.00           C  
ATOM   3550  NZ  LYS C 200     -10.063  -8.529  -0.630  1.00  0.00           N1+
ATOM   3551  H   LYS C 200      -5.429  -5.354   1.753  1.00  0.00           H  
ATOM   3552  HA  LYS C 200      -7.171  -5.068   3.991  1.00  0.00           H  
ATOM   3553 1HB  LYS C 200      -6.280  -7.569   2.519  1.00  0.00           H  
ATOM   3554 2HB  LYS C 200      -7.542  -7.574   3.747  1.00  0.00           H  
ATOM   3555 1HG  LYS C 200      -8.857  -5.988   2.415  1.00  0.00           H  
ATOM   3556 2HG  LYS C 200      -7.579  -5.955   1.194  1.00  0.00           H  
ATOM   3557 1HD  LYS C 200      -7.864  -8.434   0.912  1.00  0.00           H  
ATOM   3558 2HD  LYS C 200      -9.266  -8.344   1.994  1.00  0.00           H  
ATOM   3559 1HE  LYS C 200     -10.355  -6.754   0.463  1.00  0.00           H  
ATOM   3560 2HE  LYS C 200      -8.911  -6.780  -0.569  1.00  0.00           H  
ATOM   3561 1HZ  LYS C 200     -10.583  -8.167  -1.431  1.00  0.00           H  
ATOM   3562 2HZ  LYS C 200      -9.297  -9.082  -0.980  1.00  0.00           H  
ATOM   3563 3HZ  LYS C 200     -10.656  -9.096  -0.053  1.00  0.00           H  
ATOM   3564  N   LEU C 201      -4.370  -6.677   4.719  1.00  0.00           N  
ATOM   3565  CA  LEU C 201      -3.575  -7.036   5.882  1.00  0.00           C  
ATOM   3566  C   LEU C 201      -3.273  -5.798   6.729  1.00  0.00           C  
ATOM   3567  O   LEU C 201      -3.342  -5.862   7.956  1.00  0.00           O  
ATOM   3568  CB  LEU C 201      -2.253  -7.686   5.463  1.00  0.00           C  
ATOM   3569  CG  LEU C 201      -2.304  -9.108   4.845  1.00  0.00           C  
ATOM   3570  CD1 LEU C 201      -0.940  -9.447   4.229  1.00  0.00           C  
ATOM   3571  CD2 LEU C 201      -2.621 -10.139   5.955  1.00  0.00           C  
ATOM   3572  H   LEU C 201      -4.025  -6.822   3.761  1.00  0.00           H  
ATOM   3573  HA  LEU C 201      -4.149  -7.728   6.491  1.00  0.00           H  
ATOM   3574 1HB  LEU C 201      -1.750  -7.029   4.757  1.00  0.00           H  
ATOM   3575 2HB  LEU C 201      -1.664  -7.747   6.352  1.00  0.00           H  
ATOM   3576  HG  LEU C 201      -3.066  -9.146   4.062  1.00  0.00           H  
ATOM   3577 1HD1 LEU C 201      -0.979 -10.448   3.800  1.00  0.00           H  
ATOM   3578 2HD1 LEU C 201      -0.703  -8.730   3.447  1.00  0.00           H  
ATOM   3579 3HD1 LEU C 201      -0.175  -9.415   4.977  1.00  0.00           H  
ATOM   3580 1HD2 LEU C 201      -2.644 -11.141   5.522  1.00  0.00           H  
ATOM   3581 2HD2 LEU C 201      -1.848 -10.099   6.728  1.00  0.00           H  
ATOM   3582 3HD2 LEU C 201      -3.587  -9.924   6.403  1.00  0.00           H  
ATOM   3583  N   HIS C 202      -2.984  -4.661   6.090  1.00  0.00           N  
ATOM   3584  CA  HIS C 202      -2.674  -3.445   6.832  1.00  0.00           C  
ATOM   3585  C   HIS C 202      -3.871  -2.976   7.671  1.00  0.00           C  
ATOM   3586  O   HIS C 202      -3.695  -2.551   8.820  1.00  0.00           O  
ATOM   3587  CB  HIS C 202      -2.265  -2.290   5.928  1.00  0.00           C  
ATOM   3588  CG  HIS C 202      -1.661  -1.181   6.726  1.00  0.00           C  
ATOM   3589  CD2 HIS C 202      -2.211  -0.149   7.372  1.00  0.00           C  
ATOM   3590  ND1 HIS C 202      -0.316  -1.133   7.016  1.00  0.00           N  
ATOM   3591  CE1 HIS C 202      -0.067  -0.088   7.772  1.00  0.00           C  
ATOM   3592  NE2 HIS C 202      -1.196   0.523   8.007  1.00  0.00           N  
ATOM   3593  H   HIS C 202      -2.891  -4.676   5.069  1.00  0.00           H  
ATOM   3594  HA  HIS C 202      -1.850  -3.635   7.511  1.00  0.00           H  
ATOM   3595 1HB  HIS C 202      -1.544  -2.638   5.186  1.00  0.00           H  
ATOM   3596 2HB  HIS C 202      -3.137  -1.914   5.393  1.00  0.00           H  
ATOM   3597  HD1 HIS C 202       0.389  -1.793   6.727  1.00  0.00           H  
ATOM   3598  HD2 HIS C 202      -3.235   0.185   7.476  1.00  0.00           H  
ATOM   3599  HE1 HIS C 202       0.946   0.129   8.102  1.00  0.00           H  
ATOM   3600  N   THR C 203      -5.087  -2.997   7.103  1.00  0.00           N  
ATOM   3601  CA  THR C 203      -6.239  -2.528   7.869  1.00  0.00           C  
ATOM   3602  C   THR C 203      -6.503  -3.495   9.026  1.00  0.00           C  
ATOM   3603  O   THR C 203      -6.882  -3.053  10.117  1.00  0.00           O  
ATOM   3604  CB  THR C 203      -7.506  -2.350   6.986  1.00  0.00           C  
ATOM   3605  CG2 THR C 203      -7.237  -1.307   5.901  1.00  0.00           C  
ATOM   3606  OG1 THR C 203      -7.850  -3.593   6.364  1.00  0.00           O  
ATOM   3607  H   THR C 203      -5.189  -3.323   6.136  1.00  0.00           H  
ATOM   3608  HA  THR C 203      -5.998  -1.554   8.294  1.00  0.00           H  
ATOM   3609  HB  THR C 203      -8.341  -2.018   7.602  1.00  0.00           H  
ATOM   3610  HG1 THR C 203      -8.320  -4.156   6.989  1.00  0.00           H  
ATOM   3611 1HG2 THR C 203      -8.117  -1.181   5.282  1.00  0.00           H  
ATOM   3612 2HG2 THR C 203      -6.987  -0.360   6.368  1.00  0.00           H  
ATOM   3613 3HG2 THR C 203      -6.410  -1.636   5.282  1.00  0.00           H  
ATOM   3614  N   LYS C 204      -6.243  -4.799   8.817  1.00  0.00           N  
ATOM   3615  CA  LYS C 204      -6.393  -5.800   9.874  1.00  0.00           C  
ATOM   3616  C   LYS C 204      -5.426  -5.480  11.017  1.00  0.00           C  
ATOM   3617  O   LYS C 204      -5.798  -5.566  12.188  1.00  0.00           O  
ATOM   3618  CB  LYS C 204      -6.151  -7.213   9.331  1.00  0.00           C  
ATOM   3619  CG  LYS C 204      -6.368  -8.344  10.329  1.00  0.00           C  
ATOM   3620  CD  LYS C 204      -6.230  -9.700   9.638  1.00  0.00           C  
ATOM   3621  CE  LYS C 204      -6.449 -10.839  10.602  1.00  0.00           C  
ATOM   3622  NZ  LYS C 204      -6.349 -12.168   9.926  1.00  0.00           N1+
ATOM   3623  H   LYS C 204      -6.001  -5.104   7.865  1.00  0.00           H  
ATOM   3624  HA  LYS C 204      -7.412  -5.747  10.265  1.00  0.00           H  
ATOM   3625 1HB  LYS C 204      -6.797  -7.380   8.469  1.00  0.00           H  
ATOM   3626 2HB  LYS C 204      -5.127  -7.289   8.981  1.00  0.00           H  
ATOM   3627 1HG  LYS C 204      -5.627  -8.271  11.125  1.00  0.00           H  
ATOM   3628 2HG  LYS C 204      -7.362  -8.254  10.771  1.00  0.00           H  
ATOM   3629 1HD  LYS C 204      -6.955  -9.772   8.826  1.00  0.00           H  
ATOM   3630 2HD  LYS C 204      -5.227  -9.784   9.215  1.00  0.00           H  
ATOM   3631 1HE  LYS C 204      -5.703 -10.777  11.379  1.00  0.00           H  
ATOM   3632 2HE  LYS C 204      -7.434 -10.745  11.055  1.00  0.00           H  
ATOM   3633 1HZ  LYS C 204      -6.494 -12.905  10.602  1.00  0.00           H  
ATOM   3634 2HZ  LYS C 204      -7.053 -12.234   9.206  1.00  0.00           H  
ATOM   3635 3HZ  LYS C 204      -5.436 -12.276   9.506  1.00  0.00           H  
ATOM   3636  N   ILE C 205      -4.199  -5.069  10.668  1.00  0.00           N  
ATOM   3637  CA  ILE C 205      -3.187  -4.695  11.648  1.00  0.00           C  
ATOM   3638  C   ILE C 205      -3.640  -3.498  12.467  1.00  0.00           C  
ATOM   3639  O   ILE C 205      -3.433  -3.487  13.686  1.00  0.00           O  
ATOM   3640  CB  ILE C 205      -1.825  -4.409  10.976  1.00  0.00           C  
ATOM   3641  CG1 ILE C 205      -1.242  -5.751  10.436  1.00  0.00           C  
ATOM   3642  CG2 ILE C 205      -0.871  -3.703  11.970  1.00  0.00           C  
ATOM   3643  CD1 ILE C 205      -0.075  -5.613   9.463  1.00  0.00           C  
ATOM   3644  H   ILE C 205      -3.958  -5.096   9.673  1.00  0.00           H  
ATOM   3645  HA  ILE C 205      -3.042  -5.531  12.324  1.00  0.00           H  
ATOM   3646  HB  ILE C 205      -1.975  -3.763  10.117  1.00  0.00           H  
ATOM   3647 1HG1 ILE C 205      -0.902  -6.337  11.288  1.00  0.00           H  
ATOM   3648 2HG1 ILE C 205      -2.033  -6.306   9.948  1.00  0.00           H  
ATOM   3649 1HG2 ILE C 205       0.080  -3.499  11.491  1.00  0.00           H  
ATOM   3650 2HG2 ILE C 205      -1.296  -2.757  12.302  1.00  0.00           H  
ATOM   3651 3HG2 ILE C 205      -0.715  -4.345  12.839  1.00  0.00           H  
ATOM   3652 1HD1 ILE C 205       0.244  -6.603   9.171  1.00  0.00           H  
ATOM   3653 2HD1 ILE C 205      -0.391  -5.065   8.584  1.00  0.00           H  
ATOM   3654 3HD1 ILE C 205       0.751  -5.092   9.921  1.00  0.00           H  
ATOM   3655  N   VAL C 206      -4.238  -2.491  11.830  1.00  0.00           N  
ATOM   3656  CA  VAL C 206      -4.721  -1.340  12.588  1.00  0.00           C  
ATOM   3657  C   VAL C 206      -5.827  -1.776  13.551  1.00  0.00           C  
ATOM   3658  O   VAL C 206      -5.858  -1.309  14.691  1.00  0.00           O  
ATOM   3659  CB  VAL C 206      -5.270  -0.219  11.699  1.00  0.00           C  
ATOM   3660  CG1 VAL C 206      -5.893   0.895  12.600  1.00  0.00           C  
ATOM   3661  CG2 VAL C 206      -4.174   0.332  10.837  1.00  0.00           C  
ATOM   3662  H   VAL C 206      -4.302  -2.531  10.806  1.00  0.00           H  
ATOM   3663  HA  VAL C 206      -3.887  -0.941  13.166  1.00  0.00           H  
ATOM   3664  HB  VAL C 206      -6.062  -0.623  11.067  1.00  0.00           H  
ATOM   3665 1HG1 VAL C 206      -6.296   1.678  11.992  1.00  0.00           H  
ATOM   3666 2HG1 VAL C 206      -6.680   0.500  13.204  1.00  0.00           H  
ATOM   3667 3HG1 VAL C 206      -5.116   1.300  13.245  1.00  0.00           H  
ATOM   3668 1HG2 VAL C 206      -4.564   1.126  10.197  1.00  0.00           H  
ATOM   3669 2HG2 VAL C 206      -3.389   0.731  11.474  1.00  0.00           H  
ATOM   3670 3HG2 VAL C 206      -3.762  -0.457  10.215  1.00  0.00           H  
ATOM   3671  N   GLU C 207      -6.757  -2.632  13.096  1.00  0.00           N  
ATOM   3672  CA  GLU C 207      -7.834  -3.093  13.973  1.00  0.00           C  
ATOM   3673  C   GLU C 207      -7.255  -3.839  15.174  1.00  0.00           C  
ATOM   3674  O   GLU C 207      -7.711  -3.643  16.310  1.00  0.00           O  
ATOM   3675  CB  GLU C 207      -8.780  -4.028  13.217  1.00  0.00           C  
ATOM   3676  CG  GLU C 207      -9.638  -3.364  12.165  1.00  0.00           C  
ATOM   3677  CD  GLU C 207     -10.414  -4.363  11.340  1.00  0.00           C  
ATOM   3678  OE1 GLU C 207     -10.192  -5.540  11.506  1.00  0.00           O  
ATOM   3679  OE2 GLU C 207     -11.219  -3.947  10.539  1.00  0.00           O1-
ATOM   3680  H   GLU C 207      -6.723  -2.943  12.118  1.00  0.00           H  
ATOM   3681  HA  GLU C 207      -8.389  -2.228  14.332  1.00  0.00           H  
ATOM   3682 1HB  GLU C 207      -8.195  -4.798  12.719  1.00  0.00           H  
ATOM   3683 2HB  GLU C 207      -9.438  -4.528  13.924  1.00  0.00           H  
ATOM   3684 1HG  GLU C 207     -10.341  -2.704  12.667  1.00  0.00           H  
ATOM   3685 2HG  GLU C 207      -9.010  -2.758  11.517  1.00  0.00           H  
ATOM   3686  N   ILE C 208      -6.203  -4.639  14.932  1.00  0.00           N  
ATOM   3687  CA  ILE C 208      -5.520  -5.352  15.997  1.00  0.00           C  
ATOM   3688  C   ILE C 208      -4.869  -4.382  16.950  1.00  0.00           C  
ATOM   3689  O   ILE C 208      -4.992  -4.549  18.163  1.00  0.00           O  
ATOM   3690  CB  ILE C 208      -4.454  -6.324  15.446  1.00  0.00           C  
ATOM   3691  CG1 ILE C 208      -5.149  -7.526  14.739  1.00  0.00           C  
ATOM   3692  CG2 ILE C 208      -3.509  -6.727  16.539  1.00  0.00           C  
ATOM   3693  CD1 ILE C 208      -4.219  -8.407  13.902  1.00  0.00           C  
ATOM   3694  H   ILE C 208      -5.921  -4.789  13.959  1.00  0.00           H  
ATOM   3695  HA  ILE C 208      -6.251  -5.933  16.549  1.00  0.00           H  
ATOM   3696  HB  ILE C 208      -3.886  -5.818  14.675  1.00  0.00           H  
ATOM   3697 1HG1 ILE C 208      -5.619  -8.148  15.498  1.00  0.00           H  
ATOM   3698 2HG1 ILE C 208      -5.929  -7.138  14.087  1.00  0.00           H  
ATOM   3699 1HG2 ILE C 208      -2.759  -7.377  16.139  1.00  0.00           H  
ATOM   3700 2HG2 ILE C 208      -3.011  -5.869  16.955  1.00  0.00           H  
ATOM   3701 3HG2 ILE C 208      -4.070  -7.226  17.320  1.00  0.00           H  
ATOM   3702 1HD1 ILE C 208      -4.805  -9.205  13.452  1.00  0.00           H  
ATOM   3703 2HD1 ILE C 208      -3.761  -7.807  13.115  1.00  0.00           H  
ATOM   3704 3HD1 ILE C 208      -3.441  -8.846  14.518  1.00  0.00           H  
ATOM   3705  N   LEU C 209      -4.197  -3.368  16.424  1.00  0.00           N  
ATOM   3706  CA  LEU C 209      -3.560  -2.389  17.270  1.00  0.00           C  
ATOM   3707  C   LEU C 209      -4.549  -1.704  18.175  1.00  0.00           C  
ATOM   3708  O   LEU C 209      -4.284  -1.573  19.368  1.00  0.00           O  
ATOM   3709  CB  LEU C 209      -2.835  -1.362  16.405  1.00  0.00           C  
ATOM   3710  CG  LEU C 209      -2.245  -0.143  17.102  1.00  0.00           C  
ATOM   3711  CD1 LEU C 209      -1.275  -0.505  18.144  1.00  0.00           C  
ATOM   3712  CD2 LEU C 209      -1.548   0.702  16.050  1.00  0.00           C  
ATOM   3713  H   LEU C 209      -4.089  -3.303  15.409  1.00  0.00           H  
ATOM   3714  HA  LEU C 209      -2.829  -2.910  17.883  1.00  0.00           H  
ATOM   3715 1HB  LEU C 209      -2.046  -1.870  15.879  1.00  0.00           H  
ATOM   3716 2HB  LEU C 209      -3.539  -0.994  15.666  1.00  0.00           H  
ATOM   3717  HG  LEU C 209      -3.043   0.419  17.570  1.00  0.00           H  
ATOM   3718 1HD1 LEU C 209      -0.911   0.416  18.568  1.00  0.00           H  
ATOM   3719 2HD1 LEU C 209      -1.739  -1.100  18.925  1.00  0.00           H  
ATOM   3720 3HD1 LEU C 209      -0.474  -1.052  17.712  1.00  0.00           H  
ATOM   3721 1HD2 LEU C 209      -1.143   1.596  16.523  1.00  0.00           H  
ATOM   3722 2HD2 LEU C 209      -0.755   0.140  15.609  1.00  0.00           H  
ATOM   3723 3HD2 LEU C 209      -2.244   0.986  15.267  1.00  0.00           H  
ATOM   3724  N   VAL C 210      -5.696  -1.298  17.656  1.00  0.00           N  
ATOM   3725  CA  VAL C 210      -6.650  -0.622  18.508  1.00  0.00           C  
ATOM   3726  C   VAL C 210      -7.165  -1.559  19.595  1.00  0.00           C  
ATOM   3727  O   VAL C 210      -7.286  -1.158  20.755  1.00  0.00           O  
ATOM   3728  CB  VAL C 210      -7.817  -0.067  17.698  1.00  0.00           C  
ATOM   3729  CG1 VAL C 210      -8.891   0.500  18.644  1.00  0.00           C  
ATOM   3730  CG2 VAL C 210      -7.292   0.987  16.801  1.00  0.00           C  
ATOM   3731  H   VAL C 210      -5.866  -1.423  16.650  1.00  0.00           H  
ATOM   3732  HA  VAL C 210      -6.141   0.217  18.984  1.00  0.00           H  
ATOM   3733  HB  VAL C 210      -8.267  -0.867  17.099  1.00  0.00           H  
ATOM   3734 1HG1 VAL C 210      -9.714   0.915  18.082  1.00  0.00           H  
ATOM   3735 2HG1 VAL C 210      -9.277  -0.277  19.300  1.00  0.00           H  
ATOM   3736 3HG1 VAL C 210      -8.443   1.279  19.241  1.00  0.00           H  
ATOM   3737 1HG2 VAL C 210      -8.080   1.391  16.221  1.00  0.00           H  
ATOM   3738 2HG2 VAL C 210      -6.859   1.749  17.409  1.00  0.00           H  
ATOM   3739 3HG2 VAL C 210      -6.536   0.582  16.139  1.00  0.00           H  
ATOM   3740  N   LYS C 211      -7.493  -2.806  19.233  1.00  0.00           N  
ATOM   3741  CA  LYS C 211      -7.977  -3.747  20.233  1.00  0.00           C  
ATOM   3742  C   LYS C 211      -6.952  -3.978  21.348  1.00  0.00           C  
ATOM   3743  O   LYS C 211      -7.324  -4.081  22.516  1.00  0.00           O  
ATOM   3744  CB  LYS C 211      -8.339  -5.091  19.600  1.00  0.00           C  
ATOM   3745  CG  LYS C 211      -8.919  -6.099  20.602  1.00  0.00           C  
ATOM   3746  CD  LYS C 211      -9.321  -7.413  19.947  1.00  0.00           C  
ATOM   3747  CE  LYS C 211      -9.858  -8.374  21.000  1.00  0.00           C  
ATOM   3748  NZ  LYS C 211     -10.199  -9.718  20.437  1.00  0.00           N1+
ATOM   3749  H   LYS C 211      -7.414  -3.100  18.254  1.00  0.00           H  
ATOM   3750  HA  LYS C 211      -8.872  -3.325  20.690  1.00  0.00           H  
ATOM   3751 1HB  LYS C 211      -9.061  -4.933  18.799  1.00  0.00           H  
ATOM   3752 2HB  LYS C 211      -7.442  -5.526  19.149  1.00  0.00           H  
ATOM   3753 1HG  LYS C 211      -8.173  -6.321  21.369  1.00  0.00           H  
ATOM   3754 2HG  LYS C 211      -9.788  -5.659  21.089  1.00  0.00           H  
ATOM   3755 1HD  LYS C 211     -10.089  -7.234  19.194  1.00  0.00           H  
ATOM   3756 2HD  LYS C 211      -8.453  -7.862  19.464  1.00  0.00           H  
ATOM   3757 1HE  LYS C 211      -9.107  -8.493  21.774  1.00  0.00           H  
ATOM   3758 2HE  LYS C 211     -10.753  -7.946  21.445  1.00  0.00           H  
ATOM   3759 1HZ  LYS C 211     -10.544 -10.323  21.188  1.00  0.00           H  
ATOM   3760 2HZ  LYS C 211     -10.903  -9.631  19.731  1.00  0.00           H  
ATOM   3761 3HZ  LYS C 211      -9.366 -10.146  20.034  1.00  0.00           H  
ATOM   3762  N   LEU C 212      -5.671  -4.098  20.983  1.00  0.00           N  
ATOM   3763  CA  LEU C 212      -4.610  -4.314  21.958  1.00  0.00           C  
ATOM   3764  C   LEU C 212      -4.327  -3.063  22.803  1.00  0.00           C  
ATOM   3765  O   LEU C 212      -4.038  -3.166  23.997  1.00  0.00           O  
ATOM   3766  CB  LEU C 212      -3.314  -4.664  21.220  1.00  0.00           C  
ATOM   3767  CG  LEU C 212      -3.237  -6.001  20.438  1.00  0.00           C  
ATOM   3768  CD1 LEU C 212      -1.956  -5.947  19.631  1.00  0.00           C  
ATOM   3769  CD2 LEU C 212      -3.267  -7.218  21.382  1.00  0.00           C  
ATOM   3770  H   LEU C 212      -5.437  -4.074  19.984  1.00  0.00           H  
ATOM   3771  HA  LEU C 212      -4.909  -5.121  22.623  1.00  0.00           H  
ATOM   3772 1HB  LEU C 212      -3.130  -3.867  20.498  1.00  0.00           H  
ATOM   3773 2HB  LEU C 212      -2.501  -4.657  21.942  1.00  0.00           H  
ATOM   3774  HG  LEU C 212      -4.071  -6.083  19.758  1.00  0.00           H  
ATOM   3775 1HD1 LEU C 212      -1.848  -6.848  19.047  1.00  0.00           H  
ATOM   3776 2HD1 LEU C 212      -1.987  -5.087  18.966  1.00  0.00           H  
ATOM   3777 3HD1 LEU C 212      -1.121  -5.843  20.294  1.00  0.00           H  
ATOM   3778 1HD2 LEU C 212      -3.194  -8.133  20.802  1.00  0.00           H  
ATOM   3779 2HD2 LEU C 212      -2.443  -7.172  22.072  1.00  0.00           H  
ATOM   3780 3HD2 LEU C 212      -4.197  -7.229  21.943  1.00  0.00           H  
ATOM   3781  N   LEU C 213      -4.383  -1.889  22.155  1.00  0.00           N  
ATOM   3782  CA  LEU C 213      -4.102  -0.575  22.748  1.00  0.00           C  
ATOM   3783  C   LEU C 213      -5.163  -0.069  23.768  1.00  0.00           C  
ATOM   3784  O   LEU C 213      -4.766   0.437  24.826  1.00  0.00           O  
ATOM   3785  CB  LEU C 213      -3.950   0.437  21.579  1.00  0.00           C  
ATOM   3786  CG  LEU C 213      -3.414   1.877  21.822  1.00  0.00           C  
ATOM   3787  CD1 LEU C 213      -2.876   2.374  20.478  1.00  0.00           C  
ATOM   3788  CD2 LEU C 213      -4.487   2.801  22.302  1.00  0.00           C  
ATOM   3789  H   LEU C 213      -4.582  -1.902  21.155  1.00  0.00           H  
ATOM   3790  HA  LEU C 213      -3.151  -0.648  23.265  1.00  0.00           H  
ATOM   3791 1HB  LEU C 213      -3.265  -0.010  20.871  1.00  0.00           H  
ATOM   3792 2HB  LEU C 213      -4.916   0.528  21.089  1.00  0.00           H  
ATOM   3793  HG  LEU C 213      -2.603   1.859  22.544  1.00  0.00           H  
ATOM   3794 1HD1 LEU C 213      -2.473   3.383  20.576  1.00  0.00           H  
ATOM   3795 2HD1 LEU C 213      -2.108   1.718  20.118  1.00  0.00           H  
ATOM   3796 3HD1 LEU C 213      -3.691   2.375  19.775  1.00  0.00           H  
ATOM   3797 1HD2 LEU C 213      -4.064   3.800  22.415  1.00  0.00           H  
ATOM   3798 2HD2 LEU C 213      -5.282   2.815  21.573  1.00  0.00           H  
ATOM   3799 3HD2 LEU C 213      -4.881   2.492  23.250  1.00  0.00           H  
ATOM   3800  N   LEU C 214      -6.488  -0.158  23.433  1.00  0.00           N  
ATOM   3801  CA  LEU C 214      -7.615   0.338  24.266  1.00  0.00           C  
ATOM   3802  C   LEU C 214      -8.159  -0.745  25.226  1.00  0.00           C  
ATOM   3803  O   LEU C 214      -8.066  -0.561  26.475  1.00  0.00           O  
ATOM   3804  CB  LEU C 214      -8.793   0.903  23.366  1.00  0.00           C  
ATOM   3805  CG  LEU C 214      -8.489   2.179  22.386  1.00  0.00           C  
ATOM   3806  CD1 LEU C 214      -9.788   2.537  21.533  1.00  0.00           C  
ATOM   3807  CD2 LEU C 214      -8.038   3.440  23.224  1.00  0.00           C  
ATOM   3808  OXT LEU C 214      -8.994  -1.571  24.805  1.00  0.00           O1-
ATOM   3809  H   LEU C 214      -6.730  -0.588  22.536  1.00  0.00           H  
ATOM   3810  HA  LEU C 214      -7.252   1.155  24.881  1.00  0.00           H  
ATOM   3811 1HB  LEU C 214      -9.142   0.081  22.724  1.00  0.00           H  
ATOM   3812 2HB  LEU C 214      -9.628   1.184  24.020  1.00  0.00           H  
ATOM   3813  HG  LEU C 214      -7.692   1.895  21.687  1.00  0.00           H  
ATOM   3814 1HD1 LEU C 214      -9.577   3.366  20.855  1.00  0.00           H  
ATOM   3815 2HD1 LEU C 214     -10.105   1.681  20.942  1.00  0.00           H  
ATOM   3816 3HD1 LEU C 214     -10.612   2.826  22.191  1.00  0.00           H  
ATOM   3817 1HD2 LEU C 214      -7.832   4.263  22.561  1.00  0.00           H  
ATOM   3818 2HD2 LEU C 214      -8.828   3.736  23.920  1.00  0.00           H  
ATOM   3819 3HD2 LEU C 214      -7.138   3.225  23.791  1.00  0.00           H  
END
