# Supplementary material for: De novo design of obligate ABC-type heterotrimeric proteins
Source: Nat Struct Mol Biol. 2022 Dec 15;29(12):1266–76. doi: 10.1038/s41594-022-00879-4 (PMC9758053; doi:10.1038/s41594-022-00879-4)
Supplement: Supplementary file 4 — This compressed file contains all PDB files and scripts used in our design protocols and analyses, as well as the final design model outputs. [file 41594_2022_879_MOESM4_ESM.zip › source_data/pdbs/base_pdbs/DHT09.pdb]

HEADER                                            xx-MMM-xx                     
ATOM      1  N   SER A   1       5.137   7.164 -26.943  1.00  0.00           N  
ATOM      2  CA  SER A   1       4.635   7.956 -25.804  1.00  0.00           C  
ATOM      3  C   SER A   1       4.080   7.080 -24.635  1.00  0.00           C  
ATOM      4  O   SER A   1       4.619   7.142 -23.523  1.00  0.00           O  
ATOM      5  CB  SER A   1       3.584   8.971 -26.301  1.00  0.00           C  
ATOM      6  OG  SER A   1       4.173   9.896 -27.161  1.00  0.00           O  
ATOM      7 1H   SER A   1       5.623   7.776 -27.585  1.00  0.00           H  
ATOM      8 2H   SER A   1       5.790   6.476 -26.568  1.00  0.00           H  
ATOM      9 3H   SER A   1       4.383   6.698 -27.429  1.00  0.00           H  
ATOM     10  HA  SER A   1       5.482   8.531 -25.409  1.00  0.00           H  
ATOM     11 1HB  SER A   1       2.758   8.467 -26.819  1.00  0.00           H  
ATOM     12 2HB  SER A   1       3.148   9.510 -25.452  1.00  0.00           H  
ATOM     13  HG  SER A   1       3.472  10.511 -27.424  1.00  0.00           H  
ATOM     14  N   GLU A   2       3.060   6.227 -24.909  1.00  0.00           N  
ATOM     15  CA  GLU A   2       2.372   5.374 -23.923  1.00  0.00           C  
ATOM     16  C   GLU A   2       3.266   4.331 -23.256  1.00  0.00           C  
ATOM     17  O   GLU A   2       3.129   4.083 -22.060  1.00  0.00           O  
ATOM     18  CB  GLU A   2       1.198   4.673 -24.605  1.00  0.00           C  
ATOM     19  CG  GLU A   2       0.088   5.624 -25.068  1.00  0.00           C  
ATOM     20  CD  GLU A   2       0.398   6.323 -26.384  1.00  0.00           C  
ATOM     21  OE1 GLU A   2       1.450   6.060 -26.951  1.00  0.00           O  
ATOM     22  OE2 GLU A   2      -0.387   7.130 -26.804  1.00  0.00           O  
ATOM     23  H   GLU A   2       2.683   6.208 -25.857  1.00  0.00           H  
ATOM     24  HA  GLU A   2       1.969   6.019 -23.138  1.00  0.00           H  
ATOM     25 1HB  GLU A   2       1.558   4.114 -25.468  1.00  0.00           H  
ATOM     26 2HB  GLU A   2       0.757   3.952 -23.912  1.00  0.00           H  
ATOM     27 1HG  GLU A   2      -0.838   5.058 -25.177  1.00  0.00           H  
ATOM     28 2HG  GLU A   2      -0.068   6.376 -24.295  1.00  0.00           H  
ATOM     29  N   ASP A   3       4.211   3.759 -23.996  1.00  0.00           N  
ATOM     30  CA  ASP A   3       5.042   2.715 -23.419  1.00  0.00           C  
ATOM     31  C   ASP A   3       6.031   3.337 -22.450  1.00  0.00           C  
ATOM     32  O   ASP A   3       6.255   2.812 -21.351  1.00  0.00           O  
ATOM     33  CB  ASP A   3       5.784   1.976 -24.528  1.00  0.00           C  
ATOM     34  CG  ASP A   3       4.841   1.194 -25.448  1.00  0.00           C  
ATOM     35  OD1 ASP A   3       3.677   1.061 -25.137  1.00  0.00           O  
ATOM     36  OD2 ASP A   3       5.296   0.682 -26.444  1.00  0.00           O  
ATOM     37  H   ASP A   3       4.303   4.007 -24.970  1.00  0.00           H  
ATOM     38  HA  ASP A   3       4.409   2.014 -22.876  1.00  0.00           H  
ATOM     39 1HB  ASP A   3       6.350   2.698 -25.127  1.00  0.00           H  
ATOM     40 2HB  ASP A   3       6.492   1.292 -24.106  1.00  0.00           H  
ATOM     41  N   GLU A   4       6.534   4.512 -22.814  1.00  0.00           N  
ATOM     42  CA  GLU A   4       7.452   5.261 -21.984  1.00  0.00           C  
ATOM     43  C   GLU A   4       6.722   5.782 -20.735  1.00  0.00           C  
ATOM     44  O   GLU A   4       7.265   5.734 -19.624  1.00  0.00           O  
ATOM     45  CB  GLU A   4       8.064   6.389 -22.807  1.00  0.00           C  
ATOM     46  CG  GLU A   4       8.945   5.882 -23.981  1.00  0.00           C  
ATOM     47  CD  GLU A   4       8.126   5.447 -25.211  1.00  0.00           C  
ATOM     48  OE1 GLU A   4       6.926   5.682 -25.219  1.00  0.00           O  
ATOM     49  OE2 GLU A   4       8.685   4.883 -26.113  1.00  0.00           O  
ATOM     50  H   GLU A   4       6.318   4.875 -23.746  1.00  0.00           H  
ATOM     51  HA  GLU A   4       8.253   4.595 -21.671  1.00  0.00           H  
ATOM     52 1HB  GLU A   4       7.269   7.016 -23.212  1.00  0.00           H  
ATOM     53 2HB  GLU A   4       8.677   7.015 -22.161  1.00  0.00           H  
ATOM     54 1HG  GLU A   4       9.634   6.672 -24.278  1.00  0.00           H  
ATOM     55 2HG  GLU A   4       9.535   5.034 -23.632  1.00  0.00           H  
ATOM     56  N   ASP A   5       5.467   6.225 -20.897  1.00  0.00           N  
ATOM     57  CA  ASP A   5       4.692   6.698 -19.759  1.00  0.00           C  
ATOM     58  C   ASP A   5       4.406   5.550 -18.805  1.00  0.00           C  
ATOM     59  O   ASP A   5       4.470   5.731 -17.582  1.00  0.00           O  
ATOM     60  CB  ASP A   5       3.372   7.311 -20.223  1.00  0.00           C  
ATOM     61  CG  ASP A   5       3.489   8.702 -20.901  1.00  0.00           C  
ATOM     62  OD1 ASP A   5       4.481   9.410 -20.722  1.00  0.00           O  
ATOM     63  OD2 ASP A   5       2.569   9.036 -21.609  1.00  0.00           O  
ATOM     64  H   ASP A   5       5.077   6.303 -21.840  1.00  0.00           H  
ATOM     65  HA  ASP A   5       5.267   7.442 -19.229  1.00  0.00           H  
ATOM     66 1HB  ASP A   5       2.912   6.631 -20.937  1.00  0.00           H  
ATOM     67 2HB  ASP A   5       2.700   7.377 -19.389  1.00  0.00           H  
ATOM     68  N   LEU A   6       4.132   4.362 -19.351  1.00  0.00           N  
ATOM     69  CA  LEU A   6       3.900   3.199 -18.524  1.00  0.00           C  
ATOM     70  C   LEU A   6       5.158   2.728 -17.805  1.00  0.00           C  
ATOM     71  O   LEU A   6       5.069   2.408 -16.623  1.00  0.00           O  
ATOM     72  CB  LEU A   6       3.236   2.090 -19.352  1.00  0.00           C  
ATOM     73  CG  LEU A   6       1.726   2.356 -19.721  1.00  0.00           C  
ATOM     74  CD1 LEU A   6       1.228   1.396 -20.790  1.00  0.00           C  
ATOM     75  CD2 LEU A   6       0.876   2.133 -18.459  1.00  0.00           C  
ATOM     76  H   LEU A   6       4.031   4.280 -20.367  1.00  0.00           H  
ATOM     77  HA  LEU A   6       3.204   3.494 -17.752  1.00  0.00           H  
ATOM     78 1HB  LEU A   6       3.798   1.966 -20.280  1.00  0.00           H  
ATOM     79 2HB  LEU A   6       3.289   1.173 -18.795  1.00  0.00           H  
ATOM     80  HG  LEU A   6       1.617   3.370 -20.089  1.00  0.00           H  
ATOM     81 1HD1 LEU A   6       0.181   1.608 -21.008  1.00  0.00           H  
ATOM     82 2HD1 LEU A   6       1.822   1.525 -21.699  1.00  0.00           H  
ATOM     83 3HD1 LEU A   6       1.311   0.399 -20.451  1.00  0.00           H  
ATOM     84 1HD2 LEU A   6      -0.165   2.285 -18.682  1.00  0.00           H  
ATOM     85 2HD2 LEU A   6       1.012   1.114 -18.112  1.00  0.00           H  
ATOM     86 3HD2 LEU A   6       1.169   2.808 -17.677  1.00  0.00           H  
ATOM     87  N   ILE A   7       6.351   2.772 -18.420  1.00  0.00           N  
ATOM     88  CA  ILE A   7       7.491   2.336 -17.616  1.00  0.00           C  
ATOM     89  C   ILE A   7       7.733   3.353 -16.502  1.00  0.00           C  
ATOM     90  O   ILE A   7       8.092   2.966 -15.388  1.00  0.00           O  
ATOM     91  CB  ILE A   7       8.807   2.095 -18.421  1.00  0.00           C  
ATOM     92  CG1 ILE A   7       9.858   1.294 -17.574  1.00  0.00           C  
ATOM     93  CG2 ILE A   7       9.472   3.378 -18.892  1.00  0.00           C  
ATOM     94  CD1 ILE A   7       9.482  -0.123 -17.244  1.00  0.00           C  
ATOM     95  H   ILE A   7       6.424   3.001 -19.418  1.00  0.00           H  
ATOM     96  HA  ILE A   7       7.215   1.400 -17.159  1.00  0.00           H  
ATOM     97  HB  ILE A   7       8.560   1.502 -19.259  1.00  0.00           H  
ATOM     98 1HG1 ILE A   7      10.800   1.264 -18.124  1.00  0.00           H  
ATOM     99 2HG1 ILE A   7      10.031   1.814 -16.634  1.00  0.00           H  
ATOM    100 1HG2 ILE A   7      10.360   3.126 -19.470  1.00  0.00           H  
ATOM    101 2HG2 ILE A   7       8.795   3.916 -19.510  1.00  0.00           H  
ATOM    102 3HG2 ILE A   7       9.769   3.994 -18.047  1.00  0.00           H  
ATOM    103 1HD1 ILE A   7      10.285  -0.577 -16.663  1.00  0.00           H  
ATOM    104 2HD1 ILE A   7       8.583  -0.173 -16.663  1.00  0.00           H  
ATOM    105 3HD1 ILE A   7       9.349  -0.672 -18.170  1.00  0.00           H  
ATOM    106  N   ARG A   8       7.511   4.648 -16.762  1.00  0.00           N  
ATOM    107  CA  ARG A   8       7.708   5.632 -15.710  1.00  0.00           C  
ATOM    108  C   ARG A   8       6.769   5.313 -14.539  1.00  0.00           C  
ATOM    109  O   ARG A   8       7.180   5.379 -13.370  1.00  0.00           O  
ATOM    110  CB  ARG A   8       7.470   7.036 -16.223  1.00  0.00           C  
ATOM    111  CG  ARG A   8       7.901   8.148 -15.265  1.00  0.00           C  
ATOM    112  CD  ARG A   8       7.641   9.502 -15.819  1.00  0.00           C  
ATOM    113  NE  ARG A   8       8.333   9.762 -17.095  1.00  0.00           N  
ATOM    114  CZ  ARG A   8       7.737   9.840 -18.328  1.00  0.00           C  
ATOM    115  NH1 ARG A   8       6.435   9.665 -18.468  1.00  0.00           N  
ATOM    116  NH2 ARG A   8       8.480  10.091 -19.391  1.00  0.00           N  
ATOM    117  H   ARG A   8       7.249   4.950 -17.709  1.00  0.00           H  
ATOM    118  HA  ARG A   8       8.735   5.564 -15.364  1.00  0.00           H  
ATOM    119 1HB  ARG A   8       8.004   7.155 -17.163  1.00  0.00           H  
ATOM    120 2HB  ARG A   8       6.409   7.169 -16.435  1.00  0.00           H  
ATOM    121 1HG  ARG A   8       7.363   8.050 -14.324  1.00  0.00           H  
ATOM    122 2HG  ARG A   8       8.970   8.060 -15.077  1.00  0.00           H  
ATOM    123 1HD  ARG A   8       6.600   9.592 -15.974  1.00  0.00           H  
ATOM    124 2HD  ARG A   8       7.962  10.255 -15.098  1.00  0.00           H  
ATOM    125  HE  ARG A   8       9.336   9.909 -17.053  1.00  0.00           H  
ATOM    126 1HH1 ARG A   8       5.865   9.453 -17.672  1.00  0.00           H  
ATOM    127 2HH1 ARG A   8       5.977   9.715 -19.402  1.00  0.00           H  
ATOM    128 1HH2 ARG A   8       9.476  10.221 -19.293  1.00  0.00           H  
ATOM    129 2HH2 ARG A   8       8.050  10.147 -20.304  1.00  0.00           H  
ATOM    130  N   SER A   9       5.522   4.920 -14.860  1.00  0.00           N  
ATOM    131  CA  SER A   9       4.550   4.530 -13.849  1.00  0.00           C  
ATOM    132  C   SER A   9       5.048   3.318 -13.062  1.00  0.00           C  
ATOM    133  O   SER A   9       4.998   3.313 -11.830  1.00  0.00           O  
ATOM    134  CB  SER A   9       3.218   4.182 -14.486  1.00  0.00           C  
ATOM    135  OG  SER A   9       2.284   3.795 -13.516  1.00  0.00           O  
ATOM    136  H   SER A   9       5.228   4.958 -15.843  1.00  0.00           H  
ATOM    137  HA  SER A   9       4.433   5.360 -13.168  1.00  0.00           H  
ATOM    138 1HB  SER A   9       2.840   5.033 -15.053  1.00  0.00           H  
ATOM    139 2HB  SER A   9       3.353   3.368 -15.182  1.00  0.00           H  
ATOM    140  HG  SER A   9       1.627   3.223 -13.980  1.00  0.00           H  
ATOM    141  N   VAL A  10       5.595   2.319 -13.766  1.00  0.00           N  
ATOM    142  CA  VAL A  10       6.116   1.102 -13.145  1.00  0.00           C  
ATOM    143  C   VAL A  10       7.237   1.426 -12.176  1.00  0.00           C  
ATOM    144  O   VAL A  10       7.273   0.872 -11.076  1.00  0.00           O  
ATOM    145  CB  VAL A  10       6.608   0.113 -14.227  1.00  0.00           C  
ATOM    146  CG1 VAL A  10       7.386  -1.067 -13.626  1.00  0.00           C  
ATOM    147  CG2 VAL A  10       5.401  -0.429 -14.983  1.00  0.00           C  
ATOM    148  H   VAL A  10       5.577   2.399 -14.788  1.00  0.00           H  
ATOM    149  HA  VAL A  10       5.303   0.630 -12.592  1.00  0.00           H  
ATOM    150  HB  VAL A  10       7.262   0.639 -14.899  1.00  0.00           H  
ATOM    151 1HG1 VAL A  10       7.709  -1.729 -14.427  1.00  0.00           H  
ATOM    152 2HG1 VAL A  10       8.267  -0.713 -13.088  1.00  0.00           H  
ATOM    153 3HG1 VAL A  10       6.760  -1.608 -12.953  1.00  0.00           H  
ATOM    154 1HG2 VAL A  10       5.732  -1.086 -15.759  1.00  0.00           H  
ATOM    155 2HG2 VAL A  10       4.759  -0.966 -14.298  1.00  0.00           H  
ATOM    156 3HG2 VAL A  10       4.845   0.377 -15.421  1.00  0.00           H  
ATOM    157  N   ARG A  11       8.148   2.322 -12.566  1.00  0.00           N  
ATOM    158  CA  ARG A  11       9.248   2.702 -11.691  1.00  0.00           C  
ATOM    159  C   ARG A  11       8.725   3.329 -10.395  1.00  0.00           C  
ATOM    160  O   ARG A  11       9.183   2.969  -9.303  1.00  0.00           O  
ATOM    161  CB  ARG A  11      10.140   3.702 -12.407  1.00  0.00           C  
ATOM    162  CG  ARG A  11      10.934   3.113 -13.559  1.00  0.00           C  
ATOM    163  CD  ARG A  11      11.642   4.146 -14.359  1.00  0.00           C  
ATOM    164  NE  ARG A  11      12.313   3.540 -15.490  1.00  0.00           N  
ATOM    165  CZ  ARG A  11      12.805   4.186 -16.570  1.00  0.00           C  
ATOM    166  NH1 ARG A  11      12.711   5.505 -16.678  1.00  0.00           N  
ATOM    167  NH2 ARG A  11      13.389   3.474 -17.525  1.00  0.00           N  
ATOM    168  H   ARG A  11       8.084   2.699 -13.517  1.00  0.00           H  
ATOM    169  HA  ARG A  11       9.824   1.809 -11.449  1.00  0.00           H  
ATOM    170 1HB  ARG A  11       9.532   4.510 -12.804  1.00  0.00           H  
ATOM    171 2HB  ARG A  11      10.843   4.134 -11.698  1.00  0.00           H  
ATOM    172 1HG  ARG A  11      11.683   2.425 -13.166  1.00  0.00           H  
ATOM    173 2HG  ARG A  11      10.273   2.563 -14.221  1.00  0.00           H  
ATOM    174 1HD  ARG A  11      10.919   4.865 -14.729  1.00  0.00           H  
ATOM    175 2HD  ARG A  11      12.385   4.647 -13.741  1.00  0.00           H  
ATOM    176  HE  ARG A  11      12.422   2.512 -15.465  1.00  0.00           H  
ATOM    177 1HH1 ARG A  11      12.269   6.044 -15.950  1.00  0.00           H  
ATOM    178 2HH1 ARG A  11      13.088   5.975 -17.491  1.00  0.00           H  
ATOM    179 1HH2 ARG A  11      13.454   2.442 -17.421  1.00  0.00           H  
ATOM    180 2HH2 ARG A  11      13.768   3.921 -18.340  1.00  0.00           H  
ATOM    181  N   VAL A  12       7.713   4.202 -10.495  1.00  0.00           N  
ATOM    182  CA  VAL A  12       7.162   4.801  -9.285  1.00  0.00           C  
ATOM    183  C   VAL A  12       6.468   3.766  -8.436  1.00  0.00           C  
ATOM    184  O   VAL A  12       6.597   3.783  -7.204  1.00  0.00           O  
ATOM    185  CB  VAL A  12       6.171   5.935  -9.562  1.00  0.00           C  
ATOM    186  CG1 VAL A  12       5.515   6.357  -8.215  1.00  0.00           C  
ATOM    187  CG2 VAL A  12       6.906   7.108 -10.195  1.00  0.00           C  
ATOM    188  H   VAL A  12       7.391   4.489 -11.429  1.00  0.00           H  
ATOM    189  HA  VAL A  12       7.988   5.215  -8.708  1.00  0.00           H  
ATOM    190  HB  VAL A  12       5.385   5.590 -10.241  1.00  0.00           H  
ATOM    191 1HG1 VAL A  12       4.861   7.146  -8.373  1.00  0.00           H  
ATOM    192 2HG1 VAL A  12       4.961   5.541  -7.761  1.00  0.00           H  
ATOM    193 3HG1 VAL A  12       6.276   6.676  -7.543  1.00  0.00           H  
ATOM    194 1HG2 VAL A  12       6.206   7.919 -10.387  1.00  0.00           H  
ATOM    195 2HG2 VAL A  12       7.687   7.456  -9.520  1.00  0.00           H  
ATOM    196 3HG2 VAL A  12       7.355   6.789 -11.136  1.00  0.00           H  
ATOM    197  N   ILE A  13       5.699   2.887  -9.066  1.00  0.00           N  
ATOM    198  CA  ILE A  13       5.013   1.887  -8.296  1.00  0.00           C  
ATOM    199  C   ILE A  13       5.996   0.986  -7.590  1.00  0.00           C  
ATOM    200  O   ILE A  13       5.786   0.704  -6.413  1.00  0.00           O  
ATOM    201  CB  ILE A  13       4.028   1.065  -9.138  1.00  0.00           C  
ATOM    202  CG1 ILE A  13       2.820   1.985  -9.676  1.00  0.00           C  
ATOM    203  CG2 ILE A  13       3.544  -0.138  -8.338  1.00  0.00           C  
ATOM    204  CD1 ILE A  13       1.938   2.675  -8.608  1.00  0.00           C  
ATOM    205  H   ILE A  13       5.592   2.935 -10.086  1.00  0.00           H  
ATOM    206  HA  ILE A  13       4.446   2.392  -7.523  1.00  0.00           H  
ATOM    207  HB  ILE A  13       4.553   0.711 -10.028  1.00  0.00           H  
ATOM    208 1HG1 ILE A  13       3.230   2.767 -10.294  1.00  0.00           H  
ATOM    209 2HG1 ILE A  13       2.175   1.363 -10.293  1.00  0.00           H  
ATOM    210 1HG2 ILE A  13       2.881  -0.725  -8.952  1.00  0.00           H  
ATOM    211 2HG2 ILE A  13       4.371  -0.771  -8.032  1.00  0.00           H  
ATOM    212 3HG2 ILE A  13       3.022   0.214  -7.450  1.00  0.00           H  
ATOM    213 1HD1 ILE A  13       1.173   3.252  -9.109  1.00  0.00           H  
ATOM    214 2HD1 ILE A  13       1.466   1.930  -7.974  1.00  0.00           H  
ATOM    215 3HD1 ILE A  13       2.528   3.347  -7.997  1.00  0.00           H  
ATOM    216  N   GLN A  14       7.072   0.539  -8.251  1.00  0.00           N  
ATOM    217  CA  GLN A  14       8.000  -0.299  -7.519  1.00  0.00           C  
ATOM    218  C   GLN A  14       8.553   0.437  -6.319  1.00  0.00           C  
ATOM    219  O   GLN A  14       8.664  -0.156  -5.244  1.00  0.00           O  
ATOM    220  CB  GLN A  14       9.171  -0.768  -8.372  1.00  0.00           C  
ATOM    221  CG  GLN A  14      10.150  -1.667  -7.582  1.00  0.00           C  
ATOM    222  CD  GLN A  14      11.299  -2.131  -8.392  1.00  0.00           C  
ATOM    223  OE1 GLN A  14      11.220  -2.216  -9.617  1.00  0.00           O  
ATOM    224  NE2 GLN A  14      12.412  -2.421  -7.740  1.00  0.00           N  
ATOM    225  H   GLN A  14       7.221   0.764  -9.239  1.00  0.00           H  
ATOM    226  HA  GLN A  14       7.465  -1.167  -7.155  1.00  0.00           H  
ATOM    227 1HB  GLN A  14       8.795  -1.326  -9.230  1.00  0.00           H  
ATOM    228 2HB  GLN A  14       9.714   0.101  -8.754  1.00  0.00           H  
ATOM    229 1HG  GLN A  14      10.563  -1.108  -6.741  1.00  0.00           H  
ATOM    230 2HG  GLN A  14       9.610  -2.541  -7.212  1.00  0.00           H  
ATOM    231 1HE2 GLN A  14      13.221  -2.722  -8.240  1.00  0.00           H  
ATOM    232 2HE2 GLN A  14      12.475  -2.316  -6.718  1.00  0.00           H  
ATOM    233  N   LYS A  15       8.896   1.723  -6.477  1.00  0.00           N  
ATOM    234  CA  LYS A  15       9.440   2.455  -5.349  1.00  0.00           C  
ATOM    235  C   LYS A  15       8.444   2.584  -4.201  1.00  0.00           C  
ATOM    236  O   LYS A  15       8.832   2.404  -3.043  1.00  0.00           O  
ATOM    237  CB  LYS A  15       9.899   3.849  -5.781  1.00  0.00           C  
ATOM    238  CG  LYS A  15      11.149   3.881  -6.641  1.00  0.00           C  
ATOM    239  CD  LYS A  15      11.497   5.316  -7.060  1.00  0.00           C  
ATOM    240  CE  LYS A  15      12.742   5.351  -7.942  1.00  0.00           C  
ATOM    241  NZ  LYS A  15      13.084   6.739  -8.374  1.00  0.00           N  
ATOM    242  H   LYS A  15       8.819   2.173  -7.398  1.00  0.00           H  
ATOM    243  HA  LYS A  15      10.306   1.905  -4.976  1.00  0.00           H  
ATOM    244 1HB  LYS A  15       9.107   4.312  -6.366  1.00  0.00           H  
ATOM    245 2HB  LYS A  15      10.070   4.467  -4.902  1.00  0.00           H  
ATOM    246 1HG  LYS A  15      11.981   3.461  -6.073  1.00  0.00           H  
ATOM    247 2HG  LYS A  15      10.997   3.268  -7.527  1.00  0.00           H  
ATOM    248 1HD  LYS A  15      10.656   5.736  -7.620  1.00  0.00           H  
ATOM    249 2HD  LYS A  15      11.664   5.930  -6.176  1.00  0.00           H  
ATOM    250 1HE  LYS A  15      13.581   4.934  -7.390  1.00  0.00           H  
ATOM    251 2HE  LYS A  15      12.563   4.740  -8.829  1.00  0.00           H  
ATOM    252 1HZ  LYS A  15      13.910   6.718  -8.956  1.00  0.00           H  
ATOM    253 2HZ  LYS A  15      12.314   7.130  -8.899  1.00  0.00           H  
ATOM    254 3HZ  LYS A  15      13.262   7.313  -7.562  1.00  0.00           H  
ATOM    255  N   SER A  16       7.154   2.846  -4.491  1.00  0.00           N  
ATOM    256  CA  SER A  16       6.216   2.986  -3.376  1.00  0.00           C  
ATOM    257  C   SER A  16       6.020   1.649  -2.690  1.00  0.00           C  
ATOM    258  O   SER A  16       5.936   1.586  -1.468  1.00  0.00           O  
ATOM    259  CB  SER A  16       4.881   3.516  -3.863  1.00  0.00           C  
ATOM    260  OG  SER A  16       5.007   4.827  -4.342  1.00  0.00           O  
ATOM    261  H   SER A  16       6.874   3.021  -5.461  1.00  0.00           H  
ATOM    262  HA  SER A  16       6.626   3.692  -2.658  1.00  0.00           H  
ATOM    263 1HB  SER A  16       4.501   2.871  -4.656  1.00  0.00           H  
ATOM    264 2HB  SER A  16       4.160   3.491  -3.047  1.00  0.00           H  
ATOM    265  HG  SER A  16       4.244   4.976  -4.907  1.00  0.00           H  
ATOM    266  N   VAL A  17       6.068   0.569  -3.459  1.00  0.00           N  
ATOM    267  CA  VAL A  17       5.896  -0.767  -2.927  1.00  0.00           C  
ATOM    268  C   VAL A  17       7.063  -1.146  -2.007  1.00  0.00           C  
ATOM    269  O   VAL A  17       6.837  -1.684  -0.914  1.00  0.00           O  
ATOM    270  CB  VAL A  17       5.667  -1.726  -4.115  1.00  0.00           C  
ATOM    271  CG1 VAL A  17       5.703  -3.140  -3.704  1.00  0.00           C  
ATOM    272  CG2 VAL A  17       4.267  -1.416  -4.698  1.00  0.00           C  
ATOM    273  H   VAL A  17       6.139   0.697  -4.472  1.00  0.00           H  
ATOM    274  HA  VAL A  17       4.985  -0.775  -2.332  1.00  0.00           H  
ATOM    275  HB  VAL A  17       6.434  -1.558  -4.865  1.00  0.00           H  
ATOM    276 1HG1 VAL A  17       5.521  -3.781  -4.557  1.00  0.00           H  
ATOM    277 2HG1 VAL A  17       6.673  -3.358  -3.294  1.00  0.00           H  
ATOM    278 3HG1 VAL A  17       4.946  -3.309  -2.967  1.00  0.00           H  
ATOM    279 1HG2 VAL A  17       4.072  -2.050  -5.550  1.00  0.00           H  
ATOM    280 2HG2 VAL A  17       3.516  -1.590  -3.940  1.00  0.00           H  
ATOM    281 3HG2 VAL A  17       4.210  -0.384  -5.006  1.00  0.00           H  
ATOM    282  N   GLU A  18       8.302  -0.846  -2.417  1.00  0.00           N  
ATOM    283  CA  GLU A  18       9.462  -1.123  -1.575  1.00  0.00           C  
ATOM    284  C   GLU A  18       9.452  -0.286  -0.286  1.00  0.00           C  
ATOM    285  O   GLU A  18       9.774  -0.802   0.793  1.00  0.00           O  
ATOM    286  CB  GLU A  18      10.754  -0.845  -2.337  1.00  0.00           C  
ATOM    287  CG  GLU A  18      11.075  -1.827  -3.452  1.00  0.00           C  
ATOM    288  CD  GLU A  18      12.311  -1.425  -4.195  1.00  0.00           C  
ATOM    289  OE1 GLU A  18      12.703  -0.293  -4.081  1.00  0.00           O  
ATOM    290  OE2 GLU A  18      12.892  -2.263  -4.848  1.00  0.00           O  
ATOM    291  H   GLU A  18       8.437  -0.444  -3.352  1.00  0.00           H  
ATOM    292  HA  GLU A  18       9.440  -2.178  -1.300  1.00  0.00           H  
ATOM    293 1HB  GLU A  18      10.688   0.154  -2.784  1.00  0.00           H  
ATOM    294 2HB  GLU A  18      11.592  -0.837  -1.644  1.00  0.00           H  
ATOM    295 1HG  GLU A  18      11.220  -2.814  -3.020  1.00  0.00           H  
ATOM    296 2HG  GLU A  18      10.232  -1.883  -4.141  1.00  0.00           H  
ATOM    297  N   ILE A  19       9.037   0.987  -0.382  1.00  0.00           N  
ATOM    298  CA  ILE A  19       8.979   1.851   0.793  1.00  0.00           C  
ATOM    299  C   ILE A  19       7.936   1.337   1.759  1.00  0.00           C  
ATOM    300  O   ILE A  19       8.168   1.301   2.970  1.00  0.00           O  
ATOM    301  CB  ILE A  19       8.663   3.311   0.443  1.00  0.00           C  
ATOM    302  CG1 ILE A  19       9.834   3.947  -0.325  1.00  0.00           C  
ATOM    303  CG2 ILE A  19       8.398   4.065   1.735  1.00  0.00           C  
ATOM    304  CD1 ILE A  19       9.491   5.292  -0.978  1.00  0.00           C  
ATOM    305  H   ILE A  19       8.812   1.371  -1.307  1.00  0.00           H  
ATOM    306  HA  ILE A  19       9.945   1.824   1.292  1.00  0.00           H  
ATOM    307  HB  ILE A  19       7.790   3.354  -0.205  1.00  0.00           H  
ATOM    308 1HG1 ILE A  19      10.666   4.095   0.364  1.00  0.00           H  
ATOM    309 2HG1 ILE A  19      10.156   3.258  -1.103  1.00  0.00           H  
ATOM    310 1HG2 ILE A  19       8.195   5.073   1.522  1.00  0.00           H  
ATOM    311 2HG2 ILE A  19       7.554   3.644   2.261  1.00  0.00           H  
ATOM    312 3HG2 ILE A  19       9.264   4.005   2.358  1.00  0.00           H  
ATOM    313 1HD1 ILE A  19      10.366   5.667  -1.506  1.00  0.00           H  
ATOM    314 2HD1 ILE A  19       8.680   5.144  -1.688  1.00  0.00           H  
ATOM    315 3HD1 ILE A  19       9.191   6.023  -0.235  1.00  0.00           H  
ATOM    316  N   ILE A  20       6.787   0.950   1.235  1.00  0.00           N  
ATOM    317  CA  ILE A  20       5.736   0.435   2.064  1.00  0.00           C  
ATOM    318  C   ILE A  20       6.203  -0.824   2.758  1.00  0.00           C  
ATOM    319  O   ILE A  20       5.950  -0.973   3.945  1.00  0.00           O  
ATOM    320  CB  ILE A  20       4.475   0.186   1.255  1.00  0.00           C  
ATOM    321  CG1 ILE A  20       3.919   1.532   0.803  1.00  0.00           C  
ATOM    322  CG2 ILE A  20       3.464  -0.552   2.113  1.00  0.00           C  
ATOM    323  CD1 ILE A  20       2.904   1.446  -0.290  1.00  0.00           C  
ATOM    324  H   ILE A  20       6.630   1.038   0.226  1.00  0.00           H  
ATOM    325  HA  ILE A  20       5.505   1.181   2.825  1.00  0.00           H  
ATOM    326  HB  ILE A  20       4.720  -0.393   0.362  1.00  0.00           H  
ATOM    327 1HG1 ILE A  20       3.459   2.023   1.661  1.00  0.00           H  
ATOM    328 2HG1 ILE A  20       4.736   2.152   0.473  1.00  0.00           H  
ATOM    329 1HG2 ILE A  20       2.582  -0.713   1.539  1.00  0.00           H  
ATOM    330 2HG2 ILE A  20       3.850  -1.517   2.433  1.00  0.00           H  
ATOM    331 3HG2 ILE A  20       3.225   0.048   2.996  1.00  0.00           H  
ATOM    332 1HD1 ILE A  20       2.598   2.445  -0.536  1.00  0.00           H  
ATOM    333 2HD1 ILE A  20       3.353   0.984  -1.169  1.00  0.00           H  
ATOM    334 3HD1 ILE A  20       2.050   0.869   0.020  1.00  0.00           H  
ATOM    335  N   LEU A  21       6.889  -1.742   2.067  1.00  0.00           N  
ATOM    336  CA  LEU A  21       7.329  -2.925   2.790  1.00  0.00           C  
ATOM    337  C   LEU A  21       8.263  -2.531   3.945  1.00  0.00           C  
ATOM    338  O   LEU A  21       8.202  -3.146   5.015  1.00  0.00           O  
ATOM    339  CB  LEU A  21       8.053  -3.914   1.887  1.00  0.00           C  
ATOM    340  CG  LEU A  21       8.460  -5.297   2.559  1.00  0.00           C  
ATOM    341  CD1 LEU A  21       7.184  -6.100   3.015  1.00  0.00           C  
ATOM    342  CD2 LEU A  21       9.299  -6.105   1.588  1.00  0.00           C  
ATOM    343  H   LEU A  21       7.058  -1.636   1.060  1.00  0.00           H  
ATOM    344  HA  LEU A  21       6.446  -3.401   3.198  1.00  0.00           H  
ATOM    345 1HB  LEU A  21       7.416  -4.103   1.058  1.00  0.00           H  
ATOM    346 2HB  LEU A  21       8.961  -3.434   1.511  1.00  0.00           H  
ATOM    347  HG  LEU A  21       9.051  -5.095   3.448  1.00  0.00           H  
ATOM    348 1HD1 LEU A  21       7.496  -7.035   3.484  1.00  0.00           H  
ATOM    349 2HD1 LEU A  21       6.608  -5.534   3.735  1.00  0.00           H  
ATOM    350 3HD1 LEU A  21       6.559  -6.325   2.150  1.00  0.00           H  
ATOM    351 1HD2 LEU A  21       9.595  -7.030   2.069  1.00  0.00           H  
ATOM    352 2HD2 LEU A  21       8.733  -6.329   0.699  1.00  0.00           H  
ATOM    353 3HD2 LEU A  21      10.187  -5.535   1.316  1.00  0.00           H  
ATOM    354  N   GLU A  22       9.152  -1.537   3.750  1.00  0.00           N  
ATOM    355  CA  GLU A  22       9.992  -1.125   4.875  1.00  0.00           C  
ATOM    356  C   GLU A  22       9.112  -0.628   6.027  1.00  0.00           C  
ATOM    357  O   GLU A  22       9.375  -0.953   7.190  1.00  0.00           O  
ATOM    358  CB  GLU A  22      11.001  -0.039   4.504  1.00  0.00           C  
ATOM    359  CG  GLU A  22      11.923   0.342   5.689  1.00  0.00           C  
ATOM    360  CD  GLU A  22      12.962   1.365   5.372  1.00  0.00           C  
ATOM    361  OE1 GLU A  22      12.962   1.888   4.287  1.00  0.00           O  
ATOM    362  OE2 GLU A  22      13.779   1.615   6.230  1.00  0.00           O  
ATOM    363  H   GLU A  22       9.256  -1.110   2.819  1.00  0.00           H  
ATOM    364  HA  GLU A  22      10.547  -1.994   5.224  1.00  0.00           H  
ATOM    365 1HB  GLU A  22      11.621  -0.387   3.679  1.00  0.00           H  
ATOM    366 2HB  GLU A  22      10.475   0.846   4.162  1.00  0.00           H  
ATOM    367 1HG  GLU A  22      11.310   0.732   6.497  1.00  0.00           H  
ATOM    368 2HG  GLU A  22      12.411  -0.561   6.055  1.00  0.00           H  
ATOM    369  N   MET A  23       8.059   0.149   5.710  1.00  0.00           N  
ATOM    370  CA  MET A  23       7.143   0.628   6.745  1.00  0.00           C  
ATOM    371  C   MET A  23       6.502  -0.549   7.454  1.00  0.00           C  
ATOM    372  O   MET A  23       6.425  -0.565   8.677  1.00  0.00           O  
ATOM    373  CB  MET A  23       6.045   1.507   6.169  1.00  0.00           C  
ATOM    374  CG  MET A  23       6.509   2.815   5.670  1.00  0.00           C  
ATOM    375  SD  MET A  23       5.228   3.738   4.950  1.00  0.00           S  
ATOM    376  CE  MET A  23       6.139   5.211   4.603  1.00  0.00           C  
ATOM    377  H   MET A  23       7.942   0.435   4.730  1.00  0.00           H  
ATOM    378  HA  MET A  23       7.711   1.197   7.477  1.00  0.00           H  
ATOM    379 1HB  MET A  23       5.550   0.992   5.358  1.00  0.00           H  
ATOM    380 2HB  MET A  23       5.293   1.691   6.937  1.00  0.00           H  
ATOM    381 1HG  MET A  23       6.915   3.385   6.484  1.00  0.00           H  
ATOM    382 2HG  MET A  23       7.289   2.666   4.927  1.00  0.00           H  
ATOM    383 1HE  MET A  23       5.497   5.933   4.135  1.00  0.00           H  
ATOM    384 2HE  MET A  23       6.538   5.614   5.530  1.00  0.00           H  
ATOM    385 3HE  MET A  23       6.943   4.994   3.941  1.00  0.00           H  
ATOM    386  N   VAL A  24       6.126  -1.578   6.700  1.00  0.00           N  
ATOM    387  CA  VAL A  24       5.511  -2.766   7.268  1.00  0.00           C  
ATOM    388  C   VAL A  24       6.435  -3.425   8.277  1.00  0.00           C  
ATOM    389  O   VAL A  24       5.978  -3.819   9.353  1.00  0.00           O  
ATOM    390  CB  VAL A  24       5.164  -3.764   6.145  1.00  0.00           C  
ATOM    391  CG1 VAL A  24       4.776  -5.077   6.693  1.00  0.00           C  
ATOM    392  CG2 VAL A  24       4.009  -3.233   5.334  1.00  0.00           C  
ATOM    393  H   VAL A  24       6.215  -1.480   5.685  1.00  0.00           H  
ATOM    394  HA  VAL A  24       4.590  -2.464   7.772  1.00  0.00           H  
ATOM    395  HB  VAL A  24       6.017  -3.896   5.525  1.00  0.00           H  
ATOM    396 1HG1 VAL A  24       4.546  -5.741   5.873  1.00  0.00           H  
ATOM    397 2HG1 VAL A  24       5.584  -5.510   7.276  1.00  0.00           H  
ATOM    398 3HG1 VAL A  24       3.909  -4.959   7.320  1.00  0.00           H  
ATOM    399 1HG2 VAL A  24       3.784  -3.909   4.536  1.00  0.00           H  
ATOM    400 2HG2 VAL A  24       3.158  -3.142   5.974  1.00  0.00           H  
ATOM    401 3HG2 VAL A  24       4.246  -2.274   4.922  1.00  0.00           H  
ATOM    402  N   LYS A  25       7.719  -3.561   7.935  1.00  0.00           N  
ATOM    403  CA  LYS A  25       8.674  -4.152   8.864  1.00  0.00           C  
ATOM    404  C   LYS A  25       8.796  -3.293  10.138  1.00  0.00           C  
ATOM    405  O   LYS A  25       8.828  -3.827  11.256  1.00  0.00           O  
ATOM    406  CB  LYS A  25      10.036  -4.307   8.187  1.00  0.00           C  
ATOM    407  CG  LYS A  25      10.092  -5.380   7.082  1.00  0.00           C  
ATOM    408  CD  LYS A  25      11.486  -5.435   6.446  1.00  0.00           C  
ATOM    409  CE  LYS A  25      11.578  -6.451   5.305  1.00  0.00           C  
ATOM    410  NZ  LYS A  25      12.944  -6.458   4.692  1.00  0.00           N  
ATOM    411  H   LYS A  25       8.003  -3.274   6.990  1.00  0.00           H  
ATOM    412  HA  LYS A  25       8.309  -5.137   9.154  1.00  0.00           H  
ATOM    413 1HB  LYS A  25      10.317  -3.353   7.735  1.00  0.00           H  
ATOM    414 2HB  LYS A  25      10.788  -4.548   8.935  1.00  0.00           H  
ATOM    415 1HG  LYS A  25       9.847  -6.352   7.507  1.00  0.00           H  
ATOM    416 2HG  LYS A  25       9.354  -5.144   6.311  1.00  0.00           H  
ATOM    417 1HD  LYS A  25      11.733  -4.447   6.051  1.00  0.00           H  
ATOM    418 2HD  LYS A  25      12.221  -5.693   7.209  1.00  0.00           H  
ATOM    419 1HE  LYS A  25      11.351  -7.448   5.681  1.00  0.00           H  
ATOM    420 2HE  LYS A  25      10.853  -6.192   4.540  1.00  0.00           H  
ATOM    421 1HZ  LYS A  25      12.985  -7.126   3.933  1.00  0.00           H  
ATOM    422 2HZ  LYS A  25      13.156  -5.538   4.332  1.00  0.00           H  
ATOM    423 3HZ  LYS A  25      13.626  -6.710   5.392  1.00  0.00           H  
ATOM    424  N   ILE A  26       8.790  -1.962   9.973  1.00  0.00           N  
ATOM    425  CA  ILE A  26       8.878  -1.050  11.112  1.00  0.00           C  
ATOM    426  C   ILE A  26       7.648  -1.217  12.003  1.00  0.00           C  
ATOM    427  O   ILE A  26       7.775  -1.247  13.228  1.00  0.00           O  
ATOM    428  CB  ILE A  26       9.050   0.425  10.682  1.00  0.00           C  
ATOM    429  CG1 ILE A  26      10.431   0.638   9.997  1.00  0.00           C  
ATOM    430  CG2 ILE A  26       8.934   1.313  11.917  1.00  0.00           C  
ATOM    431  CD1 ILE A  26      10.575   1.985   9.256  1.00  0.00           C  
ATOM    432  H   ILE A  26       8.800  -1.590   9.014  1.00  0.00           H  
ATOM    433  HA  ILE A  26       9.757  -1.326  11.702  1.00  0.00           H  
ATOM    434  HB  ILE A  26       8.281   0.692   9.961  1.00  0.00           H  
ATOM    435 1HG1 ILE A  26      11.209   0.577  10.756  1.00  0.00           H  
ATOM    436 2HG1 ILE A  26      10.591  -0.164   9.277  1.00  0.00           H  
ATOM    437 1HG2 ILE A  26       9.056   2.321  11.645  1.00  0.00           H  
ATOM    438 2HG2 ILE A  26       7.967   1.191  12.361  1.00  0.00           H  
ATOM    439 3HG2 ILE A  26       9.707   1.043  12.638  1.00  0.00           H  
ATOM    440 1HD1 ILE A  26      11.565   2.044   8.799  1.00  0.00           H  
ATOM    441 2HD1 ILE A  26       9.821   2.039   8.479  1.00  0.00           H  
ATOM    442 3HD1 ILE A  26      10.452   2.822   9.936  1.00  0.00           H  
ATOM    443  N   ILE A  27       6.464  -1.314  11.394  1.00  0.00           N  
ATOM    444  CA  ILE A  27       5.230  -1.473  12.147  1.00  0.00           C  
ATOM    445  C   ILE A  27       5.260  -2.760  12.943  1.00  0.00           C  
ATOM    446  O   ILE A  27       4.861  -2.768  14.110  1.00  0.00           O  
ATOM    447  CB  ILE A  27       3.983  -1.473  11.233  1.00  0.00           C  
ATOM    448  CG1 ILE A  27       3.813  -0.098  10.526  1.00  0.00           C  
ATOM    449  CG2 ILE A  27       2.734  -1.845  12.032  1.00  0.00           C  
ATOM    450  CD1 ILE A  27       3.622   1.071  11.398  1.00  0.00           C  
ATOM    451  H   ILE A  27       6.440  -1.236  10.375  1.00  0.00           H  
ATOM    452  HA  ILE A  27       5.151  -0.663  12.855  1.00  0.00           H  
ATOM    453  HB  ILE A  27       4.130  -2.208  10.441  1.00  0.00           H  
ATOM    454 1HG1 ILE A  27       4.679   0.102   9.968  1.00  0.00           H  
ATOM    455 2HG1 ILE A  27       2.964  -0.161   9.840  1.00  0.00           H  
ATOM    456 1HG2 ILE A  27       1.906  -1.854  11.371  1.00  0.00           H  
ATOM    457 2HG2 ILE A  27       2.840  -2.835  12.468  1.00  0.00           H  
ATOM    458 3HG2 ILE A  27       2.561  -1.124  12.823  1.00  0.00           H  
ATOM    459 1HD1 ILE A  27       3.547   1.930  10.776  1.00  0.00           H  
ATOM    460 2HD1 ILE A  27       2.721   0.955  11.963  1.00  0.00           H  
ATOM    461 3HD1 ILE A  27       4.460   1.201  12.057  1.00  0.00           H  
ATOM    462  N   GLN A  28       5.769  -3.845  12.368  1.00  0.00           N  
ATOM    463  CA  GLN A  28       5.799  -5.066  13.150  1.00  0.00           C  
ATOM    464  C   GLN A  28       6.633  -4.863  14.417  1.00  0.00           C  
ATOM    465  O   GLN A  28       6.247  -5.341  15.491  1.00  0.00           O  
ATOM    466  CB  GLN A  28       6.396  -6.205  12.324  1.00  0.00           C  
ATOM    467  CG  GLN A  28       5.537  -6.646  11.161  1.00  0.00           C  
ATOM    468  CD  GLN A  28       4.254  -7.189  11.618  1.00  0.00           C  
ATOM    469  OE1 GLN A  28       3.172  -6.643  11.335  1.00  0.00           O  
ATOM    470  NE2 GLN A  28       4.349  -8.280  12.350  1.00  0.00           N  
ATOM    471  H   GLN A  28       6.051  -3.822  11.380  1.00  0.00           H  
ATOM    472  HA  GLN A  28       4.780  -5.317  13.444  1.00  0.00           H  
ATOM    473 1HB  GLN A  28       7.351  -5.878  11.914  1.00  0.00           H  
ATOM    474 2HB  GLN A  28       6.592  -7.056  12.967  1.00  0.00           H  
ATOM    475 1HG  GLN A  28       5.326  -5.804  10.527  1.00  0.00           H  
ATOM    476 2HG  GLN A  28       6.060  -7.419  10.598  1.00  0.00           H  
ATOM    477 1HE2 GLN A  28       3.521  -8.716  12.718  1.00  0.00           H  
ATOM    478 2HE2 GLN A  28       5.240  -8.677  12.536  1.00  0.00           H  
ATOM    479  N   GLU A  29       7.729  -4.100  14.321  1.00  0.00           N  
ATOM    480  CA  GLU A  29       8.529  -3.806  15.504  1.00  0.00           C  
ATOM    481  C   GLU A  29       7.772  -2.884  16.491  1.00  0.00           C  
ATOM    482  O   GLU A  29       7.840  -3.090  17.705  1.00  0.00           O  
ATOM    483  CB  GLU A  29       9.883  -3.232  15.100  1.00  0.00           C  
ATOM    484  CG  GLU A  29      10.805  -4.272  14.406  1.00  0.00           C  
ATOM    485  CD  GLU A  29      12.114  -3.690  13.970  1.00  0.00           C  
ATOM    486  OE1 GLU A  29      12.162  -2.497  13.827  1.00  0.00           O  
ATOM    487  OE2 GLU A  29      13.072  -4.408  13.820  1.00  0.00           O  
ATOM    488  H   GLU A  29       8.036  -3.787  13.388  1.00  0.00           H  
ATOM    489  HA  GLU A  29       8.724  -4.747  16.016  1.00  0.00           H  
ATOM    490 1HB  GLU A  29       9.735  -2.399  14.413  1.00  0.00           H  
ATOM    491 2HB  GLU A  29      10.396  -2.846  15.980  1.00  0.00           H  
ATOM    492 1HG  GLU A  29      10.992  -5.094  15.094  1.00  0.00           H  
ATOM    493 2HG  GLU A  29      10.281  -4.674  13.536  1.00  0.00           H  
ATOM    494  N   LEU A  30       7.002  -1.905  15.992  1.00  0.00           N  
ATOM    495  CA  LEU A  30       6.214  -1.033  16.891  1.00  0.00           C  
ATOM    496  C   LEU A  30       5.167  -1.833  17.672  1.00  0.00           C  
ATOM    497  O   LEU A  30       4.908  -1.550  18.845  1.00  0.00           O  
ATOM    498  CB  LEU A  30       5.504   0.095  16.114  1.00  0.00           C  
ATOM    499  CG  LEU A  30       6.231   1.478  15.994  1.00  0.00           C  
ATOM    500  CD1 LEU A  30       7.640   1.310  15.439  1.00  0.00           C  
ATOM    501  CD2 LEU A  30       5.394   2.394  15.063  1.00  0.00           C  
ATOM    502  H   LEU A  30       7.037  -1.731  14.980  1.00  0.00           H  
ATOM    503  HA  LEU A  30       6.893  -0.585  17.615  1.00  0.00           H  
ATOM    504 1HB  LEU A  30       5.318  -0.265  15.113  1.00  0.00           H  
ATOM    505 2HB  LEU A  30       4.537   0.269  16.586  1.00  0.00           H  
ATOM    506  HG  LEU A  30       6.307   1.927  16.977  1.00  0.00           H  
ATOM    507 1HD1 LEU A  30       8.127   2.280  15.355  1.00  0.00           H  
ATOM    508 2HD1 LEU A  30       8.233   0.674  16.095  1.00  0.00           H  
ATOM    509 3HD1 LEU A  30       7.578   0.861  14.480  1.00  0.00           H  
ATOM    510 1HD2 LEU A  30       5.871   3.372  14.974  1.00  0.00           H  
ATOM    511 2HD2 LEU A  30       5.326   1.938  14.084  1.00  0.00           H  
ATOM    512 3HD2 LEU A  30       4.393   2.521  15.474  1.00  0.00           H  
ATOM    513  N   LEU A  31       4.585  -2.843  17.027  1.00  0.00           N  
ATOM    514  CA  LEU A  31       3.589  -3.722  17.644  1.00  0.00           C  
ATOM    515  C   LEU A  31       4.209  -4.722  18.641  1.00  0.00           C  
ATOM    516  O   LEU A  31       3.597  -5.038  19.665  1.00  0.00           O  
ATOM    517  CB  LEU A  31       2.843  -4.477  16.532  1.00  0.00           C  
ATOM    518  CG  LEU A  31       1.533  -3.845  15.974  1.00  0.00           C  
ATOM    519  CD1 LEU A  31       1.754  -2.397  15.544  1.00  0.00           C  
ATOM    520  CD2 LEU A  31       1.049  -4.695  14.789  1.00  0.00           C  
ATOM    521  H   LEU A  31       4.819  -2.961  16.035  1.00  0.00           H  
ATOM    522  HA  LEU A  31       2.880  -3.106  18.192  1.00  0.00           H  
ATOM    523 1HB  LEU A  31       3.531  -4.602  15.694  1.00  0.00           H  
ATOM    524 2HB  LEU A  31       2.600  -5.448  16.904  1.00  0.00           H  
ATOM    525  HG  LEU A  31       0.801  -3.857  16.720  1.00  0.00           H  
ATOM    526 1HD1 LEU A  31       0.820  -1.988  15.156  1.00  0.00           H  
ATOM    527 2HD1 LEU A  31       2.077  -1.796  16.391  1.00  0.00           H  
ATOM    528 3HD1 LEU A  31       2.506  -2.364  14.784  1.00  0.00           H  
ATOM    529 1HD2 LEU A  31       0.118  -4.281  14.399  1.00  0.00           H  
ATOM    530 2HD2 LEU A  31       1.808  -4.694  14.001  1.00  0.00           H  
ATOM    531 3HD2 LEU A  31       0.876  -5.718  15.124  1.00  0.00           H  
ATOM    532  N   LYS A  32       5.426  -5.205  18.357  1.00  0.00           N  
ATOM    533  CA  LYS A  32       6.111  -6.179  19.216  1.00  0.00           C  
ATOM    534  C   LYS A  32       7.151  -5.662  20.236  1.00  0.00           C  
ATOM    535  O   LYS A  32       7.513  -6.403  21.151  1.00  0.00           O  
ATOM    536  CB  LYS A  32       6.797  -7.222  18.346  1.00  0.00           C  
ATOM    537  CG  LYS A  32       5.850  -8.094  17.599  1.00  0.00           C  
ATOM    538  CD  LYS A  32       6.570  -9.120  16.776  1.00  0.00           C  
ATOM    539  CE  LYS A  32       5.591 -10.082  16.135  1.00  0.00           C  
ATOM    540  NZ  LYS A  32       6.281 -11.098  15.311  1.00  0.00           N  
ATOM    541  H   LYS A  32       5.851  -4.951  17.459  1.00  0.00           H  
ATOM    542  HA  LYS A  32       5.339  -6.687  19.793  1.00  0.00           H  
ATOM    543 1HB  LYS A  32       7.432  -6.714  17.615  1.00  0.00           H  
ATOM    544 2HB  LYS A  32       7.439  -7.849  18.962  1.00  0.00           H  
ATOM    545 1HG  LYS A  32       5.194  -8.590  18.306  1.00  0.00           H  
ATOM    546 2HG  LYS A  32       5.248  -7.467  16.940  1.00  0.00           H  
ATOM    547 1HD  LYS A  32       7.136  -8.611  15.990  1.00  0.00           H  
ATOM    548 2HD  LYS A  32       7.266  -9.675  17.404  1.00  0.00           H  
ATOM    549 1HE  LYS A  32       5.037 -10.587  16.920  1.00  0.00           H  
ATOM    550 2HE  LYS A  32       4.890  -9.527  15.506  1.00  0.00           H  
ATOM    551 1HZ  LYS A  32       5.601 -11.729  14.909  1.00  0.00           H  
ATOM    552 2HZ  LYS A  32       6.787 -10.637  14.571  1.00  0.00           H  
ATOM    553 3HZ  LYS A  32       6.924 -11.625  15.886  1.00  0.00           H  
ATOM    554  N   SER A  33       7.638  -4.430  20.094  1.00  0.00           N  
ATOM    555  CA  SER A  33       8.706  -3.892  20.943  1.00  0.00           C  
ATOM    556  C   SER A  33       8.452  -3.880  22.439  1.00  0.00           C  
ATOM    557  O   SER A  33       7.363  -3.558  22.923  1.00  0.00           O  
ATOM    558  CB  SER A  33       9.025  -2.475  20.558  1.00  0.00           C  
ATOM    559  OG  SER A  33       9.952  -1.920  21.464  1.00  0.00           O  
ATOM    560  H   SER A  33       7.334  -3.854  19.312  1.00  0.00           H  
ATOM    561  HA  SER A  33       9.593  -4.499  20.766  1.00  0.00           H  
ATOM    562 1HB  SER A  33       9.438  -2.448  19.554  1.00  0.00           H  
ATOM    563 2HB  SER A  33       8.109  -1.881  20.551  1.00  0.00           H  
ATOM    564  HG  SER A  33      10.039  -0.989  21.184  1.00  0.00           H  
ATOM    565  N   THR A  34       9.514  -4.212  23.174  1.00  0.00           N  
ATOM    566  CA  THR A  34       9.538  -4.262  24.624  1.00  0.00           C  
ATOM    567  C   THR A  34      10.379  -3.144  25.242  1.00  0.00           C  
ATOM    568  O   THR A  34      10.624  -3.150  26.452  1.00  0.00           O  
ATOM    569  CB  THR A  34      10.097  -5.614  25.090  1.00  0.00           C  
ATOM    570  OG1 THR A  34      11.436  -5.774  24.580  1.00  0.00           O  
ATOM    571  CG2 THR A  34       9.219  -6.736  24.558  1.00  0.00           C  
ATOM    572  H   THR A  34      10.364  -4.473  22.692  1.00  0.00           H  
ATOM    573  HA  THR A  34       8.516  -4.158  24.989  1.00  0.00           H  
ATOM    574  HB  THR A  34      10.121  -5.644  26.179  1.00  0.00           H  
ATOM    575  HG1 THR A  34      11.863  -6.510  25.033  1.00  0.00           H  
ATOM    576 1HG2 THR A  34       9.616  -7.693  24.885  1.00  0.00           H  
ATOM    577 2HG2 THR A  34       8.207  -6.611  24.940  1.00  0.00           H  
ATOM    578 3HG2 THR A  34       9.197  -6.707  23.469  1.00  0.00           H  
ATOM    579  N   SER A  35      10.854  -2.207  24.412  1.00  0.00           N  
ATOM    580  CA  SER A  35      11.725  -1.133  24.908  1.00  0.00           C  
ATOM    581  C   SER A  35      11.472   0.241  24.288  1.00  0.00           C  
ATOM    582  O   SER A  35      11.533   0.426  23.056  1.00  0.00           O  
ATOM    583  CB  SER A  35      13.173  -1.463  24.666  1.00  0.00           C  
ATOM    584  OG  SER A  35      13.979  -0.407  25.117  1.00  0.00           O  
ATOM    585  H   SER A  35      10.587  -2.249  23.429  1.00  0.00           H  
ATOM    586  HA  SER A  35      11.565  -1.039  25.985  1.00  0.00           H  
ATOM    587 1HB  SER A  35      13.442  -2.386  25.178  1.00  0.00           H  
ATOM    588 2HB  SER A  35      13.334  -1.614  23.598  1.00  0.00           H  
ATOM    589  HG  SER A  35      14.804  -0.456  24.589  1.00  0.00           H  
ATOM    590  N   GLU A  36      11.230   1.215  25.163  1.00  0.00           N  
ATOM    591  CA  GLU A  36      10.893   2.579  24.789  1.00  0.00           C  
ATOM    592  C   GLU A  36      11.961   3.362  24.029  1.00  0.00           C  
ATOM    593  O   GLU A  36      11.614   4.155  23.156  1.00  0.00           O  
ATOM    594  CB  GLU A  36      10.534   3.363  26.053  1.00  0.00           C  
ATOM    595  CG  GLU A  36       9.256   2.890  26.757  1.00  0.00           C  
ATOM    596  CD  GLU A  36       9.466   1.666  27.626  1.00  0.00           C  
ATOM    597  OE1 GLU A  36      10.588   1.199  27.706  1.00  0.00           O  
ATOM    598  OE2 GLU A  36       8.515   1.201  28.200  1.00  0.00           O  
ATOM    599  H   GLU A  36      11.230   0.974  26.159  1.00  0.00           H  
ATOM    600  HA  GLU A  36      10.007   2.531  24.160  1.00  0.00           H  
ATOM    601 1HB  GLU A  36      11.359   3.302  26.764  1.00  0.00           H  
ATOM    602 2HB  GLU A  36      10.405   4.415  25.798  1.00  0.00           H  
ATOM    603 1HG  GLU A  36       8.877   3.701  27.377  1.00  0.00           H  
ATOM    604 2HG  GLU A  36       8.504   2.666  26.003  1.00  0.00           H  
ATOM    605  N   GLU A  37      13.247   3.196  24.346  1.00  0.00           N  
ATOM    606  CA  GLU A  37      14.225   4.032  23.646  1.00  0.00           C  
ATOM    607  C   GLU A  37      14.360   3.657  22.173  1.00  0.00           C  
ATOM    608  O   GLU A  37      14.351   4.538  21.302  1.00  0.00           O  
ATOM    609  CB  GLU A  37      15.585   3.971  24.344  1.00  0.00           C  
ATOM    610  CG  GLU A  37      15.602   4.657  25.718  1.00  0.00           C  
ATOM    611  CD  GLU A  37      16.939   4.592  26.410  1.00  0.00           C  
ATOM    612  OE1 GLU A  37      17.822   3.952  25.896  1.00  0.00           O  
ATOM    613  OE2 GLU A  37      17.075   5.184  27.454  1.00  0.00           O  
ATOM    614  H   GLU A  37      13.520   2.531  25.059  1.00  0.00           H  
ATOM    615  HA  GLU A  37      13.880   5.064  23.692  1.00  0.00           H  
ATOM    616 1HB  GLU A  37      15.873   2.924  24.481  1.00  0.00           H  
ATOM    617 2HB  GLU A  37      16.342   4.439  23.714  1.00  0.00           H  
ATOM    618 1HG  GLU A  37      15.323   5.703  25.589  1.00  0.00           H  
ATOM    619 2HG  GLU A  37      14.848   4.188  26.349  1.00  0.00           H  
ATOM    620  N   GLU A  38      14.389   2.360  21.876  1.00  0.00           N  
ATOM    621  CA  GLU A  38      14.464   1.920  20.499  1.00  0.00           C  
ATOM    622  C   GLU A  38      13.166   2.249  19.784  1.00  0.00           C  
ATOM    623  O   GLU A  38      13.187   2.626  18.611  1.00  0.00           O  
ATOM    624  CB  GLU A  38      14.783   0.430  20.411  1.00  0.00           C  
ATOM    625  CG  GLU A  38      16.200   0.051  20.881  1.00  0.00           C  
ATOM    626  CD  GLU A  38      16.311  -0.036  22.366  1.00  0.00           C  
ATOM    627  OE1 GLU A  38      15.313   0.170  23.010  1.00  0.00           O  
ATOM    628  OE2 GLU A  38      17.371  -0.308  22.861  1.00  0.00           O  
ATOM    629  H   GLU A  38      14.421   1.661  22.624  1.00  0.00           H  
ATOM    630  HA  GLU A  38      15.267   2.468  20.006  1.00  0.00           H  
ATOM    631 1HB  GLU A  38      14.062  -0.130  21.012  1.00  0.00           H  
ATOM    632 2HB  GLU A  38      14.674   0.099  19.384  1.00  0.00           H  
ATOM    633 1HG  GLU A  38      16.472  -0.910  20.448  1.00  0.00           H  
ATOM    634 2HG  GLU A  38      16.902   0.798  20.512  1.00  0.00           H  
ATOM    635  N   THR A  39      12.034   2.118  20.488  1.00  0.00           N  
ATOM    636  CA  THR A  39      10.746   2.396  19.882  1.00  0.00           C  
ATOM    637  C   THR A  39      10.680   3.866  19.473  1.00  0.00           C  
ATOM    638  O   THR A  39      10.314   4.165  18.336  1.00  0.00           O  
ATOM    639  CB  THR A  39       9.590   2.007  20.836  1.00  0.00           C  
ATOM    640  OG1 THR A  39       9.661   0.599  21.105  1.00  0.00           O  
ATOM    641  CG2 THR A  39       8.236   2.314  20.206  1.00  0.00           C  
ATOM    642  H   THR A  39      12.064   1.778  21.452  1.00  0.00           H  
ATOM    643  HA  THR A  39      10.651   1.789  18.984  1.00  0.00           H  
ATOM    644  HB  THR A  39       9.690   2.552  21.770  1.00  0.00           H  
ATOM    645  HG1 THR A  39      10.443   0.418  21.677  1.00  0.00           H  
ATOM    646 1HG2 THR A  39       7.445   2.015  20.891  1.00  0.00           H  
ATOM    647 2HG2 THR A  39       8.165   3.368  20.026  1.00  0.00           H  
ATOM    648 3HG2 THR A  39       8.130   1.766  19.266  1.00  0.00           H  
ATOM    649  N   LYS A  40      11.122   4.788  20.340  1.00  0.00           N  
ATOM    650  CA  LYS A  40      11.094   6.200  19.971  1.00  0.00           C  
ATOM    651  C   LYS A  40      11.934   6.479  18.727  1.00  0.00           C  
ATOM    652  O   LYS A  40      11.503   7.249  17.857  1.00  0.00           O  
ATOM    653  CB  LYS A  40      11.576   7.073  21.127  1.00  0.00           C  
ATOM    654  CG  LYS A  40      10.597   7.180  22.292  1.00  0.00           C  
ATOM    655  CD  LYS A  40      11.180   8.008  23.430  1.00  0.00           C  
ATOM    656  CE  LYS A  40      10.217   8.097  24.608  1.00  0.00           C  
ATOM    657  NZ  LYS A  40      10.794   8.877  25.744  1.00  0.00           N  
ATOM    658  H   LYS A  40      11.427   4.508  21.277  1.00  0.00           H  
ATOM    659  HA  LYS A  40      10.063   6.471  19.745  1.00  0.00           H  
ATOM    660 1HB  LYS A  40      12.509   6.654  21.518  1.00  0.00           H  
ATOM    661 2HB  LYS A  40      11.795   8.075  20.761  1.00  0.00           H  
ATOM    662 1HG  LYS A  40       9.683   7.659  21.939  1.00  0.00           H  
ATOM    663 2HG  LYS A  40      10.342   6.192  22.652  1.00  0.00           H  
ATOM    664 1HD  LYS A  40      12.110   7.543  23.769  1.00  0.00           H  
ATOM    665 2HD  LYS A  40      11.404   9.013  23.075  1.00  0.00           H  
ATOM    666 1HE  LYS A  40       9.297   8.578  24.281  1.00  0.00           H  
ATOM    667 2HE  LYS A  40       9.985   7.088  24.954  1.00  0.00           H  
ATOM    668 1HZ  LYS A  40      10.128   8.912  26.504  1.00  0.00           H  
ATOM    669 2HZ  LYS A  40      11.643   8.430  26.062  1.00  0.00           H  
ATOM    670 3HZ  LYS A  40      11.004   9.817  25.439  1.00  0.00           H  
ATOM    671  N   GLU A  41      13.101   5.831  18.601  1.00  0.00           N  
ATOM    672  CA  GLU A  41      13.912   6.056  17.411  1.00  0.00           C  
ATOM    673  C   GLU A  41      13.215   5.501  16.167  1.00  0.00           C  
ATOM    674  O   GLU A  41      13.266   6.123  15.097  1.00  0.00           O  
ATOM    675  CB  GLU A  41      15.301   5.426  17.562  1.00  0.00           C  
ATOM    676  CG  GLU A  41      16.210   6.111  18.589  1.00  0.00           C  
ATOM    677  CD  GLU A  41      16.502   7.557  18.240  1.00  0.00           C  
ATOM    678  OE1 GLU A  41      16.761   7.829  17.091  1.00  0.00           O  
ATOM    679  OE2 GLU A  41      16.450   8.400  19.125  1.00  0.00           O  
ATOM    680  H   GLU A  41      13.447   5.247  19.373  1.00  0.00           H  
ATOM    681  HA  GLU A  41      14.036   7.126  17.276  1.00  0.00           H  
ATOM    682 1HB  GLU A  41      15.187   4.385  17.869  1.00  0.00           H  
ATOM    683 2HB  GLU A  41      15.811   5.430  16.601  1.00  0.00           H  
ATOM    684 1HG  GLU A  41      15.727   6.073  19.565  1.00  0.00           H  
ATOM    685 2HG  GLU A  41      17.146   5.558  18.656  1.00  0.00           H  
ATOM    686  N   LYS A  42      12.521   4.365  16.314  1.00  0.00           N  
ATOM    687  CA  LYS A  42      11.785   3.762  15.210  1.00  0.00           C  
ATOM    688  C   LYS A  42      10.612   4.648  14.796  1.00  0.00           C  
ATOM    689  O   LYS A  42      10.346   4.778  13.599  1.00  0.00           O  
ATOM    690  CB  LYS A  42      11.348   2.353  15.579  1.00  0.00           C  
ATOM    691  CG  LYS A  42      12.531   1.401  15.661  1.00  0.00           C  
ATOM    692  CD  LYS A  42      12.137   0.012  16.107  1.00  0.00           C  
ATOM    693  CE  LYS A  42      13.386  -0.858  16.358  1.00  0.00           C  
ATOM    694  NZ  LYS A  42      14.185  -1.101  15.112  1.00  0.00           N  
ATOM    695  H   LYS A  42      12.578   3.877  17.216  1.00  0.00           H  
ATOM    696  HA  LYS A  42      12.455   3.687  14.355  1.00  0.00           H  
ATOM    697 1HB  LYS A  42      10.839   2.363  16.540  1.00  0.00           H  
ATOM    698 2HB  LYS A  42      10.653   1.972  14.835  1.00  0.00           H  
ATOM    699 1HG  LYS A  42      12.965   1.336  14.666  1.00  0.00           H  
ATOM    700 2HG  LYS A  42      13.283   1.799  16.331  1.00  0.00           H  
ATOM    701 1HD  LYS A  42      11.556   0.070  17.029  1.00  0.00           H  
ATOM    702 2HD  LYS A  42      11.525  -0.461  15.338  1.00  0.00           H  
ATOM    703 1HE  LYS A  42      14.017  -0.360  17.088  1.00  0.00           H  
ATOM    704 2HE  LYS A  42      13.068  -1.820  16.760  1.00  0.00           H  
ATOM    705 1HZ  LYS A  42      14.979  -1.682  15.323  1.00  0.00           H  
ATOM    706 2HZ  LYS A  42      13.580  -1.591  14.443  1.00  0.00           H  
ATOM    707 3HZ  LYS A  42      14.498  -0.236  14.717  1.00  0.00           H  
ATOM    708  N   LEU A  43       9.935   5.291  15.760  1.00  0.00           N  
ATOM    709  CA  LEU A  43       8.841   6.196  15.411  1.00  0.00           C  
ATOM    710  C   LEU A  43       9.387   7.381  14.626  1.00  0.00           C  
ATOM    711  O   LEU A  43       8.780   7.792  13.636  1.00  0.00           O  
ATOM    712  CB  LEU A  43       8.128   6.749  16.662  1.00  0.00           C  
ATOM    713  CG  LEU A  43       6.881   6.003  17.205  1.00  0.00           C  
ATOM    714  CD1 LEU A  43       7.203   4.626  17.540  1.00  0.00           C  
ATOM    715  CD2 LEU A  43       6.382   6.730  18.448  1.00  0.00           C  
ATOM    716  H   LEU A  43      10.162   5.089  16.739  1.00  0.00           H  
ATOM    717  HA  LEU A  43       8.127   5.663  14.787  1.00  0.00           H  
ATOM    718 1HB  LEU A  43       8.860   6.781  17.467  1.00  0.00           H  
ATOM    719 2HB  LEU A  43       7.824   7.773  16.447  1.00  0.00           H  
ATOM    720  HG  LEU A  43       6.117   5.988  16.449  1.00  0.00           H  
ATOM    721 1HD1 LEU A  43       6.315   4.128  17.917  1.00  0.00           H  
ATOM    722 2HD1 LEU A  43       7.563   4.114  16.665  1.00  0.00           H  
ATOM    723 3HD1 LEU A  43       7.959   4.637  18.285  1.00  0.00           H  
ATOM    724 1HD2 LEU A  43       5.497   6.242  18.833  1.00  0.00           H  
ATOM    725 2HD2 LEU A  43       7.158   6.730  19.212  1.00  0.00           H  
ATOM    726 3HD2 LEU A  43       6.142   7.752  18.191  1.00  0.00           H  
ATOM    727  N   LYS A  44      10.545   7.920  15.031  1.00  0.00           N  
ATOM    728  CA  LYS A  44      11.117   9.041  14.293  1.00  0.00           C  
ATOM    729  C   LYS A  44      11.523   8.628  12.877  1.00  0.00           C  
ATOM    730  O   LYS A  44      11.290   9.378  11.920  1.00  0.00           O  
ATOM    731  CB  LYS A  44      12.307   9.629  15.040  1.00  0.00           C  
ATOM    732  CG  LYS A  44      11.930  10.404  16.314  1.00  0.00           C  
ATOM    733  CD  LYS A  44      13.134  11.142  16.927  1.00  0.00           C  
ATOM    734  CE  LYS A  44      14.096  10.168  17.605  1.00  0.00           C  
ATOM    735  NZ  LYS A  44      15.206  10.858  18.336  1.00  0.00           N  
ATOM    736  H   LYS A  44      10.992   7.573  15.889  1.00  0.00           H  
ATOM    737  HA  LYS A  44      10.355   9.814  14.205  1.00  0.00           H  
ATOM    738 1HB  LYS A  44      12.972   8.812  15.320  1.00  0.00           H  
ATOM    739 2HB  LYS A  44      12.859  10.293  14.382  1.00  0.00           H  
ATOM    740 1HG  LYS A  44      11.154  11.131  16.072  1.00  0.00           H  
ATOM    741 2HG  LYS A  44      11.524   9.708  17.047  1.00  0.00           H  
ATOM    742 1HD  LYS A  44      13.669  11.685  16.148  1.00  0.00           H  
ATOM    743 2HD  LYS A  44      12.780  11.858  17.668  1.00  0.00           H  
ATOM    744 1HE  LYS A  44      13.537   9.552  18.311  1.00  0.00           H  
ATOM    745 2HE  LYS A  44      14.542   9.523  16.854  1.00  0.00           H  
ATOM    746 1HZ  LYS A  44      15.797  10.113  18.757  1.00  0.00           H  
ATOM    747 2HZ  LYS A  44      15.757  11.407  17.699  1.00  0.00           H  
ATOM    748 3HZ  LYS A  44      14.839  11.449  19.061  1.00  0.00           H  
ATOM    749  N   LYS A  45      12.102   7.423  12.731  1.00  0.00           N  
ATOM    750  CA  LYS A  45      12.489   6.939  11.413  1.00  0.00           C  
ATOM    751  C   LYS A  45      11.271   6.795  10.534  1.00  0.00           C  
ATOM    752  O   LYS A  45      11.305   7.160   9.354  1.00  0.00           O  
ATOM    753  CB  LYS A  45      13.201   5.589  11.478  1.00  0.00           C  
ATOM    754  CG  LYS A  45      13.685   5.082  10.101  1.00  0.00           C  
ATOM    755  CD  LYS A  45      14.427   3.756  10.199  1.00  0.00           C  
ATOM    756  CE  LYS A  45      14.923   3.312   8.821  1.00  0.00           C  
ATOM    757  NZ  LYS A  45      15.627   1.995   8.865  1.00  0.00           N  
ATOM    758  H   LYS A  45      12.314   6.859  13.561  1.00  0.00           H  
ATOM    759  HA  LYS A  45      13.146   7.670  10.951  1.00  0.00           H  
ATOM    760 1HB  LYS A  45      14.058   5.664  12.148  1.00  0.00           H  
ATOM    761 2HB  LYS A  45      12.522   4.844  11.898  1.00  0.00           H  
ATOM    762 1HG  LYS A  45      12.826   4.942   9.438  1.00  0.00           H  
ATOM    763 2HG  LYS A  45      14.341   5.829   9.654  1.00  0.00           H  
ATOM    764 1HD  LYS A  45      15.276   3.855  10.875  1.00  0.00           H  
ATOM    765 2HD  LYS A  45      13.751   2.995  10.593  1.00  0.00           H  
ATOM    766 1HE  LYS A  45      14.076   3.239   8.139  1.00  0.00           H  
ATOM    767 2HE  LYS A  45      15.614   4.063   8.443  1.00  0.00           H  
ATOM    768 1HZ  LYS A  45      15.952   1.748   7.931  1.00  0.00           H  
ATOM    769 2HZ  LYS A  45      16.420   2.054   9.485  1.00  0.00           H  
ATOM    770 3HZ  LYS A  45      14.991   1.285   9.194  1.00  0.00           H  
ATOM    771  N   LEU A  46      10.191   6.270  11.108  1.00  0.00           N  
ATOM    772  CA  LEU A  46       8.975   6.056  10.372  1.00  0.00           C  
ATOM    773  C   LEU A  46       8.374   7.392   9.971  1.00  0.00           C  
ATOM    774  O   LEU A  46       7.955   7.541   8.829  1.00  0.00           O  
ATOM    775  CB  LEU A  46       8.024   5.220  11.221  1.00  0.00           C  
ATOM    776  CG  LEU A  46       6.682   4.759  10.626  1.00  0.00           C  
ATOM    777  CD1 LEU A  46       6.880   3.941   9.334  1.00  0.00           C  
ATOM    778  CD2 LEU A  46       6.019   3.882  11.680  1.00  0.00           C  
ATOM    779  H   LEU A  46      10.242   5.946  12.079  1.00  0.00           H  
ATOM    780  HA  LEU A  46       9.226   5.498   9.475  1.00  0.00           H  
ATOM    781 1HB  LEU A  46       8.558   4.374  11.566  1.00  0.00           H  
ATOM    782 2HB  LEU A  46       7.781   5.816  12.102  1.00  0.00           H  
ATOM    783  HG  LEU A  46       6.064   5.615  10.397  1.00  0.00           H  
ATOM    784 1HD1 LEU A  46       5.910   3.613   8.964  1.00  0.00           H  
ATOM    785 2HD1 LEU A  46       7.357   4.557   8.576  1.00  0.00           H  
ATOM    786 3HD1 LEU A  46       7.500   3.069   9.537  1.00  0.00           H  
ATOM    787 1HD2 LEU A  46       5.088   3.534  11.321  1.00  0.00           H  
ATOM    788 2HD2 LEU A  46       6.646   3.033  11.891  1.00  0.00           H  
ATOM    789 3HD2 LEU A  46       5.870   4.451  12.594  1.00  0.00           H  
ATOM    790  N   LYS A  47       8.390   8.405  10.848  1.00  0.00           N  
ATOM    791  CA  LYS A  47       7.849   9.694  10.432  1.00  0.00           C  
ATOM    792  C   LYS A  47       8.612  10.216   9.213  1.00  0.00           C  
ATOM    793  O   LYS A  47       7.999  10.718   8.263  1.00  0.00           O  
ATOM    794  CB  LYS A  47       7.939  10.740  11.551  1.00  0.00           C  
ATOM    795  CG  LYS A  47       6.994  10.543  12.733  1.00  0.00           C  
ATOM    796  CD  LYS A  47       7.197  11.645  13.794  1.00  0.00           C  
ATOM    797  CE  LYS A  47       6.309  11.418  15.013  1.00  0.00           C  
ATOM    798  NZ  LYS A  47       6.466  12.468  16.060  1.00  0.00           N  
ATOM    799  H   LYS A  47       8.718   8.253  11.807  1.00  0.00           H  
ATOM    800  HA  LYS A  47       6.807   9.562  10.152  1.00  0.00           H  
ATOM    801 1HB  LYS A  47       8.956  10.735  11.951  1.00  0.00           H  
ATOM    802 2HB  LYS A  47       7.762  11.731  11.134  1.00  0.00           H  
ATOM    803 1HG  LYS A  47       5.963  10.568  12.379  1.00  0.00           H  
ATOM    804 2HG  LYS A  47       7.174   9.579  13.185  1.00  0.00           H  
ATOM    805 1HD  LYS A  47       8.241  11.645  14.114  1.00  0.00           H  
ATOM    806 2HD  LYS A  47       6.967  12.618  13.361  1.00  0.00           H  
ATOM    807 1HE  LYS A  47       5.269  11.393  14.695  1.00  0.00           H  
ATOM    808 2HE  LYS A  47       6.572  10.456  15.454  1.00  0.00           H  
ATOM    809 1HZ  LYS A  47       5.846  12.240  16.867  1.00  0.00           H  
ATOM    810 2HZ  LYS A  47       7.419  12.495  16.390  1.00  0.00           H  
ATOM    811 3HZ  LYS A  47       6.216  13.368  15.693  1.00  0.00           H  
ATOM    812  N   ARG A  48       9.945  10.059   9.211  1.00  0.00           N  
ATOM    813  CA  ARG A  48      10.748  10.519   8.079  1.00  0.00           C  
ATOM    814  C   ARG A  48      10.432   9.717   6.812  1.00  0.00           C  
ATOM    815  O   ARG A  48      10.337  10.281   5.714  1.00  0.00           O  
ATOM    816  CB  ARG A  48      12.241  10.404   8.377  1.00  0.00           C  
ATOM    817  CG  ARG A  48      12.779  11.387   9.420  1.00  0.00           C  
ATOM    818  CD  ARG A  48      14.283  11.445   9.433  1.00  0.00           C  
ATOM    819  NE  ARG A  48      14.925  10.169   9.825  1.00  0.00           N  
ATOM    820  CZ  ARG A  48      15.219   9.772  11.092  1.00  0.00           C  
ATOM    821  NH1 ARG A  48      14.921  10.522  12.130  1.00  0.00           N  
ATOM    822  NH2 ARG A  48      15.827   8.609  11.286  1.00  0.00           N  
ATOM    823  H   ARG A  48      10.400   9.670  10.047  1.00  0.00           H  
ATOM    824  HA  ARG A  48      10.509  11.568   7.894  1.00  0.00           H  
ATOM    825 1HB  ARG A  48      12.457   9.401   8.741  1.00  0.00           H  
ATOM    826 2HB  ARG A  48      12.806  10.547   7.459  1.00  0.00           H  
ATOM    827 1HG  ARG A  48      12.398  12.383   9.199  1.00  0.00           H  
ATOM    828 2HG  ARG A  48      12.438  11.081  10.406  1.00  0.00           H  
ATOM    829 1HD  ARG A  48      14.627  11.695   8.429  1.00  0.00           H  
ATOM    830 2HD  ARG A  48      14.610  12.223  10.117  1.00  0.00           H  
ATOM    831  HE  ARG A  48      15.192   9.544   9.077  1.00  0.00           H  
ATOM    832 1HH1 ARG A  48      14.460  11.409  12.004  1.00  0.00           H  
ATOM    833 2HH1 ARG A  48      15.169  10.207  13.059  1.00  0.00           H  
ATOM    834 1HH2 ARG A  48      16.069   8.027  10.495  1.00  0.00           H  
ATOM    835 2HH2 ARG A  48      16.055   8.303  12.226  1.00  0.00           H  
ATOM    836  N   LEU A  49      10.239   8.403   6.968  1.00  0.00           N  
ATOM    837  CA  LEU A  49       9.947   7.522   5.848  1.00  0.00           C  
ATOM    838  C   LEU A  49       8.574   7.870   5.261  1.00  0.00           C  
ATOM    839  O   LEU A  49       8.380   7.808   4.040  1.00  0.00           O  
ATOM    840  CB  LEU A  49      10.012   6.061   6.317  1.00  0.00           C  
ATOM    841  CG  LEU A  49       9.954   4.945   5.253  1.00  0.00           C  
ATOM    842  CD1 LEU A  49      11.143   5.075   4.267  1.00  0.00           C  
ATOM    843  CD2 LEU A  49      10.002   3.602   5.966  1.00  0.00           C  
ATOM    844  H   LEU A  49      10.389   7.993   7.897  1.00  0.00           H  
ATOM    845  HA  LEU A  49      10.701   7.696   5.089  1.00  0.00           H  
ATOM    846 1HB  LEU A  49      10.930   5.931   6.891  1.00  0.00           H  
ATOM    847 2HB  LEU A  49       9.173   5.900   6.993  1.00  0.00           H  
ATOM    848  HG  LEU A  49       9.046   5.018   4.695  1.00  0.00           H  
ATOM    849 1HD1 LEU A  49      11.112   4.268   3.541  1.00  0.00           H  
ATOM    850 2HD1 LEU A  49      11.106   6.020   3.736  1.00  0.00           H  
ATOM    851 3HD1 LEU A  49      12.079   5.003   4.823  1.00  0.00           H  
ATOM    852 1HD2 LEU A  49       9.948   2.804   5.233  1.00  0.00           H  
ATOM    853 2HD2 LEU A  49      10.936   3.518   6.526  1.00  0.00           H  
ATOM    854 3HD2 LEU A  49       9.174   3.523   6.647  1.00  0.00           H  
ATOM    855  N   ILE A  50       7.632   8.255   6.133  1.00  0.00           N  
ATOM    856  CA  ILE A  50       6.303   8.664   5.709  1.00  0.00           C  
ATOM    857  C   ILE A  50       6.416   9.918   4.873  1.00  0.00           C  
ATOM    858  O   ILE A  50       5.795   9.980   3.814  1.00  0.00           O  
ATOM    859  CB  ILE A  50       5.339   8.889   6.893  1.00  0.00           C  
ATOM    860  CG1 ILE A  50       5.035   7.524   7.587  1.00  0.00           C  
ATOM    861  CG2 ILE A  50       4.037   9.577   6.387  1.00  0.00           C  
ATOM    862  CD1 ILE A  50       4.350   7.636   8.921  1.00  0.00           C  
ATOM    863  H   ILE A  50       7.860   8.219   7.130  1.00  0.00           H  
ATOM    864  HA  ILE A  50       5.876   7.901   5.080  1.00  0.00           H  
ATOM    865  HB  ILE A  50       5.819   9.526   7.633  1.00  0.00           H  
ATOM    866 1HG1 ILE A  50       4.422   6.939   6.959  1.00  0.00           H  
ATOM    867 2HG1 ILE A  50       5.958   6.992   7.721  1.00  0.00           H  
ATOM    868 1HG2 ILE A  50       3.369   9.739   7.211  1.00  0.00           H  
ATOM    869 2HG2 ILE A  50       4.260  10.543   5.933  1.00  0.00           H  
ATOM    870 3HG2 ILE A  50       3.554   8.957   5.656  1.00  0.00           H  
ATOM    871 1HD1 ILE A  50       4.199   6.659   9.300  1.00  0.00           H  
ATOM    872 2HD1 ILE A  50       4.976   8.197   9.608  1.00  0.00           H  
ATOM    873 3HD1 ILE A  50       3.389   8.129   8.821  1.00  0.00           H  
ATOM    874  N   GLU A  51       7.216  10.902   5.309  1.00  0.00           N  
ATOM    875  CA  GLU A  51       7.360  12.116   4.513  1.00  0.00           C  
ATOM    876  C   GLU A  51       7.955  11.811   3.133  1.00  0.00           C  
ATOM    877  O   GLU A  51       7.528  12.409   2.137  1.00  0.00           O  
ATOM    878  CB  GLU A  51       8.249  13.146   5.221  1.00  0.00           C  
ATOM    879  CG  GLU A  51       7.638  13.793   6.459  1.00  0.00           C  
ATOM    880  CD  GLU A  51       8.573  14.779   7.129  1.00  0.00           C  
ATOM    881  OE1 GLU A  51       9.718  14.835   6.743  1.00  0.00           O  
ATOM    882  OE2 GLU A  51       8.138  15.476   8.015  1.00  0.00           O  
ATOM    883  H   GLU A  51       7.671  10.818   6.226  1.00  0.00           H  
ATOM    884  HA  GLU A  51       6.370  12.552   4.373  1.00  0.00           H  
ATOM    885 1HB  GLU A  51       9.177  12.663   5.530  1.00  0.00           H  
ATOM    886 2HB  GLU A  51       8.513  13.938   4.524  1.00  0.00           H  
ATOM    887 1HG  GLU A  51       6.723  14.308   6.170  1.00  0.00           H  
ATOM    888 2HG  GLU A  51       7.373  13.011   7.166  1.00  0.00           H  
ATOM    889  N   LYS A  52       8.927  10.882   3.066  1.00  0.00           N  
ATOM    890  CA  LYS A  52       9.522  10.520   1.780  1.00  0.00           C  
ATOM    891  C   LYS A  52       8.491   9.873   0.858  1.00  0.00           C  
ATOM    892  O   LYS A  52       8.438  10.181  -0.343  1.00  0.00           O  
ATOM    893  CB  LYS A  52      10.701   9.558   1.961  1.00  0.00           C  
ATOM    894  CG  LYS A  52      11.950  10.172   2.580  1.00  0.00           C  
ATOM    895  CD  LYS A  52      13.063   9.129   2.730  1.00  0.00           C  
ATOM    896  CE  LYS A  52      14.318   9.726   3.356  1.00  0.00           C  
ATOM    897  NZ  LYS A  52      15.402   8.708   3.503  1.00  0.00           N  
ATOM    898  H   LYS A  52       9.280  10.476   3.941  1.00  0.00           H  
ATOM    899  HA  LYS A  52       9.880  11.430   1.298  1.00  0.00           H  
ATOM    900 1HB  LYS A  52      10.390   8.731   2.599  1.00  0.00           H  
ATOM    901 2HB  LYS A  52      10.976   9.136   0.995  1.00  0.00           H  
ATOM    902 1HG  LYS A  52      12.301  10.987   1.947  1.00  0.00           H  
ATOM    903 2HG  LYS A  52      11.702  10.579   3.559  1.00  0.00           H  
ATOM    904 1HD  LYS A  52      12.708   8.315   3.365  1.00  0.00           H  
ATOM    905 2HD  LYS A  52      13.316   8.720   1.752  1.00  0.00           H  
ATOM    906 1HE  LYS A  52      14.679  10.540   2.730  1.00  0.00           H  
ATOM    907 2HE  LYS A  52      14.069  10.121   4.342  1.00  0.00           H  
ATOM    908 1HZ  LYS A  52      16.215   9.138   3.922  1.00  0.00           H  
ATOM    909 2HZ  LYS A  52      15.083   7.952   4.092  1.00  0.00           H  
ATOM    910 3HZ  LYS A  52      15.648   8.343   2.593  1.00  0.00           H  
ATOM    911  N   LEU A  53       7.635   9.012   1.420  1.00  0.00           N  
ATOM    912  CA  LEU A  53       6.624   8.378   0.601  1.00  0.00           C  
ATOM    913  C   LEU A  53       5.587   9.400   0.175  1.00  0.00           C  
ATOM    914  O   LEU A  53       5.173   9.392  -0.979  1.00  0.00           O  
ATOM    915  CB  LEU A  53       5.968   7.193   1.317  1.00  0.00           C  
ATOM    916  CG  LEU A  53       4.931   6.334   0.480  1.00  0.00           C  
ATOM    917  CD1 LEU A  53       5.540   5.816  -0.799  1.00  0.00           C  
ATOM    918  CD2 LEU A  53       4.538   5.132   1.281  1.00  0.00           C  
ATOM    919  H   LEU A  53       7.753   8.745   2.404  1.00  0.00           H  
ATOM    920  HA  LEU A  53       7.121   8.004  -0.287  1.00  0.00           H  
ATOM    921 1HB  LEU A  53       6.723   6.567   1.707  1.00  0.00           H  
ATOM    922 2HB  LEU A  53       5.420   7.602   2.172  1.00  0.00           H  
ATOM    923  HG  LEU A  53       4.065   6.929   0.252  1.00  0.00           H  
ATOM    924 1HD1 LEU A  53       4.801   5.219  -1.311  1.00  0.00           H  
ATOM    925 2HD1 LEU A  53       5.833   6.633  -1.443  1.00  0.00           H  
ATOM    926 3HD1 LEU A  53       6.402   5.207  -0.571  1.00  0.00           H  
ATOM    927 1HD2 LEU A  53       3.839   4.537   0.724  1.00  0.00           H  
ATOM    928 2HD2 LEU A  53       5.414   4.529   1.506  1.00  0.00           H  
ATOM    929 3HD2 LEU A  53       4.094   5.449   2.172  1.00  0.00           H  
ATOM    930  N   GLU A  54       5.203  10.328   1.056  1.00  0.00           N  
ATOM    931  CA  GLU A  54       4.209  11.311   0.657  1.00  0.00           C  
ATOM    932  C   GLU A  54       4.703  12.143  -0.519  1.00  0.00           C  
ATOM    933  O   GLU A  54       3.911  12.440  -1.421  1.00  0.00           O  
ATOM    934  CB  GLU A  54       3.823  12.221   1.818  1.00  0.00           C  
ATOM    935  CG  GLU A  54       2.976  11.560   2.890  1.00  0.00           C  
ATOM    936  CD  GLU A  54       2.682  12.478   4.052  1.00  0.00           C  
ATOM    937  OE1 GLU A  54       3.269  13.527   4.130  1.00  0.00           O  
ATOM    938  OE2 GLU A  54       1.856  12.130   4.865  1.00  0.00           O  
ATOM    939  H   GLU A  54       5.555  10.314   2.016  1.00  0.00           H  
ATOM    940  HA  GLU A  54       3.317  10.785   0.344  1.00  0.00           H  
ATOM    941 1HB  GLU A  54       4.729  12.598   2.293  1.00  0.00           H  
ATOM    942 2HB  GLU A  54       3.273  13.072   1.437  1.00  0.00           H  
ATOM    943 1HG  GLU A  54       2.033  11.242   2.443  1.00  0.00           H  
ATOM    944 2HG  GLU A  54       3.484  10.674   3.247  1.00  0.00           H  
ATOM    945  N   GLU A  55       5.998  12.491  -0.561  1.00  0.00           N  
ATOM    946  CA  GLU A  55       6.469  13.249  -1.717  1.00  0.00           C  
ATOM    947  C   GLU A  55       6.371  12.381  -2.972  1.00  0.00           C  
ATOM    948  O   GLU A  55       5.946  12.865  -4.023  1.00  0.00           O  
ATOM    949  CB  GLU A  55       7.919  13.715  -1.563  1.00  0.00           C  
ATOM    950  CG  GLU A  55       8.413  14.642  -2.726  1.00  0.00           C  
ATOM    951  CD  GLU A  55       7.738  16.007  -2.730  1.00  0.00           C  
ATOM    952  OE1 GLU A  55       7.586  16.553  -1.657  1.00  0.00           O  
ATOM    953  OE2 GLU A  55       7.365  16.501  -3.780  1.00  0.00           O  
ATOM    954  H   GLU A  55       6.610  12.289   0.241  1.00  0.00           H  
ATOM    955  HA  GLU A  55       5.830  14.118  -1.852  1.00  0.00           H  
ATOM    956 1HB  GLU A  55       8.030  14.249  -0.620  1.00  0.00           H  
ATOM    957 2HB  GLU A  55       8.574  12.840  -1.519  1.00  0.00           H  
ATOM    958 1HG  GLU A  55       9.485  14.785  -2.621  1.00  0.00           H  
ATOM    959 2HG  GLU A  55       8.238  14.152  -3.682  1.00  0.00           H  
ATOM    960  N   LEU A  56       6.707  11.086  -2.867  1.00  0.00           N  
ATOM    961  CA  LEU A  56       6.629  10.216  -4.037  1.00  0.00           C  
ATOM    962  C   LEU A  56       5.182  10.082  -4.517  1.00  0.00           C  
ATOM    963  O   LEU A  56       4.918  10.082  -5.727  1.00  0.00           O  
ATOM    964  CB  LEU A  56       7.162   8.805  -3.720  1.00  0.00           C  
ATOM    965  CG  LEU A  56       7.205   7.771  -4.916  1.00  0.00           C  
ATOM    966  CD1 LEU A  56       8.162   8.279  -6.033  1.00  0.00           C  
ATOM    967  CD2 LEU A  56       7.635   6.399  -4.398  1.00  0.00           C  
ATOM    968  H   LEU A  56       7.101  10.735  -1.984  1.00  0.00           H  
ATOM    969  HA  LEU A  56       7.221  10.670  -4.826  1.00  0.00           H  
ATOM    970 1HB  LEU A  56       8.168   8.902  -3.314  1.00  0.00           H  
ATOM    971 2HB  LEU A  56       6.531   8.382  -2.945  1.00  0.00           H  
ATOM    972  HG  LEU A  56       6.206   7.678  -5.344  1.00  0.00           H  
ATOM    973 1HD1 LEU A  56       8.189   7.566  -6.851  1.00  0.00           H  
ATOM    974 2HD1 LEU A  56       7.823   9.236  -6.418  1.00  0.00           H  
ATOM    975 3HD1 LEU A  56       9.165   8.383  -5.626  1.00  0.00           H  
ATOM    976 1HD2 LEU A  56       7.629   5.695  -5.228  1.00  0.00           H  
ATOM    977 2HD2 LEU A  56       8.635   6.455  -3.971  1.00  0.00           H  
ATOM    978 3HD2 LEU A  56       6.936   6.064  -3.640  1.00  0.00           H  
ATOM    979  N   LEU A  57       4.246   9.965  -3.571  1.00  0.00           N  
ATOM    980  CA  LEU A  57       2.844   9.803  -3.908  1.00  0.00           C  
ATOM    981  C   LEU A  57       2.332  11.064  -4.614  1.00  0.00           C  
ATOM    982  O   LEU A  57       1.587  10.966  -5.596  1.00  0.00           O  
ATOM    983  CB  LEU A  57       2.030   9.554  -2.626  1.00  0.00           C  
ATOM    984  CG  LEU A  57       2.296   8.201  -1.831  1.00  0.00           C  
ATOM    985  CD1 LEU A  57       1.528   8.252  -0.541  1.00  0.00           C  
ATOM    986  CD2 LEU A  57       1.909   6.976  -2.604  1.00  0.00           C  
ATOM    987  H   LEU A  57       4.545   9.939  -2.594  1.00  0.00           H  
ATOM    988  HA  LEU A  57       2.749   8.966  -4.591  1.00  0.00           H  
ATOM    989 1HB  LEU A  57       2.259  10.367  -1.941  1.00  0.00           H  
ATOM    990 2HB  LEU A  57       0.989   9.618  -2.860  1.00  0.00           H  
ATOM    991  HG  LEU A  57       3.332   8.134  -1.612  1.00  0.00           H  
ATOM    992 1HD1 LEU A  57       1.728   7.369   0.026  1.00  0.00           H  
ATOM    993 2HD1 LEU A  57       1.826   9.114   0.036  1.00  0.00           H  
ATOM    994 3HD1 LEU A  57       0.471   8.309  -0.756  1.00  0.00           H  
ATOM    995 1HD2 LEU A  57       2.122   6.096  -2.020  1.00  0.00           H  
ATOM    996 2HD2 LEU A  57       0.852   7.010  -2.821  1.00  0.00           H  
ATOM    997 3HD2 LEU A  57       2.481   6.928  -3.524  1.00  0.00           H  
ATOM    998  N   ARG A  58       2.768  12.250  -4.149  1.00  0.00           N  
ATOM    999  CA  ARG A  58       2.384  13.510  -4.791  1.00  0.00           C  
ATOM   1000  C   ARG A  58       2.960  13.628  -6.199  1.00  0.00           C  
ATOM   1001  O   ARG A  58       2.280  14.112  -7.111  1.00  0.00           O  
ATOM   1002  CB  ARG A  58       2.823  14.723  -3.978  1.00  0.00           C  
ATOM   1003  CG  ARG A  58       2.013  14.999  -2.715  1.00  0.00           C  
ATOM   1004  CD  ARG A  58       2.315  16.349  -2.150  1.00  0.00           C  
ATOM   1005  NE  ARG A  58       3.676  16.435  -1.623  1.00  0.00           N  
ATOM   1006  CZ  ARG A  58       4.046  16.126  -0.358  1.00  0.00           C  
ATOM   1007  NH1 ARG A  58       3.168  15.725   0.538  1.00  0.00           N  
ATOM   1008  NH2 ARG A  58       5.305  16.222  -0.002  1.00  0.00           N  
ATOM   1009  H   ARG A  58       3.337  12.270  -3.296  1.00  0.00           H  
ATOM   1010  HA  ARG A  58       1.296  13.534  -4.864  1.00  0.00           H  
ATOM   1011 1HB  ARG A  58       3.861  14.579  -3.669  1.00  0.00           H  
ATOM   1012 2HB  ARG A  58       2.792  15.612  -4.604  1.00  0.00           H  
ATOM   1013 1HG  ARG A  58       0.952  14.958  -2.958  1.00  0.00           H  
ATOM   1014 2HG  ARG A  58       2.241  14.249  -1.965  1.00  0.00           H  
ATOM   1015 1HD  ARG A  58       2.215  17.093  -2.941  1.00  0.00           H  
ATOM   1016 2HD  ARG A  58       1.611  16.585  -1.356  1.00  0.00           H  
ATOM   1017  HE  ARG A  58       4.408  16.743  -2.260  1.00  0.00           H  
ATOM   1018 1HH1 ARG A  58       2.193  15.635   0.304  1.00  0.00           H  
ATOM   1019 2HH1 ARG A  58       3.489  15.521   1.481  1.00  0.00           H  
ATOM   1020 1HH2 ARG A  58       6.028  16.515  -0.679  1.00  0.00           H  
ATOM   1021 2HH2 ARG A  58       5.581  15.967   0.929  1.00  0.00           H  
ATOM   1022  N   GLN A  59       4.204  13.170  -6.392  1.00  0.00           N  
ATOM   1023  CA  GLN A  59       4.801  13.231  -7.716  1.00  0.00           C  
ATOM   1024  C   GLN A  59       4.041  12.302  -8.654  1.00  0.00           C  
ATOM   1025  O   GLN A  59       3.861  12.612  -9.838  1.00  0.00           O  
ATOM   1026  CB  GLN A  59       6.284  12.838  -7.679  1.00  0.00           C  
ATOM   1027  CG  GLN A  59       7.214  13.828  -6.951  1.00  0.00           C  
ATOM   1028  CD  GLN A  59       7.252  15.179  -7.602  1.00  0.00           C  
ATOM   1029  OE1 GLN A  59       7.253  15.269  -8.833  1.00  0.00           O  
ATOM   1030  NE2 GLN A  59       7.298  16.243  -6.802  1.00  0.00           N  
ATOM   1031  H   GLN A  59       4.749  12.841  -5.586  1.00  0.00           H  
ATOM   1032  HA  GLN A  59       4.711  14.246  -8.097  1.00  0.00           H  
ATOM   1033 1HB  GLN A  59       6.380  11.872  -7.179  1.00  0.00           H  
ATOM   1034 2HB  GLN A  59       6.651  12.715  -8.695  1.00  0.00           H  
ATOM   1035 1HG  GLN A  59       6.857  13.977  -5.943  1.00  0.00           H  
ATOM   1036 2HG  GLN A  59       8.223  13.423  -6.930  1.00  0.00           H  
ATOM   1037 1HE2 GLN A  59       7.329  17.160  -7.193  1.00  0.00           H  
ATOM   1038 2HE2 GLN A  59       7.312  16.143  -5.772  1.00  0.00           H  
ATOM   1039  N   TYR A  60       3.550  11.177  -8.124  1.00  0.00           N  
ATOM   1040  CA  TYR A  60       2.785  10.262  -8.943  1.00  0.00           C  
ATOM   1041  C   TYR A  60       1.470  10.907  -9.360  1.00  0.00           C  
ATOM   1042  O   TYR A  60       1.070  10.787 -10.517  1.00  0.00           O  
ATOM   1043  CB  TYR A  60       2.499   8.957  -8.259  1.00  0.00           C  
ATOM   1044  CG  TYR A  60       1.975   7.967  -9.260  1.00  0.00           C  
ATOM   1045  CD1 TYR A  60       2.837   7.430 -10.179  1.00  0.00           C  
ATOM   1046  CD2 TYR A  60       0.679   7.605  -9.285  1.00  0.00           C  
ATOM   1047  CE1 TYR A  60       2.409   6.550 -11.090  1.00  0.00           C  
ATOM   1048  CE2 TYR A  60       0.251   6.718 -10.195  1.00  0.00           C  
ATOM   1049  CZ  TYR A  60       1.122   6.188 -11.112  1.00  0.00           C  
ATOM   1050  OH  TYR A  60       0.687   5.303 -12.061  1.00  0.00           O  
ATOM   1051  H   TYR A  60       3.792  10.932  -7.157  1.00  0.00           H  
ATOM   1052  HA  TYR A  60       3.357  10.056  -9.845  1.00  0.00           H  
ATOM   1053 1HB  TYR A  60       3.378   8.581  -7.774  1.00  0.00           H  
ATOM   1054 2HB  TYR A  60       1.741   9.110  -7.491  1.00  0.00           H  
ATOM   1055  HD1 TYR A  60       3.871   7.724 -10.188  1.00  0.00           H  
ATOM   1056  HD2 TYR A  60      -0.008   8.027  -8.593  1.00  0.00           H  
ATOM   1057  HE1 TYR A  60       3.088   6.148 -11.797  1.00  0.00           H  
ATOM   1058  HE2 TYR A  60      -0.792   6.436 -10.201  1.00  0.00           H  
ATOM   1059  HH  TYR A  60       1.437   4.944 -12.561  1.00  0.00           H  
ATOM   1060  N   GLU A  61       0.794  11.614  -8.444  1.00  0.00           N  
ATOM   1061  CA  GLU A  61      -0.454  12.266  -8.834  1.00  0.00           C  
ATOM   1062  C   GLU A  61      -0.203  13.272  -9.963  1.00  0.00           C  
ATOM   1063  O   GLU A  61      -1.014  13.368 -10.896  1.00  0.00           O  
ATOM   1064  CB  GLU A  61      -1.123  12.969  -7.651  1.00  0.00           C  
ATOM   1065  CG  GLU A  61      -1.742  12.040  -6.606  1.00  0.00           C  
ATOM   1066  CD  GLU A  61      -2.354  12.808  -5.449  1.00  0.00           C  
ATOM   1067  OE1 GLU A  61      -2.071  13.970  -5.327  1.00  0.00           O  
ATOM   1068  OE2 GLU A  61      -3.104  12.235  -4.675  1.00  0.00           O  
ATOM   1069  H   GLU A  61       1.126  11.635  -7.471  1.00  0.00           H  
ATOM   1070  HA  GLU A  61      -1.133  11.507  -9.202  1.00  0.00           H  
ATOM   1071 1HB  GLU A  61      -0.378  13.585  -7.142  1.00  0.00           H  
ATOM   1072 2HB  GLU A  61      -1.900  13.637  -8.017  1.00  0.00           H  
ATOM   1073 1HG  GLU A  61      -2.510  11.432  -7.081  1.00  0.00           H  
ATOM   1074 2HG  GLU A  61      -0.964  11.373  -6.237  1.00  0.00           H  
ATOM   1075  N   GLU A  62       0.929  13.993  -9.916  1.00  0.00           N  
ATOM   1076  CA  GLU A  62       1.228  14.932 -10.995  1.00  0.00           C  
ATOM   1077  C   GLU A  62       1.461  14.165 -12.299  1.00  0.00           C  
ATOM   1078  O   GLU A  62       1.008  14.597 -13.366  1.00  0.00           O  
ATOM   1079  CB  GLU A  62       2.448  15.795 -10.662  1.00  0.00           C  
ATOM   1080  CG  GLU A  62       2.222  16.816  -9.545  1.00  0.00           C  
ATOM   1081  CD  GLU A  62       1.184  17.850  -9.912  1.00  0.00           C  
ATOM   1082  OE1 GLU A  62       1.242  18.352 -11.005  1.00  0.00           O  
ATOM   1083  OE2 GLU A  62       0.312  18.129  -9.108  1.00  0.00           O  
ATOM   1084  H   GLU A  62       1.530  13.924  -9.085  1.00  0.00           H  
ATOM   1085  HA  GLU A  62       0.373  15.585 -11.135  1.00  0.00           H  
ATOM   1086 1HB  GLU A  62       3.271  15.150 -10.353  1.00  0.00           H  
ATOM   1087 2HB  GLU A  62       2.770  16.332 -11.553  1.00  0.00           H  
ATOM   1088 1HG  GLU A  62       1.892  16.287  -8.653  1.00  0.00           H  
ATOM   1089 2HG  GLU A  62       3.166  17.309  -9.315  1.00  0.00           H  
ATOM   1090  N   LEU A  63       2.096  12.989 -12.209  1.00  0.00           N  
ATOM   1091  CA  LEU A  63       2.309  12.160 -13.385  1.00  0.00           C  
ATOM   1092  C   LEU A  63       0.977  11.671 -13.947  1.00  0.00           C  
ATOM   1093  O   LEU A  63       0.753  11.730 -15.158  1.00  0.00           O  
ATOM   1094  CB  LEU A  63       3.216  10.962 -13.065  1.00  0.00           C  
ATOM   1095  CG  LEU A  63       3.498   9.982 -14.226  1.00  0.00           C  
ATOM   1096  CD1 LEU A  63       4.153  10.726 -15.400  1.00  0.00           C  
ATOM   1097  CD2 LEU A  63       4.406   8.833 -13.711  1.00  0.00           C  
ATOM   1098  H   LEU A  63       2.512  12.721 -11.309  1.00  0.00           H  
ATOM   1099  HA  LEU A  63       2.795  12.782 -14.129  1.00  0.00           H  
ATOM   1100 1HB  LEU A  63       4.164  11.338 -12.686  1.00  0.00           H  
ATOM   1101 2HB  LEU A  63       2.747  10.386 -12.277  1.00  0.00           H  
ATOM   1102  HG  LEU A  63       2.566   9.563 -14.571  1.00  0.00           H  
ATOM   1103 1HD1 LEU A  63       4.332  10.022 -16.206  1.00  0.00           H  
ATOM   1104 2HD1 LEU A  63       3.501  11.508 -15.773  1.00  0.00           H  
ATOM   1105 3HD1 LEU A  63       5.091  11.164 -15.074  1.00  0.00           H  
ATOM   1106 1HD2 LEU A  63       4.598   8.122 -14.520  1.00  0.00           H  
ATOM   1107 2HD2 LEU A  63       5.350   9.242 -13.354  1.00  0.00           H  
ATOM   1108 3HD2 LEU A  63       3.907   8.321 -12.897  1.00  0.00           H  
ATOM   1109  N   LEU A  64       0.046  11.260 -13.089  1.00  0.00           N  
ATOM   1110  CA  LEU A  64      -1.232  10.791 -13.599  1.00  0.00           C  
ATOM   1111  C   LEU A  64      -1.928  11.897 -14.366  1.00  0.00           C  
ATOM   1112  O   LEU A  64      -2.498  11.639 -15.428  1.00  0.00           O  
ATOM   1113  CB  LEU A  64      -2.158  10.368 -12.450  1.00  0.00           C  
ATOM   1114  CG  LEU A  64      -1.816   9.099 -11.672  1.00  0.00           C  
ATOM   1115  CD1 LEU A  64      -2.701   9.022 -10.450  1.00  0.00           C  
ATOM   1116  CD2 LEU A  64      -2.061   7.870 -12.557  1.00  0.00           C  
ATOM   1117  H   LEU A  64       0.274  11.211 -12.094  1.00  0.00           H  
ATOM   1118  HA  LEU A  64      -1.054   9.963 -14.279  1.00  0.00           H  
ATOM   1119 1HB  LEU A  64      -2.182  11.185 -11.730  1.00  0.00           H  
ATOM   1120 2HB  LEU A  64      -3.161  10.248 -12.850  1.00  0.00           H  
ATOM   1121  HG  LEU A  64      -0.779   9.131 -11.353  1.00  0.00           H  
ATOM   1122 1HD1 LEU A  64      -2.468   8.124  -9.894  1.00  0.00           H  
ATOM   1123 2HD1 LEU A  64      -2.544   9.881  -9.819  1.00  0.00           H  
ATOM   1124 3HD1 LEU A  64      -3.737   9.002 -10.766  1.00  0.00           H  
ATOM   1125 1HD2 LEU A  64      -1.851   6.957 -12.028  1.00  0.00           H  
ATOM   1126 2HD2 LEU A  64      -3.102   7.849 -12.876  1.00  0.00           H  
ATOM   1127 3HD2 LEU A  64      -1.416   7.929 -13.405  1.00  0.00           H  
ATOM   1128  N   LYS A  65      -1.867  13.138 -13.867  1.00  0.00           N  
ATOM   1129  CA  LYS A  65      -2.498  14.226 -14.601  1.00  0.00           C  
ATOM   1130  C   LYS A  65      -1.838  14.427 -15.969  1.00  0.00           C  
ATOM   1131  O   LYS A  65      -2.540  14.627 -16.968  1.00  0.00           O  
ATOM   1132  CB  LYS A  65      -2.449  15.521 -13.789  1.00  0.00           C  
ATOM   1133  CG  LYS A  65      -3.391  15.539 -12.577  1.00  0.00           C  
ATOM   1134  CD  LYS A  65      -3.454  16.922 -11.896  1.00  0.00           C  
ATOM   1135  CE  LYS A  65      -2.196  17.188 -11.071  1.00  0.00           C  
ATOM   1136  NZ  LYS A  65      -2.276  18.445 -10.268  1.00  0.00           N  
ATOM   1137  H   LYS A  65      -1.425  13.293 -12.953  1.00  0.00           H  
ATOM   1138  HA  LYS A  65      -3.542  13.964 -14.771  1.00  0.00           H  
ATOM   1139 1HB  LYS A  65      -1.430  15.663 -13.429  1.00  0.00           H  
ATOM   1140 2HB  LYS A  65      -2.692  16.365 -14.431  1.00  0.00           H  
ATOM   1141 1HG  LYS A  65      -4.392  15.256 -12.898  1.00  0.00           H  
ATOM   1142 2HG  LYS A  65      -3.044  14.801 -11.852  1.00  0.00           H  
ATOM   1143 1HD  LYS A  65      -3.553  17.701 -12.652  1.00  0.00           H  
ATOM   1144 2HD  LYS A  65      -4.322  16.963 -11.239  1.00  0.00           H  
ATOM   1145 1HE  LYS A  65      -2.037  16.348 -10.393  1.00  0.00           H  
ATOM   1146 2HE  LYS A  65      -1.339  17.269 -11.736  1.00  0.00           H  
ATOM   1147 1HZ  LYS A  65      -1.380  18.520  -9.748  1.00  0.00           H  
ATOM   1148 2HZ  LYS A  65      -2.388  19.241 -10.874  1.00  0.00           H  
ATOM   1149 3HZ  LYS A  65      -3.042  18.402  -9.620  1.00  0.00           H  
ATOM   1150  N   LYS A  66      -0.496  14.341 -16.014  1.00  0.00           N  
ATOM   1151  CA  LYS A  66       0.256  14.504 -17.259  1.00  0.00           C  
ATOM   1152  C   LYS A  66      -0.007  13.395 -18.276  1.00  0.00           C  
ATOM   1153  O   LYS A  66      -0.059  13.660 -19.477  1.00  0.00           O  
ATOM   1154  CB  LYS A  66       1.757  14.587 -16.978  1.00  0.00           C  
ATOM   1155  CG  LYS A  66       2.204  15.876 -16.304  1.00  0.00           C  
ATOM   1156  CD  LYS A  66       3.703  15.870 -16.022  1.00  0.00           C  
ATOM   1157  CE  LYS A  66       4.147  17.163 -15.340  1.00  0.00           C  
ATOM   1158  NZ  LYS A  66       5.611  17.167 -15.043  1.00  0.00           N  
ATOM   1159  H   LYS A  66       0.014  14.224 -15.130  1.00  0.00           H  
ATOM   1160  HA  LYS A  66      -0.058  15.442 -17.718  1.00  0.00           H  
ATOM   1161 1HB  LYS A  66       2.044  13.758 -16.334  1.00  0.00           H  
ATOM   1162 2HB  LYS A  66       2.307  14.480 -17.911  1.00  0.00           H  
ATOM   1163 1HG  LYS A  66       1.967  16.717 -16.956  1.00  0.00           H  
ATOM   1164 2HG  LYS A  66       1.661  16.006 -15.371  1.00  0.00           H  
ATOM   1165 1HD  LYS A  66       3.940  15.027 -15.369  1.00  0.00           H  
ATOM   1166 2HD  LYS A  66       4.252  15.751 -16.956  1.00  0.00           H  
ATOM   1167 1HE  LYS A  66       3.916  18.006 -15.989  1.00  0.00           H  
ATOM   1168 2HE  LYS A  66       3.596  17.276 -14.403  1.00  0.00           H  
ATOM   1169 1HZ  LYS A  66       5.862  18.036 -14.592  1.00  0.00           H  
ATOM   1170 2HZ  LYS A  66       5.835  16.396 -14.430  1.00  0.00           H  
ATOM   1171 3HZ  LYS A  66       6.132  17.074 -15.904  1.00  0.00           H  
ATOM   1172  N   ILE A  67      -0.167  12.156 -17.811  1.00  0.00           N  
ATOM   1173  CA  ILE A  67      -0.427  11.059 -18.733  1.00  0.00           C  
ATOM   1174  C   ILE A  67      -1.870  11.147 -19.246  1.00  0.00           C  
ATOM   1175  O   ILE A  67      -2.123  10.941 -20.435  1.00  0.00           O  
ATOM   1176  CB  ILE A  67      -0.200   9.663 -18.100  1.00  0.00           C  
ATOM   1177  CG1 ILE A  67       1.293   9.474 -17.727  1.00  0.00           C  
ATOM   1178  CG2 ILE A  67      -0.587   8.585 -19.148  1.00  0.00           C  
ATOM   1179  CD1 ILE A  67       1.588   8.234 -16.858  1.00  0.00           C  
ATOM   1180  H   ILE A  67      -0.048  11.993 -16.807  1.00  0.00           H  
ATOM   1181  HA  ILE A  67       0.246  11.153 -19.583  1.00  0.00           H  
ATOM   1182  HB  ILE A  67      -0.805   9.557 -17.194  1.00  0.00           H  
ATOM   1183 1HG1 ILE A  67       1.869   9.424 -18.639  1.00  0.00           H  
ATOM   1184 2HG1 ILE A  67       1.618  10.353 -17.176  1.00  0.00           H  
ATOM   1185 1HG2 ILE A  67      -0.432   7.608 -18.746  1.00  0.00           H  
ATOM   1186 2HG2 ILE A  67      -1.629   8.679 -19.432  1.00  0.00           H  
ATOM   1187 3HG2 ILE A  67       0.039   8.710 -20.040  1.00  0.00           H  
ATOM   1188 1HD1 ILE A  67       2.656   8.190 -16.642  1.00  0.00           H  
ATOM   1189 2HD1 ILE A  67       1.028   8.303 -15.925  1.00  0.00           H  
ATOM   1190 3HD1 ILE A  67       1.310   7.329 -17.374  1.00  0.00           H  
ATOM   1191  N   LYS A  68      -2.821  11.396 -18.340  1.00  0.00           N  
ATOM   1192  CA  LYS A  68      -4.242  11.470 -18.690  1.00  0.00           C  
ATOM   1193  C   LYS A  68      -4.683  12.632 -19.619  1.00  0.00           C  
ATOM   1194  O   LYS A  68      -5.559  12.402 -20.464  1.00  0.00           O  
ATOM   1195  CB  LYS A  68      -5.092  11.536 -17.411  1.00  0.00           C  
ATOM   1196  CG  LYS A  68      -5.159  10.246 -16.581  1.00  0.00           C  
ATOM   1197  CD  LYS A  68      -6.014  10.461 -15.325  1.00  0.00           C  
ATOM   1198  CE  LYS A  68      -6.128   9.197 -14.468  1.00  0.00           C  
ATOM   1199  NZ  LYS A  68      -6.982   9.428 -13.240  1.00  0.00           N  
ATOM   1200  H   LYS A  68      -2.555  11.534 -17.363  1.00  0.00           H  
ATOM   1201  HA  LYS A  68      -4.490  10.544 -19.205  1.00  0.00           H  
ATOM   1202 1HB  LYS A  68      -4.692  12.321 -16.765  1.00  0.00           H  
ATOM   1203 2HB  LYS A  68      -6.109  11.822 -17.674  1.00  0.00           H  
ATOM   1204 1HG  LYS A  68      -5.586   9.445 -17.184  1.00  0.00           H  
ATOM   1205 2HG  LYS A  68      -4.155   9.959 -16.282  1.00  0.00           H  
ATOM   1206 1HD  LYS A  68      -5.558  11.248 -14.719  1.00  0.00           H  
ATOM   1207 2HD  LYS A  68      -7.014  10.784 -15.615  1.00  0.00           H  
ATOM   1208 1HE  LYS A  68      -6.571   8.400 -15.063  1.00  0.00           H  
ATOM   1209 2HE  LYS A  68      -5.132   8.888 -14.150  1.00  0.00           H  
ATOM   1210 1HZ  LYS A  68      -7.042   8.567 -12.679  1.00  0.00           H  
ATOM   1211 2HZ  LYS A  68      -6.583  10.148 -12.651  1.00  0.00           H  
ATOM   1212 3HZ  LYS A  68      -7.911   9.703 -13.503  1.00  0.00           H  
ATOM   1213  N   GLY A  69      -4.115  13.865 -19.464  1.00  0.00           N  
ATOM   1214  CA  GLY A  69      -4.479  15.060 -20.245  1.00  0.00           C  
ATOM   1215  C   GLY A  69      -3.286  15.757 -20.905  1.00  0.00           C  
ATOM   1216  O   GLY A  69      -3.293  15.922 -22.128  1.00  0.00           O  
ATOM   1217  OXT GLY A  69      -2.657  16.559 -20.213  1.00  0.00           O  
ATOM   1218  H   GLY A  69      -3.409  13.995 -18.727  1.00  0.00           H  
ATOM   1219 1HA  GLY A  69      -5.207  14.810 -21.013  1.00  0.00           H  
ATOM   1220 2HA  GLY A  69      -4.969  15.760 -19.577  1.00  0.00           H  
TER                                                                             
ATOM   1222  N   SER B  70      -8.616  -1.373 -27.300  1.00  0.00           N  
ATOM   1223  CA  SER B  70      -7.736  -2.351 -26.635  1.00  0.00           C  
ATOM   1224  C   SER B  70      -6.718  -1.654 -25.665  1.00  0.00           C  
ATOM   1225  O   SER B  70      -6.968  -1.573 -24.452  1.00  0.00           O  
ATOM   1226  CB  SER B  70      -7.039  -3.240 -27.697  1.00  0.00           C  
ATOM   1227  OG  SER B  70      -6.166  -2.470 -28.484  1.00  0.00           O  
ATOM   1228 1H   SER B  70      -9.314  -1.840 -27.860  1.00  0.00           H  
ATOM   1229 2H   SER B  70      -9.072  -0.801 -26.597  1.00  0.00           H  
ATOM   1230 3H   SER B  70      -8.062  -0.761 -27.883  1.00  0.00           H  
ATOM   1231  HA  SER B  70      -8.369  -3.010 -26.028  1.00  0.00           H  
ATOM   1232 1HB  SER B  70      -6.472  -4.036 -27.205  1.00  0.00           H  
ATOM   1233 2HB  SER B  70      -7.777  -3.725 -28.339  1.00  0.00           H  
ATOM   1234  HG  SER B  70      -5.770  -3.076 -29.138  1.00  0.00           H  
ATOM   1235  N   LYS B  71      -5.594  -1.144 -26.224  1.00  0.00           N  
ATOM   1236  CA  LYS B  71      -4.506  -0.476 -25.496  1.00  0.00           C  
ATOM   1237  C   LYS B  71      -4.921   0.803 -24.769  1.00  0.00           C  
ATOM   1238  O   LYS B  71      -4.399   1.081 -23.684  1.00  0.00           O  
ATOM   1239  CB  LYS B  71      -3.336  -0.226 -26.422  1.00  0.00           C  
ATOM   1240  CG  LYS B  71      -2.118   0.291 -25.714  1.00  0.00           C  
ATOM   1241  CD  LYS B  71      -0.930   0.211 -26.625  1.00  0.00           C  
ATOM   1242  CE  LYS B  71       0.341   0.587 -25.915  1.00  0.00           C  
ATOM   1243  NZ  LYS B  71       1.506   0.227 -26.726  1.00  0.00           N  
ATOM   1244  H   LYS B  71      -5.499  -1.279 -27.229  1.00  0.00           H  
ATOM   1245  HA  LYS B  71      -4.143  -1.156 -24.734  1.00  0.00           H  
ATOM   1246 1HB  LYS B  71      -3.074  -1.151 -26.934  1.00  0.00           H  
ATOM   1247 2HB  LYS B  71      -3.627   0.506 -27.180  1.00  0.00           H  
ATOM   1248 1HG  LYS B  71      -2.274   1.334 -25.423  1.00  0.00           H  
ATOM   1249 2HG  LYS B  71      -1.936  -0.299 -24.814  1.00  0.00           H  
ATOM   1250 1HD  LYS B  71      -0.825  -0.801 -27.018  1.00  0.00           H  
ATOM   1251 2HD  LYS B  71      -1.074   0.892 -27.462  1.00  0.00           H  
ATOM   1252 1HE  LYS B  71       0.358   1.658 -25.726  1.00  0.00           H  
ATOM   1253 2HE  LYS B  71       0.402   0.056 -24.966  1.00  0.00           H  
ATOM   1254 1HZ  LYS B  71       2.364   0.477 -26.211  1.00  0.00           H  
ATOM   1255 2HZ  LYS B  71       1.472  -0.802 -26.870  1.00  0.00           H  
ATOM   1256 3HZ  LYS B  71       1.497   0.698 -27.608  1.00  0.00           H  
ATOM   1257  N   GLU B  72      -5.842   1.581 -25.337  1.00  0.00           N  
ATOM   1258  CA  GLU B  72      -6.259   2.798 -24.662  1.00  0.00           C  
ATOM   1259  C   GLU B  72      -6.996   2.464 -23.362  1.00  0.00           C  
ATOM   1260  O   GLU B  72      -6.742   3.102 -22.334  1.00  0.00           O  
ATOM   1261  CB  GLU B  72      -7.125   3.639 -25.594  1.00  0.00           C  
ATOM   1262  CG  GLU B  72      -6.351   4.205 -26.798  1.00  0.00           C  
ATOM   1263  CD  GLU B  72      -6.122   3.181 -27.887  1.00  0.00           C  
ATOM   1264  OE1 GLU B  72      -6.694   2.112 -27.793  1.00  0.00           O  
ATOM   1265  OE2 GLU B  72      -5.375   3.450 -28.792  1.00  0.00           O  
ATOM   1266  H   GLU B  72      -6.229   1.350 -26.257  1.00  0.00           H  
ATOM   1267  HA  GLU B  72      -5.369   3.373 -24.409  1.00  0.00           H  
ATOM   1268 1HB  GLU B  72      -7.956   3.034 -25.965  1.00  0.00           H  
ATOM   1269 2HB  GLU B  72      -7.551   4.474 -25.039  1.00  0.00           H  
ATOM   1270 1HG  GLU B  72      -6.908   5.045 -27.215  1.00  0.00           H  
ATOM   1271 2HG  GLU B  72      -5.389   4.579 -26.451  1.00  0.00           H  
ATOM   1272  N   GLU B  73      -7.854   1.432 -23.374  1.00  0.00           N  
ATOM   1273  CA  GLU B  73      -8.533   1.023 -22.156  1.00  0.00           C  
ATOM   1274  C   GLU B  73      -7.532   0.469 -21.150  1.00  0.00           C  
ATOM   1275  O   GLU B  73      -7.656   0.753 -19.961  1.00  0.00           O  
ATOM   1276  CB  GLU B  73      -9.630   0.002 -22.440  1.00  0.00           C  
ATOM   1277  CG  GLU B  73     -10.811   0.557 -23.248  1.00  0.00           C  
ATOM   1278  CD  GLU B  73     -10.538   0.585 -24.721  1.00  0.00           C  
ATOM   1279  OE1 GLU B  73      -9.475   0.143 -25.096  1.00  0.00           O  
ATOM   1280  OE2 GLU B  73     -11.366   1.033 -25.470  1.00  0.00           O  
ATOM   1281  H   GLU B  73      -8.091   0.955 -24.249  1.00  0.00           H  
ATOM   1282  HA  GLU B  73      -9.001   1.901 -21.715  1.00  0.00           H  
ATOM   1283 1HB  GLU B  73      -9.206  -0.845 -22.982  1.00  0.00           H  
ATOM   1284 2HB  GLU B  73     -10.020  -0.379 -21.495  1.00  0.00           H  
ATOM   1285 1HG  GLU B  73     -11.690  -0.059 -23.060  1.00  0.00           H  
ATOM   1286 2HG  GLU B  73     -11.026   1.568 -22.905  1.00  0.00           H  
ATOM   1287  N   ILE B  74      -6.504  -0.259 -21.617  1.00  0.00           N  
ATOM   1288  CA  ILE B  74      -5.511  -0.811 -20.697  1.00  0.00           C  
ATOM   1289  C   ILE B  74      -4.801   0.321 -19.987  1.00  0.00           C  
ATOM   1290  O   ILE B  74      -4.588   0.244 -18.774  1.00  0.00           O  
ATOM   1291  CB  ILE B  74      -4.443  -1.670 -21.408  1.00  0.00           C  
ATOM   1292  CG1 ILE B  74      -5.100  -2.907 -21.951  1.00  0.00           C  
ATOM   1293  CG2 ILE B  74      -3.278  -2.040 -20.408  1.00  0.00           C  
ATOM   1294  CD1 ILE B  74      -4.246  -3.709 -22.931  1.00  0.00           C  
ATOM   1295  H   ILE B  74      -6.481  -0.485 -22.618  1.00  0.00           H  
ATOM   1296  HA  ILE B  74      -6.021  -1.424 -19.955  1.00  0.00           H  
ATOM   1297  HB  ILE B  74      -4.034  -1.116 -22.248  1.00  0.00           H  
ATOM   1298 1HG1 ILE B  74      -5.382  -3.537 -21.115  1.00  0.00           H  
ATOM   1299 2HG1 ILE B  74      -6.001  -2.606 -22.459  1.00  0.00           H  
ATOM   1300 1HG2 ILE B  74      -2.527  -2.643 -20.907  1.00  0.00           H  
ATOM   1301 2HG2 ILE B  74      -2.792  -1.142 -20.032  1.00  0.00           H  
ATOM   1302 3HG2 ILE B  74      -3.687  -2.600 -19.566  1.00  0.00           H  
ATOM   1303 1HD1 ILE B  74      -4.808  -4.570 -23.279  1.00  0.00           H  
ATOM   1304 2HD1 ILE B  74      -3.981  -3.105 -23.777  1.00  0.00           H  
ATOM   1305 3HD1 ILE B  74      -3.341  -4.055 -22.444  1.00  0.00           H  
ATOM   1306  N   LEU B  75      -4.401   1.359 -20.731  1.00  0.00           N  
ATOM   1307  CA  LEU B  75      -3.729   2.483 -20.105  1.00  0.00           C  
ATOM   1308  C   LEU B  75      -4.643   3.179 -19.113  1.00  0.00           C  
ATOM   1309  O   LEU B  75      -4.221   3.451 -17.990  1.00  0.00           O  
ATOM   1310  CB  LEU B  75      -3.228   3.479 -21.174  1.00  0.00           C  
ATOM   1311  CG  LEU B  75      -2.545   4.828 -20.669  1.00  0.00           C  
ATOM   1312  CD1 LEU B  75      -1.351   4.539 -19.803  1.00  0.00           C  
ATOM   1313  CD2 LEU B  75      -2.084   5.631 -21.883  1.00  0.00           C  
ATOM   1314  H   LEU B  75      -4.549   1.344 -21.746  1.00  0.00           H  
ATOM   1315  HA  LEU B  75      -2.869   2.092 -19.566  1.00  0.00           H  
ATOM   1316 1HB  LEU B  75      -2.508   2.960 -21.804  1.00  0.00           H  
ATOM   1317 2HB  LEU B  75      -4.083   3.754 -21.799  1.00  0.00           H  
ATOM   1318  HG  LEU B  75      -3.264   5.409 -20.096  1.00  0.00           H  
ATOM   1319 1HD1 LEU B  75      -0.893   5.465 -19.485  1.00  0.00           H  
ATOM   1320 2HD1 LEU B  75      -1.657   3.981 -18.927  1.00  0.00           H  
ATOM   1321 3HD1 LEU B  75      -0.640   3.969 -20.379  1.00  0.00           H  
ATOM   1322 1HD2 LEU B  75      -1.617   6.567 -21.557  1.00  0.00           H  
ATOM   1323 2HD2 LEU B  75      -1.359   5.046 -22.450  1.00  0.00           H  
ATOM   1324 3HD2 LEU B  75      -2.941   5.858 -22.517  1.00  0.00           H  
ATOM   1325  N   LYS B  76      -5.900   3.432 -19.478  1.00  0.00           N  
ATOM   1326  CA  LYS B  76      -6.778   4.120 -18.545  1.00  0.00           C  
ATOM   1327  C   LYS B  76      -7.042   3.306 -17.277  1.00  0.00           C  
ATOM   1328  O   LYS B  76      -7.036   3.868 -16.176  1.00  0.00           O  
ATOM   1329  CB  LYS B  76      -8.098   4.463 -19.228  1.00  0.00           C  
ATOM   1330  CG  LYS B  76      -7.980   5.564 -20.274  1.00  0.00           C  
ATOM   1331  CD  LYS B  76      -9.313   5.830 -20.957  1.00  0.00           C  
ATOM   1332  CE  LYS B  76      -9.185   6.925 -22.008  1.00  0.00           C  
ATOM   1333  NZ  LYS B  76     -10.477   7.182 -22.705  1.00  0.00           N  
ATOM   1334  H   LYS B  76      -6.226   3.188 -20.419  1.00  0.00           H  
ATOM   1335  HA  LYS B  76      -6.294   5.047 -18.248  1.00  0.00           H  
ATOM   1336 1HB  LYS B  76      -8.485   3.569 -19.725  1.00  0.00           H  
ATOM   1337 2HB  LYS B  76      -8.828   4.769 -18.482  1.00  0.00           H  
ATOM   1338 1HG  LYS B  76      -7.636   6.479 -19.791  1.00  0.00           H  
ATOM   1339 2HG  LYS B  76      -7.244   5.273 -21.021  1.00  0.00           H  
ATOM   1340 1HD  LYS B  76      -9.651   4.912 -21.446  1.00  0.00           H  
ATOM   1341 2HD  LYS B  76     -10.056   6.126 -20.218  1.00  0.00           H  
ATOM   1342 1HE  LYS B  76      -8.854   7.844 -21.528  1.00  0.00           H  
ATOM   1343 2HE  LYS B  76      -8.440   6.623 -22.746  1.00  0.00           H  
ATOM   1344 1HZ  LYS B  76     -10.350   7.912 -23.393  1.00  0.00           H  
ATOM   1345 2HZ  LYS B  76     -10.786   6.337 -23.165  1.00  0.00           H  
ATOM   1346 3HZ  LYS B  76     -11.173   7.473 -22.033  1.00  0.00           H  
ATOM   1347  N   LEU B  77      -7.234   1.988 -17.417  1.00  0.00           N  
ATOM   1348  CA  LEU B  77      -7.493   1.123 -16.274  1.00  0.00           C  
ATOM   1349  C   LEU B  77      -6.246   0.999 -15.410  1.00  0.00           C  
ATOM   1350  O   LEU B  77      -6.351   0.995 -14.184  1.00  0.00           O  
ATOM   1351  CB  LEU B  77      -7.956  -0.235 -16.774  1.00  0.00           C  
ATOM   1352  CG  LEU B  77      -9.346  -0.279 -17.467  1.00  0.00           C  
ATOM   1353  CD1 LEU B  77      -9.504  -1.629 -18.098  1.00  0.00           C  
ATOM   1354  CD2 LEU B  77     -10.497  -0.022 -16.478  1.00  0.00           C  
ATOM   1355  H   LEU B  77      -7.242   1.581 -18.355  1.00  0.00           H  
ATOM   1356  HA  LEU B  77      -8.271   1.573 -15.668  1.00  0.00           H  
ATOM   1357 1HB  LEU B  77      -7.233  -0.556 -17.520  1.00  0.00           H  
ATOM   1358 2HB  LEU B  77      -7.944  -0.939 -15.954  1.00  0.00           H  
ATOM   1359  HG  LEU B  77      -9.380   0.474 -18.246  1.00  0.00           H  
ATOM   1360 1HD1 LEU B  77     -10.450  -1.665 -18.621  1.00  0.00           H  
ATOM   1361 2HD1 LEU B  77      -8.697  -1.779 -18.809  1.00  0.00           H  
ATOM   1362 3HD1 LEU B  77      -9.478  -2.408 -17.339  1.00  0.00           H  
ATOM   1363 1HD2 LEU B  77     -11.444  -0.068 -17.021  1.00  0.00           H  
ATOM   1364 2HD2 LEU B  77     -10.511  -0.766 -15.714  1.00  0.00           H  
ATOM   1365 3HD2 LEU B  77     -10.403   0.959 -16.023  1.00  0.00           H  
ATOM   1366  N   HIS B  78      -5.063   0.949 -16.033  1.00  0.00           N  
ATOM   1367  CA  HIS B  78      -3.804   0.911 -15.303  1.00  0.00           C  
ATOM   1368  C   HIS B  78      -3.665   2.144 -14.443  1.00  0.00           C  
ATOM   1369  O   HIS B  78      -3.317   2.067 -13.258  1.00  0.00           O  
ATOM   1370  CB  HIS B  78      -2.607   0.878 -16.253  1.00  0.00           C  
ATOM   1371  CG  HIS B  78      -1.306   1.059 -15.550  1.00  0.00           C  
ATOM   1372  ND1 HIS B  78      -0.705   0.068 -14.828  1.00  0.00           N  
ATOM   1373  CD2 HIS B  78      -0.514   2.151 -15.437  1.00  0.00           C  
ATOM   1374  CE1 HIS B  78       0.423   0.527 -14.307  1.00  0.00           C  
ATOM   1375  NE2 HIS B  78       0.566   1.797 -14.669  1.00  0.00           N  
ATOM   1376  H   HIS B  78      -5.022   0.894 -17.055  1.00  0.00           H  
ATOM   1377  HA  HIS B  78      -3.770   0.035 -14.660  1.00  0.00           H  
ATOM   1378 1HB  HIS B  78      -2.586  -0.078 -16.781  1.00  0.00           H  
ATOM   1379 2HB  HIS B  78      -2.704   1.659 -16.999  1.00  0.00           H  
ATOM   1380  HD1 HIS B  78      -1.073  -0.865 -14.694  1.00  0.00           H  
ATOM   1381  HD2 HIS B  78      -0.600   3.165 -15.831  1.00  0.00           H  
ATOM   1382  HE1 HIS B  78       1.053  -0.115 -13.699  1.00  0.00           H  
ATOM   1383  N   LEU B  79      -3.919   3.302 -15.051  1.00  0.00           N  
ATOM   1384  CA  LEU B  79      -3.775   4.547 -14.344  1.00  0.00           C  
ATOM   1385  C   LEU B  79      -4.783   4.613 -13.200  1.00  0.00           C  
ATOM   1386  O   LEU B  79      -4.408   5.038 -12.109  1.00  0.00           O  
ATOM   1387  CB  LEU B  79      -3.988   5.701 -15.333  1.00  0.00           C  
ATOM   1388  CG  LEU B  79      -2.901   5.859 -16.456  1.00  0.00           C  
ATOM   1389  CD1 LEU B  79      -3.411   6.850 -17.478  1.00  0.00           C  
ATOM   1390  CD2 LEU B  79      -1.582   6.337 -15.908  1.00  0.00           C  
ATOM   1391  H   LEU B  79      -4.181   3.310 -16.041  1.00  0.00           H  
ATOM   1392  HA  LEU B  79      -2.776   4.595 -13.921  1.00  0.00           H  
ATOM   1393 1HB  LEU B  79      -4.947   5.547 -15.826  1.00  0.00           H  
ATOM   1394 2HB  LEU B  79      -4.033   6.629 -14.780  1.00  0.00           H  
ATOM   1395  HG  LEU B  79      -2.744   4.911 -16.928  1.00  0.00           H  
ATOM   1396 1HD1 LEU B  79      -2.697   6.946 -18.270  1.00  0.00           H  
ATOM   1397 2HD1 LEU B  79      -4.351   6.490 -17.890  1.00  0.00           H  
ATOM   1398 3HD1 LEU B  79      -3.562   7.810 -17.009  1.00  0.00           H  
ATOM   1399 1HD2 LEU B  79      -0.876   6.422 -16.724  1.00  0.00           H  
ATOM   1400 2HD2 LEU B  79      -1.722   7.305 -15.458  1.00  0.00           H  
ATOM   1401 3HD2 LEU B  79      -1.192   5.637 -15.175  1.00  0.00           H  
ATOM   1402  N   GLU B  80      -6.032   4.135 -13.398  1.00  0.00           N  
ATOM   1403  CA  GLU B  80      -7.006   4.156 -12.303  1.00  0.00           C  
ATOM   1404  C   GLU B  80      -6.550   3.264 -11.149  1.00  0.00           C  
ATOM   1405  O   GLU B  80      -6.708   3.645  -9.989  1.00  0.00           O  
ATOM   1406  CB  GLU B  80      -8.416   3.758 -12.743  1.00  0.00           C  
ATOM   1407  CG  GLU B  80      -9.462   3.933 -11.604  1.00  0.00           C  
ATOM   1408  CD  GLU B  80     -10.888   3.697 -12.019  1.00  0.00           C  
ATOM   1409  OE1 GLU B  80     -11.111   3.382 -13.158  1.00  0.00           O  
ATOM   1410  OE2 GLU B  80     -11.756   3.850 -11.194  1.00  0.00           O  
ATOM   1411  H   GLU B  80      -6.323   3.820 -14.331  1.00  0.00           H  
ATOM   1412  HA  GLU B  80      -7.066   5.175 -11.926  1.00  0.00           H  
ATOM   1413 1HB  GLU B  80      -8.720   4.361 -13.599  1.00  0.00           H  
ATOM   1414 2HB  GLU B  80      -8.416   2.712 -13.060  1.00  0.00           H  
ATOM   1415 1HG  GLU B  80      -9.221   3.239 -10.804  1.00  0.00           H  
ATOM   1416 2HG  GLU B  80      -9.368   4.940 -11.200  1.00  0.00           H  
ATOM   1417  N   VAL B  81      -5.980   2.090 -11.444  1.00  0.00           N  
ATOM   1418  CA  VAL B  81      -5.489   1.228 -10.374  1.00  0.00           C  
ATOM   1419  C   VAL B  81      -4.379   1.901  -9.620  1.00  0.00           C  
ATOM   1420  O   VAL B  81      -4.334   1.839  -8.388  1.00  0.00           O  
ATOM   1421  CB  VAL B  81      -4.957  -0.106 -10.921  1.00  0.00           C  
ATOM   1422  CG1 VAL B  81      -4.199  -0.920  -9.829  1.00  0.00           C  
ATOM   1423  CG2 VAL B  81      -6.110  -0.871 -11.409  1.00  0.00           C  
ATOM   1424  H   VAL B  81      -5.932   1.789 -12.427  1.00  0.00           H  
ATOM   1425  HA  VAL B  81      -6.312   1.029  -9.688  1.00  0.00           H  
ATOM   1426  HB  VAL B  81      -4.265   0.093 -11.743  1.00  0.00           H  
ATOM   1427 1HG1 VAL B  81      -3.846  -1.855 -10.259  1.00  0.00           H  
ATOM   1428 2HG1 VAL B  81      -3.347  -0.361  -9.469  1.00  0.00           H  
ATOM   1429 3HG1 VAL B  81      -4.837  -1.130  -9.007  1.00  0.00           H  
ATOM   1430 1HG2 VAL B  81      -5.790  -1.807 -11.832  1.00  0.00           H  
ATOM   1431 2HG2 VAL B  81      -6.803  -1.059 -10.593  1.00  0.00           H  
ATOM   1432 3HG2 VAL B  81      -6.587  -0.281 -12.155  1.00  0.00           H  
ATOM   1433  N   ALA B  82      -3.455   2.510 -10.349  1.00  0.00           N  
ATOM   1434  CA  ALA B  82      -2.366   3.197  -9.713  1.00  0.00           C  
ATOM   1435  C   ALA B  82      -2.876   4.371  -8.868  1.00  0.00           C  
ATOM   1436  O   ALA B  82      -2.369   4.597  -7.769  1.00  0.00           O  
ATOM   1437  CB  ALA B  82      -1.399   3.648 -10.760  1.00  0.00           C  
ATOM   1438  H   ALA B  82      -3.511   2.483 -11.374  1.00  0.00           H  
ATOM   1439  HA  ALA B  82      -1.863   2.494  -9.053  1.00  0.00           H  
ATOM   1440 1HB  ALA B  82      -0.582   4.110 -10.273  1.00  0.00           H  
ATOM   1441 2HB  ALA B  82      -1.046   2.788 -11.329  1.00  0.00           H  
ATOM   1442 3HB  ALA B  82      -1.884   4.352 -11.437  1.00  0.00           H  
ATOM   1443  N   GLU B  83      -3.908   5.089  -9.345  1.00  0.00           N  
ATOM   1444  CA  GLU B  83      -4.491   6.201  -8.597  1.00  0.00           C  
ATOM   1445  C   GLU B  83      -5.144   5.695  -7.316  1.00  0.00           C  
ATOM   1446  O   GLU B  83      -5.015   6.331  -6.261  1.00  0.00           O  
ATOM   1447  CB  GLU B  83      -5.511   6.966  -9.441  1.00  0.00           C  
ATOM   1448  CG  GLU B  83      -6.056   8.242  -8.765  1.00  0.00           C  
ATOM   1449  CD  GLU B  83      -6.913   9.096  -9.680  1.00  0.00           C  
ATOM   1450  OE1 GLU B  83      -7.039   8.773 -10.856  1.00  0.00           O  
ATOM   1451  OE2 GLU B  83      -7.434  10.076  -9.218  1.00  0.00           O  
ATOM   1452  H   GLU B  83      -4.251   4.894 -10.288  1.00  0.00           H  
ATOM   1453  HA  GLU B  83      -3.693   6.882  -8.317  1.00  0.00           H  
ATOM   1454 1HB  GLU B  83      -5.083   7.209 -10.406  1.00  0.00           H  
ATOM   1455 2HB  GLU B  83      -6.363   6.315  -9.632  1.00  0.00           H  
ATOM   1456 1HG  GLU B  83      -6.655   7.951  -7.901  1.00  0.00           H  
ATOM   1457 2HG  GLU B  83      -5.214   8.833  -8.403  1.00  0.00           H  
ATOM   1458  N   ILE B  84      -5.845   4.557  -7.398  1.00  0.00           N  
ATOM   1459  CA  ILE B  84      -6.456   3.946  -6.231  1.00  0.00           C  
ATOM   1460  C   ILE B  84      -5.366   3.540  -5.268  1.00  0.00           C  
ATOM   1461  O   ILE B  84      -5.488   3.775  -4.075  1.00  0.00           O  
ATOM   1462  CB  ILE B  84      -7.377   2.769  -6.568  1.00  0.00           C  
ATOM   1463  CG1 ILE B  84      -8.635   3.276  -7.313  1.00  0.00           C  
ATOM   1464  CG2 ILE B  84      -7.746   2.013  -5.267  1.00  0.00           C  
ATOM   1465  CD1 ILE B  84      -9.470   2.167  -7.967  1.00  0.00           C  
ATOM   1466  H   ILE B  84      -5.972   4.121  -8.321  1.00  0.00           H  
ATOM   1467  HA  ILE B  84      -7.072   4.705  -5.735  1.00  0.00           H  
ATOM   1468  HB  ILE B  84      -6.859   2.119  -7.258  1.00  0.00           H  
ATOM   1469 1HG1 ILE B  84      -9.268   3.808  -6.602  1.00  0.00           H  
ATOM   1470 2HG1 ILE B  84      -8.327   3.974  -8.090  1.00  0.00           H  
ATOM   1471 1HG2 ILE B  84      -8.393   1.191  -5.477  1.00  0.00           H  
ATOM   1472 2HG2 ILE B  84      -6.853   1.632  -4.774  1.00  0.00           H  
ATOM   1473 3HG2 ILE B  84      -8.241   2.691  -4.609  1.00  0.00           H  
ATOM   1474 1HD1 ILE B  84     -10.331   2.612  -8.472  1.00  0.00           H  
ATOM   1475 2HD1 ILE B  84      -8.855   1.651  -8.700  1.00  0.00           H  
ATOM   1476 3HD1 ILE B  84      -9.826   1.457  -7.227  1.00  0.00           H  
ATOM   1477  N   HIS B  85      -4.282   2.939  -5.771  1.00  0.00           N  
ATOM   1478  CA  HIS B  85      -3.172   2.584  -4.901  1.00  0.00           C  
ATOM   1479  C   HIS B  85      -2.709   3.832  -4.156  1.00  0.00           C  
ATOM   1480  O   HIS B  85      -2.653   3.840  -2.927  1.00  0.00           O  
ATOM   1481  CB  HIS B  85      -2.012   1.980  -5.699  1.00  0.00           C  
ATOM   1482  CG  HIS B  85      -0.839   1.590  -4.855  1.00  0.00           C  
ATOM   1483  ND1 HIS B  85      -0.865   0.509  -3.998  1.00  0.00           N  
ATOM   1484  CD2 HIS B  85       0.394   2.136  -4.734  1.00  0.00           C  
ATOM   1485  CE1 HIS B  85       0.302   0.407  -3.387  1.00  0.00           C  
ATOM   1486  NE2 HIS B  85       1.083   1.383  -3.816  1.00  0.00           N  
ATOM   1487  H   HIS B  85      -4.235   2.708  -6.763  1.00  0.00           H  
ATOM   1488  HA  HIS B  85      -3.508   1.865  -4.169  1.00  0.00           H  
ATOM   1489 1HB  HIS B  85      -2.359   1.094  -6.231  1.00  0.00           H  
ATOM   1490 2HB  HIS B  85      -1.671   2.697  -6.446  1.00  0.00           H  
ATOM   1491  HD2 HIS B  85       0.769   3.012  -5.265  1.00  0.00           H  
ATOM   1492  HE1 HIS B  85       0.575  -0.352  -2.655  1.00  0.00           H  
ATOM   1493  HE2 HIS B  85       2.034   1.551  -3.520  1.00  0.00           H  
ATOM   1494  N   ILE B  86      -2.537   4.962  -4.840  1.00  0.00           N  
ATOM   1495  CA  ILE B  86      -2.073   6.128  -4.104  1.00  0.00           C  
ATOM   1496  C   ILE B  86      -3.058   6.474  -2.984  1.00  0.00           C  
ATOM   1497  O   ILE B  86      -2.629   6.773  -1.865  1.00  0.00           O  
ATOM   1498  CB  ILE B  86      -1.943   7.378  -5.011  1.00  0.00           C  
ATOM   1499  CG1 ILE B  86      -0.890   7.177  -6.126  1.00  0.00           C  
ATOM   1500  CG2 ILE B  86      -1.618   8.630  -4.173  1.00  0.00           C  
ATOM   1501  CD1 ILE B  86       0.536   6.902  -5.720  1.00  0.00           C  
ATOM   1502  H   ILE B  86      -2.631   4.960  -5.860  1.00  0.00           H  
ATOM   1503  HA  ILE B  86      -1.116   5.894  -3.647  1.00  0.00           H  
ATOM   1504  HB  ILE B  86      -2.896   7.544  -5.517  1.00  0.00           H  
ATOM   1505 1HG1 ILE B  86      -1.211   6.365  -6.738  1.00  0.00           H  
ATOM   1506 2HG1 ILE B  86      -0.905   8.079  -6.714  1.00  0.00           H  
ATOM   1507 1HG2 ILE B  86      -1.556   9.498  -4.826  1.00  0.00           H  
ATOM   1508 2HG2 ILE B  86      -2.393   8.806  -3.436  1.00  0.00           H  
ATOM   1509 3HG2 ILE B  86      -0.693   8.494  -3.671  1.00  0.00           H  
ATOM   1510 1HD1 ILE B  86       1.158   6.789  -6.596  1.00  0.00           H  
ATOM   1511 2HD1 ILE B  86       0.896   7.732  -5.144  1.00  0.00           H  
ATOM   1512 3HD1 ILE B  86       0.591   5.983  -5.140  1.00  0.00           H  
ATOM   1513  N   GLU B  87      -4.368   6.441  -3.263  1.00  0.00           N  
ATOM   1514  CA  GLU B  87      -5.342   6.746  -2.216  1.00  0.00           C  
ATOM   1515  C   GLU B  87      -5.300   5.738  -1.051  1.00  0.00           C  
ATOM   1516  O   GLU B  87      -5.344   6.147   0.115  1.00  0.00           O  
ATOM   1517  CB  GLU B  87      -6.760   6.825  -2.784  1.00  0.00           C  
ATOM   1518  CG  GLU B  87      -7.807   7.286  -1.765  1.00  0.00           C  
ATOM   1519  CD  GLU B  87      -9.170   7.470  -2.364  1.00  0.00           C  
ATOM   1520  OE1 GLU B  87      -9.318   7.255  -3.540  1.00  0.00           O  
ATOM   1521  OE2 GLU B  87     -10.067   7.825  -1.645  1.00  0.00           O  
ATOM   1522  H   GLU B  87      -4.669   6.237  -4.225  1.00  0.00           H  
ATOM   1523  HA  GLU B  87      -5.095   7.727  -1.811  1.00  0.00           H  
ATOM   1524 1HB  GLU B  87      -6.775   7.502  -3.638  1.00  0.00           H  
ATOM   1525 2HB  GLU B  87      -7.054   5.836  -3.147  1.00  0.00           H  
ATOM   1526 1HG  GLU B  87      -7.869   6.556  -0.960  1.00  0.00           H  
ATOM   1527 2HG  GLU B  87      -7.478   8.228  -1.329  1.00  0.00           H  
ATOM   1528  N   THR B  88      -5.178   4.432  -1.346  1.00  0.00           N  
ATOM   1529  CA  THR B  88      -5.148   3.432  -0.280  1.00  0.00           C  
ATOM   1530  C   THR B  88      -3.866   3.550   0.533  1.00  0.00           C  
ATOM   1531  O   THR B  88      -3.872   3.295   1.741  1.00  0.00           O  
ATOM   1532  CB  THR B  88      -5.209   1.982  -0.814  1.00  0.00           C  
ATOM   1533  OG1 THR B  88      -4.099   1.793  -1.686  1.00  0.00           O  
ATOM   1534  CG2 THR B  88      -6.527   1.680  -1.562  1.00  0.00           C  
ATOM   1535  H   THR B  88      -5.155   4.138  -2.327  1.00  0.00           H  
ATOM   1536  HA  THR B  88      -5.994   3.607   0.380  1.00  0.00           H  
ATOM   1537  HB  THR B  88      -5.114   1.291   0.022  1.00  0.00           H  
ATOM   1538  HG1 THR B  88      -3.279   1.978  -1.216  1.00  0.00           H  
ATOM   1539 1HG2 THR B  88      -6.515   0.654  -1.923  1.00  0.00           H  
ATOM   1540 2HG2 THR B  88      -7.362   1.811  -0.895  1.00  0.00           H  
ATOM   1541 3HG2 THR B  88      -6.631   2.352  -2.397  1.00  0.00           H  
ATOM   1542  N   VAL B  89      -2.770   3.964  -0.115  1.00  0.00           N  
ATOM   1543  CA  VAL B  89      -1.509   4.148   0.584  1.00  0.00           C  
ATOM   1544  C   VAL B  89      -1.635   5.353   1.496  1.00  0.00           C  
ATOM   1545  O   VAL B  89      -1.219   5.288   2.649  1.00  0.00           O  
ATOM   1546  CB  VAL B  89      -0.311   4.326  -0.353  1.00  0.00           C  
ATOM   1547  CG1 VAL B  89       0.935   4.670   0.482  1.00  0.00           C  
ATOM   1548  CG2 VAL B  89      -0.075   3.048  -1.128  1.00  0.00           C  
ATOM   1549  H   VAL B  89      -2.830   4.110  -1.128  1.00  0.00           H  
ATOM   1550  HA  VAL B  89      -1.321   3.266   1.192  1.00  0.00           H  
ATOM   1551  HB  VAL B  89      -0.509   5.149  -1.046  1.00  0.00           H  
ATOM   1552 1HG1 VAL B  89       1.773   4.794  -0.180  1.00  0.00           H  
ATOM   1553 2HG1 VAL B  89       0.785   5.584   1.038  1.00  0.00           H  
ATOM   1554 3HG1 VAL B  89       1.144   3.862   1.185  1.00  0.00           H  
ATOM   1555 1HG2 VAL B  89       0.773   3.185  -1.794  1.00  0.00           H  
ATOM   1556 2HG2 VAL B  89       0.120   2.238  -0.434  1.00  0.00           H  
ATOM   1557 3HG2 VAL B  89      -0.939   2.795  -1.713  1.00  0.00           H  
ATOM   1558  N   LYS B  90      -2.226   6.448   1.013  1.00  0.00           N  
ATOM   1559  CA  LYS B  90      -2.402   7.600   1.885  1.00  0.00           C  
ATOM   1560  C   LYS B  90      -3.217   7.202   3.118  1.00  0.00           C  
ATOM   1561  O   LYS B  90      -2.896   7.636   4.227  1.00  0.00           O  
ATOM   1562  CB  LYS B  90      -3.042   8.775   1.145  1.00  0.00           C  
ATOM   1563  CG  LYS B  90      -2.106   9.474   0.153  1.00  0.00           C  
ATOM   1564  CD  LYS B  90      -2.803  10.610  -0.583  1.00  0.00           C  
ATOM   1565  CE  LYS B  90      -1.833  11.385  -1.482  1.00  0.00           C  
ATOM   1566  NZ  LYS B  90      -2.543  12.440  -2.280  1.00  0.00           N  
ATOM   1567  H   LYS B  90      -2.515   6.479   0.030  1.00  0.00           H  
ATOM   1568  HA  LYS B  90      -1.422   7.921   2.229  1.00  0.00           H  
ATOM   1569 1HB  LYS B  90      -3.912   8.417   0.591  1.00  0.00           H  
ATOM   1570 2HB  LYS B  90      -3.390   9.512   1.865  1.00  0.00           H  
ATOM   1571 1HG  LYS B  90      -1.231   9.856   0.677  1.00  0.00           H  
ATOM   1572 2HG  LYS B  90      -1.778   8.748  -0.580  1.00  0.00           H  
ATOM   1573 1HD  LYS B  90      -3.598  10.195  -1.206  1.00  0.00           H  
ATOM   1574 2HD  LYS B  90      -3.247  11.296   0.136  1.00  0.00           H  
ATOM   1575 1HE  LYS B  90      -1.080  11.865  -0.857  1.00  0.00           H  
ATOM   1576 2HE  LYS B  90      -1.336  10.703  -2.163  1.00  0.00           H  
ATOM   1577 1HZ  LYS B  90      -1.891  12.945  -2.873  1.00  0.00           H  
ATOM   1578 2HZ  LYS B  90      -3.240  12.014  -2.907  1.00  0.00           H  
ATOM   1579 3HZ  LYS B  90      -3.001  13.092  -1.674  1.00  0.00           H  
ATOM   1580  N   ILE B  91      -4.235   6.345   2.954  1.00  0.00           N  
ATOM   1581  CA  ILE B  91      -4.983   5.879   4.112  1.00  0.00           C  
ATOM   1582  C   ILE B  91      -4.094   5.038   5.027  1.00  0.00           C  
ATOM   1583  O   ILE B  91      -4.132   5.216   6.247  1.00  0.00           O  
ATOM   1584  CB  ILE B  91      -6.244   5.096   3.744  1.00  0.00           C  
ATOM   1585  CG1 ILE B  91      -7.279   6.055   3.089  1.00  0.00           C  
ATOM   1586  CG2 ILE B  91      -6.786   4.435   5.006  1.00  0.00           C  
ATOM   1587  CD1 ILE B  91      -8.489   5.361   2.431  1.00  0.00           C  
ATOM   1588  H   ILE B  91      -4.503   6.065   2.003  1.00  0.00           H  
ATOM   1589  HA  ILE B  91      -5.306   6.753   4.677  1.00  0.00           H  
ATOM   1590  HB  ILE B  91      -6.002   4.354   3.004  1.00  0.00           H  
ATOM   1591 1HG1 ILE B  91      -7.650   6.738   3.842  1.00  0.00           H  
ATOM   1592 2HG1 ILE B  91      -6.770   6.634   2.318  1.00  0.00           H  
ATOM   1593 1HG2 ILE B  91      -7.688   3.894   4.789  1.00  0.00           H  
ATOM   1594 2HG2 ILE B  91      -6.070   3.744   5.436  1.00  0.00           H  
ATOM   1595 3HG2 ILE B  91      -6.986   5.202   5.708  1.00  0.00           H  
ATOM   1596 1HD1 ILE B  91      -9.147   6.120   1.998  1.00  0.00           H  
ATOM   1597 2HD1 ILE B  91      -8.144   4.695   1.646  1.00  0.00           H  
ATOM   1598 3HD1 ILE B  91      -9.052   4.794   3.168  1.00  0.00           H  
ATOM   1599  N   TYR B  92      -3.295   4.131   4.451  1.00  0.00           N  
ATOM   1600  CA  TYR B  92      -2.382   3.286   5.219  1.00  0.00           C  
ATOM   1601  C   TYR B  92      -1.513   4.195   6.091  1.00  0.00           C  
ATOM   1602  O   TYR B  92      -1.352   3.949   7.294  1.00  0.00           O  
ATOM   1603  CB  TYR B  92      -1.524   2.417   4.252  1.00  0.00           C  
ATOM   1604  CG  TYR B  92      -0.582   1.406   4.901  1.00  0.00           C  
ATOM   1605  CD1 TYR B  92      -1.103   0.219   5.315  1.00  0.00           C  
ATOM   1606  CD2 TYR B  92       0.764   1.649   5.068  1.00  0.00           C  
ATOM   1607  CE1 TYR B  92      -0.349  -0.735   5.943  1.00  0.00           C  
ATOM   1608  CE2 TYR B  92       1.546   0.679   5.686  1.00  0.00           C  
ATOM   1609  CZ  TYR B  92       0.975  -0.503   6.141  1.00  0.00           C  
ATOM   1610  OH  TYR B  92       1.742  -1.436   6.780  1.00  0.00           O  
ATOM   1611  H   TYR B  92      -3.354   3.994   3.440  1.00  0.00           H  
ATOM   1612  HA  TYR B  92      -2.957   2.648   5.880  1.00  0.00           H  
ATOM   1613 1HB  TYR B  92      -2.188   1.877   3.575  1.00  0.00           H  
ATOM   1614 2HB  TYR B  92      -0.918   3.068   3.641  1.00  0.00           H  
ATOM   1615  HD1 TYR B  92      -2.131   0.046   5.150  1.00  0.00           H  
ATOM   1616  HD2 TYR B  92       1.207   2.589   4.729  1.00  0.00           H  
ATOM   1617  HE1 TYR B  92      -0.806  -1.672   6.278  1.00  0.00           H  
ATOM   1618  HE2 TYR B  92       2.614   0.854   5.833  1.00  0.00           H  
ATOM   1619  HH  TYR B  92       1.203  -2.218   7.056  1.00  0.00           H  
ATOM   1620  N   LEU B  93      -0.987   5.267   5.488  1.00  0.00           N  
ATOM   1621  CA  LEU B  93      -0.135   6.216   6.185  1.00  0.00           C  
ATOM   1622  C   LEU B  93      -0.888   6.987   7.270  1.00  0.00           C  
ATOM   1623  O   LEU B  93      -0.306   7.250   8.325  1.00  0.00           O  
ATOM   1624  CB  LEU B  93       0.464   7.212   5.183  1.00  0.00           C  
ATOM   1625  CG  LEU B  93       1.435   6.617   4.134  1.00  0.00           C  
ATOM   1626  CD1 LEU B  93       1.861   7.714   3.142  1.00  0.00           C  
ATOM   1627  CD2 LEU B  93       2.591   6.022   4.793  1.00  0.00           C  
ATOM   1628  H   LEU B  93      -1.161   5.387   4.487  1.00  0.00           H  
ATOM   1629  HA  LEU B  93       0.648   5.666   6.687  1.00  0.00           H  
ATOM   1630 1HB  LEU B  93      -0.353   7.683   4.643  1.00  0.00           H  
ATOM   1631 2HB  LEU B  93       0.997   7.985   5.737  1.00  0.00           H  
ATOM   1632  HG  LEU B  93       0.931   5.847   3.576  1.00  0.00           H  
ATOM   1633 1HD1 LEU B  93       2.525   7.294   2.396  1.00  0.00           H  
ATOM   1634 2HD1 LEU B  93       0.982   8.121   2.650  1.00  0.00           H  
ATOM   1635 3HD1 LEU B  93       2.374   8.510   3.669  1.00  0.00           H  
ATOM   1636 1HD2 LEU B  93       3.214   5.625   4.063  1.00  0.00           H  
ATOM   1637 2HD2 LEU B  93       3.097   6.775   5.325  1.00  0.00           H  
ATOM   1638 3HD2 LEU B  93       2.312   5.229   5.457  1.00  0.00           H  
ATOM   1639  N   GLU B  94      -2.171   7.324   7.052  1.00  0.00           N  
ATOM   1640  CA  GLU B  94      -2.930   8.059   8.069  1.00  0.00           C  
ATOM   1641  C   GLU B  94      -3.091   7.168   9.300  1.00  0.00           C  
ATOM   1642  O   GLU B  94      -2.953   7.631  10.436  1.00  0.00           O  
ATOM   1643  CB  GLU B  94      -4.311   8.470   7.545  1.00  0.00           C  
ATOM   1644  CG  GLU B  94      -5.117   9.397   8.481  1.00  0.00           C  
ATOM   1645  CD  GLU B  94      -4.489  10.766   8.632  1.00  0.00           C  
ATOM   1646  OE1 GLU B  94      -3.714  11.131   7.782  1.00  0.00           O  
ATOM   1647  OE2 GLU B  94      -4.788  11.441   9.581  1.00  0.00           O  
ATOM   1648  H   GLU B  94      -2.584   7.144   6.130  1.00  0.00           H  
ATOM   1649  HA  GLU B  94      -2.373   8.953   8.349  1.00  0.00           H  
ATOM   1650 1HB  GLU B  94      -4.197   8.972   6.583  1.00  0.00           H  
ATOM   1651 2HB  GLU B  94      -4.908   7.575   7.367  1.00  0.00           H  
ATOM   1652 1HG  GLU B  94      -6.118   9.515   8.074  1.00  0.00           H  
ATOM   1653 2HG  GLU B  94      -5.206   8.930   9.464  1.00  0.00           H  
ATOM   1654  N   VAL B  95      -3.327   5.874   9.076  1.00  0.00           N  
ATOM   1655  CA  VAL B  95      -3.461   4.937  10.183  1.00  0.00           C  
ATOM   1656  C   VAL B  95      -2.150   4.833  10.932  1.00  0.00           C  
ATOM   1657  O   VAL B  95      -2.144   4.767  12.166  1.00  0.00           O  
ATOM   1658  CB  VAL B  95      -3.888   3.560   9.715  1.00  0.00           C  
ATOM   1659  CG1 VAL B  95      -3.809   2.516  10.921  1.00  0.00           C  
ATOM   1660  CG2 VAL B  95      -5.322   3.664   9.110  1.00  0.00           C  
ATOM   1661  H   VAL B  95      -3.467   5.572   8.103  1.00  0.00           H  
ATOM   1662  HA  VAL B  95      -4.220   5.315  10.863  1.00  0.00           H  
ATOM   1663  HB  VAL B  95      -3.198   3.236   8.949  1.00  0.00           H  
ATOM   1664 1HG1 VAL B  95      -4.110   1.535  10.584  1.00  0.00           H  
ATOM   1665 2HG1 VAL B  95      -2.790   2.451  11.301  1.00  0.00           H  
ATOM   1666 3HG1 VAL B  95      -4.445   2.815  11.718  1.00  0.00           H  
ATOM   1667 1HG2 VAL B  95      -5.651   2.703   8.741  1.00  0.00           H  
ATOM   1668 2HG2 VAL B  95      -6.014   4.004   9.852  1.00  0.00           H  
ATOM   1669 3HG2 VAL B  95      -5.311   4.369   8.288  1.00  0.00           H  
ATOM   1670  N   ILE B  96      -1.036   4.800  10.202  1.00  0.00           N  
ATOM   1671  CA  ILE B  96       0.243   4.747  10.875  1.00  0.00           C  
ATOM   1672  C   ILE B  96       0.443   6.009  11.703  1.00  0.00           C  
ATOM   1673  O   ILE B  96       0.901   5.910  12.840  1.00  0.00           O  
ATOM   1674  CB  ILE B  96       1.435   4.593   9.925  1.00  0.00           C  
ATOM   1675  CG1 ILE B  96       1.405   3.217   9.271  1.00  0.00           C  
ATOM   1676  CG2 ILE B  96       2.716   4.785  10.719  1.00  0.00           C  
ATOM   1677  CD1 ILE B  96       2.414   3.052   8.139  1.00  0.00           C  
ATOM   1678  H   ILE B  96      -1.104   4.769   9.179  1.00  0.00           H  
ATOM   1679  HA  ILE B  96       0.243   3.893  11.545  1.00  0.00           H  
ATOM   1680  HB  ILE B  96       1.379   5.336   9.132  1.00  0.00           H  
ATOM   1681 1HG1 ILE B  96       1.571   2.475  10.023  1.00  0.00           H  
ATOM   1682 2HG1 ILE B  96       0.413   3.047   8.856  1.00  0.00           H  
ATOM   1683 1HG2 ILE B  96       3.559   4.677  10.074  1.00  0.00           H  
ATOM   1684 2HG2 ILE B  96       2.752   5.767  11.154  1.00  0.00           H  
ATOM   1685 3HG2 ILE B  96       2.763   4.045  11.515  1.00  0.00           H  
ATOM   1686 1HD1 ILE B  96       2.316   2.069   7.760  1.00  0.00           H  
ATOM   1687 2HD1 ILE B  96       2.214   3.775   7.354  1.00  0.00           H  
ATOM   1688 3HD1 ILE B  96       3.428   3.178   8.488  1.00  0.00           H  
ATOM   1689  N   LYS B  97       0.108   7.191  11.175  1.00  0.00           N  
ATOM   1690  CA  LYS B  97       0.272   8.405  11.970  1.00  0.00           C  
ATOM   1691  C   LYS B  97      -0.543   8.287  13.264  1.00  0.00           C  
ATOM   1692  O   LYS B  97      -0.071   8.708  14.326  1.00  0.00           O  
ATOM   1693  CB  LYS B  97      -0.151   9.650  11.195  1.00  0.00           C  
ATOM   1694  CG  LYS B  97       0.775  10.017  10.047  1.00  0.00           C  
ATOM   1695  CD  LYS B  97       0.290  11.270   9.316  1.00  0.00           C  
ATOM   1696  CE  LYS B  97       1.084  11.493   8.045  1.00  0.00           C  
ATOM   1697  NZ  LYS B  97       0.682  12.726   7.316  1.00  0.00           N  
ATOM   1698  H   LYS B  97      -0.224   7.237  10.206  1.00  0.00           H  
ATOM   1699  HA  LYS B  97       1.321   8.505  12.240  1.00  0.00           H  
ATOM   1700 1HB  LYS B  97      -1.149   9.492  10.777  1.00  0.00           H  
ATOM   1701 2HB  LYS B  97      -0.212  10.501  11.871  1.00  0.00           H  
ATOM   1702 1HG  LYS B  97       1.776  10.197  10.442  1.00  0.00           H  
ATOM   1703 2HG  LYS B  97       0.832   9.192   9.348  1.00  0.00           H  
ATOM   1704 1HD  LYS B  97      -0.770  11.155   9.055  1.00  0.00           H  
ATOM   1705 2HD  LYS B  97       0.395  12.141   9.961  1.00  0.00           H  
ATOM   1706 1HE  LYS B  97       2.145  11.548   8.274  1.00  0.00           H  
ATOM   1707 2HE  LYS B  97       0.906  10.637   7.390  1.00  0.00           H  
ATOM   1708 1HZ  LYS B  97       1.240  12.761   6.448  1.00  0.00           H  
ATOM   1709 2HZ  LYS B  97      -0.295  12.699   7.073  1.00  0.00           H  
ATOM   1710 3HZ  LYS B  97       0.858  13.540   7.876  1.00  0.00           H  
ATOM   1711  N   ILE B  98      -1.741   7.681  13.187  1.00  0.00           N  
ATOM   1712  CA  ILE B  98      -2.563   7.457  14.373  1.00  0.00           C  
ATOM   1713  C   ILE B  98      -1.840   6.508  15.335  1.00  0.00           C  
ATOM   1714  O   ILE B  98      -1.792   6.782  16.535  1.00  0.00           O  
ATOM   1715  CB  ILE B  98      -3.977   6.929  14.020  1.00  0.00           C  
ATOM   1716  CG1 ILE B  98      -4.784   8.078  13.284  1.00  0.00           C  
ATOM   1717  CG2 ILE B  98      -4.692   6.392  15.300  1.00  0.00           C  
ATOM   1718  CD1 ILE B  98      -6.113   7.663  12.621  1.00  0.00           C  
ATOM   1719  H   ILE B  98      -2.096   7.430  12.256  1.00  0.00           H  
ATOM   1720  HA  ILE B  98      -2.692   8.412  14.881  1.00  0.00           H  
ATOM   1721  HB  ILE B  98      -3.887   6.119  13.308  1.00  0.00           H  
ATOM   1722 1HG1 ILE B  98      -4.987   8.854  13.980  1.00  0.00           H  
ATOM   1723 2HG1 ILE B  98      -4.147   8.494  12.503  1.00  0.00           H  
ATOM   1724 1HG2 ILE B  98      -5.677   6.020  15.047  1.00  0.00           H  
ATOM   1725 2HG2 ILE B  98      -4.120   5.581  15.744  1.00  0.00           H  
ATOM   1726 3HG2 ILE B  98      -4.780   7.184  16.020  1.00  0.00           H  
ATOM   1727 1HD1 ILE B  98      -6.566   8.540  12.144  1.00  0.00           H  
ATOM   1728 2HD1 ILE B  98      -5.914   6.914  11.868  1.00  0.00           H  
ATOM   1729 3HD1 ILE B  98      -6.806   7.271  13.364  1.00  0.00           H  
ATOM   1730  N   LEU B  99      -1.263   5.410  14.823  1.00  0.00           N  
ATOM   1731  CA  LEU B  99      -0.526   4.471  15.672  1.00  0.00           C  
ATOM   1732  C   LEU B  99       0.638   5.176  16.368  1.00  0.00           C  
ATOM   1733  O   LEU B  99       0.859   4.978  17.568  1.00  0.00           O  
ATOM   1734  CB  LEU B  99       0.057   3.315  14.831  1.00  0.00           C  
ATOM   1735  CG  LEU B  99       0.900   2.213  15.582  1.00  0.00           C  
ATOM   1736  CD1 LEU B  99       0.048   1.451  16.600  1.00  0.00           C  
ATOM   1737  CD2 LEU B  99       1.502   1.285  14.553  1.00  0.00           C  
ATOM   1738  H   LEU B  99      -1.389   5.212  13.826  1.00  0.00           H  
ATOM   1739  HA  LEU B  99      -1.208   4.083  16.422  1.00  0.00           H  
ATOM   1740 1HB  LEU B  99      -0.755   2.829  14.305  1.00  0.00           H  
ATOM   1741 2HB  LEU B  99       0.713   3.749  14.084  1.00  0.00           H  
ATOM   1742  HG  LEU B  99       1.702   2.695  16.125  1.00  0.00           H  
ATOM   1743 1HD1 LEU B  99       0.668   0.707  17.105  1.00  0.00           H  
ATOM   1744 2HD1 LEU B  99      -0.356   2.140  17.344  1.00  0.00           H  
ATOM   1745 3HD1 LEU B  99      -0.760   0.949  16.083  1.00  0.00           H  
ATOM   1746 1HD2 LEU B  99       2.122   0.536  15.049  1.00  0.00           H  
ATOM   1747 2HD2 LEU B  99       0.715   0.790  13.986  1.00  0.00           H  
ATOM   1748 3HD2 LEU B  99       2.116   1.882  13.890  1.00  0.00           H  
ATOM   1749  N   ILE B 100       1.360   6.025  15.628  1.00  0.00           N  
ATOM   1750  CA  ILE B 100       2.495   6.745  16.179  1.00  0.00           C  
ATOM   1751  C   ILE B 100       2.032   7.691  17.267  1.00  0.00           C  
ATOM   1752  O   ILE B 100       2.652   7.739  18.328  1.00  0.00           O  
ATOM   1753  CB  ILE B 100       3.247   7.554  15.096  1.00  0.00           C  
ATOM   1754  CG1 ILE B 100       3.949   6.592  14.097  1.00  0.00           C  
ATOM   1755  CG2 ILE B 100       4.250   8.518  15.738  1.00  0.00           C  
ATOM   1756  CD1 ILE B 100       4.484   7.282  12.834  1.00  0.00           C  
ATOM   1757  H   ILE B 100       1.118   6.128  14.640  1.00  0.00           H  
ATOM   1758  HA  ILE B 100       3.184   6.026  16.619  1.00  0.00           H  
ATOM   1759  HB  ILE B 100       2.520   8.129  14.525  1.00  0.00           H  
ATOM   1760 1HG1 ILE B 100       4.774   6.101  14.592  1.00  0.00           H  
ATOM   1761 2HG1 ILE B 100       3.234   5.832  13.794  1.00  0.00           H  
ATOM   1762 1HG2 ILE B 100       4.734   9.071  14.971  1.00  0.00           H  
ATOM   1763 2HG2 ILE B 100       3.755   9.219  16.412  1.00  0.00           H  
ATOM   1764 3HG2 ILE B 100       4.969   7.966  16.284  1.00  0.00           H  
ATOM   1765 1HD1 ILE B 100       4.933   6.555  12.194  1.00  0.00           H  
ATOM   1766 2HD1 ILE B 100       3.660   7.759  12.306  1.00  0.00           H  
ATOM   1767 3HD1 ILE B 100       5.227   8.023  13.082  1.00  0.00           H  
ATOM   1768  N   ARG B 101       0.954   8.447  17.019  1.00  0.00           N  
ATOM   1769  CA  ARG B 101       0.432   9.370  18.014  1.00  0.00           C  
ATOM   1770  C   ARG B 101       0.032   8.653  19.288  1.00  0.00           C  
ATOM   1771  O   ARG B 101       0.337   9.116  20.391  1.00  0.00           O  
ATOM   1772  CB  ARG B 101      -0.792  10.107  17.482  1.00  0.00           C  
ATOM   1773  CG  ARG B 101      -1.430  11.090  18.468  1.00  0.00           C  
ATOM   1774  CD  ARG B 101      -2.568  11.826  17.873  1.00  0.00           C  
ATOM   1775  NE  ARG B 101      -3.249  12.640  18.883  1.00  0.00           N  
ATOM   1776  CZ  ARG B 101      -4.368  13.376  18.688  1.00  0.00           C  
ATOM   1777  NH1 ARG B 101      -4.942  13.428  17.502  1.00  0.00           N  
ATOM   1778  NH2 ARG B 101      -4.882  14.050  19.704  1.00  0.00           N  
ATOM   1779  H   ARG B 101       0.502   8.393  16.102  1.00  0.00           H  
ATOM   1780  HA  ARG B 101       1.209  10.097  18.247  1.00  0.00           H  
ATOM   1781 1HB  ARG B 101      -0.519  10.655  16.582  1.00  0.00           H  
ATOM   1782 2HB  ARG B 101      -1.555   9.378  17.197  1.00  0.00           H  
ATOM   1783 1HG  ARG B 101      -1.814  10.543  19.330  1.00  0.00           H  
ATOM   1784 2HG  ARG B 101      -0.683  11.811  18.802  1.00  0.00           H  
ATOM   1785 1HD  ARG B 101      -2.206  12.482  17.083  1.00  0.00           H  
ATOM   1786 2HD  ARG B 101      -3.277  11.110  17.463  1.00  0.00           H  
ATOM   1787  HE  ARG B 101      -2.853  12.644  19.816  1.00  0.00           H  
ATOM   1788 1HH1 ARG B 101      -4.541  12.933  16.721  1.00  0.00           H  
ATOM   1789 2HH1 ARG B 101      -5.778  13.981  17.371  1.00  0.00           H  
ATOM   1790 1HH2 ARG B 101      -4.435  14.014  20.623  1.00  0.00           H  
ATOM   1791 2HH2 ARG B 101      -5.724  14.602  19.590  1.00  0.00           H  
ATOM   1792  N   LEU B 102      -0.637   7.510  19.162  1.00  0.00           N  
ATOM   1793  CA  LEU B 102      -1.053   6.802  20.352  1.00  0.00           C  
ATOM   1794  C   LEU B 102       0.152   6.310  21.157  1.00  0.00           C  
ATOM   1795  O   LEU B 102       0.205   6.523  22.375  1.00  0.00           O  
ATOM   1796  CB  LEU B 102      -1.930   5.616  19.929  1.00  0.00           C  
ATOM   1797  CG  LEU B 102      -3.339   5.956  19.341  1.00  0.00           C  
ATOM   1798  CD1 LEU B 102      -3.911   4.722  18.724  1.00  0.00           C  
ATOM   1799  CD2 LEU B 102      -4.281   6.438  20.449  1.00  0.00           C  
ATOM   1800  H   LEU B 102      -0.900   7.166  18.232  1.00  0.00           H  
ATOM   1801  HA  LEU B 102      -1.623   7.482  20.977  1.00  0.00           H  
ATOM   1802 1HB  LEU B 102      -1.388   5.055  19.165  1.00  0.00           H  
ATOM   1803 2HB  LEU B 102      -2.076   4.963  20.792  1.00  0.00           H  
ATOM   1804  HG  LEU B 102      -3.248   6.720  18.575  1.00  0.00           H  
ATOM   1805 1HD1 LEU B 102      -4.893   4.944  18.309  1.00  0.00           H  
ATOM   1806 2HD1 LEU B 102      -3.253   4.367  17.930  1.00  0.00           H  
ATOM   1807 3HD1 LEU B 102      -3.997   3.966  19.497  1.00  0.00           H  
ATOM   1808 1HD2 LEU B 102      -5.258   6.640  20.023  1.00  0.00           H  
ATOM   1809 2HD2 LEU B 102      -4.376   5.663  21.211  1.00  0.00           H  
ATOM   1810 3HD2 LEU B 102      -3.899   7.341  20.906  1.00  0.00           H  
ATOM   1811  N   ILE B 103       1.184   5.782  20.468  1.00  0.00           N  
ATOM   1812  CA  ILE B 103       2.382   5.283  21.148  1.00  0.00           C  
ATOM   1813  C   ILE B 103       3.178   6.408  21.795  1.00  0.00           C  
ATOM   1814  O   ILE B 103       3.660   6.260  22.921  1.00  0.00           O  
ATOM   1815  CB  ILE B 103       3.340   4.533  20.170  1.00  0.00           C  
ATOM   1816  CG1 ILE B 103       2.702   3.212  19.666  1.00  0.00           C  
ATOM   1817  CG2 ILE B 103       4.725   4.251  20.867  1.00  0.00           C  
ATOM   1818  CD1 ILE B 103       3.452   2.575  18.479  1.00  0.00           C  
ATOM   1819  H   ILE B 103       1.099   5.658  19.453  1.00  0.00           H  
ATOM   1820  HA  ILE B 103       2.069   4.594  21.929  1.00  0.00           H  
ATOM   1821  HB  ILE B 103       3.492   5.159  19.291  1.00  0.00           H  
ATOM   1822 1HG1 ILE B 103       2.670   2.491  20.484  1.00  0.00           H  
ATOM   1823 2HG1 ILE B 103       1.680   3.416  19.351  1.00  0.00           H  
ATOM   1824 1HG2 ILE B 103       5.394   3.755  20.185  1.00  0.00           H  
ATOM   1825 2HG2 ILE B 103       5.199   5.176  21.182  1.00  0.00           H  
ATOM   1826 3HG2 ILE B 103       4.568   3.618  21.741  1.00  0.00           H  
ATOM   1827 1HD1 ILE B 103       2.936   1.664  18.175  1.00  0.00           H  
ATOM   1828 2HD1 ILE B 103       3.465   3.281  17.650  1.00  0.00           H  
ATOM   1829 3HD1 ILE B 103       4.467   2.322  18.751  1.00  0.00           H  
ATOM   1830  N   GLU B 104       3.375   7.494  21.049  1.00  0.00           N  
ATOM   1831  CA  GLU B 104       4.160   8.623  21.498  1.00  0.00           C  
ATOM   1832  C   GLU B 104       3.522   9.455  22.598  1.00  0.00           C  
ATOM   1833  O   GLU B 104       4.225   9.913  23.501  1.00  0.00           O  
ATOM   1834  CB  GLU B 104       4.461   9.564  20.325  1.00  0.00           C  
ATOM   1835  CG  GLU B 104       5.451  10.680  20.667  1.00  0.00           C  
ATOM   1836  CD  GLU B 104       5.868  11.545  19.494  1.00  0.00           C  
ATOM   1837  OE1 GLU B 104       5.146  11.644  18.518  1.00  0.00           O  
ATOM   1838  OE2 GLU B 104       6.924  12.127  19.593  1.00  0.00           O  
ATOM   1839  H   GLU B 104       2.970   7.538  20.113  1.00  0.00           H  
ATOM   1840  HA  GLU B 104       5.103   8.234  21.878  1.00  0.00           H  
ATOM   1841 1HB  GLU B 104       4.840   9.003  19.494  1.00  0.00           H  
ATOM   1842 2HB  GLU B 104       3.530  10.027  19.997  1.00  0.00           H  
ATOM   1843 1HG  GLU B 104       5.004  11.325  21.416  1.00  0.00           H  
ATOM   1844 2HG  GLU B 104       6.338  10.230  21.110  1.00  0.00           H  
ATOM   1845  N   LYS B 105       2.209   9.701  22.525  1.00  0.00           N  
ATOM   1846  CA  LYS B 105       1.632  10.619  23.487  1.00  0.00           C  
ATOM   1847  C   LYS B 105       0.825  10.036  24.641  1.00  0.00           C  
ATOM   1848  O   LYS B 105       0.805  10.663  25.698  1.00  0.00           O  
ATOM   1849  CB  LYS B 105       0.754  11.628  22.741  1.00  0.00           C  
ATOM   1850  CG  LYS B 105       1.494  12.455  21.649  1.00  0.00           C  
ATOM   1851  CD  LYS B 105       2.637  13.332  22.208  1.00  0.00           C  
ATOM   1852  CE  LYS B 105       3.287  14.160  21.100  1.00  0.00           C  
ATOM   1853  NZ  LYS B 105       4.444  14.970  21.601  1.00  0.00           N  
ATOM   1854  H   LYS B 105       1.633   9.319  21.771  1.00  0.00           H  
ATOM   1855  HA  LYS B 105       2.450  11.161  23.952  1.00  0.00           H  
ATOM   1856 1HB  LYS B 105      -0.062  11.094  22.248  1.00  0.00           H  
ATOM   1857 2HB  LYS B 105       0.309  12.320  23.455  1.00  0.00           H  
ATOM   1858 1HG  LYS B 105       1.911  11.766  20.908  1.00  0.00           H  
ATOM   1859 2HG  LYS B 105       0.775  13.096  21.144  1.00  0.00           H  
ATOM   1860 1HD  LYS B 105       2.251  13.996  22.981  1.00  0.00           H  
ATOM   1861 2HD  LYS B 105       3.413  12.707  22.640  1.00  0.00           H  
ATOM   1862 1HE  LYS B 105       3.642  13.487  20.320  1.00  0.00           H  
ATOM   1863 2HE  LYS B 105       2.545  14.833  20.674  1.00  0.00           H  
ATOM   1864 1HZ  LYS B 105       4.843  15.491  20.833  1.00  0.00           H  
ATOM   1865 2HZ  LYS B 105       4.132  15.610  22.318  1.00  0.00           H  
ATOM   1866 3HZ  LYS B 105       5.150  14.351  21.985  1.00  0.00           H  
ATOM   1867  N   ASN B 106       0.093   8.913  24.486  1.00  0.00           N  
ATOM   1868  CA  ASN B 106      -0.708   8.440  25.624  1.00  0.00           C  
ATOM   1869  C   ASN B 106      -1.532   9.587  26.237  1.00  0.00           C  
ATOM   1870  O   ASN B 106      -1.554   9.746  27.457  1.00  0.00           O  
ATOM   1871  CB  ASN B 106       0.195   7.799  26.665  1.00  0.00           C  
ATOM   1872  CG  ASN B 106       0.880   6.571  26.139  1.00  0.00           C  
ATOM   1873  OD1 ASN B 106       0.238   5.667  25.586  1.00  0.00           O  
ATOM   1874  ND2 ASN B 106       2.179   6.527  26.282  1.00  0.00           N  
ATOM   1875  H   ASN B 106       0.114   8.343  23.632  1.00  0.00           H  
ATOM   1876  HA  ASN B 106      -1.411   7.687  25.261  1.00  0.00           H  
ATOM   1877 1HB  ASN B 106       0.949   8.507  27.001  1.00  0.00           H  
ATOM   1878 2HB  ASN B 106      -0.400   7.520  27.534  1.00  0.00           H  
ATOM   1879 1HD2 ASN B 106       2.695   5.743  25.933  1.00  0.00           H  
ATOM   1880 2HD2 ASN B 106       2.659   7.285  26.721  1.00  0.00           H  
ATOM   1881  N   SER B 107      -2.215  10.366  25.393  1.00  0.00           N  
ATOM   1882  CA  SER B 107      -2.923  11.575  25.831  1.00  0.00           C  
ATOM   1883  C   SER B 107      -4.152  11.405  26.729  1.00  0.00           C  
ATOM   1884  O   SER B 107      -4.071  11.607  27.943  1.00  0.00           O  
ATOM   1885  CB  SER B 107      -3.346  12.350  24.598  1.00  0.00           C  
ATOM   1886  OG  SER B 107      -4.296  11.635  23.857  1.00  0.00           O  
ATOM   1887  H   SER B 107      -2.174  10.142  24.411  1.00  0.00           H  
ATOM   1888  HA  SER B 107      -2.201  12.190  26.370  1.00  0.00           H  
ATOM   1889 1HB  SER B 107      -3.762  13.311  24.898  1.00  0.00           H  
ATOM   1890 2HB  SER B 107      -2.473  12.550  23.978  1.00  0.00           H  
ATOM   1891  HG  SER B 107      -4.740  12.281  23.303  1.00  0.00           H  
ATOM   1892  N   SER B 108      -5.298  11.064  26.153  1.00  0.00           N  
ATOM   1893  CA  SER B 108      -6.507  10.902  26.957  1.00  0.00           C  
ATOM   1894  C   SER B 108      -7.587  10.111  26.276  1.00  0.00           C  
ATOM   1895  O   SER B 108      -7.477   9.769  25.094  1.00  0.00           O  
ATOM   1896  CB  SER B 108      -7.143  12.216  27.330  1.00  0.00           C  
ATOM   1897  OG  SER B 108      -8.193  11.979  28.247  1.00  0.00           O  
ATOM   1898  H   SER B 108      -5.324  10.912  25.160  1.00  0.00           H  
ATOM   1899  HA  SER B 108      -6.234  10.375  27.872  1.00  0.00           H  
ATOM   1900 1HB  SER B 108      -6.408  12.887  27.770  1.00  0.00           H  
ATOM   1901 2HB  SER B 108      -7.539  12.694  26.429  1.00  0.00           H  
ATOM   1902  HG  SER B 108      -8.829  12.733  28.135  1.00  0.00           H  
ATOM   1903  N   LYS B 109      -8.672   9.922  27.019  1.00  0.00           N  
ATOM   1904  CA  LYS B 109      -9.845   9.185  26.579  1.00  0.00           C  
ATOM   1905  C   LYS B 109     -10.545   9.834  25.398  1.00  0.00           C  
ATOM   1906  O   LYS B 109     -11.054   9.136  24.519  1.00  0.00           O  
ATOM   1907  CB  LYS B 109     -10.843   9.067  27.731  1.00  0.00           C  
ATOM   1908  CG  LYS B 109     -10.408   8.142  28.866  1.00  0.00           C  
ATOM   1909  CD  LYS B 109     -11.461   8.109  29.982  1.00  0.00           C  
ATOM   1910  CE  LYS B 109     -11.039   7.206  31.144  1.00  0.00           C  
ATOM   1911  NZ  LYS B 109     -12.042   7.225  32.253  1.00  0.00           N  
ATOM   1912  H   LYS B 109      -8.651  10.320  27.954  1.00  0.00           H  
ATOM   1913  HA  LYS B 109      -9.527   8.186  26.275  1.00  0.00           H  
ATOM   1914 1HB  LYS B 109     -11.013  10.062  28.154  1.00  0.00           H  
ATOM   1915 2HB  LYS B 109     -11.796   8.711  27.346  1.00  0.00           H  
ATOM   1916 1HG  LYS B 109     -10.259   7.136  28.469  1.00  0.00           H  
ATOM   1917 2HG  LYS B 109      -9.461   8.493  29.273  1.00  0.00           H  
ATOM   1918 1HD  LYS B 109     -11.620   9.121  30.360  1.00  0.00           H  
ATOM   1919 2HD  LYS B 109     -12.403   7.741  29.577  1.00  0.00           H  
ATOM   1920 1HE  LYS B 109     -10.932   6.185  30.784  1.00  0.00           H  
ATOM   1921 2HE  LYS B 109     -10.079   7.546  31.532  1.00  0.00           H  
ATOM   1922 1HZ  LYS B 109     -11.731   6.620  33.001  1.00  0.00           H  
ATOM   1923 2HZ  LYS B 109     -12.141   8.168  32.605  1.00  0.00           H  
ATOM   1924 3HZ  LYS B 109     -12.935   6.901  31.910  1.00  0.00           H  
ATOM   1925  N   GLU B 110     -10.579  11.165  25.363  1.00  0.00           N  
ATOM   1926  CA  GLU B 110     -11.281  11.839  24.291  1.00  0.00           C  
ATOM   1927  C   GLU B 110     -10.560  11.598  22.977  1.00  0.00           C  
ATOM   1928  O   GLU B 110     -11.191  11.279  21.963  1.00  0.00           O  
ATOM   1929  CB  GLU B 110     -11.353  13.341  24.588  1.00  0.00           C  
ATOM   1930  CG  GLU B 110     -12.181  13.694  25.835  1.00  0.00           C  
ATOM   1931  CD  GLU B 110     -11.410  13.473  27.127  1.00  0.00           C  
ATOM   1932  OE1 GLU B 110     -10.212  13.233  27.047  1.00  0.00           O  
ATOM   1933  OE2 GLU B 110     -12.003  13.526  28.174  1.00  0.00           O  
ATOM   1934  H   GLU B 110     -10.143  11.714  26.109  1.00  0.00           H  
ATOM   1935  HA  GLU B 110     -12.289  11.433  24.216  1.00  0.00           H  
ATOM   1936 1HB  GLU B 110     -10.345  13.739  24.712  1.00  0.00           H  
ATOM   1937 2HB  GLU B 110     -11.800  13.852  23.735  1.00  0.00           H  
ATOM   1938 1HG  GLU B 110     -12.487  14.739  25.781  1.00  0.00           H  
ATOM   1939 2HG  GLU B 110     -13.081  13.080  25.845  1.00  0.00           H  
ATOM   1940  N   ASP B 111      -9.232  11.659  23.018  1.00  0.00           N  
ATOM   1941  CA  ASP B 111      -8.441  11.467  21.824  1.00  0.00           C  
ATOM   1942  C   ASP B 111      -8.451  10.021  21.388  1.00  0.00           C  
ATOM   1943  O   ASP B 111      -8.589   9.743  20.198  1.00  0.00           O  
ATOM   1944  CB  ASP B 111      -6.988  11.864  22.081  1.00  0.00           C  
ATOM   1945  CG  ASP B 111      -6.751  13.361  22.255  1.00  0.00           C  
ATOM   1946  OD1 ASP B 111      -7.595  14.145  21.906  1.00  0.00           O  
ATOM   1947  OD2 ASP B 111      -5.685  13.713  22.728  1.00  0.00           O  
ATOM   1948  H   ASP B 111      -8.789  11.933  23.883  1.00  0.00           H  
ATOM   1949  HA  ASP B 111      -8.858  12.078  21.024  1.00  0.00           H  
ATOM   1950 1HB  ASP B 111      -6.645  11.352  22.982  1.00  0.00           H  
ATOM   1951 2HB  ASP B 111      -6.370  11.505  21.258  1.00  0.00           H  
ATOM   1952  N   GLU B 112      -8.387   9.091  22.339  1.00  0.00           N  
ATOM   1953  CA  GLU B 112      -8.356   7.689  21.977  1.00  0.00           C  
ATOM   1954  C   GLU B 112      -9.635   7.278  21.270  1.00  0.00           C  
ATOM   1955  O   GLU B 112      -9.583   6.609  20.234  1.00  0.00           O  
ATOM   1956  CB  GLU B 112      -8.182   6.859  23.245  1.00  0.00           C  
ATOM   1957  CG  GLU B 112      -6.808   6.952  23.906  1.00  0.00           C  
ATOM   1958  CD  GLU B 112      -6.829   6.442  25.342  1.00  0.00           C  
ATOM   1959  OE1 GLU B 112      -7.912   6.191  25.842  1.00  0.00           O  
ATOM   1960  OE2 GLU B 112      -5.784   6.341  25.943  1.00  0.00           O  
ATOM   1961  H   GLU B 112      -8.279   9.357  23.324  1.00  0.00           H  
ATOM   1962  HA  GLU B 112      -7.514   7.519  21.308  1.00  0.00           H  
ATOM   1963 1HB  GLU B 112      -8.931   7.171  23.975  1.00  0.00           H  
ATOM   1964 2HB  GLU B 112      -8.367   5.813  23.016  1.00  0.00           H  
ATOM   1965 1HG  GLU B 112      -6.114   6.334  23.332  1.00  0.00           H  
ATOM   1966 2HG  GLU B 112      -6.441   7.968  23.872  1.00  0.00           H  
ATOM   1967  N   ARG B 113     -10.788   7.743  21.764  1.00  0.00           N  
ATOM   1968  CA  ARG B 113     -12.030   7.341  21.134  1.00  0.00           C  
ATOM   1969  C   ARG B 113     -12.208   8.007  19.769  1.00  0.00           C  
ATOM   1970  O   ARG B 113     -12.689   7.363  18.830  1.00  0.00           O  
ATOM   1971  CB  ARG B 113     -13.213   7.636  22.037  1.00  0.00           C  
ATOM   1972  CG  ARG B 113     -13.209   6.906  23.426  1.00  0.00           C  
ATOM   1973  CD  ARG B 113     -13.422   5.386  23.392  1.00  0.00           C  
ATOM   1974  NE  ARG B 113     -12.177   4.605  23.131  1.00  0.00           N  
ATOM   1975  CZ  ARG B 113     -11.164   4.396  24.030  1.00  0.00           C  
ATOM   1976  NH1 ARG B 113     -11.209   4.929  25.242  1.00  0.00           N  
ATOM   1977  NH2 ARG B 113     -10.121   3.649  23.689  1.00  0.00           N  
ATOM   1978  H   ARG B 113     -10.796   8.315  22.618  1.00  0.00           H  
ATOM   1979  HA  ARG B 113     -11.994   6.265  20.970  1.00  0.00           H  
ATOM   1980 1HB  ARG B 113     -13.234   8.709  22.244  1.00  0.00           H  
ATOM   1981 2HB  ARG B 113     -14.137   7.383  21.523  1.00  0.00           H  
ATOM   1982 1HG  ARG B 113     -12.252   7.085  23.890  1.00  0.00           H  
ATOM   1983 2HG  ARG B 113     -13.989   7.337  24.053  1.00  0.00           H  
ATOM   1984 1HD  ARG B 113     -13.838   5.056  24.341  1.00  0.00           H  
ATOM   1985 2HD  ARG B 113     -14.129   5.151  22.596  1.00  0.00           H  
ATOM   1986  HE  ARG B 113     -12.090   4.127  22.214  1.00  0.00           H  
ATOM   1987 1HH1 ARG B 113     -11.992   5.497  25.520  1.00  0.00           H  
ATOM   1988 2HH1 ARG B 113     -10.446   4.766  25.896  1.00  0.00           H  
ATOM   1989 1HH2 ARG B 113     -10.078   3.232  22.742  1.00  0.00           H  
ATOM   1990 2HH2 ARG B 113      -9.370   3.493  24.353  1.00  0.00           H  
ATOM   1991  N   GLU B 114     -11.799   9.279  19.623  1.00  0.00           N  
ATOM   1992  CA  GLU B 114     -11.957   9.926  18.325  1.00  0.00           C  
ATOM   1993  C   GLU B 114     -11.048   9.280  17.286  1.00  0.00           C  
ATOM   1994  O   GLU B 114     -11.453   9.108  16.133  1.00  0.00           O  
ATOM   1995  CB  GLU B 114     -11.675  11.429  18.420  1.00  0.00           C  
ATOM   1996  CG  GLU B 114     -12.752  12.237  19.162  1.00  0.00           C  
ATOM   1997  CD  GLU B 114     -14.076  12.260  18.440  1.00  0.00           C  
ATOM   1998  OE1 GLU B 114     -14.088  12.581  17.277  1.00  0.00           O  
ATOM   1999  OE2 GLU B 114     -15.070  11.944  19.047  1.00  0.00           O  
ATOM   2000  H   GLU B 114     -11.433   9.818  20.417  1.00  0.00           H  
ATOM   2001  HA  GLU B 114     -12.989   9.799  17.999  1.00  0.00           H  
ATOM   2002 1HB  GLU B 114     -10.726  11.581  18.948  1.00  0.00           H  
ATOM   2003 2HB  GLU B 114     -11.564  11.844  17.420  1.00  0.00           H  
ATOM   2004 1HG  GLU B 114     -12.906  11.798  20.146  1.00  0.00           H  
ATOM   2005 2HG  GLU B 114     -12.399  13.255  19.303  1.00  0.00           H  
ATOM   2006  N   LEU B 115      -9.842   8.874  17.697  1.00  0.00           N  
ATOM   2007  CA  LEU B 115      -8.916   8.233  16.779  1.00  0.00           C  
ATOM   2008  C   LEU B 115      -9.477   6.893  16.316  1.00  0.00           C  
ATOM   2009  O   LEU B 115      -9.363   6.561  15.135  1.00  0.00           O  
ATOM   2010  CB  LEU B 115      -7.555   8.085  17.467  1.00  0.00           C  
ATOM   2011  CG  LEU B 115      -6.777   9.437  17.709  1.00  0.00           C  
ATOM   2012  CD1 LEU B 115      -5.613   9.194  18.639  1.00  0.00           C  
ATOM   2013  CD2 LEU B 115      -6.253   9.978  16.410  1.00  0.00           C  
ATOM   2014  H   LEU B 115      -9.540   9.070  18.657  1.00  0.00           H  
ATOM   2015  HA  LEU B 115      -8.813   8.864  15.901  1.00  0.00           H  
ATOM   2016 1HB  LEU B 115      -7.716   7.618  18.442  1.00  0.00           H  
ATOM   2017 2HB  LEU B 115      -6.940   7.430  16.873  1.00  0.00           H  
ATOM   2018  HG  LEU B 115      -7.442  10.167  18.148  1.00  0.00           H  
ATOM   2019 1HD1 LEU B 115      -5.082  10.124  18.811  1.00  0.00           H  
ATOM   2020 2HD1 LEU B 115      -5.993   8.820  19.585  1.00  0.00           H  
ATOM   2021 3HD1 LEU B 115      -4.938   8.468  18.198  1.00  0.00           H  
ATOM   2022 1HD2 LEU B 115      -5.721  10.897  16.593  1.00  0.00           H  
ATOM   2023 2HD2 LEU B 115      -5.589   9.265  15.997  1.00  0.00           H  
ATOM   2024 3HD2 LEU B 115      -7.062  10.176  15.707  1.00  0.00           H  
ATOM   2025  N   GLU B 116     -10.130   6.142  17.215  1.00  0.00           N  
ATOM   2026  CA  GLU B 116     -10.739   4.873  16.822  1.00  0.00           C  
ATOM   2027  C   GLU B 116     -11.860   5.080  15.809  1.00  0.00           C  
ATOM   2028  O   GLU B 116     -11.985   4.294  14.860  1.00  0.00           O  
ATOM   2029  CB  GLU B 116     -11.284   4.135  18.033  1.00  0.00           C  
ATOM   2030  CG  GLU B 116     -10.233   3.567  18.936  1.00  0.00           C  
ATOM   2031  CD  GLU B 116     -10.806   3.049  20.195  1.00  0.00           C  
ATOM   2032  OE1 GLU B 116     -11.952   3.301  20.462  1.00  0.00           O  
ATOM   2033  OE2 GLU B 116     -10.097   2.425  20.921  1.00  0.00           O  
ATOM   2034  H   GLU B 116     -10.143   6.428  18.203  1.00  0.00           H  
ATOM   2035  HA  GLU B 116      -9.973   4.256  16.361  1.00  0.00           H  
ATOM   2036 1HB  GLU B 116     -11.897   4.818  18.623  1.00  0.00           H  
ATOM   2037 2HB  GLU B 116     -11.926   3.318  17.704  1.00  0.00           H  
ATOM   2038 1HG  GLU B 116      -9.721   2.753  18.416  1.00  0.00           H  
ATOM   2039 2HG  GLU B 116      -9.497   4.333  19.159  1.00  0.00           H  
ATOM   2040  N   GLU B 117     -12.655   6.146  15.977  1.00  0.00           N  
ATOM   2041  CA  GLU B 117     -13.722   6.402  15.019  1.00  0.00           C  
ATOM   2042  C   GLU B 117     -13.124   6.754  13.658  1.00  0.00           C  
ATOM   2043  O   GLU B 117     -13.635   6.309  12.622  1.00  0.00           O  
ATOM   2044  CB  GLU B 117     -14.645   7.526  15.503  1.00  0.00           C  
ATOM   2045  CG  GLU B 117     -15.516   7.172  16.718  1.00  0.00           C  
ATOM   2046  CD  GLU B 117     -16.484   6.048  16.440  1.00  0.00           C  
ATOM   2047  OE1 GLU B 117     -17.090   6.062  15.399  1.00  0.00           O  
ATOM   2048  OE2 GLU B 117     -16.610   5.158  17.265  1.00  0.00           O  
ATOM   2049  H   GLU B 117     -12.553   6.720  16.824  1.00  0.00           H  
ATOM   2050  HA  GLU B 117     -14.312   5.497  14.905  1.00  0.00           H  
ATOM   2051 1HB  GLU B 117     -14.039   8.393  15.778  1.00  0.00           H  
ATOM   2052 2HB  GLU B 117     -15.302   7.832  14.691  1.00  0.00           H  
ATOM   2053 1HG  GLU B 117     -14.864   6.874  17.536  1.00  0.00           H  
ATOM   2054 2HG  GLU B 117     -16.064   8.060  17.034  1.00  0.00           H  
ATOM   2055  N   GLU B 118     -12.006   7.498  13.653  1.00  0.00           N  
ATOM   2056  CA  GLU B 118     -11.354   7.826  12.394  1.00  0.00           C  
ATOM   2057  C   GLU B 118     -10.824   6.563  11.727  1.00  0.00           C  
ATOM   2058  O   GLU B 118     -10.955   6.417  10.510  1.00  0.00           O  
ATOM   2059  CB  GLU B 118     -10.198   8.812  12.592  1.00  0.00           C  
ATOM   2060  CG  GLU B 118     -10.616  10.225  12.975  1.00  0.00           C  
ATOM   2061  CD  GLU B 118      -9.443  11.131  13.214  1.00  0.00           C  
ATOM   2062  OE1 GLU B 118      -8.341  10.647  13.191  1.00  0.00           O  
ATOM   2063  OE2 GLU B 118      -9.648  12.303  13.419  1.00  0.00           O  
ATOM   2064  H   GLU B 118     -11.663   7.894  14.536  1.00  0.00           H  
ATOM   2065  HA  GLU B 118     -12.089   8.282  11.732  1.00  0.00           H  
ATOM   2066 1HB  GLU B 118      -9.538   8.440  13.374  1.00  0.00           H  
ATOM   2067 2HB  GLU B 118      -9.610   8.870  11.676  1.00  0.00           H  
ATOM   2068 1HG  GLU B 118     -11.223  10.638  12.170  1.00  0.00           H  
ATOM   2069 2HG  GLU B 118     -11.232  10.185  13.868  1.00  0.00           H  
ATOM   2070  N   LEU B 119     -10.279   5.624  12.514  1.00  0.00           N  
ATOM   2071  CA  LEU B 119      -9.754   4.405  11.918  1.00  0.00           C  
ATOM   2072  C   LEU B 119     -10.867   3.592  11.276  1.00  0.00           C  
ATOM   2073  O   LEU B 119     -10.683   3.079  10.166  1.00  0.00           O  
ATOM   2074  CB  LEU B 119      -9.047   3.533  12.975  1.00  0.00           C  
ATOM   2075  CG  LEU B 119      -7.725   4.083  13.591  1.00  0.00           C  
ATOM   2076  CD1 LEU B 119      -7.246   3.155  14.711  1.00  0.00           C  
ATOM   2077  CD2 LEU B 119      -6.701   4.205  12.542  1.00  0.00           C  
ATOM   2078  H   LEU B 119     -10.156   5.823  13.512  1.00  0.00           H  
ATOM   2079  HA  LEU B 119      -9.066   4.674  11.132  1.00  0.00           H  
ATOM   2080 1HB  LEU B 119      -9.745   3.368  13.795  1.00  0.00           H  
ATOM   2081 2HB  LEU B 119      -8.828   2.575  12.526  1.00  0.00           H  
ATOM   2082  HG  LEU B 119      -7.902   5.051  14.023  1.00  0.00           H  
ATOM   2083 1HD1 LEU B 119      -6.333   3.557  15.143  1.00  0.00           H  
ATOM   2084 2HD1 LEU B 119      -8.007   3.084  15.485  1.00  0.00           H  
ATOM   2085 3HD1 LEU B 119      -7.045   2.168  14.316  1.00  0.00           H  
ATOM   2086 1HD2 LEU B 119      -5.779   4.579  12.975  1.00  0.00           H  
ATOM   2087 2HD2 LEU B 119      -6.537   3.250  12.114  1.00  0.00           H  
ATOM   2088 3HD2 LEU B 119      -7.026   4.883  11.780  1.00  0.00           H  
ATOM   2089  N   LYS B 120     -12.042   3.525  11.920  1.00  0.00           N  
ATOM   2090  CA  LYS B 120     -13.161   2.793  11.332  1.00  0.00           C  
ATOM   2091  C   LYS B 120     -13.620   3.422  10.019  1.00  0.00           C  
ATOM   2092  O   LYS B 120     -13.898   2.705   9.051  1.00  0.00           O  
ATOM   2093  CB  LYS B 120     -14.331   2.712  12.307  1.00  0.00           C  
ATOM   2094  CG  LYS B 120     -14.097   1.765  13.483  1.00  0.00           C  
ATOM   2095  CD  LYS B 120     -15.360   1.557  14.326  1.00  0.00           C  
ATOM   2096  CE  LYS B 120     -15.651   2.771  15.196  1.00  0.00           C  
ATOM   2097  NZ  LYS B 120     -16.786   2.545  16.143  1.00  0.00           N  
ATOM   2098  H   LYS B 120     -12.122   3.942  12.856  1.00  0.00           H  
ATOM   2099  HA  LYS B 120     -12.826   1.778  11.113  1.00  0.00           H  
ATOM   2100 1HB  LYS B 120     -14.513   3.713  12.704  1.00  0.00           H  
ATOM   2101 2HB  LYS B 120     -15.229   2.401  11.776  1.00  0.00           H  
ATOM   2102 1HG  LYS B 120     -13.761   0.798  13.103  1.00  0.00           H  
ATOM   2103 2HG  LYS B 120     -13.308   2.172  14.115  1.00  0.00           H  
ATOM   2104 1HD  LYS B 120     -16.213   1.372  13.674  1.00  0.00           H  
ATOM   2105 2HD  LYS B 120     -15.220   0.688  14.970  1.00  0.00           H  
ATOM   2106 1HE  LYS B 120     -14.756   3.016  15.770  1.00  0.00           H  
ATOM   2107 2HE  LYS B 120     -15.905   3.618  14.563  1.00  0.00           H  
ATOM   2108 1HZ  LYS B 120     -16.898   3.421  16.689  1.00  0.00           H  
ATOM   2109 2HZ  LYS B 120     -17.632   2.349  15.635  1.00  0.00           H  
ATOM   2110 3HZ  LYS B 120     -16.580   1.783  16.765  1.00  0.00           H  
ATOM   2111  N   GLU B 121     -13.670   4.756   9.955  1.00  0.00           N  
ATOM   2112  CA  GLU B 121     -14.088   5.394   8.713  1.00  0.00           C  
ATOM   2113  C   GLU B 121     -13.063   5.160   7.609  1.00  0.00           C  
ATOM   2114  O   GLU B 121     -13.441   4.927   6.454  1.00  0.00           O  
ATOM   2115  CB  GLU B 121     -14.343   6.881   8.939  1.00  0.00           C  
ATOM   2116  CG  GLU B 121     -15.613   7.160   9.743  1.00  0.00           C  
ATOM   2117  CD  GLU B 121     -16.868   6.793   8.972  1.00  0.00           C  
ATOM   2118  OE1 GLU B 121     -17.010   7.293   7.880  1.00  0.00           O  
ATOM   2119  OE2 GLU B 121     -17.659   6.002   9.455  1.00  0.00           O  
ATOM   2120  H   GLU B 121     -13.484   5.315  10.796  1.00  0.00           H  
ATOM   2121  HA  GLU B 121     -15.027   4.942   8.399  1.00  0.00           H  
ATOM   2122 1HB  GLU B 121     -13.501   7.311   9.486  1.00  0.00           H  
ATOM   2123 2HB  GLU B 121     -14.417   7.394   7.981  1.00  0.00           H  
ATOM   2124 1HG  GLU B 121     -15.578   6.574  10.663  1.00  0.00           H  
ATOM   2125 2HG  GLU B 121     -15.643   8.212  10.014  1.00  0.00           H  
ATOM   2126  N   LEU B 122     -11.774   5.161   7.962  1.00  0.00           N  
ATOM   2127  CA  LEU B 122     -10.739   4.911   6.974  1.00  0.00           C  
ATOM   2128  C   LEU B 122     -10.866   3.480   6.439  1.00  0.00           C  
ATOM   2129  O   LEU B 122     -10.721   3.253   5.232  1.00  0.00           O  
ATOM   2130  CB  LEU B 122      -9.361   5.131   7.615  1.00  0.00           C  
ATOM   2131  CG  LEU B 122      -8.962   6.621   7.985  1.00  0.00           C  
ATOM   2132  CD1 LEU B 122      -7.658   6.602   8.805  1.00  0.00           C  
ATOM   2133  CD2 LEU B 122      -8.786   7.483   6.727  1.00  0.00           C  
ATOM   2134  H   LEU B 122     -11.518   5.408   8.925  1.00  0.00           H  
ATOM   2135  HA  LEU B 122     -10.878   5.596   6.141  1.00  0.00           H  
ATOM   2136 1HB  LEU B 122      -9.347   4.572   8.545  1.00  0.00           H  
ATOM   2137 2HB  LEU B 122      -8.633   4.710   6.990  1.00  0.00           H  
ATOM   2138  HG  LEU B 122      -9.740   7.057   8.587  1.00  0.00           H  
ATOM   2139 1HD1 LEU B 122      -7.392   7.616   9.088  1.00  0.00           H  
ATOM   2140 2HD1 LEU B 122      -7.799   6.014   9.699  1.00  0.00           H  
ATOM   2141 3HD1 LEU B 122      -6.857   6.173   8.211  1.00  0.00           H  
ATOM   2142 1HD2 LEU B 122      -8.520   8.496   7.028  1.00  0.00           H  
ATOM   2143 2HD2 LEU B 122      -8.005   7.089   6.113  1.00  0.00           H  
ATOM   2144 3HD2 LEU B 122      -9.713   7.519   6.150  1.00  0.00           H  
ATOM   2145  N   GLU B 123     -11.178   2.515   7.323  1.00  0.00           N  
ATOM   2146  CA  GLU B 123     -11.357   1.132   6.889  1.00  0.00           C  
ATOM   2147  C   GLU B 123     -12.514   1.029   5.896  1.00  0.00           C  
ATOM   2148  O   GLU B 123     -12.411   0.309   4.897  1.00  0.00           O  
ATOM   2149  CB  GLU B 123     -11.598   0.179   8.067  1.00  0.00           C  
ATOM   2150  CG  GLU B 123     -11.711  -1.309   7.646  1.00  0.00           C  
ATOM   2151  CD  GLU B 123     -11.877  -2.275   8.800  1.00  0.00           C  
ATOM   2152  OE1 GLU B 123     -11.916  -1.846   9.924  1.00  0.00           O  
ATOM   2153  OE2 GLU B 123     -11.967  -3.452   8.543  1.00  0.00           O  
ATOM   2154  H   GLU B 123     -11.227   2.746   8.323  1.00  0.00           H  
ATOM   2155  HA  GLU B 123     -10.450   0.814   6.386  1.00  0.00           H  
ATOM   2156 1HB  GLU B 123     -10.786   0.277   8.789  1.00  0.00           H  
ATOM   2157 2HB  GLU B 123     -12.522   0.458   8.576  1.00  0.00           H  
ATOM   2158 1HG  GLU B 123     -12.568  -1.425   6.982  1.00  0.00           H  
ATOM   2159 2HG  GLU B 123     -10.819  -1.576   7.082  1.00  0.00           H  
ATOM   2160  N   ARG B 124     -13.616   1.746   6.160  1.00  0.00           N  
ATOM   2161  CA  ARG B 124     -14.762   1.705   5.255  1.00  0.00           C  
ATOM   2162  C   ARG B 124     -14.389   2.258   3.872  1.00  0.00           C  
ATOM   2163  O   ARG B 124     -14.788   1.686   2.845  1.00  0.00           O  
ATOM   2164  CB  ARG B 124     -15.928   2.511   5.819  1.00  0.00           C  
ATOM   2165  CG  ARG B 124     -16.594   1.918   7.063  1.00  0.00           C  
ATOM   2166  CD  ARG B 124     -17.659   2.817   7.613  1.00  0.00           C  
ATOM   2167  NE  ARG B 124     -18.831   2.863   6.744  1.00  0.00           N  
ATOM   2168  CZ  ARG B 124     -19.816   3.797   6.779  1.00  0.00           C  
ATOM   2169  NH1 ARG B 124     -19.791   4.815   7.631  1.00  0.00           N  
ATOM   2170  NH2 ARG B 124     -20.834   3.682   5.933  1.00  0.00           N  
ATOM   2171  H   ARG B 124     -13.661   2.270   7.043  1.00  0.00           H  
ATOM   2172  HA  ARG B 124     -15.075   0.667   5.144  1.00  0.00           H  
ATOM   2173 1HB  ARG B 124     -15.580   3.507   6.086  1.00  0.00           H  
ATOM   2174 2HB  ARG B 124     -16.692   2.629   5.054  1.00  0.00           H  
ATOM   2175 1HG  ARG B 124     -17.057   0.967   6.801  1.00  0.00           H  
ATOM   2176 2HG  ARG B 124     -15.850   1.751   7.835  1.00  0.00           H  
ATOM   2177 1HD  ARG B 124     -17.968   2.460   8.595  1.00  0.00           H  
ATOM   2178 2HD  ARG B 124     -17.255   3.828   7.707  1.00  0.00           H  
ATOM   2179  HE  ARG B 124     -18.928   2.117   6.068  1.00  0.00           H  
ATOM   2180 1HH1 ARG B 124     -19.012   4.960   8.296  1.00  0.00           H  
ATOM   2181 2HH1 ARG B 124     -20.536   5.491   7.628  1.00  0.00           H  
ATOM   2182 1HH2 ARG B 124     -20.863   2.910   5.280  1.00  0.00           H  
ATOM   2183 2HH2 ARG B 124     -21.579   4.362   5.939  1.00  0.00           H  
ATOM   2184  N   GLU B 125     -13.587   3.334   3.837  1.00  0.00           N  
ATOM   2185  CA  GLU B 125     -13.167   3.901   2.558  1.00  0.00           C  
ATOM   2186  C   GLU B 125     -12.323   2.889   1.784  1.00  0.00           C  
ATOM   2187  O   GLU B 125     -12.499   2.727   0.570  1.00  0.00           O  
ATOM   2188  CB  GLU B 125     -12.363   5.192   2.766  1.00  0.00           C  
ATOM   2189  CG  GLU B 125     -13.173   6.390   3.278  1.00  0.00           C  
ATOM   2190  CD  GLU B 125     -12.317   7.610   3.549  1.00  0.00           C  
ATOM   2191  OE1 GLU B 125     -11.121   7.492   3.483  1.00  0.00           O  
ATOM   2192  OE2 GLU B 125     -12.864   8.651   3.821  1.00  0.00           O  
ATOM   2193  H   GLU B 125     -13.338   3.799   4.719  1.00  0.00           H  
ATOM   2194  HA  GLU B 125     -14.056   4.130   1.970  1.00  0.00           H  
ATOM   2195 1HB  GLU B 125     -11.572   5.003   3.490  1.00  0.00           H  
ATOM   2196 2HB  GLU B 125     -11.884   5.478   1.829  1.00  0.00           H  
ATOM   2197 1HG  GLU B 125     -13.929   6.647   2.538  1.00  0.00           H  
ATOM   2198 2HG  GLU B 125     -13.686   6.103   4.192  1.00  0.00           H  
ATOM   2199  N   LEU B 126     -11.462   2.159   2.495  1.00  0.00           N  
ATOM   2200  CA  LEU B 126     -10.634   1.151   1.857  1.00  0.00           C  
ATOM   2201  C   LEU B 126     -11.430   0.003   1.301  1.00  0.00           C  
ATOM   2202  O   LEU B 126     -11.047  -0.527   0.259  1.00  0.00           O  
ATOM   2203  CB  LEU B 126      -9.620   0.588   2.827  1.00  0.00           C  
ATOM   2204  CG  LEU B 126      -8.543   1.511   3.240  1.00  0.00           C  
ATOM   2205  CD1 LEU B 126      -7.839   0.915   4.331  1.00  0.00           C  
ATOM   2206  CD2 LEU B 126      -7.565   1.746   2.096  1.00  0.00           C  
ATOM   2207  H   LEU B 126     -11.338   2.380   3.491  1.00  0.00           H  
ATOM   2208  HA  LEU B 126     -10.127   1.618   1.028  1.00  0.00           H  
ATOM   2209 1HB  LEU B 126     -10.147   0.269   3.723  1.00  0.00           H  
ATOM   2210 2HB  LEU B 126      -9.157  -0.287   2.375  1.00  0.00           H  
ATOM   2211  HG  LEU B 126      -8.970   2.445   3.567  1.00  0.00           H  
ATOM   2212 1HD1 LEU B 126      -7.067   1.596   4.623  1.00  0.00           H  
ATOM   2213 2HD1 LEU B 126      -8.508   0.742   5.163  1.00  0.00           H  
ATOM   2214 3HD1 LEU B 126      -7.411  -0.015   4.006  1.00  0.00           H  
ATOM   2215 1HD2 LEU B 126      -6.773   2.390   2.433  1.00  0.00           H  
ATOM   2216 2HD2 LEU B 126      -7.140   0.804   1.778  1.00  0.00           H  
ATOM   2217 3HD2 LEU B 126      -8.057   2.209   1.270  1.00  0.00           H  
ATOM   2218  N   GLU B 127     -12.510  -0.397   1.972  1.00  0.00           N  
ATOM   2219  CA  GLU B 127     -13.286  -1.520   1.472  1.00  0.00           C  
ATOM   2220  C   GLU B 127     -13.896  -1.134   0.123  1.00  0.00           C  
ATOM   2221  O   GLU B 127     -13.901  -1.940  -0.816  1.00  0.00           O  
ATOM   2222  CB  GLU B 127     -14.397  -1.900   2.455  1.00  0.00           C  
ATOM   2223  CG  GLU B 127     -15.128  -3.222   2.133  1.00  0.00           C  
ATOM   2224  CD  GLU B 127     -14.231  -4.449   2.320  1.00  0.00           C  
ATOM   2225  OE1 GLU B 127     -13.245  -4.342   3.037  1.00  0.00           O  
ATOM   2226  OE2 GLU B 127     -14.526  -5.475   1.764  1.00  0.00           O  
ATOM   2227  H   GLU B 127     -12.735   0.045   2.872  1.00  0.00           H  
ATOM   2228  HA  GLU B 127     -12.624  -2.374   1.332  1.00  0.00           H  
ATOM   2229 1HB  GLU B 127     -13.979  -1.968   3.461  1.00  0.00           H  
ATOM   2230 2HB  GLU B 127     -15.141  -1.101   2.471  1.00  0.00           H  
ATOM   2231 1HG  GLU B 127     -15.996  -3.315   2.784  1.00  0.00           H  
ATOM   2232 2HG  GLU B 127     -15.484  -3.193   1.101  1.00  0.00           H  
ATOM   2233  N   GLU B 128     -14.350   0.121  -0.003  1.00  0.00           N  
ATOM   2234  CA  GLU B 128     -14.924   0.552  -1.276  1.00  0.00           C  
ATOM   2235  C   GLU B 128     -13.851   0.608  -2.371  1.00  0.00           C  
ATOM   2236  O   GLU B 128     -14.101   0.207  -3.516  1.00  0.00           O  
ATOM   2237  CB  GLU B 128     -15.594   1.923  -1.131  1.00  0.00           C  
ATOM   2238  CG  GLU B 128     -16.870   1.930  -0.279  1.00  0.00           C  
ATOM   2239  CD  GLU B 128     -17.962   1.066  -0.863  1.00  0.00           C  
ATOM   2240  OE1 GLU B 128     -18.175   1.140  -2.046  1.00  0.00           O  
ATOM   2241  OE2 GLU B 128     -18.578   0.311  -0.128  1.00  0.00           O  
ATOM   2242  H   GLU B 128     -14.365   0.733   0.824  1.00  0.00           H  
ATOM   2243  HA  GLU B 128     -15.677  -0.170  -1.577  1.00  0.00           H  
ATOM   2244 1HB  GLU B 128     -14.888   2.615  -0.667  1.00  0.00           H  
ATOM   2245 2HB  GLU B 128     -15.838   2.316  -2.116  1.00  0.00           H  
ATOM   2246 1HG  GLU B 128     -16.626   1.567   0.722  1.00  0.00           H  
ATOM   2247 2HG  GLU B 128     -17.228   2.955  -0.187  1.00  0.00           H  
ATOM   2248  N   LEU B 129     -12.639   1.040  -2.007  1.00  0.00           N  
ATOM   2249  CA  LEU B 129     -11.547   1.110  -2.971  1.00  0.00           C  
ATOM   2250  C   LEU B 129     -11.149  -0.292  -3.428  1.00  0.00           C  
ATOM   2251  O   LEU B 129     -10.864  -0.505  -4.613  1.00  0.00           O  
ATOM   2252  CB  LEU B 129     -10.359   1.843  -2.338  1.00  0.00           C  
ATOM   2253  CG  LEU B 129     -10.590   3.369  -2.055  1.00  0.00           C  
ATOM   2254  CD1 LEU B 129      -9.450   3.918  -1.205  1.00  0.00           C  
ATOM   2255  CD2 LEU B 129     -10.684   4.164  -3.364  1.00  0.00           C  
ATOM   2256  H   LEU B 129     -12.510   1.397  -1.054  1.00  0.00           H  
ATOM   2257  HA  LEU B 129     -11.891   1.650  -3.846  1.00  0.00           H  
ATOM   2258 1HB  LEU B 129     -10.137   1.361  -1.392  1.00  0.00           H  
ATOM   2259 2HB  LEU B 129      -9.502   1.731  -2.975  1.00  0.00           H  
ATOM   2260  HG  LEU B 129     -11.514   3.487  -1.507  1.00  0.00           H  
ATOM   2261 1HD1 LEU B 129      -9.645   4.965  -0.993  1.00  0.00           H  
ATOM   2262 2HD1 LEU B 129      -9.397   3.381  -0.275  1.00  0.00           H  
ATOM   2263 3HD1 LEU B 129      -8.509   3.828  -1.737  1.00  0.00           H  
ATOM   2264 1HD2 LEU B 129     -10.856   5.215  -3.123  1.00  0.00           H  
ATOM   2265 2HD2 LEU B 129      -9.768   4.084  -3.919  1.00  0.00           H  
ATOM   2266 3HD2 LEU B 129     -11.503   3.810  -3.973  1.00  0.00           H  
ATOM   2267  N   GLN B 130     -11.171  -1.263  -2.508  1.00  0.00           N  
ATOM   2268  CA  GLN B 130     -10.830  -2.629  -2.875  1.00  0.00           C  
ATOM   2269  C   GLN B 130     -11.856  -3.220  -3.826  1.00  0.00           C  
ATOM   2270  O   GLN B 130     -11.478  -3.923  -4.768  1.00  0.00           O  
ATOM   2271  CB  GLN B 130     -10.715  -3.503  -1.625  1.00  0.00           C  
ATOM   2272  CG  GLN B 130      -9.507  -3.196  -0.786  1.00  0.00           C  
ATOM   2273  CD  GLN B 130      -8.277  -3.559  -1.504  1.00  0.00           C  
ATOM   2274  OE1 GLN B 130      -8.182  -4.708  -1.951  1.00  0.00           O  
ATOM   2275  NE2 GLN B 130      -7.364  -2.613  -1.641  1.00  0.00           N  
ATOM   2276  H   GLN B 130     -11.366  -1.022  -1.531  1.00  0.00           H  
ATOM   2277  HA  GLN B 130      -9.871  -2.617  -3.387  1.00  0.00           H  
ATOM   2278 1HB  GLN B 130     -11.599  -3.349  -1.000  1.00  0.00           H  
ATOM   2279 2HB  GLN B 130     -10.693  -4.553  -1.908  1.00  0.00           H  
ATOM   2280 1HG  GLN B 130      -9.460  -2.135  -0.587  1.00  0.00           H  
ATOM   2281 2HG  GLN B 130      -9.553  -3.755   0.148  1.00  0.00           H  
ATOM   2282 1HE2 GLN B 130      -6.477  -2.755  -2.120  1.00  0.00           H  
ATOM   2283 2HE2 GLN B 130      -7.547  -1.703  -1.278  1.00  0.00           H  
ATOM   2284  N   LYS B 131     -13.142  -2.909  -3.625  1.00  0.00           N  
ATOM   2285  CA  LYS B 131     -14.159  -3.407  -4.543  1.00  0.00           C  
ATOM   2286  C   LYS B 131     -13.939  -2.823  -5.938  1.00  0.00           C  
ATOM   2287  O   LYS B 131     -14.098  -3.531  -6.940  1.00  0.00           O  
ATOM   2288  CB  LYS B 131     -15.563  -3.103  -4.026  1.00  0.00           C  
ATOM   2289  CG  LYS B 131     -15.974  -3.961  -2.818  1.00  0.00           C  
ATOM   2290  CD  LYS B 131     -17.450  -3.779  -2.440  1.00  0.00           C  
ATOM   2291  CE  LYS B 131     -17.676  -2.447  -1.738  1.00  0.00           C  
ATOM   2292  NZ  LYS B 131     -19.069  -2.289  -1.223  1.00  0.00           N  
ATOM   2293  H   LYS B 131     -13.405  -2.379  -2.785  1.00  0.00           H  
ATOM   2294  HA  LYS B 131     -14.054  -4.491  -4.618  1.00  0.00           H  
ATOM   2295 1HB  LYS B 131     -15.603  -2.055  -3.732  1.00  0.00           H  
ATOM   2296 2HB  LYS B 131     -16.289  -3.254  -4.823  1.00  0.00           H  
ATOM   2297 1HG  LYS B 131     -15.798  -5.013  -3.052  1.00  0.00           H  
ATOM   2298 2HG  LYS B 131     -15.354  -3.699  -1.962  1.00  0.00           H  
ATOM   2299 1HD  LYS B 131     -18.069  -3.820  -3.336  1.00  0.00           H  
ATOM   2300 2HD  LYS B 131     -17.750  -4.585  -1.770  1.00  0.00           H  
ATOM   2301 1HE  LYS B 131     -16.980  -2.369  -0.901  1.00  0.00           H  
ATOM   2302 2HE  LYS B 131     -17.480  -1.634  -2.432  1.00  0.00           H  
ATOM   2303 1HZ  LYS B 131     -19.110  -1.358  -0.761  1.00  0.00           H  
ATOM   2304 2HZ  LYS B 131     -19.729  -2.324  -1.982  1.00  0.00           H  
ATOM   2305 3HZ  LYS B 131     -19.281  -3.008  -0.554  1.00  0.00           H  
ATOM   2306  N   LYS B 132     -13.549  -1.539  -6.010  1.00  0.00           N  
ATOM   2307  CA  LYS B 132     -13.282  -0.932  -7.309  1.00  0.00           C  
ATOM   2308  C   LYS B 132     -12.111  -1.628  -7.998  1.00  0.00           C  
ATOM   2309  O   LYS B 132     -12.169  -1.880  -9.207  1.00  0.00           O  
ATOM   2310  CB  LYS B 132     -13.020   0.573  -7.182  1.00  0.00           C  
ATOM   2311  CG  LYS B 132     -14.270   1.385  -6.836  1.00  0.00           C  
ATOM   2312  CD  LYS B 132     -13.988   2.888  -6.714  1.00  0.00           C  
ATOM   2313  CE  LYS B 132     -15.279   3.651  -6.398  1.00  0.00           C  
ATOM   2314  NZ  LYS B 132     -15.067   5.127  -6.295  1.00  0.00           N  
ATOM   2315  H   LYS B 132     -13.504  -0.982  -5.148  1.00  0.00           H  
ATOM   2316  HA  LYS B 132     -14.163  -1.069  -7.936  1.00  0.00           H  
ATOM   2317 1HB  LYS B 132     -12.281   0.747  -6.399  1.00  0.00           H  
ATOM   2318 2HB  LYS B 132     -12.606   0.953  -8.116  1.00  0.00           H  
ATOM   2319 1HG  LYS B 132     -15.019   1.226  -7.611  1.00  0.00           H  
ATOM   2320 2HG  LYS B 132     -14.675   1.023  -5.893  1.00  0.00           H  
ATOM   2321 1HD  LYS B 132     -13.267   3.056  -5.911  1.00  0.00           H  
ATOM   2322 2HD  LYS B 132     -13.566   3.263  -7.647  1.00  0.00           H  
ATOM   2323 1HE  LYS B 132     -16.002   3.456  -7.188  1.00  0.00           H  
ATOM   2324 2HE  LYS B 132     -15.683   3.286  -5.451  1.00  0.00           H  
ATOM   2325 1HZ  LYS B 132     -15.949   5.576  -6.091  1.00  0.00           H  
ATOM   2326 2HZ  LYS B 132     -14.412   5.336  -5.557  1.00  0.00           H  
ATOM   2327 3HZ  LYS B 132     -14.706   5.478  -7.172  1.00  0.00           H  
ATOM   2328  N   LEU B 133     -11.069  -1.992  -7.237  1.00  0.00           N  
ATOM   2329  CA  LEU B 133      -9.940  -2.680  -7.852  1.00  0.00           C  
ATOM   2330  C   LEU B 133     -10.338  -4.051  -8.371  1.00  0.00           C  
ATOM   2331  O   LEU B 133      -9.857  -4.460  -9.431  1.00  0.00           O  
ATOM   2332  CB  LEU B 133      -8.779  -2.866  -6.874  1.00  0.00           C  
ATOM   2333  CG  LEU B 133      -8.043  -1.610  -6.409  1.00  0.00           C  
ATOM   2334  CD1 LEU B 133      -7.007  -1.999  -5.354  1.00  0.00           C  
ATOM   2335  CD2 LEU B 133      -7.384  -0.921  -7.581  1.00  0.00           C  
ATOM   2336  H   LEU B 133     -11.046  -1.708  -6.250  1.00  0.00           H  
ATOM   2337  HA  LEU B 133      -9.614  -2.103  -8.707  1.00  0.00           H  
ATOM   2338 1HB  LEU B 133      -9.163  -3.372  -5.987  1.00  0.00           H  
ATOM   2339 2HB  LEU B 133      -8.056  -3.514  -7.343  1.00  0.00           H  
ATOM   2340  HG  LEU B 133      -8.749  -0.942  -5.942  1.00  0.00           H  
ATOM   2341 1HD1 LEU B 133      -6.495  -1.103  -4.997  1.00  0.00           H  
ATOM   2342 2HD1 LEU B 133      -7.504  -2.484  -4.516  1.00  0.00           H  
ATOM   2343 3HD1 LEU B 133      -6.278  -2.680  -5.781  1.00  0.00           H  
ATOM   2344 1HD2 LEU B 133      -6.853  -0.057  -7.233  1.00  0.00           H  
ATOM   2345 2HD2 LEU B 133      -6.706  -1.584  -8.030  1.00  0.00           H  
ATOM   2346 3HD2 LEU B 133      -8.110  -0.613  -8.310  1.00  0.00           H  
ATOM   2347  N   GLU B 134     -11.220  -4.767  -7.658  1.00  0.00           N  
ATOM   2348  CA  GLU B 134     -11.638  -6.077  -8.149  1.00  0.00           C  
ATOM   2349  C   GLU B 134     -12.391  -5.937  -9.472  1.00  0.00           C  
ATOM   2350  O   GLU B 134     -12.191  -6.743 -10.389  1.00  0.00           O  
ATOM   2351  CB  GLU B 134     -12.530  -6.809  -7.144  1.00  0.00           C  
ATOM   2352  CG  GLU B 134     -11.830  -7.285  -5.883  1.00  0.00           C  
ATOM   2353  CD  GLU B 134     -12.747  -8.046  -4.963  1.00  0.00           C  
ATOM   2354  OE1 GLU B 134     -13.936  -8.006  -5.179  1.00  0.00           O  
ATOM   2355  OE2 GLU B 134     -12.258  -8.688  -4.063  1.00  0.00           O  
ATOM   2356  H   GLU B 134     -11.537  -4.416  -6.745  1.00  0.00           H  
ATOM   2357  HA  GLU B 134     -10.748  -6.680  -8.321  1.00  0.00           H  
ATOM   2358 1HB  GLU B 134     -13.342  -6.146  -6.841  1.00  0.00           H  
ATOM   2359 2HB  GLU B 134     -12.981  -7.675  -7.628  1.00  0.00           H  
ATOM   2360 1HG  GLU B 134     -10.992  -7.908  -6.153  1.00  0.00           H  
ATOM   2361 2HG  GLU B 134     -11.439  -6.418  -5.357  1.00  0.00           H  
ATOM   2362  N   GLU B 135     -13.225  -4.895  -9.597  1.00  0.00           N  
ATOM   2363  CA  GLU B 135     -13.964  -4.703 -10.840  1.00  0.00           C  
ATOM   2364  C   GLU B 135     -13.017  -4.355 -11.987  1.00  0.00           C  
ATOM   2365  O   GLU B 135     -13.186  -4.854 -13.109  1.00  0.00           O  
ATOM   2366  CB  GLU B 135     -15.032  -3.618 -10.679  1.00  0.00           C  
ATOM   2367  CG  GLU B 135     -16.209  -4.012  -9.772  1.00  0.00           C  
ATOM   2368  CD  GLU B 135     -16.984  -5.195 -10.306  1.00  0.00           C  
ATOM   2369  OE1 GLU B 135     -17.253  -5.219 -11.479  1.00  0.00           O  
ATOM   2370  OE2 GLU B 135     -17.296  -6.094  -9.541  1.00  0.00           O  
ATOM   2371  H   GLU B 135     -13.399  -4.293  -8.781  1.00  0.00           H  
ATOM   2372  HA  GLU B 135     -14.462  -5.635 -11.090  1.00  0.00           H  
ATOM   2373 1HB  GLU B 135     -14.572  -2.726 -10.250  1.00  0.00           H  
ATOM   2374 2HB  GLU B 135     -15.430  -3.346 -11.655  1.00  0.00           H  
ATOM   2375 1HG  GLU B 135     -15.820  -4.266  -8.786  1.00  0.00           H  
ATOM   2376 2HG  GLU B 135     -16.874  -3.157  -9.661  1.00  0.00           H  
ATOM   2377  N   ILE B 136     -11.974  -3.568 -11.699  1.00  0.00           N  
ATOM   2378  CA  ILE B 136     -10.996  -3.235 -12.721  1.00  0.00           C  
ATOM   2379  C   ILE B 136     -10.256  -4.486 -13.135  1.00  0.00           C  
ATOM   2380  O   ILE B 136     -10.049  -4.721 -14.324  1.00  0.00           O  
ATOM   2381  CB  ILE B 136      -9.978  -2.178 -12.272  1.00  0.00           C  
ATOM   2382  CG1 ILE B 136     -10.681  -0.836 -12.063  1.00  0.00           C  
ATOM   2383  CG2 ILE B 136      -8.880  -2.078 -13.356  1.00  0.00           C  
ATOM   2384  CD1 ILE B 136      -9.846   0.194 -11.317  1.00  0.00           C  
ATOM   2385  H   ILE B 136     -11.913  -3.150 -10.761  1.00  0.00           H  
ATOM   2386  HA  ILE B 136     -11.527  -2.849 -13.595  1.00  0.00           H  
ATOM   2387  HB  ILE B 136      -9.533  -2.462 -11.314  1.00  0.00           H  
ATOM   2388 1HG1 ILE B 136     -10.949  -0.418 -13.035  1.00  0.00           H  
ATOM   2389 2HG1 ILE B 136     -11.594  -1.005 -11.500  1.00  0.00           H  
ATOM   2390 1HG2 ILE B 136      -8.171  -1.350 -13.112  1.00  0.00           H  
ATOM   2391 2HG2 ILE B 136      -8.376  -3.017 -13.467  1.00  0.00           H  
ATOM   2392 3HG2 ILE B 136      -9.330  -1.819 -14.282  1.00  0.00           H  
ATOM   2393 1HD1 ILE B 136     -10.431   1.095 -11.204  1.00  0.00           H  
ATOM   2394 2HD1 ILE B 136      -9.593  -0.190 -10.334  1.00  0.00           H  
ATOM   2395 3HD1 ILE B 136      -8.939   0.427 -11.859  1.00  0.00           H  
ATOM   2396  N   ARG B 137      -9.837  -5.293 -12.160  1.00  0.00           N  
ATOM   2397  CA  ARG B 137      -9.112  -6.504 -12.468  1.00  0.00           C  
ATOM   2398  C   ARG B 137      -9.919  -7.380 -13.417  1.00  0.00           C  
ATOM   2399  O   ARG B 137      -9.361  -7.912 -14.384  1.00  0.00           O  
ATOM   2400  CB  ARG B 137      -8.800  -7.254 -11.188  1.00  0.00           C  
ATOM   2401  CG  ARG B 137      -7.980  -8.505 -11.335  1.00  0.00           C  
ATOM   2402  CD  ARG B 137      -7.613  -9.045 -10.012  1.00  0.00           C  
ATOM   2403  NE  ARG B 137      -8.790  -9.467  -9.267  1.00  0.00           N  
ATOM   2404  CZ  ARG B 137      -8.828  -9.727  -7.942  1.00  0.00           C  
ATOM   2405  NH1 ARG B 137      -7.743  -9.611  -7.200  1.00  0.00           N  
ATOM   2406  NH2 ARG B 137      -9.968 -10.106  -7.388  1.00  0.00           N  
ATOM   2407  H   ARG B 137     -10.006  -5.041 -11.184  1.00  0.00           H  
ATOM   2408  HA  ARG B 137      -8.176  -6.236 -12.947  1.00  0.00           H  
ATOM   2409 1HB  ARG B 137      -8.299  -6.602 -10.497  1.00  0.00           H  
ATOM   2410 2HB  ARG B 137      -9.740  -7.538 -10.723  1.00  0.00           H  
ATOM   2411 1HG  ARG B 137      -8.551  -9.263 -11.873  1.00  0.00           H  
ATOM   2412 2HG  ARG B 137      -7.076  -8.280 -11.875  1.00  0.00           H  
ATOM   2413 1HD  ARG B 137      -6.955  -9.906 -10.139  1.00  0.00           H  
ATOM   2414 2HD  ARG B 137      -7.099  -8.267  -9.445  1.00  0.00           H  
ATOM   2415  HE  ARG B 137      -9.651  -9.568  -9.789  1.00  0.00           H  
ATOM   2416 1HH1 ARG B 137      -6.867  -9.328  -7.616  1.00  0.00           H  
ATOM   2417 2HH1 ARG B 137      -7.787  -9.808  -6.209  1.00  0.00           H  
ATOM   2418 1HH2 ARG B 137     -10.803 -10.195  -7.952  1.00  0.00           H  
ATOM   2419 2HH2 ARG B 137     -10.016 -10.300  -6.395  1.00  0.00           H  
ATOM   2420  N   LYS B 138     -11.230  -7.515 -13.178  1.00  0.00           N  
ATOM   2421  CA  LYS B 138     -12.047  -8.308 -14.083  1.00  0.00           C  
ATOM   2422  C   LYS B 138     -12.086  -7.706 -15.493  1.00  0.00           C  
ATOM   2423  O   LYS B 138     -11.945  -8.448 -16.470  1.00  0.00           O  
ATOM   2424  CB  LYS B 138     -13.462  -8.464 -13.526  1.00  0.00           C  
ATOM   2425  CG  LYS B 138     -13.557  -9.404 -12.309  1.00  0.00           C  
ATOM   2426  CD  LYS B 138     -15.013  -9.673 -11.884  1.00  0.00           C  
ATOM   2427  CE  LYS B 138     -15.610  -8.464 -11.162  1.00  0.00           C  
ATOM   2428  NZ  LYS B 138     -16.967  -8.732 -10.597  1.00  0.00           N  
ATOM   2429  H   LYS B 138     -11.634  -7.097 -12.332  1.00  0.00           H  
ATOM   2430  HA  LYS B 138     -11.600  -9.298 -14.163  1.00  0.00           H  
ATOM   2431 1HB  LYS B 138     -13.824  -7.481 -13.228  1.00  0.00           H  
ATOM   2432 2HB  LYS B 138     -14.122  -8.839 -14.307  1.00  0.00           H  
ATOM   2433 1HG  LYS B 138     -13.081 -10.353 -12.556  1.00  0.00           H  
ATOM   2434 2HG  LYS B 138     -13.016  -8.961 -11.473  1.00  0.00           H  
ATOM   2435 1HD  LYS B 138     -15.619  -9.895 -12.762  1.00  0.00           H  
ATOM   2436 2HD  LYS B 138     -15.042 -10.533 -11.216  1.00  0.00           H  
ATOM   2437 1HE  LYS B 138     -14.941  -8.173 -10.349  1.00  0.00           H  
ATOM   2438 2HE  LYS B 138     -15.695  -7.633 -11.858  1.00  0.00           H  
ATOM   2439 1HZ  LYS B 138     -17.274  -7.855 -10.130  1.00  0.00           H  
ATOM   2440 2HZ  LYS B 138     -17.611  -8.969 -11.333  1.00  0.00           H  
ATOM   2441 3HZ  LYS B 138     -16.930  -9.478  -9.926  1.00  0.00           H  
ATOM   2442  N   GLU B 139     -12.220  -6.370 -15.611  1.00  0.00           N  
ATOM   2443  CA  GLU B 139     -12.245  -5.757 -16.943  1.00  0.00           C  
ATOM   2444  C   GLU B 139     -10.915  -5.969 -17.661  1.00  0.00           C  
ATOM   2445  O   GLU B 139     -10.889  -6.252 -18.864  1.00  0.00           O  
ATOM   2446  CB  GLU B 139     -12.571  -4.264 -16.883  1.00  0.00           C  
ATOM   2447  CG  GLU B 139     -12.732  -3.630 -18.275  1.00  0.00           C  
ATOM   2448  CD  GLU B 139     -13.194  -2.208 -18.242  1.00  0.00           C  
ATOM   2449  OE1 GLU B 139     -13.417  -1.697 -17.176  1.00  0.00           O  
ATOM   2450  OE2 GLU B 139     -13.320  -1.626 -19.289  1.00  0.00           O  
ATOM   2451  H   GLU B 139     -12.376  -5.799 -14.769  1.00  0.00           H  
ATOM   2452  HA  GLU B 139     -13.027  -6.245 -17.527  1.00  0.00           H  
ATOM   2453 1HB  GLU B 139     -13.489  -4.110 -16.316  1.00  0.00           H  
ATOM   2454 2HB  GLU B 139     -11.768  -3.737 -16.358  1.00  0.00           H  
ATOM   2455 1HG  GLU B 139     -11.777  -3.676 -18.796  1.00  0.00           H  
ATOM   2456 2HG  GLU B 139     -13.444  -4.227 -18.844  1.00  0.00           H  
ATOM   2457  N   LEU B 140      -9.809  -5.844 -16.930  1.00  0.00           N  
ATOM   2458  CA  LEU B 140      -8.497  -6.027 -17.521  1.00  0.00           C  
ATOM   2459  C   LEU B 140      -8.315  -7.446 -18.025  1.00  0.00           C  
ATOM   2460  O   LEU B 140      -7.739  -7.646 -19.098  1.00  0.00           O  
ATOM   2461  CB  LEU B 140      -7.408  -5.732 -16.493  1.00  0.00           C  
ATOM   2462  CG  LEU B 140      -7.163  -4.275 -16.074  1.00  0.00           C  
ATOM   2463  CD1 LEU B 140      -6.270  -4.267 -14.852  1.00  0.00           C  
ATOM   2464  CD2 LEU B 140      -6.443  -3.514 -17.203  1.00  0.00           C  
ATOM   2465  H   LEU B 140      -9.897  -5.582 -15.943  1.00  0.00           H  
ATOM   2466  HA  LEU B 140      -8.402  -5.352 -18.364  1.00  0.00           H  
ATOM   2467 1HB  LEU B 140      -7.650  -6.288 -15.588  1.00  0.00           H  
ATOM   2468 2HB  LEU B 140      -6.515  -6.111 -16.879  1.00  0.00           H  
ATOM   2469  HG  LEU B 140      -8.110  -3.795 -15.834  1.00  0.00           H  
ATOM   2470 1HD1 LEU B 140      -6.106  -3.240 -14.558  1.00  0.00           H  
ATOM   2471 2HD1 LEU B 140      -6.750  -4.799 -14.041  1.00  0.00           H  
ATOM   2472 3HD1 LEU B 140      -5.319  -4.746 -15.083  1.00  0.00           H  
ATOM   2473 1HD2 LEU B 140      -6.245  -2.498 -16.887  1.00  0.00           H  
ATOM   2474 2HD2 LEU B 140      -5.505  -4.003 -17.405  1.00  0.00           H  
ATOM   2475 3HD2 LEU B 140      -7.046  -3.502 -18.103  1.00  0.00           H  
ATOM   2476  N   GLN B 141      -8.825  -8.434 -17.279  1.00  0.00           N  
ATOM   2477  CA  GLN B 141      -8.704  -9.820 -17.706  1.00  0.00           C  
ATOM   2478  C   GLN B 141      -9.523 -10.069 -18.976  1.00  0.00           C  
ATOM   2479  O   GLN B 141      -9.089 -10.828 -19.853  1.00  0.00           O  
ATOM   2480  CB  GLN B 141      -9.152 -10.768 -16.593  1.00  0.00           C  
ATOM   2481  CG  GLN B 141      -8.893 -12.253 -16.874  1.00  0.00           C  
ATOM   2482  CD  GLN B 141      -7.396 -12.561 -17.007  1.00  0.00           C  
ATOM   2483  OE1 GLN B 141      -6.584 -12.106 -16.175  1.00  0.00           O  
ATOM   2484  NE2 GLN B 141      -7.038 -13.330 -18.030  1.00  0.00           N  
ATOM   2485  H   GLN B 141      -9.233  -8.212 -16.362  1.00  0.00           H  
ATOM   2486  HA  GLN B 141      -7.656 -10.017 -17.930  1.00  0.00           H  
ATOM   2487 1HB  GLN B 141      -8.644 -10.497 -15.666  1.00  0.00           H  
ATOM   2488 2HB  GLN B 141     -10.222 -10.631 -16.423  1.00  0.00           H  
ATOM   2489 1HG  GLN B 141      -9.291 -12.840 -16.049  1.00  0.00           H  
ATOM   2490 2HG  GLN B 141      -9.387 -12.537 -17.804  1.00  0.00           H  
ATOM   2491 1HE2 GLN B 141      -6.075 -13.575 -18.173  1.00  0.00           H  
ATOM   2492 2HE2 GLN B 141      -7.734 -13.667 -18.666  1.00  0.00           H  
ATOM   2493  N   GLU B 142     -10.693  -9.417 -19.090  1.00  0.00           N  
ATOM   2494  CA  GLU B 142     -11.520  -9.554 -20.291  1.00  0.00           C  
ATOM   2495  C   GLU B 142     -10.782  -8.978 -21.500  1.00  0.00           C  
ATOM   2496  O   GLU B 142     -10.875  -9.520 -22.600  1.00  0.00           O  
ATOM   2497  CB  GLU B 142     -12.875  -8.853 -20.128  1.00  0.00           C  
ATOM   2498  CG  GLU B 142     -13.834  -9.523 -19.148  1.00  0.00           C  
ATOM   2499  CD  GLU B 142     -15.115  -8.753 -18.972  1.00  0.00           C  
ATOM   2500  OE1 GLU B 142     -15.210  -7.675 -19.509  1.00  0.00           O  
ATOM   2501  OE2 GLU B 142     -15.995  -9.238 -18.300  1.00  0.00           O  
ATOM   2502  H   GLU B 142     -11.036  -8.869 -18.292  1.00  0.00           H  
ATOM   2503  HA  GLU B 142     -11.698 -10.612 -20.472  1.00  0.00           H  
ATOM   2504 1HB  GLU B 142     -12.713  -7.834 -19.782  1.00  0.00           H  
ATOM   2505 2HB  GLU B 142     -13.371  -8.793 -21.095  1.00  0.00           H  
ATOM   2506 1HG  GLU B 142     -14.069 -10.519 -19.519  1.00  0.00           H  
ATOM   2507 2HG  GLU B 142     -13.341  -9.633 -18.189  1.00  0.00           H  
ATOM   2508  N   ILE B 143     -10.041  -7.887 -21.290  1.00  0.00           N  
ATOM   2509  CA  ILE B 143      -9.247  -7.282 -22.351  1.00  0.00           C  
ATOM   2510  C   ILE B 143      -8.075  -8.193 -22.745  1.00  0.00           C  
ATOM   2511  O   ILE B 143      -7.790  -8.353 -23.931  1.00  0.00           O  
ATOM   2512  CB  ILE B 143      -8.698  -5.890 -21.950  1.00  0.00           C  
ATOM   2513  CG1 ILE B 143      -9.866  -4.882 -21.788  1.00  0.00           C  
ATOM   2514  CG2 ILE B 143      -7.708  -5.395 -23.036  1.00  0.00           C  
ATOM   2515  CD1 ILE B 143      -9.478  -3.572 -21.088  1.00  0.00           C  
ATOM   2516  H   ILE B 143     -10.093  -7.451 -20.360  1.00  0.00           H  
ATOM   2517  HA  ILE B 143      -9.884  -7.157 -23.223  1.00  0.00           H  
ATOM   2518  HB  ILE B 143      -8.187  -5.958 -20.991  1.00  0.00           H  
ATOM   2519 1HG1 ILE B 143     -10.254  -4.639 -22.776  1.00  0.00           H  
ATOM   2520 2HG1 ILE B 143     -10.661  -5.354 -21.213  1.00  0.00           H  
ATOM   2521 1HG2 ILE B 143      -7.331  -4.437 -22.772  1.00  0.00           H  
ATOM   2522 2HG2 ILE B 143      -6.870  -6.078 -23.137  1.00  0.00           H  
ATOM   2523 3HG2 ILE B 143      -8.229  -5.323 -23.992  1.00  0.00           H  
ATOM   2524 1HD1 ILE B 143     -10.359  -2.932 -21.013  1.00  0.00           H  
ATOM   2525 2HD1 ILE B 143      -9.117  -3.806 -20.091  1.00  0.00           H  
ATOM   2526 3HD1 ILE B 143      -8.706  -3.045 -21.637  1.00  0.00           H  
ATOM   2527  N   GLU B 144      -7.360  -8.745 -21.751  1.00  0.00           N  
ATOM   2528  CA  GLU B 144      -6.209  -9.621 -22.015  1.00  0.00           C  
ATOM   2529  C   GLU B 144      -6.526 -10.935 -22.779  1.00  0.00           C  
ATOM   2530  O   GLU B 144      -5.740 -11.317 -23.655  1.00  0.00           O  
ATOM   2531  CB  GLU B 144      -5.505 -10.014 -20.695  1.00  0.00           C  
ATOM   2532  CG  GLU B 144      -4.182 -10.801 -20.873  1.00  0.00           C  
ATOM   2533  CD  GLU B 144      -3.520 -11.153 -19.571  1.00  0.00           C  
ATOM   2534  OE1 GLU B 144      -4.072 -10.853 -18.543  1.00  0.00           O  
ATOM   2535  OE2 GLU B 144      -2.472 -11.735 -19.592  1.00  0.00           O  
ATOM   2536  H   GLU B 144      -7.612  -8.531 -20.782  1.00  0.00           H  
ATOM   2537  HA  GLU B 144      -5.501  -9.052 -22.617  1.00  0.00           H  
ATOM   2538 1HB  GLU B 144      -5.308  -9.151 -20.103  1.00  0.00           H  
ATOM   2539 2HB  GLU B 144      -6.180 -10.642 -20.110  1.00  0.00           H  
ATOM   2540 1HG  GLU B 144      -4.377 -11.721 -21.417  1.00  0.00           H  
ATOM   2541 2HG  GLU B 144      -3.499 -10.197 -21.469  1.00  0.00           H  
ATOM   2542  N   GLY B 145      -7.645 -11.634 -22.429  1.00  0.00           N  
ATOM   2543  CA  GLY B 145      -8.046 -12.931 -23.000  1.00  0.00           C  
ATOM   2544  C   GLY B 145      -9.158 -12.862 -24.055  1.00  0.00           C  
ATOM   2545  O   GLY B 145      -8.876 -13.106 -25.232  1.00  0.00           O  
ATOM   2546  OXT GLY B 145     -10.297 -13.131 -23.666  1.00  0.00           O  
ATOM   2547  H   GLY B 145      -8.234 -11.240 -21.683  1.00  0.00           H  
ATOM   2548 1HA  GLY B 145      -7.181 -13.429 -23.430  1.00  0.00           H  
ATOM   2549 2HA  GLY B 145      -8.378 -13.563 -22.185  1.00  0.00           H  
TER                                                                             
ATOM   2551  N   SER C 146       2.875  -8.466 -26.453  1.00  0.00           N  
ATOM   2552  CA  SER C 146       4.092  -8.365 -25.622  1.00  0.00           C  
ATOM   2553  C   SER C 146       3.903  -7.347 -24.442  1.00  0.00           C  
ATOM   2554  O   SER C 146       3.603  -7.757 -23.302  1.00  0.00           O  
ATOM   2555  CB  SER C 146       5.312  -8.032 -26.519  1.00  0.00           C  
ATOM   2556  OG  SER C 146       5.165  -6.758 -27.087  1.00  0.00           O  
ATOM   2557 1H   SER C 146       2.972  -9.199 -27.140  1.00  0.00           H  
ATOM   2558 2H   SER C 146       2.059  -8.650 -25.873  1.00  0.00           H  
ATOM   2559 3H   SER C 146       2.717  -7.581 -26.916  1.00  0.00           H  
ATOM   2560  HA  SER C 146       4.278  -9.352 -25.183  1.00  0.00           H  
ATOM   2561 1HB  SER C 146       6.231  -8.056 -25.923  1.00  0.00           H  
ATOM   2562 2HB  SER C 146       5.427  -8.776 -27.310  1.00  0.00           H  
ATOM   2563  HG  SER C 146       5.946  -6.613 -27.654  1.00  0.00           H  
ATOM   2564  N   ARG C 147       4.091  -6.034 -24.738  1.00  0.00           N  
ATOM   2565  CA  ARG C 147       4.014  -4.920 -23.784  1.00  0.00           C  
ATOM   2566  C   ARG C 147       2.647  -4.722 -23.139  1.00  0.00           C  
ATOM   2567  O   ARG C 147       2.573  -4.456 -21.938  1.00  0.00           O  
ATOM   2568  CB  ARG C 147       4.407  -3.620 -24.485  1.00  0.00           C  
ATOM   2569  CG  ARG C 147       5.871  -3.532 -24.809  1.00  0.00           C  
ATOM   2570  CD  ARG C 147       6.293  -2.280 -25.485  1.00  0.00           C  
ATOM   2571  NE  ARG C 147       7.760  -2.248 -25.623  1.00  0.00           N  
ATOM   2572  CZ  ARG C 147       8.502  -1.318 -26.246  1.00  0.00           C  
ATOM   2573  NH1 ARG C 147       7.981  -0.261 -26.846  1.00  0.00           N  
ATOM   2574  NH2 ARG C 147       9.801  -1.503 -26.217  1.00  0.00           N  
ATOM   2575  H   ARG C 147       4.336  -5.831 -25.707  1.00  0.00           H  
ATOM   2576  HA  ARG C 147       4.738  -5.101 -22.987  1.00  0.00           H  
ATOM   2577 1HB  ARG C 147       3.845  -3.524 -25.416  1.00  0.00           H  
ATOM   2578 2HB  ARG C 147       4.146  -2.767 -23.855  1.00  0.00           H  
ATOM   2579 1HG  ARG C 147       6.376  -3.571 -23.904  1.00  0.00           H  
ATOM   2580 2HG  ARG C 147       6.168  -4.378 -25.427  1.00  0.00           H  
ATOM   2581 1HD  ARG C 147       5.844  -2.220 -26.475  1.00  0.00           H  
ATOM   2582 2HD  ARG C 147       5.984  -1.425 -24.893  1.00  0.00           H  
ATOM   2583  HE  ARG C 147       8.311  -2.993 -25.172  1.00  0.00           H  
ATOM   2584 1HH1 ARG C 147       6.963  -0.094 -26.842  1.00  0.00           H  
ATOM   2585 2HH1 ARG C 147       8.582   0.414 -27.290  1.00  0.00           H  
ATOM   2586 1HH2 ARG C 147      10.157  -2.324 -25.702  1.00  0.00           H  
ATOM   2587 2HH2 ARG C 147      10.437  -0.837 -26.630  1.00  0.00           H  
ATOM   2588  N   GLU C 148       1.573  -4.903 -23.898  1.00  0.00           N  
ATOM   2589  CA  GLU C 148       0.252  -4.662 -23.345  1.00  0.00           C  
ATOM   2590  C   GLU C 148      -0.147  -5.708 -22.303  1.00  0.00           C  
ATOM   2591  O   GLU C 148      -0.620  -5.348 -21.218  1.00  0.00           O  
ATOM   2592  CB  GLU C 148      -0.738  -4.600 -24.502  1.00  0.00           C  
ATOM   2593  CG  GLU C 148      -0.487  -3.391 -25.439  1.00  0.00           C  
ATOM   2594  CD  GLU C 148       0.688  -3.635 -26.413  1.00  0.00           C  
ATOM   2595  OE1 GLU C 148       1.091  -4.775 -26.529  1.00  0.00           O  
ATOM   2596  OE2 GLU C 148       1.226  -2.697 -26.979  1.00  0.00           O  
ATOM   2597  H   GLU C 148       1.676  -5.143 -24.890  1.00  0.00           H  
ATOM   2598  HA  GLU C 148       0.263  -3.691 -22.855  1.00  0.00           H  
ATOM   2599 1HB  GLU C 148      -0.666  -5.516 -25.092  1.00  0.00           H  
ATOM   2600 2HB  GLU C 148      -1.745  -4.540 -24.122  1.00  0.00           H  
ATOM   2601 1HG  GLU C 148      -1.394  -3.187 -26.010  1.00  0.00           H  
ATOM   2602 2HG  GLU C 148      -0.272  -2.516 -24.827  1.00  0.00           H  
ATOM   2603  N   GLU C 149       0.108  -6.992 -22.577  1.00  0.00           N  
ATOM   2604  CA  GLU C 149      -0.231  -8.031 -21.622  1.00  0.00           C  
ATOM   2605  C   GLU C 149       0.653  -7.921 -20.387  1.00  0.00           C  
ATOM   2606  O   GLU C 149       0.199  -8.184 -19.270  1.00  0.00           O  
ATOM   2607  CB  GLU C 149      -0.095  -9.421 -22.237  1.00  0.00           C  
ATOM   2608  CG  GLU C 149      -1.033  -9.697 -23.418  1.00  0.00           C  
ATOM   2609  CD  GLU C 149      -0.473  -9.188 -24.722  1.00  0.00           C  
ATOM   2610  OE1 GLU C 149       0.594  -8.592 -24.698  1.00  0.00           O  
ATOM   2611  OE2 GLU C 149      -1.088  -9.388 -25.735  1.00  0.00           O  
ATOM   2612  H   GLU C 149       0.492  -7.270 -23.486  1.00  0.00           H  
ATOM   2613  HA  GLU C 149      -1.268  -7.894 -21.311  1.00  0.00           H  
ATOM   2614 1HB  GLU C 149       0.934  -9.575 -22.565  1.00  0.00           H  
ATOM   2615 2HB  GLU C 149      -0.308 -10.171 -21.472  1.00  0.00           H  
ATOM   2616 1HG  GLU C 149      -1.212 -10.770 -23.499  1.00  0.00           H  
ATOM   2617 2HG  GLU C 149      -1.991  -9.211 -23.230  1.00  0.00           H  
ATOM   2618  N   THR C 150       1.922  -7.536 -20.579  1.00  0.00           N  
ATOM   2619  CA  THR C 150       2.841  -7.434 -19.461  1.00  0.00           C  
ATOM   2620  C   THR C 150       2.363  -6.331 -18.500  1.00  0.00           C  
ATOM   2621  O   THR C 150       2.373  -6.531 -17.282  1.00  0.00           O  
ATOM   2622  CB  THR C 150       4.283  -7.193 -19.932  1.00  0.00           C  
ATOM   2623  OG1 THR C 150       4.697  -8.262 -20.809  1.00  0.00           O  
ATOM   2624  CG2 THR C 150       5.154  -7.251 -18.718  1.00  0.00           C  
ATOM   2625  H   THR C 150       2.270  -7.368 -21.524  1.00  0.00           H  
ATOM   2626  HA  THR C 150       2.828  -8.379 -18.919  1.00  0.00           H  
ATOM   2627  HB  THR C 150       4.373  -6.228 -20.435  1.00  0.00           H  
ATOM   2628  HG1 THR C 150       4.268  -8.156 -21.693  1.00  0.00           H  
ATOM   2629 1HG2 THR C 150       6.183  -7.103 -18.992  1.00  0.00           H  
ATOM   2630 2HG2 THR C 150       4.855  -6.493 -18.034  1.00  0.00           H  
ATOM   2631 3HG2 THR C 150       5.042  -8.224 -18.250  1.00  0.00           H  
ATOM   2632  N   ILE C 151       1.919  -5.185 -19.041  1.00  0.00           N  
ATOM   2633  CA  ILE C 151       1.359  -4.107 -18.224  1.00  0.00           C  
ATOM   2634  C   ILE C 151       0.096  -4.566 -17.507  1.00  0.00           C  
ATOM   2635  O   ILE C 151      -0.105  -4.194 -16.340  1.00  0.00           O  
ATOM   2636  CB  ILE C 151       1.137  -2.814 -19.031  1.00  0.00           C  
ATOM   2637  CG1 ILE C 151       2.544  -2.197 -19.456  1.00  0.00           C  
ATOM   2638  CG2 ILE C 151       0.256  -1.789 -18.227  1.00  0.00           C  
ATOM   2639  CD1 ILE C 151       3.446  -1.664 -18.291  1.00  0.00           C  
ATOM   2640  H   ILE C 151       1.996  -5.055 -20.057  1.00  0.00           H  
ATOM   2641  HA  ILE C 151       2.075  -3.879 -17.448  1.00  0.00           H  
ATOM   2642  HB  ILE C 151       0.616  -3.070 -19.961  1.00  0.00           H  
ATOM   2643 1HG1 ILE C 151       3.105  -2.971 -19.964  1.00  0.00           H  
ATOM   2644 2HG1 ILE C 151       2.382  -1.410 -20.149  1.00  0.00           H  
ATOM   2645 1HG2 ILE C 151       0.096  -0.908 -18.831  1.00  0.00           H  
ATOM   2646 2HG2 ILE C 151      -0.714  -2.224 -17.992  1.00  0.00           H  
ATOM   2647 3HG2 ILE C 151       0.749  -1.509 -17.295  1.00  0.00           H  
ATOM   2648 1HD1 ILE C 151       4.377  -1.282 -18.713  1.00  0.00           H  
ATOM   2649 2HD1 ILE C 151       2.942  -0.858 -17.762  1.00  0.00           H  
ATOM   2650 3HD1 ILE C 151       3.682  -2.443 -17.586  1.00  0.00           H  
ATOM   2651  N   ILE C 152      -0.770  -5.337 -18.177  1.00  0.00           N  
ATOM   2652  CA  ILE C 152      -1.945  -5.838 -17.483  1.00  0.00           C  
ATOM   2653  C   ILE C 152      -1.513  -6.724 -16.309  1.00  0.00           C  
ATOM   2654  O   ILE C 152      -2.086  -6.607 -15.224  1.00  0.00           O  
ATOM   2655  CB  ILE C 152      -2.929  -6.630 -18.381  1.00  0.00           C  
ATOM   2656  CG1 ILE C 152      -3.603  -5.689 -19.422  1.00  0.00           C  
ATOM   2657  CG2 ILE C 152      -3.970  -7.326 -17.494  1.00  0.00           C  
ATOM   2658  CD1 ILE C 152      -4.404  -6.422 -20.504  1.00  0.00           C  
ATOM   2659  H   ILE C 152      -0.608  -5.549 -19.169  1.00  0.00           H  
ATOM   2660  HA  ILE C 152      -2.490  -4.983 -17.079  1.00  0.00           H  
ATOM   2661  HB  ILE C 152      -2.382  -7.389 -18.948  1.00  0.00           H  
ATOM   2662 1HG1 ILE C 152      -4.257  -5.006 -18.918  1.00  0.00           H  
ATOM   2663 2HG1 ILE C 152      -2.821  -5.111 -19.911  1.00  0.00           H  
ATOM   2664 1HG2 ILE C 152      -4.674  -7.898 -18.090  1.00  0.00           H  
ATOM   2665 2HG2 ILE C 152      -3.494  -7.998 -16.818  1.00  0.00           H  
ATOM   2666 3HG2 ILE C 152      -4.481  -6.576 -16.935  1.00  0.00           H  
ATOM   2667 1HD1 ILE C 152      -4.826  -5.732 -21.190  1.00  0.00           H  
ATOM   2668 2HD1 ILE C 152      -3.750  -7.105 -21.045  1.00  0.00           H  
ATOM   2669 3HD1 ILE C 152      -5.211  -6.968 -20.051  1.00  0.00           H  
ATOM   2670  N   GLN C 153      -0.530  -7.620 -16.506  1.00  0.00           N  
ATOM   2671  CA  GLN C 153      -0.086  -8.470 -15.399  1.00  0.00           C  
ATOM   2672  C   GLN C 153       0.526  -7.661 -14.263  1.00  0.00           C  
ATOM   2673  O   GLN C 153       0.308  -7.991 -13.095  1.00  0.00           O  
ATOM   2674  CB  GLN C 153       0.921  -9.525 -15.868  1.00  0.00           C  
ATOM   2675  CG  GLN C 153       1.413 -10.501 -14.754  1.00  0.00           C  
ATOM   2676  CD  GLN C 153       0.318 -11.366 -14.137  1.00  0.00           C  
ATOM   2677  OE1 GLN C 153      -0.452 -12.034 -14.833  1.00  0.00           O  
ATOM   2678  NE2 GLN C 153       0.252 -11.360 -12.810  1.00  0.00           N  
ATOM   2679  H   GLN C 153      -0.124  -7.730 -17.443  1.00  0.00           H  
ATOM   2680  HA  GLN C 153      -0.957  -8.987 -15.009  1.00  0.00           H  
ATOM   2681 1HB  GLN C 153       0.478 -10.112 -16.675  1.00  0.00           H  
ATOM   2682 2HB  GLN C 153       1.797  -9.019 -16.281  1.00  0.00           H  
ATOM   2683 1HG  GLN C 153       2.158 -11.165 -15.188  1.00  0.00           H  
ATOM   2684 2HG  GLN C 153       1.868  -9.927 -13.951  1.00  0.00           H  
ATOM   2685 1HE2 GLN C 153      -0.436 -11.911 -12.335  1.00  0.00           H  
ATOM   2686 2HE2 GLN C 153       0.897 -10.802 -12.283  1.00  0.00           H  
ATOM   2687  N   PHE C 154       1.265  -6.597 -14.590  1.00  0.00           N  
ATOM   2688  CA  PHE C 154       1.853  -5.740 -13.569  1.00  0.00           C  
ATOM   2689  C   PHE C 154       0.737  -5.119 -12.756  1.00  0.00           C  
ATOM   2690  O   PHE C 154       0.806  -5.067 -11.522  1.00  0.00           O  
ATOM   2691  CB  PHE C 154       2.742  -4.653 -14.173  1.00  0.00           C  
ATOM   2692  CG  PHE C 154       3.448  -3.813 -13.127  1.00  0.00           C  
ATOM   2693  CD1 PHE C 154       4.634  -4.261 -12.543  1.00  0.00           C  
ATOM   2694  CD2 PHE C 154       2.922  -2.599 -12.706  1.00  0.00           C  
ATOM   2695  CE1 PHE C 154       5.268  -3.517 -11.581  1.00  0.00           C  
ATOM   2696  CE2 PHE C 154       3.555  -1.849 -11.738  1.00  0.00           C  
ATOM   2697  CZ  PHE C 154       4.732  -2.307 -11.173  1.00  0.00           C  
ATOM   2698  H   PHE C 154       1.468  -6.419 -15.578  1.00  0.00           H  
ATOM   2699  HA  PHE C 154       2.438  -6.337 -12.891  1.00  0.00           H  
ATOM   2700 1HB  PHE C 154       3.486  -5.117 -14.809  1.00  0.00           H  
ATOM   2701 2HB  PHE C 154       2.142  -3.996 -14.801  1.00  0.00           H  
ATOM   2702  HD1 PHE C 154       5.060  -5.208 -12.854  1.00  0.00           H  
ATOM   2703  HD2 PHE C 154       1.992  -2.245 -13.149  1.00  0.00           H  
ATOM   2704  HE1 PHE C 154       6.197  -3.882 -11.137  1.00  0.00           H  
ATOM   2705  HE2 PHE C 154       3.127  -0.898 -11.422  1.00  0.00           H  
ATOM   2706  HZ  PHE C 154       5.242  -1.717 -10.412  1.00  0.00           H  
ATOM   2707  N   THR C 155      -0.289  -4.629 -13.450  1.00  0.00           N  
ATOM   2708  CA  THR C 155      -1.417  -3.985 -12.814  1.00  0.00           C  
ATOM   2709  C   THR C 155      -2.131  -4.993 -11.888  1.00  0.00           C  
ATOM   2710  O   THR C 155      -2.469  -4.649 -10.750  1.00  0.00           O  
ATOM   2711  CB  THR C 155      -2.375  -3.439 -13.894  1.00  0.00           C  
ATOM   2712  OG1 THR C 155      -1.656  -2.514 -14.740  1.00  0.00           O  
ATOM   2713  CG2 THR C 155      -3.497  -2.684 -13.234  1.00  0.00           C  
ATOM   2714  H   THR C 155      -0.260  -4.670 -14.470  1.00  0.00           H  
ATOM   2715  HA  THR C 155      -1.054  -3.156 -12.210  1.00  0.00           H  
ATOM   2716  HB  THR C 155      -2.773  -4.251 -14.496  1.00  0.00           H  
ATOM   2717  HG1 THR C 155      -1.026  -3.029 -15.305  1.00  0.00           H  
ATOM   2718 1HG2 THR C 155      -4.147  -2.276 -13.994  1.00  0.00           H  
ATOM   2719 2HG2 THR C 155      -4.066  -3.349 -12.585  1.00  0.00           H  
ATOM   2720 3HG2 THR C 155      -3.078  -1.872 -12.648  1.00  0.00           H  
ATOM   2721  N   LYS C 156      -2.344  -6.238 -12.356  1.00  0.00           N  
ATOM   2722  CA  LYS C 156      -2.992  -7.258 -11.525  1.00  0.00           C  
ATOM   2723  C   LYS C 156      -2.172  -7.567 -10.268  1.00  0.00           C  
ATOM   2724  O   LYS C 156      -2.734  -7.742  -9.176  1.00  0.00           O  
ATOM   2725  CB  LYS C 156      -3.197  -8.574 -12.294  1.00  0.00           C  
ATOM   2726  CG  LYS C 156      -4.273  -8.563 -13.390  1.00  0.00           C  
ATOM   2727  CD  LYS C 156      -4.604 -10.008 -13.878  1.00  0.00           C  
ATOM   2728  CE  LYS C 156      -3.545 -10.562 -14.849  1.00  0.00           C  
ATOM   2729  NZ  LYS C 156      -3.878 -11.938 -15.348  1.00  0.00           N  
ATOM   2730  H   LYS C 156      -2.081  -6.456 -13.322  1.00  0.00           H  
ATOM   2731  HA  LYS C 156      -3.962  -6.878 -11.209  1.00  0.00           H  
ATOM   2732 1HB  LYS C 156      -2.251  -8.848 -12.761  1.00  0.00           H  
ATOM   2733 2HB  LYS C 156      -3.448  -9.364 -11.590  1.00  0.00           H  
ATOM   2734 1HG  LYS C 156      -5.165  -8.079 -13.025  1.00  0.00           H  
ATOM   2735 2HG  LYS C 156      -3.907  -7.992 -14.236  1.00  0.00           H  
ATOM   2736 1HD  LYS C 156      -4.670 -10.675 -13.018  1.00  0.00           H  
ATOM   2737 2HD  LYS C 156      -5.572 -10.007 -14.387  1.00  0.00           H  
ATOM   2738 1HE  LYS C 156      -3.481  -9.907 -15.697  1.00  0.00           H  
ATOM   2739 2HE  LYS C 156      -2.586 -10.595 -14.359  1.00  0.00           H  
ATOM   2740 1HZ  LYS C 156      -3.153 -12.239 -16.004  1.00  0.00           H  
ATOM   2741 2HZ  LYS C 156      -3.920 -12.576 -14.578  1.00  0.00           H  
ATOM   2742 3HZ  LYS C 156      -4.797 -11.940 -15.828  1.00  0.00           H  
ATOM   2743  N   LEU C 157      -0.843  -7.605 -10.415  1.00  0.00           N  
ATOM   2744  CA  LEU C 157       0.060  -7.876  -9.307  1.00  0.00           C  
ATOM   2745  C   LEU C 157       0.033  -6.718  -8.310  1.00  0.00           C  
ATOM   2746  O   LEU C 157      -0.009  -6.955  -7.099  1.00  0.00           O  
ATOM   2747  CB  LEU C 157       1.461  -8.176  -9.853  1.00  0.00           C  
ATOM   2748  CG  LEU C 157       2.588  -8.561  -8.860  1.00  0.00           C  
ATOM   2749  CD1 LEU C 157       2.210  -9.784  -8.012  1.00  0.00           C  
ATOM   2750  CD2 LEU C 157       3.804  -8.903  -9.693  1.00  0.00           C  
ATOM   2751  H   LEU C 157      -0.452  -7.508 -11.358  1.00  0.00           H  
ATOM   2752  HA  LEU C 157      -0.301  -8.766  -8.802  1.00  0.00           H  
ATOM   2753 1HB  LEU C 157       1.367  -8.983 -10.577  1.00  0.00           H  
ATOM   2754 2HB  LEU C 157       1.797  -7.291 -10.397  1.00  0.00           H  
ATOM   2755  HG  LEU C 157       2.807  -7.728  -8.190  1.00  0.00           H  
ATOM   2756 1HD1 LEU C 157       3.047 -10.033  -7.357  1.00  0.00           H  
ATOM   2757 2HD1 LEU C 157       1.336  -9.562  -7.400  1.00  0.00           H  
ATOM   2758 3HD1 LEU C 157       1.995 -10.631  -8.662  1.00  0.00           H  
ATOM   2759 1HD2 LEU C 157       4.602  -9.185  -9.047  1.00  0.00           H  
ATOM   2760 2HD2 LEU C 157       3.575  -9.736 -10.357  1.00  0.00           H  
ATOM   2761 3HD2 LEU C 157       4.089  -8.040 -10.282  1.00  0.00           H  
ATOM   2762  N   LEU C 158      -0.027  -5.475  -8.803  1.00  0.00           N  
ATOM   2763  CA  LEU C 158      -0.155  -4.331  -7.915  1.00  0.00           C  
ATOM   2764  C   LEU C 158      -1.438  -4.438  -7.109  1.00  0.00           C  
ATOM   2765  O   LEU C 158      -1.436  -4.116  -5.916  1.00  0.00           O  
ATOM   2766  CB  LEU C 158      -0.134  -3.003  -8.677  1.00  0.00           C  
ATOM   2767  CG  LEU C 158      -0.340  -1.706  -7.815  1.00  0.00           C  
ATOM   2768  CD1 LEU C 158       0.734  -1.626  -6.719  1.00  0.00           C  
ATOM   2769  CD2 LEU C 158      -0.286  -0.474  -8.757  1.00  0.00           C  
ATOM   2770  H   LEU C 158       0.072  -5.327  -9.813  1.00  0.00           H  
ATOM   2771  HA  LEU C 158       0.688  -4.354  -7.232  1.00  0.00           H  
ATOM   2772 1HB  LEU C 158       0.822  -2.922  -9.195  1.00  0.00           H  
ATOM   2773 2HB  LEU C 158      -0.923  -3.032  -9.429  1.00  0.00           H  
ATOM   2774  HG  LEU C 158      -1.318  -1.723  -7.327  1.00  0.00           H  
ATOM   2775 1HD1 LEU C 158       0.593  -0.723  -6.151  1.00  0.00           H  
ATOM   2776 2HD1 LEU C 158       0.660  -2.472  -6.047  1.00  0.00           H  
ATOM   2777 3HD1 LEU C 158       1.696  -1.627  -7.158  1.00  0.00           H  
ATOM   2778 1HD2 LEU C 158      -0.441   0.433  -8.174  1.00  0.00           H  
ATOM   2779 2HD2 LEU C 158       0.669  -0.425  -9.253  1.00  0.00           H  
ATOM   2780 3HD2 LEU C 158      -1.063  -0.559  -9.507  1.00  0.00           H  
ATOM   2781  N   ILE C 159      -2.532  -4.883  -7.732  1.00  0.00           N  
ATOM   2782  CA  ILE C 159      -3.762  -5.051  -6.981  1.00  0.00           C  
ATOM   2783  C   ILE C 159      -3.533  -6.095  -5.891  1.00  0.00           C  
ATOM   2784  O   ILE C 159      -3.891  -5.871  -4.742  1.00  0.00           O  
ATOM   2785  CB  ILE C 159      -4.974  -5.438  -7.865  1.00  0.00           C  
ATOM   2786  CG1 ILE C 159      -5.312  -4.252  -8.783  1.00  0.00           C  
ATOM   2787  CG2 ILE C 159      -6.195  -5.846  -6.974  1.00  0.00           C  
ATOM   2788  CD1 ILE C 159      -6.305  -4.530  -9.912  1.00  0.00           C  
ATOM   2789  H   ILE C 159      -2.492  -5.062  -8.745  1.00  0.00           H  
ATOM   2790  HA  ILE C 159      -3.999  -4.100  -6.496  1.00  0.00           H  
ATOM   2791  HB  ILE C 159      -4.698  -6.277  -8.505  1.00  0.00           H  
ATOM   2792 1HG1 ILE C 159      -5.688  -3.473  -8.169  1.00  0.00           H  
ATOM   2793 2HG1 ILE C 159      -4.389  -3.910  -9.233  1.00  0.00           H  
ATOM   2794 1HG2 ILE C 159      -7.041  -6.120  -7.595  1.00  0.00           H  
ATOM   2795 2HG2 ILE C 159      -5.940  -6.696  -6.343  1.00  0.00           H  
ATOM   2796 3HG2 ILE C 159      -6.474  -5.012  -6.334  1.00  0.00           H  
ATOM   2797 1HD1 ILE C 159      -6.460  -3.632 -10.489  1.00  0.00           H  
ATOM   2798 2HD1 ILE C 159      -5.909  -5.311 -10.560  1.00  0.00           H  
ATOM   2799 3HD1 ILE C 159      -7.250  -4.841  -9.496  1.00  0.00           H  
ATOM   2800  N   LYS C 160      -2.899  -7.231  -6.222  1.00  0.00           N  
ATOM   2801  CA  LYS C 160      -2.658  -8.248  -5.195  1.00  0.00           C  
ATOM   2802  C   LYS C 160      -1.878  -7.658  -3.998  1.00  0.00           C  
ATOM   2803  O   LYS C 160      -2.219  -7.931  -2.835  1.00  0.00           O  
ATOM   2804  CB  LYS C 160      -1.915  -9.444  -5.804  1.00  0.00           C  
ATOM   2805  CG  LYS C 160      -1.704 -10.625  -4.867  1.00  0.00           C  
ATOM   2806  CD  LYS C 160      -1.022 -11.790  -5.586  1.00  0.00           C  
ATOM   2807  CE  LYS C 160      -0.794 -12.972  -4.647  1.00  0.00           C  
ATOM   2808  NZ  LYS C 160      -0.165 -14.134  -5.352  1.00  0.00           N  
ATOM   2809  H   LYS C 160      -2.633  -7.395  -7.197  1.00  0.00           H  
ATOM   2810  HA  LYS C 160      -3.622  -8.595  -4.826  1.00  0.00           H  
ATOM   2811 1HB  LYS C 160      -2.451  -9.789  -6.689  1.00  0.00           H  
ATOM   2812 2HB  LYS C 160      -0.931  -9.118  -6.132  1.00  0.00           H  
ATOM   2813 1HG  LYS C 160      -1.094 -10.320  -4.041  1.00  0.00           H  
ATOM   2814 2HG  LYS C 160      -2.667 -10.954  -4.480  1.00  0.00           H  
ATOM   2815 1HD  LYS C 160      -1.639 -12.113  -6.427  1.00  0.00           H  
ATOM   2816 2HD  LYS C 160      -0.058 -11.456  -5.971  1.00  0.00           H  
ATOM   2817 1HE  LYS C 160      -0.144 -12.660  -3.833  1.00  0.00           H  
ATOM   2818 2HE  LYS C 160      -1.751 -13.288  -4.231  1.00  0.00           H  
ATOM   2819 1HZ  LYS C 160      -0.031 -14.894  -4.698  1.00  0.00           H  
ATOM   2820 2HZ  LYS C 160      -0.768 -14.441  -6.103  1.00  0.00           H  
ATOM   2821 3HZ  LYS C 160       0.729 -13.859  -5.732  1.00  0.00           H  
ATOM   2822  N   PHE C 161      -0.845  -6.838  -4.277  1.00  0.00           N  
ATOM   2823  CA  PHE C 161      -0.067  -6.186  -3.218  1.00  0.00           C  
ATOM   2824  C   PHE C 161      -0.953  -5.302  -2.385  1.00  0.00           C  
ATOM   2825  O   PHE C 161      -0.949  -5.382  -1.155  1.00  0.00           O  
ATOM   2826  CB  PHE C 161       1.068  -5.301  -3.775  1.00  0.00           C  
ATOM   2827  CG  PHE C 161       1.836  -4.542  -2.685  1.00  0.00           C  
ATOM   2828  CD1 PHE C 161       2.788  -5.175  -1.897  1.00  0.00           C  
ATOM   2829  CD2 PHE C 161       1.592  -3.188  -2.444  1.00  0.00           C  
ATOM   2830  CE1 PHE C 161       3.459  -4.471  -0.897  1.00  0.00           C  
ATOM   2831  CE2 PHE C 161       2.277  -2.505  -1.449  1.00  0.00           C  
ATOM   2832  CZ  PHE C 161       3.203  -3.149  -0.682  1.00  0.00           C  
ATOM   2833  H   PHE C 161      -0.590  -6.704  -5.262  1.00  0.00           H  
ATOM   2834  HA  PHE C 161       0.350  -6.941  -2.559  1.00  0.00           H  
ATOM   2835 1HB  PHE C 161       1.765  -5.883  -4.355  1.00  0.00           H  
ATOM   2836 2HB  PHE C 161       0.640  -4.567  -4.454  1.00  0.00           H  
ATOM   2837  HD1 PHE C 161       3.006  -6.233  -2.056  1.00  0.00           H  
ATOM   2838  HD2 PHE C 161       0.849  -2.666  -3.051  1.00  0.00           H  
ATOM   2839  HE1 PHE C 161       4.194  -4.975  -0.279  1.00  0.00           H  
ATOM   2840  HE2 PHE C 161       2.083  -1.454  -1.272  1.00  0.00           H  
ATOM   2841  HZ  PHE C 161       3.739  -2.616   0.097  1.00  0.00           H  
ATOM   2842  N   ASN C 162      -1.724  -4.453  -3.063  1.00  0.00           N  
ATOM   2843  CA  ASN C 162      -2.577  -3.492  -2.410  1.00  0.00           C  
ATOM   2844  C   ASN C 162      -3.620  -4.169  -1.528  1.00  0.00           C  
ATOM   2845  O   ASN C 162      -3.866  -3.717  -0.407  1.00  0.00           O  
ATOM   2846  CB  ASN C 162      -3.250  -2.635  -3.462  1.00  0.00           C  
ATOM   2847  CG  ASN C 162      -3.917  -1.484  -2.896  1.00  0.00           C  
ATOM   2848  OD1 ASN C 162      -5.087  -1.531  -2.489  1.00  0.00           O  
ATOM   2849  ND2 ASN C 162      -3.206  -0.397  -2.843  1.00  0.00           N  
ATOM   2850  H   ASN C 162      -1.686  -4.450  -4.086  1.00  0.00           H  
ATOM   2851  HA  ASN C 162      -1.960  -2.858  -1.774  1.00  0.00           H  
ATOM   2852 1HB  ASN C 162      -2.502  -2.294  -4.183  1.00  0.00           H  
ATOM   2853 2HB  ASN C 162      -3.979  -3.237  -4.007  1.00  0.00           H  
ATOM   2854 1HD2 ASN C 162      -3.597   0.433  -2.454  1.00  0.00           H  
ATOM   2855 2HD2 ASN C 162      -2.246  -0.348  -3.193  1.00  0.00           H  
ATOM   2856  N   SER C 163      -4.207  -5.269  -2.000  1.00  0.00           N  
ATOM   2857  CA  SER C 163      -5.223  -5.953  -1.228  1.00  0.00           C  
ATOM   2858  C   SER C 163      -4.640  -6.587   0.025  1.00  0.00           C  
ATOM   2859  O   SER C 163      -5.243  -6.506   1.107  1.00  0.00           O  
ATOM   2860  CB  SER C 163      -5.896  -7.010  -2.081  1.00  0.00           C  
ATOM   2861  OG  SER C 163      -6.597  -6.421  -3.143  1.00  0.00           O  
ATOM   2862  H   SER C 163      -3.997  -5.591  -2.947  1.00  0.00           H  
ATOM   2863  HA  SER C 163      -5.964  -5.224  -0.917  1.00  0.00           H  
ATOM   2864 1HB  SER C 163      -5.136  -7.687  -2.476  1.00  0.00           H  
ATOM   2865 2HB  SER C 163      -6.577  -7.594  -1.469  1.00  0.00           H  
ATOM   2866  HG  SER C 163      -7.263  -5.843  -2.729  1.00  0.00           H  
ATOM   2867  N   LEU C 164      -3.443  -7.170  -0.081  1.00  0.00           N  
ATOM   2868  CA  LEU C 164      -2.845  -7.749   1.106  1.00  0.00           C  
ATOM   2869  C   LEU C 164      -2.395  -6.631   2.054  1.00  0.00           C  
ATOM   2870  O   LEU C 164      -2.502  -6.780   3.276  1.00  0.00           O  
ATOM   2871  CB  LEU C 164      -1.695  -8.700   0.783  1.00  0.00           C  
ATOM   2872  CG  LEU C 164      -1.104  -9.492   2.024  1.00  0.00           C  
ATOM   2873  CD1 LEU C 164      -2.179 -10.374   2.689  1.00  0.00           C  
ATOM   2874  CD2 LEU C 164       0.003 -10.335   1.588  1.00  0.00           C  
ATOM   2875  H   LEU C 164      -2.997  -7.264  -1.002  1.00  0.00           H  
ATOM   2876  HA  LEU C 164      -3.621  -8.319   1.602  1.00  0.00           H  
ATOM   2877 1HB  LEU C 164      -2.052  -9.430   0.058  1.00  0.00           H  
ATOM   2878 2HB  LEU C 164      -0.899  -8.129   0.309  1.00  0.00           H  
ATOM   2879  HG  LEU C 164      -0.735  -8.778   2.759  1.00  0.00           H  
ATOM   2880 1HD1 LEU C 164      -1.744 -10.914   3.526  1.00  0.00           H  
ATOM   2881 2HD1 LEU C 164      -2.990  -9.779   3.051  1.00  0.00           H  
ATOM   2882 3HD1 LEU C 164      -2.551 -11.092   1.963  1.00  0.00           H  
ATOM   2883 1HD2 LEU C 164       0.413 -10.839   2.456  1.00  0.00           H  
ATOM   2884 2HD2 LEU C 164      -0.334 -11.066   0.858  1.00  0.00           H  
ATOM   2885 3HD2 LEU C 164       0.728  -9.713   1.159  1.00  0.00           H  
ATOM   2886  N   LEU C 165      -1.926  -5.498   1.502  1.00  0.00           N  
ATOM   2887  CA  LEU C 165      -1.507  -4.370   2.321  1.00  0.00           C  
ATOM   2888  C   LEU C 165      -2.687  -3.905   3.170  1.00  0.00           C  
ATOM   2889  O   LEU C 165      -2.516  -3.599   4.354  1.00  0.00           O  
ATOM   2890  CB  LEU C 165      -1.044  -3.195   1.446  1.00  0.00           C  
ATOM   2891  CG  LEU C 165      -0.522  -1.933   2.177  1.00  0.00           C  
ATOM   2892  CD1 LEU C 165       0.732  -2.304   2.970  1.00  0.00           C  
ATOM   2893  CD2 LEU C 165      -0.265  -0.811   1.141  1.00  0.00           C  
ATOM   2894  H   LEU C 165      -1.813  -5.435   0.486  1.00  0.00           H  
ATOM   2895  HA  LEU C 165      -0.706  -4.707   2.970  1.00  0.00           H  
ATOM   2896 1HB  LEU C 165      -0.254  -3.555   0.782  1.00  0.00           H  
ATOM   2897 2HB  LEU C 165      -1.878  -2.886   0.831  1.00  0.00           H  
ATOM   2898  HG  LEU C 165      -1.269  -1.578   2.889  1.00  0.00           H  
ATOM   2899 1HD1 LEU C 165       1.100  -1.428   3.479  1.00  0.00           H  
ATOM   2900 2HD1 LEU C 165       0.515  -3.064   3.712  1.00  0.00           H  
ATOM   2901 3HD1 LEU C 165       1.490  -2.676   2.286  1.00  0.00           H  
ATOM   2902 1HD2 LEU C 165       0.096   0.087   1.656  1.00  0.00           H  
ATOM   2903 2HD2 LEU C 165       0.473  -1.141   0.423  1.00  0.00           H  
ATOM   2904 3HD2 LEU C 165      -1.195  -0.579   0.620  1.00  0.00           H  
ATOM   2905  N   VAL C 166      -3.887  -3.864   2.574  1.00  0.00           N  
ATOM   2906  CA  VAL C 166      -5.076  -3.500   3.322  1.00  0.00           C  
ATOM   2907  C   VAL C 166      -5.356  -4.547   4.403  1.00  0.00           C  
ATOM   2908  O   VAL C 166      -5.692  -4.172   5.523  1.00  0.00           O  
ATOM   2909  CB  VAL C 166      -6.295  -3.270   2.405  1.00  0.00           C  
ATOM   2910  CG1 VAL C 166      -7.578  -3.107   3.247  1.00  0.00           C  
ATOM   2911  CG2 VAL C 166      -6.050  -1.987   1.592  1.00  0.00           C  
ATOM   2912  H   VAL C 166      -3.940  -4.048   1.566  1.00  0.00           H  
ATOM   2913  HA  VAL C 166      -4.881  -2.551   3.816  1.00  0.00           H  
ATOM   2914  HB  VAL C 166      -6.423  -4.124   1.732  1.00  0.00           H  
ATOM   2915 1HG1 VAL C 166      -8.427  -2.930   2.586  1.00  0.00           H  
ATOM   2916 2HG1 VAL C 166      -7.756  -4.011   3.820  1.00  0.00           H  
ATOM   2917 3HG1 VAL C 166      -7.468  -2.273   3.928  1.00  0.00           H  
ATOM   2918 1HG2 VAL C 166      -6.897  -1.798   0.945  1.00  0.00           H  
ATOM   2919 2HG2 VAL C 166      -5.921  -1.153   2.275  1.00  0.00           H  
ATOM   2920 3HG2 VAL C 166      -5.151  -2.096   0.988  1.00  0.00           H  
ATOM   2921  N   LYS C 167      -5.221  -5.848   4.112  1.00  0.00           N  
ATOM   2922  CA  LYS C 167      -5.418  -6.837   5.178  1.00  0.00           C  
ATOM   2923  C   LYS C 167      -4.449  -6.561   6.352  1.00  0.00           C  
ATOM   2924  O   LYS C 167      -4.846  -6.661   7.522  1.00  0.00           O  
ATOM   2925  CB  LYS C 167      -5.224  -8.262   4.669  1.00  0.00           C  
ATOM   2926  CG  LYS C 167      -5.522  -9.346   5.714  1.00  0.00           C  
ATOM   2927  CD  LYS C 167      -5.385 -10.754   5.134  1.00  0.00           C  
ATOM   2928  CE  LYS C 167      -5.653 -11.822   6.194  1.00  0.00           C  
ATOM   2929  NZ  LYS C 167      -5.541 -13.203   5.637  1.00  0.00           N  
ATOM   2930  H   LYS C 167      -5.022  -6.136   3.146  1.00  0.00           H  
ATOM   2931  HA  LYS C 167      -6.436  -6.741   5.552  1.00  0.00           H  
ATOM   2932 1HB  LYS C 167      -5.839  -8.428   3.785  1.00  0.00           H  
ATOM   2933 2HB  LYS C 167      -4.191  -8.378   4.374  1.00  0.00           H  
ATOM   2934 1HG  LYS C 167      -4.839  -9.242   6.545  1.00  0.00           H  
ATOM   2935 2HG  LYS C 167      -6.536  -9.210   6.089  1.00  0.00           H  
ATOM   2936 1HD  LYS C 167      -6.084 -10.882   4.306  1.00  0.00           H  
ATOM   2937 2HD  LYS C 167      -4.374 -10.888   4.760  1.00  0.00           H  
ATOM   2938 1HE  LYS C 167      -4.931 -11.714   6.998  1.00  0.00           H  
ATOM   2939 2HE  LYS C 167      -6.654 -11.685   6.601  1.00  0.00           H  
ATOM   2940 1HZ  LYS C 167      -5.713 -13.883   6.369  1.00  0.00           H  
ATOM   2941 2HZ  LYS C 167      -6.217 -13.329   4.898  1.00  0.00           H  
ATOM   2942 3HZ  LYS C 167      -4.613 -13.342   5.271  1.00  0.00           H  
ATOM   2943  N   HIS C 168      -3.187  -6.202   6.039  1.00  0.00           N  
ATOM   2944  CA  HIS C 168      -2.193  -5.874   7.071  1.00  0.00           C  
ATOM   2945  C   HIS C 168      -2.680  -4.677   7.875  1.00  0.00           C  
ATOM   2946  O   HIS C 168      -2.588  -4.659   9.106  1.00  0.00           O  
ATOM   2947  CB  HIS C 168      -0.804  -5.547   6.470  1.00  0.00           C  
ATOM   2948  CG  HIS C 168       0.267  -5.296   7.518  1.00  0.00           C  
ATOM   2949  ND1 HIS C 168       0.779  -4.029   7.802  1.00  0.00           N  
ATOM   2950  CD2 HIS C 168       0.875  -6.151   8.382  1.00  0.00           C  
ATOM   2951  CE1 HIS C 168       1.667  -4.137   8.790  1.00  0.00           C  
ATOM   2952  NE2 HIS C 168       1.737  -5.407   9.156  1.00  0.00           N  
ATOM   2953  H   HIS C 168      -2.917  -6.211   5.050  1.00  0.00           H  
ATOM   2954  HA  HIS C 168      -2.081  -6.709   7.757  1.00  0.00           H  
ATOM   2955 1HB  HIS C 168      -0.481  -6.324   5.794  1.00  0.00           H  
ATOM   2956 2HB  HIS C 168      -0.882  -4.642   5.880  1.00  0.00           H  
ATOM   2957  HD2 HIS C 168       0.706  -7.227   8.458  1.00  0.00           H  
ATOM   2958  HE1 HIS C 168       2.239  -3.322   9.227  1.00  0.00           H  
ATOM   2959  HE2 HIS C 168       2.341  -5.790   9.915  1.00  0.00           H  
ATOM   2960  N   LEU C 169      -3.231  -3.691   7.181  1.00  0.00           N  
ATOM   2961  CA  LEU C 169      -3.736  -2.501   7.825  1.00  0.00           C  
ATOM   2962  C   LEU C 169      -4.933  -2.783   8.725  1.00  0.00           C  
ATOM   2963  O   LEU C 169      -5.051  -2.199   9.810  1.00  0.00           O  
ATOM   2964  CB  LEU C 169      -4.143  -1.512   6.767  1.00  0.00           C  
ATOM   2965  CG  LEU C 169      -4.606  -0.194   7.222  1.00  0.00           C  
ATOM   2966  CD1 LEU C 169      -3.558   0.483   8.002  1.00  0.00           C  
ATOM   2967  CD2 LEU C 169      -4.957   0.585   6.037  1.00  0.00           C  
ATOM   2968  H   LEU C 169      -3.215  -3.747   6.157  1.00  0.00           H  
ATOM   2969  HA  LEU C 169      -2.930  -2.110   8.423  1.00  0.00           H  
ATOM   2970 1HB  LEU C 169      -3.337  -1.410   6.081  1.00  0.00           H  
ATOM   2971 2HB  LEU C 169      -4.971  -1.945   6.226  1.00  0.00           H  
ATOM   2972  HG  LEU C 169      -5.492  -0.301   7.855  1.00  0.00           H  
ATOM   2973 1HD1 LEU C 169      -3.945   1.382   8.246  1.00  0.00           H  
ATOM   2974 2HD1 LEU C 169      -3.318  -0.057   8.903  1.00  0.00           H  
ATOM   2975 3HD1 LEU C 169      -2.670   0.627   7.431  1.00  0.00           H  
ATOM   2976 1HD2 LEU C 169      -5.330   1.566   6.337  1.00  0.00           H  
ATOM   2977 2HD2 LEU C 169      -4.123   0.710   5.383  1.00  0.00           H  
ATOM   2978 3HD2 LEU C 169      -5.704   0.027   5.537  1.00  0.00           H  
ATOM   2979  N   LYS C 170      -5.847  -3.650   8.278  1.00  0.00           N  
ATOM   2980  CA  LYS C 170      -7.002  -3.994   9.095  1.00  0.00           C  
ATOM   2981  C   LYS C 170      -6.503  -4.617  10.388  1.00  0.00           C  
ATOM   2982  O   LYS C 170      -7.043  -4.348  11.467  1.00  0.00           O  
ATOM   2983  CB  LYS C 170      -7.949  -4.948   8.364  1.00  0.00           C  
ATOM   2984  CG  LYS C 170      -8.744  -4.323   7.217  1.00  0.00           C  
ATOM   2985  CD  LYS C 170      -9.646  -5.367   6.538  1.00  0.00           C  
ATOM   2986  CE  LYS C 170     -10.555  -4.741   5.462  1.00  0.00           C  
ATOM   2987  NZ  LYS C 170     -11.417  -5.769   4.773  1.00  0.00           N  
ATOM   2988  H   LYS C 170      -5.735  -4.036   7.338  1.00  0.00           H  
ATOM   2989  HA  LYS C 170      -7.546  -3.082   9.342  1.00  0.00           H  
ATOM   2990 1HB  LYS C 170      -7.374  -5.781   7.959  1.00  0.00           H  
ATOM   2991 2HB  LYS C 170      -8.665  -5.355   9.074  1.00  0.00           H  
ATOM   2992 1HG  LYS C 170      -9.363  -3.520   7.612  1.00  0.00           H  
ATOM   2993 2HG  LYS C 170      -8.058  -3.903   6.486  1.00  0.00           H  
ATOM   2994 1HD  LYS C 170      -9.027  -6.137   6.078  1.00  0.00           H  
ATOM   2995 2HD  LYS C 170     -10.281  -5.831   7.293  1.00  0.00           H  
ATOM   2996 1HE  LYS C 170     -11.204  -4.007   5.941  1.00  0.00           H  
ATOM   2997 2HE  LYS C 170      -9.950  -4.238   4.720  1.00  0.00           H  
ATOM   2998 1HZ  LYS C 170     -12.030  -5.299   4.073  1.00  0.00           H  
ATOM   2999 2HZ  LYS C 170     -10.845  -6.451   4.309  1.00  0.00           H  
ATOM   3000 3HZ  LYS C 170     -11.999  -6.227   5.454  1.00  0.00           H  
ATOM   3001  N   LEU C 171      -5.434  -5.414  10.285  1.00  0.00           N  
ATOM   3002  CA  LEU C 171      -4.830  -6.019  11.453  1.00  0.00           C  
ATOM   3003  C   LEU C 171      -4.256  -4.951  12.380  1.00  0.00           C  
ATOM   3004  O   LEU C 171      -4.453  -5.042  13.599  1.00  0.00           O  
ATOM   3005  CB  LEU C 171      -3.758  -7.039  11.060  1.00  0.00           C  
ATOM   3006  CG  LEU C 171      -3.176  -7.803  12.220  1.00  0.00           C  
ATOM   3007  CD1 LEU C 171      -2.825  -9.207  11.780  1.00  0.00           C  
ATOM   3008  CD2 LEU C 171      -1.874  -7.101  12.748  1.00  0.00           C  
ATOM   3009  H   LEU C 171      -5.082  -5.645   9.347  1.00  0.00           H  
ATOM   3010  HA  LEU C 171      -5.605  -6.546  11.997  1.00  0.00           H  
ATOM   3011 1HB  LEU C 171      -4.182  -7.740  10.342  1.00  0.00           H  
ATOM   3012 2HB  LEU C 171      -2.944  -6.517  10.578  1.00  0.00           H  
ATOM   3013  HG  LEU C 171      -3.922  -7.853  12.992  1.00  0.00           H  
ATOM   3014 1HD1 LEU C 171      -2.425  -9.760  12.622  1.00  0.00           H  
ATOM   3015 2HD1 LEU C 171      -3.712  -9.722  11.405  1.00  0.00           H  
ATOM   3016 3HD1 LEU C 171      -2.093  -9.147  11.016  1.00  0.00           H  
ATOM   3017 1HD2 LEU C 171      -1.469  -7.669  13.572  1.00  0.00           H  
ATOM   3018 2HD2 LEU C 171      -1.143  -7.061  11.944  1.00  0.00           H  
ATOM   3019 3HD2 LEU C 171      -2.052  -6.104  13.098  1.00  0.00           H  
ATOM   3020  N   ILE C 172      -3.577  -3.926  11.828  1.00  0.00           N  
ATOM   3021  CA  ILE C 172      -2.995  -2.873  12.665  1.00  0.00           C  
ATOM   3022  C   ILE C 172      -4.116  -2.218  13.455  1.00  0.00           C  
ATOM   3023  O   ILE C 172      -3.964  -1.966  14.653  1.00  0.00           O  
ATOM   3024  CB  ILE C 172      -2.291  -1.735  11.859  1.00  0.00           C  
ATOM   3025  CG1 ILE C 172      -1.029  -2.246  11.135  1.00  0.00           C  
ATOM   3026  CG2 ILE C 172      -1.896  -0.565  12.844  1.00  0.00           C  
ATOM   3027  CD1 ILE C 172      -0.455  -1.238  10.073  1.00  0.00           C  
ATOM   3028  H   ILE C 172      -3.404  -3.954  10.815  1.00  0.00           H  
ATOM   3029  HA  ILE C 172      -2.286  -3.323  13.360  1.00  0.00           H  
ATOM   3030  HB  ILE C 172      -2.974  -1.355  11.101  1.00  0.00           H  
ATOM   3031 1HG1 ILE C 172      -0.268  -2.464  11.876  1.00  0.00           H  
ATOM   3032 2HG1 ILE C 172      -1.274  -3.172  10.620  1.00  0.00           H  
ATOM   3033 1HG2 ILE C 172      -1.422   0.243  12.305  1.00  0.00           H  
ATOM   3034 2HG2 ILE C 172      -2.774  -0.163  13.336  1.00  0.00           H  
ATOM   3035 3HG2 ILE C 172      -1.206  -0.945  13.602  1.00  0.00           H  
ATOM   3036 1HD1 ILE C 172       0.413  -1.667   9.594  1.00  0.00           H  
ATOM   3037 2HD1 ILE C 172      -1.192  -1.034   9.319  1.00  0.00           H  
ATOM   3038 3HD1 ILE C 172      -0.164  -0.305  10.542  1.00  0.00           H  
ATOM   3039  N   ILE C 173      -5.238  -1.936  12.791  1.00  0.00           N  
ATOM   3040  CA  ILE C 173      -6.357  -1.298  13.463  1.00  0.00           C  
ATOM   3041  C   ILE C 173      -6.917  -2.185  14.577  1.00  0.00           C  
ATOM   3042  O   ILE C 173      -7.185  -1.681  15.670  1.00  0.00           O  
ATOM   3043  CB  ILE C 173      -7.464  -0.907  12.463  1.00  0.00           C  
ATOM   3044  CG1 ILE C 173      -6.908   0.214  11.552  1.00  0.00           C  
ATOM   3045  CG2 ILE C 173      -8.751  -0.443  13.226  1.00  0.00           C  
ATOM   3046  CD1 ILE C 173      -7.743   0.546  10.326  1.00  0.00           C  
ATOM   3047  H   ILE C 173      -5.278  -2.148  11.785  1.00  0.00           H  
ATOM   3048  HA  ILE C 173      -5.995  -0.380  13.921  1.00  0.00           H  
ATOM   3049  HB  ILE C 173      -7.699  -1.765  11.828  1.00  0.00           H  
ATOM   3050 1HG1 ILE C 173      -6.792   1.087  12.147  1.00  0.00           H  
ATOM   3051 2HG1 ILE C 173      -5.922  -0.090  11.201  1.00  0.00           H  
ATOM   3052 1HG2 ILE C 173      -9.525  -0.165  12.517  1.00  0.00           H  
ATOM   3053 2HG2 ILE C 173      -9.139  -1.248  13.855  1.00  0.00           H  
ATOM   3054 3HG2 ILE C 173      -8.521   0.409  13.856  1.00  0.00           H  
ATOM   3055 1HD1 ILE C 173      -7.254   1.331   9.766  1.00  0.00           H  
ATOM   3056 2HD1 ILE C 173      -7.835  -0.343   9.699  1.00  0.00           H  
ATOM   3057 3HD1 ILE C 173      -8.734   0.887  10.616  1.00  0.00           H  
ATOM   3058  N   ARG C 174      -7.098  -3.494  14.326  1.00  0.00           N  
ATOM   3059  CA  ARG C 174      -7.617  -4.368  15.383  1.00  0.00           C  
ATOM   3060  C   ARG C 174      -6.663  -4.401  16.577  1.00  0.00           C  
ATOM   3061  O   ARG C 174      -7.104  -4.385  17.734  1.00  0.00           O  
ATOM   3062  CB  ARG C 174      -7.800  -5.799  14.895  1.00  0.00           C  
ATOM   3063  CG  ARG C 174      -8.927  -6.014  13.909  1.00  0.00           C  
ATOM   3064  CD  ARG C 174      -9.250  -7.464  13.735  1.00  0.00           C  
ATOM   3065  NE  ARG C 174      -8.116  -8.250  13.218  1.00  0.00           N  
ATOM   3066  CZ  ARG C 174      -7.792  -8.430  11.916  1.00  0.00           C  
ATOM   3067  NH1 ARG C 174      -8.492  -7.862  10.957  1.00  0.00           N  
ATOM   3068  NH2 ARG C 174      -6.754  -9.194  11.614  1.00  0.00           N  
ATOM   3069  H   ARG C 174      -6.909  -3.859  13.386  1.00  0.00           H  
ATOM   3070  HA  ARG C 174      -8.582  -3.977  15.712  1.00  0.00           H  
ATOM   3071 1HB  ARG C 174      -6.878  -6.124  14.409  1.00  0.00           H  
ATOM   3072 2HB  ARG C 174      -7.967  -6.456  15.748  1.00  0.00           H  
ATOM   3073 1HG  ARG C 174      -9.820  -5.501  14.267  1.00  0.00           H  
ATOM   3074 2HG  ARG C 174      -8.643  -5.606  12.945  1.00  0.00           H  
ATOM   3075 1HD  ARG C 174      -9.531  -7.878  14.703  1.00  0.00           H  
ATOM   3076 2HD  ARG C 174     -10.089  -7.571  13.051  1.00  0.00           H  
ATOM   3077  HE  ARG C 174      -7.536  -8.722  13.902  1.00  0.00           H  
ATOM   3078 1HH1 ARG C 174      -9.286  -7.278  11.180  1.00  0.00           H  
ATOM   3079 2HH1 ARG C 174      -8.235  -8.013   9.992  1.00  0.00           H  
ATOM   3080 1HH2 ARG C 174      -6.230  -9.645  12.359  1.00  0.00           H  
ATOM   3081 2HH2 ARG C 174      -6.496  -9.356  10.650  1.00  0.00           H  
ATOM   3082  N   PHE C 175      -5.353  -4.430  16.294  1.00  0.00           N  
ATOM   3083  CA  PHE C 175      -4.336  -4.451  17.333  1.00  0.00           C  
ATOM   3084  C   PHE C 175      -4.497  -3.208  18.204  1.00  0.00           C  
ATOM   3085  O   PHE C 175      -4.529  -3.305  19.438  1.00  0.00           O  
ATOM   3086  CB  PHE C 175      -2.929  -4.475  16.734  1.00  0.00           C  
ATOM   3087  CG  PHE C 175      -1.846  -4.560  17.757  1.00  0.00           C  
ATOM   3088  CD1 PHE C 175      -1.414  -5.798  18.219  1.00  0.00           C  
ATOM   3089  CD2 PHE C 175      -1.271  -3.409  18.291  1.00  0.00           C  
ATOM   3090  CE1 PHE C 175      -0.426  -5.883  19.170  1.00  0.00           C  
ATOM   3091  CE2 PHE C 175      -0.282  -3.499  19.246  1.00  0.00           C  
ATOM   3092  CZ  PHE C 175       0.142  -4.738  19.681  1.00  0.00           C  
ATOM   3093  H   PHE C 175      -5.060  -4.484  15.313  1.00  0.00           H  
ATOM   3094  HA  PHE C 175      -4.479  -5.336  17.952  1.00  0.00           H  
ATOM   3095 1HB  PHE C 175      -2.836  -5.315  16.051  1.00  0.00           H  
ATOM   3096 2HB  PHE C 175      -2.769  -3.576  16.149  1.00  0.00           H  
ATOM   3097  HD1 PHE C 175      -1.859  -6.706  17.820  1.00  0.00           H  
ATOM   3098  HD2 PHE C 175      -1.605  -2.428  17.949  1.00  0.00           H  
ATOM   3099  HE1 PHE C 175      -0.093  -6.860  19.525  1.00  0.00           H  
ATOM   3100  HE2 PHE C 175       0.166  -2.588  19.664  1.00  0.00           H  
ATOM   3101  HZ  PHE C 175       0.931  -4.809  20.437  1.00  0.00           H  
ATOM   3102  N   ILE C 176      -4.644  -2.034  17.561  1.00  0.00           N  
ATOM   3103  CA  ILE C 176      -4.803  -0.789  18.296  1.00  0.00           C  
ATOM   3104  C   ILE C 176      -6.037  -0.830  19.164  1.00  0.00           C  
ATOM   3105  O   ILE C 176      -5.973  -0.446  20.330  1.00  0.00           O  
ATOM   3106  CB  ILE C 176      -4.935   0.449  17.361  1.00  0.00           C  
ATOM   3107  CG1 ILE C 176      -3.603   0.735  16.634  1.00  0.00           C  
ATOM   3108  CG2 ILE C 176      -5.410   1.679  18.168  1.00  0.00           C  
ATOM   3109  CD1 ILE C 176      -3.709   1.747  15.469  1.00  0.00           C  
ATOM   3110  H   ILE C 176      -4.590  -2.021  16.535  1.00  0.00           H  
ATOM   3111  HA  ILE C 176      -3.934  -0.656  18.941  1.00  0.00           H  
ATOM   3112  HB  ILE C 176      -5.672   0.229  16.588  1.00  0.00           H  
ATOM   3113 1HG1 ILE C 176      -2.888   1.116  17.361  1.00  0.00           H  
ATOM   3114 2HG1 ILE C 176      -3.219  -0.201  16.238  1.00  0.00           H  
ATOM   3115 1HG2 ILE C 176      -5.521   2.530  17.518  1.00  0.00           H  
ATOM   3116 2HG2 ILE C 176      -6.371   1.500  18.646  1.00  0.00           H  
ATOM   3117 3HG2 ILE C 176      -4.669   1.889  18.931  1.00  0.00           H  
ATOM   3118 1HD1 ILE C 176      -2.741   1.874  15.015  1.00  0.00           H  
ATOM   3119 2HD1 ILE C 176      -4.404   1.367  14.720  1.00  0.00           H  
ATOM   3120 3HD1 ILE C 176      -4.054   2.710  15.822  1.00  0.00           H  
ATOM   3121  N   GLU C 177      -7.166  -1.291  18.636  1.00  0.00           N  
ATOM   3122  CA  GLU C 177      -8.370  -1.278  19.448  1.00  0.00           C  
ATOM   3123  C   GLU C 177      -8.216  -2.127  20.713  1.00  0.00           C  
ATOM   3124  O   GLU C 177      -8.615  -1.697  21.809  1.00  0.00           O  
ATOM   3125  CB  GLU C 177      -9.545  -1.813  18.626  1.00  0.00           C  
ATOM   3126  CG  GLU C 177     -10.013  -0.903  17.495  1.00  0.00           C  
ATOM   3127  CD  GLU C 177     -11.054  -1.563  16.633  1.00  0.00           C  
ATOM   3128  OE1 GLU C 177     -11.362  -2.704  16.885  1.00  0.00           O  
ATOM   3129  OE2 GLU C 177     -11.518  -0.940  15.711  1.00  0.00           O  
ATOM   3130  H   GLU C 177      -7.192  -1.592  17.654  1.00  0.00           H  
ATOM   3131  HA  GLU C 177      -8.577  -0.247  19.742  1.00  0.00           H  
ATOM   3132 1HB  GLU C 177      -9.257  -2.766  18.179  1.00  0.00           H  
ATOM   3133 2HB  GLU C 177     -10.391  -2.002  19.284  1.00  0.00           H  
ATOM   3134 1HG  GLU C 177     -10.432   0.008  17.928  1.00  0.00           H  
ATOM   3135 2HG  GLU C 177      -9.162  -0.620  16.882  1.00  0.00           H  
ATOM   3136  N   LEU C 178      -7.582  -3.302  20.601  1.00  0.00           N  
ATOM   3137  CA  LEU C 178      -7.425  -4.135  21.786  1.00  0.00           C  
ATOM   3138  C   LEU C 178      -6.482  -3.515  22.802  1.00  0.00           C  
ATOM   3139  O   LEU C 178      -6.737  -3.551  24.013  1.00  0.00           O  
ATOM   3140  CB  LEU C 178      -6.830  -5.492  21.422  1.00  0.00           C  
ATOM   3141  CG  LEU C 178      -7.659  -6.447  20.578  1.00  0.00           C  
ATOM   3142  CD1 LEU C 178      -6.784  -7.583  20.257  1.00  0.00           C  
ATOM   3143  CD2 LEU C 178      -8.892  -6.927  21.302  1.00  0.00           C  
ATOM   3144  H   LEU C 178      -7.285  -3.629  19.671  1.00  0.00           H  
ATOM   3145  HA  LEU C 178      -8.399  -4.251  22.255  1.00  0.00           H  
ATOM   3146 1HB  LEU C 178      -5.911  -5.297  20.859  1.00  0.00           H  
ATOM   3147 2HB  LEU C 178      -6.549  -6.005  22.342  1.00  0.00           H  
ATOM   3148  HG  LEU C 178      -7.953  -5.954  19.649  1.00  0.00           H  
ATOM   3149 1HD1 LEU C 178      -7.323  -8.285  19.631  1.00  0.00           H  
ATOM   3150 2HD1 LEU C 178      -5.913  -7.197  19.735  1.00  0.00           H  
ATOM   3151 3HD1 LEU C 178      -6.469  -8.074  21.171  1.00  0.00           H  
ATOM   3152 1HD2 LEU C 178      -9.434  -7.621  20.661  1.00  0.00           H  
ATOM   3153 2HD2 LEU C 178      -8.596  -7.437  22.212  1.00  0.00           H  
ATOM   3154 3HD2 LEU C 178      -9.536  -6.087  21.539  1.00  0.00           H  
ATOM   3155  N   GLU C 179      -5.392  -2.909  22.320  1.00  0.00           N  
ATOM   3156  CA  GLU C 179      -4.437  -2.326  23.244  1.00  0.00           C  
ATOM   3157  C   GLU C 179      -5.031  -1.124  23.973  1.00  0.00           C  
ATOM   3158  O   GLU C 179      -4.949  -1.018  25.197  1.00  0.00           O  
ATOM   3159  CB  GLU C 179      -3.159  -1.892  22.500  1.00  0.00           C  
ATOM   3160  CG  GLU C 179      -2.036  -1.358  23.423  1.00  0.00           C  
ATOM   3161  CD  GLU C 179      -0.754  -0.980  22.698  1.00  0.00           C  
ATOM   3162  OE1 GLU C 179      -0.769  -0.863  21.497  1.00  0.00           O  
ATOM   3163  OE2 GLU C 179       0.240  -0.816  23.362  1.00  0.00           O  
ATOM   3164  H   GLU C 179      -5.194  -2.918  21.313  1.00  0.00           H  
ATOM   3165  HA  GLU C 179      -4.168  -3.086  23.979  1.00  0.00           H  
ATOM   3166 1HB  GLU C 179      -2.764  -2.743  21.938  1.00  0.00           H  
ATOM   3167 2HB  GLU C 179      -3.411  -1.112  21.775  1.00  0.00           H  
ATOM   3168 1HG  GLU C 179      -2.406  -0.473  23.945  1.00  0.00           H  
ATOM   3169 2HG  GLU C 179      -1.816  -2.118  24.171  1.00  0.00           H  
ATOM   3170  N   GLU C 180      -5.713  -0.250  23.235  1.00  0.00           N  
ATOM   3171  CA  GLU C 180      -6.221   0.986  23.817  1.00  0.00           C  
ATOM   3172  C   GLU C 180      -7.364   0.758  24.799  1.00  0.00           C  
ATOM   3173  O   GLU C 180      -7.497   1.480  25.786  1.00  0.00           O  
ATOM   3174  CB  GLU C 180      -6.642   1.959  22.711  1.00  0.00           C  
ATOM   3175  CG  GLU C 180      -5.468   2.476  21.839  1.00  0.00           C  
ATOM   3176  CD  GLU C 180      -4.394   3.164  22.608  1.00  0.00           C  
ATOM   3177  OE1 GLU C 180      -4.674   3.651  23.659  1.00  0.00           O  
ATOM   3178  OE2 GLU C 180      -3.275   3.172  22.163  1.00  0.00           O  
ATOM   3179  H   GLU C 180      -5.809  -0.403  22.228  1.00  0.00           H  
ATOM   3180  HA  GLU C 180      -5.407   1.446  24.376  1.00  0.00           H  
ATOM   3181 1HB  GLU C 180      -7.361   1.465  22.048  1.00  0.00           H  
ATOM   3182 2HB  GLU C 180      -7.140   2.823  23.153  1.00  0.00           H  
ATOM   3183 1HG  GLU C 180      -5.022   1.634  21.325  1.00  0.00           H  
ATOM   3184 2HG  GLU C 180      -5.868   3.156  21.086  1.00  0.00           H  
ATOM   3185  N   ASN C 181      -8.161  -0.282  24.586  1.00  0.00           N  
ATOM   3186  CA  ASN C 181      -9.278  -0.554  25.475  1.00  0.00           C  
ATOM   3187  C   ASN C 181      -8.934  -1.592  26.540  1.00  0.00           C  
ATOM   3188  O   ASN C 181      -9.827  -2.089  27.229  1.00  0.00           O  
ATOM   3189  CB  ASN C 181     -10.479  -0.990  24.668  1.00  0.00           C  
ATOM   3190  CG  ASN C 181     -11.032   0.144  23.865  1.00  0.00           C  
ATOM   3191  OD1 ASN C 181     -11.820   0.975  24.347  1.00  0.00           O  
ATOM   3192  ND2 ASN C 181     -10.583   0.219  22.649  1.00  0.00           N  
ATOM   3193  H   ASN C 181      -8.049  -0.829  23.726  1.00  0.00           H  
ATOM   3194  HA  ASN C 181      -9.535   0.367  25.996  1.00  0.00           H  
ATOM   3195 1HB  ASN C 181     -10.189  -1.801  23.996  1.00  0.00           H  
ATOM   3196 2HB  ASN C 181     -11.252  -1.369  25.331  1.00  0.00           H  
ATOM   3197 1HD2 ASN C 181     -10.835   0.997  22.041  1.00  0.00           H  
ATOM   3198 2HD2 ASN C 181      -9.916  -0.475  22.319  1.00  0.00           H  
ATOM   3199  N   ASN C 182      -7.640  -1.908  26.694  1.00  0.00           N  
ATOM   3200  CA  ASN C 182      -7.165  -2.862  27.691  1.00  0.00           C  
ATOM   3201  C   ASN C 182      -7.819  -4.244  27.612  1.00  0.00           C  
ATOM   3202  O   ASN C 182      -8.169  -4.822  28.649  1.00  0.00           O  
ATOM   3203  CB  ASN C 182      -7.348  -2.288  29.086  1.00  0.00           C  
ATOM   3204  CG  ASN C 182      -6.548  -1.043  29.305  1.00  0.00           C  
ATOM   3205  OD1 ASN C 182      -5.358  -0.970  28.970  1.00  0.00           O  
ATOM   3206  ND2 ASN C 182      -7.184  -0.045  29.867  1.00  0.00           N  
ATOM   3207  H   ASN C 182      -6.927  -1.468  26.099  1.00  0.00           H  
ATOM   3208  HA  ASN C 182      -6.097  -3.009  27.515  1.00  0.00           H  
ATOM   3209 1HB  ASN C 182      -8.395  -2.073  29.274  1.00  0.00           H  
ATOM   3210 2HB  ASN C 182      -7.033  -3.029  29.820  1.00  0.00           H  
ATOM   3211 1HD2 ASN C 182      -6.710   0.818  30.039  1.00  0.00           H  
ATOM   3212 2HD2 ASN C 182      -8.147  -0.146  30.118  1.00  0.00           H  
ATOM   3213  N   SER C 183      -7.986  -4.776  26.401  1.00  0.00           N  
ATOM   3214  CA  SER C 183      -8.560  -6.100  26.222  1.00  0.00           C  
ATOM   3215  C   SER C 183      -7.535  -7.157  26.595  1.00  0.00           C  
ATOM   3216  O   SER C 183      -6.331  -6.894  26.589  1.00  0.00           O  
ATOM   3217  CB  SER C 183      -9.020  -6.309  24.797  1.00  0.00           C  
ATOM   3218  OG  SER C 183     -10.093  -5.466  24.458  1.00  0.00           O  
ATOM   3219  H   SER C 183      -7.677  -4.261  25.571  1.00  0.00           H  
ATOM   3220  HA  SER C 183      -9.419  -6.200  26.886  1.00  0.00           H  
ATOM   3221 1HB  SER C 183      -8.182  -6.109  24.143  1.00  0.00           H  
ATOM   3222 2HB  SER C 183      -9.306  -7.351  24.653  1.00  0.00           H  
ATOM   3223  HG  SER C 183     -10.337  -5.692  23.559  1.00  0.00           H  
ATOM   3224  N   SER C 184      -8.009  -8.362  26.896  1.00  0.00           N  
ATOM   3225  CA  SER C 184      -7.126  -9.468  27.239  1.00  0.00           C  
ATOM   3226  C   SER C 184      -6.222  -9.789  26.061  1.00  0.00           C  
ATOM   3227  O   SER C 184      -6.651  -9.732  24.904  1.00  0.00           O  
ATOM   3228  CB  SER C 184      -7.939 -10.687  27.613  1.00  0.00           C  
ATOM   3229  OG  SER C 184      -8.728 -10.443  28.747  1.00  0.00           O  
ATOM   3230  H   SER C 184      -9.003  -8.518  26.908  1.00  0.00           H  
ATOM   3231  HA  SER C 184      -6.503  -9.175  28.089  1.00  0.00           H  
ATOM   3232 1HB  SER C 184      -8.573 -10.977  26.774  1.00  0.00           H  
ATOM   3233 2HB  SER C 184      -7.259 -11.520  27.809  1.00  0.00           H  
ATOM   3234  HG  SER C 184      -9.181 -11.270  28.933  1.00  0.00           H  
ATOM   3235  N   LYS C 185      -4.986 -10.195  26.350  1.00  0.00           N  
ATOM   3236  CA  LYS C 185      -3.640 -10.623  25.992  1.00  0.00           C  
ATOM   3237  C   LYS C 185      -3.637 -11.767  24.986  1.00  0.00           C  
ATOM   3238  O   LYS C 185      -2.826 -11.767  24.056  1.00  0.00           O  
ATOM   3239  CB  LYS C 185      -2.882 -11.052  27.246  1.00  0.00           C  
ATOM   3240  CG  LYS C 185      -2.523  -9.909  28.181  1.00  0.00           C  
ATOM   3241  CD  LYS C 185      -1.796 -10.414  29.424  1.00  0.00           C  
ATOM   3242  CE  LYS C 185      -1.452  -9.266  30.373  1.00  0.00           C  
ATOM   3243  NZ  LYS C 185      -0.788  -9.755  31.620  1.00  0.00           N  
ATOM   3244  H   LYS C 185      -5.026 -10.218  25.350  1.00  0.00           H  
ATOM   3245  HA  LYS C 185      -3.125  -9.771  25.533  1.00  0.00           H  
ATOM   3246 1HB  LYS C 185      -3.492 -11.772  27.800  1.00  0.00           H  
ATOM   3247 2HB  LYS C 185      -1.962 -11.559  26.956  1.00  0.00           H  
ATOM   3248 1HG  LYS C 185      -1.885  -9.199  27.653  1.00  0.00           H  
ATOM   3249 2HG  LYS C 185      -3.438  -9.393  28.481  1.00  0.00           H  
ATOM   3250 1HD  LYS C 185      -2.428 -11.134  29.951  1.00  0.00           H  
ATOM   3251 2HD  LYS C 185      -0.876 -10.916  29.129  1.00  0.00           H  
ATOM   3252 1HE  LYS C 185      -0.784  -8.571  29.866  1.00  0.00           H  
ATOM   3253 2HE  LYS C 185      -2.368  -8.742  30.643  1.00  0.00           H  
ATOM   3254 1HZ  LYS C 185      -0.577  -8.972  32.224  1.00  0.00           H  
ATOM   3255 2HZ  LYS C 185      -1.406 -10.393  32.101  1.00  0.00           H  
ATOM   3256 3HZ  LYS C 185       0.069 -10.234  31.381  1.00  0.00           H  
ATOM   3257  N   GLU C 186      -4.554 -12.719  25.124  1.00  0.00           N  
ATOM   3258  CA  GLU C 186      -4.578 -13.847  24.199  1.00  0.00           C  
ATOM   3259  C   GLU C 186      -4.912 -13.416  22.770  1.00  0.00           C  
ATOM   3260  O   GLU C 186      -4.314 -13.919  21.813  1.00  0.00           O  
ATOM   3261  CB  GLU C 186      -5.564 -14.902  24.695  1.00  0.00           C  
ATOM   3262  CG  GLU C 186      -5.125 -15.595  25.997  1.00  0.00           C  
ATOM   3263  CD  GLU C 186      -5.373 -14.756  27.224  1.00  0.00           C  
ATOM   3264  OE1 GLU C 186      -6.003 -13.726  27.088  1.00  0.00           O  
ATOM   3265  OE2 GLU C 186      -4.925 -15.124  28.282  1.00  0.00           O  
ATOM   3266  H   GLU C 186      -5.209 -12.720  25.917  1.00  0.00           H  
ATOM   3267  HA  GLU C 186      -3.583 -14.294  24.186  1.00  0.00           H  
ATOM   3268 1HB  GLU C 186      -6.539 -14.443  24.859  1.00  0.00           H  
ATOM   3269 2HB  GLU C 186      -5.688 -15.672  23.934  1.00  0.00           H  
ATOM   3270 1HG  GLU C 186      -5.669 -16.537  26.097  1.00  0.00           H  
ATOM   3271 2HG  GLU C 186      -4.065 -15.825  25.931  1.00  0.00           H  
ATOM   3272  N   SER C 187      -5.834 -12.456  22.622  1.00  0.00           N  
ATOM   3273  CA  SER C 187      -6.221 -11.981  21.300  1.00  0.00           C  
ATOM   3274  C   SER C 187      -5.045 -11.275  20.642  1.00  0.00           C  
ATOM   3275  O   SER C 187      -4.816 -11.420  19.440  1.00  0.00           O  
ATOM   3276  CB  SER C 187      -7.394 -11.027  21.411  1.00  0.00           C  
ATOM   3277  OG  SER C 187      -8.544 -11.680  21.874  1.00  0.00           O  
ATOM   3278  H   SER C 187      -6.311 -12.088  23.434  1.00  0.00           H  
ATOM   3279  HA  SER C 187      -6.506 -12.838  20.685  1.00  0.00           H  
ATOM   3280 1HB  SER C 187      -7.134 -10.218  22.095  1.00  0.00           H  
ATOM   3281 2HB  SER C 187      -7.589 -10.584  20.438  1.00  0.00           H  
ATOM   3282  HG  SER C 187      -9.238 -11.015  21.889  1.00  0.00           H  
ATOM   3283  N   GLU C 188      -4.273 -10.529  21.437  1.00  0.00           N  
ATOM   3284  CA  GLU C 188      -3.127  -9.805  20.905  1.00  0.00           C  
ATOM   3285  C   GLU C 188      -2.076 -10.790  20.407  1.00  0.00           C  
ATOM   3286  O   GLU C 188      -1.466 -10.558  19.362  1.00  0.00           O  
ATOM   3287  CB  GLU C 188      -2.509  -8.890  21.963  1.00  0.00           C  
ATOM   3288  CG  GLU C 188      -3.367  -7.694  22.373  1.00  0.00           C  
ATOM   3289  CD  GLU C 188      -2.710  -6.889  23.456  1.00  0.00           C  
ATOM   3290  OE1 GLU C 188      -1.712  -7.339  23.964  1.00  0.00           O  
ATOM   3291  OE2 GLU C 188      -3.193  -5.836  23.775  1.00  0.00           O  
ATOM   3292  H   GLU C 188      -4.516 -10.454  22.414  1.00  0.00           H  
ATOM   3293  HA  GLU C 188      -3.458  -9.194  20.067  1.00  0.00           H  
ATOM   3294 1HB  GLU C 188      -2.296  -9.471  22.859  1.00  0.00           H  
ATOM   3295 2HB  GLU C 188      -1.557  -8.503  21.594  1.00  0.00           H  
ATOM   3296 1HG  GLU C 188      -3.541  -7.054  21.506  1.00  0.00           H  
ATOM   3297 2HG  GLU C 188      -4.335  -8.055  22.729  1.00  0.00           H  
ATOM   3298  N   LYS C 189      -1.883 -11.902  21.134  1.00  0.00           N  
ATOM   3299  CA  LYS C 189      -0.911 -12.902  20.710  1.00  0.00           C  
ATOM   3300  C   LYS C 189      -1.313 -13.524  19.373  1.00  0.00           C  
ATOM   3301  O   LYS C 189      -0.462 -13.680  18.488  1.00  0.00           O  
ATOM   3302  CB  LYS C 189      -0.768 -13.999  21.769  1.00  0.00           C  
ATOM   3303  CG  LYS C 189      -0.065 -13.561  23.051  1.00  0.00           C  
ATOM   3304  CD  LYS C 189      -0.026 -14.692  24.085  1.00  0.00           C  
ATOM   3305  CE  LYS C 189       0.631 -14.240  25.388  1.00  0.00           C  
ATOM   3306  NZ  LYS C 189       0.632 -15.324  26.420  1.00  0.00           N  
ATOM   3307  H   LYS C 189      -2.375 -12.000  22.028  1.00  0.00           H  
ATOM   3308  HA  LYS C 189       0.054 -12.413  20.580  1.00  0.00           H  
ATOM   3309 1HB  LYS C 189      -1.758 -14.362  22.042  1.00  0.00           H  
ATOM   3310 2HB  LYS C 189      -0.217 -14.840  21.348  1.00  0.00           H  
ATOM   3311 1HG  LYS C 189       0.955 -13.262  22.811  1.00  0.00           H  
ATOM   3312 2HG  LYS C 189      -0.581 -12.705  23.472  1.00  0.00           H  
ATOM   3313 1HD  LYS C 189      -1.046 -15.015  24.301  1.00  0.00           H  
ATOM   3314 2HD  LYS C 189       0.527 -15.539  23.681  1.00  0.00           H  
ATOM   3315 1HE  LYS C 189       1.659 -13.945  25.185  1.00  0.00           H  
ATOM   3316 2HE  LYS C 189       0.086 -13.379  25.780  1.00  0.00           H  
ATOM   3317 1HZ  LYS C 189       1.073 -14.985  27.264  1.00  0.00           H  
ATOM   3318 2HZ  LYS C 189      -0.322 -15.597  26.625  1.00  0.00           H  
ATOM   3319 3HZ  LYS C 189       1.142 -16.124  26.073  1.00  0.00           H  
ATOM   3320  N   GLU C 190      -2.617 -13.817  19.194  1.00  0.00           N  
ATOM   3321  CA  GLU C 190      -3.075 -14.392  17.927  1.00  0.00           C  
ATOM   3322  C   GLU C 190      -2.875 -13.402  16.786  1.00  0.00           C  
ATOM   3323  O   GLU C 190      -2.446 -13.786  15.692  1.00  0.00           O  
ATOM   3324  CB  GLU C 190      -4.551 -14.796  17.988  1.00  0.00           C  
ATOM   3325  CG  GLU C 190      -4.858 -16.003  18.864  1.00  0.00           C  
ATOM   3326  CD  GLU C 190      -6.329 -16.356  18.866  1.00  0.00           C  
ATOM   3327  OE1 GLU C 190      -7.102 -15.585  18.346  1.00  0.00           O  
ATOM   3328  OE2 GLU C 190      -6.674 -17.399  19.372  1.00  0.00           O  
ATOM   3329  H   GLU C 190      -3.269 -13.701  19.980  1.00  0.00           H  
ATOM   3330  HA  GLU C 190      -2.480 -15.281  17.716  1.00  0.00           H  
ATOM   3331 1HB  GLU C 190      -5.131 -13.956  18.376  1.00  0.00           H  
ATOM   3332 2HB  GLU C 190      -4.914 -15.004  16.982  1.00  0.00           H  
ATOM   3333 1HG  GLU C 190      -4.285 -16.856  18.502  1.00  0.00           H  
ATOM   3334 2HG  GLU C 190      -4.536 -15.787  19.883  1.00  0.00           H  
ATOM   3335  N   ILE C 191      -3.123 -12.120  17.064  1.00  0.00           N  
ATOM   3336  CA  ILE C 191      -2.927 -11.068  16.085  1.00  0.00           C  
ATOM   3337  C   ILE C 191      -1.480 -10.927  15.698  1.00  0.00           C  
ATOM   3338  O   ILE C 191      -1.180 -10.759  14.514  1.00  0.00           O  
ATOM   3339  CB  ILE C 191      -3.495  -9.728  16.579  1.00  0.00           C  
ATOM   3340  CG1 ILE C 191      -5.024  -9.829  16.578  1.00  0.00           C  
ATOM   3341  CG2 ILE C 191      -2.978  -8.582  15.768  1.00  0.00           C  
ATOM   3342  CD1 ILE C 191      -5.700  -8.719  17.282  1.00  0.00           C  
ATOM   3343  H   ILE C 191      -3.517 -11.887  17.982  1.00  0.00           H  
ATOM   3344  HA  ILE C 191      -3.482 -11.338  15.190  1.00  0.00           H  
ATOM   3345  HB  ILE C 191      -3.199  -9.584  17.613  1.00  0.00           H  
ATOM   3346 1HG1 ILE C 191      -5.375  -9.859  15.549  1.00  0.00           H  
ATOM   3347 2HG1 ILE C 191      -5.310 -10.761  17.065  1.00  0.00           H  
ATOM   3348 1HG2 ILE C 191      -3.381  -7.652  16.121  1.00  0.00           H  
ATOM   3349 2HG2 ILE C 191      -1.892  -8.519  15.813  1.00  0.00           H  
ATOM   3350 3HG2 ILE C 191      -3.282  -8.758  14.784  1.00  0.00           H  
ATOM   3351 1HD1 ILE C 191      -6.777  -8.872  17.261  1.00  0.00           H  
ATOM   3352 2HD1 ILE C 191      -5.338  -8.747  18.292  1.00  0.00           H  
ATOM   3353 3HD1 ILE C 191      -5.475  -7.759  16.832  1.00  0.00           H  
ATOM   3354  N   LEU C 192      -0.572 -10.962  16.658  1.00  0.00           N  
ATOM   3355  CA  LEU C 192       0.814 -10.837  16.286  1.00  0.00           C  
ATOM   3356  C   LEU C 192       1.257 -12.021  15.413  1.00  0.00           C  
ATOM   3357  O   LEU C 192       1.978 -11.801  14.428  1.00  0.00           O  
ATOM   3358  CB  LEU C 192       1.676 -10.690  17.543  1.00  0.00           C  
ATOM   3359  CG  LEU C 192       1.506  -9.334  18.341  1.00  0.00           C  
ATOM   3360  CD1 LEU C 192       2.284  -9.424  19.636  1.00  0.00           C  
ATOM   3361  CD2 LEU C 192       1.992  -8.134  17.512  1.00  0.00           C  
ATOM   3362  H   LEU C 192      -0.860 -11.033  17.640  1.00  0.00           H  
ATOM   3363  HA  LEU C 192       0.919  -9.943  15.684  1.00  0.00           H  
ATOM   3364 1HB  LEU C 192       1.410 -11.505  18.224  1.00  0.00           H  
ATOM   3365 2HB  LEU C 192       2.712 -10.800  17.270  1.00  0.00           H  
ATOM   3366  HG  LEU C 192       0.460  -9.189  18.590  1.00  0.00           H  
ATOM   3367 1HD1 LEU C 192       2.156  -8.499  20.202  1.00  0.00           H  
ATOM   3368 2HD1 LEU C 192       1.910 -10.263  20.225  1.00  0.00           H  
ATOM   3369 3HD1 LEU C 192       3.338  -9.573  19.425  1.00  0.00           H  
ATOM   3370 1HD2 LEU C 192       1.872  -7.234  18.105  1.00  0.00           H  
ATOM   3371 2HD2 LEU C 192       3.030  -8.259  17.264  1.00  0.00           H  
ATOM   3372 3HD2 LEU C 192       1.421  -8.030  16.599  1.00  0.00           H  
ATOM   3373  N   GLU C 193       0.792 -13.250  15.700  1.00  0.00           N  
ATOM   3374  CA  GLU C 193       1.172 -14.371  14.836  1.00  0.00           C  
ATOM   3375  C   GLU C 193       0.582 -14.215  13.424  1.00  0.00           C  
ATOM   3376  O   GLU C 193       1.260 -14.503  12.425  1.00  0.00           O  
ATOM   3377  CB  GLU C 193       0.729 -15.711  15.429  1.00  0.00           C  
ATOM   3378  CG  GLU C 193       1.496 -16.155  16.677  1.00  0.00           C  
ATOM   3379  CD  GLU C 193       1.008 -17.480  17.222  1.00  0.00           C  
ATOM   3380  OE1 GLU C 193      -0.034 -17.925  16.798  1.00  0.00           O  
ATOM   3381  OE2 GLU C 193       1.683 -18.049  18.049  1.00  0.00           O  
ATOM   3382  H   GLU C 193       0.227 -13.408  16.545  1.00  0.00           H  
ATOM   3383  HA  GLU C 193       2.257 -14.380  14.749  1.00  0.00           H  
ATOM   3384 1HB  GLU C 193      -0.328 -15.648  15.697  1.00  0.00           H  
ATOM   3385 2HB  GLU C 193       0.829 -16.491  14.676  1.00  0.00           H  
ATOM   3386 1HG  GLU C 193       2.554 -16.237  16.434  1.00  0.00           H  
ATOM   3387 2HG  GLU C 193       1.386 -15.388  17.445  1.00  0.00           H  
ATOM   3388  N   GLU C 194      -0.665 -13.731  13.328  1.00  0.00           N  
ATOM   3389  CA  GLU C 194      -1.271 -13.531  12.020  1.00  0.00           C  
ATOM   3390  C   GLU C 194      -0.521 -12.473  11.240  1.00  0.00           C  
ATOM   3391  O   GLU C 194      -0.347 -12.612  10.023  1.00  0.00           O  
ATOM   3392  CB  GLU C 194      -2.755 -13.161  12.103  1.00  0.00           C  
ATOM   3393  CG  GLU C 194      -3.435 -13.068  10.709  1.00  0.00           C  
ATOM   3394  CD  GLU C 194      -4.929 -12.905  10.763  1.00  0.00           C  
ATOM   3395  OE1 GLU C 194      -5.430 -12.374  11.724  1.00  0.00           O  
ATOM   3396  OE2 GLU C 194      -5.581 -13.368   9.852  1.00  0.00           O  
ATOM   3397  H   GLU C 194      -1.211 -13.552  14.180  1.00  0.00           H  
ATOM   3398  HA  GLU C 194      -1.193 -14.459  11.465  1.00  0.00           H  
ATOM   3399 1HB  GLU C 194      -3.283 -13.901  12.702  1.00  0.00           H  
ATOM   3400 2HB  GLU C 194      -2.861 -12.200  12.606  1.00  0.00           H  
ATOM   3401 1HG  GLU C 194      -3.020 -12.211  10.180  1.00  0.00           H  
ATOM   3402 2HG  GLU C 194      -3.186 -13.960  10.137  1.00  0.00           H  
ATOM   3403  N   SER C 195      -0.076 -11.408  11.923  1.00  0.00           N  
ATOM   3404  CA  SER C 195       0.617 -10.341  11.227  1.00  0.00           C  
ATOM   3405  C   SER C 195       1.922 -10.846  10.656  1.00  0.00           C  
ATOM   3406  O   SER C 195       2.319 -10.419   9.574  1.00  0.00           O  
ATOM   3407  CB  SER C 195       0.965  -9.228  12.178  1.00  0.00           C  
ATOM   3408  OG  SER C 195       2.059  -9.582  12.978  1.00  0.00           O  
ATOM   3409  H   SER C 195      -0.306 -11.313  12.917  1.00  0.00           H  
ATOM   3410  HA  SER C 195      -0.006  -9.973  10.418  1.00  0.00           H  
ATOM   3411 1HB  SER C 195       1.172  -8.315  11.628  1.00  0.00           H  
ATOM   3412 2HB  SER C 195       0.125  -9.052  12.816  1.00  0.00           H  
ATOM   3413  HG  SER C 195       1.770 -10.307  13.562  1.00  0.00           H  
ATOM   3414  N   LYS C 196       2.564 -11.816  11.323  1.00  0.00           N  
ATOM   3415  CA  LYS C 196       3.808 -12.346  10.796  1.00  0.00           C  
ATOM   3416  C   LYS C 196       3.528 -13.027   9.477  1.00  0.00           C  
ATOM   3417  O   LYS C 196       4.245 -12.808   8.496  1.00  0.00           O  
ATOM   3418  CB  LYS C 196       4.455 -13.343  11.767  1.00  0.00           C  
ATOM   3419  CG  LYS C 196       5.825 -13.918  11.305  1.00  0.00           C  
ATOM   3420  CD  LYS C 196       6.420 -14.865  12.373  1.00  0.00           C  
ATOM   3421  CE  LYS C 196       7.840 -15.360  12.017  1.00  0.00           C  
ATOM   3422  NZ  LYS C 196       7.861 -16.247  10.812  1.00  0.00           N  
ATOM   3423  H   LYS C 196       2.208 -12.108  12.238  1.00  0.00           H  
ATOM   3424  HA  LYS C 196       4.494 -11.520  10.618  1.00  0.00           H  
ATOM   3425 1HB  LYS C 196       4.586 -12.863  12.734  1.00  0.00           H  
ATOM   3426 2HB  LYS C 196       3.779 -14.183  11.916  1.00  0.00           H  
ATOM   3427 1HG  LYS C 196       5.686 -14.472  10.371  1.00  0.00           H  
ATOM   3428 2HG  LYS C 196       6.520 -13.100  11.117  1.00  0.00           H  
ATOM   3429 1HD  LYS C 196       6.461 -14.348  13.331  1.00  0.00           H  
ATOM   3430 2HD  LYS C 196       5.766 -15.731  12.480  1.00  0.00           H  
ATOM   3431 1HE  LYS C 196       8.481 -14.501  11.832  1.00  0.00           H  
ATOM   3432 2HE  LYS C 196       8.233 -15.918  12.866  1.00  0.00           H  
ATOM   3433 1HZ  LYS C 196       8.801 -16.547  10.618  1.00  0.00           H  
ATOM   3434 2HZ  LYS C 196       7.283 -17.055  10.956  1.00  0.00           H  
ATOM   3435 3HZ  LYS C 196       7.514 -15.741   9.986  1.00  0.00           H  
ATOM   3436  N   ARG C 197       2.453 -13.821   9.439  1.00  0.00           N  
ATOM   3437  CA  ARG C 197       2.108 -14.540   8.222  1.00  0.00           C  
ATOM   3438  C   ARG C 197       1.762 -13.577   7.079  1.00  0.00           C  
ATOM   3439  O   ARG C 197       2.202 -13.781   5.942  1.00  0.00           O  
ATOM   3440  CB  ARG C 197       0.936 -15.482   8.470  1.00  0.00           C  
ATOM   3441  CG  ARG C 197       1.261 -16.674   9.376  1.00  0.00           C  
ATOM   3442  CD  ARG C 197       0.205 -17.742   9.342  1.00  0.00           C  
ATOM   3443  NE  ARG C 197      -1.111 -17.288   9.833  1.00  0.00           N  
ATOM   3444  CZ  ARG C 197      -1.537 -17.301  11.124  1.00  0.00           C  
ATOM   3445  NH1 ARG C 197      -0.761 -17.720  12.102  1.00  0.00           N  
ATOM   3446  NH2 ARG C 197      -2.764 -16.887  11.406  1.00  0.00           N  
ATOM   3447  H   ARG C 197       1.926 -13.966  10.311  1.00  0.00           H  
ATOM   3448  HA  ARG C 197       2.973 -15.134   7.922  1.00  0.00           H  
ATOM   3449 1HB  ARG C 197       0.122 -14.928   8.935  1.00  0.00           H  
ATOM   3450 2HB  ARG C 197       0.571 -15.867   7.520  1.00  0.00           H  
ATOM   3451 1HG  ARG C 197       2.208 -17.112   9.061  1.00  0.00           H  
ATOM   3452 2HG  ARG C 197       1.356 -16.315  10.403  1.00  0.00           H  
ATOM   3453 1HD  ARG C 197       0.079 -18.077   8.312  1.00  0.00           H  
ATOM   3454 2HD  ARG C 197       0.528 -18.587   9.946  1.00  0.00           H  
ATOM   3455  HE  ARG C 197      -1.768 -16.957   9.138  1.00  0.00           H  
ATOM   3456 1HH1 ARG C 197       0.176 -18.039  11.915  1.00  0.00           H  
ATOM   3457 2HH1 ARG C 197      -1.118 -17.730  13.051  1.00  0.00           H  
ATOM   3458 1HH2 ARG C 197      -3.375 -16.564  10.664  1.00  0.00           H  
ATOM   3459 2HH2 ARG C 197      -3.096 -16.890  12.362  1.00  0.00           H  
ATOM   3460  N   ILE C 198       1.043 -12.489   7.391  1.00  0.00           N  
ATOM   3461  CA  ILE C 198       0.684 -11.510   6.369  1.00  0.00           C  
ATOM   3462  C   ILE C 198       1.913 -10.859   5.803  1.00  0.00           C  
ATOM   3463  O   ILE C 198       2.034 -10.719   4.586  1.00  0.00           O  
ATOM   3464  CB  ILE C 198      -0.225 -10.382   6.906  1.00  0.00           C  
ATOM   3465  CG1 ILE C 198      -1.606 -10.938   7.265  1.00  0.00           C  
ATOM   3466  CG2 ILE C 198      -0.316  -9.207   5.888  1.00  0.00           C  
ATOM   3467  CD1 ILE C 198      -2.459  -9.972   8.062  1.00  0.00           C  
ATOM   3468  H   ILE C 198       0.698 -12.391   8.354  1.00  0.00           H  
ATOM   3469  HA  ILE C 198       0.166 -12.027   5.561  1.00  0.00           H  
ATOM   3470  HB  ILE C 198       0.206 -10.005   7.834  1.00  0.00           H  
ATOM   3471 1HG1 ILE C 198      -2.135 -11.203   6.353  1.00  0.00           H  
ATOM   3472 2HG1 ILE C 198      -1.471 -11.840   7.860  1.00  0.00           H  
ATOM   3473 1HG2 ILE C 198      -0.933  -8.445   6.292  1.00  0.00           H  
ATOM   3474 2HG2 ILE C 198       0.662  -8.778   5.675  1.00  0.00           H  
ATOM   3475 3HG2 ILE C 198      -0.744  -9.558   4.981  1.00  0.00           H  
ATOM   3476 1HD1 ILE C 198      -3.409 -10.439   8.309  1.00  0.00           H  
ATOM   3477 2HD1 ILE C 198      -1.936  -9.738   8.958  1.00  0.00           H  
ATOM   3478 3HD1 ILE C 198      -2.650  -9.066   7.510  1.00  0.00           H  
ATOM   3479  N   VAL C 199       2.820 -10.449   6.678  1.00  0.00           N  
ATOM   3480  CA  VAL C 199       4.012  -9.769   6.246  1.00  0.00           C  
ATOM   3481  C   VAL C 199       4.884 -10.668   5.396  1.00  0.00           C  
ATOM   3482  O   VAL C 199       5.450 -10.183   4.417  1.00  0.00           O  
ATOM   3483  CB  VAL C 199       4.758  -9.165   7.429  1.00  0.00           C  
ATOM   3484  CG1 VAL C 199       6.124  -8.578   6.977  1.00  0.00           C  
ATOM   3485  CG2 VAL C 199       3.855  -8.097   8.014  1.00  0.00           C  
ATOM   3486  H   VAL C 199       2.653 -10.589   7.680  1.00  0.00           H  
ATOM   3487  HA  VAL C 199       3.698  -8.929   5.627  1.00  0.00           H  
ATOM   3488  HB  VAL C 199       4.955  -9.934   8.183  1.00  0.00           H  
ATOM   3489 1HG1 VAL C 199       6.628  -8.136   7.837  1.00  0.00           H  
ATOM   3490 2HG1 VAL C 199       6.757  -9.364   6.560  1.00  0.00           H  
ATOM   3491 3HG1 VAL C 199       5.962  -7.812   6.218  1.00  0.00           H  
ATOM   3492 1HG2 VAL C 199       4.329  -7.636   8.849  1.00  0.00           H  
ATOM   3493 2HG2 VAL C 199       3.645  -7.371   7.269  1.00  0.00           H  
ATOM   3494 3HG2 VAL C 199       2.923  -8.524   8.329  1.00  0.00           H  
ATOM   3495  N   GLU C 200       5.040 -11.951   5.756  1.00  0.00           N  
ATOM   3496  CA  GLU C 200       5.854 -12.827   4.920  1.00  0.00           C  
ATOM   3497  C   GLU C 200       5.259 -12.936   3.516  1.00  0.00           C  
ATOM   3498  O   GLU C 200       5.987 -12.857   2.522  1.00  0.00           O  
ATOM   3499  CB  GLU C 200       5.924 -14.237   5.514  1.00  0.00           C  
ATOM   3500  CG  GLU C 200       6.731 -14.374   6.785  1.00  0.00           C  
ATOM   3501  CD  GLU C 200       6.633 -15.759   7.375  1.00  0.00           C  
ATOM   3502  OE1 GLU C 200       5.906 -16.568   6.840  1.00  0.00           O  
ATOM   3503  OE2 GLU C 200       7.273 -16.004   8.381  1.00  0.00           O  
ATOM   3504  H   GLU C 200       4.611 -12.304   6.620  1.00  0.00           H  
ATOM   3505  HA  GLU C 200       6.858 -12.410   4.845  1.00  0.00           H  
ATOM   3506 1HB  GLU C 200       4.908 -14.576   5.732  1.00  0.00           H  
ATOM   3507 2HB  GLU C 200       6.342 -14.918   4.775  1.00  0.00           H  
ATOM   3508 1HG  GLU C 200       7.774 -14.158   6.560  1.00  0.00           H  
ATOM   3509 2HG  GLU C 200       6.388 -13.644   7.510  1.00  0.00           H  
ATOM   3510  N   ARG C 201       3.930 -13.039   3.419  1.00  0.00           N  
ATOM   3511  CA  ARG C 201       3.310 -13.134   2.106  1.00  0.00           C  
ATOM   3512  C   ARG C 201       3.449 -11.805   1.358  1.00  0.00           C  
ATOM   3513  O   ARG C 201       3.644 -11.791   0.140  1.00  0.00           O  
ATOM   3514  CB  ARG C 201       1.848 -13.536   2.227  1.00  0.00           C  
ATOM   3515  CG  ARG C 201       1.580 -14.905   2.886  1.00  0.00           C  
ATOM   3516  CD  ARG C 201       1.950 -16.124   2.062  1.00  0.00           C  
ATOM   3517  NE  ARG C 201       3.397 -16.454   2.088  1.00  0.00           N  
ATOM   3518  CZ  ARG C 201       4.074 -17.008   3.140  1.00  0.00           C  
ATOM   3519  NH1 ARG C 201       3.467 -17.259   4.291  1.00  0.00           N  
ATOM   3520  NH2 ARG C 201       5.360 -17.301   3.013  1.00  0.00           N  
ATOM   3521  H   ARG C 201       3.363 -13.126   4.273  1.00  0.00           H  
ATOM   3522  HA  ARG C 201       3.833 -13.893   1.528  1.00  0.00           H  
ATOM   3523 1HB  ARG C 201       1.350 -12.816   2.862  1.00  0.00           H  
ATOM   3524 2HB  ARG C 201       1.367 -13.513   1.251  1.00  0.00           H  
ATOM   3525 1HG  ARG C 201       2.146 -14.946   3.799  1.00  0.00           H  
ATOM   3526 2HG  ARG C 201       0.521 -14.974   3.127  1.00  0.00           H  
ATOM   3527 1HD  ARG C 201       1.396 -16.987   2.425  1.00  0.00           H  
ATOM   3528 2HD  ARG C 201       1.673 -15.937   1.024  1.00  0.00           H  
ATOM   3529  HE  ARG C 201       3.931 -16.306   1.207  1.00  0.00           H  
ATOM   3530 1HH1 ARG C 201       2.490 -17.043   4.410  1.00  0.00           H  
ATOM   3531 2HH1 ARG C 201       3.992 -17.664   5.064  1.00  0.00           H  
ATOM   3532 1HH2 ARG C 201       5.846 -17.129   2.116  1.00  0.00           H  
ATOM   3533 2HH2 ARG C 201       5.871 -17.713   3.780  1.00  0.00           H  
ATOM   3534  N   LEU C 202       3.367 -10.688   2.087  1.00  0.00           N  
ATOM   3535  CA  LEU C 202       3.459  -9.372   1.477  1.00  0.00           C  
ATOM   3536  C   LEU C 202       4.875  -9.169   0.942  1.00  0.00           C  
ATOM   3537  O   LEU C 202       5.035  -8.613  -0.148  1.00  0.00           O  
ATOM   3538  CB  LEU C 202       3.048  -8.318   2.524  1.00  0.00           C  
ATOM   3539  CG  LEU C 202       2.839  -6.844   2.105  1.00  0.00           C  
ATOM   3540  CD1 LEU C 202       1.723  -6.735   1.038  1.00  0.00           C  
ATOM   3541  CD2 LEU C 202       2.415  -6.076   3.347  1.00  0.00           C  
ATOM   3542  H   LEU C 202       3.152 -10.761   3.084  1.00  0.00           H  
ATOM   3543  HA  LEU C 202       2.791  -9.334   0.631  1.00  0.00           H  
ATOM   3544 1HB  LEU C 202       2.126  -8.656   2.991  1.00  0.00           H  
ATOM   3545 2HB  LEU C 202       3.818  -8.316   3.292  1.00  0.00           H  
ATOM   3546  HG  LEU C 202       3.764  -6.432   1.698  1.00  0.00           H  
ATOM   3547 1HD1 LEU C 202       1.552  -5.692   0.779  1.00  0.00           H  
ATOM   3548 2HD1 LEU C 202       1.991  -7.283   0.136  1.00  0.00           H  
ATOM   3549 3HD1 LEU C 202       0.817  -7.140   1.456  1.00  0.00           H  
ATOM   3550 1HD2 LEU C 202       2.257  -5.030   3.088  1.00  0.00           H  
ATOM   3551 2HD2 LEU C 202       1.487  -6.495   3.747  1.00  0.00           H  
ATOM   3552 3HD2 LEU C 202       3.192  -6.158   4.093  1.00  0.00           H  
ATOM   3553  N   GLU C 203       5.898  -9.643   1.673  1.00  0.00           N  
ATOM   3554  CA  GLU C 203       7.281  -9.575   1.202  1.00  0.00           C  
ATOM   3555  C   GLU C 203       7.429 -10.362  -0.096  1.00  0.00           C  
ATOM   3556  O   GLU C 203       8.097  -9.902  -1.029  1.00  0.00           O  
ATOM   3557  CB  GLU C 203       8.262 -10.095   2.264  1.00  0.00           C  
ATOM   3558  CG  GLU C 203       9.754 -10.111   1.833  1.00  0.00           C  
ATOM   3559  CD  GLU C 203      10.702 -10.462   2.971  1.00  0.00           C  
ATOM   3560  OE1 GLU C 203      10.253 -10.535   4.085  1.00  0.00           O  
ATOM   3561  OE2 GLU C 203      11.878 -10.656   2.727  1.00  0.00           O  
ATOM   3562  H   GLU C 203       5.707 -10.027   2.604  1.00  0.00           H  
ATOM   3563  HA  GLU C 203       7.522  -8.535   0.997  1.00  0.00           H  
ATOM   3564 1HB  GLU C 203       8.175  -9.483   3.162  1.00  0.00           H  
ATOM   3565 2HB  GLU C 203       7.983 -11.111   2.541  1.00  0.00           H  
ATOM   3566 1HG  GLU C 203       9.863 -10.867   1.057  1.00  0.00           H  
ATOM   3567 2HG  GLU C 203      10.030  -9.160   1.399  1.00  0.00           H  
ATOM   3568  N   GLU C 204       6.793 -11.543  -0.177  1.00  0.00           N  
ATOM   3569  CA  GLU C 204       6.856 -12.338  -1.400  1.00  0.00           C  
ATOM   3570  C   GLU C 204       6.203 -11.601  -2.573  1.00  0.00           C  
ATOM   3571  O   GLU C 204       6.733 -11.637  -3.686  1.00  0.00           O  
ATOM   3572  CB  GLU C 204       6.185 -13.702  -1.221  1.00  0.00           C  
ATOM   3573  CG  GLU C 204       6.932 -14.672  -0.317  1.00  0.00           C  
ATOM   3574  CD  GLU C 204       6.192 -15.969  -0.122  1.00  0.00           C  
ATOM   3575  OE1 GLU C 204       5.039 -16.036  -0.473  1.00  0.00           O  
ATOM   3576  OE2 GLU C 204       6.765 -16.888   0.410  1.00  0.00           O  
ATOM   3577  H   GLU C 204       6.315 -11.910   0.656  1.00  0.00           H  
ATOM   3578  HA  GLU C 204       7.903 -12.506  -1.642  1.00  0.00           H  
ATOM   3579 1HB  GLU C 204       5.192 -13.562  -0.808  1.00  0.00           H  
ATOM   3580 2HB  GLU C 204       6.068 -14.175  -2.195  1.00  0.00           H  
ATOM   3581 1HG  GLU C 204       7.904 -14.884  -0.757  1.00  0.00           H  
ATOM   3582 2HG  GLU C 204       7.099 -14.198   0.648  1.00  0.00           H  
ATOM   3583  N   ILE C 205       5.095 -10.885  -2.317  1.00  0.00           N  
ATOM   3584  CA  ILE C 205       4.436 -10.134  -3.386  1.00  0.00           C  
ATOM   3585  C   ILE C 205       5.371  -9.042  -3.876  1.00  0.00           C  
ATOM   3586  O   ILE C 205       5.461  -8.809  -5.086  1.00  0.00           O  
ATOM   3587  CB  ILE C 205       3.109  -9.465  -2.965  1.00  0.00           C  
ATOM   3588  CG1 ILE C 205       2.036 -10.523  -2.665  1.00  0.00           C  
ATOM   3589  CG2 ILE C 205       2.633  -8.566  -4.132  1.00  0.00           C  
ATOM   3590  CD1 ILE C 205       0.786  -9.956  -1.965  1.00  0.00           C  
ATOM   3591  H   ILE C 205       4.676 -10.965  -1.384  1.00  0.00           H  
ATOM   3592  HA  ILE C 205       4.230 -10.806  -4.212  1.00  0.00           H  
ATOM   3593  HB  ILE C 205       3.251  -8.871  -2.065  1.00  0.00           H  
ATOM   3594 1HG1 ILE C 205       1.738 -11.000  -3.591  1.00  0.00           H  
ATOM   3595 2HG1 ILE C 205       2.474 -11.277  -2.014  1.00  0.00           H  
ATOM   3596 1HG2 ILE C 205       1.725  -8.123  -3.880  1.00  0.00           H  
ATOM   3597 2HG2 ILE C 205       3.351  -7.778  -4.353  1.00  0.00           H  
ATOM   3598 3HG2 ILE C 205       2.489  -9.174  -5.023  1.00  0.00           H  
ATOM   3599 1HD1 ILE C 205       0.083 -10.763  -1.764  1.00  0.00           H  
ATOM   3600 2HD1 ILE C 205       1.081  -9.496  -1.042  1.00  0.00           H  
ATOM   3601 3HD1 ILE C 205       0.298  -9.224  -2.576  1.00  0.00           H  
ATOM   3602  N   VAL C 206       6.047  -8.357  -2.953  1.00  0.00           N  
ATOM   3603  CA  VAL C 206       6.972  -7.304  -3.339  1.00  0.00           C  
ATOM   3604  C   VAL C 206       8.070  -7.877  -4.205  1.00  0.00           C  
ATOM   3605  O   VAL C 206       8.427  -7.257  -5.205  1.00  0.00           O  
ATOM   3606  CB  VAL C 206       7.610  -6.628  -2.115  1.00  0.00           C  
ATOM   3607  CG1 VAL C 206       8.756  -5.655  -2.544  1.00  0.00           C  
ATOM   3608  CG2 VAL C 206       6.550  -5.901  -1.372  1.00  0.00           C  
ATOM   3609  H   VAL C 206       5.870  -8.568  -1.964  1.00  0.00           H  
ATOM   3610  HA  VAL C 206       6.423  -6.554  -3.911  1.00  0.00           H  
ATOM   3611  HB  VAL C 206       8.047  -7.389  -1.472  1.00  0.00           H  
ATOM   3612 1HG1 VAL C 206       9.188  -5.193  -1.658  1.00  0.00           H  
ATOM   3613 2HG1 VAL C 206       9.540  -6.198  -3.071  1.00  0.00           H  
ATOM   3614 3HG1 VAL C 206       8.364  -4.884  -3.196  1.00  0.00           H  
ATOM   3615 1HG2 VAL C 206       6.966  -5.447  -0.520  1.00  0.00           H  
ATOM   3616 2HG2 VAL C 206       6.122  -5.162  -1.993  1.00  0.00           H  
ATOM   3617 3HG2 VAL C 206       5.787  -6.583  -1.071  1.00  0.00           H  
ATOM   3618  N   ARG C 207       8.616  -9.037  -3.832  1.00  0.00           N  
ATOM   3619  CA  ARG C 207       9.660  -9.649  -4.635  1.00  0.00           C  
ATOM   3620  C   ARG C 207       9.165  -9.984  -6.039  1.00  0.00           C  
ATOM   3621  O   ARG C 207       9.886  -9.748  -7.015  1.00  0.00           O  
ATOM   3622  CB  ARG C 207      10.189 -10.893  -3.949  1.00  0.00           C  
ATOM   3623  CG  ARG C 207      11.011 -10.594  -2.716  1.00  0.00           C  
ATOM   3624  CD  ARG C 207      11.477 -11.815  -2.025  1.00  0.00           C  
ATOM   3625  NE  ARG C 207      12.165 -11.473  -0.794  1.00  0.00           N  
ATOM   3626  CZ  ARG C 207      13.469 -11.152  -0.672  1.00  0.00           C  
ATOM   3627  NH1 ARG C 207      14.281 -11.149  -1.718  1.00  0.00           N  
ATOM   3628  NH2 ARG C 207      13.921 -10.834   0.524  1.00  0.00           N  
ATOM   3629  H   ARG C 207       8.315  -9.471  -2.953  1.00  0.00           H  
ATOM   3630  HA  ARG C 207      10.478  -8.941  -4.722  1.00  0.00           H  
ATOM   3631 1HB  ARG C 207       9.354 -11.522  -3.649  1.00  0.00           H  
ATOM   3632 2HB  ARG C 207      10.803 -11.464  -4.643  1.00  0.00           H  
ATOM   3633 1HG  ARG C 207      11.880 -10.005  -3.010  1.00  0.00           H  
ATOM   3634 2HG  ARG C 207      10.416 -10.017  -2.014  1.00  0.00           H  
ATOM   3635 1HD  ARG C 207      10.612 -12.427  -1.766  1.00  0.00           H  
ATOM   3636 2HD  ARG C 207      12.147 -12.385  -2.662  1.00  0.00           H  
ATOM   3637  HE  ARG C 207      11.607 -11.449   0.060  1.00  0.00           H  
ATOM   3638 1HH1 ARG C 207      13.933 -11.388  -2.634  1.00  0.00           H  
ATOM   3639 2HH1 ARG C 207      15.254 -10.903  -1.604  1.00  0.00           H  
ATOM   3640 1HH2 ARG C 207      13.261 -10.824   1.325  1.00  0.00           H  
ATOM   3641 2HH2 ARG C 207      14.887 -10.587   0.659  1.00  0.00           H  
ATOM   3642  N   GLU C 208       7.921 -10.468  -6.165  1.00  0.00           N  
ATOM   3643  CA  GLU C 208       7.396 -10.768  -7.490  1.00  0.00           C  
ATOM   3644  C   GLU C 208       7.205  -9.483  -8.292  1.00  0.00           C  
ATOM   3645  O   GLU C 208       7.485  -9.454  -9.494  1.00  0.00           O  
ATOM   3646  CB  GLU C 208       6.065 -11.525  -7.407  1.00  0.00           C  
ATOM   3647  CG  GLU C 208       6.169 -12.958  -6.874  1.00  0.00           C  
ATOM   3648  CD  GLU C 208       7.028 -13.846  -7.743  1.00  0.00           C  
ATOM   3649  OE1 GLU C 208       6.886 -13.787  -8.938  1.00  0.00           O  
ATOM   3650  OE2 GLU C 208       7.847 -14.581  -7.209  1.00  0.00           O  
ATOM   3651  H   GLU C 208       7.384 -10.703  -5.322  1.00  0.00           H  
ATOM   3652  HA  GLU C 208       8.114 -11.391  -8.017  1.00  0.00           H  
ATOM   3653 1HB  GLU C 208       5.388 -10.978  -6.748  1.00  0.00           H  
ATOM   3654 2HB  GLU C 208       5.602 -11.562  -8.391  1.00  0.00           H  
ATOM   3655 1HG  GLU C 208       6.601 -12.928  -5.879  1.00  0.00           H  
ATOM   3656 2HG  GLU C 208       5.169 -13.380  -6.794  1.00  0.00           H  
ATOM   3657  N   LEU C 209       6.782  -8.403  -7.618  1.00  0.00           N  
ATOM   3658  CA  LEU C 209       6.581  -7.128  -8.290  1.00  0.00           C  
ATOM   3659  C   LEU C 209       7.924  -6.594  -8.762  1.00  0.00           C  
ATOM   3660  O   LEU C 209       8.010  -6.096  -9.891  1.00  0.00           O  
ATOM   3661  CB  LEU C 209       5.811  -6.141  -7.383  1.00  0.00           C  
ATOM   3662  CG  LEU C 209       5.328  -4.794  -8.059  1.00  0.00           C  
ATOM   3663  CD1 LEU C 209       3.968  -4.374  -7.434  1.00  0.00           C  
ATOM   3664  CD2 LEU C 209       6.377  -3.666  -7.843  1.00  0.00           C  
ATOM   3665  H   LEU C 209       6.516  -8.509  -6.636  1.00  0.00           H  
ATOM   3666  HA  LEU C 209       5.976  -7.283  -9.168  1.00  0.00           H  
ATOM   3667 1HB  LEU C 209       4.938  -6.659  -6.982  1.00  0.00           H  
ATOM   3668 2HB  LEU C 209       6.460  -5.885  -6.540  1.00  0.00           H  
ATOM   3669  HG  LEU C 209       5.178  -4.957  -9.123  1.00  0.00           H  
ATOM   3670 1HD1 LEU C 209       3.622  -3.450  -7.906  1.00  0.00           H  
ATOM   3671 2HD1 LEU C 209       3.233  -5.163  -7.604  1.00  0.00           H  
ATOM   3672 3HD1 LEU C 209       4.080  -4.219  -6.371  1.00  0.00           H  
ATOM   3673 1HD2 LEU C 209       6.017  -2.753  -8.309  1.00  0.00           H  
ATOM   3674 2HD2 LEU C 209       6.516  -3.502  -6.778  1.00  0.00           H  
ATOM   3675 3HD2 LEU C 209       7.332  -3.937  -8.288  1.00  0.00           H  
ATOM   3676  N   GLN C 210       8.977  -6.703  -7.937  1.00  0.00           N  
ATOM   3677  CA  GLN C 210      10.299  -6.234  -8.338  1.00  0.00           C  
ATOM   3678  C   GLN C 210      10.804  -7.028  -9.546  1.00  0.00           C  
ATOM   3679  O   GLN C 210      11.375  -6.448 -10.476  1.00  0.00           O  
ATOM   3680  CB  GLN C 210      11.306  -6.443  -7.196  1.00  0.00           C  
ATOM   3681  CG  GLN C 210      11.154  -5.549  -5.972  1.00  0.00           C  
ATOM   3682  CD  GLN C 210      12.076  -6.017  -4.843  1.00  0.00           C  
ATOM   3683  OE1 GLN C 210      12.199  -7.221  -4.597  1.00  0.00           O  
ATOM   3684  NE2 GLN C 210      12.743  -5.094  -4.177  1.00  0.00           N  
ATOM   3685  H   GLN C 210       8.836  -7.083  -6.996  1.00  0.00           H  
ATOM   3686  HA  GLN C 210      10.242  -5.181  -8.600  1.00  0.00           H  
ATOM   3687 1HB  GLN C 210      11.226  -7.472  -6.851  1.00  0.00           H  
ATOM   3688 2HB  GLN C 210      12.315  -6.311  -7.580  1.00  0.00           H  
ATOM   3689 1HG  GLN C 210      11.427  -4.531  -6.226  1.00  0.00           H  
ATOM   3690 2HG  GLN C 210      10.132  -5.577  -5.623  1.00  0.00           H  
ATOM   3691 1HE2 GLN C 210      13.363  -5.357  -3.439  1.00  0.00           H  
ATOM   3692 2HE2 GLN C 210      12.648  -4.102  -4.411  1.00  0.00           H  
ATOM   3693  N   LYS C 211      10.578  -8.348  -9.569  1.00  0.00           N  
ATOM   3694  CA  LYS C 211      11.021  -9.142 -10.709  1.00  0.00           C  
ATOM   3695  C   LYS C 211      10.276  -8.763 -11.978  1.00  0.00           C  
ATOM   3696  O   LYS C 211      10.880  -8.653 -13.047  1.00  0.00           O  
ATOM   3697  CB  LYS C 211      10.858 -10.635 -10.441  1.00  0.00           C  
ATOM   3698  CG  LYS C 211      11.853 -11.222  -9.430  1.00  0.00           C  
ATOM   3699  CD  LYS C 211      11.758 -12.757  -9.366  1.00  0.00           C  
ATOM   3700  CE  LYS C 211      10.480 -13.205  -8.659  1.00  0.00           C  
ATOM   3701  NZ  LYS C 211      10.418 -14.682  -8.457  1.00  0.00           N  
ATOM   3702  H   LYS C 211      10.143  -8.804  -8.757  1.00  0.00           H  
ATOM   3703  HA  LYS C 211      12.079  -8.936 -10.875  1.00  0.00           H  
ATOM   3704 1HB  LYS C 211       9.852 -10.796 -10.057  1.00  0.00           H  
ATOM   3705 2HB  LYS C 211      10.945 -11.186 -11.375  1.00  0.00           H  
ATOM   3706 1HG  LYS C 211      12.863 -10.942  -9.722  1.00  0.00           H  
ATOM   3707 2HG  LYS C 211      11.657 -10.811  -8.444  1.00  0.00           H  
ATOM   3708 1HD  LYS C 211      11.768 -13.169 -10.374  1.00  0.00           H  
ATOM   3709 2HD  LYS C 211      12.614 -13.148  -8.821  1.00  0.00           H  
ATOM   3710 1HE  LYS C 211      10.421 -12.713  -7.687  1.00  0.00           H  
ATOM   3711 2HE  LYS C 211       9.616 -12.917  -9.251  1.00  0.00           H  
ATOM   3712 1HZ  LYS C 211       9.521 -14.879  -7.971  1.00  0.00           H  
ATOM   3713 2HZ  LYS C 211      10.436 -15.155  -9.344  1.00  0.00           H  
ATOM   3714 3HZ  LYS C 211      11.187 -14.992  -7.890  1.00  0.00           H  
ATOM   3715  N   LEU C 212       8.969  -8.516 -11.866  1.00  0.00           N  
ATOM   3716  CA  LEU C 212       8.197  -8.144 -13.032  1.00  0.00           C  
ATOM   3717  C   LEU C 212       8.629  -6.755 -13.496  1.00  0.00           C  
ATOM   3718  O   LEU C 212       8.755  -6.511 -14.696  1.00  0.00           O  
ATOM   3719  CB  LEU C 212       6.703  -8.255 -12.734  1.00  0.00           C  
ATOM   3720  CG  LEU C 212       5.717  -7.978 -13.892  1.00  0.00           C  
ATOM   3721  CD1 LEU C 212       5.981  -8.886 -15.091  1.00  0.00           C  
ATOM   3722  CD2 LEU C 212       4.344  -8.242 -13.381  1.00  0.00           C  
ATOM   3723  H   LEU C 212       8.497  -8.661 -10.966  1.00  0.00           H  
ATOM   3724  HA  LEU C 212       8.435  -8.855 -13.817  1.00  0.00           H  
ATOM   3725 1HB  LEU C 212       6.510  -9.261 -12.366  1.00  0.00           H  
ATOM   3726 2HB  LEU C 212       6.471  -7.557 -11.927  1.00  0.00           H  
ATOM   3727  HG  LEU C 212       5.801  -6.956 -14.211  1.00  0.00           H  
ATOM   3728 1HD1 LEU C 212       5.246  -8.669 -15.865  1.00  0.00           H  
ATOM   3729 2HD1 LEU C 212       6.974  -8.708 -15.498  1.00  0.00           H  
ATOM   3730 3HD1 LEU C 212       5.893  -9.928 -14.790  1.00  0.00           H  
ATOM   3731 1HD2 LEU C 212       3.623  -8.049 -14.170  1.00  0.00           H  
ATOM   3732 2HD2 LEU C 212       4.263  -9.281 -13.064  1.00  0.00           H  
ATOM   3733 3HD2 LEU C 212       4.163  -7.598 -12.541  1.00  0.00           H  
ATOM   3734  N   SER C 213       8.903  -5.850 -12.557  1.00  0.00           N  
ATOM   3735  CA  SER C 213       9.351  -4.512 -12.898  1.00  0.00           C  
ATOM   3736  C   SER C 213      10.660  -4.599 -13.700  1.00  0.00           C  
ATOM   3737  O   SER C 213      10.812  -3.928 -14.729  1.00  0.00           O  
ATOM   3738  CB  SER C 213       9.549  -3.716 -11.635  1.00  0.00           C  
ATOM   3739  OG  SER C 213       9.977  -2.422 -11.902  1.00  0.00           O  
ATOM   3740  H   SER C 213       8.762  -6.077 -11.569  1.00  0.00           H  
ATOM   3741  HA  SER C 213       8.586  -4.031 -13.506  1.00  0.00           H  
ATOM   3742 1HB  SER C 213       8.621  -3.683 -11.069  1.00  0.00           H  
ATOM   3743 2HB  SER C 213      10.280  -4.219 -11.015  1.00  0.00           H  
ATOM   3744  HG  SER C 213      10.270  -2.081 -11.035  1.00  0.00           H  
ATOM   3745  N   LYS C 214      11.594  -5.475 -13.278  1.00  0.00           N  
ATOM   3746  CA  LYS C 214      12.838  -5.653 -14.035  1.00  0.00           C  
ATOM   3747  C   LYS C 214      12.528  -6.140 -15.457  1.00  0.00           C  
ATOM   3748  O   LYS C 214      13.141  -5.673 -16.427  1.00  0.00           O  
ATOM   3749  CB  LYS C 214      13.779  -6.643 -13.341  1.00  0.00           C  
ATOM   3750  CG  LYS C 214      14.417  -6.125 -12.055  1.00  0.00           C  
ATOM   3751  CD  LYS C 214      15.307  -7.189 -11.405  1.00  0.00           C  
ATOM   3752  CE  LYS C 214      15.926  -6.684 -10.109  1.00  0.00           C  
ATOM   3753  NZ  LYS C 214      16.765  -7.728  -9.448  1.00  0.00           N  
ATOM   3754  H   LYS C 214      11.448  -5.971 -12.391  1.00  0.00           H  
ATOM   3755  HA  LYS C 214      13.338  -4.688 -14.111  1.00  0.00           H  
ATOM   3756 1HB  LYS C 214      13.225  -7.550 -13.096  1.00  0.00           H  
ATOM   3757 2HB  LYS C 214      14.577  -6.926 -14.026  1.00  0.00           H  
ATOM   3758 1HG  LYS C 214      15.019  -5.249 -12.289  1.00  0.00           H  
ATOM   3759 2HG  LYS C 214      13.639  -5.829 -11.357  1.00  0.00           H  
ATOM   3760 1HD  LYS C 214      14.705  -8.074 -11.184  1.00  0.00           H  
ATOM   3761 2HD  LYS C 214      16.101  -7.473 -12.094  1.00  0.00           H  
ATOM   3762 1HE  LYS C 214      16.547  -5.816 -10.323  1.00  0.00           H  
ATOM   3763 2HE  LYS C 214      15.127  -6.389  -9.426  1.00  0.00           H  
ATOM   3764 1HZ  LYS C 214      17.155  -7.356  -8.593  1.00  0.00           H  
ATOM   3765 2HZ  LYS C 214      16.195  -8.534  -9.234  1.00  0.00           H  
ATOM   3766 3HZ  LYS C 214      17.515  -8.002 -10.067  1.00  0.00           H  
ATOM   3767  N   ARG C 215      11.550  -7.048 -15.589  1.00  0.00           N  
ATOM   3768  CA  ARG C 215      11.170  -7.524 -16.914  1.00  0.00           C  
ATOM   3769  C   ARG C 215      10.559  -6.380 -17.716  1.00  0.00           C  
ATOM   3770  O   ARG C 215      10.823  -6.274 -18.912  1.00  0.00           O  
ATOM   3771  CB  ARG C 215      10.185  -8.683 -16.852  1.00  0.00           C  
ATOM   3772  CG  ARG C 215      10.681  -9.972 -16.163  1.00  0.00           C  
ATOM   3773  CD  ARG C 215      11.684 -10.778 -16.968  1.00  0.00           C  
ATOM   3774  NE  ARG C 215      13.090 -10.317 -16.837  1.00  0.00           N  
ATOM   3775  CZ  ARG C 215      13.889 -10.523 -15.750  1.00  0.00           C  
ATOM   3776  NH1 ARG C 215      13.427 -11.144 -14.672  1.00  0.00           N  
ATOM   3777  NH2 ARG C 215      15.151 -10.106 -15.773  1.00  0.00           N  
ATOM   3778  H   ARG C 215      11.131  -7.449 -14.742  1.00  0.00           H  
ATOM   3779  HA  ARG C 215      12.066  -7.855 -17.434  1.00  0.00           H  
ATOM   3780 1HB  ARG C 215       9.291  -8.363 -16.332  1.00  0.00           H  
ATOM   3781 2HB  ARG C 215       9.888  -8.950 -17.863  1.00  0.00           H  
ATOM   3782 1HG  ARG C 215      11.155  -9.688 -15.240  1.00  0.00           H  
ATOM   3783 2HG  ARG C 215       9.827 -10.611 -15.942  1.00  0.00           H  
ATOM   3784 1HD  ARG C 215      11.635 -11.822 -16.665  1.00  0.00           H  
ATOM   3785 2HD  ARG C 215      11.415 -10.708 -18.023  1.00  0.00           H  
ATOM   3786  HE  ARG C 215      13.521  -9.849 -17.660  1.00  0.00           H  
ATOM   3787 1HH1 ARG C 215      12.472 -11.466 -14.643  1.00  0.00           H  
ATOM   3788 2HH1 ARG C 215      14.030 -11.293 -13.876  1.00  0.00           H  
ATOM   3789 1HH2 ARG C 215      15.525  -9.621 -16.613  1.00  0.00           H  
ATOM   3790 2HH2 ARG C 215      15.753 -10.255 -14.982  1.00  0.00           H  
ATOM   3791  N   LEU C 216       9.782  -5.494 -17.076  1.00  0.00           N  
ATOM   3792  CA  LEU C 216       9.200  -4.390 -17.826  1.00  0.00           C  
ATOM   3793  C   LEU C 216      10.301  -3.471 -18.327  1.00  0.00           C  
ATOM   3794  O   LEU C 216      10.223  -2.963 -19.442  1.00  0.00           O  
ATOM   3795  CB  LEU C 216       8.212  -3.540 -16.997  1.00  0.00           C  
ATOM   3796  CG  LEU C 216       6.677  -3.867 -17.004  1.00  0.00           C  
ATOM   3797  CD1 LEU C 216       6.153  -3.924 -18.476  1.00  0.00           C  
ATOM   3798  CD2 LEU C 216       6.404  -5.116 -16.209  1.00  0.00           C  
ATOM   3799  H   LEU C 216       9.547  -5.659 -16.094  1.00  0.00           H  
ATOM   3800  HA  LEU C 216       8.696  -4.803 -18.680  1.00  0.00           H  
ATOM   3801 1HB  LEU C 216       8.547  -3.564 -15.965  1.00  0.00           H  
ATOM   3802 2HB  LEU C 216       8.291  -2.543 -17.341  1.00  0.00           H  
ATOM   3803  HG  LEU C 216       6.159  -3.066 -16.527  1.00  0.00           H  
ATOM   3804 1HD1 LEU C 216       5.083  -4.100 -18.473  1.00  0.00           H  
ATOM   3805 2HD1 LEU C 216       6.363  -2.971 -18.962  1.00  0.00           H  
ATOM   3806 3HD1 LEU C 216       6.618  -4.713 -19.038  1.00  0.00           H  
ATOM   3807 1HD2 LEU C 216       5.335  -5.299 -16.192  1.00  0.00           H  
ATOM   3808 2HD2 LEU C 216       6.917  -5.964 -16.653  1.00  0.00           H  
ATOM   3809 3HD2 LEU C 216       6.765  -4.969 -15.190  1.00  0.00           H  
ATOM   3810  N   GLU C 217      11.371  -3.273 -17.555  1.00  0.00           N  
ATOM   3811  CA  GLU C 217      12.428  -2.395 -18.056  1.00  0.00           C  
ATOM   3812  C   GLU C 217      13.050  -2.970 -19.327  1.00  0.00           C  
ATOM   3813  O   GLU C 217      13.258  -2.236 -20.300  1.00  0.00           O  
ATOM   3814  CB  GLU C 217      13.548  -2.239 -17.017  1.00  0.00           C  
ATOM   3815  CG  GLU C 217      13.227  -1.419 -15.774  1.00  0.00           C  
ATOM   3816  CD  GLU C 217      13.098   0.041 -16.042  1.00  0.00           C  
ATOM   3817  OE1 GLU C 217      13.541   0.489 -17.079  1.00  0.00           O  
ATOM   3818  OE2 GLU C 217      12.580   0.724 -15.198  1.00  0.00           O  
ATOM   3819  H   GLU C 217      11.386  -3.661 -16.605  1.00  0.00           H  
ATOM   3820  HA  GLU C 217      12.002  -1.419 -18.284  1.00  0.00           H  
ATOM   3821 1HB  GLU C 217      13.849  -3.225 -16.672  1.00  0.00           H  
ATOM   3822 2HB  GLU C 217      14.415  -1.789 -17.494  1.00  0.00           H  
ATOM   3823 1HG  GLU C 217      12.285  -1.783 -15.357  1.00  0.00           H  
ATOM   3824 2HG  GLU C 217      14.003  -1.588 -15.030  1.00  0.00           H  
ATOM   3825  N   GLU C 218      13.253  -4.299 -19.356  1.00  0.00           N  
ATOM   3826  CA  GLU C 218      13.823  -4.986 -20.522  1.00  0.00           C  
ATOM   3827  C   GLU C 218      12.883  -4.937 -21.735  1.00  0.00           C  
ATOM   3828  O   GLU C 218      13.321  -4.795 -22.878  1.00  0.00           O  
ATOM   3829  CB  GLU C 218      14.097  -6.453 -20.178  1.00  0.00           C  
ATOM   3830  CG  GLU C 218      15.211  -6.691 -19.166  1.00  0.00           C  
ATOM   3831  CD  GLU C 218      15.318  -8.142 -18.763  1.00  0.00           C  
ATOM   3832  OE1 GLU C 218      14.485  -8.913 -19.179  1.00  0.00           O  
ATOM   3833  OE2 GLU C 218      16.204  -8.476 -18.014  1.00  0.00           O  
ATOM   3834  H   GLU C 218      13.077  -4.826 -18.490  1.00  0.00           H  
ATOM   3835  HA  GLU C 218      14.757  -4.492 -20.789  1.00  0.00           H  
ATOM   3836 1HB  GLU C 218      13.187  -6.898 -19.777  1.00  0.00           H  
ATOM   3837 2HB  GLU C 218      14.349  -6.995 -21.087  1.00  0.00           H  
ATOM   3838 1HG  GLU C 218      16.155  -6.375 -19.601  1.00  0.00           H  
ATOM   3839 2HG  GLU C 218      15.026  -6.083 -18.280  1.00  0.00           H  
ATOM   3840  N   ILE C 219      11.591  -5.060 -21.455  1.00  0.00           N  
ATOM   3841  CA  ILE C 219      10.511  -5.043 -22.428  1.00  0.00           C  
ATOM   3842  C   ILE C 219      10.257  -3.670 -23.062  1.00  0.00           C  
ATOM   3843  O   ILE C 219      10.033  -3.600 -24.281  1.00  0.00           O  
ATOM   3844  CB  ILE C 219       9.244  -5.618 -21.766  1.00  0.00           C  
ATOM   3845  CG1 ILE C 219       9.467  -7.132 -21.511  1.00  0.00           C  
ATOM   3846  CG2 ILE C 219       8.000  -5.326 -22.564  1.00  0.00           C  
ATOM   3847  CD1 ILE C 219       8.456  -7.771 -20.580  1.00  0.00           C  
ATOM   3848  H   ILE C 219      11.354  -5.234 -20.474  1.00  0.00           H  
ATOM   3849  HA  ILE C 219      10.788  -5.724 -23.231  1.00  0.00           H  
ATOM   3850  HB  ILE C 219       9.138  -5.163 -20.805  1.00  0.00           H  
ATOM   3851 1HG1 ILE C 219       9.430  -7.652 -22.466  1.00  0.00           H  
ATOM   3852 2HG1 ILE C 219      10.460  -7.273 -21.093  1.00  0.00           H  
ATOM   3853 1HG2 ILE C 219       7.124  -5.713 -22.056  1.00  0.00           H  
ATOM   3854 2HG2 ILE C 219       7.913  -4.265 -22.642  1.00  0.00           H  
ATOM   3855 3HG2 ILE C 219       8.075  -5.775 -23.556  1.00  0.00           H  
ATOM   3856 1HD1 ILE C 219       8.697  -8.825 -20.459  1.00  0.00           H  
ATOM   3857 2HD1 ILE C 219       8.497  -7.279 -19.610  1.00  0.00           H  
ATOM   3858 3HD1 ILE C 219       7.456  -7.684 -20.987  1.00  0.00           H  
ATOM   3859  N   ILE C 220      10.244  -2.608 -22.241  1.00  0.00           N  
ATOM   3860  CA  ILE C 220       9.979  -1.244 -22.707  1.00  0.00           C  
ATOM   3861  C   ILE C 220      11.213  -0.508 -23.306  1.00  0.00           C  
ATOM   3862  O   ILE C 220      11.050   0.160 -24.335  1.00  0.00           O  
ATOM   3863  CB  ILE C 220       9.365  -0.359 -21.578  1.00  0.00           C  
ATOM   3864  CG1 ILE C 220       8.011  -1.000 -21.008  1.00  0.00           C  
ATOM   3865  CG2 ILE C 220       9.093   1.087 -22.158  1.00  0.00           C  
ATOM   3866  CD1 ILE C 220       6.893  -1.214 -21.974  1.00  0.00           C  
ATOM   3867  H   ILE C 220      10.393  -2.768 -21.246  1.00  0.00           H  
ATOM   3868  HA  ILE C 220       9.245  -1.303 -23.490  1.00  0.00           H  
ATOM   3869  HB  ILE C 220      10.062  -0.294 -20.738  1.00  0.00           H  
ATOM   3870 1HG1 ILE C 220       8.258  -1.969 -20.586  1.00  0.00           H  
ATOM   3871 2HG1 ILE C 220       7.635  -0.367 -20.212  1.00  0.00           H  
ATOM   3872 1HG2 ILE C 220       8.666   1.724 -21.410  1.00  0.00           H  
ATOM   3873 2HG2 ILE C 220      10.017   1.540 -22.503  1.00  0.00           H  
ATOM   3874 3HG2 ILE C 220       8.414   1.024 -22.987  1.00  0.00           H  
ATOM   3875 1HD1 ILE C 220       6.050  -1.668 -21.449  1.00  0.00           H  
ATOM   3876 2HD1 ILE C 220       6.577  -0.269 -22.397  1.00  0.00           H  
ATOM   3877 3HD1 ILE C 220       7.221  -1.866 -22.744  1.00  0.00           H  
ATOM   3878  N   GLY C 221      12.408  -0.565 -22.648  1.00  0.00           N  
ATOM   3879  CA  GLY C 221      13.632   0.136 -23.066  1.00  0.00           C  
ATOM   3880  C   GLY C 221      14.615  -0.737 -23.857  1.00  0.00           C  
ATOM   3881  O   GLY C 221      14.810  -0.492 -25.051  1.00  0.00           O  
ATOM   3882  OXT GLY C 221      15.515  -1.287 -23.217  1.00  0.00           O  
ATOM   3883  H   GLY C 221      12.488  -1.138 -21.802  1.00  0.00           H  
ATOM   3884 1HA  GLY C 221      13.379   1.016 -23.653  1.00  0.00           H  
ATOM   3885 2HA  GLY C 221      14.128   0.501 -22.174  1.00  0.00           H  
TER                                                                             
##Begin comments##
HBNet constraints for network_1:  
##HBNet_rank 	 residues 	 size 	 score 	 num_hbonds 	 percent_hbond_capacity 	 num_unsat_Hpol 	interf_hbs 	
#
# angle_AHD = 155.428, angle_BAH = 119.126, dist_AH = 1.72844119.126, unweighted hb_energy = -1.10573
#AtomPair  OG  9  OH  60 BOUNDED 2.6 3 0.2 hbond
# angle_AHD = 166.792, angle_BAH = 132.322, dist_AH = 1.93795132.322, unweighted hb_energy = -1.65386
#AtomPair  NE2 78  OG  9 BOUNDED 2.6 3 0.2 hbond
# angle_AHD = 171.48, angle_BAH = 139.887, dist_AH = 1.79696139.887, unweighted hb_energy = -1.31783
#AtomPair  OG1 155  ND1 78 BOUNDED 2.6 3 0.2 hbond
# angle_AHD = 169.571, angle_BAH = 144.18, dist_AH = 1.8216144.18, unweighted hb_energy = -0.734795
#AtomPair  O   151  OG1 155 BOUNDED 2.6 3 0.2 hbond
HBNet constraints for network_2:  
##HBNet_rank 	 residues 	 size 	 score 	 num_hbonds 	 percent_hbond_capacity 	 num_unsat_Hpol 	interf_hbs 	
#
# angle_AHD = 170.362, angle_BAH = 138.457, dist_AH = 1.86889138.457, unweighted hb_energy = -1.78312
#AtomPair  OE1 28  NE2 168 BOUNDED 2.6 3 0.2 hbond
# angle_AHD = 168.395, angle_BAH = 117.224, dist_AH = 1.71316117.224, unweighted hb_energy = -1.25791
#AtomPair  OG  195  NE2 28 BOUNDED 2.6 3 0.2 hbond
# angle_AHD = 158.024, angle_BAH = 144.617, dist_AH = 1.98841144.617, unweighted hb_energy = -1.42909
#AtomPair  ND1 168  OH  92 BOUNDED 2.6 3 0.2 hbond
# angle_AHD = 151.597, angle_BAH = 115.997, dist_AH = 1.74761115.997, unweighted hb_energy = -1.26522
#AtomPair  O   192  OG  195 BOUNDED 2.6 3 0.2 hbond
HBNet constraints for network_3:  
##HBNet_rank 	 residues 	 size 	 score 	 num_hbonds 	 percent_hbond_capacity 	 num_unsat_Hpol 	interf_hbs 	
#
# angle_AHD = 158.981, angle_BAH = 126.431, dist_AH = 2.04246126.431, unweighted hb_energy = -1.49178
#AtomPair  OG  16  NE2 85 BOUNDED 2.6 3.02906 0.2 hbond
# angle_AHD = 153.307, angle_BAH = 124.186, dist_AH = 2.03998124.186, unweighted hb_energy = -1.77277
#AtomPair  ND1 85  ND2 162 BOUNDED 2.6 3 0.2 hbond
# angle_AHD = 170.979, angle_BAH = 127.723, dist_AH = 1.65019127.723, unweighted hb_energy = -1.15022
#AtomPair  OG1 88  ND2 162 BOUNDED 2.6 3 0.2 hbond
# angle_AHD = 131.749, angle_BAH = 142.291, dist_AH = 1.89005142.291, unweighted hb_energy = -1.08586
#AtomPair  OD1 162  NE2 130 BOUNDED 2.6 3 0.2 hbond
# angle_AHD = 170.102, angle_BAH = 149.314, dist_AH = 1.65893149.314, unweighted hb_energy = -1.33526
#AtomPair  OE1 130  OG  163 BOUNDED 2.6 3 0.2 hbond
HBNet constraints for network_4:  
##HBNet_rank 	 residues 	 size 	 score 	 num_hbonds 	 percent_hbond_capacity 	 num_unsat_Hpol 	interf_hbs 	
#
# angle_AHD = 174.655, angle_BAH = 110.4, dist_AH = 2.03592110.4, unweighted hb_energy = -1.07948
#AtomPair  OE1 116  NE  113 BOUNDED 2.6 3.07205 0.2 hbond
# angle_AHD = 170.654, angle_BAH = 111.61, dist_AH = 1.9176111.61, unweighted hb_energy = -1.21315
#AtomPair  OE2 116  NH2 113 BOUNDED 2.6 3 0.2 hbond
# angle_AHD = 130.39, angle_BAH = 110.471, dist_AH = 2.05407110.471, unweighted hb_energy = -0.60077
#AtomPair  OE2 116  ND2 181 BOUNDED 2.6 3 0.2 hbond
# angle_AHD = 164.865, angle_BAH = 119.996, dist_AH = 1.71907119.996, unweighted hb_energy = -1.79696
#AtomPair  O   177  ND2 181 BOUNDED 2.6 3 0.2 hbond
HBNet constraints for network_5:  
##HBNet_rank 	 residues 	 size 	 score 	 num_hbonds 	 percent_hbond_capacity 	 num_unsat_Hpol 	interf_hbs 	
#
# angle_AHD = 171.772, angle_BAH = 127.388, dist_AH = 1.77698127.388, unweighted hb_energy = -1.6404
#AtomPair  OD1 3  NZ  71 BOUNDED 2.6 3 0.2 hbond
# angle_AHD = 165.652, angle_BAH = 129.619, dist_AH = 1.84165129.619, unweighted hb_energy = -1.3638
#AtomPair  OD2 3  NH1 147 BOUNDED 2.6 3 0.2 hbond
# angle_AHD = 172.042, angle_BAH = 143.032, dist_AH = 1.91437143.032, unweighted hb_energy = -1.48895
#AtomPair  OE2 148  NZ  71 BOUNDED 2.6 3 0.2 hbond
# angle_AHD = 155.639, angle_BAH = 145.203, dist_AH = 1.81778145.203, unweighted hb_energy = -1.34029
#AtomPair  O   219  NH2 147 BOUNDED 2.6 3 0.2 hbond
# angle_AHD = 144.494, angle_BAH = 101.857, dist_AH = 1.78403101.857, unweighted hb_energy = -0.585543
#AtomPair  OE1 148  N   148 BOUNDED 2.6 3 0.2 hbond
HBNet native networks:  
#HBNet_rank 	 residues 	 size 	 score 	 num_hbonds 	 percent_hbond_capacity 	 num_unsat_Hpol 	interf_hbs 	
native#network_1	A_S_9,A_Y_60,B_H_78,C_T_155	4	-2.78741	4	0.875	0	2	
native#network_2	A_Q_28,B_Y_92,C_H_168,C_S_195	4	-1.73382	4	0.6	0	3	
native#network_3	A_S_16,B_H_85,B_T_88,B_Q_130,C_N_162,C_S_163	6	-1.00933	5	0.5625	0	5	
native#network_4	B_R_113,B_E_116,C_N_181	3	-2.76205	4	0.538462	0	1	
native#network_5	A_D_3,B_K_71,C_R_147,C_E_148,backbone	4	-5.10703	5	0.5	0	3	

##End comments##

REMARK PDBinfo-LABEL:    3 HBNet
REMARK PDBinfo-LABEL:    9 HBNet
REMARK PDBinfo-LABEL:   16 HBNet
REMARK PDBinfo-LABEL:   28 HBNet
REMARK PDBinfo-LABEL:   60 HBNet
REMARK PDBinfo-LABEL:   71 HBNet
REMARK PDBinfo-LABEL:   78 HBNet
REMARK PDBinfo-LABEL:   85 HBNet
REMARK PDBinfo-LABEL:   88 HBNet
REMARK PDBinfo-LABEL:   92 HBNet
REMARK PDBinfo-LABEL:  113 HBNet
REMARK PDBinfo-LABEL:  116 HBNet
REMARK PDBinfo-LABEL:  130 HBNet
REMARK PDBinfo-LABEL:  147 HBNet
REMARK PDBinfo-LABEL:  148 HBNet
REMARK PDBinfo-LABEL:  155 HBNet
REMARK PDBinfo-LABEL:  162 HBNet
REMARK PDBinfo-LABEL:  163 HBNet
REMARK PDBinfo-LABEL:  168 HBNet
REMARK PDBinfo-LABEL:  181 HBNet
REMARK PDBinfo-LABEL:  195 HBNet
REMARK PackingRes, 1 A, 2 A, 4 A, 5 A, 6 A, 7 A, 8 A, 10 A, 11 A, 12 A, 13 A, 14 A, 15 A, 17 A, 18 A, 20 A, 21 A, 22 A, 23 A, 24 A, 25 A, 26 A, 27 A, 29 A, 30 A, 31 A, 32 A, 33 A, 34 A, 35 A, 36 A, 37 A, 38 A, 40 A, 41 A, 43 A, 44 A, 45 A, 46 A, 47 A, 48 A, 49 A, 50 A, 51 A, 52 A, 53 A, 54 A, 55 A, 57 A, 58 A, 59 A, 61 A, 62 A, 63 A, 64 A, 65 A, 66 A, 67 A, 68 A, 69 A, 70 B, 72 B, 73 B, 74 B, 75 B, 76 B, 77 B, 79 B, 80 B, 81 B, 82 B, 83 B, 84 B, 86 B, 87 B, 89 B, 90 B, 91 B, 93 B, 94 B, 95 B, 96 B, 97 B, 98 B, 99 B, 100 B, 101 B, 102 B, 104 B, 105 B, 106 B, 107 B, 108 B, 109 B, 110 B, 111 B, 112 B, 114 B, 115 B, 117 B, 118 B, 119 B, 120 B, 121 B, 122 B, 123 B, 124 B, 125 B, 126 B, 127 B, 128 B, 129 B, 131 B, 132 B, 133 B, 134 B, 135 B, 136 B, 137 B, 138 B, 139 B, 140 B, 141 B, 142 B, 143 B, 144 B, 145 B, 146 C, 149 C, 150 C, 151 C, 152 C, 153 C, 154 C, 156 C, 157 C, 158 C, 159 C, 160 C, 161 C, 164 C, 165 C, 166 C, 167 C, 169 C, 170 C, 171 C, 172 C, 173 C, 174 C, 175 C, 176 C, 177 C, 178 C, 179 C, 180 C, 182 C, 183 C, 184 C, 185 C, 186 C, 187 C, 188 C, 189 C, 190 C, 191 C, 193 C, 194 C, 196 C, 197 C, 198 C, 199 C, 200 C, 201 C, 202 C, 203 C, 204 C, 205 C, 206 C, 207 C, 208 C, 209 C, 210 C, 211 C, 212 C, 213 C, 214 C, 215 C, 216 C, 217 C, 218 C, 219 C, 220 C, 221 C
REMARK DesignRes, 19 A, 39 A, 42 A, 56 A, 103 B, 192 C
REMARK PackingRes, 1 A, 2 A, 3 A, 4 A, 5 A, 6 A, 7 A, 8 A, 9 A, 10 A, 11 A, 12 A, 13 A, 14 A, 15 A, 16 A, 17 A, 18 A, 19 A, 20 A, 21 A, 22 A, 23 A, 24 A, 25 A, 26 A, 27 A, 28 A, 29 A, 30 A, 31 A, 32 A, 33 A, 34 A, 35 A, 36 A, 37 A, 38 A, 39 A, 40 A, 41 A, 42 A, 43 A, 44 A, 45 A, 46 A, 47 A, 48 A, 49 A, 50 A, 51 A, 52 A, 53 A, 54 A, 55 A, 56 A, 57 A, 58 A, 59 A, 60 A, 61 A, 62 A, 63 A, 64 A, 65 A, 66 A, 67 A, 68 A, 69 A, 70 B, 71 B, 72 B, 73 B, 74 B, 75 B, 76 B, 77 B, 78 B, 79 B, 80 B, 81 B, 82 B, 83 B, 84 B, 85 B, 86 B, 87 B, 88 B, 89 B, 90 B, 91 B, 92 B, 93 B, 94 B, 95 B, 96 B, 97 B, 98 B, 99 B, 100 B, 101 B, 102 B, 103 B, 104 B, 105 B, 106 B, 107 B, 108 B, 109 B, 110 B, 111 B, 112 B, 113 B, 114 B, 115 B, 116 B, 117 B, 118 B, 119 B, 120 B, 121 B, 122 B, 123 B, 124 B, 125 B, 126 B, 127 B, 128 B, 129 B, 130 B, 131 B, 132 B, 133 B, 134 B, 135 B, 136 B, 137 B, 138 B, 139 B, 140 B, 141 B, 142 B, 143 B, 144 B, 145 B, 146 C, 147 C, 148 C, 149 C, 150 C, 151 C, 152 C, 153 C, 154 C, 155 C, 156 C, 157 C, 158 C, 159 C, 160 C, 161 C, 162 C, 163 C, 164 C, 165 C, 166 C, 167 C, 168 C, 169 C, 170 C, 171 C, 172 C, 173 C, 174 C, 175 C, 176 C, 177 C, 178 C, 179 C, 180 C, 181 C, 182 C, 183 C, 184 C, 185 C, 186 C, 187 C, 188 C, 189 C, 190 C, 191 C, 192 C, 193 C, 194 C, 195 C, 196 C, 197 C, 198 C, 199 C, 200 C, 201 C, 202 C, 203 C, 204 C, 205 C, 206 C, 207 C, 208 C, 209 C, 210 C, 211 C, 212 C, 213 C, 214 C, 215 C, 216 C, 217 C, 218 C, 219 C, 220 C, 221 C
REMARK DesignRes

# All scores below are weighted scores, not raw scores.
#BEGIN_POSE_ENERGIES_TABLE SAPfixbcovall_Sh137par_0.84_ADclose_Feb21fixedDD_35_35_35_LCC_BGS_H1_20_7.0_0.0_H2_60_6.5_-1.5_H3_0_6.5_0.0_H4_100_13.25_-1.5_S_0001_0321base_Set1Classic_H5_60_13.25_1.5_H6_60_12.75_1.5_0001_0001_0001_0003_0001.pdb
label fa_atr fa_rep fa_sol fa_intra_atr_xover4 fa_intra_rep_xover4 fa_intra_sol_xover4 lk_ball lk_ball_iso lk_ball_bridge lk_ball_bridge_uncpl fa_elec fa_intra_elec pro_close hbond_sr_bb hbond_lr_bb hbond_bb_sc hbond_sc dslf_fa13 omega fa_dun_dev fa_dun_rot fa_dun_semi p_aa_pp hxl_tors ref rama_prepro gen_bonded total
weights 1 0.55 1 1 0.55 1 0.92 -0.38 -0.33 -0.33 1 1 1.25 1 1 1 1 1.25 0.48 0.69 0.76 0.78 0.61 1 1 0.5 1 NA
pose -1450.36 128.224 1208.93 -100.26 37.0619 82.5122 616.181 -629 -2.35938 -16.0391 -617.767 -71.0981 0 -251.976 -1.68514 -9.69856 -58.4857 0 6.49092 14.159 165.77 235.122 -45.1846 24.9624 -155.293 -11.292 0 -901.088
SER:NtermProteinFull_1 -3.8175 0.75899 6.07905 -1.10476 0.50714 1.88729 2.46132 -2.19058 -0.00791 -0.04587 -4.4685 0.63695 0 0 0 -0.71681 0 0 0.06301 0.00714 0.73724 0 0 0.60061 -1.1772 0 0 0.20961
GLU_2 -5.06916 0.84559 5.69202 -0.46066 0.3034 1.45602 1.7381 -2.15762 -0.02648 -0.16084 -3.55233 -3.05515 0 0 0 0 0 0 -0.05597 0.0108 0 4.00577 -0.32686 0 -2.5358 -0.23525 0 -3.58441
ASP_3 -5.93201 0.26732 7.79122 -0.10779 0.00711 0.33835 3.21955 -3.36647 -0.03651 -0.28906 -5.7992 -0.10437 0 0 0 0 -1.49055 0 0.14711 0.09054 0 1.91319 -0.04925 0 -2.2837 -0.32049 0 -6.005
GLU_4 -5.2005 0.33101 7.18411 -0.45344 0.22245 1.42959 2.91008 -3.32849 -0.0348 -0.20439 -3.10456 -2.84899 0 0 0 -0.71681 0 0 0.09797 0.01688 0 3.98777 -0.27674 0 -2.5358 -0.29008 0 -2.81474
ASP_5 -6.36985 0.35864 7.45213 -0.10329 0.00532 0.31041 2.9946 -3.43386 -0.04819 -0.28185 -3.42833 -0.37063 0 0 0 0 -0.63967 0 0.13467 0.03003 0 1.83716 0.15189 0 -2.2837 -0.23552 0 -3.92005
LEU_6 -7.97928 1.14506 4.44615 -0.48631 0.29938 0.12628 3.0345 -2.94034 -0.00438 -0.05399 -2.50661 0.20714 0 0 0 0 0 0 0.10609 0.34409 0.35552 0 -0.28791 0 0.72952 -0.08535 0 -3.55045
ILE_7 -9.33686 1.12103 5.90563 -0.69449 0.44811 0.24457 2.91677 -3.44825 -0 -0 -2.4958 0.2664 0 0 0 0 0 0 -0.03192 0.04482 1.02122 0 -0.09589 0 1.0317 -0.07451 0 -3.17749
ARG_8 -6.67422 0.62464 6.40979 -1.06666 0.27333 0.80661 3.02371 -3.1747 -0.0206 -0.12163 -3.11642 0.28602 0 0 0 0 -0.63967 0 0.12989 0.1424 2.61789 0 -0.11887 0 -1.281 -0.01795 0 -1.91743
SER_9 -6.33659 0.54431 6.35918 -0.02887 0 0.06566 3.75627 -3.13974 -0 -0 -3.76287 -0.55682 0 0 0 0 -1.37794 0 -0.00165 0.00074 0.79347 0 0.3236 0.91894 -1.1772 0.28222 0 -3.33728
VAL_10 -8.00689 0.72191 3.81955 -0.31115 0.16797 0.07062 3.11629 -2.84419 -0 -0 -2.5364 -0.09552 0 0 0 0 0 0 -0.03409 0.03692 0.10247 0 -0.21662 0 2.085 0.43157 0 -3.49257
ARG_11 -6.84574 0.28583 7.87693 -0.44509 0.05742 0.2229 3.77763 -3.44686 -0 -0 -4.73484 0.34275 0 0 0 0 -1.75166 0 0.04194 0.1923 2.09554 0 -0.08208 0 -1.281 0.19692 0 -3.49711
VAL_12 -6.78547 0.7533 3.93073 -0.32443 0.41131 0.07495 2.68578 -2.64317 -0 -0 -2.0425 -0.30354 0 0 0 0 0 0 -0.06789 0.00079 0.17521 0 -0.29568 0 2.085 0.0903 0 -2.25531
ILE_13 -8.44892 0.95409 3.39112 -0.67012 0.55165 0.15759 2.86837 -2.78947 -0 -0 -2.26908 0.20755 0 0 0 0 0 0 -0.02279 0.02916 0.55587 0 -0.37708 0 1.0317 0.20509 0 -4.62526
GLN_14 -7.58761 0.45946 7.37111 -0.42171 0.15446 0.29635 3.2491 -3.43752 -0.03407 -0.21835 -3.92396 -0.71231 0 0 0 0 -1.07387 0 -0.03155 0.03719 0 3.4643 -0.04844 0 -1.0644 0.30829 0 -3.21354
LYS_15 -5.83383 0.40479 5.59854 -0.30301 0.02586 0.13336 2.54422 -2.74486 -0.01238 -0.13377 -2.17595 -0.00683 0 0 0 0 0 0 -0.03538 0.01522 1.74406 0 -0.00061 0 -1.6738 0.03743 0 -2.41695
SER_16 -6.42517 0.56221 5.57294 -0.02413 0 0.02233 3.17493 -3.02706 -0 -0 -2.41731 -0.26072 0 0 0 0 0 0 -0.00985 0 0.64501 0 0.24014 0.81821 -1.1772 -0.22476 0 -2.53042
VAL_17 -8.42849 0.85285 2.7842 -0.30615 0.15156 0.06403 2.81137 -2.77002 -0 -0 -2.30481 -0.08772 0 0 0 0 0 0 0.03782 0.06022 0.13135 0 -0.32263 0 2.085 -0.03991 0 -5.28132
GLU_18 -5.834 0.1434 7.07901 -0.21911 0.03464 0.31134 3.18616 -3.08063 -0.01238 -0.13377 -3.89183 -0.57239 0 0 0 0 -1.47117 0 0.02044 0.01193 0 3.05334 -0.27538 0 -2.5358 -0.14281 0 -4.32901
ILE_19 -7.98632 0.77304 4.14187 -0.51089 0.57075 0.10263 2.84485 -2.78329 -0 -0 -2.05951 -0.03848 0 0 0 0 0 0 -0.05283 0.02526 0.66408 0 -0.40844 0 1.0317 -0.10432 0 -3.78991
ILE_20 -9.57329 1.29523 3.85433 -0.52622 0.44295 0.10738 3.24162 -3.05366 -0 -0 -2.33712 -0.04282 0 0 0 0 0 0 -0.03778 0.1434 0.63525 0 -0.36799 0 1.0317 0.28843 0 -4.89859
LEU_21 -7.94323 0.76077 4.47334 -0.67983 0.27089 0.27356 2.63598 -2.88502 -0 -0 -1.99542 0.02913 0 0 0 0 0 0 0.1413 0.11634 1.09505 0 -0.26969 0 0.72952 0.21527 0 -3.03203
GLU_22 -6.26731 0.41567 6.69498 -0.34627 0.10121 0.4119 2.9319 -3.14307 -0 -0 -3.16097 -0.64267 0 0 0 0 0 0 0.08013 0.00152 0 3.36027 -0.18963 0 -2.5358 -0.08328 0 -2.37142
MET_23 -11.254 1.47361 5.00403 -0.23227 0.02631 0.07436 3.17025 -3.25895 -0 -0 -2.67106 -0.17175 0 0 0 0 0 0 -0.00204 0.05366 2.09358 0 0.0003 0 1.2334 0.04217 0 -4.41841
VAL_24 -8.53884 1.33871 4.42421 -0.31793 0.2432 0.07156 3.16491 -3.15808 -0.00968 -0.09417 -2.53136 -0.0561 0 0 0 0 0 0 0.00183 0.06286 0.07189 0 -0.23325 0 2.085 0.38395 0 -3.0913
LYS_25 -5.42348 0.2217 5.98738 -0.29126 0.02434 0.12549 2.42873 -2.66651 -0 -0 -1.95168 -0.01254 0 0 0 0 0 0 0.02472 0.01282 1.72833 0 -0.01667 0 -1.6738 0.08013 0 -1.40229
ILE_26 -8.43976 0.78734 4.54145 -0.49631 0.41337 0.1007 2.93639 -3.01824 -0.01618 -0.13294 -2.32747 -0.02861 0 0 0 0 0 0 -0.06379 0.02955 0.64357 0 -0.38993 0 1.0317 0.00119 0 -4.42798
ILE_27 -9.24251 1.46115 3.76725 -0.69565 0.69921 0.15834 3.04103 -2.99647 -0 -0 -2.53679 0.29226 0 0 0 0 0 0 -0.05289 0.00039 0.59438 0 -0.26732 0 1.0317 0.26187 0 -4.48408
GLN_28 -7.50299 0.48319 7.25015 -0.6521 0.1129 0.69401 3.64989 -3.50285 -0.07012 -0.38069 -3.60084 -0.12781 0 0 0 0 -1.52603 0 0.17258 0.00174 0 4.34328 -0.19077 0 -1.0644 0.15844 0 -1.75242
GLU_29 -5.50611 0.41197 7.52682 -0.20978 0.03534 0.29578 3.70325 -3.24099 -0.01618 -0.13294 -4.36701 -0.55675 0 0 0 0 -0.54046 0 0.15003 0.00066 0 3.12483 -0.30605 0 -2.5358 -0.19255 0 -2.35595
LEU_30 -7.56918 0.54458 1.76646 -0.50915 0.14817 0.11862 1.75748 -2.10948 -0 -0 -0.88005 0.04766 0 0 0 0 0 0 0.04414 0.19001 3.3076 0 -0.29934 0 0.72952 -0.25936 0 -2.97234
LEU_31 -7.13913 0.69556 1.40839 -0.51516 0.20177 0.12018 1.64198 -1.85492 -0 -0 -1.23345 0.09267 0 0 0 0 0 0 -0.02647 0.27384 3.11665 0 -0.28854 0 0.72952 -0.10744 0 -2.88457
LYS_32 -4.32207 0.1938 4.28935 -0.34834 0.05883 0.19535 1.72276 -1.9096 -0.04343 -0.15043 -0.82004 -0.13719 0 0 0 0 0 0 -0.00955 0.09412 1.77751 0 -0.14137 0 -1.6738 -0.23909 0 -1.46319
SER_33 -2.94961 0.16285 3.8919 -0.03265 0 0.05683 2.10553 -1.74862 -0 -0 -1.99386 -1.05268 0 0 0 -0.79189 0 0 -0.07204 0.02355 0.78117 0 0.04219 0.61301 -1.1772 -0.27685 0 -2.41835
THR_34 -1.20138 0.05561 1.29521 -0.12683 0.08566 0.08027 0.42566 -0.65919 -0.01878 -0.14326 0.34671 -1.18844 0 0 0 0 0 0 -0.02358 8e-05 0.03169 0 -0.46279 2.26292 -1.425 -0.29646 0 -0.96188
SER_35 -3.41488 0.08381 5.3693 -0.03369 0.00141 0.06146 2.74408 -2.24102 -0 -0 -3.39456 -0.95372 0 0 0 -0.79189 -0.40801 0 0.02677 0.00064 0.20582 0 -0.05197 0.94676 -1.1772 0.03064 0 -2.99626
GLU_36 -3.23161 0.15259 4.06361 -0.4608 0.25995 1.44481 1.40961 -1.78727 -0.03922 -0.28062 -1.32827 -3.01823 0 0 0 0 0 0 -0.03494 0.00434 0 4.01624 -0.31305 0 -2.5358 -0.02314 0 -1.70181
GLU_37 -3.23429 0.13398 4.32431 -0.20628 0.02735 0.27935 1.37651 -1.88779 -0.02222 -0.14287 -0.83647 -0.55564 0 0 0 0 0 0 0.13626 0.01443 0 3.11172 -0.20492 0 -2.5358 -0.3508 0 -0.57319
GLU_38 -4.6613 0.24321 6.45659 -0.46067 0.21263 1.43839 2.37198 -2.7288 -0.02826 -0.15576 -2.31227 -2.86423 0 0 0 0 -0.40801 0 -0.02712 0.01803 0 4.08234 -0.3134 0 -2.5358 -0.34937 0 -2.02181
THR_39 -6.41395 0.55603 6.14781 -0.19654 0.07079 0.06858 3.19559 -3.12505 -0.02648 -0.15025 -3.34818 -0.06306 0 0 0 0 0 0 0.03544 0.00104 0.09063 0 -0.00726 2.28889 -1.425 0.03113 0 -2.26984
LYS_40 -5.16419 0.2773 5.67914 -0.30481 0.02571 0.13491 2.50157 -2.62385 -0 -0 -2.47678 -0.00419 0 0 0 0 0 0 0.02474 0.04444 1.69834 0 -0.0296 0 -1.6738 0.14856 0 -1.74249
GLU_41 -5.08724 0.2177 7.11134 -0.44525 0.06146 0.88674 3.12945 -3.02683 -0 -0 -4.38893 -0.45734 0 0 0 0 -0.65241 0 0.08266 0.01031 0 3.2515 -0.32885 0 -2.5358 -0.36313 0 -2.53462
LYS_42 -7.03647 0.36292 7.65638 -0.38245 0.06329 0.21398 3.96854 -3.39863 -0 -0 -4.81912 0.33311 0 0 0 0 -0.54046 0 0.14859 0.1249 2.49438 0 -0.04907 0 -1.6738 -0.42366 0 -2.95755
LEU_43 -8.83554 1.03572 4.03509 -0.51265 0.15655 0.11232 2.92911 -2.92354 -0 -0 -2.6511 0.04051 0 0 0 0 0 0 0.04179 0.08113 3.36006 0 -0.26758 0 0.72952 -0.16148 0 -2.83007
LYS_44 -6.12841 0.29385 7.97112 -0.45243 0.13239 0.23419 3.22858 -3.39806 -0 -0 -4.24424 0.09503 0 0 0 0 -0.65241 0 0.06349 0.01527 2.62467 0 -0.01453 0 -1.6738 -0.1126 0 -2.0179
LYS_45 -5.89248 0.23367 6.78728 -0.4332 0.0903 0.25741 2.8301 -3.09651 -0 -0 -3.28422 -0.19335 0 0 0 0 0 0 -0.03895 0.03145 2.20609 0 0.01051 0 -1.6738 -0.21125 0 -2.37695
LEU_46 -9.63116 1.2063 3.28154 -0.66102 0.16395 0.22631 3.02758 -2.88748 -0 -0 -2.46115 0.09785 0 0 0 0 0 0 0.09899 0.07528 0.99468 0 -0.26861 0 0.72952 -0.08574 0 -6.09318
LYS_47 -6.30348 0.4652 7.12146 -0.28866 0.01969 0.12001 3.51987 -3.22468 -0 -0 -4.06424 -0.02055 0 0 0 0 -0.83601 0 -0.00134 0.02726 1.70681 0 -0.00829 0 -1.6738 -0.07586 0 -3.51661
ARG_48 -5.96693 0.34302 6.98815 -0.72944 0.07932 0.46555 2.51455 -3.17371 -0.0171 -0.15868 -2.16745 0.33116 0 0 0 0 0 0 -0.02861 0.01653 1.4569 0 -0.09199 0 -1.281 -0.13864 0 -1.55837
LEU_49 -8.50882 0.60395 4.63201 -0.64432 0.2417 0.22705 2.68804 -2.94539 -0 -0 -2.34317 0.08035 0 0 0 0 0 0 0.12984 0.16116 1.26573 0 -0.31052 0 0.72952 -0.14093 0 -4.13381
ILE_50 -9.37336 1.18345 4.81497 -0.49998 0.34653 0.10097 3.13629 -3.2294 -0 -0 -2.60894 -0.0136 0 0 0 0 0 0 -0.04081 0.00996 0.57883 0 -0.43222 0 1.0317 0.09891 0 -4.8967
GLU_51 -4.52304 0.16986 5.55081 -0.21193 0.02274 0.28525 2.2541 -2.56709 -0.03197 -0.31616 -1.72167 -0.57818 0 0 0 0 0 0 0.02696 0.01052 0 3.00087 -0.27133 0 -2.5358 -0.02737 0 -1.46343
LYS_52 -4.41234 0.19108 4.89302 -0.29576 0.02279 0.12609 2.2546 -2.2957 -0 -0 -1.76739 -0.01639 0 0 0 0 0 0 0.01648 0.00739 1.75118 0 -0.00905 0 -1.6738 -0.32748 0 -1.53526
LEU_53 -9.91573 1.20594 3.30377 -0.69173 0.24996 0.26996 3.05763 -2.8697 -0 -0 -2.4353 0.10437 0 0 0 0 0 0 -0.00084 0.12831 1.03468 0 -0.27116 0 0.72952 -0.15617 0 -6.2565
GLU_54 -7.02505 0.41577 8.3241 -0.21524 0.02496 0.29256 3.72913 -3.77795 -0.02246 -0.18088 -4.97899 -0.58177 0 0 0 0 -0.65249 0 0.07644 0.03207 0 3.01253 -0.2917 0 -2.5358 -0.23403 0 -4.5888
GLU_55 -5.68315 0.35549 7.64173 -0.59449 0.10408 1.04077 3.35301 -3.34061 -0 -0 -4.53418 -0.55364 0 0 0 0 -1.22139 0 -0.00379 0.11577 0 3.8564 -0.2556 0 -2.5358 -0.404 0 -2.6594
LEU_56 -7.30657 0.63083 4.29787 -0.67299 0.22519 0.25677 2.7968 -2.7606 -0 -0 -1.89396 0.06289 0 0 0 0 0 0 -0.04312 0.06268 1.03522 0 -0.27345 0 0.72952 -0.1944 0 -3.04731
LEU_57 -9.51079 1.17765 4.12345 -0.45789 0.1218 0.09841 2.97886 -2.9796 -0 -0 -2.10382 0.21401 0 0 0 0 0 0 0.14426 0.06066 0.34108 0 -0.28293 0 0.72952 -0.0138 0 -5.35911
ARG_58 -6.63103 0.33466 8.41729 -0.75032 0.1133 0.48219 3.08709 -3.72968 -0.03079 -0.23932 -3.67736 0.36129 0 0 0 0 -0.36137 0 0.04115 0.13013 1.46523 0 -0.10678 0 -1.281 -0.10501 0 -2.48034
GLN_59 -4.92694 0.24651 5.89228 -0.59473 0.05499 0.60742 3.00519 -2.67013 -0 -0 -3.3276 -0.30637 0 0 0 0 -0.86002 0 0.07183 0.00557 0 2.83633 -0.25016 0 -1.0644 -0.18443 0 -1.46467
TYR_60 -10.3668 2.00665 4.61127 -1.01758 0.11024 0.43549 3.74564 -3.31639 -0.01524 -0.12996 -3.01636 -0.26715 0 0 0 0 -0.55587 0 0.06377 0.32221 0 2.34287 0.04482 0.02735 0.96414 -0.02953 0 -4.04044
GLU_61 -6.12729 0.58914 7.76468 -0.20906 0.02351 0.2781 3.52106 -3.40613 -0.01736 -0.15996 -4.8933 -0.56289 0 0 0 0 0 0 0.06716 0.0231 0 3.03909 -0.27663 0 -2.5358 -0.1176 0 -3.00017
GLU_62 -5.47635 0.304 7.40564 -0.44033 0.05857 0.86081 3.30717 -3.1366 -0 -0 -4.26467 -0.47385 0 0 0 0 -0.6724 0 0.15846 0.00565 0 3.28148 -0.32311 0 -2.5358 -0.43216 0 -2.37348
LEU_63 -7.88119 0.68406 5.0865 -0.69519 0.29147 0.27092 3.11605 -2.97511 -0.00484 -0.03274 -2.29428 0.10785 0 0 0 0 0 0 -0.00208 0.05403 0.96727 0 -0.25972 0 0.72952 -0.21103 0 -3.04851
LEU_64 -8.90439 0.98938 5.21527 -0.48321 0.18236 0.11203 2.95956 -3.16071 -0 -0 -2.79786 0.21412 0 0 0 0 0 0 0.04977 0.06381 0.36298 0 -0.2618 0 0.72952 0.087 0 -4.64216
LYS_65 -5.03067 0.231 6.97314 -0.44412 0.11517 0.23128 2.99851 -2.95818 -0 -0 -3.91552 0.09421 0 0 0 0 -0.6724 0 0.00295 0.03953 2.58315 0 0.00202 0 -1.6738 -0.05148 0 -1.4752
LYS_66 -3.80399 0.14658 4.36888 -0.30723 0.02679 0.13999 1.6052 -1.98872 -0 -0 -0.61817 -0.01261 0 0 0 0 0 0 0.0007 0.01004 1.77564 0 -0.04598 0 -1.6738 -0.28885 0 -0.66553
ILE_67 -6.40493 0.53276 2.59818 -0.49371 0.45404 0.09999 1.28325 -1.91326 -0 -0 -1.15894 -0.12737 0 0 0 0 0 0 -0.04276 0.03575 0.74153 0 -0.46891 0 1.0317 -0.10408 0 -3.93676
LYS_68 -4.85477 0.95759 5.59443 -0.29909 0.02208 0.13537 2.12264 -1.9822 -0.00484 -0.03274 -5.24319 -0.00311 0 0 0 0 0 0 -0.05202 0.01502 1.76414 0 -0.03448 0 -1.6738 -0.08784 0 -3.6568
GLY:CtermProteinFull_69 -1.74827 0.62427 2.88399 -0.42007 0.11585 1.09478 0.78612 -0.89595 -0 -0 -2.10352 -2.53134 0 0 0 0 0 0 0 0 0 0 0 0 1.2108 -0.16806 0 -1.15138
SER:NtermProteinFull_70 -3.69682 0.9784 5.43076 -1.11489 0.47416 1.99387 2.7354 -1.97977 -0.07949 -0.35683 -4.68125 -0.13722 0 0 0 -1.11681 0 0 -0.00322 0.00065 0.61257 0 0 0.60042 -1.1772 0 0 -1.51726
LYS_71 -6.05219 1.08443 8.09532 -0.47502 0.08489 0.28915 3.37714 -2.74921 -0 -0 -7.63668 -0.16764 0 0 0 -0.21235 -1.59929 0 -0.01808 0.77918 2.48699 0 -0.05835 0 -1.6738 -0.19379 0 -4.63931
GLU_72 -3.93186 0.15421 5.63897 -0.46393 0.2453 1.46216 1.75146 -2.41684 -0.09604 -0.47277 -1.83688 -2.82601 0 0 0 0 0 0 0.18305 0.02149 0 3.95546 -0.23871 0 -2.5358 -0.3763 0 -1.78303
GLU_73 -5.52135 0.27442 7.07764 -0.45876 0.17918 1.41725 3.25267 -3.23681 -0.06419 -0.36031 -2.65536 -2.81737 0 0 0 -0.90446 0 0 -0.00365 0.00269 0 4.04985 -0.32164 0 -2.5358 -0.42653 0 -3.05253
ILE_74 -8.04707 0.78404 4.18862 -0.50981 0.43744 0.10361 2.54234 -2.78941 -0.02641 -0.15292 -1.93162 -0.03614 0 0 0 0 0 0 -0.03914 0.01067 0.56753 0 -0.41414 0 1.0317 -0.03658 0 -4.31727
LEU_75 -7.15585 0.71825 3.97053 -0.678 0.15795 0.25979 2.55949 -2.56923 -0 -0 -2.39881 0.08398 0 0 0 0 0 0 -0.02409 0.11625 0.88193 0 -0.22846 0 0.72952 0.36036 0 -3.21637
LYS_76 -4.84029 0.1637 5.3258 -0.31091 0.03234 0.14219 2.4094 -2.48712 -0 -0 -2.12404 -0.00361 0 0 0 0 0 0 -0.01262 0.01004 1.7499 0 -0.00897 0 -1.6738 0.02661 0 -1.60139
LEU_77 -8.30415 0.86523 4.68576 -0.47832 0.18488 0.11225 2.71166 -3.0166 -0 -0 -2.57101 0.21024 0 0 0 0 0 0 0.26202 0.06258 0.35276 0 -0.29187 0 0.72952 -0.19051 0 -4.67557
HIS_D_78 -8.35269 0.40519 6.67109 -0.82031 0.04528 0.88737 3.87335 -3.66284 -0.01963 -0.18395 -4.00658 -0.28543 0 0 0 0 -1.47477 0 -0.01704 0.33243 0 1.59481 -0.15788 0 0.13443 0.23734 0 -4.79984
LEU_79 -8.8516 0.81969 4.3753 -0.47034 0.16309 0.10671 2.96929 -3.03 -0 -0 -2.21099 0.22002 0 0 0 0 0 0 0.0644 0.12199 0.33533 0 -0.28262 0 0.72952 0.28695 0 -4.65329
GLU_80 -5.83204 0.33781 5.72551 -0.3452 0.08244 0.40645 2.7025 -2.86637 -0 -0 -2.54594 -0.62844 0 0 0 0 0 0 0.09002 0.05167 0 3.54909 -0.24467 0 -2.5358 -0.20729 0 -2.26025
VAL_81 -8.24728 0.98705 3.1708 -0.32251 0.26878 0.07432 2.88572 -2.80856 -0 -0 -2.45822 -0.17508 0 0 0 0 0 0 -0.03921 0.07882 0.07528 0 -0.29151 0 2.085 -0.05856 0 -4.77516
ALA_82 -6.08161 0.83015 3.51464 -0.02209 0 0 2.85541 -2.71473 -0 -0 -2.43015 -0.36839 0 0 0 0 0 0 0.07175 0 0 0 -0.25595 0 2.3386 -0.02792 0 -2.29029
GLU_83 -5.91421 0.52987 6.99117 -0.32471 0.04294 0.36584 3.52967 -3.22457 -0 -0 -4.62737 -0.5697 0 0 0 0 0 0 0.17393 0.08638 0 3.55396 -0.21955 0 -2.5358 -0.32873 0 -2.47088
ILE_84 -8.72436 0.85375 4.63095 -0.49959 0.37232 0.10205 3.21121 -3.13456 -0.00504 -0.05167 -2.35445 -0.06178 0 0 0 0 0 0 0.05869 0.02269 0.61969 0 -0.39847 0 1.0317 -0.00945 0 -4.33631
HIS_85 -9.53777 0.98893 7.54666 -0.65213 0.009 0.65697 4.21238 -4.23948 -0.02069 -0.12182 -3.34964 -0.34048 0 0 0 0 -0.8134 0 -0.0234 0 0 1.60442 -0.12613 0 0.13443 0.52294 0 -3.54921
ILE_86 -8.74115 1.27995 5.03876 -0.66662 0.50284 0.14876 3.11467 -3.0949 -0 -0 -2.39048 0.27763 0 0 0 0 0 0 -0.02332 0.0431 0.56777 0 -0.32918 0 1.0317 0.61526 0 -2.62523
GLU_87 -5.80578 0.33279 5.66096 -0.33572 0.06398 0.39501 2.5154 -2.8309 -0 -0 -2.11154 -0.59143 0 0 0 0 0 0 -0.02854 0.05191 0 3.41825 -0.18766 0 -2.5358 0.11548 0 -1.8736
THR_88 -7.74576 0.42518 5.77387 -0.11847 0.02469 0.05699 4.11881 -3.39962 -0.00417 -0.02995 -3.04459 -0.48373 0 0 0 0 -0.54744 0 0.09482 0.0053 0.48551 0 0.12253 2.51999 -1.425 -0.10101 0 -3.27203
VAL_89 -8.49132 1.26276 4.28982 -0.31408 0.25843 0.07252 3.10372 -3.11452 -0 -0 -2.66399 -0.24026 0 0 0 0 0 0 0.03039 0.00249 0.19471 0 -0.34215 0 2.085 0.08041 0 -3.78607
LYS_90 -6.66365 0.6038 7.34669 -0.29334 0.02253 0.12354 3.47324 -3.31665 -0.00565 -0.03579 -4.76904 -0.05679 0 0 0 0 0 0 0.19894 0.13168 1.67781 0 -0.05122 0 -1.6738 -0.048 0 -3.33571
ILE_91 -8.93312 1.10219 4.00085 -0.49969 0.47991 0.10296 3.33474 -3.04062 -0 -0 -1.88069 -0.06138 0 0 0 0 0 0 -0.03209 0.01369 0.6287 0 -0.4206 0 1.0317 0.03872 0 -4.13474
TYR_92 -10.8981 1.41475 4.2138 -0.75874 0.0177 0.25314 3.64694 -3.33338 -0 -0 -3.00376 -0.32452 0 0 0 0 -0.72194 0 -0.01479 0.13232 0 1.87831 -0.33842 0.0003 0.96414 0.45634 0 -6.41595
LEU_93 -9.21624 1.21572 4.25023 -0.52071 0.39019 0.12804 2.87182 -3.00086 -0 -0 -2.6676 0.29057 0 0 0 0 0 0 -0.00383 0.12588 0.30135 0 -0.30968 0 0.72952 0.24923 0 -5.16637
GLU_94 -5.73501 0.25208 5.75901 -0.56892 0.09316 1.0226 2.95201 -2.75679 -0.02602 -0.13685 -2.38731 -0.74558 0 0 0 0 0 0 0.06943 0.10097 0 3.4684 -0.27138 0 -2.5358 -0.28697 0 -1.73297
VAL_95 -8.29063 1.3371 3.09444 -0.31465 0.27105 0.07322 2.78574 -2.76412 -0 -0 -2.52375 -0.26316 0 0 0 0 0 0 0.00147 0.0082 0.21642 0 -0.21729 0 2.085 -0.18258 0 -4.68355
ILE_96 -9.17098 1.36836 3.7114 -0.51973 0.65361 0.10456 2.98198 -2.87729 -0 -0 -2.1009 -0.05911 0 0 0 0 0 0 -0.03178 0.03522 0.66 0 -0.367 0 1.0317 0.17585 0 -4.4041
LYS_97 -6.31983 0.31868 7.21147 -0.30673 0.02874 0.14148 3.6184 -3.25422 -0.02602 -0.13685 -4.90359 -0.00823 0 0 0 0 -0.65249 0 0.15899 0.22876 1.6786 0 -0.0576 0 -1.6738 0.04122 0 -3.91301
ILE_98 -8.81623 0.88335 4.10742 -0.47939 0.26009 0.09885 3.17204 -2.96842 -0 -0 -2.06042 0.00577 0 0 0 0 0 0 -0.01726 0.01115 0.57032 0 -0.42883 0 1.0317 0.08352 0 -4.54633
LEU_99 -8.16433 0.56061 3.38443 -0.67014 0.15891 0.24417 2.646 -2.64637 -0 -0 -2.27598 0.08612 0 0 0 0 0 0 -0.02681 0.05619 0.97785 0 -0.23709 0 0.72952 0.31414 0 -4.86278
ILE_100 -8.90157 0.82392 4.92874 -0.50318 0.43724 0.10001 2.97059 -3.05815 -0 -0 -2.42486 0.05149 0 0 0 0 0 0 -0.04401 0.00616 0.54806 0 -0.44751 0 1.0317 0.32657 0 -4.15479
ARG_101 -6.23981 0.28021 6.48969 -0.56023 0.0901 0.34119 2.81501 -3.02173 -0.00951 -0.03281 -3.3181 0.24876 0 0 0 0 0 0 -0.0302 0.10073 2.55848 0 -0.08447 0 -1.281 0.29388 0 -1.35983
LEU_102 -7.09128 0.52069 4.55618 -0.46533 0.15402 0.1024 2.26868 -2.67048 -0 -0 -2.06788 0.23165 0 0 0 0 0 0 -0.00754 0.12627 0.42335 0 -0.26043 0 0.72952 0.12857 0 -3.3216
ILE_103 -5.69608 0.2935 2.42449 -0.49944 0.46527 0.10129 1.36652 -1.91522 -0 -0 -0.81044 -0.00748 0 0 0 0 0 0 -0.03932 0.01229 0.59673 0 -0.46916 0 1.0317 0.18385 0 -2.96148
GLU_104 -4.77193 0.25384 5.74823 -0.3497 0.09708 0.40964 2.05203 -2.38987 -0 -0 -3.66903 -0.62283 0 0 0 0 -0.83601 0 0.11898 0.06448 0 4.07241 -0.24596 0 -2.5358 -0.00698 0 -2.61141
LYS_105 -4.27758 0.43558 4.97518 -0.54419 0.19925 0.387 1.24883 -1.98304 -0 -0 -1.25942 0.00053 0 0 0 0 0 0 -0.03959 0.05341 1.73163 0 -0.20687 0 -1.6738 -0.11017 0 -1.06324
ASN_106 -2.06192 0.20062 3.04565 -0.19661 0.02726 0.32971 1.1968 -1.41983 -0.00951 -0.03281 -0.06105 -1.02635 0 0 0 0 0 0 0.35442 0.00269 0 2.08255 -1.04992 0 -0.87355 -0.08901 0 0.41914
SER_107 -2.10344 0.24048 2.88438 -0.01978 0 0.0304 1.00849 -1.15697 -0.00282 -0.01952 -1.07076 -1.02154 0 0 0 -0.08871 -0.72574 0 -0.04612 0 0.91704 0 0.35628 0.81821 -1.1772 1.64193 0 0.46462
SER_108 -3.85585 0.23049 5.49196 -0.02316 0 0.03563 2.56555 -2.28415 -0.00287 -0.01972 -2.9273 -1.11805 0 0 0 -0.08871 -0.49314 0 0.01717 0.00471 1.85231 0 -0.54589 0.95403 -1.1772 1.94054 0 0.55636
LYS_109 -3.77543 0.1827 4.80751 -0.30511 0.0262 0.13916 1.58309 -2.06484 -0.01806 -0.13499 -1.81172 -0.01015 0 0 0 0 0 0 -0.05856 0.00337 1.74616 0 -0.04698 0 -1.6738 -0.03153 0 -1.44296
GLU_110 -3.68029 0.15594 5.48256 -0.46237 0.23403 1.45308 1.93098 -2.30505 -0.02943 -0.14797 -2.0544 -2.8624 0 0 0 0 -0.49314 0 -0.03001 0.02839 0 3.92712 -0.21954 0 -2.5358 -0.35014 0 -1.95845
ASP_111 -5.42787 0.46789 7.15263 -0.10902 0.00606 0.32985 2.6251 -3.0897 -0.02925 -0.14618 -3.49913 -0.27146 0 0 0 0 -0.72574 0 -0.0379 7e-05 0 1.8508 0.02604 0 -2.2837 -0.1987 0 -3.36019
GLU_112 -7.05247 0.31771 8.638 -0.22088 0.05852 0.35167 2.72839 -3.73942 -0.01806 -0.13499 -1.89741 -0.6489 0 0 0 0 0 0 -0.0408 0.42934 0 3.02509 -0.18705 0 -2.5358 -0.17627 0 -1.10331
ARG_113 -7.1729 0.29781 9.61207 -1.42444 0.27829 1.33393 3.76792 -4.09851 -0.03257 -0.27848 -4.85354 0.18053 0 0 0 0 -1.13129 0 0.01967 0.13445 3.05282 0 -0.12224 0 -1.281 -0.21736 0 -1.93484
GLU_114 -4.42788 0.21359 5.48744 -0.43529 0.04953 0.8352 2.51133 -2.47953 -0.00013 -0.00159 -1.72746 -0.46627 0 0 0 0 0 0 0.02405 0.07005 0 3.25174 -0.32679 0 -2.5358 -0.3294 0 -0.2872
LEU_115 -8.35478 0.91283 5.11976 -0.47808 0.23716 0.11298 2.76836 -3.09101 -0.01846 -0.15795 -2.42435 0.21626 0 0 0 0 0 0 0.13053 0.14114 0.32582 0 -0.28999 0 0.72952 -0.28114 0 -4.40142
GLU_116 -6.97975 0.28135 9.22622 -0.23059 0.04966 0.34716 4.11476 -3.89794 -0.05307 -0.42866 -4.5482 -0.62121 0 0 0 0 -1.81552 0 0.04252 0.11135 0 3.00399 -0.28525 0 -2.5358 -0.25866 0 -4.47766
GLU_117 -5.24559 0.24917 7.29116 -0.43429 0.05299 0.85535 3.27781 -3.07812 -0 -0 -4.20366 -0.46344 0 0 0 0 -0.65512 0 0.13023 0.00206 0 3.28499 -0.3141 0 -2.5358 -0.46314 0 -2.24948
GLU_118 -5.552 0.3831 6.07742 -0.21473 0.02615 0.29555 2.83875 -2.8931 -0.01846 -0.15795 -2.16597 -0.60449 0 0 0 0 0 0 -0.02402 0.00226 0 3.01566 -0.27612 0 -2.5358 -0.45807 0 -2.26183
LEU_119 -9.11243 1.02723 3.17688 -0.4961 0.30553 0.11471 2.65927 -2.77914 -0 -0 -2.18638 0.25069 0 0 0 0 0 0 0.0843 0.0255 0.34509 0 -0.28101 0 0.72952 -0.23233 0 -6.36868
LYS_120 -5.64205 0.29782 7.64546 -0.45382 0.12458 0.23581 3.40527 -3.21858 -0 -0 -4.75313 0.10473 0 0 0 0 -0.65512 0 0.01713 0.03807 2.58845 0 -0.00391 0 -1.6738 -0.13185 0 -2.07493
GLU_121 -5.1657 0.20968 6.70931 -0.45231 0.07232 0.86737 2.94734 -2.91119 -0 -0 -3.00015 -0.50484 0 0 0 0 -0.77988 0 0.07414 0.12335 0 3.29846 -0.32295 0 -2.5358 -0.36119 0 -1.73204
LEU_122 -8.17056 0.88877 4.66164 -0.45363 0.16118 0.1029 2.8705 -2.99866 -0.01918 -0.15802 -2.33531 0.19999 0 0 0 0 0 0 0.07966 0.01966 0.34182 0 -0.28234 0 0.72952 -0.26159 0 -4.62364
GLU_123 -5.58635 0.27406 6.34475 -0.33321 0.06968 0.38696 2.76724 -2.82347 -0 -0 -2.48331 -0.60975 0 0 0 0 0 0 -0.00501 0.00141 0 3.40445 -0.20461 0 -2.5358 -0.16631 0 -1.49927
ARG_124 -5.03434 0.26011 6.50154 -0.59563 0.06593 0.33827 3.01201 -2.80699 -0 -0 -3.19423 0.41935 0 0 0 0 -0.77988 0 0.03505 0.07303 2.40522 0 -0.10721 0 -1.281 -0.20066 0 -0.88942
GLU_125 -5.42287 0.30152 5.8011 -0.20676 0.0241 0.28209 2.7644 -2.77327 -0.01918 -0.15802 -2.09966 -0.58652 0 0 0 0 0 0 0.03871 0.00125 0 3.0013 -0.26419 0 -2.5358 -0.25966 0 -2.11145
LEU_126 -8.99359 1.45085 3.8714 -0.55316 0.32781 0.14596 2.952 -2.93329 -0.01303 -0.09471 -2.50094 0.24904 0 0 0 0 0 0 -0.0464 0.10518 0.29741 0 -0.31091 0 0.72952 -0.28057 0 -5.59744
GLU_127 -4.96807 0.19276 6.74612 -0.54402 0.07685 0.97205 3.36443 -2.89417 -0 -0 -4.21742 -0.74659 0 0 0 0 -0.71356 0 0.02858 0.22985 0 3.50564 -0.27722 0 -2.5358 -0.29157 0 -2.07213
GLU_128 -5.26342 0.27766 7.11902 -0.44151 0.05902 0.87485 3.14883 -3.00904 -0 -0 -4.08991 -0.45671 0 0 0 0 -0.66246 0 0.03648 0.00375 0 3.26454 -0.30815 0 -2.5358 -0.45278 0 -2.43565
LEU_129 -8.53726 0.75063 4.79795 -0.47276 0.22981 0.1109 2.64092 -3.08636 -0 -0 -1.89892 0.21344 0 0 0 0 0 0 0.04909 0.06796 0.32125 0 -0.29743 0 0.72952 -0.29048 0 -4.67174
GLN_130 -7.61253 0.56348 7.38801 -0.68681 0.10777 0.7099 3.78535 -3.61679 -0.01303 -0.09471 -3.9281 -0.36852 0 0 0 0 -1.20778 0 0.13782 0.10919 0 2.89809 -0.17599 0 -1.0644 -0.0996 0 -3.16867
LYS_131 -5.69071 0.26863 7.6298 -0.44835 0.12484 0.23418 3.2866 -3.18289 -0.01327 -0.13986 -4.25689 0.07601 0 0 0 0 -0.66246 0 0.07709 0.04169 2.58375 0 -0.0271 0 -1.6738 -0.2064 0 -1.97913
LYS_132 -5.33444 0.26887 5.22585 -0.29433 0.02643 0.12707 2.59962 -2.53939 -0 -0 -2.17507 -0.04049 0 0 0 0 0 0 0.02649 0.03299 1.73626 0 -0.01828 0 -1.6738 -0.30886 0 -2.34107
LEU_133 -9.40496 0.93125 3.73453 -0.51071 0.30157 0.12584 2.89333 -3.00402 -0 -0 -2.52106 0.24334 0 0 0 0 0 0 0.04176 0.03093 0.3054 0 -0.30274 0 0.72952 -0.20574 0 -6.61178
GLU_134 -5.54368 0.28427 6.57926 -0.21251 0.02148 0.27979 2.58466 -2.92692 -0.02792 -0.28652 -2.36412 -0.57061 0 0 0 0 0 0 0.00265 0.06321 0 3.00964 -0.27926 0 -2.5358 -0.27935 0 -2.20171
GLU_135 -5.0225 0.22224 6.99457 -0.44615 0.06385 0.88298 3.10845 -2.97851 -0 -0 -4.15963 -0.46537 0 0 0 0 -0.66485 0 0.14397 0.00691 0 3.25946 -0.31777 0 -2.5358 -0.46024 0 -2.36839
ILE_136 -8.71808 0.97621 4.29075 -0.50917 0.4815 0.10307 2.92042 -3.07664 -0 -0 -2.32091 -0.06868 0 0 0 0 0 0 -0.06978 0.03812 0.58887 0 -0.4479 0 1.0317 -0.08358 0 -4.86412
ARG_137 -6.80359 0.42973 6.18391 -0.79147 0.11888 0.52579 2.54227 -2.9299 -0.01465 -0.14668 -2.52698 0.3706 0 0 0 0 0 0 0.06355 0.09674 2.54457 0 -0.1337 0 -1.281 0.31535 0 -1.43657
LYS_138 -5.4933 0.32718 7.54614 -0.44654 0.12065 0.23443 3.35398 -3.1863 -0 -0 -4.11056 0.10592 0 0 0 0 -0.66485 0 0.01834 0.03918 2.59533 0 0.01403 0 -1.6738 0.08272 0 -1.13746
GLU_139 -5.82725 0.33063 5.8234 -0.34159 0.07101 0.40402 2.60003 -2.83066 -0.0197 -0.16089 -2.19835 -0.62876 0 0 0 0 0 0 -0.01268 0.03842 0 3.52627 -0.23316 0 -2.5358 -0.25792 0 -2.25298
LEU_140 -9.24385 0.95457 3.92686 -0.47188 0.13079 0.11367 2.92092 -2.99168 -0 -0 -2.45387 0.19397 0 0 0 0 0 0 0.01278 0.23814 0.3153 0 -0.2858 0 0.72952 -0.19728 0 -6.10786
GLN_141 -5.0181 0.18884 6.48784 -0.81133 0.09982 0.84837 3.15488 -2.92323 -0 -0 -3.22542 -0.82839 0 0 0 0 -0.78702 0 0.11938 0.02246 0 2.86098 -0.21241 0 -1.0644 -0.08933 0 -1.17708
GLU_142 -3.67097 0.17176 4.71813 -0.21278 0.0255 0.2935 1.627 -2.12798 -0.0197 -0.16089 -0.4669 -0.60938 0 0 0 0 0 0 0.14124 0.00618 0 3.01634 -0.32472 0 -2.5358 -0.3184 0 -0.44787
ILE_143 -5.78572 0.40488 2.7978 -0.4987 0.41765 0.1018 1.60708 -1.95091 -0 -0 -0.47294 -0.0624 0 0 0 0 0 0 -0.06588 0.03528 0.62592 0 -0.46802 0 1.0317 -0.11286 0 -2.39532
GLU_144 -5.25157 0.83204 5.88536 -0.34354 0.09346 0.42392 1.6318 -2.14384 -0.02826 -0.14502 -3.55888 -0.61537 0 0 0 0 0 0 -0.02201 0.08501 0 3.39915 -0.18531 0 -2.5358 0.00073 0 -2.47812
GLY:CtermProteinFull_145 -1.92097 0.65906 3.09963 -0.41091 0.13903 1.05528 0.76418 -0.94633 -0.00157 -0.00698 -1.91379 -2.24169 0 0 0 0 0 0 0 0 0 0 0 0 1.2108 -0.13024 0 -0.64451
SER:NtermProteinFull_146 -3.23231 0.84191 5.29558 -1.11369 0.46419 1.98749 2.50381 -1.78401 -0.07874 -0.36808 -5.38882 -0.14646 0 0 0 -1.09165 0 0 0.01624 0 0.60936 0 0 0.60116 -1.1772 0 0 -2.06124
ARG_147 -8.26186 1.52102 8.95411 -0.43128 0.03439 0.20425 3.34333 -3.4682 -0 -0 -6.88198 0.33638 0 0 0 -1.24046 -0.65052 0 -0.04762 0.12298 2.06579 0 -0.1265 0 -1.281 -0.0731 0 -5.88026
GLU_148 -5.55372 0.22303 7.11466 -0.46806 0.30845 1.48634 2.66253 -2.93204 -0.10493 -0.60214 -3.40171 -2.78278 0 0 0 0 -0.75926 0 0.04076 0.01566 0 3.86292 -0.17395 0 -2.5358 -0.13076 0 -3.73079
GLU_149 -4.86235 0.12769 6.96582 -0.45583 0.16975 1.40825 2.7688 -2.99439 -0.06121 -0.33545 -2.57114 -2.91584 0 0 0 -0.89461 0 0 -0.04594 0.0797 0 4.13375 -0.33854 0 -2.5358 -0.3067 0 -2.66405
THR_150 -6.11104 0.55434 4.75233 -0.20614 0.17125 0.07432 2.81056 -2.66568 -0.02606 -0.1325 -2.94065 -0.11142 0 0 0 0 0 0 0.26672 0.09813 0.15103 0 0.01042 2.21544 -1.425 -0.04873 0 -2.56266
ILE_151 -7.84389 0.60104 4.06862 -0.66577 0.54009 0.15882 2.81136 -2.75839 -0 -0 -3.20189 0.15171 0 0 0 0 0 0 0.06252 0.32421 0.60829 0 -0.26645 0 1.0317 0.29595 0 -4.08209
ILE_152 -9.2069 1.04425 4.90146 -0.50066 0.51494 0.10125 2.9179 -3.12205 -0 -0 -2.19866 -0.05414 0 0 0 0 0 0 -0.03799 0.02601 0.6009 0 -0.38146 0 1.0317 0.3041 0 -4.05935
GLN_153 -6.16043 0.28534 6.17324 -0.878 0.1163 0.95606 2.62697 -2.95866 -0.0011 -0.03074 -2.73646 -0.88318 0 0 0 0 0 0 0.08774 0.0707 0 2.81359 -0.20796 0 -1.0644 0.17362 0 -1.61738
PHE_154 -9.89622 0.85112 3.77576 -0.88201 0.04787 0.35151 2.81543 -2.93429 -0 -0 -2.54854 -0.00072 0 0 0 0 0 0 -0.025 0.07463 0 2.05326 -0.19876 0 1.4028 0.04666 0 -5.06651
THR_155 -7.43272 0.50294 5.90545 -0.19804 0.07792 0.06892 3.77156 -3.22985 -0 -0 -3.70134 0.02657 0 0 0 0 -0.65269 0 0.04264 0.11416 0.09587 0 0.00602 2.26043 -1.425 0.33506 0 -3.4321
LYS_156 -7.46104 0.43948 8.17234 -0.41382 0.08212 0.19968 3.65409 -3.53259 -0.02559 -0.10729 -5.08887 0.09933 0 0 0 0 -0.78702 0 -0.00403 0.13855 2.53862 0 -0.02598 0 -1.6738 0.1057 0 -3.69014
LEU_157 -7.5666 0.63791 5.02346 -0.66612 0.15481 0.23848 2.98223 -2.93397 -0 -0 -2.18276 0.09392 0 0 0 0 0 0 0.33389 0.04884 1.02925 0 -0.27489 0 0.72952 -0.1739 0 -2.52593
LEU_158 -8.20698 0.68088 3.87974 -0.7099 0.29712 0.31593 2.66611 -2.8508 -0 -0 -2.63489 0.04156 0 0 0 0 0 0 0.11229 0.17049 1.06135 0 -0.26312 0 0.72952 0.02583 0 -4.68489
ILE_159 -8.87969 0.73863 4.66965 -0.48975 0.30129 0.09845 3.19993 -3.1557 -0.00233 -0.01713 -1.97967 -0.00385 0 0 0 0 0 0 -0.04547 0.01055 0.54202 0 -0.42145 0 1.0317 0.28883 0 -4.11401
LYS_160 -5.40118 0.32068 4.85838 -0.39819 0.04035 0.20999 2.32245 -2.45418 -0 -0 -1.71523 -0.14126 0 0 0 0 0 0 0.07984 0.05832 1.97953 0 -0.00513 0 -1.6738 0.26419 0 -1.65523
PHE_161 -10.7198 1.25964 2.86231 -0.91514 0.05049 0.34037 2.89079 -2.99924 -0 -0 -2.4041 0.0013 0 0 0 0 0 0 0.00626 0.0018 0 1.7936 -0.39122 0 1.4028 0.27019 0 -6.54991
ASN_162 -8.00526 0.44232 7.81376 -0.35348 0.01355 0.64184 4.66712 -3.97 -0.0159 -0.10775 -4.09402 -0.30834 0 0 0 0 -1.88591 0 -0.04187 0.09139 0 3.61346 0.50429 0 -0.87355 0.51348 0 -1.35488
SER_163 -4.99256 0.28471 6.05497 -0.02797 0 0.02169 2.97656 -2.91826 -0 -2e-05 -3.25724 -0.59969 0 0 0 0 -0.68271 0 0.0869 0.00939 0.47696 0 0.30641 2.08946 -1.1772 0.34217 0 -1.00643
LEU_164 -7.91497 1.02296 4.13526 -0.70151 0.33934 0.28244 2.76399 -2.78897 -0.00233 -0.01713 -2.1237 0.0788 0 0 0 0 0 0 0.08653 0.04957 1.31167 0 -0.30161 0 0.72952 -0.01907 0 -3.06922
LEU_165 -8.89534 0.77053 3.38887 -0.67703 0.29134 0.24681 2.84495 -2.88375 -0 -0 -2.75952 0.07925 0 0 0 0 0 0 0.15644 0.05846 1.01272 0 -0.24554 0 0.72952 0.01142 0 -5.87085
VAL_166 -7.48885 0.65068 4.82158 -0.31509 0.19273 0.07245 3.04565 -2.98084 -0 -0 -2.37642 -0.24835 0 0 0 0 0 0 0.09431 0.01855 0.1626 0 -0.24919 0 2.085 0.15764 0 -2.35755
LYS_167 -5.99184 0.37685 5.48773 -0.41641 0.06057 0.24012 2.53213 -2.67029 -0.02616 -0.11149 -2.14345 -0.18346 0 0 0 0 0 0 0.06626 0.02795 2.08423 0 -0.02662 0 -1.6738 0.00661 0 -2.36106
HIS_168 -9.67141 0.77169 6.78616 -0.70807 0.00893 0.76206 3.83284 -3.85149 -0 -0 -3.63603 -0.50657 0 0 0 0 -1.62902 0 -0.00992 0.01198 0 3.03007 0.04482 0 0.13443 0.05126 0 -4.57828
LEU_169 -9.58736 2.1631 4.15478 -0.75996 0.4368 0.29508 3.1322 -3.17239 -0 -0 -2.06224 0.17456 0 0 0 0 0 0 0.06395 0.02288 1.00699 0 -0.27076 0 0.72952 0.10031 0 -3.57255
LYS_170 -6.96218 0.28877 8.33692 -0.28571 0.02034 0.11546 3.78418 -3.53202 -0 -0 -4.84724 -0.07627 0 0 0 0 -0.71356 0 0.12397 0.0913 1.70392 0 -0.04713 0 -1.6738 -0.15104 0 -3.82408
LEU_171 -9.21227 1.35851 5.67051 -0.6877 0.53025 0.30053 2.95062 -3.51179 -0 -0 -2.32396 -0.09687 0 0 0 0 0 0 -0.0168 0.19152 1.76808 0 -0.25208 0 0.72952 -0.08891 0 -2.69085
ILE_172 -8.74082 0.68565 3.77694 -0.48573 0.45143 0.09759 2.71104 -2.89128 -0 -0 -2.27156 -0.02591 0 0 0 0 0 0 -0.04098 0.02798 0.62626 0 -0.34319 0 1.0317 0.32431 0 -5.06659
ILE_173 -8.48952 0.53289 4.74531 -0.50084 0.32398 0.10328 2.65457 -3.00831 -0 -0 -1.91207 -0.02725 0 0 0 0 0 0 -0.04085 0.00325 0.59056 0 -0.40926 0 1.0317 0.44321 0 -3.95938
ARG_174 -6.94241 0.27286 7.49352 -0.79031 0.09596 0.51779 2.56929 -3.5067 -0.02032 -0.19005 -2.39215 0.35238 0 0 0 0 0 0 0.00139 0.05152 1.44081 0 -0.11495 0 -1.281 0.14208 0 -2.30028
PHE_175 -8.45685 0.61931 4.62839 -0.87187 0.08039 0.31449 2.79189 -2.86076 -0 -0 -2.83347 -0.02867 0 0 0 0 0 0 -0.00081 0.07791 0 2.00882 -0.34436 0 1.4028 0.13913 0 -3.33365
ILE_176 -8.23946 0.70529 4.14056 -0.49904 0.46745 0.10038 2.80001 -2.87588 -0.00401 -0.02682 -2.31185 0.04883 0 0 0 0 0 0 -0.01722 0.01798 0.55156 0 -0.39816 0 1.0317 0.4456 0 -4.06308
GLU_177 -5.57267 0.21141 6.48659 -0.21732 0.03561 0.3201 2.7173 -2.96417 -0.04702 -0.43499 -2.72764 -0.6131 0 0 0 0 0 0 -0.02736 0.0306 0 3.04396 -0.21171 0 -2.5358 0.12 0 -2.38622
LEU_178 -6.94238 0.68399 5.5375 -0.50305 0.18251 0.11377 2.72929 -2.90743 -0 -0 -2.41954 0.24751 0 0 0 0 0 0 -0.04054 0.02138 0.38927 0 -0.27099 0 0.72952 -0.16562 0 -2.61482
GLU_179 -4.16284 0.12779 5.38413 -0.3098 0.04582 0.33085 1.93345 -2.40837 -0.00028 -0.00151 -1.79373 -0.51769 0 0 0 0 0 0 0.03834 0.01398 0 3.56338 -0.14009 0 -2.5358 -0.0533 0 -0.48569
GLU_180 -5.51986 0.28396 6.23531 -0.46707 0.17761 0.99163 1.83663 -2.65288 -0 -0 -1.06363 -0.54283 0 0 0 0 0 0 -0.02574 0.07845 0 3.35756 -0.34396 0 -2.5358 -0.29111 0 -0.48173
ASN_181 -4.33743 0.22677 5.91993 -0.23813 0.05196 0.34839 2.39601 -2.71586 -0.02841 -0.29898 -2.22738 -0.45618 0 0 0 0 -0.68423 0 -0.05462 0.00113 0 2.60257 -0.58445 0 -0.87355 -0.62307 0 -1.57553
ASN_182 -2.20041 0.15543 3.17836 -0.1983 0.04378 0.34058 1.10326 -1.52784 -0.00028 -0.00151 -1.1867 -1.00945 0 0 0 0 0 0 -0.09692 0.01336 0 1.95435 -1.02673 0 -0.87355 -0.65672 0 -1.98929
SER_183 -2.82542 0.21243 3.37932 -0.02384 0 0.01988 1.18531 -1.52178 -0.00993 -0.13911 -1.00624 -0.04079 0 0 0 0 0 0 0.00475 0.02977 0.95812 0 -0.29049 0.603 -1.1772 -0.60297 0 -1.2452
SER_184 -1.88123 0.04869 2.43092 -0.02667 0 0.02241 1.01871 -1.06661 -0 -0 -0.54841 -0.23277 0 0 0 0 0 0 0.09864 0.00983 0.44523 0 -0.06744 0.60251 -1.1772 -0.53542 0 -0.85881
LYS_185 -3.45634 0.13301 4.19647 -0.28964 0.03081 0.14086 1.58111 -1.81325 -0.03684 -0.26328 -0.66952 -0.0052 0 0 0 0 0 0 -0.05885 0.00845 1.6528 0 -0.06603 0 -1.6738 -0.11871 0 -0.70792
GLU_186 -3.65964 0.15763 4.7591 -0.46412 0.25465 1.45926 1.68141 -2.07034 -0.02509 -0.1537 -1.61617 -2.9396 0 0 0 0 0 0 -0.01819 0.03069 0 4.0036 -0.28879 0 -2.5358 -0.12284 0 -1.54794
SER_187 -4.15036 0.25598 4.24536 -0.02382 0 0.02172 2.00406 -2.11897 -0.03613 -0.28064 -1.1397 -0.36721 0 0 0 0 0 0 -0.02312 0.00057 0.52917 0 0.28415 0.6017 -1.1772 -0.22153 0 -1.59597
GLU_188 -6.25085 0.25735 6.33549 -0.21698 0.03166 0.30794 2.53695 -2.96102 -0.03684 -0.26328 -1.30668 -0.61539 0 0 0 0 0 0 0.03498 0.00205 0 3.01353 -0.28474 0 -2.5358 -0.21854 0 -2.17015
LYS_189 -4.84612 0.24299 5.59615 -0.29805 0.02586 0.13018 2.44482 -2.52193 -0 -0 -1.656 -0.00338 0 0 0 0 0 0 0.03561 0.02739 1.75194 0 0.00414 0 -1.6738 -0.3217 0 -1.06193
GLU_190 -4.20693 0.12518 5.32568 -0.211 0.02199 0.2791 2.2832 -2.43136 -0.0206 -0.24366 -2.0645 -0.57831 0 0 0 0 0 0 0.10846 0.03541 0 3.00592 -0.28421 0 -2.5358 -0.32169 0 -1.71313
ILE_191 -8.04715 1.11628 4.626 -0.53462 0.48462 0.10827 3.03614 -2.95845 -0 -0 -2.36359 0.01835 0 0 0 0 0 0 -0.05506 0.15925 0.63508 0 -0.40331 0 1.0317 -0.08535 0 -3.23185
LEU_192 -7.19415 0.50975 5.09432 -0.47756 0.25023 0.11487 2.78405 -2.8294 -0.01701 -0.13609 -2.80947 0.2173 0 0 0 0 0 0 0.12013 0.00027 0.31083 0 -0.28975 0 0.72952 0.11253 0 -3.50963
GLU_193 -4.46443 0.21517 5.8125 -0.20777 0.0219 0.27677 2.49785 -2.64152 -0.02811 -0.27123 -1.92968 -0.56151 0 0 0 0 0 0 0.05567 0.01894 0 3.02487 -0.2745 0 -2.5358 -0.24089 0 -1.23175
GLU_194 -6.63115 0.33998 7.07493 -0.34576 0.06507 0.39156 2.7156 -3.32933 -0.02401 -0.08002 -3.49981 -0.66985 0 0 0 0 0 0 -0.05116 0.06257 0 4.07349 -0.27806 0 -2.5358 -0.43446 0 -3.15621
SER_195 -6.94951 0.67417 6.89943 -0.03783 0 0.05101 3.82903 -3.49114 -0 -0 -3.44863 -0.78579 0 0 0 0 -0.61895 0 0.02074 0.43749 0.40062 0 0.17928 1.92428 -1.1772 -0.36467 0 -2.45766
LYS_196 -5.28577 0.42992 7.6255 -0.43774 0.05003 0.2907 3.7108 -3.24383 -0 -0 -3.77339 0.06174 0 0 0 0 0 0 -0.02449 0.00723 2.49858 0 0.03574 0 -1.6738 -0.13434 0 0.13688
ARG_197 -5.98824 0.31255 7.19939 -0.74263 0.07971 0.48209 2.43078 -3.21771 -0.03519 -0.31107 -2.43055 0.33932 0 0 0 0 0 0 0.01956 0.04592 1.44159 0 -0.10108 0 -1.281 -0.0427 0 -1.79924
ILE_198 -9.12589 0.82516 4.45231 -0.51587 0.51113 0.10217 2.83322 -3.01312 -0 -0 -2.33214 0.04541 0 0 0 0 0 0 -0.048 0.0105 0.53452 0 -0.44523 0 1.0317 0.16449 0 -4.96965
VAL_199 -7.15639 0.85062 4.3795 -0.32314 0.23406 0.07425 2.85616 -2.85168 -0 -0 -2.40562 -0.29529 0 0 0 0 0 0 -0.02583 0.01767 0.20207 0 -0.21324 0 2.085 0.25938 0 -2.31248
GLU_200 -6.07078 0.37414 8.41851 -0.21498 0.02877 0.30304 3.77811 -3.57354 -0.01663 -0.15656 -4.61954 -0.60537 0 0 0 0 0 0 0.00096 0.01485 0 3.03171 -0.21458 0 -2.5358 -0.1145 0 -2.1722
ARG_201 -6.93406 0.44283 8.14337 -1.51257 0.3802 1.41278 3.54609 -3.67509 -0.02084 -0.15656 -4.72459 0.1872 0 0 0 0 -0.91445 0 -0.04038 0.05924 3.05534 0 -0.14005 0 -1.281 -0.27735 0 -2.44989
LEU_202 -9.74863 1.08134 3.60759 -0.61165 0.17059 0.20193 3.09427 -3.10634 -0 -0 -2.36257 0.07987 0 0 0 0 0 0 0.28788 0.25716 1.086 0 -0.28582 0 0.72952 -0.16555 0 -5.68441
GLU_203 -6.51744 0.33858 6.79915 -0.32668 0.04775 0.36316 3.46564 -3.19621 -0 -0 -4.13248 -0.55472 0 0 0 0 -0.71776 0 0.05941 0.15335 0 3.42136 -0.19979 0 -2.5358 -0.18214 0 -3.71462
GLU_204 -5.76191 0.30291 7.55915 -0.21324 0.02671 0.29187 3.17416 -3.2611 -0.02084 -0.15656 -3.63606 -0.57556 0 0 0 0 -0.91445 0 0.03623 0.00384 0 3.00884 -0.2973 0 -2.5358 -0.36648 0 -3.3356
ILE_205 -8.68961 0.88472 4.60764 -0.50776 0.57658 0.10241 2.87323 -3.01295 -0 -0 -2.23429 -0.1168 0 0 0 0 0 0 -0.05277 0.0026 0.70981 0 -0.36088 0 1.0317 -0.1236 0 -4.30998
VAL_206 -8.05396 1.05693 4.08011 -0.31823 0.23998 0.07337 2.93389 -2.95585 -0 -0 -2.32861 -0.16418 0 0 0 0 0 0 -0.02645 0.00027 0.09146 0 -0.22877 0 2.085 0.26273 0 -3.2523
ARG_207 -6.41939 0.38979 7.19119 -0.61887 0.10142 0.34603 3.45928 -3.18352 -0 -0 -3.86998 0.20787 0 0 0 0 -0.71776 0 0.05095 0.04993 2.49268 0 -0.12397 0 -1.281 0.11866 0 -1.80668
GLU_208 -5.89353 0.33124 7.05543 -0.44218 0.05662 0.8775 3.29519 -3.16638 -0 -0 -4.39308 -0.46071 0 0 0 0 -0.64015 0 0.01765 0.00661 0 3.24509 -0.32257 0 -2.5358 -0.28216 0 -3.25124
LEU_209 -8.86525 0.65733 3.69862 -0.6264 0.18752 0.24476 2.85482 -2.94096 -0 -0 -2.7387 -0.15757 0 0 0 0 0 0 0.0499 0.30254 1.8633 0 -0.25592 0 0.72952 -0.21297 0 -5.20946
GLN_210 -7.38339 0.46403 7.38576 -0.25406 0.03915 0.19062 3.57269 -3.4535 -0.03407 -0.21835 -3.52539 -0.39825 0 0 0 0 -0.95468 0 0.02533 0.09963 0 2.71493 -0.09779 0 -1.0644 0.08346 0 -2.80829
LYS_211 -5.81529 0.34908 7.73636 -0.45919 0.15043 0.23441 3.44018 -3.28136 -0 -0 -4.49266 0.10266 0 0 0 0 -0.64015 0 0.00365 0.02256 2.63517 0 -0.01817 0 -1.6738 -0.07547 0 -1.7816
LEU_212 -7.84617 0.80188 4.47068 -0.6858 0.22105 0.25353 2.929 -2.89266 -0 -0 -2.36841 0.09768 0 0 0 0 0 0 0.06684 0.04406 1.07502 0 -0.28213 0 0.72952 -0.17262 0 -3.55853
SER_213 -6.4268 0.43772 6.44777 -0.02683 0 0.06119 3.5106 -3.16277 -0 -0 -3.23115 -0.56432 0 0 0 0 -0.55738 0 0.1415 7e-05 0.8738 0 0.3147 0.69478 -1.1772 0.20803 0 -2.45629
LYS_214 -5.2106 0.29875 6.07952 -0.29598 0.02341 0.12701 2.58681 -2.74078 -0 -0 -1.60883 -0.01228 0 0 0 0 0 0 0.07699 0.006 1.70747 0 -0.02035 0 -1.6738 0.13411 0 -0.52255
ARG_215 -6.97806 0.57297 7.90391 -1.3962 0.27813 1.24197 3.92642 -3.64184 -0.02005 -0.15219 -4.33474 0.22384 0 0 0 0 -1.1731 0 0.00678 0.10253 3.05264 0 -0.12938 0 -1.281 -0.22603 0 -2.0234
LEU_216 -9.95402 1.34281 4.02181 -0.67846 0.39403 0.18142 3.28872 -3.17892 -0.01619 -0.08402 -2.77278 0.2357 0 0 0 0 0 0 0.00517 0.14421 2.95751 0 -0.30936 0 0.72952 -0.1752 0 -3.86805
GLU_217 -5.86755 0.29023 7.55735 -0.40983 0.04544 0.78964 3.63253 -3.30717 -0 -0 -4.31016 -0.5298 0 0 0 0 -1.75166 0 0.02412 0.12651 0 3.76272 -0.23575 0 -2.5358 -0.24913 0 -2.96829
GLU_218 -4.12697 0.1326 5.87296 -0.21764 0.03564 0.3182 2.11615 -2.4843 -0.02005 -0.15219 -2.37204 -0.60905 0 0 0 0 -1.1731 0 -0.0046 0.04072 0 3.0321 -0.30317 0 -2.5358 -0.41611 0 -2.86668
ILE_219 -6.39862 0.72696 3.60736 -0.51576 0.41159 0.10578 2.43745 -2.28371 -0 -0 -2.05652 0.04193 0 0 0 -1.04341 0 0 -0.05788 0.11156 0.70611 0 -0.45442 0 1.0317 -0.1439 0 -3.77381
ILE_220 -8.08377 1.35332 4.20674 -0.67042 0.54073 0.1559 1.68949 -2.19748 -0.00112 -0.00472 -3.18945 0.13905 0 0 0 0 0 0 -0.02018 0.07102 0.68637 0 -0.4578 0 1.0317 0.15152 0 -4.59908
GLY:CtermProteinFull_221 -1.89332 0.60787 3.03869 -0.41571 0.11819 1.07726 0.75638 -0.92235 -0.01731 -0.08874 -2.18786 -2.19046 0 0 0 0 0 0 0 0 0 0 0 0 1.2108 0.06223 0 -0.84432
#END_POSE_ENERGIES_TABLE SAPfixbcovall_Sh137par_0.84_ADclose_Feb21fixedDD_35_35_35_LCC_BGS_H1_20_7.0_0.0_H2_60_6.5_-1.5_H3_0_6.5_0.0_H4_100_13.25_-1.5_S_0001_0321base_Set1Classic_H5_60_13.25_1.5_H6_60_12.75_1.5_0001_0001_0001_0003_0001.pdb

HBNet_NumUnsatHpol 0
HBNet_Saturation 0.5
HBNet_Score -5.10703
my_sap_score 41.0813
starting_sap 47.6673
