# Supplementary material for: De novo design of obligate ABC-type heterotrimeric proteins
Source: Nat Struct Mol Biol. 2022 Dec 15;29(12):1266–76. doi: 10.1038/s41594-022-00879-4 (PMC9758053; doi:10.1038/s41594-022-00879-4)
Supplement: Supplementary file 4 — This compressed file contains all PDB files and scripts used in our design protocols and analyses, as well as the final design model outputs. [file 41594_2022_879_MOESM4_ESM.zip › source_data/pdbs/base_pdbs/DHT07.pdb]

HEADER                                            xx-MMM-xx                     
ATOM      1  N   SER A   1       4.356  -6.927  26.452  1.00  0.00           N  
ATOM      2  CA  SER A   1       3.537  -7.345  25.292  1.00  0.00           C  
ATOM      3  C   SER A   1       3.182  -6.216  24.264  1.00  0.00           C  
ATOM      4  O   SER A   1       3.228  -6.465  23.050  1.00  0.00           O  
ATOM      5  CB  SER A   1       2.246  -8.021  25.803  1.00  0.00           C  
ATOM      6  OG  SER A   1       2.553  -9.187  26.505  1.00  0.00           O  
ATOM      7 1H   SER A   1       5.207  -7.463  26.464  1.00  0.00           H  
ATOM      8 2H   SER A   1       4.587  -5.950  26.413  1.00  0.00           H  
ATOM      9 3H   SER A   1       3.847  -7.114  27.302  1.00  0.00           H  
ATOM     10  HA  SER A   1       4.116  -8.104  24.751  1.00  0.00           H  
ATOM     11 1HB  SER A   1       1.680  -7.341  26.454  1.00  0.00           H  
ATOM     12 2HB  SER A   1       1.592  -8.282  24.965  1.00  0.00           H  
ATOM     13  HG  SER A   1       1.709  -9.582  26.766  1.00  0.00           H  
ATOM     14  N   GLU A   2       2.835  -4.996  24.749  1.00  0.00           N  
ATOM     15  CA  GLU A   2       2.387  -3.857  23.926  1.00  0.00           C  
ATOM     16  C   GLU A   2       3.469  -3.329  22.979  1.00  0.00           C  
ATOM     17  O   GLU A   2       3.186  -2.992  21.827  1.00  0.00           O  
ATOM     18  CB  GLU A   2       1.897  -2.754  24.855  1.00  0.00           C  
ATOM     19  CG  GLU A   2       0.681  -3.156  25.713  1.00  0.00           C  
ATOM     20  CD  GLU A   2       1.072  -3.993  26.943  1.00  0.00           C  
ATOM     21  OE1 GLU A   2       2.260  -4.170  27.168  1.00  0.00           O  
ATOM     22  OE2 GLU A   2       0.210  -4.485  27.617  1.00  0.00           O  
ATOM     23  H   GLU A   2       2.836  -4.852  25.761  1.00  0.00           H  
ATOM     24  HA  GLU A   2       1.544  -4.182  23.317  1.00  0.00           H  
ATOM     25 1HB  GLU A   2       2.704  -2.434  25.516  1.00  0.00           H  
ATOM     26 2HB  GLU A   2       1.599  -1.897  24.257  1.00  0.00           H  
ATOM     27 1HG  GLU A   2       0.172  -2.251  26.049  1.00  0.00           H  
ATOM     28 2HG  GLU A   2      -0.015  -3.725  25.096  1.00  0.00           H  
ATOM     29  N   LYS A   3       4.715  -3.298  23.454  1.00  0.00           N  
ATOM     30  CA  LYS A   3       5.814  -2.819  22.631  1.00  0.00           C  
ATOM     31  C   LYS A   3       6.039  -3.757  21.468  1.00  0.00           C  
ATOM     32  O   LYS A   3       6.309  -3.313  20.350  1.00  0.00           O  
ATOM     33  CB  LYS A   3       7.087  -2.681  23.449  1.00  0.00           C  
ATOM     34  CG  LYS A   3       7.056  -1.536  24.439  1.00  0.00           C  
ATOM     35  CD  LYS A   3       8.352  -1.454  25.210  1.00  0.00           C  
ATOM     36  CE  LYS A   3       8.373  -0.259  26.151  1.00  0.00           C  
ATOM     37  NZ  LYS A   3       9.686  -0.124  26.806  1.00  0.00           N  
ATOM     38  H   LYS A   3       4.885  -3.596  24.402  1.00  0.00           H  
ATOM     39  HA  LYS A   3       5.550  -1.841  22.230  1.00  0.00           H  
ATOM     40 1HB  LYS A   3       7.265  -3.611  23.998  1.00  0.00           H  
ATOM     41 2HB  LYS A   3       7.938  -2.530  22.780  1.00  0.00           H  
ATOM     42 1HG  LYS A   3       6.907  -0.595  23.898  1.00  0.00           H  
ATOM     43 2HG  LYS A   3       6.227  -1.671  25.131  1.00  0.00           H  
ATOM     44 1HD  LYS A   3       8.476  -2.362  25.799  1.00  0.00           H  
ATOM     45 2HD  LYS A   3       9.191  -1.377  24.525  1.00  0.00           H  
ATOM     46 1HE  LYS A   3       8.169   0.645  25.589  1.00  0.00           H  
ATOM     47 2HE  LYS A   3       7.605  -0.382  26.913  1.00  0.00           H  
ATOM     48 1HZ  LYS A   3       9.692   0.678  27.413  1.00  0.00           H  
ATOM     49 2HZ  LYS A   3       9.901  -0.950  27.334  1.00  0.00           H  
ATOM     50 3HZ  LYS A   3      10.396   0.003  26.050  1.00  0.00           H  
ATOM     51  N   GLU A   4       5.894  -5.053  21.718  1.00  0.00           N  
ATOM     52  CA  GLU A   4       6.081  -6.048  20.687  1.00  0.00           C  
ATOM     53  C   GLU A   4       4.995  -5.904  19.627  1.00  0.00           C  
ATOM     54  O   GLU A   4       5.297  -6.000  18.436  1.00  0.00           O  
ATOM     55  CB  GLU A   4       6.106  -7.435  21.321  1.00  0.00           C  
ATOM     56  CG  GLU A   4       7.343  -7.664  22.219  1.00  0.00           C  
ATOM     57  CD  GLU A   4       7.251  -6.993  23.593  1.00  0.00           C  
ATOM     58  OE1 GLU A   4       6.195  -6.504  23.937  1.00  0.00           O  
ATOM     59  OE2 GLU A   4       8.231  -6.973  24.288  1.00  0.00           O  
ATOM     60  H   GLU A   4       5.699  -5.361  22.673  1.00  0.00           H  
ATOM     61  HA  GLU A   4       7.048  -5.875  20.212  1.00  0.00           H  
ATOM     62 1HB  GLU A   4       5.210  -7.585  21.918  1.00  0.00           H  
ATOM     63 2HB  GLU A   4       6.110  -8.192  20.538  1.00  0.00           H  
ATOM     64 1HG  GLU A   4       7.480  -8.736  22.360  1.00  0.00           H  
ATOM     65 2HG  GLU A   4       8.218  -7.280  21.695  1.00  0.00           H  
ATOM     66  N   LEU A   5       3.751  -5.623  20.045  1.00  0.00           N  
ATOM     67  CA  LEU A   5       2.657  -5.465  19.088  1.00  0.00           C  
ATOM     68  C   LEU A   5       2.920  -4.255  18.197  1.00  0.00           C  
ATOM     69  O   LEU A   5       2.688  -4.305  16.984  1.00  0.00           O  
ATOM     70  CB  LEU A   5       1.334  -5.241  19.816  1.00  0.00           C  
ATOM     71  CG  LEU A   5       0.817  -6.391  20.686  1.00  0.00           C  
ATOM     72  CD1 LEU A   5      -0.421  -5.903  21.422  1.00  0.00           C  
ATOM     73  CD2 LEU A   5       0.563  -7.636  19.874  1.00  0.00           C  
ATOM     74  H   LEU A   5       3.568  -5.618  21.057  1.00  0.00           H  
ATOM     75  HA  LEU A   5       2.611  -6.343  18.454  1.00  0.00           H  
ATOM     76 1HB  LEU A   5       1.447  -4.369  20.459  1.00  0.00           H  
ATOM     77 2HB  LEU A   5       0.569  -5.018  19.074  1.00  0.00           H  
ATOM     78  HG  LEU A   5       1.546  -6.630  21.426  1.00  0.00           H  
ATOM     79 1HD1 LEU A   5      -0.781  -6.692  22.079  1.00  0.00           H  
ATOM     80 2HD1 LEU A   5      -0.172  -5.033  22.015  1.00  0.00           H  
ATOM     81 3HD1 LEU A   5      -1.193  -5.635  20.724  1.00  0.00           H  
ATOM     82 1HD2 LEU A   5       0.207  -8.384  20.543  1.00  0.00           H  
ATOM     83 2HD2 LEU A   5      -0.162  -7.461  19.125  1.00  0.00           H  
ATOM     84 3HD2 LEU A   5       1.475  -7.984  19.406  1.00  0.00           H  
ATOM     85  N   ILE A   6       3.464  -3.185  18.794  1.00  0.00           N  
ATOM     86  CA  ILE A   6       3.814  -1.986  18.041  1.00  0.00           C  
ATOM     87  C   ILE A   6       4.906  -2.286  17.034  1.00  0.00           C  
ATOM     88  O   ILE A   6       4.793  -1.895  15.874  1.00  0.00           O  
ATOM     89  CB  ILE A   6       4.251  -0.833  18.983  1.00  0.00           C  
ATOM     90  CG1 ILE A   6       2.997  -0.325  19.791  1.00  0.00           C  
ATOM     91  CG2 ILE A   6       4.974   0.297  18.189  1.00  0.00           C  
ATOM     92  CD1 ILE A   6       3.291   0.590  20.992  1.00  0.00           C  
ATOM     93  H   ILE A   6       3.582  -3.201  19.814  1.00  0.00           H  
ATOM     94  HA  ILE A   6       2.931  -1.657  17.494  1.00  0.00           H  
ATOM     95  HB  ILE A   6       4.947  -1.234  19.716  1.00  0.00           H  
ATOM     96 1HG1 ILE A   6       2.355   0.225  19.103  1.00  0.00           H  
ATOM     97 2HG1 ILE A   6       2.445  -1.190  20.155  1.00  0.00           H  
ATOM     98 1HG2 ILE A   6       5.294   1.069  18.868  1.00  0.00           H  
ATOM     99 2HG2 ILE A   6       5.853  -0.088  17.674  1.00  0.00           H  
ATOM    100 3HG2 ILE A   6       4.294   0.705  17.467  1.00  0.00           H  
ATOM    101 1HD1 ILE A   6       2.345   0.870  21.452  1.00  0.00           H  
ATOM    102 2HD1 ILE A   6       3.902   0.051  21.717  1.00  0.00           H  
ATOM    103 3HD1 ILE A   6       3.808   1.474  20.687  1.00  0.00           H  
ATOM    104  N   GLN A   7       5.952  -2.998  17.450  1.00  0.00           N  
ATOM    105  CA  GLN A   7       7.047  -3.311  16.547  1.00  0.00           C  
ATOM    106  C   GLN A   7       6.586  -4.199  15.391  1.00  0.00           C  
ATOM    107  O   GLN A   7       7.011  -3.997  14.246  1.00  0.00           O  
ATOM    108  CB  GLN A   7       8.146  -4.009  17.338  1.00  0.00           C  
ATOM    109  CG  GLN A   7       8.863  -3.101  18.328  1.00  0.00           C  
ATOM    110  CD  GLN A   7       9.745  -3.886  19.263  1.00  0.00           C  
ATOM    111  OE1 GLN A   7       9.672  -5.121  19.274  1.00  0.00           O  
ATOM    112  NE2 GLN A   7      10.564  -3.195  20.046  1.00  0.00           N  
ATOM    113  H   GLN A   7       6.004  -3.282  18.434  1.00  0.00           H  
ATOM    114  HA  GLN A   7       7.432  -2.381  16.135  1.00  0.00           H  
ATOM    115 1HB  GLN A   7       7.706  -4.836  17.897  1.00  0.00           H  
ATOM    116 2HB  GLN A   7       8.882  -4.427  16.656  1.00  0.00           H  
ATOM    117 1HG  GLN A   7       9.493  -2.409  17.773  1.00  0.00           H  
ATOM    118 2HG  GLN A   7       8.140  -2.543  18.912  1.00  0.00           H  
ATOM    119 1HE2 GLN A   7      11.166  -3.671  20.684  1.00  0.00           H  
ATOM    120 2HE2 GLN A   7      10.577  -2.177  20.004  1.00  0.00           H  
ATOM    121  N   LEU A   8       5.700  -5.161  15.675  1.00  0.00           N  
ATOM    122  CA  LEU A   8       5.176  -6.033  14.637  1.00  0.00           C  
ATOM    123  C   LEU A   8       4.339  -5.264  13.630  1.00  0.00           C  
ATOM    124  O   LEU A   8       4.503  -5.423  12.415  1.00  0.00           O  
ATOM    125  CB  LEU A   8       4.310  -7.122  15.294  1.00  0.00           C  
ATOM    126  CG  LEU A   8       5.003  -8.259  16.050  1.00  0.00           C  
ATOM    127  CD1 LEU A   8       3.935  -9.054  16.833  1.00  0.00           C  
ATOM    128  CD2 LEU A   8       5.700  -9.187  15.038  1.00  0.00           C  
ATOM    129  H   LEU A   8       5.419  -5.312  16.648  1.00  0.00           H  
ATOM    130  HA  LEU A   8       6.012  -6.477  14.107  1.00  0.00           H  
ATOM    131 1HB  LEU A   8       3.697  -6.616  16.035  1.00  0.00           H  
ATOM    132 2HB  LEU A   8       3.663  -7.535  14.601  1.00  0.00           H  
ATOM    133  HG  LEU A   8       5.733  -7.856  16.752  1.00  0.00           H  
ATOM    134 1HD1 LEU A   8       4.411  -9.870  17.373  1.00  0.00           H  
ATOM    135 2HD1 LEU A   8       3.446  -8.394  17.543  1.00  0.00           H  
ATOM    136 3HD1 LEU A   8       3.193  -9.457  16.142  1.00  0.00           H  
ATOM    137 1HD2 LEU A   8       6.180 -10.002  15.576  1.00  0.00           H  
ATOM    138 2HD2 LEU A   8       4.960  -9.591  14.345  1.00  0.00           H  
ATOM    139 3HD2 LEU A   8       6.455  -8.642  14.478  1.00  0.00           H  
ATOM    140  N   TYR A   9       3.503  -4.359  14.118  1.00  0.00           N  
ATOM    141  CA  TYR A   9       2.668  -3.582  13.235  1.00  0.00           C  
ATOM    142  C   TYR A   9       3.511  -2.698  12.338  1.00  0.00           C  
ATOM    143  O   TYR A   9       3.240  -2.589  11.139  1.00  0.00           O  
ATOM    144  CB  TYR A   9       1.701  -2.730  14.012  1.00  0.00           C  
ATOM    145  CG  TYR A   9       0.732  -2.053  13.130  1.00  0.00           C  
ATOM    146  CD1 TYR A   9      -0.307  -2.794  12.653  1.00  0.00           C  
ATOM    147  CD2 TYR A   9       0.842  -0.710  12.803  1.00  0.00           C  
ATOM    148  CE1 TYR A   9      -1.237  -2.216  11.876  1.00  0.00           C  
ATOM    149  CE2 TYR A   9      -0.120  -0.135  12.006  1.00  0.00           C  
ATOM    150  CZ  TYR A   9      -1.154  -0.899  11.555  1.00  0.00           C  
ATOM    151  OH  TYR A   9      -2.126  -0.363  10.775  1.00  0.00           O  
ATOM    152  H   TYR A   9       3.387  -4.258  15.132  1.00  0.00           H  
ATOM    153  HA  TYR A   9       2.109  -4.267  12.600  1.00  0.00           H  
ATOM    154 1HB  TYR A   9       1.153  -3.351  14.723  1.00  0.00           H  
ATOM    155 2HB  TYR A   9       2.246  -1.975  14.582  1.00  0.00           H  
ATOM    156  HD1 TYR A   9      -0.392  -3.850  12.907  1.00  0.00           H  
ATOM    157  HD2 TYR A   9       1.667  -0.123  13.172  1.00  0.00           H  
ATOM    158  HE1 TYR A   9      -2.055  -2.799  11.510  1.00  0.00           H  
ATOM    159  HE2 TYR A   9      -0.067   0.914  11.737  1.00  0.00           H  
ATOM    160  HH  TYR A   9      -2.768  -1.057  10.561  1.00  0.00           H  
ATOM    161  N   VAL A  10       4.520  -2.042  12.922  1.00  0.00           N  
ATOM    162  CA  VAL A  10       5.348  -1.132  12.160  1.00  0.00           C  
ATOM    163  C   VAL A  10       6.118  -1.870  11.083  1.00  0.00           C  
ATOM    164  O   VAL A  10       6.168  -1.381   9.955  1.00  0.00           O  
ATOM    165  CB  VAL A  10       6.298  -0.351  13.083  1.00  0.00           C  
ATOM    166  CG1 VAL A  10       7.328   0.488  12.259  1.00  0.00           C  
ATOM    167  CG2 VAL A  10       5.456   0.552  13.906  1.00  0.00           C  
ATOM    168  H   VAL A  10       4.684  -2.161  13.926  1.00  0.00           H  
ATOM    169  HA  VAL A  10       4.697  -0.406  11.681  1.00  0.00           H  
ATOM    170  HB  VAL A  10       6.845  -1.049  13.723  1.00  0.00           H  
ATOM    171 1HG1 VAL A  10       7.970   1.046  12.933  1.00  0.00           H  
ATOM    172 2HG1 VAL A  10       7.949  -0.162  11.641  1.00  0.00           H  
ATOM    173 3HG1 VAL A  10       6.795   1.190  11.611  1.00  0.00           H  
ATOM    174 1HG2 VAL A  10       6.042   1.124  14.581  1.00  0.00           H  
ATOM    175 2HG2 VAL A  10       4.953   1.199  13.233  1.00  0.00           H  
ATOM    176 3HG2 VAL A  10       4.737  -0.012  14.463  1.00  0.00           H  
ATOM    177  N   GLU A  11       6.694  -3.046  11.365  1.00  0.00           N  
ATOM    178  CA  GLU A  11       7.386  -3.717  10.271  1.00  0.00           C  
ATOM    179  C   GLU A  11       6.412  -3.958   9.123  1.00  0.00           C  
ATOM    180  O   GLU A  11       6.751  -3.724   7.959  1.00  0.00           O  
ATOM    181  CB  GLU A  11       7.990  -5.057  10.701  1.00  0.00           C  
ATOM    182  CG  GLU A  11       8.761  -5.777   9.561  1.00  0.00           C  
ATOM    183  CD  GLU A  11       9.372  -7.092   9.961  1.00  0.00           C  
ATOM    184  OE1 GLU A  11       9.171  -7.507  11.072  1.00  0.00           O  
ATOM    185  OE2 GLU A  11      10.043  -7.685   9.148  1.00  0.00           O  
ATOM    186  H   GLU A  11       6.672  -3.443  12.314  1.00  0.00           H  
ATOM    187  HA  GLU A  11       8.187  -3.068   9.914  1.00  0.00           H  
ATOM    188 1HB  GLU A  11       8.678  -4.894  11.529  1.00  0.00           H  
ATOM    189 2HB  GLU A  11       7.200  -5.712  11.062  1.00  0.00           H  
ATOM    190 1HG  GLU A  11       8.070  -5.963   8.749  1.00  0.00           H  
ATOM    191 2HG  GLU A  11       9.539  -5.113   9.188  1.00  0.00           H  
ATOM    192  N   ALA A  12       5.193  -4.413   9.439  1.00  0.00           N  
ATOM    193  CA  ALA A  12       4.219  -4.683   8.396  1.00  0.00           C  
ATOM    194  C   ALA A  12       3.856  -3.416   7.616  1.00  0.00           C  
ATOM    195  O   ALA A  12       3.741  -3.447   6.383  1.00  0.00           O  
ATOM    196  CB  ALA A  12       2.984  -5.286   9.018  1.00  0.00           C  
ATOM    197  H   ALA A  12       4.963  -4.613  10.421  1.00  0.00           H  
ATOM    198  HA  ALA A  12       4.652  -5.394   7.702  1.00  0.00           H  
ATOM    199 1HB  ALA A  12       2.274  -5.517   8.274  1.00  0.00           H  
ATOM    200 2HB  ALA A  12       3.238  -6.174   9.528  1.00  0.00           H  
ATOM    201 3HB  ALA A  12       2.560  -4.581   9.721  1.00  0.00           H  
ATOM    202  N   GLN A  13       3.733  -2.290   8.322  1.00  0.00           N  
ATOM    203  CA  GLN A  13       3.406  -1.018   7.702  1.00  0.00           C  
ATOM    204  C   GLN A  13       4.515  -0.552   6.758  1.00  0.00           C  
ATOM    205  O   GLN A  13       4.235  -0.079   5.646  1.00  0.00           O  
ATOM    206  CB  GLN A  13       3.171   0.021   8.792  1.00  0.00           C  
ATOM    207  CG  GLN A  13       2.716   1.345   8.314  1.00  0.00           C  
ATOM    208  CD  GLN A  13       2.457   2.251   9.450  1.00  0.00           C  
ATOM    209  OE1 GLN A  13       3.369   2.868  10.030  1.00  0.00           O  
ATOM    210  NE2 GLN A  13       1.193   2.339   9.805  1.00  0.00           N  
ATOM    211  H   GLN A  13       3.792  -2.347   9.344  1.00  0.00           H  
ATOM    212  HA  GLN A  13       2.492  -1.143   7.124  1.00  0.00           H  
ATOM    213 1HB  GLN A  13       2.433  -0.362   9.503  1.00  0.00           H  
ATOM    214 2HB  GLN A  13       4.098   0.173   9.342  1.00  0.00           H  
ATOM    215 1HG  GLN A  13       3.474   1.794   7.676  1.00  0.00           H  
ATOM    216 2HG  GLN A  13       1.782   1.216   7.771  1.00  0.00           H  
ATOM    217 1HE2 GLN A  13       0.894   2.937  10.570  1.00  0.00           H  
ATOM    218 2HE2 GLN A  13       0.474   1.826   9.316  1.00  0.00           H  
ATOM    219  N   GLU A  14       5.775  -0.725   7.177  1.00  0.00           N  
ATOM    220  CA  GLU A  14       6.908  -0.328   6.353  1.00  0.00           C  
ATOM    221  C   GLU A  14       6.967  -1.172   5.081  1.00  0.00           C  
ATOM    222  O   GLU A  14       7.240  -0.646   3.997  1.00  0.00           O  
ATOM    223  CB  GLU A  14       8.228  -0.507   7.116  1.00  0.00           C  
ATOM    224  CG  GLU A  14       8.469   0.443   8.294  1.00  0.00           C  
ATOM    225  CD  GLU A  14       9.758   0.148   9.003  1.00  0.00           C  
ATOM    226  OE1 GLU A  14      10.415  -0.785   8.616  1.00  0.00           O  
ATOM    227  OE2 GLU A  14      10.114   0.865   9.904  1.00  0.00           O  
ATOM    228  H   GLU A  14       5.937  -1.088   8.124  1.00  0.00           H  
ATOM    229  HA  GLU A  14       6.789   0.718   6.075  1.00  0.00           H  
ATOM    230 1HB  GLU A  14       8.269  -1.524   7.512  1.00  0.00           H  
ATOM    231 2HB  GLU A  14       9.060  -0.395   6.424  1.00  0.00           H  
ATOM    232 1HG  GLU A  14       8.516   1.443   7.928  1.00  0.00           H  
ATOM    233 2HG  GLU A  14       7.640   0.384   8.990  1.00  0.00           H  
ATOM    234  N   LEU A  15       6.678  -2.474   5.203  1.00  0.00           N  
ATOM    235  CA  LEU A  15       6.700  -3.371   4.056  1.00  0.00           C  
ATOM    236  C   LEU A  15       5.593  -3.024   3.061  1.00  0.00           C  
ATOM    237  O   LEU A  15       5.822  -3.011   1.848  1.00  0.00           O  
ATOM    238  CB  LEU A  15       6.549  -4.801   4.561  1.00  0.00           C  
ATOM    239  CG  LEU A  15       7.709  -5.387   5.349  1.00  0.00           C  
ATOM    240  CD1 LEU A  15       7.231  -6.647   6.007  1.00  0.00           C  
ATOM    241  CD2 LEU A  15       8.868  -5.720   4.396  1.00  0.00           C  
ATOM    242  H   LEU A  15       6.506  -2.853   6.143  1.00  0.00           H  
ATOM    243  HA  LEU A  15       7.653  -3.257   3.548  1.00  0.00           H  
ATOM    244 1HB  LEU A  15       5.642  -4.875   5.162  1.00  0.00           H  
ATOM    245 2HB  LEU A  15       6.460  -5.429   3.722  1.00  0.00           H  
ATOM    246  HG  LEU A  15       8.047  -4.686   6.109  1.00  0.00           H  
ATOM    247 1HD1 LEU A  15       8.044  -7.094   6.576  1.00  0.00           H  
ATOM    248 2HD1 LEU A  15       6.411  -6.424   6.678  1.00  0.00           H  
ATOM    249 3HD1 LEU A  15       6.897  -7.314   5.238  1.00  0.00           H  
ATOM    250 1HD2 LEU A  15       9.684  -6.159   4.969  1.00  0.00           H  
ATOM    251 2HD2 LEU A  15       8.532  -6.431   3.644  1.00  0.00           H  
ATOM    252 3HD2 LEU A  15       9.229  -4.819   3.900  1.00  0.00           H  
ATOM    253  N   TYR A  16       4.406  -2.673   3.553  1.00  0.00           N  
ATOM    254  CA  TYR A  16       3.346  -2.260   2.646  1.00  0.00           C  
ATOM    255  C   TYR A  16       3.817  -1.050   1.848  1.00  0.00           C  
ATOM    256  O   TYR A  16       3.615  -0.972   0.629  1.00  0.00           O  
ATOM    257  CB  TYR A  16       2.078  -1.879   3.373  1.00  0.00           C  
ATOM    258  CG  TYR A  16       0.979  -1.465   2.425  1.00  0.00           C  
ATOM    259  CD1 TYR A  16       0.128  -2.405   1.929  1.00  0.00           C  
ATOM    260  CD2 TYR A  16       0.838  -0.147   2.028  1.00  0.00           C  
ATOM    261  CE1 TYR A  16      -0.899  -2.031   1.091  1.00  0.00           C  
ATOM    262  CE2 TYR A  16      -0.177   0.207   1.177  1.00  0.00           C  
ATOM    263  CZ  TYR A  16      -1.049  -0.736   0.739  1.00  0.00           C  
ATOM    264  OH  TYR A  16      -2.068  -0.372  -0.064  1.00  0.00           O  
ATOM    265  H   TYR A  16       4.229  -2.741   4.563  1.00  0.00           H  
ATOM    266  HA  TYR A  16       3.137  -3.072   1.950  1.00  0.00           H  
ATOM    267 1HB  TYR A  16       1.726  -2.725   3.968  1.00  0.00           H  
ATOM    268 2HB  TYR A  16       2.277  -1.055   4.059  1.00  0.00           H  
ATOM    269  HD1 TYR A  16       0.241  -3.449   2.215  1.00  0.00           H  
ATOM    270  HD2 TYR A  16       1.520   0.606   2.388  1.00  0.00           H  
ATOM    271  HE1 TYR A  16      -1.591  -2.758   0.711  1.00  0.00           H  
ATOM    272  HE2 TYR A  16      -0.303   1.245   0.863  1.00  0.00           H  
ATOM    273  HH  TYR A  16      -2.885  -0.859   0.184  1.00  0.00           H  
ATOM    274  N   ALA A  17       4.403  -0.071   2.552  1.00  0.00           N  
ATOM    275  CA  ALA A  17       4.870   1.141   1.910  1.00  0.00           C  
ATOM    276  C   ALA A  17       5.914   0.843   0.838  1.00  0.00           C  
ATOM    277  O   ALA A  17       5.918   1.500  -0.211  1.00  0.00           O  
ATOM    278  CB  ALA A  17       5.444   2.068   2.940  1.00  0.00           C  
ATOM    279  H   ALA A  17       4.500  -0.168   3.570  1.00  0.00           H  
ATOM    280  HA  ALA A  17       4.017   1.614   1.431  1.00  0.00           H  
ATOM    281 1HB  ALA A  17       5.757   2.990   2.459  1.00  0.00           H  
ATOM    282 2HB  ALA A  17       4.689   2.271   3.684  1.00  0.00           H  
ATOM    283 3HB  ALA A  17       6.296   1.600   3.420  1.00  0.00           H  
ATOM    284  N   GLU A  18       6.793  -0.143   1.083  1.00  0.00           N  
ATOM    285  CA  GLU A  18       7.771  -0.535   0.073  1.00  0.00           C  
ATOM    286  C   GLU A  18       7.057  -1.033  -1.171  1.00  0.00           C  
ATOM    287  O   GLU A  18       7.428  -0.669  -2.289  1.00  0.00           O  
ATOM    288  CB  GLU A  18       8.708  -1.632   0.578  1.00  0.00           C  
ATOM    289  CG  GLU A  18       9.753  -2.085  -0.458  1.00  0.00           C  
ATOM    290  CD  GLU A  18      10.689  -3.120   0.073  1.00  0.00           C  
ATOM    291  OE1 GLU A  18      10.648  -3.387   1.244  1.00  0.00           O  
ATOM    292  OE2 GLU A  18      11.445  -3.663  -0.695  1.00  0.00           O  
ATOM    293  H   GLU A  18       6.805  -0.579   2.013  1.00  0.00           H  
ATOM    294  HA  GLU A  18       8.364   0.338  -0.195  1.00  0.00           H  
ATOM    295 1HB  GLU A  18       9.229  -1.281   1.469  1.00  0.00           H  
ATOM    296 2HB  GLU A  18       8.126  -2.502   0.867  1.00  0.00           H  
ATOM    297 1HG  GLU A  18       9.239  -2.503  -1.324  1.00  0.00           H  
ATOM    298 2HG  GLU A  18      10.320  -1.217  -0.794  1.00  0.00           H  
ATOM    299  N   ALA A  19       6.015  -1.847  -0.989  1.00  0.00           N  
ATOM    300  CA  ALA A  19       5.281  -2.347  -2.141  1.00  0.00           C  
ATOM    301  C   ALA A  19       4.681  -1.196  -2.942  1.00  0.00           C  
ATOM    302  O   ALA A  19       4.723  -1.218  -4.175  1.00  0.00           O  
ATOM    303  CB  ALA A  19       4.187  -3.275  -1.706  1.00  0.00           C  
ATOM    304  H   ALA A  19       5.791  -2.157  -0.033  1.00  0.00           H  
ATOM    305  HA  ALA A  19       5.972  -2.882  -2.782  1.00  0.00           H  
ATOM    306 1HB  ALA A  19       3.663  -3.621  -2.575  1.00  0.00           H  
ATOM    307 2HB  ALA A  19       4.587  -4.113  -1.162  1.00  0.00           H  
ATOM    308 3HB  ALA A  19       3.516  -2.724  -1.074  1.00  0.00           H  
ATOM    309  N   PHE A  20       4.183  -0.158  -2.251  1.00  0.00           N  
ATOM    310  CA  PHE A  20       3.638   1.013  -2.939  1.00  0.00           C  
ATOM    311  C   PHE A  20       4.744   1.632  -3.799  1.00  0.00           C  
ATOM    312  O   PHE A  20       4.559   1.858  -4.996  1.00  0.00           O  
ATOM    313  CB  PHE A  20       3.086   2.054  -1.947  1.00  0.00           C  
ATOM    314  CG  PHE A  20       2.554   3.316  -2.599  1.00  0.00           C  
ATOM    315  CD1 PHE A  20       1.286   3.361  -3.136  1.00  0.00           C  
ATOM    316  CD2 PHE A  20       3.334   4.454  -2.684  1.00  0.00           C  
ATOM    317  CE1 PHE A  20       0.825   4.506  -3.742  1.00  0.00           C  
ATOM    318  CE2 PHE A  20       2.859   5.599  -3.293  1.00  0.00           C  
ATOM    319  CZ  PHE A  20       1.606   5.619  -3.825  1.00  0.00           C  
ATOM    320  H   PHE A  20       4.133  -0.240  -1.228  1.00  0.00           H  
ATOM    321  HA  PHE A  20       2.828   0.692  -3.593  1.00  0.00           H  
ATOM    322 1HB  PHE A  20       2.285   1.603  -1.357  1.00  0.00           H  
ATOM    323 2HB  PHE A  20       3.867   2.342  -1.256  1.00  0.00           H  
ATOM    324  HD1 PHE A  20       0.643   2.477  -3.079  1.00  0.00           H  
ATOM    325  HD2 PHE A  20       4.336   4.437  -2.261  1.00  0.00           H  
ATOM    326  HE1 PHE A  20      -0.167   4.520  -4.161  1.00  0.00           H  
ATOM    327  HE2 PHE A  20       3.484   6.484  -3.353  1.00  0.00           H  
ATOM    328  HZ  PHE A  20       1.226   6.517  -4.311  1.00  0.00           H  
ATOM    329  N   GLU A  21       5.929   1.851  -3.215  1.00  0.00           N  
ATOM    330  CA  GLU A  21       7.031   2.452  -3.967  1.00  0.00           C  
ATOM    331  C   GLU A  21       7.384   1.673  -5.220  1.00  0.00           C  
ATOM    332  O   GLU A  21       7.576   2.261  -6.296  1.00  0.00           O  
ATOM    333  CB  GLU A  21       8.285   2.547  -3.085  1.00  0.00           C  
ATOM    334  CG  GLU A  21       9.522   3.150  -3.778  1.00  0.00           C  
ATOM    335  CD  GLU A  21      10.677   3.411  -2.841  1.00  0.00           C  
ATOM    336  OE1 GLU A  21      10.542   3.163  -1.663  1.00  0.00           O  
ATOM    337  OE2 GLU A  21      11.692   3.870  -3.294  1.00  0.00           O  
ATOM    338  H   GLU A  21       6.039   1.633  -2.216  1.00  0.00           H  
ATOM    339  HA  GLU A  21       6.730   3.445  -4.278  1.00  0.00           H  
ATOM    340 1HB  GLU A  21       8.062   3.111  -2.184  1.00  0.00           H  
ATOM    341 2HB  GLU A  21       8.565   1.547  -2.764  1.00  0.00           H  
ATOM    342 1HG  GLU A  21       9.861   2.454  -4.545  1.00  0.00           H  
ATOM    343 2HG  GLU A  21       9.249   4.053  -4.264  1.00  0.00           H  
ATOM    344  N   LEU A  22       7.427   0.351  -5.101  1.00  0.00           N  
ATOM    345  CA  LEU A  22       7.773  -0.475  -6.239  1.00  0.00           C  
ATOM    346  C   LEU A  22       6.702  -0.366  -7.321  1.00  0.00           C  
ATOM    347  O   LEU A  22       7.005  -0.267  -8.518  1.00  0.00           O  
ATOM    348  CB  LEU A  22       7.841  -1.929  -5.793  1.00  0.00           C  
ATOM    349  CG  LEU A  22       8.947  -2.348  -4.809  1.00  0.00           C  
ATOM    350  CD1 LEU A  22       8.666  -3.787  -4.361  1.00  0.00           C  
ATOM    351  CD2 LEU A  22      10.320  -2.245  -5.454  1.00  0.00           C  
ATOM    352  H   LEU A  22       7.281  -0.063  -4.172  1.00  0.00           H  
ATOM    353  HA  LEU A  22       8.720  -0.137  -6.650  1.00  0.00           H  
ATOM    354 1HB  LEU A  22       6.881  -2.198  -5.353  1.00  0.00           H  
ATOM    355 2HB  LEU A  22       7.974  -2.486  -6.663  1.00  0.00           H  
ATOM    356  HG  LEU A  22       8.918  -1.706  -3.935  1.00  0.00           H  
ATOM    357 1HD1 LEU A  22       9.428  -4.094  -3.643  1.00  0.00           H  
ATOM    358 2HD1 LEU A  22       7.693  -3.849  -3.893  1.00  0.00           H  
ATOM    359 3HD1 LEU A  22       8.690  -4.439  -5.223  1.00  0.00           H  
ATOM    360 1HD2 LEU A  22      11.074  -2.552  -4.727  1.00  0.00           H  
ATOM    361 2HD2 LEU A  22      10.373  -2.888  -6.318  1.00  0.00           H  
ATOM    362 3HD2 LEU A  22      10.513  -1.217  -5.754  1.00  0.00           H  
ATOM    363  N   GLN A  23       5.445  -0.339  -6.889  1.00  0.00           N  
ATOM    364  CA  GLN A  23       4.333  -0.247  -7.805  1.00  0.00           C  
ATOM    365  C   GLN A  23       4.251   1.115  -8.498  1.00  0.00           C  
ATOM    366  O   GLN A  23       3.827   1.190  -9.658  1.00  0.00           O  
ATOM    367  CB  GLN A  23       3.053  -0.560  -7.084  1.00  0.00           C  
ATOM    368  CG  GLN A  23       1.890  -0.707  -7.997  1.00  0.00           C  
ATOM    369  CD  GLN A  23       2.092  -1.825  -8.866  1.00  0.00           C  
ATOM    370  OE1 GLN A  23       2.614  -2.842  -8.376  1.00  0.00           O  
ATOM    371  NE2 GLN A  23       1.719  -1.725 -10.128  1.00  0.00           N  
ATOM    372  H   GLN A  23       5.256  -0.470  -5.887  1.00  0.00           H  
ATOM    373  HA  GLN A  23       4.487  -0.999  -8.574  1.00  0.00           H  
ATOM    374 1HB  GLN A  23       3.175  -1.495  -6.536  1.00  0.00           H  
ATOM    375 2HB  GLN A  23       2.866   0.202  -6.339  1.00  0.00           H  
ATOM    376 1HG  GLN A  23       1.057  -0.889  -7.418  1.00  0.00           H  
ATOM    377 2HG  GLN A  23       1.750   0.177  -8.605  1.00  0.00           H  
ATOM    378 1HE2 GLN A  23       1.865  -2.495 -10.733  1.00  0.00           H  
ATOM    379 2HE2 GLN A  23       1.266  -0.907 -10.526  1.00  0.00           H  
ATOM    380  N   VAL A  24       4.638   2.188  -7.804  1.00  0.00           N  
ATOM    381  CA  VAL A  24       4.631   3.502  -8.434  1.00  0.00           C  
ATOM    382  C   VAL A  24       5.646   3.477  -9.565  1.00  0.00           C  
ATOM    383  O   VAL A  24       5.368   4.028 -10.635  1.00  0.00           O  
ATOM    384  CB  VAL A  24       4.926   4.661  -7.459  1.00  0.00           C  
ATOM    385  CG1 VAL A  24       5.115   5.986  -8.239  1.00  0.00           C  
ATOM    386  CG2 VAL A  24       3.760   4.845  -6.511  1.00  0.00           C  
ATOM    387  H   VAL A  24       4.901   2.067  -6.822  1.00  0.00           H  
ATOM    388  HA  VAL A  24       3.646   3.678  -8.858  1.00  0.00           H  
ATOM    389  HB  VAL A  24       5.834   4.436  -6.899  1.00  0.00           H  
ATOM    390 1HG1 VAL A  24       5.312   6.801  -7.538  1.00  0.00           H  
ATOM    391 2HG1 VAL A  24       5.948   5.907  -8.921  1.00  0.00           H  
ATOM    392 3HG1 VAL A  24       4.215   6.208  -8.807  1.00  0.00           H  
ATOM    393 1HG2 VAL A  24       3.987   5.662  -5.839  1.00  0.00           H  
ATOM    394 2HG2 VAL A  24       2.867   5.075  -7.072  1.00  0.00           H  
ATOM    395 3HG2 VAL A  24       3.600   3.935  -5.941  1.00  0.00           H  
ATOM    396  N   GLU A  25       6.825   2.864  -9.340  1.00  0.00           N  
ATOM    397  CA  GLU A  25       7.810   2.758 -10.412  1.00  0.00           C  
ATOM    398  C   GLU A  25       7.206   2.055 -11.625  1.00  0.00           C  
ATOM    399  O   GLU A  25       7.386   2.518 -12.754  1.00  0.00           O  
ATOM    400  CB  GLU A  25       9.054   1.978  -9.984  1.00  0.00           C  
ATOM    401  CG  GLU A  25      10.151   1.931 -11.056  1.00  0.00           C  
ATOM    402  CD  GLU A  25      11.330   1.104 -10.660  1.00  0.00           C  
ATOM    403  OE1 GLU A  25      11.217   0.368  -9.706  1.00  0.00           O  
ATOM    404  OE2 GLU A  25      12.346   1.203 -11.300  1.00  0.00           O  
ATOM    405  H   GLU A  25       7.031   2.500  -8.399  1.00  0.00           H  
ATOM    406  HA  GLU A  25       8.110   3.757 -10.711  1.00  0.00           H  
ATOM    407 1HB  GLU A  25       9.469   2.418  -9.076  1.00  0.00           H  
ATOM    408 2HB  GLU A  25       8.781   0.955  -9.754  1.00  0.00           H  
ATOM    409 1HG  GLU A  25       9.734   1.510 -11.962  1.00  0.00           H  
ATOM    410 2HG  GLU A  25      10.477   2.945 -11.280  1.00  0.00           H  
ATOM    411  N   ILE A  26       6.446   0.974 -11.402  1.00  0.00           N  
ATOM    412  CA  ILE A  26       5.826   0.274 -12.526  1.00  0.00           C  
ATOM    413  C   ILE A  26       4.869   1.161 -13.261  1.00  0.00           C  
ATOM    414  O   ILE A  26       4.845   1.158 -14.495  1.00  0.00           O  
ATOM    415  CB  ILE A  26       5.052  -0.985 -12.132  1.00  0.00           C  
ATOM    416  CG1 ILE A  26       6.013  -2.027 -11.639  1.00  0.00           C  
ATOM    417  CG2 ILE A  26       4.150  -1.493 -13.343  1.00  0.00           C  
ATOM    418  CD1 ILE A  26       5.334  -3.171 -10.995  1.00  0.00           C  
ATOM    419  H   ILE A  26       6.377   0.616 -10.439  1.00  0.00           H  
ATOM    420  HA  ILE A  26       6.619  -0.015 -13.220  1.00  0.00           H  
ATOM    421  HB  ILE A  26       4.395  -0.749 -11.289  1.00  0.00           H  
ATOM    422 1HG1 ILE A  26       6.609  -2.384 -12.472  1.00  0.00           H  
ATOM    423 2HG1 ILE A  26       6.687  -1.577 -10.909  1.00  0.00           H  
ATOM    424 1HG2 ILE A  26       3.587  -2.372 -13.067  1.00  0.00           H  
ATOM    425 2HG2 ILE A  26       3.433  -0.733 -13.647  1.00  0.00           H  
ATOM    426 3HG2 ILE A  26       4.788  -1.721 -14.191  1.00  0.00           H  
ATOM    427 1HD1 ILE A  26       6.052  -3.855 -10.682  1.00  0.00           H  
ATOM    428 2HD1 ILE A  26       4.758  -2.829 -10.143  1.00  0.00           H  
ATOM    429 3HD1 ILE A  26       4.690  -3.652 -11.684  1.00  0.00           H  
ATOM    430  N   PHE A  27       4.034   1.885 -12.517  1.00  0.00           N  
ATOM    431  CA  PHE A  27       3.077   2.753 -13.156  1.00  0.00           C  
ATOM    432  C   PHE A  27       3.802   3.741 -14.051  1.00  0.00           C  
ATOM    433  O   PHE A  27       3.418   3.917 -15.210  1.00  0.00           O  
ATOM    434  CB  PHE A  27       2.241   3.519 -12.140  1.00  0.00           C  
ATOM    435  CG  PHE A  27       1.287   4.420 -12.812  1.00  0.00           C  
ATOM    436  CD1 PHE A  27       0.145   3.902 -13.334  1.00  0.00           C  
ATOM    437  CD2 PHE A  27       1.529   5.782 -12.957  1.00  0.00           C  
ATOM    438  CE1 PHE A  27      -0.725   4.684 -13.981  1.00  0.00           C  
ATOM    439  CE2 PHE A  27       0.621   6.577 -13.617  1.00  0.00           C  
ATOM    440  CZ  PHE A  27      -0.497   6.026 -14.131  1.00  0.00           C  
ATOM    441  H   PHE A  27       4.060   1.793 -11.497  1.00  0.00           H  
ATOM    442  HA  PHE A  27       2.413   2.145 -13.771  1.00  0.00           H  
ATOM    443 1HB  PHE A  27       1.691   2.818 -11.521  1.00  0.00           H  
ATOM    444 2HB  PHE A  27       2.886   4.105 -11.488  1.00  0.00           H  
ATOM    445  HD1 PHE A  27      -0.057   2.836 -13.234  1.00  0.00           H  
ATOM    446  HD2 PHE A  27       2.446   6.212 -12.547  1.00  0.00           H  
ATOM    447  HE1 PHE A  27      -1.609   4.244 -14.393  1.00  0.00           H  
ATOM    448  HE2 PHE A  27       0.790   7.633 -13.742  1.00  0.00           H  
ATOM    449  HZ  PHE A  27      -1.220   6.643 -14.663  1.00  0.00           H  
ATOM    450  N   LYS A  28       4.849   4.387 -13.528  1.00  0.00           N  
ATOM    451  CA  LYS A  28       5.573   5.368 -14.316  1.00  0.00           C  
ATOM    452  C   LYS A  28       6.166   4.750 -15.581  1.00  0.00           C  
ATOM    453  O   LYS A  28       6.097   5.359 -16.650  1.00  0.00           O  
ATOM    454  CB  LYS A  28       6.718   5.970 -13.502  1.00  0.00           C  
ATOM    455  CG  LYS A  28       6.306   6.905 -12.369  1.00  0.00           C  
ATOM    456  CD  LYS A  28       7.525   7.635 -11.765  1.00  0.00           C  
ATOM    457  CE  LYS A  28       8.449   6.674 -10.986  1.00  0.00           C  
ATOM    458  NZ  LYS A  28       9.537   7.393 -10.263  1.00  0.00           N  
ATOM    459  H   LYS A  28       5.123   4.198 -12.558  1.00  0.00           H  
ATOM    460  HA  LYS A  28       4.880   6.154 -14.612  1.00  0.00           H  
ATOM    461 1HB  LYS A  28       7.283   5.149 -13.065  1.00  0.00           H  
ATOM    462 2HB  LYS A  28       7.390   6.512 -14.164  1.00  0.00           H  
ATOM    463 1HG  LYS A  28       5.607   7.638 -12.743  1.00  0.00           H  
ATOM    464 2HG  LYS A  28       5.812   6.333 -11.590  1.00  0.00           H  
ATOM    465 1HD  LYS A  28       8.095   8.120 -12.557  1.00  0.00           H  
ATOM    466 2HD  LYS A  28       7.173   8.407 -11.071  1.00  0.00           H  
ATOM    467 1HE  LYS A  28       7.855   6.126 -10.266  1.00  0.00           H  
ATOM    468 2HE  LYS A  28       8.908   5.972 -11.676  1.00  0.00           H  
ATOM    469 1HZ  LYS A  28      10.108   6.734  -9.762  1.00  0.00           H  
ATOM    470 2HZ  LYS A  28      10.109   7.906 -10.913  1.00  0.00           H  
ATOM    471 3HZ  LYS A  28       9.119   8.056  -9.593  1.00  0.00           H  
ATOM    472  N   LEU A  29       6.716   3.531 -15.476  1.00  0.00           N  
ATOM    473  CA  LEU A  29       7.314   2.865 -16.628  1.00  0.00           C  
ATOM    474  C   LEU A  29       6.268   2.477 -17.679  1.00  0.00           C  
ATOM    475  O   LEU A  29       6.509   2.630 -18.884  1.00  0.00           O  
ATOM    476  CB  LEU A  29       8.073   1.627 -16.149  1.00  0.00           C  
ATOM    477  CG  LEU A  29       9.351   1.880 -15.281  1.00  0.00           C  
ATOM    478  CD1 LEU A  29       9.838   0.538 -14.725  1.00  0.00           C  
ATOM    479  CD2 LEU A  29      10.448   2.572 -16.103  1.00  0.00           C  
ATOM    480  H   LEU A  29       6.777   3.095 -14.549  1.00  0.00           H  
ATOM    481  HA  LEU A  29       8.003   3.556 -17.098  1.00  0.00           H  
ATOM    482 1HB  LEU A  29       7.386   1.023 -15.554  1.00  0.00           H  
ATOM    483 2HB  LEU A  29       8.363   1.061 -17.003  1.00  0.00           H  
ATOM    484  HG  LEU A  29       9.100   2.518 -14.445  1.00  0.00           H  
ATOM    485 1HD1 LEU A  29      10.716   0.707 -14.098  1.00  0.00           H  
ATOM    486 2HD1 LEU A  29       9.049   0.088 -14.124  1.00  0.00           H  
ATOM    487 3HD1 LEU A  29      10.100  -0.133 -15.522  1.00  0.00           H  
ATOM    488 1HD2 LEU A  29      11.316   2.729 -15.462  1.00  0.00           H  
ATOM    489 2HD2 LEU A  29      10.733   1.960 -16.943  1.00  0.00           H  
ATOM    490 3HD2 LEU A  29      10.106   3.533 -16.467  1.00  0.00           H  
ATOM    491  N   LEU A  30       5.084   2.039 -17.240  1.00  0.00           N  
ATOM    492  CA  LEU A  30       4.024   1.669 -18.175  1.00  0.00           C  
ATOM    493  C   LEU A  30       3.587   2.929 -18.932  1.00  0.00           C  
ATOM    494  O   LEU A  30       3.363   2.888 -20.156  1.00  0.00           O  
ATOM    495  CB  LEU A  30       2.831   1.049 -17.415  1.00  0.00           C  
ATOM    496  CG  LEU A  30       1.611   0.505 -18.260  1.00  0.00           C  
ATOM    497  CD1 LEU A  30       2.065  -0.629 -19.205  1.00  0.00           C  
ATOM    498  CD2 LEU A  30       0.514   0.014 -17.296  1.00  0.00           C  
ATOM    499  H   LEU A  30       4.945   1.888 -16.233  1.00  0.00           H  
ATOM    500  HA  LEU A  30       4.430   0.953 -18.881  1.00  0.00           H  
ATOM    501 1HB  LEU A  30       3.212   0.223 -16.811  1.00  0.00           H  
ATOM    502 2HB  LEU A  30       2.446   1.807 -16.725  1.00  0.00           H  
ATOM    503  HG  LEU A  30       1.218   1.307 -18.878  1.00  0.00           H  
ATOM    504 1HD1 LEU A  30       1.211  -0.986 -19.781  1.00  0.00           H  
ATOM    505 2HD1 LEU A  30       2.820  -0.265 -19.892  1.00  0.00           H  
ATOM    506 3HD1 LEU A  30       2.472  -1.450 -18.629  1.00  0.00           H  
ATOM    507 1HD2 LEU A  30      -0.342  -0.350 -17.872  1.00  0.00           H  
ATOM    508 2HD2 LEU A  30       0.903  -0.787 -16.680  1.00  0.00           H  
ATOM    509 3HD2 LEU A  30       0.195   0.838 -16.655  1.00  0.00           H  
ATOM    510  N   VAL A  31       3.495   4.053 -18.205  1.00  0.00           N  
ATOM    511  CA  VAL A  31       3.143   5.333 -18.789  1.00  0.00           C  
ATOM    512  C   VAL A  31       4.192   5.803 -19.767  1.00  0.00           C  
ATOM    513  O   VAL A  31       3.842   6.312 -20.832  1.00  0.00           O  
ATOM    514  CB  VAL A  31       2.949   6.418 -17.721  1.00  0.00           C  
ATOM    515  CG1 VAL A  31       2.797   7.811 -18.387  1.00  0.00           C  
ATOM    516  CG2 VAL A  31       1.738   6.082 -16.934  1.00  0.00           C  
ATOM    517  H   VAL A  31       3.656   3.994 -17.190  1.00  0.00           H  
ATOM    518  HA  VAL A  31       2.200   5.209 -19.323  1.00  0.00           H  
ATOM    519  HB  VAL A  31       3.812   6.453 -17.060  1.00  0.00           H  
ATOM    520 1HG1 VAL A  31       2.641   8.562 -17.613  1.00  0.00           H  
ATOM    521 2HG1 VAL A  31       3.690   8.074 -18.950  1.00  0.00           H  
ATOM    522 3HG1 VAL A  31       1.954   7.799 -19.069  1.00  0.00           H  
ATOM    523 1HG2 VAL A  31       1.586   6.845 -16.186  1.00  0.00           H  
ATOM    524 2HG2 VAL A  31       0.907   6.038 -17.592  1.00  0.00           H  
ATOM    525 3HG2 VAL A  31       1.840   5.124 -16.456  1.00  0.00           H  
ATOM    526  N   LYS A  32       5.467   5.667 -19.392  1.00  0.00           N  
ATOM    527  CA  LYS A  32       6.571   6.073 -20.232  1.00  0.00           C  
ATOM    528  C   LYS A  32       6.505   5.337 -21.559  1.00  0.00           C  
ATOM    529  O   LYS A  32       6.639   5.958 -22.601  1.00  0.00           O  
ATOM    530  CB  LYS A  32       7.895   5.811 -19.512  1.00  0.00           C  
ATOM    531  CG  LYS A  32       9.174   6.290 -20.208  1.00  0.00           C  
ATOM    532  CD  LYS A  32      10.367   6.011 -19.277  1.00  0.00           C  
ATOM    533  CE  LYS A  32      11.687   6.663 -19.714  1.00  0.00           C  
ATOM    534  NZ  LYS A  32      12.241   6.107 -20.977  1.00  0.00           N  
ATOM    535  H   LYS A  32       5.671   5.296 -18.462  1.00  0.00           H  
ATOM    536  HA  LYS A  32       6.482   7.140 -20.431  1.00  0.00           H  
ATOM    537 1HB  LYS A  32       7.856   6.273 -18.527  1.00  0.00           H  
ATOM    538 2HB  LYS A  32       8.000   4.739 -19.355  1.00  0.00           H  
ATOM    539 1HG  LYS A  32       9.308   5.761 -21.154  1.00  0.00           H  
ATOM    540 2HG  LYS A  32       9.106   7.355 -20.412  1.00  0.00           H  
ATOM    541 1HD  LYS A  32      10.120   6.364 -18.274  1.00  0.00           H  
ATOM    542 2HD  LYS A  32      10.524   4.932 -19.227  1.00  0.00           H  
ATOM    543 1HE  LYS A  32      11.535   7.730 -19.837  1.00  0.00           H  
ATOM    544 2HE  LYS A  32      12.418   6.499 -18.920  1.00  0.00           H  
ATOM    545 1HZ  LYS A  32      13.113   6.558 -21.184  1.00  0.00           H  
ATOM    546 2HZ  LYS A  32      12.412   5.089 -20.876  1.00  0.00           H  
ATOM    547 3HZ  LYS A  32      11.618   6.252 -21.753  1.00  0.00           H  
ATOM    548  N   ILE A  33       6.218   4.030 -21.569  1.00  0.00           N  
ATOM    549  CA  ILE A  33       6.139   3.347 -22.859  1.00  0.00           C  
ATOM    550  C   ILE A  33       4.994   3.927 -23.699  1.00  0.00           C  
ATOM    551  O   ILE A  33       5.163   4.218 -24.888  1.00  0.00           O  
ATOM    552  CB  ILE A  33       5.924   1.819 -22.713  1.00  0.00           C  
ATOM    553  CG1 ILE A  33       7.176   1.169 -22.084  1.00  0.00           C  
ATOM    554  CG2 ILE A  33       5.617   1.186 -24.112  1.00  0.00           C  
ATOM    555  CD1 ILE A  33       6.973  -0.269 -21.635  1.00  0.00           C  
ATOM    556  H   ILE A  33       6.136   3.523 -20.678  1.00  0.00           H  
ATOM    557  HA  ILE A  33       7.072   3.512 -23.395  1.00  0.00           H  
ATOM    558  HB  ILE A  33       5.084   1.638 -22.032  1.00  0.00           H  
ATOM    559 1HG1 ILE A  33       7.989   1.194 -22.809  1.00  0.00           H  
ATOM    560 2HG1 ILE A  33       7.468   1.761 -21.218  1.00  0.00           H  
ATOM    561 1HG2 ILE A  33       5.452   0.120 -24.023  1.00  0.00           H  
ATOM    562 2HG2 ILE A  33       4.723   1.627 -24.544  1.00  0.00           H  
ATOM    563 3HG2 ILE A  33       6.461   1.363 -24.784  1.00  0.00           H  
ATOM    564 1HD1 ILE A  33       7.869  -0.658 -21.200  1.00  0.00           H  
ATOM    565 2HD1 ILE A  33       6.175  -0.304 -20.889  1.00  0.00           H  
ATOM    566 3HD1 ILE A  33       6.716  -0.879 -22.471  1.00  0.00           H  
ATOM    567  N   LEU A  34       3.822   4.122 -23.073  1.00  0.00           N  
ATOM    568  CA  LEU A  34       2.649   4.652 -23.768  1.00  0.00           C  
ATOM    569  C   LEU A  34       2.887   6.053 -24.357  1.00  0.00           C  
ATOM    570  O   LEU A  34       2.491   6.329 -25.497  1.00  0.00           O  
ATOM    571  CB  LEU A  34       1.466   4.700 -22.762  1.00  0.00           C  
ATOM    572  CG  LEU A  34       0.096   5.321 -23.225  1.00  0.00           C  
ATOM    573  CD1 LEU A  34      -0.508   4.543 -24.416  1.00  0.00           C  
ATOM    574  CD2 LEU A  34      -0.872   5.318 -22.025  1.00  0.00           C  
ATOM    575  H   LEU A  34       3.737   3.854 -22.089  1.00  0.00           H  
ATOM    576  HA  LEU A  34       2.407   3.970 -24.579  1.00  0.00           H  
ATOM    577 1HB  LEU A  34       1.277   3.683 -22.416  1.00  0.00           H  
ATOM    578 2HB  LEU A  34       1.795   5.277 -21.899  1.00  0.00           H  
ATOM    579  HG  LEU A  34       0.264   6.349 -23.537  1.00  0.00           H  
ATOM    580 1HD1 LEU A  34      -1.452   5.003 -24.712  1.00  0.00           H  
ATOM    581 2HD1 LEU A  34       0.179   4.571 -25.262  1.00  0.00           H  
ATOM    582 3HD1 LEU A  34      -0.687   3.522 -24.134  1.00  0.00           H  
ATOM    583 1HD2 LEU A  34      -1.811   5.774 -22.322  1.00  0.00           H  
ATOM    584 2HD2 LEU A  34      -1.050   4.297 -21.703  1.00  0.00           H  
ATOM    585 3HD2 LEU A  34      -0.435   5.888 -21.202  1.00  0.00           H  
ATOM    586  N   SER A  35       3.517   6.937 -23.582  1.00  0.00           N  
ATOM    587  CA  SER A  35       3.753   8.303 -24.035  1.00  0.00           C  
ATOM    588  C   SER A  35       5.016   8.504 -24.884  1.00  0.00           C  
ATOM    589  O   SER A  35       5.028   9.348 -25.784  1.00  0.00           O  
ATOM    590  CB  SER A  35       3.823   9.213 -22.824  1.00  0.00           C  
ATOM    591  OG  SER A  35       2.590   9.259 -22.159  1.00  0.00           O  
ATOM    592  H   SER A  35       3.796   6.663 -22.639  1.00  0.00           H  
ATOM    593  HA  SER A  35       2.899   8.609 -24.629  1.00  0.00           H  
ATOM    594 1HB  SER A  35       4.593   8.853 -22.142  1.00  0.00           H  
ATOM    595 2HB  SER A  35       4.107  10.216 -23.139  1.00  0.00           H  
ATOM    596  HG  SER A  35       2.714   9.850 -21.412  1.00  0.00           H  
ATOM    597  N   ALA A  36       6.085   7.760 -24.599  1.00  0.00           N  
ATOM    598  CA  ALA A  36       7.362   7.926 -25.285  1.00  0.00           C  
ATOM    599  C   ALA A  36       7.523   7.145 -26.579  1.00  0.00           C  
ATOM    600  O   ALA A  36       8.358   7.527 -27.400  1.00  0.00           O  
ATOM    601  CB  ALA A  36       8.507   7.512 -24.379  1.00  0.00           C  
ATOM    602  H   ALA A  36       6.044   7.072 -23.854  1.00  0.00           H  
ATOM    603  HA  ALA A  36       7.460   8.986 -25.527  1.00  0.00           H  
ATOM    604 1HB  ALA A  36       9.454   7.696 -24.893  1.00  0.00           H  
ATOM    605 2HB  ALA A  36       8.471   8.085 -23.459  1.00  0.00           H  
ATOM    606 3HB  ALA A  36       8.425   6.445 -24.149  1.00  0.00           H  
ATOM    607  N   ASN A  37       6.760   6.058 -26.786  1.00  0.00           N  
ATOM    608  CA  ASN A  37       6.994   5.200 -27.947  1.00  0.00           C  
ATOM    609  C   ASN A  37       8.442   4.701 -27.899  1.00  0.00           C  
ATOM    610  O   ASN A  37       9.175   4.717 -28.888  1.00  0.00           O  
ATOM    611  CB  ASN A  37       6.699   5.925 -29.250  1.00  0.00           C  
ATOM    612  CG  ASN A  37       5.284   6.352 -29.358  1.00  0.00           C  
ATOM    613  OD1 ASN A  37       4.351   5.585 -29.081  1.00  0.00           O  
ATOM    614  ND2 ASN A  37       5.090   7.583 -29.768  1.00  0.00           N  
ATOM    615  H   ASN A  37       6.065   5.753 -26.096  1.00  0.00           H  
ATOM    616  HA  ASN A  37       6.344   4.330 -27.874  1.00  0.00           H  
ATOM    617 1HB  ASN A  37       7.335   6.792 -29.383  1.00  0.00           H  
ATOM    618 2HB  ASN A  37       6.911   5.250 -30.079  1.00  0.00           H  
ATOM    619 1HD2 ASN A  37       4.163   7.941 -29.862  1.00  0.00           H  
ATOM    620 2HD2 ASN A  37       5.875   8.168 -29.979  1.00  0.00           H  
ATOM    621  N   SER A  38       8.820   4.251 -26.699  1.00  0.00           N  
ATOM    622  CA  SER A  38      10.139   3.763 -26.347  1.00  0.00           C  
ATOM    623  C   SER A  38      10.590   2.655 -27.298  1.00  0.00           C  
ATOM    624  O   SER A  38       9.757   1.854 -27.732  1.00  0.00           O  
ATOM    625  CB  SER A  38      10.079   3.160 -24.941  1.00  0.00           C  
ATOM    626  OG  SER A  38       9.676   4.093 -23.979  1.00  0.00           O  
ATOM    627  H   SER A  38       8.123   4.289 -25.967  1.00  0.00           H  
ATOM    628  HA  SER A  38      10.815   4.613 -26.380  1.00  0.00           H  
ATOM    629 1HB  SER A  38       9.390   2.327 -24.942  1.00  0.00           H  
ATOM    630 2HB  SER A  38      11.049   2.758 -24.673  1.00  0.00           H  
ATOM    631  HG  SER A  38       9.775   3.647 -23.130  1.00  0.00           H  
ATOM    632  N   PRO A  39      11.903   2.567 -27.621  1.00  0.00           N  
ATOM    633  CA  PRO A  39      12.501   1.552 -28.461  1.00  0.00           C  
ATOM    634  C   PRO A  39      12.415   0.270 -27.679  1.00  0.00           C  
ATOM    635  O   PRO A  39      12.462   0.320 -26.448  1.00  0.00           O  
ATOM    636  CB  PRO A  39      13.945   2.023 -28.662  1.00  0.00           C  
ATOM    637  CG  PRO A  39      14.230   2.854 -27.458  1.00  0.00           C  
ATOM    638  CD  PRO A  39      12.916   3.516 -27.140  1.00  0.00           C  
ATOM    639  HA  PRO A  39      11.965   1.481 -29.421  1.00  0.00           H  
ATOM    640 1HB  PRO A  39      14.615   1.155 -28.750  1.00  0.00           H  
ATOM    641 2HB  PRO A  39      14.028   2.590 -29.601  1.00  0.00           H  
ATOM    642 1HG  PRO A  39      14.594   2.219 -26.636  1.00  0.00           H  
ATOM    643 2HG  PRO A  39      15.027   3.579 -27.676  1.00  0.00           H  
ATOM    644 1HD  PRO A  39      12.827   3.652 -26.052  1.00  0.00           H  
ATOM    645 2HD  PRO A  39      12.857   4.484 -27.658  1.00  0.00           H  
ATOM    646  N   LYS A  40      12.423  -0.874 -28.341  1.00  0.00           N  
ATOM    647  CA  LYS A  40      12.305  -2.308 -28.350  1.00  0.00           C  
ATOM    648  C   LYS A  40      13.107  -2.942 -27.232  1.00  0.00           C  
ATOM    649  O   LYS A  40      12.607  -3.877 -26.637  1.00  0.00           O  
ATOM    650  CB  LYS A  40      12.753  -2.866 -29.702  1.00  0.00           C  
ATOM    651  CG  LYS A  40      11.798  -2.571 -30.852  1.00  0.00           C  
ATOM    652  CD  LYS A  40      12.319  -3.140 -32.163  1.00  0.00           C  
ATOM    653  CE  LYS A  40      11.375  -2.831 -33.315  1.00  0.00           C  
ATOM    654  NZ  LYS A  40      11.891  -3.349 -34.611  1.00  0.00           N  
ATOM    655  H   LYS A  40      12.413  -1.141 -27.371  1.00  0.00           H  
ATOM    656  HA  LYS A  40      11.265  -2.557 -28.158  1.00  0.00           H  
ATOM    657 1HB  LYS A  40      13.727  -2.452 -29.962  1.00  0.00           H  
ATOM    658 2HB  LYS A  40      12.865  -3.948 -29.630  1.00  0.00           H  
ATOM    659 1HG  LYS A  40      10.823  -3.010 -30.637  1.00  0.00           H  
ATOM    660 2HG  LYS A  40      11.676  -1.493 -30.956  1.00  0.00           H  
ATOM    661 1HD  LYS A  40      13.298  -2.712 -32.382  1.00  0.00           H  
ATOM    662 2HD  LYS A  40      12.426  -4.221 -32.073  1.00  0.00           H  
ATOM    663 1HE  LYS A  40      10.403  -3.281 -33.119  1.00  0.00           H  
ATOM    664 2HE  LYS A  40      11.241  -1.753 -33.397  1.00  0.00           H  
ATOM    665 1HZ  LYS A  40      11.237  -3.124 -35.348  1.00  0.00           H  
ATOM    666 2HZ  LYS A  40      12.785  -2.923 -34.813  1.00  0.00           H  
ATOM    667 3HZ  LYS A  40      12.000  -4.351 -34.554  1.00  0.00           H  
ATOM    668  N   ASP A  41      14.305  -2.471 -26.891  1.00  0.00           N  
ATOM    669  CA  ASP A  41      14.986  -3.159 -25.793  1.00  0.00           C  
ATOM    670  C   ASP A  41      14.435  -2.726 -24.420  1.00  0.00           C  
ATOM    671  O   ASP A  41      14.506  -3.487 -23.444  1.00  0.00           O  
ATOM    672  CB  ASP A  41      16.484  -2.902 -25.865  1.00  0.00           C  
ATOM    673  CG  ASP A  41      16.768  -1.436 -25.870  1.00  0.00           C  
ATOM    674  OD1 ASP A  41      16.149  -0.769 -26.678  1.00  0.00           O  
ATOM    675  OD2 ASP A  41      17.570  -0.975 -25.093  1.00  0.00           O  
ATOM    676  H   ASP A  41      14.780  -1.676 -27.344  1.00  0.00           H  
ATOM    677  HA  ASP A  41      14.823  -4.234 -25.910  1.00  0.00           H  
ATOM    678 1HB  ASP A  41      16.972  -3.369 -25.006  1.00  0.00           H  
ATOM    679 2HB  ASP A  41      16.891  -3.350 -26.768  1.00  0.00           H  
ATOM    680  N   GLU A  42      13.852  -1.515 -24.346  1.00  0.00           N  
ATOM    681  CA  GLU A  42      13.380  -1.001 -23.080  1.00  0.00           C  
ATOM    682  C   GLU A  42      12.162  -1.756 -22.580  1.00  0.00           C  
ATOM    683  O   GLU A  42      11.968  -1.879 -21.372  1.00  0.00           O  
ATOM    684  CB  GLU A  42      13.099   0.494 -23.168  1.00  0.00           C  
ATOM    685  CG  GLU A  42      12.848   1.146 -21.811  1.00  0.00           C  
ATOM    686  CD  GLU A  42      12.808   2.654 -21.863  1.00  0.00           C  
ATOM    687  OE1 GLU A  42      12.922   3.197 -22.927  1.00  0.00           O  
ATOM    688  OE2 GLU A  42      12.674   3.270 -20.829  1.00  0.00           O  
ATOM    689  H   GLU A  42      13.748  -0.904 -25.163  1.00  0.00           H  
ATOM    690  HA  GLU A  42      14.173  -1.133 -22.350  1.00  0.00           H  
ATOM    691 1HB  GLU A  42      13.934   1.000 -23.670  1.00  0.00           H  
ATOM    692 2HB  GLU A  42      12.212   0.653 -23.779  1.00  0.00           H  
ATOM    693 1HG  GLU A  42      11.902   0.790 -21.455  1.00  0.00           H  
ATOM    694 2HG  GLU A  42      13.615   0.821 -21.102  1.00  0.00           H  
ATOM    695  N   LYS A  43      11.305  -2.198 -23.492  1.00  0.00           N  
ATOM    696  CA  LYS A  43      10.078  -2.855 -23.092  1.00  0.00           C  
ATOM    697  C   LYS A  43      10.351  -4.089 -22.233  1.00  0.00           C  
ATOM    698  O   LYS A  43       9.752  -4.207 -21.163  1.00  0.00           O  
ATOM    699  CB  LYS A  43       9.272  -3.214 -24.328  1.00  0.00           C  
ATOM    700  CG  LYS A  43       7.898  -3.833 -24.050  1.00  0.00           C  
ATOM    701  CD  LYS A  43       7.118  -4.033 -25.352  1.00  0.00           C  
ATOM    702  CE  LYS A  43       7.503  -5.348 -26.079  1.00  0.00           C  
ATOM    703  NZ  LYS A  43       6.805  -6.529 -25.503  1.00  0.00           N  
ATOM    704  H   LYS A  43      11.518  -2.074 -24.473  1.00  0.00           H  
ATOM    705  HA  LYS A  43       9.497  -2.156 -22.492  1.00  0.00           H  
ATOM    706 1HB  LYS A  43       9.125  -2.317 -24.929  1.00  0.00           H  
ATOM    707 2HB  LYS A  43       9.859  -3.915 -24.927  1.00  0.00           H  
ATOM    708 1HG  LYS A  43       8.031  -4.799 -23.556  1.00  0.00           H  
ATOM    709 2HG  LYS A  43       7.330  -3.189 -23.384  1.00  0.00           H  
ATOM    710 1HD  LYS A  43       6.047  -4.069 -25.122  1.00  0.00           H  
ATOM    711 2HD  LYS A  43       7.298  -3.195 -26.021  1.00  0.00           H  
ATOM    712 1HE  LYS A  43       7.232  -5.258 -27.127  1.00  0.00           H  
ATOM    713 2HE  LYS A  43       8.578  -5.512 -26.005  1.00  0.00           H  
ATOM    714 1HZ  LYS A  43       7.055  -7.364 -26.003  1.00  0.00           H  
ATOM    715 2HZ  LYS A  43       7.020  -6.667 -24.500  1.00  0.00           H  
ATOM    716 3HZ  LYS A  43       5.802  -6.356 -25.589  1.00  0.00           H  
ATOM    717  N   GLU A  44      11.266  -4.982 -22.640  1.00  0.00           N  
ATOM    718  CA  GLU A  44      11.579  -6.126 -21.799  1.00  0.00           C  
ATOM    719  C   GLU A  44      12.263  -5.705 -20.507  1.00  0.00           C  
ATOM    720  O   GLU A  44      12.001  -6.294 -19.459  1.00  0.00           O  
ATOM    721  CB  GLU A  44      12.471  -7.112 -22.558  1.00  0.00           C  
ATOM    722  CG  GLU A  44      11.778  -7.828 -23.709  1.00  0.00           C  
ATOM    723  CD  GLU A  44      12.696  -8.752 -24.460  1.00  0.00           C  
ATOM    724  OE1 GLU A  44      13.869  -8.756 -24.173  1.00  0.00           O  
ATOM    725  OE2 GLU A  44      12.223  -9.454 -25.323  1.00  0.00           O  
ATOM    726  H   GLU A  44      11.728  -4.910 -23.552  1.00  0.00           H  
ATOM    727  HA  GLU A  44      10.636  -6.597 -21.528  1.00  0.00           H  
ATOM    728 1HB  GLU A  44      13.334  -6.585 -22.963  1.00  0.00           H  
ATOM    729 2HB  GLU A  44      12.844  -7.870 -21.869  1.00  0.00           H  
ATOM    730 1HG  GLU A  44      10.943  -8.406 -23.315  1.00  0.00           H  
ATOM    731 2HG  GLU A  44      11.377  -7.084 -24.396  1.00  0.00           H  
ATOM    732  N   LYS A  45      13.106  -4.663 -20.531  1.00  0.00           N  
ATOM    733  CA  LYS A  45      13.732  -4.243 -19.275  1.00  0.00           C  
ATOM    734  C   LYS A  45      12.624  -3.883 -18.264  1.00  0.00           C  
ATOM    735  O   LYS A  45      12.739  -4.180 -17.066  1.00  0.00           O  
ATOM    736  CB  LYS A  45      14.661  -3.049 -19.499  1.00  0.00           C  
ATOM    737  CG  LYS A  45      15.923  -3.384 -20.293  1.00  0.00           C  
ATOM    738  CD  LYS A  45      16.787  -2.147 -20.549  1.00  0.00           C  
ATOM    739  CE  LYS A  45      17.923  -2.453 -21.526  1.00  0.00           C  
ATOM    740  NZ  LYS A  45      18.726  -1.235 -21.845  1.00  0.00           N  
ATOM    741  H   LYS A  45      13.343  -4.216 -21.426  1.00  0.00           H  
ATOM    742  HA  LYS A  45      14.307  -5.074 -18.870  1.00  0.00           H  
ATOM    743 1HB  LYS A  45      14.123  -2.266 -20.030  1.00  0.00           H  
ATOM    744 2HB  LYS A  45      14.963  -2.641 -18.536  1.00  0.00           H  
ATOM    745 1HG  LYS A  45      16.502  -4.112 -19.730  1.00  0.00           H  
ATOM    746 2HG  LYS A  45      15.645  -3.835 -21.239  1.00  0.00           H  
ATOM    747 1HD  LYS A  45      16.173  -1.349 -20.963  1.00  0.00           H  
ATOM    748 2HD  LYS A  45      17.214  -1.803 -19.608  1.00  0.00           H  
ATOM    749 1HE  LYS A  45      18.579  -3.213 -21.103  1.00  0.00           H  
ATOM    750 2HE  LYS A  45      17.488  -2.835 -22.453  1.00  0.00           H  
ATOM    751 1HZ  LYS A  45      19.451  -1.473 -22.511  1.00  0.00           H  
ATOM    752 2HZ  LYS A  45      18.118  -0.526 -22.251  1.00  0.00           H  
ATOM    753 3HZ  LYS A  45      19.146  -0.872 -21.005  1.00  0.00           H  
ATOM    754  N   ILE A  46      11.557  -3.244 -18.761  1.00  0.00           N  
ATOM    755  CA  ILE A  46      10.407  -2.887 -17.941  1.00  0.00           C  
ATOM    756  C   ILE A  46       9.606  -4.119 -17.518  1.00  0.00           C  
ATOM    757  O   ILE A  46       9.241  -4.223 -16.346  1.00  0.00           O  
ATOM    758  CB  ILE A  46       9.528  -1.839 -18.646  1.00  0.00           C  
ATOM    759  CG1 ILE A  46      10.360  -0.519 -18.692  1.00  0.00           C  
ATOM    760  CG2 ILE A  46       8.149  -1.684 -17.909  1.00  0.00           C  
ATOM    761  CD1 ILE A  46       9.834   0.581 -19.565  1.00  0.00           C  
ATOM    762  H   ILE A  46      11.585  -2.965 -19.749  1.00  0.00           H  
ATOM    763  HA  ILE A  46      10.779  -2.415 -17.037  1.00  0.00           H  
ATOM    764  HB  ILE A  46       9.357  -2.144 -19.678  1.00  0.00           H  
ATOM    765 1HG1 ILE A  46      10.439  -0.153 -17.703  1.00  0.00           H  
ATOM    766 2HG1 ILE A  46      11.364  -0.758 -19.044  1.00  0.00           H  
ATOM    767 1HG2 ILE A  46       7.540  -0.937 -18.408  1.00  0.00           H  
ATOM    768 2HG2 ILE A  46       7.611  -2.632 -17.919  1.00  0.00           H  
ATOM    769 3HG2 ILE A  46       8.316  -1.384 -16.875  1.00  0.00           H  
ATOM    770 1HD1 ILE A  46      10.511   1.439 -19.505  1.00  0.00           H  
ATOM    771 2HD1 ILE A  46       9.801   0.230 -20.589  1.00  0.00           H  
ATOM    772 3HD1 ILE A  46       8.846   0.889 -19.251  1.00  0.00           H  
ATOM    773  N   GLU A  47       9.339  -5.058 -18.432  1.00  0.00           N  
ATOM    774  CA  GLU A  47       8.572  -6.252 -18.067  1.00  0.00           C  
ATOM    775  C   GLU A  47       9.316  -7.053 -16.994  1.00  0.00           C  
ATOM    776  O   GLU A  47       8.692  -7.611 -16.080  1.00  0.00           O  
ATOM    777  CB  GLU A  47       8.322  -7.136 -19.292  1.00  0.00           C  
ATOM    778  CG  GLU A  47       7.365  -6.549 -20.335  1.00  0.00           C  
ATOM    779  CD  GLU A  47       7.289  -7.404 -21.591  1.00  0.00           C  
ATOM    780  OE1 GLU A  47       7.618  -8.563 -21.517  1.00  0.00           O  
ATOM    781  OE2 GLU A  47       6.954  -6.875 -22.632  1.00  0.00           O  
ATOM    782  H   GLU A  47       9.638  -4.911 -19.402  1.00  0.00           H  
ATOM    783  HA  GLU A  47       7.617  -5.941 -17.662  1.00  0.00           H  
ATOM    784 1HB  GLU A  47       9.269  -7.346 -19.782  1.00  0.00           H  
ATOM    785 2HB  GLU A  47       7.908  -8.088 -18.968  1.00  0.00           H  
ATOM    786 1HG  GLU A  47       6.369  -6.480 -19.893  1.00  0.00           H  
ATOM    787 2HG  GLU A  47       7.682  -5.544 -20.595  1.00  0.00           H  
ATOM    788  N   LYS A  48      10.651  -7.097 -17.098  1.00  0.00           N  
ATOM    789  CA  LYS A  48      11.487  -7.773 -16.122  1.00  0.00           C  
ATOM    790  C   LYS A  48      11.375  -7.057 -14.783  1.00  0.00           C  
ATOM    791  O   LYS A  48      11.203  -7.715 -13.756  1.00  0.00           O  
ATOM    792  CB  LYS A  48      12.939  -7.841 -16.593  1.00  0.00           C  
ATOM    793  CG  LYS A  48      13.905  -8.590 -15.646  1.00  0.00           C  
ATOM    794  CD  LYS A  48      15.297  -8.721 -16.286  1.00  0.00           C  
ATOM    795  CE  LYS A  48      16.274  -9.548 -15.428  1.00  0.00           C  
ATOM    796  NZ  LYS A  48      16.790  -8.802 -14.221  1.00  0.00           N  
ATOM    797  H   LYS A  48      11.095  -6.658 -17.907  1.00  0.00           H  
ATOM    798  HA  LYS A  48      11.118  -8.791 -15.992  1.00  0.00           H  
ATOM    799 1HB  LYS A  48      12.976  -8.313 -17.573  1.00  0.00           H  
ATOM    800 2HB  LYS A  48      13.317  -6.824 -16.715  1.00  0.00           H  
ATOM    801 1HG  LYS A  48      13.991  -8.041 -14.703  1.00  0.00           H  
ATOM    802 2HG  LYS A  48      13.508  -9.583 -15.431  1.00  0.00           H  
ATOM    803 1HD  LYS A  48      15.203  -9.194 -17.266  1.00  0.00           H  
ATOM    804 2HD  LYS A  48      15.715  -7.724 -16.429  1.00  0.00           H  
ATOM    805 1HE  LYS A  48      15.764 -10.448 -15.090  1.00  0.00           H  
ATOM    806 2HE  LYS A  48      17.121  -9.835 -16.048  1.00  0.00           H  
ATOM    807 1HZ  LYS A  48      17.424  -9.395 -13.713  1.00  0.00           H  
ATOM    808 2HZ  LYS A  48      17.279  -7.976 -14.521  1.00  0.00           H  
ATOM    809 3HZ  LYS A  48      16.043  -8.512 -13.572  1.00  0.00           H  
ATOM    810  N   ARG A  49      11.409  -5.710 -14.788  1.00  0.00           N  
ATOM    811  CA  ARG A  49      11.270  -4.961 -13.544  1.00  0.00           C  
ATOM    812  C   ARG A  49       9.918  -5.260 -12.913  1.00  0.00           C  
ATOM    813  O   ARG A  49       9.834  -5.391 -11.690  1.00  0.00           O  
ATOM    814  CB  ARG A  49      11.396  -3.455 -13.775  1.00  0.00           C  
ATOM    815  CG  ARG A  49      11.315  -2.540 -12.500  1.00  0.00           C  
ATOM    816  CD  ARG A  49      12.640  -2.383 -11.814  1.00  0.00           C  
ATOM    817  NE  ARG A  49      12.905  -3.451 -10.842  1.00  0.00           N  
ATOM    818  CZ  ARG A  49      12.650  -3.413  -9.516  1.00  0.00           C  
ATOM    819  NH1 ARG A  49      12.116  -2.355  -8.911  1.00  0.00           N  
ATOM    820  NH2 ARG A  49      12.966  -4.489  -8.830  1.00  0.00           N  
ATOM    821  H   ARG A  49      11.615  -5.204 -15.658  1.00  0.00           H  
ATOM    822  HA  ARG A  49      12.058  -5.281 -12.861  1.00  0.00           H  
ATOM    823 1HB  ARG A  49      12.337  -3.252 -14.283  1.00  0.00           H  
ATOM    824 2HB  ARG A  49      10.601  -3.133 -14.445  1.00  0.00           H  
ATOM    825 1HG  ARG A  49      10.973  -1.548 -12.786  1.00  0.00           H  
ATOM    826 2HG  ARG A  49      10.618  -2.956 -11.775  1.00  0.00           H  
ATOM    827 1HD  ARG A  49      13.431  -2.408 -12.562  1.00  0.00           H  
ATOM    828 2HD  ARG A  49      12.675  -1.427 -11.301  1.00  0.00           H  
ATOM    829  HE  ARG A  49      13.343  -4.323 -11.181  1.00  0.00           H  
ATOM    830 1HH1 ARG A  49      11.875  -1.492  -9.428  1.00  0.00           H  
ATOM    831 2HH1 ARG A  49      11.951  -2.374  -7.921  1.00  0.00           H  
ATOM    832 1HH2 ARG A  49      13.384  -5.280  -9.351  1.00  0.00           H  
ATOM    833 2HH2 ARG A  49      12.815  -4.545  -7.839  1.00  0.00           H  
ATOM    834  N   ILE A  50       8.870  -5.414 -13.735  1.00  0.00           N  
ATOM    835  CA  ILE A  50       7.555  -5.709 -13.188  1.00  0.00           C  
ATOM    836  C   ILE A  50       7.590  -7.049 -12.485  1.00  0.00           C  
ATOM    837  O   ILE A  50       7.068  -7.157 -11.375  1.00  0.00           O  
ATOM    838  CB  ILE A  50       6.424  -5.749 -14.253  1.00  0.00           C  
ATOM    839  CG1 ILE A  50       6.183  -4.349 -14.829  1.00  0.00           C  
ATOM    840  CG2 ILE A  50       5.124  -6.275 -13.565  1.00  0.00           C  
ATOM    841  CD1 ILE A  50       5.306  -4.304 -16.097  1.00  0.00           C  
ATOM    842  H   ILE A  50       9.008  -5.239 -14.736  1.00  0.00           H  
ATOM    843  HA  ILE A  50       7.306  -4.946 -12.458  1.00  0.00           H  
ATOM    844  HB  ILE A  50       6.698  -6.404 -15.074  1.00  0.00           H  
ATOM    845 1HG1 ILE A  50       5.704  -3.773 -14.078  1.00  0.00           H  
ATOM    846 2HG1 ILE A  50       7.142  -3.892 -15.055  1.00  0.00           H  
ATOM    847 1HG2 ILE A  50       4.309  -6.299 -14.254  1.00  0.00           H  
ATOM    848 2HG2 ILE A  50       5.262  -7.279 -13.174  1.00  0.00           H  
ATOM    849 3HG2 ILE A  50       4.868  -5.617 -12.753  1.00  0.00           H  
ATOM    850 1HD1 ILE A  50       5.191  -3.267 -16.416  1.00  0.00           H  
ATOM    851 2HD1 ILE A  50       5.776  -4.868 -16.891  1.00  0.00           H  
ATOM    852 3HD1 ILE A  50       4.332  -4.722 -15.895  1.00  0.00           H  
ATOM    853  N   GLU A  51       8.203  -8.062 -13.102  1.00  0.00           N  
ATOM    854  CA  GLU A  51       8.254  -9.381 -12.483  1.00  0.00           C  
ATOM    855  C   GLU A  51       9.068  -9.353 -11.182  1.00  0.00           C  
ATOM    856  O   GLU A  51       8.709 -10.030 -10.212  1.00  0.00           O  
ATOM    857  CB  GLU A  51       8.836 -10.407 -13.454  1.00  0.00           C  
ATOM    858  CG  GLU A  51       8.776 -11.856 -12.967  1.00  0.00           C  
ATOM    859  CD  GLU A  51       7.355 -12.382 -12.803  1.00  0.00           C  
ATOM    860  OE1 GLU A  51       6.431 -11.805 -13.357  1.00  0.00           O  
ATOM    861  OE2 GLU A  51       7.198 -13.369 -12.124  1.00  0.00           O  
ATOM    862  H   GLU A  51       8.576  -7.911 -14.048  1.00  0.00           H  
ATOM    863  HA  GLU A  51       7.235  -9.681 -12.243  1.00  0.00           H  
ATOM    864 1HB  GLU A  51       8.317 -10.343 -14.407  1.00  0.00           H  
ATOM    865 2HB  GLU A  51       9.883 -10.161 -13.643  1.00  0.00           H  
ATOM    866 1HG  GLU A  51       9.302 -12.485 -13.682  1.00  0.00           H  
ATOM    867 2HG  GLU A  51       9.297 -11.932 -12.013  1.00  0.00           H  
ATOM    868  N   GLU A  52      10.157  -8.574 -11.145  1.00  0.00           N  
ATOM    869  CA  GLU A  52      10.958  -8.484  -9.924  1.00  0.00           C  
ATOM    870  C   GLU A  52      10.105  -7.885  -8.804  1.00  0.00           C  
ATOM    871  O   GLU A  52      10.144  -8.353  -7.657  1.00  0.00           O  
ATOM    872  CB  GLU A  52      12.197  -7.624 -10.162  1.00  0.00           C  
ATOM    873  CG  GLU A  52      13.240  -8.246 -11.079  1.00  0.00           C  
ATOM    874  CD  GLU A  52      14.354  -7.296 -11.426  1.00  0.00           C  
ATOM    875  OE1 GLU A  52      14.297  -6.155 -11.001  1.00  0.00           O  
ATOM    876  OE2 GLU A  52      15.271  -7.702 -12.123  1.00  0.00           O  
ATOM    877  H   GLU A  52      10.450  -8.087 -12.000  1.00  0.00           H  
ATOM    878  HA  GLU A  52      11.267  -9.486  -9.631  1.00  0.00           H  
ATOM    879 1HB  GLU A  52      11.892  -6.676 -10.602  1.00  0.00           H  
ATOM    880 2HB  GLU A  52      12.673  -7.409  -9.209  1.00  0.00           H  
ATOM    881 1HG  GLU A  52      13.663  -9.119 -10.584  1.00  0.00           H  
ATOM    882 2HG  GLU A  52      12.757  -8.585 -11.990  1.00  0.00           H  
ATOM    883  N   VAL A  53       9.285  -6.891  -9.159  1.00  0.00           N  
ATOM    884  CA  VAL A  53       8.362  -6.292  -8.218  1.00  0.00           C  
ATOM    885  C   VAL A  53       7.313  -7.294  -7.784  1.00  0.00           C  
ATOM    886  O   VAL A  53       7.015  -7.373  -6.595  1.00  0.00           O  
ATOM    887  CB  VAL A  53       7.693  -5.051  -8.796  1.00  0.00           C  
ATOM    888  CG1 VAL A  53       6.544  -4.584  -7.860  1.00  0.00           C  
ATOM    889  CG2 VAL A  53       8.748  -3.953  -8.953  1.00  0.00           C  
ATOM    890  H   VAL A  53       9.359  -6.518 -10.112  1.00  0.00           H  
ATOM    891  HA  VAL A  53       8.927  -5.980  -7.343  1.00  0.00           H  
ATOM    892  HB  VAL A  53       7.283  -5.289  -9.753  1.00  0.00           H  
ATOM    893 1HG1 VAL A  53       6.073  -3.691  -8.256  1.00  0.00           H  
ATOM    894 2HG1 VAL A  53       5.794  -5.363  -7.780  1.00  0.00           H  
ATOM    895 3HG1 VAL A  53       6.924  -4.380  -6.882  1.00  0.00           H  
ATOM    896 1HG2 VAL A  53       8.293  -3.053  -9.372  1.00  0.00           H  
ATOM    897 2HG2 VAL A  53       9.170  -3.733  -8.004  1.00  0.00           H  
ATOM    898 3HG2 VAL A  53       9.534  -4.288  -9.606  1.00  0.00           H  
ATOM    899  N   GLN A  54       6.772  -8.099  -8.703  1.00  0.00           N  
ATOM    900  CA  GLN A  54       5.754  -9.062  -8.296  1.00  0.00           C  
ATOM    901  C   GLN A  54       6.317 -10.009  -7.247  1.00  0.00           C  
ATOM    902  O   GLN A  54       5.625 -10.333  -6.274  1.00  0.00           O  
ATOM    903  CB  GLN A  54       5.312  -9.934  -9.486  1.00  0.00           C  
ATOM    904  CG  GLN A  54       4.551  -9.255 -10.602  1.00  0.00           C  
ATOM    905  CD  GLN A  54       3.187  -8.878 -10.247  1.00  0.00           C  
ATOM    906  OE1 GLN A  54       2.950  -8.108  -9.304  1.00  0.00           O  
ATOM    907  NE2 GLN A  54       2.248  -9.404 -11.006  1.00  0.00           N  
ATOM    908  H   GLN A  54       7.020  -7.971  -9.689  1.00  0.00           H  
ATOM    909  HA  GLN A  54       4.912  -8.526  -7.863  1.00  0.00           H  
ATOM    910 1HB  GLN A  54       6.191 -10.396  -9.935  1.00  0.00           H  
ATOM    911 2HB  GLN A  54       4.686 -10.745  -9.118  1.00  0.00           H  
ATOM    912 1HG  GLN A  54       5.065  -8.351 -10.864  1.00  0.00           H  
ATOM    913 2HG  GLN A  54       4.514  -9.924 -11.468  1.00  0.00           H  
ATOM    914 1HE2 GLN A  54       1.257  -9.184 -10.848  1.00  0.00           H  
ATOM    915 2HE2 GLN A  54       2.503 -10.020 -11.765  1.00  0.00           H  
ATOM    916  N   LYS A  55       7.587 -10.409  -7.403  1.00  0.00           N  
ATOM    917  CA  LYS A  55       8.202 -11.282  -6.417  1.00  0.00           C  
ATOM    918  C   LYS A  55       8.347 -10.565  -5.074  1.00  0.00           C  
ATOM    919  O   LYS A  55       8.048 -11.147  -4.023  1.00  0.00           O  
ATOM    920  CB  LYS A  55       9.562 -11.781  -6.916  1.00  0.00           C  
ATOM    921  CG  LYS A  55       9.473 -12.781  -8.072  1.00  0.00           C  
ATOM    922  CD  LYS A  55      10.856 -13.231  -8.550  1.00  0.00           C  
ATOM    923  CE  LYS A  55      10.742 -14.222  -9.708  1.00  0.00           C  
ATOM    924  NZ  LYS A  55      12.081 -14.656 -10.211  1.00  0.00           N  
ATOM    925  H   LYS A  55       8.083 -10.145  -8.262  1.00  0.00           H  
ATOM    926  HA  LYS A  55       7.553 -12.144  -6.267  1.00  0.00           H  
ATOM    927 1HB  LYS A  55      10.149 -10.929  -7.261  1.00  0.00           H  
ATOM    928 2HB  LYS A  55      10.105 -12.246  -6.096  1.00  0.00           H  
ATOM    929 1HG  LYS A  55       8.902 -13.651  -7.752  1.00  0.00           H  
ATOM    930 2HG  LYS A  55       8.945 -12.314  -8.908  1.00  0.00           H  
ATOM    931 1HD  LYS A  55      11.419 -12.358  -8.887  1.00  0.00           H  
ATOM    932 2HD  LYS A  55      11.395 -13.700  -7.728  1.00  0.00           H  
ATOM    933 1HE  LYS A  55      10.190 -15.098  -9.373  1.00  0.00           H  
ATOM    934 2HE  LYS A  55      10.193 -13.751 -10.525  1.00  0.00           H  
ATOM    935 1HZ  LYS A  55      11.956 -15.308 -10.974  1.00  0.00           H  
ATOM    936 2HZ  LYS A  55      12.598 -13.852 -10.537  1.00  0.00           H  
ATOM    937 3HZ  LYS A  55      12.595 -15.106  -9.466  1.00  0.00           H  
ATOM    938  N   ARG A  56       8.732  -9.282  -5.098  1.00  0.00           N  
ATOM    939  CA  ARG A  56       8.860  -8.525  -3.859  1.00  0.00           C  
ATOM    940  C   ARG A  56       7.511  -8.285  -3.192  1.00  0.00           C  
ATOM    941  O   ARG A  56       7.420  -8.360  -1.967  1.00  0.00           O  
ATOM    942  CB  ARG A  56       9.541  -7.189  -4.096  1.00  0.00           C  
ATOM    943  CG  ARG A  56      11.027  -7.232  -4.492  1.00  0.00           C  
ATOM    944  CD  ARG A  56      11.917  -7.761  -3.407  1.00  0.00           C  
ATOM    945  NE  ARG A  56      11.965  -6.871  -2.236  1.00  0.00           N  
ATOM    946  CZ  ARG A  56      12.325  -7.242  -0.980  1.00  0.00           C  
ATOM    947  NH1 ARG A  56      12.649  -8.494  -0.704  1.00  0.00           N  
ATOM    948  NH2 ARG A  56      12.356  -6.332  -0.022  1.00  0.00           N  
ATOM    949  H   ARG A  56       9.014  -8.864  -5.994  1.00  0.00           H  
ATOM    950  HA  ARG A  56       9.459  -9.111  -3.167  1.00  0.00           H  
ATOM    951 1HB  ARG A  56       9.019  -6.695  -4.906  1.00  0.00           H  
ATOM    952 2HB  ARG A  56       9.440  -6.568  -3.210  1.00  0.00           H  
ATOM    953 1HG  ARG A  56      11.145  -7.876  -5.359  1.00  0.00           H  
ATOM    954 2HG  ARG A  56      11.357  -6.225  -4.743  1.00  0.00           H  
ATOM    955 1HD  ARG A  56      11.598  -8.743  -3.091  1.00  0.00           H  
ATOM    956 2HD  ARG A  56      12.927  -7.836  -3.808  1.00  0.00           H  
ATOM    957  HE  ARG A  56      11.740  -5.886  -2.378  1.00  0.00           H  
ATOM    958 1HH1 ARG A  56      12.624  -9.207  -1.422  1.00  0.00           H  
ATOM    959 2HH1 ARG A  56      12.919  -8.753   0.239  1.00  0.00           H  
ATOM    960 1HH2 ARG A  56      12.101  -5.348  -0.230  1.00  0.00           H  
ATOM    961 2HH2 ARG A  56      12.621  -6.586   0.915  1.00  0.00           H  
ATOM    962  N   ILE A  57       6.456  -8.022  -3.964  1.00  0.00           N  
ATOM    963  CA  ILE A  57       5.164  -7.786  -3.344  1.00  0.00           C  
ATOM    964  C   ILE A  57       4.712  -9.076  -2.690  1.00  0.00           C  
ATOM    965  O   ILE A  57       4.166  -9.039  -1.587  1.00  0.00           O  
ATOM    966  CB  ILE A  57       4.069  -7.230  -4.270  1.00  0.00           C  
ATOM    967  CG1 ILE A  57       4.455  -5.813  -4.750  1.00  0.00           C  
ATOM    968  CG2 ILE A  57       2.732  -7.142  -3.444  1.00  0.00           C  
ATOM    969  CD1 ILE A  57       3.572  -5.254  -5.874  1.00  0.00           C  
ATOM    970  H   ILE A  57       6.582  -7.948  -4.972  1.00  0.00           H  
ATOM    971  HA  ILE A  57       5.300  -7.043  -2.557  1.00  0.00           H  
ATOM    972  HB  ILE A  57       3.955  -7.875  -5.149  1.00  0.00           H  
ATOM    973 1HG1 ILE A  57       4.428  -5.154  -3.918  1.00  0.00           H  
ATOM    974 2HG1 ILE A  57       5.483  -5.846  -5.115  1.00  0.00           H  
ATOM    975 1HG2 ILE A  57       1.931  -6.738  -4.043  1.00  0.00           H  
ATOM    976 2HG2 ILE A  57       2.428  -8.121  -3.092  1.00  0.00           H  
ATOM    977 3HG2 ILE A  57       2.897  -6.496  -2.585  1.00  0.00           H  
ATOM    978 1HD1 ILE A  57       3.928  -4.260  -6.156  1.00  0.00           H  
ATOM    979 2HD1 ILE A  57       3.624  -5.917  -6.742  1.00  0.00           H  
ATOM    980 3HD1 ILE A  57       2.541  -5.175  -5.553  1.00  0.00           H  
ATOM    981  N   LYS A  58       4.885 -10.219  -3.375  1.00  0.00           N  
ATOM    982  CA  LYS A  58       4.506 -11.496  -2.786  1.00  0.00           C  
ATOM    983  C   LYS A  58       5.212 -11.686  -1.440  1.00  0.00           C  
ATOM    984  O   LYS A  58       4.563 -12.075  -0.468  1.00  0.00           O  
ATOM    985  CB  LYS A  58       4.860 -12.655  -3.724  1.00  0.00           C  
ATOM    986  CG  LYS A  58       4.469 -14.061  -3.211  1.00  0.00           C  
ATOM    987  CD  LYS A  58       4.833 -15.143  -4.245  1.00  0.00           C  
ATOM    988  CE  LYS A  58       4.379 -16.552  -3.819  1.00  0.00           C  
ATOM    989  NZ  LYS A  58       5.133 -17.069  -2.630  1.00  0.00           N  
ATOM    990  H   LYS A  58       5.283 -10.198  -4.318  1.00  0.00           H  
ATOM    991  HA  LYS A  58       3.430 -11.494  -2.612  1.00  0.00           H  
ATOM    992 1HB  LYS A  58       4.382 -12.493  -4.688  1.00  0.00           H  
ATOM    993 2HB  LYS A  58       5.934 -12.655  -3.898  1.00  0.00           H  
ATOM    994 1HG  LYS A  58       4.993 -14.265  -2.273  1.00  0.00           H  
ATOM    995 2HG  LYS A  58       3.397 -14.088  -3.019  1.00  0.00           H  
ATOM    996 1HD  LYS A  58       4.373 -14.896  -5.202  1.00  0.00           H  
ATOM    997 2HD  LYS A  58       5.915 -15.152  -4.378  1.00  0.00           H  
ATOM    998 1HE  LYS A  58       3.318 -16.526  -3.578  1.00  0.00           H  
ATOM    999 2HE  LYS A  58       4.534 -17.234  -4.654  1.00  0.00           H  
ATOM   1000 1HZ  LYS A  58       4.809 -17.988  -2.386  1.00  0.00           H  
ATOM   1001 2HZ  LYS A  58       6.117 -17.112  -2.829  1.00  0.00           H  
ATOM   1002 3HZ  LYS A  58       4.990 -16.455  -1.817  1.00  0.00           H  
ATOM   1003  N   GLU A  59       6.531 -11.395  -1.372  1.00  0.00           N  
ATOM   1004  CA  GLU A  59       7.264 -11.517  -0.108  1.00  0.00           C  
ATOM   1005  C   GLU A  59       6.686 -10.594   0.959  1.00  0.00           C  
ATOM   1006  O   GLU A  59       6.561 -10.990   2.121  1.00  0.00           O  
ATOM   1007  CB  GLU A  59       8.760 -11.231  -0.284  1.00  0.00           C  
ATOM   1008  CG  GLU A  59       9.560 -11.348   1.029  1.00  0.00           C  
ATOM   1009  CD  GLU A  59      11.053 -11.228   0.864  1.00  0.00           C  
ATOM   1010  OE1 GLU A  59      11.533 -11.318  -0.241  1.00  0.00           O  
ATOM   1011  OE2 GLU A  59      11.717 -11.008   1.858  1.00  0.00           O  
ATOM   1012  H   GLU A  59       7.033 -11.124  -2.225  1.00  0.00           H  
ATOM   1013  HA  GLU A  59       7.162 -12.544   0.244  1.00  0.00           H  
ATOM   1014 1HB  GLU A  59       9.179 -11.922  -1.014  1.00  0.00           H  
ATOM   1015 2HB  GLU A  59       8.893 -10.219  -0.676  1.00  0.00           H  
ATOM   1016 1HG  GLU A  59       9.231 -10.557   1.700  1.00  0.00           H  
ATOM   1017 2HG  GLU A  59       9.323 -12.302   1.502  1.00  0.00           H  
ATOM   1018  N   ILE A  60       6.311  -9.375   0.560  1.00  0.00           N  
ATOM   1019  CA  ILE A  60       5.706  -8.418   1.470  1.00  0.00           C  
ATOM   1020  C   ILE A  60       4.382  -8.952   1.989  1.00  0.00           C  
ATOM   1021  O   ILE A  60       4.140  -8.864   3.193  1.00  0.00           O  
ATOM   1022  CB  ILE A  60       5.546  -7.045   0.780  1.00  0.00           C  
ATOM   1023  CG1 ILE A  60       6.992  -6.445   0.600  1.00  0.00           C  
ATOM   1024  CG2 ILE A  60       4.534  -6.138   1.547  1.00  0.00           C  
ATOM   1025  CD1 ILE A  60       7.121  -5.254  -0.336  1.00  0.00           C  
ATOM   1026  H   ILE A  60       6.514  -9.098  -0.406  1.00  0.00           H  
ATOM   1027  HA  ILE A  60       6.371  -8.281   2.316  1.00  0.00           H  
ATOM   1028  HB  ILE A  60       5.165  -7.199  -0.214  1.00  0.00           H  
ATOM   1029 1HG1 ILE A  60       7.352  -6.130   1.569  1.00  0.00           H  
ATOM   1030 2HG1 ILE A  60       7.645  -7.230   0.233  1.00  0.00           H  
ATOM   1031 1HG2 ILE A  60       4.425  -5.188   1.035  1.00  0.00           H  
ATOM   1032 2HG2 ILE A  60       3.577  -6.625   1.588  1.00  0.00           H  
ATOM   1033 3HG2 ILE A  60       4.848  -5.967   2.535  1.00  0.00           H  
ATOM   1034 1HD1 ILE A  60       8.163  -4.935  -0.371  1.00  0.00           H  
ATOM   1035 2HD1 ILE A  60       6.799  -5.533  -1.336  1.00  0.00           H  
ATOM   1036 3HD1 ILE A  60       6.524  -4.448   0.025  1.00  0.00           H  
ATOM   1037  N   GLN A  61       3.544  -9.523   1.126  1.00  0.00           N  
ATOM   1038  CA  GLN A  61       2.286 -10.083   1.594  1.00  0.00           C  
ATOM   1039  C   GLN A  61       2.526 -11.244   2.557  1.00  0.00           C  
ATOM   1040  O   GLN A  61       1.827 -11.346   3.565  1.00  0.00           O  
ATOM   1041  CB  GLN A  61       1.438 -10.573   0.426  1.00  0.00           C  
ATOM   1042  CG  GLN A  61       0.842  -9.496  -0.449  1.00  0.00           C  
ATOM   1043  CD  GLN A  61       0.185 -10.110  -1.651  1.00  0.00           C  
ATOM   1044  OE1 GLN A  61       0.861 -10.826  -2.403  1.00  0.00           O  
ATOM   1045  NE2 GLN A  61      -1.108  -9.893  -1.821  1.00  0.00           N  
ATOM   1046  H   GLN A  61       3.786  -9.529   0.130  1.00  0.00           H  
ATOM   1047  HA  GLN A  61       1.740  -9.304   2.123  1.00  0.00           H  
ATOM   1048 1HB  GLN A  61       2.053 -11.213  -0.210  1.00  0.00           H  
ATOM   1049 2HB  GLN A  61       0.618 -11.185   0.807  1.00  0.00           H  
ATOM   1050 1HG  GLN A  61       0.085  -8.958   0.118  1.00  0.00           H  
ATOM   1051 2HG  GLN A  61       1.629  -8.822  -0.778  1.00  0.00           H  
ATOM   1052 1HE2 GLN A  61      -1.615 -10.332  -2.609  1.00  0.00           H  
ATOM   1053 2HE2 GLN A  61      -1.624  -9.319  -1.169  1.00  0.00           H  
ATOM   1054  N   GLU A  62       3.525 -12.097   2.285  1.00  0.00           N  
ATOM   1055  CA  GLU A  62       3.797 -13.219   3.182  1.00  0.00           C  
ATOM   1056  C   GLU A  62       4.240 -12.707   4.548  1.00  0.00           C  
ATOM   1057  O   GLU A  62       3.830 -13.244   5.584  1.00  0.00           O  
ATOM   1058  CB  GLU A  62       4.875 -14.138   2.601  1.00  0.00           C  
ATOM   1059  CG  GLU A  62       4.440 -14.938   1.381  1.00  0.00           C  
ATOM   1060  CD  GLU A  62       5.563 -15.735   0.779  1.00  0.00           C  
ATOM   1061  OE1 GLU A  62       6.660 -15.638   1.271  1.00  0.00           O  
ATOM   1062  OE2 GLU A  62       5.326 -16.429  -0.198  1.00  0.00           O  
ATOM   1063  H   GLU A  62       4.051 -11.998   1.408  1.00  0.00           H  
ATOM   1064  HA  GLU A  62       2.880 -13.794   3.308  1.00  0.00           H  
ATOM   1065 1HB  GLU A  62       5.739 -13.537   2.313  1.00  0.00           H  
ATOM   1066 2HB  GLU A  62       5.205 -14.839   3.365  1.00  0.00           H  
ATOM   1067 1HG  GLU A  62       3.644 -15.618   1.680  1.00  0.00           H  
ATOM   1068 2HG  GLU A  62       4.034 -14.262   0.636  1.00  0.00           H  
ATOM   1069  N   ARG A  63       5.051 -11.646   4.553  1.00  0.00           N  
ATOM   1070  CA  ARG A  63       5.490 -11.035   5.791  1.00  0.00           C  
ATOM   1071  C   ARG A  63       4.319 -10.359   6.512  1.00  0.00           C  
ATOM   1072  O   ARG A  63       4.235 -10.436   7.741  1.00  0.00           O  
ATOM   1073  CB  ARG A  63       6.608 -10.060   5.527  1.00  0.00           C  
ATOM   1074  CG  ARG A  63       7.950 -10.697   5.170  1.00  0.00           C  
ATOM   1075  CD  ARG A  63       8.987  -9.670   4.865  1.00  0.00           C  
ATOM   1076  NE  ARG A  63      10.276 -10.262   4.516  1.00  0.00           N  
ATOM   1077  CZ  ARG A  63      11.223 -10.646   5.386  1.00  0.00           C  
ATOM   1078  NH1 ARG A  63      11.064 -10.515   6.696  1.00  0.00           N  
ATOM   1079  NH2 ARG A  63      12.322 -11.159   4.881  1.00  0.00           N  
ATOM   1080  H   ARG A  63       5.409 -11.295   3.658  1.00  0.00           H  
ATOM   1081  HA  ARG A  63       5.883 -11.821   6.437  1.00  0.00           H  
ATOM   1082 1HB  ARG A  63       6.320  -9.428   4.693  1.00  0.00           H  
ATOM   1083 2HB  ARG A  63       6.752  -9.436   6.403  1.00  0.00           H  
ATOM   1084 1HG  ARG A  63       8.293 -11.302   6.008  1.00  0.00           H  
ATOM   1085 2HG  ARG A  63       7.833 -11.333   4.294  1.00  0.00           H  
ATOM   1086 1HD  ARG A  63       8.648  -9.079   4.010  1.00  0.00           H  
ATOM   1087 2HD  ARG A  63       9.128  -9.016   5.716  1.00  0.00           H  
ATOM   1088  HE  ARG A  63      10.510 -10.410   3.519  1.00  0.00           H  
ATOM   1089 1HH1 ARG A  63      10.211 -10.118   7.070  1.00  0.00           H  
ATOM   1090 2HH1 ARG A  63      11.794 -10.809   7.328  1.00  0.00           H  
ATOM   1091 1HH2 ARG A  63      12.389 -11.233   3.851  1.00  0.00           H  
ATOM   1092 2HH2 ARG A  63      13.074 -11.466   5.476  1.00  0.00           H  
ATOM   1093  N   LEU A  64       3.386  -9.733   5.769  1.00  0.00           N  
ATOM   1094  CA  LEU A  64       2.251  -9.117   6.440  1.00  0.00           C  
ATOM   1095  C   LEU A  64       1.440 -10.223   7.111  1.00  0.00           C  
ATOM   1096  O   LEU A  64       0.961 -10.037   8.230  1.00  0.00           O  
ATOM   1097  CB  LEU A  64       1.270  -8.398   5.475  1.00  0.00           C  
ATOM   1098  CG  LEU A  64       1.707  -7.114   4.679  1.00  0.00           C  
ATOM   1099  CD1 LEU A  64       0.545  -6.710   3.768  1.00  0.00           C  
ATOM   1100  CD2 LEU A  64       2.076  -6.003   5.579  1.00  0.00           C  
ATOM   1101  H   LEU A  64       3.522  -9.630   4.759  1.00  0.00           H  
ATOM   1102  HA  LEU A  64       2.611  -8.432   7.205  1.00  0.00           H  
ATOM   1103 1HB  LEU A  64       0.960  -9.132   4.729  1.00  0.00           H  
ATOM   1104 2HB  LEU A  64       0.388  -8.125   6.047  1.00  0.00           H  
ATOM   1105  HG  LEU A  64       2.551  -7.343   4.059  1.00  0.00           H  
ATOM   1106 1HD1 LEU A  64       0.827  -5.837   3.199  1.00  0.00           H  
ATOM   1107 2HD1 LEU A  64       0.308  -7.530   3.099  1.00  0.00           H  
ATOM   1108 3HD1 LEU A  64      -0.333  -6.473   4.374  1.00  0.00           H  
ATOM   1109 1HD2 LEU A  64       2.369  -5.135   4.984  1.00  0.00           H  
ATOM   1110 2HD2 LEU A  64       1.227  -5.742   6.206  1.00  0.00           H  
ATOM   1111 3HD2 LEU A  64       2.913  -6.312   6.189  1.00  0.00           H  
ATOM   1112  N   GLN A  65       1.309 -11.386   6.443  1.00  0.00           N  
ATOM   1113  CA  GLN A  65       0.541 -12.503   6.992  1.00  0.00           C  
ATOM   1114  C   GLN A  65       1.185 -13.067   8.254  1.00  0.00           C  
ATOM   1115  O   GLN A  65       0.469 -13.369   9.214  1.00  0.00           O  
ATOM   1116  CB  GLN A  65       0.407 -13.623   5.959  1.00  0.00           C  
ATOM   1117  CG  GLN A  65      -0.491 -13.300   4.778  1.00  0.00           C  
ATOM   1118  CD  GLN A  65      -0.427 -14.371   3.711  1.00  0.00           C  
ATOM   1119  OE1 GLN A  65       0.456 -15.238   3.750  1.00  0.00           O  
ATOM   1120  NE2 GLN A  65      -1.346 -14.329   2.762  1.00  0.00           N  
ATOM   1121  H   GLN A  65       1.697 -11.456   5.497  1.00  0.00           H  
ATOM   1122  HA  GLN A  65      -0.453 -12.143   7.245  1.00  0.00           H  
ATOM   1123 1HB  GLN A  65       1.388 -13.867   5.567  1.00  0.00           H  
ATOM   1124 2HB  GLN A  65       0.018 -14.516   6.441  1.00  0.00           H  
ATOM   1125 1HG  GLN A  65      -1.522 -13.238   5.130  1.00  0.00           H  
ATOM   1126 2HG  GLN A  65      -0.212 -12.353   4.342  1.00  0.00           H  
ATOM   1127 1HE2 GLN A  65      -1.351 -15.008   2.034  1.00  0.00           H  
ATOM   1128 2HE2 GLN A  65      -2.057 -13.585   2.762  1.00  0.00           H  
ATOM   1129  N   GLU A  66       2.525 -13.179   8.283  1.00  0.00           N  
ATOM   1130  CA  GLU A  66       3.202 -13.656   9.487  1.00  0.00           C  
ATOM   1131  C   GLU A  66       2.942 -12.704  10.637  1.00  0.00           C  
ATOM   1132  O   GLU A  66       2.673 -13.130  11.764  1.00  0.00           O  
ATOM   1133  CB  GLU A  66       4.712 -13.792   9.294  1.00  0.00           C  
ATOM   1134  CG  GLU A  66       5.440 -14.294  10.564  1.00  0.00           C  
ATOM   1135  CD  GLU A  66       6.914 -14.497  10.390  1.00  0.00           C  
ATOM   1136  OE1 GLU A  66       7.382 -14.438   9.280  1.00  0.00           O  
ATOM   1137  OE2 GLU A  66       7.585 -14.683  11.388  1.00  0.00           O  
ATOM   1138  H   GLU A  66       3.062 -12.986   7.428  1.00  0.00           H  
ATOM   1139  HA  GLU A  66       2.795 -14.632   9.749  1.00  0.00           H  
ATOM   1140 1HB  GLU A  66       4.915 -14.483   8.476  1.00  0.00           H  
ATOM   1141 2HB  GLU A  66       5.131 -12.822   9.016  1.00  0.00           H  
ATOM   1142 1HG  GLU A  66       5.295 -13.566  11.362  1.00  0.00           H  
ATOM   1143 2HG  GLU A  66       4.983 -15.230  10.884  1.00  0.00           H  
ATOM   1144  N   ILE A  67       2.999 -11.409  10.347  1.00  0.00           N  
ATOM   1145  CA  ILE A  67       2.753 -10.414  11.362  1.00  0.00           C  
ATOM   1146  C   ILE A  67       1.314 -10.465  11.844  1.00  0.00           C  
ATOM   1147  O   ILE A  67       1.083 -10.379  13.053  1.00  0.00           O  
ATOM   1148  CB  ILE A  67       3.159  -9.024  10.878  1.00  0.00           C  
ATOM   1149  CG1 ILE A  67       4.733  -9.031  10.766  1.00  0.00           C  
ATOM   1150  CG2 ILE A  67       2.617  -7.990  11.852  1.00  0.00           C  
ATOM   1151  CD1 ILE A  67       5.363  -7.875  10.045  1.00  0.00           C  
ATOM   1152  H   ILE A  67       3.268 -11.120   9.400  1.00  0.00           H  
ATOM   1153  HA  ILE A  67       3.388 -10.639  12.212  1.00  0.00           H  
ATOM   1154  HB  ILE A  67       2.762  -8.841   9.880  1.00  0.00           H  
ATOM   1155 1HG1 ILE A  67       5.148  -9.062  11.769  1.00  0.00           H  
ATOM   1156 2HG1 ILE A  67       5.029  -9.939  10.242  1.00  0.00           H  
ATOM   1157 1HG2 ILE A  67       2.900  -7.007  11.562  1.00  0.00           H  
ATOM   1158 2HG2 ILE A  67       1.537  -8.033  11.901  1.00  0.00           H  
ATOM   1159 3HG2 ILE A  67       3.012  -8.217  12.791  1.00  0.00           H  
ATOM   1160 1HD1 ILE A  67       6.446  -8.006  10.032  1.00  0.00           H  
ATOM   1161 2HD1 ILE A  67       4.994  -7.835   9.020  1.00  0.00           H  
ATOM   1162 3HD1 ILE A  67       5.129  -6.964  10.559  1.00  0.00           H  
ATOM   1163  N   GLN A  68       0.347 -10.605  10.937  1.00  0.00           N  
ATOM   1164  CA  GLN A  68      -1.036 -10.685  11.370  1.00  0.00           C  
ATOM   1165  C   GLN A  68      -1.214 -11.896  12.275  1.00  0.00           C  
ATOM   1166  O   GLN A  68      -1.856 -11.781  13.317  1.00  0.00           O  
ATOM   1167  CB  GLN A  68      -1.966 -10.841  10.163  1.00  0.00           C  
ATOM   1168  CG  GLN A  68      -2.125  -9.622   9.267  1.00  0.00           C  
ATOM   1169  CD  GLN A  68      -2.816 -10.012   7.958  1.00  0.00           C  
ATOM   1170  OE1 GLN A  68      -3.764 -10.800   7.993  1.00  0.00           O  
ATOM   1171  NE2 GLN A  68      -2.326  -9.516   6.819  1.00  0.00           N  
ATOM   1172  H   GLN A  68       0.581 -10.629   9.941  1.00  0.00           H  
ATOM   1173  HA  GLN A  68      -1.290  -9.784  11.925  1.00  0.00           H  
ATOM   1174 1HB  GLN A  68      -1.597 -11.655   9.539  1.00  0.00           H  
ATOM   1175 2HB  GLN A  68      -2.959 -11.129  10.513  1.00  0.00           H  
ATOM   1176 1HG  GLN A  68      -2.769  -8.915   9.785  1.00  0.00           H  
ATOM   1177 2HG  GLN A  68      -1.166  -9.172   9.055  1.00  0.00           H  
ATOM   1178 1HE2 GLN A  68      -2.723  -9.812   5.906  1.00  0.00           H  
ATOM   1179 2HE2 GLN A  68      -1.548  -8.889   6.832  1.00  0.00           H  
ATOM   1180  N   LYS A  69      -0.579 -13.032  11.935  1.00  0.00           N  
ATOM   1181  CA  LYS A  69      -0.694 -14.231  12.752  1.00  0.00           C  
ATOM   1182  C   LYS A  69      -0.129 -13.997  14.147  1.00  0.00           C  
ATOM   1183  O   LYS A  69      -0.753 -14.391  15.131  1.00  0.00           O  
ATOM   1184  CB  LYS A  69       0.022 -15.414  12.088  1.00  0.00           C  
ATOM   1185  CG  LYS A  69      -0.084 -16.762  12.842  1.00  0.00           C  
ATOM   1186  CD  LYS A  69       0.609 -17.889  12.048  1.00  0.00           C  
ATOM   1187  CE  LYS A  69       0.417 -19.279  12.687  1.00  0.00           C  
ATOM   1188  NZ  LYS A  69       1.118 -19.415  14.005  1.00  0.00           N  
ATOM   1189  H   LYS A  69      -0.066 -13.080  11.049  1.00  0.00           H  
ATOM   1190  HA  LYS A  69      -1.753 -14.477  12.853  1.00  0.00           H  
ATOM   1191 1HB  LYS A  69      -0.375 -15.550  11.082  1.00  0.00           H  
ATOM   1192 2HB  LYS A  69       1.080 -15.176  11.983  1.00  0.00           H  
ATOM   1193 1HG  LYS A  69       0.387 -16.667  13.825  1.00  0.00           H  
ATOM   1194 2HG  LYS A  69      -1.136 -17.012  12.987  1.00  0.00           H  
ATOM   1195 1HD  LYS A  69       0.211 -17.912  11.032  1.00  0.00           H  
ATOM   1196 2HD  LYS A  69       1.677 -17.676  11.991  1.00  0.00           H  
ATOM   1197 1HE  LYS A  69      -0.647 -19.458  12.836  1.00  0.00           H  
ATOM   1198 2HE  LYS A  69       0.809 -20.033  12.005  1.00  0.00           H  
ATOM   1199 1HZ  LYS A  69       0.968 -20.333  14.384  1.00  0.00           H  
ATOM   1200 2HZ  LYS A  69       2.106 -19.264  13.897  1.00  0.00           H  
ATOM   1201 3HZ  LYS A  69       0.756 -18.728  14.680  1.00  0.00           H  
ATOM   1202  N   ARG A  70       1.041 -13.354  14.243  1.00  0.00           N  
ATOM   1203  CA  ARG A  70       1.636 -13.105  15.551  1.00  0.00           C  
ATOM   1204  C   ARG A  70       0.775 -12.157  16.389  1.00  0.00           C  
ATOM   1205  O   ARG A  70       0.607 -12.367  17.600  1.00  0.00           O  
ATOM   1206  CB  ARG A  70       3.043 -12.553  15.391  1.00  0.00           C  
ATOM   1207  CG  ARG A  70       4.054 -13.586  14.897  1.00  0.00           C  
ATOM   1208  CD  ARG A  70       5.423 -13.026  14.754  1.00  0.00           C  
ATOM   1209  NE  ARG A  70       6.370 -14.021  14.221  1.00  0.00           N  
ATOM   1210  CZ  ARG A  70       7.011 -14.967  14.928  1.00  0.00           C  
ATOM   1211  NH1 ARG A  70       6.839 -15.110  16.234  1.00  0.00           N  
ATOM   1212  NH2 ARG A  70       7.822 -15.755  14.262  1.00  0.00           N  
ATOM   1213  H   ARG A  70       1.539 -13.090  13.385  1.00  0.00           H  
ATOM   1214  HA  ARG A  70       1.708 -14.060  16.076  1.00  0.00           H  
ATOM   1215 1HB  ARG A  70       3.028 -11.730  14.673  1.00  0.00           H  
ATOM   1216 2HB  ARG A  70       3.396 -12.160  16.341  1.00  0.00           H  
ATOM   1217 1HG  ARG A  70       4.084 -14.416  15.602  1.00  0.00           H  
ATOM   1218 2HG  ARG A  70       3.741 -13.961  13.924  1.00  0.00           H  
ATOM   1219 1HD  ARG A  70       5.383 -12.194  14.048  1.00  0.00           H  
ATOM   1220 2HD  ARG A  70       5.789 -12.667  15.712  1.00  0.00           H  
ATOM   1221  HE  ARG A  70       6.591 -14.010  13.209  1.00  0.00           H  
ATOM   1222 1HH1 ARG A  70       6.211 -14.503  16.736  1.00  0.00           H  
ATOM   1223 2HH1 ARG A  70       7.338 -15.834  16.733  1.00  0.00           H  
ATOM   1224 1HH2 ARG A  70       7.917 -15.597  13.243  1.00  0.00           H  
ATOM   1225 2HH2 ARG A  70       8.336 -16.487  14.726  1.00  0.00           H  
ATOM   1226  N   LEU A  71       0.192 -11.138  15.748  1.00  0.00           N  
ATOM   1227  CA  LEU A  71      -0.671 -10.220  16.467  1.00  0.00           C  
ATOM   1228  C   LEU A  71      -1.927 -10.972  16.956  1.00  0.00           C  
ATOM   1229  O   LEU A  71      -2.359 -10.791  18.104  1.00  0.00           O  
ATOM   1230  CB  LEU A  71      -1.076  -9.054  15.543  1.00  0.00           C  
ATOM   1231  CG  LEU A  71       0.001  -7.990  15.087  1.00  0.00           C  
ATOM   1232  CD1 LEU A  71      -0.667  -7.068  14.068  1.00  0.00           C  
ATOM   1233  CD2 LEU A  71       0.540  -7.174  16.256  1.00  0.00           C  
ATOM   1234  H   LEU A  71       0.395 -10.982  14.754  1.00  0.00           H  
ATOM   1235  HA  LEU A  71      -0.138  -9.840  17.335  1.00  0.00           H  
ATOM   1236 1HB  LEU A  71      -1.420  -9.517  14.622  1.00  0.00           H  
ATOM   1237 2HB  LEU A  71      -1.894  -8.541  15.958  1.00  0.00           H  
ATOM   1238  HG  LEU A  71       0.829  -8.498  14.606  1.00  0.00           H  
ATOM   1239 1HD1 LEU A  71       0.058  -6.336  13.710  1.00  0.00           H  
ATOM   1240 2HD1 LEU A  71      -1.026  -7.664  13.238  1.00  0.00           H  
ATOM   1241 3HD1 LEU A  71      -1.507  -6.549  14.532  1.00  0.00           H  
ATOM   1242 1HD2 LEU A  71       1.271  -6.449  15.890  1.00  0.00           H  
ATOM   1243 2HD2 LEU A  71      -0.268  -6.643  16.743  1.00  0.00           H  
ATOM   1244 3HD2 LEU A  71       1.020  -7.836  16.961  1.00  0.00           H  
ATOM   1245  N   GLU A  72      -2.472 -11.878  16.120  1.00  0.00           N  
ATOM   1246  CA  GLU A  72      -3.642 -12.670  16.501  1.00  0.00           C  
ATOM   1247  C   GLU A  72      -3.346 -13.598  17.671  1.00  0.00           C  
ATOM   1248  O   GLU A  72      -4.180 -13.737  18.561  1.00  0.00           O  
ATOM   1249  CB  GLU A  72      -4.146 -13.527  15.330  1.00  0.00           C  
ATOM   1250  CG  GLU A  72      -4.833 -12.791  14.182  1.00  0.00           C  
ATOM   1251  CD  GLU A  72      -5.094 -13.707  13.010  1.00  0.00           C  
ATOM   1252  OE1 GLU A  72      -4.571 -14.795  13.016  1.00  0.00           O  
ATOM   1253  OE2 GLU A  72      -5.840 -13.344  12.129  1.00  0.00           O  
ATOM   1254  H   GLU A  72      -2.103 -11.973  15.169  1.00  0.00           H  
ATOM   1255  HA  GLU A  72      -4.435 -11.991  16.805  1.00  0.00           H  
ATOM   1256 1HB  GLU A  72      -3.304 -14.066  14.906  1.00  0.00           H  
ATOM   1257 2HB  GLU A  72      -4.844 -14.272  15.708  1.00  0.00           H  
ATOM   1258 1HG  GLU A  72      -5.786 -12.409  14.540  1.00  0.00           H  
ATOM   1259 2HG  GLU A  72      -4.233 -11.947  13.870  1.00  0.00           H  
ATOM   1260  N   GLU A  73      -2.154 -14.214  17.695  1.00  0.00           N  
ATOM   1261  CA  GLU A  73      -1.788 -15.110  18.791  1.00  0.00           C  
ATOM   1262  C   GLU A  73      -1.700 -14.348  20.105  1.00  0.00           C  
ATOM   1263  O   GLU A  73      -2.116 -14.852  21.151  1.00  0.00           O  
ATOM   1264  CB  GLU A  73      -0.444 -15.793  18.512  1.00  0.00           C  
ATOM   1265  CG  GLU A  73      -0.467 -16.837  17.404  1.00  0.00           C  
ATOM   1266  CD  GLU A  73       0.905 -17.361  17.069  1.00  0.00           C  
ATOM   1267  OE1 GLU A  73       1.861 -16.871  17.623  1.00  0.00           O  
ATOM   1268  OE2 GLU A  73       0.998 -18.248  16.236  1.00  0.00           O  
ATOM   1269  H   GLU A  73      -1.529 -14.108  16.889  1.00  0.00           H  
ATOM   1270  HA  GLU A  73      -2.558 -15.873  18.886  1.00  0.00           H  
ATOM   1271 1HB  GLU A  73       0.288 -15.034  18.233  1.00  0.00           H  
ATOM   1272 2HB  GLU A  73      -0.087 -16.274  19.421  1.00  0.00           H  
ATOM   1273 1HG  GLU A  73      -1.089 -17.670  17.728  1.00  0.00           H  
ATOM   1274 2HG  GLU A  73      -0.923 -16.415  16.517  1.00  0.00           H  
ATOM   1275  N   ALA A  74      -1.163 -13.128  20.040  1.00  0.00           N  
ATOM   1276  CA  ALA A  74      -1.047 -12.241  21.198  1.00  0.00           C  
ATOM   1277  C   ALA A  74      -2.402 -11.749  21.789  1.00  0.00           C  
ATOM   1278  O   ALA A  74      -2.480 -11.527  23.008  1.00  0.00           O  
ATOM   1279  CB  ALA A  74      -0.211 -11.040  20.815  1.00  0.00           C  
ATOM   1280  H   ALA A  74      -0.768 -12.824  19.142  1.00  0.00           H  
ATOM   1281  HA  ALA A  74      -0.529 -12.796  21.978  1.00  0.00           H  
ATOM   1282 1HB  ALA A  74      -0.074 -10.407  21.688  1.00  0.00           H  
ATOM   1283 2HB  ALA A  74       0.757 -11.373  20.444  1.00  0.00           H  
ATOM   1284 3HB  ALA A  74      -0.727 -10.489  20.033  1.00  0.00           H  
ATOM   1285  N   GLY A  75      -3.437 -11.540  20.927  1.00  0.00           N  
ATOM   1286  CA  GLY A  75      -4.772 -11.042  21.280  1.00  0.00           C  
ATOM   1287  C   GLY A  75      -5.720 -12.068  21.911  1.00  0.00           C  
ATOM   1288  O   GLY A  75      -5.900 -12.040  23.134  1.00  0.00           O  
ATOM   1289  OXT GLY A  75      -6.648 -12.455  21.200  1.00  0.00           O  
ATOM   1290  H   GLY A  75      -3.249 -11.709  19.930  1.00  0.00           H  
ATOM   1291 1HA  GLY A  75      -4.666 -10.204  21.955  1.00  0.00           H  
ATOM   1292 2HA  GLY A  75      -5.229 -10.650  20.378  1.00  0.00           H  
TER                                                                             
ATOM   1294  N   ASP B  76      -9.645  -8.671 -27.379  1.00  0.00           N  
ATOM   1295  CA  ASP B  76      -9.943  -9.803 -26.480  1.00  0.00           C  
ATOM   1296  C   ASP B  76      -9.339  -9.610 -25.043  1.00  0.00           C  
ATOM   1297  O   ASP B  76     -10.100  -9.597 -24.058  1.00  0.00           O  
ATOM   1298  CB  ASP B  76      -9.491 -11.170 -27.110  1.00  0.00           C  
ATOM   1299  CG  ASP B  76     -10.081 -12.444 -26.351  1.00  0.00           C  
ATOM   1300  OD1 ASP B  76     -11.236 -12.708 -26.546  1.00  0.00           O  
ATOM   1301  OD2 ASP B  76      -9.401 -13.032 -25.552  1.00  0.00           O  
ATOM   1302 1H   ASP B  76     -10.150  -8.788 -28.246  1.00  0.00           H  
ATOM   1303 2H   ASP B  76      -9.966  -7.820 -26.921  1.00  0.00           H  
ATOM   1304 3H   ASP B  76      -8.658  -8.605 -27.573  1.00  0.00           H  
ATOM   1305  HA  ASP B  76     -11.035  -9.844 -26.370  1.00  0.00           H  
ATOM   1306 1HB  ASP B  76      -9.836 -11.240 -28.155  1.00  0.00           H  
ATOM   1307 2HB  ASP B  76      -8.393 -11.264 -27.134  1.00  0.00           H  
ATOM   1308  N   ARG B  77      -7.973  -9.498 -24.929  1.00  0.00           N  
ATOM   1309  CA  ARG B  77      -7.286  -9.393 -23.626  1.00  0.00           C  
ATOM   1310  C   ARG B  77      -7.495  -8.043 -22.957  1.00  0.00           C  
ATOM   1311  O   ARG B  77      -7.616  -7.995 -21.737  1.00  0.00           O  
ATOM   1312  CB  ARG B  77      -5.783  -9.652 -23.765  1.00  0.00           C  
ATOM   1313  CG  ARG B  77      -4.983  -8.588 -24.529  1.00  0.00           C  
ATOM   1314  CD  ARG B  77      -3.567  -8.959 -24.705  1.00  0.00           C  
ATOM   1315  NE  ARG B  77      -2.817  -7.904 -25.393  1.00  0.00           N  
ATOM   1316  CZ  ARG B  77      -1.490  -7.979 -25.712  1.00  0.00           C  
ATOM   1317  NH1 ARG B  77      -0.795  -9.064 -25.403  1.00  0.00           N  
ATOM   1318  NH2 ARG B  77      -0.897  -6.966 -26.321  1.00  0.00           N  
ATOM   1319  H   ARG B  77      -7.404  -9.504 -25.762  1.00  0.00           H  
ATOM   1320  HA  ARG B  77      -7.679 -10.165 -22.959  1.00  0.00           H  
ATOM   1321 1HB  ARG B  77      -5.341  -9.735 -22.769  1.00  0.00           H  
ATOM   1322 2HB  ARG B  77      -5.630 -10.605 -24.269  1.00  0.00           H  
ATOM   1323 1HG  ARG B  77      -5.416  -8.425 -25.513  1.00  0.00           H  
ATOM   1324 2HG  ARG B  77      -4.979  -7.654 -23.969  1.00  0.00           H  
ATOM   1325 1HD  ARG B  77      -3.114  -9.118 -23.723  1.00  0.00           H  
ATOM   1326 2HD  ARG B  77      -3.503  -9.871 -25.295  1.00  0.00           H  
ATOM   1327  HE  ARG B  77      -3.342  -7.046 -25.663  1.00  0.00           H  
ATOM   1328 1HH1 ARG B  77      -1.236  -9.822 -24.921  1.00  0.00           H  
ATOM   1329 2HH1 ARG B  77       0.221  -9.135 -25.611  1.00  0.00           H  
ATOM   1330 1HH2 ARG B  77      -1.415  -6.126 -26.534  1.00  0.00           H  
ATOM   1331 2HH2 ARG B  77       0.091  -7.011 -26.538  1.00  0.00           H  
ATOM   1332  N   GLU B  78      -7.613  -6.970 -23.733  1.00  0.00           N  
ATOM   1333  CA  GLU B  78      -7.794  -5.672 -23.126  1.00  0.00           C  
ATOM   1334  C   GLU B  78      -9.147  -5.606 -22.435  1.00  0.00           C  
ATOM   1335  O   GLU B  78      -9.234  -5.112 -21.311  1.00  0.00           O  
ATOM   1336  CB  GLU B  78      -7.654  -4.579 -24.183  1.00  0.00           C  
ATOM   1337  CG  GLU B  78      -6.230  -4.444 -24.773  1.00  0.00           C  
ATOM   1338  CD  GLU B  78      -5.906  -5.502 -25.819  1.00  0.00           C  
ATOM   1339  OE1 GLU B  78      -6.791  -6.273 -26.135  1.00  0.00           O  
ATOM   1340  OE2 GLU B  78      -4.786  -5.560 -26.288  1.00  0.00           O  
ATOM   1341  H   GLU B  78      -7.519  -7.037 -24.749  1.00  0.00           H  
ATOM   1342  HA  GLU B  78      -7.018  -5.529 -22.375  1.00  0.00           H  
ATOM   1343 1HB  GLU B  78      -8.352  -4.774 -25.001  1.00  0.00           H  
ATOM   1344 2HB  GLU B  78      -7.931  -3.629 -23.743  1.00  0.00           H  
ATOM   1345 1HG  GLU B  78      -6.117  -3.457 -25.217  1.00  0.00           H  
ATOM   1346 2HG  GLU B  78      -5.525  -4.528 -23.966  1.00  0.00           H  
ATOM   1347  N   GLU B  79     -10.191  -6.162 -23.060  1.00  0.00           N  
ATOM   1348  CA  GLU B  79     -11.510  -6.138 -22.456  1.00  0.00           C  
ATOM   1349  C   GLU B  79     -11.549  -6.997 -21.193  1.00  0.00           C  
ATOM   1350  O   GLU B  79     -12.164  -6.599 -20.197  1.00  0.00           O  
ATOM   1351  CB  GLU B  79     -12.558  -6.615 -23.459  1.00  0.00           C  
ATOM   1352  CG  GLU B  79     -12.739  -5.689 -24.676  1.00  0.00           C  
ATOM   1353  CD  GLU B  79     -11.694  -5.914 -25.754  1.00  0.00           C  
ATOM   1354  OE1 GLU B  79     -10.902  -6.821 -25.599  1.00  0.00           O  
ATOM   1355  OE2 GLU B  79     -11.688  -5.199 -26.719  1.00  0.00           O  
ATOM   1356  H   GLU B  79     -10.086  -6.547 -24.003  1.00  0.00           H  
ATOM   1357  HA  GLU B  79     -11.739  -5.108 -22.176  1.00  0.00           H  
ATOM   1358 1HB  GLU B  79     -12.283  -7.608 -23.822  1.00  0.00           H  
ATOM   1359 2HB  GLU B  79     -13.521  -6.706 -22.959  1.00  0.00           H  
ATOM   1360 1HG  GLU B  79     -13.728  -5.855 -25.103  1.00  0.00           H  
ATOM   1361 2HG  GLU B  79     -12.687  -4.654 -24.337  1.00  0.00           H  
ATOM   1362  N   LYS B  80     -10.880  -8.161 -21.210  1.00  0.00           N  
ATOM   1363  CA  LYS B  80     -10.866  -9.006 -20.022  1.00  0.00           C  
ATOM   1364  C   LYS B  80     -10.161  -8.304 -18.865  1.00  0.00           C  
ATOM   1365  O   LYS B  80     -10.620  -8.380 -17.716  1.00  0.00           O  
ATOM   1366  CB  LYS B  80     -10.180 -10.344 -20.311  1.00  0.00           C  
ATOM   1367  CG  LYS B  80     -10.983 -11.312 -21.190  1.00  0.00           C  
ATOM   1368  CD  LYS B  80     -10.225 -12.641 -21.392  1.00  0.00           C  
ATOM   1369  CE  LYS B  80     -11.079 -13.706 -22.103  1.00  0.00           C  
ATOM   1370  NZ  LYS B  80     -11.305 -13.404 -23.547  1.00  0.00           N  
ATOM   1371  H   LYS B  80     -10.426  -8.477 -22.074  1.00  0.00           H  
ATOM   1372  HA  LYS B  80     -11.896  -9.196 -19.722  1.00  0.00           H  
ATOM   1373 1HB  LYS B  80      -9.228 -10.152 -20.811  1.00  0.00           H  
ATOM   1374 2HB  LYS B  80      -9.957 -10.845 -19.370  1.00  0.00           H  
ATOM   1375 1HG  LYS B  80     -11.943 -11.512 -20.714  1.00  0.00           H  
ATOM   1376 2HG  LYS B  80     -11.167 -10.848 -22.154  1.00  0.00           H  
ATOM   1377 1HD  LYS B  80      -9.340 -12.451 -22.005  1.00  0.00           H  
ATOM   1378 2HD  LYS B  80      -9.903 -13.032 -20.429  1.00  0.00           H  
ATOM   1379 1HE  LYS B  80     -10.584 -14.671 -22.021  1.00  0.00           H  
ATOM   1380 2HE  LYS B  80     -12.046 -13.762 -21.606  1.00  0.00           H  
ATOM   1381 1HZ  LYS B  80     -11.870 -14.121 -23.967  1.00  0.00           H  
ATOM   1382 2HZ  LYS B  80     -11.778 -12.522 -23.660  1.00  0.00           H  
ATOM   1383 3HZ  LYS B  80     -10.420 -13.364 -24.077  1.00  0.00           H  
ATOM   1384  N   LEU B  81      -9.064  -7.599 -19.169  1.00  0.00           N  
ATOM   1385  CA  LEU B  81      -8.329  -6.888 -18.143  1.00  0.00           C  
ATOM   1386  C   LEU B  81      -9.141  -5.731 -17.594  1.00  0.00           C  
ATOM   1387  O   LEU B  81      -9.085  -5.467 -16.386  1.00  0.00           O  
ATOM   1388  CB  LEU B  81      -6.990  -6.401 -18.697  1.00  0.00           C  
ATOM   1389  CG  LEU B  81      -5.947  -7.509 -19.048  1.00  0.00           C  
ATOM   1390  CD1 LEU B  81      -4.752  -6.840 -19.753  1.00  0.00           C  
ATOM   1391  CD2 LEU B  81      -5.536  -8.281 -17.784  1.00  0.00           C  
ATOM   1392  H   LEU B  81      -8.704  -7.614 -20.130  1.00  0.00           H  
ATOM   1393  HA  LEU B  81      -8.157  -7.566 -17.316  1.00  0.00           H  
ATOM   1394 1HB  LEU B  81      -7.195  -5.849 -19.616  1.00  0.00           H  
ATOM   1395 2HB  LEU B  81      -6.538  -5.718 -17.981  1.00  0.00           H  
ATOM   1396  HG  LEU B  81      -6.372  -8.217 -19.739  1.00  0.00           H  
ATOM   1397 1HD1 LEU B  81      -4.030  -7.595 -20.028  1.00  0.00           H  
ATOM   1398 2HD1 LEU B  81      -5.106  -6.338 -20.653  1.00  0.00           H  
ATOM   1399 3HD1 LEU B  81      -4.285  -6.117 -19.103  1.00  0.00           H  
ATOM   1400 1HD2 LEU B  81      -4.813  -9.027 -18.047  1.00  0.00           H  
ATOM   1401 2HD2 LEU B  81      -5.123  -7.626 -17.078  1.00  0.00           H  
ATOM   1402 3HD2 LEU B  81      -6.387  -8.775 -17.342  1.00  0.00           H  
ATOM   1403  N   GLU B  82      -9.914  -5.042 -18.448  1.00  0.00           N  
ATOM   1404  CA  GLU B  82     -10.741  -3.950 -17.954  1.00  0.00           C  
ATOM   1405  C   GLU B  82     -11.788  -4.462 -16.987  1.00  0.00           C  
ATOM   1406  O   GLU B  82     -12.014  -3.826 -15.957  1.00  0.00           O  
ATOM   1407  CB  GLU B  82     -11.392  -3.172 -19.095  1.00  0.00           C  
ATOM   1408  CG  GLU B  82     -10.419  -2.301 -19.883  1.00  0.00           C  
ATOM   1409  CD  GLU B  82     -11.045  -1.611 -21.044  1.00  0.00           C  
ATOM   1410  OE1 GLU B  82     -12.165  -1.923 -21.360  1.00  0.00           O  
ATOM   1411  OE2 GLU B  82     -10.412  -0.745 -21.603  1.00  0.00           O  
ATOM   1412  H   GLU B  82      -9.871  -5.242 -19.454  1.00  0.00           H  
ATOM   1413  HA  GLU B  82     -10.113  -3.255 -17.411  1.00  0.00           H  
ATOM   1414 1HB  GLU B  82     -11.852  -3.877 -19.791  1.00  0.00           H  
ATOM   1415 2HB  GLU B  82     -12.185  -2.537 -18.699  1.00  0.00           H  
ATOM   1416 1HG  GLU B  82     -10.028  -1.542 -19.208  1.00  0.00           H  
ATOM   1417 2HG  GLU B  82      -9.584  -2.903 -20.222  1.00  0.00           H  
ATOM   1418  N   ARG B  83     -12.383  -5.628 -17.259  1.00  0.00           N  
ATOM   1419  CA  ARG B  83     -13.389  -6.134 -16.329  1.00  0.00           C  
ATOM   1420  C   ARG B  83     -12.756  -6.498 -14.984  1.00  0.00           C  
ATOM   1421  O   ARG B  83     -13.324  -6.192 -13.925  1.00  0.00           O  
ATOM   1422  CB  ARG B  83     -14.097  -7.355 -16.892  1.00  0.00           C  
ATOM   1423  CG  ARG B  83     -14.884  -7.149 -18.202  1.00  0.00           C  
ATOM   1424  CD  ARG B  83     -16.153  -6.327 -18.063  1.00  0.00           C  
ATOM   1425  NE  ARG B  83     -15.929  -4.855 -18.119  1.00  0.00           N  
ATOM   1426  CZ  ARG B  83     -15.656  -4.145 -19.254  1.00  0.00           C  
ATOM   1427  NH1 ARG B  83     -15.543  -4.756 -20.423  1.00  0.00           N  
ATOM   1428  NH2 ARG B  83     -15.509  -2.826 -19.194  1.00  0.00           N  
ATOM   1429  H   ARG B  83     -12.189  -6.097 -18.154  1.00  0.00           H  
ATOM   1430  HA  ARG B  83     -14.122  -5.348 -16.153  1.00  0.00           H  
ATOM   1431 1HB  ARG B  83     -13.353  -8.130 -17.087  1.00  0.00           H  
ATOM   1432 2HB  ARG B  83     -14.786  -7.748 -16.146  1.00  0.00           H  
ATOM   1433 1HG  ARG B  83     -14.239  -6.641 -18.897  1.00  0.00           H  
ATOM   1434 2HG  ARG B  83     -15.151  -8.121 -18.613  1.00  0.00           H  
ATOM   1435 1HD  ARG B  83     -16.847  -6.599 -18.855  1.00  0.00           H  
ATOM   1436 2HD  ARG B  83     -16.611  -6.555 -17.100  1.00  0.00           H  
ATOM   1437  HE  ARG B  83     -16.026  -4.315 -17.234  1.00  0.00           H  
ATOM   1438 1HH1 ARG B  83     -15.650  -5.756 -20.489  1.00  0.00           H  
ATOM   1439 2HH1 ARG B  83     -15.339  -4.219 -21.255  1.00  0.00           H  
ATOM   1440 1HH2 ARG B  83     -15.595  -2.329 -18.288  1.00  0.00           H  
ATOM   1441 2HH2 ARG B  83     -15.305  -2.297 -20.028  1.00  0.00           H  
ATOM   1442  N   GLU B  84     -11.549  -7.090 -15.005  1.00  0.00           N  
ATOM   1443  CA  GLU B  84     -10.904  -7.443 -13.742  1.00  0.00           C  
ATOM   1444  C   GLU B  84     -10.522  -6.183 -12.982  1.00  0.00           C  
ATOM   1445  O   GLU B  84     -10.659  -6.128 -11.755  1.00  0.00           O  
ATOM   1446  CB  GLU B  84      -9.653  -8.301 -13.966  1.00  0.00           C  
ATOM   1447  CG  GLU B  84      -9.923  -9.719 -14.479  1.00  0.00           C  
ATOM   1448  CD  GLU B  84     -10.733 -10.600 -13.520  1.00  0.00           C  
ATOM   1449  OE1 GLU B  84     -10.356 -10.771 -12.360  1.00  0.00           O  
ATOM   1450  OE2 GLU B  84     -11.772 -11.071 -13.953  1.00  0.00           O  
ATOM   1451  H   GLU B  84     -11.124  -7.357 -15.902  1.00  0.00           H  
ATOM   1452  HA  GLU B  84     -11.608  -8.007 -13.138  1.00  0.00           H  
ATOM   1453 1HB  GLU B  84      -9.012  -7.806 -14.701  1.00  0.00           H  
ATOM   1454 2HB  GLU B  84      -9.089  -8.375 -13.037  1.00  0.00           H  
ATOM   1455 1HG  GLU B  84     -10.472  -9.642 -15.418  1.00  0.00           H  
ATOM   1456 2HG  GLU B  84      -8.971 -10.200 -14.692  1.00  0.00           H  
ATOM   1457  N   THR B  85     -10.093  -5.158 -13.717  1.00  0.00           N  
ATOM   1458  CA  THR B  85      -9.692  -3.892 -13.142  1.00  0.00           C  
ATOM   1459  C   THR B  85     -10.870  -3.227 -12.449  1.00  0.00           C  
ATOM   1460  O   THR B  85     -10.706  -2.698 -11.347  1.00  0.00           O  
ATOM   1461  CB  THR B  85      -9.093  -2.972 -14.216  1.00  0.00           C  
ATOM   1462  OG1 THR B  85      -7.924  -3.598 -14.769  1.00  0.00           O  
ATOM   1463  CG2 THR B  85      -8.710  -1.636 -13.625  1.00  0.00           C  
ATOM   1464  H   THR B  85      -9.981  -5.289 -14.724  1.00  0.00           H  
ATOM   1465  HA  THR B  85      -8.923  -4.083 -12.395  1.00  0.00           H  
ATOM   1466  HB  THR B  85      -9.819  -2.818 -15.008  1.00  0.00           H  
ATOM   1467  HG1 THR B  85      -8.201  -4.376 -15.303  1.00  0.00           H  
ATOM   1468 1HG2 THR B  85      -8.290  -1.040 -14.406  1.00  0.00           H  
ATOM   1469 2HG2 THR B  85      -9.586  -1.134 -13.214  1.00  0.00           H  
ATOM   1470 3HG2 THR B  85      -7.978  -1.775 -12.840  1.00  0.00           H  
ATOM   1471  N   GLU B  86     -12.054  -3.250 -13.084  1.00  0.00           N  
ATOM   1472  CA  GLU B  86     -13.255  -2.665 -12.491  1.00  0.00           C  
ATOM   1473  C   GLU B  86     -13.631  -3.387 -11.197  1.00  0.00           C  
ATOM   1474  O   GLU B  86     -14.021  -2.745 -10.213  1.00  0.00           O  
ATOM   1475  CB  GLU B  86     -14.426  -2.753 -13.477  1.00  0.00           C  
ATOM   1476  CG  GLU B  86     -14.323  -1.826 -14.678  1.00  0.00           C  
ATOM   1477  CD  GLU B  86     -15.375  -2.099 -15.717  1.00  0.00           C  
ATOM   1478  OE1 GLU B  86     -16.079  -3.078 -15.595  1.00  0.00           O  
ATOM   1479  OE2 GLU B  86     -15.465  -1.340 -16.652  1.00  0.00           O  
ATOM   1480  H   GLU B  86     -12.098  -3.642 -14.031  1.00  0.00           H  
ATOM   1481  HA  GLU B  86     -13.059  -1.618 -12.263  1.00  0.00           H  
ATOM   1482 1HB  GLU B  86     -14.494  -3.774 -13.855  1.00  0.00           H  
ATOM   1483 2HB  GLU B  86     -15.356  -2.533 -12.957  1.00  0.00           H  
ATOM   1484 1HG  GLU B  86     -14.439  -0.802 -14.327  1.00  0.00           H  
ATOM   1485 2HG  GLU B  86     -13.338  -1.911 -15.121  1.00  0.00           H  
ATOM   1486  N   LYS B  87     -13.497  -4.718 -11.175  1.00  0.00           N  
ATOM   1487  CA  LYS B  87     -13.786  -5.452  -9.952  1.00  0.00           C  
ATOM   1488  C   LYS B  87     -12.804  -5.062  -8.847  1.00  0.00           C  
ATOM   1489  O   LYS B  87     -13.208  -4.892  -7.688  1.00  0.00           O  
ATOM   1490  CB  LYS B  87     -13.764  -6.957 -10.201  1.00  0.00           C  
ATOM   1491  CG  LYS B  87     -14.961  -7.462 -11.020  1.00  0.00           C  
ATOM   1492  CD  LYS B  87     -15.021  -8.995 -11.094  1.00  0.00           C  
ATOM   1493  CE  LYS B  87     -13.956  -9.538 -12.036  1.00  0.00           C  
ATOM   1494  NZ  LYS B  87     -14.080 -11.007 -12.270  1.00  0.00           N  
ATOM   1495  H   LYS B  87     -13.244  -5.211 -12.042  1.00  0.00           H  
ATOM   1496  HA  LYS B  87     -14.785  -5.178  -9.616  1.00  0.00           H  
ATOM   1497 1HB  LYS B  87     -12.851  -7.205 -10.738  1.00  0.00           H  
ATOM   1498 2HB  LYS B  87     -13.744  -7.485  -9.250  1.00  0.00           H  
ATOM   1499 1HG  LYS B  87     -15.882  -7.094 -10.568  1.00  0.00           H  
ATOM   1500 2HG  LYS B  87     -14.894  -7.059 -12.029  1.00  0.00           H  
ATOM   1501 1HD  LYS B  87     -14.867  -9.418 -10.102  1.00  0.00           H  
ATOM   1502 2HD  LYS B  87     -16.002  -9.302 -11.455  1.00  0.00           H  
ATOM   1503 1HE  LYS B  87     -14.034  -9.021 -12.994  1.00  0.00           H  
ATOM   1504 2HE  LYS B  87     -12.973  -9.349 -11.614  1.00  0.00           H  
ATOM   1505 1HZ  LYS B  87     -13.313 -11.265 -12.921  1.00  0.00           H  
ATOM   1506 2HZ  LYS B  87     -13.978 -11.510 -11.405  1.00  0.00           H  
ATOM   1507 3HZ  LYS B  87     -14.967 -11.223 -12.687  1.00  0.00           H  
ATOM   1508  N   LEU B  88     -11.522  -4.868  -9.201  1.00  0.00           N  
ATOM   1509  CA  LEU B  88     -10.554  -4.463  -8.195  1.00  0.00           C  
ATOM   1510  C   LEU B  88     -10.880  -3.066  -7.703  1.00  0.00           C  
ATOM   1511  O   LEU B  88     -10.857  -2.817  -6.502  1.00  0.00           O  
ATOM   1512  CB  LEU B  88      -9.125  -4.454  -8.758  1.00  0.00           C  
ATOM   1513  CG  LEU B  88      -8.519  -5.814  -9.153  1.00  0.00           C  
ATOM   1514  CD1 LEU B  88      -7.151  -5.569  -9.819  1.00  0.00           C  
ATOM   1515  CD2 LEU B  88      -8.413  -6.725  -7.942  1.00  0.00           C  
ATOM   1516  H   LEU B  88     -11.228  -5.082 -10.160  1.00  0.00           H  
ATOM   1517  HA  LEU B  88     -10.625  -5.133  -7.347  1.00  0.00           H  
ATOM   1518 1HB  LEU B  88      -9.119  -3.829  -9.649  1.00  0.00           H  
ATOM   1519 2HB  LEU B  88      -8.469  -3.996  -8.022  1.00  0.00           H  
ATOM   1520  HG  LEU B  88      -9.153  -6.290  -9.884  1.00  0.00           H  
ATOM   1521 1HD1 LEU B  88      -6.732  -6.510 -10.132  1.00  0.00           H  
ATOM   1522 2HD1 LEU B  88      -7.280  -4.930 -10.691  1.00  0.00           H  
ATOM   1523 3HD1 LEU B  88      -6.476  -5.088  -9.120  1.00  0.00           H  
ATOM   1524 1HD2 LEU B  88      -7.993  -7.656  -8.250  1.00  0.00           H  
ATOM   1525 2HD2 LEU B  88      -7.792  -6.278  -7.202  1.00  0.00           H  
ATOM   1526 3HD2 LEU B  88      -9.389  -6.911  -7.516  1.00  0.00           H  
ATOM   1527  N   GLU B  89     -11.291  -2.163  -8.597  1.00  0.00           N  
ATOM   1528  CA  GLU B  89     -11.612  -0.808  -8.169  1.00  0.00           C  
ATOM   1529  C   GLU B  89     -12.686  -0.846  -7.093  1.00  0.00           C  
ATOM   1530  O   GLU B  89     -12.564  -0.165  -6.068  1.00  0.00           O  
ATOM   1531  CB  GLU B  89     -12.123   0.022  -9.345  1.00  0.00           C  
ATOM   1532  CG  GLU B  89     -12.424   1.493  -9.037  1.00  0.00           C  
ATOM   1533  CD  GLU B  89     -13.010   2.191 -10.238  1.00  0.00           C  
ATOM   1534  OE1 GLU B  89     -13.335   1.493 -11.178  1.00  0.00           O  
ATOM   1535  OE2 GLU B  89     -13.137   3.400 -10.243  1.00  0.00           O  
ATOM   1536  H   GLU B  89     -11.300  -2.400  -9.593  1.00  0.00           H  
ATOM   1537  HA  GLU B  89     -10.715  -0.347  -7.759  1.00  0.00           H  
ATOM   1538 1HB  GLU B  89     -11.393  -0.017 -10.157  1.00  0.00           H  
ATOM   1539 2HB  GLU B  89     -13.040  -0.424  -9.721  1.00  0.00           H  
ATOM   1540 1HG  GLU B  89     -13.131   1.541  -8.216  1.00  0.00           H  
ATOM   1541 2HG  GLU B  89     -11.506   1.996  -8.728  1.00  0.00           H  
ATOM   1542  N   LYS B  90     -13.723  -1.668  -7.304  1.00  0.00           N  
ATOM   1543  CA  LYS B  90     -14.785  -1.787  -6.320  1.00  0.00           C  
ATOM   1544  C   LYS B  90     -14.251  -2.318  -4.992  1.00  0.00           C  
ATOM   1545  O   LYS B  90     -14.571  -1.762  -3.937  1.00  0.00           O  
ATOM   1546  CB  LYS B  90     -15.902  -2.702  -6.832  1.00  0.00           C  
ATOM   1547  CG  LYS B  90     -17.105  -2.854  -5.872  1.00  0.00           C  
ATOM   1548  CD  LYS B  90     -18.200  -3.743  -6.489  1.00  0.00           C  
ATOM   1549  CE  LYS B  90     -19.462  -3.824  -5.607  1.00  0.00           C  
ATOM   1550  NZ  LYS B  90     -19.220  -4.548  -4.312  1.00  0.00           N  
ATOM   1551  H   LYS B  90     -13.780  -2.171  -8.199  1.00  0.00           H  
ATOM   1552  HA  LYS B  90     -15.199  -0.796  -6.143  1.00  0.00           H  
ATOM   1553 1HB  LYS B  90     -16.267  -2.322  -7.786  1.00  0.00           H  
ATOM   1554 2HB  LYS B  90     -15.491  -3.696  -7.018  1.00  0.00           H  
ATOM   1555 1HG  LYS B  90     -16.767  -3.301  -4.932  1.00  0.00           H  
ATOM   1556 2HG  LYS B  90     -17.520  -1.870  -5.654  1.00  0.00           H  
ATOM   1557 1HD  LYS B  90     -18.480  -3.348  -7.467  1.00  0.00           H  
ATOM   1558 2HD  LYS B  90     -17.805  -4.750  -6.626  1.00  0.00           H  
ATOM   1559 1HE  LYS B  90     -19.806  -2.815  -5.386  1.00  0.00           H  
ATOM   1560 2HE  LYS B  90     -20.240  -4.349  -6.160  1.00  0.00           H  
ATOM   1561 1HZ  LYS B  90     -20.064  -4.579  -3.769  1.00  0.00           H  
ATOM   1562 2HZ  LYS B  90     -18.909  -5.487  -4.486  1.00  0.00           H  
ATOM   1563 3HZ  LYS B  90     -18.501  -4.066  -3.754  1.00  0.00           H  
ATOM   1564  N   LYS B  91     -13.407  -3.360  -5.039  1.00  0.00           N  
ATOM   1565  CA  LYS B  91     -12.871  -3.947  -3.813  1.00  0.00           C  
ATOM   1566  C   LYS B  91     -11.989  -2.964  -3.052  1.00  0.00           C  
ATOM   1567  O   LYS B  91     -12.032  -2.916  -1.816  1.00  0.00           O  
ATOM   1568  CB  LYS B  91     -12.080  -5.223  -4.127  1.00  0.00           C  
ATOM   1569  CG  LYS B  91     -11.507  -5.970  -2.895  1.00  0.00           C  
ATOM   1570  CD  LYS B  91     -12.623  -6.532  -1.996  1.00  0.00           C  
ATOM   1571  CE  LYS B  91     -12.063  -7.387  -0.865  1.00  0.00           C  
ATOM   1572  NZ  LYS B  91     -13.141  -7.857   0.053  1.00  0.00           N  
ATOM   1573  H   LYS B  91     -13.199  -3.793  -5.948  1.00  0.00           H  
ATOM   1574  HA  LYS B  91     -13.717  -4.202  -3.176  1.00  0.00           H  
ATOM   1575 1HB  LYS B  91     -12.717  -5.911  -4.683  1.00  0.00           H  
ATOM   1576 2HB  LYS B  91     -11.242  -4.965  -4.779  1.00  0.00           H  
ATOM   1577 1HG  LYS B  91     -10.883  -6.795  -3.238  1.00  0.00           H  
ATOM   1578 2HG  LYS B  91     -10.882  -5.295  -2.307  1.00  0.00           H  
ATOM   1579 1HD  LYS B  91     -13.180  -5.708  -1.538  1.00  0.00           H  
ATOM   1580 2HD  LYS B  91     -13.314  -7.128  -2.591  1.00  0.00           H  
ATOM   1581 1HE  LYS B  91     -11.554  -8.252  -1.286  1.00  0.00           H  
ATOM   1582 2HE  LYS B  91     -11.347  -6.799  -0.298  1.00  0.00           H  
ATOM   1583 1HZ  LYS B  91     -12.751  -8.426   0.804  1.00  0.00           H  
ATOM   1584 2HZ  LYS B  91     -13.599  -7.046   0.450  1.00  0.00           H  
ATOM   1585 3HZ  LYS B  91     -13.811  -8.404  -0.462  1.00  0.00           H  
ATOM   1586  N   ILE B  92     -11.203  -2.173  -3.777  1.00  0.00           N  
ATOM   1587  CA  ILE B  92     -10.344  -1.188  -3.148  1.00  0.00           C  
ATOM   1588  C   ILE B  92     -11.191  -0.135  -2.461  1.00  0.00           C  
ATOM   1589  O   ILE B  92     -10.881   0.231  -1.322  1.00  0.00           O  
ATOM   1590  CB  ILE B  92      -9.374  -0.552  -4.169  1.00  0.00           C  
ATOM   1591  CG1 ILE B  92      -8.368  -1.628  -4.712  1.00  0.00           C  
ATOM   1592  CG2 ILE B  92      -8.616   0.653  -3.555  1.00  0.00           C  
ATOM   1593  CD1 ILE B  92      -7.410  -2.213  -3.711  1.00  0.00           C  
ATOM   1594  H   ILE B  92     -11.190  -2.302  -4.791  1.00  0.00           H  
ATOM   1595  HA  ILE B  92      -9.765  -1.678  -2.379  1.00  0.00           H  
ATOM   1596  HB  ILE B  92      -9.952  -0.205  -5.030  1.00  0.00           H  
ATOM   1597 1HG1 ILE B  92      -8.934  -2.450  -5.116  1.00  0.00           H  
ATOM   1598 2HG1 ILE B  92      -7.814  -1.192  -5.497  1.00  0.00           H  
ATOM   1599 1HG2 ILE B  92      -7.974   1.054  -4.320  1.00  0.00           H  
ATOM   1600 2HG2 ILE B  92      -9.320   1.423  -3.232  1.00  0.00           H  
ATOM   1601 3HG2 ILE B  92      -8.021   0.347  -2.697  1.00  0.00           H  
ATOM   1602 1HD1 ILE B  92      -6.795  -2.921  -4.203  1.00  0.00           H  
ATOM   1603 2HD1 ILE B  92      -6.780  -1.433  -3.303  1.00  0.00           H  
ATOM   1604 3HD1 ILE B  92      -7.939  -2.714  -2.911  1.00  0.00           H  
ATOM   1605  N   ARG B  93     -12.257   0.337  -3.111  1.00  0.00           N  
ATOM   1606  CA  ARG B  93     -13.113   1.327  -2.477  1.00  0.00           C  
ATOM   1607  C   ARG B  93     -13.744   0.761  -1.201  1.00  0.00           C  
ATOM   1608  O   ARG B  93     -13.829   1.466  -0.188  1.00  0.00           O  
ATOM   1609  CB  ARG B  93     -14.203   1.776  -3.434  1.00  0.00           C  
ATOM   1610  CG  ARG B  93     -13.702   2.621  -4.585  1.00  0.00           C  
ATOM   1611  CD  ARG B  93     -14.792   3.025  -5.511  1.00  0.00           C  
ATOM   1612  NE  ARG B  93     -14.256   3.679  -6.695  1.00  0.00           N  
ATOM   1613  CZ  ARG B  93     -13.892   4.976  -6.799  1.00  0.00           C  
ATOM   1614  NH1 ARG B  93     -14.018   5.806  -5.777  1.00  0.00           N  
ATOM   1615  NH2 ARG B  93     -13.394   5.407  -7.948  1.00  0.00           N  
ATOM   1616  H   ARG B  93     -12.436   0.029  -4.075  1.00  0.00           H  
ATOM   1617  HA  ARG B  93     -12.503   2.193  -2.216  1.00  0.00           H  
ATOM   1618 1HB  ARG B  93     -14.692   0.897  -3.858  1.00  0.00           H  
ATOM   1619 2HB  ARG B  93     -14.954   2.347  -2.895  1.00  0.00           H  
ATOM   1620 1HG  ARG B  93     -13.235   3.521  -4.181  1.00  0.00           H  
ATOM   1621 2HG  ARG B  93     -12.960   2.072  -5.152  1.00  0.00           H  
ATOM   1622 1HD  ARG B  93     -15.328   2.131  -5.835  1.00  0.00           H  
ATOM   1623 2HD  ARG B  93     -15.482   3.701  -5.014  1.00  0.00           H  
ATOM   1624  HE  ARG B  93     -14.130   3.101  -7.524  1.00  0.00           H  
ATOM   1625 1HH1 ARG B  93     -14.386   5.482  -4.900  1.00  0.00           H  
ATOM   1626 2HH1 ARG B  93     -13.729   6.770  -5.872  1.00  0.00           H  
ATOM   1627 1HH2 ARG B  93     -13.283   4.748  -8.739  1.00  0.00           H  
ATOM   1628 2HH2 ARG B  93     -13.102   6.370  -8.050  1.00  0.00           H  
ATOM   1629  N   GLU B  94     -14.145  -0.519  -1.223  1.00  0.00           N  
ATOM   1630  CA  GLU B  94     -14.722  -1.126  -0.029  1.00  0.00           C  
ATOM   1631  C   GLU B  94     -13.689  -1.217   1.089  1.00  0.00           C  
ATOM   1632  O   GLU B  94     -14.014  -0.963   2.257  1.00  0.00           O  
ATOM   1633  CB  GLU B  94     -15.249  -2.535  -0.317  1.00  0.00           C  
ATOM   1634  CG  GLU B  94     -16.479  -2.608  -1.201  1.00  0.00           C  
ATOM   1635  CD  GLU B  94     -16.870  -4.029  -1.503  1.00  0.00           C  
ATOM   1636  OE1 GLU B  94     -16.209  -4.916  -1.006  1.00  0.00           O  
ATOM   1637  OE2 GLU B  94     -17.825  -4.232  -2.237  1.00  0.00           O  
ATOM   1638  H   GLU B  94     -14.105  -1.048  -2.102  1.00  0.00           H  
ATOM   1639  HA  GLU B  94     -15.547  -0.504   0.312  1.00  0.00           H  
ATOM   1640 1HB  GLU B  94     -14.465  -3.114  -0.804  1.00  0.00           H  
ATOM   1641 2HB  GLU B  94     -15.483  -3.031   0.623  1.00  0.00           H  
ATOM   1642 1HG  GLU B  94     -17.305  -2.110  -0.697  1.00  0.00           H  
ATOM   1643 2HG  GLU B  94     -16.286  -2.078  -2.129  1.00  0.00           H  
ATOM   1644  N   SER B  95     -12.434  -1.548   0.746  1.00  0.00           N  
ATOM   1645  CA  SER B  95     -11.416  -1.660   1.780  1.00  0.00           C  
ATOM   1646  C   SER B  95     -11.119  -0.295   2.381  1.00  0.00           C  
ATOM   1647  O   SER B  95     -10.844  -0.194   3.583  1.00  0.00           O  
ATOM   1648  CB  SER B  95     -10.112  -2.179   1.203  1.00  0.00           C  
ATOM   1649  OG  SER B  95      -9.472  -1.176   0.453  1.00  0.00           O  
ATOM   1650  H   SER B  95     -12.232  -1.819  -0.222  1.00  0.00           H  
ATOM   1651  HA  SER B  95     -11.779  -2.329   2.556  1.00  0.00           H  
ATOM   1652 1HB  SER B  95      -9.456  -2.510   2.002  1.00  0.00           H  
ATOM   1653 2HB  SER B  95     -10.314  -3.041   0.565  1.00  0.00           H  
ATOM   1654  HG  SER B  95     -10.039  -0.994  -0.319  1.00  0.00           H  
ATOM   1655  N   GLN B  96     -11.254   0.775   1.580  1.00  0.00           N  
ATOM   1656  CA  GLN B  96     -10.985   2.099   2.110  1.00  0.00           C  
ATOM   1657  C   GLN B  96     -12.056   2.480   3.117  1.00  0.00           C  
ATOM   1658  O   GLN B  96     -11.741   3.098   4.138  1.00  0.00           O  
ATOM   1659  CB  GLN B  96     -10.900   3.163   1.015  1.00  0.00           C  
ATOM   1660  CG  GLN B  96     -10.372   4.524   1.531  1.00  0.00           C  
ATOM   1661  CD  GLN B  96      -8.934   4.372   2.040  1.00  0.00           C  
ATOM   1662  OE1 GLN B  96      -8.094   3.847   1.307  1.00  0.00           O  
ATOM   1663  NE2 GLN B  96      -8.645   4.803   3.260  1.00  0.00           N  
ATOM   1664  H   GLN B  96     -11.435   0.625   0.582  1.00  0.00           H  
ATOM   1665  HA  GLN B  96     -10.028   2.065   2.626  1.00  0.00           H  
ATOM   1666 1HB  GLN B  96     -10.246   2.814   0.211  1.00  0.00           H  
ATOM   1667 2HB  GLN B  96     -11.892   3.319   0.581  1.00  0.00           H  
ATOM   1668 1HG  GLN B  96     -10.371   5.238   0.704  1.00  0.00           H  
ATOM   1669 2HG  GLN B  96     -11.000   4.891   2.347  1.00  0.00           H  
ATOM   1670 1HE2 GLN B  96      -7.704   4.710   3.603  1.00  0.00           H  
ATOM   1671 2HE2 GLN B  96      -9.358   5.212   3.835  1.00  0.00           H  
ATOM   1672  N   ARG B  97     -13.312   2.091   2.856  1.00  0.00           N  
ATOM   1673  CA  ARG B  97     -14.392   2.407   3.789  1.00  0.00           C  
ATOM   1674  C   ARG B  97     -14.164   1.666   5.100  1.00  0.00           C  
ATOM   1675  O   ARG B  97     -14.395   2.217   6.180  1.00  0.00           O  
ATOM   1676  CB  ARG B  97     -15.753   2.018   3.228  1.00  0.00           C  
ATOM   1677  CG  ARG B  97     -16.191   2.728   1.938  1.00  0.00           C  
ATOM   1678  CD  ARG B  97     -16.631   4.169   2.121  1.00  0.00           C  
ATOM   1679  NE  ARG B  97     -15.521   5.141   2.180  1.00  0.00           N  
ATOM   1680  CZ  ARG B  97     -14.782   5.555   1.115  1.00  0.00           C  
ATOM   1681  NH1 ARG B  97     -14.991   5.053  -0.092  1.00  0.00           N  
ATOM   1682  NH2 ARG B  97     -13.845   6.474   1.276  1.00  0.00           N  
ATOM   1683  H   ARG B  97     -13.507   1.635   1.955  1.00  0.00           H  
ATOM   1684  HA  ARG B  97     -14.378   3.477   3.993  1.00  0.00           H  
ATOM   1685 1HB  ARG B  97     -15.752   0.946   3.016  1.00  0.00           H  
ATOM   1686 2HB  ARG B  97     -16.516   2.197   3.982  1.00  0.00           H  
ATOM   1687 1HG  ARG B  97     -15.355   2.720   1.262  1.00  0.00           H  
ATOM   1688 2HG  ARG B  97     -17.014   2.175   1.488  1.00  0.00           H  
ATOM   1689 1HD  ARG B  97     -17.289   4.451   1.302  1.00  0.00           H  
ATOM   1690 2HD  ARG B  97     -17.185   4.246   3.057  1.00  0.00           H  
ATOM   1691  HE  ARG B  97     -15.322   5.587   3.099  1.00  0.00           H  
ATOM   1692 1HH1 ARG B  97     -15.701   4.349  -0.234  1.00  0.00           H  
ATOM   1693 2HH1 ARG B  97     -14.434   5.371  -0.874  1.00  0.00           H  
ATOM   1694 1HH2 ARG B  97     -13.680   6.895   2.208  1.00  0.00           H  
ATOM   1695 2HH2 ARG B  97     -13.301   6.783   0.487  1.00  0.00           H  
ATOM   1696  N   ARG B  98     -13.680   0.420   5.009  1.00  0.00           N  
ATOM   1697  CA  ARG B  98     -13.408  -0.341   6.220  1.00  0.00           C  
ATOM   1698  C   ARG B  98     -12.268   0.323   6.989  1.00  0.00           C  
ATOM   1699  O   ARG B  98     -12.303   0.385   8.221  1.00  0.00           O  
ATOM   1700  CB  ARG B  98     -13.030  -1.776   5.901  1.00  0.00           C  
ATOM   1701  CG  ARG B  98     -14.087  -2.636   5.193  1.00  0.00           C  
ATOM   1702  CD  ARG B  98     -15.224  -3.086   6.080  1.00  0.00           C  
ATOM   1703  NE  ARG B  98     -16.306  -2.086   6.237  1.00  0.00           N  
ATOM   1704  CZ  ARG B  98     -17.247  -1.789   5.296  1.00  0.00           C  
ATOM   1705  NH1 ARG B  98     -17.236  -2.385   4.110  1.00  0.00           N  
ATOM   1706  NH2 ARG B  98     -18.194  -0.899   5.569  1.00  0.00           N  
ATOM   1707  H   ARG B  98     -13.564  -0.001   4.080  1.00  0.00           H  
ATOM   1708  HA  ARG B  98     -14.297  -0.334   6.849  1.00  0.00           H  
ATOM   1709 1HB  ARG B  98     -12.163  -1.759   5.252  1.00  0.00           H  
ATOM   1710 2HB  ARG B  98     -12.743  -2.287   6.817  1.00  0.00           H  
ATOM   1711 1HG  ARG B  98     -14.507  -2.053   4.392  1.00  0.00           H  
ATOM   1712 2HG  ARG B  98     -13.607  -3.520   4.775  1.00  0.00           H  
ATOM   1713 1HD  ARG B  98     -15.657  -3.998   5.676  1.00  0.00           H  
ATOM   1714 2HD  ARG B  98     -14.826  -3.298   7.073  1.00  0.00           H  
ATOM   1715  HE  ARG B  98     -16.385  -1.600   7.155  1.00  0.00           H  
ATOM   1716 1HH1 ARG B  98     -16.524  -3.064   3.886  1.00  0.00           H  
ATOM   1717 2HH1 ARG B  98     -17.942  -2.159   3.424  1.00  0.00           H  
ATOM   1718 1HH2 ARG B  98     -18.213  -0.426   6.493  1.00  0.00           H  
ATOM   1719 2HH2 ARG B  98     -18.896  -0.675   4.886  1.00  0.00           H  
ATOM   1720  N   MET B  99     -11.266   0.845   6.265  1.00  0.00           N  
ATOM   1721  CA  MET B  99     -10.139   1.501   6.908  1.00  0.00           C  
ATOM   1722  C   MET B  99     -10.616   2.757   7.641  1.00  0.00           C  
ATOM   1723  O   MET B  99     -10.120   3.051   8.734  1.00  0.00           O  
ATOM   1724  CB  MET B  99      -9.067   1.861   5.875  1.00  0.00           C  
ATOM   1725  CG  MET B  99      -7.729   2.349   6.450  1.00  0.00           C  
ATOM   1726  SD  MET B  99      -6.843   1.095   7.446  1.00  0.00           S  
ATOM   1727  CE  MET B  99      -6.017   0.090   6.186  1.00  0.00           C  
ATOM   1728  H   MET B  99     -11.262   0.703   5.250  1.00  0.00           H  
ATOM   1729  HA  MET B  99      -9.715   0.823   7.641  1.00  0.00           H  
ATOM   1730 1HB  MET B  99      -8.887   1.011   5.222  1.00  0.00           H  
ATOM   1731 2HB  MET B  99      -9.451   2.662   5.244  1.00  0.00           H  
ATOM   1732 1HG  MET B  99      -7.099   2.620   5.612  1.00  0.00           H  
ATOM   1733 2HG  MET B  99      -7.885   3.238   7.067  1.00  0.00           H  
ATOM   1734 1HE  MET B  99      -5.459  -0.713   6.663  1.00  0.00           H  
ATOM   1735 2HE  MET B  99      -6.755  -0.337   5.511  1.00  0.00           H  
ATOM   1736 3HE  MET B  99      -5.328   0.712   5.617  1.00  0.00           H  
ATOM   1737  N   GLU B 100     -11.593   3.485   7.064  1.00  0.00           N  
ATOM   1738  CA  GLU B 100     -12.140   4.674   7.719  1.00  0.00           C  
ATOM   1739  C   GLU B 100     -12.854   4.303   9.017  1.00  0.00           C  
ATOM   1740  O   GLU B 100     -12.729   5.018  10.019  1.00  0.00           O  
ATOM   1741  CB  GLU B 100     -13.126   5.424   6.813  1.00  0.00           C  
ATOM   1742  CG  GLU B 100     -12.510   6.156   5.635  1.00  0.00           C  
ATOM   1743  CD  GLU B 100     -13.556   6.828   4.744  1.00  0.00           C  
ATOM   1744  OE1 GLU B 100     -14.707   6.468   4.834  1.00  0.00           O  
ATOM   1745  OE2 GLU B 100     -13.199   7.700   3.971  1.00  0.00           O  
ATOM   1746  H   GLU B 100     -11.900   3.227   6.120  1.00  0.00           H  
ATOM   1747  HA  GLU B 100     -11.315   5.344   7.956  1.00  0.00           H  
ATOM   1748 1HB  GLU B 100     -13.849   4.717   6.413  1.00  0.00           H  
ATOM   1749 2HB  GLU B 100     -13.679   6.150   7.406  1.00  0.00           H  
ATOM   1750 1HG  GLU B 100     -11.828   6.913   6.019  1.00  0.00           H  
ATOM   1751 2HG  GLU B 100     -11.929   5.455   5.044  1.00  0.00           H  
ATOM   1752  N   GLU B 101     -13.578   3.176   9.017  1.00  0.00           N  
ATOM   1753  CA  GLU B 101     -14.257   2.731  10.231  1.00  0.00           C  
ATOM   1754  C   GLU B 101     -13.226   2.377  11.306  1.00  0.00           C  
ATOM   1755  O   GLU B 101     -13.392   2.745  12.478  1.00  0.00           O  
ATOM   1756  CB  GLU B 101     -15.141   1.516   9.931  1.00  0.00           C  
ATOM   1757  CG  GLU B 101     -16.364   1.820   9.068  1.00  0.00           C  
ATOM   1758  CD  GLU B 101     -17.112   0.582   8.637  1.00  0.00           C  
ATOM   1759  OE1 GLU B 101     -16.629  -0.501   8.875  1.00  0.00           O  
ATOM   1760  OE2 GLU B 101     -18.151   0.716   8.038  1.00  0.00           O  
ATOM   1761  H   GLU B 101     -13.708   2.676   8.127  1.00  0.00           H  
ATOM   1762  HA  GLU B 101     -14.882   3.542  10.600  1.00  0.00           H  
ATOM   1763 1HB  GLU B 101     -14.552   0.761   9.414  1.00  0.00           H  
ATOM   1764 2HB  GLU B 101     -15.484   1.077  10.867  1.00  0.00           H  
ATOM   1765 1HG  GLU B 101     -17.039   2.461   9.632  1.00  0.00           H  
ATOM   1766 2HG  GLU B 101     -16.043   2.368   8.185  1.00  0.00           H  
ATOM   1767  N   LEU B 102     -12.127   1.730  10.893  1.00  0.00           N  
ATOM   1768  CA  LEU B 102     -11.086   1.356  11.836  1.00  0.00           C  
ATOM   1769  C   LEU B 102     -10.442   2.606  12.404  1.00  0.00           C  
ATOM   1770  O   LEU B 102     -10.162   2.669  13.594  1.00  0.00           O  
ATOM   1771  CB  LEU B 102     -10.004   0.506  11.158  1.00  0.00           C  
ATOM   1772  CG  LEU B 102     -10.401  -0.925  10.672  1.00  0.00           C  
ATOM   1773  CD1 LEU B 102      -9.209  -1.522   9.938  1.00  0.00           C  
ATOM   1774  CD2 LEU B 102     -10.835  -1.824  11.822  1.00  0.00           C  
ATOM   1775  H   LEU B 102     -12.069   1.428   9.915  1.00  0.00           H  
ATOM   1776  HA  LEU B 102     -11.535   0.809  12.661  1.00  0.00           H  
ATOM   1777 1HB  LEU B 102      -9.684   1.048  10.271  1.00  0.00           H  
ATOM   1778 2HB  LEU B 102      -9.163   0.446  11.803  1.00  0.00           H  
ATOM   1779  HG  LEU B 102     -11.218  -0.840   9.976  1.00  0.00           H  
ATOM   1780 1HD1 LEU B 102      -9.468  -2.502   9.549  1.00  0.00           H  
ATOM   1781 2HD1 LEU B 102      -8.931  -0.874   9.120  1.00  0.00           H  
ATOM   1782 3HD1 LEU B 102      -8.377  -1.612  10.628  1.00  0.00           H  
ATOM   1783 1HD2 LEU B 102     -11.104  -2.788  11.421  1.00  0.00           H  
ATOM   1784 2HD2 LEU B 102     -10.034  -1.944  12.519  1.00  0.00           H  
ATOM   1785 3HD2 LEU B 102     -11.699  -1.401  12.332  1.00  0.00           H  
ATOM   1786  N   ARG B 103     -10.260   3.637  11.572  1.00  0.00           N  
ATOM   1787  CA  ARG B 103      -9.700   4.888  12.055  1.00  0.00           C  
ATOM   1788  C   ARG B 103     -10.597   5.572  13.073  1.00  0.00           C  
ATOM   1789  O   ARG B 103     -10.110   6.056  14.091  1.00  0.00           O  
ATOM   1790  CB  ARG B 103      -9.482   5.861  10.909  1.00  0.00           C  
ATOM   1791  CG  ARG B 103      -9.003   7.276  11.315  1.00  0.00           C  
ATOM   1792  CD  ARG B 103      -7.652   7.282  11.891  1.00  0.00           C  
ATOM   1793  NE  ARG B 103      -7.236   8.616  12.314  1.00  0.00           N  
ATOM   1794  CZ  ARG B 103      -6.692   9.564  11.509  1.00  0.00           C  
ATOM   1795  NH1 ARG B 103      -6.558   9.367  10.213  1.00  0.00           N  
ATOM   1796  NH2 ARG B 103      -6.285  10.705  12.031  1.00  0.00           N  
ATOM   1797  H   ARG B 103     -10.455   3.515  10.573  1.00  0.00           H  
ATOM   1798  HA  ARG B 103      -8.748   4.665  12.522  1.00  0.00           H  
ATOM   1799 1HB  ARG B 103      -8.749   5.445  10.212  1.00  0.00           H  
ATOM   1800 2HB  ARG B 103     -10.407   5.983  10.359  1.00  0.00           H  
ATOM   1801 1HG  ARG B 103      -8.997   7.896  10.423  1.00  0.00           H  
ATOM   1802 2HG  ARG B 103      -9.682   7.720  12.042  1.00  0.00           H  
ATOM   1803 1HD  ARG B 103      -7.629   6.647  12.775  1.00  0.00           H  
ATOM   1804 2HD  ARG B 103      -6.935   6.905  11.161  1.00  0.00           H  
ATOM   1805  HE  ARG B 103      -7.337   8.848  13.319  1.00  0.00           H  
ATOM   1806 1HH1 ARG B 103      -6.883   8.511   9.759  1.00  0.00           H  
ATOM   1807 2HH1 ARG B 103      -6.166  10.092   9.624  1.00  0.00           H  
ATOM   1808 1HH2 ARG B 103      -6.379  10.867  13.028  1.00  0.00           H  
ATOM   1809 2HH2 ARG B 103      -5.808  11.400  11.439  1.00  0.00           H  
ATOM   1810  N   LYS B 104     -11.907   5.602  12.831  1.00  0.00           N  
ATOM   1811  CA  LYS B 104     -12.833   6.262  13.748  1.00  0.00           C  
ATOM   1812  C   LYS B 104     -12.731   5.674  15.150  1.00  0.00           C  
ATOM   1813  O   LYS B 104     -12.668   6.397  16.147  1.00  0.00           O  
ATOM   1814  CB  LYS B 104     -14.270   6.149  13.235  1.00  0.00           C  
ATOM   1815  CG  LYS B 104     -14.565   6.992  12.001  1.00  0.00           C  
ATOM   1816  CD  LYS B 104     -16.003   6.810  11.539  1.00  0.00           C  
ATOM   1817  CE  LYS B 104     -16.295   7.640  10.298  1.00  0.00           C  
ATOM   1818  NZ  LYS B 104     -17.688   7.443   9.812  1.00  0.00           N  
ATOM   1819  H   LYS B 104     -12.256   5.218  11.943  1.00  0.00           H  
ATOM   1820  HA  LYS B 104     -12.565   7.318  13.804  1.00  0.00           H  
ATOM   1821 1HB  LYS B 104     -14.488   5.110  12.991  1.00  0.00           H  
ATOM   1822 2HB  LYS B 104     -14.962   6.453  14.021  1.00  0.00           H  
ATOM   1823 1HG  LYS B 104     -14.395   8.044  12.230  1.00  0.00           H  
ATOM   1824 2HG  LYS B 104     -13.894   6.701  11.194  1.00  0.00           H  
ATOM   1825 1HD  LYS B 104     -16.183   5.758  11.314  1.00  0.00           H  
ATOM   1826 2HD  LYS B 104     -16.682   7.115  12.336  1.00  0.00           H  
ATOM   1827 1HE  LYS B 104     -16.148   8.695  10.523  1.00  0.00           H  
ATOM   1828 2HE  LYS B 104     -15.604   7.361   9.503  1.00  0.00           H  
ATOM   1829 1HZ  LYS B 104     -17.841   8.009   8.989  1.00  0.00           H  
ATOM   1830 2HZ  LYS B 104     -17.831   6.470   9.582  1.00  0.00           H  
ATOM   1831 3HZ  LYS B 104     -18.339   7.717  10.534  1.00  0.00           H  
ATOM   1832  N   GLN B 105     -12.612   4.355  15.212  1.00  0.00           N  
ATOM   1833  CA  GLN B 105     -12.553   3.573  16.445  1.00  0.00           C  
ATOM   1834  C   GLN B 105     -11.284   3.813  17.277  1.00  0.00           C  
ATOM   1835  O   GLN B 105     -11.198   3.379  18.427  1.00  0.00           O  
ATOM   1836  CB  GLN B 105     -12.655   2.093  16.084  1.00  0.00           C  
ATOM   1837  CG  GLN B 105     -14.007   1.668  15.520  1.00  0.00           C  
ATOM   1838  CD  GLN B 105     -14.004   0.233  14.969  1.00  0.00           C  
ATOM   1839  OE1 GLN B 105     -12.949  -0.361  14.731  1.00  0.00           O  
ATOM   1840  NE2 GLN B 105     -15.193  -0.323  14.765  1.00  0.00           N  
ATOM   1841  H   GLN B 105     -12.670   3.848  14.319  1.00  0.00           H  
ATOM   1842  HA  GLN B 105     -13.411   3.842  17.058  1.00  0.00           H  
ATOM   1843 1HB  GLN B 105     -11.897   1.858  15.342  1.00  0.00           H  
ATOM   1844 2HB  GLN B 105     -12.461   1.499  16.968  1.00  0.00           H  
ATOM   1845 1HG  GLN B 105     -14.740   1.718  16.321  1.00  0.00           H  
ATOM   1846 2HG  GLN B 105     -14.293   2.345  14.724  1.00  0.00           H  
ATOM   1847 1HE2 GLN B 105     -15.258  -1.257  14.404  1.00  0.00           H  
ATOM   1848 2HE2 GLN B 105     -16.030   0.187  14.967  1.00  0.00           H  
ATOM   1849  N   ILE B 106     -10.287   4.442  16.662  1.00  0.00           N  
ATOM   1850  CA  ILE B 106      -8.999   4.742  17.254  1.00  0.00           C  
ATOM   1851  C   ILE B 106      -8.878   6.184  17.754  1.00  0.00           C  
ATOM   1852  O   ILE B 106      -7.899   6.507  18.428  1.00  0.00           O  
ATOM   1853  CB  ILE B 106      -7.909   4.400  16.201  1.00  0.00           C  
ATOM   1854  CG1 ILE B 106      -7.914   2.897  15.905  1.00  0.00           C  
ATOM   1855  CG2 ILE B 106      -6.525   4.853  16.584  1.00  0.00           C  
ATOM   1856  CD1 ILE B 106      -7.532   1.980  17.050  1.00  0.00           C  
ATOM   1857  H   ILE B 106     -10.440   4.800  15.720  1.00  0.00           H  
ATOM   1858  HA  ILE B 106      -8.873   4.116  18.120  1.00  0.00           H  
ATOM   1859  HB  ILE B 106      -8.172   4.887  15.266  1.00  0.00           H  
ATOM   1860 1HG1 ILE B 106      -8.907   2.626  15.606  1.00  0.00           H  
ATOM   1861 2HG1 ILE B 106      -7.274   2.720  15.085  1.00  0.00           H  
ATOM   1862 1HG2 ILE B 106      -5.863   4.579  15.788  1.00  0.00           H  
ATOM   1863 2HG2 ILE B 106      -6.497   5.913  16.692  1.00  0.00           H  
ATOM   1864 3HG2 ILE B 106      -6.199   4.385  17.517  1.00  0.00           H  
ATOM   1865 1HD1 ILE B 106      -7.572   0.963  16.730  1.00  0.00           H  
ATOM   1866 2HD1 ILE B 106      -6.522   2.189  17.372  1.00  0.00           H  
ATOM   1867 3HD1 ILE B 106      -8.216   2.102  17.870  1.00  0.00           H  
ATOM   1868  N   GLU B 107      -9.857   7.047  17.442  1.00  0.00           N  
ATOM   1869  CA  GLU B 107      -9.782   8.444  17.880  1.00  0.00           C  
ATOM   1870  C   GLU B 107     -10.042   8.586  19.387  1.00  0.00           C  
ATOM   1871  O   GLU B 107      -9.559   9.518  20.030  1.00  0.00           O  
ATOM   1872  CB  GLU B 107     -10.705   9.315  17.031  1.00  0.00           C  
ATOM   1873  CG  GLU B 107     -10.202   9.468  15.571  1.00  0.00           C  
ATOM   1874  CD  GLU B 107      -8.894  10.254  15.496  1.00  0.00           C  
ATOM   1875  OE1 GLU B 107      -8.903  11.386  15.923  1.00  0.00           O  
ATOM   1876  OE2 GLU B 107      -7.871   9.710  15.094  1.00  0.00           O  
ATOM   1877  H   GLU B 107     -10.683   6.745  16.915  1.00  0.00           H  
ATOM   1878  HA  GLU B 107      -8.766   8.788  17.702  1.00  0.00           H  
ATOM   1879 1HB  GLU B 107     -11.706   8.884  17.009  1.00  0.00           H  
ATOM   1880 2HB  GLU B 107     -10.773  10.305  17.472  1.00  0.00           H  
ATOM   1881 1HG  GLU B 107     -10.050   8.474  15.144  1.00  0.00           H  
ATOM   1882 2HG  GLU B 107     -10.961   9.977  14.985  1.00  0.00           H  
ATOM   1883  N   THR B 108     -10.828   7.670  19.940  1.00  0.00           N  
ATOM   1884  CA  THR B 108     -11.113   7.621  21.366  1.00  0.00           C  
ATOM   1885  C   THR B 108     -10.104   6.682  21.973  1.00  0.00           C  
ATOM   1886  O   THR B 108      -9.248   6.180  21.251  1.00  0.00           O  
ATOM   1887  CB  THR B 108     -12.545   7.147  21.669  1.00  0.00           C  
ATOM   1888  OG1 THR B 108     -12.820   7.374  23.065  1.00  0.00           O  
ATOM   1889  CG2 THR B 108     -12.730   5.633  21.344  1.00  0.00           C  
ATOM   1890  H   THR B 108     -11.244   6.967  19.347  1.00  0.00           H  
ATOM   1891  HA  THR B 108     -10.963   8.608  21.806  1.00  0.00           H  
ATOM   1892  HB  THR B 108     -13.239   7.739  21.067  1.00  0.00           H  
ATOM   1893  HG1 THR B 108     -13.775   7.329  23.220  1.00  0.00           H  
ATOM   1894 1HG2 THR B 108     -13.758   5.344  21.571  1.00  0.00           H  
ATOM   1895 2HG2 THR B 108     -12.524   5.453  20.290  1.00  0.00           H  
ATOM   1896 3HG2 THR B 108     -12.069   5.029  21.944  1.00  0.00           H  
ATOM   1897  N   ASP B 109     -10.168   6.419  23.267  1.00  0.00           N  
ATOM   1898  CA  ASP B 109      -9.164   5.537  23.865  1.00  0.00           C  
ATOM   1899  C   ASP B 109      -9.712   4.217  24.406  1.00  0.00           C  
ATOM   1900  O   ASP B 109     -10.028   4.127  25.597  1.00  0.00           O  
ATOM   1901  CB  ASP B 109      -8.431   6.240  25.003  1.00  0.00           C  
ATOM   1902  CG  ASP B 109      -7.517   7.358  24.541  1.00  0.00           C  
ATOM   1903  OD1 ASP B 109      -6.678   7.117  23.706  1.00  0.00           O  
ATOM   1904  OD2 ASP B 109      -7.654   8.449  25.047  1.00  0.00           O  
ATOM   1905  H   ASP B 109     -10.912   6.847  23.812  1.00  0.00           H  
ATOM   1906  HA  ASP B 109      -8.408   5.334  23.111  1.00  0.00           H  
ATOM   1907 1HB  ASP B 109      -9.152   6.652  25.700  1.00  0.00           H  
ATOM   1908 2HB  ASP B 109      -7.837   5.512  25.546  1.00  0.00           H  
ATOM   1909  N   PRO B 110      -9.861   3.181  23.564  1.00  0.00           N  
ATOM   1910  CA  PRO B 110     -10.363   1.876  23.914  1.00  0.00           C  
ATOM   1911  C   PRO B 110      -9.204   1.154  24.591  1.00  0.00           C  
ATOM   1912  O   PRO B 110      -8.061   1.613  24.498  1.00  0.00           O  
ATOM   1913  CB  PRO B 110     -10.750   1.250  22.570  1.00  0.00           C  
ATOM   1914  CG  PRO B 110      -9.780   1.836  21.601  1.00  0.00           C  
ATOM   1915  CD  PRO B 110      -9.590   3.253  22.072  1.00  0.00           C  
ATOM   1916  HA  PRO B 110     -11.215   1.972  24.593  1.00  0.00           H  
ATOM   1917 1HB  PRO B 110     -10.682   0.154  22.632  1.00  0.00           H  
ATOM   1918 2HB  PRO B 110     -11.795   1.495  22.328  1.00  0.00           H  
ATOM   1919 1HG  PRO B 110      -8.844   1.259  21.605  1.00  0.00           H  
ATOM   1920 2HG  PRO B 110     -10.184   1.779  20.579  1.00  0.00           H  
ATOM   1921 1HD  PRO B 110      -8.555   3.569  21.875  1.00  0.00           H  
ATOM   1922 2HD  PRO B 110     -10.302   3.911  21.553  1.00  0.00           H  
ATOM   1923  N   ASP B 111      -9.460   0.001  25.178  1.00  0.00           N  
ATOM   1924  CA  ASP B 111      -8.362  -0.715  25.803  1.00  0.00           C  
ATOM   1925  C   ASP B 111      -7.473  -1.382  24.745  1.00  0.00           C  
ATOM   1926  O   ASP B 111      -7.736  -1.318  23.535  1.00  0.00           O  
ATOM   1927  CB  ASP B 111      -8.919  -1.763  26.773  1.00  0.00           C  
ATOM   1928  CG  ASP B 111      -9.636  -1.174  28.021  1.00  0.00           C  
ATOM   1929  OD1 ASP B 111      -9.430  -0.030  28.355  1.00  0.00           O  
ATOM   1930  OD2 ASP B 111     -10.383  -1.901  28.626  1.00  0.00           O  
ATOM   1931  H   ASP B 111     -10.407  -0.359  25.238  1.00  0.00           H  
ATOM   1932  HA  ASP B 111      -7.751  -0.002  26.360  1.00  0.00           H  
ATOM   1933 1HB  ASP B 111      -9.629  -2.404  26.241  1.00  0.00           H  
ATOM   1934 2HB  ASP B 111      -8.108  -2.396  27.123  1.00  0.00           H  
ATOM   1935  N   GLU B 112      -6.421  -2.041  25.204  1.00  0.00           N  
ATOM   1936  CA  GLU B 112      -5.423  -2.646  24.341  1.00  0.00           C  
ATOM   1937  C   GLU B 112      -5.910  -3.777  23.438  1.00  0.00           C  
ATOM   1938  O   GLU B 112      -5.413  -3.911  22.315  1.00  0.00           O  
ATOM   1939  CB  GLU B 112      -4.255  -3.080  25.212  1.00  0.00           C  
ATOM   1940  CG  GLU B 112      -3.514  -1.873  25.844  1.00  0.00           C  
ATOM   1941  CD  GLU B 112      -4.241  -1.284  27.060  1.00  0.00           C  
ATOM   1942  OE1 GLU B 112      -5.198  -1.881  27.506  1.00  0.00           O  
ATOM   1943  OE2 GLU B 112      -3.882  -0.217  27.510  1.00  0.00           O  
ATOM   1944  H   GLU B 112      -6.266  -2.078  26.213  1.00  0.00           H  
ATOM   1945  HA  GLU B 112      -5.053  -1.861  23.688  1.00  0.00           H  
ATOM   1946 1HB  GLU B 112      -4.611  -3.732  26.009  1.00  0.00           H  
ATOM   1947 2HB  GLU B 112      -3.539  -3.648  24.616  1.00  0.00           H  
ATOM   1948 1HG  GLU B 112      -2.513  -2.191  26.151  1.00  0.00           H  
ATOM   1949 2HG  GLU B 112      -3.399  -1.096  25.089  1.00  0.00           H  
ATOM   1950  N   LYS B 113      -6.863  -4.592  23.897  1.00  0.00           N  
ATOM   1951  CA  LYS B 113      -7.313  -5.699  23.060  1.00  0.00           C  
ATOM   1952  C   LYS B 113      -8.065  -5.182  21.837  1.00  0.00           C  
ATOM   1953  O   LYS B 113      -7.897  -5.719  20.739  1.00  0.00           O  
ATOM   1954  CB  LYS B 113      -8.181  -6.675  23.858  1.00  0.00           C  
ATOM   1955  CG  LYS B 113      -7.434  -7.477  24.961  1.00  0.00           C  
ATOM   1956  CD  LYS B 113      -6.394  -8.473  24.380  1.00  0.00           C  
ATOM   1957  CE  LYS B 113      -5.761  -9.337  25.482  1.00  0.00           C  
ATOM   1958  NZ  LYS B 113      -4.721 -10.269  24.937  1.00  0.00           N  
ATOM   1959  H   LYS B 113      -7.237  -4.438  24.823  1.00  0.00           H  
ATOM   1960  HA  LYS B 113      -6.438  -6.225  22.691  1.00  0.00           H  
ATOM   1961 1HB  LYS B 113      -8.992  -6.116  24.337  1.00  0.00           H  
ATOM   1962 2HB  LYS B 113      -8.641  -7.389  23.176  1.00  0.00           H  
ATOM   1963 1HG  LYS B 113      -6.917  -6.778  25.618  1.00  0.00           H  
ATOM   1964 2HG  LYS B 113      -8.160  -8.034  25.552  1.00  0.00           H  
ATOM   1965 1HD  LYS B 113      -6.871  -9.133  23.649  1.00  0.00           H  
ATOM   1966 2HD  LYS B 113      -5.589  -7.938  23.885  1.00  0.00           H  
ATOM   1967 1HE  LYS B 113      -5.297  -8.686  26.220  1.00  0.00           H  
ATOM   1968 2HE  LYS B 113      -6.539  -9.925  25.966  1.00  0.00           H  
ATOM   1969 1HZ  LYS B 113      -4.320 -10.825  25.669  1.00  0.00           H  
ATOM   1970 2HZ  LYS B 113      -5.147 -10.909  24.237  1.00  0.00           H  
ATOM   1971 3HZ  LYS B 113      -3.993  -9.729  24.494  1.00  0.00           H  
ATOM   1972  N   GLU B 114      -8.847  -4.119  22.007  1.00  0.00           N  
ATOM   1973  CA  GLU B 114      -9.553  -3.497  20.900  1.00  0.00           C  
ATOM   1974  C   GLU B 114      -8.554  -2.829  19.955  1.00  0.00           C  
ATOM   1975  O   GLU B 114      -8.699  -2.919  18.732  1.00  0.00           O  
ATOM   1976  CB  GLU B 114     -10.573  -2.504  21.434  1.00  0.00           C  
ATOM   1977  CG  GLU B 114     -11.753  -3.164  22.169  1.00  0.00           C  
ATOM   1978  CD  GLU B 114     -11.398  -3.629  23.554  1.00  0.00           C  
ATOM   1979  OE1 GLU B 114     -10.314  -3.318  23.984  1.00  0.00           O  
ATOM   1980  OE2 GLU B 114     -12.188  -4.296  24.170  1.00  0.00           O  
ATOM   1981  H   GLU B 114      -8.993  -3.755  22.951  1.00  0.00           H  
ATOM   1982  HA  GLU B 114     -10.084  -4.272  20.346  1.00  0.00           H  
ATOM   1983 1HB  GLU B 114     -10.069  -1.846  22.134  1.00  0.00           H  
ATOM   1984 2HB  GLU B 114     -10.958  -1.890  20.619  1.00  0.00           H  
ATOM   1985 1HG  GLU B 114     -12.569  -2.447  22.237  1.00  0.00           H  
ATOM   1986 2HG  GLU B 114     -12.095  -4.015  21.581  1.00  0.00           H  
ATOM   1987  N   LEU B 115      -7.511  -2.188  20.505  1.00  0.00           N  
ATOM   1988  CA  LEU B 115      -6.533  -1.547  19.634  1.00  0.00           C  
ATOM   1989  C   LEU B 115      -5.839  -2.608  18.788  1.00  0.00           C  
ATOM   1990  O   LEU B 115      -5.607  -2.393  17.596  1.00  0.00           O  
ATOM   1991  CB  LEU B 115      -5.477  -0.785  20.447  1.00  0.00           C  
ATOM   1992  CG  LEU B 115      -5.945   0.481  21.226  1.00  0.00           C  
ATOM   1993  CD1 LEU B 115      -4.841   0.981  22.086  1.00  0.00           C  
ATOM   1994  CD2 LEU B 115      -6.356   1.565  20.275  1.00  0.00           C  
ATOM   1995  H   LEU B 115      -7.446  -2.098  21.527  1.00  0.00           H  
ATOM   1996  HA  LEU B 115      -7.051  -0.873  18.959  1.00  0.00           H  
ATOM   1997 1HB  LEU B 115      -5.045  -1.475  21.169  1.00  0.00           H  
ATOM   1998 2HB  LEU B 115      -4.698  -0.482  19.771  1.00  0.00           H  
ATOM   1999  HG  LEU B 115      -6.779   0.222  21.872  1.00  0.00           H  
ATOM   2000 1HD1 LEU B 115      -5.210   1.850  22.615  1.00  0.00           H  
ATOM   2001 2HD1 LEU B 115      -4.537   0.223  22.799  1.00  0.00           H  
ATOM   2002 3HD1 LEU B 115      -3.996   1.258  21.469  1.00  0.00           H  
ATOM   2003 1HD2 LEU B 115      -6.668   2.440  20.834  1.00  0.00           H  
ATOM   2004 2HD2 LEU B 115      -5.519   1.832  19.635  1.00  0.00           H  
ATOM   2005 3HD2 LEU B 115      -7.177   1.215  19.685  1.00  0.00           H  
ATOM   2006  N   LEU B 116      -5.566  -3.775  19.387  1.00  0.00           N  
ATOM   2007  CA  LEU B 116      -4.946  -4.877  18.675  1.00  0.00           C  
ATOM   2008  C   LEU B 116      -5.856  -5.459  17.608  1.00  0.00           C  
ATOM   2009  O   LEU B 116      -5.409  -5.718  16.488  1.00  0.00           O  
ATOM   2010  CB  LEU B 116      -4.500  -5.953  19.656  1.00  0.00           C  
ATOM   2011  CG  LEU B 116      -3.869  -7.217  19.065  1.00  0.00           C  
ATOM   2012  CD1 LEU B 116      -2.709  -6.876  18.217  1.00  0.00           C  
ATOM   2013  CD2 LEU B 116      -3.410  -8.077  20.205  1.00  0.00           C  
ATOM   2014  H   LEU B 116      -5.743  -3.870  20.393  1.00  0.00           H  
ATOM   2015  HA  LEU B 116      -4.066  -4.479  18.188  1.00  0.00           H  
ATOM   2016 1HB  LEU B 116      -3.787  -5.507  20.347  1.00  0.00           H  
ATOM   2017 2HB  LEU B 116      -5.371  -6.261  20.233  1.00  0.00           H  
ATOM   2018  HG  LEU B 116      -4.595  -7.768  18.471  1.00  0.00           H  
ATOM   2019 1HD1 LEU B 116      -2.283  -7.792  17.886  1.00  0.00           H  
ATOM   2020 2HD1 LEU B 116      -3.004  -6.285  17.363  1.00  0.00           H  
ATOM   2021 3HD1 LEU B 116      -1.995  -6.332  18.784  1.00  0.00           H  
ATOM   2022 1HD2 LEU B 116      -2.960  -8.990  19.814  1.00  0.00           H  
ATOM   2023 2HD2 LEU B 116      -2.686  -7.552  20.804  1.00  0.00           H  
ATOM   2024 3HD2 LEU B 116      -4.266  -8.312  20.810  1.00  0.00           H  
ATOM   2025  N   GLU B 117      -7.148  -5.638  17.903  1.00  0.00           N  
ATOM   2026  CA  GLU B 117      -8.035  -6.155  16.871  1.00  0.00           C  
ATOM   2027  C   GLU B 117      -7.973  -5.238  15.656  1.00  0.00           C  
ATOM   2028  O   GLU B 117      -7.934  -5.710  14.517  1.00  0.00           O  
ATOM   2029  CB  GLU B 117      -9.478  -6.268  17.360  1.00  0.00           C  
ATOM   2030  CG  GLU B 117     -10.442  -6.822  16.296  1.00  0.00           C  
ATOM   2031  CD  GLU B 117     -11.850  -7.023  16.790  1.00  0.00           C  
ATOM   2032  OE1 GLU B 117     -12.074  -6.910  17.968  1.00  0.00           O  
ATOM   2033  OE2 GLU B 117     -12.714  -7.265  15.971  1.00  0.00           O  
ATOM   2034  H   GLU B 117      -7.495  -5.464  18.853  1.00  0.00           H  
ATOM   2035  HA  GLU B 117      -7.689  -7.144  16.575  1.00  0.00           H  
ATOM   2036 1HB  GLU B 117      -9.517  -6.914  18.238  1.00  0.00           H  
ATOM   2037 2HB  GLU B 117      -9.834  -5.281  17.665  1.00  0.00           H  
ATOM   2038 1HG  GLU B 117     -10.472  -6.124  15.461  1.00  0.00           H  
ATOM   2039 2HG  GLU B 117     -10.051  -7.767  15.922  1.00  0.00           H  
ATOM   2040  N   ILE B 118      -7.940  -3.930  15.902  1.00  0.00           N  
ATOM   2041  CA  ILE B 118      -7.834  -2.951  14.840  1.00  0.00           C  
ATOM   2042  C   ILE B 118      -6.485  -3.041  14.119  1.00  0.00           C  
ATOM   2043  O   ILE B 118      -6.447  -2.959  12.888  1.00  0.00           O  
ATOM   2044  CB  ILE B 118      -8.141  -1.545  15.333  1.00  0.00           C  
ATOM   2045  CG1 ILE B 118      -9.655  -1.514  15.723  1.00  0.00           C  
ATOM   2046  CG2 ILE B 118      -7.793  -0.537  14.218  1.00  0.00           C  
ATOM   2047  CD1 ILE B 118     -10.108  -0.320  16.496  1.00  0.00           C  
ATOM   2048  H   ILE B 118      -8.025  -3.613  16.879  1.00  0.00           H  
ATOM   2049  HA  ILE B 118      -8.606  -3.187  14.107  1.00  0.00           H  
ATOM   2050  HB  ILE B 118      -7.567  -1.335  16.236  1.00  0.00           H  
ATOM   2051 1HG1 ILE B 118     -10.252  -1.567  14.822  1.00  0.00           H  
ATOM   2052 2HG1 ILE B 118      -9.868  -2.394  16.330  1.00  0.00           H  
ATOM   2053 1HG2 ILE B 118      -8.029   0.463  14.513  1.00  0.00           H  
ATOM   2054 2HG2 ILE B 118      -6.743  -0.588  13.979  1.00  0.00           H  
ATOM   2055 3HG2 ILE B 118      -8.354  -0.785  13.359  1.00  0.00           H  
ATOM   2056 1HD1 ILE B 118     -11.163  -0.431  16.711  1.00  0.00           H  
ATOM   2057 2HD1 ILE B 118      -9.554  -0.256  17.432  1.00  0.00           H  
ATOM   2058 3HD1 ILE B 118      -9.954   0.574  15.914  1.00  0.00           H  
ATOM   2059  N   LEU B 119      -5.366  -3.208  14.849  1.00  0.00           N  
ATOM   2060  CA  LEU B 119      -4.078  -3.312  14.164  1.00  0.00           C  
ATOM   2061  C   LEU B 119      -4.135  -4.507  13.193  1.00  0.00           C  
ATOM   2062  O   LEU B 119      -3.779  -4.383  12.014  1.00  0.00           O  
ATOM   2063  CB  LEU B 119      -2.921  -3.621  15.164  1.00  0.00           C  
ATOM   2064  CG  LEU B 119      -2.472  -2.544  16.235  1.00  0.00           C  
ATOM   2065  CD1 LEU B 119      -1.436  -3.195  17.194  1.00  0.00           C  
ATOM   2066  CD2 LEU B 119      -1.857  -1.349  15.589  1.00  0.00           C  
ATOM   2067  H   LEU B 119      -5.424  -3.192  15.873  1.00  0.00           H  
ATOM   2068  HA  LEU B 119      -3.887  -2.397  13.606  1.00  0.00           H  
ATOM   2069 1HB  LEU B 119      -3.221  -4.498  15.727  1.00  0.00           H  
ATOM   2070 2HB  LEU B 119      -2.048  -3.896  14.597  1.00  0.00           H  
ATOM   2071  HG  LEU B 119      -3.331  -2.233  16.807  1.00  0.00           H  
ATOM   2072 1HD1 LEU B 119      -1.132  -2.471  17.948  1.00  0.00           H  
ATOM   2073 2HD1 LEU B 119      -1.868  -4.053  17.685  1.00  0.00           H  
ATOM   2074 3HD1 LEU B 119      -0.558  -3.514  16.627  1.00  0.00           H  
ATOM   2075 1HD2 LEU B 119      -1.563  -0.650  16.347  1.00  0.00           H  
ATOM   2076 2HD2 LEU B 119      -1.007  -1.646  15.058  1.00  0.00           H  
ATOM   2077 3HD2 LEU B 119      -2.550  -0.884  14.924  1.00  0.00           H  
ATOM   2078  N   ILE B 120      -4.736  -5.615  13.635  1.00  0.00           N  
ATOM   2079  CA  ILE B 120      -4.837  -6.809  12.807  1.00  0.00           C  
ATOM   2080  C   ILE B 120      -5.727  -6.556  11.592  1.00  0.00           C  
ATOM   2081  O   ILE B 120      -5.354  -6.908  10.466  1.00  0.00           O  
ATOM   2082  CB  ILE B 120      -5.417  -7.979  13.623  1.00  0.00           C  
ATOM   2083  CG1 ILE B 120      -4.423  -8.361  14.718  1.00  0.00           C  
ATOM   2084  CG2 ILE B 120      -5.678  -9.195  12.676  1.00  0.00           C  
ATOM   2085  CD1 ILE B 120      -4.982  -9.243  15.813  1.00  0.00           C  
ATOM   2086  H   ILE B 120      -5.062  -5.639  14.609  1.00  0.00           H  
ATOM   2087  HA  ILE B 120      -3.839  -7.075  12.457  1.00  0.00           H  
ATOM   2088  HB  ILE B 120      -6.346  -7.671  14.102  1.00  0.00           H  
ATOM   2089 1HG1 ILE B 120      -3.603  -8.883  14.249  1.00  0.00           H  
ATOM   2090 2HG1 ILE B 120      -4.040  -7.455  15.181  1.00  0.00           H  
ATOM   2091 1HG2 ILE B 120      -6.082 -10.028  13.238  1.00  0.00           H  
ATOM   2092 2HG2 ILE B 120      -6.389  -8.926  11.905  1.00  0.00           H  
ATOM   2093 3HG2 ILE B 120      -4.739  -9.504  12.208  1.00  0.00           H  
ATOM   2094 1HD1 ILE B 120      -4.209  -9.453  16.536  1.00  0.00           H  
ATOM   2095 2HD1 ILE B 120      -5.798  -8.720  16.309  1.00  0.00           H  
ATOM   2096 3HD1 ILE B 120      -5.346 -10.166  15.403  1.00  0.00           H  
ATOM   2097  N   ARG B 121      -6.902  -5.953  11.807  1.00  0.00           N  
ATOM   2098  CA  ARG B 121      -7.806  -5.693  10.701  1.00  0.00           C  
ATOM   2099  C   ARG B 121      -7.212  -4.736   9.673  1.00  0.00           C  
ATOM   2100  O   ARG B 121      -7.411  -4.937   8.469  1.00  0.00           O  
ATOM   2101  CB  ARG B 121      -9.138  -5.166  11.200  1.00  0.00           C  
ATOM   2102  CG  ARG B 121     -10.017  -6.212  11.885  1.00  0.00           C  
ATOM   2103  CD  ARG B 121     -11.317  -5.638  12.336  1.00  0.00           C  
ATOM   2104  NE  ARG B 121     -12.157  -6.627  13.022  1.00  0.00           N  
ATOM   2105  CZ  ARG B 121     -12.971  -7.524  12.440  1.00  0.00           C  
ATOM   2106  NH1 ARG B 121     -13.097  -7.611  11.124  1.00  0.00           N  
ATOM   2107  NH2 ARG B 121     -13.646  -8.316  13.240  1.00  0.00           N  
ATOM   2108  H   ARG B 121      -7.175  -5.705  12.763  1.00  0.00           H  
ATOM   2109  HA  ARG B 121      -8.000  -6.638  10.206  1.00  0.00           H  
ATOM   2110 1HB  ARG B 121      -8.957  -4.365  11.915  1.00  0.00           H  
ATOM   2111 2HB  ARG B 121      -9.701  -4.751  10.370  1.00  0.00           H  
ATOM   2112 1HG  ARG B 121     -10.212  -7.025  11.190  1.00  0.00           H  
ATOM   2113 2HG  ARG B 121      -9.501  -6.607  12.757  1.00  0.00           H  
ATOM   2114 1HD  ARG B 121     -11.111  -4.831  13.043  1.00  0.00           H  
ATOM   2115 2HD  ARG B 121     -11.867  -5.240  11.488  1.00  0.00           H  
ATOM   2116  HE  ARG B 121     -12.152  -6.652  14.055  1.00  0.00           H  
ATOM   2117 1HH1 ARG B 121     -12.578  -6.994  10.521  1.00  0.00           H  
ATOM   2118 2HH1 ARG B 121     -13.722  -8.296  10.721  1.00  0.00           H  
ATOM   2119 1HH2 ARG B 121     -13.511  -8.196  14.259  1.00  0.00           H  
ATOM   2120 2HH2 ARG B 121     -14.278  -9.011  12.876  1.00  0.00           H  
ATOM   2121  N   SER B 122      -6.472  -3.715  10.117  1.00  0.00           N  
ATOM   2122  CA  SER B 122      -5.903  -2.790   9.149  1.00  0.00           C  
ATOM   2123  C   SER B 122      -4.851  -3.490   8.298  1.00  0.00           C  
ATOM   2124  O   SER B 122      -4.756  -3.223   7.095  1.00  0.00           O  
ATOM   2125  CB  SER B 122      -5.251  -1.628   9.849  1.00  0.00           C  
ATOM   2126  OG  SER B 122      -4.107  -2.061  10.496  1.00  0.00           O  
ATOM   2127  H   SER B 122      -6.370  -3.551  11.122  1.00  0.00           H  
ATOM   2128  HA  SER B 122      -6.698  -2.428   8.499  1.00  0.00           H  
ATOM   2129 1HB  SER B 122      -4.994  -0.860   9.128  1.00  0.00           H  
ATOM   2130 2HB  SER B 122      -5.939  -1.193  10.573  1.00  0.00           H  
ATOM   2131  HG  SER B 122      -4.409  -2.583  11.264  1.00  0.00           H  
ATOM   2132  N   LEU B 123      -4.129  -4.472   8.868  1.00  0.00           N  
ATOM   2133  CA  LEU B 123      -3.136  -5.158   8.059  1.00  0.00           C  
ATOM   2134  C   LEU B 123      -3.814  -6.063   7.050  1.00  0.00           C  
ATOM   2135  O   LEU B 123      -3.305  -6.225   5.937  1.00  0.00           O  
ATOM   2136  CB  LEU B 123      -2.167  -6.005   8.882  1.00  0.00           C  
ATOM   2137  CG  LEU B 123      -1.197  -5.298   9.844  1.00  0.00           C  
ATOM   2138  CD1 LEU B 123      -0.358  -6.365  10.513  1.00  0.00           C  
ATOM   2139  CD2 LEU B 123      -0.347  -4.246   9.124  1.00  0.00           C  
ATOM   2140  H   LEU B 123      -4.204  -4.638   9.879  1.00  0.00           H  
ATOM   2141  HA  LEU B 123      -2.576  -4.418   7.501  1.00  0.00           H  
ATOM   2142 1HB  LEU B 123      -2.779  -6.656   9.499  1.00  0.00           H  
ATOM   2143 2HB  LEU B 123      -1.582  -6.623   8.204  1.00  0.00           H  
ATOM   2144  HG  LEU B 123      -1.762  -4.818  10.621  1.00  0.00           H  
ATOM   2145 1HD1 LEU B 123       0.312  -5.900  11.233  1.00  0.00           H  
ATOM   2146 2HD1 LEU B 123      -1.012  -7.065  11.021  1.00  0.00           H  
ATOM   2147 3HD1 LEU B 123       0.230  -6.901   9.766  1.00  0.00           H  
ATOM   2148 1HD2 LEU B 123       0.330  -3.774   9.835  1.00  0.00           H  
ATOM   2149 2HD2 LEU B 123       0.218  -4.710   8.334  1.00  0.00           H  
ATOM   2150 3HD2 LEU B 123      -0.985  -3.485   8.707  1.00  0.00           H  
ATOM   2151  N   ARG B 124      -4.963  -6.644   7.419  1.00  0.00           N  
ATOM   2152  CA  ARG B 124      -5.684  -7.501   6.484  1.00  0.00           C  
ATOM   2153  C   ARG B 124      -6.138  -6.668   5.278  1.00  0.00           C  
ATOM   2154  O   ARG B 124      -6.046  -7.123   4.132  1.00  0.00           O  
ATOM   2155  CB  ARG B 124      -6.908  -8.124   7.146  1.00  0.00           C  
ATOM   2156  CG  ARG B 124      -6.626  -9.186   8.205  1.00  0.00           C  
ATOM   2157  CD  ARG B 124      -7.876  -9.624   8.871  1.00  0.00           C  
ATOM   2158  NE  ARG B 124      -7.635 -10.575   9.951  1.00  0.00           N  
ATOM   2159  CZ  ARG B 124      -8.558 -10.949  10.868  1.00  0.00           C  
ATOM   2160  NH1 ARG B 124      -9.781 -10.454  10.824  1.00  0.00           N  
ATOM   2161  NH2 ARG B 124      -8.241 -11.814  11.817  1.00  0.00           N  
ATOM   2162  H   ARG B 124      -5.288  -6.525   8.386  1.00  0.00           H  
ATOM   2163  HA  ARG B 124      -5.018  -8.294   6.144  1.00  0.00           H  
ATOM   2164 1HB  ARG B 124      -7.494  -7.343   7.619  1.00  0.00           H  
ATOM   2165 2HB  ARG B 124      -7.535  -8.580   6.382  1.00  0.00           H  
ATOM   2166 1HG  ARG B 124      -6.187 -10.054   7.723  1.00  0.00           H  
ATOM   2167 2HG  ARG B 124      -5.938  -8.803   8.953  1.00  0.00           H  
ATOM   2168 1HD  ARG B 124      -8.376  -8.756   9.286  1.00  0.00           H  
ATOM   2169 2HD  ARG B 124      -8.522 -10.100   8.136  1.00  0.00           H  
ATOM   2170  HE  ARG B 124      -6.705 -10.986  10.024  1.00  0.00           H  
ATOM   2171 1HH1 ARG B 124     -10.038  -9.796  10.107  1.00  0.00           H  
ATOM   2172 2HH1 ARG B 124     -10.464 -10.740  11.510  1.00  0.00           H  
ATOM   2173 1HH2 ARG B 124      -7.290 -12.220  11.871  1.00  0.00           H  
ATOM   2174 2HH2 ARG B 124      -8.926 -12.096  12.498  1.00  0.00           H  
ATOM   2175  N   LEU B 125      -6.584  -5.427   5.529  1.00  0.00           N  
ATOM   2176  CA  LEU B 125      -7.021  -4.569   4.430  1.00  0.00           C  
ATOM   2177  C   LEU B 125      -5.828  -4.222   3.540  1.00  0.00           C  
ATOM   2178  O   LEU B 125      -5.940  -4.210   2.308  1.00  0.00           O  
ATOM   2179  CB  LEU B 125      -7.634  -3.270   4.975  1.00  0.00           C  
ATOM   2180  CG  LEU B 125      -8.966  -3.391   5.777  1.00  0.00           C  
ATOM   2181  CD1 LEU B 125      -9.300  -2.031   6.356  1.00  0.00           C  
ATOM   2182  CD2 LEU B 125     -10.099  -3.883   4.901  1.00  0.00           C  
ATOM   2183  H   LEU B 125      -6.685  -5.128   6.506  1.00  0.00           H  
ATOM   2184  HA  LEU B 125      -7.746  -5.112   3.825  1.00  0.00           H  
ATOM   2185 1HB  LEU B 125      -6.903  -2.818   5.639  1.00  0.00           H  
ATOM   2186 2HB  LEU B 125      -7.803  -2.588   4.140  1.00  0.00           H  
ATOM   2187  HG  LEU B 125      -8.822  -4.086   6.598  1.00  0.00           H  
ATOM   2188 1HD1 LEU B 125     -10.206  -2.095   6.949  1.00  0.00           H  
ATOM   2189 2HD1 LEU B 125      -8.486  -1.701   6.983  1.00  0.00           H  
ATOM   2190 3HD1 LEU B 125      -9.443  -1.325   5.545  1.00  0.00           H  
ATOM   2191 1HD2 LEU B 125     -11.002  -3.955   5.497  1.00  0.00           H  
ATOM   2192 2HD2 LEU B 125     -10.250  -3.184   4.100  1.00  0.00           H  
ATOM   2193 3HD2 LEU B 125      -9.871  -4.865   4.491  1.00  0.00           H  
ATOM   2194  N   LEU B 126      -4.664  -3.982   4.155  1.00  0.00           N  
ATOM   2195  CA  LEU B 126      -3.487  -3.655   3.368  1.00  0.00           C  
ATOM   2196  C   LEU B 126      -3.084  -4.865   2.490  1.00  0.00           C  
ATOM   2197  O   LEU B 126      -2.720  -4.686   1.323  1.00  0.00           O  
ATOM   2198  CB  LEU B 126      -2.336  -3.206   4.298  1.00  0.00           C  
ATOM   2199  CG  LEU B 126      -2.487  -1.789   5.069  1.00  0.00           C  
ATOM   2200  CD1 LEU B 126      -1.278  -1.609   6.008  1.00  0.00           C  
ATOM   2201  CD2 LEU B 126      -2.588  -0.591   4.097  1.00  0.00           C  
ATOM   2202  H   LEU B 126      -4.630  -3.956   5.179  1.00  0.00           H  
ATOM   2203  HA  LEU B 126      -3.736  -2.835   2.701  1.00  0.00           H  
ATOM   2204 1HB  LEU B 126      -2.253  -3.960   5.075  1.00  0.00           H  
ATOM   2205 2HB  LEU B 126      -1.439  -3.217   3.780  1.00  0.00           H  
ATOM   2206  HG  LEU B 126      -3.382  -1.816   5.670  1.00  0.00           H  
ATOM   2207 1HD1 LEU B 126      -1.380  -0.676   6.564  1.00  0.00           H  
ATOM   2208 2HD1 LEU B 126      -1.237  -2.435   6.699  1.00  0.00           H  
ATOM   2209 3HD1 LEU B 126      -0.359  -1.580   5.423  1.00  0.00           H  
ATOM   2210 1HD2 LEU B 126      -2.694   0.335   4.670  1.00  0.00           H  
ATOM   2211 2HD2 LEU B 126      -1.700  -0.535   3.509  1.00  0.00           H  
ATOM   2212 3HD2 LEU B 126      -3.451  -0.701   3.445  1.00  0.00           H  
ATOM   2213  N   GLU B 127      -3.201  -6.094   3.013  1.00  0.00           N  
ATOM   2214  CA  GLU B 127      -2.878  -7.282   2.218  1.00  0.00           C  
ATOM   2215  C   GLU B 127      -3.759  -7.387   0.967  1.00  0.00           C  
ATOM   2216  O   GLU B 127      -3.265  -7.713  -0.125  1.00  0.00           O  
ATOM   2217  CB  GLU B 127      -3.054  -8.559   3.041  1.00  0.00           C  
ATOM   2218  CG  GLU B 127      -2.735  -9.841   2.276  1.00  0.00           C  
ATOM   2219  CD  GLU B 127      -2.972 -11.080   3.076  1.00  0.00           C  
ATOM   2220  OE1 GLU B 127      -3.033 -11.017   4.286  1.00  0.00           O  
ATOM   2221  OE2 GLU B 127      -3.131 -12.112   2.460  1.00  0.00           O  
ATOM   2222  H   GLU B 127      -3.453  -6.191   4.004  1.00  0.00           H  
ATOM   2223  HA  GLU B 127      -1.842  -7.208   1.896  1.00  0.00           H  
ATOM   2224 1HB  GLU B 127      -2.408  -8.512   3.919  1.00  0.00           H  
ATOM   2225 2HB  GLU B 127      -4.080  -8.625   3.396  1.00  0.00           H  
ATOM   2226 1HG  GLU B 127      -3.353  -9.898   1.382  1.00  0.00           H  
ATOM   2227 2HG  GLU B 127      -1.691  -9.811   1.961  1.00  0.00           H  
ATOM   2228  N   GLU B 128      -5.064  -7.110   1.118  1.00  0.00           N  
ATOM   2229  CA  GLU B 128      -5.993  -7.178  -0.014  1.00  0.00           C  
ATOM   2230  C   GLU B 128      -5.619  -6.163  -1.095  1.00  0.00           C  
ATOM   2231  O   GLU B 128      -5.691  -6.453  -2.299  1.00  0.00           O  
ATOM   2232  CB  GLU B 128      -7.434  -6.905   0.441  1.00  0.00           C  
ATOM   2233  CG  GLU B 128      -8.079  -7.996   1.294  1.00  0.00           C  
ATOM   2234  CD  GLU B 128      -9.472  -7.616   1.765  1.00  0.00           C  
ATOM   2235  OE1 GLU B 128      -9.806  -6.456   1.693  1.00  0.00           O  
ATOM   2236  OE2 GLU B 128     -10.217  -8.490   2.154  1.00  0.00           O  
ATOM   2237  H   GLU B 128      -5.416  -6.911   2.065  1.00  0.00           H  
ATOM   2238  HA  GLU B 128      -5.939  -8.178  -0.445  1.00  0.00           H  
ATOM   2239 1HB  GLU B 128      -7.451  -5.984   1.026  1.00  0.00           H  
ATOM   2240 2HB  GLU B 128      -8.066  -6.745  -0.432  1.00  0.00           H  
ATOM   2241 1HG  GLU B 128      -8.139  -8.913   0.709  1.00  0.00           H  
ATOM   2242 2HG  GLU B 128      -7.444  -8.189   2.158  1.00  0.00           H  
ATOM   2243  N   GLN B 129      -5.185  -4.985  -0.661  1.00  0.00           N  
ATOM   2244  CA  GLN B 129      -4.791  -3.940  -1.589  1.00  0.00           C  
ATOM   2245  C   GLN B 129      -3.546  -4.345  -2.380  1.00  0.00           C  
ATOM   2246  O   GLN B 129      -3.448  -4.071  -3.583  1.00  0.00           O  
ATOM   2247  CB  GLN B 129      -4.565  -2.661  -0.814  1.00  0.00           C  
ATOM   2248  CG  GLN B 129      -5.837  -2.090  -0.255  1.00  0.00           C  
ATOM   2249  CD  GLN B 129      -5.601  -0.961   0.624  1.00  0.00           C  
ATOM   2250  OE1 GLN B 129      -4.443  -0.629   0.918  1.00  0.00           O  
ATOM   2251  NE2 GLN B 129      -6.677  -0.341   1.060  1.00  0.00           N  
ATOM   2252  H   GLN B 129      -5.209  -4.804   0.351  1.00  0.00           H  
ATOM   2253  HA  GLN B 129      -5.600  -3.789  -2.290  1.00  0.00           H  
ATOM   2254 1HB  GLN B 129      -3.894  -2.859   0.013  1.00  0.00           H  
ATOM   2255 2HB  GLN B 129      -4.106  -1.933  -1.443  1.00  0.00           H  
ATOM   2256 1HG  GLN B 129      -6.456  -1.740  -1.058  1.00  0.00           H  
ATOM   2257 2HG  GLN B 129      -6.368  -2.854   0.301  1.00  0.00           H  
ATOM   2258 1HE2 GLN B 129      -6.596   0.454   1.663  1.00  0.00           H  
ATOM   2259 2HE2 GLN B 129      -7.600  -0.656   0.779  1.00  0.00           H  
ATOM   2260  N   LEU B 130      -2.617  -5.046  -1.726  1.00  0.00           N  
ATOM   2261  CA  LEU B 130      -1.421  -5.494  -2.422  1.00  0.00           C  
ATOM   2262  C   LEU B 130      -1.756  -6.541  -3.473  1.00  0.00           C  
ATOM   2263  O   LEU B 130      -1.109  -6.592  -4.527  1.00  0.00           O  
ATOM   2264  CB  LEU B 130      -0.397  -6.093  -1.467  1.00  0.00           C  
ATOM   2265  CG  LEU B 130       0.261  -5.159  -0.469  1.00  0.00           C  
ATOM   2266  CD1 LEU B 130       1.179  -5.959   0.379  1.00  0.00           C  
ATOM   2267  CD2 LEU B 130       0.995  -4.057  -1.158  1.00  0.00           C  
ATOM   2268  H   LEU B 130      -2.730  -5.191  -0.715  1.00  0.00           H  
ATOM   2269  HA  LEU B 130      -0.992  -4.649  -2.947  1.00  0.00           H  
ATOM   2270 1HB  LEU B 130      -0.910  -6.857  -0.886  1.00  0.00           H  
ATOM   2271 2HB  LEU B 130       0.372  -6.576  -2.042  1.00  0.00           H  
ATOM   2272  HG  LEU B 130      -0.491  -4.743   0.175  1.00  0.00           H  
ATOM   2273 1HD1 LEU B 130       1.637  -5.305   1.112  1.00  0.00           H  
ATOM   2274 2HD1 LEU B 130       0.621  -6.736   0.877  1.00  0.00           H  
ATOM   2275 3HD1 LEU B 130       1.953  -6.410  -0.240  1.00  0.00           H  
ATOM   2276 1HD2 LEU B 130       1.464  -3.426  -0.409  1.00  0.00           H  
ATOM   2277 2HD2 LEU B 130       1.738  -4.497  -1.796  1.00  0.00           H  
ATOM   2278 3HD2 LEU B 130       0.326  -3.449  -1.745  1.00  0.00           H  
ATOM   2279  N   GLU B 131      -2.772  -7.368  -3.204  1.00  0.00           N  
ATOM   2280  CA  GLU B 131      -3.149  -8.396  -4.167  1.00  0.00           C  
ATOM   2281  C   GLU B 131      -3.689  -7.716  -5.420  1.00  0.00           C  
ATOM   2282  O   GLU B 131      -3.396  -8.146  -6.543  1.00  0.00           O  
ATOM   2283  CB  GLU B 131      -4.205  -9.336  -3.577  1.00  0.00           C  
ATOM   2284  CG  GLU B 131      -4.585 -10.536  -4.454  1.00  0.00           C  
ATOM   2285  CD  GLU B 131      -3.452 -11.516  -4.671  1.00  0.00           C  
ATOM   2286  OE1 GLU B 131      -2.472 -11.460  -3.955  1.00  0.00           O  
ATOM   2287  OE2 GLU B 131      -3.575 -12.338  -5.547  1.00  0.00           O  
ATOM   2288  H   GLU B 131      -3.234  -7.305  -2.289  1.00  0.00           H  
ATOM   2289  HA  GLU B 131      -2.264  -8.972  -4.435  1.00  0.00           H  
ATOM   2290 1HB  GLU B 131      -3.865  -9.708  -2.612  1.00  0.00           H  
ATOM   2291 2HB  GLU B 131      -5.117  -8.769  -3.392  1.00  0.00           H  
ATOM   2292 1HG  GLU B 131      -5.414 -11.060  -3.982  1.00  0.00           H  
ATOM   2293 2HG  GLU B 131      -4.931 -10.173  -5.423  1.00  0.00           H  
ATOM   2294  N   ALA B 132      -4.459  -6.633  -5.238  1.00  0.00           N  
ATOM   2295  CA  ALA B 132      -4.963  -5.903  -6.392  1.00  0.00           C  
ATOM   2296  C   ALA B 132      -3.819  -5.336  -7.216  1.00  0.00           C  
ATOM   2297  O   ALA B 132      -3.858  -5.389  -8.449  1.00  0.00           O  
ATOM   2298  CB  ALA B 132      -5.844  -4.757  -5.956  1.00  0.00           C  
ATOM   2299  H   ALA B 132      -4.735  -6.375  -4.281  1.00  0.00           H  
ATOM   2300  HA  ALA B 132      -5.522  -6.599  -7.010  1.00  0.00           H  
ATOM   2301 1HB  ALA B 132      -6.222  -4.224  -6.823  1.00  0.00           H  
ATOM   2302 2HB  ALA B 132      -6.676  -5.140  -5.367  1.00  0.00           H  
ATOM   2303 3HB  ALA B 132      -5.247  -4.085  -5.352  1.00  0.00           H  
ATOM   2304  N   LEU B 133      -2.771  -4.842  -6.545  1.00  0.00           N  
ATOM   2305  CA  LEU B 133      -1.663  -4.274  -7.298  1.00  0.00           C  
ATOM   2306  C   LEU B 133      -0.964  -5.379  -8.094  1.00  0.00           C  
ATOM   2307  O   LEU B 133      -0.640  -5.184  -9.270  1.00  0.00           O  
ATOM   2308  CB  LEU B 133      -0.672  -3.545  -6.370  1.00  0.00           C  
ATOM   2309  CG  LEU B 133      -1.211  -2.233  -5.623  1.00  0.00           C  
ATOM   2310  CD1 LEU B 133      -0.074  -1.691  -4.687  1.00  0.00           C  
ATOM   2311  CD2 LEU B 133      -1.754  -1.168  -6.650  1.00  0.00           C  
ATOM   2312  H   LEU B 133      -2.812  -4.786  -5.520  1.00  0.00           H  
ATOM   2313  HA  LEU B 133      -2.054  -3.570  -8.017  1.00  0.00           H  
ATOM   2314 1HB  LEU B 133      -0.355  -4.251  -5.600  1.00  0.00           H  
ATOM   2315 2HB  LEU B 133       0.205  -3.270  -6.951  1.00  0.00           H  
ATOM   2316  HG  LEU B 133      -2.035  -2.512  -4.969  1.00  0.00           H  
ATOM   2317 1HD1 LEU B 133      -0.435  -0.826  -4.131  1.00  0.00           H  
ATOM   2318 2HD1 LEU B 133       0.215  -2.470  -3.987  1.00  0.00           H  
ATOM   2319 3HD1 LEU B 133       0.790  -1.403  -5.261  1.00  0.00           H  
ATOM   2320 1HD2 LEU B 133      -2.123  -0.307  -6.124  1.00  0.00           H  
ATOM   2321 2HD2 LEU B 133      -1.014  -0.846  -7.334  1.00  0.00           H  
ATOM   2322 3HD2 LEU B 133      -2.562  -1.596  -7.200  1.00  0.00           H  
ATOM   2323  N   ARG B 134      -0.831  -6.579  -7.511  1.00  0.00           N  
ATOM   2324  CA  ARG B 134      -0.202  -7.666  -8.254  1.00  0.00           C  
ATOM   2325  C   ARG B 134      -1.016  -8.029  -9.505  1.00  0.00           C  
ATOM   2326  O   ARG B 134      -0.437  -8.309 -10.566  1.00  0.00           O  
ATOM   2327  CB  ARG B 134      -0.002  -8.901  -7.382  1.00  0.00           C  
ATOM   2328  CG  ARG B 134       1.091  -8.768  -6.322  1.00  0.00           C  
ATOM   2329  CD  ARG B 134       1.181  -9.969  -5.436  1.00  0.00           C  
ATOM   2330  NE  ARG B 134       1.580 -11.166  -6.167  1.00  0.00           N  
ATOM   2331  CZ  ARG B 134       1.468 -12.437  -5.705  1.00  0.00           C  
ATOM   2332  NH1 ARG B 134       0.990 -12.680  -4.499  1.00  0.00           N  
ATOM   2333  NH2 ARG B 134       1.839 -13.449  -6.481  1.00  0.00           N  
ATOM   2334  H   ARG B 134      -1.093  -6.692  -6.526  1.00  0.00           H  
ATOM   2335  HA  ARG B 134       0.776  -7.321  -8.570  1.00  0.00           H  
ATOM   2336 1HB  ARG B 134      -0.933  -9.134  -6.864  1.00  0.00           H  
ATOM   2337 2HB  ARG B 134       0.243  -9.752  -8.016  1.00  0.00           H  
ATOM   2338 1HG  ARG B 134       2.059  -8.621  -6.805  1.00  0.00           H  
ATOM   2339 2HG  ARG B 134       0.861  -7.909  -5.707  1.00  0.00           H  
ATOM   2340 1HD  ARG B 134       1.919  -9.791  -4.661  1.00  0.00           H  
ATOM   2341 2HD  ARG B 134       0.204 -10.146  -4.979  1.00  0.00           H  
ATOM   2342  HE  ARG B 134       1.956 -11.042  -7.097  1.00  0.00           H  
ATOM   2343 1HH1 ARG B 134       0.713 -11.911  -3.870  1.00  0.00           H  
ATOM   2344 2HH1 ARG B 134       0.902 -13.625  -4.170  1.00  0.00           H  
ATOM   2345 1HH2 ARG B 134       2.203 -13.267  -7.409  1.00  0.00           H  
ATOM   2346 2HH2 ARG B 134       1.748 -14.399  -6.155  1.00  0.00           H  
ATOM   2347  N   LYS B 135      -2.352  -8.023  -9.399  1.00  0.00           N  
ATOM   2348  CA  LYS B 135      -3.177  -8.294 -10.574  1.00  0.00           C  
ATOM   2349  C   LYS B 135      -3.029  -7.201 -11.645  1.00  0.00           C  
ATOM   2350  O   LYS B 135      -3.019  -7.510 -12.844  1.00  0.00           O  
ATOM   2351  CB  LYS B 135      -4.627  -8.529 -10.194  1.00  0.00           C  
ATOM   2352  CG  LYS B 135      -4.849  -9.895  -9.535  1.00  0.00           C  
ATOM   2353  CD  LYS B 135      -6.296 -10.137  -9.110  1.00  0.00           C  
ATOM   2354  CE  LYS B 135      -7.249 -10.263 -10.335  1.00  0.00           C  
ATOM   2355  NZ  LYS B 135      -8.627 -10.678  -9.950  1.00  0.00           N  
ATOM   2356  H   LYS B 135      -2.779  -7.867  -8.476  1.00  0.00           H  
ATOM   2357  HA  LYS B 135      -2.824  -9.219 -11.020  1.00  0.00           H  
ATOM   2358 1HB  LYS B 135      -4.925  -7.768  -9.474  1.00  0.00           H  
ATOM   2359 2HB  LYS B 135      -5.248  -8.429 -11.075  1.00  0.00           H  
ATOM   2360 1HG  LYS B 135      -4.540 -10.681 -10.223  1.00  0.00           H  
ATOM   2361 2HG  LYS B 135      -4.216  -9.954  -8.644  1.00  0.00           H  
ATOM   2362 1HD  LYS B 135      -6.341 -11.062  -8.534  1.00  0.00           H  
ATOM   2363 2HD  LYS B 135      -6.606  -9.332  -8.468  1.00  0.00           H  
ATOM   2364 1HE  LYS B 135      -7.322  -9.303 -10.839  1.00  0.00           H  
ATOM   2365 2HE  LYS B 135      -6.842 -10.999 -11.027  1.00  0.00           H  
ATOM   2366 1HZ  LYS B 135      -9.221 -10.747 -10.808  1.00  0.00           H  
ATOM   2367 2HZ  LYS B 135      -8.599 -11.577  -9.495  1.00  0.00           H  
ATOM   2368 3HZ  LYS B 135      -9.031 -10.000  -9.326  1.00  0.00           H  
ATOM   2369  N   LEU B 136      -2.890  -5.941 -11.222  1.00  0.00           N  
ATOM   2370  CA  LEU B 136      -2.691  -4.833 -12.157  1.00  0.00           C  
ATOM   2371  C   LEU B 136      -1.334  -4.968 -12.858  1.00  0.00           C  
ATOM   2372  O   LEU B 136      -1.193  -4.592 -14.026  1.00  0.00           O  
ATOM   2373  CB  LEU B 136      -2.792  -3.493 -11.428  1.00  0.00           C  
ATOM   2374  CG  LEU B 136      -4.201  -3.113 -10.885  1.00  0.00           C  
ATOM   2375  CD1 LEU B 136      -4.067  -1.905 -10.010  1.00  0.00           C  
ATOM   2376  CD2 LEU B 136      -5.180  -2.818 -12.033  1.00  0.00           C  
ATOM   2377  H   LEU B 136      -2.988  -5.751 -10.216  1.00  0.00           H  
ATOM   2378  HA  LEU B 136      -3.461  -4.886 -12.918  1.00  0.00           H  
ATOM   2379 1HB  LEU B 136      -2.105  -3.512 -10.585  1.00  0.00           H  
ATOM   2380 2HB  LEU B 136      -2.470  -2.708 -12.105  1.00  0.00           H  
ATOM   2381  HG  LEU B 136      -4.587  -3.928 -10.289  1.00  0.00           H  
ATOM   2382 1HD1 LEU B 136      -5.028  -1.654  -9.616  1.00  0.00           H  
ATOM   2383 2HD1 LEU B 136      -3.399  -2.127  -9.207  1.00  0.00           H  
ATOM   2384 3HD1 LEU B 136      -3.680  -1.081 -10.572  1.00  0.00           H  
ATOM   2385 1HD2 LEU B 136      -6.142  -2.552 -11.604  1.00  0.00           H  
ATOM   2386 2HD2 LEU B 136      -4.811  -1.993 -12.632  1.00  0.00           H  
ATOM   2387 3HD2 LEU B 136      -5.310  -3.689 -12.666  1.00  0.00           H  
ATOM   2388  N   ASN B 137      -0.340  -5.513 -12.158  1.00  0.00           N  
ATOM   2389  CA  ASN B 137       0.967  -5.744 -12.761  1.00  0.00           C  
ATOM   2390  C   ASN B 137       0.887  -6.838 -13.800  1.00  0.00           C  
ATOM   2391  O   ASN B 137       1.518  -6.731 -14.855  1.00  0.00           O  
ATOM   2392  CB  ASN B 137       1.953  -6.112 -11.710  1.00  0.00           C  
ATOM   2393  CG  ASN B 137       2.291  -5.017 -10.965  1.00  0.00           C  
ATOM   2394  OD1 ASN B 137       2.119  -3.916 -11.487  1.00  0.00           O  
ATOM   2395  ND2 ASN B 137       2.753  -5.208  -9.773  1.00  0.00           N  
ATOM   2396  H   ASN B 137      -0.499  -5.710 -11.164  1.00  0.00           H  
ATOM   2397  HA  ASN B 137       1.286  -4.839 -13.277  1.00  0.00           H  
ATOM   2398 1HB  ASN B 137       1.476  -6.798 -11.046  1.00  0.00           H  
ATOM   2399 2HB  ASN B 137       2.815  -6.590 -12.125  1.00  0.00           H  
ATOM   2400 1HD2 ASN B 137       2.971  -4.406  -9.206  1.00  0.00           H  
ATOM   2401 2HD2 ASN B 137       2.871  -6.155  -9.426  1.00  0.00           H  
ATOM   2402  N   HIS B 138       0.041  -7.843 -13.557  1.00  0.00           N  
ATOM   2403  CA  HIS B 138      -0.126  -8.886 -14.548  1.00  0.00           C  
ATOM   2404  C   HIS B 138      -0.810  -8.276 -15.758  1.00  0.00           C  
ATOM   2405  O   HIS B 138      -0.480  -8.628 -16.893  1.00  0.00           O  
ATOM   2406  CB  HIS B 138      -0.946 -10.058 -13.998  1.00  0.00           C  
ATOM   2407  CG  HIS B 138      -0.223 -10.868 -12.968  1.00  0.00           C  
ATOM   2408  ND1 HIS B 138       0.831 -11.701 -13.283  1.00  0.00           N  
ATOM   2409  CD2 HIS B 138      -0.401 -10.975 -11.631  1.00  0.00           C  
ATOM   2410  CE1 HIS B 138       1.270 -12.284 -12.181  1.00  0.00           C  
ATOM   2411  NE2 HIS B 138       0.540 -11.861 -11.166  1.00  0.00           N  
ATOM   2412  H   HIS B 138      -0.398  -7.908 -12.633  1.00  0.00           H  
ATOM   2413  HA  HIS B 138       0.848  -9.260 -14.858  1.00  0.00           H  
ATOM   2414 1HB  HIS B 138      -1.866  -9.679 -13.550  1.00  0.00           H  
ATOM   2415 2HB  HIS B 138      -1.229 -10.719 -14.816  1.00  0.00           H  
ATOM   2416  HD1 HIS B 138       1.263 -11.795 -14.180  1.00  0.00           H  
ATOM   2417  HD2 HIS B 138      -1.105 -10.513 -10.938  1.00  0.00           H  
ATOM   2418  HE1 HIS B 138       2.105 -12.983 -12.218  1.00  0.00           H  
ATOM   2419  N   ALA B 139      -1.755  -7.347 -15.528  1.00  0.00           N  
ATOM   2420  CA  ALA B 139      -2.410  -6.692 -16.645  1.00  0.00           C  
ATOM   2421  C   ALA B 139      -1.391  -5.931 -17.473  1.00  0.00           C  
ATOM   2422  O   ALA B 139      -1.411  -6.015 -18.700  1.00  0.00           O  
ATOM   2423  CB  ALA B 139      -3.477  -5.715 -16.148  1.00  0.00           C  
ATOM   2424  H   ALA B 139      -2.042  -7.156 -14.564  1.00  0.00           H  
ATOM   2425  HA  ALA B 139      -2.854  -7.459 -17.270  1.00  0.00           H  
ATOM   2426 1HB  ALA B 139      -3.968  -5.239 -16.990  1.00  0.00           H  
ATOM   2427 2HB  ALA B 139      -4.212  -6.245 -15.547  1.00  0.00           H  
ATOM   2428 3HB  ALA B 139      -3.018  -4.956 -15.543  1.00  0.00           H  
ATOM   2429  N   ALA B 140      -0.451  -5.244 -16.807  1.00  0.00           N  
ATOM   2430  CA  ALA B 140       0.569  -4.493 -17.522  1.00  0.00           C  
ATOM   2431  C   ALA B 140       1.445  -5.410 -18.361  1.00  0.00           C  
ATOM   2432  O   ALA B 140       1.721  -5.110 -19.527  1.00  0.00           O  
ATOM   2433  CB  ALA B 140       1.431  -3.731 -16.533  1.00  0.00           C  
ATOM   2434  H   ALA B 140      -0.518  -5.179 -15.785  1.00  0.00           H  
ATOM   2435  HA  ALA B 140       0.073  -3.791 -18.186  1.00  0.00           H  
ATOM   2436 1HB  ALA B 140       2.179  -3.155 -17.063  1.00  0.00           H  
ATOM   2437 2HB  ALA B 140       0.800  -3.069 -15.945  1.00  0.00           H  
ATOM   2438 3HB  ALA B 140       1.923  -4.434 -15.871  1.00  0.00           H  
ATOM   2439  N   GLN B 141       1.800  -6.575 -17.810  1.00  0.00           N  
ATOM   2440  CA  GLN B 141       2.625  -7.526 -18.539  1.00  0.00           C  
ATOM   2441  C   GLN B 141       1.869  -8.091 -19.739  1.00  0.00           C  
ATOM   2442  O   GLN B 141       2.460  -8.280 -20.809  1.00  0.00           O  
ATOM   2443  CB  GLN B 141       3.079  -8.651 -17.602  1.00  0.00           C  
ATOM   2444  CG  GLN B 141       4.092  -8.203 -16.553  1.00  0.00           C  
ATOM   2445  CD  GLN B 141       4.387  -9.280 -15.488  1.00  0.00           C  
ATOM   2446  OE1 GLN B 141       3.456  -9.875 -14.926  1.00  0.00           O  
ATOM   2447  NE2 GLN B 141       5.669  -9.545 -15.233  1.00  0.00           N  
ATOM   2448  H   GLN B 141       1.552  -6.756 -16.829  1.00  0.00           H  
ATOM   2449  HA  GLN B 141       3.507  -7.006 -18.908  1.00  0.00           H  
ATOM   2450 1HB  GLN B 141       2.210  -9.055 -17.081  1.00  0.00           H  
ATOM   2451 2HB  GLN B 141       3.520  -9.457 -18.184  1.00  0.00           H  
ATOM   2452 1HG  GLN B 141       5.028  -7.943 -17.047  1.00  0.00           H  
ATOM   2453 2HG  GLN B 141       3.681  -7.338 -16.071  1.00  0.00           H  
ATOM   2454 1HE2 GLN B 141       5.928 -10.280 -14.549  1.00  0.00           H  
ATOM   2455 2HE2 GLN B 141       6.400  -9.044 -15.711  1.00  0.00           H  
ATOM   2456  N   GLN B 142       0.567  -8.352 -19.580  1.00  0.00           N  
ATOM   2457  CA  GLN B 142      -0.219  -8.863 -20.692  1.00  0.00           C  
ATOM   2458  C   GLN B 142      -0.396  -7.823 -21.785  1.00  0.00           C  
ATOM   2459  O   GLN B 142      -0.368  -8.169 -22.958  1.00  0.00           O  
ATOM   2460  CB  GLN B 142      -1.589  -9.352 -20.238  1.00  0.00           C  
ATOM   2461  CG  GLN B 142      -1.585 -10.616 -19.416  1.00  0.00           C  
ATOM   2462  CD  GLN B 142      -2.980 -10.986 -18.999  1.00  0.00           C  
ATOM   2463  OE1 GLN B 142      -3.936 -10.647 -19.708  1.00  0.00           O  
ATOM   2464  NE2 GLN B 142      -3.117 -11.671 -17.872  1.00  0.00           N  
ATOM   2465  H   GLN B 142       0.142  -8.242 -18.653  1.00  0.00           H  
ATOM   2466  HA  GLN B 142       0.315  -9.707 -21.123  1.00  0.00           H  
ATOM   2467 1HB  GLN B 142      -2.031  -8.582 -19.612  1.00  0.00           H  
ATOM   2468 2HB  GLN B 142      -2.236  -9.491 -21.102  1.00  0.00           H  
ATOM   2469 1HG  GLN B 142      -1.174 -11.428 -20.013  1.00  0.00           H  
ATOM   2470 2HG  GLN B 142      -0.982 -10.465 -18.526  1.00  0.00           H  
ATOM   2471 1HE2 GLN B 142      -4.029 -11.942 -17.557  1.00  0.00           H  
ATOM   2472 2HE2 GLN B 142      -2.310 -11.926 -17.341  1.00  0.00           H  
ATOM   2473  N   LEU B 143      -0.557  -6.550 -21.416  1.00  0.00           N  
ATOM   2474  CA  LEU B 143      -0.712  -5.496 -22.413  1.00  0.00           C  
ATOM   2475  C   LEU B 143       0.568  -5.288 -23.205  1.00  0.00           C  
ATOM   2476  O   LEU B 143       0.525  -5.018 -24.409  1.00  0.00           O  
ATOM   2477  CB  LEU B 143      -1.039  -4.164 -21.737  1.00  0.00           C  
ATOM   2478  CG  LEU B 143      -2.391  -4.024 -21.057  1.00  0.00           C  
ATOM   2479  CD1 LEU B 143      -2.367  -2.726 -20.297  1.00  0.00           C  
ATOM   2480  CD2 LEU B 143      -3.523  -4.056 -22.078  1.00  0.00           C  
ATOM   2481  H   LEU B 143      -0.635  -6.327 -20.419  1.00  0.00           H  
ATOM   2482  HA  LEU B 143      -1.495  -5.786 -23.105  1.00  0.00           H  
ATOM   2483 1HB  LEU B 143      -0.280  -3.992 -20.973  1.00  0.00           H  
ATOM   2484 2HB  LEU B 143      -0.949  -3.378 -22.477  1.00  0.00           H  
ATOM   2485  HG  LEU B 143      -2.535  -4.823 -20.366  1.00  0.00           H  
ATOM   2486 1HD1 LEU B 143      -3.268  -2.579 -19.784  1.00  0.00           H  
ATOM   2487 2HD1 LEU B 143      -1.556  -2.734 -19.580  1.00  0.00           H  
ATOM   2488 3HD1 LEU B 143      -2.228  -1.935 -20.993  1.00  0.00           H  
ATOM   2489 1HD2 LEU B 143      -4.471  -3.949 -21.572  1.00  0.00           H  
ATOM   2490 2HD2 LEU B 143      -3.401  -3.242 -22.788  1.00  0.00           H  
ATOM   2491 3HD2 LEU B 143      -3.522  -5.002 -22.612  1.00  0.00           H  
ATOM   2492  N   LEU B 144       1.707  -5.389 -22.518  1.00  0.00           N  
ATOM   2493  CA  LEU B 144       3.009  -5.200 -23.145  1.00  0.00           C  
ATOM   2494  C   LEU B 144       3.534  -6.394 -23.983  1.00  0.00           C  
ATOM   2495  O   LEU B 144       4.174  -6.144 -25.018  1.00  0.00           O  
ATOM   2496  CB  LEU B 144       4.038  -4.843 -22.052  1.00  0.00           C  
ATOM   2497  CG  LEU B 144       3.864  -3.465 -21.314  1.00  0.00           C  
ATOM   2498  CD1 LEU B 144       4.869  -3.403 -20.144  1.00  0.00           C  
ATOM   2499  CD2 LEU B 144       4.101  -2.317 -22.295  1.00  0.00           C  
ATOM   2500  H   LEU B 144       1.662  -5.553 -21.508  1.00  0.00           H  
ATOM   2501  HA  LEU B 144       2.917  -4.366 -23.830  1.00  0.00           H  
ATOM   2502 1HB  LEU B 144       3.992  -5.625 -21.289  1.00  0.00           H  
ATOM   2503 2HB  LEU B 144       5.038  -4.870 -22.491  1.00  0.00           H  
ATOM   2504  HG  LEU B 144       2.859  -3.385 -20.904  1.00  0.00           H  
ATOM   2505 1HD1 LEU B 144       4.758  -2.458 -19.613  1.00  0.00           H  
ATOM   2506 2HD1 LEU B 144       4.672  -4.230 -19.456  1.00  0.00           H  
ATOM   2507 3HD1 LEU B 144       5.887  -3.486 -20.529  1.00  0.00           H  
ATOM   2508 1HD2 LEU B 144       3.996  -1.367 -21.776  1.00  0.00           H  
ATOM   2509 2HD2 LEU B 144       5.097  -2.406 -22.700  1.00  0.00           H  
ATOM   2510 3HD2 LEU B 144       3.384  -2.350 -23.104  1.00  0.00           H  
ATOM   2511  N   GLY B 145       3.245  -7.663 -23.564  1.00  0.00           N  
ATOM   2512  CA  GLY B 145       3.679  -8.915 -24.206  1.00  0.00           C  
ATOM   2513  C   GLY B 145       3.180  -9.124 -25.651  1.00  0.00           C  
ATOM   2514  O   GLY B 145       4.012  -9.287 -26.547  1.00  0.00           O  
ATOM   2515  OXT GLY B 145       2.057  -9.613 -25.814  1.00  0.00           O  
ATOM   2516  H   GLY B 145       2.733  -7.763 -22.682  1.00  0.00           H  
ATOM   2517 1HA  GLY B 145       4.765  -8.955 -24.185  1.00  0.00           H  
ATOM   2518 2HA  GLY B 145       3.333  -9.741 -23.594  1.00  0.00           H  
TER                                                                             
ATOM   2520  N   SER C 146       1.010   6.196  26.681  1.00  0.00           N  
ATOM   2521  CA  SER C 146       2.174   6.115  25.779  1.00  0.00           C  
ATOM   2522  C   SER C 146       1.893   5.238  24.513  1.00  0.00           C  
ATOM   2523  O   SER C 146       1.874   5.770  23.395  1.00  0.00           O  
ATOM   2524  CB  SER C 146       3.413   5.629  26.565  1.00  0.00           C  
ATOM   2525  OG  SER C 146       3.769   6.563  27.535  1.00  0.00           O  
ATOM   2526 1H   SER C 146       1.254   6.693  27.528  1.00  0.00           H  
ATOM   2527 2H   SER C 146       0.295   6.707  26.173  1.00  0.00           H  
ATOM   2528 3H   SER C 146       0.636   5.287  26.904  1.00  0.00           H  
ATOM   2529  HA  SER C 146       2.389   7.133  25.431  1.00  0.00           H  
ATOM   2530 1HB  SER C 146       3.224   4.666  27.047  1.00  0.00           H  
ATOM   2531 2HB  SER C 146       4.258   5.486  25.887  1.00  0.00           H  
ATOM   2532  HG  SER C 146       4.547   6.203  27.988  1.00  0.00           H  
ATOM   2533  N   GLU C 147       1.624   3.923  24.712  1.00  0.00           N  
ATOM   2534  CA  GLU C 147       1.349   2.933  23.657  1.00  0.00           C  
ATOM   2535  C   GLU C 147       0.060   3.224  22.881  1.00  0.00           C  
ATOM   2536  O   GLU C 147      -0.016   2.982  21.675  1.00  0.00           O  
ATOM   2537  CB  GLU C 147       1.304   1.543  24.290  1.00  0.00           C  
ATOM   2538  CG  GLU C 147       2.657   1.104  24.896  1.00  0.00           C  
ATOM   2539  CD  GLU C 147       2.908   1.669  26.289  1.00  0.00           C  
ATOM   2540  OE1 GLU C 147       2.067   2.402  26.782  1.00  0.00           O  
ATOM   2541  OE2 GLU C 147       3.934   1.389  26.847  1.00  0.00           O  
ATOM   2542  H   GLU C 147       1.659   3.561  25.667  1.00  0.00           H  
ATOM   2543  HA  GLU C 147       2.178   2.948  22.946  1.00  0.00           H  
ATOM   2544 1HB  GLU C 147       0.552   1.520  25.077  1.00  0.00           H  
ATOM   2545 2HB  GLU C 147       1.014   0.806  23.540  1.00  0.00           H  
ATOM   2546 1HG  GLU C 147       2.700   0.029  24.947  1.00  0.00           H  
ATOM   2547 2HG  GLU C 147       3.457   1.433  24.231  1.00  0.00           H  
ATOM   2548  N   ARG C 148      -0.944   3.770  23.571  1.00  0.00           N  
ATOM   2549  CA  ARG C 148      -2.213   4.054  22.919  1.00  0.00           C  
ATOM   2550  C   ARG C 148      -2.035   5.184  21.896  1.00  0.00           C  
ATOM   2551  O   ARG C 148      -2.556   5.099  20.774  1.00  0.00           O  
ATOM   2552  CB  ARG C 148      -3.257   4.451  23.954  1.00  0.00           C  
ATOM   2553  CG  ARG C 148      -3.663   3.317  24.905  1.00  0.00           C  
ATOM   2554  CD  ARG C 148      -4.726   3.715  25.852  1.00  0.00           C  
ATOM   2555  NE  ARG C 148      -5.045   2.629  26.792  1.00  0.00           N  
ATOM   2556  CZ  ARG C 148      -6.044   2.641  27.696  1.00  0.00           C  
ATOM   2557  NH1 ARG C 148      -6.871   3.669  27.801  1.00  0.00           N  
ATOM   2558  NH2 ARG C 148      -6.169   1.586  28.475  1.00  0.00           N  
ATOM   2559  H   ARG C 148      -0.821   3.937  24.559  1.00  0.00           H  
ATOM   2560  HA  ARG C 148      -2.550   3.159  22.398  1.00  0.00           H  
ATOM   2561 1HB  ARG C 148      -2.878   5.282  24.553  1.00  0.00           H  
ATOM   2562 2HB  ARG C 148      -4.160   4.803  23.447  1.00  0.00           H  
ATOM   2563 1HG  ARG C 148      -4.000   2.461  24.360  1.00  0.00           H  
ATOM   2564 2HG  ARG C 148      -2.795   3.032  25.497  1.00  0.00           H  
ATOM   2565 1HD  ARG C 148      -4.399   4.583  26.423  1.00  0.00           H  
ATOM   2566 2HD  ARG C 148      -5.631   3.961  25.290  1.00  0.00           H  
ATOM   2567  HE  ARG C 148      -4.453   1.775  26.794  1.00  0.00           H  
ATOM   2568 1HH1 ARG C 148      -6.768   4.469  27.198  1.00  0.00           H  
ATOM   2569 2HH1 ARG C 148      -7.619   3.647  28.482  1.00  0.00           H  
ATOM   2570 1HH2 ARG C 148      -5.491   0.812  28.356  1.00  0.00           H  
ATOM   2571 2HH2 ARG C 148      -6.907   1.531  29.165  1.00  0.00           H  
ATOM   2572  N   GLU C 149      -1.239   6.203  22.255  1.00  0.00           N  
ATOM   2573  CA  GLU C 149      -0.942   7.315  21.364  1.00  0.00           C  
ATOM   2574  C   GLU C 149      -0.104   6.831  20.173  1.00  0.00           C  
ATOM   2575  O   GLU C 149      -0.304   7.281  19.040  1.00  0.00           O  
ATOM   2576  CB  GLU C 149      -0.240   8.432  22.135  1.00  0.00           C  
ATOM   2577  CG  GLU C 149      -1.121   9.101  23.222  1.00  0.00           C  
ATOM   2578  CD  GLU C 149      -1.176   8.313  24.525  1.00  0.00           C  
ATOM   2579  OE1 GLU C 149      -0.508   7.307  24.605  1.00  0.00           O  
ATOM   2580  OE2 GLU C 149      -1.866   8.708  25.425  1.00  0.00           O  
ATOM   2581  H   GLU C 149      -0.878   6.251  23.211  1.00  0.00           H  
ATOM   2582  HA  GLU C 149      -1.882   7.708  20.978  1.00  0.00           H  
ATOM   2583 1HB  GLU C 149       0.658   8.038  22.611  1.00  0.00           H  
ATOM   2584 2HB  GLU C 149       0.069   9.210  21.441  1.00  0.00           H  
ATOM   2585 1HG  GLU C 149      -0.729  10.097  23.427  1.00  0.00           H  
ATOM   2586 2HG  GLU C 149      -2.132   9.212  22.830  1.00  0.00           H  
ATOM   2587  N   VAL C 150       0.817   5.887  20.423  1.00  0.00           N  
ATOM   2588  CA  VAL C 150       1.637   5.355  19.337  1.00  0.00           C  
ATOM   2589  C   VAL C 150       0.751   4.655  18.326  1.00  0.00           C  
ATOM   2590  O   VAL C 150       0.923   4.860  17.119  1.00  0.00           O  
ATOM   2591  CB  VAL C 150       2.689   4.352  19.853  1.00  0.00           C  
ATOM   2592  CG1 VAL C 150       3.371   3.656  18.681  1.00  0.00           C  
ATOM   2593  CG2 VAL C 150       3.711   5.077  20.671  1.00  0.00           C  
ATOM   2594  H   VAL C 150       0.973   5.606  21.396  1.00  0.00           H  
ATOM   2595  HA  VAL C 150       2.148   6.177  18.850  1.00  0.00           H  
ATOM   2596  HB  VAL C 150       2.202   3.597  20.465  1.00  0.00           H  
ATOM   2597 1HG1 VAL C 150       4.107   2.981  19.052  1.00  0.00           H  
ATOM   2598 2HG1 VAL C 150       2.650   3.104  18.094  1.00  0.00           H  
ATOM   2599 3HG1 VAL C 150       3.844   4.377  18.063  1.00  0.00           H  
ATOM   2600 1HG2 VAL C 150       4.434   4.371  21.048  1.00  0.00           H  
ATOM   2601 2HG2 VAL C 150       4.207   5.814  20.065  1.00  0.00           H  
ATOM   2602 3HG2 VAL C 150       3.237   5.565  21.495  1.00  0.00           H  
ATOM   2603  N   ILE C 151      -0.204   3.860  18.797  1.00  0.00           N  
ATOM   2604  CA  ILE C 151      -1.107   3.190  17.887  1.00  0.00           C  
ATOM   2605  C   ILE C 151      -1.925   4.199  17.103  1.00  0.00           C  
ATOM   2606  O   ILE C 151      -2.034   4.076  15.887  1.00  0.00           O  
ATOM   2607  CB  ILE C 151      -1.965   2.131  18.596  1.00  0.00           C  
ATOM   2608  CG1 ILE C 151      -0.991   0.975  19.032  1.00  0.00           C  
ATOM   2609  CG2 ILE C 151      -3.146   1.650  17.678  1.00  0.00           C  
ATOM   2610  CD1 ILE C 151      -1.558  -0.047  19.980  1.00  0.00           C  
ATOM   2611  H   ILE C 151      -0.268   3.697  19.812  1.00  0.00           H  
ATOM   2612  HA  ILE C 151      -0.496   2.643  17.166  1.00  0.00           H  
ATOM   2613  HB  ILE C 151      -2.375   2.563  19.517  1.00  0.00           H  
ATOM   2614 1HG1 ILE C 151      -0.645   0.466  18.142  1.00  0.00           H  
ATOM   2615 2HG1 ILE C 151      -0.125   1.428  19.518  1.00  0.00           H  
ATOM   2616 1HG2 ILE C 151      -3.735   0.905  18.185  1.00  0.00           H  
ATOM   2617 2HG2 ILE C 151      -3.793   2.489  17.425  1.00  0.00           H  
ATOM   2618 3HG2 ILE C 151      -2.749   1.229  16.766  1.00  0.00           H  
ATOM   2619 1HD1 ILE C 151      -0.787  -0.783  20.214  1.00  0.00           H  
ATOM   2620 2HD1 ILE C 151      -1.871   0.450  20.896  1.00  0.00           H  
ATOM   2621 3HD1 ILE C 151      -2.401  -0.549  19.527  1.00  0.00           H  
ATOM   2622  N   GLN C 152      -2.464   5.240  17.746  1.00  0.00           N  
ATOM   2623  CA  GLN C 152      -3.228   6.200  16.957  1.00  0.00           C  
ATOM   2624  C   GLN C 152      -2.412   6.777  15.808  1.00  0.00           C  
ATOM   2625  O   GLN C 152      -2.923   6.892  14.682  1.00  0.00           O  
ATOM   2626  CB  GLN C 152      -3.754   7.344  17.825  1.00  0.00           C  
ATOM   2627  CG  GLN C 152      -4.588   8.381  17.055  1.00  0.00           C  
ATOM   2628  CD  GLN C 152      -5.116   9.468  17.935  1.00  0.00           C  
ATOM   2629  OE1 GLN C 152      -4.579   9.729  19.019  1.00  0.00           O  
ATOM   2630  NE2 GLN C 152      -6.169  10.120  17.482  1.00  0.00           N  
ATOM   2631  H   GLN C 152      -2.379   5.328  18.765  1.00  0.00           H  
ATOM   2632  HA  GLN C 152      -4.056   5.683  16.518  1.00  0.00           H  
ATOM   2633 1HB  GLN C 152      -4.377   6.933  18.620  1.00  0.00           H  
ATOM   2634 2HB  GLN C 152      -2.914   7.854  18.299  1.00  0.00           H  
ATOM   2635 1HG  GLN C 152      -3.966   8.851  16.295  1.00  0.00           H  
ATOM   2636 2HG  GLN C 152      -5.438   7.900  16.583  1.00  0.00           H  
ATOM   2637 1HE2 GLN C 152      -6.585  10.855  18.019  1.00  0.00           H  
ATOM   2638 2HE2 GLN C 152      -6.584   9.881  16.571  1.00  0.00           H  
ATOM   2639  N   ARG C 153      -1.147   7.115  16.061  1.00  0.00           N  
ATOM   2640  CA  ARG C 153      -0.314   7.650  14.997  1.00  0.00           C  
ATOM   2641  C   ARG C 153      -0.077   6.609  13.894  1.00  0.00           C  
ATOM   2642  O   ARG C 153      -0.121   6.937  12.705  1.00  0.00           O  
ATOM   2643  CB  ARG C 153       1.022   8.091  15.549  1.00  0.00           C  
ATOM   2644  CG  ARG C 153       0.991   9.303  16.461  1.00  0.00           C  
ATOM   2645  CD  ARG C 153       2.360   9.688  16.877  1.00  0.00           C  
ATOM   2646  NE  ARG C 153       2.365  10.724  17.896  1.00  0.00           N  
ATOM   2647  CZ  ARG C 153       2.374  10.495  19.232  1.00  0.00           C  
ATOM   2648  NH1 ARG C 153       2.360   9.263  19.693  1.00  0.00           N  
ATOM   2649  NH2 ARG C 153       2.395  11.517  20.074  1.00  0.00           N  
ATOM   2650  H   ARG C 153      -0.792   7.038  17.024  1.00  0.00           H  
ATOM   2651  HA  ARG C 153      -0.822   8.511  14.562  1.00  0.00           H  
ATOM   2652 1HB  ARG C 153       1.411   7.276  16.139  1.00  0.00           H  
ATOM   2653 2HB  ARG C 153       1.720   8.278  14.737  1.00  0.00           H  
ATOM   2654 1HG  ARG C 153       0.539  10.142  15.934  1.00  0.00           H  
ATOM   2655 2HG  ARG C 153       0.405   9.077  17.349  1.00  0.00           H  
ATOM   2656 1HD  ARG C 153       2.877   8.822  17.257  1.00  0.00           H  
ATOM   2657 2HD  ARG C 153       2.899  10.068  16.010  1.00  0.00           H  
ATOM   2658  HE  ARG C 153       2.375  11.687  17.584  1.00  0.00           H  
ATOM   2659 1HH1 ARG C 153       2.325   8.487  19.048  1.00  0.00           H  
ATOM   2660 2HH1 ARG C 153       2.363   9.091  20.691  1.00  0.00           H  
ATOM   2661 1HH2 ARG C 153       2.405  12.464  19.721  1.00  0.00           H  
ATOM   2662 2HH2 ARG C 153       2.400  11.354  21.071  1.00  0.00           H  
ATOM   2663  N   LEU C 154       0.144   5.351  14.278  1.00  0.00           N  
ATOM   2664  CA  LEU C 154       0.387   4.307  13.294  1.00  0.00           C  
ATOM   2665  C   LEU C 154      -0.838   3.984  12.453  1.00  0.00           C  
ATOM   2666  O   LEU C 154      -0.695   3.685  11.259  1.00  0.00           O  
ATOM   2667  CB  LEU C 154       0.893   3.057  13.991  1.00  0.00           C  
ATOM   2668  CG  LEU C 154       2.279   3.170  14.626  1.00  0.00           C  
ATOM   2669  CD1 LEU C 154       2.545   1.919  15.411  1.00  0.00           C  
ATOM   2670  CD2 LEU C 154       3.344   3.391  13.542  1.00  0.00           C  
ATOM   2671  H   LEU C 154       0.218   5.138  15.281  1.00  0.00           H  
ATOM   2672  HA  LEU C 154       1.138   4.670  12.605  1.00  0.00           H  
ATOM   2673 1HB  LEU C 154       0.181   2.788  14.770  1.00  0.00           H  
ATOM   2674 2HB  LEU C 154       0.933   2.262  13.273  1.00  0.00           H  
ATOM   2675  HG  LEU C 154       2.305   4.001  15.316  1.00  0.00           H  
ATOM   2676 1HD1 LEU C 154       3.518   2.017  15.867  1.00  0.00           H  
ATOM   2677 2HD1 LEU C 154       1.786   1.798  16.185  1.00  0.00           H  
ATOM   2678 3HD1 LEU C 154       2.535   1.062  14.766  1.00  0.00           H  
ATOM   2679 1HD2 LEU C 154       4.330   3.451  14.012  1.00  0.00           H  
ATOM   2680 2HD2 LEU C 154       3.318   2.565  12.840  1.00  0.00           H  
ATOM   2681 3HD2 LEU C 154       3.181   4.307  12.998  1.00  0.00           H  
ATOM   2682  N   ILE C 155      -2.031   4.054  13.046  1.00  0.00           N  
ATOM   2683  CA  ILE C 155      -3.251   3.810  12.291  1.00  0.00           C  
ATOM   2684  C   ILE C 155      -3.410   4.908  11.245  1.00  0.00           C  
ATOM   2685  O   ILE C 155      -3.776   4.604  10.106  1.00  0.00           O  
ATOM   2686  CB  ILE C 155      -4.494   3.691  13.203  1.00  0.00           C  
ATOM   2687  CG1 ILE C 155      -4.373   2.404  14.152  1.00  0.00           C  
ATOM   2688  CG2 ILE C 155      -5.819   3.658  12.354  1.00  0.00           C  
ATOM   2689  CD1 ILE C 155      -4.329   1.039  13.469  1.00  0.00           C  
ATOM   2690  H   ILE C 155      -2.067   4.248  14.053  1.00  0.00           H  
ATOM   2691  HA  ILE C 155      -3.139   2.875  11.752  1.00  0.00           H  
ATOM   2692  HB  ILE C 155      -4.515   4.562  13.861  1.00  0.00           H  
ATOM   2693 1HG1 ILE C 155      -3.471   2.495  14.730  1.00  0.00           H  
ATOM   2694 2HG1 ILE C 155      -5.193   2.402  14.822  1.00  0.00           H  
ATOM   2695 1HG2 ILE C 155      -6.672   3.600  13.019  1.00  0.00           H  
ATOM   2696 2HG2 ILE C 155      -5.902   4.562  11.754  1.00  0.00           H  
ATOM   2697 3HG2 ILE C 155      -5.822   2.796  11.690  1.00  0.00           H  
ATOM   2698 1HD1 ILE C 155      -4.264   0.278  14.232  1.00  0.00           H  
ATOM   2699 2HD1 ILE C 155      -5.234   0.881  12.893  1.00  0.00           H  
ATOM   2700 3HD1 ILE C 155      -3.470   0.959  12.814  1.00  0.00           H  
ATOM   2701  N   GLU C 156      -3.144   6.176  11.610  1.00  0.00           N  
ATOM   2702  CA  GLU C 156      -3.227   7.261  10.631  1.00  0.00           C  
ATOM   2703  C   GLU C 156      -2.272   7.017   9.458  1.00  0.00           C  
ATOM   2704  O   GLU C 156      -2.640   7.260   8.303  1.00  0.00           O  
ATOM   2705  CB  GLU C 156      -2.949   8.626  11.267  1.00  0.00           C  
ATOM   2706  CG  GLU C 156      -3.057   9.820  10.280  1.00  0.00           C  
ATOM   2707  CD  GLU C 156      -2.999  11.163  10.966  1.00  0.00           C  
ATOM   2708  OE1 GLU C 156      -2.082  11.369  11.711  1.00  0.00           O  
ATOM   2709  OE2 GLU C 156      -3.884  11.979  10.750  1.00  0.00           O  
ATOM   2710  H   GLU C 156      -2.912   6.376  12.591  1.00  0.00           H  
ATOM   2711  HA  GLU C 156      -4.242   7.283  10.236  1.00  0.00           H  
ATOM   2712 1HB  GLU C 156      -3.648   8.792  12.087  1.00  0.00           H  
ATOM   2713 2HB  GLU C 156      -1.944   8.627  11.692  1.00  0.00           H  
ATOM   2714 1HG  GLU C 156      -2.217   9.761   9.585  1.00  0.00           H  
ATOM   2715 2HG  GLU C 156      -3.959   9.738   9.697  1.00  0.00           H  
ATOM   2716  N   VAL C 157      -1.063   6.510   9.736  1.00  0.00           N  
ATOM   2717  CA  VAL C 157      -0.123   6.223   8.655  1.00  0.00           C  
ATOM   2718  C   VAL C 157      -0.671   5.128   7.737  1.00  0.00           C  
ATOM   2719  O   VAL C 157      -0.563   5.253   6.513  1.00  0.00           O  
ATOM   2720  CB  VAL C 157       1.263   5.804   9.180  1.00  0.00           C  
ATOM   2721  CG1 VAL C 157       2.156   5.322   7.995  1.00  0.00           C  
ATOM   2722  CG2 VAL C 157       1.896   6.960   9.903  1.00  0.00           C  
ATOM   2723  H   VAL C 157      -0.796   6.399  10.722  1.00  0.00           H  
ATOM   2724  HA  VAL C 157       0.004   7.132   8.066  1.00  0.00           H  
ATOM   2725  HB  VAL C 157       1.153   4.990   9.873  1.00  0.00           H  
ATOM   2726 1HG1 VAL C 157       3.128   5.032   8.384  1.00  0.00           H  
ATOM   2727 2HG1 VAL C 157       1.710   4.466   7.493  1.00  0.00           H  
ATOM   2728 3HG1 VAL C 157       2.276   6.120   7.276  1.00  0.00           H  
ATOM   2729 1HG2 VAL C 157       2.873   6.664  10.285  1.00  0.00           H  
ATOM   2730 2HG2 VAL C 157       2.004   7.788   9.228  1.00  0.00           H  
ATOM   2731 3HG2 VAL C 157       1.265   7.260  10.726  1.00  0.00           H  
ATOM   2732  N   SER C 158      -1.247   4.060   8.306  1.00  0.00           N  
ATOM   2733  CA  SER C 158      -1.804   2.995   7.474  1.00  0.00           C  
ATOM   2734  C   SER C 158      -2.955   3.514   6.625  1.00  0.00           C  
ATOM   2735  O   SER C 158      -3.082   3.120   5.459  1.00  0.00           O  
ATOM   2736  CB  SER C 158      -2.254   1.825   8.319  1.00  0.00           C  
ATOM   2737  OG  SER C 158      -1.152   1.175   8.895  1.00  0.00           O  
ATOM   2738  H   SER C 158      -1.257   3.973   9.329  1.00  0.00           H  
ATOM   2739  HA  SER C 158      -1.026   2.643   6.807  1.00  0.00           H  
ATOM   2740 1HB  SER C 158      -2.913   2.188   9.110  1.00  0.00           H  
ATOM   2741 2HB  SER C 158      -2.826   1.123   7.713  1.00  0.00           H  
ATOM   2742  HG  SER C 158      -1.522   0.572   9.554  1.00  0.00           H  
ATOM   2743  N   GLU C 159      -3.785   4.405   7.180  1.00  0.00           N  
ATOM   2744  CA  GLU C 159      -4.864   4.980   6.396  1.00  0.00           C  
ATOM   2745  C   GLU C 159      -4.306   5.765   5.214  1.00  0.00           C  
ATOM   2746  O   GLU C 159      -4.831   5.656   4.102  1.00  0.00           O  
ATOM   2747  CB  GLU C 159      -5.747   5.909   7.224  1.00  0.00           C  
ATOM   2748  CG  GLU C 159      -6.923   6.508   6.424  1.00  0.00           C  
ATOM   2749  CD  GLU C 159      -7.733   7.448   7.216  1.00  0.00           C  
ATOM   2750  OE1 GLU C 159      -7.529   7.516   8.399  1.00  0.00           O  
ATOM   2751  OE2 GLU C 159      -8.534   8.151   6.639  1.00  0.00           O  
ATOM   2752  H   GLU C 159      -3.679   4.646   8.173  1.00  0.00           H  
ATOM   2753  HA  GLU C 159      -5.473   4.172   6.011  1.00  0.00           H  
ATOM   2754 1HB  GLU C 159      -6.149   5.362   8.080  1.00  0.00           H  
ATOM   2755 2HB  GLU C 159      -5.146   6.731   7.615  1.00  0.00           H  
ATOM   2756 1HG  GLU C 159      -6.539   7.038   5.556  1.00  0.00           H  
ATOM   2757 2HG  GLU C 159      -7.558   5.696   6.068  1.00  0.00           H  
ATOM   2758  N   GLU C 160      -3.252   6.565   5.442  1.00  0.00           N  
ATOM   2759  CA  GLU C 160      -2.671   7.336   4.352  1.00  0.00           C  
ATOM   2760  C   GLU C 160      -2.086   6.413   3.279  1.00  0.00           C  
ATOM   2761  O   GLU C 160      -2.235   6.694   2.085  1.00  0.00           O  
ATOM   2762  CB  GLU C 160      -1.609   8.316   4.846  1.00  0.00           C  
ATOM   2763  CG  GLU C 160      -1.147   9.278   3.750  1.00  0.00           C  
ATOM   2764  CD  GLU C 160      -0.219  10.344   4.223  1.00  0.00           C  
ATOM   2765  OE1 GLU C 160       0.285  10.252   5.316  1.00  0.00           O  
ATOM   2766  OE2 GLU C 160      -0.039  11.295   3.491  1.00  0.00           O  
ATOM   2767  H   GLU C 160      -2.898   6.674   6.401  1.00  0.00           H  
ATOM   2768  HA  GLU C 160      -3.465   7.921   3.894  1.00  0.00           H  
ATOM   2769 1HB  GLU C 160      -2.003   8.893   5.683  1.00  0.00           H  
ATOM   2770 2HB  GLU C 160      -0.741   7.759   5.209  1.00  0.00           H  
ATOM   2771 1HG  GLU C 160      -0.661   8.715   2.969  1.00  0.00           H  
ATOM   2772 2HG  GLU C 160      -2.027   9.746   3.313  1.00  0.00           H  
ATOM   2773  N   LEU C 161      -1.441   5.307   3.691  1.00  0.00           N  
ATOM   2774  CA  LEU C 161      -0.889   4.359   2.726  1.00  0.00           C  
ATOM   2775  C   LEU C 161      -1.999   3.734   1.894  1.00  0.00           C  
ATOM   2776  O   LEU C 161      -1.849   3.577   0.676  1.00  0.00           O  
ATOM   2777  CB  LEU C 161      -0.133   3.226   3.443  1.00  0.00           C  
ATOM   2778  CG  LEU C 161       1.203   3.550   4.108  1.00  0.00           C  
ATOM   2779  CD1 LEU C 161       1.645   2.347   4.981  1.00  0.00           C  
ATOM   2780  CD2 LEU C 161       2.238   3.800   3.027  1.00  0.00           C  
ATOM   2781  H   LEU C 161      -1.298   5.163   4.697  1.00  0.00           H  
ATOM   2782  HA  LEU C 161      -0.228   4.897   2.055  1.00  0.00           H  
ATOM   2783 1HB  LEU C 161      -0.788   2.815   4.209  1.00  0.00           H  
ATOM   2784 2HB  LEU C 161       0.050   2.468   2.735  1.00  0.00           H  
ATOM   2785  HG  LEU C 161       1.098   4.433   4.738  1.00  0.00           H  
ATOM   2786 1HD1 LEU C 161       2.587   2.559   5.457  1.00  0.00           H  
ATOM   2787 2HD1 LEU C 161       0.903   2.167   5.740  1.00  0.00           H  
ATOM   2788 3HD1 LEU C 161       1.756   1.462   4.381  1.00  0.00           H  
ATOM   2789 1HD2 LEU C 161       3.189   4.038   3.476  1.00  0.00           H  
ATOM   2790 2HD2 LEU C 161       2.335   2.915   2.411  1.00  0.00           H  
ATOM   2791 3HD2 LEU C 161       1.933   4.614   2.415  1.00  0.00           H  
ATOM   2792  N   SER C 162      -3.126   3.428   2.538  1.00  0.00           N  
ATOM   2793  CA  SER C 162      -4.279   2.857   1.861  1.00  0.00           C  
ATOM   2794  C   SER C 162      -4.829   3.829   0.815  1.00  0.00           C  
ATOM   2795  O   SER C 162      -5.124   3.430  -0.322  1.00  0.00           O  
ATOM   2796  CB  SER C 162      -5.342   2.528   2.889  1.00  0.00           C  
ATOM   2797  OG  SER C 162      -6.481   1.997   2.297  1.00  0.00           O  
ATOM   2798  H   SER C 162      -3.155   3.530   3.556  1.00  0.00           H  
ATOM   2799  HA  SER C 162      -3.969   1.941   1.359  1.00  0.00           H  
ATOM   2800 1HB  SER C 162      -4.930   1.816   3.593  1.00  0.00           H  
ATOM   2801 2HB  SER C 162      -5.605   3.413   3.446  1.00  0.00           H  
ATOM   2802  HG  SER C 162      -6.970   2.751   1.908  1.00  0.00           H  
ATOM   2803  N   ARG C 163      -4.940   5.113   1.187  1.00  0.00           N  
ATOM   2804  CA  ARG C 163      -5.432   6.133   0.268  1.00  0.00           C  
ATOM   2805  C   ARG C 163      -4.476   6.329  -0.907  1.00  0.00           C  
ATOM   2806  O   ARG C 163      -4.914   6.539  -2.046  1.00  0.00           O  
ATOM   2807  CB  ARG C 163      -5.639   7.451   0.992  1.00  0.00           C  
ATOM   2808  CG  ARG C 163      -6.814   7.436   1.931  1.00  0.00           C  
ATOM   2809  CD  ARG C 163      -7.043   8.726   2.618  1.00  0.00           C  
ATOM   2810  NE  ARG C 163      -8.168   8.623   3.546  1.00  0.00           N  
ATOM   2811  CZ  ARG C 163      -9.465   8.704   3.217  1.00  0.00           C  
ATOM   2812  NH1 ARG C 163      -9.863   8.899   1.972  1.00  0.00           N  
ATOM   2813  NH2 ARG C 163     -10.331   8.570   4.185  1.00  0.00           N  
ATOM   2814  H   ARG C 163      -4.718   5.364   2.156  1.00  0.00           H  
ATOM   2815  HA  ARG C 163      -6.397   5.802  -0.119  1.00  0.00           H  
ATOM   2816 1HB  ARG C 163      -4.749   7.682   1.578  1.00  0.00           H  
ATOM   2817 2HB  ARG C 163      -5.782   8.252   0.272  1.00  0.00           H  
ATOM   2818 1HG  ARG C 163      -7.706   7.166   1.369  1.00  0.00           H  
ATOM   2819 2HG  ARG C 163      -6.639   6.688   2.693  1.00  0.00           H  
ATOM   2820 1HD  ARG C 163      -6.152   8.980   3.197  1.00  0.00           H  
ATOM   2821 2HD  ARG C 163      -7.246   9.515   1.900  1.00  0.00           H  
ATOM   2822  HE  ARG C 163      -7.982   8.472   4.554  1.00  0.00           H  
ATOM   2823 1HH1 ARG C 163      -9.189   8.996   1.230  1.00  0.00           H  
ATOM   2824 2HH1 ARG C 163     -10.850   8.960   1.764  1.00  0.00           H  
ATOM   2825 1HH2 ARG C 163      -9.968   8.416   5.139  1.00  0.00           H  
ATOM   2826 2HH2 ARG C 163     -11.343   8.585   4.000  1.00  0.00           H  
ATOM   2827  N   ALA C 164      -3.167   6.264  -0.639  1.00  0.00           N  
ATOM   2828  CA  ALA C 164      -2.188   6.410  -1.699  1.00  0.00           C  
ATOM   2829  C   ALA C 164      -2.375   5.301  -2.735  1.00  0.00           C  
ATOM   2830  O   ALA C 164      -2.345   5.566  -3.949  1.00  0.00           O  
ATOM   2831  CB  ALA C 164      -0.802   6.360  -1.099  1.00  0.00           C  
ATOM   2832  H   ALA C 164      -2.856   6.166   0.332  1.00  0.00           H  
ATOM   2833  HA  ALA C 164      -2.343   7.370  -2.186  1.00  0.00           H  
ATOM   2834 1HB  ALA C 164      -0.079   6.477  -1.864  1.00  0.00           H  
ATOM   2835 2HB  ALA C 164      -0.697   7.160  -0.367  1.00  0.00           H  
ATOM   2836 3HB  ALA C 164      -0.651   5.402  -0.610  1.00  0.00           H  
ATOM   2837  N   THR C 165      -2.639   4.075  -2.260  1.00  0.00           N  
ATOM   2838  CA  THR C 165      -2.905   2.951  -3.140  1.00  0.00           C  
ATOM   2839  C   THR C 165      -4.193   3.166  -3.912  1.00  0.00           C  
ATOM   2840  O   THR C 165      -4.233   2.935  -5.118  1.00  0.00           O  
ATOM   2841  CB  THR C 165      -2.910   1.616  -2.386  1.00  0.00           C  
ATOM   2842  OG1 THR C 165      -1.605   1.389  -1.854  1.00  0.00           O  
ATOM   2843  CG2 THR C 165      -3.272   0.481  -3.321  1.00  0.00           C  
ATOM   2844  H   THR C 165      -2.578   3.898  -1.250  1.00  0.00           H  
ATOM   2845  HA  THR C 165      -2.092   2.889  -3.855  1.00  0.00           H  
ATOM   2846  HB  THR C 165      -3.624   1.659  -1.560  1.00  0.00           H  
ATOM   2847  HG1 THR C 165      -1.659   0.691  -1.193  1.00  0.00           H  
ATOM   2848 1HG2 THR C 165      -3.240  -0.447  -2.786  1.00  0.00           H  
ATOM   2849 2HG2 THR C 165      -4.268   0.624  -3.732  1.00  0.00           H  
ATOM   2850 3HG2 THR C 165      -2.553   0.458  -4.115  1.00  0.00           H  
ATOM   2851  N   GLU C 166      -5.255   3.660  -3.277  1.00  0.00           N  
ATOM   2852  CA  GLU C 166      -6.476   3.855  -4.050  1.00  0.00           C  
ATOM   2853  C   GLU C 166      -6.200   4.727  -5.274  1.00  0.00           C  
ATOM   2854  O   GLU C 166      -6.663   4.401  -6.374  1.00  0.00           O  
ATOM   2855  CB  GLU C 166      -7.588   4.481  -3.206  1.00  0.00           C  
ATOM   2856  CG  GLU C 166      -8.932   4.646  -3.950  1.00  0.00           C  
ATOM   2857  CD  GLU C 166     -10.011   5.222  -3.082  1.00  0.00           C  
ATOM   2858  OE1 GLU C 166      -9.748   5.470  -1.942  1.00  0.00           O  
ATOM   2859  OE2 GLU C 166     -11.088   5.454  -3.569  1.00  0.00           O  
ATOM   2860  H   GLU C 166      -5.226   3.820  -2.262  1.00  0.00           H  
ATOM   2861  HA  GLU C 166      -6.811   2.891  -4.406  1.00  0.00           H  
ATOM   2862 1HB  GLU C 166      -7.758   3.870  -2.317  1.00  0.00           H  
ATOM   2863 2HB  GLU C 166      -7.269   5.468  -2.865  1.00  0.00           H  
ATOM   2864 1HG  GLU C 166      -8.787   5.310  -4.807  1.00  0.00           H  
ATOM   2865 2HG  GLU C 166      -9.253   3.679  -4.331  1.00  0.00           H  
ATOM   2866  N   ARG C 167      -5.405   5.796  -5.107  1.00  0.00           N  
ATOM   2867  CA  ARG C 167      -5.081   6.654  -6.248  1.00  0.00           C  
ATOM   2868  C   ARG C 167      -4.258   5.897  -7.303  1.00  0.00           C  
ATOM   2869  O   ARG C 167      -4.487   6.055  -8.505  1.00  0.00           O  
ATOM   2870  CB  ARG C 167      -4.296   7.881  -5.804  1.00  0.00           C  
ATOM   2871  CG  ARG C 167      -5.007   8.851  -4.837  1.00  0.00           C  
ATOM   2872  CD  ARG C 167      -6.092   9.682  -5.499  1.00  0.00           C  
ATOM   2873  NE  ARG C 167      -7.425   9.019  -5.563  1.00  0.00           N  
ATOM   2874  CZ  ARG C 167      -8.282   8.888  -4.510  1.00  0.00           C  
ATOM   2875  NH1 ARG C 167      -7.952   9.351  -3.313  1.00  0.00           N  
ATOM   2876  NH2 ARG C 167      -9.464   8.310  -4.680  1.00  0.00           N  
ATOM   2877  H   ARG C 167      -5.089   6.023  -4.154  1.00  0.00           H  
ATOM   2878  HA  ARG C 167      -6.013   6.973  -6.711  1.00  0.00           H  
ATOM   2879 1HB  ARG C 167      -3.382   7.554  -5.307  1.00  0.00           H  
ATOM   2880 2HB  ARG C 167      -3.996   8.453  -6.681  1.00  0.00           H  
ATOM   2881 1HG  ARG C 167      -5.456   8.266  -4.036  1.00  0.00           H  
ATOM   2882 2HG  ARG C 167      -4.271   9.533  -4.411  1.00  0.00           H  
ATOM   2883 1HD  ARG C 167      -6.201  10.623  -4.965  1.00  0.00           H  
ATOM   2884 2HD  ARG C 167      -5.783   9.900  -6.524  1.00  0.00           H  
ATOM   2885  HE  ARG C 167      -7.748   8.659  -6.486  1.00  0.00           H  
ATOM   2886 1HH1 ARG C 167      -7.060   9.796  -3.169  1.00  0.00           H  
ATOM   2887 2HH1 ARG C 167      -8.596   9.247  -2.542  1.00  0.00           H  
ATOM   2888 1HH2 ARG C 167      -9.739   7.936  -5.607  1.00  0.00           H  
ATOM   2889 2HH2 ARG C 167     -10.108   8.228  -3.904  1.00  0.00           H  
ATOM   2890  N   LEU C 168      -3.337   5.041  -6.854  1.00  0.00           N  
ATOM   2891  CA  LEU C 168      -2.490   4.244  -7.743  1.00  0.00           C  
ATOM   2892  C   LEU C 168      -3.329   3.240  -8.557  1.00  0.00           C  
ATOM   2893  O   LEU C 168      -3.088   3.056  -9.758  1.00  0.00           O  
ATOM   2894  CB  LEU C 168      -1.416   3.555  -6.881  1.00  0.00           C  
ATOM   2895  CG  LEU C 168      -0.335   2.690  -7.533  1.00  0.00           C  
ATOM   2896  CD1 LEU C 168       0.481   3.482  -8.543  1.00  0.00           C  
ATOM   2897  CD2 LEU C 168       0.592   2.236  -6.454  1.00  0.00           C  
ATOM   2898  H   LEU C 168      -3.163   5.016  -5.842  1.00  0.00           H  
ATOM   2899  HA  LEU C 168      -2.005   4.917  -8.440  1.00  0.00           H  
ATOM   2900 1HB  LEU C 168      -0.918   4.327  -6.309  1.00  0.00           H  
ATOM   2901 2HB  LEU C 168      -1.933   2.910  -6.184  1.00  0.00           H  
ATOM   2902  HG  LEU C 168      -0.792   1.835  -8.015  1.00  0.00           H  
ATOM   2903 1HD1 LEU C 168       1.270   2.856  -8.961  1.00  0.00           H  
ATOM   2904 2HD1 LEU C 168      -0.158   3.839  -9.352  1.00  0.00           H  
ATOM   2905 3HD1 LEU C 168       0.929   4.312  -8.038  1.00  0.00           H  
ATOM   2906 1HD2 LEU C 168       1.346   1.657  -6.876  1.00  0.00           H  
ATOM   2907 2HD2 LEU C 168       1.042   3.093  -6.000  1.00  0.00           H  
ATOM   2908 3HD2 LEU C 168       0.049   1.658  -5.704  1.00  0.00           H  
ATOM   2909  N   VAL C 169      -4.331   2.631  -7.922  1.00  0.00           N  
ATOM   2910  CA  VAL C 169      -5.227   1.692  -8.602  1.00  0.00           C  
ATOM   2911  C   VAL C 169      -6.061   2.428  -9.658  1.00  0.00           C  
ATOM   2912  O   VAL C 169      -6.214   1.929 -10.786  1.00  0.00           O  
ATOM   2913  CB  VAL C 169      -6.146   0.980  -7.572  1.00  0.00           C  
ATOM   2914  CG1 VAL C 169      -7.270   0.147  -8.289  1.00  0.00           C  
ATOM   2915  CG2 VAL C 169      -5.255   0.057  -6.699  1.00  0.00           C  
ATOM   2916  H   VAL C 169      -4.427   2.812  -6.923  1.00  0.00           H  
ATOM   2917  HA  VAL C 169      -4.626   0.938  -9.096  1.00  0.00           H  
ATOM   2918  HB  VAL C 169      -6.628   1.732  -6.941  1.00  0.00           H  
ATOM   2919 1HG1 VAL C 169      -7.896  -0.335  -7.555  1.00  0.00           H  
ATOM   2920 2HG1 VAL C 169      -7.893   0.806  -8.893  1.00  0.00           H  
ATOM   2921 3HG1 VAL C 169      -6.837  -0.604  -8.927  1.00  0.00           H  
ATOM   2922 1HG2 VAL C 169      -5.834  -0.439  -5.949  1.00  0.00           H  
ATOM   2923 2HG2 VAL C 169      -4.779  -0.683  -7.330  1.00  0.00           H  
ATOM   2924 3HG2 VAL C 169      -4.495   0.657  -6.213  1.00  0.00           H  
ATOM   2925  N   GLU C 170      -6.580   3.613  -9.318  1.00  0.00           N  
ATOM   2926  CA  GLU C 170      -7.346   4.393 -10.285  1.00  0.00           C  
ATOM   2927  C   GLU C 170      -6.460   4.782 -11.459  1.00  0.00           C  
ATOM   2928  O   GLU C 170      -6.893   4.752 -12.618  1.00  0.00           O  
ATOM   2929  CB  GLU C 170      -7.867   5.691  -9.660  1.00  0.00           C  
ATOM   2930  CG  GLU C 170      -8.961   5.553  -8.625  1.00  0.00           C  
ATOM   2931  CD  GLU C 170      -9.278   6.885  -7.970  1.00  0.00           C  
ATOM   2932  OE1 GLU C 170      -8.558   7.831  -8.204  1.00  0.00           O  
ATOM   2933  OE2 GLU C 170     -10.222   6.957  -7.230  1.00  0.00           O  
ATOM   2934  H   GLU C 170      -6.466   3.952  -8.356  1.00  0.00           H  
ATOM   2935  HA  GLU C 170      -8.179   3.793 -10.648  1.00  0.00           H  
ATOM   2936 1HB  GLU C 170      -7.035   6.206  -9.180  1.00  0.00           H  
ATOM   2937 2HB  GLU C 170      -8.237   6.345 -10.449  1.00  0.00           H  
ATOM   2938 1HG  GLU C 170      -9.861   5.169  -9.107  1.00  0.00           H  
ATOM   2939 2HG  GLU C 170      -8.656   4.837  -7.867  1.00  0.00           H  
ATOM   2940  N   ALA C 171      -5.207   5.138 -11.163  1.00  0.00           N  
ATOM   2941  CA  ALA C 171      -4.289   5.547 -12.196  1.00  0.00           C  
ATOM   2942  C   ALA C 171      -4.020   4.419 -13.188  1.00  0.00           C  
ATOM   2943  O   ALA C 171      -3.963   4.663 -14.402  1.00  0.00           O  
ATOM   2944  CB  ALA C 171      -3.006   6.049 -11.556  1.00  0.00           C  
ATOM   2945  H   ALA C 171      -4.919   5.189 -10.182  1.00  0.00           H  
ATOM   2946  HA  ALA C 171      -4.766   6.350 -12.738  1.00  0.00           H  
ATOM   2947 1HB  ALA C 171      -2.347   6.409 -12.301  1.00  0.00           H  
ATOM   2948 2HB  ALA C 171      -3.241   6.860 -10.868  1.00  0.00           H  
ATOM   2949 3HB  ALA C 171      -2.533   5.240 -11.010  1.00  0.00           H  
ATOM   2950  N   HIS C 172      -3.936   3.171 -12.699  1.00  0.00           N  
ATOM   2951  CA  HIS C 172      -3.712   2.038 -13.595  1.00  0.00           C  
ATOM   2952  C   HIS C 172      -4.920   1.808 -14.480  1.00  0.00           C  
ATOM   2953  O   HIS C 172      -4.751   1.481 -15.657  1.00  0.00           O  
ATOM   2954  CB  HIS C 172      -3.430   0.744 -12.841  1.00  0.00           C  
ATOM   2955  CG  HIS C 172      -2.058   0.599 -12.274  1.00  0.00           C  
ATOM   2956  ND1 HIS C 172      -1.662   1.218 -11.127  1.00  0.00           N  
ATOM   2957  CD2 HIS C 172      -0.996  -0.132 -12.691  1.00  0.00           C  
ATOM   2958  CE1 HIS C 172      -0.420   0.880 -10.857  1.00  0.00           C  
ATOM   2959  NE2 HIS C 172       0.011   0.063 -11.775  1.00  0.00           N  
ATOM   2960  H   HIS C 172      -3.932   3.039 -11.683  1.00  0.00           H  
ATOM   2961  HA  HIS C 172      -2.860   2.243 -14.236  1.00  0.00           H  
ATOM   2962 1HB  HIS C 172      -4.143   0.666 -12.020  1.00  0.00           H  
ATOM   2963 2HB  HIS C 172      -3.606  -0.099 -13.504  1.00  0.00           H  
ATOM   2964  HD1 HIS C 172      -2.225   1.844 -10.554  1.00  0.00           H  
ATOM   2965  HD2 HIS C 172      -0.839  -0.796 -13.544  1.00  0.00           H  
ATOM   2966  HE1 HIS C 172       0.078   1.244 -10.005  1.00  0.00           H  
ATOM   2967  N   LYS C 173      -6.133   1.976 -13.936  1.00  0.00           N  
ATOM   2968  CA  LYS C 173      -7.340   1.812 -14.744  1.00  0.00           C  
ATOM   2969  C   LYS C 173      -7.342   2.785 -15.917  1.00  0.00           C  
ATOM   2970  O   LYS C 173      -7.682   2.413 -17.047  1.00  0.00           O  
ATOM   2971  CB  LYS C 173      -8.601   2.060 -13.921  1.00  0.00           C  
ATOM   2972  CG  LYS C 173      -9.914   1.856 -14.696  1.00  0.00           C  
ATOM   2973  CD  LYS C 173     -11.115   2.165 -13.822  1.00  0.00           C  
ATOM   2974  CE  LYS C 173     -12.425   2.009 -14.587  1.00  0.00           C  
ATOM   2975  NZ  LYS C 173     -13.588   2.469 -13.774  1.00  0.00           N  
ATOM   2976  H   LYS C 173      -6.202   2.171 -12.928  1.00  0.00           H  
ATOM   2977  HA  LYS C 173      -7.350   0.807 -15.150  1.00  0.00           H  
ATOM   2978 1HB  LYS C 173      -8.602   1.406 -13.048  1.00  0.00           H  
ATOM   2979 2HB  LYS C 173      -8.593   3.085 -13.552  1.00  0.00           H  
ATOM   2980 1HG  LYS C 173      -9.938   2.517 -15.564  1.00  0.00           H  
ATOM   2981 2HG  LYS C 173      -9.978   0.826 -15.047  1.00  0.00           H  
ATOM   2982 1HD  LYS C 173     -11.131   1.483 -12.964  1.00  0.00           H  
ATOM   2983 2HD  LYS C 173     -11.044   3.185 -13.445  1.00  0.00           H  
ATOM   2984 1HE  LYS C 173     -12.386   2.583 -15.509  1.00  0.00           H  
ATOM   2985 2HE  LYS C 173     -12.564   0.955 -14.829  1.00  0.00           H  
ATOM   2986 1HZ  LYS C 173     -14.444   2.341 -14.284  1.00  0.00           H  
ATOM   2987 2HZ  LYS C 173     -13.624   1.933 -12.900  1.00  0.00           H  
ATOM   2988 3HZ  LYS C 173     -13.477   3.443 -13.540  1.00  0.00           H  
ATOM   2989  N   ILE C 174      -6.941   4.029 -15.649  1.00  0.00           N  
ATOM   2990  CA  ILE C 174      -6.907   5.065 -16.669  1.00  0.00           C  
ATOM   2991  C   ILE C 174      -5.884   4.714 -17.752  1.00  0.00           C  
ATOM   2992  O   ILE C 174      -6.176   4.852 -18.948  1.00  0.00           O  
ATOM   2993  CB  ILE C 174      -6.627   6.435 -16.024  1.00  0.00           C  
ATOM   2994  CG1 ILE C 174      -7.867   6.809 -15.142  1.00  0.00           C  
ATOM   2995  CG2 ILE C 174      -6.378   7.492 -17.125  1.00  0.00           C  
ATOM   2996  CD1 ILE C 174      -7.667   7.958 -14.183  1.00  0.00           C  
ATOM   2997  H   ILE C 174      -6.722   4.258 -14.670  1.00  0.00           H  
ATOM   2998  HA  ILE C 174      -7.887   5.114 -17.136  1.00  0.00           H  
ATOM   2999  HB  ILE C 174      -5.758   6.362 -15.372  1.00  0.00           H  
ATOM   3000 1HG1 ILE C 174      -8.694   7.056 -15.803  1.00  0.00           H  
ATOM   3001 2HG1 ILE C 174      -8.148   5.935 -14.556  1.00  0.00           H  
ATOM   3002 1HG2 ILE C 174      -6.181   8.461 -16.681  1.00  0.00           H  
ATOM   3003 2HG2 ILE C 174      -5.534   7.203 -17.714  1.00  0.00           H  
ATOM   3004 3HG2 ILE C 174      -7.254   7.560 -17.771  1.00  0.00           H  
ATOM   3005 1HD1 ILE C 174      -8.587   8.119 -13.622  1.00  0.00           H  
ATOM   3006 2HD1 ILE C 174      -6.863   7.708 -13.489  1.00  0.00           H  
ATOM   3007 3HD1 ILE C 174      -7.421   8.862 -14.725  1.00  0.00           H  
ATOM   3008  N   VAL C 175      -4.700   4.246 -17.346  1.00  0.00           N  
ATOM   3009  CA  VAL C 175      -3.688   3.845 -18.313  1.00  0.00           C  
ATOM   3010  C   VAL C 175      -4.166   2.651 -19.138  1.00  0.00           C  
ATOM   3011  O   VAL C 175      -3.936   2.631 -20.343  1.00  0.00           O  
ATOM   3012  CB  VAL C 175      -2.343   3.562 -17.631  1.00  0.00           C  
ATOM   3013  CG1 VAL C 175      -1.349   2.957 -18.593  1.00  0.00           C  
ATOM   3014  CG2 VAL C 175      -1.805   4.831 -17.174  1.00  0.00           C  
ATOM   3015  H   VAL C 175      -4.505   4.200 -16.339  1.00  0.00           H  
ATOM   3016  HA  VAL C 175      -3.531   4.672 -18.995  1.00  0.00           H  
ATOM   3017  HB  VAL C 175      -2.486   2.878 -16.791  1.00  0.00           H  
ATOM   3018 1HG1 VAL C 175      -0.408   2.807 -18.077  1.00  0.00           H  
ATOM   3019 2HG1 VAL C 175      -1.717   2.007 -18.950  1.00  0.00           H  
ATOM   3020 3HG1 VAL C 175      -1.195   3.626 -19.433  1.00  0.00           H  
ATOM   3021 1HG2 VAL C 175      -0.852   4.659 -16.705  1.00  0.00           H  
ATOM   3022 2HG2 VAL C 175      -1.678   5.454 -18.024  1.00  0.00           H  
ATOM   3023 3HG2 VAL C 175      -2.492   5.300 -16.473  1.00  0.00           H  
ATOM   3024  N   LEU C 176      -4.813   1.663 -18.509  1.00  0.00           N  
ATOM   3025  CA  LEU C 176      -5.343   0.508 -19.231  1.00  0.00           C  
ATOM   3026  C   LEU C 176      -6.337   0.944 -20.297  1.00  0.00           C  
ATOM   3027  O   LEU C 176      -6.273   0.456 -21.435  1.00  0.00           O  
ATOM   3028  CB  LEU C 176      -6.020  -0.446 -18.228  1.00  0.00           C  
ATOM   3029  CG  LEU C 176      -6.821  -1.691 -18.759  1.00  0.00           C  
ATOM   3030  CD1 LEU C 176      -5.998  -2.641 -19.559  1.00  0.00           C  
ATOM   3031  CD2 LEU C 176      -7.359  -2.417 -17.560  1.00  0.00           C  
ATOM   3032  H   LEU C 176      -4.933   1.706 -17.494  1.00  0.00           H  
ATOM   3033  HA  LEU C 176      -4.513  -0.004 -19.710  1.00  0.00           H  
ATOM   3034 1HB  LEU C 176      -5.253  -0.815 -17.551  1.00  0.00           H  
ATOM   3035 2HB  LEU C 176      -6.714   0.140 -17.635  1.00  0.00           H  
ATOM   3036  HG  LEU C 176      -7.636  -1.346 -19.395  1.00  0.00           H  
ATOM   3037 1HD1 LEU C 176      -6.627  -3.473 -19.884  1.00  0.00           H  
ATOM   3038 2HD1 LEU C 176      -5.597  -2.131 -20.437  1.00  0.00           H  
ATOM   3039 3HD1 LEU C 176      -5.200  -3.020 -18.939  1.00  0.00           H  
ATOM   3040 1HD2 LEU C 176      -7.917  -3.256 -17.892  1.00  0.00           H  
ATOM   3041 2HD2 LEU C 176      -6.533  -2.759 -16.934  1.00  0.00           H  
ATOM   3042 3HD2 LEU C 176      -7.996  -1.749 -16.981  1.00  0.00           H  
ATOM   3043  N   ARG C 177      -7.242   1.870 -19.952  1.00  0.00           N  
ATOM   3044  CA  ARG C 177      -8.201   2.349 -20.929  1.00  0.00           C  
ATOM   3045  C   ARG C 177      -7.485   3.021 -22.098  1.00  0.00           C  
ATOM   3046  O   ARG C 177      -7.843   2.777 -23.253  1.00  0.00           O  
ATOM   3047  CB  ARG C 177      -9.165   3.351 -20.291  1.00  0.00           C  
ATOM   3048  CG  ARG C 177     -10.268   3.935 -21.220  1.00  0.00           C  
ATOM   3049  CD  ARG C 177     -11.510   3.097 -21.254  1.00  0.00           C  
ATOM   3050  NE  ARG C 177     -11.382   1.941 -22.136  1.00  0.00           N  
ATOM   3051  CZ  ARG C 177     -11.665   1.889 -23.448  1.00  0.00           C  
ATOM   3052  NH1 ARG C 177     -12.105   2.943 -24.116  1.00  0.00           N  
ATOM   3053  NH2 ARG C 177     -11.486   0.732 -24.032  1.00  0.00           N  
ATOM   3054  H   ARG C 177      -7.282   2.206 -18.984  1.00  0.00           H  
ATOM   3055  HA  ARG C 177      -8.764   1.494 -21.302  1.00  0.00           H  
ATOM   3056 1HB  ARG C 177      -9.652   2.880 -19.440  1.00  0.00           H  
ATOM   3057 2HB  ARG C 177      -8.589   4.193 -19.899  1.00  0.00           H  
ATOM   3058 1HG  ARG C 177     -10.540   4.926 -20.862  1.00  0.00           H  
ATOM   3059 2HG  ARG C 177      -9.895   4.016 -22.239  1.00  0.00           H  
ATOM   3060 1HD  ARG C 177     -11.715   2.726 -20.250  1.00  0.00           H  
ATOM   3061 2HD  ARG C 177     -12.352   3.699 -21.586  1.00  0.00           H  
ATOM   3062  HE  ARG C 177     -11.057   1.052 -21.726  1.00  0.00           H  
ATOM   3063 1HH1 ARG C 177     -12.236   3.824 -23.646  1.00  0.00           H  
ATOM   3064 2HH1 ARG C 177     -12.318   2.878 -25.102  1.00  0.00           H  
ATOM   3065 1HH2 ARG C 177     -11.156  -0.045 -23.432  1.00  0.00           H  
ATOM   3066 2HH2 ARG C 177     -11.675   0.604 -25.011  1.00  0.00           H  
ATOM   3067  N   ALA C 178      -6.471   3.856 -21.797  1.00  0.00           N  
ATOM   3068  CA  ALA C 178      -5.695   4.543 -22.827  1.00  0.00           C  
ATOM   3069  C   ALA C 178      -4.898   3.564 -23.679  1.00  0.00           C  
ATOM   3070  O   ALA C 178      -4.731   3.770 -24.869  1.00  0.00           O  
ATOM   3071  CB  ALA C 178      -4.768   5.550 -22.197  1.00  0.00           C  
ATOM   3072  H   ALA C 178      -6.263   4.047 -20.810  1.00  0.00           H  
ATOM   3073  HA  ALA C 178      -6.394   5.066 -23.481  1.00  0.00           H  
ATOM   3074 1HB  ALA C 178      -4.219   6.082 -22.970  1.00  0.00           H  
ATOM   3075 2HB  ALA C 178      -5.366   6.249 -21.622  1.00  0.00           H  
ATOM   3076 3HB  ALA C 178      -4.072   5.031 -21.539  1.00  0.00           H  
ATOM   3077  N   ILE C 179      -4.398   2.491 -23.101  1.00  0.00           N  
ATOM   3078  CA  ILE C 179      -3.686   1.537 -23.928  1.00  0.00           C  
ATOM   3079  C   ILE C 179      -4.655   0.875 -24.897  1.00  0.00           C  
ATOM   3080  O   ILE C 179      -4.337   0.713 -26.077  1.00  0.00           O  
ATOM   3081  CB  ILE C 179      -2.904   0.509 -23.090  1.00  0.00           C  
ATOM   3082  CG1 ILE C 179      -1.737   1.257 -22.385  1.00  0.00           C  
ATOM   3083  CG2 ILE C 179      -2.405  -0.651 -23.982  1.00  0.00           C  
ATOM   3084  CD1 ILE C 179      -1.029   0.510 -21.302  1.00  0.00           C  
ATOM   3085  H   ILE C 179      -4.479   2.370 -22.089  1.00  0.00           H  
ATOM   3086  HA  ILE C 179      -2.956   2.084 -24.517  1.00  0.00           H  
ATOM   3087  HB  ILE C 179      -3.556   0.112 -22.307  1.00  0.00           H  
ATOM   3088 1HG1 ILE C 179      -1.004   1.516 -23.131  1.00  0.00           H  
ATOM   3089 2HG1 ILE C 179      -2.130   2.173 -21.958  1.00  0.00           H  
ATOM   3090 1HG2 ILE C 179      -1.860  -1.361 -23.389  1.00  0.00           H  
ATOM   3091 2HG2 ILE C 179      -3.251  -1.159 -24.444  1.00  0.00           H  
ATOM   3092 3HG2 ILE C 179      -1.754  -0.258 -24.763  1.00  0.00           H  
ATOM   3093 1HD1 ILE C 179      -0.242   1.141 -20.890  1.00  0.00           H  
ATOM   3094 2HD1 ILE C 179      -1.743   0.264 -20.519  1.00  0.00           H  
ATOM   3095 3HD1 ILE C 179      -0.585  -0.399 -21.692  1.00  0.00           H  
ATOM   3096  N   ALA C 180      -5.828   0.467 -24.403  1.00  0.00           N  
ATOM   3097  CA  ALA C 180      -6.826  -0.155 -25.260  1.00  0.00           C  
ATOM   3098  C   ALA C 180      -7.311   0.797 -26.370  1.00  0.00           C  
ATOM   3099  O   ALA C 180      -7.541   0.366 -27.503  1.00  0.00           O  
ATOM   3100  CB  ALA C 180      -8.001  -0.614 -24.415  1.00  0.00           C  
ATOM   3101  H   ALA C 180      -6.027   0.586 -23.403  1.00  0.00           H  
ATOM   3102  HA  ALA C 180      -6.366  -1.018 -25.739  1.00  0.00           H  
ATOM   3103 1HB  ALA C 180      -8.738  -1.106 -25.044  1.00  0.00           H  
ATOM   3104 2HB  ALA C 180      -7.652  -1.304 -23.650  1.00  0.00           H  
ATOM   3105 3HB  ALA C 180      -8.454   0.251 -23.929  1.00  0.00           H  
ATOM   3106  N   SER C 181      -7.452   2.091 -26.054  1.00  0.00           N  
ATOM   3107  CA  SER C 181      -7.895   3.096 -27.018  1.00  0.00           C  
ATOM   3108  C   SER C 181      -7.208   4.452 -26.766  1.00  0.00           C  
ATOM   3109  O   SER C 181      -7.807   5.336 -26.141  1.00  0.00           O  
ATOM   3110  CB  SER C 181      -9.394   3.260 -26.936  1.00  0.00           C  
ATOM   3111  OG  SER C 181      -9.868   4.130 -27.935  1.00  0.00           O  
ATOM   3112  H   SER C 181      -7.297   2.381 -25.083  1.00  0.00           H  
ATOM   3113  HA  SER C 181      -7.671   2.737 -28.015  1.00  0.00           H  
ATOM   3114 1HB  SER C 181      -9.868   2.283 -27.045  1.00  0.00           H  
ATOM   3115 2HB  SER C 181      -9.663   3.646 -25.953  1.00  0.00           H  
ATOM   3116  HG  SER C 181     -10.817   4.161 -27.813  1.00  0.00           H  
ATOM   3117  N   PRO C 182      -5.948   4.648 -27.204  1.00  0.00           N  
ATOM   3118  CA  PRO C 182      -5.146   5.829 -26.921  1.00  0.00           C  
ATOM   3119  C   PRO C 182      -5.632   7.079 -27.626  1.00  0.00           C  
ATOM   3120  O   PRO C 182      -6.028   7.032 -28.789  1.00  0.00           O  
ATOM   3121  CB  PRO C 182      -3.760   5.416 -27.425  1.00  0.00           C  
ATOM   3122  CG  PRO C 182      -4.043   4.390 -28.470  1.00  0.00           C  
ATOM   3123  CD  PRO C 182      -5.271   3.677 -27.971  1.00  0.00           C  
ATOM   3124  HA  PRO C 182      -5.127   5.993 -25.834  1.00  0.00           H  
ATOM   3125 1HB  PRO C 182      -3.227   6.292 -27.821  1.00  0.00           H  
ATOM   3126 2HB  PRO C 182      -3.158   5.022 -26.593  1.00  0.00           H  
ATOM   3127 1HG  PRO C 182      -4.200   4.874 -29.445  1.00  0.00           H  
ATOM   3128 2HG  PRO C 182      -3.180   3.717 -28.585  1.00  0.00           H  
ATOM   3129 1HD  PRO C 182      -5.885   3.360 -28.827  1.00  0.00           H  
ATOM   3130 2HD  PRO C 182      -4.971   2.808 -27.366  1.00  0.00           H  
ATOM   3131  N   ASN C 183      -5.514   8.198 -26.919  1.00  0.00           N  
ATOM   3132  CA  ASN C 183      -5.806   9.547 -27.381  1.00  0.00           C  
ATOM   3133  C   ASN C 183      -4.912  10.523 -26.623  1.00  0.00           C  
ATOM   3134  O   ASN C 183      -4.439  10.208 -25.524  1.00  0.00           O  
ATOM   3135  CB  ASN C 183      -7.274   9.887 -27.198  1.00  0.00           C  
ATOM   3136  CG  ASN C 183      -7.682   9.925 -25.751  1.00  0.00           C  
ATOM   3137  OD1 ASN C 183      -7.279  10.823 -25.003  1.00  0.00           O  
ATOM   3138  ND2 ASN C 183      -8.475   8.967 -25.343  1.00  0.00           N  
ATOM   3139  H   ASN C 183      -5.183   8.104 -25.970  1.00  0.00           H  
ATOM   3140  HA  ASN C 183      -5.535   9.621 -28.435  1.00  0.00           H  
ATOM   3141 1HB  ASN C 183      -7.481  10.859 -27.648  1.00  0.00           H  
ATOM   3142 2HB  ASN C 183      -7.885   9.149 -27.717  1.00  0.00           H  
ATOM   3143 1HD2 ASN C 183      -8.779   8.942 -24.390  1.00  0.00           H  
ATOM   3144 2HD2 ASN C 183      -8.777   8.261 -25.983  1.00  0.00           H  
ATOM   3145  N   GLU C 184      -4.701  11.704 -27.188  1.00  0.00           N  
ATOM   3146  CA  GLU C 184      -3.853  12.706 -26.549  1.00  0.00           C  
ATOM   3147  C   GLU C 184      -4.374  13.223 -25.203  1.00  0.00           C  
ATOM   3148  O   GLU C 184      -3.576  13.417 -24.284  1.00  0.00           O  
ATOM   3149  CB  GLU C 184      -3.667  13.886 -27.506  1.00  0.00           C  
ATOM   3150  CG  GLU C 184      -2.875  13.542 -28.775  1.00  0.00           C  
ATOM   3151  CD  GLU C 184      -3.719  12.874 -29.834  1.00  0.00           C  
ATOM   3152  OE1 GLU C 184      -4.907  12.690 -29.606  1.00  0.00           O  
ATOM   3153  OE2 GLU C 184      -3.187  12.534 -30.856  1.00  0.00           O  
ATOM   3154  H   GLU C 184      -5.114  11.898 -28.104  1.00  0.00           H  
ATOM   3155  HA  GLU C 184      -2.875  12.258 -26.383  1.00  0.00           H  
ATOM   3156 1HB  GLU C 184      -4.633  14.282 -27.805  1.00  0.00           H  
ATOM   3157 2HB  GLU C 184      -3.132  14.687 -26.982  1.00  0.00           H  
ATOM   3158 1HG  GLU C 184      -2.456  14.460 -29.189  1.00  0.00           H  
ATOM   3159 2HG  GLU C 184      -2.054  12.885 -28.506  1.00  0.00           H  
ATOM   3160  N   SER C 185      -5.694  13.386 -25.054  1.00  0.00           N  
ATOM   3161  CA  SER C 185      -6.233  13.944 -23.817  1.00  0.00           C  
ATOM   3162  C   SER C 185      -5.926  13.051 -22.624  1.00  0.00           C  
ATOM   3163  O   SER C 185      -5.552  13.547 -21.554  1.00  0.00           O  
ATOM   3164  CB  SER C 185      -7.743  14.111 -23.930  1.00  0.00           C  
ATOM   3165  OG  SER C 185      -8.094  15.067 -24.900  1.00  0.00           O  
ATOM   3166  H   SER C 185      -6.314  13.192 -25.826  1.00  0.00           H  
ATOM   3167  HA  SER C 185      -5.770  14.919 -23.645  1.00  0.00           H  
ATOM   3168 1HB  SER C 185      -8.199  13.150 -24.178  1.00  0.00           H  
ATOM   3169 2HB  SER C 185      -8.144  14.414 -22.959  1.00  0.00           H  
ATOM   3170  HG  SER C 185      -9.053  15.093 -24.910  1.00  0.00           H  
ATOM   3171  N   GLU C 186      -6.057  11.742 -22.817  1.00  0.00           N  
ATOM   3172  CA  GLU C 186      -5.757  10.790 -21.774  1.00  0.00           C  
ATOM   3173  C   GLU C 186      -4.265  10.749 -21.528  1.00  0.00           C  
ATOM   3174  O   GLU C 186      -3.842  10.750 -20.377  1.00  0.00           O  
ATOM   3175  CB  GLU C 186      -6.269   9.397 -22.148  1.00  0.00           C  
ATOM   3176  CG  GLU C 186      -7.786   9.271 -22.171  1.00  0.00           C  
ATOM   3177  CD  GLU C 186      -8.414   9.511 -20.826  1.00  0.00           C  
ATOM   3178  OE1 GLU C 186      -7.847   9.094 -19.844  1.00  0.00           O  
ATOM   3179  OE2 GLU C 186      -9.461  10.112 -20.781  1.00  0.00           O  
ATOM   3180  H   GLU C 186      -6.424  11.408 -23.708  1.00  0.00           H  
ATOM   3181  HA  GLU C 186      -6.237  11.123 -20.856  1.00  0.00           H  
ATOM   3182 1HB  GLU C 186      -5.896   9.125 -23.135  1.00  0.00           H  
ATOM   3183 2HB  GLU C 186      -5.883   8.665 -21.439  1.00  0.00           H  
ATOM   3184 1HG  GLU C 186      -8.189   9.992 -22.881  1.00  0.00           H  
ATOM   3185 2HG  GLU C 186      -8.052   8.273 -22.518  1.00  0.00           H  
ATOM   3186  N   LYS C 187      -3.439  10.802 -22.579  1.00  0.00           N  
ATOM   3187  CA  LYS C 187      -2.009  10.767 -22.309  1.00  0.00           C  
ATOM   3188  C   LYS C 187      -1.580  11.943 -21.418  1.00  0.00           C  
ATOM   3189  O   LYS C 187      -0.784  11.729 -20.497  1.00  0.00           O  
ATOM   3190  CB  LYS C 187      -1.205  10.713 -23.603  1.00  0.00           C  
ATOM   3191  CG  LYS C 187      -1.288   9.354 -24.322  1.00  0.00           C  
ATOM   3192  CD  LYS C 187      -0.516   9.358 -25.635  1.00  0.00           C  
ATOM   3193  CE  LYS C 187      -0.590   8.005 -26.326  1.00  0.00           C  
ATOM   3194  NZ  LYS C 187       0.114   8.011 -27.641  1.00  0.00           N  
ATOM   3195  H   LYS C 187      -3.799  10.795 -23.541  1.00  0.00           H  
ATOM   3196  HA  LYS C 187      -1.793   9.852 -21.765  1.00  0.00           H  
ATOM   3197 1HB  LYS C 187      -1.564  11.485 -24.286  1.00  0.00           H  
ATOM   3198 2HB  LYS C 187      -0.158  10.921 -23.385  1.00  0.00           H  
ATOM   3199 1HG  LYS C 187      -0.868   8.581 -23.676  1.00  0.00           H  
ATOM   3200 2HG  LYS C 187      -2.329   9.109 -24.516  1.00  0.00           H  
ATOM   3201 1HD  LYS C 187      -0.935  10.116 -26.299  1.00  0.00           H  
ATOM   3202 2HD  LYS C 187       0.531   9.594 -25.449  1.00  0.00           H  
ATOM   3203 1HE  LYS C 187      -0.127   7.263 -25.694  1.00  0.00           H  
ATOM   3204 2HE  LYS C 187      -1.636   7.741 -26.483  1.00  0.00           H  
ATOM   3205 1HZ  LYS C 187       0.051   7.096 -28.063  1.00  0.00           H  
ATOM   3206 2HZ  LYS C 187      -0.311   8.693 -28.252  1.00  0.00           H  
ATOM   3207 3HZ  LYS C 187       1.092   8.243 -27.501  1.00  0.00           H  
ATOM   3208  N   GLU C 188      -2.112  13.169 -21.621  1.00  0.00           N  
ATOM   3209  CA  GLU C 188      -1.694  14.225 -20.690  1.00  0.00           C  
ATOM   3210  C   GLU C 188      -2.206  13.980 -19.268  1.00  0.00           C  
ATOM   3211  O   GLU C 188      -1.472  14.235 -18.305  1.00  0.00           O  
ATOM   3212  CB  GLU C 188      -2.185  15.588 -21.185  1.00  0.00           C  
ATOM   3213  CG  GLU C 188      -1.500  16.082 -22.450  1.00  0.00           C  
ATOM   3214  CD  GLU C 188      -2.046  17.396 -22.936  1.00  0.00           C  
ATOM   3215  OE1 GLU C 188      -3.010  17.860 -22.377  1.00  0.00           O  
ATOM   3216  OE2 GLU C 188      -1.499  17.935 -23.869  1.00  0.00           O  
ATOM   3217  H   GLU C 188      -2.735  13.349 -22.421  1.00  0.00           H  
ATOM   3218  HA  GLU C 188      -0.603  14.205 -20.645  1.00  0.00           H  
ATOM   3219 1HB  GLU C 188      -3.256  15.538 -21.382  1.00  0.00           H  
ATOM   3220 2HB  GLU C 188      -2.030  16.335 -20.406  1.00  0.00           H  
ATOM   3221 1HG  GLU C 188      -0.434  16.196 -22.253  1.00  0.00           H  
ATOM   3222 2HG  GLU C 188      -1.619  15.333 -23.232  1.00  0.00           H  
ATOM   3223  N   GLU C 189      -3.442  13.457 -19.113  1.00  0.00           N  
ATOM   3224  CA  GLU C 189      -3.951  13.217 -17.758  1.00  0.00           C  
ATOM   3225  C   GLU C 189      -3.113  12.144 -17.072  1.00  0.00           C  
ATOM   3226  O   GLU C 189      -2.822  12.252 -15.877  1.00  0.00           O  
ATOM   3227  CB  GLU C 189      -5.424  12.797 -17.780  1.00  0.00           C  
ATOM   3228  CG  GLU C 189      -6.392  13.903 -18.206  1.00  0.00           C  
ATOM   3229  CD  GLU C 189      -6.391  15.111 -17.293  1.00  0.00           C  
ATOM   3230  OE1 GLU C 189      -6.527  14.951 -16.106  1.00  0.00           O  
ATOM   3231  OE2 GLU C 189      -6.207  16.207 -17.798  1.00  0.00           O  
ATOM   3232  H   GLU C 189      -4.046  13.308 -19.935  1.00  0.00           H  
ATOM   3233  HA  GLU C 189      -3.862  14.132 -17.187  1.00  0.00           H  
ATOM   3234 1HB  GLU C 189      -5.548  11.971 -18.480  1.00  0.00           H  
ATOM   3235 2HB  GLU C 189      -5.718  12.439 -16.793  1.00  0.00           H  
ATOM   3236 1HG  GLU C 189      -6.119  14.233 -19.202  1.00  0.00           H  
ATOM   3237 2HG  GLU C 189      -7.396  13.489 -18.258  1.00  0.00           H  
ATOM   3238  N   ILE C 190      -2.679  11.159 -17.843  1.00  0.00           N  
ATOM   3239  CA  ILE C 190      -1.849  10.071 -17.373  1.00  0.00           C  
ATOM   3240  C   ILE C 190      -0.487  10.558 -16.917  1.00  0.00           C  
ATOM   3241  O   ILE C 190       0.020  10.089 -15.890  1.00  0.00           O  
ATOM   3242  CB  ILE C 190      -1.750   8.990 -18.439  1.00  0.00           C  
ATOM   3243  CG1 ILE C 190      -3.114   8.311 -18.582  1.00  0.00           C  
ATOM   3244  CG2 ILE C 190      -0.727   8.052 -18.066  1.00  0.00           C  
ATOM   3245  CD1 ILE C 190      -3.283   7.454 -19.798  1.00  0.00           C  
ATOM   3246  H   ILE C 190      -2.998  11.151 -18.814  1.00  0.00           H  
ATOM   3247  HA  ILE C 190      -2.334   9.627 -16.523  1.00  0.00           H  
ATOM   3248  HB  ILE C 190      -1.502   9.447 -19.391  1.00  0.00           H  
ATOM   3249 1HG1 ILE C 190      -3.261   7.682 -17.704  1.00  0.00           H  
ATOM   3250 2HG1 ILE C 190      -3.889   9.068 -18.587  1.00  0.00           H  
ATOM   3251 1HG2 ILE C 190      -0.635   7.294 -18.824  1.00  0.00           H  
ATOM   3252 2HG2 ILE C 190       0.201   8.559 -17.980  1.00  0.00           H  
ATOM   3253 3HG2 ILE C 190      -0.981   7.604 -17.107  1.00  0.00           H  
ATOM   3254 1HD1 ILE C 190      -4.277   7.029 -19.769  1.00  0.00           H  
ATOM   3255 2HD1 ILE C 190      -3.172   8.062 -20.692  1.00  0.00           H  
ATOM   3256 3HD1 ILE C 190      -2.560   6.662 -19.822  1.00  0.00           H  
ATOM   3257  N   GLN C 191       0.131  11.457 -17.680  1.00  0.00           N  
ATOM   3258  CA  GLN C 191       1.413  12.002 -17.275  1.00  0.00           C  
ATOM   3259  C   GLN C 191       1.244  12.755 -15.953  1.00  0.00           C  
ATOM   3260  O   GLN C 191       2.097  12.647 -15.064  1.00  0.00           O  
ATOM   3261  CB  GLN C 191       1.980  12.927 -18.355  1.00  0.00           C  
ATOM   3262  CG  GLN C 191       3.375  13.449 -18.059  1.00  0.00           C  
ATOM   3263  CD  GLN C 191       4.410  12.341 -18.015  1.00  0.00           C  
ATOM   3264  OE1 GLN C 191       4.514  11.532 -18.941  1.00  0.00           O  
ATOM   3265  NE2 GLN C 191       5.184  12.298 -16.936  1.00  0.00           N  
ATOM   3266  H   GLN C 191      -0.293  11.733 -18.575  1.00  0.00           H  
ATOM   3267  HA  GLN C 191       2.116  11.183 -17.127  1.00  0.00           H  
ATOM   3268 1HB  GLN C 191       2.014  12.396 -19.307  1.00  0.00           H  
ATOM   3269 2HB  GLN C 191       1.319  13.785 -18.482  1.00  0.00           H  
ATOM   3270 1HG  GLN C 191       3.661  14.154 -18.840  1.00  0.00           H  
ATOM   3271 2HG  GLN C 191       3.367  13.948 -17.090  1.00  0.00           H  
ATOM   3272 1HE2 GLN C 191       5.885  11.589 -16.851  1.00  0.00           H  
ATOM   3273 2HE2 GLN C 191       5.066  12.974 -16.208  1.00  0.00           H  
ATOM   3274  N   LYS C 192       0.125  13.485 -15.803  1.00  0.00           N  
ATOM   3275  CA  LYS C 192      -0.134  14.190 -14.556  1.00  0.00           C  
ATOM   3276  C   LYS C 192      -0.323  13.210 -13.397  1.00  0.00           C  
ATOM   3277  O   LYS C 192       0.154  13.482 -12.293  1.00  0.00           O  
ATOM   3278  CB  LYS C 192      -1.330  15.126 -14.684  1.00  0.00           C  
ATOM   3279  CG  LYS C 192      -1.051  16.357 -15.549  1.00  0.00           C  
ATOM   3280  CD  LYS C 192      -2.182  17.386 -15.484  1.00  0.00           C  
ATOM   3281  CE  LYS C 192      -3.400  16.915 -16.259  1.00  0.00           C  
ATOM   3282  NZ  LYS C 192      -4.467  17.952 -16.347  1.00  0.00           N  
ATOM   3283  H   LYS C 192      -0.519  13.583 -16.597  1.00  0.00           H  
ATOM   3284  HA  LYS C 192       0.737  14.801 -14.327  1.00  0.00           H  
ATOM   3285 1HB  LYS C 192      -2.154  14.578 -15.128  1.00  0.00           H  
ATOM   3286 2HB  LYS C 192      -1.646  15.456 -13.698  1.00  0.00           H  
ATOM   3287 1HG  LYS C 192      -0.123  16.822 -15.220  1.00  0.00           H  
ATOM   3288 2HG  LYS C 192      -0.922  16.038 -16.582  1.00  0.00           H  
ATOM   3289 1HD  LYS C 192      -2.466  17.554 -14.446  1.00  0.00           H  
ATOM   3290 2HD  LYS C 192      -1.838  18.328 -15.908  1.00  0.00           H  
ATOM   3291 1HE  LYS C 192      -3.091  16.640 -17.270  1.00  0.00           H  
ATOM   3292 2HE  LYS C 192      -3.823  16.043 -15.770  1.00  0.00           H  
ATOM   3293 1HZ  LYS C 192      -5.243  17.532 -16.894  1.00  0.00           H  
ATOM   3294 2HZ  LYS C 192      -4.792  18.197 -15.427  1.00  0.00           H  
ATOM   3295 3HZ  LYS C 192      -4.124  18.771 -16.817  1.00  0.00           H  
ATOM   3296  N   LEU C 193      -0.987  12.066 -13.640  1.00  0.00           N  
ATOM   3297  CA  LEU C 193      -1.161  11.060 -12.592  1.00  0.00           C  
ATOM   3298  C   LEU C 193       0.185  10.500 -12.180  1.00  0.00           C  
ATOM   3299  O   LEU C 193       0.439  10.302 -10.991  1.00  0.00           O  
ATOM   3300  CB  LEU C 193      -2.032   9.899 -13.092  1.00  0.00           C  
ATOM   3301  CG  LEU C 193      -3.520  10.191 -13.328  1.00  0.00           C  
ATOM   3302  CD1 LEU C 193      -4.124   9.034 -14.079  1.00  0.00           C  
ATOM   3303  CD2 LEU C 193      -4.241  10.361 -11.985  1.00  0.00           C  
ATOM   3304  H   LEU C 193      -1.434  11.946 -14.554  1.00  0.00           H  
ATOM   3305  HA  LEU C 193      -1.616  11.534 -11.726  1.00  0.00           H  
ATOM   3306 1HB  LEU C 193      -1.617   9.545 -14.028  1.00  0.00           H  
ATOM   3307 2HB  LEU C 193      -1.964   9.088 -12.369  1.00  0.00           H  
ATOM   3308  HG  LEU C 193      -3.634  11.093 -13.915  1.00  0.00           H  
ATOM   3309 1HD1 LEU C 193      -5.164   9.237 -14.245  1.00  0.00           H  
ATOM   3310 2HD1 LEU C 193      -3.646   8.893 -15.020  1.00  0.00           H  
ATOM   3311 3HD1 LEU C 193      -4.008   8.164 -13.503  1.00  0.00           H  
ATOM   3312 1HD2 LEU C 193      -5.297  10.555 -12.166  1.00  0.00           H  
ATOM   3313 2HD2 LEU C 193      -4.137   9.451 -11.392  1.00  0.00           H  
ATOM   3314 3HD2 LEU C 193      -3.821  11.199 -11.429  1.00  0.00           H  
ATOM   3315  N   ALA C 194       1.077  10.268 -13.147  1.00  0.00           N  
ATOM   3316  CA  ALA C 194       2.386   9.753 -12.789  1.00  0.00           C  
ATOM   3317  C   ALA C 194       3.109  10.756 -11.883  1.00  0.00           C  
ATOM   3318  O   ALA C 194       3.730  10.361 -10.888  1.00  0.00           O  
ATOM   3319  CB  ALA C 194       3.190   9.463 -14.048  1.00  0.00           C  
ATOM   3320  H   ALA C 194       0.806  10.394 -14.130  1.00  0.00           H  
ATOM   3321  HA  ALA C 194       2.253   8.832 -12.226  1.00  0.00           H  
ATOM   3322 1HB  ALA C 194       4.157   9.069 -13.783  1.00  0.00           H  
ATOM   3323 2HB  ALA C 194       2.662   8.741 -14.669  1.00  0.00           H  
ATOM   3324 3HB  ALA C 194       3.318  10.389 -14.608  1.00  0.00           H  
ATOM   3325  N   LYS C 195       2.966  12.059 -12.178  1.00  0.00           N  
ATOM   3326  CA  LYS C 195       3.582  13.092 -11.352  1.00  0.00           C  
ATOM   3327  C   LYS C 195       2.946  13.159  -9.959  1.00  0.00           C  
ATOM   3328  O   LYS C 195       3.657  13.328  -8.962  1.00  0.00           O  
ATOM   3329  CB  LYS C 195       3.493  14.458 -12.035  1.00  0.00           C  
ATOM   3330  CG  LYS C 195       4.382  14.606 -13.267  1.00  0.00           C  
ATOM   3331  CD  LYS C 195       4.217  15.981 -13.921  1.00  0.00           C  
ATOM   3332  CE  LYS C 195       5.083  16.113 -15.169  1.00  0.00           C  
ATOM   3333  NZ  LYS C 195       4.906  17.437 -15.836  1.00  0.00           N  
ATOM   3334  H   LYS C 195       2.478  12.315 -13.045  1.00  0.00           H  
ATOM   3335  HA  LYS C 195       4.635  12.841 -11.223  1.00  0.00           H  
ATOM   3336 1HB  LYS C 195       2.466  14.638 -12.343  1.00  0.00           H  
ATOM   3337 2HB  LYS C 195       3.763  15.237 -11.324  1.00  0.00           H  
ATOM   3338 1HG  LYS C 195       5.423  14.468 -12.976  1.00  0.00           H  
ATOM   3339 2HG  LYS C 195       4.123  13.833 -13.989  1.00  0.00           H  
ATOM   3340 1HD  LYS C 195       3.171  16.122 -14.201  1.00  0.00           H  
ATOM   3341 2HD  LYS C 195       4.495  16.759 -13.211  1.00  0.00           H  
ATOM   3342 1HE  LYS C 195       6.129  15.994 -14.892  1.00  0.00           H  
ATOM   3343 2HE  LYS C 195       4.812  15.324 -15.874  1.00  0.00           H  
ATOM   3344 1HZ  LYS C 195       5.495  17.483 -16.657  1.00  0.00           H  
ATOM   3345 2HZ  LYS C 195       3.940  17.553 -16.109  1.00  0.00           H  
ATOM   3346 3HZ  LYS C 195       5.165  18.176 -15.197  1.00  0.00           H  
ATOM   3347  N   GLU C 196       1.613  13.016  -9.877  1.00  0.00           N  
ATOM   3348  CA  GLU C 196       0.941  13.039  -8.582  1.00  0.00           C  
ATOM   3349  C   GLU C 196       1.429  11.895  -7.714  1.00  0.00           C  
ATOM   3350  O   GLU C 196       1.673  12.087  -6.521  1.00  0.00           O  
ATOM   3351  CB  GLU C 196      -0.583  12.951  -8.718  1.00  0.00           C  
ATOM   3352  CG  GLU C 196      -1.324  13.018  -7.364  1.00  0.00           C  
ATOM   3353  CD  GLU C 196      -2.824  13.015  -7.479  1.00  0.00           C  
ATOM   3354  OE1 GLU C 196      -3.317  13.008  -8.576  1.00  0.00           O  
ATOM   3355  OE2 GLU C 196      -3.477  13.020  -6.462  1.00  0.00           O  
ATOM   3356  H   GLU C 196       1.064  12.948 -10.739  1.00  0.00           H  
ATOM   3357  HA  GLU C 196       1.187  13.975  -8.084  1.00  0.00           H  
ATOM   3358 1HB  GLU C 196      -0.940  13.760  -9.355  1.00  0.00           H  
ATOM   3359 2HB  GLU C 196      -0.848  12.010  -9.205  1.00  0.00           H  
ATOM   3360 1HG  GLU C 196      -1.030  12.161  -6.774  1.00  0.00           H  
ATOM   3361 2HG  GLU C 196      -1.004  13.912  -6.830  1.00  0.00           H  
ATOM   3362  N   LEU C 197       1.591  10.711  -8.310  1.00  0.00           N  
ATOM   3363  CA  LEU C 197       2.059   9.551  -7.575  1.00  0.00           C  
ATOM   3364  C   LEU C 197       3.475   9.747  -7.075  1.00  0.00           C  
ATOM   3365  O   LEU C 197       3.779   9.323  -5.959  1.00  0.00           O  
ATOM   3366  CB  LEU C 197       1.945   8.311  -8.446  1.00  0.00           C  
ATOM   3367  CG  LEU C 197       0.510   7.826  -8.725  1.00  0.00           C  
ATOM   3368  CD1 LEU C 197       0.569   6.805  -9.827  1.00  0.00           C  
ATOM   3369  CD2 LEU C 197      -0.104   7.207  -7.430  1.00  0.00           C  
ATOM   3370  H   LEU C 197       1.329  10.617  -9.298  1.00  0.00           H  
ATOM   3371  HA  LEU C 197       1.428   9.432  -6.707  1.00  0.00           H  
ATOM   3372 1HB  LEU C 197       2.424   8.520  -9.404  1.00  0.00           H  
ATOM   3373 2HB  LEU C 197       2.476   7.506  -7.959  1.00  0.00           H  
ATOM   3374  HG  LEU C 197      -0.113   8.659  -9.056  1.00  0.00           H  
ATOM   3375 1HD1 LEU C 197      -0.429   6.445 -10.055  1.00  0.00           H  
ATOM   3376 2HD1 LEU C 197       0.985   7.288 -10.700  1.00  0.00           H  
ATOM   3377 3HD1 LEU C 197       1.198   5.983  -9.543  1.00  0.00           H  
ATOM   3378 1HD2 LEU C 197      -1.105   6.865  -7.645  1.00  0.00           H  
ATOM   3379 2HD2 LEU C 197       0.503   6.373  -7.094  1.00  0.00           H  
ATOM   3380 3HD2 LEU C 197      -0.158   7.936  -6.642  1.00  0.00           H  
ATOM   3381  N   GLU C 198       4.330  10.416  -7.857  1.00  0.00           N  
ATOM   3382  CA  GLU C 198       5.693  10.674  -7.406  1.00  0.00           C  
ATOM   3383  C   GLU C 198       5.658  11.596  -6.182  1.00  0.00           C  
ATOM   3384  O   GLU C 198       6.387  11.368  -5.210  1.00  0.00           O  
ATOM   3385  CB  GLU C 198       6.512  11.353  -8.509  1.00  0.00           C  
ATOM   3386  CG  GLU C 198       8.013  11.568  -8.195  1.00  0.00           C  
ATOM   3387  CD  GLU C 198       8.787  10.285  -8.130  1.00  0.00           C  
ATOM   3388  OE1 GLU C 198       8.275   9.305  -8.613  1.00  0.00           O  
ATOM   3389  OE2 GLU C 198       9.887  10.275  -7.644  1.00  0.00           O  
ATOM   3390  H   GLU C 198       4.044  10.671  -8.811  1.00  0.00           H  
ATOM   3391  HA  GLU C 198       6.160   9.728  -7.131  1.00  0.00           H  
ATOM   3392 1HB  GLU C 198       6.432  10.767  -9.426  1.00  0.00           H  
ATOM   3393 2HB  GLU C 198       6.081  12.332  -8.718  1.00  0.00           H  
ATOM   3394 1HG  GLU C 198       8.443  12.200  -8.970  1.00  0.00           H  
ATOM   3395 2HG  GLU C 198       8.109  12.090  -7.247  1.00  0.00           H  
ATOM   3396  N   GLU C 199       4.775  12.608  -6.193  1.00  0.00           N  
ATOM   3397  CA  GLU C 199       4.686  13.509  -5.043  1.00  0.00           C  
ATOM   3398  C   GLU C 199       4.135  12.782  -3.810  1.00  0.00           C  
ATOM   3399  O   GLU C 199       4.632  12.987  -2.692  1.00  0.00           O  
ATOM   3400  CB  GLU C 199       3.815  14.728  -5.368  1.00  0.00           C  
ATOM   3401  CG  GLU C 199       4.427  15.709  -6.383  1.00  0.00           C  
ATOM   3402  CD  GLU C 199       5.715  16.326  -5.894  1.00  0.00           C  
ATOM   3403  OE1 GLU C 199       5.770  16.706  -4.753  1.00  0.00           O  
ATOM   3404  OE2 GLU C 199       6.659  16.408  -6.660  1.00  0.00           O  
ATOM   3405  H   GLU C 199       4.232  12.788  -7.047  1.00  0.00           H  
ATOM   3406  HA  GLU C 199       5.687  13.860  -4.806  1.00  0.00           H  
ATOM   3407 1HB  GLU C 199       2.862  14.386  -5.777  1.00  0.00           H  
ATOM   3408 2HB  GLU C 199       3.600  15.276  -4.453  1.00  0.00           H  
ATOM   3409 1HG  GLU C 199       4.626  15.171  -7.310  1.00  0.00           H  
ATOM   3410 2HG  GLU C 199       3.705  16.494  -6.598  1.00  0.00           H  
ATOM   3411  N   ILE C 200       3.174  11.868  -4.022  1.00  0.00           N  
ATOM   3412  CA  ILE C 200       2.609  11.086  -2.928  1.00  0.00           C  
ATOM   3413  C   ILE C 200       3.686  10.198  -2.351  1.00  0.00           C  
ATOM   3414  O   ILE C 200       3.805  10.090  -1.130  1.00  0.00           O  
ATOM   3415  CB  ILE C 200       1.421  10.196  -3.382  1.00  0.00           C  
ATOM   3416  CG1 ILE C 200       0.201  11.078  -3.749  1.00  0.00           C  
ATOM   3417  CG2 ILE C 200       1.064   9.172  -2.281  1.00  0.00           C  
ATOM   3418  CD1 ILE C 200      -0.923  10.341  -4.498  1.00  0.00           C  
ATOM   3419  H   ILE C 200       2.788  11.779  -4.967  1.00  0.00           H  
ATOM   3420  HA  ILE C 200       2.264  11.761  -2.153  1.00  0.00           H  
ATOM   3421  HB  ILE C 200       1.706   9.659  -4.280  1.00  0.00           H  
ATOM   3422 1HG1 ILE C 200      -0.215  11.494  -2.835  1.00  0.00           H  
ATOM   3423 2HG1 ILE C 200       0.540  11.901  -4.369  1.00  0.00           H  
ATOM   3424 1HG2 ILE C 200       0.255   8.564  -2.627  1.00  0.00           H  
ATOM   3425 2HG2 ILE C 200       1.910   8.528  -2.059  1.00  0.00           H  
ATOM   3426 3HG2 ILE C 200       0.766   9.694  -1.369  1.00  0.00           H  
ATOM   3427 1HD1 ILE C 200      -1.730  11.047  -4.714  1.00  0.00           H  
ATOM   3428 2HD1 ILE C 200      -0.539   9.948  -5.431  1.00  0.00           H  
ATOM   3429 3HD1 ILE C 200      -1.321   9.529  -3.901  1.00  0.00           H  
ATOM   3430  N   LEU C 201       4.465   9.564  -3.214  1.00  0.00           N  
ATOM   3431  CA  LEU C 201       5.516   8.682  -2.781  1.00  0.00           C  
ATOM   3432  C   LEU C 201       6.571   9.408  -1.958  1.00  0.00           C  
ATOM   3433  O   LEU C 201       7.006   8.879  -0.929  1.00  0.00           O  
ATOM   3434  CB  LEU C 201       6.136   8.030  -4.015  1.00  0.00           C  
ATOM   3435  CG  LEU C 201       7.291   7.089  -3.809  1.00  0.00           C  
ATOM   3436  CD1 LEU C 201       6.875   5.946  -2.919  1.00  0.00           C  
ATOM   3437  CD2 LEU C 201       7.720   6.578  -5.189  1.00  0.00           C  
ATOM   3438  H   LEU C 201       4.295   9.670  -4.218  1.00  0.00           H  
ATOM   3439  HA  LEU C 201       5.059   7.920  -2.159  1.00  0.00           H  
ATOM   3440 1HB  LEU C 201       5.355   7.498  -4.551  1.00  0.00           H  
ATOM   3441 2HB  LEU C 201       6.491   8.828  -4.668  1.00  0.00           H  
ATOM   3442  HG  LEU C 201       8.124   7.614  -3.337  1.00  0.00           H  
ATOM   3443 1HD1 LEU C 201       7.715   5.290  -2.798  1.00  0.00           H  
ATOM   3444 2HD1 LEU C 201       6.574   6.303  -1.938  1.00  0.00           H  
ATOM   3445 3HD1 LEU C 201       6.054   5.422  -3.382  1.00  0.00           H  
ATOM   3446 1HD2 LEU C 201       8.555   5.913  -5.096  1.00  0.00           H  
ATOM   3447 2HD2 LEU C 201       6.893   6.058  -5.649  1.00  0.00           H  
ATOM   3448 3HD2 LEU C 201       8.009   7.428  -5.817  1.00  0.00           H  
ATOM   3449  N   LYS C 202       6.995  10.605  -2.385  1.00  0.00           N  
ATOM   3450  CA  LYS C 202       7.978  11.344  -1.602  1.00  0.00           C  
ATOM   3451  C   LYS C 202       7.427  11.687  -0.218  1.00  0.00           C  
ATOM   3452  O   LYS C 202       8.137  11.556   0.793  1.00  0.00           O  
ATOM   3453  CB  LYS C 202       8.389  12.624  -2.324  1.00  0.00           C  
ATOM   3454  CG  LYS C 202       9.278  12.409  -3.551  1.00  0.00           C  
ATOM   3455  CD  LYS C 202       9.800  13.736  -4.120  1.00  0.00           C  
ATOM   3456  CE  LYS C 202       8.693  14.501  -4.846  1.00  0.00           C  
ATOM   3457  NZ  LYS C 202       9.196  15.709  -5.562  1.00  0.00           N  
ATOM   3458  H   LYS C 202       6.648  10.977  -3.276  1.00  0.00           H  
ATOM   3459  HA  LYS C 202       8.857  10.714  -1.469  1.00  0.00           H  
ATOM   3460 1HB  LYS C 202       7.481  13.134  -2.648  1.00  0.00           H  
ATOM   3461 2HB  LYS C 202       8.908  13.283  -1.631  1.00  0.00           H  
ATOM   3462 1HG  LYS C 202      10.127  11.785  -3.272  1.00  0.00           H  
ATOM   3463 2HG  LYS C 202       8.713  11.886  -4.323  1.00  0.00           H  
ATOM   3464 1HD  LYS C 202      10.193  14.356  -3.315  1.00  0.00           H  
ATOM   3465 2HD  LYS C 202      10.605  13.532  -4.826  1.00  0.00           H  
ATOM   3466 1HE  LYS C 202       8.223  13.836  -5.568  1.00  0.00           H  
ATOM   3467 2HE  LYS C 202       7.944  14.825  -4.129  1.00  0.00           H  
ATOM   3468 1HZ  LYS C 202       8.370  16.140  -6.022  1.00  0.00           H  
ATOM   3469 2HZ  LYS C 202       9.607  16.359  -4.914  1.00  0.00           H  
ATOM   3470 3HZ  LYS C 202       9.872  15.447  -6.258  1.00  0.00           H  
ATOM   3471  N   LYS C 203       6.148  12.084  -0.156  1.00  0.00           N  
ATOM   3472  CA  LYS C 203       5.548  12.405   1.124  1.00  0.00           C  
ATOM   3473  C   LYS C 203       5.495  11.165   2.005  1.00  0.00           C  
ATOM   3474  O   LYS C 203       5.811  11.247   3.194  1.00  0.00           O  
ATOM   3475  CB  LYS C 203       4.149  12.989   0.953  1.00  0.00           C  
ATOM   3476  CG  LYS C 203       3.485  13.437   2.266  1.00  0.00           C  
ATOM   3477  CD  LYS C 203       2.118  14.066   1.998  1.00  0.00           C  
ATOM   3478  CE  LYS C 203       1.483  14.669   3.258  1.00  0.00           C  
ATOM   3479  NZ  LYS C 203       1.254  13.651   4.317  1.00  0.00           N  
ATOM   3480  H   LYS C 203       5.608  12.217  -1.021  1.00  0.00           H  
ATOM   3481  HA  LYS C 203       6.175  13.143   1.623  1.00  0.00           H  
ATOM   3482 1HB  LYS C 203       4.195  13.841   0.275  1.00  0.00           H  
ATOM   3483 2HB  LYS C 203       3.504  12.239   0.486  1.00  0.00           H  
ATOM   3484 1HG  LYS C 203       3.355  12.566   2.913  1.00  0.00           H  
ATOM   3485 2HG  LYS C 203       4.127  14.156   2.774  1.00  0.00           H  
ATOM   3486 1HD  LYS C 203       2.217  14.846   1.241  1.00  0.00           H  
ATOM   3487 2HD  LYS C 203       1.447  13.294   1.613  1.00  0.00           H  
ATOM   3488 1HE  LYS C 203       2.121  15.457   3.652  1.00  0.00           H  
ATOM   3489 2HE  LYS C 203       0.521  15.098   2.979  1.00  0.00           H  
ATOM   3490 1HZ  LYS C 203       0.813  14.073   5.116  1.00  0.00           H  
ATOM   3491 2HZ  LYS C 203       0.653  12.899   3.955  1.00  0.00           H  
ATOM   3492 3HZ  LYS C 203       2.124  13.243   4.602  1.00  0.00           H  
ATOM   3493  N   LEU C 204       5.125  10.013   1.427  1.00  0.00           N  
ATOM   3494  CA  LEU C 204       5.044   8.795   2.210  1.00  0.00           C  
ATOM   3495  C   LEU C 204       6.403   8.380   2.724  1.00  0.00           C  
ATOM   3496  O   LEU C 204       6.510   7.930   3.860  1.00  0.00           O  
ATOM   3497  CB  LEU C 204       4.478   7.631   1.407  1.00  0.00           C  
ATOM   3498  CG  LEU C 204       3.003   7.680   1.000  1.00  0.00           C  
ATOM   3499  CD1 LEU C 204       2.777   6.513   0.091  1.00  0.00           C  
ATOM   3500  CD2 LEU C 204       2.067   7.650   2.227  1.00  0.00           C  
ATOM   3501  H   LEU C 204       4.843  10.008   0.442  1.00  0.00           H  
ATOM   3502  HA  LEU C 204       4.404   8.987   3.060  1.00  0.00           H  
ATOM   3503 1HB  LEU C 204       5.061   7.558   0.486  1.00  0.00           H  
ATOM   3504 2HB  LEU C 204       4.634   6.716   1.978  1.00  0.00           H  
ATOM   3505  HG  LEU C 204       2.799   8.580   0.443  1.00  0.00           H  
ATOM   3506 1HD1 LEU C 204       1.766   6.511  -0.249  1.00  0.00           H  
ATOM   3507 2HD1 LEU C 204       3.443   6.611  -0.750  1.00  0.00           H  
ATOM   3508 3HD1 LEU C 204       2.984   5.584   0.605  1.00  0.00           H  
ATOM   3509 1HD2 LEU C 204       1.038   7.660   1.876  1.00  0.00           H  
ATOM   3510 2HD2 LEU C 204       2.237   6.765   2.814  1.00  0.00           H  
ATOM   3511 3HD2 LEU C 204       2.233   8.522   2.855  1.00  0.00           H  
ATOM   3512  N   LYS C 205       7.468   8.597   1.950  1.00  0.00           N  
ATOM   3513  CA  LYS C 205       8.784   8.205   2.431  1.00  0.00           C  
ATOM   3514  C   LYS C 205       9.101   8.974   3.714  1.00  0.00           C  
ATOM   3515  O   LYS C 205       9.631   8.391   4.670  1.00  0.00           O  
ATOM   3516  CB  LYS C 205       9.847   8.486   1.362  1.00  0.00           C  
ATOM   3517  CG  LYS C 205      11.316   8.066   1.699  1.00  0.00           C  
ATOM   3518  CD  LYS C 205      11.512   6.538   1.884  1.00  0.00           C  
ATOM   3519  CE  LYS C 205      11.279   5.763   0.573  1.00  0.00           C  
ATOM   3520  NZ  LYS C 205      11.642   4.324   0.690  1.00  0.00           N  
ATOM   3521  H   LYS C 205       7.338   8.935   0.989  1.00  0.00           H  
ATOM   3522  HA  LYS C 205       8.763   7.143   2.662  1.00  0.00           H  
ATOM   3523 1HB  LYS C 205       9.545   8.024   0.425  1.00  0.00           H  
ATOM   3524 2HB  LYS C 205       9.866   9.561   1.175  1.00  0.00           H  
ATOM   3525 1HG  LYS C 205      11.969   8.408   0.897  1.00  0.00           H  
ATOM   3526 2HG  LYS C 205      11.623   8.564   2.619  1.00  0.00           H  
ATOM   3527 1HD  LYS C 205      12.538   6.357   2.210  1.00  0.00           H  
ATOM   3528 2HD  LYS C 205      10.845   6.160   2.655  1.00  0.00           H  
ATOM   3529 1HE  LYS C 205      10.225   5.819   0.312  1.00  0.00           H  
ATOM   3530 2HE  LYS C 205      11.867   6.210  -0.227  1.00  0.00           H  
ATOM   3531 1HZ  LYS C 205      11.434   3.867  -0.219  1.00  0.00           H  
ATOM   3532 2HZ  LYS C 205      12.619   4.224   0.905  1.00  0.00           H  
ATOM   3533 3HZ  LYS C 205      11.093   3.886   1.406  1.00  0.00           H  
ATOM   3534  N   LYS C 206       8.748  10.268   3.761  1.00  0.00           N  
ATOM   3535  CA  LYS C 206       8.953  11.040   4.984  1.00  0.00           C  
ATOM   3536  C   LYS C 206       8.097  10.476   6.127  1.00  0.00           C  
ATOM   3537  O   LYS C 206       8.581  10.328   7.252  1.00  0.00           O  
ATOM   3538  CB  LYS C 206       8.626  12.521   4.773  1.00  0.00           C  
ATOM   3539  CG  LYS C 206       8.873  13.413   6.013  1.00  0.00           C  
ATOM   3540  CD  LYS C 206       8.598  14.895   5.705  1.00  0.00           C  
ATOM   3541  CE  LYS C 206       8.942  15.821   6.892  1.00  0.00           C  
ATOM   3542  NZ  LYS C 206       8.045  15.602   8.084  1.00  0.00           N  
ATOM   3543  H   LYS C 206       8.377  10.710   2.908  1.00  0.00           H  
ATOM   3544  HA  LYS C 206       9.999  10.952   5.274  1.00  0.00           H  
ATOM   3545 1HB  LYS C 206       9.219  12.907   3.945  1.00  0.00           H  
ATOM   3546 2HB  LYS C 206       7.576  12.620   4.493  1.00  0.00           H  
ATOM   3547 1HG  LYS C 206       8.217  13.090   6.827  1.00  0.00           H  
ATOM   3548 2HG  LYS C 206       9.907  13.298   6.341  1.00  0.00           H  
ATOM   3549 1HD  LYS C 206       9.191  15.201   4.841  1.00  0.00           H  
ATOM   3550 2HD  LYS C 206       7.544  15.017   5.458  1.00  0.00           H  
ATOM   3551 1HE  LYS C 206       9.973  15.645   7.192  1.00  0.00           H  
ATOM   3552 2HE  LYS C 206       8.841  16.855   6.566  1.00  0.00           H  
ATOM   3553 1HZ  LYS C 206       8.302  16.225   8.829  1.00  0.00           H  
ATOM   3554 2HZ  LYS C 206       7.085  15.768   7.838  1.00  0.00           H  
ATOM   3555 3HZ  LYS C 206       8.127  14.637   8.436  1.00  0.00           H  
ATOM   3556  N   VAL C 207       6.844  10.120   5.821  1.00  0.00           N  
ATOM   3557  CA  VAL C 207       5.921   9.594   6.828  1.00  0.00           C  
ATOM   3558  C   VAL C 207       6.407   8.267   7.410  1.00  0.00           C  
ATOM   3559  O   VAL C 207       6.300   8.053   8.622  1.00  0.00           O  
ATOM   3560  CB  VAL C 207       4.512   9.405   6.217  1.00  0.00           C  
ATOM   3561  CG1 VAL C 207       3.604   8.677   7.168  1.00  0.00           C  
ATOM   3562  CG2 VAL C 207       3.922  10.765   5.895  1.00  0.00           C  
ATOM   3563  H   VAL C 207       6.519  10.303   4.865  1.00  0.00           H  
ATOM   3564  HA  VAL C 207       5.850  10.321   7.635  1.00  0.00           H  
ATOM   3565  HB  VAL C 207       4.592   8.812   5.324  1.00  0.00           H  
ATOM   3566 1HG1 VAL C 207       2.618   8.563   6.705  1.00  0.00           H  
ATOM   3567 2HG1 VAL C 207       4.003   7.696   7.401  1.00  0.00           H  
ATOM   3568 3HG1 VAL C 207       3.512   9.259   8.085  1.00  0.00           H  
ATOM   3569 1HG2 VAL C 207       2.931  10.635   5.448  1.00  0.00           H  
ATOM   3570 2HG2 VAL C 207       3.840  11.347   6.812  1.00  0.00           H  
ATOM   3571 3HG2 VAL C 207       4.557  11.287   5.206  1.00  0.00           H  
ATOM   3572  N   ILE C 208       6.906   7.375   6.566  1.00  0.00           N  
ATOM   3573  CA  ILE C 208       7.422   6.103   7.036  1.00  0.00           C  
ATOM   3574  C   ILE C 208       8.662   6.334   7.881  1.00  0.00           C  
ATOM   3575  O   ILE C 208       8.815   5.681   8.916  1.00  0.00           O  
ATOM   3576  CB  ILE C 208       7.678   5.109   5.892  1.00  0.00           C  
ATOM   3577  CG1 ILE C 208       6.329   4.748   5.179  1.00  0.00           C  
ATOM   3578  CG2 ILE C 208       8.352   3.838   6.442  1.00  0.00           C  
ATOM   3579  CD1 ILE C 208       5.238   4.056   6.040  1.00  0.00           C  
ATOM   3580  H   ILE C 208       6.913   7.601   5.572  1.00  0.00           H  
ATOM   3581  HA  ILE C 208       6.686   5.664   7.692  1.00  0.00           H  
ATOM   3582  HB  ILE C 208       8.324   5.578   5.143  1.00  0.00           H  
ATOM   3583 1HG1 ILE C 208       5.899   5.668   4.793  1.00  0.00           H  
ATOM   3584 2HG1 ILE C 208       6.567   4.117   4.348  1.00  0.00           H  
ATOM   3585 1HG2 ILE C 208       8.528   3.134   5.630  1.00  0.00           H  
ATOM   3586 2HG2 ILE C 208       9.307   4.081   6.909  1.00  0.00           H  
ATOM   3587 3HG2 ILE C 208       7.707   3.386   7.183  1.00  0.00           H  
ATOM   3588 1HD1 ILE C 208       4.381   3.884   5.427  1.00  0.00           H  
ATOM   3589 2HD1 ILE C 208       5.594   3.102   6.424  1.00  0.00           H  
ATOM   3590 3HD1 ILE C 208       4.944   4.686   6.864  1.00  0.00           H  
ATOM   3591  N   LYS C 209       9.558   7.245   7.483  1.00  0.00           N  
ATOM   3592  CA  LYS C 209      10.704   7.510   8.341  1.00  0.00           C  
ATOM   3593  C   LYS C 209      10.207   7.906   9.735  1.00  0.00           C  
ATOM   3594  O   LYS C 209      10.736   7.409  10.735  1.00  0.00           O  
ATOM   3595  CB  LYS C 209      11.600   8.607   7.759  1.00  0.00           C  
ATOM   3596  CG  LYS C 209      12.870   8.926   8.591  1.00  0.00           C  
ATOM   3597  CD  LYS C 209      13.765   9.938   7.854  1.00  0.00           C  
ATOM   3598  CE  LYS C 209      15.108  10.202   8.577  1.00  0.00           C  
ATOM   3599  NZ  LYS C 209      14.974  11.072   9.806  1.00  0.00           N  
ATOM   3600  H   LYS C 209       9.457   7.738   6.587  1.00  0.00           H  
ATOM   3601  HA  LYS C 209      11.288   6.595   8.436  1.00  0.00           H  
ATOM   3602 1HB  LYS C 209      11.907   8.324   6.751  1.00  0.00           H  
ATOM   3603 2HB  LYS C 209      11.022   9.528   7.670  1.00  0.00           H  
ATOM   3604 1HG  LYS C 209      12.574   9.344   9.560  1.00  0.00           H  
ATOM   3605 2HG  LYS C 209      13.428   8.007   8.769  1.00  0.00           H  
ATOM   3606 1HD  LYS C 209      13.977   9.566   6.850  1.00  0.00           H  
ATOM   3607 2HD  LYS C 209      13.228  10.882   7.762  1.00  0.00           H  
ATOM   3608 1HE  LYS C 209      15.541   9.248   8.871  1.00  0.00           H  
ATOM   3609 2HE  LYS C 209      15.781  10.694   7.877  1.00  0.00           H  
ATOM   3610 1HZ  LYS C 209      15.884  11.209  10.213  1.00  0.00           H  
ATOM   3611 2HZ  LYS C 209      14.592  11.966   9.546  1.00  0.00           H  
ATOM   3612 3HZ  LYS C 209      14.366  10.664  10.531  1.00  0.00           H  
ATOM   3613  N   GLU C 210       9.169   8.763   9.802  1.00  0.00           N  
ATOM   3614  CA  GLU C 210       8.617   9.181  11.088  1.00  0.00           C  
ATOM   3615  C   GLU C 210       8.015   7.988  11.850  1.00  0.00           C  
ATOM   3616  O   GLU C 210       8.179   7.907  13.070  1.00  0.00           O  
ATOM   3617  CB  GLU C 210       7.565  10.280  10.889  1.00  0.00           C  
ATOM   3618  CG  GLU C 210       8.140  11.616  10.417  1.00  0.00           C  
ATOM   3619  CD  GLU C 210       7.083  12.645  10.103  1.00  0.00           C  
ATOM   3620  OE1 GLU C 210       5.925  12.341  10.247  1.00  0.00           O  
ATOM   3621  OE2 GLU C 210       7.442  13.738   9.686  1.00  0.00           O  
ATOM   3622  H   GLU C 210       8.806   9.174   8.935  1.00  0.00           H  
ATOM   3623  HA  GLU C 210       9.429   9.594  11.688  1.00  0.00           H  
ATOM   3624 1HB  GLU C 210       6.835   9.958  10.156  1.00  0.00           H  
ATOM   3625 2HB  GLU C 210       7.037  10.451  11.825  1.00  0.00           H  
ATOM   3626 1HG  GLU C 210       8.792  12.007  11.198  1.00  0.00           H  
ATOM   3627 2HG  GLU C 210       8.749  11.446   9.534  1.00  0.00           H  
ATOM   3628  N   SER C 211       7.350   7.056  11.140  1.00  0.00           N  
ATOM   3629  CA  SER C 211       6.783   5.849  11.759  1.00  0.00           C  
ATOM   3630  C   SER C 211       7.887   4.992  12.382  1.00  0.00           C  
ATOM   3631  O   SER C 211       7.750   4.500  13.512  1.00  0.00           O  
ATOM   3632  CB  SER C 211       6.004   5.027  10.745  1.00  0.00           C  
ATOM   3633  OG  SER C 211       5.494   3.867  11.341  1.00  0.00           O  
ATOM   3634  H   SER C 211       7.177   7.245  10.148  1.00  0.00           H  
ATOM   3635  HA  SER C 211       6.097   6.157  12.547  1.00  0.00           H  
ATOM   3636 1HB  SER C 211       5.190   5.623  10.335  1.00  0.00           H  
ATOM   3637 2HB  SER C 211       6.651   4.751   9.922  1.00  0.00           H  
ATOM   3638  HG  SER C 211       4.852   3.481  10.709  1.00  0.00           H  
ATOM   3639  N   ARG C 212       9.006   4.834  11.669  1.00  0.00           N  
ATOM   3640  CA  ARG C 212      10.116   4.072  12.220  1.00  0.00           C  
ATOM   3641  C   ARG C 212      10.688   4.760  13.458  1.00  0.00           C  
ATOM   3642  O   ARG C 212      10.983   4.086  14.451  1.00  0.00           O  
ATOM   3643  CB  ARG C 212      11.229   3.869  11.209  1.00  0.00           C  
ATOM   3644  CG  ARG C 212      12.409   3.038  11.752  1.00  0.00           C  
ATOM   3645  CD  ARG C 212      13.428   2.746  10.722  1.00  0.00           C  
ATOM   3646  NE  ARG C 212      12.933   1.804   9.715  1.00  0.00           N  
ATOM   3647  CZ  ARG C 212      13.539   1.521   8.536  1.00  0.00           C  
ATOM   3648  NH1 ARG C 212      14.675   2.117   8.200  1.00  0.00           N  
ATOM   3649  NH2 ARG C 212      12.989   0.635   7.719  1.00  0.00           N  
ATOM   3650  H   ARG C 212       9.044   5.215  10.717  1.00  0.00           H  
ATOM   3651  HA  ARG C 212       9.744   3.089  12.506  1.00  0.00           H  
ATOM   3652 1HB  ARG C 212      10.828   3.368  10.327  1.00  0.00           H  
ATOM   3653 2HB  ARG C 212      11.611   4.840  10.889  1.00  0.00           H  
ATOM   3654 1HG  ARG C 212      12.904   3.576  12.566  1.00  0.00           H  
ATOM   3655 2HG  ARG C 212      12.028   2.086  12.126  1.00  0.00           H  
ATOM   3656 1HD  ARG C 212      13.698   3.676  10.226  1.00  0.00           H  
ATOM   3657 2HD  ARG C 212      14.307   2.313  11.200  1.00  0.00           H  
ATOM   3658  HE  ARG C 212      12.037   1.318   9.913  1.00  0.00           H  
ATOM   3659 1HH1 ARG C 212      15.099   2.790   8.820  1.00  0.00           H  
ATOM   3660 2HH1 ARG C 212      15.121   1.899   7.321  1.00  0.00           H  
ATOM   3661 1HH2 ARG C 212      12.111   0.155   7.998  1.00  0.00           H  
ATOM   3662 2HH2 ARG C 212      13.424   0.409   6.841  1.00  0.00           H  
ATOM   3663  N   GLU C 213      10.823   6.098  13.419  1.00  0.00           N  
ATOM   3664  CA  GLU C 213      11.350   6.834  14.566  1.00  0.00           C  
ATOM   3665  C   GLU C 213      10.409   6.685  15.751  1.00  0.00           C  
ATOM   3666  O   GLU C 213      10.858   6.568  16.895  1.00  0.00           O  
ATOM   3667  CB  GLU C 213      11.517   8.322  14.247  1.00  0.00           C  
ATOM   3668  CG  GLU C 213      12.622   8.657  13.261  1.00  0.00           C  
ATOM   3669  CD  GLU C 213      12.653  10.121  12.924  1.00  0.00           C  
ATOM   3670  OE1 GLU C 213      11.830  10.842  13.446  1.00  0.00           O  
ATOM   3671  OE2 GLU C 213      13.488  10.526  12.132  1.00  0.00           O  
ATOM   3672  H   GLU C 213      10.603   6.603  12.552  1.00  0.00           H  
ATOM   3673  HA  GLU C 213      12.321   6.415  14.835  1.00  0.00           H  
ATOM   3674 1HB  GLU C 213      10.584   8.705  13.837  1.00  0.00           H  
ATOM   3675 2HB  GLU C 213      11.715   8.866  15.169  1.00  0.00           H  
ATOM   3676 1HG  GLU C 213      13.578   8.375  13.702  1.00  0.00           H  
ATOM   3677 2HG  GLU C 213      12.491   8.076  12.357  1.00  0.00           H  
ATOM   3678  N   LEU C 214       9.102   6.673  15.481  1.00  0.00           N  
ATOM   3679  CA  LEU C 214       8.113   6.519  16.524  1.00  0.00           C  
ATOM   3680  C   LEU C 214       8.277   5.165  17.192  1.00  0.00           C  
ATOM   3681  O   LEU C 214       8.216   5.080  18.417  1.00  0.00           O  
ATOM   3682  CB  LEU C 214       6.702   6.620  15.936  1.00  0.00           C  
ATOM   3683  CG  LEU C 214       5.519   6.476  16.898  1.00  0.00           C  
ATOM   3684  CD1 LEU C 214       5.526   7.601  17.944  1.00  0.00           C  
ATOM   3685  CD2 LEU C 214       4.226   6.461  16.070  1.00  0.00           C  
ATOM   3686  H   LEU C 214       8.797   6.852  14.520  1.00  0.00           H  
ATOM   3687  HA  LEU C 214       8.272   7.303  17.257  1.00  0.00           H  
ATOM   3688 1HB  LEU C 214       6.615   7.580  15.428  1.00  0.00           H  
ATOM   3689 2HB  LEU C 214       6.593   5.845  15.192  1.00  0.00           H  
ATOM   3690  HG  LEU C 214       5.610   5.539  17.432  1.00  0.00           H  
ATOM   3691 1HD1 LEU C 214       4.684   7.480  18.610  1.00  0.00           H  
ATOM   3692 2HD1 LEU C 214       6.443   7.569  18.529  1.00  0.00           H  
ATOM   3693 3HD1 LEU C 214       5.449   8.565  17.443  1.00  0.00           H  
ATOM   3694 1HD2 LEU C 214       3.376   6.327  16.728  1.00  0.00           H  
ATOM   3695 2HD2 LEU C 214       4.128   7.397  15.524  1.00  0.00           H  
ATOM   3696 3HD2 LEU C 214       4.265   5.636  15.363  1.00  0.00           H  
ATOM   3697  N   ALA C 215       8.480   4.103  16.400  1.00  0.00           N  
ATOM   3698  CA  ALA C 215       8.676   2.774  16.966  1.00  0.00           C  
ATOM   3699  C   ALA C 215       9.919   2.725  17.862  1.00  0.00           C  
ATOM   3700  O   ALA C 215       9.902   2.077  18.921  1.00  0.00           O  
ATOM   3701  CB  ALA C 215       8.820   1.758  15.859  1.00  0.00           C  
ATOM   3702  H   ALA C 215       8.438   4.229  15.380  1.00  0.00           H  
ATOM   3703  HA  ALA C 215       7.801   2.533  17.565  1.00  0.00           H  
ATOM   3704 1HB  ALA C 215       8.933   0.760  16.280  1.00  0.00           H  
ATOM   3705 2HB  ALA C 215       7.953   1.801  15.246  1.00  0.00           H  
ATOM   3706 3HB  ALA C 215       9.694   2.003  15.256  1.00  0.00           H  
ATOM   3707  N   GLU C 216      10.988   3.428  17.453  1.00  0.00           N  
ATOM   3708  CA  GLU C 216      12.216   3.467  18.244  1.00  0.00           C  
ATOM   3709  C   GLU C 216      11.990   4.191  19.570  1.00  0.00           C  
ATOM   3710  O   GLU C 216      12.533   3.793  20.600  1.00  0.00           O  
ATOM   3711  CB  GLU C 216      13.343   4.157  17.469  1.00  0.00           C  
ATOM   3712  CG  GLU C 216      13.869   3.381  16.264  1.00  0.00           C  
ATOM   3713  CD  GLU C 216      14.911   4.149  15.492  1.00  0.00           C  
ATOM   3714  OE1 GLU C 216      15.158   5.279  15.844  1.00  0.00           O  
ATOM   3715  OE2 GLU C 216      15.448   3.615  14.549  1.00  0.00           O  
ATOM   3716  H   GLU C 216      10.953   3.885  16.531  1.00  0.00           H  
ATOM   3717  HA  GLU C 216      12.519   2.444  18.460  1.00  0.00           H  
ATOM   3718 1HB  GLU C 216      12.993   5.123  17.112  1.00  0.00           H  
ATOM   3719 2HB  GLU C 216      14.180   4.344  18.140  1.00  0.00           H  
ATOM   3720 1HG  GLU C 216      14.304   2.446  16.611  1.00  0.00           H  
ATOM   3721 2HG  GLU C 216      13.038   3.140  15.607  1.00  0.00           H  
ATOM   3722  N   LYS C 217      11.194   5.265  19.535  1.00  0.00           N  
ATOM   3723  CA  LYS C 217      10.845   6.033  20.728  1.00  0.00           C  
ATOM   3724  C   LYS C 217       9.904   5.240  21.638  1.00  0.00           C  
ATOM   3725  O   LYS C 217      10.010   5.308  22.865  1.00  0.00           O  
ATOM   3726  CB  LYS C 217      10.206   7.360  20.319  1.00  0.00           C  
ATOM   3727  CG  LYS C 217      11.186   8.351  19.691  1.00  0.00           C  
ATOM   3728  CD  LYS C 217      10.481   9.606  19.190  1.00  0.00           C  
ATOM   3729  CE  LYS C 217      11.477  10.584  18.563  1.00  0.00           C  
ATOM   3730  NZ  LYS C 217      10.799  11.771  17.965  1.00  0.00           N  
ATOM   3731  H   LYS C 217      10.865   5.583  18.617  1.00  0.00           H  
ATOM   3732  HA  LYS C 217      11.758   6.236  21.287  1.00  0.00           H  
ATOM   3733 1HB  LYS C 217       9.414   7.169  19.596  1.00  0.00           H  
ATOM   3734 2HB  LYS C 217       9.751   7.830  21.189  1.00  0.00           H  
ATOM   3735 1HG  LYS C 217      11.926   8.635  20.438  1.00  0.00           H  
ATOM   3736 2HG  LYS C 217      11.706   7.872  18.865  1.00  0.00           H  
ATOM   3737 1HD  LYS C 217       9.742   9.324  18.436  1.00  0.00           H  
ATOM   3738 2HD  LYS C 217       9.968  10.096  20.015  1.00  0.00           H  
ATOM   3739 1HE  LYS C 217      12.165  10.925  19.334  1.00  0.00           H  
ATOM   3740 2HE  LYS C 217      12.042  10.070  17.784  1.00  0.00           H  
ATOM   3741 1HZ  LYS C 217      11.492  12.390  17.565  1.00  0.00           H  
ATOM   3742 2HZ  LYS C 217      10.173  11.455  17.233  1.00  0.00           H  
ATOM   3743 3HZ  LYS C 217      10.275  12.265  18.674  1.00  0.00           H  
ATOM   3744  N   ALA C 218       8.971   4.507  21.019  1.00  0.00           N  
ATOM   3745  CA  ALA C 218       7.994   3.656  21.707  1.00  0.00           C  
ATOM   3746  C   ALA C 218       8.621   2.468  22.483  1.00  0.00           C  
ATOM   3747  O   ALA C 218       8.098   2.097  23.539  1.00  0.00           O  
ATOM   3748  CB  ALA C 218       6.995   3.107  20.688  1.00  0.00           C  
ATOM   3749  H   ALA C 218       8.920   4.562  20.003  1.00  0.00           H  
ATOM   3750  HA  ALA C 218       7.465   4.283  22.423  1.00  0.00           H  
ATOM   3751 1HB  ALA C 218       6.238   2.515  21.200  1.00  0.00           H  
ATOM   3752 2HB  ALA C 218       6.529   3.934  20.160  1.00  0.00           H  
ATOM   3753 3HB  ALA C 218       7.520   2.482  19.977  1.00  0.00           H  
ATOM   3754  N   SER C 219       9.719   1.877  21.939  1.00  0.00           N  
ATOM   3755  CA  SER C 219      10.464   0.718  22.458  1.00  0.00           C  
ATOM   3756  C   SER C 219      11.297   1.001  23.746  1.00  0.00           C  
ATOM   3757  O   SER C 219      11.422   0.108  24.598  1.00  0.00           O  
ATOM   3758  OXT SER C 219      12.125   1.911  23.750  1.00  0.00           O  
ATOM   3759  CB  SER C 219      11.375   0.182  21.339  1.00  0.00           C  
ATOM   3760  OG  SER C 219      10.616  -0.288  20.253  1.00  0.00           O  
ATOM   3761  H   SER C 219      10.031   2.249  21.040  1.00  0.00           H  
ATOM   3762  HA  SER C 219       9.736  -0.052  22.688  1.00  0.00           H  
ATOM   3763 1HB  SER C 219      12.066   0.960  20.992  1.00  0.00           H  
ATOM   3764 2HB  SER C 219      11.983  -0.640  21.714  1.00  0.00           H  
ATOM   3765  HG  SER C 219      10.326   0.515  19.746  1.00  0.00           H  
TER                                                                             
##Begin comments##
# angle_AHD = 134.109, angle_BAH = 90.1787, dist_AH = 2.0109790.1787, unweighted hb_energy = -0.126405
##HBNet_rank 	 residues 	 size 	 score 	 num_hbonds 	 percent_hbond_capacity 	 num_unsat_Hpol 	interf_hbs 	helics_contacted 	
##network_1	A_Q_30,B_H_83,C_N_132,C_H_133,F_Q_266	5	-0.202308	7	0.75	0	6	4	 
#AtomPair O   129  NE2 266 BOUNDED 2.6 3 0.2 hbond
#HBNet_rank 	 residues 	 size 	 score 	 num_hbonds 	 percent_hbond_capacity 	 num_unsat_Hpol 	interf_hbs 	helics_contacted 	
#network_1	A_Q_30,B_H_83,C_N_132,C_H_133,F_Q_266	5	-0.202308	7	0.75	0	6	4	 
HBNet constraints for network_1:
##End comments##

REMARK PackingRes
REMARK DesignRes, 75 A, 0 ^
REMARK PackingRes
REMARK DesignRes, 37 A, 38 A, 39 A, 0 ^, 0 ^, 0 ^, 0 ^, 0 ^, 0 ^, 0 ^
REMARK PackingRes
REMARK DesignRes, 10 A, 24 A, 31 A, 36 A, 40 A, 53 A, 0 ^, 0 ^, 0 ^, 0 ^, 0 ^, 0 ^, 0 ^, 0 ^, 0 ^, 0 ^, 0 ^
REMARK PackingRes, 1 A, 2 A, 3 A, 4 A, 5 A, 6 A, 7 A, 8 A, 9 A, 10 A, 11 A, 12 A, 13 A, 14 A, 15 A, 16 A, 17 A, 18 A, 19 A, 20 A, 21 A, 22 A, 23 A, 24 A, 25 A, 26 A, 27 A, 28 A, 29 A, 30 A, 31 A, 32 A, 33 A, 34 A, 35 A, 36 A, 37 A, 38 A, 39 A, 40 A, 41 A, 42 A, 43 A, 44 A, 45 A, 46 A, 47 A, 48 A, 49 A, 50 A, 51 A, 52 A, 53 A, 54 A, 55 A, 56 A, 57 A, 58 A, 59 A, 60 A, 61 A, 62 A, 63 A, 64 A, 65 A, 66 A, 67 A, 68 A, 69 A, 70 A, 71 A, 72 A, 73 A, 74 A, 75 A, 0 ^, 0 ^, 0 ^, 0 ^, 0 ^, 0 ^, 0 ^, 0 ^, 0 ^, 0 ^, 0 ^, 0 ^, 0 ^, 0 ^, 0 ^, 0 ^, 0 ^, 0 ^, 0 ^, 0 ^, 0 ^, 0 ^, 0 ^, 0 ^, 0 ^, 0 ^, 0 ^, 0 ^, 0 ^, 0 ^, 0 ^, 0 ^, 0 ^, 0 ^, 0 ^, 0 ^, 0 ^, 0 ^, 0 ^, 0 ^, 0 ^, 0 ^, 0 ^, 0 ^, 0 ^, 0 ^, 0 ^, 0 ^, 0 ^, 0 ^, 0 ^, 0 ^, 0 ^, 0 ^, 0 ^, 0 ^, 0 ^, 0 ^, 0 ^, 0 ^, 0 ^, 0 ^, 0 ^, 0 ^, 0 ^, 0 ^, 0 ^, 0 ^, 0 ^, 0 ^, 0 ^, 0 ^, 0 ^, 0 ^, 0 ^, 0 ^, 0 ^, 0 ^, 0 ^, 0 ^, 0 ^, 0 ^, 0 ^, 0 ^, 0 ^, 0 ^, 0 ^, 0 ^, 0 ^, 0 ^, 0 ^, 0 ^, 0 ^, 0 ^, 0 ^, 0 ^, 0 ^, 0 ^, 0 ^, 0 ^, 0 ^, 0 ^, 0 ^, 0 ^, 0 ^, 0 ^, 0 ^, 0 ^, 0 ^, 0 ^, 0 ^, 0 ^, 0 ^, 0 ^, 0 ^, 0 ^, 0 ^, 0 ^, 0 ^, 0 ^, 0 ^, 0 ^, 0 ^, 0 ^, 0 ^, 0 ^, 0 ^, 0 ^, 0 ^, 0 ^, 0 ^, 0 ^, 0 ^, 0 ^, 0 ^, 0 ^, 0 ^, 0 ^, 0 ^, 0 ^, 0 ^, 0 ^, 0 ^, 0 ^
REMARK DesignRes

# All scores below are weighted scores, not raw scores.
#BEGIN_POSE_ENERGIES_TABLE AFclose_S102xmlDD_35_35_35_LCC_BGS_H1_50_6.50_0.0_H2_25_6.50_0.0_H3_75_6.75_0.0_H4_0_12.25_0.0_S_0001_0920base_Set1Classic_H5_-25_12.25_0.0_H6_-25_12.25_0.0_0001_0001filter__0001_0001_0003.pdb
label fa_atr fa_rep fa_sol fa_intra_atr_xover4 fa_intra_rep_xover4 fa_intra_sol_xover4 lk_ball lk_ball_iso lk_ball_bridge lk_ball_bridge_uncpl fa_elec fa_intra_elec pro_close hbond_sr_bb hbond_lr_bb hbond_bb_sc hbond_sc dslf_fa13 omega fa_dun_dev fa_dun_rot fa_dun_semi p_aa_pp hxl_tors ref rama_prepro gen_bonded total
weights 1 0.55 1 1 0.55 1 0.92 -0.38 -0.33 -0.33 1 1 1.25 1 1 1 1 1.25 0.48 0.69 0.76 0.78 0.61 1 1 0.5 1 NA
pose -1426.71 126.809 1252.74 -96.2969 32.7299 82.5059 640.705 -641.206 -2.24324 -15.4928 -658.872 -68.6486 3.20346 -248.362 0 -9.52169 -81.8621 0 8.08075 12.5607 156.277 245.908 -42.7544 20.0026 -151.3 -9.07425 0 -870.816
SER:NtermProteinFull_1 -3.74637 0.95949 5.4046 -1.10435 0.59981 1.88446 1.71111 -1.96509 -0.0456 -0.15933 -4.21119 0.54829 0 0 0 0 0 0 0.11307 0.01388 0.3827 0 0 0.6031 -1.1772 0 0 -0.18863
GLU_2 -5.11854 0.95346 5.6032 -0.46321 0.35451 1.47962 1.62804 -2.02608 -0.02802 -0.15367 -3.57358 -3.04018 0 0 0 0 0 0 -0.00588 0.08172 0 4.00676 -0.28747 0 -2.5358 -0.22543 0 -3.35057
LYS_3 -5.65073 0.32715 7.35739 -0.31474 0.03164 0.1424 2.81036 -3.08113 -0.07363 -0.31301 -4.04458 -0.03433 0 0 0 -0.49578 0 0 -0.00569 0.14846 1.77553 0 -0.04326 0 -1.6738 -0.40145 0 -3.53921
GLU_4 -5.62283 0.33393 7.34462 -0.45811 0.23065 1.44459 2.6898 -3.3181 -0.03871 -0.30201 -2.74754 -2.83165 0 0 0 0 0 0 0.00295 0.04274 0 3.97926 -0.2681 0 -2.5358 -0.38553 0 -2.43985
LEU_5 -7.8408 0.96552 3.53618 -0.50042 0.22735 0.11144 2.55086 -2.68853 -0.02557 -0.16253 -2.02126 0.25608 0 0 0 0 0 0 0.12823 0.166 0.3168 0 -0.28948 0 0.72952 -0.23756 0 -4.77819
ILE_6 -8.04686 0.70057 3.61885 -0.48401 0.27184 0.09901 2.96816 -2.75844 -0 -0 -2.12275 0.04503 0 0 0 0 0 0 -0.06812 0.101 0.54272 0 -0.4494 0 1.0317 0.17648 0 -4.37423
GLN_7 -5.47188 0.20263 5.87429 -0.27956 0.07155 0.2383 2.68464 -2.79669 -0.01314 -0.13948 -2.84633 -0.5134 0 0 0 0 -0.75337 0 0.06304 0.17949 0 2.75917 -0.15478 0 -1.0644 0.20394 0 -1.756
LEU_8 -7.59037 0.71146 4.22333 -0.46916 0.17608 0.10723 2.60982 -2.73006 -0 -0 -2.04295 0.22069 0 0 0 0 0 0 -0.00502 0.27241 0.46522 0 -0.25143 0 0.72952 0.05325 0 -3.52
TYR_9 -11.049 1.094 4.75162 -0.97593 0.0702 0.40396 3.77566 -3.55535 -0.02785 -0.24445 -3.64258 -0.27205 0 0 0 0 -1.25461 0 -0.03223 0.13169 0 2.09398 -0.06768 2e-05 0.96414 0.18666 0 -7.64974
VAL_10 -7.52842 0.95024 4.67628 -0.31913 0.20176 0.07231 2.95541 -3.11556 -0 -0 -2.21213 -0.18517 0 0 0 0 0 0 -0.01427 0 0.13116 0 -0.26591 0 2.085 0.20863 0 -2.35979
GLU_11 -5.59487 0.36912 5.58881 -0.33523 0.08641 0.39365 2.43442 -2.77759 -0.01481 -0.14297 -2.51148 -0.63406 0 0 0 0 0 0 -0.03044 0.0123 0 3.17819 -0.12866 0 -2.5358 0.05673 0 -2.58628
ALA_12 -6.47159 1.01658 3.17269 -0.02154 0 0 2.53878 -2.68586 -0 -0 -1.98981 -0.35515 0 0 0 0 0 0 0.00289 0 0 0 -0.25677 0 2.3386 -0.13302 0 -2.84422
GLN_13 -9.28199 0.51508 7.28377 -0.40027 0.04223 0.21816 4.27907 -3.9874 -0.01706 -0.13947 -4.37032 -0.43909 0 0 0 0 -1.11412 0 0.01467 0.01767 0 4.21217 -0.06929 0 -1.0644 -0.05579 0 -4.35638
GLU_14 -6.69457 0.35982 7.49654 -0.21333 0.0245 0.29641 3.63979 -3.50296 -0.01481 -0.14297 -4.52477 -0.61406 0 0 0 0 -1.07201 0 -0.00384 0.00247 0 3.04756 -0.26346 0 -2.5358 -0.14998 0 -4.86547
LEU_15 -8.21774 1.05244 4.92031 -0.48592 0.20219 0.11127 2.94444 -3.00529 -0 -0 -2.15993 0.23508 0 0 0 0 0 0 0.22031 0.19358 0.36913 0 -0.27731 0 0.72952 -0.22975 0 -3.39768
TYR_16 -11.3876 1.47871 4.58081 -0.97758 0.19226 0.4391 3.83872 -3.54724 -0.00561 -0.06811 -3.34459 -0.31555 0 0 0 0 -1.07394 0 -0.02092 0.01315 0 2.08216 -0.26997 0.82042 0.96414 0.21233 0 -6.38936
ALA_17 -5.45213 0.61916 3.67007 -0.023 0 0 2.51272 -2.58598 -0 -0 -2.03614 -0.36987 0 0 0 0 0 0 0.18945 0 0 0 -0.35788 0 2.3386 0.07771 0 -1.41729
GLU_18 -6.01417 0.39968 6.79292 -0.34286 0.08422 0.40939 3.61424 -3.22142 -0 -0 -3.5742 -0.63135 0 0 0 0 -0.79348 0 0.01224 0.03353 0 3.33512 -0.14907 0 -2.5358 -0.23619 0 -2.81719
ALA_19 -6.19763 0.91183 3.45203 -0.02243 0 0 2.66645 -2.68722 -0 -0 -2.06785 -0.37393 0 0 0 0 0 0 0.11034 0 0 0 -0.31402 0 2.3386 -0.21119 0 -2.39502
PHE_20 -10.1755 1.36562 3.23634 -0.85003 0.04004 0.27242 3.0638 -3.12877 -0.00023 -0.0021 -2.67326 -0.05039 0 0 0 0 0 0 -0.00358 0.0013 0 1.81429 -0.39039 0 1.4028 0.09494 0 -5.98274
GLU_21 -5.90859 0.59592 6.27241 -0.33621 0.06038 0.38038 3.35594 -3.03204 -0 -0 -4.08998 -0.55655 0 0 0 0 -0.74114 0 -0.03427 0.1435 0 3.15761 -0.14551 0 -2.5358 0.20963 0 -3.20433
LEU_22 -7.93197 0.90917 4.4716 -0.47741 0.15506 0.10272 2.80853 -2.85345 -0 -0 -1.89793 0.23164 0 0 0 0 0 0 -0.02176 0.05338 0.37226 0 -0.27473 0 0.72952 -0.0243 0 -3.64769
GLN_23 -10.0069 1.15044 7.57922 -0.914 0.34915 1.01096 4.298 -4.04606 -0.02175 -0.15871 -4.06509 -0.90353 0 0 0 0 -2.70802 0 0.14503 0.06195 0 3.05742 -0.22606 0 -1.0644 -0.12671 0 -6.58912
VAL_24 -8.41259 0.66954 3.74826 -0.31412 0.20202 0.07332 2.8393 -2.92542 -0 -0 -2.57811 -0.31157 0 0 0 0 0 0 0.04674 0.01033 0.17521 0 -0.23417 0 2.085 -0.06791 0 -4.99416
GLU_25 -6.23082 0.47417 7.20172 -0.34297 0.10893 0.41827 3.00423 -3.15552 -0.00023 -0.0021 -3.3475 -0.69074 0 0 0 0 -0.62471 0 0.01404 0.09317 0 3.3224 -0.14951 0 -2.5358 0.02568 0 -2.41728
ILE_26 -9.20897 1.05274 4.60654 -0.53554 0.64183 0.10915 2.70129 -3.13337 -0 -0 -1.93593 -0.07312 0 0 0 0 0 0 -0.05618 0.00318 0.56467 0 -0.40973 0 1.0317 0.19348 0 -4.44827
PHE_27 -10.9116 1.57134 3.56638 -1.02055 0.08471 0.37929 2.89418 -3.34385 -0 -0 -2.44097 0.01083 0 0 0 0 0 0 -0.01626 0.00622 0 1.81771 -0.42001 0 1.4028 0.46591 0 -5.9539
LYS_28 -6.77147 0.3721 7.33867 -0.4648 0.14321 0.23002 3.69932 -3.3356 -0 -0 -4.63093 0.14271 0 0 0 0 -0.67455 0 -0.0316 0.01454 2.51092 0 -0.00837 0 -1.6738 0.16252 0 -2.9771
LEU_29 -7.62591 0.6715 4.78653 -0.47973 0.22907 0.11218 2.67852 -2.75095 -0 -0 -2.11672 0.23953 0 0 0 0 0 0 0.04169 0.02263 0.3415 0 -0.29181 0 0.72952 -0.13922 0 -3.55169
LEU_30 -6.74763 0.283 3.02324 -0.63324 0.16548 0.21825 2.33726 -2.39436 -0 -0 -2.45613 0.05125 0 0 0 0 0 0 0.12241 0.03417 1.0221 0 -0.2733 0 0.72952 -0.05611 0 -4.57411
VAL_31 -7.5934 1.13996 3.87151 -0.32582 0.29668 0.07513 2.95642 -2.90174 -0 -0 -2.32324 -0.20659 0 0 0 0 0 0 -0.06143 0.01811 0.10396 0 -0.29685 0 2.085 0.09451 0 -3.06776
LYS_32 -5.51095 0.38159 6.99851 -0.41417 0.04088 0.21613 4.08111 -3.25891 -0.03033 -0.1827 -4.96251 0.08121 0 0 0 0 -0.92024 0 0.01985 0.17171 2.44793 0 0.00998 0 -1.6738 0.08641 0 -2.41828
ILE_33 -6.63067 0.49037 3.97357 -0.49664 0.40938 0.09843 2.44352 -2.52991 -0 -0 -1.83784 0.04137 0 0 0 0 0 0 -0.06471 0.0037 0.56149 0 -0.42997 0 1.0317 0.18731 0 -2.7489
LEU_34 -6.30134 0.34239 3.21029 -0.66441 0.10199 0.24743 1.57712 -2.16762 -0 -0 -1.064 0.07472 0 0 0 0 0 0 -0.03577 0.08734 0.94152 0 -0.23165 0 0.72952 0.34328 0 -2.8092
SER_35 -3.17501 0.06839 3.83102 -0.02469 2e-05 0.02361 1.41725 -1.79482 -0.00365 -0.04844 -1.14611 -0.06355 0 0 0 0 0 0 -0.04834 0 0.4493 0 0.23506 0.6 -1.1772 0.27326 0 -0.5839
ALA_36 -3.07385 0.52115 2.76746 -0.02561 0.00215 0 1.51281 -1.7289 -0 -0 -1.20526 -0.34728 0 0 0 0 0 0 0.07364 0 0 0 0.1372 0 2.3386 0.04701 0 1.01912
ASN_37 -2.15658 0.23192 2.92811 -0.18825 0.01614 0.31939 1.14077 -1.40718 -0.00034 -0.00394 -0.78018 -1.01322 0 0 0 0 0 0 -0.00226 0.01986 0 2.03755 -1.02834 0 -0.87355 -0.25584 0 -1.01594
SER_38 -3.22857 0.38191 3.58665 -0.02728 0.00038 0.02356 0.7426 -1.56698 -0.03033 -0.1827 -0.4092 -0.37869 0.12394 0 0 0 0 0 -0.04295 0.08264 0.43942 0 -0.02771 0.62624 -1.1772 1.13883 0 0.07456
PRO_39 -2.59477 0.24685 3.02626 -0.20686 0.01174 0.15608 1.60587 -1.22421 -0.01603 -0.1276 -0.93616 -0.03986 0.42484 0 0 0 0 0 0.64226 0 0.5732 0 -1.02103 0 -5.1227 1.0286 0 -3.57352
LYS_40 -1.71649 0.08068 2.30552 -0.29174 0.02768 0.14385 0.97634 -1.02951 -0.02214 -0.1148 0.11389 0.11173 0 0 0 0 0 0 -0.01708 0 1.71546 0 -0.05458 0 -1.6738 0.16151 0 0.71651
ASP_41 -3.24189 0.17053 5.164 -0.19638 0.052 0.63357 1.72433 -2.12191 -0 -0 -2.33461 -3.44141 0 0 0 0 0 0 -0.04105 0.08661 0 4.18588 -0.30275 0 -2.2837 0.25059 0 -1.69619
GLU_42 -5.88757 0.335 7.62831 -0.34987 0.07191 0.42701 3.65589 -3.16663 -0.01603 -0.1276 -4.42957 -0.66928 0 0 0 0 -0.92024 0 -0.0375 0.14845 0 4.07059 -0.34185 0 -2.5358 -0.44427 0 -2.58904
LYS_43 -6.33034 0.30755 8.01665 -0.58393 0.14095 0.30905 4.35135 -3.42105 -0.02215 -0.09019 -5.00805 0.30163 0 0 0 -0.38732 -0.55393 0 0.14024 0.21137 3.10981 0 0.06112 0 -1.6738 -0.07837 0 -1.1994
GLU_44 -4.00814 0.3264 5.05287 -0.21816 0.03005 0.30871 1.8499 -2.27933 -0.01737 -0.07497 -1.35349 -0.59831 0 0 0 0 0 0 0.06731 0 0 3.03599 -0.34862 0 -2.5358 -0.08604 0 -0.84901
LYS_45 -4.95369 0.23375 5.95539 -0.30087 0.03073 0.13901 2.35255 -2.57617 -0 -0 -2.74951 -0.01137 0 0 0 0 0 0 0.10424 0.20994 1.68278 0 -0.04635 0 -1.6738 -0.35893 0 -1.96229
ILE_46 -8.7323 1.00303 4.4367 -0.49955 0.28185 0.10451 2.99405 -2.9494 -0 -0 -2.31471 -0.05917 0 0 0 0 0 0 -0.0551 0.03624 0.67774 0 -0.45992 0 1.0317 -0.00158 0 -4.50589
GLU_47 -7.09599 0.28807 8.4493 -0.21049 0.02216 0.29874 4.01351 -3.66883 -0 -0 -4.22473 -0.6381 0 0 0 0 -0.55393 0 0.11669 0.03956 0 3.54957 -0.30526 0 -2.5358 -0.1156 0 -2.57113
LYS_48 -4.94381 0.32385 6.98352 -0.42873 0.04132 0.24758 3.54762 -3.01248 -0 -0 -4.28441 0.05005 0 0 0 0 -0.37182 0 0.07554 0.15082 2.5675 0 0.01819 0 -1.6738 -0.25034 0 -0.95938
ARG_49 -7.77891 0.38768 8.74098 -1.38825 0.24222 1.1885 4.23885 -3.9368 -0.01939 -0.15592 -4.83174 0.1893 0 0 0 0 -1.69706 0 -0.01947 0.09606 4.59076 0 -0.15368 0 -1.281 -0.09902 0 -1.68691
ILE_50 -9.89846 1.11105 4.56869 -0.49699 0.44129 0.10127 3.06942 -3.33304 -0 -0 -2.50975 -0.0661 0 0 0 0 0 0 -0.06399 0.00822 0.5772 0 -0.41928 0 1.0317 0.12063 0 -5.75815
GLU_51 -5.92887 0.27272 7.17708 -0.61433 0.1438 1.13244 3.25638 -3.12244 -0.00177 -0.01068 -2.909 -0.69289 0 0 0 0 -0.85751 0 0.04256 0.05863 0 3.53654 -0.30952 0 -2.5358 -0.04986 0 -1.4125
GLU_52 -6.44967 0.28152 8.7044 -0.21169 0.03334 0.3044 4.30758 -3.66348 -0.01939 -0.15592 -5.78568 -0.61546 0 0 0 0 -1.44416 0 0.24725 0.0485 0 3.02907 -0.26358 0 -2.5358 -0.44245 0 -4.63121
VAL_53 -8.95961 1.35742 4.68707 -0.31959 0.26877 0.07344 3.09907 -3.32294 -0.00074 -0.00497 -2.56299 -0.1861 0 0 0 0 0 0 -0.07022 0.05431 0.17837 0 -0.25955 0 2.085 -0.16155 0 -4.04479
GLN_54 -9.32451 0.92341 9.35443 -0.51387 0.1825 0.50188 4.2502 -4.36162 -0.01001 -0.06951 -4.41906 -0.4568 0 0 0 0 -0.52499 0 0.05662 0.13469 0 4.59403 -0.15826 0 -1.0644 0.1097 0 -0.79558
LYS_55 -4.65077 0.25375 5.58034 -0.29618 0.02724 0.12935 2.50069 -2.45965 -0 -0 -2.14133 -0.02445 0 0 0 0 0 0 0.06518 0.00068 1.77178 0 -0.01501 0 -1.6738 -0.04809 0 -0.98026
ARG_56 -6.40616 0.3966 7.42652 -1.00292 0.31697 0.61952 3.53105 -3.37063 -0 -0 -4.3804 0.44752 0 0 0 0 -0.79348 0 -0.01255 0.04327 2.53614 0 -0.10996 0 -1.281 -0.20566 0 -2.24519
ILE_57 -9.58851 0.72272 4.67271 -0.49875 0.45615 0.10321 3.07546 -3.18091 -0 -0 -2.71297 -0.23797 0 0 0 0 0 0 -0.00943 0.07003 0.70342 0 -0.39391 0 1.0317 0.00194 0 -5.78512
LYS_58 -6.62614 0.41002 8.41924 -0.45046 0.05881 0.30783 3.73248 -3.58344 -0.00074 -0.00497 -4.35607 0.09677 0 0 0 0 0 0 0.05571 0.00636 2.32336 0 0.01975 0 -1.6738 0.19851 0 -1.06678
GLU_59 -6.08434 0.2251 7.9178 -0.34774 0.08375 0.4044 3.3568 -3.34741 -0.01577 -0.14914 -4.46515 -0.57952 0 0 0 0 -1.18267 0 0.07689 0.06954 0 3.57132 -0.23524 0 -2.5358 -0.06449 0 -3.30164
ILE_60 -10.1238 1.15441 4.80459 -0.49064 0.25748 0.10202 3.25482 -3.47087 -0 -0 -2.45692 0.01672 0 0 0 0 0 0 0.00052 0.14862 0.60153 0 -0.40101 0 1.0317 0.00687 0 -5.56395
GLN_61 -9.6687 0.54196 9.01364 -0.2678 0.03247 0.20529 4.61393 -4.25534 -0 -0 -4.59439 -0.39932 0 0 0 0 -1.62875 0 -0.00318 0.06502 0 2.95192 -0.13763 0 -1.0644 0.19441 0 -4.40087
GLU_62 -5.53566 0.35221 7.5237 -0.21393 0.0287 0.30061 3.44541 -3.25708 -0.0297 -0.27052 -4.57952 -0.61501 0 0 0 0 0 0 0.14604 0.00984 0 3.03825 -0.26597 0 -2.5358 -0.19234 0 -2.65077
ARG_63 -6.89163 0.54721 6.95195 -0.60395 0.09174 0.33623 3.6083 -3.16056 -0 -0 -4.03757 0.18221 0 0 0 0 -1.18267 0 0.07608 0.11554 2.53373 0 -0.12464 0 -1.281 -0.31793 0 -3.15697
LEU_64 -9.18314 0.84291 4.98254 -0.4559 0.09175 0.09838 3.42982 -3.32827 -0 -0 -2.65114 0.16656 0 0 0 0 0 0 -0.03433 0.12036 0.31484 0 -0.29002 0 0.72952 -0.13633 0 -5.30244
GLN_65 -6.22612 0.39142 7.48016 -0.26698 0.04713 0.20434 3.13581 -3.37894 -0.01394 -0.12138 -3.8492 -0.48382 0 0 0 0 -0.65153 0 0.1551 0.06302 0 2.72564 -0.106 0 -1.0644 -0.00837 0 -1.96807
GLU_66 -5.137 0.16562 6.4141 -0.34774 0.10342 0.41449 3.29821 -2.77032 -0 -0 -3.73115 -0.62388 0 0 0 0 -1.20203 0 0.01429 0.03325 0 3.45555 -0.18972 0 -2.5358 -0.11385 0 -2.75255
ILE_67 -9.52711 1.15294 4.58124 -0.50704 0.36986 0.10717 2.96409 -3.32891 -0 -0 -2.24228 -0.09441 0 0 0 0 0 0 -0.03133 0.03948 0.69009 0 -0.39444 0 1.0317 -0.03303 0 -5.22199
GLN_68 -9.27393 0.48646 8.67841 -0.2778 0.01808 0.2342 3.77274 -4.10024 -0.00976 -0.12954 -3.23046 -0.44811 0 0 0 0 -0.75723 0 -0.00878 0.27082 0 3.19547 -0.09907 0 -1.0644 0.18349 0 -2.55966
LYS_69 -5.47712 0.43131 7.70407 -0.44821 0.05472 0.30589 3.6361 -3.28518 -0.02022 -0.13501 -4.54632 0.07162 0 0 0 0 0 0 -0.01168 0.01273 2.46952 0 0.04047 0 -1.6738 0.08555 0 -0.78555
ARG_70 -6.39633 0.19546 6.43636 -0.60644 0.08613 0.33458 3.21178 -2.9657 -0.01798 -0.16022 -3.573 0.16896 0 0 0 0 -1.20203 0 0.07721 0.01807 2.51132 0 -0.10799 0 -1.281 -0.0767 0 -3.34751
LEU_71 -10.194 1.01267 3.00204 -0.43867 0.09818 0.09297 2.82217 -2.96052 -0 -0 -2.18731 0.19771 0 0 0 0 0 0 0.0724 0.00588 0.35155 0 -0.28148 0 0.72952 -0.10214 0 -7.77902
GLU_72 -5.5772 0.36675 6.30862 -0.21644 0.03553 0.30841 2.73533 -2.94119 -0.02114 -0.13874 -2.10608 -0.59503 0 0 0 0 -0.64991 0 0.01251 0.10604 0 3.00861 -0.25815 0 -2.5358 -0.2266 0 -2.38448
GLU_73 -3.75201 0.27706 5.71888 -0.21439 0.02787 0.30322 2.36906 -2.38237 -0.01798 -0.16022 -3.02731 -0.60995 0 0 0 0 0 0 0.10966 0.04008 0 3.01966 -0.2708 0 -2.5358 -0.41814 0 -1.52347
ALA_74 -3.54449 0.9433 2.8854 -0.0238 0 0 1.4671 -1.51879 -0 -0 -3.19168 -0.34004 0 0 0 0 0 0 -0.0601 0 0 0 -0.17655 0 2.3386 -0.47047 0 -1.69152
GLY:CtermProteinFull_75 -3.15041 0.91525 4.45003 -0.40605 0.14939 1.04803 2.04467 -1.64681 -0.00092 -0.00374 -3.78888 -2.01156 0 0 0 -1.01412 0 0 0 0 0 0 0 0 1.2108 -0.25665 0 -2.46098
ASP:NtermProteinFull_76 -3.7622 0.90396 7.24208 -1.90712 0.85077 2.89749 3.0884 -2.53834 -0.03305 -0.11679 -7.24864 1.05196 0 0 0 -0.9278 -0.42798 0 0.08719 0.17013 0 3.10932 0 0 -2.2837 0 0 0.15569
ARG_77 -7.37368 1.24287 9.57518 -0.52508 0.06878 0.27781 2.71226 -3.66337 -0.01589 -0.1112 -5.81766 0.7334 0 0 0 -0.50329 -0.43709 0 -0.02682 0.01424 2.27937 0 -0.15937 0 -1.281 -0.14397 0 -3.15448
GLU_78 -6.14538 0.42816 6.94636 -0.45488 0.22776 1.43994 1.99001 -3.03272 -0.04916 -0.24266 -2.71512 -2.94026 0 0 0 0 -0.43709 0 0.00329 0.01249 0 3.97201 -0.23753 0 -2.5358 -0.32118 0 -4.09176
GLU_79 -4.88546 0.24331 7.49174 -0.45213 0.17411 1.40317 3.02555 -3.24523 -0.08009 -0.51699 -2.51704 -2.80993 0 0 0 -0.9278 0 0 0.04318 0.00895 0 3.99621 -0.27016 0 -2.5358 -0.38584 0 -2.24022
LYS_80 -4.91011 0.29642 7.23831 -0.33207 0.02768 0.16032 3.25046 -3.08882 -0.05073 -0.28687 -5.0163 0.28354 0 0 0 0 -0.42798 0 0.00352 0.07721 2.33464 0 -0.01554 0 -1.6738 -0.34954 0 -2.47967
LEU_81 -8.61118 0.96887 4.32838 -0.50027 0.3104 0.12195 2.98617 -3.07519 -0 -0 -3.4319 0.22406 0 0 0 0 0 0 0.09697 0.00406 0.327 0 -0.30173 0 0.72952 -0.21208 0 -6.03497
GLU_82 -7.70214 0.52889 9.22707 -0.21539 0.02605 0.29562 4.01608 -4.0721 -0.02583 -0.24967 -4.14888 -0.5884 0 0 0 0 -1.25156 0 -0.0034 0.05027 0 3.00133 -0.26866 0 -2.5358 -0.28276 0 -4.19928
ARG_83 -6.17491 0.29034 8.26234 -1.43018 0.3 1.30303 3.50055 -3.53036 -0.02126 -0.15533 -4.55697 0.26281 0 0 0 0 -1.17883 0 0.01534 0.09561 3.04868 0 -0.09665 0 -1.281 -0.28555 0 -1.63234
GLU_84 -5.78433 0.30662 8.29239 -0.41914 0.03912 0.8112 4.01553 -3.46372 -0.00923 -0.09191 -5.95089 -0.44301 0 0 0 0 -1.23077 0 -0.01019 0.00154 0 3.29002 -0.32022 0 -2.5358 -0.31542 0 -3.81819
THR_85 -6.61943 0.46998 5.57357 -0.20789 0.11818 0.07566 3.25325 -2.92897 -0 -0 -3.52863 -0.09695 0 0 0 0 0 0 0.05141 7e-05 0.129 0 0.01196 2.29629 -1.425 -0.02662 0 -2.85413
GLU_86 -5.86675 0.25911 7.9011 -0.21543 0.03425 0.31384 3.43284 -3.37731 -0.02126 -0.15533 -3.79062 -0.60581 0 0 0 0 -1.17883 0 0.12321 0.09572 0 3.00085 -0.24809 0 -2.5358 0.02147 0 -2.81285
LYS_87 -5.19139 0.24687 7.00423 -0.45272 0.12848 0.23581 3.22571 -2.99205 -0 -0 -4.21372 0.08434 0 0 0 0 -0.63622 0 0.06077 0.02801 2.59501 0 -0.02307 0 -1.6738 -0.34829 0 -1.92204
LEU_88 -7.8368 0.87626 5.03643 -0.49338 0.26785 0.11116 3.14303 -3.08771 -0.00176 -0.01257 -2.33905 0.2366 0 0 0 0 0 0 -0.01175 0.04339 0.36433 0 -0.27901 0 0.72952 -0.17979 0 -3.43325
GLU_89 -6.31448 0.34074 8.63413 -0.32657 0.07691 0.39811 4.36038 -3.58274 -0 -0 -5.96692 -0.65968 0 0 0 0 -1.51085 0 0.02633 0.10021 0 3.20502 -0.11269 0 -2.5358 -0.00485 0 -3.87274
LYS_90 -4.92726 0.38311 6.97702 -0.45709 0.06428 0.32106 3.33599 -2.98029 -0 -0 -4.29743 0.10465 0 0 0 0 0 0 -0.02841 0.00513 2.44446 0 0.04493 0 -1.6738 0.04068 0 -0.64297
LYS_91 -5.37418 0.19541 6.96363 -0.74254 0.19327 0.59215 2.68685 -3.00048 -0.05148 -0.28587 -3.81306 -0.16385 0 0 0 0 0 0 0.03121 0.01762 2.76922 0 -0.03047 0 -1.6738 -0.14825 0 -1.83463
ILE_92 -7.83858 0.96238 4.81557 -0.67369 0.55611 0.15207 3.04008 -2.95518 -0.01338 -0.12818 -2.87767 0.28148 0 0 0 0 0 0 -0.02776 0.13327 0.57346 0 -0.39785 0 1.0317 -0.05261 0 -3.41878
ARG_93 -6.22003 0.32694 8.10476 -0.61707 0.10181 0.34314 3.84528 -3.43531 -0.00176 -0.01257 -4.18286 0.19729 0 0 0 0 -0.80746 0 0.04865 0.06955 2.49266 0 -0.12625 0 -1.281 0.06389 0 -1.09036
GLU_94 -5.62738 0.47826 8.06711 -0.21821 0.0285 0.30689 3.68502 -3.40243 -0.05148 -0.28587 -4.9977 -0.62857 0 0 0 0 0 0 -0.02899 0.00226 0 3.09386 -0.26911 0 -2.5358 -0.26485 0 -2.64848
SER_95 -6.04316 0.27067 6.62434 -0.03735 1e-05 0.04919 3.90656 -3.16368 -0 -0 -3.40252 -0.73333 0 0 0 0 -0.8475 0 -0.01106 0.26982 0.38716 0 0.17386 1.94937 -1.1772 -0.39122 0 -2.17604
GLN_96 -8.83584 0.35927 9.75748 -0.84728 0.14382 0.90903 4.07387 -4.2512 -0.00147 -0.00595 -2.54542 -0.85634 0 0 0 0 -0.68047 0 0.03602 0.10837 0 2.83853 -0.16778 0 -1.0644 -0.24021 0 -1.26998
ARG_97 -6.73328 0.3196 8.62404 -1.4372 0.32461 1.27951 3.33424 -3.71022 -0.02884 -0.23779 -3.74661 0.26273 0 0 0 0 -0.93943 0 0.05131 0.0899 3.04951 0 -0.11332 0 -1.281 -0.1525 0 -1.04474
ARG_98 -7.00678 0.49952 7.5661 -1.39409 0.27771 1.22843 3.50784 -3.48072 -0.02054 -0.14779 -4.15656 0.2429 0 0 0 0 -1.16766 0 -0.00382 0.10491 3.04761 0 -0.11967 0 -1.281 -0.19092 0 -2.49454
MET_99 -9.64107 0.49249 5.81477 -0.60097 0.06819 0.32782 2.9336 -3.11342 -0 -0 -2.52125 -0.19358 0 0 0 0 0 0 0.09748 0.1584 1.88551 0 -0.0539 0 1.2334 -0.04603 0 -3.15857
GLU_100 -6.55764 0.44154 8.84031 -0.20736 0.02188 0.27223 3.92392 -3.68817 -0.02041 -0.14756 -5.04977 -0.54508 0 0 0 0 -1.71248 0 0.08192 0.02376 0 3.05185 -0.2735 0 -2.5358 -0.16216 0 -4.24252
GLU_101 -5.81702 0.30934 7.52031 -0.20945 0.03431 0.30141 3.31106 -3.28319 -0.02054 -0.14779 -3.59228 -0.59679 0 0 0 0 -1.16766 0 0.00426 0.05312 0 3.01578 -0.24981 0 -2.5358 -0.41306 0 -3.4838
LEU_102 -8.98043 0.95953 4.50171 -0.47827 0.17945 0.10801 2.48974 -2.99578 -0.012 -0.09937 -1.34163 0.2198 0 0 0 0 0 0 0.13477 0.04052 0.31595 0 -0.29489 0 0.72952 -0.24213 0 -4.76549
ARG_103 -8.15139 0.49388 9.98005 -1.0439 0.34535 0.80311 4.12684 -4.10932 -0.01284 -0.08663 -5.39039 -0.05853 0 0 0 0 -1.13712 0 -0.03273 0.14157 3.52483 0 -0.05064 0 -1.281 -0.01833 0 -1.95719
LYS_104 -4.32329 0.37396 4.94546 -0.30328 0.02761 0.13172 2.23991 -2.1836 -0.03133 -0.14078 -2.04976 0.04112 0 0 0 0 0 0 -0.04511 0 1.68963 0 -0.02065 0 -1.6738 -0.01539 0 -1.33757
GLN_105 -5.08447 0.38219 4.06239 -0.27657 0.0528 0.23319 1.85942 -2.15855 -0.012 -0.09937 -1.43338 -0.49669 0 0 0 0 0 0 -0.07344 0.15792 0 2.86904 -0.08192 0 -1.0644 -0.04447 0 -1.20831
ILE_106 -7.8666 1.56215 3.00713 -0.70831 1.09422 0.17385 1.84312 -2.25973 -0 -0 -0.69835 -0.35091 0 0 0 0 0 0 -0.05213 0.26332 1.9286 0 0.21858 0 1.0317 0.06744 0 -0.74591
GLU_107 -3.7297 0.09942 5.26531 -0.4564 0.07858 0.9004 2.0606 -2.16819 -0.03444 -0.19927 -2.66156 -0.46663 0 0 0 0 -1.03874 0 0.2367 0.07784 0 3.33277 -0.30088 0 -2.5358 -0.18536 0 -1.72533
THR_108 -2.93212 0.55613 2.63754 -0.20114 0.10135 0.06955 0.97927 -1.36626 -0.03133 -0.14078 -0.02765 -0.66902 0 0 0 0 0 0 -0.02135 0.01567 0.87782 0 -0.52991 2.29808 -1.425 0.11486 0 0.30573
ASP_109 -2.08248 0.31408 2.27042 -0.12159 0.02098 0.37656 0.30849 -0.97308 -0 -0 -0.44009 -0.38248 0.01569 0 0 0 0 0 0.14039 0.01686 0 4.21031 -0.35733 0 -2.2837 1.97838 0 3.01141
PRO_110 -4.40364 0.81685 3.14701 -0.20531 0.00895 0.14816 0.84986 -1.26753 -0 -0 -1.02886 0.10279 0.38155 0 0 0 0 0 0.0769 0 0.29939 0 -0.76088 0 -5.1227 1.66074 0 -5.29673
ASP_111 -4.1445 0.19126 5.65101 -0.09046 0.00462 0.25951 2.0158 -2.41312 -0 -0 -2.31013 0.04592 0 0 0 0 0 0 0.12019 0.02148 0 1.67946 -0.26592 0 -2.2837 0.21342 0 -1.30517
GLU_112 -4.40674 0.16129 5.48643 -0.47163 0.36061 1.4923 2.09646 -2.34008 -0.00862 -0.06424 -3.1938 -2.94291 0 0 0 0 -0.9962 0 -0.06309 0.04285 0 4.04365 -0.35593 0 -2.5358 -0.08601 0 -3.78145
LYS_113 -4.29009 0.13632 6.34813 -0.48891 0.16031 0.29312 2.72581 -2.69811 -0.00862 -0.06424 -4.20529 0.1021 0 0 0 -1.01412 0 0 0.22238 0.01086 2.19842 0 -0.06242 0 -1.6738 -0.41985 0 -2.72799
GLU_114 -5.3465 0.37719 6.73619 -0.46766 0.30598 1.48025 2.3125 -2.93958 -0.02734 -0.16109 -1.85372 -2.87797 0 0 0 0 0 0 0.01569 0.08353 0 3.9809 -0.27002 0 -2.5358 -0.37393 0 -1.56139
LEU_115 -8.47831 0.92292 4.47902 -0.48101 0.215 0.10904 2.53685 -2.85972 -0.02734 -0.16109 -2.08128 0.22173 0 0 0 0 0 0 0.07933 0.0054 0.30277 0 -0.29099 0 0.72952 -0.22577 0 -5.00394
LEU_116 -9.17404 1.38938 4.17413 -0.72803 0.31846 0.30496 3.04129 -3.14831 -0 -0 -2.40896 0.13971 0 0 0 0 0 0 0.10046 0.1826 0.90769 0 -0.24645 0 0.72952 0.02267 0 -4.39493
GLU_117 -5.59086 0.22481 6.69161 -0.33862 0.07685 0.39715 3.40407 -2.93696 -0 -0 -3.96987 -0.61992 0 0 0 0 -1.18571 0 0.07899 0.02502 0 3.31328 -0.19953 0 -2.5358 -0.03389 0 -3.19937
ILE_118 -9.0953 1.24822 4.54188 -0.51018 0.3728 0.10755 3.25557 -3.11217 -0 -0 -2.47079 -0.11889 0 0 0 0 0 0 -0.04493 0.01322 0.72947 0 -0.3773 0 1.0317 0.00297 0 -4.42619
LEU_119 -9.57586 1.07229 3.6867 -0.4233 0.06858 0.08114 3.03805 -2.96362 -0.01078 -0.10498 -2.09822 0.19999 0 0 0 0 0 0 -0.03657 0.02104 0.42607 0 -0.24018 0 0.72952 0.20431 0 -5.92582
ILE_120 -9.37138 0.76488 5.71305 -0.50371 0.38423 0.10094 3.03351 -3.32861 -0 -0 -2.43098 0.06503 0 0 0 0 0 0 -0.07096 0.12024 0.52055 0 -0.47747 0 1.0317 0.34324 0 -4.10574
ARG_121 -7.33857 0.40548 7.0183 -0.60277 0.07739 0.3337 3.53928 -3.22552 -0 -0 -3.41386 0.17578 0 0 0 0 -1.18571 0 -0.0306 0.04659 2.49694 0 -0.13115 0 -1.281 0.14132 0 -2.97439
SER_122 -6.94957 0.47639 6.34421 -0.0362 0.00014 0.04512 3.71403 -3.2145 -0.00943 -0.15356 -3.5053 -0.66586 0 0 0 0 -0.61828 0 0.02143 0.07011 0.43979 0 0.20088 1.83346 -1.1772 -0.23316 0 -3.41749
LEU_123 -9.39205 0.91679 4.3559 -0.50791 0.23165 0.12574 2.90311 -3.10501 -0 -0 -1.84612 0.19499 0 0 0 0 0 0 0.08808 0.22198 0.34901 0 -0.30264 0 0.72952 -0.25417 0 -5.29114
ARG_124 -7.20139 0.40367 7.81466 -0.43576 0.05859 0.21545 3.24947 -3.5174 -0.00976 -0.12954 -2.94879 0.36083 0 0 0 0 -0.64991 0 0.00568 0.08954 2.06924 0 -0.10617 0 -1.281 -0.16144 0 -2.17404
LEU_125 -8.65804 0.70075 5.21402 -0.47592 0.18481 0.10475 2.82289 -3.10967 -0.02085 -0.15703 -1.96861 0.22873 0 0 0 0 0 0 0.00868 0.04904 0.34162 0 -0.28691 0 0.72952 -0.09569 0 -4.38792
LEU_126 -9.6427 1.07657 4.18459 -0.43614 0.13094 0.09822 3.04023 -3.14897 -0.0128 -0.12219 -2.26097 0.19458 0 0 0 0 0 0 0.09513 0.04488 0.31766 0 -0.29223 0 0.72952 -0.07478 0 -6.07847
GLU_127 -6.88612 0.25464 7.93192 -0.34922 0.12281 0.42898 3.82474 -3.47659 -0 -0 -4.37968 -0.60796 0 0 0 0 -1.40876 0 -0.01131 0.10304 0 3.53515 -0.17035 0 -2.5358 -0.1383 0 -3.76282
GLU_128 -5.12405 0.24108 6.65557 -0.2088 0.02495 0.28207 2.5933 -2.89805 -0.02085 -0.15703 -3.05539 -0.55863 0 0 0 0 0 0 -0.00514 0.00207 0 3.02843 -0.28652 0 -2.5358 -0.31836 0 -2.34112
GLN_129 -8.93713 0.69562 7.25055 -0.29702 0.07442 0.25893 4.37086 -3.82514 -0.03636 -0.39372 -3.92581 -0.51891 0 0 0 0 -2.04767 0 0.06292 0.05747 0 2.82207 -0.20432 0 -1.0644 -0.27711 0 -5.93476
LEU_130 -9.81473 1.27212 3.80694 -0.52933 0.32555 0.13157 2.75871 -3.03378 -0 -0 -2.34234 0.24677 0 0 0 0 0 0 -0.01365 0.12026 0.30843 0 -0.3189 0 0.72952 -0.15458 0 -6.50743
GLU_131 -5.55871 0.29809 7.21062 -0.58315 0.10901 1.05664 3.37261 -3.19263 -0 -0 -2.94534 -0.74172 0 0 0 0 -0.87992 0 0.1387 0.03165 0 3.46038 -0.2751 0 -2.5358 -0.31053 0 -1.34519
ALA_132 -5.8193 0.6727 3.53783 -0.02238 0 0 2.65686 -2.5745 -0 -0 -1.95215 -0.36921 0 0 0 0 0 0 -0.04293 0 0 0 -0.26864 0 2.3386 -0.33541 0 -2.17854
LEU_133 -8.975 0.91651 4.51491 -0.46422 0.22249 0.10434 2.86266 -3.12075 -0 -0 -2.00063 0.2005 0 0 0 0 0 0 0.07351 0.17037 0.33041 0 -0.29237 0 0.72952 -0.16763 0 -4.89534
ARG_134 -10.0435 0.9318 9.86088 -0.61182 0.07619 0.35483 4.40126 -4.37659 -0 -0 -4.53248 0.42584 0 0 0 0 -0.74883 0 0.16957 0.03523 2.40482 0 -0.11762 0 -1.281 -0.11101 0 -3.16243
LYS_135 -6.17233 0.5106 6.39901 -0.44545 0.16659 0.16363 3.54815 -3.0106 -0 -0 -3.81508 0.00169 0 0 0 0 -0.59455 0 0.12245 0.13333 2.72663 0 -0.04746 0 -1.6738 -0.25862 0 -2.24579
LEU_136 -8.16193 0.76522 3.87276 -0.4819 0.20995 0.11659 2.9285 -2.98727 -0 -0 -2.24916 0.20525 0 0 0 0 0 0 0.18185 0.05745 0.30015 0 -0.31932 0 0.72952 -0.28464 0 -5.11698
ASN_137 -9.53935 0.99261 7.95661 -0.21568 0.20321 0.33446 4.39794 -4.45855 -0.01258 -0.13003 -3.56777 -0.27075 0 0 0 0 -2.42467 0 0.19123 0.00069 0 1.44519 0.2504 0 -0.87355 -0.02676 0 -5.74737
HIS_D_138 -6.96627 1.05168 7.45457 -0.38277 0.00539 0.45768 3.44786 -3.70497 -0 -0 -2.68518 -0.41493 0 0 0 0 0 0 0.12167 0 0 2.30024 0.06159 0 0.13443 0.02869 0 0.90969
ALA_139 -5.8511 0.84886 4.01862 -0.02108 0 0 2.90945 -2.81835 -0 -0 -2.12239 -0.3675 0 0 0 0 0 0 -0.00259 0 0 0 -0.21027 0 2.3386 -0.05022 0 -1.32796
ALA_140 -5.76463 0.3898 3.49533 -0.02111 0 0 2.69932 -2.61764 -0 -0 -2.14134 -0.35329 0 0 0 0 0 0 0.01077 0 0 0 -0.20872 0 2.3386 -0.07423 0 -2.24715
GLN_141 -7.37635 0.33676 7.04447 -0.24733 0.03853 0.19353 3.48569 -3.43329 -0.01178 -0.08019 -3.49993 -0.43234 0 0 0 0 -0.85751 0 0.06 0.09145 0 2.80513 -0.14904 0 -1.0644 -0.08422 0 -3.18081
GLN_142 -5.50396 0.50307 5.47243 -0.28379 0.0388 0.21676 2.35611 -2.7143 -0.01112 -0.09128 -1.38761 -0.51885 0 0 0 0 0 0 0.04264 0.02641 0 3.13002 -0.17968 0 -1.0644 -0.09255 0 -0.0613
LEU_143 -7.17145 0.87203 2.84625 -0.50375 0.20716 0.1192 1.56223 -2.26045 -0 -0 -1.16963 0.22865 0 0 0 0 0 0 -0.02636 0.02418 0.34354 0 -0.29102 0 0.72952 -0.12034 0 -4.61024
LEU_144 -7.12931 0.93443 4.57186 -0.48873 0.23184 0.12554 2.34638 -2.20747 -0 -0 -4.09134 0.24088 0 0 0 -0.38732 0 0 -0.03215 0.02609 0.35739 0 -0.27744 0 0.72952 -0.10526 0 -5.15511
GLY:CtermProteinFull_145 -2.65814 0.63094 4.91242 -0.40352 0.09217 1.06 1.53018 -1.67231 -0.02565 -0.08977 -3.89051 -1.77274 0 0 0 -0.50329 0 0 0 0 0 0 0 0 1.2108 -0.05137 0 -1.63079
SER:NtermProteinFull_146 -3.67132 0.96015 5.60956 -1.1016 0.47555 1.88621 2.48384 -2.05092 -0.04922 -0.18016 -4.61667 0.6467 0 0 0 -0.85683 0 0 0.0209 0.00676 0.86347 0 0 0.6 -1.1772 0 0 -0.15076
GLU_147 -5.45709 0.9355 5.20435 -0.45654 0.30716 1.45112 1.70183 -2.01458 -0.02992 -0.16587 -3.55832 -3.07142 0 0 0 0 0 0 -0.05648 0.01332 0 4.04063 -0.35918 0 -2.5358 -0.25171 0 -4.30301
ARG_148 -6.05574 0.26023 7.3781 -0.42596 0.0383 0.20529 2.57462 -3.20743 -0.06386 -0.25269 -3.29992 0.33181 0 0 0 0 -0.9962 0 0.13232 0.30534 2.0555 0 -0.08226 0 -1.281 -0.30464 0 -2.68818
GLU_149 -5.33327 0.23923 7.63305 -0.44783 0.17465 1.40211 3.16529 -3.3688 -0.03235 -0.18564 -2.97988 -2.88598 0 0 0 -0.85683 0 0 0.0501 0.00277 0 4.05305 -0.31953 0 -2.5358 -0.29487 0 -2.52052
VAL_150 -8.19797 0.94948 3.80231 -0.31654 0.25287 0.07226 2.77062 -2.8886 -0.02725 -0.16086 -1.9059 -0.12104 0 0 0 0 0 0 -0.01176 0.01279 0.08954 0 -0.27414 0 2.085 -0.12259 0 -3.99177
ILE_151 -8.35724 0.65845 3.98294 -0.49563 0.24569 0.10214 2.65045 -2.80302 -0.00368 -0.0283 -2.23959 -0.03007 0 0 0 0 0 0 -0.03823 0.00614 0.59367 0 -0.40224 0 1.0317 0.30494 0 -4.82188
GLN_152 -5.81536 0.57019 6.25916 -0.3907 0.08596 0.24715 2.66539 -2.99456 -0.02174 -0.11311 -3.12234 -0.64902 0 0 0 0 -0.52614 0 0.01791 0.01185 0 3.27968 -0.02358 0 -1.0644 0.43111 0 -1.15254
ARG_153 -6.53161 0.47781 6.07676 -0.63297 0.14302 0.39682 2.70328 -2.99331 -0.00606 -0.08056 -2.20577 0.26527 0 0 0 0 0 0 -0.0243 0.11488 1.89401 0 -0.0858 0 -1.281 0.19809 0 -1.57145
LEU_154 -9.30523 0.92304 4.56203 -0.52719 0.39422 0.13451 3.60727 -3.22443 -0 -0 -2.75472 0.26033 0 0 0 0 0 0 0.13984 0.00777 0.32173 0 -0.31256 0 0.72952 -0.13892 0 -5.1828
ILE_155 -8.15664 0.73958 4.36152 -0.65106 0.40867 0.1482 2.74379 -2.82587 -0 -0 -2.62154 0.17298 0 0 0 0 0 0 0.03225 0.05238 0.58608 0 -0.36777 0 1.0317 -0.00126 0 -4.34699
GLU_156 -5.47815 0.25417 6.73095 -0.33678 0.04106 0.35138 2.57194 -3.01836 -0.00606 -0.05732 -2.67974 -0.6157 0 0 0 0 -0.29798 0 0.04493 0.11642 0 4.09437 -0.23804 0 -2.5358 -0.05851 0 -1.11721
VAL_157 -7.41427 0.73037 4.55009 -0.31595 0.25652 0.07309 2.60189 -2.94064 -0 -0 -1.98852 -0.19451 0 0 0 0 0 0 -0.04171 0 0.11095 0 -0.27803 0 2.085 -0.05677 0 -2.82248
SER_158 -6.76885 0.26538 6.63845 -0.02396 0 0.02307 3.55849 -3.24775 -0.00943 -0.15356 -3.23994 -0.28697 0 0 0 0 -1.32301 0 0.14556 0.04161 0.55359 0 0.27123 0.6775 -1.1772 0.12292 0 -3.93287
GLU_159 -7.50726 0.41545 9.37857 -0.35682 0.12573 0.45402 4.68013 -3.78829 -0.00147 -0.00595 -5.5708 -0.68371 0 0 0 0 -1.52018 0 0.00049 0.07855 0 3.3647 -0.14272 0 -2.5358 -0.04267 0 -3.65803
GLU_160 -5.71074 0.24642 6.8929 -0.34016 0.06586 0.3968 3.70612 -3.21513 -0 -0 -4.79078 -0.65191 0 0 0 0 -0.78408 0 0.06985 0.13128 0 3.72728 -0.26291 0 -2.5358 -0.2808 0 -3.3358
LEU_161 -9.06186 1.0114 3.12915 -0.47957 0.21555 0.11227 2.80839 -2.95163 -0 -0 -1.88203 0.21783 0 0 0 0 0 0 0.06077 0.11399 0.32987 0 -0.28073 0 0.72952 -0.21169 0 -6.13877
SER_162 -6.80612 0.30474 7.18365 -0.03332 0.00073 0.06288 3.92466 -3.42094 -0 -0 -3.6279 -0.41439 0 0 0 0 -1.32029 0 0.03261 0.00396 0.79599 0 0.32311 1.77347 -1.1772 0.27004 0 -2.1243
ARG_163 -7.50385 0.31371 9.23209 -0.64451 0.12429 0.35967 4.09522 -3.90956 -0.00773 -0.07695 -4.07872 0.17635 0 0 0 0 -1.96668 0 0.04935 0.03519 2.51297 0 -0.12036 0 -1.281 0.17787 0 -2.51265
ALA_164 -5.70464 0.74834 3.1756 -0.02068 0 0 2.61452 -2.51397 -0 -0 -2.62124 -0.36658 0 0 0 0 0 0 0.16572 0 0 0 -0.24612 0 2.3386 -0.14892 0 -2.57937
THR_165 -7.51644 0.77068 5.83947 -0.20567 0.13049 0.07689 3.48697 -3.26222 -0.02099 -0.24964 -3.01743 -0.38192 0 0 0 0 -0.5136 0 -0.00144 0.06811 0.16045 0 0.00755 2.27367 -1.425 0.14666 0 -3.63341
GLU_166 -6.9367 0.40593 8.25461 -0.33099 0.06084 0.39083 2.99604 -3.61945 -0.00981 -0.06198 -3.09258 -0.62697 0 0 0 0 0 0 0.02675 0.00111 0 3.14146 -0.1621 0 -2.5358 0.2031 0 -1.89571
ARG_167 -6.66368 0.26998 8.18 -1.35276 0.25291 1.17985 3.27746 -3.63819 -0.02125 -0.15112 -4.77657 0.27186 0 0 0 0 -1.19167 0 0.00852 0.16474 3.05778 0 -0.11753 0 -1.281 -0.08449 0 -2.61518
LEU_168 -10.3557 1.4934 3.53224 -0.65814 0.14258 0.22533 3.18262 -3.23825 -0 -0 -2.69411 0.11525 0 0 0 0 0 0 0.104 0.00621 1.06256 0 -0.28115 0 0.72952 -0.10488 0 -6.73851
VAL_169 -7.11959 0.5869 3.60364 -0.30267 0.15587 0.06821 2.67439 -2.7091 -0 -0 -2.54191 -0.15442 0 0 0 0 0 0 0.00809 0.04358 0.14402 0 -0.29827 0 2.085 0.04682 0 -3.70943
GLU_170 -6.1042 0.26463 8.01654 -0.21754 0.03239 0.30983 3.57026 -3.49278 -0.03556 -0.23801 -3.9301 -0.61863 0 0 0 0 -1.19167 0 -0.04544 0.02915 0 2.9995 -0.25324 0 -2.5358 -0.13406 0 -3.57472
ALA_171 -6.41371 0.88915 3.20729 -0.02128 0 0 2.73076 -2.73309 -0 -0 -2.42014 -0.36761 0 0 0 0 0 0 0.04661 0 0 0 -0.27262 0 2.3386 -0.37057 0 -3.3866
HIS_D_172 -9.20199 0.77259 7.43168 -0.39591 0.00389 0.39849 3.70749 -3.92153 -0.03434 -0.28875 -3.67023 -0.17915 0 0 0 0 -0.80833 0 0.10187 0.15983 0 2.80675 0.04792 0 0.13443 -0.19046 0 -3.12577
LYS_173 -6.02271 0.33854 7.00718 -0.43153 0.09504 0.2516 3.34413 -3.04467 -0 -0 -4.49959 -0.15479 0 0 0 0 -0.70339 0 -0.0328 0.17996 2.09033 0 0.00772 0 -1.6738 -0.05841 0 -3.30719
ILE_174 -6.49278 0.46801 4.41861 -0.49656 0.30664 0.10119 2.60999 -2.67358 -0 -0 -2.1042 0.00352 0 0 0 0 0 0 0.01052 0.03467 0.63428 0 -0.40728 0 1.0317 0.09475 0 -2.46051
VAL_175 -8.35914 1.06443 2.7974 -0.32643 0.23171 0.07423 2.84567 -2.77749 -0 -0 -2.10733 -0.2319 0 0 0 0 0 0 0.0053 0.00236 0.17557 0 -0.23183 0 2.085 0.18773 0 -4.56472
LEU_176 -8.11911 0.83622 4.50649 -0.6706 0.09789 0.24751 2.98774 -2.99611 -0 -0 -2.37926 0.07467 0 0 0 0 0 0 0.03523 0.28304 0.92491 0 -0.2193 0 0.72952 0.24637 0 -3.41481
ARG_177 -5.64876 0.17372 7.07446 -1.55302 0.26757 1.32198 3.47659 -3.33783 -0.01538 -0.13556 -3.76772 0.16499 0 0 0 0 -1.25156 0 0.02821 0.0541 4.52885 0 -0.05854 0 -1.281 0.27008 0 0.31116
ALA_178 -5.94196 0.64878 3.52109 -0.02335 0 0 2.45989 -2.54724 -0 -0 -1.08158 -0.36504 0 0 0 0 0 0 0.11873 0 0 0 -0.19859 0 2.3386 -0.15003 0 -1.2207
ILE_179 -6.69574 0.70506 2.73775 -0.50083 0.30224 0.1031 1.66919 -2.08258 -0 -0 -0.92483 -0.09347 0 0 0 0 0 0 -0.03382 0.04862 0.62091 0 -0.44859 0 1.0317 -0.09251 0 -3.6538
ALA_180 -3.60425 0.13966 2.29557 -0.02216 0 0 1.26659 -1.53781 -0 -0 -1.0124 -0.35407 0 0 0 0 0 0 -0.01006 0 0 0 -0.29266 0 2.3386 -0.04172 0 -0.8347
SER_181 -3.04296 0.40001 3.82691 -0.04169 0.01678 0.08183 1.56864 -1.82297 -0.00196 -0.0179 -1.00762 -0.28137 0.77474 0 0 0 0 0 0.04127 0.00042 0.2541 0 0.00861 0.60037 -1.1772 1.42499 0 1.60502
PRO_182 -3.2994 0.63221 1.98283 -0.19088 0.00364 0.13775 0.66758 -0.89234 -0 -0 0.07947 0.01538 1.48268 0 0 0 0 0 0.01959 0 0.57141 0 -0.64369 0 -5.1227 1.35246 0 -3.204
ASN_183 -4.8515 0.45513 5.59008 -0.38867 0.08611 0.81703 2.83229 -2.48455 -0 -0 -3.025 -0.55128 0 0 0 -0.57571 0 0 0.07797 0 0 2.16353 0.31625 0 -0.87355 -0.09079 0 -0.50266
GLU_184 -3.07946 0.10459 3.71583 -0.45961 0.26109 1.44814 1.44633 -1.71327 -0.02493 -0.15713 -1.25502 -2.97116 0 0 0 0 0 0 -0.04512 0.00091 0 4.01926 -0.31695 0 -2.5358 -0.08155 0 -1.64386
SER_185 -3.20674 0.1676 4.07964 -0.02344 0 0.02156 1.52591 -1.85538 -0.04339 -0.34347 -0.86114 -0.38733 0 0 0 0 0 0 0.07445 0.00121 0.49348 0 0.30172 0.60048 -1.1772 -0.08443 0 -0.71646
GLU_186 -6.07977 0.72386 6.26214 -0.44422 0.06453 0.89118 3.14418 -2.95974 -0 -0 -2.38403 -0.4655 0 0 0 -0.57571 0 0 0.01437 0 0 3.3668 -0.2498 0 -2.5358 -0.01373 0 -1.24124
LYS_187 -6.70371 0.30142 6.95847 -0.30028 0.02633 0.13238 2.65342 -3.0702 -0.00034 -0.00394 -2.53419 -0.02787 0 0 0 0 0 0 0.11036 0.03489 1.69931 0 -0.02031 0 -1.6738 -0.26217 0 -2.68022
GLU_188 -4.27951 0.25238 5.42448 -0.21493 0.03006 0.30463 2.31646 -2.43661 -0.0037 -0.05872 -2.00913 -0.58305 0 0 0 0 0 0 -0.01118 0 0 3.03323 -0.31004 0 -2.5358 -0.3314 0 -1.41284
GLU_189 -5.67569 0.35124 7.4536 -0.43749 0.05073 0.85804 3.42486 -3.19477 -0.01475 -0.12763 -4.1973 -0.461 0 0 0 0 -0.64325 0 0.04964 0.01037 0 3.28967 -0.33313 0 -2.5358 -0.48485 0 -2.61749
ILE_190 -9.71675 1.71118 3.69973 -0.52942 0.58992 0.10817 2.93944 -3.1489 -0 -0 -2.41561 -0.0066 0 0 0 0 0 0 0.02084 0.10131 0.66 0 -0.39581 0 1.0317 -0.12706 0 -5.47786
GLN_191 -5.33174 0.21523 5.35523 -0.8331 0.10282 0.86564 2.74989 -2.67058 -0.00365 -0.04844 -2.05287 -0.77417 0 0 0 0 0 0 0.10391 0 0 2.84189 -0.1419 0 -1.0644 0.14949 0 -0.53674
LYS_192 -5.83671 0.36151 7.51784 -0.45944 0.13774 0.23864 3.46638 -3.25565 -0 -0 -4.54212 0.08561 0 0 0 0 -0.64325 0 0.11397 0.01515 2.59985 0 -0.03432 0 -1.6738 -0.14679 0 -2.05538
LEU_193 -7.47034 0.82973 4.51436 -0.47829 0.17609 0.11027 2.95552 -2.91688 -0 -0 -2.02915 0.20983 0 0 0 0 0 0 0.03391 0.12918 0.35844 0 -0.27562 0 0.72952 -0.17457 0 -3.29801
ALA_194 -5.40014 0.34738 3.81971 -0.02056 0 0 2.37963 -2.51346 -0 -0 -1.9838 -0.37783 0 0 0 0 0 0 0.0666 0 0 0 -0.27266 0 2.3386 -0.11204 0 -1.72857
LYS_195 -5.11231 0.31581 5.89276 -0.30072 0.02705 0.13397 2.78663 -2.62947 -0 -0 -1.63114 -0.01888 0 0 0 0 0 0 0.06061 0.00449 1.78894 0 -0.03646 0 -1.6738 -0.23825 0 -0.63077
GLU_196 -5.14027 0.27692 5.66782 -0.3419 0.08355 0.40313 2.79788 -2.65815 -0 -0 -2.64722 -0.62492 0 0 0 0 0 0 -0.00459 0.00352 0 3.38846 -0.19253 0 -2.5358 -0.26215 0 -1.78626
LEU_197 -9.05078 0.78414 3.52129 -0.50223 0.26084 0.12613 2.76149 -2.94254 -0 -0 -2.52943 0.21284 0 0 0 0 0 0 0.09438 0.20749 0.28926 0 -0.30461 0 0.72952 -0.19018 0 -6.53241
GLU_198 -5.76978 0.24706 7.55368 -0.56365 0.09936 1.01019 3.70682 -3.23491 -0 -0 -4.47183 -0.74498 0 0 0 0 -0.67455 0 0.02404 0.09043 0 3.48835 -0.24211 0 -2.5358 -0.24452 0 -2.26219
GLU_199 -5.14493 0.21066 7.07291 -0.44022 0.05843 0.87147 3.1698 -3.00875 -0 -0 -4.29594 -0.45066 0 0 0 0 -0.66271 0 0.10881 0.00403 0 3.24942 -0.31965 0 -2.5358 -0.43091 0 -2.54402
ILE_200 -7.37518 0.58318 4.42368 -0.49632 0.40898 0.10017 2.76926 -2.76347 -0 -0 -2.31618 -0.0058 0 0 0 0 0 0 -0.06952 0.06046 0.6315 0 -0.41382 0 1.0317 -0.10542 0 -3.53678
LEU_201 -7.84545 0.75186 4.6676 -0.71352 0.26969 0.27498 2.66675 -2.89955 -0 -0 -2.43534 0.13294 0 0 0 0 0 0 0.06579 0.03578 0.94392 0 -0.24036 0 0.72952 0.24693 0 -3.34848
LYS_202 -5.32798 0.23987 7.24291 -0.45815 0.14126 0.23651 3.05454 -3.01487 -0 -0 -4.19597 0.11073 0 0 0 0 -0.66271 0 0.02495 0.03571 2.55386 0 -0.00166 0 -1.6738 0.00525 0 -1.68954
LYS_203 -4.84766 0.35004 6.58711 -0.48203 0.0742 0.37812 3.9519 -2.96674 -0 -0 -4.42395 0.10417 0 0 0 0 -0.78408 0 -0.01871 0.05402 2.5918 0 0.01344 0 -1.6738 -0.17679 0 -1.26896
LEU_204 -8.38662 1.00467 4.30038 -0.50188 0.20422 0.1215 2.83669 -3.00305 -0 -0 -2.62924 0.22353 0 0 0 0 0 0 -0.01933 0.00088 0.28384 0 -0.30957 0 0.72952 -0.13105 0 -5.27551
LYS_205 -4.36207 0.21351 6.30625 -0.8694 0.23382 0.57958 3.26258 -2.72457 -0 -0 -4.43622 0.12507 0 0 0 0 -0.74114 0 0.18769 0.042 2.96468 0 -0.01057 0 -1.6738 -0.17018 0 -1.07278
LYS_206 -4.72164 0.36257 6.65481 -0.46117 0.06571 0.34266 3.35362 -2.89137 -0 -0 -4.07303 0.06487 0 0 0 0 0 0 -0.03705 0.00388 2.59942 0 0.01079 0 -1.6738 -0.19045 0 -0.59018
VAL_207 -6.64616 0.59373 5.14809 -0.31694 0.26146 0.07261 3.07841 -2.99946 -0.01951 -0.16026 -2.39652 -0.12835 0 0 0 0 0 0 -0.01924 0.00444 0.13371 0 -0.2471 0 2.085 -0.00165 0 -1.55776
ILE_208 -7.21725 0.81739 4.20933 -0.68114 0.5999 0.15746 2.62861 -2.75688 -0 -0 -2.59634 0.17176 0 0 0 0 0 0 0.09414 0.0133 0.62394 0 -0.33434 0 1.0317 0.13631 0 -3.10212
LYS_209 -4.87197 0.27083 6.68374 -0.42677 0.04355 0.25463 3.43288 -2.90454 -0 -0 -3.94069 0.00087 0 0 0 0 -0.34267 0 0.01403 0.13298 2.39901 0 -0.00534 0 -1.6738 0.09408 0 -0.83917
GLU_210 -5.615 0.42332 7.82063 -0.21173 0.03065 0.2988 3.49015 -3.38139 -0.03589 -0.31029 -4.57091 -0.60175 0 0 0 0 0 0 0.12338 0.01738 0 3.06044 -0.28744 0 -2.5358 -0.18582 0 -2.47124
SER_211 -5.80284 0.31368 5.46697 -0.02868 0 0.06793 3.31544 -2.85739 -0 -0 -2.91202 -0.57966 0 0 0 0 -0.42743 0 0.09769 0.01006 0.8754 0 0.31391 0.68158 -1.1772 0.00244 0 -2.64013
ARG_212 -5.7286 0.26993 7.36878 -0.72269 0.12269 0.47595 3.69819 -3.2855 -0 -0 -4.376 0.30061 0 0 0 0 -1.07201 0 0.01455 0.10947 2.94277 0 -0.06977 0 -1.281 0.21139 0 -1.02126
GLU_213 -6.02594 0.29694 8.07907 -0.21823 0.02842 0.30838 3.51774 -3.44326 -0.06227 -0.45495 -4.30996 -0.63764 0 0 0 0 -0.34267 0 0.01587 0.00719 0 3.0594 -0.31248 0 -2.5358 -0.25023 0 -3.28043
LEU_214 -7.69186 0.75346 4.52616 -0.6853 0.22198 0.25098 3.17001 -2.94494 -0 -0 -2.67484 0.09159 0 0 0 0 0 0 0.05247 0.03923 0.92837 0 -0.24135 0 0.72952 -0.13177 0 -3.60631
ALA_215 -4.9213 0.35975 3.74065 -0.02231 0 0 2.76443 -2.53267 -0 -0 -2.76163 -0.36613 0 0 0 0 0 0 0.01539 0 0 0 -0.30442 0 2.3386 -0.04457 0 -1.73421
GLU_216 -4.19812 0.18593 5.13231 -0.21513 0.02868 0.30338 1.83083 -2.31282 -0.01938 -0.16088 -0.56783 -0.61349 0 0 0 0 0 0 0.1153 0.00354 0 3.04014 -0.28655 0 -2.5358 -0.3719 0 -0.64179
LYS_217 -3.51202 0.14799 4.16809 -0.30597 0.03197 0.14095 1.49995 -1.87893 -0.02651 -0.14404 -0.84861 -0.04073 0 0 0 0 0 0 0.07185 0.11277 1.8358 0 -0.08037 0 -1.6738 -0.34962 0 -0.85123
ALA_218 -4.34563 0.94742 2.96773 -0.0234 0 0 1.7791 -1.66068 -0 -0 -2.94044 -0.3306 0 0 0 0 0 0 -0.06122 0 0 0 -0.23077 0 2.3386 -0.35283 0 -1.91271
SER:CtermProteinFull_219 -4.13621 0.78872 6.08583 -1.31032 0.60515 2.93468 2.57101 -2.14111 -0 -0 -5.25779 -1.47636 0 0 0 -0.49578 -0.75337 0 0 0.00416 0.51927 0 0 1.76853 -1.1772 -0.22631 0 -1.69712
#END_POSE_ENERGIES_TABLE AFclose_S102xmlDD_35_35_35_LCC_BGS_H1_50_6.50_0.0_H2_25_6.50_0.0_H3_75_6.75_0.0_H4_0_12.25_0.0_S_0001_0920base_Set1Classic_H5_-25_12.25_0.0_H6_-25_12.25_0.0_0001_0001filter__0001_0001_0003.pdb

psipred4 0.204091
psipred4_before_loops 0.204091
psipred4_mismatch 0.0439649
worst9mer_helix 0.112976
worst9mer_loops 0
