# Supplementary material for: De novo design of obligate ABC-type heterotrimeric proteins
Source: Nat Struct Mol Biol. 2022 Dec 15;29(12):1266–76. doi: 10.1038/s41594-022-00879-4 (PMC9758053; doi:10.1038/s41594-022-00879-4)
Supplement: Supplementary file 4 — This compressed file contains all PDB files and scripts used in our design protocols and analyses, as well as the final design model outputs. [file 41594_2022_879_MOESM4_ESM.zip › source_data/pdbs/base_pdbs/DHT06.pdb]

ATOM      1  N   ASP A   1       3.991  -7.826 -24.282  1.00  0.00           N  
ATOM      2  CA  ASP A   1       4.858  -7.179 -23.312  1.00  0.00           C  
ATOM      3  C   ASP A   1       4.018  -6.354 -22.333  1.00  0.00           C  
ATOM      4  O   ASP A   1       4.027  -6.603 -21.121  1.00  0.00           O  
ATOM      5  CB  ASP A   1       5.860  -6.287 -24.027  1.00  0.00           C  
ATOM      6  CG  ASP A   1       6.687  -7.073 -25.005  1.00  0.00           C  
ATOM      7  OD1 ASP A   1       6.580  -8.286 -24.982  1.00  0.00           O  
ATOM      8  OD2 ASP A   1       7.410  -6.496 -25.752  1.00  0.00           O1-
ATOM      9 1H   ASP A   1       4.573  -8.225 -25.011  1.00  0.00           H  
ATOM     10 2H   ASP A   1       3.509  -8.562 -23.783  1.00  0.00           H  
ATOM     11 3H   ASP A   1       3.317  -7.185 -24.663  1.00  0.00           H  
ATOM     12  HA  ASP A   1       5.386  -7.950 -22.743  1.00  0.00           H  
ATOM     13 1HB  ASP A   1       5.340  -5.478 -24.555  1.00  0.00           H  
ATOM     14 2HB  ASP A   1       6.526  -5.833 -23.294  1.00  0.00           H  
ATOM     15  N   GLU A   2       3.273  -5.371 -22.859  1.00  0.00           N  
ATOM     16  CA  GLU A   2       2.409  -4.539 -22.023  1.00  0.00           C  
ATOM     17  C   GLU A   2       1.351  -5.347 -21.275  1.00  0.00           C  
ATOM     18  O   GLU A   2       0.963  -4.990 -20.161  1.00  0.00           O  
ATOM     19  CB  GLU A   2       1.728  -3.466 -22.866  1.00  0.00           C  
ATOM     20  CG  GLU A   2       2.671  -2.447 -23.502  1.00  0.00           C  
ATOM     21  CD  GLU A   2       3.307  -2.956 -24.776  1.00  0.00           C  
ATOM     22  OE1 GLU A   2       3.033  -4.089 -25.152  1.00  0.00           O  
ATOM     23  OE2 GLU A   2       4.053  -2.228 -25.377  1.00  0.00           O1-
ATOM     24  H   GLU A   2       3.298  -5.164 -23.862  1.00  0.00           H  
ATOM     25  HA  GLU A   2       3.042  -4.047 -21.280  1.00  0.00           H  
ATOM     26 1HB  GLU A   2       1.154  -3.941 -23.666  1.00  0.00           H  
ATOM     27 2HB  GLU A   2       1.019  -2.920 -22.246  1.00  0.00           H  
ATOM     28 1HG  GLU A   2       2.104  -1.540 -23.731  1.00  0.00           H  
ATOM     29 2HG  GLU A   2       3.451  -2.179 -22.788  1.00  0.00           H  
ATOM     30  N   LYS A   3       0.858  -6.429 -21.900  1.00  0.00           N  
ATOM     31  CA  LYS A   3      -0.161  -7.251 -21.261  1.00  0.00           C  
ATOM     32  C   LYS A   3       0.355  -8.015 -20.058  1.00  0.00           C  
ATOM     33  O   LYS A   3      -0.298  -8.025 -19.008  1.00  0.00           O  
ATOM     34  CB  LYS A   3      -0.771  -8.224 -22.266  1.00  0.00           C  
ATOM     35  CG  LYS A   3      -1.718  -7.581 -23.252  1.00  0.00           C  
ATOM     36  CD  LYS A   3      -2.305  -8.634 -24.215  1.00  0.00           C  
ATOM     37  CE  LYS A   3      -3.393  -8.042 -25.085  1.00  0.00           C  
ATOM     38  NZ  LYS A   3      -3.856  -9.003 -26.102  1.00  0.00           N1+
ATOM     39  H   LYS A   3       1.180  -6.653 -22.828  1.00  0.00           H  
ATOM     40  HA  LYS A   3      -0.951  -6.582 -20.910  1.00  0.00           H  
ATOM     41 1HB  LYS A   3       0.031  -8.674 -22.851  1.00  0.00           H  
ATOM     42 2HB  LYS A   3      -1.270  -9.019 -21.756  1.00  0.00           H  
ATOM     43 1HG  LYS A   3      -2.511  -7.062 -22.718  1.00  0.00           H  
ATOM     44 2HG  LYS A   3      -1.158  -6.850 -23.831  1.00  0.00           H  
ATOM     45 1HD  LYS A   3      -1.537  -9.014 -24.880  1.00  0.00           H  
ATOM     46 2HD  LYS A   3      -2.715  -9.485 -23.660  1.00  0.00           H  
ATOM     47 1HE  LYS A   3      -4.222  -7.769 -24.459  1.00  0.00           H  
ATOM     48 2HE  LYS A   3      -3.024  -7.141 -25.593  1.00  0.00           H  
ATOM     49 1HZ  LYS A   3      -4.593  -8.567 -26.634  1.00  0.00           H  
ATOM     50 2HZ  LYS A   3      -3.086  -9.245 -26.725  1.00  0.00           H  
ATOM     51 3HZ  LYS A   3      -4.215  -9.854 -25.670  1.00  0.00           H  
ATOM     52  N   GLU A   4       1.507  -8.661 -20.205  1.00  0.00           N  
ATOM     53  CA  GLU A   4       2.117  -9.399 -19.118  1.00  0.00           C  
ATOM     54  C   GLU A   4       2.440  -8.471 -17.952  1.00  0.00           C  
ATOM     55  O   GLU A   4       2.332  -8.862 -16.776  1.00  0.00           O  
ATOM     56  CB  GLU A   4       3.379 -10.099 -19.619  1.00  0.00           C  
ATOM     57  CG  GLU A   4       3.115 -11.215 -20.658  1.00  0.00           C  
ATOM     58  CD  GLU A   4       2.929 -10.686 -22.084  1.00  0.00           C  
ATOM     59  OE1 GLU A   4       3.005  -9.489 -22.255  1.00  0.00           O  
ATOM     60  OE2 GLU A   4       2.716 -11.460 -22.974  1.00  0.00           O1-
ATOM     61  H   GLU A   4       1.980  -8.659 -21.111  1.00  0.00           H  
ATOM     62  HA  GLU A   4       1.411 -10.148 -18.770  1.00  0.00           H  
ATOM     63 1HB  GLU A   4       4.034  -9.356 -20.083  1.00  0.00           H  
ATOM     64 2HB  GLU A   4       3.924 -10.524 -18.774  1.00  0.00           H  
ATOM     65 1HG  GLU A   4       3.960 -11.905 -20.651  1.00  0.00           H  
ATOM     66 2HG  GLU A   4       2.222 -11.771 -20.360  1.00  0.00           H  
ATOM     67  N   LEU A   5       2.833  -7.232 -18.284  1.00  0.00           N  
ATOM     68  CA  LEU A   5       3.179  -6.258 -17.275  1.00  0.00           C  
ATOM     69  C   LEU A   5       1.893  -5.815 -16.563  1.00  0.00           C  
ATOM     70  O   LEU A   5       1.872  -5.710 -15.336  1.00  0.00           O  
ATOM     71  CB  LEU A   5       3.911  -5.071 -17.929  1.00  0.00           C  
ATOM     72  CG  LEU A   5       4.518  -3.977 -16.999  1.00  0.00           C  
ATOM     73  CD1 LEU A   5       5.579  -4.582 -16.084  1.00  0.00           C  
ATOM     74  CD2 LEU A   5       5.165  -2.925 -17.832  1.00  0.00           C  
ATOM     75  H   LEU A   5       2.958  -6.997 -19.277  1.00  0.00           H  
ATOM     76  HA  LEU A   5       3.828  -6.738 -16.550  1.00  0.00           H  
ATOM     77 1HB  LEU A   5       4.711  -5.462 -18.555  1.00  0.00           H  
ATOM     78 2HB  LEU A   5       3.200  -4.572 -18.592  1.00  0.00           H  
ATOM     79  HG  LEU A   5       3.733  -3.544 -16.389  1.00  0.00           H  
ATOM     80 1HD1 LEU A   5       6.007  -3.808 -15.450  1.00  0.00           H  
ATOM     81 2HD1 LEU A   5       5.164  -5.357 -15.454  1.00  0.00           H  
ATOM     82 3HD1 LEU A   5       6.355  -4.995 -16.688  1.00  0.00           H  
ATOM     83 1HD2 LEU A   5       5.595  -2.176 -17.177  1.00  0.00           H  
ATOM     84 2HD2 LEU A   5       5.954  -3.379 -18.432  1.00  0.00           H  
ATOM     85 3HD2 LEU A   5       4.423  -2.467 -18.487  1.00  0.00           H  
ATOM     86  N   ALA A   6       0.811  -5.565 -17.325  1.00  0.00           N  
ATOM     87  CA  ALA A   6      -0.474  -5.161 -16.753  1.00  0.00           C  
ATOM     88  C   ALA A   6      -1.037  -6.225 -15.814  1.00  0.00           C  
ATOM     89  O   ALA A   6      -1.629  -5.894 -14.776  1.00  0.00           O  
ATOM     90  CB  ALA A   6      -1.470  -4.894 -17.861  1.00  0.00           C  
ATOM     91  H   ALA A   6       0.888  -5.609 -18.346  1.00  0.00           H  
ATOM     92  HA  ALA A   6      -0.316  -4.247 -16.184  1.00  0.00           H  
ATOM     93 1HB  ALA A   6      -2.399  -4.566 -17.431  1.00  0.00           H  
ATOM     94 2HB  ALA A   6      -1.076  -4.123 -18.519  1.00  0.00           H  
ATOM     95 3HB  ALA A   6      -1.630  -5.808 -18.431  1.00  0.00           H  
ATOM     96  N   LYS A   7      -0.861  -7.500 -16.180  1.00  0.00           N  
ATOM     97  CA  LYS A   7      -1.313  -8.595 -15.342  1.00  0.00           C  
ATOM     98  C   LYS A   7      -0.507  -8.645 -14.067  1.00  0.00           C  
ATOM     99  O   LYS A   7      -1.075  -8.797 -12.982  1.00  0.00           O  
ATOM    100  CB  LYS A   7      -1.285  -9.929 -16.079  1.00  0.00           C  
ATOM    101  CG  LYS A   7      -1.812 -11.115 -15.245  1.00  0.00           C  
ATOM    102  CD  LYS A   7      -1.891 -12.379 -16.091  1.00  0.00           C  
ATOM    103  CE  LYS A   7      -2.523 -13.567 -15.331  1.00  0.00           C  
ATOM    104  NZ  LYS A   7      -1.609 -14.184 -14.279  1.00  0.00           N1+
ATOM    105  H   LYS A   7      -0.427  -7.702 -17.089  1.00  0.00           H  
ATOM    106  HA  LYS A   7      -2.318  -8.390 -15.037  1.00  0.00           H  
ATOM    107 1HB  LYS A   7      -1.886  -9.850 -16.987  1.00  0.00           H  
ATOM    108 2HB  LYS A   7      -0.260 -10.151 -16.387  1.00  0.00           H  
ATOM    109 1HG  LYS A   7      -1.143 -11.292 -14.396  1.00  0.00           H  
ATOM    110 2HG  LYS A   7      -2.803 -10.876 -14.858  1.00  0.00           H  
ATOM    111 1HD  LYS A   7      -2.487 -12.175 -16.984  1.00  0.00           H  
ATOM    112 2HD  LYS A   7      -0.886 -12.659 -16.405  1.00  0.00           H  
ATOM    113 1HE  LYS A   7      -3.436 -13.226 -14.845  1.00  0.00           H  
ATOM    114 2HE  LYS A   7      -2.780 -14.336 -16.059  1.00  0.00           H  
ATOM    115 1HZ  LYS A   7      -2.088 -14.956 -13.845  1.00  0.00           H  
ATOM    116 2HZ  LYS A   7      -0.771 -14.524 -14.722  1.00  0.00           H  
ATOM    117 3HZ  LYS A   7      -1.326 -13.531 -13.523  1.00  0.00           H  
ATOM    118  N   THR A   8       0.810  -8.493 -14.189  1.00  0.00           N  
ATOM    119  CA  THR A   8       1.680  -8.506 -13.032  1.00  0.00           C  
ATOM    120  C   THR A   8       1.217  -7.387 -12.091  1.00  0.00           C  
ATOM    121  O   THR A   8       1.160  -7.583 -10.873  1.00  0.00           O  
ATOM    122  CB  THR A   8       3.156  -8.348 -13.455  1.00  0.00           C  
ATOM    123  CG2 THR A   8       4.066  -8.428 -12.214  1.00  0.00           C  
ATOM    124  OG1 THR A   8       3.505  -9.429 -14.345  1.00  0.00           O  
ATOM    125  H   THR A   8       1.233  -8.410 -15.116  1.00  0.00           H  
ATOM    126  HA  THR A   8       1.567  -9.461 -12.514  1.00  0.00           H  
ATOM    127  HB  THR A   8       3.296  -7.403 -13.970  1.00  0.00           H  
ATOM    128  HG1 THR A   8       3.034  -9.319 -15.205  1.00  0.00           H  
ATOM    129 1HG2 THR A   8       5.095  -8.342 -12.526  1.00  0.00           H  
ATOM    130 2HG2 THR A   8       3.826  -7.630 -11.524  1.00  0.00           H  
ATOM    131 3HG2 THR A   8       3.920  -9.385 -11.718  1.00  0.00           H  
ATOM    132  N   ASN A   9       0.897  -6.203 -12.655  1.00  0.00           N  
ATOM    133  CA  ASN A   9       0.398  -5.086 -11.863  1.00  0.00           C  
ATOM    134  C   ASN A   9      -0.858  -5.528 -11.111  1.00  0.00           C  
ATOM    135  O   ASN A   9      -0.958  -5.315  -9.911  1.00  0.00           O  
ATOM    136  CB  ASN A   9       0.115  -3.865 -12.723  1.00  0.00           C  
ATOM    137  CG  ASN A   9      -0.172  -2.623 -11.943  1.00  0.00           C  
ATOM    138  ND2 ASN A   9      -1.259  -2.016 -12.227  1.00  0.00           N  
ATOM    139  OD1 ASN A   9       0.625  -2.188 -11.115  1.00  0.00           O  
ATOM    140  H   ASN A   9       1.028  -6.086 -13.663  1.00  0.00           H  
ATOM    141  HA  ASN A   9       1.152  -4.817 -11.124  1.00  0.00           H  
ATOM    142 1HB  ASN A   9       0.894  -3.680 -13.407  1.00  0.00           H  
ATOM    143 2HB  ASN A   9      -0.761  -4.072 -13.317  1.00  0.00           H  
ATOM    144 1HD2 ASN A   9      -1.505  -1.156 -11.754  1.00  0.00           H  
ATOM    145 2HD2 ASN A   9      -1.862  -2.386 -12.929  1.00  0.00           H  
ATOM    146  N   ALA A  10      -1.824  -6.184 -11.780  1.00  0.00           N  
ATOM    147  CA  ALA A  10      -3.032  -6.596 -11.050  1.00  0.00           C  
ATOM    148  C   ALA A  10      -2.709  -7.475  -9.859  1.00  0.00           C  
ATOM    149  O   ALA A  10      -3.295  -7.295  -8.787  1.00  0.00           O  
ATOM    150  CB  ALA A  10      -3.976  -7.412 -11.920  1.00  0.00           C  
ATOM    151  H   ALA A  10      -1.738  -6.316 -12.795  1.00  0.00           H  
ATOM    152  HA  ALA A  10      -3.533  -5.697 -10.698  1.00  0.00           H  
ATOM    153 1HB  ALA A  10      -4.854  -7.684 -11.337  1.00  0.00           H  
ATOM    154 2HB  ALA A  10      -4.282  -6.877 -12.759  1.00  0.00           H  
ATOM    155 3HB  ALA A  10      -3.466  -8.317 -12.248  1.00  0.00           H  
ATOM    156  N   GLU A  11      -1.760  -8.399 -10.021  1.00  0.00           N  
ATOM    157  CA  GLU A  11      -1.402  -9.301  -8.933  1.00  0.00           C  
ATOM    158  C   GLU A  11      -0.820  -8.507  -7.758  1.00  0.00           C  
ATOM    159  O   GLU A  11      -1.101  -8.807  -6.584  1.00  0.00           O  
ATOM    160  CB  GLU A  11      -0.416 -10.349  -9.451  1.00  0.00           C  
ATOM    161  CG  GLU A  11      -1.041 -11.323 -10.470  1.00  0.00           C  
ATOM    162  CD  GLU A  11      -0.040 -12.261 -11.079  1.00  0.00           C  
ATOM    163  OE1 GLU A  11       1.111 -12.147 -10.737  1.00  0.00           O  
ATOM    164  OE2 GLU A  11      -0.413 -13.066 -11.925  1.00  0.00           O1-
ATOM    165  H   GLU A  11      -1.343  -8.508 -10.957  1.00  0.00           H  
ATOM    166  HA  GLU A  11      -2.302  -9.807  -8.594  1.00  0.00           H  
ATOM    167 1HB  GLU A  11       0.419  -9.850  -9.936  1.00  0.00           H  
ATOM    168 2HB  GLU A  11      -0.019 -10.924  -8.617  1.00  0.00           H  
ATOM    169 1HG  GLU A  11      -1.813 -11.905  -9.971  1.00  0.00           H  
ATOM    170 2HG  GLU A  11      -1.516 -10.747 -11.262  1.00  0.00           H  
ATOM    171  N   ILE A  12      -0.023  -7.489  -8.078  1.00  0.00           N  
ATOM    172  CA  ILE A  12       0.564  -6.591  -7.100  1.00  0.00           C  
ATOM    173  C   ILE A  12      -0.486  -5.752  -6.398  1.00  0.00           C  
ATOM    174  O   ILE A  12      -0.441  -5.604  -5.180  1.00  0.00           O  
ATOM    175  CB  ILE A  12       1.636  -5.701  -7.727  1.00  0.00           C  
ATOM    176  CG1 ILE A  12       2.791  -6.580  -8.133  1.00  0.00           C  
ATOM    177  CG2 ILE A  12       2.070  -4.631  -6.751  1.00  0.00           C  
ATOM    178  CD1 ILE A  12       3.767  -5.954  -9.021  1.00  0.00           C  
ATOM    179  H   ILE A  12       0.205  -7.367  -9.076  1.00  0.00           H  
ATOM    180  HA  ILE A  12       1.055  -7.209  -6.341  1.00  0.00           H  
ATOM    181  HB  ILE A  12       1.243  -5.236  -8.627  1.00  0.00           H  
ATOM    182 1HG1 ILE A  12       3.309  -6.890  -7.234  1.00  0.00           H  
ATOM    183 2HG1 ILE A  12       2.403  -7.460  -8.637  1.00  0.00           H  
ATOM    184 1HG2 ILE A  12       2.825  -4.015  -7.186  1.00  0.00           H  
ATOM    185 2HG2 ILE A  12       1.229  -4.007  -6.481  1.00  0.00           H  
ATOM    186 3HG2 ILE A  12       2.453  -5.100  -5.881  1.00  0.00           H  
ATOM    187 1HD1 ILE A  12       4.517  -6.685  -9.225  1.00  0.00           H  
ATOM    188 2HD1 ILE A  12       3.279  -5.658  -9.948  1.00  0.00           H  
ATOM    189 3HD1 ILE A  12       4.223  -5.101  -8.578  1.00  0.00           H  
ATOM    190  N   LEU A  13      -1.398  -5.155  -7.161  1.00  0.00           N  
ATOM    191  CA  LEU A  13      -2.417  -4.297  -6.588  1.00  0.00           C  
ATOM    192  C   LEU A  13      -3.311  -5.106  -5.648  1.00  0.00           C  
ATOM    193  O   LEU A  13      -3.687  -4.623  -4.574  1.00  0.00           O  
ATOM    194  CB  LEU A  13      -3.255  -3.662  -7.694  1.00  0.00           C  
ATOM    195  CG  LEU A  13      -2.556  -2.685  -8.675  1.00  0.00           C  
ATOM    196  CD1 LEU A  13      -3.590  -2.322  -9.718  1.00  0.00           C  
ATOM    197  CD2 LEU A  13      -1.958  -1.462  -7.962  1.00  0.00           C  
ATOM    198  H   LEU A  13      -1.361  -5.298  -8.171  1.00  0.00           H  
ATOM    199  HA  LEU A  13      -1.938  -3.522  -6.002  1.00  0.00           H  
ATOM    200 1HB  LEU A  13      -3.697  -4.466  -8.290  1.00  0.00           H  
ATOM    201 2HB  LEU A  13      -4.041  -3.107  -7.247  1.00  0.00           H  
ATOM    202  HG  LEU A  13      -1.752  -3.190  -9.178  1.00  0.00           H  
ATOM    203 1HD1 LEU A  13      -3.171  -1.678 -10.450  1.00  0.00           H  
ATOM    204 2HD1 LEU A  13      -3.943  -3.224 -10.202  1.00  0.00           H  
ATOM    205 3HD1 LEU A  13      -4.410  -1.822  -9.251  1.00  0.00           H  
ATOM    206 1HD2 LEU A  13      -1.487  -0.814  -8.709  1.00  0.00           H  
ATOM    207 2HD2 LEU A  13      -2.713  -0.915  -7.454  1.00  0.00           H  
ATOM    208 3HD2 LEU A  13      -1.207  -1.777  -7.249  1.00  0.00           H  
ATOM    209  N   LYS A  14      -3.643  -6.343  -6.051  1.00  0.00           N  
ATOM    210  CA  LYS A  14      -4.436  -7.244  -5.222  1.00  0.00           C  
ATOM    211  C   LYS A  14      -3.676  -7.584  -3.942  1.00  0.00           C  
ATOM    212  O   LYS A  14      -4.268  -7.622  -2.860  1.00  0.00           O  
ATOM    213  CB  LYS A  14      -4.788  -8.510  -6.004  1.00  0.00           C  
ATOM    214  CG  LYS A  14      -5.854  -8.303  -7.091  1.00  0.00           C  
ATOM    215  CD  LYS A  14      -5.989  -9.513  -8.040  1.00  0.00           C  
ATOM    216  CE  LYS A  14      -6.617 -10.770  -7.399  1.00  0.00           C  
ATOM    217  NZ  LYS A  14      -8.086 -10.607  -7.107  1.00  0.00           N1+
ATOM    218  H   LYS A  14      -3.347  -6.653  -6.980  1.00  0.00           H  
ATOM    219  HA  LYS A  14      -5.357  -6.737  -4.942  1.00  0.00           H  
ATOM    220 1HB  LYS A  14      -3.887  -8.890  -6.489  1.00  0.00           H  
ATOM    221 2HB  LYS A  14      -5.133  -9.267  -5.307  1.00  0.00           H  
ATOM    222 1HG  LYS A  14      -6.811  -8.129  -6.613  1.00  0.00           H  
ATOM    223 2HG  LYS A  14      -5.604  -7.420  -7.679  1.00  0.00           H  
ATOM    224 1HD  LYS A  14      -6.613  -9.220  -8.890  1.00  0.00           H  
ATOM    225 2HD  LYS A  14      -5.001  -9.772  -8.423  1.00  0.00           H  
ATOM    226 1HE  LYS A  14      -6.496 -11.598  -8.095  1.00  0.00           H  
ATOM    227 2HE  LYS A  14      -6.099 -11.012  -6.477  1.00  0.00           H  
ATOM    228 1HZ  LYS A  14      -8.447 -11.461  -6.716  1.00  0.00           H  
ATOM    229 2HZ  LYS A  14      -8.234  -9.861  -6.458  1.00  0.00           H  
ATOM    230 3HZ  LYS A  14      -8.597 -10.395  -7.989  1.00  0.00           H  
ATOM    231  N   THR A  15      -2.357  -7.786  -4.055  1.00  0.00           N  
ATOM    232  CA  THR A  15      -1.520  -8.065  -2.898  1.00  0.00           C  
ATOM    233  C   THR A  15      -1.537  -6.857  -1.957  1.00  0.00           C  
ATOM    234  O   THR A  15      -1.675  -7.026  -0.745  1.00  0.00           O  
ATOM    235  CB  THR A  15      -0.076  -8.427  -3.319  1.00  0.00           C  
ATOM    236  CG2 THR A  15       0.771  -8.706  -2.077  1.00  0.00           C  
ATOM    237  OG1 THR A  15      -0.096  -9.608  -4.145  1.00  0.00           O  
ATOM    238  H   THR A  15      -1.934  -7.820  -4.985  1.00  0.00           H  
ATOM    239  HA  THR A  15      -1.940  -8.920  -2.365  1.00  0.00           H  
ATOM    240  HB  THR A  15       0.362  -7.611  -3.881  1.00  0.00           H  
ATOM    241  HG1 THR A  15      -0.515  -9.397  -5.014  1.00  0.00           H  
ATOM    242 1HG2 THR A  15       1.770  -8.974  -2.390  1.00  0.00           H  
ATOM    243 2HG2 THR A  15       0.809  -7.825  -1.456  1.00  0.00           H  
ATOM    244 3HG2 THR A  15       0.337  -9.528  -1.512  1.00  0.00           H  
ATOM    245  N   LEU A  16      -1.407  -5.641  -2.508  1.00  0.00           N  
ATOM    246  CA  LEU A  16      -1.404  -4.405  -1.722  1.00  0.00           C  
ATOM    247  C   LEU A  16      -2.734  -4.264  -0.963  1.00  0.00           C  
ATOM    248  O   LEU A  16      -2.748  -3.862   0.202  1.00  0.00           O  
ATOM    249  CB  LEU A  16      -1.092  -3.225  -2.651  1.00  0.00           C  
ATOM    250  CG  LEU A  16       0.398  -3.185  -3.228  1.00  0.00           C  
ATOM    251  CD1 LEU A  16       0.495  -2.199  -4.329  1.00  0.00           C  
ATOM    252  CD2 LEU A  16       1.362  -2.758  -2.159  1.00  0.00           C  
ATOM    253  H   LEU A  16      -1.261  -5.584  -3.521  1.00  0.00           H  
ATOM    254  HA  LEU A  16      -0.624  -4.469  -0.982  1.00  0.00           H  
ATOM    255 1HB  LEU A  16      -1.781  -3.254  -3.492  1.00  0.00           H  
ATOM    256 2HB  LEU A  16      -1.257  -2.312  -2.105  1.00  0.00           H  
ATOM    257  HG  LEU A  16       0.675  -4.163  -3.600  1.00  0.00           H  
ATOM    258 1HD1 LEU A  16       1.514  -2.177  -4.710  1.00  0.00           H  
ATOM    259 2HD1 LEU A  16      -0.176  -2.467  -5.123  1.00  0.00           H  
ATOM    260 3HD1 LEU A  16       0.241  -1.260  -3.952  1.00  0.00           H  
ATOM    261 1HD2 LEU A  16       2.360  -2.719  -2.584  1.00  0.00           H  
ATOM    262 2HD2 LEU A  16       1.087  -1.771  -1.798  1.00  0.00           H  
ATOM    263 3HD2 LEU A  16       1.348  -3.463  -1.344  1.00  0.00           H  
ATOM    264  N   LEU A  17      -3.847  -4.642  -1.604  1.00  0.00           N  
ATOM    265  CA  LEU A  17      -5.145  -4.660  -0.928  1.00  0.00           C  
ATOM    266  C   LEU A  17      -5.145  -5.600   0.264  1.00  0.00           C  
ATOM    267  O   LEU A  17      -5.564  -5.208   1.359  1.00  0.00           O  
ATOM    268  CB  LEU A  17      -6.242  -5.107  -1.893  1.00  0.00           C  
ATOM    269  CG  LEU A  17      -7.660  -5.385  -1.303  1.00  0.00           C  
ATOM    270  CD1 LEU A  17      -8.268  -4.147  -0.714  1.00  0.00           C  
ATOM    271  CD2 LEU A  17      -8.526  -5.962  -2.393  1.00  0.00           C  
ATOM    272  H   LEU A  17      -3.790  -4.878  -2.599  1.00  0.00           H  
ATOM    273  HA  LEU A  17      -5.354  -3.663  -0.572  1.00  0.00           H  
ATOM    274 1HB  LEU A  17      -6.327  -4.337  -2.624  1.00  0.00           H  
ATOM    275 2HB  LEU A  17      -5.927  -6.000  -2.395  1.00  0.00           H  
ATOM    276  HG  LEU A  17      -7.576  -6.117  -0.501  1.00  0.00           H  
ATOM    277 1HD1 LEU A  17      -9.233  -4.388  -0.295  1.00  0.00           H  
ATOM    278 2HD1 LEU A  17      -7.630  -3.783   0.069  1.00  0.00           H  
ATOM    279 3HD1 LEU A  17      -8.381  -3.398  -1.475  1.00  0.00           H  
ATOM    280 1HD2 LEU A  17      -9.498  -6.195  -1.980  1.00  0.00           H  
ATOM    281 2HD2 LEU A  17      -8.635  -5.264  -3.199  1.00  0.00           H  
ATOM    282 3HD2 LEU A  17      -8.066  -6.875  -2.771  1.00  0.00           H  
ATOM    283  N   GLU A  18      -4.679  -6.842   0.066  1.00  0.00           N  
ATOM    284  CA  GLU A  18      -4.655  -7.817   1.152  1.00  0.00           C  
ATOM    285  C   GLU A  18      -3.760  -7.340   2.291  1.00  0.00           C  
ATOM    286  O   GLU A  18      -4.060  -7.579   3.472  1.00  0.00           O  
ATOM    287  CB  GLU A  18      -4.158  -9.177   0.663  1.00  0.00           C  
ATOM    288  CG  GLU A  18      -5.114  -9.930  -0.251  1.00  0.00           C  
ATOM    289  CD  GLU A  18      -4.523 -11.236  -0.706  1.00  0.00           C  
ATOM    290  OE1 GLU A  18      -3.372 -11.457  -0.410  1.00  0.00           O  
ATOM    291  OE2 GLU A  18      -5.210 -12.007  -1.336  1.00  0.00           O1-
ATOM    292  H   GLU A  18      -4.378  -7.115  -0.878  1.00  0.00           H  
ATOM    293  HA  GLU A  18      -5.667  -7.932   1.532  1.00  0.00           H  
ATOM    294 1HB  GLU A  18      -3.229  -9.033   0.107  1.00  0.00           H  
ATOM    295 2HB  GLU A  18      -3.932  -9.811   1.517  1.00  0.00           H  
ATOM    296 1HG  GLU A  18      -6.043 -10.121   0.283  1.00  0.00           H  
ATOM    297 2HG  GLU A  18      -5.340  -9.310  -1.117  1.00  0.00           H  
ATOM    298  N   LEU A  19      -2.657  -6.682   1.940  1.00  0.00           N  
ATOM    299  CA  LEU A  19      -1.750  -6.145   2.930  1.00  0.00           C  
ATOM    300  C   LEU A  19      -2.401  -5.025   3.732  1.00  0.00           C  
ATOM    301  O   LEU A  19      -2.240  -4.998   4.955  1.00  0.00           O  
ATOM    302  CB  LEU A  19      -0.478  -5.627   2.248  1.00  0.00           C  
ATOM    303  CG  LEU A  19       0.354  -6.679   1.504  1.00  0.00           C  
ATOM    304  CD1 LEU A  19       1.476  -5.991   0.738  1.00  0.00           C  
ATOM    305  CD2 LEU A  19       0.909  -7.686   2.500  1.00  0.00           C  
ATOM    306  H   LEU A  19      -2.438  -6.589   0.945  1.00  0.00           H  
ATOM    307  HA  LEU A  19      -1.504  -6.936   3.627  1.00  0.00           H  
ATOM    308 1HB  LEU A  19      -0.758  -4.857   1.530  1.00  0.00           H  
ATOM    309 2HB  LEU A  19       0.162  -5.173   3.005  1.00  0.00           H  
ATOM    310  HG  LEU A  19      -0.276  -7.195   0.779  1.00  0.00           H  
ATOM    311 1HD1 LEU A  19       2.067  -6.739   0.209  1.00  0.00           H  
ATOM    312 2HD1 LEU A  19       1.051  -5.291   0.019  1.00  0.00           H  
ATOM    313 3HD1 LEU A  19       2.115  -5.452   1.437  1.00  0.00           H  
ATOM    314 1HD2 LEU A  19       1.499  -8.434   1.971  1.00  0.00           H  
ATOM    315 2HD2 LEU A  19       1.540  -7.171   3.225  1.00  0.00           H  
ATOM    316 3HD2 LEU A  19       0.085  -8.175   3.020  1.00  0.00           H  
ATOM    317  N   PHE A  20      -3.182  -4.134   3.088  1.00  0.00           N  
ATOM    318  CA  PHE A  20      -3.885  -3.118   3.871  1.00  0.00           C  
ATOM    319  C   PHE A  20      -4.994  -3.727   4.693  1.00  0.00           C  
ATOM    320  O   PHE A  20      -5.320  -3.207   5.760  1.00  0.00           O  
ATOM    321  CB  PHE A  20      -4.466  -2.038   2.957  1.00  0.00           C  
ATOM    322  CG  PHE A  20      -3.476  -0.977   2.567  1.00  0.00           C  
ATOM    323  CD1 PHE A  20      -2.915  -0.965   1.298  1.00  0.00           C  
ATOM    324  CD2 PHE A  20      -3.103   0.010   3.467  1.00  0.00           C  
ATOM    325  CE1 PHE A  20      -2.004   0.010   0.938  1.00  0.00           C  
ATOM    326  CE2 PHE A  20      -2.194   0.986   3.109  1.00  0.00           C  
ATOM    327  CZ  PHE A  20      -1.644   0.986   1.843  1.00  0.00           C  
ATOM    328  H   PHE A  20      -3.222  -4.136   2.063  1.00  0.00           H  
ATOM    329  HA  PHE A  20      -3.165  -2.681   4.559  1.00  0.00           H  
ATOM    330 1HB  PHE A  20      -4.847  -2.498   2.047  1.00  0.00           H  
ATOM    331 2HB  PHE A  20      -5.305  -1.553   3.455  1.00  0.00           H  
ATOM    332  HD1 PHE A  20      -3.201  -1.736   0.582  1.00  0.00           H  
ATOM    333  HD2 PHE A  20      -3.538   0.010   4.467  1.00  0.00           H  
ATOM    334  HE1 PHE A  20      -1.571   0.008  -0.062  1.00  0.00           H  
ATOM    335  HE2 PHE A  20      -1.910   1.756   3.826  1.00  0.00           H  
ATOM    336  HZ  PHE A  20      -0.926   1.754   1.561  1.00  0.00           H  
ATOM    337  N   GLU A  21      -5.597  -4.786   4.192  1.00  0.00           N  
ATOM    338  CA  GLU A  21      -6.628  -5.436   4.996  1.00  0.00           C  
ATOM    339  C   GLU A  21      -6.036  -6.054   6.239  1.00  0.00           C  
ATOM    340  O   GLU A  21      -6.553  -5.875   7.357  1.00  0.00           O  
ATOM    341  CB  GLU A  21      -7.354  -6.516   4.144  1.00  0.00           C  
ATOM    342  CG  GLU A  21      -8.566  -7.223   4.834  1.00  0.00           C  
ATOM    343  CD  GLU A  21      -9.331  -8.272   4.050  1.00  0.00           C  
ATOM    344  OE1 GLU A  21      -9.882  -7.989   2.968  1.00  0.00           O  
ATOM    345  OE2 GLU A  21      -9.361  -9.421   4.538  1.00  0.00           O1-
ATOM    346  H   GLU A  21      -5.352  -5.139   3.276  1.00  0.00           H  
ATOM    347  HA  GLU A  21      -7.363  -4.673   5.313  1.00  0.00           H  
ATOM    348 2HB  GLU A  21      -6.629  -7.293   3.828  1.00  0.00           H  
ATOM    349 3HB  GLU A  21      -7.709  -6.072   3.194  1.00  0.00           H  
ATOM    350 2HG  GLU A  21      -9.312  -6.489   5.178  1.00  0.00           H  
ATOM    351 3HG  GLU A  21      -8.248  -7.769   5.737  1.00  0.00           H  
ATOM    352  N   ALA A  22      -4.808  -6.680   6.097  1.00  0.00           N  
ATOM    353  CA  ALA A  22      -4.098  -7.224   7.251  1.00  0.00           C  
ATOM    354  C   ALA A  22      -3.683  -6.124   8.198  1.00  0.00           C  
ATOM    355  O   ALA A  22      -3.846  -6.279   9.403  1.00  0.00           O  
ATOM    356  CB  ALA A  22      -2.904  -8.038   6.723  1.00  0.00           C  
ATOM    357  H   ALA A  22      -4.413  -6.780   5.177  1.00  0.00           H  
ATOM    358  HA  ALA A  22      -4.783  -7.893   7.805  1.00  0.00           H  
ATOM    359 1HB  ALA A  22      -3.229  -8.863   6.061  1.00  0.00           H  
ATOM    360 2HB  ALA A  22      -2.200  -7.414   6.139  1.00  0.00           H  
ATOM    361 3HB  ALA A  22      -2.325  -8.499   7.544  1.00  0.00           H  
ATOM    362  N   GLU A  23      -3.089  -5.040   7.660  1.00  0.00           N  
ATOM    363  CA  GLU A  23      -2.657  -3.927   8.496  1.00  0.00           C  
ATOM    364  C   GLU A  23      -3.825  -3.314   9.249  1.00  0.00           C  
ATOM    365  O   GLU A  23      -3.685  -2.965  10.426  1.00  0.00           O  
ATOM    366  CB  GLU A  23      -1.957  -2.842   7.677  1.00  0.00           C  
ATOM    367  CG  GLU A  23      -1.232  -1.742   8.521  1.00  0.00           C  
ATOM    368  CD  GLU A  23      -2.140  -0.604   9.032  1.00  0.00           C  
ATOM    369  OE1 GLU A  23      -3.132  -0.370   8.394  1.00  0.00           O  
ATOM    370  OE2 GLU A  23      -1.805   0.044  10.021  1.00  0.00           O1-
ATOM    371  H   GLU A  23      -2.927  -4.994   6.653  1.00  0.00           H  
ATOM    372  HA  GLU A  23      -1.956  -4.305   9.222  1.00  0.00           H  
ATOM    373 1HB  GLU A  23      -1.217  -3.308   7.023  1.00  0.00           H  
ATOM    374 2HB  GLU A  23      -2.689  -2.351   7.034  1.00  0.00           H  
ATOM    375 1HG  GLU A  23      -0.733  -2.211   9.371  1.00  0.00           H  
ATOM    376 2HG  GLU A  23      -0.483  -1.323   7.882  1.00  0.00           H  
ATOM    377  N   SER A  24      -4.985  -3.191   8.586  1.00  0.00           N  
ATOM    378  CA  SER A  24      -6.152  -2.604   9.212  1.00  0.00           C  
ATOM    379  C   SER A  24      -6.538  -3.453  10.410  1.00  0.00           C  
ATOM    380  O   SER A  24      -6.817  -2.915  11.487  1.00  0.00           O  
ATOM    381  CB  SER A  24      -7.296  -2.513   8.213  1.00  0.00           C  
ATOM    382  OG  SER A  24      -6.982  -1.622   7.156  1.00  0.00           O  
ATOM    383  H   SER A  24      -5.037  -3.444   7.601  1.00  0.00           H  
ATOM    384  HA  SER A  24      -5.898  -1.602   9.558  1.00  0.00           H  
ATOM    385 1HB  SER A  24      -7.513  -3.498   7.807  1.00  0.00           H  
ATOM    386 2HB  SER A  24      -8.189  -2.167   8.727  1.00  0.00           H  
ATOM    387  HG  SER A  24      -6.383  -2.124   6.565  1.00  0.00           H  
ATOM    388  N   ARG A  25      -6.475  -4.785  10.259  1.00  0.00           N  
ATOM    389  CA  ARG A  25      -6.779  -5.658  11.378  1.00  0.00           C  
ATOM    390  C   ARG A  25      -5.737  -5.509  12.484  1.00  0.00           C  
ATOM    391  O   ARG A  25      -6.099  -5.498  13.662  1.00  0.00           O  
ATOM    392  CB  ARG A  25      -6.872  -7.117  10.958  1.00  0.00           C  
ATOM    393  CG  ARG A  25      -7.167  -8.100  12.114  1.00  0.00           C  
ATOM    394  CD  ARG A  25      -8.484  -7.821  12.778  1.00  0.00           C  
ATOM    395  NE  ARG A  25      -8.772  -8.762  13.834  1.00  0.00           N  
ATOM    396  CZ  ARG A  25      -9.770  -8.635  14.735  1.00  0.00           C  
ATOM    397  NH1 ARG A  25     -10.600  -7.592  14.712  1.00  0.00           N1+
ATOM    398  NH2 ARG A  25      -9.915  -9.575  15.652  1.00  0.00           N  
ATOM    399  H   ARG A  25      -6.294  -5.175   9.324  1.00  0.00           H  
ATOM    400  HA  ARG A  25      -7.748  -5.352  11.769  1.00  0.00           H  
ATOM    401 1HB  ARG A  25      -7.651  -7.228  10.207  1.00  0.00           H  
ATOM    402 2HB  ARG A  25      -5.930  -7.419  10.497  1.00  0.00           H  
ATOM    403 1HG  ARG A  25      -7.194  -9.115  11.726  1.00  0.00           H  
ATOM    404 2HG  ARG A  25      -6.387  -8.028  12.863  1.00  0.00           H  
ATOM    405 1HD  ARG A  25      -8.465  -6.834  13.231  1.00  0.00           H  
ATOM    406 2HD  ARG A  25      -9.286  -7.869  12.043  1.00  0.00           H  
ATOM    407  HE  ARG A  25      -8.176  -9.589  13.918  1.00  0.00           H  
ATOM    408 1HH1 ARG A  25     -10.504  -6.840  14.005  1.00  0.00           H  
ATOM    409 2HH1 ARG A  25     -11.337  -7.521  15.395  1.00  0.00           H  
ATOM    410 1HH2 ARG A  25      -9.253 -10.375  15.667  1.00  0.00           H  
ATOM    411 2HH2 ARG A  25     -10.645  -9.517  16.342  1.00  0.00           H  
ATOM    412  N   LEU A  26      -4.448  -5.397  12.133  1.00  0.00           N  
ATOM    413  CA  LEU A  26      -3.437  -5.253  13.175  1.00  0.00           C  
ATOM    414  C   LEU A  26      -3.715  -3.995  13.972  1.00  0.00           C  
ATOM    415  O   LEU A  26      -3.620  -4.001  15.201  1.00  0.00           O  
ATOM    416  CB  LEU A  26      -2.026  -5.079  12.569  1.00  0.00           C  
ATOM    417  CG  LEU A  26      -1.392  -6.268  11.849  1.00  0.00           C  
ATOM    418  CD1 LEU A  26      -0.145  -5.837  11.168  1.00  0.00           C  
ATOM    419  CD2 LEU A  26      -1.042  -7.282  12.792  1.00  0.00           C  
ATOM    420  H   LEU A  26      -4.185  -5.474  11.144  1.00  0.00           H  
ATOM    421  HA  LEU A  26      -3.485  -6.104  13.844  1.00  0.00           H  
ATOM    422 1HB  LEU A  26      -2.067  -4.261  11.859  1.00  0.00           H  
ATOM    423 2HB  LEU A  26      -1.350  -4.784  13.370  1.00  0.00           H  
ATOM    424  HG  LEU A  26      -2.084  -6.663  11.114  1.00  0.00           H  
ATOM    425 1HD1 LEU A  26       0.293  -6.700  10.669  1.00  0.00           H  
ATOM    426 2HD1 LEU A  26      -0.358  -5.072  10.451  1.00  0.00           H  
ATOM    427 3HD1 LEU A  26       0.548  -5.448  11.898  1.00  0.00           H  
ATOM    428 1HD2 LEU A  26      -0.589  -8.095  12.262  1.00  0.00           H  
ATOM    429 2HD2 LEU A  26      -0.340  -6.877  13.504  1.00  0.00           H  
ATOM    430 3HD2 LEU A  26      -1.927  -7.616  13.297  1.00  0.00           H  
ATOM    431  N   GLN A  27      -4.087  -2.921  13.274  1.00  0.00           N  
ATOM    432  CA  GLN A  27      -4.382  -1.649  13.897  1.00  0.00           C  
ATOM    433  C   GLN A  27      -5.562  -1.776  14.866  1.00  0.00           C  
ATOM    434  O   GLN A  27      -5.505  -1.230  15.969  1.00  0.00           O  
ATOM    435  CB  GLN A  27      -4.649  -0.602  12.829  1.00  0.00           C  
ATOM    436  CG  GLN A  27      -4.769   0.797  13.334  1.00  0.00           C  
ATOM    437  CD  GLN A  27      -5.062   1.733  12.213  1.00  0.00           C  
ATOM    438  NE2 GLN A  27      -4.228   1.777  11.169  1.00  0.00           N  
ATOM    439  OE1 GLN A  27      -6.086   2.420  12.269  1.00  0.00           O  
ATOM    440  H   GLN A  27      -4.106  -2.988  12.250  1.00  0.00           H  
ATOM    441  HA  GLN A  27      -3.511  -1.334  14.466  1.00  0.00           H  
ATOM    442 1HB  GLN A  27      -3.852  -0.643  12.081  1.00  0.00           H  
ATOM    443 2HB  GLN A  27      -5.577  -0.843  12.315  1.00  0.00           H  
ATOM    444 1HG  GLN A  27      -5.580   0.859  14.063  1.00  0.00           H  
ATOM    445 2HG  GLN A  27      -3.826   1.092  13.791  1.00  0.00           H  
ATOM    446 1HE2 GLN A  27      -4.467   2.383  10.387  1.00  0.00           H  
ATOM    447 2HE2 GLN A  27      -3.385   1.183  11.081  1.00  0.00           H  
ATOM    448  N   GLU A  28      -6.630  -2.501  14.461  1.00  0.00           N  
ATOM    449  CA  GLU A  28      -7.789  -2.718  15.337  1.00  0.00           C  
ATOM    450  C   GLU A  28      -7.412  -3.509  16.594  1.00  0.00           C  
ATOM    451  O   GLU A  28      -7.884  -3.200  17.696  1.00  0.00           O  
ATOM    452  CB  GLU A  28      -8.885  -3.521  14.614  1.00  0.00           C  
ATOM    453  CG  GLU A  28      -9.647  -2.807  13.513  1.00  0.00           C  
ATOM    454  CD  GLU A  28     -10.598  -3.740  12.782  1.00  0.00           C  
ATOM    455  OE1 GLU A  28     -10.532  -4.940  13.025  1.00  0.00           O  
ATOM    456  OE2 GLU A  28     -11.403  -3.267  12.009  1.00  0.00           O1-
ATOM    457  H   GLU A  28      -6.647  -2.858  13.500  1.00  0.00           H  
ATOM    458  HA  GLU A  28      -8.187  -1.752  15.634  1.00  0.00           H  
ATOM    459 1HB  GLU A  28      -8.435  -4.407  14.171  1.00  0.00           H  
ATOM    460 2HB  GLU A  28      -9.613  -3.867  15.345  1.00  0.00           H  
ATOM    461 1HG  GLU A  28     -10.223  -1.999  13.956  1.00  0.00           H  
ATOM    462 2HG  GLU A  28      -8.941  -2.374  12.808  1.00  0.00           H  
ATOM    463  N   ILE A  29      -6.527  -4.503  16.436  1.00  0.00           N  
ATOM    464  CA  ILE A  29      -6.091  -5.316  17.564  1.00  0.00           C  
ATOM    465  C   ILE A  29      -5.309  -4.415  18.522  1.00  0.00           C  
ATOM    466  O   ILE A  29      -5.530  -4.466  19.740  1.00  0.00           O  
ATOM    467  CB  ILE A  29      -5.224  -6.512  17.108  1.00  0.00           C  
ATOM    468  CG1 ILE A  29      -6.067  -7.508  16.293  1.00  0.00           C  
ATOM    469  CG2 ILE A  29      -4.719  -7.243  18.376  1.00  0.00           C  
ATOM    470  CD1 ILE A  29      -5.221  -8.536  15.519  1.00  0.00           C  
ATOM    471  H   ILE A  29      -6.223  -4.729  15.483  1.00  0.00           H  
ATOM    472  HA  ILE A  29      -6.959  -5.702  18.083  1.00  0.00           H  
ATOM    473  HB  ILE A  29      -4.411  -6.174  16.492  1.00  0.00           H  
ATOM    474 1HG1 ILE A  29      -6.727  -8.052  16.965  1.00  0.00           H  
ATOM    475 2HG1 ILE A  29      -6.679  -6.958  15.581  1.00  0.00           H  
ATOM    476 1HG2 ILE A  29      -4.142  -8.099  18.105  1.00  0.00           H  
ATOM    477 2HG2 ILE A  29      -4.109  -6.583  18.970  1.00  0.00           H  
ATOM    478 3HG2 ILE A  29      -5.570  -7.574  18.967  1.00  0.00           H  
ATOM    479 1HD1 ILE A  29      -5.887  -9.202  14.973  1.00  0.00           H  
ATOM    480 2HD1 ILE A  29      -4.569  -8.021  14.818  1.00  0.00           H  
ATOM    481 3HD1 ILE A  29      -4.623  -9.121  16.198  1.00  0.00           H  
ATOM    482  N   ILE A  30      -4.414  -3.582  17.979  1.00  0.00           N  
ATOM    483  CA  ILE A  30      -3.630  -2.646  18.770  1.00  0.00           C  
ATOM    484  C   ILE A  30      -4.558  -1.693  19.509  1.00  0.00           C  
ATOM    485  O   ILE A  30      -4.408  -1.505  20.711  1.00  0.00           O  
ATOM    486  CB  ILE A  30      -2.658  -1.852  17.874  1.00  0.00           C  
ATOM    487  CG1 ILE A  30      -1.574  -2.798  17.343  1.00  0.00           C  
ATOM    488  CG2 ILE A  30      -2.059  -0.681  18.667  1.00  0.00           C  
ATOM    489  CD1 ILE A  30      -0.758  -2.266  16.159  1.00  0.00           C  
ATOM    490  H   ILE A  30      -4.267  -3.619  16.963  1.00  0.00           H  
ATOM    491  HA  ILE A  30      -3.052  -3.209  19.501  1.00  0.00           H  
ATOM    492  HB  ILE A  30      -3.190  -1.465  17.012  1.00  0.00           H  
ATOM    493 1HG1 ILE A  30      -0.887  -2.998  18.157  1.00  0.00           H  
ATOM    494 2HG1 ILE A  30      -2.034  -3.728  17.056  1.00  0.00           H  
ATOM    495 1HG2 ILE A  30      -1.390  -0.128  18.054  1.00  0.00           H  
ATOM    496 2HG2 ILE A  30      -2.847  -0.025  18.989  1.00  0.00           H  
ATOM    497 3HG2 ILE A  30      -1.527  -1.041  19.530  1.00  0.00           H  
ATOM    498 1HD1 ILE A  30      -0.013  -3.012  15.877  1.00  0.00           H  
ATOM    499 2HD1 ILE A  30      -1.422  -2.090  15.320  1.00  0.00           H  
ATOM    500 3HD1 ILE A  30      -0.261  -1.352  16.404  1.00  0.00           H  
ATOM    501  N   LEU A  31      -5.547  -1.119  18.821  1.00  0.00           N  
ATOM    502  CA  LEU A  31      -6.492  -0.235  19.489  1.00  0.00           C  
ATOM    503  C   LEU A  31      -7.110  -0.887  20.708  1.00  0.00           C  
ATOM    504  O   LEU A  31      -7.126  -0.290  21.791  1.00  0.00           O  
ATOM    505  CB  LEU A  31      -7.618   0.150  18.525  1.00  0.00           C  
ATOM    506  CG  LEU A  31      -8.840   0.937  19.095  1.00  0.00           C  
ATOM    507  CD1 LEU A  31      -8.451   2.303  19.630  1.00  0.00           C  
ATOM    508  CD2 LEU A  31      -9.840   1.057  17.986  1.00  0.00           C  
ATOM    509  H   LEU A  31      -5.627  -1.279  17.813  1.00  0.00           H  
ATOM    510  HA  LEU A  31      -5.958   0.656  19.801  1.00  0.00           H  
ATOM    511 1HB  LEU A  31      -7.181   0.751  17.725  1.00  0.00           H  
ATOM    512 2HB  LEU A  31      -8.001  -0.756  18.075  1.00  0.00           H  
ATOM    513  HG  LEU A  31      -9.283   0.377  19.920  1.00  0.00           H  
ATOM    514 1HD1 LEU A  31      -9.336   2.816  20.012  1.00  0.00           H  
ATOM    515 2HD1 LEU A  31      -7.726   2.202  20.439  1.00  0.00           H  
ATOM    516 3HD1 LEU A  31      -8.034   2.875  18.833  1.00  0.00           H  
ATOM    517 1HD2 LEU A  31     -10.709   1.573  18.353  1.00  0.00           H  
ATOM    518 2HD2 LEU A  31      -9.387   1.609  17.163  1.00  0.00           H  
ATOM    519 3HD2 LEU A  31     -10.123   0.064  17.638  1.00  0.00           H  
ATOM    520  N   LYS A  32      -7.646  -2.096  20.543  1.00  0.00           N  
ATOM    521  CA  LYS A  32      -8.282  -2.751  21.669  1.00  0.00           C  
ATOM    522  C   LYS A  32      -7.290  -2.914  22.817  1.00  0.00           C  
ATOM    523  O   LYS A  32      -7.636  -2.589  23.955  1.00  0.00           O  
ATOM    524  CB  LYS A  32      -8.919  -4.083  21.244  1.00  0.00           C  
ATOM    525  CG  LYS A  32      -9.697  -4.828  22.373  1.00  0.00           C  
ATOM    526  CD  LYS A  32     -10.499  -6.038  21.811  1.00  0.00           C  
ATOM    527  CE  LYS A  32     -11.424  -6.696  22.875  1.00  0.00           C  
ATOM    528  NZ  LYS A  32     -10.685  -7.560  23.847  1.00  0.00           N1+
ATOM    529  H   LYS A  32      -7.622  -2.545  19.620  1.00  0.00           H  
ATOM    530  HA  LYS A  32      -9.082  -2.106  22.024  1.00  0.00           H  
ATOM    531 1HB  LYS A  32      -9.600  -3.901  20.413  1.00  0.00           H  
ATOM    532 2HB  LYS A  32      -8.132  -4.751  20.873  1.00  0.00           H  
ATOM    533 1HG  LYS A  32      -8.980  -5.192  23.114  1.00  0.00           H  
ATOM    534 2HG  LYS A  32     -10.379  -4.135  22.866  1.00  0.00           H  
ATOM    535 1HD  LYS A  32     -11.108  -5.714  20.967  1.00  0.00           H  
ATOM    536 2HD  LYS A  32      -9.804  -6.796  21.457  1.00  0.00           H  
ATOM    537 1HE  LYS A  32     -11.923  -5.902  23.427  1.00  0.00           H  
ATOM    538 2HE  LYS A  32     -12.175  -7.299  22.370  1.00  0.00           H  
ATOM    539 1HZ  LYS A  32     -11.315  -7.955  24.523  1.00  0.00           H  
ATOM    540 2HZ  LYS A  32     -10.220  -8.338  23.340  1.00  0.00           H  
ATOM    541 3HZ  LYS A  32      -9.979  -7.002  24.333  1.00  0.00           H  
ATOM    542  N   LEU A  33      -6.064  -3.375  22.516  1.00  0.00           N  
ATOM    543  CA  LEU A  33      -5.017  -3.592  23.518  1.00  0.00           C  
ATOM    544  C   LEU A  33      -4.567  -2.323  24.239  1.00  0.00           C  
ATOM    545  O   LEU A  33      -4.298  -2.357  25.441  1.00  0.00           O  
ATOM    546  CB  LEU A  33      -3.809  -4.254  22.846  1.00  0.00           C  
ATOM    547  CG  LEU A  33      -3.978  -5.725  22.403  1.00  0.00           C  
ATOM    548  CD1 LEU A  33      -2.809  -6.153  21.517  1.00  0.00           C  
ATOM    549  CD2 LEU A  33      -4.003  -6.583  23.639  1.00  0.00           C  
ATOM    550  H   LEU A  33      -5.864  -3.620  21.540  1.00  0.00           H  
ATOM    551  HA  LEU A  33      -5.427  -4.254  24.267  1.00  0.00           H  
ATOM    552 1HB  LEU A  33      -3.555  -3.668  21.965  1.00  0.00           H  
ATOM    553 2HB  LEU A  33      -2.975  -4.214  23.539  1.00  0.00           H  
ATOM    554  HG  LEU A  33      -4.903  -5.848  21.834  1.00  0.00           H  
ATOM    555 1HD1 LEU A  33      -2.938  -7.190  21.218  1.00  0.00           H  
ATOM    556 2HD1 LEU A  33      -2.783  -5.526  20.631  1.00  0.00           H  
ATOM    557 3HD1 LEU A  33      -1.886  -6.050  22.059  1.00  0.00           H  
ATOM    558 1HD2 LEU A  33      -4.078  -7.613  23.382  1.00  0.00           H  
ATOM    559 2HD2 LEU A  33      -3.082  -6.430  24.185  1.00  0.00           H  
ATOM    560 3HD2 LEU A  33      -4.837  -6.322  24.257  1.00  0.00           H  
ATOM    561  N   LEU A  34      -4.498  -1.206  23.515  1.00  0.00           N  
ATOM    562  CA  LEU A  34      -4.137   0.081  24.099  1.00  0.00           C  
ATOM    563  C   LEU A  34      -5.172   0.526  25.122  1.00  0.00           C  
ATOM    564  O   LEU A  34      -4.820   1.151  26.125  1.00  0.00           O  
ATOM    565  CB  LEU A  34      -4.022   1.155  23.008  1.00  0.00           C  
ATOM    566  CG  LEU A  34      -2.826   1.049  22.045  1.00  0.00           C  
ATOM    567  CD1 LEU A  34      -3.045   1.973  20.921  1.00  0.00           C  
ATOM    568  CD2 LEU A  34      -1.539   1.452  22.733  1.00  0.00           C  
ATOM    569  H   LEU A  34      -4.667  -1.271  22.509  1.00  0.00           H  
ATOM    570  HA  LEU A  34      -3.188  -0.033  24.609  1.00  0.00           H  
ATOM    571 1HB  LEU A  34      -4.929   1.107  22.403  1.00  0.00           H  
ATOM    572 2HB  LEU A  34      -3.987   2.133  23.490  1.00  0.00           H  
ATOM    573  HG  LEU A  34      -2.744   0.034  21.676  1.00  0.00           H  
ATOM    574 1HD1 LEU A  34      -2.225   1.904  20.252  1.00  0.00           H  
ATOM    575 2HD1 LEU A  34      -3.956   1.705  20.408  1.00  0.00           H  
ATOM    576 3HD1 LEU A  34      -3.115   2.962  21.290  1.00  0.00           H  
ATOM    577 1HD2 LEU A  34      -0.734   1.376  22.014  1.00  0.00           H  
ATOM    578 2HD2 LEU A  34      -1.613   2.474  23.087  1.00  0.00           H  
ATOM    579 3HD2 LEU A  34      -1.338   0.806  23.574  1.00  0.00           H  
ATOM    580  N   GLU A  35      -6.441   0.226  24.853  1.00  0.00           N  
ATOM    581  CA  GLU A  35      -7.491   0.595  25.798  1.00  0.00           C  
ATOM    582  C   GLU A  35      -7.542  -0.371  26.956  1.00  0.00           C  
ATOM    583  O   GLU A  35      -7.505   0.044  28.134  1.00  0.00           O  
ATOM    584  CB  GLU A  35      -8.864   0.639  25.066  1.00  0.00           C  
ATOM    585  CG  GLU A  35     -10.085   1.072  25.941  1.00  0.00           C  
ATOM    586  CD  GLU A  35     -11.451   1.145  25.287  1.00  0.00           C  
ATOM    587  OE1 GLU A  35     -11.919   0.168  24.670  1.00  0.00           O  
ATOM    588  OE2 GLU A  35     -12.075   2.219  25.415  1.00  0.00           O1-
ATOM    589  H   GLU A  35      -6.677  -0.256  23.997  1.00  0.00           H  
ATOM    590  HA  GLU A  35      -7.266   1.599  26.202  1.00  0.00           H  
ATOM    591 2HB  GLU A  35      -9.084  -0.354  24.624  1.00  0.00           H  
ATOM    592 3HB  GLU A  35      -8.805   1.319  24.195  1.00  0.00           H  
ATOM    593 2HG  GLU A  35      -9.913   2.056  26.407  1.00  0.00           H  
ATOM    594 3HG  GLU A  35     -10.246   0.372  26.777  1.00  0.00           H  
ATOM    595  N   ARG A  36      -7.542  -1.696  26.681  1.00  0.00           N  
ATOM    596  CA  ARG A  36      -7.460  -2.727  27.710  1.00  0.00           C  
ATOM    597  C   ARG A  36      -6.607  -3.894  27.192  1.00  0.00           C  
ATOM    598  O   ARG A  36      -7.032  -4.567  26.259  1.00  0.00           O  
ATOM    599  CB  ARG A  36      -8.829  -3.327  28.044  1.00  0.00           C  
ATOM    600  CG  ARG A  36      -9.865  -2.413  28.645  1.00  0.00           C  
ATOM    601  CD  ARG A  36      -9.544  -1.998  30.025  1.00  0.00           C  
ATOM    602  NE  ARG A  36     -10.609  -1.186  30.588  1.00  0.00           N  
ATOM    603  CZ  ARG A  36     -10.762   0.150  30.413  1.00  0.00           C  
ATOM    604  NH1 ARG A  36      -9.912   0.856  29.687  1.00  0.00           N1+
ATOM    605  NH2 ARG A  36     -11.793   0.757  30.988  1.00  0.00           N  
ATOM    606  H   ARG A  36      -7.584  -1.978  25.696  1.00  0.00           H  
ATOM    607  HA  ARG A  36      -7.029  -2.283  28.597  1.00  0.00           H  
ATOM    608 1HB  ARG A  36      -9.265  -3.726  27.130  1.00  0.00           H  
ATOM    609 2HB  ARG A  36      -8.699  -4.166  28.729  1.00  0.00           H  
ATOM    610 1HG  ARG A  36      -9.969  -1.549  28.040  1.00  0.00           H  
ATOM    611 2HG  ARG A  36     -10.818  -2.939  28.677  1.00  0.00           H  
ATOM    612 1HD  ARG A  36      -9.427  -2.883  30.648  1.00  0.00           H  
ATOM    613 2HD  ARG A  36      -8.626  -1.420  30.047  1.00  0.00           H  
ATOM    614  HE  ARG A  36     -11.296  -1.662  31.157  1.00  0.00           H  
ATOM    615 1HH1 ARG A  36      -9.092   0.422  29.220  1.00  0.00           H  
ATOM    616 2HH1 ARG A  36     -10.054   1.845  29.577  1.00  0.00           H  
ATOM    617 1HH2 ARG A  36     -12.450   0.224  31.544  1.00  0.00           H  
ATOM    618 2HH2 ARG A  36     -11.928   1.750  30.868  1.00  0.00           H  
ATOM    619  N   PRO A  37      -5.467  -4.240  27.808  1.00  0.00           N  
ATOM    620  CA  PRO A  37      -4.653  -5.350  27.368  1.00  0.00           C  
ATOM    621  C   PRO A  37      -5.350  -6.660  27.732  1.00  0.00           C  
ATOM    622  O   PRO A  37      -5.894  -6.774  28.835  1.00  0.00           O  
ATOM    623  CB  PRO A  37      -3.345  -5.156  28.142  1.00  0.00           C  
ATOM    624  CG  PRO A  37      -3.755  -4.427  29.376  1.00  0.00           C  
ATOM    625  CD  PRO A  37      -4.884  -3.537  28.928  1.00  0.00           C  
ATOM    626  HA  PRO A  37      -4.478  -5.276  26.290  1.00  0.00           H  
ATOM    627 1HB  PRO A  37      -2.886  -6.132  28.356  1.00  0.00           H  
ATOM    628 2HB  PRO A  37      -2.627  -4.590  27.530  1.00  0.00           H  
ATOM    629 1HG  PRO A  37      -4.062  -5.140  30.155  1.00  0.00           H  
ATOM    630 2HG  PRO A  37      -2.905  -3.859  29.782  1.00  0.00           H  
ATOM    631 1HD  PRO A  37      -5.616  -3.434  29.743  1.00  0.00           H  
ATOM    632 2HD  PRO A  37      -4.485  -2.554  28.638  1.00  0.00           H  
ATOM    633  N   ASP A  38      -5.246  -7.647  26.852  1.00  0.00           N  
ATOM    634  CA  ASP A  38      -5.766  -9.003  27.023  1.00  0.00           C  
ATOM    635  C   ASP A  38      -4.775  -9.979  26.412  1.00  0.00           C  
ATOM    636  O   ASP A  38      -4.354  -9.770  25.266  1.00  0.00           O  
ATOM    637  CB  ASP A  38      -7.124  -9.186  26.341  1.00  0.00           C  
ATOM    638  CG  ASP A  38      -8.345  -8.497  26.999  1.00  0.00           C  
ATOM    639  OD1 ASP A  38      -8.820  -8.986  28.004  1.00  0.00           O  
ATOM    640  OD2 ASP A  38      -8.801  -7.504  26.454  1.00  0.00           O1-
ATOM    641  H   ASP A  38      -4.780  -7.446  25.974  1.00  0.00           H  
ATOM    642  HA  ASP A  38      -5.851  -9.222  28.094  1.00  0.00           H  
ATOM    643 1HB  ASP A  38      -7.039  -8.791  25.337  1.00  0.00           H  
ATOM    644 2HB  ASP A  38      -7.332 -10.258  26.239  1.00  0.00           H  
ATOM    645  N   GLU A  39      -4.436 -11.058  27.127  1.00  0.00           N  
ATOM    646  CA  GLU A  39      -3.469 -12.004  26.564  1.00  0.00           C  
ATOM    647  C   GLU A  39      -3.886 -12.582  25.208  1.00  0.00           C  
ATOM    648  O   GLU A  39      -3.034 -12.760  24.332  1.00  0.00           O  
ATOM    649  CB  GLU A  39      -3.247 -13.156  27.547  1.00  0.00           C  
ATOM    650  CG  GLU A  39      -2.558 -12.754  28.850  1.00  0.00           C  
ATOM    651  CD  GLU A  39      -3.498 -12.162  29.878  1.00  0.00           C  
ATOM    652  OE1 GLU A  39      -4.678 -12.055  29.590  1.00  0.00           O  
ATOM    653  OE2 GLU A  39      -3.044 -11.808  30.935  1.00  0.00           O1-
ATOM    654  H   GLU A  39      -4.800 -11.213  28.072  1.00  0.00           H  
ATOM    655  HA  GLU A  39      -2.526 -11.469  26.433  1.00  0.00           H  
ATOM    656 1HB  GLU A  39      -4.200 -13.620  27.788  1.00  0.00           H  
ATOM    657 2HB  GLU A  39      -2.625 -13.912  27.070  1.00  0.00           H  
ATOM    658 1HG  GLU A  39      -2.077 -13.635  29.271  1.00  0.00           H  
ATOM    659 2HG  GLU A  39      -1.785 -12.025  28.617  1.00  0.00           H  
ATOM    660  N   LYS A  40      -5.187 -12.821  25.001  1.00  0.00           N  
ATOM    661  CA  LYS A  40      -5.616 -13.395  23.729  1.00  0.00           C  
ATOM    662  C   LYS A  40      -5.228 -12.501  22.574  1.00  0.00           C  
ATOM    663  O   LYS A  40      -4.647 -12.974  21.598  1.00  0.00           O  
ATOM    664  CB  LYS A  40      -7.151 -13.630  23.759  1.00  0.00           C  
ATOM    665  CG  LYS A  40      -7.580 -14.772  24.712  1.00  0.00           C  
ATOM    666  CD  LYS A  40      -9.089 -15.031  24.769  1.00  0.00           C  
ATOM    667  CE  LYS A  40      -9.370 -16.164  25.765  1.00  0.00           C  
ATOM    668  NZ  LYS A  40     -10.824 -16.391  25.850  1.00  0.00           N1+
ATOM    669  H   LYS A  40      -5.866 -12.605  25.718  1.00  0.00           H  
ATOM    670  HA  LYS A  40      -5.097 -14.361  23.589  1.00  0.00           H  
ATOM    671 2HB  LYS A  40      -7.516 -13.839  22.732  1.00  0.00           H  
ATOM    672 3HB  LYS A  40      -7.665 -12.695  24.058  1.00  0.00           H  
ATOM    673 2HG  LYS A  40      -7.193 -14.571  25.730  1.00  0.00           H  
ATOM    674 3HG  LYS A  40      -7.113 -15.725  24.402  1.00  0.00           H  
ATOM    675 2HD  LYS A  40      -9.461 -15.306  23.761  1.00  0.00           H  
ATOM    676 3HD  LYS A  40      -9.618 -14.101  25.054  1.00  0.00           H  
ATOM    677 2HE  LYS A  40      -8.974 -15.919  26.772  1.00  0.00           H  
ATOM    678 3HE  LYS A  40      -8.850 -17.094  25.452  1.00  0.00           H  
ATOM    679 1HZ  LYS A  40     -11.263 -16.274  24.928  1.00  0.00           H  
ATOM    680 2HZ  LYS A  40     -11.035 -17.350  26.146  1.00  0.00           H  
ATOM    681 3HZ  LYS A  40     -11.178 -15.722  26.518  1.00  0.00           H  
ATOM    682  N   GLU A  41      -5.578 -11.216  22.671  1.00  0.00           N  
ATOM    683  CA  GLU A  41      -5.212 -10.254  21.656  1.00  0.00           C  
ATOM    684  C   GLU A  41      -3.706 -10.039  21.484  1.00  0.00           C  
ATOM    685  O   GLU A  41      -3.258  -9.897  20.350  1.00  0.00           O  
ATOM    686  CB  GLU A  41      -5.963  -8.954  21.859  1.00  0.00           C  
ATOM    687  CG  GLU A  41      -7.435  -9.034  21.496  1.00  0.00           C  
ATOM    688  CD  GLU A  41      -8.269  -9.701  22.530  1.00  0.00           C  
ATOM    689  OE1 GLU A  41      -7.728 -10.096  23.526  1.00  0.00           O  
ATOM    690  OE2 GLU A  41      -9.464  -9.772  22.362  1.00  0.00           O1-
ATOM    691  H   GLU A  41      -6.130 -10.891  23.472  1.00  0.00           H  
ATOM    692  HA  GLU A  41      -5.576 -10.650  20.707  1.00  0.00           H  
ATOM    693 1HB  GLU A  41      -5.931  -8.689  22.904  1.00  0.00           H  
ATOM    694 2HB  GLU A  41      -5.493  -8.157  21.290  1.00  0.00           H  
ATOM    695 1HG  GLU A  41      -7.798  -8.020  21.344  1.00  0.00           H  
ATOM    696 2HG  GLU A  41      -7.534  -9.572  20.544  1.00  0.00           H  
ATOM    697  N   GLU A  42      -2.878 -10.011  22.555  1.00  0.00           N  
ATOM    698  CA  GLU A  42      -1.458  -9.857  22.193  1.00  0.00           C  
ATOM    699  C   GLU A  42      -1.007 -11.041  21.329  1.00  0.00           C  
ATOM    700  O   GLU A  42      -0.249 -10.857  20.366  1.00  0.00           O  
ATOM    701  CB  GLU A  42      -0.451  -9.652  23.355  1.00  0.00           C  
ATOM    702  CG  GLU A  42      -0.475  -8.256  24.078  1.00  0.00           C  
ATOM    703  CD  GLU A  42      -1.233  -8.179  25.364  1.00  0.00           C  
ATOM    704  OE1 GLU A  42      -1.638  -9.200  25.828  1.00  0.00           O  
ATOM    705  OE2 GLU A  42      -1.451  -7.088  25.858  1.00  0.00           O1-
ATOM    706  H   GLU A  42      -3.238 -10.066  23.520  1.00  0.00           H  
ATOM    707  HA  GLU A  42      -1.371  -8.967  21.573  1.00  0.00           H  
ATOM    708 1HB  GLU A  42      -0.619 -10.422  24.108  1.00  0.00           H  
ATOM    709 2HB  GLU A  42       0.552  -9.792  22.978  1.00  0.00           H  
ATOM    710 1HG  GLU A  42       0.545  -7.943  24.253  1.00  0.00           H  
ATOM    711 2HG  GLU A  42      -0.901  -7.554  23.387  1.00  0.00           H  
ATOM    712  N   ASP A  43      -1.509 -12.253  21.619  1.00  0.00           N  
ATOM    713  CA  ASP A  43      -1.138 -13.385  20.779  1.00  0.00           C  
ATOM    714  C   ASP A  43      -1.716 -13.245  19.376  1.00  0.00           C  
ATOM    715  O   ASP A  43      -1.029 -13.561  18.400  1.00  0.00           O  
ATOM    716  CB  ASP A  43      -1.571 -14.717  21.391  1.00  0.00           C  
ATOM    717  CG  ASP A  43      -0.722 -15.167  22.593  1.00  0.00           C  
ATOM    718  OD1 ASP A  43       0.357 -14.629  22.813  1.00  0.00           O  
ATOM    719  OD2 ASP A  43      -1.149 -16.070  23.268  1.00  0.00           O1-
ATOM    720  H   ASP A  43      -2.097 -12.380  22.454  1.00  0.00           H  
ATOM    721  HA  ASP A  43      -0.054 -13.402  20.689  1.00  0.00           H  
ATOM    722 1HB  ASP A  43      -2.607 -14.620  21.729  1.00  0.00           H  
ATOM    723 2HB  ASP A  43      -1.550 -15.492  20.630  1.00  0.00           H  
ATOM    724  N   GLU A  44      -2.966 -12.766  19.252  1.00  0.00           N  
ATOM    725  CA  GLU A  44      -3.555 -12.581  17.930  1.00  0.00           C  
ATOM    726  C   GLU A  44      -2.756 -11.565  17.129  1.00  0.00           C  
ATOM    727  O   GLU A  44      -2.557 -11.756  15.926  1.00  0.00           O  
ATOM    728  CB  GLU A  44      -5.016 -12.136  17.979  1.00  0.00           C  
ATOM    729  CG  GLU A  44      -5.681 -12.074  16.576  1.00  0.00           C  
ATOM    730  CD  GLU A  44      -7.131 -11.690  16.605  1.00  0.00           C  
ATOM    731  OE1 GLU A  44      -7.673 -11.588  17.669  1.00  0.00           O  
ATOM    732  OE2 GLU A  44      -7.701 -11.481  15.557  1.00  0.00           O1-
ATOM    733  H   GLU A  44      -3.521 -12.579  20.093  1.00  0.00           H  
ATOM    734  HA  GLU A  44      -3.515 -13.533  17.405  1.00  0.00           H  
ATOM    735 1HB  GLU A  44      -5.588 -12.812  18.616  1.00  0.00           H  
ATOM    736 2HB  GLU A  44      -5.075 -11.139  18.417  1.00  0.00           H  
ATOM    737 1HG  GLU A  44      -5.148 -11.379  15.949  1.00  0.00           H  
ATOM    738 2HG  GLU A  44      -5.590 -13.056  16.116  1.00  0.00           H  
ATOM    739  N   LEU A  45      -2.287 -10.492  17.788  1.00  0.00           N  
ATOM    740  CA  LEU A  45      -1.530  -9.465  17.097  1.00  0.00           C  
ATOM    741  C   LEU A  45      -0.265 -10.099  16.551  1.00  0.00           C  
ATOM    742  O   LEU A  45       0.071  -9.878  15.389  1.00  0.00           O  
ATOM    743  CB  LEU A  45      -1.172  -8.273  18.031  1.00  0.00           C  
ATOM    744  CG  LEU A  45      -0.413  -7.042  17.378  1.00  0.00           C  
ATOM    745  CD1 LEU A  45      -1.243  -6.467  16.254  1.00  0.00           C  
ATOM    746  CD2 LEU A  45      -0.220  -5.913  18.414  1.00  0.00           C  
ATOM    747  H   LEU A  45      -2.526 -10.372  18.772  1.00  0.00           H  
ATOM    748  HA  LEU A  45      -2.131  -9.112  16.268  1.00  0.00           H  
ATOM    749 1HB  LEU A  45      -2.038  -7.916  18.525  1.00  0.00           H  
ATOM    750 2HB  LEU A  45      -0.517  -8.670  18.803  1.00  0.00           H  
ATOM    751  HG  LEU A  45       0.547  -7.374  16.987  1.00  0.00           H  
ATOM    752 1HD1 LEU A  45      -0.722  -5.621  15.806  1.00  0.00           H  
ATOM    753 2HD1 LEU A  45      -1.407  -7.207  15.513  1.00  0.00           H  
ATOM    754 3HD1 LEU A  45      -2.193  -6.131  16.641  1.00  0.00           H  
ATOM    755 1HD2 LEU A  45       0.293  -5.076  17.939  1.00  0.00           H  
ATOM    756 2HD2 LEU A  45      -1.194  -5.584  18.773  1.00  0.00           H  
ATOM    757 3HD2 LEU A  45       0.352  -6.237  19.233  1.00  0.00           H  
ATOM    758  N   LYS A  46       0.417 -10.924  17.359  1.00  0.00           N  
ATOM    759  CA  LYS A  46       1.634 -11.561  16.884  1.00  0.00           C  
ATOM    760  C   LYS A  46       1.366 -12.496  15.705  1.00  0.00           C  
ATOM    761  O   LYS A  46       2.137 -12.490  14.739  1.00  0.00           O  
ATOM    762  CB  LYS A  46       2.340 -12.295  18.022  1.00  0.00           C  
ATOM    763  CG  LYS A  46       3.655 -13.015  17.632  1.00  0.00           C  
ATOM    764  CD  LYS A  46       4.735 -12.041  17.134  1.00  0.00           C  
ATOM    765  CE  LYS A  46       6.082 -12.740  16.971  1.00  0.00           C  
ATOM    766  NZ  LYS A  46       7.080 -11.874  16.273  1.00  0.00           N1+
ATOM    767  H   LYS A  46       0.109 -11.053  18.331  1.00  0.00           H  
ATOM    768  HA  LYS A  46       2.297 -10.785  16.535  1.00  0.00           H  
ATOM    769 1HB  LYS A  46       2.558 -11.587  18.820  1.00  0.00           H  
ATOM    770 2HB  LYS A  46       1.660 -13.044  18.436  1.00  0.00           H  
ATOM    771 1HG  LYS A  46       4.036 -13.550  18.500  1.00  0.00           H  
ATOM    772 2HG  LYS A  46       3.453 -13.746  16.843  1.00  0.00           H  
ATOM    773 1HD  LYS A  46       4.451 -11.638  16.159  1.00  0.00           H  
ATOM    774 2HD  LYS A  46       4.845 -11.212  17.830  1.00  0.00           H  
ATOM    775 1HE  LYS A  46       6.465 -12.989  17.957  1.00  0.00           H  
ATOM    776 2HE  LYS A  46       5.948 -13.661  16.397  1.00  0.00           H  
ATOM    777 1HZ  LYS A  46       7.955 -12.359  16.188  1.00  0.00           H  
ATOM    778 2HZ  LYS A  46       6.730 -11.653  15.349  1.00  0.00           H  
ATOM    779 3HZ  LYS A  46       7.239 -10.990  16.769  1.00  0.00           H  
ATOM    780  N   ARG A  47       0.291 -13.289  15.759  1.00  0.00           N  
ATOM    781  CA  ARG A  47       0.015 -14.182  14.638  1.00  0.00           C  
ATOM    782  C   ARG A  47      -0.298 -13.378  13.374  1.00  0.00           C  
ATOM    783  O   ARG A  47       0.128 -13.737  12.272  1.00  0.00           O  
ATOM    784  CB  ARG A  47      -1.171 -15.089  14.945  1.00  0.00           C  
ATOM    785  CG  ARG A  47      -1.020 -16.072  16.128  1.00  0.00           C  
ATOM    786  CD  ARG A  47      -0.134 -17.264  15.837  1.00  0.00           C  
ATOM    787  NE  ARG A  47       1.310 -17.011  16.030  1.00  0.00           N  
ATOM    788  CZ  ARG A  47       1.939 -16.935  17.236  1.00  0.00           C  
ATOM    789  NH1 ARG A  47       1.259 -17.068  18.369  1.00  0.00           N1+
ATOM    790  NH2 ARG A  47       3.250 -16.736  17.279  1.00  0.00           N  
ATOM    791  H   ARG A  47      -0.300 -13.286  16.597  1.00  0.00           H  
ATOM    792  HA  ARG A  47       0.899 -14.790  14.450  1.00  0.00           H  
ATOM    793 1HB  ARG A  47      -2.037 -14.462  15.170  1.00  0.00           H  
ATOM    794 2HB  ARG A  47      -1.415 -15.671  14.059  1.00  0.00           H  
ATOM    795 1HG  ARG A  47      -0.585 -15.533  16.957  1.00  0.00           H  
ATOM    796 2HG  ARG A  47      -2.004 -16.438  16.419  1.00  0.00           H  
ATOM    797 1HD  ARG A  47      -0.425 -18.092  16.479  1.00  0.00           H  
ATOM    798 2HD  ARG A  47      -0.280 -17.559  14.798  1.00  0.00           H  
ATOM    799  HE  ARG A  47       1.903 -16.919  15.179  1.00  0.00           H  
ATOM    800 1HH1 ARG A  47       0.263 -17.224  18.348  1.00  0.00           H  
ATOM    801 2HH1 ARG A  47       1.737 -17.014  19.258  1.00  0.00           H  
ATOM    802 1HH2 ARG A  47       3.788 -16.632  16.397  1.00  0.00           H  
ATOM    803 2HH2 ARG A  47       3.728 -16.683  18.161  1.00  0.00           H  
ATOM    804  N   ALA A  48      -1.052 -12.283  13.529  1.00  0.00           N  
ATOM    805  CA  ALA A  48      -1.391 -11.425  12.405  1.00  0.00           C  
ATOM    806  C   ALA A  48      -0.122 -10.801  11.808  1.00  0.00           C  
ATOM    807  O   ALA A  48      -0.014 -10.683  10.579  1.00  0.00           O  
ATOM    808  CB  ALA A  48      -2.376 -10.372  12.870  1.00  0.00           C  
ATOM    809  H   ALA A  48      -1.431 -12.058  14.452  1.00  0.00           H  
ATOM    810  HA  ALA A  48      -1.859 -12.028  11.636  1.00  0.00           H  
ATOM    811 1HB  ALA A  48      -2.657  -9.729  12.035  1.00  0.00           H  
ATOM    812 2HB  ALA A  48      -3.264 -10.864  13.269  1.00  0.00           H  
ATOM    813 3HB  ALA A  48      -1.912  -9.798  13.654  1.00  0.00           H  
ATOM    814  N   LEU A  49       0.844 -10.427  12.661  1.00  0.00           N  
ATOM    815  CA  LEU A  49       2.113  -9.873  12.203  1.00  0.00           C  
ATOM    816  C   LEU A  49       2.900 -10.885  11.393  1.00  0.00           C  
ATOM    817  O   LEU A  49       3.507 -10.521  10.379  1.00  0.00           O  
ATOM    818  CB  LEU A  49       2.946  -9.401  13.405  1.00  0.00           C  
ATOM    819  CG  LEU A  49       2.444  -8.146  14.114  1.00  0.00           C  
ATOM    820  CD1 LEU A  49       3.140  -7.952  15.431  1.00  0.00           C  
ATOM    821  CD2 LEU A  49       2.754  -6.978  13.279  1.00  0.00           C  
ATOM    822  H   LEU A  49       0.653 -10.480  13.667  1.00  0.00           H  
ATOM    823  HA  LEU A  49       1.896  -9.034  11.554  1.00  0.00           H  
ATOM    824 1HB  LEU A  49       2.968 -10.199  14.135  1.00  0.00           H  
ATOM    825 2HB  LEU A  49       3.971  -9.216  13.077  1.00  0.00           H  
ATOM    826  HG  LEU A  49       1.386  -8.211  14.279  1.00  0.00           H  
ATOM    827 1HD1 LEU A  49       2.787  -7.036  15.892  1.00  0.00           H  
ATOM    828 2HD1 LEU A  49       2.945  -8.773  16.083  1.00  0.00           H  
ATOM    829 3HD1 LEU A  49       4.194  -7.891  15.251  1.00  0.00           H  
ATOM    830 1HD2 LEU A  49       2.396  -6.148  13.816  1.00  0.00           H  
ATOM    831 2HD2 LEU A  49       3.835  -6.896  13.133  1.00  0.00           H  
ATOM    832 3HD2 LEU A  49       2.271  -7.034  12.323  1.00  0.00           H  
ATOM    833  N   GLU A  50       2.882 -12.155  11.814  1.00  0.00           N  
ATOM    834  CA  GLU A  50       3.579 -13.187  11.058  1.00  0.00           C  
ATOM    835  C   GLU A  50       2.963 -13.318   9.666  1.00  0.00           C  
ATOM    836  O   GLU A  50       3.689 -13.413   8.670  1.00  0.00           O  
ATOM    837  CB  GLU A  50       3.503 -14.533  11.794  1.00  0.00           C  
ATOM    838  CG  GLU A  50       4.334 -14.613  13.077  1.00  0.00           C  
ATOM    839  CD  GLU A  50       4.076 -15.871  13.880  1.00  0.00           C  
ATOM    840  OE1 GLU A  50       3.155 -16.589  13.562  1.00  0.00           O  
ATOM    841  OE2 GLU A  50       4.793 -16.107  14.824  1.00  0.00           O1-
ATOM    842  H   GLU A  50       2.427 -12.377  12.708  1.00  0.00           H  
ATOM    843  HA  GLU A  50       4.623 -12.900  10.951  1.00  0.00           H  
ATOM    844 1HB  GLU A  50       2.468 -14.743  12.056  1.00  0.00           H  
ATOM    845 2HB  GLU A  50       3.835 -15.328  11.127  1.00  0.00           H  
ATOM    846 1HG  GLU A  50       5.389 -14.574  12.813  1.00  0.00           H  
ATOM    847 2HG  GLU A  50       4.114 -13.745  13.695  1.00  0.00           H  
ATOM    848  N   ARG A  51       1.628 -13.238   9.583  1.00  0.00           N  
ATOM    849  CA  ARG A  51       0.965 -13.337   8.288  1.00  0.00           C  
ATOM    850  C   ARG A  51       1.283 -12.122   7.409  1.00  0.00           C  
ATOM    851  O   ARG A  51       1.485 -12.277   6.198  1.00  0.00           O  
ATOM    852  CB  ARG A  51      -0.539 -13.476   8.451  1.00  0.00           C  
ATOM    853  CG  ARG A  51      -1.022 -14.727   9.230  1.00  0.00           C  
ATOM    854  CD  ARG A  51      -0.837 -16.056   8.509  1.00  0.00           C  
ATOM    855  NE  ARG A  51       0.530 -16.647   8.646  1.00  0.00           N  
ATOM    856  CZ  ARG A  51       1.023 -17.253   9.769  1.00  0.00           C  
ATOM    857  NH1 ARG A  51       0.299 -17.329  10.874  1.00  0.00           N1+
ATOM    858  NH2 ARG A  51       2.241 -17.784   9.759  1.00  0.00           N  
ATOM    859  H   ARG A  51       1.085 -13.195  10.456  1.00  0.00           H  
ATOM    860  HA  ARG A  51       1.341 -14.221   7.778  1.00  0.00           H  
ATOM    861 1HB  ARG A  51      -0.920 -12.602   8.979  1.00  0.00           H  
ATOM    862 2HB  ARG A  51      -1.009 -13.493   7.470  1.00  0.00           H  
ATOM    863 1HG  ARG A  51      -0.465 -14.779  10.149  1.00  0.00           H  
ATOM    864 2HG  ARG A  51      -2.079 -14.613   9.465  1.00  0.00           H  
ATOM    865 1HD  ARG A  51      -1.559 -16.775   8.890  1.00  0.00           H  
ATOM    866 2HD  ARG A  51      -1.024 -15.902   7.445  1.00  0.00           H  
ATOM    867  HE  ARG A  51       1.142 -16.647   7.805  1.00  0.00           H  
ATOM    868 1HH1 ARG A  51      -0.626 -16.933  10.905  1.00  0.00           H  
ATOM    869 2HH1 ARG A  51       0.681 -17.787  11.692  1.00  0.00           H  
ATOM    870 1HH2 ARG A  51       2.825 -17.741   8.904  1.00  0.00           H  
ATOM    871 2HH2 ARG A  51       2.609 -18.229  10.584  1.00  0.00           H  
ATOM    872  N   LEU A  52       1.352 -10.917   8.009  1.00  0.00           N  
ATOM    873  CA  LEU A  52       1.689  -9.718   7.245  1.00  0.00           C  
ATOM    874  C   LEU A  52       3.077  -9.882   6.648  1.00  0.00           C  
ATOM    875  O   LEU A  52       3.287  -9.560   5.476  1.00  0.00           O  
ATOM    876  CB  LEU A  52       1.641  -8.469   8.135  1.00  0.00           C  
ATOM    877  CG  LEU A  52       1.676  -7.125   7.397  1.00  0.00           C  
ATOM    878  CD1 LEU A  52       0.812  -6.115   8.140  1.00  0.00           C  
ATOM    879  CD2 LEU A  52       3.114  -6.640   7.291  1.00  0.00           C  
ATOM    880  H   LEU A  52       1.106 -10.841   9.002  1.00  0.00           H  
ATOM    881  HA  LEU A  52       0.972  -9.630   6.434  1.00  0.00           H  
ATOM    882 1HB  LEU A  52       0.728  -8.499   8.726  1.00  0.00           H  
ATOM    883 2HB  LEU A  52       2.492  -8.495   8.816  1.00  0.00           H  
ATOM    884  HG  LEU A  52       1.260  -7.247   6.397  1.00  0.00           H  
ATOM    885 1HD1 LEU A  52       0.836  -5.160   7.616  1.00  0.00           H  
ATOM    886 2HD1 LEU A  52      -0.215  -6.478   8.184  1.00  0.00           H  
ATOM    887 3HD1 LEU A  52       1.194  -5.983   9.151  1.00  0.00           H  
ATOM    888 1HD2 LEU A  52       3.139  -5.685   6.766  1.00  0.00           H  
ATOM    889 2HD2 LEU A  52       3.531  -6.516   8.291  1.00  0.00           H  
ATOM    890 3HD2 LEU A  52       3.705  -7.372   6.740  1.00  0.00           H  
ATOM    891  N   LYS A  53       4.035 -10.354   7.457  1.00  0.00           N  
ATOM    892  CA  LYS A  53       5.390 -10.553   6.973  1.00  0.00           C  
ATOM    893  C   LYS A  53       5.421 -11.485   5.774  1.00  0.00           C  
ATOM    894  O   LYS A  53       6.088 -11.179   4.782  1.00  0.00           O  
ATOM    895  CB  LYS A  53       6.295 -11.101   8.077  1.00  0.00           C  
ATOM    896  CG  LYS A  53       7.779 -11.288   7.664  1.00  0.00           C  
ATOM    897  CD  LYS A  53       8.625 -11.713   8.868  1.00  0.00           C  
ATOM    898  CE  LYS A  53      10.141 -11.759   8.557  1.00  0.00           C  
ATOM    899  NZ  LYS A  53      10.561 -12.947   7.714  1.00  0.00           N1+
ATOM    900  H   LYS A  53       3.812 -10.560   8.437  1.00  0.00           H  
ATOM    901  HA  LYS A  53       5.777  -9.597   6.645  1.00  0.00           H  
ATOM    902 1HB  LYS A  53       6.240 -10.454   8.947  1.00  0.00           H  
ATOM    903 2HB  LYS A  53       5.918 -12.076   8.388  1.00  0.00           H  
ATOM    904 1HG  LYS A  53       7.849 -12.055   6.886  1.00  0.00           H  
ATOM    905 2HG  LYS A  53       8.165 -10.353   7.259  1.00  0.00           H  
ATOM    906 1HD  LYS A  53       8.455 -11.015   9.690  1.00  0.00           H  
ATOM    907 2HD  LYS A  53       8.306 -12.705   9.190  1.00  0.00           H  
ATOM    908 1HE  LYS A  53      10.420 -10.845   8.034  1.00  0.00           H  
ATOM    909 2HE  LYS A  53      10.679 -11.800   9.503  1.00  0.00           H  
ATOM    910 1HZ  LYS A  53      11.557 -12.911   7.572  1.00  0.00           H  
ATOM    911 2HZ  LYS A  53      10.329 -13.800   8.196  1.00  0.00           H  
ATOM    912 3HZ  LYS A  53      10.116 -12.976   6.782  1.00  0.00           H  
ATOM    913  N   GLU A  54       4.718 -12.623   5.855  1.00  0.00           N  
ATOM    914  CA  GLU A  54       4.720 -13.571   4.746  1.00  0.00           C  
ATOM    915  C   GLU A  54       4.117 -12.951   3.486  1.00  0.00           C  
ATOM    916  O   GLU A  54       4.623 -13.156   2.373  1.00  0.00           O  
ATOM    917  CB  GLU A  54       3.915 -14.810   5.132  1.00  0.00           C  
ATOM    918  CG  GLU A  54       4.558 -15.678   6.201  1.00  0.00           C  
ATOM    919  CD  GLU A  54       3.649 -16.773   6.682  1.00  0.00           C  
ATOM    920  OE1 GLU A  54       2.508 -16.804   6.276  1.00  0.00           O  
ATOM    921  OE2 GLU A  54       4.074 -17.561   7.490  1.00  0.00           O1-
ATOM    922  H   GLU A  54       4.210 -12.842   6.722  1.00  0.00           H  
ATOM    923  HA  GLU A  54       5.752 -13.858   4.536  1.00  0.00           H  
ATOM    924 1HB  GLU A  54       2.937 -14.498   5.503  1.00  0.00           H  
ATOM    925 2HB  GLU A  54       3.751 -15.426   4.251  1.00  0.00           H  
ATOM    926 1HG  GLU A  54       5.466 -16.121   5.793  1.00  0.00           H  
ATOM    927 2HG  GLU A  54       4.843 -15.050   7.042  1.00  0.00           H  
ATOM    928  N   ALA A  55       3.037 -12.179   3.659  1.00  0.00           N  
ATOM    929  CA  ALA A  55       2.404 -11.519   2.532  1.00  0.00           C  
ATOM    930  C   ALA A  55       3.367 -10.536   1.879  1.00  0.00           C  
ATOM    931  O   ALA A  55       3.422 -10.452   0.647  1.00  0.00           O  
ATOM    932  CB  ALA A  55       1.139 -10.828   2.990  1.00  0.00           C  
ATOM    933  H   ALA A  55       2.626 -12.091   4.596  1.00  0.00           H  
ATOM    934  HA  ALA A  55       2.154 -12.270   1.794  1.00  0.00           H  
ATOM    935 1HB  ALA A  55       0.647 -10.351   2.143  1.00  0.00           H  
ATOM    936 2HB  ALA A  55       0.471 -11.563   3.435  1.00  0.00           H  
ATOM    937 3HB  ALA A  55       1.398 -10.086   3.738  1.00  0.00           H  
ATOM    938  N   LEU A  56       4.144  -9.818   2.698  1.00  0.00           N  
ATOM    939  CA  LEU A  56       5.131  -8.887   2.183  1.00  0.00           C  
ATOM    940  C   LEU A  56       6.270  -9.567   1.478  1.00  0.00           C  
ATOM    941  O   LEU A  56       6.767  -9.033   0.489  1.00  0.00           O  
ATOM    942  CB  LEU A  56       5.689  -8.033   3.328  1.00  0.00           C  
ATOM    943  CG  LEU A  56       6.826  -7.074   2.949  1.00  0.00           C  
ATOM    944  CD1 LEU A  56       6.824  -5.884   3.898  1.00  0.00           C  
ATOM    945  CD2 LEU A  56       8.154  -7.815   3.002  1.00  0.00           C  
ATOM    946  H   LEU A  56       3.994  -9.891   3.711  1.00  0.00           H  
ATOM    947  HA  LEU A  56       4.640  -8.308   1.426  1.00  0.00           H  
ATOM    948 1HB  LEU A  56       4.879  -7.437   3.744  1.00  0.00           H  
ATOM    949 2HB  LEU A  56       6.062  -8.697   4.108  1.00  0.00           H  
ATOM    950  HG  LEU A  56       6.662  -6.696   1.940  1.00  0.00           H  
ATOM    951 1HD1 LEU A  56       7.632  -5.203   3.629  1.00  0.00           H  
ATOM    952 2HD1 LEU A  56       5.871  -5.361   3.825  1.00  0.00           H  
ATOM    953 3HD1 LEU A  56       6.970  -6.233   4.920  1.00  0.00           H  
ATOM    954 1HD2 LEU A  56       8.961  -7.134   2.732  1.00  0.00           H  
ATOM    955 2HD2 LEU A  56       8.320  -8.192   4.012  1.00  0.00           H  
ATOM    956 3HD2 LEU A  56       8.133  -8.650   2.302  1.00  0.00           H  
ATOM    957  N   GLU A  57       6.691 -10.740   1.937  1.00  0.00           N  
ATOM    958  CA  GLU A  57       7.744 -11.425   1.207  1.00  0.00           C  
ATOM    959  C   GLU A  57       7.222 -11.748  -0.203  1.00  0.00           C  
ATOM    960  O   GLU A  57       7.940 -11.574  -1.196  1.00  0.00           O  
ATOM    961  CB  GLU A  57       8.162 -12.700   1.942  1.00  0.00           C  
ATOM    962  CG  GLU A  57       8.908 -12.451   3.256  1.00  0.00           C  
ATOM    963  CD  GLU A  57       9.167 -13.709   4.038  1.00  0.00           C  
ATOM    964  OE1 GLU A  57       8.718 -14.745   3.612  1.00  0.00           O  
ATOM    965  OE2 GLU A  57       9.796 -13.634   5.083  1.00  0.00           O1-
ATOM    966  H   GLU A  57       6.316 -11.110   2.818  1.00  0.00           H  
ATOM    967  HA  GLU A  57       8.605 -10.764   1.119  1.00  0.00           H  
ATOM    968 1HB  GLU A  57       7.275 -13.292   2.169  1.00  0.00           H  
ATOM    969 2HB  GLU A  57       8.801 -13.300   1.296  1.00  0.00           H  
ATOM    970 1HG  GLU A  57       9.862 -11.978   3.027  1.00  0.00           H  
ATOM    971 2HG  GLU A  57       8.336 -11.760   3.865  1.00  0.00           H  
ATOM    972  N   ARG A  58       5.943 -12.158  -0.297  1.00  0.00           N  
ATOM    973  CA  ARG A  58       5.346 -12.438  -1.599  1.00  0.00           C  
ATOM    974  C   ARG A  58       5.246 -11.154  -2.441  1.00  0.00           C  
ATOM    975  O   ARG A  58       5.534 -11.176  -3.646  1.00  0.00           O  
ATOM    976  CB  ARG A  58       3.970 -13.081  -1.457  1.00  0.00           C  
ATOM    977  CG  ARG A  58       3.999 -14.507  -0.906  1.00  0.00           C  
ATOM    978  CD  ARG A  58       2.698 -15.238  -1.076  1.00  0.00           C  
ATOM    979  NE  ARG A  58       1.570 -14.623  -0.353  1.00  0.00           N  
ATOM    980  CZ  ARG A  58       1.227 -14.852   0.939  1.00  0.00           C  
ATOM    981  NH1 ARG A  58       1.932 -15.650   1.707  1.00  0.00           N1+
ATOM    982  NH2 ARG A  58       0.152 -14.260   1.435  1.00  0.00           N  
ATOM    983  H   ARG A  58       5.418 -12.331   0.571  1.00  0.00           H  
ATOM    984  HA  ARG A  58       5.992 -13.140  -2.125  1.00  0.00           H  
ATOM    985 1HB  ARG A  58       3.358 -12.488  -0.788  1.00  0.00           H  
ATOM    986 2HB  ARG A  58       3.473 -13.102  -2.424  1.00  0.00           H  
ATOM    987 1HG  ARG A  58       4.778 -15.071  -1.414  1.00  0.00           H  
ATOM    988 2HG  ARG A  58       4.227 -14.463   0.159  1.00  0.00           H  
ATOM    989 1HD  ARG A  58       2.446 -15.252  -2.137  1.00  0.00           H  
ATOM    990 2HD  ARG A  58       2.813 -16.263  -0.731  1.00  0.00           H  
ATOM    991  HE  ARG A  58       0.973 -13.999  -0.883  1.00  0.00           H  
ATOM    992 1HH1 ARG A  58       2.755 -16.112   1.352  1.00  0.00           H  
ATOM    993 2HH1 ARG A  58       1.633 -15.807   2.662  1.00  0.00           H  
ATOM    994 1HH2 ARG A  58      -0.408 -13.661   0.840  1.00  0.00           H  
ATOM    995 2HH2 ARG A  58      -0.120 -14.419   2.396  1.00  0.00           H  
ATOM    996  N   LEU A  59       4.886 -10.024  -1.803  1.00  0.00           N  
ATOM    997  CA  LEU A  59       4.809  -8.754  -2.515  1.00  0.00           C  
ATOM    998  C   LEU A  59       6.171  -8.400  -3.070  1.00  0.00           C  
ATOM    999  O   LEU A  59       6.293  -8.058  -4.242  1.00  0.00           O  
ATOM   1000  CB  LEU A  59       4.352  -7.581  -1.618  1.00  0.00           C  
ATOM   1001  CG  LEU A  59       4.308  -6.145  -2.315  1.00  0.00           C  
ATOM   1002  CD1 LEU A  59       3.307  -6.117  -3.444  1.00  0.00           C  
ATOM   1003  CD2 LEU A  59       3.951  -5.065  -1.320  1.00  0.00           C  
ATOM   1004  H   LEU A  59       4.607 -10.079  -0.821  1.00  0.00           H  
ATOM   1005  HA  LEU A  59       4.112  -8.875  -3.339  1.00  0.00           H  
ATOM   1006 1HB  LEU A  59       3.386  -7.808  -1.212  1.00  0.00           H  
ATOM   1007 2HB  LEU A  59       5.050  -7.506  -0.791  1.00  0.00           H  
ATOM   1008  HG  LEU A  59       5.287  -5.933  -2.719  1.00  0.00           H  
ATOM   1009 1HD1 LEU A  59       3.331  -5.130  -3.875  1.00  0.00           H  
ATOM   1010 2HD1 LEU A  59       3.556  -6.852  -4.205  1.00  0.00           H  
ATOM   1011 3HD1 LEU A  59       2.311  -6.315  -3.058  1.00  0.00           H  
ATOM   1012 1HD2 LEU A  59       3.975  -4.106  -1.820  1.00  0.00           H  
ATOM   1013 2HD2 LEU A  59       2.992  -5.237  -0.955  1.00  0.00           H  
ATOM   1014 3HD2 LEU A  59       4.642  -5.053  -0.501  1.00  0.00           H  
ATOM   1015  N   GLU A  60       7.217  -8.483  -2.250  1.00  0.00           N  
ATOM   1016  CA  GLU A  60       8.526  -8.090  -2.729  1.00  0.00           C  
ATOM   1017  C   GLU A  60       8.933  -8.885  -3.954  1.00  0.00           C  
ATOM   1018  O   GLU A  60       9.482  -8.299  -4.896  1.00  0.00           O  
ATOM   1019  CB  GLU A  60       9.570  -8.268  -1.625  1.00  0.00           C  
ATOM   1020  CG  GLU A  60      10.973  -7.818  -2.007  1.00  0.00           C  
ATOM   1021  CD  GLU A  60      11.954  -7.938  -0.875  1.00  0.00           C  
ATOM   1022  OE1 GLU A  60      11.558  -8.348   0.189  1.00  0.00           O  
ATOM   1023  OE2 GLU A  60      13.103  -7.619  -1.075  1.00  0.00           O1-
ATOM   1024  H   GLU A  60       7.088  -8.781  -1.282  1.00  0.00           H  
ATOM   1025  HA  GLU A  60       8.464  -7.058  -3.034  1.00  0.00           H  
ATOM   1026 1HB  GLU A  60       9.266  -7.704  -0.743  1.00  0.00           H  
ATOM   1027 2HB  GLU A  60       9.622  -9.319  -1.339  1.00  0.00           H  
ATOM   1028 1HG  GLU A  60      11.323  -8.425  -2.842  1.00  0.00           H  
ATOM   1029 2HG  GLU A  60      10.932  -6.782  -2.339  1.00  0.00           H  
ATOM   1030  N   GLU A  61       8.642 -10.192  -3.993  1.00  0.00           N  
ATOM   1031  CA  GLU A  61       8.996 -10.912  -5.205  1.00  0.00           C  
ATOM   1032  C   GLU A  61       8.148 -10.418  -6.383  1.00  0.00           C  
ATOM   1033  O   GLU A  61       8.684 -10.212  -7.474  1.00  0.00           O  
ATOM   1034  CB  GLU A  61       8.808 -12.423  -5.041  1.00  0.00           C  
ATOM   1035  CG  GLU A  61       9.795 -13.118  -4.088  1.00  0.00           C  
ATOM   1036  CD  GLU A  61      11.267 -13.028  -4.516  1.00  0.00           C  
ATOM   1037  OE1 GLU A  61      11.596 -13.349  -5.647  1.00  0.00           O  
ATOM   1038  OE2 GLU A  61      12.075 -12.623  -3.692  1.00  0.00           O1-
ATOM   1039  H   GLU A  61       8.243 -10.663  -3.171  1.00  0.00           H  
ATOM   1040  HA  GLU A  61      10.040 -10.717  -5.430  1.00  0.00           H  
ATOM   1041 1HB  GLU A  61       7.802 -12.613  -4.658  1.00  0.00           H  
ATOM   1042 2HB  GLU A  61       8.881 -12.906  -6.012  1.00  0.00           H  
ATOM   1043 1HG  GLU A  61       9.691 -12.661  -3.100  1.00  0.00           H  
ATOM   1044 2HG  GLU A  61       9.512 -14.165  -3.999  1.00  0.00           H  
ATOM   1045  N   ALA A  62       6.851 -10.136  -6.159  1.00  0.00           N  
ATOM   1046  CA  ALA A  62       5.987  -9.634  -7.231  1.00  0.00           C  
ATOM   1047  C   ALA A  62       6.490  -8.299  -7.785  1.00  0.00           C  
ATOM   1048  O   ALA A  62       6.469  -8.083  -9.001  1.00  0.00           O  
ATOM   1049  CB  ALA A  62       4.561  -9.484  -6.741  1.00  0.00           C  
ATOM   1050  H   ALA A  62       6.444 -10.351  -5.238  1.00  0.00           H  
ATOM   1051  HA  ALA A  62       6.006 -10.367  -8.040  1.00  0.00           H  
ATOM   1052 1HB  ALA A  62       3.932  -9.158  -7.559  1.00  0.00           H  
ATOM   1053 2HB  ALA A  62       4.206 -10.444  -6.368  1.00  0.00           H  
ATOM   1054 3HB  ALA A  62       4.528  -8.753  -5.939  1.00  0.00           H  
ATOM   1055  N   ILE A  63       6.975  -7.425  -6.893  1.00  0.00           N  
ATOM   1056  CA  ILE A  63       7.502  -6.125  -7.288  1.00  0.00           C  
ATOM   1057  C   ILE A  63       8.727  -6.321  -8.157  1.00  0.00           C  
ATOM   1058  O   ILE A  63       8.875  -5.638  -9.178  1.00  0.00           O  
ATOM   1059  CB  ILE A  63       7.878  -5.264  -6.049  1.00  0.00           C  
ATOM   1060  CG1 ILE A  63       6.616  -4.878  -5.189  1.00  0.00           C  
ATOM   1061  CG2 ILE A  63       8.660  -4.009  -6.462  1.00  0.00           C  
ATOM   1062  CD1 ILE A  63       5.622  -4.008  -5.822  1.00  0.00           C  
ATOM   1063  H   ILE A  63       6.914  -7.681  -5.906  1.00  0.00           H  
ATOM   1064  HA  ILE A  63       6.756  -5.608  -7.879  1.00  0.00           H  
ATOM   1065  HB  ILE A  63       8.516  -5.864  -5.397  1.00  0.00           H  
ATOM   1066 1HG1 ILE A  63       6.113  -5.776  -4.908  1.00  0.00           H  
ATOM   1067 2HG1 ILE A  63       6.944  -4.375  -4.318  1.00  0.00           H  
ATOM   1068 1HG2 ILE A  63       8.930  -3.462  -5.564  1.00  0.00           H  
ATOM   1069 2HG2 ILE A  63       9.571  -4.282  -6.994  1.00  0.00           H  
ATOM   1070 3HG2 ILE A  63       8.057  -3.378  -7.110  1.00  0.00           H  
ATOM   1071 1HD1 ILE A  63       4.815  -3.809  -5.123  1.00  0.00           H  
ATOM   1072 2HD1 ILE A  63       6.095  -3.080  -6.082  1.00  0.00           H  
ATOM   1073 3HD1 ILE A  63       5.225  -4.473  -6.695  1.00  0.00           H  
ATOM   1074  N   LYS A  64       9.615  -7.235  -7.759  1.00  0.00           N  
ATOM   1075  CA  LYS A  64      10.786  -7.515  -8.570  1.00  0.00           C  
ATOM   1076  C   LYS A  64      10.389  -8.054  -9.941  1.00  0.00           C  
ATOM   1077  O   LYS A  64      10.972  -7.637 -10.942  1.00  0.00           O  
ATOM   1078  CB  LYS A  64      11.732  -8.478  -7.858  1.00  0.00           C  
ATOM   1079  CG  LYS A  64      12.478  -7.843  -6.670  1.00  0.00           C  
ATOM   1080  CD  LYS A  64      13.578  -8.757  -6.105  1.00  0.00           C  
ATOM   1081  CE  LYS A  64      12.982  -9.929  -5.334  1.00  0.00           C  
ATOM   1082  NZ  LYS A  64      14.015 -10.738  -4.609  1.00  0.00           N1+
ATOM   1083  H   LYS A  64       9.469  -7.710  -6.861  1.00  0.00           H  
ATOM   1084  HA  LYS A  64      11.319  -6.579  -8.729  1.00  0.00           H  
ATOM   1085 1HB  LYS A  64      11.153  -9.322  -7.488  1.00  0.00           H  
ATOM   1086 2HB  LYS A  64      12.463  -8.866  -8.570  1.00  0.00           H  
ATOM   1087 1HG  LYS A  64      12.929  -6.904  -6.996  1.00  0.00           H  
ATOM   1088 2HG  LYS A  64      11.762  -7.618  -5.881  1.00  0.00           H  
ATOM   1089 1HD  LYS A  64      14.188  -9.144  -6.922  1.00  0.00           H  
ATOM   1090 2HD  LYS A  64      14.216  -8.183  -5.435  1.00  0.00           H  
ATOM   1091 1HE  LYS A  64      12.262  -9.548  -4.611  1.00  0.00           H  
ATOM   1092 2HE  LYS A  64      12.466 -10.588  -6.029  1.00  0.00           H  
ATOM   1093 1HZ  LYS A  64      13.508 -11.502  -4.122  1.00  0.00           H  
ATOM   1094 2HZ  LYS A  64      14.676 -11.128  -5.259  1.00  0.00           H  
ATOM   1095 3HZ  LYS A  64      14.496 -10.168  -3.935  1.00  0.00           H  
ATOM   1096  N   ARG A  65       9.372  -8.932 -10.011  1.00  0.00           N  
ATOM   1097  CA  ARG A  65       8.973  -9.464 -11.311  1.00  0.00           C  
ATOM   1098  C   ARG A  65       8.460  -8.334 -12.198  1.00  0.00           C  
ATOM   1099  O   ARG A  65       8.746  -8.302 -13.403  1.00  0.00           O  
ATOM   1100  CB  ARG A  65       7.861 -10.510 -11.204  1.00  0.00           C  
ATOM   1101  CG  ARG A  65       8.148 -11.808 -10.405  1.00  0.00           C  
ATOM   1102  CD  ARG A  65       9.145 -12.738 -11.050  1.00  0.00           C  
ATOM   1103  NE  ARG A  65      10.536 -12.403 -10.713  1.00  0.00           N  
ATOM   1104  CZ  ARG A  65      11.146 -12.670  -9.523  1.00  0.00           C  
ATOM   1105  NH1 ARG A  65      10.487 -13.282  -8.533  1.00  0.00           N1+
ATOM   1106  NH2 ARG A  65      12.412 -12.310  -9.357  1.00  0.00           N  
ATOM   1107  H   ARG A  65       8.943  -9.270  -9.143  1.00  0.00           H  
ATOM   1108  HA  ARG A  65       9.844  -9.911 -11.789  1.00  0.00           H  
ATOM   1109 1HB  ARG A  65       6.992 -10.044 -10.738  1.00  0.00           H  
ATOM   1110 2HB  ARG A  65       7.559 -10.808 -12.207  1.00  0.00           H  
ATOM   1111 1HG  ARG A  65       8.540 -11.531  -9.451  1.00  0.00           H  
ATOM   1112 2HG  ARG A  65       7.218 -12.354 -10.261  1.00  0.00           H  
ATOM   1113 1HD  ARG A  65       8.951 -13.761 -10.737  1.00  0.00           H  
ATOM   1114 2HD  ARG A  65       9.042 -12.671 -12.133  1.00  0.00           H  
ATOM   1115  HE  ARG A  65      11.107 -11.931 -11.440  1.00  0.00           H  
ATOM   1116 1HH1 ARG A  65       9.525 -13.550  -8.655  1.00  0.00           H  
ATOM   1117 2HH1 ARG A  65      10.947 -13.461  -7.622  1.00  0.00           H  
ATOM   1118 1HH2 ARG A  65      12.918 -11.824 -10.124  1.00  0.00           H  
ATOM   1119 2HH2 ARG A  65      12.886 -12.500  -8.489  1.00  0.00           H  
ATOM   1120  N   TYR A  66       7.707  -7.397 -11.604  1.00  0.00           N  
ATOM   1121  CA  TYR A  66       7.164  -6.274 -12.350  1.00  0.00           C  
ATOM   1122  C   TYR A  66       8.291  -5.457 -12.946  1.00  0.00           C  
ATOM   1123  O   TYR A  66       8.251  -5.121 -14.132  1.00  0.00           O  
ATOM   1124  CB  TYR A  66       6.325  -5.378 -11.447  1.00  0.00           C  
ATOM   1125  CG  TYR A  66       5.599  -4.292 -12.163  1.00  0.00           C  
ATOM   1126  CD1 TYR A  66       4.434  -4.621 -12.782  1.00  0.00           C  
ATOM   1127  CD2 TYR A  66       6.076  -2.998 -12.242  1.00  0.00           C  
ATOM   1128  CE1 TYR A  66       3.742  -3.702 -13.468  1.00  0.00           C  
ATOM   1129  CE2 TYR A  66       5.336  -2.059 -12.957  1.00  0.00           C  
ATOM   1130  CZ  TYR A  66       4.190  -2.422 -13.561  1.00  0.00           C  
ATOM   1131  OH  TYR A  66       3.469  -1.497 -14.267  1.00  0.00           O  
ATOM   1132  H   TYR A  66       7.456  -7.518 -10.616  1.00  0.00           H  
ATOM   1133  HA  TYR A  66       6.551  -6.646 -13.167  1.00  0.00           H  
ATOM   1134 1HB  TYR A  66       5.616  -5.991 -10.972  1.00  0.00           H  
ATOM   1135 2HB  TYR A  66       6.946  -4.930 -10.676  1.00  0.00           H  
ATOM   1136  HD1 TYR A  66       4.065  -5.628 -12.730  1.00  0.00           H  
ATOM   1137  HD2 TYR A  66       7.010  -2.724 -11.755  1.00  0.00           H  
ATOM   1138  HE1 TYR A  66       2.846  -3.986 -13.958  1.00  0.00           H  
ATOM   1139  HE2 TYR A  66       5.655  -1.038 -13.054  1.00  0.00           H  
ATOM   1140  HH  TYR A  66       2.766  -1.946 -14.753  1.00  0.00           H  
ATOM   1141  N   GLU A  67       9.297  -5.128 -12.126  1.00  0.00           N  
ATOM   1142  CA  GLU A  67      10.429  -4.347 -12.596  1.00  0.00           C  
ATOM   1143  C   GLU A  67      11.205  -5.074 -13.697  1.00  0.00           C  
ATOM   1144  O   GLU A  67      11.628  -4.443 -14.665  1.00  0.00           O  
ATOM   1145  CB  GLU A  67      11.352  -3.965 -11.443  1.00  0.00           C  
ATOM   1146  CG  GLU A  67      12.504  -3.055 -11.860  1.00  0.00           C  
ATOM   1147  CD  GLU A  67      13.308  -2.535 -10.696  1.00  0.00           C  
ATOM   1148  OE1 GLU A  67      13.560  -3.271  -9.781  1.00  0.00           O  
ATOM   1149  OE2 GLU A  67      13.651  -1.372 -10.713  1.00  0.00           O1-
ATOM   1150  H   GLU A  67       9.254  -5.417 -11.139  1.00  0.00           H  
ATOM   1151  HA  GLU A  67      10.040  -3.421 -13.015  1.00  0.00           H  
ATOM   1152 1HB  GLU A  67      10.775  -3.462 -10.666  1.00  0.00           H  
ATOM   1153 2HB  GLU A  67      11.771  -4.875 -11.003  1.00  0.00           H  
ATOM   1154 1HG  GLU A  67      13.166  -3.626 -12.510  1.00  0.00           H  
ATOM   1155 2HG  GLU A  67      12.110  -2.218 -12.437  1.00  0.00           H  
ATOM   1156  N   GLU A  68      11.401  -6.391 -13.562  1.00  0.00           N  
ATOM   1157  CA  GLU A  68      12.107  -7.160 -14.585  1.00  0.00           C  
ATOM   1158  C   GLU A  68      11.334  -7.150 -15.910  1.00  0.00           C  
ATOM   1159  O   GLU A  68      11.926  -6.983 -16.986  1.00  0.00           O  
ATOM   1160  CB  GLU A  68      12.263  -8.607 -14.111  1.00  0.00           C  
ATOM   1161  CG  GLU A  68      13.235  -8.827 -12.954  1.00  0.00           C  
ATOM   1162  CD  GLU A  68      13.049 -10.195 -12.319  1.00  0.00           C  
ATOM   1163  OE1 GLU A  68      12.125 -10.877 -12.711  1.00  0.00           O  
ATOM   1164  OE2 GLU A  68      13.797 -10.553 -11.436  1.00  0.00           O1-
ATOM   1165  H   GLU A  68      11.082  -6.861 -12.707  1.00  0.00           H  
ATOM   1166  HA  GLU A  68      13.087  -6.713 -14.743  1.00  0.00           H  
ATOM   1167 1HB  GLU A  68      11.291  -8.976 -13.790  1.00  0.00           H  
ATOM   1168 2HB  GLU A  68      12.586  -9.229 -14.944  1.00  0.00           H  
ATOM   1169 1HG  GLU A  68      14.254  -8.747 -13.329  1.00  0.00           H  
ATOM   1170 2HG  GLU A  68      13.093  -8.051 -12.207  1.00  0.00           H  
ATOM   1171  N   THR A  69      10.004  -7.275 -15.810  1.00  0.00           N  
ATOM   1172  CA  THR A  69       9.097  -7.286 -16.949  1.00  0.00           C  
ATOM   1173  C   THR A  69       9.149  -5.916 -17.622  1.00  0.00           C  
ATOM   1174  O   THR A  69       9.199  -5.816 -18.857  1.00  0.00           O  
ATOM   1175  CB  THR A  69       7.668  -7.659 -16.496  1.00  0.00           C  
ATOM   1176  CG2 THR A  69       6.723  -7.726 -17.718  1.00  0.00           C  
ATOM   1177  OG1 THR A  69       7.696  -8.956 -15.869  1.00  0.00           O  
ATOM   1178  H   THR A  69       9.607  -7.443 -14.883  1.00  0.00           H  
ATOM   1179  HA  THR A  69       9.439  -8.035 -17.661  1.00  0.00           H  
ATOM   1180  HB  THR A  69       7.310  -6.930 -15.780  1.00  0.00           H  
ATOM   1181  HG1 THR A  69       8.188  -8.890 -15.016  1.00  0.00           H  
ATOM   1182 1HG2 THR A  69       5.727  -8.003 -17.388  1.00  0.00           H  
ATOM   1183 2HG2 THR A  69       6.684  -6.763 -18.215  1.00  0.00           H  
ATOM   1184 3HG2 THR A  69       7.090  -8.472 -18.419  1.00  0.00           H  
ATOM   1185  N   LEU A  70       9.141  -4.860 -16.806  1.00  0.00           N  
ATOM   1186  CA  LEU A  70       9.249  -3.488 -17.259  1.00  0.00           C  
ATOM   1187  C   LEU A  70      10.549  -3.289 -18.024  1.00  0.00           C  
ATOM   1188  O   LEU A  70      10.544  -2.761 -19.131  1.00  0.00           O  
ATOM   1189  CB  LEU A  70       9.250  -2.535 -16.072  1.00  0.00           C  
ATOM   1190  CG  LEU A  70       9.474  -1.071 -16.370  1.00  0.00           C  
ATOM   1191  CD1 LEU A  70       8.297  -0.480 -17.148  1.00  0.00           C  
ATOM   1192  CD2 LEU A  70       9.732  -0.378 -15.103  1.00  0.00           C  
ATOM   1193  H   LEU A  70       9.035  -5.020 -15.799  1.00  0.00           H  
ATOM   1194  HA  LEU A  70       8.406  -3.284 -17.918  1.00  0.00           H  
ATOM   1195 1HB  LEU A  70       8.301  -2.638 -15.544  1.00  0.00           H  
ATOM   1196 2HB  LEU A  70      10.027  -2.835 -15.404  1.00  0.00           H  
ATOM   1197  HG  LEU A  70      10.351  -0.978 -16.980  1.00  0.00           H  
ATOM   1198 1HD1 LEU A  70       8.492   0.568 -17.354  1.00  0.00           H  
ATOM   1199 2HD1 LEU A  70       8.157  -1.003 -18.086  1.00  0.00           H  
ATOM   1200 3HD1 LEU A  70       7.396  -0.562 -16.545  1.00  0.00           H  
ATOM   1201 1HD2 LEU A  70       9.955   0.650 -15.302  1.00  0.00           H  
ATOM   1202 2HD2 LEU A  70       8.868  -0.465 -14.494  1.00  0.00           H  
ATOM   1203 3HD2 LEU A  70      10.587  -0.837 -14.604  1.00  0.00           H  
ATOM   1204  N   LYS A  71      11.683  -3.701 -17.444  1.00  0.00           N  
ATOM   1205  CA  LYS A  71      12.951  -3.525 -18.136  1.00  0.00           C  
ATOM   1206  C   LYS A  71      12.944  -4.216 -19.493  1.00  0.00           C  
ATOM   1207  O   LYS A  71      13.494  -3.687 -20.456  1.00  0.00           O  
ATOM   1208  CB  LYS A  71      14.116  -4.008 -17.277  1.00  0.00           C  
ATOM   1209  CG  LYS A  71      14.432  -3.098 -16.084  1.00  0.00           C  
ATOM   1210  CD  LYS A  71      15.572  -3.658 -15.233  1.00  0.00           C  
ATOM   1211  CE  LYS A  71      15.919  -2.722 -14.072  1.00  0.00           C  
ATOM   1212  NZ  LYS A  71      16.980  -3.292 -13.189  1.00  0.00           N1+
ATOM   1213  H   LYS A  71      11.660  -4.120 -16.510  1.00  0.00           H  
ATOM   1214  HA  LYS A  71      13.089  -2.457 -18.317  1.00  0.00           H  
ATOM   1215 1HB  LYS A  71      13.875  -4.999 -16.883  1.00  0.00           H  
ATOM   1216 2HB  LYS A  71      15.009  -4.104 -17.889  1.00  0.00           H  
ATOM   1217 1HG  LYS A  71      14.711  -2.111 -16.453  1.00  0.00           H  
ATOM   1218 2HG  LYS A  71      13.543  -2.991 -15.465  1.00  0.00           H  
ATOM   1219 1HD  LYS A  71      15.270  -4.627 -14.827  1.00  0.00           H  
ATOM   1220 2HD  LYS A  71      16.456  -3.801 -15.853  1.00  0.00           H  
ATOM   1221 1HE  LYS A  71      16.270  -1.774 -14.475  1.00  0.00           H  
ATOM   1222 2HE  LYS A  71      15.029  -2.541 -13.479  1.00  0.00           H  
ATOM   1223 1HZ  LYS A  71      17.174  -2.640 -12.439  1.00  0.00           H  
ATOM   1224 2HZ  LYS A  71      16.656  -4.165 -12.797  1.00  0.00           H  
ATOM   1225 3HZ  LYS A  71      17.823  -3.453 -13.724  1.00  0.00           H  
ATOM   1226  N   ARG A  72      12.340  -5.411 -19.582  1.00  0.00           N  
ATOM   1227  CA  ARG A  72      12.224  -6.096 -20.864  1.00  0.00           C  
ATOM   1228  C   ARG A  72      11.425  -5.239 -21.862  1.00  0.00           C  
ATOM   1229  O   ARG A  72      11.813  -5.110 -23.024  1.00  0.00           O  
ATOM   1230  CB  ARG A  72      11.562  -7.453 -20.691  1.00  0.00           C  
ATOM   1231  CG  ARG A  72      11.441  -8.282 -21.955  1.00  0.00           C  
ATOM   1232  CD  ARG A  72      10.791  -9.589 -21.680  1.00  0.00           C  
ATOM   1233  NE  ARG A  72      10.660 -10.388 -22.888  1.00  0.00           N  
ATOM   1234  CZ  ARG A  72       9.657 -10.270 -23.787  1.00  0.00           C  
ATOM   1235  NH1 ARG A  72       8.708  -9.379 -23.608  1.00  0.00           N1+
ATOM   1236  NH2 ARG A  72       9.633 -11.048 -24.856  1.00  0.00           N  
ATOM   1237  H   ARG A  72      11.987  -5.855 -18.726  1.00  0.00           H  
ATOM   1238  HA  ARG A  72      13.226  -6.248 -21.262  1.00  0.00           H  
ATOM   1239 1HB  ARG A  72      12.111  -8.032 -19.952  1.00  0.00           H  
ATOM   1240 2HB  ARG A  72      10.559  -7.314 -20.309  1.00  0.00           H  
ATOM   1241 1HG  ARG A  72      10.844  -7.742 -22.692  1.00  0.00           H  
ATOM   1242 2HG  ARG A  72      12.432  -8.472 -22.366  1.00  0.00           H  
ATOM   1243 1HD  ARG A  72      11.404 -10.148 -20.972  1.00  0.00           H  
ATOM   1244 2HD  ARG A  72       9.803  -9.435 -21.247  1.00  0.00           H  
ATOM   1245  HE  ARG A  72      11.372 -11.086 -23.065  1.00  0.00           H  
ATOM   1246 1HH1 ARG A  72       8.718  -8.776 -22.807  1.00  0.00           H  
ATOM   1247 2HH1 ARG A  72       7.946  -9.274 -24.300  1.00  0.00           H  
ATOM   1248 1HH2 ARG A  72      10.360 -11.732 -25.003  1.00  0.00           H  
ATOM   1249 2HH2 ARG A  72       8.883 -10.950 -25.530  1.00  0.00           H  
ATOM   1250  N   LEU A  73      10.302  -4.656 -21.399  1.00  0.00           N  
ATOM   1251  CA  LEU A  73       9.446  -3.770 -22.204  1.00  0.00           C  
ATOM   1252  C   LEU A  73      10.140  -2.501 -22.715  1.00  0.00           C  
ATOM   1253  O   LEU A  73      10.012  -2.155 -23.895  1.00  0.00           O  
ATOM   1254  CB  LEU A  73       8.215  -3.303 -21.379  1.00  0.00           C  
ATOM   1255  CG  LEU A  73       7.269  -2.216 -22.041  1.00  0.00           C  
ATOM   1256  CD1 LEU A  73       6.607  -2.755 -23.282  1.00  0.00           C  
ATOM   1257  CD2 LEU A  73       6.228  -1.754 -21.024  1.00  0.00           C  
ATOM   1258  H   LEU A  73      10.011  -4.880 -20.439  1.00  0.00           H  
ATOM   1259  HA  LEU A  73       9.108  -4.347 -23.064  1.00  0.00           H  
ATOM   1260 1HB  LEU A  73       7.613  -4.177 -21.136  1.00  0.00           H  
ATOM   1261 2HB  LEU A  73       8.565  -2.882 -20.456  1.00  0.00           H  
ATOM   1262  HG  LEU A  73       7.871  -1.363 -22.335  1.00  0.00           H  
ATOM   1263 1HD1 LEU A  73       5.987  -1.974 -23.721  1.00  0.00           H  
ATOM   1264 2HD1 LEU A  73       7.351  -3.065 -24.016  1.00  0.00           H  
ATOM   1265 3HD1 LEU A  73       5.986  -3.593 -23.019  1.00  0.00           H  
ATOM   1266 1HD2 LEU A  73       5.594  -0.986 -21.474  1.00  0.00           H  
ATOM   1267 2HD2 LEU A  73       5.615  -2.604 -20.732  1.00  0.00           H  
ATOM   1268 3HD2 LEU A  73       6.729  -1.340 -20.147  1.00  0.00           H  
ATOM   1269  N   LEU A  74      10.796  -1.783 -21.804  1.00  0.00           N  
ATOM   1270  CA  LEU A  74      11.403  -0.479 -22.070  1.00  0.00           C  
ATOM   1271  C   LEU A  74      12.524  -0.505 -23.112  1.00  0.00           C  
ATOM   1272  O   LEU A  74      13.694  -0.511 -22.735  1.00  0.00           O  
ATOM   1273  CB  LEU A  74      11.981   0.119 -20.771  1.00  0.00           C  
ATOM   1274  CG  LEU A  74      10.987   0.489 -19.602  1.00  0.00           C  
ATOM   1275  CD1 LEU A  74      11.810   0.955 -18.399  1.00  0.00           C  
ATOM   1276  CD2 LEU A  74      10.001   1.544 -20.027  1.00  0.00           C  
ATOM   1277  OXT LEU A  74      12.278  -0.082 -24.250  1.00  0.00           O1-
ATOM   1278  H   LEU A  74      10.847  -2.167 -20.855  1.00  0.00           H  
ATOM   1279  HA  LEU A  74      10.624   0.165 -22.444  1.00  0.00           H  
ATOM   1280 1HB  LEU A  74      12.684  -0.611 -20.363  1.00  0.00           H  
ATOM   1281 2HB  LEU A  74      12.537   1.019 -21.026  1.00  0.00           H  
ATOM   1282  HG  LEU A  74      10.434  -0.383 -19.316  1.00  0.00           H  
ATOM   1283 1HD1 LEU A  74      11.148   1.195 -17.571  1.00  0.00           H  
ATOM   1284 2HD1 LEU A  74      12.492   0.158 -18.100  1.00  0.00           H  
ATOM   1285 3HD1 LEU A  74      12.381   1.840 -18.668  1.00  0.00           H  
ATOM   1286 1HD2 LEU A  74       9.328   1.780 -19.204  1.00  0.00           H  
ATOM   1287 2HD2 LEU A  74      10.534   2.447 -20.323  1.00  0.00           H  
ATOM   1288 3HD2 LEU A  74       9.418   1.170 -20.854  1.00  0.00           H  
ATOM   1289  N   SER B  75      13.590   1.891  25.671  1.00  0.00           N  
ATOM   1290  CA  SER B  75      14.317   1.843  24.409  1.00  0.00           C  
ATOM   1291  C   SER B  75      13.425   1.650  23.184  1.00  0.00           C  
ATOM   1292  O   SER B  75      13.581   2.357  22.180  1.00  0.00           O  
ATOM   1293  CB  SER B  75      15.329   0.725  24.467  1.00  0.00           C  
ATOM   1294  OG  SER B  75      16.282   0.987  25.453  1.00  0.00           O  
ATOM   1295 1H   SER B  75      14.242   1.701  26.418  1.00  0.00           H  
ATOM   1296 2H   SER B  75      13.197   2.815  25.795  1.00  0.00           H  
ATOM   1297 3H   SER B  75      12.849   1.203  25.690  1.00  0.00           H  
ATOM   1298  HA  SER B  75      14.846   2.791  24.292  1.00  0.00           H  
ATOM   1299 1HB  SER B  75      14.822  -0.219  24.681  1.00  0.00           H  
ATOM   1300 2HB  SER B  75      15.816   0.623  23.498  1.00  0.00           H  
ATOM   1301  HG  SER B  75      16.906   0.254  25.420  1.00  0.00           H  
ATOM   1302  N   GLU B  76      12.501   0.692  23.238  1.00  0.00           N  
ATOM   1303  CA  GLU B  76      11.612   0.450  22.106  1.00  0.00           C  
ATOM   1304  C   GLU B  76      10.750   1.662  21.732  1.00  0.00           C  
ATOM   1305  O   GLU B  76      10.561   1.937  20.547  1.00  0.00           O  
ATOM   1306  CB  GLU B  76      10.752  -0.773  22.401  1.00  0.00           C  
ATOM   1307  CG  GLU B  76      11.513  -2.082  22.415  1.00  0.00           C  
ATOM   1308  CD  GLU B  76      12.242  -2.335  23.718  1.00  0.00           C  
ATOM   1309  OE1 GLU B  76      12.152  -1.501  24.601  1.00  0.00           O  
ATOM   1310  OE2 GLU B  76      12.847  -3.373  23.853  1.00  0.00           O1-
ATOM   1311  H   GLU B  76      12.396   0.090  24.058  1.00  0.00           H  
ATOM   1312  HA  GLU B  76      12.233   0.209  21.245  1.00  0.00           H  
ATOM   1313 1HB  GLU B  76      10.335  -0.676  23.386  1.00  0.00           H  
ATOM   1314 2HB  GLU B  76       9.934  -0.841  21.689  1.00  0.00           H  
ATOM   1315 1HG  GLU B  76      10.796  -2.881  22.254  1.00  0.00           H  
ATOM   1316 2HG  GLU B  76      12.225  -2.091  21.590  1.00  0.00           H  
ATOM   1317  N   GLU B  77      10.323   2.460  22.721  1.00  0.00           N  
ATOM   1318  CA  GLU B  77       9.512   3.647  22.445  1.00  0.00           C  
ATOM   1319  C   GLU B  77      10.251   4.641  21.541  1.00  0.00           C  
ATOM   1320  O   GLU B  77       9.628   5.333  20.725  1.00  0.00           O  
ATOM   1321  CB  GLU B  77       9.154   4.360  23.753  1.00  0.00           C  
ATOM   1322  CG  GLU B  77       8.298   3.559  24.720  1.00  0.00           C  
ATOM   1323  CD  GLU B  77       9.115   2.606  25.577  1.00  0.00           C  
ATOM   1324  OE1 GLU B  77      10.323   2.556  25.402  1.00  0.00           O  
ATOM   1325  OE2 GLU B  77       8.545   1.936  26.398  1.00  0.00           O1-
ATOM   1326  H   GLU B  77      10.512   2.205  23.691  1.00  0.00           H  
ATOM   1327  HA  GLU B  77       8.599   3.338  21.944  1.00  0.00           H  
ATOM   1328 1HB  GLU B  77      10.068   4.658  24.267  1.00  0.00           H  
ATOM   1329 2HB  GLU B  77       8.603   5.270  23.519  1.00  0.00           H  
ATOM   1330 1HG  GLU B  77       7.760   4.249  25.371  1.00  0.00           H  
ATOM   1331 2HG  GLU B  77       7.561   2.998  24.149  1.00  0.00           H  
ATOM   1332  N   ASP B  78      11.580   4.700  21.680  1.00  0.00           N  
ATOM   1333  CA  ASP B  78      12.396   5.620  20.911  1.00  0.00           C  
ATOM   1334  C   ASP B  78      12.627   5.045  19.536  1.00  0.00           C  
ATOM   1335  O   ASP B  78      12.615   5.781  18.544  1.00  0.00           O  
ATOM   1336  CB  ASP B  78      13.730   5.842  21.611  1.00  0.00           C  
ATOM   1337  CG  ASP B  78      13.573   6.504  22.973  1.00  0.00           C  
ATOM   1338  OD1 ASP B  78      12.693   7.331  23.152  1.00  0.00           O  
ATOM   1339  OD2 ASP B  78      14.322   6.151  23.845  1.00  0.00           O1-
ATOM   1340  H   ASP B  78      12.034   4.119  22.376  1.00  0.00           H  
ATOM   1341  HA  ASP B  78      11.873   6.568  20.810  1.00  0.00           H  
ATOM   1342 1HB  ASP B  78      14.234   4.880  21.741  1.00  0.00           H  
ATOM   1343 2HB  ASP B  78      14.371   6.462  20.985  1.00  0.00           H  
ATOM   1344  N   GLU B  79      12.802   3.721  19.462  1.00  0.00           N  
ATOM   1345  CA  GLU B  79      12.999   3.090  18.167  1.00  0.00           C  
ATOM   1346  C   GLU B  79      11.716   3.228  17.358  1.00  0.00           C  
ATOM   1347  O   GLU B  79      11.766   3.431  16.139  1.00  0.00           O  
ATOM   1348  CB  GLU B  79      13.378   1.612  18.308  1.00  0.00           C  
ATOM   1349  CG  GLU B  79      14.769   1.356  18.915  1.00  0.00           C  
ATOM   1350  CD  GLU B  79      15.903   1.949  18.099  1.00  0.00           C  
ATOM   1351  OE1 GLU B  79      15.950   1.711  16.919  1.00  0.00           O  
ATOM   1352  OE2 GLU B  79      16.729   2.649  18.666  1.00  0.00           O1-
ATOM   1353  H   GLU B  79      12.867   3.176  20.329  1.00  0.00           H  
ATOM   1354  HA  GLU B  79      13.796   3.603  17.639  1.00  0.00           H  
ATOM   1355 1HB  GLU B  79      12.643   1.113  18.938  1.00  0.00           H  
ATOM   1356 2HB  GLU B  79      13.343   1.134  17.329  1.00  0.00           H  
ATOM   1357 1HG  GLU B  79      14.795   1.790  19.913  1.00  0.00           H  
ATOM   1358 2HG  GLU B  79      14.917   0.282  19.014  1.00  0.00           H  
ATOM   1359  N   LEU B  80      10.563   3.165  18.040  1.00  0.00           N  
ATOM   1360  CA  LEU B  80       9.294   3.295  17.363  1.00  0.00           C  
ATOM   1361  C   LEU B  80       9.204   4.700  16.789  1.00  0.00           C  
ATOM   1362  O   LEU B  80       8.922   4.845  15.604  1.00  0.00           O  
ATOM   1363  CB  LEU B  80       8.103   3.042  18.326  1.00  0.00           C  
ATOM   1364  CG  LEU B  80       6.655   3.136  17.724  1.00  0.00           C  
ATOM   1365  CD1 LEU B  80       6.464   2.107  16.625  1.00  0.00           C  
ATOM   1366  CD2 LEU B  80       5.620   2.880  18.793  1.00  0.00           C  
ATOM   1367  H   LEU B  80      10.592   2.964  19.040  1.00  0.00           H  
ATOM   1368  HA  LEU B  80       9.269   2.579  16.548  1.00  0.00           H  
ATOM   1369 1HB  LEU B  80       8.212   2.111  18.808  1.00  0.00           H  
ATOM   1370 2HB  LEU B  80       8.159   3.802  19.106  1.00  0.00           H  
ATOM   1371  HG  LEU B  80       6.523   4.108  17.318  1.00  0.00           H  
ATOM   1372 1HD1 LEU B  80       5.461   2.193  16.205  1.00  0.00           H  
ATOM   1373 2HD1 LEU B  80       7.175   2.278  15.861  1.00  0.00           H  
ATOM   1374 3HD1 LEU B  80       6.596   1.112  17.029  1.00  0.00           H  
ATOM   1375 1HD2 LEU B  80       4.622   2.963  18.354  1.00  0.00           H  
ATOM   1376 2HD2 LEU B  80       5.759   1.877  19.189  1.00  0.00           H  
ATOM   1377 3HD2 LEU B  80       5.724   3.597  19.592  1.00  0.00           H  
ATOM   1378  N   GLU B  81       9.487   5.740  17.594  1.00  0.00           N  
ATOM   1379  CA  GLU B  81       9.388   7.102  17.075  1.00  0.00           C  
ATOM   1380  C   GLU B  81      10.320   7.356  15.893  1.00  0.00           C  
ATOM   1381  O   GLU B  81       9.922   8.001  14.915  1.00  0.00           O  
ATOM   1382  CB  GLU B  81       9.653   8.131  18.178  1.00  0.00           C  
ATOM   1383  CG  GLU B  81       9.524   9.608  17.719  1.00  0.00           C  
ATOM   1384  CD  GLU B  81       9.584  10.596  18.870  1.00  0.00           C  
ATOM   1385  OE1 GLU B  81       9.629  10.163  19.998  1.00  0.00           O  
ATOM   1386  OE2 GLU B  81       9.590  11.789  18.629  1.00  0.00           O1-
ATOM   1387  H   GLU B  81       9.720   5.582  18.581  1.00  0.00           H  
ATOM   1388  HA  GLU B  81       8.371   7.252  16.728  1.00  0.00           H  
ATOM   1389 1HB  GLU B  81       8.977   7.957  19.006  1.00  0.00           H  
ATOM   1390 2HB  GLU B  81      10.667   7.986  18.560  1.00  0.00           H  
ATOM   1391 1HG  GLU B  81      10.341   9.828  17.033  1.00  0.00           H  
ATOM   1392 2HG  GLU B  81       8.590   9.735  17.173  1.00  0.00           H  
ATOM   1393  N   LYS B  82      11.566   6.873  15.968  1.00  0.00           N  
ATOM   1394  CA  LYS B  82      12.493   7.090  14.863  1.00  0.00           C  
ATOM   1395  C   LYS B  82      12.006   6.423  13.583  1.00  0.00           C  
ATOM   1396  O   LYS B  82      12.080   7.019  12.500  1.00  0.00           O  
ATOM   1397  CB  LYS B  82      13.876   6.556  15.212  1.00  0.00           C  
ATOM   1398  CG  LYS B  82      14.645   7.385  16.241  1.00  0.00           C  
ATOM   1399  CD  LYS B  82      16.091   6.890  16.395  1.00  0.00           C  
ATOM   1400  CE  LYS B  82      16.141   5.543  17.121  1.00  0.00           C  
ATOM   1401  NZ  LYS B  82      17.533   5.094  17.420  1.00  0.00           N1+
ATOM   1402  H   LYS B  82      11.869   6.372  16.811  1.00  0.00           H  
ATOM   1403  HA  LYS B  82      12.562   8.160  14.680  1.00  0.00           H  
ATOM   1404 1HB  LYS B  82      13.751   5.550  15.610  1.00  0.00           H  
ATOM   1405 2HB  LYS B  82      14.476   6.482  14.307  1.00  0.00           H  
ATOM   1406 1HG  LYS B  82      14.659   8.427  15.922  1.00  0.00           H  
ATOM   1407 2HG  LYS B  82      14.138   7.330  17.202  1.00  0.00           H  
ATOM   1408 1HD  LYS B  82      16.548   6.782  15.412  1.00  0.00           H  
ATOM   1409 2HD  LYS B  82      16.664   7.620  16.965  1.00  0.00           H  
ATOM   1410 1HE  LYS B  82      15.588   5.624  18.058  1.00  0.00           H  
ATOM   1411 2HE  LYS B  82      15.676   4.780  16.504  1.00  0.00           H  
ATOM   1412 1HZ  LYS B  82      17.448   4.180  17.906  1.00  0.00           H  
ATOM   1413 2HZ  LYS B  82      18.054   4.979  16.567  1.00  0.00           H  
ATOM   1414 3HZ  LYS B  82      17.998   5.755  18.015  1.00  0.00           H  
ATOM   1415  N   ALA B  83      11.528   5.180  13.702  1.00  0.00           N  
ATOM   1416  CA  ALA B  83      11.011   4.431  12.572  1.00  0.00           C  
ATOM   1417  C   ALA B  83       9.785   5.136  11.970  1.00  0.00           C  
ATOM   1418  O   ALA B  83       9.611   5.159  10.746  1.00  0.00           O  
ATOM   1419  CB  ALA B  83      10.712   3.017  13.024  1.00  0.00           C  
ATOM   1420  H   ALA B  83      11.539   4.719  14.620  1.00  0.00           H  
ATOM   1421  HA  ALA B  83      11.778   4.399  11.800  1.00  0.00           H  
ATOM   1422 1HB  ALA B  83      10.342   2.422  12.188  1.00  0.00           H  
ATOM   1423 2HB  ALA B  83      11.623   2.569  13.416  1.00  0.00           H  
ATOM   1424 3HB  ALA B  83       9.977   3.056  13.817  1.00  0.00           H  
ATOM   1425  N   ILE B  84       8.957   5.742  12.829  1.00  0.00           N  
ATOM   1426  CA  ILE B  84       7.782   6.472  12.369  1.00  0.00           C  
ATOM   1427  C   ILE B  84       8.195   7.662  11.527  1.00  0.00           C  
ATOM   1428  O   ILE B  84       7.588   7.914  10.479  1.00  0.00           O  
ATOM   1429  CB  ILE B  84       6.896   6.940  13.538  1.00  0.00           C  
ATOM   1430  CG1 ILE B  84       6.286   5.730  14.161  1.00  0.00           C  
ATOM   1431  CG2 ILE B  84       5.823   7.924  13.043  1.00  0.00           C  
ATOM   1432  CD1 ILE B  84       5.605   5.926  15.451  1.00  0.00           C  
ATOM   1433  H   ILE B  84       9.128   5.630  13.834  1.00  0.00           H  
ATOM   1434  HA  ILE B  84       7.188   5.808  11.749  1.00  0.00           H  
ATOM   1435  HB  ILE B  84       7.510   7.421  14.292  1.00  0.00           H  
ATOM   1436 1HG1 ILE B  84       5.621   5.350  13.490  1.00  0.00           H  
ATOM   1437 2HG1 ILE B  84       7.041   5.008  14.297  1.00  0.00           H  
ATOM   1438 1HG2 ILE B  84       5.199   8.252  13.865  1.00  0.00           H  
ATOM   1439 2HG2 ILE B  84       6.303   8.794  12.611  1.00  0.00           H  
ATOM   1440 3HG2 ILE B  84       5.201   7.448  12.288  1.00  0.00           H  
ATOM   1441 1HD1 ILE B  84       5.196   4.978  15.775  1.00  0.00           H  
ATOM   1442 2HD1 ILE B  84       6.319   6.278  16.171  1.00  0.00           H  
ATOM   1443 3HD1 ILE B  84       4.793   6.636  15.361  1.00  0.00           H  
ATOM   1444  N   ARG B  85       9.187   8.421  11.991  1.00  0.00           N  
ATOM   1445  CA  ARG B  85       9.655   9.569  11.233  1.00  0.00           C  
ATOM   1446  C   ARG B  85      10.167   9.152   9.852  1.00  0.00           C  
ATOM   1447  O   ARG B  85       9.894   9.840   8.856  1.00  0.00           O  
ATOM   1448  CB  ARG B  85      10.738  10.291  12.010  1.00  0.00           C  
ATOM   1449  CG  ARG B  85      10.209  11.022  13.222  1.00  0.00           C  
ATOM   1450  CD  ARG B  85      11.265  11.683  14.014  1.00  0.00           C  
ATOM   1451  NE  ARG B  85      10.698  12.272  15.214  1.00  0.00           N  
ATOM   1452  CZ  ARG B  85      10.132  13.494  15.311  1.00  0.00           C  
ATOM   1453  NH1 ARG B  85      10.074  14.314  14.272  1.00  0.00           N1+
ATOM   1454  NH2 ARG B  85       9.626  13.856  16.473  1.00  0.00           N  
ATOM   1455  H   ARG B  85       9.593   8.197  12.909  1.00  0.00           H  
ATOM   1456  HA  ARG B  85       8.818  10.253  11.099  1.00  0.00           H  
ATOM   1457 1HB  ARG B  85      11.480   9.569  12.352  1.00  0.00           H  
ATOM   1458 2HB  ARG B  85      11.244  11.006  11.365  1.00  0.00           H  
ATOM   1459 1HG  ARG B  85       9.499  11.777  12.894  1.00  0.00           H  
ATOM   1460 2HG  ARG B  85       9.699  10.316  13.873  1.00  0.00           H  
ATOM   1461 1HD  ARG B  85      11.998  10.934  14.321  1.00  0.00           H  
ATOM   1462 2HD  ARG B  85      11.759  12.457  13.432  1.00  0.00           H  
ATOM   1463  HE  ARG B  85      10.699  11.699  16.059  1.00  0.00           H  
ATOM   1464 1HH1 ARG B  85      10.460  14.038  13.383  1.00  0.00           H  
ATOM   1465 2HH1 ARG B  85       9.644  15.223  14.368  1.00  0.00           H  
ATOM   1466 1HH2 ARG B  85       9.662  13.191  17.267  1.00  0.00           H  
ATOM   1467 2HH2 ARG B  85       9.193  14.758  16.587  1.00  0.00           H  
ATOM   1468  N   GLU B  86      10.867   8.007   9.773  1.00  0.00           N  
ATOM   1469  CA  GLU B  86      11.358   7.556   8.475  1.00  0.00           C  
ATOM   1470  C   GLU B  86      10.185   7.195   7.559  1.00  0.00           C  
ATOM   1471  O   GLU B  86      10.215   7.503   6.359  1.00  0.00           O  
ATOM   1472  CB  GLU B  86      12.289   6.349   8.632  1.00  0.00           C  
ATOM   1473  CG  GLU B  86      13.620   6.654   9.331  1.00  0.00           C  
ATOM   1474  CD  GLU B  86      14.502   7.630   8.592  1.00  0.00           C  
ATOM   1475  OE1 GLU B  86      14.804   7.404   7.448  1.00  0.00           O  
ATOM   1476  OE2 GLU B  86      14.831   8.647   9.172  1.00  0.00           O1-
ATOM   1477  H   GLU B  86      11.117   7.507  10.634  1.00  0.00           H  
ATOM   1478  HA  GLU B  86      11.915   8.365   8.014  1.00  0.00           H  
ATOM   1479 1HB  GLU B  86      11.782   5.579   9.215  1.00  0.00           H  
ATOM   1480 2HB  GLU B  86      12.508   5.927   7.653  1.00  0.00           H  
ATOM   1481 1HG  GLU B  86      13.406   7.063  10.314  1.00  0.00           H  
ATOM   1482 2HG  GLU B  86      14.160   5.720   9.472  1.00  0.00           H  
ATOM   1483  N   GLN B  87       9.128   6.584   8.124  1.00  0.00           N  
ATOM   1484  CA  GLN B  87       7.956   6.262   7.321  1.00  0.00           C  
ATOM   1485  C   GLN B  87       7.314   7.522   6.765  1.00  0.00           C  
ATOM   1486  O   GLN B  87       6.915   7.540   5.598  1.00  0.00           O  
ATOM   1487  CB  GLN B  87       6.886   5.493   8.090  1.00  0.00           C  
ATOM   1488  CG  GLN B  87       5.709   5.102   7.178  1.00  0.00           C  
ATOM   1489  CD  GLN B  87       4.645   4.338   7.853  1.00  0.00           C  
ATOM   1490  NE2 GLN B  87       4.858   3.046   7.967  1.00  0.00           N  
ATOM   1491  OE1 GLN B  87       3.624   4.904   8.284  1.00  0.00           O  
ATOM   1492  H   GLN B  87       9.192   6.286   9.105  1.00  0.00           H  
ATOM   1493  HA  GLN B  87       8.277   5.650   6.481  1.00  0.00           H  
ATOM   1494 1HB  GLN B  87       7.319   4.590   8.524  1.00  0.00           H  
ATOM   1495 2HB  GLN B  87       6.506   6.105   8.910  1.00  0.00           H  
ATOM   1496 1HG  GLN B  87       5.247   5.997   6.766  1.00  0.00           H  
ATOM   1497 2HG  GLN B  87       6.093   4.483   6.374  1.00  0.00           H  
ATOM   1498 1HE2 GLN B  87       4.165   2.466   8.440  1.00  0.00           H  
ATOM   1499 2HE2 GLN B  87       5.714   2.639   7.598  1.00  0.00           H  
ATOM   1500  N   LYS B  88       7.183   8.565   7.597  1.00  0.00           N  
ATOM   1501  CA  LYS B  88       6.561   9.801   7.137  1.00  0.00           C  
ATOM   1502  C   LYS B  88       7.331  10.392   5.957  1.00  0.00           C  
ATOM   1503  O   LYS B  88       6.717  10.868   4.994  1.00  0.00           O  
ATOM   1504  CB  LYS B  88       6.472  10.823   8.277  1.00  0.00           C  
ATOM   1505  CG  LYS B  88       5.435  10.495   9.373  1.00  0.00           C  
ATOM   1506  CD  LYS B  88       5.470  11.544  10.506  1.00  0.00           C  
ATOM   1507  CE  LYS B  88       4.474  11.219  11.634  1.00  0.00           C  
ATOM   1508  NZ  LYS B  88       4.635  12.143  12.813  1.00  0.00           N1+
ATOM   1509  H   LYS B  88       7.488   8.461   8.573  1.00  0.00           H  
ATOM   1510  HA  LYS B  88       5.552   9.571   6.800  1.00  0.00           H  
ATOM   1511 1HB  LYS B  88       7.447  10.900   8.760  1.00  0.00           H  
ATOM   1512 2HB  LYS B  88       6.234  11.803   7.868  1.00  0.00           H  
ATOM   1513 1HG  LYS B  88       4.438  10.473   8.932  1.00  0.00           H  
ATOM   1514 2HG  LYS B  88       5.650   9.509   9.786  1.00  0.00           H  
ATOM   1515 1HD  LYS B  88       6.475  11.576  10.930  1.00  0.00           H  
ATOM   1516 2HD  LYS B  88       5.235  12.527  10.099  1.00  0.00           H  
ATOM   1517 1HE  LYS B  88       3.453  11.294  11.264  1.00  0.00           H  
ATOM   1518 2HE  LYS B  88       4.643  10.212  11.960  1.00  0.00           H  
ATOM   1519 1HZ  LYS B  88       3.983  11.869  13.574  1.00  0.00           H  
ATOM   1520 2HZ  LYS B  88       5.569  12.067  13.171  1.00  0.00           H  
ATOM   1521 3HZ  LYS B  88       4.457  13.094  12.543  1.00  0.00           H  
ATOM   1522  N   LYS B  89       8.667  10.359   6.012  1.00  0.00           N  
ATOM   1523  CA  LYS B  89       9.454  10.858   4.888  1.00  0.00           C  
ATOM   1524  C   LYS B  89       9.211  10.019   3.628  1.00  0.00           C  
ATOM   1525  O   LYS B  89       9.070  10.565   2.526  1.00  0.00           O  
ATOM   1526  CB  LYS B  89      10.935  10.875   5.244  1.00  0.00           C  
ATOM   1527  CG  LYS B  89      11.310  11.966   6.253  1.00  0.00           C  
ATOM   1528  CD  LYS B  89      12.824  12.079   6.458  1.00  0.00           C  
ATOM   1529  CE  LYS B  89      13.344  10.915   7.290  1.00  0.00           C  
ATOM   1530  NZ  LYS B  89      14.779  11.058   7.661  1.00  0.00           N1+
ATOM   1531  H   LYS B  89       9.122  10.017   6.867  1.00  0.00           H  
ATOM   1532  HA  LYS B  89       9.137  11.878   4.673  1.00  0.00           H  
ATOM   1533 1HB  LYS B  89      11.198   9.907   5.668  1.00  0.00           H  
ATOM   1534 2HB  LYS B  89      11.528  11.016   4.342  1.00  0.00           H  
ATOM   1535 1HG  LYS B  89      10.924  12.924   5.904  1.00  0.00           H  
ATOM   1536 2HG  LYS B  89      10.837  11.737   7.210  1.00  0.00           H  
ATOM   1537 1HD  LYS B  89      13.329  12.080   5.492  1.00  0.00           H  
ATOM   1538 2HD  LYS B  89      13.052  13.011   6.971  1.00  0.00           H  
ATOM   1539 1HE  LYS B  89      12.751  10.843   8.204  1.00  0.00           H  
ATOM   1540 2HE  LYS B  89      13.237   9.991   6.728  1.00  0.00           H  
ATOM   1541 1HZ  LYS B  89      15.013  10.217   8.223  1.00  0.00           H  
ATOM   1542 2HZ  LYS B  89      15.355  11.091   6.837  1.00  0.00           H  
ATOM   1543 3HZ  LYS B  89      14.923  11.886   8.210  1.00  0.00           H  
ATOM   1544  N   ALA B  90       9.155   8.687   3.786  1.00  0.00           N  
ATOM   1545  CA  ALA B  90       8.892   7.796   2.660  1.00  0.00           C  
ATOM   1546  C   ALA B  90       7.520   8.082   2.050  1.00  0.00           C  
ATOM   1547  O   ALA B  90       7.367   8.058   0.823  1.00  0.00           O  
ATOM   1548  CB  ALA B  90       8.986   6.351   3.108  1.00  0.00           C  
ATOM   1549  H   ALA B  90       9.343   8.286   4.713  1.00  0.00           H  
ATOM   1550  HA  ALA B  90       9.645   7.982   1.896  1.00  0.00           H  
ATOM   1551 1HB  ALA B  90       8.809   5.688   2.260  1.00  0.00           H  
ATOM   1552 2HB  ALA B  90       9.979   6.169   3.517  1.00  0.00           H  
ATOM   1553 3HB  ALA B  90       8.250   6.169   3.874  1.00  0.00           H  
ATOM   1554  N   LEU B  91       6.540   8.394   2.904  1.00  0.00           N  
ATOM   1555  CA  LEU B  91       5.194   8.705   2.460  1.00  0.00           C  
ATOM   1556  C   LEU B  91       5.193   9.973   1.628  1.00  0.00           C  
ATOM   1557  O   LEU B  91       4.546  10.022   0.578  1.00  0.00           O  
ATOM   1558  CB  LEU B  91       4.249   8.883   3.645  1.00  0.00           C  
ATOM   1559  CG  LEU B  91       2.778   9.214   3.307  1.00  0.00           C  
ATOM   1560  CD1 LEU B  91       2.141   8.070   2.504  1.00  0.00           C  
ATOM   1561  CD2 LEU B  91       2.032   9.458   4.582  1.00  0.00           C  
ATOM   1562  H   LEU B  91       6.737   8.337   3.907  1.00  0.00           H  
ATOM   1563  HA  LEU B  91       4.854   7.880   1.847  1.00  0.00           H  
ATOM   1564 1HB  LEU B  91       4.267   7.966   4.237  1.00  0.00           H  
ATOM   1565 2HB  LEU B  91       4.628   9.686   4.267  1.00  0.00           H  
ATOM   1566  HG  LEU B  91       2.736  10.121   2.701  1.00  0.00           H  
ATOM   1567 1HD1 LEU B  91       1.101   8.316   2.293  1.00  0.00           H  
ATOM   1568 2HD1 LEU B  91       2.666   7.916   1.570  1.00  0.00           H  
ATOM   1569 3HD1 LEU B  91       2.186   7.176   3.093  1.00  0.00           H  
ATOM   1570 1HD2 LEU B  91       1.026   9.722   4.322  1.00  0.00           H  
ATOM   1571 2HD2 LEU B  91       2.045   8.557   5.207  1.00  0.00           H  
ATOM   1572 3HD2 LEU B  91       2.492  10.282   5.125  1.00  0.00           H  
ATOM   1573  N   GLU B  92       5.908  11.008   2.080  1.00  0.00           N  
ATOM   1574  CA  GLU B  92       5.979  12.243   1.310  1.00  0.00           C  
ATOM   1575  C   GLU B  92       6.505  11.943  -0.102  1.00  0.00           C  
ATOM   1576  O   GLU B  92       5.972  12.468  -1.086  1.00  0.00           O  
ATOM   1577  CB  GLU B  92       6.861  13.270   2.031  1.00  0.00           C  
ATOM   1578  CG  GLU B  92       6.960  14.648   1.364  1.00  0.00           C  
ATOM   1579  CD  GLU B  92       7.756  15.643   2.214  1.00  0.00           C  
ATOM   1580  OE1 GLU B  92       7.395  15.806   3.352  1.00  0.00           O  
ATOM   1581  OE2 GLU B  92       8.739  16.200   1.751  1.00  0.00           O1-
ATOM   1582  H   GLU B  92       6.368  10.940   2.996  1.00  0.00           H  
ATOM   1583  HA  GLU B  92       4.975  12.655   1.221  1.00  0.00           H  
ATOM   1584 1HB  GLU B  92       6.495  13.407   3.048  1.00  0.00           H  
ATOM   1585 2HB  GLU B  92       7.875  12.874   2.107  1.00  0.00           H  
ATOM   1586 1HG  GLU B  92       7.418  14.541   0.388  1.00  0.00           H  
ATOM   1587 2HG  GLU B  92       5.952  15.032   1.213  1.00  0.00           H  
ATOM   1588  N   ARG B  93       7.520  11.068  -0.205  1.00  0.00           N  
ATOM   1589  CA  ARG B  93       8.048  10.702  -1.521  1.00  0.00           C  
ATOM   1590  C   ARG B  93       6.987   9.945  -2.341  1.00  0.00           C  
ATOM   1591  O   ARG B  93       6.872  10.162  -3.554  1.00  0.00           O  
ATOM   1592  CB  ARG B  93       9.302   9.847  -1.393  1.00  0.00           C  
ATOM   1593  CG  ARG B  93      10.498  10.503  -0.664  1.00  0.00           C  
ATOM   1594  CD  ARG B  93      11.234  11.584  -1.453  1.00  0.00           C  
ATOM   1595  NE  ARG B  93      10.567  12.907  -1.437  1.00  0.00           N  
ATOM   1596  CZ  ARG B  93      10.529  13.762  -0.381  1.00  0.00           C  
ATOM   1597  NH1 ARG B  93      11.083  13.442   0.780  1.00  0.00           N1+
ATOM   1598  NH2 ARG B  93       9.921  14.928  -0.515  1.00  0.00           N  
ATOM   1599  H   ARG B  93       7.949  10.711   0.658  1.00  0.00           H  
ATOM   1600  HA  ARG B  93       8.295  11.615  -2.059  1.00  0.00           H  
ATOM   1601 1HB  ARG B  93       9.059   8.934  -0.856  1.00  0.00           H  
ATOM   1602 2HB  ARG B  93       9.640   9.556  -2.385  1.00  0.00           H  
ATOM   1603 1HG  ARG B  93      10.123  10.945   0.248  1.00  0.00           H  
ATOM   1604 2HG  ARG B  93      11.219   9.729  -0.407  1.00  0.00           H  
ATOM   1605 1HD  ARG B  93      12.237  11.703  -1.049  1.00  0.00           H  
ATOM   1606 2HD  ARG B  93      11.310  11.265  -2.493  1.00  0.00           H  
ATOM   1607  HE  ARG B  93      10.115  13.234  -2.317  1.00  0.00           H  
ATOM   1608 1HH1 ARG B  93      11.545  12.555   0.896  1.00  0.00           H  
ATOM   1609 2HH1 ARG B  93      11.041  14.093   1.557  1.00  0.00           H  
ATOM   1610 1HH2 ARG B  93       9.473  15.192  -1.406  1.00  0.00           H  
ATOM   1611 2HH2 ARG B  93       9.824  15.562   0.280  1.00  0.00           H  
ATOM   1612  N   LEU B  94       6.198   9.068  -1.689  1.00  0.00           N  
ATOM   1613  CA  LEU B  94       5.129   8.365  -2.400  1.00  0.00           C  
ATOM   1614  C   LEU B  94       4.171   9.385  -2.981  1.00  0.00           C  
ATOM   1615  O   LEU B  94       3.828   9.321  -4.160  1.00  0.00           O  
ATOM   1616  CB  LEU B  94       4.305   7.432  -1.487  1.00  0.00           C  
ATOM   1617  CG  LEU B  94       3.094   6.682  -2.173  1.00  0.00           C  
ATOM   1618  CD1 LEU B  94       3.577   5.718  -3.236  1.00  0.00           C  
ATOM   1619  CD2 LEU B  94       2.279   5.954  -1.139  1.00  0.00           C  
ATOM   1620  H   LEU B  94       6.401   8.856  -0.706  1.00  0.00           H  
ATOM   1621  HA  LEU B  94       5.574   7.798  -3.211  1.00  0.00           H  
ATOM   1622 1HB  LEU B  94       4.958   6.708  -1.043  1.00  0.00           H  
ATOM   1623 2HB  LEU B  94       3.887   8.028  -0.688  1.00  0.00           H  
ATOM   1624  HG  LEU B  94       2.467   7.413  -2.655  1.00  0.00           H  
ATOM   1625 1HD1 LEU B  94       2.712   5.244  -3.678  1.00  0.00           H  
ATOM   1626 2HD1 LEU B  94       4.134   6.240  -4.011  1.00  0.00           H  
ATOM   1627 3HD1 LEU B  94       4.207   4.958  -2.783  1.00  0.00           H  
ATOM   1628 1HD2 LEU B  94       1.432   5.489  -1.622  1.00  0.00           H  
ATOM   1629 2HD2 LEU B  94       2.869   5.214  -0.679  1.00  0.00           H  
ATOM   1630 3HD2 LEU B  94       1.931   6.635  -0.394  1.00  0.00           H  
ATOM   1631  N   LYS B  95       3.741  10.349  -2.163  1.00  0.00           N  
ATOM   1632  CA  LYS B  95       2.793  11.353  -2.624  1.00  0.00           C  
ATOM   1633  C   LYS B  95       3.279  11.999  -3.908  1.00  0.00           C  
ATOM   1634  O   LYS B  95       2.507  12.129  -4.863  1.00  0.00           O  
ATOM   1635  CB  LYS B  95       2.561  12.418  -1.547  1.00  0.00           C  
ATOM   1636  CG  LYS B  95       1.544  13.537  -1.902  1.00  0.00           C  
ATOM   1637  CD  LYS B  95       1.338  14.462  -0.690  1.00  0.00           C  
ATOM   1638  CE  LYS B  95       0.224  15.516  -0.888  1.00  0.00           C  
ATOM   1639  NZ  LYS B  95       0.589  16.622  -1.862  1.00  0.00           N1+
ATOM   1640  H   LYS B  95       4.067  10.354  -1.191  1.00  0.00           H  
ATOM   1641  HA  LYS B  95       1.851  10.860  -2.839  1.00  0.00           H  
ATOM   1642 1HB  LYS B  95       2.234  11.934  -0.629  1.00  0.00           H  
ATOM   1643 2HB  LYS B  95       3.506  12.907  -1.325  1.00  0.00           H  
ATOM   1644 1HG  LYS B  95       1.933  14.125  -2.739  1.00  0.00           H  
ATOM   1645 2HG  LYS B  95       0.597  13.109  -2.202  1.00  0.00           H  
ATOM   1646 1HD  LYS B  95       1.090  13.854   0.181  1.00  0.00           H  
ATOM   1647 2HD  LYS B  95       2.273  14.985  -0.485  1.00  0.00           H  
ATOM   1648 1HE  LYS B  95      -0.678  15.019  -1.244  1.00  0.00           H  
ATOM   1649 2HE  LYS B  95       0.017  15.967   0.082  1.00  0.00           H  
ATOM   1650 1HZ  LYS B  95      -0.177  17.273  -1.919  1.00  0.00           H  
ATOM   1651 2HZ  LYS B  95       1.410  17.105  -1.539  1.00  0.00           H  
ATOM   1652 3HZ  LYS B  95       0.766  16.268  -2.816  1.00  0.00           H  
ATOM   1653  N   GLU B  96       4.556  12.392  -3.946  1.00  0.00           N  
ATOM   1654  CA  GLU B  96       5.096  13.017  -5.146  1.00  0.00           C  
ATOM   1655  C   GLU B  96       5.058  12.065  -6.346  1.00  0.00           C  
ATOM   1656  O   GLU B  96       4.715  12.481  -7.458  1.00  0.00           O  
ATOM   1657  CB  GLU B  96       6.542  13.439  -4.885  1.00  0.00           C  
ATOM   1658  CG  GLU B  96       6.690  14.584  -3.908  1.00  0.00           C  
ATOM   1659  CD  GLU B  96       8.110  14.824  -3.492  1.00  0.00           C  
ATOM   1660  OE1 GLU B  96       8.972  14.053  -3.859  1.00  0.00           O  
ATOM   1661  OE2 GLU B  96       8.335  15.756  -2.768  1.00  0.00           O1-
ATOM   1662  H   GLU B  96       5.134  12.292  -3.101  1.00  0.00           H  
ATOM   1663  HA  GLU B  96       4.494  13.897  -5.377  1.00  0.00           H  
ATOM   1664 1HB  GLU B  96       7.099  12.590  -4.490  1.00  0.00           H  
ATOM   1665 2HB  GLU B  96       7.009  13.730  -5.824  1.00  0.00           H  
ATOM   1666 1HG  GLU B  96       6.296  15.491  -4.366  1.00  0.00           H  
ATOM   1667 2HG  GLU B  96       6.091  14.370  -3.022  1.00  0.00           H  
ATOM   1668  N   ALA B  97       5.386  10.784  -6.125  1.00  0.00           N  
ATOM   1669  CA  ALA B  97       5.350   9.801  -7.205  1.00  0.00           C  
ATOM   1670  C   ALA B  97       3.935   9.619  -7.753  1.00  0.00           C  
ATOM   1671  O   ALA B  97       3.746   9.528  -8.974  1.00  0.00           O  
ATOM   1672  CB  ALA B  97       5.911   8.477  -6.724  1.00  0.00           C  
ATOM   1673  H   ALA B  97       5.724  10.513  -5.189  1.00  0.00           H  
ATOM   1674  HA  ALA B  97       5.969  10.175  -8.012  1.00  0.00           H  
ATOM   1675 1HB  ALA B  97       5.929   7.775  -7.543  1.00  0.00           H  
ATOM   1676 2HB  ALA B  97       6.924   8.628  -6.358  1.00  0.00           H  
ATOM   1677 3HB  ALA B  97       5.292   8.092  -5.915  1.00  0.00           H  
ATOM   1678  N   ILE B  98       2.943   9.612  -6.859  1.00  0.00           N  
ATOM   1679  CA  ILE B  98       1.544   9.461  -7.238  1.00  0.00           C  
ATOM   1680  C   ILE B  98       1.125  10.625  -8.108  1.00  0.00           C  
ATOM   1681  O   ILE B  98       0.462  10.433  -9.126  1.00  0.00           O  
ATOM   1682  CB  ILE B  98       0.615   9.394  -6.002  1.00  0.00           C  
ATOM   1683  CG1 ILE B  98       0.904   8.133  -5.121  1.00  0.00           C  
ATOM   1684  CG2 ILE B  98      -0.891   9.448  -6.425  1.00  0.00           C  
ATOM   1685  CD1 ILE B  98       0.595   6.828  -5.707  1.00  0.00           C  
ATOM   1686  H   ILE B  98       3.204   9.668  -5.866  1.00  0.00           H  
ATOM   1687  HA  ILE B  98       1.440   8.553  -7.831  1.00  0.00           H  
ATOM   1688  HB  ILE B  98       0.824  10.259  -5.370  1.00  0.00           H  
ATOM   1689 1HG1 ILE B  98       1.943   8.119  -4.890  1.00  0.00           H  
ATOM   1690 2HG1 ILE B  98       0.364   8.228  -4.230  1.00  0.00           H  
ATOM   1691 1HG2 ILE B  98      -1.502   9.432  -5.534  1.00  0.00           H  
ATOM   1692 2HG2 ILE B  98      -1.107  10.365  -6.979  1.00  0.00           H  
ATOM   1693 3HG2 ILE B  98      -1.145   8.599  -7.056  1.00  0.00           H  
ATOM   1694 1HD1 ILE B  98       0.843   6.043  -4.995  1.00  0.00           H  
ATOM   1695 2HD1 ILE B  98      -0.454   6.782  -5.925  1.00  0.00           H  
ATOM   1696 3HD1 ILE B  98       1.160   6.688  -6.600  1.00  0.00           H  
ATOM   1697  N   GLU B  99       1.511  11.840  -7.699  1.00  0.00           N  
ATOM   1698  CA  GLU B  99       1.161  13.023  -8.468  1.00  0.00           C  
ATOM   1699  C   GLU B  99       1.794  12.980  -9.856  1.00  0.00           C  
ATOM   1700  O   GLU B  99       1.138  13.345 -10.839  1.00  0.00           O  
ATOM   1701  CB  GLU B  99       1.605  14.276  -7.711  1.00  0.00           C  
ATOM   1702  CG  GLU B  99       0.786  14.547  -6.451  1.00  0.00           C  
ATOM   1703  CD  GLU B  99       1.329  15.665  -5.611  1.00  0.00           C  
ATOM   1704  OE1 GLU B  99       2.372  16.176  -5.935  1.00  0.00           O  
ATOM   1705  OE2 GLU B  99       0.696  16.006  -4.628  1.00  0.00           O1-
ATOM   1706  H   GLU B  99       2.015  11.928  -6.812  1.00  0.00           H  
ATOM   1707  HA  GLU B  99       0.079  13.052  -8.582  1.00  0.00           H  
ATOM   1708 1HB  GLU B  99       2.649  14.172  -7.418  1.00  0.00           H  
ATOM   1709 2HB  GLU B  99       1.528  15.144  -8.364  1.00  0.00           H  
ATOM   1710 1HG  GLU B  99      -0.232  14.797  -6.750  1.00  0.00           H  
ATOM   1711 2HG  GLU B  99       0.738  13.640  -5.855  1.00  0.00           H  
ATOM   1712  N   ARG B 100       3.045  12.501  -9.962  1.00  0.00           N  
ATOM   1713  CA  ARG B 100       3.667  12.405 -11.274  1.00  0.00           C  
ATOM   1714  C   ARG B 100       2.890  11.437 -12.157  1.00  0.00           C  
ATOM   1715  O   ARG B 100       2.658  11.723 -13.339  1.00  0.00           O  
ATOM   1716  CB  ARG B 100       5.122  11.945 -11.190  1.00  0.00           C  
ATOM   1717  CG  ARG B 100       6.097  12.973 -10.627  1.00  0.00           C  
ATOM   1718  CD  ARG B 100       7.528  12.595 -10.870  1.00  0.00           C  
ATOM   1719  NE  ARG B 100       7.937  11.365 -10.170  1.00  0.00           N  
ATOM   1720  CZ  ARG B 100       8.430  11.297  -8.908  1.00  0.00           C  
ATOM   1721  NH1 ARG B 100       8.568  12.381  -8.174  1.00  0.00           N1+
ATOM   1722  NH2 ARG B 100       8.780  10.121  -8.404  1.00  0.00           N  
ATOM   1723  H   ARG B 100       3.569  12.275  -9.107  1.00  0.00           H  
ATOM   1724  HA  ARG B 100       3.646  13.391 -11.737  1.00  0.00           H  
ATOM   1725 1HB  ARG B 100       5.180  11.065 -10.552  1.00  0.00           H  
ATOM   1726 2HB  ARG B 100       5.472  11.654 -12.179  1.00  0.00           H  
ATOM   1727 1HG  ARG B 100       5.911  13.938 -11.096  1.00  0.00           H  
ATOM   1728 2HG  ARG B 100       5.944  13.061  -9.557  1.00  0.00           H  
ATOM   1729 1HD  ARG B 100       7.666  12.430 -11.939  1.00  0.00           H  
ATOM   1730 2HD  ARG B 100       8.178  13.408 -10.557  1.00  0.00           H  
ATOM   1731  HE  ARG B 100       7.866  10.494 -10.685  1.00  0.00           H  
ATOM   1732 1HH1 ARG B 100       8.309  13.285  -8.538  1.00  0.00           H  
ATOM   1733 2HH1 ARG B 100       8.940  12.305  -7.235  1.00  0.00           H  
ATOM   1734 1HH2 ARG B 100       8.673   9.274  -8.956  1.00  0.00           H  
ATOM   1735 2HH2 ARG B 100       9.151  10.062  -7.465  1.00  0.00           H  
ATOM   1736  N   TYR B 101       2.456  10.307 -11.585  1.00  0.00           N  
ATOM   1737  CA  TYR B 101       1.690   9.320 -12.335  1.00  0.00           C  
ATOM   1738  C   TYR B 101       0.399   9.927 -12.856  1.00  0.00           C  
ATOM   1739  O   TYR B 101       0.044   9.711 -14.017  1.00  0.00           O  
ATOM   1740  CB  TYR B 101       1.366   8.097 -11.500  1.00  0.00           C  
ATOM   1741  CG  TYR B 101       0.700   6.983 -12.273  1.00  0.00           C  
ATOM   1742  CD1 TYR B 101       1.486   6.116 -13.025  1.00  0.00           C  
ATOM   1743  CD2 TYR B 101      -0.669   6.828 -12.273  1.00  0.00           C  
ATOM   1744  CE1 TYR B 101       0.897   5.109 -13.739  1.00  0.00           C  
ATOM   1745  CE2 TYR B 101      -1.228   5.803 -13.012  1.00  0.00           C  
ATOM   1746  CZ  TYR B 101      -0.477   4.969 -13.714  1.00  0.00           C  
ATOM   1747  OH  TYR B 101      -1.108   3.976 -14.413  1.00  0.00           O  
ATOM   1748  H   TYR B 101       2.728  10.107 -10.614  1.00  0.00           H  
ATOM   1749  HA  TYR B 101       2.277   9.005 -13.194  1.00  0.00           H  
ATOM   1750 1HB  TYR B 101       2.276   7.728 -11.125  1.00  0.00           H  
ATOM   1751 2HB  TYR B 101       0.737   8.369 -10.654  1.00  0.00           H  
ATOM   1752  HD1 TYR B 101       2.562   6.232 -13.044  1.00  0.00           H  
ATOM   1753  HD2 TYR B 101      -1.301   7.507 -11.697  1.00  0.00           H  
ATOM   1754  HE1 TYR B 101       1.508   4.431 -14.324  1.00  0.00           H  
ATOM   1755  HE2 TYR B 101      -2.276   5.640 -13.041  1.00  0.00           H  
ATOM   1756  HH  TYR B 101      -2.069   4.163 -14.442  1.00  0.00           H  
ATOM   1757  N   GLU B 102      -0.327  10.658 -11.993  1.00  0.00           N  
ATOM   1758  CA  GLU B 102      -1.592  11.258 -12.404  1.00  0.00           C  
ATOM   1759  C   GLU B 102      -1.390  12.270 -13.541  1.00  0.00           C  
ATOM   1760  O   GLU B 102      -2.153  12.267 -14.517  1.00  0.00           O  
ATOM   1761  CB  GLU B 102      -2.246  11.984 -11.214  1.00  0.00           C  
ATOM   1762  CG  GLU B 102      -2.793  11.088 -10.074  1.00  0.00           C  
ATOM   1763  CD  GLU B 102      -3.288  11.919  -8.872  1.00  0.00           C  
ATOM   1764  OE1 GLU B 102      -3.124  13.116  -8.915  1.00  0.00           O  
ATOM   1765  OE2 GLU B 102      -3.808  11.354  -7.925  1.00  0.00           O1-
ATOM   1766  H   GLU B 102      -0.001  10.762 -11.024  1.00  0.00           H  
ATOM   1767  HA  GLU B 102      -2.254  10.467 -12.753  1.00  0.00           H  
ATOM   1768 1HB  GLU B 102      -1.511  12.658 -10.770  1.00  0.00           H  
ATOM   1769 2HB  GLU B 102      -3.067  12.600 -11.578  1.00  0.00           H  
ATOM   1770 1HG  GLU B 102      -3.620  10.494 -10.459  1.00  0.00           H  
ATOM   1771 2HG  GLU B 102      -2.014  10.403  -9.748  1.00  0.00           H  
ATOM   1772  N   GLU B 103      -0.325  13.085 -13.470  1.00  0.00           N  
ATOM   1773  CA  GLU B 103      -0.083  14.054 -14.536  1.00  0.00           C  
ATOM   1774  C   GLU B 103       0.324  13.348 -15.827  1.00  0.00           C  
ATOM   1775  O   GLU B 103      -0.086  13.752 -16.925  1.00  0.00           O  
ATOM   1776  CB  GLU B 103       0.993  15.065 -14.126  1.00  0.00           C  
ATOM   1777  CG  GLU B 103       0.580  16.043 -13.012  1.00  0.00           C  
ATOM   1778  CD  GLU B 103      -0.603  16.913 -13.382  1.00  0.00           C  
ATOM   1779  OE1 GLU B 103      -0.577  17.504 -14.432  1.00  0.00           O  
ATOM   1780  OE2 GLU B 103      -1.543  16.986 -12.605  1.00  0.00           O1-
ATOM   1781  H   GLU B 103       0.268  13.076 -12.631  1.00  0.00           H  
ATOM   1782  HA  GLU B 103      -1.005  14.596 -14.723  1.00  0.00           H  
ATOM   1783 1HB  GLU B 103       1.872  14.522 -13.770  1.00  0.00           H  
ATOM   1784 2HB  GLU B 103       1.296  15.646 -14.995  1.00  0.00           H  
ATOM   1785 1HG  GLU B 103       0.321  15.468 -12.124  1.00  0.00           H  
ATOM   1786 2HG  GLU B 103       1.431  16.674 -12.765  1.00  0.00           H  
ATOM   1787  N   THR B 104       1.095  12.266 -15.685  1.00  0.00           N  
ATOM   1788  CA  THR B 104       1.556  11.465 -16.805  1.00  0.00           C  
ATOM   1789  C   THR B 104       0.344  10.861 -17.498  1.00  0.00           C  
ATOM   1790  O   THR B 104       0.193  10.966 -18.710  1.00  0.00           O  
ATOM   1791  CB  THR B 104       2.535  10.367 -16.317  1.00  0.00           C  
ATOM   1792  CG2 THR B 104       3.001   9.475 -17.461  1.00  0.00           C  
ATOM   1793  OG1 THR B 104       3.680  10.995 -15.714  1.00  0.00           O  
ATOM   1794  H   THR B 104       1.422  12.016 -14.751  1.00  0.00           H  
ATOM   1795  HA  THR B 104       2.081  12.112 -17.506  1.00  0.00           H  
ATOM   1796  HB  THR B 104       2.038   9.753 -15.578  1.00  0.00           H  
ATOM   1797  HG1 THR B 104       3.404  11.434 -14.879  1.00  0.00           H  
ATOM   1798 1HG2 THR B 104       3.681   8.735 -17.070  1.00  0.00           H  
ATOM   1799 2HG2 THR B 104       2.150   8.984 -17.923  1.00  0.00           H  
ATOM   1800 3HG2 THR B 104       3.516  10.074 -18.197  1.00  0.00           H  
ATOM   1801  N   LEU B 105      -0.582  10.297 -16.718  1.00  0.00           N  
ATOM   1802  CA  LEU B 105      -1.790   9.717 -17.275  1.00  0.00           C  
ATOM   1803  C   LEU B 105      -2.561  10.722 -18.124  1.00  0.00           C  
ATOM   1804  O   LEU B 105      -2.977  10.412 -19.243  1.00  0.00           O  
ATOM   1805  CB  LEU B 105      -2.727   9.290 -16.130  1.00  0.00           C  
ATOM   1806  CG  LEU B 105      -4.109   8.724 -16.526  1.00  0.00           C  
ATOM   1807  CD1 LEU B 105      -3.956   7.360 -17.211  1.00  0.00           C  
ATOM   1808  CD2 LEU B 105      -4.962   8.674 -15.305  1.00  0.00           C  
ATOM   1809  H   LEU B 105      -0.411  10.221 -15.716  1.00  0.00           H  
ATOM   1810  HA  LEU B 105      -1.522   8.869 -17.887  1.00  0.00           H  
ATOM   1811 1HB  LEU B 105      -2.211   8.535 -15.533  1.00  0.00           H  
ATOM   1812 2HB  LEU B 105      -2.899  10.146 -15.497  1.00  0.00           H  
ATOM   1813  HG  LEU B 105      -4.583   9.396 -17.240  1.00  0.00           H  
ATOM   1814 1HD1 LEU B 105      -4.939   6.982 -17.495  1.00  0.00           H  
ATOM   1815 2HD1 LEU B 105      -3.345   7.455 -18.106  1.00  0.00           H  
ATOM   1816 3HD1 LEU B 105      -3.483   6.662 -16.521  1.00  0.00           H  
ATOM   1817 1HD2 LEU B 105      -5.947   8.329 -15.580  1.00  0.00           H  
ATOM   1818 2HD2 LEU B 105      -4.519   8.013 -14.589  1.00  0.00           H  
ATOM   1819 3HD2 LEU B 105      -5.045   9.674 -14.878  1.00  0.00           H  
ATOM   1820  N   LYS B 106      -2.790  11.919 -17.574  1.00  0.00           N  
ATOM   1821  CA  LYS B 106      -3.540  12.957 -18.267  1.00  0.00           C  
ATOM   1822  C   LYS B 106      -2.904  13.489 -19.559  1.00  0.00           C  
ATOM   1823  O   LYS B 106      -3.616  13.737 -20.537  1.00  0.00           O  
ATOM   1824  CB  LYS B 106      -3.758  14.145 -17.333  1.00  0.00           C  
ATOM   1825  CG  LYS B 106      -4.752  13.907 -16.194  1.00  0.00           C  
ATOM   1826  CD  LYS B 106      -5.058  15.210 -15.430  1.00  0.00           C  
ATOM   1827  CE  LYS B 106      -3.866  15.647 -14.569  1.00  0.00           C  
ATOM   1828  NZ  LYS B 106      -4.171  16.826 -13.710  1.00  0.00           N1+
ATOM   1829  H   LYS B 106      -2.443  12.096 -16.625  1.00  0.00           H  
ATOM   1830  HA  LYS B 106      -4.510  12.538 -18.531  1.00  0.00           H  
ATOM   1831 1HB  LYS B 106      -2.794  14.397 -16.890  1.00  0.00           H  
ATOM   1832 2HB  LYS B 106      -4.090  15.005 -17.910  1.00  0.00           H  
ATOM   1833 1HG  LYS B 106      -5.678  13.501 -16.600  1.00  0.00           H  
ATOM   1834 2HG  LYS B 106      -4.335  13.177 -15.503  1.00  0.00           H  
ATOM   1835 1HD  LYS B 106      -5.288  16.006 -16.139  1.00  0.00           H  
ATOM   1836 2HD  LYS B 106      -5.922  15.059 -14.786  1.00  0.00           H  
ATOM   1837 1HE  LYS B 106      -3.564  14.815 -13.931  1.00  0.00           H  
ATOM   1838 2HE  LYS B 106      -3.035  15.916 -15.214  1.00  0.00           H  
ATOM   1839 1HZ  LYS B 106      -3.303  17.035 -13.179  1.00  0.00           H  
ATOM   1840 2HZ  LYS B 106      -4.419  17.618 -14.278  1.00  0.00           H  
ATOM   1841 3HZ  LYS B 106      -4.917  16.615 -13.074  1.00  0.00           H  
ATOM   1842  N   ARG B 107      -1.579  13.681 -19.566  1.00  0.00           N  
ATOM   1843  CA  ARG B 107      -0.917  14.279 -20.729  1.00  0.00           C  
ATOM   1844  C   ARG B 107      -0.026  13.378 -21.600  1.00  0.00           C  
ATOM   1845  O   ARG B 107       0.085  13.617 -22.807  1.00  0.00           O  
ATOM   1846  CB  ARG B 107      -0.067  15.448 -20.252  1.00  0.00           C  
ATOM   1847  CG  ARG B 107      -0.853  16.627 -19.700  1.00  0.00           C  
ATOM   1848  CD  ARG B 107       0.045  17.709 -19.223  1.00  0.00           C  
ATOM   1849  NE  ARG B 107       0.789  18.318 -20.314  1.00  0.00           N  
ATOM   1850  CZ  ARG B 107       1.813  19.179 -20.155  1.00  0.00           C  
ATOM   1851  NH1 ARG B 107       2.201  19.523 -18.947  1.00  0.00           N1+
ATOM   1852  NH2 ARG B 107       2.427  19.678 -21.213  1.00  0.00           N  
ATOM   1853  H   ARG B 107      -1.044  13.493 -18.712  1.00  0.00           H  
ATOM   1854  HA  ARG B 107      -1.702  14.667 -21.373  1.00  0.00           H  
ATOM   1855 1HB  ARG B 107       0.612  15.109 -19.471  1.00  0.00           H  
ATOM   1856 2HB  ARG B 107       0.542  15.815 -21.078  1.00  0.00           H  
ATOM   1857 1HG  ARG B 107      -1.495  17.033 -20.481  1.00  0.00           H  
ATOM   1858 2HG  ARG B 107      -1.466  16.295 -18.862  1.00  0.00           H  
ATOM   1859 1HD  ARG B 107      -0.547  18.486 -18.740  1.00  0.00           H  
ATOM   1860 2HD  ARG B 107       0.759  17.301 -18.509  1.00  0.00           H  
ATOM   1861  HE  ARG B 107       0.519  18.077 -21.258  1.00  0.00           H  
ATOM   1862 1HH1 ARG B 107       1.732  19.141 -18.138  1.00  0.00           H  
ATOM   1863 2HH1 ARG B 107       2.968  20.168 -18.828  1.00  0.00           H  
ATOM   1864 1HH2 ARG B 107       2.128  19.414 -22.142  1.00  0.00           H  
ATOM   1865 2HH2 ARG B 107       3.194  20.323 -21.094  1.00  0.00           H  
ATOM   1866  N   GLY B 108       0.709  12.439 -21.020  1.00  0.00           N  
ATOM   1867  CA  GLY B 108       1.712  11.676 -21.757  1.00  0.00           C  
ATOM   1868  C   GLY B 108       1.070  10.843 -22.840  1.00  0.00           C  
ATOM   1869  O   GLY B 108       0.012  10.242 -22.689  1.00  0.00           O  
ATOM   1870  H   GLY B 108       0.569  12.243 -20.023  1.00  0.00           H  
ATOM   1871 3HA  GLY B 108       2.208  11.044 -21.081  0.00  0.00           H  
ATOM   1872  HA  GLY B 108       2.415  12.380 -22.241  1.00  0.00           H  
ATOM   1873  N   LYS B 109       1.809  10.708 -23.951  1.00  0.00           N  
ATOM   1874  CA  LYS B 109       1.391   9.885 -25.074  1.00  0.00           C  
ATOM   1875  C   LYS B 109       2.230   8.614 -25.164  1.00  0.00           C  
ATOM   1876  O   LYS B 109       2.230   7.946 -26.196  1.00  0.00           O  
ATOM   1877  CB  LYS B 109       1.502  10.687 -26.369  1.00  0.00           C  
ATOM   1878  CG  LYS B 109       0.588  11.908 -26.414  1.00  0.00           C  
ATOM   1879  CD  LYS B 109       0.737  12.680 -27.722  1.00  0.00           C  
ATOM   1880  CE  LYS B 109      -0.157  13.921 -27.738  1.00  0.00           C  
ATOM   1881  NZ  LYS B 109       0.006  14.717 -28.998  1.00  0.00           N1+
ATOM   1882  H   LYS B 109       2.667  11.237 -24.022  1.00  0.00           H  
ATOM   1883  HA  LYS B 109       0.350   9.592 -24.925  1.00  0.00           H  
ATOM   1884 1HB  LYS B 109       2.530  11.026 -26.505  1.00  0.00           H  
ATOM   1885 2HB  LYS B 109       1.252  10.052 -27.221  1.00  0.00           H  
ATOM   1886 1HG  LYS B 109      -0.444  11.575 -26.315  1.00  0.00           H  
ATOM   1887 2HG  LYS B 109       0.814  12.568 -25.573  1.00  0.00           H  
ATOM   1888 1HD  LYS B 109       1.776  12.986 -27.848  1.00  0.00           H  
ATOM   1889 2HD  LYS B 109       0.463  12.033 -28.555  1.00  0.00           H  
ATOM   1890 1HE  LYS B 109      -1.198  13.612 -27.647  1.00  0.00           H  
ATOM   1891 2HE  LYS B 109       0.098  14.553 -26.885  1.00  0.00           H  
ATOM   1892 1HZ  LYS B 109      -0.599  15.528 -28.968  1.00  0.00           H  
ATOM   1893 2HZ  LYS B 109       0.967  15.020 -29.085  1.00  0.00           H  
ATOM   1894 3HZ  LYS B 109      -0.240  14.147 -29.795  1.00  0.00           H  
ATOM   1895  N   ASN B 110       2.976   8.319 -24.101  1.00  0.00           N  
ATOM   1896  CA  ASN B 110       3.867   7.168 -24.095  1.00  0.00           C  
ATOM   1897  C   ASN B 110       3.686   6.205 -22.905  1.00  0.00           C  
ATOM   1898  O   ASN B 110       4.015   6.532 -21.749  1.00  0.00           O  
ATOM   1899  CB  ASN B 110       5.304   7.653 -24.154  1.00  0.00           C  
ATOM   1900  CG  ASN B 110       6.291   6.523 -24.251  1.00  0.00           C  
ATOM   1901  ND2 ASN B 110       7.558   6.853 -24.260  1.00  0.00           N  
ATOM   1902  OD1 ASN B 110       5.907   5.350 -24.319  1.00  0.00           O  
ATOM   1903  H   ASN B 110       2.912   8.909 -23.290  1.00  0.00           H  
ATOM   1904  HA  ASN B 110       3.669   6.582 -24.997  1.00  0.00           H  
ATOM   1905 1HB  ASN B 110       5.432   8.307 -25.018  1.00  0.00           H  
ATOM   1906 2HB  ASN B 110       5.527   8.239 -23.263  1.00  0.00           H  
ATOM   1907 1HD2 ASN B 110       8.260   6.143 -24.322  1.00  0.00           H  
ATOM   1908 2HD2 ASN B 110       7.824   7.815 -24.203  1.00  0.00           H  
ATOM   1909  N   GLU B 111       3.221   4.990 -23.214  1.00  0.00           N  
ATOM   1910  CA  GLU B 111       2.971   3.945 -22.223  1.00  0.00           C  
ATOM   1911  C   GLU B 111       4.205   3.525 -21.422  1.00  0.00           C  
ATOM   1912  O   GLU B 111       4.078   3.084 -20.279  1.00  0.00           O  
ATOM   1913  CB  GLU B 111       2.380   2.710 -22.905  1.00  0.00           C  
ATOM   1914  CG  GLU B 111       0.990   2.916 -23.493  1.00  0.00           C  
ATOM   1915  CD  GLU B 111       1.006   3.563 -24.852  1.00  0.00           C  
ATOM   1916  OE1 GLU B 111       2.080   3.875 -25.334  1.00  0.00           O  
ATOM   1917  OE2 GLU B 111      -0.047   3.748 -25.406  1.00  0.00           O1-
ATOM   1918  H   GLU B 111       2.981   4.793 -24.194  1.00  0.00           H  
ATOM   1919  HA  GLU B 111       2.235   4.333 -21.519  1.00  0.00           H  
ATOM   1920 1HB  GLU B 111       3.045   2.375 -23.704  1.00  0.00           H  
ATOM   1921 2HB  GLU B 111       2.310   1.899 -22.182  1.00  0.00           H  
ATOM   1922 1HG  GLU B 111       0.498   1.945 -23.569  1.00  0.00           H  
ATOM   1923 2HG  GLU B 111       0.411   3.532 -22.808  1.00  0.00           H  
ATOM   1924  N   LYS B 112       5.397   3.605 -22.024  1.00  0.00           N  
ATOM   1925  CA  LYS B 112       6.607   3.188 -21.326  1.00  0.00           C  
ATOM   1926  C   LYS B 112       6.944   4.029 -20.101  1.00  0.00           C  
ATOM   1927  O   LYS B 112       7.177   3.466 -19.026  1.00  0.00           O  
ATOM   1928  CB  LYS B 112       7.767   3.159 -22.306  1.00  0.00           C  
ATOM   1929  CG  LYS B 112       7.692   1.994 -23.266  1.00  0.00           C  
ATOM   1930  CD  LYS B 112       8.879   1.937 -24.184  1.00  0.00           C  
ATOM   1931  CE  LYS B 112       8.786   0.709 -25.074  1.00  0.00           C  
ATOM   1932  NZ  LYS B 112      10.017   0.488 -25.878  1.00  0.00           N1+
ATOM   1933  H   LYS B 112       5.455   3.918 -22.980  1.00  0.00           H  
ATOM   1934  HA  LYS B 112       6.451   2.170 -20.975  1.00  0.00           H  
ATOM   1935 1HB  LYS B 112       7.737   4.073 -22.907  1.00  0.00           H  
ATOM   1936 2HB  LYS B 112       8.705   3.166 -21.789  1.00  0.00           H  
ATOM   1937 1HG  LYS B 112       7.646   1.066 -22.697  1.00  0.00           H  
ATOM   1938 2HG  LYS B 112       6.785   2.073 -23.861  1.00  0.00           H  
ATOM   1939 1HD  LYS B 112       8.895   2.830 -24.807  1.00  0.00           H  
ATOM   1940 2HD  LYS B 112       9.803   1.905 -23.616  1.00  0.00           H  
ATOM   1941 1HE  LYS B 112       8.607  -0.159 -24.454  1.00  0.00           H  
ATOM   1942 2HE  LYS B 112       7.947   0.834 -25.747  1.00  0.00           H  
ATOM   1943 1HZ  LYS B 112       9.902  -0.338 -26.439  1.00  0.00           H  
ATOM   1944 2HZ  LYS B 112      10.204   1.276 -26.472  1.00  0.00           H  
ATOM   1945 3HZ  LYS B 112      10.828   0.334 -25.232  1.00  0.00           H  
ATOM   1946  N   GLU B 113       6.965   5.356 -20.241  1.00  0.00           N  
ATOM   1947  CA  GLU B 113       7.203   6.259 -19.124  1.00  0.00           C  
ATOM   1948  C   GLU B 113       6.127   6.109 -18.051  1.00  0.00           C  
ATOM   1949  O   GLU B 113       6.404   6.242 -16.852  1.00  0.00           O  
ATOM   1950  CB  GLU B 113       7.253   7.708 -19.614  1.00  0.00           C  
ATOM   1951  CG  GLU B 113       8.476   8.045 -20.455  1.00  0.00           C  
ATOM   1952  CD  GLU B 113       8.460   9.458 -20.969  1.00  0.00           C  
ATOM   1953  OE1 GLU B 113       7.483  10.136 -20.760  1.00  0.00           O  
ATOM   1954  OE2 GLU B 113       9.427   9.860 -21.573  1.00  0.00           O1-
ATOM   1955  H   GLU B 113       6.831   5.769 -21.168  1.00  0.00           H  
ATOM   1956  HA  GLU B 113       8.157   5.985 -18.669  1.00  0.00           H  
ATOM   1957 1HB  GLU B 113       6.366   7.920 -20.212  1.00  0.00           H  
ATOM   1958 2HB  GLU B 113       7.239   8.382 -18.758  1.00  0.00           H  
ATOM   1959 1HG  GLU B 113       9.370   7.901 -19.850  1.00  0.00           H  
ATOM   1960 2HG  GLU B 113       8.525   7.357 -21.298  1.00  0.00           H  
ATOM   1961  N   LEU B 114       4.889   5.850 -18.485  1.00  0.00           N  
ATOM   1962  CA  LEU B 114       3.803   5.656 -17.539  1.00  0.00           C  
ATOM   1963  C   LEU B 114       4.053   4.374 -16.737  1.00  0.00           C  
ATOM   1964  O   LEU B 114       3.936   4.373 -15.503  1.00  0.00           O  
ATOM   1965  CB  LEU B 114       2.457   5.667 -18.288  1.00  0.00           C  
ATOM   1966  CG  LEU B 114       1.162   5.621 -17.431  1.00  0.00           C  
ATOM   1967  CD1 LEU B 114       0.052   6.403 -18.140  1.00  0.00           C  
ATOM   1968  CD2 LEU B 114       0.709   4.164 -17.255  1.00  0.00           C  
ATOM   1969  H   LEU B 114       4.707   5.821 -19.497  1.00  0.00           H  
ATOM   1970  HA  LEU B 114       3.801   6.484 -16.838  1.00  0.00           H  
ATOM   1971 1HB  LEU B 114       2.424   6.563 -18.908  1.00  0.00           H  
ATOM   1972 2HB  LEU B 114       2.441   4.805 -18.956  1.00  0.00           H  
ATOM   1973  HG  LEU B 114       1.345   6.082 -16.461  1.00  0.00           H  
ATOM   1974 1HD1 LEU B 114      -0.854   6.374 -17.534  1.00  0.00           H  
ATOM   1975 2HD1 LEU B 114       0.363   7.437 -18.273  1.00  0.00           H  
ATOM   1976 3HD1 LEU B 114      -0.147   5.961 -19.115  1.00  0.00           H  
ATOM   1977 1HD2 LEU B 114      -0.197   4.143 -16.676  1.00  0.00           H  
ATOM   1978 2HD2 LEU B 114       0.519   3.721 -18.232  1.00  0.00           H  
ATOM   1979 3HD2 LEU B 114       1.461   3.580 -16.744  1.00  0.00           H  
ATOM   1980  N   ALA B 115       4.387   3.276 -17.429  1.00  0.00           N  
ATOM   1981  CA  ALA B 115       4.666   1.997 -16.787  1.00  0.00           C  
ATOM   1982  C   ALA B 115       5.848   2.089 -15.823  1.00  0.00           C  
ATOM   1983  O   ALA B 115       5.836   1.480 -14.750  1.00  0.00           O  
ATOM   1984  CB  ALA B 115       4.947   0.949 -17.838  1.00  0.00           C  
ATOM   1985  H   ALA B 115       4.435   3.321 -18.453  1.00  0.00           H  
ATOM   1986  HA  ALA B 115       3.783   1.709 -16.215  1.00  0.00           H  
ATOM   1987 1HB  ALA B 115       5.119   0.008 -17.357  1.00  0.00           H  
ATOM   1988 2HB  ALA B 115       4.092   0.871 -18.508  1.00  0.00           H  
ATOM   1989 3HB  ALA B 115       5.828   1.239 -18.410  1.00  0.00           H  
ATOM   1990  N   LYS B 116       6.876   2.853 -16.211  1.00  0.00           N  
ATOM   1991  CA  LYS B 116       8.037   3.028 -15.360  1.00  0.00           C  
ATOM   1992  C   LYS B 116       7.653   3.768 -14.093  1.00  0.00           C  
ATOM   1993  O   LYS B 116       8.068   3.374 -12.996  1.00  0.00           O  
ATOM   1994  CB  LYS B 116       9.168   3.733 -16.101  1.00  0.00           C  
ATOM   1995  CG  LYS B 116      10.461   3.904 -15.279  1.00  0.00           C  
ATOM   1996  CD  LYS B 116      11.571   4.500 -16.141  1.00  0.00           C  
ATOM   1997  CE  LYS B 116      12.930   4.575 -15.408  1.00  0.00           C  
ATOM   1998  NZ  LYS B 116      13.002   5.668 -14.350  1.00  0.00           N1+
ATOM   1999  H   LYS B 116       6.856   3.289 -17.136  1.00  0.00           H  
ATOM   2000  HA  LYS B 116       8.375   2.055 -15.057  1.00  0.00           H  
ATOM   2001 1HB  LYS B 116       9.404   3.175 -17.007  1.00  0.00           H  
ATOM   2002 2HB  LYS B 116       8.830   4.722 -16.410  1.00  0.00           H  
ATOM   2003 1HG  LYS B 116      10.269   4.566 -14.429  1.00  0.00           H  
ATOM   2004 2HG  LYS B 116      10.781   2.937 -14.896  1.00  0.00           H  
ATOM   2005 1HD  LYS B 116      11.690   3.895 -17.041  1.00  0.00           H  
ATOM   2006 2HD  LYS B 116      11.281   5.507 -16.442  1.00  0.00           H  
ATOM   2007 1HE  LYS B 116      13.126   3.615 -14.933  1.00  0.00           H  
ATOM   2008 2HE  LYS B 116      13.704   4.762 -16.152  1.00  0.00           H  
ATOM   2009 1HZ  LYS B 116      13.920   5.659 -13.936  1.00  0.00           H  
ATOM   2010 2HZ  LYS B 116      12.844   6.563 -14.783  1.00  0.00           H  
ATOM   2011 3HZ  LYS B 116      12.312   5.557 -13.582  1.00  0.00           H  
ATOM   2012  N   THR B 117       6.861   4.834 -14.238  1.00  0.00           N  
ATOM   2013  CA  THR B 117       6.424   5.618 -13.096  1.00  0.00           C  
ATOM   2014  C   THR B 117       5.662   4.699 -12.145  1.00  0.00           C  
ATOM   2015  O   THR B 117       5.855   4.762 -10.924  1.00  0.00           O  
ATOM   2016  CB  THR B 117       5.545   6.808 -13.540  1.00  0.00           C  
ATOM   2017  CG2 THR B 117       5.121   7.633 -12.300  1.00  0.00           C  
ATOM   2018  OG1 THR B 117       6.305   7.654 -14.424  1.00  0.00           O  
ATOM   2019  H   THR B 117       6.590   5.141 -15.175  1.00  0.00           H  
ATOM   2020  HA  THR B 117       7.303   6.003 -12.577  1.00  0.00           H  
ATOM   2021  HB  THR B 117       4.666   6.443 -14.068  1.00  0.00           H  
ATOM   2022  HG1 THR B 117       6.425   7.199 -15.293  1.00  0.00           H  
ATOM   2023 1HG2 THR B 117       4.523   8.473 -12.622  1.00  0.00           H  
ATOM   2024 2HG2 THR B 117       4.544   7.015 -11.621  1.00  0.00           H  
ATOM   2025 3HG2 THR B 117       6.008   7.998 -11.786  1.00  0.00           H  
ATOM   2026  N   ASN B 118       4.779   3.851 -12.699  1.00  0.00           N  
ATOM   2027  CA  ASN B 118       4.023   2.905 -11.897  1.00  0.00           C  
ATOM   2028  C   ASN B 118       4.969   2.021 -11.097  1.00  0.00           C  
ATOM   2029  O   ASN B 118       4.783   1.851  -9.896  1.00  0.00           O  
ATOM   2030  CB  ASN B 118       3.097   2.064 -12.750  1.00  0.00           C  
ATOM   2031  CG  ASN B 118       2.198   1.181 -11.939  1.00  0.00           C  
ATOM   2032  ND2 ASN B 118       2.251  -0.077 -12.175  1.00  0.00           N  
ATOM   2033  OD1 ASN B 118       1.424   1.657 -11.120  1.00  0.00           O  
ATOM   2034  H   ASN B 118       4.624   3.889 -13.712  1.00  0.00           H  
ATOM   2035  HA  ASN B 118       3.415   3.462 -11.184  1.00  0.00           H  
ATOM   2036 1HB  ASN B 118       2.503   2.695 -13.386  1.00  0.00           H  
ATOM   2037 2HB  ASN B 118       3.693   1.428 -13.399  1.00  0.00           H  
ATOM   2038 1HD2 ASN B 118       1.643  -0.720 -11.683  1.00  0.00           H  
ATOM   2039 2HD2 ASN B 118       2.878  -0.428 -12.866  1.00  0.00           H  
ATOM   2040  N   ALA B 119       6.004   1.459 -11.740  1.00  0.00           N  
ATOM   2041  CA  ALA B 119       6.921   0.596 -10.998  1.00  0.00           C  
ATOM   2042  C   ALA B 119       7.555   1.313  -9.822  1.00  0.00           C  
ATOM   2043  O   ALA B 119       7.675   0.723  -8.744  1.00  0.00           O  
ATOM   2044  CB  ALA B 119       8.043   0.109 -11.887  1.00  0.00           C  
ATOM   2045  H   ALA B 119       6.104   1.589 -12.755  1.00  0.00           H  
ATOM   2046  HA  ALA B 119       6.353  -0.250 -10.624  1.00  0.00           H  
ATOM   2047 1HB  ALA B 119       8.702  -0.547 -11.321  1.00  0.00           H  
ATOM   2048 2HB  ALA B 119       7.643  -0.420 -12.712  1.00  0.00           H  
ATOM   2049 3HB  ALA B 119       8.610   0.966 -12.252  1.00  0.00           H  
ATOM   2050  N   GLU B 120       7.934   2.580 -10.003  1.00  0.00           N  
ATOM   2051  CA  GLU B 120       8.559   3.338  -8.924  1.00  0.00           C  
ATOM   2052  C   GLU B 120       7.584   3.501  -7.752  1.00  0.00           C  
ATOM   2053  O   GLU B 120       7.968   3.371  -6.574  1.00  0.00           O  
ATOM   2054  CB  GLU B 120       9.027   4.692  -9.459  1.00  0.00           C  
ATOM   2055  CG  GLU B 120      10.188   4.583 -10.468  1.00  0.00           C  
ATOM   2056  CD  GLU B 120      10.543   5.894 -11.118  1.00  0.00           C  
ATOM   2057  OE1 GLU B 120       9.881   6.862 -10.832  1.00  0.00           O  
ATOM   2058  OE2 GLU B 120      11.448   5.920 -11.944  1.00  0.00           O1-
ATOM   2059  H   GLU B 120       7.842   2.991 -10.944  1.00  0.00           H  
ATOM   2060  HA  GLU B 120       9.428   2.783  -8.572  1.00  0.00           H  
ATOM   2061 1HB  GLU B 120       8.198   5.192  -9.956  1.00  0.00           H  
ATOM   2062 2HB  GLU B 120       9.346   5.324  -8.633  1.00  0.00           H  
ATOM   2063 1HG  GLU B 120      11.065   4.197  -9.950  1.00  0.00           H  
ATOM   2064 2HG  GLU B 120       9.918   3.865 -11.240  1.00  0.00           H  
ATOM   2065  N   ILE B 121       6.311   3.726  -8.079  1.00  0.00           N  
ATOM   2066  CA  ILE B 121       5.256   3.836  -7.083  1.00  0.00           C  
ATOM   2067  C   ILE B 121       5.055   2.522  -6.354  1.00  0.00           C  
ATOM   2068  O   ILE B 121       4.932   2.511  -5.131  1.00  0.00           O  
ATOM   2069  CB  ILE B 121       3.933   4.296  -7.707  1.00  0.00           C  
ATOM   2070  CG1 ILE B 121       4.104   5.711  -8.169  1.00  0.00           C  
ATOM   2071  CG2 ILE B 121       2.806   4.175  -6.695  1.00  0.00           C  
ATOM   2072  CD1 ILE B 121       3.064   6.216  -9.054  1.00  0.00           C  
ATOM   2073  H   ILE B 121       6.096   3.881  -9.076  1.00  0.00           H  
ATOM   2074  HA  ILE B 121       5.560   4.585  -6.351  1.00  0.00           H  
ATOM   2075  HB  ILE B 121       3.706   3.687  -8.577  1.00  0.00           H  
ATOM   2076 1HG1 ILE B 121       4.126   6.346  -7.296  1.00  0.00           H  
ATOM   2077 2HG1 ILE B 121       5.053   5.794  -8.692  1.00  0.00           H  
ATOM   2078 1HG2 ILE B 121       1.887   4.502  -7.130  1.00  0.00           H  
ATOM   2079 2HG2 ILE B 121       2.688   3.147  -6.379  1.00  0.00           H  
ATOM   2080 3HG2 ILE B 121       3.035   4.784  -5.847  1.00  0.00           H  
ATOM   2081 1HD1 ILE B 121       3.320   7.217  -9.298  1.00  0.00           H  
ATOM   2082 2HD1 ILE B 121       3.033   5.614  -9.960  1.00  0.00           H  
ATOM   2083 3HD1 ILE B 121       2.108   6.205  -8.588  1.00  0.00           H  
ATOM   2084  N   LEU B 122       4.982   1.420  -7.100  1.00  0.00           N  
ATOM   2085  CA  LEU B 122       4.746   0.121  -6.494  1.00  0.00           C  
ATOM   2086  C   LEU B 122       5.899  -0.243  -5.551  1.00  0.00           C  
ATOM   2087  O   LEU B 122       5.664  -0.799  -4.470  1.00  0.00           O  
ATOM   2088  CB  LEU B 122       4.626  -0.947  -7.578  1.00  0.00           C  
ATOM   2089  CG  LEU B 122       3.440  -0.872  -8.565  1.00  0.00           C  
ATOM   2090  CD1 LEU B 122       3.670  -1.969  -9.587  1.00  0.00           C  
ATOM   2091  CD2 LEU B 122       2.087  -0.981  -7.864  1.00  0.00           C  
ATOM   2092  H   LEU B 122       5.059   1.508  -8.116  1.00  0.00           H  
ATOM   2093  HA  LEU B 122       3.840   0.161  -5.912  1.00  0.00           H  
ATOM   2094 1HB  LEU B 122       5.550  -0.955  -8.158  1.00  0.00           H  
ATOM   2095 2HB  LEU B 122       4.521  -1.886  -7.096  1.00  0.00           H  
ATOM   2096  HG  LEU B 122       3.462   0.066  -9.088  1.00  0.00           H  
ATOM   2097 1HD1 LEU B 122       2.906  -1.952 -10.329  1.00  0.00           H  
ATOM   2098 2HD1 LEU B 122       4.624  -1.812 -10.059  1.00  0.00           H  
ATOM   2099 3HD1 LEU B 122       3.663  -2.925  -9.103  1.00  0.00           H  
ATOM   2100 1HD2 LEU B 122       1.294  -0.930  -8.617  1.00  0.00           H  
ATOM   2101 2HD2 LEU B 122       2.014  -1.903  -7.338  1.00  0.00           H  
ATOM   2102 3HD2 LEU B 122       1.962  -0.162  -7.166  1.00  0.00           H  
ATOM   2103  N   LYS B 123       7.142   0.082  -5.952  1.00  0.00           N  
ATOM   2104  CA  LYS B 123       8.312  -0.173  -5.118  1.00  0.00           C  
ATOM   2105  C   LYS B 123       8.220   0.634  -3.823  1.00  0.00           C  
ATOM   2106  O   LYS B 123       8.522   0.122  -2.739  1.00  0.00           O  
ATOM   2107  CB  LYS B 123       9.599   0.179  -5.880  1.00  0.00           C  
ATOM   2108  CG  LYS B 123       9.968  -0.811  -7.003  1.00  0.00           C  
ATOM   2109  CD  LYS B 123      11.088  -0.293  -7.930  1.00  0.00           C  
ATOM   2110  CE  LYS B 123      12.468  -0.337  -7.268  1.00  0.00           C  
ATOM   2111  NZ  LYS B 123      13.564   0.114  -8.208  1.00  0.00           N1+
ATOM   2112  H   LYS B 123       7.274   0.494  -6.880  1.00  0.00           H  
ATOM   2113  HA  LYS B 123       8.330  -1.229  -4.856  1.00  0.00           H  
ATOM   2114 1HB  LYS B 123       9.486   1.165  -6.330  1.00  0.00           H  
ATOM   2115 2HB  LYS B 123      10.423   0.231  -5.175  1.00  0.00           H  
ATOM   2116 1HG  LYS B 123      10.327  -1.724  -6.545  1.00  0.00           H  
ATOM   2117 2HG  LYS B 123       9.084  -1.046  -7.593  1.00  0.00           H  
ATOM   2118 1HD  LYS B 123      11.117  -0.911  -8.833  1.00  0.00           H  
ATOM   2119 2HD  LYS B 123      10.866   0.731  -8.228  1.00  0.00           H  
ATOM   2120 1HE  LYS B 123      12.474   0.308  -6.395  1.00  0.00           H  
ATOM   2121 2HE  LYS B 123      12.675  -1.361  -6.957  1.00  0.00           H  
ATOM   2122 1HZ  LYS B 123      14.452   0.060  -7.738  1.00  0.00           H  
ATOM   2123 2HZ  LYS B 123      13.598  -0.494  -9.057  1.00  0.00           H  
ATOM   2124 3HZ  LYS B 123      13.397   1.060  -8.498  1.00  0.00           H  
ATOM   2125  N   THR B 124       7.760   1.886  -3.931  1.00  0.00           N  
ATOM   2126  CA  THR B 124       7.588   2.748  -2.771  1.00  0.00           C  
ATOM   2127  C   THR B 124       6.516   2.183  -1.831  1.00  0.00           C  
ATOM   2128  O   THR B 124       6.701   2.189  -0.610  1.00  0.00           O  
ATOM   2129  CB  THR B 124       7.242   4.189  -3.187  1.00  0.00           C  
ATOM   2130  CG2 THR B 124       7.099   5.057  -1.925  1.00  0.00           C  
ATOM   2131  OG1 THR B 124       8.308   4.720  -3.999  1.00  0.00           O  
ATOM   2132  H   THR B 124       7.595   2.273  -4.863  1.00  0.00           H  
ATOM   2133  HA  THR B 124       8.531   2.779  -2.226  1.00  0.00           H  
ATOM   2134  HB  THR B 124       6.319   4.204  -3.759  1.00  0.00           H  
ATOM   2135  HG1 THR B 124       8.307   4.269  -4.875  1.00  0.00           H  
ATOM   2136 1HG2 THR B 124       6.884   6.067  -2.223  1.00  0.00           H  
ATOM   2137 2HG2 THR B 124       6.294   4.683  -1.296  1.00  0.00           H  
ATOM   2138 3HG2 THR B 124       8.030   5.040  -1.362  1.00  0.00           H  
ATOM   2139  N   LEU B 125       5.391   1.708  -2.395  1.00  0.00           N  
ATOM   2140  CA  LEU B 125       4.301   1.145  -1.596  1.00  0.00           C  
ATOM   2141  C   LEU B 125       4.815  -0.082  -0.817  1.00  0.00           C  
ATOM   2142  O   LEU B 125       4.500  -0.251   0.366  1.00  0.00           O  
ATOM   2143  CB  LEU B 125       3.132   0.782  -2.528  1.00  0.00           C  
ATOM   2144  CG  LEU B 125       2.361   1.998  -3.187  1.00  0.00           C  
ATOM   2145  CD1 LEU B 125       1.473   1.509  -4.252  1.00  0.00           C  
ATOM   2146  CD2 LEU B 125       1.511   2.677  -2.173  1.00  0.00           C  
ATOM   2147  H   LEU B 125       5.289   1.787  -3.412  1.00  0.00           H  
ATOM   2148  HA  LEU B 125       3.982   1.889  -0.877  1.00  0.00           H  
ATOM   2149 1HB  LEU B 125       3.519   0.162  -3.335  1.00  0.00           H  
ATOM   2150 2HB  LEU B 125       2.415   0.198  -1.968  1.00  0.00           H  
ATOM   2151  HG  LEU B 125       3.068   2.698  -3.605  1.00  0.00           H  
ATOM   2152 1HD1 LEU B 125       0.934   2.346  -4.697  1.00  0.00           H  
ATOM   2153 2HD1 LEU B 125       2.040   1.013  -5.009  1.00  0.00           H  
ATOM   2154 3HD1 LEU B 125       0.796   0.841  -3.819  1.00  0.00           H  
ATOM   2155 1HD2 LEU B 125       0.976   3.495  -2.649  1.00  0.00           H  
ATOM   2156 2HD2 LEU B 125       0.800   1.969  -1.768  1.00  0.00           H  
ATOM   2157 3HD2 LEU B 125       2.132   3.065  -1.384  1.00  0.00           H  
ATOM   2158  N   LEU B 126       5.663  -0.900  -1.453  1.00  0.00           N  
ATOM   2159  CA  LEU B 126       6.294  -2.022  -0.762  1.00  0.00           C  
ATOM   2160  C   LEU B 126       7.139  -1.563   0.416  1.00  0.00           C  
ATOM   2161  O   LEU B 126       7.007  -2.114   1.514  1.00  0.00           O  
ATOM   2162  CB  LEU B 126       7.190  -2.817  -1.712  1.00  0.00           C  
ATOM   2163  CG  LEU B 126       8.133  -3.885  -1.060  1.00  0.00           C  
ATOM   2164  CD1 LEU B 126       7.395  -5.016  -0.358  1.00  0.00           C  
ATOM   2165  CD2 LEU B 126       9.033  -4.401  -2.113  1.00  0.00           C  
ATOM   2166  H   LEU B 126       5.834  -0.759  -2.454  1.00  0.00           H  
ATOM   2167  HA  LEU B 126       5.513  -2.671  -0.387  1.00  0.00           H  
ATOM   2168 1HB  LEU B 126       6.538  -3.324  -2.403  1.00  0.00           H  
ATOM   2169 2HB  LEU B 126       7.803  -2.131  -2.272  1.00  0.00           H  
ATOM   2170  HG  LEU B 126       8.728  -3.394  -0.319  1.00  0.00           H  
ATOM   2171 1HD1 LEU B 126       8.119  -5.697   0.084  1.00  0.00           H  
ATOM   2172 2HD1 LEU B 126       6.759  -4.621   0.430  1.00  0.00           H  
ATOM   2173 3HD1 LEU B 126       6.809  -5.553  -1.070  1.00  0.00           H  
ATOM   2174 1HD2 LEU B 126       9.728  -5.093  -1.662  1.00  0.00           H  
ATOM   2175 2HD2 LEU B 126       8.469  -4.894  -2.864  1.00  0.00           H  
ATOM   2176 3HD2 LEU B 126       9.583  -3.574  -2.561  1.00  0.00           H  
ATOM   2177  N   GLU B 127       8.015  -0.574   0.204  1.00  0.00           N  
ATOM   2178  CA  GLU B 127       8.874  -0.130   1.296  1.00  0.00           C  
ATOM   2179  C   GLU B 127       8.053   0.442   2.451  1.00  0.00           C  
ATOM   2180  O   GLU B 127       8.392   0.207   3.620  1.00  0.00           O  
ATOM   2181  CB  GLU B 127       9.870   0.918   0.795  1.00  0.00           C  
ATOM   2182  CG  GLU B 127      10.939   0.373  -0.142  1.00  0.00           C  
ATOM   2183  CD  GLU B 127      11.860   1.441  -0.662  1.00  0.00           C  
ATOM   2184  OE1 GLU B 127      11.625   2.591  -0.381  1.00  0.00           O  
ATOM   2185  OE2 GLU B 127      12.801   1.106  -1.342  1.00  0.00           O1-
ATOM   2186  H   GLU B 127       8.109  -0.172  -0.736  1.00  0.00           H  
ATOM   2187  HA  GLU B 127       9.434  -0.985   1.661  1.00  0.00           H  
ATOM   2188 1HB  GLU B 127       9.334   1.707   0.268  1.00  0.00           H  
ATOM   2189 2HB  GLU B 127      10.374   1.377   1.646  1.00  0.00           H  
ATOM   2190 1HG  GLU B 127      11.529  -0.372   0.391  1.00  0.00           H  
ATOM   2191 2HG  GLU B 127      10.452  -0.121  -0.982  1.00  0.00           H  
ATOM   2192  N   LEU B 128       6.957   1.152   2.142  1.00  0.00           N  
ATOM   2193  CA  LEU B 128       6.091   1.663   3.191  1.00  0.00           C  
ATOM   2194  C   LEU B 128       5.435   0.527   3.965  1.00  0.00           C  
ATOM   2195  O   LEU B 128       5.379   0.577   5.197  1.00  0.00           O  
ATOM   2196  CB  LEU B 128       5.045   2.603   2.600  1.00  0.00           C  
ATOM   2197  CG  LEU B 128       5.531   3.967   2.146  1.00  0.00           C  
ATOM   2198  CD1 LEU B 128       4.497   4.606   1.323  1.00  0.00           C  
ATOM   2199  CD2 LEU B 128       5.750   4.840   3.358  1.00  0.00           C  
ATOM   2200  H   LEU B 128       6.755   1.360   1.158  1.00  0.00           H  
ATOM   2201  HA  LEU B 128       6.705   2.215   3.891  1.00  0.00           H  
ATOM   2202 1HB  LEU B 128       4.600   2.113   1.738  1.00  0.00           H  
ATOM   2203 2HB  LEU B 128       4.281   2.768   3.341  1.00  0.00           H  
ATOM   2204  HG  LEU B 128       6.446   3.868   1.560  1.00  0.00           H  
ATOM   2205 1HD1 LEU B 128       4.844   5.583   1.008  1.00  0.00           H  
ATOM   2206 2HD1 LEU B 128       4.324   3.977   0.454  1.00  0.00           H  
ATOM   2207 3HD1 LEU B 128       3.579   4.712   1.892  1.00  0.00           H  
ATOM   2208 1HD2 LEU B 128       6.062   5.803   3.033  1.00  0.00           H  
ATOM   2209 2HD2 LEU B 128       4.818   4.936   3.918  1.00  0.00           H  
ATOM   2210 3HD2 LEU B 128       6.510   4.420   3.998  1.00  0.00           H  
ATOM   2211  N   PHE B 129       4.980  -0.533   3.290  1.00  0.00           N  
ATOM   2212  CA  PHE B 129       4.431  -1.615   4.086  1.00  0.00           C  
ATOM   2213  C   PHE B 129       5.477  -2.321   4.923  1.00  0.00           C  
ATOM   2214  O   PHE B 129       5.164  -2.770   6.030  1.00  0.00           O  
ATOM   2215  CB  PHE B 129       3.741  -2.634   3.177  1.00  0.00           C  
ATOM   2216  CG  PHE B 129       2.830  -3.579   3.908  1.00  0.00           C  
ATOM   2217  CD1 PHE B 129       1.582  -3.161   4.348  1.00  0.00           C  
ATOM   2218  CD2 PHE B 129       3.218  -4.886   4.159  1.00  0.00           C  
ATOM   2219  CE1 PHE B 129       0.743  -4.029   5.021  1.00  0.00           C  
ATOM   2220  CE2 PHE B 129       2.382  -5.756   4.830  1.00  0.00           C  
ATOM   2221  CZ  PHE B 129       1.143  -5.327   5.262  1.00  0.00           C  
ATOM   2222  H   PHE B 129       4.970  -0.546   2.261  1.00  0.00           H  
ATOM   2223  HA  PHE B 129       3.696  -1.186   4.760  1.00  0.00           H  
ATOM   2224 1HB  PHE B 129       3.154  -2.110   2.424  1.00  0.00           H  
ATOM   2225 2HB  PHE B 129       4.493  -3.223   2.655  1.00  0.00           H  
ATOM   2226  HD1 PHE B 129       1.266  -2.135   4.156  1.00  0.00           H  
ATOM   2227  HD2 PHE B 129       4.197  -5.225   3.818  1.00  0.00           H  
ATOM   2228  HE1 PHE B 129      -0.234  -3.688   5.361  1.00  0.00           H  
ATOM   2229  HE2 PHE B 129       2.699  -6.781   5.020  1.00  0.00           H  
ATOM   2230  HZ  PHE B 129       0.483  -6.011   5.793  1.00  0.00           H  
ATOM   2231  N   LYS B 130       6.699  -2.476   4.400  1.00  0.00           N  
ATOM   2232  CA  LYS B 130       7.716  -3.138   5.197  1.00  0.00           C  
ATOM   2233  C   LYS B 130       7.996  -2.341   6.466  1.00  0.00           C  
ATOM   2234  O   LYS B 130       8.138  -2.934   7.543  1.00  0.00           O  
ATOM   2235  CB  LYS B 130       9.001  -3.321   4.387  1.00  0.00           C  
ATOM   2236  CG  LYS B 130       9.870  -4.486   4.841  1.00  0.00           C  
ATOM   2237  CD  LYS B 130      11.092  -3.999   5.606  1.00  0.00           C  
ATOM   2238  CE  LYS B 130      12.037  -5.146   5.929  1.00  0.00           C  
ATOM   2239  NZ  LYS B 130      13.207  -4.694   6.731  1.00  0.00           N1+
ATOM   2240  H   LYS B 130       6.894  -2.156   3.446  1.00  0.00           H  
ATOM   2241  HA  LYS B 130       7.342  -4.106   5.504  1.00  0.00           H  
ATOM   2242 1HB  LYS B 130       8.750  -3.480   3.338  1.00  0.00           H  
ATOM   2243 2HB  LYS B 130       9.601  -2.413   4.446  1.00  0.00           H  
ATOM   2244 1HG  LYS B 130       9.287  -5.145   5.486  1.00  0.00           H  
ATOM   2245 2HG  LYS B 130      10.199  -5.055   3.972  1.00  0.00           H  
ATOM   2246 1HD  LYS B 130      11.624  -3.258   5.007  1.00  0.00           H  
ATOM   2247 2HD  LYS B 130      10.775  -3.528   6.536  1.00  0.00           H  
ATOM   2248 1HE  LYS B 130      11.502  -5.911   6.490  1.00  0.00           H  
ATOM   2249 2HE  LYS B 130      12.399  -5.592   5.003  1.00  0.00           H  
ATOM   2250 1HZ  LYS B 130      13.808  -5.483   6.924  1.00  0.00           H  
ATOM   2251 2HZ  LYS B 130      13.722  -3.997   6.212  1.00  0.00           H  
ATOM   2252 3HZ  LYS B 130      12.885  -4.296   7.601  1.00  0.00           H  
ATOM   2253  N   SER B 131       8.066  -0.998   6.371  1.00  0.00           N  
ATOM   2254  CA  SER B 131       8.308  -0.236   7.586  1.00  0.00           C  
ATOM   2255  C   SER B 131       7.117  -0.356   8.529  1.00  0.00           C  
ATOM   2256  O   SER B 131       7.310  -0.444   9.744  1.00  0.00           O  
ATOM   2257  CB  SER B 131       8.590   1.225   7.277  1.00  0.00           C  
ATOM   2258  OG  SER B 131       7.450   1.898   6.813  1.00  0.00           O  
ATOM   2259  H   SER B 131       7.998  -0.528   5.459  1.00  0.00           H  
ATOM   2260  HA  SER B 131       9.185  -0.656   8.086  1.00  0.00           H  
ATOM   2261 1HB  SER B 131       8.972   1.724   8.168  1.00  0.00           H  
ATOM   2262 2HB  SER B 131       9.367   1.275   6.516  1.00  0.00           H  
ATOM   2263  HG  SER B 131       7.788   2.691   6.387  1.00  0.00           H  
ATOM   2264  N   GLN B 132       5.894  -0.458   7.974  1.00  0.00           N  
ATOM   2265  CA  GLN B 132       4.687  -0.565   8.790  1.00  0.00           C  
ATOM   2266  C   GLN B 132       4.689  -1.887   9.541  1.00  0.00           C  
ATOM   2267  O   GLN B 132       4.285  -1.923  10.705  1.00  0.00           O  
ATOM   2268  CB  GLN B 132       3.444  -0.375   7.914  1.00  0.00           C  
ATOM   2269  CG  GLN B 132       2.086  -0.231   8.637  1.00  0.00           C  
ATOM   2270  CD  GLN B 132       1.983   0.989   9.582  1.00  0.00           C  
ATOM   2271  NE2 GLN B 132       0.923   1.037  10.397  1.00  0.00           N  
ATOM   2272  OE1 GLN B 132       2.812   1.905   9.534  1.00  0.00           O  
ATOM   2273  H   GLN B 132       5.812  -0.340   6.959  1.00  0.00           H  
ATOM   2274  HA  GLN B 132       4.694   0.223   9.522  1.00  0.00           H  
ATOM   2275 1HB  GLN B 132       3.584   0.494   7.274  1.00  0.00           H  
ATOM   2276 2HB  GLN B 132       3.355  -1.235   7.255  1.00  0.00           H  
ATOM   2277 1HG  GLN B 132       1.341  -0.090   7.865  1.00  0.00           H  
ATOM   2278 2HG  GLN B 132       1.875  -1.136   9.209  1.00  0.00           H  
ATOM   2279 1HE2 GLN B 132       0.784   1.821  10.998  1.00  0.00           H  
ATOM   2280 2HE2 GLN B 132       0.186   0.318  10.378  1.00  0.00           H  
ATOM   2281  N   LEU B 133       5.195  -2.952   8.911  1.00  0.00           N  
ATOM   2282  CA  LEU B 133       5.346  -4.237   9.583  1.00  0.00           C  
ATOM   2283  C   LEU B 133       6.256  -4.102  10.781  1.00  0.00           C  
ATOM   2284  O   LEU B 133       5.911  -4.556  11.876  1.00  0.00           O  
ATOM   2285  CB  LEU B 133       5.911  -5.287   8.618  1.00  0.00           C  
ATOM   2286  CG  LEU B 133       6.340  -6.615   9.257  1.00  0.00           C  
ATOM   2287  CD1 LEU B 133       5.174  -7.200  10.042  1.00  0.00           C  
ATOM   2288  CD2 LEU B 133       6.804  -7.574   8.171  1.00  0.00           C  
ATOM   2289  H   LEU B 133       5.430  -2.862   7.916  1.00  0.00           H  
ATOM   2290  HA  LEU B 133       4.365  -4.562   9.919  1.00  0.00           H  
ATOM   2291 1HB  LEU B 133       5.156  -5.510   7.866  1.00  0.00           H  
ATOM   2292 2HB  LEU B 133       6.782  -4.865   8.116  1.00  0.00           H  
ATOM   2293  HG  LEU B 133       7.157  -6.435   9.956  1.00  0.00           H  
ATOM   2294 1HD1 LEU B 133       5.479  -8.143  10.496  1.00  0.00           H  
ATOM   2295 2HD1 LEU B 133       4.875  -6.502  10.824  1.00  0.00           H  
ATOM   2296 3HD1 LEU B 133       4.335  -7.376   9.371  1.00  0.00           H  
ATOM   2297 1HD2 LEU B 133       7.110  -8.517   8.625  1.00  0.00           H  
ATOM   2298 2HD2 LEU B 133       5.988  -7.755   7.472  1.00  0.00           H  
ATOM   2299 3HD2 LEU B 133       7.649  -7.138   7.637  1.00  0.00           H  
ATOM   2300  N   GLU B 134       7.442  -3.497  10.579  1.00  0.00           N  
ATOM   2301  CA  GLU B 134       8.392  -3.358  11.676  1.00  0.00           C  
ATOM   2302  C   GLU B 134       7.810  -2.511  12.795  1.00  0.00           C  
ATOM   2303  O   GLU B 134       7.997  -2.821  13.974  1.00  0.00           O  
ATOM   2304  CB  GLU B 134       9.698  -2.710  11.201  1.00  0.00           C  
ATOM   2305  CG  GLU B 134      10.571  -3.572  10.291  1.00  0.00           C  
ATOM   2306  CD  GLU B 134      11.819  -2.839   9.836  1.00  0.00           C  
ATOM   2307  OE1 GLU B 134      11.914  -1.663  10.107  1.00  0.00           O  
ATOM   2308  OE2 GLU B 134      12.670  -3.453   9.235  1.00  0.00           O1-
ATOM   2309  H   GLU B 134       7.684  -3.166   9.635  1.00  0.00           H  
ATOM   2310  HA  GLU B 134       8.612  -4.348  12.068  1.00  0.00           H  
ATOM   2311 1HB  GLU B 134       9.459  -1.797  10.655  1.00  0.00           H  
ATOM   2312 2HB  GLU B 134      10.294  -2.425  12.067  1.00  0.00           H  
ATOM   2313 1HG  GLU B 134      10.861  -4.476  10.824  1.00  0.00           H  
ATOM   2314 2HG  GLU B 134       9.986  -3.866   9.417  1.00  0.00           H  
ATOM   2315  N   LEU B 135       7.085  -1.456  12.437  1.00  0.00           N  
ATOM   2316  CA  LEU B 135       6.481  -0.599  13.427  1.00  0.00           C  
ATOM   2317  C   LEU B 135       5.442  -1.355  14.225  1.00  0.00           C  
ATOM   2318  O   LEU B 135       5.411  -1.258  15.451  1.00  0.00           O  
ATOM   2319  CB  LEU B 135       5.855   0.581  12.699  1.00  0.00           C  
ATOM   2320  CG  LEU B 135       6.849   1.588  12.078  1.00  0.00           C  
ATOM   2321  CD1 LEU B 135       6.154   2.468  11.138  1.00  0.00           C  
ATOM   2322  CD2 LEU B 135       7.386   2.408  13.124  1.00  0.00           C  
ATOM   2323  H   LEU B 135       6.993  -1.230  11.442  1.00  0.00           H  
ATOM   2324  HA  LEU B 135       7.251  -0.264  14.112  1.00  0.00           H  
ATOM   2325 1HB  LEU B 135       5.232   0.197  11.899  1.00  0.00           H  
ATOM   2326 2HB  LEU B 135       5.218   1.111  13.397  1.00  0.00           H  
ATOM   2327  HG  LEU B 135       7.654   1.080  11.563  1.00  0.00           H  
ATOM   2328 1HD1 LEU B 135       6.844   3.205  10.726  1.00  0.00           H  
ATOM   2329 2HD1 LEU B 135       5.742   1.899  10.342  1.00  0.00           H  
ATOM   2330 3HD1 LEU B 135       5.390   2.936  11.658  1.00  0.00           H  
ATOM   2331 1HD2 LEU B 135       8.023   3.120  12.676  1.00  0.00           H  
ATOM   2332 2HD2 LEU B 135       6.589   2.911  13.623  1.00  0.00           H  
ATOM   2333 3HD2 LEU B 135       7.939   1.812  13.828  1.00  0.00           H  
ATOM   2334  N   ALA B 136       4.609  -2.140  13.537  1.00  0.00           N  
ATOM   2335  CA  ALA B 136       3.588  -2.932  14.192  1.00  0.00           C  
ATOM   2336  C   ALA B 136       4.231  -3.962  15.135  1.00  0.00           C  
ATOM   2337  O   ALA B 136       3.703  -4.204  16.227  1.00  0.00           O  
ATOM   2338  CB  ALA B 136       2.691  -3.555  13.146  1.00  0.00           C  
ATOM   2339  H   ALA B 136       4.656  -2.153  12.514  1.00  0.00           H  
ATOM   2340  HA  ALA B 136       2.979  -2.272  14.792  1.00  0.00           H  
ATOM   2341 1HB  ALA B 136       1.891  -4.090  13.632  1.00  0.00           H  
ATOM   2342 2HB  ALA B 136       2.265  -2.764  12.530  1.00  0.00           H  
ATOM   2343 3HB  ALA B 136       3.278  -4.223  12.515  1.00  0.00           H  
ATOM   2344  N   GLU B 137       5.390  -4.525  14.741  1.00  0.00           N  
ATOM   2345  CA  GLU B 137       6.117  -5.474  15.586  1.00  0.00           C  
ATOM   2346  C   GLU B 137       6.624  -4.776  16.844  1.00  0.00           C  
ATOM   2347  O   GLU B 137       6.522  -5.330  17.945  1.00  0.00           O  
ATOM   2348  CB  GLU B 137       7.316  -6.081  14.841  1.00  0.00           C  
ATOM   2349  CG  GLU B 137       8.103  -7.163  15.628  1.00  0.00           C  
ATOM   2350  CD  GLU B 137       7.352  -8.464  15.811  1.00  0.00           C  
ATOM   2351  OE1 GLU B 137       6.484  -8.723  15.013  1.00  0.00           O  
ATOM   2352  OE2 GLU B 137       7.648  -9.201  16.739  1.00  0.00           O1-
ATOM   2353  H   GLU B 137       5.727  -4.334  13.792  1.00  0.00           H  
ATOM   2354  HA  GLU B 137       5.448  -6.265  15.891  1.00  0.00           H  
ATOM   2355 1HB  GLU B 137       6.971  -6.515  13.901  1.00  0.00           H  
ATOM   2356 2HB  GLU B 137       8.016  -5.290  14.590  1.00  0.00           H  
ATOM   2357 1HG  GLU B 137       9.025  -7.370  15.087  1.00  0.00           H  
ATOM   2358 2HG  GLU B 137       8.378  -6.769  16.605  1.00  0.00           H  
ATOM   2359  N   ILE B 138       7.137  -3.546  16.700  1.00  0.00           N  
ATOM   2360  CA  ILE B 138       7.620  -2.783  17.848  1.00  0.00           C  
ATOM   2361  C   ILE B 138       6.442  -2.509  18.786  1.00  0.00           C  
ATOM   2362  O   ILE B 138       6.593  -2.618  20.005  1.00  0.00           O  
ATOM   2363  CB  ILE B 138       8.304  -1.450  17.455  1.00  0.00           C  
ATOM   2364  CG1 ILE B 138       9.633  -1.707  16.693  1.00  0.00           C  
ATOM   2365  CG2 ILE B 138       8.625  -0.678  18.766  1.00  0.00           C  
ATOM   2366  CD1 ILE B 138      10.213  -0.438  15.986  1.00  0.00           C  
ATOM   2367  H   ILE B 138       7.252  -3.177  15.749  1.00  0.00           H  
ATOM   2368  HA  ILE B 138       8.348  -3.384  18.383  1.00  0.00           H  
ATOM   2369  HB  ILE B 138       7.661  -0.873  16.807  1.00  0.00           H  
ATOM   2370 1HG1 ILE B 138      10.376  -2.079  17.395  1.00  0.00           H  
ATOM   2371 2HG1 ILE B 138       9.460  -2.472  15.941  1.00  0.00           H  
ATOM   2372 1HG2 ILE B 138       9.129   0.229  18.534  1.00  0.00           H  
ATOM   2373 2HG2 ILE B 138       7.722  -0.448  19.312  1.00  0.00           H  
ATOM   2374 3HG2 ILE B 138       9.277  -1.284  19.393  1.00  0.00           H  
ATOM   2375 1HD1 ILE B 138      11.135  -0.705  15.471  1.00  0.00           H  
ATOM   2376 2HD1 ILE B 138       9.490  -0.065  15.260  1.00  0.00           H  
ATOM   2377 3HD1 ILE B 138      10.430   0.340  16.707  1.00  0.00           H  
ATOM   2378  N   ILE B 139       5.291  -2.123  18.225  1.00  0.00           N  
ATOM   2379  CA  ILE B 139       4.083  -1.849  18.992  1.00  0.00           C  
ATOM   2380  C   ILE B 139       3.675  -3.078  19.795  1.00  0.00           C  
ATOM   2381  O   ILE B 139       3.362  -2.966  20.976  1.00  0.00           O  
ATOM   2382  CB  ILE B 139       2.941  -1.382  18.077  1.00  0.00           C  
ATOM   2383  CG1 ILE B 139       3.290   0.022  17.488  1.00  0.00           C  
ATOM   2384  CG2 ILE B 139       1.620  -1.366  18.887  1.00  0.00           C  
ATOM   2385  CD1 ILE B 139       2.457   0.460  16.288  1.00  0.00           C  
ATOM   2386  H   ILE B 139       5.267  -2.019  17.203  1.00  0.00           H  
ATOM   2387  HA  ILE B 139       4.305  -1.040  19.695  1.00  0.00           H  
ATOM   2388  HB  ILE B 139       2.838  -2.060  17.239  1.00  0.00           H  
ATOM   2389 1HG1 ILE B 139       3.142   0.748  18.254  1.00  0.00           H  
ATOM   2390 2HG1 ILE B 139       4.333   0.040  17.214  1.00  0.00           H  
ATOM   2391 1HG2 ILE B 139       0.830  -1.038  18.272  1.00  0.00           H  
ATOM   2392 2HG2 ILE B 139       1.392  -2.358  19.246  1.00  0.00           H  
ATOM   2393 3HG2 ILE B 139       1.698  -0.708  19.729  1.00  0.00           H  
ATOM   2394 1HD1 ILE B 139       2.775   1.451  15.983  1.00  0.00           H  
ATOM   2395 2HD1 ILE B 139       2.612  -0.223  15.473  1.00  0.00           H  
ATOM   2396 3HD1 ILE B 139       1.417   0.479  16.522  1.00  0.00           H  
ATOM   2397  N   LEU B 140       3.684  -4.261  19.171  1.00  0.00           N  
ATOM   2398  CA  LEU B 140       3.361  -5.490  19.889  1.00  0.00           C  
ATOM   2399  C   LEU B 140       4.376  -5.711  20.999  1.00  0.00           C  
ATOM   2400  O   LEU B 140       3.994  -5.962  22.143  1.00  0.00           O  
ATOM   2401  CB  LEU B 140       3.320  -6.686  18.914  1.00  0.00           C  
ATOM   2402  CG  LEU B 140       2.981  -8.203  19.433  1.00  0.00           C  
ATOM   2403  CD1 LEU B 140       4.292  -8.897  19.845  1.00  0.00           C  
ATOM   2404  CD2 LEU B 140       1.987  -8.250  20.649  1.00  0.00           C  
ATOM   2405  H   LEU B 140       3.893  -4.296  18.167  1.00  0.00           H  
ATOM   2406  HA  LEU B 140       2.379  -5.373  20.337  1.00  0.00           H  
ATOM   2407 1HB  LEU B 140       2.605  -6.445  18.144  1.00  0.00           H  
ATOM   2408 2HB  LEU B 140       4.297  -6.737  18.425  1.00  0.00           H  
ATOM   2409  HG  LEU B 140       2.547  -8.758  18.601  1.00  0.00           H  
ATOM   2410 1HD1 LEU B 140       4.077  -9.921  20.142  1.00  0.00           H  
ATOM   2411 2HD1 LEU B 140       4.981  -8.903  18.994  1.00  0.00           H  
ATOM   2412 3HD1 LEU B 140       4.758  -8.385  20.675  1.00  0.00           H  
ATOM   2413 1HD2 LEU B 140       1.822  -9.293  20.919  1.00  0.00           H  
ATOM   2414 2HD2 LEU B 140       2.398  -7.732  21.504  1.00  0.00           H  
ATOM   2415 3HD2 LEU B 140       1.049  -7.820  20.414  1.00  0.00           H  
ATOM   2416  N   LYS B 141       5.673  -5.625  20.695  1.00  0.00           N  
ATOM   2417  CA  LYS B 141       6.674  -5.847  21.730  1.00  0.00           C  
ATOM   2418  C   LYS B 141       6.420  -4.912  22.930  1.00  0.00           C  
ATOM   2419  O   LYS B 141       6.595  -5.328  24.076  1.00  0.00           O  
ATOM   2420  CB  LYS B 141       8.091  -5.680  21.169  1.00  0.00           C  
ATOM   2421  CG  LYS B 141       9.222  -6.060  22.153  1.00  0.00           C  
ATOM   2422  CD  LYS B 141      10.602  -6.022  21.463  1.00  0.00           C  
ATOM   2423  CE  LYS B 141      11.706  -6.709  22.302  1.00  0.00           C  
ATOM   2424  NZ  LYS B 141      11.981  -6.036  23.608  1.00  0.00           N1+
ATOM   2425  H   LYS B 141       5.965  -5.420  19.735  1.00  0.00           H  
ATOM   2426  HA  LYS B 141       6.574  -6.871  22.086  1.00  0.00           H  
ATOM   2427 1HB  LYS B 141       8.192  -6.286  20.266  1.00  0.00           H  
ATOM   2428 2HB  LYS B 141       8.235  -4.637  20.874  1.00  0.00           H  
ATOM   2429 1HG  LYS B 141       9.219  -5.351  22.984  1.00  0.00           H  
ATOM   2430 2HG  LYS B 141       9.038  -7.059  22.549  1.00  0.00           H  
ATOM   2431 1HD  LYS B 141      10.533  -6.525  20.497  1.00  0.00           H  
ATOM   2432 2HD  LYS B 141      10.891  -4.990  21.286  1.00  0.00           H  
ATOM   2433 1HE  LYS B 141      11.401  -7.735  22.496  1.00  0.00           H  
ATOM   2434 2HE  LYS B 141      12.626  -6.720  21.718  1.00  0.00           H  
ATOM   2435 1HZ  LYS B 141      12.706  -6.536  24.095  1.00  0.00           H  
ATOM   2436 2HZ  LYS B 141      12.295  -5.064  23.476  1.00  0.00           H  
ATOM   2437 3HZ  LYS B 141      11.152  -6.026  24.175  1.00  0.00           H  
ATOM   2438  N   LEU B 142       6.076  -3.637  22.668  1.00  0.00           N  
ATOM   2439  CA  LEU B 142       5.737  -2.681  23.726  1.00  0.00           C  
ATOM   2440  C   LEU B 142       4.455  -3.029  24.500  1.00  0.00           C  
ATOM   2441  O   LEU B 142       4.418  -2.883  25.723  1.00  0.00           O  
ATOM   2442  CB  LEU B 142       5.597  -1.268  23.128  1.00  0.00           C  
ATOM   2443  CG  LEU B 142       6.898  -0.565  22.695  1.00  0.00           C  
ATOM   2444  CD1 LEU B 142       6.597   0.646  21.850  1.00  0.00           C  
ATOM   2445  CD2 LEU B 142       7.605  -0.084  23.936  1.00  0.00           C  
ATOM   2446  H   LEU B 142       6.054  -3.330  21.691  1.00  0.00           H  
ATOM   2447  HA  LEU B 142       6.554  -2.690  24.440  1.00  0.00           H  
ATOM   2448 1HB  LEU B 142       4.955  -1.336  22.251  1.00  0.00           H  
ATOM   2449 2HB  LEU B 142       5.103  -0.634  23.862  1.00  0.00           H  
ATOM   2450  HG  LEU B 142       7.525  -1.250  22.122  1.00  0.00           H  
ATOM   2451 1HD1 LEU B 142       7.533   1.134  21.567  1.00  0.00           H  
ATOM   2452 2HD1 LEU B 142       6.075   0.325  20.954  1.00  0.00           H  
ATOM   2453 3HD1 LEU B 142       5.983   1.342  22.411  1.00  0.00           H  
ATOM   2454 1HD2 LEU B 142       8.493   0.442  23.660  1.00  0.00           H  
ATOM   2455 2HD2 LEU B 142       6.953   0.601  24.484  1.00  0.00           H  
ATOM   2456 3HD2 LEU B 142       7.869  -0.909  24.584  1.00  0.00           H  
ATOM   2457  N   LEU B 143       3.406  -3.479  23.796  1.00  0.00           N  
ATOM   2458  CA  LEU B 143       2.145  -3.871  24.434  1.00  0.00           C  
ATOM   2459  C   LEU B 143       2.287  -5.112  25.322  1.00  0.00           C  
ATOM   2460  O   LEU B 143       1.660  -5.193  26.379  1.00  0.00           O  
ATOM   2461  CB  LEU B 143       1.078  -4.154  23.359  1.00  0.00           C  
ATOM   2462  CG  LEU B 143       0.544  -2.935  22.546  1.00  0.00           C  
ATOM   2463  CD1 LEU B 143      -0.261  -3.428  21.382  1.00  0.00           C  
ATOM   2464  CD2 LEU B 143      -0.346  -2.070  23.404  1.00  0.00           C  
ATOM   2465  H   LEU B 143       3.474  -3.502  22.774  1.00  0.00           H  
ATOM   2466  HA  LEU B 143       1.822  -3.050  25.066  1.00  0.00           H  
ATOM   2467 1HB  LEU B 143       1.505  -4.860  22.648  1.00  0.00           H  
ATOM   2468 2HB  LEU B 143       0.225  -4.639  23.843  1.00  0.00           H  
ATOM   2469  HG  LEU B 143       1.375  -2.348  22.180  1.00  0.00           H  
ATOM   2470 1HD1 LEU B 143      -0.625  -2.589  20.822  1.00  0.00           H  
ATOM   2471 2HD1 LEU B 143       0.357  -4.048  20.743  1.00  0.00           H  
ATOM   2472 3HD1 LEU B 143      -1.084  -3.990  21.742  1.00  0.00           H  
ATOM   2473 1HD2 LEU B 143      -0.702  -1.257  22.798  1.00  0.00           H  
ATOM   2474 2HD2 LEU B 143      -1.193  -2.649  23.765  1.00  0.00           H  
ATOM   2475 3HD2 LEU B 143       0.205  -1.676  24.250  1.00  0.00           H  
ATOM   2476  N   ARG B 144       3.106  -6.066  24.872  1.00  0.00           N  
ATOM   2477  CA  ARG B 144       3.351  -7.341  25.542  1.00  0.00           C  
ATOM   2478  C   ARG B 144       4.034  -7.201  26.905  1.00  0.00           C  
ATOM   2479  O   ARG B 144       5.258  -7.113  26.965  1.00  0.00           O  
ATOM   2480  CB  ARG B 144       4.205  -8.226  24.638  1.00  0.00           C  
ATOM   2481  CG  ARG B 144       4.638  -9.582  25.220  1.00  0.00           C  
ATOM   2482  CD  ARG B 144       3.592 -10.624  25.178  1.00  0.00           C  
ATOM   2483  NE  ARG B 144       3.328 -11.078  23.819  1.00  0.00           N  
ATOM   2484  CZ  ARG B 144       2.472 -12.071  23.493  1.00  0.00           C  
ATOM   2485  NH1 ARG B 144       1.806 -12.724  24.412  1.00  0.00           N1+
ATOM   2486  NH2 ARG B 144       2.291 -12.428  22.245  1.00  0.00           N  
ATOM   2487  OXT ARG B 144       3.448  -7.707  27.862  1.00  0.00           O1-
ATOM   2488  H   ARG B 144       3.558  -5.905  23.969  1.00  0.00           H  
ATOM   2489  HA  ARG B 144       2.388  -7.825  25.692  1.00  0.00           H  
ATOM   2490 1HB  ARG B 144       3.658  -8.417  23.714  1.00  0.00           H  
ATOM   2491 2HB  ARG B 144       5.110  -7.681  24.361  1.00  0.00           H  
ATOM   2492 1HG  ARG B 144       5.483  -9.945  24.640  1.00  0.00           H  
ATOM   2493 2HG  ARG B 144       4.948  -9.470  26.256  1.00  0.00           H  
ATOM   2494 1HD  ARG B 144       3.923 -11.477  25.770  1.00  0.00           H  
ATOM   2495 2HD  ARG B 144       2.666 -10.226  25.597  1.00  0.00           H  
ATOM   2496  HE  ARG B 144       3.826 -10.621  23.068  1.00  0.00           H  
ATOM   2497 1HH1 ARG B 144       1.901 -12.502  25.387  1.00  0.00           H  
ATOM   2498 2HH1 ARG B 144       1.176 -13.492  24.099  1.00  0.00           H  
ATOM   2499 1HH2 ARG B 144       2.786 -11.967  21.498  1.00  0.00           H  
ATOM   2500 2HH2 ARG B 144       1.636 -13.209  22.066  1.00  0.00           H  
ATOM   2501  N   SER C 145      -8.092  10.636  25.683  1.00  0.00           N  
ATOM   2502  CA  SER C 145      -8.721  11.180  24.480  1.00  0.00           C  
ATOM   2503  C   SER C 145      -8.237  10.529  23.185  1.00  0.00           C  
ATOM   2504  O   SER C 145      -9.049  10.125  22.340  1.00  0.00           O  
ATOM   2505  CB  SER C 145      -8.465  12.668  24.416  1.00  0.00           C  
ATOM   2506  OG  SER C 145      -9.078  13.309  25.493  1.00  0.00           O  
ATOM   2507 1H   SER C 145      -8.787  10.607  26.412  1.00  0.00           H  
ATOM   2508 2H   SER C 145      -7.736   9.689  25.539  1.00  0.00           H  
ATOM   2509 3H   SER C 145      -7.343  11.243  25.978  1.00  0.00           H  
ATOM   2510  HA  SER C 145      -9.796  11.012  24.559  1.00  0.00           H  
ATOM   2511 1HB  SER C 145      -7.388  12.858  24.435  1.00  0.00           H  
ATOM   2512 2HB  SER C 145      -8.851  13.064  23.479  1.00  0.00           H  
ATOM   2513  HG  SER C 145      -8.899  14.249  25.381  1.00  0.00           H  
ATOM   2514  N   GLU C 146      -6.923  10.361  23.047  1.00  0.00           N  
ATOM   2515  CA  GLU C 146      -6.351   9.787  21.834  1.00  0.00           C  
ATOM   2516  C   GLU C 146      -6.883   8.388  21.503  1.00  0.00           C  
ATOM   2517  O   GLU C 146      -7.030   8.046  20.330  1.00  0.00           O  
ATOM   2518  CB  GLU C 146      -4.830   9.825  21.944  1.00  0.00           C  
ATOM   2519  CG  GLU C 146      -4.254  11.239  21.836  1.00  0.00           C  
ATOM   2520  CD  GLU C 146      -4.317  12.020  23.137  1.00  0.00           C  
ATOM   2521  OE1 GLU C 146      -4.805  11.483  24.119  1.00  0.00           O  
ATOM   2522  OE2 GLU C 146      -3.897  13.147  23.149  1.00  0.00           O1-
ATOM   2523  H   GLU C 146      -6.272  10.682  23.769  1.00  0.00           H  
ATOM   2524  HA  GLU C 146      -6.622  10.441  21.009  1.00  0.00           H  
ATOM   2525 1HB  GLU C 146      -4.530   9.460  22.913  1.00  0.00           H  
ATOM   2526 2HB  GLU C 146      -4.381   9.188  21.202  1.00  0.00           H  
ATOM   2527 1HG  GLU C 146      -3.212  11.169  21.516  1.00  0.00           H  
ATOM   2528 2HG  GLU C 146      -4.804  11.781  21.067  1.00  0.00           H  
ATOM   2529  N   GLU C 147      -7.290   7.619  22.514  1.00  0.00           N  
ATOM   2530  CA  GLU C 147      -7.851   6.295  22.287  1.00  0.00           C  
ATOM   2531  C   GLU C 147      -9.094   6.358  21.391  1.00  0.00           C  
ATOM   2532  O   GLU C 147      -9.332   5.451  20.581  1.00  0.00           O  
ATOM   2533  CB  GLU C 147      -8.276   5.680  23.622  1.00  0.00           C  
ATOM   2534  CG  GLU C 147      -7.151   5.444  24.620  1.00  0.00           C  
ATOM   2535  CD  GLU C 147      -6.797   6.706  25.428  1.00  0.00           C  
ATOM   2536  OE1 GLU C 147      -7.413   7.749  25.193  1.00  0.00           O  
ATOM   2537  OE2 GLU C 147      -5.928   6.631  26.256  1.00  0.00           O1-
ATOM   2538  H   GLU C 147      -7.151   7.931  23.476  1.00  0.00           H  
ATOM   2539  HA  GLU C 147      -7.104   5.668  21.808  1.00  0.00           H  
ATOM   2540 1HB  GLU C 147      -9.016   6.329  24.092  1.00  0.00           H  
ATOM   2541 2HB  GLU C 147      -8.764   4.734  23.426  1.00  0.00           H  
ATOM   2542 1HG  GLU C 147      -7.448   4.659  25.314  1.00  0.00           H  
ATOM   2543 2HG  GLU C 147      -6.281   5.094  24.077  1.00  0.00           H  
ATOM   2544  N   ASP C 148      -9.869   7.447  21.498  1.00  0.00           N  
ATOM   2545  CA  ASP C 148     -11.093   7.567  20.739  1.00  0.00           C  
ATOM   2546  C   ASP C 148     -10.769   8.114  19.376  1.00  0.00           C  
ATOM   2547  O   ASP C 148     -11.433   7.759  18.396  1.00  0.00           O  
ATOM   2548  CB  ASP C 148     -12.083   8.482  21.457  1.00  0.00           C  
ATOM   2549  CG  ASP C 148     -12.542   7.940  22.828  1.00  0.00           C  
ATOM   2550  OD1 ASP C 148     -13.051   6.830  22.918  1.00  0.00           O  
ATOM   2551  OD2 ASP C 148     -12.372   8.657  23.782  1.00  0.00           O1-
ATOM   2552  H   ASP C 148      -9.630   8.203  22.142  1.00  0.00           H  
ATOM   2553  HA  ASP C 148     -11.531   6.582  20.623  1.00  0.00           H  
ATOM   2554 1HB  ASP C 148     -11.613   9.458  21.611  1.00  0.00           H  
ATOM   2555 2HB  ASP C 148     -12.957   8.639  20.827  1.00  0.00           H  
ATOM   2556  N   GLU C 149      -9.735   8.961  19.310  1.00  0.00           N  
ATOM   2557  CA  GLU C 149      -9.327   9.518  18.028  1.00  0.00           C  
ATOM   2558  C   GLU C 149      -8.781   8.385  17.164  1.00  0.00           C  
ATOM   2559  O   GLU C 149      -9.044   8.337  15.957  1.00  0.00           O  
ATOM   2560  CB  GLU C 149      -8.271  10.611  18.212  1.00  0.00           C  
ATOM   2561  CG  GLU C 149      -8.789  11.880  18.874  1.00  0.00           C  
ATOM   2562  CD  GLU C 149      -7.716  12.913  19.080  1.00  0.00           C  
ATOM   2563  OE1 GLU C 149      -6.578  12.622  18.802  1.00  0.00           O  
ATOM   2564  OE2 GLU C 149      -8.036  13.994  19.516  1.00  0.00           O1-
ATOM   2565  H   GLU C 149      -9.286   9.242  20.188  1.00  0.00           H  
ATOM   2566  HA  GLU C 149     -10.193   9.945  17.531  1.00  0.00           H  
ATOM   2567 1HB  GLU C 149      -7.452  10.227  18.819  1.00  0.00           H  
ATOM   2568 2HB  GLU C 149      -7.858  10.886  17.241  1.00  0.00           H  
ATOM   2569 1HG  GLU C 149      -9.575  12.308  18.251  1.00  0.00           H  
ATOM   2570 2HG  GLU C 149      -9.228  11.622  19.837  1.00  0.00           H  
ATOM   2571  N   LEU C 150      -8.086   7.428  17.797  1.00  0.00           N  
ATOM   2572  CA  LEU C 150      -7.545   6.295  17.073  1.00  0.00           C  
ATOM   2573  C   LEU C 150      -8.710   5.484  16.535  1.00  0.00           C  
ATOM   2574  O   LEU C 150      -8.721   5.143  15.354  1.00  0.00           O  
ATOM   2575  CB  LEU C 150      -6.645   5.414  17.968  1.00  0.00           C  
ATOM   2576  CG  LEU C 150      -5.973   4.140  17.297  1.00  0.00           C  
ATOM   2577  CD1 LEU C 150      -5.072   4.563  16.128  1.00  0.00           C  
ATOM   2578  CD2 LEU C 150      -5.119   3.399  18.349  1.00  0.00           C  
ATOM   2579  H   LEU C 150      -7.887   7.543  18.793  1.00  0.00           H  
ATOM   2580  HA  LEU C 150      -6.964   6.674  16.237  1.00  0.00           H  
ATOM   2581 1HB  LEU C 150      -5.871   6.005  18.382  1.00  0.00           H  
ATOM   2582 2HB  LEU C 150      -7.253   5.069  18.802  1.00  0.00           H  
ATOM   2583  HG  LEU C 150      -6.751   3.473  16.910  1.00  0.00           H  
ATOM   2584 1HD1 LEU C 150      -4.620   3.672  15.692  1.00  0.00           H  
ATOM   2585 2HD1 LEU C 150      -5.653   5.073  15.362  1.00  0.00           H  
ATOM   2586 3HD1 LEU C 150      -4.287   5.223  16.485  1.00  0.00           H  
ATOM   2587 1HD2 LEU C 150      -4.661   2.520  17.890  1.00  0.00           H  
ATOM   2588 2HD2 LEU C 150      -4.339   4.067  18.712  1.00  0.00           H  
ATOM   2589 3HD2 LEU C 150      -5.732   3.089  19.180  1.00  0.00           H  
ATOM   2590  N   ARG C 151      -9.718   5.199  17.373  1.00  0.00           N  
ATOM   2591  CA  ARG C 151     -10.850   4.420  16.892  1.00  0.00           C  
ATOM   2592  C   ARG C 151     -11.541   5.060  15.700  1.00  0.00           C  
ATOM   2593  O   ARG C 151     -11.849   4.366  14.726  1.00  0.00           O  
ATOM   2594  CB  ARG C 151     -11.888   4.242  17.976  1.00  0.00           C  
ATOM   2595  CG  ARG C 151     -13.056   3.296  17.605  1.00  0.00           C  
ATOM   2596  CD  ARG C 151     -14.040   3.173  18.702  1.00  0.00           C  
ATOM   2597  NE  ARG C 151     -13.418   2.742  19.968  1.00  0.00           N  
ATOM   2598  CZ  ARG C 151     -13.211   3.546  21.054  1.00  0.00           C  
ATOM   2599  NH1 ARG C 151     -13.560   4.817  21.017  1.00  0.00           N1+
ATOM   2600  NH2 ARG C 151     -12.649   3.054  22.145  1.00  0.00           N  
ATOM   2601  H   ARG C 151      -9.668   5.475  18.360  1.00  0.00           H  
ATOM   2602  HA  ARG C 151     -10.486   3.450  16.579  1.00  0.00           H  
ATOM   2603 1HB  ARG C 151     -11.393   3.871  18.866  1.00  0.00           H  
ATOM   2604 2HB  ARG C 151     -12.314   5.213  18.225  1.00  0.00           H  
ATOM   2605 1HG  ARG C 151     -13.588   3.693  16.734  1.00  0.00           H  
ATOM   2606 2HG  ARG C 151     -12.680   2.307  17.366  1.00  0.00           H  
ATOM   2607 1HD  ARG C 151     -14.548   4.117  18.844  1.00  0.00           H  
ATOM   2608 2HD  ARG C 151     -14.777   2.420  18.417  1.00  0.00           H  
ATOM   2609  HE  ARG C 151     -13.135   1.772  20.040  1.00  0.00           H  
ATOM   2610 1HH1 ARG C 151     -13.957   5.212  20.189  1.00  0.00           H  
ATOM   2611 2HH1 ARG C 151     -13.399   5.438  21.829  1.00  0.00           H  
ATOM   2612 1HH2 ARG C 151     -12.373   2.086  22.178  1.00  0.00           H  
ATOM   2613 2HH2 ARG C 151     -12.491   3.654  22.949  1.00  0.00           H  
ATOM   2614  N   LYS C 152     -11.802   6.372  15.775  1.00  0.00           N  
ATOM   2615  CA  LYS C 152     -12.479   7.046  14.673  1.00  0.00           C  
ATOM   2616  C   LYS C 152     -11.668   6.958  13.389  1.00  0.00           C  
ATOM   2617  O   LYS C 152     -12.218   6.694  12.315  1.00  0.00           O  
ATOM   2618  CB  LYS C 152     -12.746   8.511  15.024  1.00  0.00           C  
ATOM   2619  CG  LYS C 152     -13.817   8.717  16.087  1.00  0.00           C  
ATOM   2620  CD  LYS C 152     -14.009  10.194  16.398  1.00  0.00           C  
ATOM   2621  CE  LYS C 152     -15.070  10.402  17.469  1.00  0.00           C  
ATOM   2622  NZ  LYS C 152     -15.239  11.839  17.813  1.00  0.00           N1+
ATOM   2623  H   LYS C 152     -11.543   6.892  16.621  1.00  0.00           H  
ATOM   2624  HA  LYS C 152     -13.436   6.551  14.501  1.00  0.00           H  
ATOM   2625 1HB  LYS C 152     -11.826   8.973  15.382  1.00  0.00           H  
ATOM   2626 2HB  LYS C 152     -13.056   9.049  14.128  1.00  0.00           H  
ATOM   2627 1HG  LYS C 152     -14.763   8.303  15.736  1.00  0.00           H  
ATOM   2628 2HG  LYS C 152     -13.529   8.197  16.999  1.00  0.00           H  
ATOM   2629 1HD  LYS C 152     -13.066  10.619  16.745  1.00  0.00           H  
ATOM   2630 2HD  LYS C 152     -14.312  10.720  15.493  1.00  0.00           H  
ATOM   2631 1HE  LYS C 152     -16.023  10.010  17.117  1.00  0.00           H  
ATOM   2632 2HE  LYS C 152     -14.789   9.856  18.370  1.00  0.00           H  
ATOM   2633 1HZ  LYS C 152     -15.949  11.934  18.525  1.00  0.00           H  
ATOM   2634 2HZ  LYS C 152     -14.364  12.209  18.159  1.00  0.00           H  
ATOM   2635 3HZ  LYS C 152     -15.518  12.353  16.990  1.00  0.00           H  
ATOM   2636  N   LEU C 153     -10.351   7.128  13.503  1.00  0.00           N  
ATOM   2637  CA  LEU C 153      -9.480   7.066  12.349  1.00  0.00           C  
ATOM   2638  C   LEU C 153      -9.480   5.668  11.743  1.00  0.00           C  
ATOM   2639  O   LEU C 153      -9.515   5.530  10.516  1.00  0.00           O  
ATOM   2640  CB  LEU C 153      -8.066   7.449  12.754  1.00  0.00           C  
ATOM   2641  CG  LEU C 153      -7.015   7.505  11.658  1.00  0.00           C  
ATOM   2642  CD1 LEU C 153      -7.358   8.558  10.608  1.00  0.00           C  
ATOM   2643  CD2 LEU C 153      -5.766   7.819  12.283  1.00  0.00           C  
ATOM   2644  H   LEU C 153      -9.947   7.378  14.414  1.00  0.00           H  
ATOM   2645  HA  LEU C 153      -9.859   7.770  11.611  1.00  0.00           H  
ATOM   2646 1HB  LEU C 153      -8.105   8.427  13.234  1.00  0.00           H  
ATOM   2647 2HB  LEU C 153      -7.726   6.727  13.501  1.00  0.00           H  
ATOM   2648  HG  LEU C 153      -6.937   6.532  11.163  1.00  0.00           H  
ATOM   2649 1HD1 LEU C 153      -6.565   8.594   9.865  1.00  0.00           H  
ATOM   2650 2HD1 LEU C 153      -8.302   8.326  10.111  1.00  0.00           H  
ATOM   2651 3HD1 LEU C 153      -7.432   9.538  11.085  1.00  0.00           H  
ATOM   2652 1HD2 LEU C 153      -5.011   7.837  11.526  1.00  0.00           H  
ATOM   2653 2HD2 LEU C 153      -5.834   8.788  12.769  1.00  0.00           H  
ATOM   2654 3HD2 LEU C 153      -5.557   7.062  13.009  1.00  0.00           H  
ATOM   2655  N   THR C 154      -9.423   4.631  12.592  1.00  0.00           N  
ATOM   2656  CA  THR C 154      -9.428   3.248  12.136  1.00  0.00           C  
ATOM   2657  C   THR C 154     -10.708   2.990  11.343  1.00  0.00           C  
ATOM   2658  O   THR C 154     -10.667   2.327  10.302  1.00  0.00           O  
ATOM   2659  CB  THR C 154      -9.306   2.255  13.314  1.00  0.00           C  
ATOM   2660  CG2 THR C 154      -9.306   0.798  12.834  1.00  0.00           C  
ATOM   2661  OG1 THR C 154      -8.080   2.503  14.007  1.00  0.00           O  
ATOM   2662  H   THR C 154      -9.328   4.807  13.599  1.00  0.00           H  
ATOM   2663  HA  THR C 154      -8.573   3.096  11.477  1.00  0.00           H  
ATOM   2664  HB  THR C 154     -10.138   2.411  14.001  1.00  0.00           H  
ATOM   2665  HG1 THR C 154      -7.340   2.445  13.373  1.00  0.00           H  
ATOM   2666 1HG2 THR C 154      -9.205   0.148  13.695  1.00  0.00           H  
ATOM   2667 2HG2 THR C 154     -10.235   0.568  12.311  1.00  0.00           H  
ATOM   2668 3HG2 THR C 154      -8.463   0.638  12.158  1.00  0.00           H  
ATOM   2669  N   GLU C 155     -11.855   3.482  11.836  1.00  0.00           N  
ATOM   2670  CA  GLU C 155     -13.105   3.298  11.105  1.00  0.00           C  
ATOM   2671  C   GLU C 155     -13.048   3.988   9.731  1.00  0.00           C  
ATOM   2672  O   GLU C 155     -13.510   3.414   8.736  1.00  0.00           O  
ATOM   2673  CB  GLU C 155     -14.285   3.844  11.912  1.00  0.00           C  
ATOM   2674  CG  GLU C 155     -14.629   3.038  13.160  1.00  0.00           C  
ATOM   2675  CD  GLU C 155     -15.715   3.676  13.987  1.00  0.00           C  
ATOM   2676  OE1 GLU C 155     -16.140   4.754  13.642  1.00  0.00           O  
ATOM   2677  OE2 GLU C 155     -16.108   3.092  14.972  1.00  0.00           O1-
ATOM   2678  H   GLU C 155     -11.850   3.958  12.748  1.00  0.00           H  
ATOM   2679  HA  GLU C 155     -13.256   2.232  10.948  1.00  0.00           H  
ATOM   2680 1HB  GLU C 155     -14.062   4.862  12.229  1.00  0.00           H  
ATOM   2681 2HB  GLU C 155     -15.170   3.886  11.279  1.00  0.00           H  
ATOM   2682 1HG  GLU C 155     -14.954   2.045  12.855  1.00  0.00           H  
ATOM   2683 2HG  GLU C 155     -13.734   2.924  13.766  1.00  0.00           H  
ATOM   2684  N   TYR C 156     -12.446   5.194   9.657  1.00  0.00           N  
ATOM   2685  CA  TYR C 156     -12.311   5.848   8.358  1.00  0.00           C  
ATOM   2686  C   TYR C 156     -11.414   5.051   7.442  1.00  0.00           C  
ATOM   2687  O   TYR C 156     -11.677   4.940   6.231  1.00  0.00           O  
ATOM   2688  CB  TYR C 156     -11.697   7.270   8.514  1.00  0.00           C  
ATOM   2689  CG  TYR C 156     -11.470   8.067   7.223  1.00  0.00           C  
ATOM   2690  CD1 TYR C 156     -12.537   8.707   6.584  1.00  0.00           C  
ATOM   2691  CD2 TYR C 156     -10.184   8.164   6.684  1.00  0.00           C  
ATOM   2692  CE1 TYR C 156     -12.315   9.440   5.422  1.00  0.00           C  
ATOM   2693  CE2 TYR C 156      -9.965   8.897   5.522  1.00  0.00           C  
ATOM   2694  CZ  TYR C 156     -11.031   9.534   4.891  1.00  0.00           C  
ATOM   2695  OH  TYR C 156     -10.819  10.257   3.751  1.00  0.00           O  
ATOM   2696  H   TYR C 156     -12.087   5.647  10.504  1.00  0.00           H  
ATOM   2697  HA  TYR C 156     -13.308   5.914   7.885  1.00  0.00           H  
ATOM   2698 2HB  TYR C 156     -10.723   7.200   9.037  1.00  0.00           H  
ATOM   2699 3HB  TYR C 156     -12.321   7.866   9.212  1.00  0.00           H  
ATOM   2700 1HD  TYR C 156     -13.536   8.644   6.992  1.00  0.00           H  
ATOM   2701 2HD  TYR C 156      -9.350   7.681   7.175  1.00  0.00           H  
ATOM   2702 1HE  TYR C 156     -13.136   9.940   4.930  1.00  0.00           H  
ATOM   2703 2HE  TYR C 156      -8.966   8.969   5.119  1.00  0.00           H  
ATOM   2704  HH  TYR C 156      -9.885  10.215   3.535  1.00  0.00           H  
ATOM   2705  N   GLN C 157     -10.357   4.442   8.009  1.00  0.00           N  
ATOM   2706  CA  GLN C 157      -9.439   3.611   7.253  1.00  0.00           C  
ATOM   2707  C   GLN C 157     -10.166   2.420   6.668  1.00  0.00           C  
ATOM   2708  O   GLN C 157      -9.951   2.082   5.502  1.00  0.00           O  
ATOM   2709  CB  GLN C 157      -8.287   3.110   8.119  1.00  0.00           C  
ATOM   2710  CG  GLN C 157      -7.250   2.362   7.343  1.00  0.00           C  
ATOM   2711  CD  GLN C 157      -6.039   2.029   8.154  1.00  0.00           C  
ATOM   2712  NE2 GLN C 157      -5.571   0.814   7.969  1.00  0.00           N  
ATOM   2713  OE1 GLN C 157      -5.525   2.850   8.940  1.00  0.00           O  
ATOM   2714  H   GLN C 157     -10.170   4.640   8.998  1.00  0.00           H  
ATOM   2715  HA  GLN C 157      -9.036   4.199   6.432  1.00  0.00           H  
ATOM   2716 1HB  GLN C 157      -7.853   3.910   8.692  1.00  0.00           H  
ATOM   2717 2HB  GLN C 157      -8.678   2.399   8.838  1.00  0.00           H  
ATOM   2718 1HG  GLN C 157      -7.677   1.423   6.981  1.00  0.00           H  
ATOM   2719 2HG  GLN C 157      -6.935   2.975   6.503  1.00  0.00           H  
ATOM   2720 1HE2 GLN C 157      -4.718   0.487   8.428  1.00  0.00           H  
ATOM   2721 2HE2 GLN C 157      -6.046   0.171   7.357  1.00  0.00           H  
ATOM   2722  N   ASN C 158     -11.034   1.786   7.463  1.00  0.00           N  
ATOM   2723  CA  ASN C 158     -11.783   0.644   6.973  1.00  0.00           C  
ATOM   2724  C   ASN C 158     -12.667   1.040   5.790  1.00  0.00           C  
ATOM   2725  O   ASN C 158     -12.777   0.283   4.822  1.00  0.00           O  
ATOM   2726  CB  ASN C 158     -12.603   0.017   8.084  1.00  0.00           C  
ATOM   2727  CG  ASN C 158     -11.754  -0.765   9.082  1.00  0.00           C  
ATOM   2728  ND2 ASN C 158     -12.328  -1.064  10.225  1.00  0.00           N  
ATOM   2729  OD1 ASN C 158     -10.601  -1.118   8.807  1.00  0.00           O  
ATOM   2730  H   ASN C 158     -11.112   2.079   8.443  1.00  0.00           H  
ATOM   2731  HA  ASN C 158     -11.074  -0.100   6.613  1.00  0.00           H  
ATOM   2732 1HB  ASN C 158     -13.134   0.804   8.621  1.00  0.00           H  
ATOM   2733 2HB  ASN C 158     -13.352  -0.647   7.654  1.00  0.00           H  
ATOM   2734 1HD2 ASN C 158     -11.831  -1.631  10.926  1.00  0.00           H  
ATOM   2735 2HD2 ASN C 158     -13.262  -0.774  10.409  1.00  0.00           H  
ATOM   2736  N   ARG C 159     -13.270   2.232   5.835  1.00  0.00           N  
ATOM   2737  CA  ARG C 159     -14.093   2.648   4.701  1.00  0.00           C  
ATOM   2738  C   ARG C 159     -13.216   2.865   3.462  1.00  0.00           C  
ATOM   2739  O   ARG C 159     -13.608   2.503   2.347  1.00  0.00           O  
ATOM   2740  CB  ARG C 159     -14.850   3.929   5.016  1.00  0.00           C  
ATOM   2741  CG  ARG C 159     -15.846   3.860   6.191  1.00  0.00           C  
ATOM   2742  CD  ARG C 159     -17.115   3.080   5.902  1.00  0.00           C  
ATOM   2743  NE  ARG C 159     -16.977   1.608   6.040  1.00  0.00           N  
ATOM   2744  CZ  ARG C 159     -16.901   0.927   7.219  1.00  0.00           C  
ATOM   2745  NH1 ARG C 159     -16.910   1.571   8.378  1.00  0.00           N1+
ATOM   2746  NH2 ARG C 159     -16.824  -0.398   7.211  1.00  0.00           N  
ATOM   2747  H   ARG C 159     -13.199   2.797   6.691  1.00  0.00           H  
ATOM   2748  HA  ARG C 159     -14.804   1.855   4.476  1.00  0.00           H  
ATOM   2749 1HB  ARG C 159     -14.131   4.713   5.254  1.00  0.00           H  
ATOM   2750 2HB  ARG C 159     -15.399   4.248   4.132  1.00  0.00           H  
ATOM   2751 1HG  ARG C 159     -15.344   3.391   7.025  1.00  0.00           H  
ATOM   2752 2HG  ARG C 159     -16.129   4.872   6.475  1.00  0.00           H  
ATOM   2753 1HD  ARG C 159     -17.901   3.412   6.576  1.00  0.00           H  
ATOM   2754 2HD  ARG C 159     -17.423   3.286   4.876  1.00  0.00           H  
ATOM   2755  HE  ARG C 159     -16.989   1.040   5.165  1.00  0.00           H  
ATOM   2756 1HH1 ARG C 159     -16.970   2.578   8.401  1.00  0.00           H  
ATOM   2757 2HH1 ARG C 159     -16.856   1.054   9.243  1.00  0.00           H  
ATOM   2758 1HH2 ARG C 159     -16.821  -0.914   6.311  1.00  0.00           H  
ATOM   2759 2HH2 ARG C 159     -16.772  -0.911   8.073  1.00  0.00           H  
ATOM   2760  N   ALA C 160     -12.026   3.460   3.654  1.00  0.00           N  
ATOM   2761  CA  ALA C 160     -11.081   3.678   2.556  1.00  0.00           C  
ATOM   2762  C   ALA C 160     -10.638   2.338   1.961  1.00  0.00           C  
ATOM   2763  O   ALA C 160     -10.429   2.220   0.749  1.00  0.00           O  
ATOM   2764  CB  ALA C 160      -9.887   4.477   3.038  1.00  0.00           C  
ATOM   2765  H   ALA C 160     -11.796   3.807   4.594  1.00  0.00           H  
ATOM   2766  HA  ALA C 160     -11.590   4.242   1.773  1.00  0.00           H  
ATOM   2767 1HB  ALA C 160      -9.200   4.650   2.209  1.00  0.00           H  
ATOM   2768 2HB  ALA C 160     -10.232   5.431   3.434  1.00  0.00           H  
ATOM   2769 3HB  ALA C 160      -9.386   3.933   3.821  1.00  0.00           H  
ATOM   2770  N   LEU C 161     -10.494   1.324   2.819  1.00  0.00           N  
ATOM   2771  CA  LEU C 161     -10.111  -0.008   2.384  1.00  0.00           C  
ATOM   2772  C   LEU C 161     -11.184  -0.570   1.476  1.00  0.00           C  
ATOM   2773  O   LEU C 161     -10.871  -1.170   0.447  1.00  0.00           O  
ATOM   2774  CB  LEU C 161      -9.926  -0.954   3.566  1.00  0.00           C  
ATOM   2775  CG  LEU C 161      -9.517  -2.405   3.237  1.00  0.00           C  
ATOM   2776  CD1 LEU C 161      -8.143  -2.441   2.563  1.00  0.00           C  
ATOM   2777  CD2 LEU C 161      -9.525  -3.192   4.503  1.00  0.00           C  
ATOM   2778  H   LEU C 161     -10.603   1.519   3.819  1.00  0.00           H  
ATOM   2779  HA  LEU C 161      -9.184   0.075   1.830  1.00  0.00           H  
ATOM   2780 1HB  LEU C 161      -9.176  -0.525   4.235  1.00  0.00           H  
ATOM   2781 2HB  LEU C 161     -10.858  -1.008   4.106  1.00  0.00           H  
ATOM   2782  HG  LEU C 161     -10.239  -2.844   2.546  1.00  0.00           H  
ATOM   2783 1HD1 LEU C 161      -7.866  -3.475   2.354  1.00  0.00           H  
ATOM   2784 2HD1 LEU C 161      -8.154  -1.882   1.635  1.00  0.00           H  
ATOM   2785 3HD1 LEU C 161      -7.431  -2.011   3.236  1.00  0.00           H  
ATOM   2786 1HD2 LEU C 161      -9.270  -4.205   4.267  1.00  0.00           H  
ATOM   2787 2HD2 LEU C 161      -8.803  -2.771   5.208  1.00  0.00           H  
ATOM   2788 3HD2 LEU C 161     -10.520  -3.162   4.944  1.00  0.00           H  
ATOM   2789  N   GLU C 162     -12.454  -0.411   1.862  1.00  0.00           N  
ATOM   2790  CA  GLU C 162     -13.552  -0.892   1.035  1.00  0.00           C  
ATOM   2791  C   GLU C 162     -13.537  -0.185  -0.330  1.00  0.00           C  
ATOM   2792  O   GLU C 162     -13.780  -0.827  -1.358  1.00  0.00           O  
ATOM   2793  CB  GLU C 162     -14.885  -0.671   1.754  1.00  0.00           C  
ATOM   2794  CG  GLU C 162     -15.086  -1.574   2.972  1.00  0.00           C  
ATOM   2795  CD  GLU C 162     -16.296  -1.220   3.794  1.00  0.00           C  
ATOM   2796  OE1 GLU C 162     -16.922  -0.224   3.517  1.00  0.00           O  
ATOM   2797  OE2 GLU C 162     -16.576  -1.926   4.732  1.00  0.00           O1-
ATOM   2798  H   GLU C 162     -12.643   0.017   2.777  1.00  0.00           H  
ATOM   2799  HA  GLU C 162     -13.420  -1.962   0.871  1.00  0.00           H  
ATOM   2800 1HB  GLU C 162     -14.949   0.360   2.090  1.00  0.00           H  
ATOM   2801 2HB  GLU C 162     -15.707  -0.842   1.061  1.00  0.00           H  
ATOM   2802 1HG  GLU C 162     -15.183  -2.603   2.628  1.00  0.00           H  
ATOM   2803 2HG  GLU C 162     -14.199  -1.517   3.600  1.00  0.00           H  
ATOM   2804  N   GLU C 163     -13.221   1.123  -0.353  1.00  0.00           N  
ATOM   2805  CA  GLU C 163     -13.137   1.829  -1.633  1.00  0.00           C  
ATOM   2806  C   GLU C 163     -12.012   1.235  -2.487  1.00  0.00           C  
ATOM   2807  O   GLU C 163     -12.184   1.032  -3.698  1.00  0.00           O  
ATOM   2808  CB  GLU C 163     -12.888   3.330  -1.440  1.00  0.00           C  
ATOM   2809  CG  GLU C 163     -14.055   4.115  -0.846  1.00  0.00           C  
ATOM   2810  CD  GLU C 163     -13.726   5.577  -0.625  1.00  0.00           C  
ATOM   2811  OE1 GLU C 163     -12.592   5.945  -0.825  1.00  0.00           O  
ATOM   2812  OE2 GLU C 163     -14.606   6.320  -0.259  1.00  0.00           O1-
ATOM   2813  H   GLU C 163     -13.105   1.623   0.538  1.00  0.00           H  
ATOM   2814  HA  GLU C 163     -14.078   1.695  -2.165  1.00  0.00           H  
ATOM   2815 1HB  GLU C 163     -12.031   3.472  -0.788  1.00  0.00           H  
ATOM   2816 2HB  GLU C 163     -12.639   3.780  -2.400  1.00  0.00           H  
ATOM   2817 1HG  GLU C 163     -14.908   4.042  -1.519  1.00  0.00           H  
ATOM   2818 2HG  GLU C 163     -14.336   3.662   0.103  1.00  0.00           H  
ATOM   2819  N   LEU C 164     -10.884   0.890  -1.842  1.00  0.00           N  
ATOM   2820  CA  LEU C 164      -9.775   0.271  -2.551  1.00  0.00           C  
ATOM   2821  C   LEU C 164     -10.233  -1.047  -3.129  1.00  0.00           C  
ATOM   2822  O   LEU C 164     -10.050  -1.304  -4.315  1.00  0.00           O  
ATOM   2823  CB  LEU C 164      -8.576  -0.015  -1.623  1.00  0.00           C  
ATOM   2824  CG  LEU C 164      -7.347  -0.723  -2.265  1.00  0.00           C  
ATOM   2825  CD1 LEU C 164      -6.716   0.159  -3.314  1.00  0.00           C  
ATOM   2826  CD2 LEU C 164      -6.350  -1.081  -1.202  1.00  0.00           C  
ATOM   2827  H   LEU C 164     -10.786   1.147  -0.854  1.00  0.00           H  
ATOM   2828  HA  LEU C 164      -9.479   0.929  -3.361  1.00  0.00           H  
ATOM   2829 1HB  LEU C 164      -8.248   0.905  -1.183  1.00  0.00           H  
ATOM   2830 2HB  LEU C 164      -8.909  -0.653  -0.823  1.00  0.00           H  
ATOM   2831  HG  LEU C 164      -7.676  -1.631  -2.746  1.00  0.00           H  
ATOM   2832 1HD1 LEU C 164      -5.872  -0.369  -3.736  1.00  0.00           H  
ATOM   2833 2HD1 LEU C 164      -7.424   0.391  -4.106  1.00  0.00           H  
ATOM   2834 3HD1 LEU C 164      -6.369   1.083  -2.855  1.00  0.00           H  
ATOM   2835 1HD2 LEU C 164      -5.522  -1.604  -1.658  1.00  0.00           H  
ATOM   2836 2HD2 LEU C 164      -5.996  -0.206  -0.735  1.00  0.00           H  
ATOM   2837 3HD2 LEU C 164      -6.810  -1.712  -0.465  1.00  0.00           H  
ATOM   2838  N   GLU C 165     -10.870  -1.888  -2.314  1.00  0.00           N  
ATOM   2839  CA  GLU C 165     -11.279  -3.196  -2.795  1.00  0.00           C  
ATOM   2840  C   GLU C 165     -12.154  -3.086  -4.029  1.00  0.00           C  
ATOM   2841  O   GLU C 165     -11.972  -3.855  -4.982  1.00  0.00           O  
ATOM   2842  CB  GLU C 165     -11.993  -3.973  -1.689  1.00  0.00           C  
ATOM   2843  CG  GLU C 165     -12.416  -5.391  -2.061  1.00  0.00           C  
ATOM   2844  CD  GLU C 165     -12.852  -6.185  -0.855  1.00  0.00           C  
ATOM   2845  OE1 GLU C 165     -13.738  -5.750  -0.176  1.00  0.00           O  
ATOM   2846  OE2 GLU C 165     -12.295  -7.244  -0.615  1.00  0.00           O1-
ATOM   2847  H   GLU C 165     -11.017  -1.626  -1.335  1.00  0.00           H  
ATOM   2848  HA  GLU C 165     -10.386  -3.745  -3.070  1.00  0.00           H  
ATOM   2849 1HB  GLU C 165     -11.376  -4.011  -0.804  1.00  0.00           H  
ATOM   2850 2HB  GLU C 165     -12.898  -3.431  -1.413  1.00  0.00           H  
ATOM   2851 1HG  GLU C 165     -13.262  -5.312  -2.742  1.00  0.00           H  
ATOM   2852 2HG  GLU C 165     -11.623  -5.900  -2.586  1.00  0.00           H  
ATOM   2853  N   LYS C 166     -13.083  -2.127  -4.045  1.00  0.00           N  
ATOM   2854  CA  LYS C 166     -13.916  -1.962  -5.222  1.00  0.00           C  
ATOM   2855  C   LYS C 166     -13.071  -1.554  -6.437  1.00  0.00           C  
ATOM   2856  O   LYS C 166     -13.254  -2.101  -7.528  1.00  0.00           O  
ATOM   2857  CB  LYS C 166     -15.014  -0.933  -4.953  1.00  0.00           C  
ATOM   2858  CG  LYS C 166     -16.093  -1.423  -3.981  1.00  0.00           C  
ATOM   2859  CD  LYS C 166     -17.153  -0.353  -3.710  1.00  0.00           C  
ATOM   2860  CE  LYS C 166     -18.206  -0.854  -2.722  1.00  0.00           C  
ATOM   2861  NZ  LYS C 166     -19.231   0.188  -2.417  1.00  0.00           N1+
ATOM   2862  H   LYS C 166     -13.227  -1.552  -3.205  1.00  0.00           H  
ATOM   2863  HA  LYS C 166     -14.384  -2.919  -5.448  1.00  0.00           H  
ATOM   2864 1HB  LYS C 166     -14.562  -0.034  -4.524  1.00  0.00           H  
ATOM   2865 2HB  LYS C 166     -15.490  -0.651  -5.890  1.00  0.00           H  
ATOM   2866 1HG  LYS C 166     -16.575  -2.305  -4.401  1.00  0.00           H  
ATOM   2867 2HG  LYS C 166     -15.621  -1.705  -3.039  1.00  0.00           H  
ATOM   2868 1HD  LYS C 166     -16.669   0.533  -3.291  1.00  0.00           H  
ATOM   2869 2HD  LYS C 166     -17.642  -0.075  -4.642  1.00  0.00           H  
ATOM   2870 1HE  LYS C 166     -18.703  -1.726  -3.144  1.00  0.00           H  
ATOM   2871 2HE  LYS C 166     -17.711  -1.143  -1.793  1.00  0.00           H  
ATOM   2872 1HZ  LYS C 166     -19.905  -0.183  -1.762  1.00  0.00           H  
ATOM   2873 2HZ  LYS C 166     -18.782   0.998  -2.013  1.00  0.00           H  
ATOM   2874 3HZ  LYS C 166     -19.705   0.457  -3.268  1.00  0.00           H  
ATOM   2875  N   ALA C 167     -12.125  -0.620  -6.247  1.00  0.00           N  
ATOM   2876  CA  ALA C 167     -11.261  -0.189  -7.347  1.00  0.00           C  
ATOM   2877  C   ALA C 167     -10.404  -1.342  -7.886  1.00  0.00           C  
ATOM   2878  O   ALA C 167     -10.225  -1.469  -9.106  1.00  0.00           O  
ATOM   2879  CB  ALA C 167     -10.372   0.951  -6.882  1.00  0.00           C  
ATOM   2880  H   ALA C 167     -12.048  -0.164  -5.329  1.00  0.00           H  
ATOM   2881  HA  ALA C 167     -11.899   0.167  -8.152  1.00  0.00           H  
ATOM   2882 1HB  ALA C 167      -9.773   1.298  -7.709  1.00  0.00           H  
ATOM   2883 2HB  ALA C 167     -10.996   1.767  -6.521  1.00  0.00           H  
ATOM   2884 3HB  ALA C 167      -9.729   0.606  -6.074  1.00  0.00           H  
ATOM   2885  N   ILE C 168      -9.914  -2.201  -6.987  1.00  0.00           N  
ATOM   2886  CA  ILE C 168      -9.089  -3.348  -7.357  1.00  0.00           C  
ATOM   2887  C   ILE C 168      -9.888  -4.301  -8.223  1.00  0.00           C  
ATOM   2888  O   ILE C 168      -9.379  -4.803  -9.231  1.00  0.00           O  
ATOM   2889  CB  ILE C 168      -8.587  -4.104  -6.101  1.00  0.00           C  
ATOM   2890  CG1 ILE C 168      -7.619  -3.224  -5.233  1.00  0.00           C  
ATOM   2891  CG2 ILE C 168      -7.906  -5.435  -6.497  1.00  0.00           C  
ATOM   2892  CD1 ILE C 168      -6.325  -2.901  -5.811  1.00  0.00           C  
ATOM   2893  H   ILE C 168     -10.095  -2.000  -6.000  1.00  0.00           H  
ATOM   2894  HA  ILE C 168      -8.244  -2.997  -7.942  1.00  0.00           H  
ATOM   2895  HB  ILE C 168      -9.445  -4.330  -5.468  1.00  0.00           H  
ATOM   2896 1HG1 ILE C 168      -8.091  -2.294  -5.045  1.00  0.00           H  
ATOM   2897 2HG1 ILE C 168      -7.459  -3.714  -4.317  1.00  0.00           H  
ATOM   2898 1HG2 ILE C 168      -7.594  -5.948  -5.593  1.00  0.00           H  
ATOM   2899 2HG2 ILE C 168      -8.600  -6.074  -7.042  1.00  0.00           H  
ATOM   2900 3HG2 ILE C 168      -7.040  -5.249  -7.130  1.00  0.00           H  
ATOM   2901 1HD1 ILE C 168      -5.759  -2.289  -5.115  1.00  0.00           H  
ATOM   2902 2HD1 ILE C 168      -5.787  -3.810  -5.989  1.00  0.00           H  
ATOM   2903 3HD1 ILE C 168      -6.455  -2.369  -6.726  1.00  0.00           H  
ATOM   2904  N   LYS C 169     -11.133  -4.571  -7.822  1.00  0.00           N  
ATOM   2905  CA  LYS C 169     -11.991  -5.448  -8.600  1.00  0.00           C  
ATOM   2906  C   LYS C 169     -12.258  -4.873  -9.990  1.00  0.00           C  
ATOM   2907  O   LYS C 169     -12.240  -5.620 -10.978  1.00  0.00           O  
ATOM   2908  CB  LYS C 169     -13.289  -5.722  -7.839  1.00  0.00           C  
ATOM   2909  CG  LYS C 169     -13.088  -6.642  -6.621  1.00  0.00           C  
ATOM   2910  CD  LYS C 169     -14.376  -6.859  -5.827  1.00  0.00           C  
ATOM   2911  CE  LYS C 169     -14.136  -7.803  -4.642  1.00  0.00           C  
ATOM   2912  NZ  LYS C 169     -15.353  -7.969  -3.794  1.00  0.00           N1+
ATOM   2913  H   LYS C 169     -11.460  -4.172  -6.936  1.00  0.00           H  
ATOM   2914  HA  LYS C 169     -11.475  -6.397  -8.732  1.00  0.00           H  
ATOM   2915 1HB  LYS C 169     -13.704  -4.775  -7.484  1.00  0.00           H  
ATOM   2916 2HB  LYS C 169     -14.019  -6.176  -8.507  1.00  0.00           H  
ATOM   2917 1HG  LYS C 169     -12.716  -7.607  -6.965  1.00  0.00           H  
ATOM   2918 2HG  LYS C 169     -12.337  -6.204  -5.964  1.00  0.00           H  
ATOM   2919 1HD  LYS C 169     -14.725  -5.896  -5.445  1.00  0.00           H  
ATOM   2920 2HD  LYS C 169     -15.145  -7.279  -6.473  1.00  0.00           H  
ATOM   2921 1HE  LYS C 169     -13.839  -8.778  -5.024  1.00  0.00           H  
ATOM   2922 2HE  LYS C 169     -13.331  -7.408  -4.030  1.00  0.00           H  
ATOM   2923 1HZ  LYS C 169     -15.142  -8.598  -3.027  1.00  0.00           H  
ATOM   2924 2HZ  LYS C 169     -15.626  -7.070  -3.420  1.00  0.00           H  
ATOM   2925 3HZ  LYS C 169     -16.108  -8.351  -4.346  1.00  0.00           H  
ATOM   2926  N   GLU C 170     -12.450  -3.551 -10.099  1.00  0.00           N  
ATOM   2927  CA  GLU C 170     -12.680  -2.981 -11.418  1.00  0.00           C  
ATOM   2928  C   GLU C 170     -11.429  -3.128 -12.286  1.00  0.00           C  
ATOM   2929  O   GLU C 170     -11.539  -3.432 -13.482  1.00  0.00           O  
ATOM   2930  CB  GLU C 170     -13.080  -1.505 -11.329  1.00  0.00           C  
ATOM   2931  CG  GLU C 170     -14.465  -1.240 -10.712  1.00  0.00           C  
ATOM   2932  CD  GLU C 170     -15.606  -1.875 -11.478  1.00  0.00           C  
ATOM   2933  OE1 GLU C 170     -15.680  -1.686 -12.666  1.00  0.00           O  
ATOM   2934  OE2 GLU C 170     -16.412  -2.561 -10.865  1.00  0.00           O1-
ATOM   2935  H   GLU C 170     -12.518  -2.972  -9.251  1.00  0.00           H  
ATOM   2936  HA  GLU C 170     -13.489  -3.527 -11.895  1.00  0.00           H  
ATOM   2937 1HB  GLU C 170     -12.345  -0.974 -10.721  1.00  0.00           H  
ATOM   2938 2HB  GLU C 170     -13.060  -1.061 -12.324  1.00  0.00           H  
ATOM   2939 1HG  GLU C 170     -14.473  -1.632  -9.699  1.00  0.00           H  
ATOM   2940 2HG  GLU C 170     -14.624  -0.165 -10.654  1.00  0.00           H  
ATOM   2941  N   TYR C 171     -10.236  -2.963 -11.687  1.00  0.00           N  
ATOM   2942  CA  TYR C 171      -8.983  -3.107 -12.425  1.00  0.00           C  
ATOM   2943  C   TYR C 171      -8.883  -4.499 -13.008  1.00  0.00           C  
ATOM   2944  O   TYR C 171      -8.556  -4.653 -14.184  1.00  0.00           O  
ATOM   2945  CB  TYR C 171      -7.763  -2.883 -11.542  1.00  0.00           C  
ATOM   2946  CG  TYR C 171      -6.437  -2.914 -12.286  1.00  0.00           C  
ATOM   2947  CD1 TYR C 171      -5.961  -1.750 -12.869  1.00  0.00           C  
ATOM   2948  CD2 TYR C 171      -5.718  -4.095 -12.446  1.00  0.00           C  
ATOM   2949  CE1 TYR C 171      -4.783  -1.777 -13.573  1.00  0.00           C  
ATOM   2950  CE2 TYR C 171      -4.541  -4.078 -13.177  1.00  0.00           C  
ATOM   2951  CZ  TYR C 171      -4.088  -2.957 -13.718  1.00  0.00           C  
ATOM   2952  OH  TYR C 171      -2.917  -3.001 -14.430  1.00  0.00           O  
ATOM   2953  H   TYR C 171     -10.216  -2.656 -10.706  1.00  0.00           H  
ATOM   2954  HA  TYR C 171      -8.971  -2.398 -13.251  1.00  0.00           H  
ATOM   2955 1HB  TYR C 171      -7.864  -1.935 -11.109  1.00  0.00           H  
ATOM   2956 2HB  TYR C 171      -7.732  -3.613 -10.740  1.00  0.00           H  
ATOM   2957  HD1 TYR C 171      -6.515  -0.819 -12.772  1.00  0.00           H  
ATOM   2958  HD2 TYR C 171      -6.082  -5.026 -12.010  1.00  0.00           H  
ATOM   2959  HE1 TYR C 171      -4.411  -0.884 -14.034  1.00  0.00           H  
ATOM   2960  HE2 TYR C 171      -3.961  -4.953 -13.335  1.00  0.00           H  
ATOM   2961  HH  TYR C 171      -2.616  -3.932 -14.502  1.00  0.00           H  
ATOM   2962  N   GLU C 172      -9.133  -5.521 -12.176  1.00  0.00           N  
ATOM   2963  CA  GLU C 172      -9.037  -6.902 -12.629  1.00  0.00           C  
ATOM   2964  C   GLU C 172     -10.006  -7.182 -13.773  1.00  0.00           C  
ATOM   2965  O   GLU C 172      -9.629  -7.813 -14.762  1.00  0.00           O  
ATOM   2966  CB  GLU C 172      -9.278  -7.873 -11.469  1.00  0.00           C  
ATOM   2967  CG  GLU C 172      -9.155  -9.374 -11.834  1.00  0.00           C  
ATOM   2968  CD  GLU C 172      -9.307 -10.294 -10.620  1.00  0.00           C  
ATOM   2969  OE1 GLU C 172      -9.456  -9.782  -9.529  1.00  0.00           O  
ATOM   2970  OE2 GLU C 172      -9.282 -11.497 -10.776  1.00  0.00           O1-
ATOM   2971  H   GLU C 172      -9.375  -5.321 -11.196  1.00  0.00           H  
ATOM   2972  HA  GLU C 172      -8.024  -7.065 -12.997  1.00  0.00           H  
ATOM   2973 1HB  GLU C 172      -8.569  -7.657 -10.667  1.00  0.00           H  
ATOM   2974 2HB  GLU C 172     -10.281  -7.704 -11.066  1.00  0.00           H  
ATOM   2975 1HG  GLU C 172      -9.929  -9.620 -12.559  1.00  0.00           H  
ATOM   2976 2HG  GLU C 172      -8.187  -9.547 -12.305  1.00  0.00           H  
ATOM   2977  N   LYS C 173     -11.257  -6.720 -13.658  1.00  0.00           N  
ATOM   2978  CA  LYS C 173     -12.214  -6.938 -14.738  1.00  0.00           C  
ATOM   2979  C   LYS C 173     -11.778  -6.242 -16.030  1.00  0.00           C  
ATOM   2980  O   LYS C 173     -11.872  -6.822 -17.123  1.00  0.00           O  
ATOM   2981  CB  LYS C 173     -13.594  -6.431 -14.334  1.00  0.00           C  
ATOM   2982  CG  LYS C 173     -14.307  -7.276 -13.276  1.00  0.00           C  
ATOM   2983  CD  LYS C 173     -15.758  -6.817 -13.067  1.00  0.00           C  
ATOM   2984  CE  LYS C 173     -15.815  -5.469 -12.345  1.00  0.00           C  
ATOM   2985  NZ  LYS C 173     -17.208  -5.052 -12.004  1.00  0.00           N1+
ATOM   2986  H   LYS C 173     -11.542  -6.229 -12.802  1.00  0.00           H  
ATOM   2987  HA  LYS C 173     -12.272  -8.007 -14.934  1.00  0.00           H  
ATOM   2988 1HB  LYS C 173     -13.473  -5.424 -13.936  1.00  0.00           H  
ATOM   2989 2HB  LYS C 173     -14.231  -6.363 -15.214  1.00  0.00           H  
ATOM   2990 1HG  LYS C 173     -14.308  -8.319 -13.594  1.00  0.00           H  
ATOM   2991 2HG  LYS C 173     -13.766  -7.207 -12.334  1.00  0.00           H  
ATOM   2992 1HD  LYS C 173     -16.258  -6.724 -14.031  1.00  0.00           H  
ATOM   2993 2HD  LYS C 173     -16.290  -7.557 -12.471  1.00  0.00           H  
ATOM   2994 1HE  LYS C 173     -15.230  -5.532 -11.426  1.00  0.00           H  
ATOM   2995 2HE  LYS C 173     -15.389  -4.699 -12.981  1.00  0.00           H  
ATOM   2996 1HZ  LYS C 173     -17.132  -4.133 -11.526  1.00  0.00           H  
ATOM   2997 2HZ  LYS C 173     -17.758  -4.954 -12.840  1.00  0.00           H  
ATOM   2998 3HZ  LYS C 173     -17.637  -5.721 -11.391  1.00  0.00           H  
ATOM   2999  N   THR C 174     -11.265  -5.012 -15.889  1.00  0.00           N  
ATOM   3000  CA  THR C 174     -10.816  -4.196 -17.007  1.00  0.00           C  
ATOM   3001  C   THR C 174      -9.647  -4.893 -17.688  1.00  0.00           C  
ATOM   3002  O   THR C 174      -9.591  -4.959 -18.923  1.00  0.00           O  
ATOM   3003  CB  THR C 174     -10.420  -2.780 -16.531  1.00  0.00           C  
ATOM   3004  CG2 THR C 174      -9.989  -1.916 -17.741  1.00  0.00           C  
ATOM   3005  OG1 THR C 174     -11.556  -2.152 -15.907  1.00  0.00           O  
ATOM   3006  H   THR C 174     -11.236  -4.594 -14.958  1.00  0.00           H  
ATOM   3007  HA  THR C 174     -11.630  -4.105 -17.723  1.00  0.00           H  
ATOM   3008  HB  THR C 174      -9.615  -2.851 -15.809  1.00  0.00           H  
ATOM   3009  HG1 THR C 174     -11.755  -2.616 -15.060  1.00  0.00           H  
ATOM   3010 1HG2 THR C 174      -9.726  -0.921 -17.394  1.00  0.00           H  
ATOM   3011 2HG2 THR C 174      -9.134  -2.359 -18.242  1.00  0.00           H  
ATOM   3012 3HG2 THR C 174     -10.814  -1.846 -18.445  1.00  0.00           H  
ATOM   3013  N   LEU C 175      -8.719  -5.424 -16.880  1.00  0.00           N  
ATOM   3014  CA  LEU C 175      -7.580  -6.161 -17.376  1.00  0.00           C  
ATOM   3015  C   LEU C 175      -8.027  -7.365 -18.168  1.00  0.00           C  
ATOM   3016  O   LEU C 175      -7.563  -7.581 -19.283  1.00  0.00           O  
ATOM   3017  CB  LEU C 175      -6.716  -6.680 -16.227  1.00  0.00           C  
ATOM   3018  CG  LEU C 175      -5.567  -7.612 -16.633  1.00  0.00           C  
ATOM   3019  CD1 LEU C 175      -4.529  -6.883 -17.473  1.00  0.00           C  
ATOM   3020  CD2 LEU C 175      -4.983  -8.182 -15.442  1.00  0.00           C  
ATOM   3021  H   LEU C 175      -8.807  -5.281 -15.875  1.00  0.00           H  
ATOM   3022  HA  LEU C 175      -7.000  -5.505 -18.010  1.00  0.00           H  
ATOM   3023 1HB  LEU C 175      -6.299  -5.824 -15.697  1.00  0.00           H  
ATOM   3024 2HB  LEU C 175      -7.350  -7.221 -15.539  1.00  0.00           H  
ATOM   3025  HG  LEU C 175      -5.971  -8.422 -17.227  1.00  0.00           H  
ATOM   3026 1HD1 LEU C 175      -3.735  -7.577 -17.745  1.00  0.00           H  
ATOM   3027 2HD1 LEU C 175      -4.973  -6.488 -18.378  1.00  0.00           H  
ATOM   3028 3HD1 LEU C 175      -4.113  -6.079 -16.887  1.00  0.00           H  
ATOM   3029 1HD2 LEU C 175      -4.229  -8.879 -15.748  1.00  0.00           H  
ATOM   3030 2HD2 LEU C 175      -4.560  -7.389 -14.852  1.00  0.00           H  
ATOM   3031 3HD2 LEU C 175      -5.746  -8.709 -14.869  1.00  0.00           H  
ATOM   3032  N   ARG C 176      -8.939  -8.171 -17.628  1.00  0.00           N  
ATOM   3033  CA  ARG C 176      -9.337  -9.358 -18.363  1.00  0.00           C  
ATOM   3034  C   ARG C 176      -9.885  -8.985 -19.739  1.00  0.00           C  
ATOM   3035  O   ARG C 176      -9.554  -9.634 -20.746  1.00  0.00           O  
ATOM   3036  CB  ARG C 176     -10.371 -10.128 -17.568  1.00  0.00           C  
ATOM   3037  CG  ARG C 176      -9.804 -10.823 -16.338  1.00  0.00           C  
ATOM   3038  CD  ARG C 176     -10.849 -11.497 -15.528  1.00  0.00           C  
ATOM   3039  NE  ARG C 176     -10.289 -12.044 -14.301  1.00  0.00           N  
ATOM   3040  CZ  ARG C 176      -9.702 -13.250 -14.158  1.00  0.00           C  
ATOM   3041  NH1 ARG C 176      -9.607 -14.093 -15.173  1.00  0.00           N1+
ATOM   3042  NH2 ARG C 176      -9.217 -13.574 -12.975  1.00  0.00           N  
ATOM   3043  H   ARG C 176      -9.312  -7.979 -16.693  1.00  0.00           H  
ATOM   3044  HA  ARG C 176      -8.459  -9.988 -18.496  1.00  0.00           H  
ATOM   3045 1HB  ARG C 176     -11.149  -9.439 -17.230  1.00  0.00           H  
ATOM   3046 2HB  ARG C 176     -10.843 -10.875 -18.201  1.00  0.00           H  
ATOM   3047 1HG  ARG C 176      -9.081 -11.569 -16.659  1.00  0.00           H  
ATOM   3048 2HG  ARG C 176      -9.301 -10.097 -15.704  1.00  0.00           H  
ATOM   3049 1HD  ARG C 176     -11.603 -10.758 -15.249  1.00  0.00           H  
ATOM   3050 2HD  ARG C 176     -11.321 -12.296 -16.094  1.00  0.00           H  
ATOM   3051  HE  ARG C 176     -10.323 -11.451 -13.473  1.00  0.00           H  
ATOM   3052 1HH1 ARG C 176      -9.977 -13.846 -16.077  1.00  0.00           H  
ATOM   3053 2HH1 ARG C 176      -9.163 -14.991 -15.044  1.00  0.00           H  
ATOM   3054 1HH2 ARG C 176      -9.284 -12.895 -12.194  1.00  0.00           H  
ATOM   3055 2HH2 ARG C 176      -8.772 -14.466 -12.830  1.00  0.00           H  
ATOM   3056  N   ARG C 177     -10.679  -7.908 -19.798  1.00  0.00           N  
ATOM   3057  CA  ARG C 177     -11.211  -7.433 -21.061  1.00  0.00           C  
ATOM   3058  C   ARG C 177     -10.069  -7.040 -22.010  1.00  0.00           C  
ATOM   3059  O   ARG C 177     -10.092  -7.431 -23.182  1.00  0.00           O  
ATOM   3060  CB  ARG C 177     -12.182  -6.293 -20.821  1.00  0.00           C  
ATOM   3061  CG  ARG C 177     -12.856  -5.737 -22.048  1.00  0.00           C  
ATOM   3062  CD  ARG C 177     -13.881  -4.731 -21.675  1.00  0.00           C  
ATOM   3063  NE  ARG C 177     -14.485  -4.128 -22.843  1.00  0.00           N  
ATOM   3064  CZ  ARG C 177     -13.966  -3.075 -23.506  1.00  0.00           C  
ATOM   3065  NH1 ARG C 177     -12.843  -2.531 -23.098  1.00  0.00           N1+
ATOM   3066  NH2 ARG C 177     -14.580  -2.591 -24.570  1.00  0.00           N  
ATOM   3067  H   ARG C 177     -10.945  -7.437 -18.924  1.00  0.00           H  
ATOM   3068  HA  ARG C 177     -11.767  -8.248 -21.521  1.00  0.00           H  
ATOM   3069 1HB  ARG C 177     -12.951  -6.616 -20.124  1.00  0.00           H  
ATOM   3070 2HB  ARG C 177     -11.650  -5.469 -20.346  1.00  0.00           H  
ATOM   3071 1HG  ARG C 177     -12.110  -5.261 -22.689  1.00  0.00           H  
ATOM   3072 2HG  ARG C 177     -13.343  -6.542 -22.598  1.00  0.00           H  
ATOM   3073 1HD  ARG C 177     -14.672  -5.232 -21.113  1.00  0.00           H  
ATOM   3074 2HD  ARG C 177     -13.445  -3.953 -21.052  1.00  0.00           H  
ATOM   3075  HE  ARG C 177     -15.353  -4.522 -23.183  1.00  0.00           H  
ATOM   3076 1HH1 ARG C 177     -12.355  -2.892 -22.302  1.00  0.00           H  
ATOM   3077 2HH1 ARG C 177     -12.423  -1.729 -23.614  1.00  0.00           H  
ATOM   3078 1HH2 ARG C 177     -15.442  -3.004 -24.891  1.00  0.00           H  
ATOM   3079 2HH2 ARG C 177     -14.176  -1.806 -25.066  1.00  0.00           H  
ATOM   3080  N   LEU C 178      -9.064  -6.310 -21.482  1.00  0.00           N  
ATOM   3081  CA  LEU C 178      -7.875  -5.902 -22.241  1.00  0.00           C  
ATOM   3082  C   LEU C 178      -7.086  -7.076 -22.789  1.00  0.00           C  
ATOM   3083  O   LEU C 178      -6.668  -7.075 -23.946  1.00  0.00           O  
ATOM   3084  CB  LEU C 178      -6.890  -5.094 -21.377  1.00  0.00           C  
ATOM   3085  CG  LEU C 178      -5.522  -4.739 -22.060  1.00  0.00           C  
ATOM   3086  CD1 LEU C 178      -5.742  -3.839 -23.276  1.00  0.00           C  
ATOM   3087  CD2 LEU C 178      -4.613  -4.103 -21.044  1.00  0.00           C  
ATOM   3088  H   LEU C 178      -9.159  -5.987 -20.512  1.00  0.00           H  
ATOM   3089  HA  LEU C 178      -8.217  -5.297 -23.078  1.00  0.00           H  
ATOM   3090 1HB  LEU C 178      -7.373  -4.167 -21.070  1.00  0.00           H  
ATOM   3091 2HB  LEU C 178      -6.663  -5.662 -20.493  1.00  0.00           H  
ATOM   3092  HG  LEU C 178      -5.047  -5.653 -22.411  1.00  0.00           H  
ATOM   3093 1HD1 LEU C 178      -4.786  -3.628 -23.736  1.00  0.00           H  
ATOM   3094 2HD1 LEU C 178      -6.379  -4.331 -24.011  1.00  0.00           H  
ATOM   3095 3HD1 LEU C 178      -6.200  -2.916 -22.960  1.00  0.00           H  
ATOM   3096 1HD2 LEU C 178      -3.651  -3.893 -21.501  1.00  0.00           H  
ATOM   3097 2HD2 LEU C 178      -5.062  -3.175 -20.690  1.00  0.00           H  
ATOM   3098 3HD2 LEU C 178      -4.467  -4.787 -20.210  1.00  0.00           H  
ATOM   3099  N   LEU C 179      -6.838  -8.074 -21.942  1.00  0.00           N  
ATOM   3100  CA  LEU C 179      -6.032  -9.198 -22.362  1.00  0.00           C  
ATOM   3101  C   LEU C 179      -6.722  -9.858 -23.545  1.00  0.00           C  
ATOM   3102  O   LEU C 179      -6.060 -10.235 -24.525  1.00  0.00           O  
ATOM   3103  CB  LEU C 179      -5.862 -10.184 -21.189  1.00  0.00           C  
ATOM   3104  CG  LEU C 179      -5.001  -9.674 -19.955  1.00  0.00           C  
ATOM   3105  CD1 LEU C 179      -5.091 -10.686 -18.825  1.00  0.00           C  
ATOM   3106  CD2 LEU C 179      -3.568  -9.453 -20.344  1.00  0.00           C  
ATOM   3107  H   LEU C 179      -7.183  -8.006 -20.988  1.00  0.00           H  
ATOM   3108  HA  LEU C 179      -5.075  -8.847 -22.677  1.00  0.00           H  
ATOM   3109 1HB  LEU C 179      -6.851 -10.435 -20.816  1.00  0.00           H  
ATOM   3110 2HB  LEU C 179      -5.395 -11.091 -21.572  1.00  0.00           H  
ATOM   3111  HG  LEU C 179      -5.402  -8.737 -19.608  1.00  0.00           H  
ATOM   3112 1HD1 LEU C 179      -4.519 -10.326 -17.970  1.00  0.00           H  
ATOM   3113 2HD1 LEU C 179      -6.132 -10.809 -18.537  1.00  0.00           H  
ATOM   3114 3HD1 LEU C 179      -4.688 -11.640 -19.153  1.00  0.00           H  
ATOM   3115 1HD2 LEU C 179      -3.002  -9.097 -19.480  1.00  0.00           H  
ATOM   3116 2HD2 LEU C 179      -3.133 -10.391 -20.699  1.00  0.00           H  
ATOM   3117 3HD2 LEU C 179      -3.521  -8.709 -21.118  1.00  0.00           H  
ATOM   3118  N   GLY C 180      -8.050  -9.935 -23.477  1.00  0.00           N  
ATOM   3119  CA  GLY C 180      -8.894 -10.464 -24.534  1.00  0.00           C  
ATOM   3120  C   GLY C 180      -8.821  -9.671 -25.856  1.00  0.00           C  
ATOM   3121  O   GLY C 180      -8.574 -10.254 -26.919  1.00  0.00           O  
ATOM   3122  H   GLY C 180      -8.495  -9.648 -22.599  1.00  0.00           H  
ATOM   3123 1HA  GLY C 180      -8.624 -11.501 -24.715  1.00  0.00           H  
ATOM   3124 2HA  GLY C 180      -9.924 -10.462 -24.178  1.00  0.00           H  
ATOM   3125  N   ALA C 181      -9.072  -8.305 -25.823  1.00  0.00           N  
ATOM   3126  CA  ALA C 181      -9.085  -7.491 -27.035  1.00  0.00           C  
ATOM   3127  C   ALA C 181      -7.969  -6.474 -27.016  1.00  0.00           C  
ATOM   3128  O   ALA C 181      -8.005  -5.521 -26.226  1.00  0.00           O  
ATOM   3129  CB  ALA C 181     -10.477  -6.845 -27.148  1.00  0.00           C  
ATOM   3130  H   ALA C 181      -9.254  -7.852 -24.915  1.00  0.00           H  
ATOM   3131  HA  ALA C 181      -8.914  -8.150 -27.906  1.00  0.00           H  
ATOM   3132 1HB  ALA C 181     -11.280  -7.605 -27.199  1.00  0.00           H  
ATOM   3133 2HB  ALA C 181     -10.705  -6.192 -26.283  1.00  0.00           H  
ATOM   3134 3HB  ALA C 181     -10.570  -6.224 -28.058  1.00  0.00           H  
ATOM   3135  N   PRO C 182      -7.087  -6.428 -28.054  1.00  0.00           N  
ATOM   3136  CA  PRO C 182      -6.022  -5.451 -28.222  1.00  0.00           C  
ATOM   3137  C   PRO C 182      -6.556  -4.103 -28.710  1.00  0.00           C  
ATOM   3138  O   PRO C 182      -6.965  -3.974 -29.864  1.00  0.00           O  
ATOM   3139  CB  PRO C 182      -5.134  -6.102 -29.297  1.00  0.00           C  
ATOM   3140  CG  PRO C 182      -6.066  -6.989 -30.103  1.00  0.00           C  
ATOM   3141  CD  PRO C 182      -7.133  -7.460 -29.127  1.00  0.00           C  
ATOM   3142  HA  PRO C 182      -5.485  -5.333 -27.263  1.00  0.00           H  
ATOM   3143 1HB  PRO C 182      -4.674  -5.318 -29.921  1.00  0.00           H  
ATOM   3144 2HB  PRO C 182      -4.312  -6.654 -28.832  1.00  0.00           H  
ATOM   3145 1HG  PRO C 182      -6.496  -6.419 -30.943  1.00  0.00           H  
ATOM   3146 2HG  PRO C 182      -5.499  -7.838 -30.549  1.00  0.00           H  
ATOM   3147 1HD  PRO C 182      -8.091  -7.457 -29.667  1.00  0.00           H  
ATOM   3148 2HD  PRO C 182      -6.864  -8.458 -28.729  1.00  0.00           H  
ATOM   3149  N   ASP C 183      -6.585  -3.122 -27.814  1.00  0.00           N  
ATOM   3150  CA  ASP C 183      -7.096  -1.784 -28.109  1.00  0.00           C  
ATOM   3151  C   ASP C 183      -6.408  -0.724 -27.249  1.00  0.00           C  
ATOM   3152  O   ASP C 183      -6.385  -0.830 -26.020  1.00  0.00           O  
ATOM   3153  CB  ASP C 183      -8.614  -1.672 -27.974  1.00  0.00           C  
ATOM   3154  CG  ASP C 183      -9.152  -0.267 -28.530  1.00  0.00           C  
ATOM   3155  OD1 ASP C 183      -8.314   0.598 -28.765  1.00  0.00           O  
ATOM   3156  OD2 ASP C 183     -10.348  -0.086 -28.708  1.00  0.00           O1-
ATOM   3157  H   ASP C 183      -6.245  -3.306 -26.879  1.00  0.00           H  
ATOM   3158  HA  ASP C 183      -6.857  -1.552 -29.145  1.00  0.00           H  
ATOM   3159 1HB  ASP C 183      -9.081  -2.490 -28.511  1.00  0.00           H  
ATOM   3160 2HB  ASP C 183      -8.881  -1.768 -26.933  1.00  0.00           H  
ATOM   3161  N   GLU C 184      -5.824   0.284 -27.893  1.00  0.00           N  
ATOM   3162  CA  GLU C 184      -5.092   1.337 -27.176  1.00  0.00           C  
ATOM   3163  C   GLU C 184      -6.010   2.042 -26.192  1.00  0.00           C  
ATOM   3164  O   GLU C 184      -5.577   2.463 -25.114  1.00  0.00           O  
ATOM   3165  CB  GLU C 184      -4.502   2.354 -28.155  1.00  0.00           C  
ATOM   3166  CG  GLU C 184      -3.410   1.798 -29.058  1.00  0.00           C  
ATOM   3167  CD  GLU C 184      -3.955   1.078 -30.260  1.00  0.00           C  
ATOM   3168  OE1 GLU C 184      -5.153   0.994 -30.385  1.00  0.00           O  
ATOM   3169  OE2 GLU C 184      -3.172   0.612 -31.054  1.00  0.00           O1-
ATOM   3170  H   GLU C 184      -5.915   0.335 -28.899  1.00  0.00           H  
ATOM   3171  HA  GLU C 184      -4.266   0.896 -26.623  1.00  0.00           H  
ATOM   3172 1HB  GLU C 184      -5.294   2.748 -28.792  1.00  0.00           H  
ATOM   3173 2HB  GLU C 184      -4.081   3.193 -27.599  1.00  0.00           H  
ATOM   3174 1HG  GLU C 184      -2.779   2.619 -29.396  1.00  0.00           H  
ATOM   3175 2HG  GLU C 184      -2.790   1.113 -28.480  1.00  0.00           H  
ATOM   3176  N   ARG C 185      -7.294   2.182 -26.558  1.00  0.00           N  
ATOM   3177  CA  ARG C 185      -8.220   2.849 -25.659  1.00  0.00           C  
ATOM   3178  C   ARG C 185      -8.322   2.086 -24.347  1.00  0.00           C  
ATOM   3179  O   ARG C 185      -8.397   2.683 -23.274  1.00  0.00           O  
ATOM   3180  CB  ARG C 185      -9.597   2.930 -26.275  1.00  0.00           C  
ATOM   3181  CG  ARG C 185      -9.724   3.860 -27.470  1.00  0.00           C  
ATOM   3182  CD  ARG C 185     -11.130   3.946 -27.960  1.00  0.00           C  
ATOM   3183  NE  ARG C 185     -11.589   2.665 -28.501  1.00  0.00           N  
ATOM   3184  CZ  ARG C 185     -12.799   2.401 -29.019  1.00  0.00           C  
ATOM   3185  NH1 ARG C 185     -13.741   3.324 -29.126  1.00  0.00           N1+
ATOM   3186  NH2 ARG C 185     -13.002   1.168 -29.418  1.00  0.00           N  
ATOM   3187  H   ARG C 185      -7.615   1.814 -27.471  1.00  0.00           H  
ATOM   3188  HA  ARG C 185      -7.852   3.857 -25.465  1.00  0.00           H  
ATOM   3189 1HB  ARG C 185      -9.886   1.932 -26.600  1.00  0.00           H  
ATOM   3190 2HB  ARG C 185     -10.313   3.237 -25.508  1.00  0.00           H  
ATOM   3191 1HG  ARG C 185      -9.378   4.854 -27.184  1.00  0.00           H  
ATOM   3192 2HG  ARG C 185      -9.103   3.472 -28.276  1.00  0.00           H  
ATOM   3193 1HD  ARG C 185     -11.785   4.227 -27.130  1.00  0.00           H  
ATOM   3194 2HD  ARG C 185     -11.194   4.698 -28.745  1.00  0.00           H  
ATOM   3195  HE  ARG C 185     -10.942   1.854 -28.481  1.00  0.00           H  
ATOM   3196 1HH1 ARG C 185     -13.566   4.265 -28.819  1.00  0.00           H  
ATOM   3197 2HH1 ARG C 185     -14.637   3.083 -29.525  1.00  0.00           H  
ATOM   3198 1HH2 ARG C 185     -12.216   0.497 -29.299  1.00  0.00           H  
ATOM   3199 2HH2 ARG C 185     -13.878   0.882 -29.814  1.00  0.00           H  
ATOM   3200  N   ASP C 186      -8.249   0.762 -24.422  1.00  0.00           N  
ATOM   3201  CA  ASP C 186      -8.397  -0.041 -23.239  1.00  0.00           C  
ATOM   3202  C   ASP C 186      -7.149   0.056 -22.382  1.00  0.00           C  
ATOM   3203  O   ASP C 186      -7.262   0.186 -21.160  1.00  0.00           O  
ATOM   3204  CB  ASP C 186      -8.681  -1.483 -23.625  1.00  0.00           C  
ATOM   3205  CG  ASP C 186     -10.039  -1.657 -24.314  1.00  0.00           C  
ATOM   3206  OD1 ASP C 186     -10.905  -0.808 -24.243  1.00  0.00           O  
ATOM   3207  OD2 ASP C 186     -10.194  -2.665 -24.915  1.00  0.00           O1-
ATOM   3208  H   ASP C 186      -8.129   0.311 -25.318  1.00  0.00           H  
ATOM   3209  HA  ASP C 186      -9.245   0.336 -22.668  1.00  0.00           H  
ATOM   3210 1HB  ASP C 186      -7.906  -1.838 -24.303  1.00  0.00           H  
ATOM   3211 2HB  ASP C 186      -8.655  -2.119 -22.738  1.00  0.00           H  
ATOM   3212  N   GLU C 187      -5.932   0.059 -22.978  1.00  0.00           N  
ATOM   3213  CA  GLU C 187      -4.781   0.247 -22.075  1.00  0.00           C  
ATOM   3214  C   GLU C 187      -4.904   1.583 -21.328  1.00  0.00           C  
ATOM   3215  O   GLU C 187      -4.508   1.678 -20.159  1.00  0.00           O  
ATOM   3216  CB  GLU C 187      -3.467   0.204 -22.858  1.00  0.00           C  
ATOM   3217  CG  GLU C 187      -3.104  -1.171 -23.402  1.00  0.00           C  
ATOM   3218  CD  GLU C 187      -2.014  -1.122 -24.436  1.00  0.00           C  
ATOM   3219  OE1 GLU C 187      -1.609  -0.042 -24.794  1.00  0.00           O  
ATOM   3220  OE2 GLU C 187      -1.586  -2.166 -24.868  1.00  0.00           O1-
ATOM   3221  H   GLU C 187      -5.845  -0.086 -23.994  1.00  0.00           H  
ATOM   3222  HA  GLU C 187      -4.818  -0.547 -21.330  1.00  0.00           H  
ATOM   3223 1HB  GLU C 187      -3.522   0.893 -23.700  1.00  0.00           H  
ATOM   3224 2HB  GLU C 187      -2.651   0.536 -22.216  1.00  0.00           H  
ATOM   3225 1HG  GLU C 187      -2.777  -1.802 -22.576  1.00  0.00           H  
ATOM   3226 2HG  GLU C 187      -3.993  -1.623 -23.839  1.00  0.00           H  
ATOM   3227  N   LYS C 188      -5.470   2.605 -21.992  1.00  0.00           N  
ATOM   3228  CA  LYS C 188      -5.647   3.900 -21.354  1.00  0.00           C  
ATOM   3229  C   LYS C 188      -6.670   3.831 -20.209  1.00  0.00           C  
ATOM   3230  O   LYS C 188      -6.395   4.357 -19.127  1.00  0.00           O  
ATOM   3231  CB  LYS C 188      -6.029   4.956 -22.392  1.00  0.00           C  
ATOM   3232  CG  LYS C 188      -4.884   5.308 -23.348  1.00  0.00           C  
ATOM   3233  CD  LYS C 188      -5.312   6.297 -24.430  1.00  0.00           C  
ATOM   3234  CE  LYS C 188      -4.165   6.580 -25.399  1.00  0.00           C  
ATOM   3235  NZ  LYS C 188      -4.568   7.524 -26.485  1.00  0.00           N1+
ATOM   3236  H   LYS C 188      -5.716   2.468 -22.982  1.00  0.00           H  
ATOM   3237  HA  LYS C 188      -4.694   4.196 -20.920  1.00  0.00           H  
ATOM   3238 1HB  LYS C 188      -6.859   4.591 -22.986  1.00  0.00           H  
ATOM   3239 2HB  LYS C 188      -6.355   5.864 -21.891  1.00  0.00           H  
ATOM   3240 1HG  LYS C 188      -4.061   5.736 -22.780  1.00  0.00           H  
ATOM   3241 2HG  LYS C 188      -4.523   4.397 -23.829  1.00  0.00           H  
ATOM   3242 1HD  LYS C 188      -6.148   5.867 -24.987  1.00  0.00           H  
ATOM   3243 2HD  LYS C 188      -5.641   7.227 -23.971  1.00  0.00           H  
ATOM   3244 1HE  LYS C 188      -3.331   7.012 -24.849  1.00  0.00           H  
ATOM   3245 2HE  LYS C 188      -3.843   5.642 -25.856  1.00  0.00           H  
ATOM   3246 1HZ  LYS C 188      -3.783   7.682 -27.104  1.00  0.00           H  
ATOM   3247 2HZ  LYS C 188      -5.332   7.128 -27.015  1.00  0.00           H  
ATOM   3248 3HZ  LYS C 188      -4.859   8.406 -26.082  1.00  0.00           H  
ATOM   3249  N   GLU C 189      -7.841   3.185 -20.414  1.00  0.00           N  
ATOM   3250  CA  GLU C 189      -8.783   3.056 -19.289  1.00  0.00           C  
ATOM   3251  C   GLU C 189      -8.217   2.222 -18.140  1.00  0.00           C  
ATOM   3252  O   GLU C 189      -8.518   2.486 -16.965  1.00  0.00           O  
ATOM   3253  CB  GLU C 189     -10.095   2.432 -19.769  1.00  0.00           C  
ATOM   3254  CG  GLU C 189     -11.186   2.369 -18.709  1.00  0.00           C  
ATOM   3255  CD  GLU C 189     -12.493   1.856 -19.245  1.00  0.00           C  
ATOM   3256  OE1 GLU C 189     -12.561   1.567 -20.416  1.00  0.00           O  
ATOM   3257  OE2 GLU C 189     -13.425   1.752 -18.483  1.00  0.00           O1-
ATOM   3258  H   GLU C 189      -8.064   2.804 -21.344  1.00  0.00           H  
ATOM   3259  HA  GLU C 189      -8.954   4.058 -18.895  1.00  0.00           H  
ATOM   3260 1HB  GLU C 189     -10.482   3.003 -20.613  1.00  0.00           H  
ATOM   3261 2HB  GLU C 189      -9.909   1.417 -20.118  1.00  0.00           H  
ATOM   3262 1HG  GLU C 189     -10.856   1.715 -17.902  1.00  0.00           H  
ATOM   3263 2HG  GLU C 189     -11.334   3.365 -18.295  1.00  0.00           H  
ATOM   3264  N   LEU C 190      -7.396   1.220 -18.459  1.00  0.00           N  
ATOM   3265  CA  LEU C 190      -6.834   0.397 -17.411  1.00  0.00           C  
ATOM   3266  C   LEU C 190      -5.860   1.270 -16.606  1.00  0.00           C  
ATOM   3267  O   LEU C 190      -5.882   1.244 -15.370  1.00  0.00           O  
ATOM   3268  CB  LEU C 190      -6.142  -0.845 -18.008  1.00  0.00           C  
ATOM   3269  CG  LEU C 190      -5.596  -1.918 -17.004  1.00  0.00           C  
ATOM   3270  CD1 LEU C 190      -6.738  -2.503 -16.170  1.00  0.00           C  
ATOM   3271  CD2 LEU C 190      -4.946  -3.029 -17.750  1.00  0.00           C  
ATOM   3272  H   LEU C 190      -7.218   1.006 -19.447  1.00  0.00           H  
ATOM   3273  HA  LEU C 190      -7.639   0.084 -16.757  1.00  0.00           H  
ATOM   3274 1HB  LEU C 190      -6.846  -1.339 -18.678  1.00  0.00           H  
ATOM   3275 2HB  LEU C 190      -5.302  -0.500 -18.614  1.00  0.00           H  
ATOM   3276  HG  LEU C 190      -4.874  -1.454 -16.345  1.00  0.00           H  
ATOM   3277 1HD1 LEU C 190      -6.358  -3.256 -15.493  1.00  0.00           H  
ATOM   3278 2HD1 LEU C 190      -7.240  -1.738 -15.590  1.00  0.00           H  
ATOM   3279 3HD1 LEU C 190      -7.434  -2.966 -16.831  1.00  0.00           H  
ATOM   3280 1HD2 LEU C 190      -4.574  -3.759 -17.037  1.00  0.00           H  
ATOM   3281 2HD2 LEU C 190      -5.679  -3.496 -18.401  1.00  0.00           H  
ATOM   3282 3HD2 LEU C 190      -4.118  -2.638 -18.344  1.00  0.00           H  
ATOM   3283  N   ALA C 191      -5.041   2.085 -17.302  1.00  0.00           N  
ATOM   3284  CA  ALA C 191      -4.094   2.996 -16.659  1.00  0.00           C  
ATOM   3285  C   ALA C 191      -4.808   4.008 -15.754  1.00  0.00           C  
ATOM   3286  O   ALA C 191      -4.286   4.337 -14.680  1.00  0.00           O  
ATOM   3287  CB  ALA C 191      -3.285   3.736 -17.707  1.00  0.00           C  
ATOM   3288  H   ALA C 191      -5.043   2.040 -18.326  1.00  0.00           H  
ATOM   3289  HA  ALA C 191      -3.422   2.401 -16.045  1.00  0.00           H  
ATOM   3290 1HB  ALA C 191      -2.566   4.388 -17.225  1.00  0.00           H  
ATOM   3291 2HB  ALA C 191      -2.763   3.012 -18.333  1.00  0.00           H  
ATOM   3292 3HB  ALA C 191      -3.954   4.328 -18.325  1.00  0.00           H  
ATOM   3293  N   GLU C 192      -5.984   4.507 -16.180  1.00  0.00           N  
ATOM   3294  CA  GLU C 192      -6.759   5.426 -15.348  1.00  0.00           C  
ATOM   3295  C   GLU C 192      -7.230   4.745 -14.080  1.00  0.00           C  
ATOM   3296  O   GLU C 192      -7.162   5.330 -12.991  1.00  0.00           O  
ATOM   3297  CB  GLU C 192      -7.951   6.022 -16.099  1.00  0.00           C  
ATOM   3298  CG  GLU C 192      -8.803   7.013 -15.255  1.00  0.00           C  
ATOM   3299  CD  GLU C 192      -9.883   7.695 -16.057  1.00  0.00           C  
ATOM   3300  OE1 GLU C 192      -9.930   7.480 -17.239  1.00  0.00           O  
ATOM   3301  OE2 GLU C 192     -10.678   8.418 -15.489  1.00  0.00           O1-
ATOM   3302  H   GLU C 192      -6.310   4.267 -17.124  1.00  0.00           H  
ATOM   3303  HA  GLU C 192      -6.107   6.226 -15.046  1.00  0.00           H  
ATOM   3304 1HB  GLU C 192      -7.592   6.547 -16.985  1.00  0.00           H  
ATOM   3305 2HB  GLU C 192      -8.602   5.217 -16.439  1.00  0.00           H  
ATOM   3306 1HG  GLU C 192      -9.276   6.460 -14.444  1.00  0.00           H  
ATOM   3307 2HG  GLU C 192      -8.154   7.762 -14.806  1.00  0.00           H  
ATOM   3308  N   THR C 193      -7.702   3.506 -14.216  1.00  0.00           N  
ATOM   3309  CA  THR C 193      -8.164   2.745 -13.070  1.00  0.00           C  
ATOM   3310  C   THR C 193      -6.990   2.573 -12.113  1.00  0.00           C  
ATOM   3311  O   THR C 193      -7.150   2.726 -10.896  1.00  0.00           O  
ATOM   3312  CB  THR C 193      -8.765   1.394 -13.502  1.00  0.00           C  
ATOM   3313  CG2 THR C 193      -9.257   0.623 -12.269  1.00  0.00           C  
ATOM   3314  OG1 THR C 193      -9.885   1.648 -14.367  1.00  0.00           O  
ATOM   3315  H   THR C 193      -7.789   3.109 -15.157  1.00  0.00           H  
ATOM   3316  HA  THR C 193      -8.940   3.313 -12.561  1.00  0.00           H  
ATOM   3317  HB  THR C 193      -8.023   0.804 -14.037  1.00  0.00           H  
ATOM   3318  HG1 THR C 193      -9.565   2.023 -15.211  1.00  0.00           H  
ATOM   3319 1HG2 THR C 193      -9.700  -0.303 -12.589  1.00  0.00           H  
ATOM   3320 2HG2 THR C 193      -8.429   0.420 -11.602  1.00  0.00           H  
ATOM   3321 3HG2 THR C 193     -10.004   1.213 -11.744  1.00  0.00           H  
ATOM   3322  N   ASN C 194      -5.809   2.249 -12.658  1.00  0.00           N  
ATOM   3323  CA  ASN C 194      -4.610   2.103 -11.855  1.00  0.00           C  
ATOM   3324  C   ASN C 194      -4.362   3.396 -11.082  1.00  0.00           C  
ATOM   3325  O   ASN C 194      -4.133   3.358  -9.881  1.00  0.00           O  
ATOM   3326  CB  ASN C 194      -3.419   1.732 -12.712  1.00  0.00           C  
ATOM   3327  CG  ASN C 194      -2.205   1.368 -11.936  1.00  0.00           C  
ATOM   3328  ND2 ASN C 194      -1.149   2.033 -12.202  1.00  0.00           N  
ATOM   3329  OD1 ASN C 194      -2.213   0.450 -11.122  1.00  0.00           O  
ATOM   3330  H   ASN C 194      -5.765   2.080 -13.667  1.00  0.00           H  
ATOM   3331  HA  ASN C 194      -4.769   1.308 -11.128  1.00  0.00           H  
ATOM   3332 1HB  ASN C 194      -3.671   0.947 -13.379  1.00  0.00           H  
ATOM   3333 2HB  ASN C 194      -3.161   2.581 -13.324  1.00  0.00           H  
ATOM   3334 1HD2 ASN C 194      -0.284   1.824 -11.728  1.00  0.00           H  
ATOM   3335 2HD2 ASN C 194      -1.176   2.754 -12.891  1.00  0.00           H  
ATOM   3336  N   ALA C 195      -4.441   4.567 -11.735  1.00  0.00           N  
ATOM   3337  CA  ALA C 195      -4.184   5.806 -10.995  1.00  0.00           C  
ATOM   3338  C   ALA C 195      -5.101   5.954  -9.795  1.00  0.00           C  
ATOM   3339  O   ALA C 195      -4.649   6.346  -8.716  1.00  0.00           O  
ATOM   3340  CB  ALA C 195      -4.406   7.033 -11.871  1.00  0.00           C  
ATOM   3341  H   ALA C 195      -4.599   4.576 -12.749  1.00  0.00           H  
ATOM   3342  HA  ALA C 195      -3.156   5.779 -10.644  1.00  0.00           H  
ATOM   3343 1HB  ALA C 195      -4.193   7.931 -11.293  1.00  0.00           H  
ATOM   3344 2HB  ALA C 195      -3.781   7.018 -12.727  1.00  0.00           H  
ATOM   3345 3HB  ALA C 195      -5.444   7.052 -12.199  1.00  0.00           H  
ATOM   3346  N   ARG C 196      -6.380   5.609  -9.967  1.00  0.00           N  
ATOM   3347  CA  ARG C 196      -7.346   5.722  -8.880  1.00  0.00           C  
ATOM   3348  C   ARG C 196      -6.966   4.794  -7.718  1.00  0.00           C  
ATOM   3349  O   ARG C 196      -7.111   5.161  -6.538  1.00  0.00           O  
ATOM   3350  CB  ARG C 196      -8.733   5.424  -9.421  1.00  0.00           C  
ATOM   3351  CG  ARG C 196      -9.220   6.522 -10.365  1.00  0.00           C  
ATOM   3352  CD  ARG C 196     -10.551   6.267 -10.954  1.00  0.00           C  
ATOM   3353  NE  ARG C 196     -10.853   7.273 -11.965  1.00  0.00           N  
ATOM   3354  CZ  ARG C 196     -11.367   8.501 -11.746  1.00  0.00           C  
ATOM   3355  NH1 ARG C 196     -11.681   8.909 -10.527  1.00  0.00           N1+
ATOM   3356  NH2 ARG C 196     -11.545   9.301 -12.781  1.00  0.00           N  
ATOM   3357  H   ARG C 196      -6.681   5.333 -10.911  1.00  0.00           H  
ATOM   3358  HA  ARG C 196      -7.337   6.747  -8.520  1.00  0.00           H  
ATOM   3359 1HB  ARG C 196      -8.725   4.487  -9.968  1.00  0.00           H  
ATOM   3360 2HB  ARG C 196      -9.442   5.330  -8.600  1.00  0.00           H  
ATOM   3361 1HG  ARG C 196      -9.259   7.460  -9.817  1.00  0.00           H  
ATOM   3362 2HG  ARG C 196      -8.513   6.625 -11.188  1.00  0.00           H  
ATOM   3363 1HD  ARG C 196     -10.542   5.290 -11.442  1.00  0.00           H  
ATOM   3364 2HD  ARG C 196     -11.323   6.285 -10.189  1.00  0.00           H  
ATOM   3365  HE  ARG C 196     -10.634   7.036 -12.932  1.00  0.00           H  
ATOM   3366 1HH1 ARG C 196     -11.544   8.301  -9.735  1.00  0.00           H  
ATOM   3367 2HH1 ARG C 196     -12.061   9.834 -10.386  1.00  0.00           H  
ATOM   3368 1HH2 ARG C 196     -11.277   8.975 -13.729  1.00  0.00           H  
ATOM   3369 2HH2 ARG C 196     -11.923  10.225 -12.657  1.00  0.00           H  
ATOM   3370  N   ILE C 197      -6.475   3.603  -8.057  1.00  0.00           N  
ATOM   3371  CA  ILE C 197      -6.017   2.626  -7.084  1.00  0.00           C  
ATOM   3372  C   ILE C 197      -4.776   3.106  -6.362  1.00  0.00           C  
ATOM   3373  O   ILE C 197      -4.697   2.996  -5.141  1.00  0.00           O  
ATOM   3374  CB  ILE C 197      -5.754   1.268  -7.738  1.00  0.00           C  
ATOM   3375  CG1 ILE C 197      -7.060   0.723  -8.203  1.00  0.00           C  
ATOM   3376  CG2 ILE C 197      -5.086   0.334  -6.755  1.00  0.00           C  
ATOM   3377  CD1 ILE C 197      -6.985  -0.405  -9.109  1.00  0.00           C  
ATOM   3378  H   ILE C 197      -6.455   3.366  -9.061  1.00  0.00           H  
ATOM   3379  HA  ILE C 197      -6.808   2.489  -6.344  1.00  0.00           H  
ATOM   3380  HB  ILE C 197      -5.114   1.398  -8.610  1.00  0.00           H  
ATOM   3381 1HG1 ILE C 197      -7.620   0.409  -7.333  1.00  0.00           H  
ATOM   3382 2HG1 ILE C 197      -7.607   1.512  -8.708  1.00  0.00           H  
ATOM   3383 1HG2 ILE C 197      -4.915  -0.616  -7.211  1.00  0.00           H  
ATOM   3384 2HG2 ILE C 197      -4.139   0.736  -6.430  1.00  0.00           H  
ATOM   3385 3HG2 ILE C 197      -5.729   0.209  -5.912  1.00  0.00           H  
ATOM   3386 1HD1 ILE C 197      -7.983  -0.675  -9.355  1.00  0.00           H  
ATOM   3387 2HD1 ILE C 197      -6.452  -0.112 -10.010  1.00  0.00           H  
ATOM   3388 3HD1 ILE C 197      -6.499  -1.238  -8.666  1.00  0.00           H  
ATOM   3389  N   LEU C 198      -3.794   3.604  -7.112  1.00  0.00           N  
ATOM   3390  CA  LEU C 198      -2.541   4.045  -6.526  1.00  0.00           C  
ATOM   3391  C   LEU C 198      -2.801   5.211  -5.581  1.00  0.00           C  
ATOM   3392  O   LEU C 198      -2.206   5.282  -4.498  1.00  0.00           O  
ATOM   3393  CB  LEU C 198      -1.578   4.497  -7.625  1.00  0.00           C  
ATOM   3394  CG  LEU C 198      -1.066   3.440  -8.634  1.00  0.00           C  
ATOM   3395  CD1 LEU C 198      -0.250   4.204  -9.659  1.00  0.00           C  
ATOM   3396  CD2 LEU C 198      -0.282   2.312  -7.957  1.00  0.00           C  
ATOM   3397  H   LEU C 198      -3.926   3.645  -8.122  1.00  0.00           H  
ATOM   3398  HA  LEU C 198      -2.105   3.240  -5.958  1.00  0.00           H  
ATOM   3399 1HB  LEU C 198      -2.062   5.290  -8.196  1.00  0.00           H  
ATOM   3400 2HB  LEU C 198      -0.708   4.899  -7.160  1.00  0.00           H  
ATOM   3401  HG  LEU C 198      -1.898   2.996  -9.149  1.00  0.00           H  
ATOM   3402 1HD1 LEU C 198       0.109   3.553 -10.416  1.00  0.00           H  
ATOM   3403 2HD1 LEU C 198      -0.874   4.959 -10.110  1.00  0.00           H  
ATOM   3404 3HD1 LEU C 198       0.583   4.666  -9.178  1.00  0.00           H  
ATOM   3405 1HD2 LEU C 198       0.057   1.607  -8.723  1.00  0.00           H  
ATOM   3406 2HD2 LEU C 198       0.565   2.699  -7.441  1.00  0.00           H  
ATOM   3407 3HD2 LEU C 198      -0.918   1.786  -7.254  1.00  0.00           H  
ATOM   3408  N   ARG C 199      -3.713   6.111  -5.965  1.00  0.00           N  
ATOM   3409  CA  ARG C 199      -4.070   7.223  -5.107  1.00  0.00           C  
ATOM   3410  C   ARG C 199      -4.772   6.719  -3.851  1.00  0.00           C  
ATOM   3411  O   ARG C 199      -4.528   7.234  -2.760  1.00  0.00           O  
ATOM   3412  CB  ARG C 199      -4.934   8.245  -5.829  1.00  0.00           C  
ATOM   3413  CG  ARG C 199      -5.395   9.449  -4.965  1.00  0.00           C  
ATOM   3414  CD  ARG C 199      -4.244  10.232  -4.433  1.00  0.00           C  
ATOM   3415  NE  ARG C 199      -4.654  11.362  -3.614  1.00  0.00           N  
ATOM   3416  CZ  ARG C 199      -4.905  12.607  -4.072  1.00  0.00           C  
ATOM   3417  NH1 ARG C 199      -4.794  12.920  -5.368  1.00  0.00           N1+
ATOM   3418  NH2 ARG C 199      -5.267  13.531  -3.196  1.00  0.00           N  
ATOM   3419  H   ARG C 199      -4.132   6.033  -6.897  1.00  0.00           H  
ATOM   3420  HA  ARG C 199      -3.143   7.709  -4.815  1.00  0.00           H  
ATOM   3421 1HB  ARG C 199      -4.385   8.643  -6.686  1.00  0.00           H  
ATOM   3422 2HB  ARG C 199      -5.825   7.749  -6.219  1.00  0.00           H  
ATOM   3423 1HG  ARG C 199      -6.001  10.112  -5.579  1.00  0.00           H  
ATOM   3424 2HG  ARG C 199      -5.990   9.099  -4.119  1.00  0.00           H  
ATOM   3425 1HD  ARG C 199      -3.661   9.589  -3.801  1.00  0.00           H  
ATOM   3426 2HD  ARG C 199      -3.627  10.593  -5.252  1.00  0.00           H  
ATOM   3427  HE  ARG C 199      -4.755  11.210  -2.585  1.00  0.00           H  
ATOM   3428 1HH1 ARG C 199      -4.504  12.225  -6.081  1.00  0.00           H  
ATOM   3429 2HH1 ARG C 199      -4.986  13.860  -5.678  1.00  0.00           H  
ATOM   3430 1HH2 ARG C 199      -5.345  13.280  -2.207  1.00  0.00           H  
ATOM   3431 2HH2 ARG C 199      -5.462  14.472  -3.496  1.00  0.00           H  
ATOM   3432  N   THR C 200      -5.646   5.723  -3.990  1.00  0.00           N  
ATOM   3433  CA  THR C 200      -6.325   5.168  -2.832  1.00  0.00           C  
ATOM   3434  C   THR C 200      -5.290   4.548  -1.884  1.00  0.00           C  
ATOM   3435  O   THR C 200      -5.399   4.707  -0.665  1.00  0.00           O  
ATOM   3436  CB  THR C 200      -7.399   4.144  -3.234  1.00  0.00           C  
ATOM   3437  CG2 THR C 200      -8.105   3.636  -1.960  1.00  0.00           C  
ATOM   3438  OG1 THR C 200      -8.373   4.790  -4.076  1.00  0.00           O  
ATOM   3439  H   THR C 200      -5.893   5.380  -4.921  1.00  0.00           H  
ATOM   3440  HA  THR C 200      -6.823   5.980  -2.305  1.00  0.00           H  
ATOM   3441  HB  THR C 200      -6.949   3.314  -3.776  1.00  0.00           H  
ATOM   3442  HG1 THR C 200      -7.967   4.995  -4.953  1.00  0.00           H  
ATOM   3443 1HG2 THR C 200      -8.877   2.946  -2.239  1.00  0.00           H  
ATOM   3444 2HG2 THR C 200      -7.393   3.141  -1.304  1.00  0.00           H  
ATOM   3445 3HG2 THR C 200      -8.553   4.476  -1.432  1.00  0.00           H  
ATOM   3446  N   LEU C 201      -4.298   3.829  -2.437  1.00  0.00           N  
ATOM   3447  CA  LEU C 201      -3.242   3.205  -1.639  1.00  0.00           C  
ATOM   3448  C   LEU C 201      -2.446   4.296  -0.887  1.00  0.00           C  
ATOM   3449  O   LEU C 201      -2.102   4.112   0.286  1.00  0.00           O  
ATOM   3450  CB  LEU C 201      -2.352   2.364  -2.571  1.00  0.00           C  
ATOM   3451  CG  LEU C 201      -3.025   1.063  -3.181  1.00  0.00           C  
ATOM   3452  CD1 LEU C 201      -2.192   0.504  -4.268  1.00  0.00           C  
ATOM   3453  CD2 LEU C 201      -3.142   0.015  -2.140  1.00  0.00           C  
ATOM   3454  H   LEU C 201      -4.307   3.692  -3.452  1.00  0.00           H  
ATOM   3455  HA  LEU C 201      -3.704   2.561  -0.902  1.00  0.00           H  
ATOM   3456 1HB  LEU C 201      -2.027   2.989  -3.394  1.00  0.00           H  
ATOM   3457 2HB  LEU C 201      -1.482   2.056  -2.014  1.00  0.00           H  
ATOM   3458  HG  LEU C 201      -3.997   1.306  -3.572  1.00  0.00           H  
ATOM   3459 1HD1 LEU C 201      -2.663  -0.393  -4.668  1.00  0.00           H  
ATOM   3460 2HD1 LEU C 201      -2.075   1.224  -5.054  1.00  0.00           H  
ATOM   3461 3HD1 LEU C 201      -1.262   0.264  -3.865  1.00  0.00           H  
ATOM   3462 1HD2 LEU C 201      -3.586  -0.872  -2.581  1.00  0.00           H  
ATOM   3463 2HD2 LEU C 201      -2.154  -0.225  -1.768  1.00  0.00           H  
ATOM   3464 3HD2 LEU C 201      -3.763   0.368  -1.335  1.00  0.00           H  
ATOM   3465  N   LEU C 202      -2.197   5.450  -1.530  1.00  0.00           N  
ATOM   3466  CA  LEU C 202      -1.551   6.593  -0.871  1.00  0.00           C  
ATOM   3467  C   LEU C 202      -2.361   7.062   0.320  1.00  0.00           C  
ATOM   3468  O   LEU C 202      -1.806   7.266   1.406  1.00  0.00           O  
ATOM   3469  CB  LEU C 202      -1.404   7.793  -1.821  1.00  0.00           C  
ATOM   3470  CG  LEU C 202      -0.878   9.178  -1.203  1.00  0.00           C  
ATOM   3471  CD1 LEU C 202       0.511   9.050  -0.681  1.00  0.00           C  
ATOM   3472  CD2 LEU C 202      -0.961  10.274  -2.254  1.00  0.00           C  
ATOM   3473  H   LEU C 202      -2.422   5.510  -2.530  1.00  0.00           H  
ATOM   3474  HA  LEU C 202      -0.576   6.275  -0.522  1.00  0.00           H  
ATOM   3475 1HB  LEU C 202      -0.738   7.484  -2.589  1.00  0.00           H  
ATOM   3476 2HB  LEU C 202      -2.351   7.996  -2.269  1.00  0.00           H  
ATOM   3477  HG  LEU C 202      -1.519   9.455  -0.362  1.00  0.00           H  
ATOM   3478 1HD1 LEU C 202       0.829   9.994  -0.248  1.00  0.00           H  
ATOM   3479 2HD1 LEU C 202       0.526   8.293   0.077  1.00  0.00           H  
ATOM   3480 3HD1 LEU C 202       1.171   8.788  -1.482  1.00  0.00           H  
ATOM   3481 1HD2 LEU C 202      -0.634  11.206  -1.813  1.00  0.00           H  
ATOM   3482 2HD2 LEU C 202      -0.338  10.040  -3.098  1.00  0.00           H  
ATOM   3483 3HD2 LEU C 202      -1.975  10.380  -2.579  1.00  0.00           H  
ATOM   3484  N   GLU C 203      -3.669   7.259   0.116  1.00  0.00           N  
ATOM   3485  CA  GLU C 203      -4.525   7.748   1.182  1.00  0.00           C  
ATOM   3486  C   GLU C 203      -4.596   6.731   2.323  1.00  0.00           C  
ATOM   3487  O   GLU C 203      -4.627   7.121   3.498  1.00  0.00           O  
ATOM   3488  CB  GLU C 203      -5.923   8.064   0.640  1.00  0.00           C  
ATOM   3489  CG  GLU C 203      -5.972   9.273  -0.330  1.00  0.00           C  
ATOM   3490  CD  GLU C 203      -5.510  10.554   0.302  1.00  0.00           C  
ATOM   3491  OE1 GLU C 203      -5.726  10.713   1.487  1.00  0.00           O  
ATOM   3492  OE2 GLU C 203      -4.951  11.382  -0.394  1.00  0.00           O1-
ATOM   3493  H   GLU C 203      -4.052   7.108  -0.823  1.00  0.00           H  
ATOM   3494  HA  GLU C 203      -4.093   8.669   1.573  1.00  0.00           H  
ATOM   3495 1HB  GLU C 203      -6.298   7.193   0.097  1.00  0.00           H  
ATOM   3496 2HB  GLU C 203      -6.604   8.254   1.467  1.00  0.00           H  
ATOM   3497 1HG  GLU C 203      -5.333   9.061  -1.184  1.00  0.00           H  
ATOM   3498 2HG  GLU C 203      -6.990   9.394  -0.697  1.00  0.00           H  
ATOM   3499  N   LEU C 204      -4.597   5.432   1.997  1.00  0.00           N  
ATOM   3500  CA  LEU C 204      -4.557   4.416   3.033  1.00  0.00           C  
ATOM   3501  C   LEU C 204      -3.245   4.459   3.800  1.00  0.00           C  
ATOM   3502  O   LEU C 204      -3.268   4.351   5.026  1.00  0.00           O  
ATOM   3503  CB  LEU C 204      -4.828   3.038   2.446  1.00  0.00           C  
ATOM   3504  CG  LEU C 204      -6.260   2.745   2.074  1.00  0.00           C  
ATOM   3505  CD1 LEU C 204      -6.323   1.559   1.210  1.00  0.00           C  
ATOM   3506  CD2 LEU C 204      -7.023   2.411   3.359  1.00  0.00           C  
ATOM   3507  H   LEU C 204      -4.650   5.162   1.011  1.00  0.00           H  
ATOM   3508  HA  LEU C 204      -5.345   4.640   3.739  1.00  0.00           H  
ATOM   3509 1HB  LEU C 204      -4.214   2.915   1.559  1.00  0.00           H  
ATOM   3510 2HB  LEU C 204      -4.542   2.308   3.174  1.00  0.00           H  
ATOM   3511  HG  LEU C 204      -6.702   3.596   1.554  1.00  0.00           H  
ATOM   3512 1HD1 LEU C 204      -7.359   1.352   0.967  1.00  0.00           H  
ATOM   3513 2HD1 LEU C 204      -5.766   1.773   0.300  1.00  0.00           H  
ATOM   3514 3HD1 LEU C 204      -5.891   0.706   1.716  1.00  0.00           H  
ATOM   3515 1HD2 LEU C 204      -8.026   2.170   3.115  1.00  0.00           H  
ATOM   3516 2HD2 LEU C 204      -6.562   1.550   3.847  1.00  0.00           H  
ATOM   3517 3HD2 LEU C 204      -7.020   3.248   4.043  1.00  0.00           H  
ATOM   3518  N   PHE C 205      -2.098   4.653   3.127  1.00  0.00           N  
ATOM   3519  CA  PHE C 205      -0.876   4.773   3.912  1.00  0.00           C  
ATOM   3520  C   PHE C 205      -0.899   6.025   4.760  1.00  0.00           C  
ATOM   3521  O   PHE C 205      -0.470   5.980   5.909  1.00  0.00           O  
ATOM   3522  CB  PHE C 205       0.352   4.794   3.000  1.00  0.00           C  
ATOM   3523  CG  PHE C 205       0.835   3.428   2.603  1.00  0.00           C  
ATOM   3524  CD1 PHE C 205       0.580   2.928   1.335  1.00  0.00           C  
ATOM   3525  CD2 PHE C 205       1.544   2.640   3.497  1.00  0.00           C  
ATOM   3526  CE1 PHE C 205       1.024   1.671   0.969  1.00  0.00           C  
ATOM   3527  CE2 PHE C 205       1.990   1.384   3.133  1.00  0.00           C  
ATOM   3528  CZ  PHE C 205       1.729   0.899   1.867  1.00  0.00           C  
ATOM   3529  H   PHE C 205      -2.086   4.664   2.102  1.00  0.00           H  
ATOM   3530  HA  PHE C 205      -0.831   3.921   4.582  1.00  0.00           H  
ATOM   3531 1HB  PHE C 205       0.121   5.350   2.092  1.00  0.00           H  
ATOM   3532 2HB  PHE C 205       1.169   5.311   3.502  1.00  0.00           H  
ATOM   3533  HD1 PHE C 205       0.024   3.538   0.624  1.00  0.00           H  
ATOM   3534  HD2 PHE C 205       1.750   3.023   4.497  1.00  0.00           H  
ATOM   3535  HE1 PHE C 205       0.817   1.290  -0.031  1.00  0.00           H  
ATOM   3536  HE2 PHE C 205       2.547   0.775   3.845  1.00  0.00           H  
ATOM   3537  HZ  PHE C 205       2.079  -0.091   1.580  1.00  0.00           H  
ATOM   3538  N   ARG C 206      -1.425   7.137   4.238  1.00  0.00           N  
ATOM   3539  CA  ARG C 206      -1.486   8.358   5.024  1.00  0.00           C  
ATOM   3540  C   ARG C 206      -2.302   8.133   6.283  1.00  0.00           C  
ATOM   3541  O   ARG C 206      -1.905   8.557   7.377  1.00  0.00           O  
ATOM   3542  CB  ARG C 206      -2.059   9.518   4.218  1.00  0.00           C  
ATOM   3543  CG  ARG C 206      -2.067  10.863   4.955  1.00  0.00           C  
ATOM   3544  CD  ARG C 206      -2.651  11.980   4.129  1.00  0.00           C  
ATOM   3545  NE  ARG C 206      -4.085  11.798   3.838  1.00  0.00           N  
ATOM   3546  CZ  ARG C 206      -5.104  12.036   4.693  1.00  0.00           C  
ATOM   3547  NH1 ARG C 206      -4.893  12.457   5.934  1.00  0.00           N1+
ATOM   3548  NH2 ARG C 206      -6.323  11.833   4.248  1.00  0.00           N  
ATOM   3549  H   ARG C 206      -1.740   7.141   3.263  1.00  0.00           H  
ATOM   3550  HA  ARG C 206      -0.489   8.610   5.345  1.00  0.00           H  
ATOM   3551 1HB  ARG C 206      -1.495   9.634   3.293  1.00  0.00           H  
ATOM   3552 2HB  ARG C 206      -3.088   9.289   3.942  1.00  0.00           H  
ATOM   3553 1HG  ARG C 206      -2.649  10.767   5.869  1.00  0.00           H  
ATOM   3554 2HG  ARG C 206      -1.042  11.132   5.212  1.00  0.00           H  
ATOM   3555 1HD  ARG C 206      -2.519  12.929   4.645  1.00  0.00           H  
ATOM   3556 2HD  ARG C 206      -2.121  12.020   3.174  1.00  0.00           H  
ATOM   3557  HE  ARG C 206      -4.365  11.486   2.887  1.00  0.00           H  
ATOM   3558 1HH1 ARG C 206      -3.954  12.607   6.268  1.00  0.00           H  
ATOM   3559 2HH1 ARG C 206      -5.672  12.618   6.563  1.00  0.00           H  
ATOM   3560 1HH2 ARG C 206      -6.427  11.498   3.275  1.00  0.00           H  
ATOM   3561 2HH2 ARG C 206      -7.126  11.989   4.836  1.00  0.00           H  
ATOM   3562  N   THR C 207      -3.444   7.473   6.121  1.00  0.00           N  
ATOM   3563  CA  THR C 207      -4.347   7.175   7.209  1.00  0.00           C  
ATOM   3564  C   THR C 207      -3.637   6.286   8.228  1.00  0.00           C  
ATOM   3565  O   THR C 207      -3.707   6.533   9.438  1.00  0.00           O  
ATOM   3566  CB  THR C 207      -5.602   6.467   6.656  1.00  0.00           C  
ATOM   3567  CG2 THR C 207      -6.558   6.177   7.765  1.00  0.00           C  
ATOM   3568  OG1 THR C 207      -6.264   7.325   5.706  1.00  0.00           O  
ATOM   3569  H   THR C 207      -3.718   7.187   5.181  1.00  0.00           H  
ATOM   3570  HA  THR C 207      -4.637   8.106   7.695  1.00  0.00           H  
ATOM   3571  HB  THR C 207      -5.318   5.535   6.168  1.00  0.00           H  
ATOM   3572  HG1 THR C 207      -5.713   7.399   4.890  1.00  0.00           H  
ATOM   3573 1HG2 THR C 207      -7.424   5.709   7.345  1.00  0.00           H  
ATOM   3574 2HG2 THR C 207      -6.101   5.521   8.509  1.00  0.00           H  
ATOM   3575 3HG2 THR C 207      -6.849   7.096   8.228  1.00  0.00           H  
ATOM   3576  N   ALA C 208      -2.951   5.241   7.741  1.00  0.00           N  
ATOM   3577  CA  ALA C 208      -2.222   4.340   8.614  1.00  0.00           C  
ATOM   3578  C   ALA C 208      -1.122   5.083   9.376  1.00  0.00           C  
ATOM   3579  O   ALA C 208      -0.937   4.813  10.565  1.00  0.00           O  
ATOM   3580  CB  ALA C 208      -1.628   3.191   7.815  1.00  0.00           C  
ATOM   3581  H   ALA C 208      -2.961   5.055   6.736  1.00  0.00           H  
ATOM   3582  HA  ALA C 208      -2.925   3.931   9.339  1.00  0.00           H  
ATOM   3583 1HB  ALA C 208      -1.112   2.504   8.486  1.00  0.00           H  
ATOM   3584 2HB  ALA C 208      -2.432   2.660   7.299  1.00  0.00           H  
ATOM   3585 3HB  ALA C 208      -0.925   3.587   7.086  1.00  0.00           H  
ATOM   3586  N   SER C 209      -0.419   6.027   8.711  1.00  0.00           N  
ATOM   3587  CA  SER C 209       0.643   6.809   9.340  1.00  0.00           C  
ATOM   3588  C   SER C 209       0.074   7.693  10.447  1.00  0.00           C  
ATOM   3589  O   SER C 209       0.695   7.860  11.503  1.00  0.00           O  
ATOM   3590  CB  SER C 209       1.394   7.662   8.330  1.00  0.00           C  
ATOM   3591  OG  SER C 209       2.093   6.867   7.402  1.00  0.00           O  
ATOM   3592  H   SER C 209      -0.579   6.157   7.710  1.00  0.00           H  
ATOM   3593  HA  SER C 209       1.358   6.112   9.772  1.00  0.00           H  
ATOM   3594 1HB  SER C 209       0.687   8.300   7.803  1.00  0.00           H  
ATOM   3595 2HB  SER C 209       2.093   8.311   8.854  1.00  0.00           H  
ATOM   3596  HG  SER C 209       2.736   6.331   7.909  1.00  0.00           H  
ATOM   3597  N   GLU C 210      -1.097   8.295  10.223  1.00  0.00           N  
ATOM   3598  CA  GLU C 210      -1.700   9.074  11.293  1.00  0.00           C  
ATOM   3599  C   GLU C 210      -2.033   8.154  12.476  1.00  0.00           C  
ATOM   3600  O   GLU C 210      -1.784   8.519  13.628  1.00  0.00           O  
ATOM   3601  CB  GLU C 210      -2.932   9.846  10.822  1.00  0.00           C  
ATOM   3602  CG  GLU C 210      -3.574  10.722  11.926  1.00  0.00           C  
ATOM   3603  CD  GLU C 210      -4.756  11.523  11.452  1.00  0.00           C  
ATOM   3604  OE1 GLU C 210      -5.075  11.447  10.289  1.00  0.00           O  
ATOM   3605  OE2 GLU C 210      -5.344  12.205  12.255  1.00  0.00           O1-
ATOM   3606  H   GLU C 210      -1.537   8.230   9.297  1.00  0.00           H  
ATOM   3607  HA  GLU C 210      -0.971   9.807  11.636  1.00  0.00           H  
ATOM   3608 1HB  GLU C 210      -2.639  10.510  10.010  1.00  0.00           H  
ATOM   3609 2HB  GLU C 210      -3.664   9.164  10.412  1.00  0.00           H  
ATOM   3610 1HG  GLU C 210      -3.883  10.092  12.753  1.00  0.00           H  
ATOM   3611 2HG  GLU C 210      -2.815  11.404  12.305  1.00  0.00           H  
ATOM   3612  N   ALA C 211      -2.594   6.956  12.201  1.00  0.00           N  
ATOM   3613  CA  ALA C 211      -2.940   6.018  13.272  1.00  0.00           C  
ATOM   3614  C   ALA C 211      -1.707   5.618  14.047  1.00  0.00           C  
ATOM   3615  O   ALA C 211      -1.734   5.558  15.274  1.00  0.00           O  
ATOM   3616  CB  ALA C 211      -3.601   4.786  12.692  1.00  0.00           C  
ATOM   3617  H   ALA C 211      -2.821   6.719  11.228  1.00  0.00           H  
ATOM   3618  HA  ALA C 211      -3.615   6.511  13.958  1.00  0.00           H  
ATOM   3619 1HB  ALA C 211      -3.863   4.106  13.488  1.00  0.00           H  
ATOM   3620 2HB  ALA C 211      -4.500   5.065  12.144  1.00  0.00           H  
ATOM   3621 3HB  ALA C 211      -2.915   4.293  12.016  1.00  0.00           H  
ATOM   3622  N   LEU C 212      -0.614   5.418  13.327  1.00  0.00           N  
ATOM   3623  CA  LEU C 212       0.686   5.082  13.861  1.00  0.00           C  
ATOM   3624  C   LEU C 212       1.170   6.144  14.832  1.00  0.00           C  
ATOM   3625  O   LEU C 212       1.632   5.821  15.932  1.00  0.00           O  
ATOM   3626  CB  LEU C 212       1.632   4.971  12.678  1.00  0.00           C  
ATOM   3627  CG  LEU C 212       3.047   4.801  12.903  1.00  0.00           C  
ATOM   3628  CD1 LEU C 212       3.344   3.455  13.601  1.00  0.00           C  
ATOM   3629  CD2 LEU C 212       3.715   4.998  11.506  1.00  0.00           C  
ATOM   3630  H   LEU C 212      -0.705   5.449  12.311  1.00  0.00           H  
ATOM   3631  HA  LEU C 212       0.612   4.131  14.375  1.00  0.00           H  
ATOM   3632 1HB  LEU C 212       1.295   4.141  12.059  1.00  0.00           H  
ATOM   3633 2HB  LEU C 212       1.540   5.831  12.111  1.00  0.00           H  
ATOM   3634  HG  LEU C 212       3.391   5.585  13.560  1.00  0.00           H  
ATOM   3635 1HD1 LEU C 212       4.395   3.358  13.770  1.00  0.00           H  
ATOM   3636 2HD1 LEU C 212       2.835   3.417  14.560  1.00  0.00           H  
ATOM   3637 3HD1 LEU C 212       3.000   2.633  12.971  1.00  0.00           H  
ATOM   3638 1HD2 LEU C 212       4.776   4.957  11.551  1.00  0.00           H  
ATOM   3639 2HD2 LEU C 212       3.356   4.225  10.822  1.00  0.00           H  
ATOM   3640 3HD2 LEU C 212       3.439   5.976  11.114  1.00  0.00           H  
ATOM   3641  N   ASP C 213       1.091   7.413  14.420  1.00  0.00           N  
ATOM   3642  CA  ASP C 213       1.504   8.530  15.258  1.00  0.00           C  
ATOM   3643  C   ASP C 213       0.639   8.581  16.538  1.00  0.00           C  
ATOM   3644  O   ASP C 213       1.157   8.805  17.637  1.00  0.00           O  
ATOM   3645  CB  ASP C 213       1.351   9.832  14.453  1.00  0.00           C  
ATOM   3646  CG  ASP C 213       2.011  11.070  15.055  1.00  0.00           C  
ATOM   3647  OD1 ASP C 213       3.223  11.122  15.086  1.00  0.00           O  
ATOM   3648  OD2 ASP C 213       1.311  11.955  15.528  1.00  0.00           O1-
ATOM   3649  H   ASP C 213       0.773   7.600  13.462  1.00  0.00           H  
ATOM   3650  HA  ASP C 213       2.547   8.392  15.539  1.00  0.00           H  
ATOM   3651 1HB  ASP C 213       1.759   9.667  13.452  1.00  0.00           H  
ATOM   3652 2HB  ASP C 213       0.285  10.037  14.319  1.00  0.00           H  
ATOM   3653  N   ILE C 214      -0.673   8.300  16.403  1.00  0.00           N  
ATOM   3654  CA  ILE C 214      -1.564   8.305  17.565  1.00  0.00           C  
ATOM   3655  C   ILE C 214      -1.148   7.179  18.517  1.00  0.00           C  
ATOM   3656  O   ILE C 214      -1.089   7.391  19.734  1.00  0.00           O  
ATOM   3657  CB  ILE C 214      -3.054   8.138  17.175  1.00  0.00           C  
ATOM   3658  CG1 ILE C 214      -3.548   9.381  16.396  1.00  0.00           C  
ATOM   3659  CG2 ILE C 214      -3.878   8.001  18.473  1.00  0.00           C  
ATOM   3660  CD1 ILE C 214      -4.909   9.184  15.700  1.00  0.00           C  
ATOM   3661  H   ILE C 214      -1.047   8.168  15.458  1.00  0.00           H  
ATOM   3662  HA  ILE C 214      -1.456   9.248  18.085  1.00  0.00           H  
ATOM   3663  HB  ILE C 214      -3.189   7.272  16.544  1.00  0.00           H  
ATOM   3664 1HG1 ILE C 214      -3.628  10.222  17.081  1.00  0.00           H  
ATOM   3665 2HG1 ILE C 214      -2.811   9.627  15.633  1.00  0.00           H  
ATOM   3666 1HG2 ILE C 214      -4.918   7.920  18.247  1.00  0.00           H  
ATOM   3667 2HG2 ILE C 214      -3.575   7.129  19.036  1.00  0.00           H  
ATOM   3668 3HG2 ILE C 214      -3.723   8.887  19.076  1.00  0.00           H  
ATOM   3669 1HD1 ILE C 214      -5.174  10.098  15.160  1.00  0.00           H  
ATOM   3670 2HD1 ILE C 214      -4.829   8.365  14.999  1.00  0.00           H  
ATOM   3671 3HD1 ILE C 214      -5.687   8.966  16.419  1.00  0.00           H  
ATOM   3672  N   ILE C 215      -0.869   5.995  17.964  1.00  0.00           N  
ATOM   3673  CA  ILE C 215      -0.446   4.848  18.750  1.00  0.00           C  
ATOM   3674  C   ILE C 215       0.852   5.185  19.476  1.00  0.00           C  
ATOM   3675  O   ILE C 215       0.961   4.933  20.677  1.00  0.00           O  
ATOM   3676  CB  ILE C 215      -0.266   3.613  17.850  1.00  0.00           C  
ATOM   3677  CG1 ILE C 215      -1.641   3.156  17.333  1.00  0.00           C  
ATOM   3678  CG2 ILE C 215       0.414   2.516  18.666  1.00  0.00           C  
ATOM   3679  CD1 ILE C 215      -1.593   2.194  16.153  1.00  0.00           C  
ATOM   3680  H   ILE C 215      -0.987   5.892  16.954  1.00  0.00           H  
ATOM   3681  HA  ILE C 215      -1.211   4.627  19.487  1.00  0.00           H  
ATOM   3682  HB  ILE C 215       0.341   3.859  16.983  1.00  0.00           H  
ATOM   3683 1HG1 ILE C 215      -2.151   2.660  18.134  1.00  0.00           H  
ATOM   3684 2HG1 ILE C 215      -2.217   4.021  17.057  1.00  0.00           H  
ATOM   3685 1HG2 ILE C 215       0.534   1.648  18.084  1.00  0.00           H  
ATOM   3686 2HG2 ILE C 215       1.376   2.856  18.980  1.00  0.00           H  
ATOM   3687 3HG2 ILE C 215      -0.174   2.272  19.533  1.00  0.00           H  
ATOM   3688 1HD1 ILE C 215      -2.611   1.927  15.876  1.00  0.00           H  
ATOM   3689 2HD1 ILE C 215      -1.109   2.686  15.311  1.00  0.00           H  
ATOM   3690 3HD1 ILE C 215      -1.049   1.304  16.398  1.00  0.00           H  
ATOM   3691  N   LEU C 216       1.839   5.779  18.794  1.00  0.00           N  
ATOM   3692  CA  LEU C 216       3.068   6.156  19.487  1.00  0.00           C  
ATOM   3693  C   LEU C 216       2.766   6.971  20.726  1.00  0.00           C  
ATOM   3694  O   LEU C 216       3.310   6.693  21.800  1.00  0.00           O  
ATOM   3695  CB  LEU C 216       3.981   7.013  18.604  1.00  0.00           C  
ATOM   3696  CG  LEU C 216       5.296   7.587  19.287  1.00  0.00           C  
ATOM   3697  CD1 LEU C 216       6.257   6.457  19.674  1.00  0.00           C  
ATOM   3698  CD2 LEU C 216       5.948   8.587  18.348  1.00  0.00           C  
ATOM   3699  H   LEU C 216       1.735   5.948  17.788  1.00  0.00           H  
ATOM   3700  HA  LEU C 216       3.583   5.246  19.777  1.00  0.00           H  
ATOM   3701 1HB  LEU C 216       4.274   6.408  17.771  1.00  0.00           H  
ATOM   3702 2HB  LEU C 216       3.408   7.855  18.224  1.00  0.00           H  
ATOM   3703  HG  LEU C 216       5.025   8.108  20.206  1.00  0.00           H  
ATOM   3704 1HD1 LEU C 216       7.143   6.876  20.156  1.00  0.00           H  
ATOM   3705 2HD1 LEU C 216       5.771   5.782  20.370  1.00  0.00           H  
ATOM   3706 3HD1 LEU C 216       6.557   5.922  18.787  1.00  0.00           H  
ATOM   3707 1HD2 LEU C 216       6.826   9.006  18.835  1.00  0.00           H  
ATOM   3708 2HD2 LEU C 216       6.238   8.118  17.428  1.00  0.00           H  
ATOM   3709 3HD2 LEU C 216       5.244   9.390  18.130  1.00  0.00           H  
ATOM   3710  N   LYS C 217       1.923   8.000  20.579  1.00  0.00           N  
ATOM   3711  CA  LYS C 217       1.599   8.861  21.704  1.00  0.00           C  
ATOM   3712  C   LYS C 217       0.915   8.084  22.836  1.00  0.00           C  
ATOM   3713  O   LYS C 217       1.198   8.338  24.007  1.00  0.00           O  
ATOM   3714  CB  LYS C 217       0.723  10.023  21.228  1.00  0.00           C  
ATOM   3715  CG  LYS C 217       1.479  11.042  20.360  1.00  0.00           C  
ATOM   3716  CD  LYS C 217       0.584  12.214  19.934  1.00  0.00           C  
ATOM   3717  CE  LYS C 217       1.362  13.274  19.128  1.00  0.00           C  
ATOM   3718  NZ  LYS C 217       1.759  12.781  17.766  1.00  0.00           N1+
ATOM   3719  H   LYS C 217       1.537   8.195  19.647  1.00  0.00           H  
ATOM   3720  HA  LYS C 217       2.527   9.269  22.099  1.00  0.00           H  
ATOM   3721 1HB  LYS C 217      -0.109   9.631  20.641  1.00  0.00           H  
ATOM   3722 2HB  LYS C 217       0.304  10.543  22.089  1.00  0.00           H  
ATOM   3723 1HG  LYS C 217       2.332  11.422  20.920  1.00  0.00           H  
ATOM   3724 2HG  LYS C 217       1.852  10.533  19.471  1.00  0.00           H  
ATOM   3725 1HD  LYS C 217      -0.228  11.831  19.312  1.00  0.00           H  
ATOM   3726 2HD  LYS C 217       0.151  12.684  20.817  1.00  0.00           H  
ATOM   3727 1HE  LYS C 217       0.737  14.157  19.013  1.00  0.00           H  
ATOM   3728 2HE  LYS C 217       2.262  13.548  19.677  1.00  0.00           H  
ATOM   3729 1HZ  LYS C 217       2.257  13.486  17.255  1.00  0.00           H  
ATOM   3730 2HZ  LYS C 217       2.353  11.966  17.835  1.00  0.00           H  
ATOM   3731 3HZ  LYS C 217       0.923  12.532  17.213  1.00  0.00           H  
ATOM   3732  N   LEU C 218       0.024   7.145  22.494  1.00  0.00           N  
ATOM   3733  CA  LEU C 218      -0.636   6.306  23.496  1.00  0.00           C  
ATOM   3734  C   LEU C 218       0.324   5.345  24.218  1.00  0.00           C  
ATOM   3735  O   LEU C 218       0.174   5.114  25.423  1.00  0.00           O  
ATOM   3736  CB  LEU C 218      -1.789   5.525  22.834  1.00  0.00           C  
ATOM   3737  CG  LEU C 218      -3.029   6.372  22.417  1.00  0.00           C  
ATOM   3738  CD1 LEU C 218      -3.971   5.572  21.533  1.00  0.00           C  
ATOM   3739  CD2 LEU C 218      -3.779   6.755  23.664  1.00  0.00           C  
ATOM   3740  H   LEU C 218      -0.226   7.052  21.503  1.00  0.00           H  
ATOM   3741  HA  LEU C 218      -1.041   6.965  24.252  1.00  0.00           H  
ATOM   3742 1HB  LEU C 218      -1.401   5.035  21.943  1.00  0.00           H  
ATOM   3743 2HB  LEU C 218      -2.126   4.763  23.530  1.00  0.00           H  
ATOM   3744  HG  LEU C 218      -2.708   7.256  21.867  1.00  0.00           H  
ATOM   3745 1HD1 LEU C 218      -4.824   6.191  21.262  1.00  0.00           H  
ATOM   3746 2HD1 LEU C 218      -3.445   5.274  20.629  1.00  0.00           H  
ATOM   3747 3HD1 LEU C 218      -4.320   4.696  22.067  1.00  0.00           H  
ATOM   3748 1HD2 LEU C 218      -4.651   7.315  23.403  1.00  0.00           H  
ATOM   3749 2HD2 LEU C 218      -4.085   5.853  24.190  1.00  0.00           H  
ATOM   3750 3HD2 LEU C 218      -3.173   7.354  24.326  1.00  0.00           H  
ATOM   3751  N   LEU C 219       1.289   4.779  23.490  1.00  0.00           N  
ATOM   3752  CA  LEU C 219       2.286   3.865  24.058  1.00  0.00           C  
ATOM   3753  C   LEU C 219       3.331   4.552  24.941  1.00  0.00           C  
ATOM   3754  O   LEU C 219       3.747   3.990  25.955  1.00  0.00           O  
ATOM   3755  CB  LEU C 219       3.040   3.166  22.929  1.00  0.00           C  
ATOM   3756  CG  LEU C 219       2.266   2.172  22.086  1.00  0.00           C  
ATOM   3757  CD1 LEU C 219       3.069   1.869  20.915  1.00  0.00           C  
ATOM   3758  CD2 LEU C 219       2.005   0.865  22.853  1.00  0.00           C  
ATOM   3759  H   LEU C 219       1.301   4.974  22.485  1.00  0.00           H  
ATOM   3760  HA  LEU C 219       1.760   3.136  24.667  1.00  0.00           H  
ATOM   3761 1HB  LEU C 219       3.411   3.942  22.255  1.00  0.00           H  
ATOM   3762 2HB  LEU C 219       3.899   2.651  23.357  1.00  0.00           H  
ATOM   3763  HG  LEU C 219       1.325   2.618  21.770  1.00  0.00           H  
ATOM   3764 1HD1 LEU C 219       2.533   1.192  20.315  1.00  0.00           H  
ATOM   3765 2HD1 LEU C 219       3.251   2.785  20.368  1.00  0.00           H  
ATOM   3766 3HD1 LEU C 219       3.995   1.432  21.208  1.00  0.00           H  
ATOM   3767 1HD2 LEU C 219       1.470   0.175  22.204  1.00  0.00           H  
ATOM   3768 2HD2 LEU C 219       2.950   0.417  23.153  1.00  0.00           H  
ATOM   3769 3HD2 LEU C 219       1.406   1.060  23.736  1.00  0.00           H  
ATOM   3770  N   ARG C 220       3.767   5.747  24.527  1.00  0.00           N  
ATOM   3771  CA  ARG C 220       4.796   6.532  25.207  1.00  0.00           C  
ATOM   3772  C   ARG C 220       4.410   6.954  26.627  1.00  0.00           C  
ATOM   3773  O   ARG C 220       3.710   7.951  26.799  1.00  0.00           O  
ATOM   3774  CB  ARG C 220       5.129   7.774  24.377  1.00  0.00           C  
ATOM   3775  CG  ARG C 220       6.097   8.790  25.030  1.00  0.00           C  
ATOM   3776  CD  ARG C 220       7.528   8.383  25.033  1.00  0.00           C  
ATOM   3777  NE  ARG C 220       8.190   8.511  23.718  1.00  0.00           N  
ATOM   3778  CZ  ARG C 220       9.486   8.171  23.493  1.00  0.00           C  
ATOM   3779  NH1 ARG C 220      10.224   7.684  24.465  1.00  0.00           N1+
ATOM   3780  NH2 ARG C 220      10.071   8.329  22.317  1.00  0.00           N  
ATOM   3781  OXT ARG C 220       5.197   6.640  27.518  1.00  0.00           O1-
ATOM   3782  H   ARG C 220       3.387   6.113  23.651  1.00  0.00           H  
ATOM   3783  HA  ARG C 220       5.691   5.913  25.265  1.00  0.00           H  
ATOM   3784 1HB  ARG C 220       5.562   7.462  23.424  1.00  0.00           H  
ATOM   3785 2HB  ARG C 220       4.199   8.302  24.145  1.00  0.00           H  
ATOM   3786 1HG  ARG C 220       6.027   9.723  24.478  1.00  0.00           H  
ATOM   3787 2HG  ARG C 220       5.810   8.977  26.062  1.00  0.00           H  
ATOM   3788 1HD  ARG C 220       8.060   9.010  25.747  1.00  0.00           H  
ATOM   3789 2HD  ARG C 220       7.596   7.343  25.352  1.00  0.00           H  
ATOM   3790  HE  ARG C 220       7.658   8.892  22.943  1.00  0.00           H  
ATOM   3791 1HH1 ARG C 220       9.849   7.545  25.386  1.00  0.00           H  
ATOM   3792 2HH1 ARG C 220      11.216   7.456  24.255  1.00  0.00           H  
ATOM   3793 1HH2 ARG C 220       9.594   8.742  21.500  1.00  0.00           H  
ATOM   3794 2HH2 ARG C 220      11.063   8.060  22.247  1.00  0.00           H  
END
