# Supplementary material for: De novo design of obligate ABC-type heterotrimeric proteins
Source: Nat Struct Mol Biol. 2022 Dec 15;29(12):1266–76. doi: 10.1038/s41594-022-00879-4 (PMC9758053; doi:10.1038/s41594-022-00879-4)
Supplement: Supplementary file 4 — This compressed file contains all PDB files and scripts used in our design protocols and analyses, as well as the final design model outputs. [file 41594_2022_879_MOESM4_ESM.zip › source_data/pdbs/base_pdbs/DHT10.pdb]

ATOM      1  N   SER A   1      14.807  -0.805  25.638  1.00  0.00           N  
ATOM      2  CA  SER A   1      14.934  -1.334  24.263  1.00  0.00           C  
ATOM      3  C   SER A   1      13.714  -1.042  23.320  1.00  0.00           C  
ATOM      4  O   SER A   1      13.914  -0.517  22.212  1.00  0.00           O  
ATOM      5  CB  SER A   1      15.219  -2.847  24.331  1.00  0.00           C  
ATOM      6  OG  SER A   1      16.445  -3.079  24.945  1.00  0.00           O  
ATOM      7 1H   SER A   1      15.655  -1.026  26.144  1.00  0.00           H  
ATOM      8 2H   SER A   1      14.691   0.200  25.612  1.00  0.00           H  
ATOM      9 3H   SER A   1      14.022  -1.217  26.128  1.00  0.00           H  
ATOM     10  HA  SER A   1      15.815  -0.859  23.816  1.00  0.00           H  
ATOM     11 1HB  SER A   1      14.428  -3.376  24.880  1.00  0.00           H  
ATOM     12 2HB  SER A   1      15.249  -3.276  23.325  1.00  0.00           H  
ATOM     13  HG  SER A   1      16.572  -4.038  24.949  1.00  0.00           H  
ATOM     14  N   GLU A   2      12.475  -1.337  23.785  1.00  0.00           N  
ATOM     15  CA  GLU A   2      11.214  -1.168  23.044  1.00  0.00           C  
ATOM     16  C   GLU A   2      10.881   0.279  22.691  1.00  0.00           C  
ATOM     17  O   GLU A   2      10.396   0.550  21.594  1.00  0.00           O  
ATOM     18  CB  GLU A   2      10.096  -1.795  23.857  1.00  0.00           C  
ATOM     19  CG  GLU A   2      10.188  -3.334  23.942  1.00  0.00           C  
ATOM     20  CD  GLU A   2      11.204  -3.837  24.948  1.00  0.00           C  
ATOM     21  OE1 GLU A   2      11.781  -3.024  25.651  1.00  0.00           O  
ATOM     22  OE2 GLU A   2      11.421  -5.017  25.001  1.00  0.00           O1-
ATOM     23  H   GLU A   2      12.385  -1.759  24.712  1.00  0.00           H  
ATOM     24  HA  GLU A   2      11.292  -1.725  22.106  1.00  0.00           H  
ATOM     25 1HB  GLU A   2      10.120  -1.394  24.871  1.00  0.00           H  
ATOM     26 2HB  GLU A   2       9.156  -1.516  23.427  1.00  0.00           H  
ATOM     27 1HG  GLU A   2       9.210  -3.735  24.203  1.00  0.00           H  
ATOM     28 2HG  GLU A   2      10.454  -3.715  22.958  1.00  0.00           H  
ATOM     29  N   GLU A   3      11.177   1.212  23.588  1.00  0.00           N  
ATOM     30  CA  GLU A   3      10.889   2.606  23.316  1.00  0.00           C  
ATOM     31  C   GLU A   3      11.722   3.093  22.140  1.00  0.00           C  
ATOM     32  O   GLU A   3      11.248   3.892  21.326  1.00  0.00           O  
ATOM     33  CB  GLU A   3      11.187   3.457  24.549  1.00  0.00           C  
ATOM     34  CG  GLU A   3      10.294   3.161  25.753  1.00  0.00           C  
ATOM     35  CD  GLU A   3      10.746   1.945  26.537  1.00  0.00           C  
ATOM     36  OE1 GLU A   3      11.747   1.352  26.162  1.00  0.00           O  
ATOM     37  OE2 GLU A   3      10.102   1.606  27.496  1.00  0.00           O1-
ATOM     38  H   GLU A   3      11.562   0.947  24.497  1.00  0.00           H  
ATOM     39  HA  GLU A   3       9.834   2.703  23.058  1.00  0.00           H  
ATOM     40 1HB  GLU A   3      12.225   3.310  24.848  1.00  0.00           H  
ATOM     41 2HB  GLU A   3      11.070   4.511  24.296  1.00  0.00           H  
ATOM     42 1HG  GLU A   3      10.292   4.027  26.414  1.00  0.00           H  
ATOM     43 2HG  GLU A   3       9.274   3.002  25.402  1.00  0.00           H  
ATOM     44  N   GLU A   4      12.969   2.616  22.055  1.00  0.00           N  
ATOM     45  CA  GLU A   4      13.857   3.051  20.996  1.00  0.00           C  
ATOM     46  C   GLU A   4      13.410   2.455  19.677  1.00  0.00           C  
ATOM     47  O   GLU A   4      13.428   3.144  18.655  1.00  0.00           O  
ATOM     48  CB  GLU A   4      15.302   2.651  21.300  1.00  0.00           C  
ATOM     49  CG  GLU A   4      15.917   3.362  22.512  1.00  0.00           C  
ATOM     50  CD  GLU A   4      15.957   4.864  22.363  1.00  0.00           C  
ATOM     51  OE1 GLU A   4      16.315   5.332  21.310  1.00  0.00           O  
ATOM     52  OE2 GLU A   4      15.607   5.552  23.309  1.00  0.00           O1-
ATOM     53  H   GLU A   4      13.291   1.953  22.745  1.00  0.00           H  
ATOM     54  HA  GLU A   4      13.805   4.134  20.915  1.00  0.00           H  
ATOM     55 1HB  GLU A   4      15.348   1.578  21.482  1.00  0.00           H  
ATOM     56 2HB  GLU A   4      15.926   2.861  20.431  1.00  0.00           H  
ATOM     57 1HG  GLU A   4      15.328   3.115  23.395  1.00  0.00           H  
ATOM     58 2HG  GLU A   4      16.928   2.988  22.666  1.00  0.00           H  
ATOM     59  N   GLU A   5      12.954   1.194  19.697  1.00  0.00           N  
ATOM     60  CA  GLU A   5      12.475   0.584  18.466  1.00  0.00           C  
ATOM     61  C   GLU A   5      11.250   1.329  17.955  1.00  0.00           C  
ATOM     62  O   GLU A   5      11.147   1.595  16.753  1.00  0.00           O  
ATOM     63  CB  GLU A   5      12.159  -0.900  18.659  1.00  0.00           C  
ATOM     64  CG  GLU A   5      11.688  -1.630  17.374  1.00  0.00           C  
ATOM     65  CD  GLU A   5      11.532  -3.120  17.568  1.00  0.00           C  
ATOM     66  OE1 GLU A   5      11.934  -3.604  18.593  1.00  0.00           O  
ATOM     67  OE2 GLU A   5      10.998  -3.773  16.705  1.00  0.00           O1-
ATOM     68  H   GLU A   5      13.013   0.647  20.563  1.00  0.00           H  
ATOM     69  HA  GLU A   5      13.259   0.666  17.715  1.00  0.00           H  
ATOM     70 1HB  GLU A   5      13.044  -1.410  19.040  1.00  0.00           H  
ATOM     71 2HB  GLU A   5      11.379  -1.001  19.414  1.00  0.00           H  
ATOM     72 1HG  GLU A   5      10.723  -1.220  17.069  1.00  0.00           H  
ATOM     73 2HG  GLU A   5      12.400  -1.440  16.571  1.00  0.00           H  
ATOM     74  N   LEU A   6      10.330   1.699  18.855  1.00  0.00           N  
ATOM     75  CA  LEU A   6       9.135   2.383  18.401  1.00  0.00           C  
ATOM     76  C   LEU A   6       9.499   3.751  17.811  1.00  0.00           C  
ATOM     77  O   LEU A   6       8.955   4.142  16.775  1.00  0.00           O  
ATOM     78  CB  LEU A   6       8.141   2.562  19.564  1.00  0.00           C  
ATOM     79  CG  LEU A   6       7.466   1.260  20.189  1.00  0.00           C  
ATOM     80  CD1 LEU A   6       6.665   1.683  21.424  1.00  0.00           C  
ATOM     81  CD2 LEU A   6       6.563   0.517  19.187  1.00  0.00           C  
ATOM     82  H   LEU A   6      10.447   1.447  19.844  1.00  0.00           H  
ATOM     83  HA  LEU A   6       8.680   1.790  17.616  1.00  0.00           H  
ATOM     84 1HB  LEU A   6       8.688   3.047  20.378  1.00  0.00           H  
ATOM     85 2HB  LEU A   6       7.357   3.237  19.255  1.00  0.00           H  
ATOM     86  HG  LEU A   6       8.242   0.590  20.509  1.00  0.00           H  
ATOM     87 1HD1 LEU A   6       6.223   0.810  21.895  1.00  0.00           H  
ATOM     88 2HD1 LEU A   6       7.328   2.177  22.136  1.00  0.00           H  
ATOM     89 3HD1 LEU A   6       5.873   2.371  21.132  1.00  0.00           H  
ATOM     90 1HD2 LEU A   6       6.142  -0.361  19.674  1.00  0.00           H  
ATOM     91 2HD2 LEU A   6       5.759   1.157  18.867  1.00  0.00           H  
ATOM     92 3HD2 LEU A   6       7.148   0.196  18.331  1.00  0.00           H  
ATOM     93  N   LYS A   7      10.447   4.476  18.431  1.00  0.00           N  
ATOM     94  CA  LYS A   7      10.851   5.774  17.888  1.00  0.00           C  
ATOM     95  C   LYS A   7      11.496   5.644  16.511  1.00  0.00           C  
ATOM     96  O   LYS A   7      11.241   6.477  15.633  1.00  0.00           O  
ATOM     97  CB  LYS A   7      11.801   6.495  18.838  1.00  0.00           C  
ATOM     98  CG  LYS A   7      11.130   7.052  20.103  1.00  0.00           C  
ATOM     99  CD  LYS A   7      12.095   7.914  20.938  1.00  0.00           C  
ATOM    100  CE  LYS A   7      13.137   7.045  21.650  1.00  0.00           C  
ATOM    101  NZ  LYS A   7      14.002   7.821  22.586  1.00  0.00           N1+
ATOM    102  H   LYS A   7      10.856   4.144  19.312  1.00  0.00           H  
ATOM    103  HA  LYS A   7       9.962   6.387  17.773  1.00  0.00           H  
ATOM    104 1HB  LYS A   7      12.574   5.789  19.143  1.00  0.00           H  
ATOM    105 2HB  LYS A   7      12.290   7.314  18.314  1.00  0.00           H  
ATOM    106 1HG  LYS A   7      10.278   7.666  19.807  1.00  0.00           H  
ATOM    107 2HG  LYS A   7      10.759   6.235  20.710  1.00  0.00           H  
ATOM    108 1HD  LYS A   7      12.608   8.625  20.291  1.00  0.00           H  
ATOM    109 2HD  LYS A   7      11.530   8.469  21.685  1.00  0.00           H  
ATOM    110 1HE  LYS A   7      12.623   6.264  22.212  1.00  0.00           H  
ATOM    111 2HE  LYS A   7      13.782   6.580  20.912  1.00  0.00           H  
ATOM    112 1HZ  LYS A   7      14.667   7.143  23.011  1.00  0.00           H  
ATOM    113 2HZ  LYS A   7      14.514   8.528  22.084  1.00  0.00           H  
ATOM    114 3HZ  LYS A   7      13.447   8.248  23.304  1.00  0.00           H  
ATOM    115  N   LYS A   8      12.322   4.608  16.314  1.00  0.00           N  
ATOM    116  CA  LYS A   8      12.966   4.410  15.024  1.00  0.00           C  
ATOM    117  C   LYS A   8      11.936   4.132  13.941  1.00  0.00           C  
ATOM    118  O   LYS A   8      12.068   4.634  12.819  1.00  0.00           O  
ATOM    119  CB  LYS A   8      13.981   3.271  15.092  1.00  0.00           C  
ATOM    120  CG  LYS A   8      15.244   3.597  15.887  1.00  0.00           C  
ATOM    121  CD  LYS A   8      16.178   2.396  15.961  1.00  0.00           C  
ATOM    122  CE  LYS A   8      17.429   2.707  16.775  1.00  0.00           C  
ATOM    123  NZ  LYS A   8      18.335   1.525  16.876  1.00  0.00           N1+
ATOM    124  H   LYS A   8      12.544   3.984  17.099  1.00  0.00           H  
ATOM    125  HA  LYS A   8      13.489   5.327  14.757  1.00  0.00           H  
ATOM    126 1HB  LYS A   8      13.508   2.403  15.560  1.00  0.00           H  
ATOM    127 2HB  LYS A   8      14.274   2.983  14.083  1.00  0.00           H  
ATOM    128 1HG  LYS A   8      15.765   4.422  15.401  1.00  0.00           H  
ATOM    129 2HG  LYS A   8      14.977   3.911  16.891  1.00  0.00           H  
ATOM    130 1HD  LYS A   8      15.650   1.564  16.432  1.00  0.00           H  
ATOM    131 2HD  LYS A   8      16.471   2.097  14.956  1.00  0.00           H  
ATOM    132 1HE  LYS A   8      17.967   3.526  16.302  1.00  0.00           H  
ATOM    133 2HE  LYS A   8      17.131   3.012  17.781  1.00  0.00           H  
ATOM    134 1HZ  LYS A   8      19.150   1.769  17.422  1.00  0.00           H  
ATOM    135 2HZ  LYS A   8      17.847   0.762  17.325  1.00  0.00           H  
ATOM    136 3HZ  LYS A   8      18.625   1.240  15.951  1.00  0.00           H  
ATOM    137  N   LEU A   9      10.901   3.354  14.271  1.00  0.00           N  
ATOM    138  CA  LEU A   9       9.874   3.053  13.290  1.00  0.00           C  
ATOM    139  C   LEU A   9       9.109   4.312  12.919  1.00  0.00           C  
ATOM    140  O   LEU A   9       8.813   4.519  11.742  1.00  0.00           O  
ATOM    141  CB  LEU A   9       8.928   1.992  13.841  1.00  0.00           C  
ATOM    142  CG  LEU A   9       9.539   0.584  14.047  1.00  0.00           C  
ATOM    143  CD1 LEU A   9       8.531  -0.295  14.806  1.00  0.00           C  
ATOM    144  CD2 LEU A   9       9.927  -0.039  12.702  1.00  0.00           C  
ATOM    145  H   LEU A   9      10.880   2.915  15.200  1.00  0.00           H  
ATOM    146  HA  LEU A   9      10.354   2.694  12.388  1.00  0.00           H  
ATOM    147 1HB  LEU A   9       8.568   2.340  14.809  1.00  0.00           H  
ATOM    148 2HB  LEU A   9       8.084   1.903  13.165  1.00  0.00           H  
ATOM    149  HG  LEU A   9      10.428   0.666  14.655  1.00  0.00           H  
ATOM    150 1HD1 LEU A   9       8.983  -1.255  14.976  1.00  0.00           H  
ATOM    151 2HD1 LEU A   9       8.303   0.163  15.763  1.00  0.00           H  
ATOM    152 3HD1 LEU A   9       7.616  -0.414  14.235  1.00  0.00           H  
ATOM    153 1HD2 LEU A   9      10.358  -1.006  12.882  1.00  0.00           H  
ATOM    154 2HD2 LEU A   9       9.060  -0.138  12.073  1.00  0.00           H  
ATOM    155 3HD2 LEU A   9      10.661   0.569  12.194  1.00  0.00           H  
ATOM    156  N   GLN A  10       8.849   5.193  13.890  1.00  0.00           N  
ATOM    157  CA  GLN A  10       8.125   6.424  13.586  1.00  0.00           C  
ATOM    158  C   GLN A  10       8.926   7.297  12.616  1.00  0.00           C  
ATOM    159  O   GLN A  10       8.345   7.889  11.695  1.00  0.00           O  
ATOM    160  CB  GLN A  10       7.836   7.202  14.872  1.00  0.00           C  
ATOM    161  CG  GLN A  10       6.813   6.544  15.772  1.00  0.00           C  
ATOM    162  CD  GLN A  10       6.696   7.221  17.128  1.00  0.00           C  
ATOM    163  NE2 GLN A  10       7.183   6.525  18.153  1.00  0.00           N  
ATOM    164  OE1 GLN A  10       6.187   8.348  17.273  1.00  0.00           O  
ATOM    165  H   GLN A  10       9.083   4.950  14.859  1.00  0.00           H  
ATOM    166  HA  GLN A  10       7.179   6.168  13.115  1.00  0.00           H  
ATOM    167 1HB  GLN A  10       8.759   7.321  15.439  1.00  0.00           H  
ATOM    168 2HB  GLN A  10       7.474   8.199  14.619  1.00  0.00           H  
ATOM    169 1HG  GLN A  10       5.840   6.604  15.280  1.00  0.00           H  
ATOM    170 2HG  GLN A  10       7.083   5.506  15.920  1.00  0.00           H  
ATOM    171 1HE2 GLN A  10       7.149   6.902  19.082  1.00  0.00           H  
ATOM    172 2HE2 GLN A  10       7.602   5.617  17.993  1.00  0.00           H  
ATOM    173  N   GLU A  11      10.260   7.335  12.778  1.00  0.00           N  
ATOM    174  CA  GLU A  11      11.086   8.137  11.877  1.00  0.00           C  
ATOM    175  C   GLU A  11      11.067   7.556  10.461  1.00  0.00           C  
ATOM    176  O   GLU A  11      10.966   8.308   9.479  1.00  0.00           O  
ATOM    177  CB  GLU A  11      12.532   8.212  12.381  1.00  0.00           C  
ATOM    178  CG  GLU A  11      12.720   9.003  13.678  1.00  0.00           C  
ATOM    179  CD  GLU A  11      12.369  10.466  13.573  1.00  0.00           C  
ATOM    180  OE1 GLU A  11      12.890  11.138  12.722  1.00  0.00           O  
ATOM    181  OE2 GLU A  11      11.519  10.900  14.323  1.00  0.00           O1-
ATOM    182  H   GLU A  11      10.677   6.869  13.595  1.00  0.00           H  
ATOM    183  HA  GLU A  11      10.679   9.143  11.839  1.00  0.00           H  
ATOM    184 1HB  GLU A  11      12.903   7.200  12.554  1.00  0.00           H  
ATOM    185 2HB  GLU A  11      13.160   8.662  11.614  1.00  0.00           H  
ATOM    186 1HG  GLU A  11      12.093   8.558  14.446  1.00  0.00           H  
ATOM    187 2HG  GLU A  11      13.755   8.905  14.001  1.00  0.00           H  
ATOM    188  N   GLU A  12      11.071   6.217  10.350  1.00  0.00           N  
ATOM    189  CA  GLU A  12      11.040   5.595   9.029  1.00  0.00           C  
ATOM    190  C   GLU A  12       9.706   5.882   8.354  1.00  0.00           C  
ATOM    191  O   GLU A  12       9.668   6.154   7.153  1.00  0.00           O  
ATOM    192  CB  GLU A  12      11.257   4.079   9.118  1.00  0.00           C  
ATOM    193  CG  GLU A  12      12.662   3.656   9.553  1.00  0.00           C  
ATOM    194  CD  GLU A  12      13.754   4.064   8.596  1.00  0.00           C  
ATOM    195  OE1 GLU A  12      13.674   3.741   7.437  1.00  0.00           O  
ATOM    196  OE2 GLU A  12      14.652   4.762   9.028  1.00  0.00           O1-
ATOM    197  H   GLU A  12      11.200   5.644  11.194  1.00  0.00           H  
ATOM    198  HA  GLU A  12      11.830   6.024   8.423  1.00  0.00           H  
ATOM    199 1HB  GLU A  12      10.549   3.659   9.834  1.00  0.00           H  
ATOM    200 2HB  GLU A  12      11.050   3.625   8.149  1.00  0.00           H  
ATOM    201 1HG  GLU A  12      12.872   4.110  10.515  1.00  0.00           H  
ATOM    202 2HG  GLU A  12      12.679   2.576   9.686  1.00  0.00           H  
ATOM    203  N   ILE A  13       8.629   5.893   9.137  1.00  0.00           N  
ATOM    204  CA  ILE A  13       7.301   6.156   8.610  1.00  0.00           C  
ATOM    205  C   ILE A  13       7.209   7.567   8.053  1.00  0.00           C  
ATOM    206  O   ILE A  13       6.631   7.758   6.980  1.00  0.00           O  
ATOM    207  CB  ILE A  13       6.231   5.888   9.669  1.00  0.00           C  
ATOM    208  CG1 ILE A  13       6.199   4.388   9.942  1.00  0.00           C  
ATOM    209  CG2 ILE A  13       4.885   6.384   9.182  1.00  0.00           C  
ATOM    210  CD1 ILE A  13       5.452   4.002  11.147  1.00  0.00           C  
ATOM    211  H   ILE A  13       8.745   5.629  10.122  1.00  0.00           H  
ATOM    212  HA  ILE A  13       7.122   5.470   7.795  1.00  0.00           H  
ATOM    213  HB  ILE A  13       6.497   6.393  10.598  1.00  0.00           H  
ATOM    214 1HG1 ILE A  13       5.751   3.901   9.107  1.00  0.00           H  
ATOM    215 2HG1 ILE A  13       7.211   4.026  10.033  1.00  0.00           H  
ATOM    216 1HG2 ILE A  13       4.116   6.199   9.921  1.00  0.00           H  
ATOM    217 2HG2 ILE A  13       4.933   7.456   9.004  1.00  0.00           H  
ATOM    218 3HG2 ILE A  13       4.627   5.872   8.254  1.00  0.00           H  
ATOM    219 1HD1 ILE A  13       5.500   2.930  11.243  1.00  0.00           H  
ATOM    220 2HD1 ILE A  13       5.916   4.468  12.014  1.00  0.00           H  
ATOM    221 3HD1 ILE A  13       4.420   4.312  11.079  1.00  0.00           H  
ATOM    222  N   LYS A  14       7.735   8.560   8.773  1.00  0.00           N  
ATOM    223  CA  LYS A  14       7.707   9.921   8.249  1.00  0.00           C  
ATOM    224  C   LYS A  14       8.461  10.016   6.912  1.00  0.00           C  
ATOM    225  O   LYS A  14       7.993  10.685   5.981  1.00  0.00           O  
ATOM    226  CB  LYS A  14       8.294  10.886   9.270  1.00  0.00           C  
ATOM    227  CG  LYS A  14       7.386  11.126  10.482  1.00  0.00           C  
ATOM    228  CD  LYS A  14       7.926  12.220  11.407  1.00  0.00           C  
ATOM    229  CE  LYS A  14       9.113  11.706  12.212  1.00  0.00           C  
ATOM    230  NZ  LYS A  14       9.584  12.675  13.245  1.00  0.00           N1+
ATOM    231  H   LYS A  14       8.132   8.353   9.697  1.00  0.00           H  
ATOM    232  HA  LYS A  14       6.669  10.196   8.067  1.00  0.00           H  
ATOM    233 1HB  LYS A  14       9.240  10.473   9.624  1.00  0.00           H  
ATOM    234 2HB  LYS A  14       8.505  11.842   8.794  1.00  0.00           H  
ATOM    235 1HG  LYS A  14       6.394  11.413  10.135  1.00  0.00           H  
ATOM    236 2HG  LYS A  14       7.291  10.196  11.045  1.00  0.00           H  
ATOM    237 1HD  LYS A  14       8.237  13.083  10.819  1.00  0.00           H  
ATOM    238 2HD  LYS A  14       7.141  12.530  12.095  1.00  0.00           H  
ATOM    239 1HE  LYS A  14       8.824  10.778  12.710  1.00  0.00           H  
ATOM    240 2HE  LYS A  14       9.946  11.503  11.545  1.00  0.00           H  
ATOM    241 1HZ  LYS A  14      10.379  12.211  13.723  1.00  0.00           H  
ATOM    242 2HZ  LYS A  14       9.891  13.530  12.814  1.00  0.00           H  
ATOM    243 3HZ  LYS A  14       8.855  12.871  13.907  1.00  0.00           H  
ATOM    244  N   LYS A  15       9.610   9.331   6.799  1.00  0.00           N  
ATOM    245  CA  LYS A  15      10.348   9.346   5.535  1.00  0.00           C  
ATOM    246  C   LYS A  15       9.534   8.692   4.414  1.00  0.00           C  
ATOM    247  O   LYS A  15       9.543   9.169   3.270  1.00  0.00           O  
ATOM    248  CB  LYS A  15      11.696   8.649   5.686  1.00  0.00           C  
ATOM    249  CG  LYS A  15      12.716   9.430   6.519  1.00  0.00           C  
ATOM    250  CD  LYS A  15      14.112   8.791   6.470  1.00  0.00           C  
ATOM    251  CE  LYS A  15      14.154   7.513   7.296  1.00  0.00           C  
ATOM    252  NZ  LYS A  15      15.523   6.934   7.408  1.00  0.00           N1+
ATOM    253  H   LYS A  15       9.985   8.840   7.620  1.00  0.00           H  
ATOM    254  HA  LYS A  15      10.525  10.383   5.255  1.00  0.00           H  
ATOM    255 1HB  LYS A  15      11.530   7.686   6.162  1.00  0.00           H  
ATOM    256 2HB  LYS A  15      12.121   8.461   4.702  1.00  0.00           H  
ATOM    257 1HG  LYS A  15      12.776  10.452   6.146  1.00  0.00           H  
ATOM    258 2HG  LYS A  15      12.374   9.462   7.554  1.00  0.00           H  
ATOM    259 1HD  LYS A  15      14.375   8.558   5.439  1.00  0.00           H  
ATOM    260 2HD  LYS A  15      14.845   9.492   6.866  1.00  0.00           H  
ATOM    261 1HE  LYS A  15      13.781   7.728   8.299  1.00  0.00           H  
ATOM    262 2HE  LYS A  15      13.516   6.764   6.835  1.00  0.00           H  
ATOM    263 1HZ  LYS A  15      15.424   6.079   7.988  1.00  0.00           H  
ATOM    264 2HZ  LYS A  15      15.879   6.692   6.499  1.00  0.00           H  
ATOM    265 3HZ  LYS A  15      16.146   7.581   7.857  1.00  0.00           H  
ATOM    266  N   LEU A  16       8.815   7.612   4.737  1.00  0.00           N  
ATOM    267  CA  LEU A  16       7.989   6.944   3.745  1.00  0.00           C  
ATOM    268  C   LEU A  16       6.860   7.859   3.293  1.00  0.00           C  
ATOM    269  O   LEU A  16       6.576   7.950   2.100  1.00  0.00           O  
ATOM    270  CB  LEU A  16       7.385   5.668   4.328  1.00  0.00           C  
ATOM    271  CG  LEU A  16       8.361   4.491   4.644  1.00  0.00           C  
ATOM    272  CD1 LEU A  16       7.596   3.416   5.401  1.00  0.00           C  
ATOM    273  CD2 LEU A  16       8.957   3.912   3.374  1.00  0.00           C  
ATOM    274  H   LEU A  16       8.909   7.220   5.681  1.00  0.00           H  
ATOM    275  HA  LEU A  16       8.603   6.710   2.879  1.00  0.00           H  
ATOM    276 1HB  LEU A  16       6.895   5.930   5.260  1.00  0.00           H  
ATOM    277 2HB  LEU A  16       6.638   5.338   3.661  1.00  0.00           H  
ATOM    278  HG  LEU A  16       9.157   4.848   5.267  1.00  0.00           H  
ATOM    279 1HD1 LEU A  16       8.268   2.616   5.655  1.00  0.00           H  
ATOM    280 2HD1 LEU A  16       7.188   3.824   6.306  1.00  0.00           H  
ATOM    281 3HD1 LEU A  16       6.791   3.033   4.783  1.00  0.00           H  
ATOM    282 1HD2 LEU A  16       9.627   3.093   3.633  1.00  0.00           H  
ATOM    283 2HD2 LEU A  16       8.174   3.541   2.764  1.00  0.00           H  
ATOM    284 3HD2 LEU A  16       9.518   4.666   2.828  1.00  0.00           H  
ATOM    285  N   LYS A  17       6.264   8.614   4.222  1.00  0.00           N  
ATOM    286  CA  LYS A  17       5.198   9.536   3.845  1.00  0.00           C  
ATOM    287  C   LYS A  17       5.703  10.533   2.808  1.00  0.00           C  
ATOM    288  O   LYS A  17       4.985  10.857   1.853  1.00  0.00           O  
ATOM    289  CB  LYS A  17       4.649  10.275   5.067  1.00  0.00           C  
ATOM    290  CG  LYS A  17       3.452  11.198   4.765  1.00  0.00           C  
ATOM    291  CD  LYS A  17       2.857  11.808   6.047  1.00  0.00           C  
ATOM    292  CE  LYS A  17       1.735  12.793   5.718  1.00  0.00           C  
ATOM    293  NZ  LYS A  17       1.086  13.362   6.954  1.00  0.00           N1+
ATOM    294  H   LYS A  17       6.508   8.478   5.209  1.00  0.00           H  
ATOM    295  HA  LYS A  17       4.394   8.970   3.384  1.00  0.00           H  
ATOM    296 1HB  LYS A  17       4.390   9.564   5.835  1.00  0.00           H  
ATOM    297 2HB  LYS A  17       5.439  10.902   5.478  1.00  0.00           H  
ATOM    298 1HG  LYS A  17       3.774  12.010   4.104  1.00  0.00           H  
ATOM    299 2HG  LYS A  17       2.679  10.624   4.250  1.00  0.00           H  
ATOM    300 1HD  LYS A  17       2.450  11.021   6.681  1.00  0.00           H  
ATOM    301 2HD  LYS A  17       3.638  12.329   6.599  1.00  0.00           H  
ATOM    302 1HE  LYS A  17       2.158  13.611   5.134  1.00  0.00           H  
ATOM    303 2HE  LYS A  17       0.974  12.289   5.120  1.00  0.00           H  
ATOM    304 1HZ  LYS A  17       0.365  14.009   6.681  1.00  0.00           H  
ATOM    305 2HZ  LYS A  17       0.646  12.607   7.519  1.00  0.00           H  
ATOM    306 3HZ  LYS A  17       1.768  13.841   7.517  1.00  0.00           H  
ATOM    307  N   LYS A  18       6.934  11.031   2.993  1.00  0.00           N  
ATOM    308  CA  LYS A  18       7.507  11.966   2.031  1.00  0.00           C  
ATOM    309  C   LYS A  18       7.681  11.289   0.663  1.00  0.00           C  
ATOM    310  O   LYS A  18       7.409  11.904  -0.379  1.00  0.00           O  
ATOM    311  CB  LYS A  18       8.851  12.501   2.532  1.00  0.00           C  
ATOM    312  CG  LYS A  18       8.751  13.446   3.728  1.00  0.00           C  
ATOM    313  CD  LYS A  18      10.133  13.916   4.190  1.00  0.00           C  
ATOM    314  CE  LYS A  18      10.035  14.835   5.401  1.00  0.00           C  
ATOM    315  NZ  LYS A  18      11.380  15.275   5.879  1.00  0.00           N1+
ATOM    316  H   LYS A  18       7.438  10.777   3.853  1.00  0.00           H  
ATOM    317  HA  LYS A  18       6.817  12.803   1.908  1.00  0.00           H  
ATOM    318 1HB  LYS A  18       9.484  11.665   2.824  1.00  0.00           H  
ATOM    319 2HB  LYS A  18       9.356  13.026   1.724  1.00  0.00           H  
ATOM    320 1HG  LYS A  18       8.145  14.311   3.455  1.00  0.00           H  
ATOM    321 2HG  LYS A  18       8.258  12.926   4.551  1.00  0.00           H  
ATOM    322 1HD  LYS A  18      10.738  13.046   4.456  1.00  0.00           H  
ATOM    323 2HD  LYS A  18      10.629  14.448   3.379  1.00  0.00           H  
ATOM    324 1HE  LYS A  18       9.450  15.714   5.135  1.00  0.00           H  
ATOM    325 2HE  LYS A  18       9.530  14.304   6.210  1.00  0.00           H  
ATOM    326 1HZ  LYS A  18      11.272  15.880   6.681  1.00  0.00           H  
ATOM    327 2HZ  LYS A  18      11.929  14.468   6.140  1.00  0.00           H  
ATOM    328 3HZ  LYS A  18      11.854  15.777   5.141  1.00  0.00           H  
ATOM    329  N   GLN A  19       8.106  10.011   0.662  1.00  0.00           N  
ATOM    330  CA  GLN A  19       8.261   9.268  -0.588  1.00  0.00           C  
ATOM    331  C   GLN A  19       6.905   9.121  -1.279  1.00  0.00           C  
ATOM    332  O   GLN A  19       6.822   9.235  -2.504  1.00  0.00           O  
ATOM    333  CB  GLN A  19       8.869   7.878  -0.364  1.00  0.00           C  
ATOM    334  CG  GLN A  19       9.208   7.123  -1.675  1.00  0.00           C  
ATOM    335  CD  GLN A  19       9.777   5.726  -1.422  1.00  0.00           C  
ATOM    336  NE2 GLN A  19      10.174   5.004  -2.475  1.00  0.00           N  
ATOM    337  OE1 GLN A  19       9.852   5.308  -0.263  1.00  0.00           O  
ATOM    338  H   GLN A  19       8.392   9.591   1.557  1.00  0.00           H  
ATOM    339  HA  GLN A  19       8.919   9.832  -1.245  1.00  0.00           H  
ATOM    340 1HB  GLN A  19       9.774   7.968   0.236  1.00  0.00           H  
ATOM    341 2HB  GLN A  19       8.167   7.268   0.203  1.00  0.00           H  
ATOM    342 1HG  GLN A  19       8.322   7.034  -2.291  1.00  0.00           H  
ATOM    343 2HG  GLN A  19       9.957   7.696  -2.202  1.00  0.00           H  
ATOM    344 1HE2 GLN A  19      10.550   4.086  -2.337  1.00  0.00           H  
ATOM    345 2HE2 GLN A  19      10.122   5.362  -3.439  1.00  0.00           H  
ATOM    346  N   VAL A  20       5.837   8.912  -0.498  1.00  0.00           N  
ATOM    347  CA  VAL A  20       4.512   8.751  -1.084  1.00  0.00           C  
ATOM    348  C   VAL A  20       4.103  10.039  -1.789  1.00  0.00           C  
ATOM    349  O   VAL A  20       3.599   9.981  -2.913  1.00  0.00           O  
ATOM    350  CB  VAL A  20       3.425   8.424  -0.019  1.00  0.00           C  
ATOM    351  CG1 VAL A  20       2.042   8.446  -0.645  1.00  0.00           C  
ATOM    352  CG2 VAL A  20       3.646   7.086   0.575  1.00  0.00           C  
ATOM    353  H   VAL A  20       5.999   8.794   0.507  1.00  0.00           H  
ATOM    354  HA  VAL A  20       4.548   7.943  -1.810  1.00  0.00           H  
ATOM    355  HB  VAL A  20       3.456   9.179   0.761  1.00  0.00           H  
ATOM    356 1HG1 VAL A  20       1.302   8.220   0.118  1.00  0.00           H  
ATOM    357 2HG1 VAL A  20       1.824   9.426  -1.067  1.00  0.00           H  
ATOM    358 3HG1 VAL A  20       1.993   7.690  -1.432  1.00  0.00           H  
ATOM    359 1HG2 VAL A  20       2.880   6.907   1.314  1.00  0.00           H  
ATOM    360 2HG2 VAL A  20       3.594   6.327  -0.207  1.00  0.00           H  
ATOM    361 3HG2 VAL A  20       4.606   7.061   1.051  1.00  0.00           H  
ATOM    362  N   GLU A  21       4.322  11.197  -1.152  1.00  0.00           N  
ATOM    363  CA  GLU A  21       3.952  12.465  -1.780  1.00  0.00           C  
ATOM    364  C   GLU A  21       4.745  12.709  -3.072  1.00  0.00           C  
ATOM    365  O   GLU A  21       4.196  13.202  -4.069  1.00  0.00           O  
ATOM    366  CB  GLU A  21       4.167  13.631  -0.812  1.00  0.00           C  
ATOM    367  CG  GLU A  21       3.190  13.673   0.369  1.00  0.00           C  
ATOM    368  CD  GLU A  21       3.452  14.828   1.306  1.00  0.00           C  
ATOM    369  OE1 GLU A  21       4.466  15.469   1.155  1.00  0.00           O  
ATOM    370  OE2 GLU A  21       2.632  15.075   2.163  1.00  0.00           O1-
ATOM    371  H   GLU A  21       4.706  11.176  -0.197  1.00  0.00           H  
ATOM    372  HA  GLU A  21       2.893  12.422  -2.036  1.00  0.00           H  
ATOM    373 1HB  GLU A  21       5.178  13.570  -0.401  1.00  0.00           H  
ATOM    374 2HB  GLU A  21       4.089  14.573  -1.352  1.00  0.00           H  
ATOM    375 1HG  GLU A  21       2.175  13.750  -0.017  1.00  0.00           H  
ATOM    376 2HG  GLU A  21       3.269  12.736   0.923  1.00  0.00           H  
ATOM    377  N   ARG A  22       6.033  12.351  -3.074  1.00  0.00           N  
ATOM    378  CA  ARG A  22       6.829  12.519  -4.282  1.00  0.00           C  
ATOM    379  C   ARG A  22       6.255  11.671  -5.419  1.00  0.00           C  
ATOM    380  O   ARG A  22       6.111  12.153  -6.553  1.00  0.00           O  
ATOM    381  CB  ARG A  22       8.282  12.138  -4.042  1.00  0.00           C  
ATOM    382  CG  ARG A  22       9.189  12.298  -5.266  1.00  0.00           C  
ATOM    383  CD  ARG A  22      10.610  11.905  -4.987  1.00  0.00           C  
ATOM    384  NE  ARG A  22      10.732  10.500  -4.578  1.00  0.00           N  
ATOM    385  CZ  ARG A  22      10.669   9.423  -5.405  1.00  0.00           C  
ATOM    386  NH1 ARG A  22      10.470   9.592  -6.692  1.00  0.00           N1+
ATOM    387  NH2 ARG A  22      10.810   8.214  -4.892  1.00  0.00           N  
ATOM    388  H   ARG A  22       6.464  12.010  -2.206  1.00  0.00           H  
ATOM    389  HA  ARG A  22       6.793  13.566  -4.575  1.00  0.00           H  
ATOM    390 1HB  ARG A  22       8.687  12.741  -3.232  1.00  0.00           H  
ATOM    391 2HB  ARG A  22       8.326  11.096  -3.724  1.00  0.00           H  
ATOM    392 1HG  ARG A  22       8.808  11.688  -6.082  1.00  0.00           H  
ATOM    393 2HG  ARG A  22       9.185  13.343  -5.575  1.00  0.00           H  
ATOM    394 1HD  ARG A  22      11.218  12.063  -5.877  1.00  0.00           H  
ATOM    395 2HD  ARG A  22      10.996  12.525  -4.178  1.00  0.00           H  
ATOM    396  HE  ARG A  22      10.897  10.323  -3.594  1.00  0.00           H  
ATOM    397 1HH1 ARG A  22      10.371  10.529  -7.066  1.00  0.00           H  
ATOM    398 2HH1 ARG A  22      10.429   8.798  -7.320  1.00  0.00           H  
ATOM    399 1HH2 ARG A  22      10.974   8.113  -3.909  1.00  0.00           H  
ATOM    400 2HH2 ARG A  22      10.737   7.359  -5.463  1.00  0.00           H  
ATOM    401  N   LEU A  23       5.899  10.423  -5.100  1.00  0.00           N  
ATOM    402  CA  LEU A  23       5.343   9.501  -6.074  1.00  0.00           C  
ATOM    403  C   LEU A  23       3.993   9.968  -6.584  1.00  0.00           C  
ATOM    404  O   LEU A  23       3.687   9.769  -7.762  1.00  0.00           O  
ATOM    405  CB  LEU A  23       5.232   8.114  -5.443  1.00  0.00           C  
ATOM    406  CG  LEU A  23       6.587   7.407  -5.160  1.00  0.00           C  
ATOM    407  CD1 LEU A  23       6.339   6.149  -4.347  1.00  0.00           C  
ATOM    408  CD2 LEU A  23       7.305   7.056  -6.466  1.00  0.00           C  
ATOM    409  H   LEU A  23       6.077  10.087  -4.146  1.00  0.00           H  
ATOM    410  HA  LEU A  23       6.011   9.469  -6.927  1.00  0.00           H  
ATOM    411 1HB  LEU A  23       4.728   8.228  -4.484  1.00  0.00           H  
ATOM    412 2HB  LEU A  23       4.621   7.495  -6.056  1.00  0.00           H  
ATOM    413  HG  LEU A  23       7.221   8.070  -4.585  1.00  0.00           H  
ATOM    414 1HD1 LEU A  23       7.284   5.678  -4.128  1.00  0.00           H  
ATOM    415 2HD1 LEU A  23       5.849   6.414  -3.415  1.00  0.00           H  
ATOM    416 3HD1 LEU A  23       5.714   5.462  -4.908  1.00  0.00           H  
ATOM    417 1HD2 LEU A  23       8.230   6.584  -6.222  1.00  0.00           H  
ATOM    418 2HD2 LEU A  23       6.708   6.380  -7.049  1.00  0.00           H  
ATOM    419 3HD2 LEU A  23       7.519   7.940  -7.055  1.00  0.00           H  
ATOM    420  N   GLU A  24       3.181  10.580  -5.718  1.00  0.00           N  
ATOM    421  CA  GLU A  24       1.891  11.093  -6.144  1.00  0.00           C  
ATOM    422  C   GLU A  24       2.072  12.154  -7.215  1.00  0.00           C  
ATOM    423  O   GLU A  24       1.320  12.168  -8.196  1.00  0.00           O  
ATOM    424  CB  GLU A  24       1.110  11.670  -4.972  1.00  0.00           C  
ATOM    425  CG  GLU A  24      -0.312  12.104  -5.324  1.00  0.00           C  
ATOM    426  CD  GLU A  24      -1.069  12.620  -4.137  1.00  0.00           C  
ATOM    427  OE1 GLU A  24      -0.436  13.005  -3.176  1.00  0.00           O  
ATOM    428  OE2 GLU A  24      -2.278  12.599  -4.154  1.00  0.00           O1-
ATOM    429  H   GLU A  24       3.454  10.634  -4.731  1.00  0.00           H  
ATOM    430  HA  GLU A  24       1.326  10.289  -6.592  1.00  0.00           H  
ATOM    431 1HB  GLU A  24       1.073  10.939  -4.167  1.00  0.00           H  
ATOM    432 2HB  GLU A  24       1.639  12.541  -4.586  1.00  0.00           H  
ATOM    433 1HG  GLU A  24      -0.250  12.892  -6.069  1.00  0.00           H  
ATOM    434 2HG  GLU A  24      -0.846  11.262  -5.765  1.00  0.00           H  
ATOM    435  N   LYS A  25       3.060  13.045  -7.046  1.00  0.00           N  
ATOM    436  CA  LYS A  25       3.300  14.054  -8.070  1.00  0.00           C  
ATOM    437  C   LYS A  25       3.643  13.389  -9.393  1.00  0.00           C  
ATOM    438  O   LYS A  25       3.108  13.777 -10.440  1.00  0.00           O  
ATOM    439  CB  LYS A  25       4.423  15.002  -7.647  1.00  0.00           C  
ATOM    440  CG  LYS A  25       4.054  15.946  -6.511  1.00  0.00           C  
ATOM    441  CD  LYS A  25       5.226  16.840  -6.133  1.00  0.00           C  
ATOM    442  CE  LYS A  25       4.864  17.774  -4.987  1.00  0.00           C  
ATOM    443  NZ  LYS A  25       6.013  18.628  -4.580  1.00  0.00           N1+
ATOM    444  H   LYS A  25       3.598  13.033  -6.168  1.00  0.00           H  
ATOM    445  HA  LYS A  25       2.388  14.632  -8.207  1.00  0.00           H  
ATOM    446 1HB  LYS A  25       5.290  14.421  -7.331  1.00  0.00           H  
ATOM    447 2HB  LYS A  25       4.728  15.608  -8.500  1.00  0.00           H  
ATOM    448 1HG  LYS A  25       3.214  16.572  -6.816  1.00  0.00           H  
ATOM    449 2HG  LYS A  25       3.755  15.366  -5.639  1.00  0.00           H  
ATOM    450 1HD  LYS A  25       6.073  16.223  -5.833  1.00  0.00           H  
ATOM    451 2HD  LYS A  25       5.521  17.438  -6.996  1.00  0.00           H  
ATOM    452 1HE  LYS A  25       4.038  18.417  -5.289  1.00  0.00           H  
ATOM    453 2HE  LYS A  25       4.542  17.187  -4.127  1.00  0.00           H  
ATOM    454 1HZ  LYS A  25       5.732  19.230  -3.820  1.00  0.00           H  
ATOM    455 2HZ  LYS A  25       6.779  18.041  -4.280  1.00  0.00           H  
ATOM    456 3HZ  LYS A  25       6.308  19.191  -5.364  1.00  0.00           H  
ATOM    457  N   GLU A  26       4.519  12.378  -9.353  1.00  0.00           N  
ATOM    458  CA  GLU A  26       4.918  11.711 -10.585  1.00  0.00           C  
ATOM    459  C   GLU A  26       3.735  10.998 -11.240  1.00  0.00           C  
ATOM    460  O   GLU A  26       3.593  11.032 -12.467  1.00  0.00           O  
ATOM    461  CB  GLU A  26       6.051  10.721 -10.326  1.00  0.00           C  
ATOM    462  CG  GLU A  26       7.392  11.357  -9.965  1.00  0.00           C  
ATOM    463  CD  GLU A  26       8.459  10.322  -9.716  1.00  0.00           C  
ATOM    464  OE1 GLU A  26       8.110   9.188  -9.537  1.00  0.00           O  
ATOM    465  OE2 GLU A  26       9.620  10.650  -9.738  1.00  0.00           O1-
ATOM    466  H   GLU A  26       4.948  12.121  -8.454  1.00  0.00           H  
ATOM    467  HA  GLU A  26       5.281  12.468 -11.278  1.00  0.00           H  
ATOM    468 1HB  GLU A  26       5.765  10.043  -9.518  1.00  0.00           H  
ATOM    469 2HB  GLU A  26       6.213  10.127 -11.216  1.00  0.00           H  
ATOM    470 1HG  GLU A  26       7.707  12.010 -10.779  1.00  0.00           H  
ATOM    471 2HG  GLU A  26       7.264  11.969  -9.069  1.00  0.00           H  
ATOM    472  N   SER A  27       2.863  10.391 -10.430  1.00  0.00           N  
ATOM    473  CA  SER A  27       1.702   9.689 -10.958  1.00  0.00           C  
ATOM    474  C   SER A  27       0.793  10.665 -11.699  1.00  0.00           C  
ATOM    475  O   SER A  27       0.331  10.377 -12.812  1.00  0.00           O  
ATOM    476  CB  SER A  27       0.926   9.031  -9.834  1.00  0.00           C  
ATOM    477  OG  SER A  27      -0.182   8.340 -10.336  1.00  0.00           O  
ATOM    478  H   SER A  27       3.059  10.355  -9.426  1.00  0.00           H  
ATOM    479  HA  SER A  27       2.041   8.921 -11.653  1.00  0.00           H  
ATOM    480 1HB  SER A  27       1.572   8.350  -9.280  1.00  0.00           H  
ATOM    481 2HB  SER A  27       0.591   9.799  -9.139  1.00  0.00           H  
ATOM    482  HG  SER A  27       0.151   7.446 -10.554  1.00  0.00           H  
ATOM    483  N   LYS A  28       0.556  11.843 -11.100  1.00  0.00           N  
ATOM    484  CA  LYS A  28      -0.286  12.857 -11.727  1.00  0.00           C  
ATOM    485  C   LYS A  28       0.324  13.374 -13.032  1.00  0.00           C  
ATOM    486  O   LYS A  28      -0.404  13.598 -14.006  1.00  0.00           O  
ATOM    487  CB  LYS A  28      -0.548  13.994 -10.742  1.00  0.00           C  
ATOM    488  CG  LYS A  28      -1.493  13.594  -9.604  1.00  0.00           C  
ATOM    489  CD  LYS A  28      -1.690  14.709  -8.583  1.00  0.00           C  
ATOM    490  CE  LYS A  28      -2.677  14.275  -7.495  1.00  0.00           C  
ATOM    491  NZ  LYS A  28      -2.815  15.282  -6.409  1.00  0.00           N1+
ATOM    492  H   LYS A  28       0.940  12.007 -10.162  1.00  0.00           H  
ATOM    493  HA  LYS A  28      -1.243  12.396 -11.972  1.00  0.00           H  
ATOM    494 1HB  LYS A  28       0.400  14.311 -10.299  1.00  0.00           H  
ATOM    495 2HB  LYS A  28      -0.974  14.846 -11.268  1.00  0.00           H  
ATOM    496 1HG  LYS A  28      -2.459  13.319 -10.025  1.00  0.00           H  
ATOM    497 2HG  LYS A  28      -1.083  12.720  -9.094  1.00  0.00           H  
ATOM    498 1HD  LYS A  28      -0.730  14.939  -8.115  1.00  0.00           H  
ATOM    499 2HD  LYS A  28      -2.064  15.605  -9.076  1.00  0.00           H  
ATOM    500 1HE  LYS A  28      -3.653  14.116  -7.950  1.00  0.00           H  
ATOM    501 2HE  LYS A  28      -2.340  13.338  -7.066  1.00  0.00           H  
ATOM    502 1HZ  LYS A  28      -3.474  14.935  -5.719  1.00  0.00           H  
ATOM    503 2HZ  LYS A  28      -1.916  15.422  -5.966  1.00  0.00           H  
ATOM    504 3HZ  LYS A  28      -3.147  16.157  -6.787  1.00  0.00           H  
ATOM    505  N   GLU A  29       1.647  13.566 -13.069  1.00  0.00           N  
ATOM    506  CA  GLU A  29       2.275  14.012 -14.305  1.00  0.00           C  
ATOM    507  C   GLU A  29       2.096  12.973 -15.407  1.00  0.00           C  
ATOM    508  O   GLU A  29       1.790  13.323 -16.556  1.00  0.00           O  
ATOM    509  CB  GLU A  29       3.756  14.313 -14.101  1.00  0.00           C  
ATOM    510  CG  GLU A  29       4.455  14.798 -15.367  1.00  0.00           C  
ATOM    511  CD  GLU A  29       5.875  15.216 -15.150  1.00  0.00           C  
ATOM    512  OE1 GLU A  29       6.270  15.437 -14.011  1.00  0.00           O  
ATOM    513  OE2 GLU A  29       6.585  15.296 -16.133  1.00  0.00           O1-
ATOM    514  H   GLU A  29       2.206  13.443 -12.216  1.00  0.00           H  
ATOM    515  HA  GLU A  29       1.784  14.930 -14.626  1.00  0.00           H  
ATOM    516 1HB  GLU A  29       3.868  15.071 -13.325  1.00  0.00           H  
ATOM    517 2HB  GLU A  29       4.263  13.411 -13.752  1.00  0.00           H  
ATOM    518 1HG  GLU A  29       4.444  13.991 -16.098  1.00  0.00           H  
ATOM    519 2HG  GLU A  29       3.891  15.632 -15.785  1.00  0.00           H  
ATOM    520  N   LEU A  30       2.260  11.690 -15.064  1.00  0.00           N  
ATOM    521  CA  LEU A  30       2.089  10.640 -16.050  1.00  0.00           C  
ATOM    522  C   LEU A  30       0.659  10.584 -16.539  1.00  0.00           C  
ATOM    523  O   LEU A  30       0.449  10.388 -17.733  1.00  0.00           O  
ATOM    524  CB  LEU A  30       2.490   9.284 -15.480  1.00  0.00           C  
ATOM    525  CG  LEU A  30       3.990   9.073 -15.212  1.00  0.00           C  
ATOM    526  CD1 LEU A  30       4.137   7.812 -14.452  1.00  0.00           C  
ATOM    527  CD2 LEU A  30       4.796   8.982 -16.527  1.00  0.00           C  
ATOM    528  H   LEU A  30       2.557  11.457 -14.109  1.00  0.00           H  
ATOM    529  HA  LEU A  30       2.718  10.872 -16.901  1.00  0.00           H  
ATOM    530 1HB  LEU A  30       1.972   9.164 -14.526  1.00  0.00           H  
ATOM    531 2HB  LEU A  30       2.144   8.507 -16.144  1.00  0.00           H  
ATOM    532  HG  LEU A  30       4.364   9.897 -14.605  1.00  0.00           H  
ATOM    533 1HD1 LEU A  30       5.169   7.650 -14.205  1.00  0.00           H  
ATOM    534 2HD1 LEU A  30       3.561   7.910 -13.548  1.00  0.00           H  
ATOM    535 3HD1 LEU A  30       3.767   6.982 -15.040  1.00  0.00           H  
ATOM    536 1HD2 LEU A  30       5.846   8.821 -16.289  1.00  0.00           H  
ATOM    537 2HD2 LEU A  30       4.437   8.151 -17.118  1.00  0.00           H  
ATOM    538 3HD2 LEU A  30       4.704   9.896 -17.098  1.00  0.00           H  
ATOM    539  N   GLU A  31      -0.329  10.801 -15.662  1.00  0.00           N  
ATOM    540  CA  GLU A  31      -1.713  10.805 -16.119  1.00  0.00           C  
ATOM    541  C   GLU A  31      -1.956  11.883 -17.154  1.00  0.00           C  
ATOM    542  O   GLU A  31      -2.602  11.625 -18.174  1.00  0.00           O  
ATOM    543  CB  GLU A  31      -2.691  11.044 -14.970  1.00  0.00           C  
ATOM    544  CG  GLU A  31      -4.177  10.971 -15.401  1.00  0.00           C  
ATOM    545  CD  GLU A  31      -5.137  11.191 -14.271  1.00  0.00           C  
ATOM    546  OE1 GLU A  31      -4.936  12.122 -13.515  1.00  0.00           O  
ATOM    547  OE2 GLU A  31      -6.078  10.435 -14.153  1.00  0.00           O1-
ATOM    548  H   GLU A  31      -0.112  10.896 -14.664  1.00  0.00           H  
ATOM    549  HA  GLU A  31      -1.919   9.855 -16.595  1.00  0.00           H  
ATOM    550 1HB  GLU A  31      -2.501  10.329 -14.177  1.00  0.00           H  
ATOM    551 2HB  GLU A  31      -2.516  12.038 -14.552  1.00  0.00           H  
ATOM    552 1HG  GLU A  31      -4.361  11.737 -16.148  1.00  0.00           H  
ATOM    553 2HG  GLU A  31      -4.373  10.003 -15.866  1.00  0.00           H  
ATOM    554  N   LYS A  32      -1.431  13.087 -16.922  1.00  0.00           N  
ATOM    555  CA  LYS A  32      -1.644  14.154 -17.886  1.00  0.00           C  
ATOM    556  C   LYS A  32      -1.034  13.778 -19.237  1.00  0.00           C  
ATOM    557  O   LYS A  32      -1.642  14.008 -20.297  1.00  0.00           O  
ATOM    558  CB  LYS A  32      -1.046  15.459 -17.359  1.00  0.00           C  
ATOM    559  CG  LYS A  32      -1.813  16.055 -16.174  1.00  0.00           C  
ATOM    560  CD  LYS A  32      -1.152  17.333 -15.650  1.00  0.00           C  
ATOM    561  CE  LYS A  32      -1.909  17.894 -14.449  1.00  0.00           C  
ATOM    562  NZ  LYS A  32      -1.259  19.122 -13.900  1.00  0.00           N1+
ATOM    563  H   LYS A  32      -0.940  13.258 -16.033  1.00  0.00           H  
ATOM    564  HA  LYS A  32      -2.718  14.284 -18.025  1.00  0.00           H  
ATOM    565 1HB  LYS A  32      -0.017  15.277 -17.031  1.00  0.00           H  
ATOM    566 2HB  LYS A  32      -1.011  16.199 -18.157  1.00  0.00           H  
ATOM    567 1HG  LYS A  32      -2.832  16.279 -16.484  1.00  0.00           H  
ATOM    568 2HG  LYS A  32      -1.853  15.317 -15.370  1.00  0.00           H  
ATOM    569 1HD  LYS A  32      -0.125  17.109 -15.350  1.00  0.00           H  
ATOM    570 2HD  LYS A  32      -1.128  18.084 -16.439  1.00  0.00           H  
ATOM    571 1HE  LYS A  32      -2.926  18.136 -14.751  1.00  0.00           H  
ATOM    572 2HE  LYS A  32      -1.944  17.133 -13.666  1.00  0.00           H  
ATOM    573 1HZ  LYS A  32      -1.789  19.459 -13.108  1.00  0.00           H  
ATOM    574 2HZ  LYS A  32      -0.317  18.903 -13.605  1.00  0.00           H  
ATOM    575 3HZ  LYS A  32      -1.230  19.836 -14.613  1.00  0.00           H  
ATOM    576  N   ARG A  33       0.157  13.164 -19.193  1.00  0.00           N  
ATOM    577  CA  ARG A  33       0.838  12.739 -20.401  1.00  0.00           C  
ATOM    578  C   ARG A  33       0.084  11.596 -21.087  1.00  0.00           C  
ATOM    579  O   ARG A  33      -0.056  11.597 -22.308  1.00  0.00           O  
ATOM    580  CB  ARG A  33       2.262  12.313 -20.075  1.00  0.00           C  
ATOM    581  CG  ARG A  33       3.203  13.460 -19.672  1.00  0.00           C  
ATOM    582  CD  ARG A  33       4.588  12.977 -19.340  1.00  0.00           C  
ATOM    583  NE  ARG A  33       5.473  14.084 -18.906  1.00  0.00           N  
ATOM    584  CZ  ARG A  33       6.129  14.937 -19.714  1.00  0.00           C  
ATOM    585  NH1 ARG A  33       6.037  14.867 -21.032  1.00  0.00           N1+
ATOM    586  NH2 ARG A  33       6.873  15.856 -19.137  1.00  0.00           N  
ATOM    587  H   ARG A  33       0.620  13.048 -18.281  1.00  0.00           H  
ATOM    588  HA  ARG A  33       0.877  13.581 -21.088  1.00  0.00           H  
ATOM    589 1HB  ARG A  33       2.250  11.578 -19.272  1.00  0.00           H  
ATOM    590 2HB  ARG A  33       2.693  11.842 -20.945  1.00  0.00           H  
ATOM    591 1HG  ARG A  33       3.263  14.175 -20.486  1.00  0.00           H  
ATOM    592 2HG  ARG A  33       2.805  13.959 -18.790  1.00  0.00           H  
ATOM    593 1HD  ARG A  33       4.511  12.269 -18.511  1.00  0.00           H  
ATOM    594 2HD  ARG A  33       5.034  12.478 -20.196  1.00  0.00           H  
ATOM    595  HE  ARG A  33       5.632  14.238 -17.893  1.00  0.00           H  
ATOM    596 1HH1 ARG A  33       5.466  14.159 -21.464  1.00  0.00           H  
ATOM    597 2HH1 ARG A  33       6.542  15.524 -21.610  1.00  0.00           H  
ATOM    598 1HH2 ARG A  33       6.911  15.867 -18.102  1.00  0.00           H  
ATOM    599 2HH2 ARG A  33       7.389  16.527 -19.685  1.00  0.00           H  
ATOM    600  N   LEU A  34      -0.469  10.653 -20.306  1.00  0.00           N  
ATOM    601  CA  LEU A  34      -1.176   9.514 -20.877  1.00  0.00           C  
ATOM    602  C   LEU A  34      -2.369   9.985 -21.668  1.00  0.00           C  
ATOM    603  O   LEU A  34      -2.636   9.494 -22.763  1.00  0.00           O  
ATOM    604  CB  LEU A  34      -1.744   8.566 -19.781  1.00  0.00           C  
ATOM    605  CG  LEU A  34      -2.547   7.281 -20.308  1.00  0.00           C  
ATOM    606  CD1 LEU A  34      -1.621   6.353 -21.038  1.00  0.00           C  
ATOM    607  CD2 LEU A  34      -3.243   6.555 -19.188  1.00  0.00           C  
ATOM    608  H   LEU A  34      -0.309  10.688 -19.305  1.00  0.00           H  
ATOM    609  HA  LEU A  34      -0.504   8.986 -21.533  1.00  0.00           H  
ATOM    610 1HB  LEU A  34      -0.930   8.225 -19.160  1.00  0.00           H  
ATOM    611 2HB  LEU A  34      -2.424   9.142 -19.154  1.00  0.00           H  
ATOM    612  HG  LEU A  34      -3.311   7.621 -21.016  1.00  0.00           H  
ATOM    613 1HD1 LEU A  34      -2.202   5.506 -21.430  1.00  0.00           H  
ATOM    614 2HD1 LEU A  34      -1.164   6.854 -21.834  1.00  0.00           H  
ATOM    615 3HD1 LEU A  34      -0.848   5.997 -20.355  1.00  0.00           H  
ATOM    616 1HD2 LEU A  34      -3.805   5.716 -19.606  1.00  0.00           H  
ATOM    617 2HD2 LEU A  34      -2.515   6.185 -18.481  1.00  0.00           H  
ATOM    618 3HD2 LEU A  34      -3.934   7.237 -18.701  1.00  0.00           H  
ATOM    619  N   GLU A  35      -3.102  10.916 -21.111  1.00  0.00           N  
ATOM    620  CA  GLU A  35      -4.342  11.399 -21.712  1.00  0.00           C  
ATOM    621  C   GLU A  35      -4.066  12.148 -22.993  1.00  0.00           C  
ATOM    622  O   GLU A  35      -4.812  11.947 -23.992  1.00  0.00           O  
ATOM    623  CB  GLU A  35      -5.095  12.310 -20.700  1.00  0.00           C  
ATOM    624  CG  GLU A  35      -6.518  12.782 -21.142  1.00  0.00           C  
ATOM    625  CD  GLU A  35      -7.583  11.729 -21.388  1.00  0.00           C  
ATOM    626  OE1 GLU A  35      -7.773  10.807 -20.571  1.00  0.00           O  
ATOM    627  OE2 GLU A  35      -8.255  11.849 -22.434  1.00  0.00           O1-
ATOM    628  H   GLU A  35      -2.798  11.315 -20.234  1.00  0.00           H  
ATOM    629  HA  GLU A  35      -4.978  10.530 -21.957  1.00  0.00           H  
ATOM    630 2HB  GLU A  35      -4.482  13.207 -20.477  1.00  0.00           H  
ATOM    631 3HB  GLU A  35      -5.190  11.794 -19.726  1.00  0.00           H  
ATOM    632 2HG  GLU A  35      -6.470  13.392 -22.059  1.00  0.00           H  
ATOM    633 3HG  GLU A  35      -6.980  13.429 -20.379  1.00  0.00           H  
ATOM    634  N   LYS A  36      -3.017  12.990 -23.051  1.00  0.00           N  
ATOM    635  CA  LYS A  36      -2.691  13.733 -24.270  1.00  0.00           C  
ATOM    636  C   LYS A  36      -2.000  12.874 -25.337  1.00  0.00           C  
ATOM    637  O   LYS A  36      -2.327  12.969 -26.525  1.00  0.00           O  
ATOM    638  CB  LYS A  36      -1.809  14.934 -23.925  1.00  0.00           C  
ATOM    639  CG  LYS A  36      -2.522  16.038 -23.156  1.00  0.00           C  
ATOM    640  CD  LYS A  36      -1.579  17.190 -22.842  1.00  0.00           C  
ATOM    641  CE  LYS A  36      -2.289  18.291 -22.067  1.00  0.00           C  
ATOM    642  NZ  LYS A  36      -1.368  19.407 -21.719  1.00  0.00           N1+
ATOM    643  H   LYS A  36      -2.473  13.163 -22.196  1.00  0.00           H  
ATOM    644  HA  LYS A  36      -3.622  14.100 -24.700  1.00  0.00           H  
ATOM    645 1HB  LYS A  36      -0.961  14.602 -23.325  1.00  0.00           H  
ATOM    646 2HB  LYS A  36      -1.411  15.368 -24.842  1.00  0.00           H  
ATOM    647 1HG  LYS A  36      -3.357  16.414 -23.749  1.00  0.00           H  
ATOM    648 2HG  LYS A  36      -2.915  15.636 -22.223  1.00  0.00           H  
ATOM    649 1HD  LYS A  36      -0.740  16.823 -22.250  1.00  0.00           H  
ATOM    650 2HD  LYS A  36      -1.191  17.606 -23.771  1.00  0.00           H  
ATOM    651 1HE  LYS A  36      -3.109  18.686 -22.665  1.00  0.00           H  
ATOM    652 2HE  LYS A  36      -2.704  17.879 -21.148  1.00  0.00           H  
ATOM    653 1HZ  LYS A  36      -1.876  20.115 -21.206  1.00  0.00           H  
ATOM    654 2HZ  LYS A  36      -0.613  19.056 -21.148  1.00  0.00           H  
ATOM    655 3HZ  LYS A  36      -0.991  19.810 -22.565  1.00  0.00           H  
ATOM    656  N   SER A  37      -1.019  12.065 -24.931  1.00  0.00           N  
ATOM    657  CA  SER A  37      -0.251  11.232 -25.853  1.00  0.00           C  
ATOM    658  C   SER A  37       0.255   9.962 -25.136  1.00  0.00           C  
ATOM    659  O   SER A  37       1.335   9.985 -24.549  1.00  0.00           O  
ATOM    660  CB  SER A  37       0.930  11.989 -26.409  1.00  0.00           C  
ATOM    661  OG  SER A  37       1.626  11.201 -27.344  1.00  0.00           O  
ATOM    662  H   SER A  37      -0.773  12.024 -23.942  1.00  0.00           H  
ATOM    663  HA  SER A  37      -0.883  10.986 -26.694  1.00  0.00           H  
ATOM    664 1HB  SER A  37       0.587  12.906 -26.882  1.00  0.00           H  
ATOM    665 2HB  SER A  37       1.597  12.269 -25.600  1.00  0.00           H  
ATOM    666  HG  SER A  37       2.372  11.729 -27.632  1.00  0.00           H  
ATOM    667  N   PRO A  38      -0.500   8.849 -25.170  1.00  0.00           N  
ATOM    668  CA  PRO A  38      -0.241   7.629 -24.434  1.00  0.00           C  
ATOM    669  C   PRO A  38       0.953   6.913 -24.982  1.00  0.00           C  
ATOM    670  O   PRO A  38       1.240   7.037 -26.175  1.00  0.00           O  
ATOM    671  CB  PRO A  38      -1.519   6.824 -24.663  1.00  0.00           C  
ATOM    672  CG  PRO A  38      -2.004   7.289 -26.000  1.00  0.00           C  
ATOM    673  CD  PRO A  38      -1.648   8.764 -26.070  1.00  0.00           C  
ATOM    674  HA  PRO A  38      -0.080   7.890 -23.388  1.00  0.00           H  
ATOM    675 1HB  PRO A  38      -1.309   5.741 -24.617  1.00  0.00           H  
ATOM    676 2HB  PRO A  38      -2.225   7.056 -23.877  1.00  0.00           H  
ATOM    677 1HG  PRO A  38      -1.512   6.709 -26.792  1.00  0.00           H  
ATOM    678 2HG  PRO A  38      -3.062   7.105 -26.118  1.00  0.00           H  
ATOM    679 1HD  PRO A  38      -1.355   8.969 -27.108  1.00  0.00           H  
ATOM    680 2HD  PRO A  38      -2.470   9.413 -25.706  1.00  0.00           H  
ATOM    681  N   SER A  39       1.623   6.131 -24.147  1.00  0.00           N  
ATOM    682  CA  SER A  39       2.756   5.357 -24.615  1.00  0.00           C  
ATOM    683  C   SER A  39       3.103   4.203 -23.676  1.00  0.00           C  
ATOM    684  O   SER A  39       2.657   4.142 -22.522  1.00  0.00           O  
ATOM    685  CB  SER A  39       3.973   6.244 -24.771  1.00  0.00           C  
ATOM    686  OG  SER A  39       4.483   6.651 -23.529  1.00  0.00           O  
ATOM    687  H   SER A  39       1.336   6.051 -23.185  1.00  0.00           H  
ATOM    688  HA  SER A  39       2.505   4.937 -25.595  1.00  0.00           H  
ATOM    689 1HB  SER A  39       4.739   5.703 -25.327  1.00  0.00           H  
ATOM    690 2HB  SER A  39       3.710   7.129 -25.353  1.00  0.00           H  
ATOM    691  HG  SER A  39       5.248   7.205 -23.744  1.00  0.00           H  
ATOM    692  N   GLU A  40       3.954   3.316 -24.175  1.00  0.00           N  
ATOM    693  CA  GLU A  40       4.450   2.207 -23.385  1.00  0.00           C  
ATOM    694  C   GLU A  40       5.494   2.688 -22.376  1.00  0.00           C  
ATOM    695  O   GLU A  40       5.653   2.074 -21.318  1.00  0.00           O  
ATOM    696  CB  GLU A  40       4.944   1.112 -24.312  1.00  0.00           C  
ATOM    697  CG  GLU A  40       3.765   0.511 -25.127  1.00  0.00           C  
ATOM    698  CD  GLU A  40       4.090  -0.692 -25.971  1.00  0.00           C  
ATOM    699  OE1 GLU A  40       5.236  -1.039 -26.106  1.00  0.00           O  
ATOM    700  OE2 GLU A  40       3.172  -1.297 -26.463  1.00  0.00           O1-
ATOM    701  H   GLU A  40       4.272   3.428 -25.127  1.00  0.00           H  
ATOM    702  HA  GLU A  40       3.614   1.792 -22.828  1.00  0.00           H  
ATOM    703 1HB  GLU A  40       5.688   1.520 -25.000  1.00  0.00           H  
ATOM    704 2HB  GLU A  40       5.417   0.314 -23.734  1.00  0.00           H  
ATOM    705 1HG  GLU A  40       2.962   0.258 -24.445  1.00  0.00           H  
ATOM    706 2HG  GLU A  40       3.386   1.297 -25.786  1.00  0.00           H  
ATOM    707  N   GLU A  41       6.196   3.788 -22.680  1.00  0.00           N  
ATOM    708  CA  GLU A  41       7.150   4.365 -21.744  1.00  0.00           C  
ATOM    709  C   GLU A  41       6.395   4.890 -20.517  1.00  0.00           C  
ATOM    710  O   GLU A  41       6.852   4.726 -19.386  1.00  0.00           O  
ATOM    711  CB  GLU A  41       7.969   5.461 -22.424  1.00  0.00           C  
ATOM    712  CG  GLU A  41       8.918   4.938 -23.515  1.00  0.00           C  
ATOM    713  CD  GLU A  41       8.215   4.621 -24.814  1.00  0.00           C  
ATOM    714  OE1 GLU A  41       7.040   4.917 -24.907  1.00  0.00           O  
ATOM    715  OE2 GLU A  41       8.832   4.093 -25.702  1.00  0.00           O1-
ATOM    716  H   GLU A  41       6.091   4.220 -23.605  1.00  0.00           H  
ATOM    717  HA  GLU A  41       7.831   3.577 -21.416  1.00  0.00           H  
ATOM    718 1HB  GLU A  41       7.299   6.190 -22.878  1.00  0.00           H  
ATOM    719 2HB  GLU A  41       8.564   5.985 -21.675  1.00  0.00           H  
ATOM    720 1HG  GLU A  41       9.681   5.689 -23.704  1.00  0.00           H  
ATOM    721 2HG  GLU A  41       9.414   4.037 -23.148  1.00  0.00           H  
ATOM    722  N   ILE A  42       5.213   5.485 -20.740  1.00  0.00           N  
ATOM    723  CA  ILE A  42       4.389   5.947 -19.624  1.00  0.00           C  
ATOM    724  C   ILE A  42       3.949   4.753 -18.817  1.00  0.00           C  
ATOM    725  O   ILE A  42       3.982   4.796 -17.586  1.00  0.00           O  
ATOM    726  CB  ILE A  42       3.143   6.728 -20.089  1.00  0.00           C  
ATOM    727  CG1 ILE A  42       3.596   8.076 -20.684  1.00  0.00           C  
ATOM    728  CG2 ILE A  42       2.109   6.886 -18.905  1.00  0.00           C  
ATOM    729  CD1 ILE A  42       2.522   8.808 -21.446  1.00  0.00           C  
ATOM    730  H   ILE A  42       4.922   5.643 -21.704  1.00  0.00           H  
ATOM    731  HA  ILE A  42       4.985   6.592 -18.987  1.00  0.00           H  
ATOM    732  HB  ILE A  42       2.665   6.177 -20.894  1.00  0.00           H  
ATOM    733 1HG1 ILE A  42       3.940   8.721 -19.873  1.00  0.00           H  
ATOM    734 2HG1 ILE A  42       4.429   7.900 -21.351  1.00  0.00           H  
ATOM    735 1HG2 ILE A  42       1.239   7.417 -19.246  1.00  0.00           H  
ATOM    736 2HG2 ILE A  42       1.789   5.912 -18.537  1.00  0.00           H  
ATOM    737 3HG2 ILE A  42       2.560   7.431 -18.101  1.00  0.00           H  
ATOM    738 1HD1 ILE A  42       2.920   9.739 -21.840  1.00  0.00           H  
ATOM    739 2HD1 ILE A  42       2.180   8.200 -22.276  1.00  0.00           H  
ATOM    740 3HD1 ILE A  42       1.705   9.024 -20.793  1.00  0.00           H  
ATOM    741  N   ALA A  43       3.522   3.686 -19.494  1.00  0.00           N  
ATOM    742  CA  ALA A  43       3.092   2.500 -18.783  1.00  0.00           C  
ATOM    743  C   ALA A  43       4.205   1.937 -17.898  1.00  0.00           C  
ATOM    744  O   ALA A  43       3.950   1.567 -16.747  1.00  0.00           O  
ATOM    745  CB  ALA A  43       2.677   1.467 -19.780  1.00  0.00           C  
ATOM    746  H   ALA A  43       3.454   3.729 -20.517  1.00  0.00           H  
ATOM    747  HA  ALA A  43       2.252   2.770 -18.154  1.00  0.00           H  
ATOM    748 1HB  ALA A  43       2.333   0.615 -19.272  1.00  0.00           H  
ATOM    749 2HB  ALA A  43       1.899   1.868 -20.399  1.00  0.00           H  
ATOM    750 3HB  ALA A  43       3.518   1.199 -20.401  1.00  0.00           H  
ATOM    751  N   LYS A  44       5.444   1.936 -18.409  1.00  0.00           N  
ATOM    752  CA  LYS A  44       6.592   1.459 -17.647  1.00  0.00           C  
ATOM    753  C   LYS A  44       6.787   2.311 -16.397  1.00  0.00           C  
ATOM    754  O   LYS A  44       7.026   1.780 -15.303  1.00  0.00           O  
ATOM    755  CB  LYS A  44       7.859   1.455 -18.512  1.00  0.00           C  
ATOM    756  CG  LYS A  44       9.147   0.916 -17.811  1.00  0.00           C  
ATOM    757  CD  LYS A  44      10.101   2.031 -17.278  1.00  0.00           C  
ATOM    758  CE  LYS A  44      10.863   2.763 -18.399  1.00  0.00           C  
ATOM    759  NZ  LYS A  44      11.764   3.829 -17.843  1.00  0.00           N1+
ATOM    760  H   LYS A  44       5.574   2.211 -19.388  1.00  0.00           H  
ATOM    761  HA  LYS A  44       6.392   0.439 -17.329  1.00  0.00           H  
ATOM    762 1HB  LYS A  44       7.682   0.848 -19.403  1.00  0.00           H  
ATOM    763 2HB  LYS A  44       8.043   2.466 -18.853  1.00  0.00           H  
ATOM    764 1HG  LYS A  44       8.844   0.306 -16.958  1.00  0.00           H  
ATOM    765 2HG  LYS A  44       9.695   0.275 -18.506  1.00  0.00           H  
ATOM    766 1HD  LYS A  44       9.544   2.775 -16.708  1.00  0.00           H  
ATOM    767 2HD  LYS A  44      10.829   1.573 -16.610  1.00  0.00           H  
ATOM    768 1HE  LYS A  44      11.464   2.047 -18.957  1.00  0.00           H  
ATOM    769 2HE  LYS A  44      10.156   3.236 -19.075  1.00  0.00           H  
ATOM    770 1HZ  LYS A  44      12.246   4.295 -18.594  1.00  0.00           H  
ATOM    771 2HZ  LYS A  44      11.203   4.527 -17.310  1.00  0.00           H  
ATOM    772 3HZ  LYS A  44      12.439   3.416 -17.221  1.00  0.00           H  
ATOM    773  N   GLU A  45       6.694   3.636 -16.555  1.00  0.00           N  
ATOM    774  CA  GLU A  45       6.865   4.542 -15.429  1.00  0.00           C  
ATOM    775  C   GLU A  45       5.742   4.353 -14.399  1.00  0.00           C  
ATOM    776  O   GLU A  45       6.003   4.381 -13.192  1.00  0.00           O  
ATOM    777  CB  GLU A  45       6.941   5.980 -15.935  1.00  0.00           C  
ATOM    778  CG  GLU A  45       8.227   6.321 -16.708  1.00  0.00           C  
ATOM    779  CD  GLU A  45       9.440   6.382 -15.818  1.00  0.00           C  
ATOM    780  OE1 GLU A  45       9.363   7.097 -14.846  1.00  0.00           O  
ATOM    781  OE2 GLU A  45      10.436   5.726 -16.086  1.00  0.00           O1-
ATOM    782  H   GLU A  45       6.556   4.017 -17.499  1.00  0.00           H  
ATOM    783  HA  GLU A  45       7.813   4.308 -14.944  1.00  0.00           H  
ATOM    784 1HB  GLU A  45       6.085   6.187 -16.576  1.00  0.00           H  
ATOM    785 2HB  GLU A  45       6.905   6.650 -15.094  1.00  0.00           H  
ATOM    786 1HG  GLU A  45       8.390   5.557 -17.467  1.00  0.00           H  
ATOM    787 2HG  GLU A  45       8.094   7.276 -17.216  1.00  0.00           H  
ATOM    788  N   LEU A  46       4.506   4.088 -14.854  1.00  0.00           N  
ATOM    789  CA  LEU A  46       3.416   3.864 -13.907  1.00  0.00           C  
ATOM    790  C   LEU A  46       3.684   2.612 -13.078  1.00  0.00           C  
ATOM    791  O   LEU A  46       3.445   2.610 -11.861  1.00  0.00           O  
ATOM    792  CB  LEU A  46       2.071   3.679 -14.639  1.00  0.00           C  
ATOM    793  CG  LEU A  46       1.453   4.907 -15.345  1.00  0.00           C  
ATOM    794  CD1 LEU A  46       0.253   4.440 -16.206  1.00  0.00           C  
ATOM    795  CD2 LEU A  46       0.998   5.931 -14.294  1.00  0.00           C  
ATOM    796  H   LEU A  46       4.331   4.123 -15.864  1.00  0.00           H  
ATOM    797  HA  LEU A  46       3.366   4.712 -13.231  1.00  0.00           H  
ATOM    798 1HB  LEU A  46       2.199   2.900 -15.388  1.00  0.00           H  
ATOM    799 2HB  LEU A  46       1.347   3.330 -13.914  1.00  0.00           H  
ATOM    800  HG  LEU A  46       2.186   5.363 -15.997  1.00  0.00           H  
ATOM    801 1HD1 LEU A  46      -0.184   5.294 -16.718  1.00  0.00           H  
ATOM    802 2HD1 LEU A  46       0.591   3.729 -16.936  1.00  0.00           H  
ATOM    803 3HD1 LEU A  46      -0.500   3.974 -15.574  1.00  0.00           H  
ATOM    804 1HD2 LEU A  46       0.560   6.793 -14.798  1.00  0.00           H  
ATOM    805 2HD2 LEU A  46       0.259   5.472 -13.637  1.00  0.00           H  
ATOM    806 3HD2 LEU A  46       1.828   6.263 -13.695  1.00  0.00           H  
ATOM    807  N   LEU A  47       4.227   1.564 -13.718  1.00  0.00           N  
ATOM    808  CA  LEU A  47       4.552   0.332 -13.007  1.00  0.00           C  
ATOM    809  C   LEU A  47       5.661   0.562 -11.984  1.00  0.00           C  
ATOM    810  O   LEU A  47       5.600   0.029 -10.870  1.00  0.00           O  
ATOM    811  CB  LEU A  47       5.015  -0.747 -14.001  1.00  0.00           C  
ATOM    812  CG  LEU A  47       3.962  -1.330 -14.960  1.00  0.00           C  
ATOM    813  CD1 LEU A  47       4.665  -2.179 -15.999  1.00  0.00           C  
ATOM    814  CD2 LEU A  47       2.986  -2.175 -14.178  1.00  0.00           C  
ATOM    815  H   LEU A  47       4.347   1.617 -14.738  1.00  0.00           H  
ATOM    816  HA  LEU A  47       3.668   0.003 -12.469  1.00  0.00           H  
ATOM    817 1HB  LEU A  47       5.804  -0.322 -14.614  1.00  0.00           H  
ATOM    818 2HB  LEU A  47       5.440  -1.576 -13.435  1.00  0.00           H  
ATOM    819  HG  LEU A  47       3.431  -0.528 -15.466  1.00  0.00           H  
ATOM    820 1HD1 LEU A  47       3.944  -2.603 -16.686  1.00  0.00           H  
ATOM    821 2HD1 LEU A  47       5.358  -1.558 -16.553  1.00  0.00           H  
ATOM    822 3HD1 LEU A  47       5.204  -2.981 -15.497  1.00  0.00           H  
ATOM    823 1HD2 LEU A  47       2.256  -2.612 -14.820  1.00  0.00           H  
ATOM    824 2HD2 LEU A  47       3.533  -2.975 -13.679  1.00  0.00           H  
ATOM    825 3HD2 LEU A  47       2.479  -1.561 -13.451  1.00  0.00           H  
ATOM    826  N   ARG A  48       6.655   1.384 -12.342  1.00  0.00           N  
ATOM    827  CA  ARG A  48       7.759   1.691 -11.439  1.00  0.00           C  
ATOM    828  C   ARG A  48       7.247   2.407 -10.184  1.00  0.00           C  
ATOM    829  O   ARG A  48       7.680   2.091  -9.070  1.00  0.00           O  
ATOM    830  CB  ARG A  48       8.806   2.542 -12.145  1.00  0.00           C  
ATOM    831  CG  ARG A  48      10.137   2.776 -11.376  1.00  0.00           C  
ATOM    832  CD  ARG A  48      10.165   4.074 -10.635  1.00  0.00           C  
ATOM    833  NE  ARG A  48      10.008   5.211 -11.531  1.00  0.00           N  
ATOM    834  CZ  ARG A  48       9.679   6.462 -11.141  1.00  0.00           C  
ATOM    835  NH1 ARG A  48       9.496   6.748  -9.864  1.00  0.00           N1+
ATOM    836  NH2 ARG A  48       9.533   7.421 -12.042  1.00  0.00           N  
ATOM    837  H   ARG A  48       6.672   1.740 -13.306  1.00  0.00           H  
ATOM    838  HA  ARG A  48       8.226   0.754 -11.139  1.00  0.00           H  
ATOM    839 1HB  ARG A  48       9.051   2.081 -13.103  1.00  0.00           H  
ATOM    840 2HB  ARG A  48       8.370   3.514 -12.367  1.00  0.00           H  
ATOM    841 1HG  ARG A  48      10.277   1.975 -10.649  1.00  0.00           H  
ATOM    842 2HG  ARG A  48      10.964   2.773 -12.084  1.00  0.00           H  
ATOM    843 1HD  ARG A  48       9.376   4.106  -9.891  1.00  0.00           H  
ATOM    844 2HD  ARG A  48      11.127   4.170 -10.130  1.00  0.00           H  
ATOM    845  HE  ARG A  48      10.141   5.051 -12.525  1.00  0.00           H  
ATOM    846 1HH1 ARG A  48       9.632   6.041  -9.128  1.00  0.00           H  
ATOM    847 2HH1 ARG A  48       9.208   7.701  -9.611  1.00  0.00           H  
ATOM    848 1HH2 ARG A  48       9.664   7.228 -13.046  1.00  0.00           H  
ATOM    849 2HH2 ARG A  48       9.284   8.359 -11.741  1.00  0.00           H  
ATOM    850  N   ILE A  49       6.306   3.348 -10.358  1.00  0.00           N  
ATOM    851  CA  ILE A  49       5.749   4.063  -9.210  1.00  0.00           C  
ATOM    852  C   ILE A  49       5.029   3.103  -8.292  1.00  0.00           C  
ATOM    853  O   ILE A  49       5.195   3.189  -7.071  1.00  0.00           O  
ATOM    854  CB  ILE A  49       4.783   5.188  -9.629  1.00  0.00           C  
ATOM    855  CG1 ILE A  49       5.585   6.302 -10.312  1.00  0.00           C  
ATOM    856  CG2 ILE A  49       3.934   5.698  -8.403  1.00  0.00           C  
ATOM    857  CD1 ILE A  49       4.734   7.307 -10.997  1.00  0.00           C  
ATOM    858  H   ILE A  49       6.032   3.598 -11.317  1.00  0.00           H  
ATOM    859  HA  ILE A  49       6.572   4.511  -8.655  1.00  0.00           H  
ATOM    860  HB  ILE A  49       4.108   4.797 -10.387  1.00  0.00           H  
ATOM    861 1HG1 ILE A  49       6.212   6.815  -9.578  1.00  0.00           H  
ATOM    862 2HG1 ILE A  49       6.235   5.848 -11.060  1.00  0.00           H  
ATOM    863 1HG2 ILE A  49       3.245   6.475  -8.709  1.00  0.00           H  
ATOM    864 2HG2 ILE A  49       3.355   4.887  -7.972  1.00  0.00           H  
ATOM    865 3HG2 ILE A  49       4.591   6.079  -7.668  1.00  0.00           H  
ATOM    866 1HD1 ILE A  49       5.366   8.036 -11.484  1.00  0.00           H  
ATOM    867 2HD1 ILE A  49       4.134   6.790 -11.731  1.00  0.00           H  
ATOM    868 3HD1 ILE A  49       4.093   7.808 -10.291  1.00  0.00           H  
ATOM    869  N   THR A  50       4.223   2.201  -8.860  1.00  0.00           N  
ATOM    870  CA  THR A  50       3.527   1.233  -8.034  1.00  0.00           C  
ATOM    871  C   THR A  50       4.521   0.371  -7.297  1.00  0.00           C  
ATOM    872  O   THR A  50       4.339   0.116  -6.109  1.00  0.00           O  
ATOM    873  CB  THR A  50       2.557   0.343  -8.823  1.00  0.00           C  
ATOM    874  CG2 THR A  50       1.928  -0.703  -7.897  1.00  0.00           C  
ATOM    875  OG1 THR A  50       1.513   1.139  -9.385  1.00  0.00           O  
ATOM    876  H   THR A  50       4.085   2.199  -9.878  1.00  0.00           H  
ATOM    877  HA  THR A  50       2.943   1.771  -7.299  1.00  0.00           H  
ATOM    878  HB  THR A  50       3.098  -0.155  -9.634  1.00  0.00           H  
ATOM    879  HG1 THR A  50       1.060   0.588 -10.041  1.00  0.00           H  
ATOM    880 1HG2 THR A  50       1.241  -1.316  -8.468  1.00  0.00           H  
ATOM    881 2HG2 THR A  50       2.691  -1.342  -7.469  1.00  0.00           H  
ATOM    882 3HG2 THR A  50       1.388  -0.200  -7.097  1.00  0.00           H  
ATOM    883  N   ALA A  51       5.592  -0.073  -7.957  1.00  0.00           N  
ATOM    884  CA  ALA A  51       6.548  -0.910  -7.258  1.00  0.00           C  
ATOM    885  C   ALA A  51       7.088  -0.192  -6.024  1.00  0.00           C  
ATOM    886  O   ALA A  51       7.207  -0.805  -4.957  1.00  0.00           O  
ATOM    887  CB  ALA A  51       7.696  -1.260  -8.179  1.00  0.00           C  
ATOM    888  H   ALA A  51       5.704   0.126  -8.957  1.00  0.00           H  
ATOM    889  HA  ALA A  51       6.042  -1.818  -6.935  1.00  0.00           H  
ATOM    890 1HB  ALA A  51       8.390  -1.884  -7.647  1.00  0.00           H  
ATOM    891 2HB  ALA A  51       7.315  -1.785  -9.056  1.00  0.00           H  
ATOM    892 3HB  ALA A  51       8.196  -0.349  -8.494  1.00  0.00           H  
ATOM    893  N   GLU A  52       7.348   1.118  -6.133  1.00  0.00           N  
ATOM    894  CA  GLU A  52       7.822   1.842  -4.960  1.00  0.00           C  
ATOM    895  C   GLU A  52       6.727   1.927  -3.890  1.00  0.00           C  
ATOM    896  O   GLU A  52       7.029   1.777  -2.706  1.00  0.00           O  
ATOM    897  CB  GLU A  52       8.326   3.233  -5.318  1.00  0.00           C  
ATOM    898  CG  GLU A  52       9.621   3.253  -6.128  1.00  0.00           C  
ATOM    899  CD  GLU A  52      10.109   4.652  -6.406  1.00  0.00           C  
ATOM    900  OE1 GLU A  52      10.235   5.430  -5.467  1.00  0.00           O  
ATOM    901  OE2 GLU A  52      10.349   4.963  -7.548  1.00  0.00           O1-
ATOM    902  H   GLU A  52       7.290   1.570  -7.054  1.00  0.00           H  
ATOM    903  HA  GLU A  52       8.661   1.287  -4.537  1.00  0.00           H  
ATOM    904 1HB  GLU A  52       7.560   3.758  -5.893  1.00  0.00           H  
ATOM    905 2HB  GLU A  52       8.498   3.784  -4.407  1.00  0.00           H  
ATOM    906 1HG  GLU A  52      10.389   2.705  -5.581  1.00  0.00           H  
ATOM    907 2HG  GLU A  52       9.447   2.739  -7.074  1.00  0.00           H  
ATOM    908  N   LEU A  53       5.461   2.113  -4.300  1.00  0.00           N  
ATOM    909  CA  LEU A  53       4.351   2.191  -3.344  1.00  0.00           C  
ATOM    910  C   LEU A  53       4.187   0.861  -2.617  1.00  0.00           C  
ATOM    911  O   LEU A  53       3.878   0.835  -1.421  1.00  0.00           O  
ATOM    912  CB  LEU A  53       3.044   2.565  -4.050  1.00  0.00           C  
ATOM    913  CG  LEU A  53       2.948   3.997  -4.638  1.00  0.00           C  
ATOM    914  CD1 LEU A  53       1.677   4.085  -5.458  1.00  0.00           C  
ATOM    915  CD2 LEU A  53       2.951   5.077  -3.515  1.00  0.00           C  
ATOM    916  H   LEU A  53       5.297   2.286  -5.299  1.00  0.00           H  
ATOM    917  HA  LEU A  53       4.585   2.939  -2.603  1.00  0.00           H  
ATOM    918 1HB  LEU A  53       2.898   1.867  -4.866  1.00  0.00           H  
ATOM    919 2HB  LEU A  53       2.228   2.438  -3.357  1.00  0.00           H  
ATOM    920  HG  LEU A  53       3.788   4.165  -5.296  1.00  0.00           H  
ATOM    921 1HD1 LEU A  53       1.611   5.067  -5.907  1.00  0.00           H  
ATOM    922 2HD1 LEU A  53       1.692   3.343  -6.241  1.00  0.00           H  
ATOM    923 3HD1 LEU A  53       0.813   3.913  -4.816  1.00  0.00           H  
ATOM    924 1HD2 LEU A  53       2.889   6.062  -3.972  1.00  0.00           H  
ATOM    925 2HD2 LEU A  53       2.103   4.932  -2.855  1.00  0.00           H  
ATOM    926 3HD2 LEU A  53       3.857   5.023  -2.941  1.00  0.00           H  
ATOM    927  N   VAL A  54       4.431  -0.243  -3.318  1.00  0.00           N  
ATOM    928  CA  VAL A  54       4.362  -1.556  -2.700  1.00  0.00           C  
ATOM    929  C   VAL A  54       5.451  -1.689  -1.654  1.00  0.00           C  
ATOM    930  O   VAL A  54       5.177  -2.143  -0.544  1.00  0.00           O  
ATOM    931  CB  VAL A  54       4.520  -2.688  -3.722  1.00  0.00           C  
ATOM    932  CG1 VAL A  54       4.659  -4.051  -2.967  1.00  0.00           C  
ATOM    933  CG2 VAL A  54       3.309  -2.682  -4.670  1.00  0.00           C  
ATOM    934  H   VAL A  54       4.633  -0.138  -4.317  1.00  0.00           H  
ATOM    935  HA  VAL A  54       3.394  -1.658  -2.215  1.00  0.00           H  
ATOM    936  HB  VAL A  54       5.429  -2.532  -4.300  1.00  0.00           H  
ATOM    937 1HG1 VAL A  54       4.777  -4.847  -3.664  1.00  0.00           H  
ATOM    938 2HG1 VAL A  54       5.534  -4.049  -2.314  1.00  0.00           H  
ATOM    939 3HG1 VAL A  54       3.787  -4.241  -2.367  1.00  0.00           H  
ATOM    940 1HG2 VAL A  54       3.421  -3.463  -5.411  1.00  0.00           H  
ATOM    941 2HG2 VAL A  54       2.400  -2.837  -4.122  1.00  0.00           H  
ATOM    942 3HG2 VAL A  54       3.249  -1.740  -5.164  1.00  0.00           H  
ATOM    943  N   GLU A  55       6.677  -1.259  -1.984  1.00  0.00           N  
ATOM    944  CA  GLU A  55       7.779  -1.341  -1.035  1.00  0.00           C  
ATOM    945  C   GLU A  55       7.454  -0.498   0.209  1.00  0.00           C  
ATOM    946  O   GLU A  55       7.758  -0.911   1.335  1.00  0.00           O  
ATOM    947  CB  GLU A  55       9.093  -0.883  -1.698  1.00  0.00           C  
ATOM    948  CG  GLU A  55       9.636  -1.856  -2.783  1.00  0.00           C  
ATOM    949  CD  GLU A  55      10.845  -1.333  -3.534  1.00  0.00           C  
ATOM    950  OE1 GLU A  55      11.220  -0.216  -3.290  1.00  0.00           O  
ATOM    951  OE2 GLU A  55      11.389  -2.066  -4.362  1.00  0.00           O1-
ATOM    952  H   GLU A  55       6.852  -0.927  -2.940  1.00  0.00           H  
ATOM    953  HA  GLU A  55       7.891  -2.381  -0.723  1.00  0.00           H  
ATOM    954 1HB  GLU A  55       8.941   0.087  -2.163  1.00  0.00           H  
ATOM    955 2HB  GLU A  55       9.860  -0.769  -0.936  1.00  0.00           H  
ATOM    956 1HG  GLU A  55       9.921  -2.786  -2.299  1.00  0.00           H  
ATOM    957 2HG  GLU A  55       8.844  -2.081  -3.491  1.00  0.00           H  
ATOM    958  N   ILE A  56       6.791   0.653   0.017  1.00  0.00           N  
ATOM    959  CA  ILE A  56       6.382   1.492   1.138  1.00  0.00           C  
ATOM    960  C   ILE A  56       5.379   0.749   1.995  1.00  0.00           C  
ATOM    961  O   ILE A  56       5.498   0.723   3.219  1.00  0.00           O  
ATOM    962  CB  ILE A  56       5.754   2.830   0.691  1.00  0.00           C  
ATOM    963  CG1 ILE A  56       6.827   3.712   0.004  1.00  0.00           C  
ATOM    964  CG2 ILE A  56       5.089   3.523   1.908  1.00  0.00           C  
ATOM    965  CD1 ILE A  56       6.278   4.898  -0.726  1.00  0.00           C  
ATOM    966  H   ILE A  56       6.625   0.956  -0.951  1.00  0.00           H  
ATOM    967  HA  ILE A  56       7.265   1.701   1.745  1.00  0.00           H  
ATOM    968  HB  ILE A  56       4.991   2.639  -0.059  1.00  0.00           H  
ATOM    969 1HG1 ILE A  56       7.525   4.078   0.734  1.00  0.00           H  
ATOM    970 2HG1 ILE A  56       7.370   3.103  -0.703  1.00  0.00           H  
ATOM    971 1HG2 ILE A  56       4.644   4.458   1.615  1.00  0.00           H  
ATOM    972 2HG2 ILE A  56       4.314   2.901   2.339  1.00  0.00           H  
ATOM    973 3HG2 ILE A  56       5.830   3.694   2.639  1.00  0.00           H  
ATOM    974 1HD1 ILE A  56       7.063   5.432  -1.182  1.00  0.00           H  
ATOM    975 2HD1 ILE A  56       5.597   4.576  -1.483  1.00  0.00           H  
ATOM    976 3HD1 ILE A  56       5.789   5.530  -0.047  1.00  0.00           H  
ATOM    977  N   SER A  57       4.385   0.133   1.357  1.00  0.00           N  
ATOM    978  CA  SER A  57       3.365  -0.601   2.082  1.00  0.00           C  
ATOM    979  C   SER A  57       3.980  -1.731   2.903  1.00  0.00           C  
ATOM    980  O   SER A  57       3.594  -1.945   4.058  1.00  0.00           O  
ATOM    981  CB  SER A  57       2.337  -1.149   1.124  1.00  0.00           C  
ATOM    982  OG  SER A  57       1.354  -1.846   1.816  1.00  0.00           O  
ATOM    983  H   SER A  57       4.311   0.224   0.339  1.00  0.00           H  
ATOM    984  HA  SER A  57       2.869   0.088   2.762  1.00  0.00           H  
ATOM    985 1HB  SER A  57       1.889  -0.329   0.562  1.00  0.00           H  
ATOM    986 2HB  SER A  57       2.818  -1.812   0.407  1.00  0.00           H  
ATOM    987  HG  SER A  57       0.701  -2.095   1.154  1.00  0.00           H  
ATOM    988  N   GLU A  58       4.943  -2.452   2.323  1.00  0.00           N  
ATOM    989  CA  GLU A  58       5.613  -3.536   3.030  1.00  0.00           C  
ATOM    990  C   GLU A  58       6.418  -3.000   4.218  1.00  0.00           C  
ATOM    991  O   GLU A  58       6.458  -3.632   5.276  1.00  0.00           O  
ATOM    992  CB  GLU A  58       6.505  -4.300   2.070  1.00  0.00           C  
ATOM    993  CG  GLU A  58       5.735  -5.101   1.043  1.00  0.00           C  
ATOM    994  CD  GLU A  58       6.611  -5.668   0.009  1.00  0.00           C  
ATOM    995  OE1 GLU A  58       7.790  -5.397   0.042  1.00  0.00           O  
ATOM    996  OE2 GLU A  58       6.114  -6.356  -0.834  1.00  0.00           O1-
ATOM    997  H   GLU A  58       5.186  -2.256   1.346  1.00  0.00           H  
ATOM    998  HA  GLU A  58       4.855  -4.221   3.406  1.00  0.00           H  
ATOM    999 1HB  GLU A  58       7.151  -3.598   1.541  1.00  0.00           H  
ATOM   1000 2HB  GLU A  58       7.142  -4.985   2.630  1.00  0.00           H  
ATOM   1001 1HG  GLU A  58       5.215  -5.912   1.550  1.00  0.00           H  
ATOM   1002 2HG  GLU A  58       4.984  -4.466   0.575  1.00  0.00           H  
ATOM   1003  N   GLU A  59       7.058  -1.851   4.063  1.00  0.00           N  
ATOM   1004  CA  GLU A  59       7.798  -1.243   5.165  1.00  0.00           C  
ATOM   1005  C   GLU A  59       6.870  -0.851   6.289  1.00  0.00           C  
ATOM   1006  O   GLU A  59       7.202  -0.998   7.487  1.00  0.00           O  
ATOM   1007  CB  GLU A  59       8.581  -0.002   4.649  1.00  0.00           C  
ATOM   1008  CG  GLU A  59       9.804  -0.308   3.725  1.00  0.00           C  
ATOM   1009  CD  GLU A  59      10.924  -1.173   4.273  1.00  0.00           C  
ATOM   1010  OE1 GLU A  59      11.469  -0.902   5.360  1.00  0.00           O  
ATOM   1011  OE2 GLU A  59      11.249  -2.164   3.586  1.00  0.00           O1-
ATOM   1012  H   GLU A  59       7.034  -1.388   3.166  1.00  0.00           H  
ATOM   1013  HA  GLU A  59       8.516  -1.984   5.560  1.00  0.00           H  
ATOM   1014 2HB  GLU A  59       8.935   0.602   5.509  1.00  0.00           H  
ATOM   1015 3HB  GLU A  59       7.897   0.676   4.103  1.00  0.00           H  
ATOM   1016 2HG  GLU A  59      10.278   0.622   3.369  1.00  0.00           H  
ATOM   1017 3HG  GLU A  59       9.493  -0.849   2.816  1.00  0.00           H  
ATOM   1018  N   LEU A  60       5.663  -0.381   5.954  1.00  0.00           N  
ATOM   1019  CA  LEU A  60       4.676  -0.018   6.956  1.00  0.00           C  
ATOM   1020  C   LEU A  60       4.156  -1.291   7.621  1.00  0.00           C  
ATOM   1021  O   LEU A  60       3.844  -1.290   8.818  1.00  0.00           O  
ATOM   1022  CB  LEU A  60       3.529   0.756   6.308  1.00  0.00           C  
ATOM   1023  CG  LEU A  60       3.891   2.133   5.713  1.00  0.00           C  
ATOM   1024  CD1 LEU A  60       2.724   2.658   4.943  1.00  0.00           C  
ATOM   1025  CD2 LEU A  60       4.291   3.109   6.789  1.00  0.00           C  
ATOM   1026  H   LEU A  60       5.475  -0.217   4.958  1.00  0.00           H  
ATOM   1027  HA  LEU A  60       5.154   0.585   7.720  1.00  0.00           H  
ATOM   1028 1HB  LEU A  60       3.097   0.145   5.517  1.00  0.00           H  
ATOM   1029 2HB  LEU A  60       2.784   0.920   7.060  1.00  0.00           H  
ATOM   1030  HG  LEU A  60       4.708   2.011   5.037  1.00  0.00           H  
ATOM   1031 1HD1 LEU A  60       3.009   3.603   4.501  1.00  0.00           H  
ATOM   1032 2HD1 LEU A  60       2.462   1.957   4.159  1.00  0.00           H  
ATOM   1033 3HD1 LEU A  60       1.877   2.806   5.590  1.00  0.00           H  
ATOM   1034 1HD2 LEU A  60       4.557   4.055   6.329  1.00  0.00           H  
ATOM   1035 2HD2 LEU A  60       3.470   3.259   7.480  1.00  0.00           H  
ATOM   1036 3HD2 LEU A  60       5.147   2.729   7.316  1.00  0.00           H  
ATOM   1037  N   ALA A  61       4.050  -2.377   6.844  1.00  0.00           N  
ATOM   1038  CA  ALA A  61       3.637  -3.666   7.372  1.00  0.00           C  
ATOM   1039  C   ALA A  61       4.660  -4.169   8.400  1.00  0.00           C  
ATOM   1040  O   ALA A  61       4.281  -4.729   9.434  1.00  0.00           O  
ATOM   1041  CB  ALA A  61       3.486  -4.673   6.247  1.00  0.00           C  
ATOM   1042  H   ALA A  61       4.226  -2.277   5.839  1.00  0.00           H  
ATOM   1043  HA  ALA A  61       2.680  -3.536   7.874  1.00  0.00           H  
ATOM   1044 1HB  ALA A  61       3.168  -5.621   6.651  1.00  0.00           H  
ATOM   1045 2HB  ALA A  61       2.752  -4.308   5.529  1.00  0.00           H  
ATOM   1046 3HB  ALA A  61       4.429  -4.811   5.751  1.00  0.00           H  
ATOM   1047  N   GLU A  62       5.956  -3.943   8.141  1.00  0.00           N  
ATOM   1048  CA  GLU A  62       6.977  -4.338   9.102  1.00  0.00           C  
ATOM   1049  C   GLU A  62       6.835  -3.534  10.388  1.00  0.00           C  
ATOM   1050  O   GLU A  62       6.948  -4.092  11.486  1.00  0.00           O  
ATOM   1051  CB  GLU A  62       8.389  -4.186   8.542  1.00  0.00           C  
ATOM   1052  CG  GLU A  62       9.474  -4.630   9.535  1.00  0.00           C  
ATOM   1053  CD  GLU A  62      10.865  -4.634   8.971  1.00  0.00           C  
ATOM   1054  OE1 GLU A  62      11.020  -4.427   7.794  1.00  0.00           O  
ATOM   1055  OE2 GLU A  62      11.787  -4.832   9.739  1.00  0.00           O1-
ATOM   1056  H   GLU A  62       6.219  -3.560   7.225  1.00  0.00           H  
ATOM   1057  HA  GLU A  62       6.827  -5.389   9.343  1.00  0.00           H  
ATOM   1058 1HB  GLU A  62       8.483  -4.777   7.631  1.00  0.00           H  
ATOM   1059 2HB  GLU A  62       8.568  -3.143   8.278  1.00  0.00           H  
ATOM   1060 1HG  GLU A  62       9.457  -3.951  10.384  1.00  0.00           H  
ATOM   1061 2HG  GLU A  62       9.229  -5.626   9.902  1.00  0.00           H  
ATOM   1062  N   ALA A  63       6.584  -2.221  10.264  1.00  0.00           N  
ATOM   1063  CA  ALA A  63       6.395  -1.384  11.442  1.00  0.00           C  
ATOM   1064  C   ALA A  63       5.175  -1.844  12.233  1.00  0.00           C  
ATOM   1065  O   ALA A  63       5.184  -1.805  13.466  1.00  0.00           O  
ATOM   1066  CB  ALA A  63       6.240   0.075  11.049  1.00  0.00           C  
ATOM   1067  H   ALA A  63       6.568  -1.803   9.325  1.00  0.00           H  
ATOM   1068  HA  ALA A  63       7.267  -1.502  12.077  1.00  0.00           H  
ATOM   1069 1HB  ALA A  63       6.121   0.678  11.942  1.00  0.00           H  
ATOM   1070 2HB  ALA A  63       7.123   0.399  10.500  1.00  0.00           H  
ATOM   1071 3HB  ALA A  63       5.364   0.182  10.416  1.00  0.00           H  
ATOM   1072  N   THR A  64       4.133  -2.288  11.520  1.00  0.00           N  
ATOM   1073  CA  THR A  64       2.895  -2.767  12.123  1.00  0.00           C  
ATOM   1074  C   THR A  64       3.161  -4.017  12.955  1.00  0.00           C  
ATOM   1075  O   THR A  64       2.705  -4.121  14.101  1.00  0.00           O  
ATOM   1076  CB  THR A  64       1.862  -3.112  11.024  1.00  0.00           C  
ATOM   1077  CG2 THR A  64       0.567  -3.626  11.642  1.00  0.00           C  
ATOM   1078  OG1 THR A  64       1.580  -1.938  10.251  1.00  0.00           O  
ATOM   1079  H   THR A  64       4.194  -2.226  10.502  1.00  0.00           H  
ATOM   1080  HA  THR A  64       2.495  -1.993  12.775  1.00  0.00           H  
ATOM   1081  HB  THR A  64       2.253  -3.873  10.378  1.00  0.00           H  
ATOM   1082  HG1 THR A  64       2.411  -1.627   9.811  1.00  0.00           H  
ATOM   1083 1HG2 THR A  64      -0.144  -3.853  10.858  1.00  0.00           H  
ATOM   1084 2HG2 THR A  64       0.751  -4.530  12.229  1.00  0.00           H  
ATOM   1085 3HG2 THR A  64       0.164  -2.864  12.277  1.00  0.00           H  
ATOM   1086  N   LYS A  65       3.922  -4.959  12.382  1.00  0.00           N  
ATOM   1087  CA  LYS A  65       4.273  -6.196  13.063  1.00  0.00           C  
ATOM   1088  C   LYS A  65       5.090  -5.926  14.309  1.00  0.00           C  
ATOM   1089  O   LYS A  65       4.786  -6.458  15.381  1.00  0.00           O  
ATOM   1090  CB  LYS A  65       5.060  -7.103  12.111  1.00  0.00           C  
ATOM   1091  CG  LYS A  65       5.518  -8.462  12.685  1.00  0.00           C  
ATOM   1092  CD  LYS A  65       6.147  -9.318  11.563  1.00  0.00           C  
ATOM   1093  CE  LYS A  65       6.453 -10.777  11.978  1.00  0.00           C  
ATOM   1094  NZ  LYS A  65       7.576 -10.903  12.979  1.00  0.00           N1+
ATOM   1095  H   LYS A  65       4.220  -4.817  11.410  1.00  0.00           H  
ATOM   1096  HA  LYS A  65       3.355  -6.701  13.361  1.00  0.00           H  
ATOM   1097 1HB  LYS A  65       4.457  -7.290  11.224  1.00  0.00           H  
ATOM   1098 2HB  LYS A  65       5.953  -6.571  11.778  1.00  0.00           H  
ATOM   1099 1HG  LYS A  65       6.286  -8.276  13.441  1.00  0.00           H  
ATOM   1100 2HG  LYS A  65       4.707  -8.974  13.168  1.00  0.00           H  
ATOM   1101 1HD  LYS A  65       5.467  -9.344  10.709  1.00  0.00           H  
ATOM   1102 2HD  LYS A  65       7.077  -8.849  11.242  1.00  0.00           H  
ATOM   1103 1HE  LYS A  65       5.552 -11.224  12.399  1.00  0.00           H  
ATOM   1104 2HE  LYS A  65       6.728 -11.329  11.075  1.00  0.00           H  
ATOM   1105 1HZ  LYS A  65       7.724 -11.878  13.180  1.00  0.00           H  
ATOM   1106 2HZ  LYS A  65       8.420 -10.510  12.597  1.00  0.00           H  
ATOM   1107 3HZ  LYS A  65       7.350 -10.423  13.868  1.00  0.00           H  
ATOM   1108  N   ARG A  66       6.100  -5.067  14.184  1.00  0.00           N  
ATOM   1109  CA  ARG A  66       6.955  -4.753  15.310  1.00  0.00           C  
ATOM   1110  C   ARG A  66       6.185  -4.029  16.412  1.00  0.00           C  
ATOM   1111  O   ARG A  66       6.384  -4.318  17.599  1.00  0.00           O  
ATOM   1112  CB  ARG A  66       8.126  -3.939  14.825  1.00  0.00           C  
ATOM   1113  CG  ARG A  66       9.160  -4.724  14.015  1.00  0.00           C  
ATOM   1114  CD  ARG A  66      10.223  -3.832  13.499  1.00  0.00           C  
ATOM   1115  NE  ARG A  66      11.255  -4.538  12.741  1.00  0.00           N  
ATOM   1116  CZ  ARG A  66      12.330  -5.162  13.251  1.00  0.00           C  
ATOM   1117  NH1 ARG A  66      12.568  -5.202  14.557  1.00  0.00           N1+
ATOM   1118  NH2 ARG A  66      13.145  -5.731  12.389  1.00  0.00           N  
ATOM   1119  H   ARG A  66       6.304  -4.657  13.265  1.00  0.00           H  
ATOM   1120  HA  ARG A  66       7.338  -5.692  15.715  1.00  0.00           H  
ATOM   1121 1HB  ARG A  66       7.755  -3.139  14.188  1.00  0.00           H  
ATOM   1122 2HB  ARG A  66       8.635  -3.491  15.678  1.00  0.00           H  
ATOM   1123 1HG  ARG A  66       9.617  -5.479  14.655  1.00  0.00           H  
ATOM   1124 2HG  ARG A  66       8.675  -5.209  13.167  1.00  0.00           H  
ATOM   1125 1HD  ARG A  66       9.737  -3.147  12.815  1.00  0.00           H  
ATOM   1126 2HD  ARG A  66      10.691  -3.270  14.302  1.00  0.00           H  
ATOM   1127  HE  ARG A  66      11.185  -4.561  11.712  1.00  0.00           H  
ATOM   1128 1HH1 ARG A  66      11.929  -4.744  15.227  1.00  0.00           H  
ATOM   1129 2HH1 ARG A  66      13.385  -5.674  14.910  1.00  0.00           H  
ATOM   1130 1HH2 ARG A  66      12.910  -5.652  11.384  1.00  0.00           H  
ATOM   1131 2HH2 ARG A  66      13.973  -6.215  12.696  1.00  0.00           H  
ATOM   1132  N   LEU A  67       5.269  -3.127  16.029  1.00  0.00           N  
ATOM   1133  CA  LEU A  67       4.472  -2.405  16.998  1.00  0.00           C  
ATOM   1134  C   LEU A  67       3.643  -3.396  17.788  1.00  0.00           C  
ATOM   1135  O   LEU A  67       3.598  -3.315  19.013  1.00  0.00           O  
ATOM   1136  CB  LEU A  67       3.532  -1.402  16.310  1.00  0.00           C  
ATOM   1137  CG  LEU A  67       2.756  -0.408  17.227  1.00  0.00           C  
ATOM   1138  CD1 LEU A  67       2.387   0.805  16.384  1.00  0.00           C  
ATOM   1139  CD2 LEU A  67       1.486  -1.044  17.825  1.00  0.00           C  
ATOM   1140  H   LEU A  67       5.160  -2.890  15.040  1.00  0.00           H  
ATOM   1141  HA  LEU A  67       5.137  -1.876  17.679  1.00  0.00           H  
ATOM   1142 1HB  LEU A  67       4.127  -0.811  15.614  1.00  0.00           H  
ATOM   1143 2HB  LEU A  67       2.802  -1.963  15.724  1.00  0.00           H  
ATOM   1144  HG  LEU A  67       3.414  -0.078  18.032  1.00  0.00           H  
ATOM   1145 1HD1 LEU A  67       1.898   1.542  16.987  1.00  0.00           H  
ATOM   1146 2HD1 LEU A  67       3.265   1.230  15.985  1.00  0.00           H  
ATOM   1147 3HD1 LEU A  67       1.732   0.505  15.566  1.00  0.00           H  
ATOM   1148 1HD2 LEU A  67       1.000  -0.328  18.431  1.00  0.00           H  
ATOM   1149 2HD2 LEU A  67       0.829  -1.353  17.026  1.00  0.00           H  
ATOM   1150 3HD2 LEU A  67       1.689  -1.878  18.432  1.00  0.00           H  
ATOM   1151  N   LEU A  68       2.971  -4.336  17.102  1.00  0.00           N  
ATOM   1152  CA  LEU A  68       2.130  -5.310  17.791  1.00  0.00           C  
ATOM   1153  C   LEU A  68       2.924  -6.137  18.784  1.00  0.00           C  
ATOM   1154  O   LEU A  68       2.486  -6.371  19.913  1.00  0.00           O  
ATOM   1155  CB  LEU A  68       1.512  -6.310  16.805  1.00  0.00           C  
ATOM   1156  CG  LEU A  68       0.626  -7.448  17.443  1.00  0.00           C  
ATOM   1157  CD1 LEU A  68      -0.659  -6.854  18.107  1.00  0.00           C  
ATOM   1158  CD2 LEU A  68       0.348  -8.510  16.390  1.00  0.00           C  
ATOM   1159  H   LEU A  68       3.018  -4.348  16.076  1.00  0.00           H  
ATOM   1160  HA  LEU A  68       1.351  -4.766  18.318  1.00  0.00           H  
ATOM   1161 1HB  LEU A  68       0.897  -5.754  16.100  1.00  0.00           H  
ATOM   1162 2HB  LEU A  68       2.320  -6.783  16.245  1.00  0.00           H  
ATOM   1163  HG  LEU A  68       1.189  -7.919  18.236  1.00  0.00           H  
ATOM   1164 1HD1 LEU A  68      -1.236  -7.652  18.566  1.00  0.00           H  
ATOM   1165 2HD1 LEU A  68      -0.384  -6.132  18.881  1.00  0.00           H  
ATOM   1166 3HD1 LEU A  68      -1.270  -6.364  17.351  1.00  0.00           H  
ATOM   1167 1HD2 LEU A  68      -0.202  -9.318  16.831  1.00  0.00           H  
ATOM   1168 2HD2 LEU A  68      -0.215  -8.098  15.572  1.00  0.00           H  
ATOM   1169 3HD2 LEU A  68       1.298  -8.896  16.019  1.00  0.00           H  
ATOM   1170  N   GLU A  69       4.110  -6.590  18.380  1.00  0.00           N  
ATOM   1171  CA  GLU A  69       4.923  -7.426  19.252  1.00  0.00           C  
ATOM   1172  C   GLU A  69       5.295  -6.689  20.538  1.00  0.00           C  
ATOM   1173  O   GLU A  69       5.310  -7.293  21.612  1.00  0.00           O  
ATOM   1174  CB  GLU A  69       6.164  -7.882  18.487  1.00  0.00           C  
ATOM   1175  CG  GLU A  69       5.850  -8.891  17.381  1.00  0.00           C  
ATOM   1176  CD  GLU A  69       7.006  -9.164  16.459  1.00  0.00           C  
ATOM   1177  OE1 GLU A  69       8.025  -8.536  16.610  1.00  0.00           O  
ATOM   1178  OE2 GLU A  69       6.853  -9.998  15.580  1.00  0.00           O1-
ATOM   1179  H   GLU A  69       4.429  -6.396  17.422  1.00  0.00           H  
ATOM   1180  HA  GLU A  69       4.339  -8.306  19.522  1.00  0.00           H  
ATOM   1181 1HB  GLU A  69       6.640  -7.014  18.028  1.00  0.00           H  
ATOM   1182 2HB  GLU A  69       6.880  -8.328  19.176  1.00  0.00           H  
ATOM   1183 1HG  GLU A  69       5.550  -9.827  17.847  1.00  0.00           H  
ATOM   1184 2HG  GLU A  69       5.005  -8.531  16.800  1.00  0.00           H  
ATOM   1185  N   ILE A  70       5.570  -5.388  20.436  1.00  0.00           N  
ATOM   1186  CA  ILE A  70       5.869  -4.575  21.609  1.00  0.00           C  
ATOM   1187  C   ILE A  70       4.616  -4.226  22.431  1.00  0.00           C  
ATOM   1188  O   ILE A  70       4.646  -4.271  23.664  1.00  0.00           O  
ATOM   1189  CB  ILE A  70       6.589  -3.269  21.199  1.00  0.00           C  
ATOM   1190  CG1 ILE A  70       7.984  -3.618  20.632  1.00  0.00           C  
ATOM   1191  CG2 ILE A  70       6.670  -2.288  22.388  1.00  0.00           C  
ATOM   1192  CD1 ILE A  70       8.708  -2.471  19.940  1.00  0.00           C  
ATOM   1193  H   ILE A  70       5.613  -4.975  19.495  1.00  0.00           H  
ATOM   1194  HA  ILE A  70       6.542  -5.145  22.247  1.00  0.00           H  
ATOM   1195  HB  ILE A  70       6.029  -2.800  20.383  1.00  0.00           H  
ATOM   1196 1HG1 ILE A  70       8.606  -3.977  21.442  1.00  0.00           H  
ATOM   1197 2HG1 ILE A  70       7.871  -4.421  19.902  1.00  0.00           H  
ATOM   1198 1HG2 ILE A  70       7.168  -1.380  22.083  1.00  0.00           H  
ATOM   1199 2HG2 ILE A  70       5.679  -2.027  22.745  1.00  0.00           H  
ATOM   1200 3HG2 ILE A  70       7.223  -2.754  23.195  1.00  0.00           H  
ATOM   1201 1HD1 ILE A  70       9.659  -2.837  19.584  1.00  0.00           H  
ATOM   1202 2HD1 ILE A  70       8.117  -2.119  19.094  1.00  0.00           H  
ATOM   1203 3HD1 ILE A  70       8.884  -1.656  20.625  1.00  0.00           H  
ATOM   1204  N   ALA A  71       3.561  -3.782  21.745  1.00  0.00           N  
ATOM   1205  CA  ALA A  71       2.291  -3.335  22.331  1.00  0.00           C  
ATOM   1206  C   ALA A  71       1.387  -4.416  22.984  1.00  0.00           C  
ATOM   1207  O   ALA A  71       0.702  -4.108  23.965  1.00  0.00           O  
ATOM   1208  CB  ALA A  71       1.504  -2.628  21.251  1.00  0.00           C  
ATOM   1209  H   ALA A  71       3.635  -3.754  20.733  1.00  0.00           H  
ATOM   1210  HA  ALA A  71       2.536  -2.609  23.108  1.00  0.00           H  
ATOM   1211 1HB  ALA A  71       0.612  -2.231  21.677  1.00  0.00           H  
ATOM   1212 2HB  ALA A  71       2.106  -1.822  20.839  1.00  0.00           H  
ATOM   1213 3HB  ALA A  71       1.253  -3.335  20.465  1.00  0.00           H  
ATOM   1214  N   GLY A  72       1.355  -5.660  22.440  1.00  0.00           N  
ATOM   1215  CA  GLY A  72       0.520  -6.775  22.913  1.00  0.00           C  
ATOM   1216  C   GLY A  72       1.223  -7.669  23.943  1.00  0.00           C  
ATOM   1217  O   GLY A  72       0.652  -7.957  24.995  1.00  0.00           O  
ATOM   1218  OXT GLY A  72       2.232  -8.300  23.627  1.00  0.00           O1-
ATOM   1219  H   GLY A  72       1.940  -5.845  21.621  1.00  0.00           H  
ATOM   1220 1HA  GLY A  72      -0.407  -6.391  23.340  1.00  0.00           H  
ATOM   1221 2HA  GLY A  72       0.235  -7.375  22.056  1.00  0.00           H  
ATOM   1222  N   SER B  73      -8.407   9.845  25.115  1.00  0.00           N  
ATOM   1223  CA  SER B  73      -9.694  10.165  24.471  1.00  0.00           C  
ATOM   1224  C   SER B  73      -9.585  10.493  22.941  1.00  0.00           C  
ATOM   1225  O   SER B  73     -10.300   9.877  22.136  1.00  0.00           O  
ATOM   1226  CB  SER B  73     -10.380  11.313  25.241  1.00  0.00           C  
ATOM   1227  OG  SER B  73     -10.700  10.907  26.535  1.00  0.00           O  
ATOM   1228 1H   SER B  73      -8.580   9.507  26.052  1.00  0.00           H  
ATOM   1229 2H   SER B  73      -7.975   9.105  24.566  1.00  0.00           H  
ATOM   1230 3H   SER B  73      -7.796  10.648  25.157  1.00  0.00           H  
ATOM   1231  HA  SER B  73     -10.331   9.278  24.570  1.00  0.00           H  
ATOM   1232 1HB  SER B  73      -9.735  12.200  25.285  1.00  0.00           H  
ATOM   1233 2HB  SER B  73     -11.301  11.614  24.732  1.00  0.00           H  
ATOM   1234  HG  SER B  73     -11.127  11.665  26.960  1.00  0.00           H  
ATOM   1235  N   GLU B  74      -8.713  11.464  22.567  1.00  0.00           N  
ATOM   1236  CA  GLU B  74      -8.505  11.944  21.190  1.00  0.00           C  
ATOM   1237  C   GLU B  74      -7.845  10.924  20.270  1.00  0.00           C  
ATOM   1238  O   GLU B  74      -8.250  10.764  19.121  1.00  0.00           O  
ATOM   1239  CB  GLU B  74      -7.653  13.209  21.240  1.00  0.00           C  
ATOM   1240  CG  GLU B  74      -8.333  14.396  21.934  1.00  0.00           C  
ATOM   1241  CD  GLU B  74      -8.303  14.293  23.453  1.00  0.00           C  
ATOM   1242  OE1 GLU B  74      -7.665  13.378  23.959  1.00  0.00           O  
ATOM   1243  OE2 GLU B  74      -8.925  15.092  24.099  1.00  0.00           O1-
ATOM   1244  H   GLU B  74      -8.172  11.939  23.291  1.00  0.00           H  
ATOM   1245  HA  GLU B  74      -9.479  12.199  20.760  1.00  0.00           H  
ATOM   1246 1HB  GLU B  74      -6.719  12.999  21.759  1.00  0.00           H  
ATOM   1247 2HB  GLU B  74      -7.399  13.514  20.225  1.00  0.00           H  
ATOM   1248 1HG  GLU B  74      -7.833  15.316  21.632  1.00  0.00           H  
ATOM   1249 2HG  GLU B  74      -9.368  14.451  21.599  1.00  0.00           H  
ATOM   1250  N   LEU B  75      -6.849  10.209  20.784  1.00  0.00           N  
ATOM   1251  CA  LEU B  75      -6.162   9.240  19.956  1.00  0.00           C  
ATOM   1252  C   LEU B  75      -7.099   8.093  19.611  1.00  0.00           C  
ATOM   1253  O   LEU B  75      -7.093   7.616  18.480  1.00  0.00           O  
ATOM   1254  CB  LEU B  75      -4.918   8.731  20.687  1.00  0.00           C  
ATOM   1255  CG  LEU B  75      -3.754   9.752  20.897  1.00  0.00           C  
ATOM   1256  CD1 LEU B  75      -2.752   9.154  21.832  1.00  0.00           C  
ATOM   1257  CD2 LEU B  75      -3.048  10.047  19.571  1.00  0.00           C  
ATOM   1258  H   LEU B  75      -6.561  10.365  21.737  1.00  0.00           H  
ATOM   1259  HA  LEU B  75      -5.870   9.721  19.026  1.00  0.00           H  
ATOM   1260 1HB  LEU B  75      -5.228   8.375  21.669  1.00  0.00           H  
ATOM   1261 2HB  LEU B  75      -4.516   7.890  20.123  1.00  0.00           H  
ATOM   1262  HG  LEU B  75      -4.148  10.673  21.328  1.00  0.00           H  
ATOM   1263 1HD1 LEU B  75      -1.929   9.853  21.989  1.00  0.00           H  
ATOM   1264 2HD1 LEU B  75      -3.221   8.922  22.790  1.00  0.00           H  
ATOM   1265 3HD1 LEU B  75      -2.378   8.267  21.384  1.00  0.00           H  
ATOM   1266 1HD2 LEU B  75      -2.225  10.748  19.741  1.00  0.00           H  
ATOM   1267 2HD2 LEU B  75      -2.640   9.116  19.161  1.00  0.00           H  
ATOM   1268 3HD2 LEU B  75      -3.740  10.486  18.859  1.00  0.00           H  
ATOM   1269  N   GLU B  76      -7.941   7.679  20.558  1.00  0.00           N  
ATOM   1270  CA  GLU B  76      -8.866   6.587  20.311  1.00  0.00           C  
ATOM   1271  C   GLU B  76      -9.906   6.974  19.254  1.00  0.00           C  
ATOM   1272  O   GLU B  76     -10.233   6.158  18.378  1.00  0.00           O  
ATOM   1273  CB  GLU B  76      -9.537   6.177  21.619  1.00  0.00           C  
ATOM   1274  CG  GLU B  76      -8.576   5.561  22.655  1.00  0.00           C  
ATOM   1275  CD  GLU B  76      -7.771   6.601  23.432  1.00  0.00           C  
ATOM   1276  OE1 GLU B  76      -8.005   7.775  23.229  1.00  0.00           O  
ATOM   1277  OE2 GLU B  76      -6.938   6.232  24.211  1.00  0.00           O1-
ATOM   1278  H   GLU B  76      -7.903   8.087  21.493  1.00  0.00           H  
ATOM   1279  HA  GLU B  76      -8.299   5.737  19.934  1.00  0.00           H  
ATOM   1280 1HB  GLU B  76     -10.014   7.050  22.069  1.00  0.00           H  
ATOM   1281 2HB  GLU B  76     -10.321   5.449  21.411  1.00  0.00           H  
ATOM   1282 1HG  GLU B  76      -9.154   4.964  23.359  1.00  0.00           H  
ATOM   1283 2HG  GLU B  76      -7.899   4.899  22.136  1.00  0.00           H  
ATOM   1284  N   GLU B  77     -10.392   8.229  19.292  1.00  0.00           N  
ATOM   1285  CA  GLU B  77     -11.360   8.664  18.290  1.00  0.00           C  
ATOM   1286  C   GLU B  77     -10.712   8.716  16.907  1.00  0.00           C  
ATOM   1287  O   GLU B  77     -11.346   8.348  15.910  1.00  0.00           O  
ATOM   1288  CB  GLU B  77     -11.949  10.034  18.638  1.00  0.00           C  
ATOM   1289  CG  GLU B  77     -12.871  10.050  19.864  1.00  0.00           C  
ATOM   1290  CD  GLU B  77     -14.108   9.201  19.711  1.00  0.00           C  
ATOM   1291  OE1 GLU B  77     -14.776   9.313  18.714  1.00  0.00           O  
ATOM   1292  OE2 GLU B  77     -14.366   8.403  20.596  1.00  0.00           O1-
ATOM   1293  H   GLU B  77     -10.145   8.851  20.071  1.00  0.00           H  
ATOM   1294  HA  GLU B  77     -12.171   7.941  18.256  1.00  0.00           H  
ATOM   1295 1HB  GLU B  77     -11.131  10.732  18.832  1.00  0.00           H  
ATOM   1296 2HB  GLU B  77     -12.509  10.417  17.786  1.00  0.00           H  
ATOM   1297 1HG  GLU B  77     -12.315   9.680  20.716  1.00  0.00           H  
ATOM   1298 2HG  GLU B  77     -13.160  11.078  20.075  1.00  0.00           H  
ATOM   1299  N   GLU B  78      -9.435   9.117  16.846  1.00  0.00           N  
ATOM   1300  CA  GLU B  78      -8.735   9.168  15.570  1.00  0.00           C  
ATOM   1301  C   GLU B  78      -8.536   7.760  14.991  1.00  0.00           C  
ATOM   1302  O   GLU B  78      -8.650   7.577  13.776  1.00  0.00           O  
ATOM   1303  CB  GLU B  78      -7.414   9.922  15.714  1.00  0.00           C  
ATOM   1304  CG  GLU B  78      -7.567  11.420  15.923  1.00  0.00           C  
ATOM   1305  CD  GLU B  78      -8.163  12.072  14.716  1.00  0.00           C  
ATOM   1306  OE1 GLU B  78      -7.714  11.758  13.639  1.00  0.00           O  
ATOM   1307  OE2 GLU B  78      -9.069  12.857  14.845  1.00  0.00           O1-
ATOM   1308  H   GLU B  78      -8.977   9.470  17.695  1.00  0.00           H  
ATOM   1309  HA  GLU B  78      -9.353   9.729  14.870  1.00  0.00           H  
ATOM   1310 1HB  GLU B  78      -6.832   9.507  16.537  1.00  0.00           H  
ATOM   1311 2HB  GLU B  78      -6.851   9.816  14.813  1.00  0.00           H  
ATOM   1312 1HG  GLU B  78      -8.220  11.599  16.770  1.00  0.00           H  
ATOM   1313 2HG  GLU B  78      -6.593  11.855  16.143  1.00  0.00           H  
ATOM   1314  N   ILE B  79      -8.300   6.759  15.841  1.00  0.00           N  
ATOM   1315  CA  ILE B  79      -8.164   5.382  15.361  1.00  0.00           C  
ATOM   1316  C   ILE B  79      -9.479   4.896  14.754  1.00  0.00           C  
ATOM   1317  O   ILE B  79      -9.484   4.236  13.707  1.00  0.00           O  
ATOM   1318  CB  ILE B  79      -7.727   4.423  16.491  1.00  0.00           C  
ATOM   1319  CG1 ILE B  79      -6.329   4.781  17.018  1.00  0.00           C  
ATOM   1320  CG2 ILE B  79      -7.780   2.952  16.022  1.00  0.00           C  
ATOM   1321  CD1 ILE B  79      -5.231   4.683  16.038  1.00  0.00           C  
ATOM   1322  H   ILE B  79      -8.145   6.990  16.831  1.00  0.00           H  
ATOM   1323  HA  ILE B  79      -7.430   5.368  14.559  1.00  0.00           H  
ATOM   1324  HB  ILE B  79      -8.412   4.545  17.334  1.00  0.00           H  
ATOM   1325 1HG1 ILE B  79      -6.335   5.763  17.377  1.00  0.00           H  
ATOM   1326 2HG1 ILE B  79      -6.118   4.144  17.834  1.00  0.00           H  
ATOM   1327 1HG2 ILE B  79      -7.494   2.302  16.829  1.00  0.00           H  
ATOM   1328 2HG2 ILE B  79      -8.779   2.713  15.722  1.00  0.00           H  
ATOM   1329 3HG2 ILE B  79      -7.118   2.787  15.182  1.00  0.00           H  
ATOM   1330 1HD1 ILE B  79      -4.299   4.919  16.521  1.00  0.00           H  
ATOM   1331 2HD1 ILE B  79      -5.179   3.699  15.669  1.00  0.00           H  
ATOM   1332 3HD1 ILE B  79      -5.384   5.366  15.218  1.00  0.00           H  
ATOM   1333  N   LYS B  80     -10.599   5.186  15.424  1.00  0.00           N  
ATOM   1334  CA  LYS B  80     -11.894   4.794  14.882  1.00  0.00           C  
ATOM   1335  C   LYS B  80     -12.165   5.492  13.541  1.00  0.00           C  
ATOM   1336  O   LYS B  80     -12.724   4.878  12.620  1.00  0.00           O  
ATOM   1337  CB  LYS B  80     -13.000   5.090  15.884  1.00  0.00           C  
ATOM   1338  CG  LYS B  80     -12.993   4.159  17.102  1.00  0.00           C  
ATOM   1339  CD  LYS B  80     -14.229   4.357  17.986  1.00  0.00           C  
ATOM   1340  CE  LYS B  80     -14.146   5.668  18.761  1.00  0.00           C  
ATOM   1341  NZ  LYS B  80     -15.257   5.834  19.743  1.00  0.00           N1+
ATOM   1342  H   LYS B  80     -10.531   5.672  16.326  1.00  0.00           H  
ATOM   1343  HA  LYS B  80     -11.877   3.720  14.700  1.00  0.00           H  
ATOM   1344 1HB  LYS B  80     -12.877   6.116  16.232  1.00  0.00           H  
ATOM   1345 2HB  LYS B  80     -13.969   5.020  15.393  1.00  0.00           H  
ATOM   1346 1HG  LYS B  80     -12.961   3.125  16.762  1.00  0.00           H  
ATOM   1347 2HG  LYS B  80     -12.095   4.352  17.692  1.00  0.00           H  
ATOM   1348 1HD  LYS B  80     -15.127   4.366  17.368  1.00  0.00           H  
ATOM   1349 2HD  LYS B  80     -14.303   3.532  18.694  1.00  0.00           H  
ATOM   1350 1HE  LYS B  80     -13.195   5.703  19.295  1.00  0.00           H  
ATOM   1351 2HE  LYS B  80     -14.190   6.502  18.066  1.00  0.00           H  
ATOM   1352 1HZ  LYS B  80     -15.101   6.749  20.209  1.00  0.00           H  
ATOM   1353 2HZ  LYS B  80     -16.144   5.840  19.270  1.00  0.00           H  
ATOM   1354 3HZ  LYS B  80     -15.240   5.097  20.425  1.00  0.00           H  
ATOM   1355  N   ARG B  81     -11.756   6.770  13.422  1.00  0.00           N  
ATOM   1356  CA  ARG B  81     -11.924   7.515  12.179  1.00  0.00           C  
ATOM   1357  C   ARG B  81     -11.175   6.822  11.043  1.00  0.00           C  
ATOM   1358  O   ARG B  81     -11.726   6.666   9.944  1.00  0.00           O  
ATOM   1359  CB  ARG B  81     -11.424   8.948  12.309  1.00  0.00           C  
ATOM   1360  CG  ARG B  81     -11.631   9.805  11.062  1.00  0.00           C  
ATOM   1361  CD  ARG B  81     -11.104  11.205  11.218  1.00  0.00           C  
ATOM   1362  NE  ARG B  81      -9.635  11.265  11.378  1.00  0.00           N  
ATOM   1363  CZ  ARG B  81      -8.723  11.135  10.392  1.00  0.00           C  
ATOM   1364  NH1 ARG B  81      -9.080  10.899   9.149  1.00  0.00           N1+
ATOM   1365  NH2 ARG B  81      -7.454  11.262  10.716  1.00  0.00           N  
ATOM   1366  H   ARG B  81     -11.370   7.244  14.246  1.00  0.00           H  
ATOM   1367  HA  ARG B  81     -12.985   7.542  11.933  1.00  0.00           H  
ATOM   1368 1HB  ARG B  81     -11.912   9.434  13.152  1.00  0.00           H  
ATOM   1369 2HB  ARG B  81     -10.358   8.939  12.517  1.00  0.00           H  
ATOM   1370 1HG  ARG B  81     -11.128   9.338  10.216  1.00  0.00           H  
ATOM   1371 2HG  ARG B  81     -12.698   9.867  10.848  1.00  0.00           H  
ATOM   1372 1HD  ARG B  81     -11.382  11.800  10.350  1.00  0.00           H  
ATOM   1373 2HD  ARG B  81     -11.552  11.647  12.110  1.00  0.00           H  
ATOM   1374  HE  ARG B  81      -9.243  11.477  12.313  1.00  0.00           H  
ATOM   1375 1HH1 ARG B  81     -10.059  10.807   8.905  1.00  0.00           H  
ATOM   1376 2HH1 ARG B  81      -8.376  10.813   8.420  1.00  0.00           H  
ATOM   1377 1HH2 ARG B  81      -7.234  11.458  11.705  1.00  0.00           H  
ATOM   1378 2HH2 ARG B  81      -6.729  11.178  10.020  1.00  0.00           H  
ATOM   1379  N   ILE B  82      -9.946   6.369  11.321  1.00  0.00           N  
ATOM   1380  CA  ILE B  82      -9.173   5.670  10.308  1.00  0.00           C  
ATOM   1381  C   ILE B  82      -9.868   4.400   9.899  1.00  0.00           C  
ATOM   1382  O   ILE B  82      -9.925   4.091   8.708  1.00  0.00           O  
ATOM   1383  CB  ILE B  82      -7.776   5.249  10.797  1.00  0.00           C  
ATOM   1384  CG1 ILE B  82      -6.842   6.487  11.104  1.00  0.00           C  
ATOM   1385  CG2 ILE B  82      -7.162   4.273   9.764  1.00  0.00           C  
ATOM   1386  CD1 ILE B  82      -6.481   7.395   9.932  1.00  0.00           C  
ATOM   1387  H   ILE B  82      -9.538   6.586  12.237  1.00  0.00           H  
ATOM   1388  HA  ILE B  82      -9.086   6.308   9.431  1.00  0.00           H  
ATOM   1389  HB  ILE B  82      -7.882   4.723  11.745  1.00  0.00           H  
ATOM   1390 1HG1 ILE B  82      -7.336   7.101  11.836  1.00  0.00           H  
ATOM   1391 2HG1 ILE B  82      -5.921   6.115  11.534  1.00  0.00           H  
ATOM   1392 1HG2 ILE B  82      -6.252   3.960  10.094  1.00  0.00           H  
ATOM   1393 2HG2 ILE B  82      -7.767   3.390   9.618  1.00  0.00           H  
ATOM   1394 3HG2 ILE B  82      -7.052   4.774   8.834  1.00  0.00           H  
ATOM   1395 1HD1 ILE B  82      -5.844   8.200  10.297  1.00  0.00           H  
ATOM   1396 2HD1 ILE B  82      -5.936   6.830   9.176  1.00  0.00           H  
ATOM   1397 3HD1 ILE B  82      -7.380   7.825   9.488  1.00  0.00           H  
ATOM   1398  N   ARG B  83     -10.388   3.642  10.866  1.00  0.00           N  
ATOM   1399  CA  ARG B  83     -11.039   2.396  10.519  1.00  0.00           C  
ATOM   1400  C   ARG B  83     -12.113   2.636   9.471  1.00  0.00           C  
ATOM   1401  O   ARG B  83     -12.202   1.885   8.493  1.00  0.00           O  
ATOM   1402  CB  ARG B  83     -11.701   1.773  11.726  1.00  0.00           C  
ATOM   1403  CG  ARG B  83     -12.288   0.409  11.483  1.00  0.00           C  
ATOM   1404  CD  ARG B  83     -12.962  -0.100  12.672  1.00  0.00           C  
ATOM   1405  NE  ARG B  83     -13.392  -1.470  12.483  1.00  0.00           N  
ATOM   1406  CZ  ARG B  83     -14.539  -1.882  11.929  1.00  0.00           C  
ATOM   1407  NH1 ARG B  83     -15.458  -1.039  11.490  1.00  0.00           N1+
ATOM   1408  NH2 ARG B  83     -14.704  -3.175  11.836  1.00  0.00           N  
ATOM   1409  H   ARG B  83     -10.271   3.921  11.848  1.00  0.00           H  
ATOM   1410  HA  ARG B  83     -10.294   1.710  10.119  1.00  0.00           H  
ATOM   1411 1HB  ARG B  83     -10.994   1.715  12.536  1.00  0.00           H  
ATOM   1412 2HB  ARG B  83     -12.511   2.413  12.062  1.00  0.00           H  
ATOM   1413 1HG  ARG B  83     -13.013   0.449  10.668  1.00  0.00           H  
ATOM   1414 2HG  ARG B  83     -11.490  -0.289  11.222  1.00  0.00           H  
ATOM   1415 1HD  ARG B  83     -12.291  -0.061  13.499  1.00  0.00           H  
ATOM   1416 2HD  ARG B  83     -13.830   0.512  12.896  1.00  0.00           H  
ATOM   1417  HE  ARG B  83     -12.749  -2.227  12.768  1.00  0.00           H  
ATOM   1418 1HH1 ARG B  83     -15.314  -0.048  11.553  1.00  0.00           H  
ATOM   1419 2HH1 ARG B  83     -16.308  -1.392  11.058  1.00  0.00           H  
ATOM   1420 1HH2 ARG B  83     -13.938  -3.776  12.182  1.00  0.00           H  
ATOM   1421 2HH2 ARG B  83     -15.535  -3.562  11.416  1.00  0.00           H  
ATOM   1422  N   LYS B  84     -12.915   3.693   9.662  1.00  0.00           N  
ATOM   1423  CA  LYS B  84     -13.955   4.011   8.696  1.00  0.00           C  
ATOM   1424  C   LYS B  84     -13.353   4.333   7.326  1.00  0.00           C  
ATOM   1425  O   LYS B  84     -13.846   3.829   6.312  1.00  0.00           O  
ATOM   1426  CB  LYS B  84     -14.815   5.181   9.184  1.00  0.00           C  
ATOM   1427  CG  LYS B  84     -15.993   5.556   8.253  1.00  0.00           C  
ATOM   1428  CD  LYS B  84     -16.840   6.693   8.859  1.00  0.00           C  
ATOM   1429  CE  LYS B  84     -18.104   7.003   8.029  1.00  0.00           C  
ATOM   1430  NZ  LYS B  84     -17.789   7.575   6.679  1.00  0.00           N1+
ATOM   1431  H   LYS B  84     -12.812   4.239  10.529  1.00  0.00           H  
ATOM   1432  HA  LYS B  84     -14.594   3.135   8.583  1.00  0.00           H  
ATOM   1433 1HB  LYS B  84     -15.217   4.944  10.169  1.00  0.00           H  
ATOM   1434 2HB  LYS B  84     -14.184   6.064   9.298  1.00  0.00           H  
ATOM   1435 1HG  LYS B  84     -15.600   5.877   7.283  1.00  0.00           H  
ATOM   1436 2HG  LYS B  84     -16.622   4.679   8.095  1.00  0.00           H  
ATOM   1437 1HD  LYS B  84     -17.145   6.418   9.869  1.00  0.00           H  
ATOM   1438 2HD  LYS B  84     -16.231   7.595   8.917  1.00  0.00           H  
ATOM   1439 1HE  LYS B  84     -18.676   6.087   7.897  1.00  0.00           H  
ATOM   1440 2HE  LYS B  84     -18.711   7.722   8.578  1.00  0.00           H  
ATOM   1441 1HZ  LYS B  84     -18.637   7.763   6.175  1.00  0.00           H  
ATOM   1442 2HZ  LYS B  84     -17.267   8.429   6.769  1.00  0.00           H  
ATOM   1443 3HZ  LYS B  84     -17.231   6.910   6.126  1.00  0.00           H  
ATOM   1444  N   GLU B  85     -12.273   5.133   7.286  1.00  0.00           N  
ATOM   1445  CA  GLU B  85     -11.668   5.475   5.996  1.00  0.00           C  
ATOM   1446  C   GLU B  85     -11.115   4.240   5.278  1.00  0.00           C  
ATOM   1447  O   GLU B  85     -11.231   4.126   4.054  1.00  0.00           O  
ATOM   1448  CB  GLU B  85     -10.544   6.501   6.151  1.00  0.00           C  
ATOM   1449  CG  GLU B  85     -10.968   7.914   6.527  1.00  0.00           C  
ATOM   1450  CD  GLU B  85      -9.778   8.830   6.597  1.00  0.00           C  
ATOM   1451  OE1 GLU B  85      -8.704   8.322   6.745  1.00  0.00           O  
ATOM   1452  OE2 GLU B  85      -9.938  10.025   6.477  1.00  0.00           O1-
ATOM   1453  H   GLU B  85     -11.929   5.553   8.160  1.00  0.00           H  
ATOM   1454  HA  GLU B  85     -12.444   5.913   5.365  1.00  0.00           H  
ATOM   1455 1HB  GLU B  85      -9.833   6.147   6.899  1.00  0.00           H  
ATOM   1456 2HB  GLU B  85     -10.022   6.582   5.219  1.00  0.00           H  
ATOM   1457 1HG  GLU B  85     -11.673   8.289   5.785  1.00  0.00           H  
ATOM   1458 2HG  GLU B  85     -11.470   7.890   7.496  1.00  0.00           H  
ATOM   1459  N   ILE B  86     -10.537   3.308   6.034  1.00  0.00           N  
ATOM   1460  CA  ILE B  86     -10.015   2.075   5.460  1.00  0.00           C  
ATOM   1461  C   ILE B  86     -11.133   1.203   4.907  1.00  0.00           C  
ATOM   1462  O   ILE B  86     -10.955   0.613   3.835  1.00  0.00           O  
ATOM   1463  CB  ILE B  86      -9.149   1.301   6.460  1.00  0.00           C  
ATOM   1464  CG1 ILE B  86      -7.836   2.132   6.790  1.00  0.00           C  
ATOM   1465  CG2 ILE B  86      -8.818  -0.121   5.871  1.00  0.00           C  
ATOM   1466  CD1 ILE B  86      -6.803   2.299   5.618  1.00  0.00           C  
ATOM   1467  H   ILE B  86     -10.444   3.504   7.034  1.00  0.00           H  
ATOM   1468  HA  ILE B  86      -9.389   2.338   4.622  1.00  0.00           H  
ATOM   1469  HB  ILE B  86      -9.701   1.188   7.396  1.00  0.00           H  
ATOM   1470 1HG1 ILE B  86      -8.148   3.126   7.082  1.00  0.00           H  
ATOM   1471 2HG1 ILE B  86      -7.368   1.700   7.624  1.00  0.00           H  
ATOM   1472 1HG2 ILE B  86      -8.235  -0.689   6.564  1.00  0.00           H  
ATOM   1473 2HG2 ILE B  86      -9.725  -0.656   5.685  1.00  0.00           H  
ATOM   1474 3HG2 ILE B  86      -8.274  -0.029   4.934  1.00  0.00           H  
ATOM   1475 1HD1 ILE B  86      -5.960   2.883   5.960  1.00  0.00           H  
ATOM   1476 2HD1 ILE B  86      -6.433   1.324   5.300  1.00  0.00           H  
ATOM   1477 3HD1 ILE B  86      -7.254   2.802   4.771  1.00  0.00           H  
ATOM   1478  N   GLU B  87     -12.262   1.067   5.614  1.00  0.00           N  
ATOM   1479  CA  GLU B  87     -13.336   0.272   5.033  1.00  0.00           C  
ATOM   1480  C   GLU B  87     -13.841   0.931   3.744  1.00  0.00           C  
ATOM   1481  O   GLU B  87     -14.142   0.225   2.774  1.00  0.00           O  
ATOM   1482  CB  GLU B  87     -14.503   0.052   5.997  1.00  0.00           C  
ATOM   1483  CG  GLU B  87     -14.228  -0.908   7.157  1.00  0.00           C  
ATOM   1484  CD  GLU B  87     -15.465  -1.137   8.006  1.00  0.00           C  
ATOM   1485  OE1 GLU B  87     -16.344  -0.303   7.978  1.00  0.00           O  
ATOM   1486  OE2 GLU B  87     -15.550  -2.161   8.646  1.00  0.00           O1-
ATOM   1487  H   GLU B  87     -12.352   1.494   6.545  1.00  0.00           H  
ATOM   1488  HA  GLU B  87     -12.935  -0.707   4.777  1.00  0.00           H  
ATOM   1489 1HB  GLU B  87     -14.792   1.016   6.427  1.00  0.00           H  
ATOM   1490 2HB  GLU B  87     -15.360  -0.329   5.444  1.00  0.00           H  
ATOM   1491 1HG  GLU B  87     -13.883  -1.860   6.758  1.00  0.00           H  
ATOM   1492 2HG  GLU B  87     -13.432  -0.491   7.778  1.00  0.00           H  
ATOM   1493  N   GLU B  88     -13.914   2.273   3.708  1.00  0.00           N  
ATOM   1494  CA  GLU B  88     -14.357   2.951   2.494  1.00  0.00           C  
ATOM   1495  C   GLU B  88     -13.371   2.683   1.362  1.00  0.00           C  
ATOM   1496  O   GLU B  88     -13.782   2.450   0.216  1.00  0.00           O  
ATOM   1497  CB  GLU B  88     -14.497   4.460   2.719  1.00  0.00           C  
ATOM   1498  CG  GLU B  88     -15.652   4.865   3.624  1.00  0.00           C  
ATOM   1499  CD  GLU B  88     -15.682   6.347   3.902  1.00  0.00           C  
ATOM   1500  OE1 GLU B  88     -14.815   7.039   3.426  1.00  0.00           O  
ATOM   1501  OE2 GLU B  88     -16.569   6.784   4.617  1.00  0.00           O1-
ATOM   1502  H   GLU B  88     -13.701   2.820   4.553  1.00  0.00           H  
ATOM   1503  HA  GLU B  88     -15.325   2.552   2.203  1.00  0.00           H  
ATOM   1504 1HB  GLU B  88     -13.580   4.843   3.164  1.00  0.00           H  
ATOM   1505 2HB  GLU B  88     -14.628   4.959   1.761  1.00  0.00           H  
ATOM   1506 1HG  GLU B  88     -16.586   4.578   3.146  1.00  0.00           H  
ATOM   1507 2HG  GLU B  88     -15.578   4.323   4.561  1.00  0.00           H  
ATOM   1508  N   SER B  89     -12.071   2.668   1.683  1.00  0.00           N  
ATOM   1509  CA  SER B  89     -11.074   2.383   0.673  1.00  0.00           C  
ATOM   1510  C   SER B  89     -11.273   0.963   0.167  1.00  0.00           C  
ATOM   1511  O   SER B  89     -11.309   0.740  -1.040  1.00  0.00           O  
ATOM   1512  CB  SER B  89      -9.659   2.492   1.201  1.00  0.00           C  
ATOM   1513  OG  SER B  89      -8.755   2.272   0.148  1.00  0.00           O  
ATOM   1514  H   SER B  89     -11.781   2.939   2.626  1.00  0.00           H  
ATOM   1515  HA  SER B  89     -11.200   3.077  -0.156  1.00  0.00           H  
ATOM   1516 1HB  SER B  89      -9.489   3.468   1.654  1.00  0.00           H  
ATOM   1517 2HB  SER B  89      -9.505   1.739   1.972  1.00  0.00           H  
ATOM   1518  HG  SER B  89      -7.989   1.789   0.509  1.00  0.00           H  
ATOM   1519  N   ARG B  90     -11.495  -0.006   1.069  1.00  0.00           N  
ATOM   1520  CA  ARG B  90     -11.674  -1.385   0.627  1.00  0.00           C  
ATOM   1521  C   ARG B  90     -12.829  -1.509  -0.370  1.00  0.00           C  
ATOM   1522  O   ARG B  90     -12.748  -2.308  -1.318  1.00  0.00           O  
ATOM   1523  CB  ARG B  90     -11.899  -2.342   1.800  1.00  0.00           C  
ATOM   1524  CG  ARG B  90     -12.163  -3.820   1.383  1.00  0.00           C  
ATOM   1525  CD  ARG B  90     -10.968  -4.453   0.709  1.00  0.00           C  
ATOM   1526  NE  ARG B  90     -11.251  -5.794   0.229  1.00  0.00           N  
ATOM   1527  CZ  ARG B  90     -11.885  -6.070  -0.946  1.00  0.00           C  
ATOM   1528  NH1 ARG B  90     -12.339  -5.112  -1.714  1.00  0.00           N1+
ATOM   1529  NH2 ARG B  90     -12.077  -7.313  -1.359  1.00  0.00           N  
ATOM   1530  H   ARG B  90     -11.461   0.220   2.067  1.00  0.00           H  
ATOM   1531  HA  ARG B  90     -10.753  -1.678   0.133  1.00  0.00           H  
ATOM   1532 1HB  ARG B  90     -11.033  -2.320   2.461  1.00  0.00           H  
ATOM   1533 2HB  ARG B  90     -12.757  -2.003   2.380  1.00  0.00           H  
ATOM   1534 1HG  ARG B  90     -12.389  -4.405   2.264  1.00  0.00           H  
ATOM   1535 2HG  ARG B  90     -13.017  -3.871   0.714  1.00  0.00           H  
ATOM   1536 1HD  ARG B  90     -10.633  -3.867  -0.136  1.00  0.00           H  
ATOM   1537 2HD  ARG B  90     -10.152  -4.526   1.434  1.00  0.00           H  
ATOM   1538  HE  ARG B  90     -10.916  -6.593   0.797  1.00  0.00           H  
ATOM   1539 1HH1 ARG B  90     -12.254  -4.117  -1.452  1.00  0.00           H  
ATOM   1540 2HH1 ARG B  90     -12.828  -5.389  -2.583  1.00  0.00           H  
ATOM   1541 1HH2 ARG B  90     -11.727  -8.116  -0.811  1.00  0.00           H  
ATOM   1542 2HH2 ARG B  90     -12.572  -7.459  -2.252  1.00  0.00           H  
ATOM   1543  N   ARG B  91     -13.908  -0.749  -0.152  1.00  0.00           N  
ATOM   1544  CA  ARG B  91     -15.031  -0.767  -1.080  1.00  0.00           C  
ATOM   1545  C   ARG B  91     -14.590  -0.203  -2.447  1.00  0.00           C  
ATOM   1546  O   ARG B  91     -15.038  -0.682  -3.498  1.00  0.00           O  
ATOM   1547  CB  ARG B  91     -16.205   0.022  -0.520  1.00  0.00           C  
ATOM   1548  CG  ARG B  91     -16.851  -0.622   0.712  1.00  0.00           C  
ATOM   1549  CD  ARG B  91     -18.071   0.092   1.163  1.00  0.00           C  
ATOM   1550  NE  ARG B  91     -18.563  -0.437   2.448  1.00  0.00           N  
ATOM   1551  CZ  ARG B  91     -18.270   0.070   3.676  1.00  0.00           C  
ATOM   1552  NH1 ARG B  91     -17.500   1.127   3.790  1.00  0.00           N1+
ATOM   1553  NH2 ARG B  91     -18.771  -0.501   4.762  1.00  0.00           N  
ATOM   1554  H   ARG B  91     -13.942  -0.185   0.708  1.00  0.00           H  
ATOM   1555  HA  ARG B  91     -15.349  -1.799  -1.217  1.00  0.00           H  
ATOM   1556 1HB  ARG B  91     -15.868   1.015  -0.234  1.00  0.00           H  
ATOM   1557 2HB  ARG B  91     -16.969   0.138  -1.285  1.00  0.00           H  
ATOM   1558 1HG  ARG B  91     -17.125  -1.648   0.475  1.00  0.00           H  
ATOM   1559 2HG  ARG B  91     -16.139  -0.626   1.531  1.00  0.00           H  
ATOM   1560 1HD  ARG B  91     -17.866   1.154   1.266  1.00  0.00           H  
ATOM   1561 2HD  ARG B  91     -18.857  -0.048   0.421  1.00  0.00           H  
ATOM   1562  HE  ARG B  91     -19.162  -1.252   2.411  1.00  0.00           H  
ATOM   1563 1HH1 ARG B  91     -17.122   1.556   2.965  1.00  0.00           H  
ATOM   1564 2HH1 ARG B  91     -17.298   1.517   4.704  1.00  0.00           H  
ATOM   1565 1HH2 ARG B  91     -19.366  -1.313   4.679  1.00  0.00           H  
ATOM   1566 2HH2 ARG B  91     -18.555  -0.128   5.682  1.00  0.00           H  
ATOM   1567  N   ARG B  92     -13.704   0.811  -2.425  1.00  0.00           N  
ATOM   1568  CA  ARG B  92     -13.176   1.423  -3.644  1.00  0.00           C  
ATOM   1569  C   ARG B  92     -12.309   0.401  -4.376  1.00  0.00           C  
ATOM   1570  O   ARG B  92     -12.338   0.330  -5.607  1.00  0.00           O  
ATOM   1571  CB  ARG B  92     -12.346   2.665  -3.329  1.00  0.00           C  
ATOM   1572  CG  ARG B  92     -11.783   3.443  -4.515  1.00  0.00           C  
ATOM   1573  CD  ARG B  92     -12.852   4.118  -5.299  1.00  0.00           C  
ATOM   1574  NE  ARG B  92     -12.320   4.918  -6.395  1.00  0.00           N  
ATOM   1575  CZ  ARG B  92     -11.854   6.185  -6.288  1.00  0.00           C  
ATOM   1576  NH1 ARG B  92     -11.813   6.802  -5.116  1.00  0.00           N1+
ATOM   1577  NH2 ARG B  92     -11.437   6.807  -7.372  1.00  0.00           N  
ATOM   1578  H   ARG B  92     -13.410   1.183  -1.513  1.00  0.00           H  
ATOM   1579  HA  ARG B  92     -14.015   1.696  -4.280  1.00  0.00           H  
ATOM   1580 1HB  ARG B  92     -12.931   3.345  -2.712  1.00  0.00           H  
ATOM   1581 2HB  ARG B  92     -11.481   2.382  -2.752  1.00  0.00           H  
ATOM   1582 1HG  ARG B  92     -11.095   4.194  -4.142  1.00  0.00           H  
ATOM   1583 2HG  ARG B  92     -11.249   2.764  -5.181  1.00  0.00           H  
ATOM   1584 1HD  ARG B  92     -13.496   3.361  -5.743  1.00  0.00           H  
ATOM   1585 2HD  ARG B  92     -13.449   4.758  -4.653  1.00  0.00           H  
ATOM   1586  HE  ARG B  92     -12.329   4.507  -7.324  1.00  0.00           H  
ATOM   1587 1HH1 ARG B  92     -12.128   6.336  -4.281  1.00  0.00           H  
ATOM   1588 2HH1 ARG B  92     -11.460   7.750  -5.053  1.00  0.00           H  
ATOM   1589 1HH2 ARG B  92     -11.484   6.331  -8.290  1.00  0.00           H  
ATOM   1590 2HH2 ARG B  92     -11.087   7.748  -7.318  1.00  0.00           H  
ATOM   1591  N   ILE B  93     -11.572  -0.401  -3.604  1.00  0.00           N  
ATOM   1592  CA  ILE B  93     -10.690  -1.434  -4.131  1.00  0.00           C  
ATOM   1593  C   ILE B  93     -11.498  -2.474  -4.887  1.00  0.00           C  
ATOM   1594  O   ILE B  93     -11.073  -2.914  -5.962  1.00  0.00           O  
ATOM   1595  CB  ILE B  93      -9.868  -2.125  -3.013  1.00  0.00           C  
ATOM   1596  CG1 ILE B  93      -8.869  -1.120  -2.309  1.00  0.00           C  
ATOM   1597  CG2 ILE B  93      -9.138  -3.352  -3.549  1.00  0.00           C  
ATOM   1598  CD1 ILE B  93      -7.776  -0.507  -3.163  1.00  0.00           C  
ATOM   1599  H   ILE B  93     -11.602  -0.209  -2.599  1.00  0.00           H  
ATOM   1600  HA  ILE B  93     -10.011  -0.984  -4.831  1.00  0.00           H  
ATOM   1601  HB  ILE B  93     -10.542  -2.460  -2.252  1.00  0.00           H  
ATOM   1602 1HG1 ILE B  93      -9.427  -0.306  -1.917  1.00  0.00           H  
ATOM   1603 2HG1 ILE B  93      -8.415  -1.636  -1.480  1.00  0.00           H  
ATOM   1604 1HG2 ILE B  93      -8.610  -3.827  -2.738  1.00  0.00           H  
ATOM   1605 2HG2 ILE B  93      -9.842  -4.069  -3.969  1.00  0.00           H  
ATOM   1606 3HG2 ILE B  93      -8.435  -3.053  -4.318  1.00  0.00           H  
ATOM   1607 1HD1 ILE B  93      -7.179   0.159  -2.534  1.00  0.00           H  
ATOM   1608 2HD1 ILE B  93      -7.133  -1.277  -3.578  1.00  0.00           H  
ATOM   1609 3HD1 ILE B  93      -8.209   0.061  -3.958  1.00  0.00           H  
ATOM   1610  N   GLU B  94     -12.659  -2.865  -4.349  1.00  0.00           N  
ATOM   1611  CA  GLU B  94     -13.482  -3.850  -5.042  1.00  0.00           C  
ATOM   1612  C   GLU B  94     -13.950  -3.273  -6.382  1.00  0.00           C  
ATOM   1613  O   GLU B  94     -13.945  -3.978  -7.403  1.00  0.00           O  
ATOM   1614  CB  GLU B  94     -14.714  -4.227  -4.213  1.00  0.00           C  
ATOM   1615  CG  GLU B  94     -15.502  -5.427  -4.746  1.00  0.00           C  
ATOM   1616  CD  GLU B  94     -14.713  -6.728  -4.655  1.00  0.00           C  
ATOM   1617  OE1 GLU B  94     -13.747  -6.777  -3.900  1.00  0.00           O  
ATOM   1618  OE2 GLU B  94     -15.073  -7.663  -5.329  1.00  0.00           O1-
ATOM   1619  H   GLU B  94     -12.915  -2.512  -3.420  1.00  0.00           H  
ATOM   1620  HA  GLU B  94     -12.884  -4.740  -5.230  1.00  0.00           H  
ATOM   1621 1HB  GLU B  94     -14.440  -4.417  -3.190  1.00  0.00           H  
ATOM   1622 2HB  GLU B  94     -15.398  -3.374  -4.197  1.00  0.00           H  
ATOM   1623 1HG  GLU B  94     -16.421  -5.528  -4.171  1.00  0.00           H  
ATOM   1624 2HG  GLU B  94     -15.775  -5.243  -5.784  1.00  0.00           H  
ATOM   1625  N   GLU B  95     -14.297  -1.977  -6.404  1.00  0.00           N  
ATOM   1626  CA  GLU B  95     -14.731  -1.372  -7.659  1.00  0.00           C  
ATOM   1627  C   GLU B  95     -13.573  -1.310  -8.658  1.00  0.00           C  
ATOM   1628  O   GLU B  95     -13.773  -1.559  -9.851  1.00  0.00           O  
ATOM   1629  CB  GLU B  95     -15.287   0.038  -7.430  1.00  0.00           C  
ATOM   1630  CG  GLU B  95     -16.600   0.090  -6.648  1.00  0.00           C  
ATOM   1631  CD  GLU B  95     -17.749  -0.600  -7.336  1.00  0.00           C  
ATOM   1632  OE1 GLU B  95     -18.006  -0.316  -8.479  1.00  0.00           O  
ATOM   1633  OE2 GLU B  95     -18.347  -1.463  -6.720  1.00  0.00           O1-
ATOM   1634  H   GLU B  95     -14.343  -1.451  -5.522  1.00  0.00           H  
ATOM   1635  HA  GLU B  95     -15.516  -1.988  -8.085  1.00  0.00           H  
ATOM   1636 1HB  GLU B  95     -14.556   0.630  -6.883  1.00  0.00           H  
ATOM   1637 2HB  GLU B  95     -15.447   0.524  -8.391  1.00  0.00           H  
ATOM   1638 1HG  GLU B  95     -16.443  -0.382  -5.680  1.00  0.00           H  
ATOM   1639 2HG  GLU B  95     -16.860   1.132  -6.471  1.00  0.00           H  
ATOM   1640  N   LEU B  96     -12.351  -1.040  -8.176  1.00  0.00           N  
ATOM   1641  CA  LEU B  96     -11.197  -0.997  -9.067  1.00  0.00           C  
ATOM   1642  C   LEU B  96     -10.925  -2.364  -9.656  1.00  0.00           C  
ATOM   1643  O   LEU B  96     -10.571  -2.469 -10.833  1.00  0.00           O  
ATOM   1644  CB  LEU B  96      -9.931  -0.592  -8.322  1.00  0.00           C  
ATOM   1645  CG  LEU B  96      -9.824   0.817  -7.804  1.00  0.00           C  
ATOM   1646  CD1 LEU B  96      -8.641   0.857  -6.928  1.00  0.00           C  
ATOM   1647  CD2 LEU B  96      -9.668   1.822  -8.946  1.00  0.00           C  
ATOM   1648  H   LEU B  96     -12.260  -0.788  -7.186  1.00  0.00           H  
ATOM   1649  HA  LEU B  96     -11.405  -0.305  -9.877  1.00  0.00           H  
ATOM   1650 1HB  LEU B  96      -9.815  -1.261  -7.472  1.00  0.00           H  
ATOM   1651 2HB  LEU B  96      -9.088  -0.755  -8.989  1.00  0.00           H  
ATOM   1652  HG  LEU B  96     -10.697   1.070  -7.225  1.00  0.00           H  
ATOM   1653 1HD1 LEU B  96      -8.541   1.830  -6.538  1.00  0.00           H  
ATOM   1654 2HD1 LEU B  96      -8.758   0.167  -6.136  1.00  0.00           H  
ATOM   1655 3HD1 LEU B  96      -7.775   0.589  -7.485  1.00  0.00           H  
ATOM   1656 1HD2 LEU B  96      -9.566   2.815  -8.520  1.00  0.00           H  
ATOM   1657 2HD2 LEU B  96      -8.786   1.592  -9.533  1.00  0.00           H  
ATOM   1658 3HD2 LEU B  96     -10.539   1.802  -9.594  1.00  0.00           H  
ATOM   1659  N   ARG B  97     -11.083  -3.416  -8.843  1.00  0.00           N  
ATOM   1660  CA  ARG B  97     -10.854  -4.760  -9.326  1.00  0.00           C  
ATOM   1661  C   ARG B  97     -11.802  -5.080 -10.471  1.00  0.00           C  
ATOM   1662  O   ARG B  97     -11.371  -5.629 -11.494  1.00  0.00           O  
ATOM   1663  CB  ARG B  97     -11.027  -5.782  -8.203  1.00  0.00           C  
ATOM   1664  CG  ARG B  97     -10.829  -7.263  -8.601  1.00  0.00           C  
ATOM   1665  CD  ARG B  97      -9.407  -7.598  -8.934  1.00  0.00           C  
ATOM   1666  NE  ARG B  97      -9.268  -8.961  -9.410  1.00  0.00           N  
ATOM   1667  CZ  ARG B  97      -9.445  -9.336 -10.698  1.00  0.00           C  
ATOM   1668  NH1 ARG B  97      -9.772  -8.469 -11.607  1.00  0.00           N1+
ATOM   1669  NH2 ARG B  97      -9.303 -10.582 -11.089  1.00  0.00           N  
ATOM   1670  H   ARG B  97     -11.312  -3.253  -7.855  1.00  0.00           H  
ATOM   1671  HA  ARG B  97      -9.852  -4.812  -9.703  1.00  0.00           H  
ATOM   1672 1HB  ARG B  97     -10.333  -5.549  -7.398  1.00  0.00           H  
ATOM   1673 2HB  ARG B  97     -12.033  -5.691  -7.791  1.00  0.00           H  
ATOM   1674 1HG  ARG B  97     -11.126  -7.885  -7.759  1.00  0.00           H  
ATOM   1675 2HG  ARG B  97     -11.457  -7.503  -9.457  1.00  0.00           H  
ATOM   1676 1HD  ARG B  97      -9.000  -6.929  -9.681  1.00  0.00           H  
ATOM   1677 2HD  ARG B  97      -8.824  -7.521  -8.029  1.00  0.00           H  
ATOM   1678  HE  ARG B  97      -9.015  -9.675  -8.737  1.00  0.00           H  
ATOM   1679 1HH1 ARG B  97      -9.921  -7.487 -11.380  1.00  0.00           H  
ATOM   1680 2HH1 ARG B  97      -9.907  -8.816 -12.566  1.00  0.00           H  
ATOM   1681 1HH2 ARG B  97      -9.049 -11.309 -10.434  1.00  0.00           H  
ATOM   1682 2HH2 ARG B  97      -9.461 -10.784 -12.089  1.00  0.00           H  
ATOM   1683  N   LYS B  98     -13.082  -4.712 -10.322  1.00  0.00           N  
ATOM   1684  CA  LYS B  98     -14.054  -4.963 -11.379  1.00  0.00           C  
ATOM   1685  C   LYS B  98     -13.732  -4.169 -12.644  1.00  0.00           C  
ATOM   1686  O   LYS B  98     -13.821  -4.704 -13.757  1.00  0.00           O  
ATOM   1687  CB  LYS B  98     -15.459  -4.616 -10.893  1.00  0.00           C  
ATOM   1688  CG  LYS B  98     -16.023  -5.592  -9.855  1.00  0.00           C  
ATOM   1689  CD  LYS B  98     -17.499  -5.304  -9.524  1.00  0.00           C  
ATOM   1690  CE  LYS B  98     -17.635  -4.046  -8.664  1.00  0.00           C  
ATOM   1691  NZ  LYS B  98     -19.030  -3.811  -8.183  1.00  0.00           N1+
ATOM   1692  H   LYS B  98     -13.378  -4.301  -9.427  1.00  0.00           H  
ATOM   1693  HA  LYS B  98     -14.019  -6.021 -11.630  1.00  0.00           H  
ATOM   1694 1HB  LYS B  98     -15.431  -3.622 -10.450  1.00  0.00           H  
ATOM   1695 2HB  LYS B  98     -16.141  -4.582 -11.741  1.00  0.00           H  
ATOM   1696 1HG  LYS B  98     -15.937  -6.608 -10.236  1.00  0.00           H  
ATOM   1697 2HG  LYS B  98     -15.432  -5.521  -8.939  1.00  0.00           H  
ATOM   1698 1HD  LYS B  98     -18.067  -5.174 -10.444  1.00  0.00           H  
ATOM   1699 2HD  LYS B  98     -17.913  -6.150  -8.974  1.00  0.00           H  
ATOM   1700 1HE  LYS B  98     -16.977  -4.139  -7.798  1.00  0.00           H  
ATOM   1701 2HE  LYS B  98     -17.333  -3.178  -9.243  1.00  0.00           H  
ATOM   1702 1HZ  LYS B  98     -18.995  -2.943  -7.613  1.00  0.00           H  
ATOM   1703 2HZ  LYS B  98     -19.656  -3.685  -8.960  1.00  0.00           H  
ATOM   1704 3HZ  LYS B  98     -19.342  -4.578  -7.614  1.00  0.00           H  
ATOM   1705  N   LYS B  99     -13.317  -2.908 -12.484  1.00  0.00           N  
ATOM   1706  CA  LYS B  99     -12.995  -2.084 -13.641  1.00  0.00           C  
ATOM   1707  C   LYS B  99     -11.781  -2.622 -14.374  1.00  0.00           C  
ATOM   1708  O   LYS B  99     -11.760  -2.657 -15.612  1.00  0.00           O  
ATOM   1709  CB  LYS B  99     -12.733  -0.649 -13.211  1.00  0.00           C  
ATOM   1710  CG  LYS B  99     -13.965   0.111 -12.754  1.00  0.00           C  
ATOM   1711  CD  LYS B  99     -13.606   1.505 -12.261  1.00  0.00           C  
ATOM   1712  CE  LYS B  99     -14.842   2.241 -11.752  1.00  0.00           C  
ATOM   1713  NZ  LYS B  99     -14.506   3.580 -11.198  1.00  0.00           N1+
ATOM   1714  H   LYS B  99     -13.285  -2.503 -11.542  1.00  0.00           H  
ATOM   1715  HA  LYS B  99     -13.843  -2.102 -14.325  1.00  0.00           H  
ATOM   1716 1HB  LYS B  99     -12.009  -0.643 -12.394  1.00  0.00           H  
ATOM   1717 2HB  LYS B  99     -12.296  -0.115 -14.037  1.00  0.00           H  
ATOM   1718 1HG  LYS B  99     -14.658   0.197 -13.588  1.00  0.00           H  
ATOM   1719 2HG  LYS B  99     -14.458  -0.437 -11.957  1.00  0.00           H  
ATOM   1720 1HD  LYS B  99     -12.881   1.427 -11.447  1.00  0.00           H  
ATOM   1721 2HD  LYS B  99     -13.155   2.081 -13.069  1.00  0.00           H  
ATOM   1722 1HE  LYS B  99     -15.546   2.364 -12.572  1.00  0.00           H  
ATOM   1723 2HE  LYS B  99     -15.310   1.643 -10.967  1.00  0.00           H  
ATOM   1724 1HZ  LYS B  99     -15.342   4.035 -10.867  1.00  0.00           H  
ATOM   1725 2HZ  LYS B  99     -13.861   3.451 -10.425  1.00  0.00           H  
ATOM   1726 3HZ  LYS B  99     -14.080   4.154 -11.923  1.00  0.00           H  
ATOM   1727  N   ALA B 100     -10.769  -3.063 -13.620  1.00  0.00           N  
ATOM   1728  CA  ALA B 100      -9.575  -3.612 -14.221  1.00  0.00           C  
ATOM   1729  C   ALA B 100      -9.890  -4.888 -14.960  1.00  0.00           C  
ATOM   1730  O   ALA B 100      -9.288  -5.152 -16.000  1.00  0.00           O  
ATOM   1731  CB  ALA B 100      -8.525  -3.865 -13.182  1.00  0.00           C  
ATOM   1732  H   ALA B 100     -10.819  -2.977 -12.601  1.00  0.00           H  
ATOM   1733  HA  ALA B 100      -9.192  -2.891 -14.940  1.00  0.00           H  
ATOM   1734 1HB  ALA B 100      -7.632  -4.257 -13.662  1.00  0.00           H  
ATOM   1735 2HB  ALA B 100      -8.287  -2.932 -12.670  1.00  0.00           H  
ATOM   1736 3HB  ALA B 100      -8.908  -4.588 -12.460  1.00  0.00           H  
ATOM   1737  N   GLN B 101     -10.811  -5.712 -14.444  1.00  0.00           N  
ATOM   1738  CA  GLN B 101     -11.117  -6.950 -15.141  1.00  0.00           C  
ATOM   1739  C   GLN B 101     -11.821  -6.658 -16.454  1.00  0.00           C  
ATOM   1740  O   GLN B 101     -11.524  -7.282 -17.478  1.00  0.00           O  
ATOM   1741  CB  GLN B 101     -12.006  -7.858 -14.302  1.00  0.00           C  
ATOM   1742  CG  GLN B 101     -12.209  -9.272 -14.869  1.00  0.00           C  
ATOM   1743  CD  GLN B 101     -10.906 -10.088 -14.979  1.00  0.00           C  
ATOM   1744  NE2 GLN B 101     -10.765 -10.777 -16.106  1.00  0.00           N  
ATOM   1745  OE1 GLN B 101     -10.049 -10.112 -14.062  1.00  0.00           O  
ATOM   1746  H   GLN B 101     -11.246  -5.499 -13.536  1.00  0.00           H  
ATOM   1747  HA  GLN B 101     -10.178  -7.465 -15.355  1.00  0.00           H  
ATOM   1748 1HB  GLN B 101     -11.639  -7.916 -13.300  1.00  0.00           H  
ATOM   1749 2HB  GLN B 101     -12.994  -7.399 -14.234  1.00  0.00           H  
ATOM   1750 1HG  GLN B 101     -12.896  -9.813 -14.225  1.00  0.00           H  
ATOM   1751 2HG  GLN B 101     -12.634  -9.188 -15.876  1.00  0.00           H  
ATOM   1752 1HE2 GLN B 101      -9.958 -11.345 -16.262  1.00  0.00           H  
ATOM   1753 2HE2 GLN B 101     -11.484 -10.747 -16.823  1.00  0.00           H  
ATOM   1754  N   LYS B 102     -12.725  -5.674 -16.441  1.00  0.00           N  
ATOM   1755  CA  LYS B 102     -13.442  -5.350 -17.664  1.00  0.00           C  
ATOM   1756  C   LYS B 102     -12.475  -4.812 -18.699  1.00  0.00           C  
ATOM   1757  O   LYS B 102     -12.552  -5.181 -19.883  1.00  0.00           O  
ATOM   1758  CB  LYS B 102     -14.553  -4.334 -17.394  1.00  0.00           C  
ATOM   1759  CG  LYS B 102     -15.730  -4.885 -16.600  1.00  0.00           C  
ATOM   1760  CD  LYS B 102     -16.781  -3.813 -16.355  1.00  0.00           C  
ATOM   1761  CE  LYS B 102     -17.953  -4.360 -15.553  1.00  0.00           C  
ATOM   1762  NZ  LYS B 102     -18.972  -3.312 -15.272  1.00  0.00           N1+
ATOM   1763  H   LYS B 102     -12.960  -5.206 -15.559  1.00  0.00           H  
ATOM   1764  HA  LYS B 102     -13.899  -6.249 -18.058  1.00  0.00           H  
ATOM   1765 1HB  LYS B 102     -14.145  -3.486 -16.842  1.00  0.00           H  
ATOM   1766 2HB  LYS B 102     -14.936  -3.954 -18.341  1.00  0.00           H  
ATOM   1767 1HG  LYS B 102     -16.185  -5.710 -17.150  1.00  0.00           H  
ATOM   1768 2HG  LYS B 102     -15.377  -5.262 -15.641  1.00  0.00           H  
ATOM   1769 1HD  LYS B 102     -16.334  -2.982 -15.809  1.00  0.00           H  
ATOM   1770 2HD  LYS B 102     -17.150  -3.440 -17.311  1.00  0.00           H  
ATOM   1771 1HE  LYS B 102     -18.426  -5.170 -16.105  1.00  0.00           H  
ATOM   1772 2HE  LYS B 102     -17.591  -4.759 -14.605  1.00  0.00           H  
ATOM   1773 1HZ  LYS B 102     -19.730  -3.713 -14.739  1.00  0.00           H  
ATOM   1774 2HZ  LYS B 102     -18.548  -2.563 -14.743  1.00  0.00           H  
ATOM   1775 3HZ  LYS B 102     -19.330  -2.948 -16.143  1.00  0.00           H  
ATOM   1776  N   ALA B 103     -11.549  -3.950 -18.254  1.00  0.00           N  
ATOM   1777  CA  ALA B 103     -10.581  -3.386 -19.162  1.00  0.00           C  
ATOM   1778  C   ALA B 103      -9.598  -4.442 -19.666  1.00  0.00           C  
ATOM   1779  O   ALA B 103      -9.285  -4.489 -20.861  1.00  0.00           O  
ATOM   1780  CB  ALA B 103      -9.847  -2.242 -18.473  1.00  0.00           C  
ATOM   1781  H   ALA B 103     -11.562  -3.655 -17.275  1.00  0.00           H  
ATOM   1782  HA  ALA B 103     -11.121  -3.003 -20.010  1.00  0.00           H  
ATOM   1783 1HB  ALA B 103      -9.145  -1.791 -19.167  1.00  0.00           H  
ATOM   1784 2HB  ALA B 103     -10.576  -1.496 -18.156  1.00  0.00           H  
ATOM   1785 3HB  ALA B 103      -9.318  -2.616 -17.608  1.00  0.00           H  
ATOM   1786  N   ARG B 104      -9.200  -5.365 -18.792  1.00  0.00           N  
ATOM   1787  CA  ARG B 104      -8.243  -6.393 -19.146  1.00  0.00           C  
ATOM   1788  C   ARG B 104      -8.761  -7.231 -20.302  1.00  0.00           C  
ATOM   1789  O   ARG B 104      -7.996  -7.592 -21.197  1.00  0.00           O  
ATOM   1790  CB  ARG B 104      -7.980  -7.300 -17.946  1.00  0.00           C  
ATOM   1791  CG  ARG B 104      -6.906  -8.355 -18.084  1.00  0.00           C  
ATOM   1792  CD  ARG B 104      -6.739  -9.069 -16.783  1.00  0.00           C  
ATOM   1793  NE  ARG B 104      -5.618 -10.015 -16.789  1.00  0.00           N  
ATOM   1794  CZ  ARG B 104      -5.210 -10.745 -15.709  1.00  0.00           C  
ATOM   1795  NH1 ARG B 104      -5.849 -10.644 -14.556  1.00  0.00           N1+
ATOM   1796  NH2 ARG B 104      -4.163 -11.545 -15.815  1.00  0.00           N  
ATOM   1797  H   ARG B 104      -9.492  -5.306 -17.813  1.00  0.00           H  
ATOM   1798  HA  ARG B 104      -7.321  -5.907 -19.445  1.00  0.00           H  
ATOM   1799 1HB  ARG B 104      -7.715  -6.706 -17.092  1.00  0.00           H  
ATOM   1800 2HB  ARG B 104      -8.905  -7.825 -17.689  1.00  0.00           H  
ATOM   1801 1HG  ARG B 104      -7.191  -9.077 -18.846  1.00  0.00           H  
ATOM   1802 2HG  ARG B 104      -5.954  -7.894 -18.349  1.00  0.00           H  
ATOM   1803 1HD  ARG B 104      -6.579  -8.342 -15.987  1.00  0.00           H  
ATOM   1804 2HD  ARG B 104      -7.658  -9.627 -16.576  1.00  0.00           H  
ATOM   1805  HE  ARG B 104      -5.092 -10.121 -17.653  1.00  0.00           H  
ATOM   1806 1HH1 ARG B 104      -6.642 -10.030 -14.465  1.00  0.00           H  
ATOM   1807 2HH1 ARG B 104      -5.529 -11.181 -13.732  1.00  0.00           H  
ATOM   1808 1HH2 ARG B 104      -3.639 -11.605 -16.702  1.00  0.00           H  
ATOM   1809 2HH2 ARG B 104      -3.843 -12.079 -15.019  1.00  0.00           H  
ATOM   1810  N   GLU B 105     -10.056  -7.552 -20.286  1.00  0.00           N  
ATOM   1811  CA  GLU B 105     -10.620  -8.352 -21.359  1.00  0.00           C  
ATOM   1812  C   GLU B 105     -11.120  -7.583 -22.604  1.00  0.00           C  
ATOM   1813  O   GLU B 105     -10.982  -8.094 -23.720  1.00  0.00           O  
ATOM   1814  CB  GLU B 105     -11.774  -9.180 -20.789  1.00  0.00           C  
ATOM   1815  CG  GLU B 105     -11.351 -10.238 -19.781  1.00  0.00           C  
ATOM   1816  CD  GLU B 105     -12.512 -11.015 -19.225  1.00  0.00           C  
ATOM   1817  OE1 GLU B 105     -13.539 -11.045 -19.858  1.00  0.00           O  
ATOM   1818  OE2 GLU B 105     -12.371 -11.577 -18.165  1.00  0.00           O1-
ATOM   1819  H   GLU B 105     -10.631  -7.282 -19.476  1.00  0.00           H  
ATOM   1820  HA  GLU B 105      -9.841  -9.031 -21.697  1.00  0.00           H  
ATOM   1821 1HB  GLU B 105     -12.489  -8.518 -20.299  1.00  0.00           H  
ATOM   1822 2HB  GLU B 105     -12.298  -9.682 -21.602  1.00  0.00           H  
ATOM   1823 1HG  GLU B 105     -10.664 -10.932 -20.266  1.00  0.00           H  
ATOM   1824 2HG  GLU B 105     -10.818  -9.754 -18.964  1.00  0.00           H  
ATOM   1825  N   GLY B 106     -11.721  -6.388 -22.438  1.00  0.00           N  
ATOM   1826  CA  GLY B 106     -12.300  -5.702 -23.601  1.00  0.00           C  
ATOM   1827  C   GLY B 106     -11.877  -4.252 -23.932  1.00  0.00           C  
ATOM   1828  O   GLY B 106     -12.498  -3.645 -24.805  1.00  0.00           O  
ATOM   1829  H   GLY B 106     -11.826  -5.974 -21.508  1.00  0.00           H  
ATOM   1830 1HA  GLY B 106     -12.119  -6.310 -24.488  1.00  0.00           H  
ATOM   1831 2HA  GLY B 106     -13.385  -5.708 -23.474  1.00  0.00           H  
ATOM   1832  N   SER B 107     -10.858  -3.680 -23.276  1.00  0.00           N  
ATOM   1833  CA  SER B 107     -10.488  -2.282 -23.541  1.00  0.00           C  
ATOM   1834  C   SER B 107      -9.121  -2.114 -24.197  1.00  0.00           C  
ATOM   1835  O   SER B 107      -8.331  -3.060 -24.287  1.00  0.00           O  
ATOM   1836  CB  SER B 107     -10.511  -1.499 -22.243  1.00  0.00           C  
ATOM   1837  OG  SER B 107     -11.801  -1.473 -21.695  1.00  0.00           O  
ATOM   1838  H   SER B 107     -10.330  -4.182 -22.555  1.00  0.00           H  
ATOM   1839  HA  SER B 107     -11.222  -1.857 -24.225  1.00  0.00           H  
ATOM   1840 1HB  SER B 107      -9.820  -1.951 -21.532  1.00  0.00           H  
ATOM   1841 2HB  SER B 107     -10.171  -0.480 -22.427  1.00  0.00           H  
ATOM   1842  HG  SER B 107     -11.815  -0.730 -21.087  1.00  0.00           H  
ATOM   1843  N   SER B 108      -8.850  -0.891 -24.675  1.00  0.00           N  
ATOM   1844  CA  SER B 108      -7.579  -0.535 -25.310  1.00  0.00           C  
ATOM   1845  C   SER B 108      -6.478  -0.392 -24.270  1.00  0.00           C  
ATOM   1846  O   SER B 108      -6.744  -0.338 -23.058  1.00  0.00           O  
ATOM   1847  CB  SER B 108      -7.721   0.758 -26.090  1.00  0.00           C  
ATOM   1848  OG  SER B 108      -7.925   1.844 -25.228  1.00  0.00           O  
ATOM   1849  H   SER B 108      -9.574  -0.159 -24.571  1.00  0.00           H  
ATOM   1850  HA  SER B 108      -7.297  -1.331 -26.006  1.00  0.00           H  
ATOM   1851 1HB  SER B 108      -6.823   0.925 -26.684  1.00  0.00           H  
ATOM   1852 2HB  SER B 108      -8.559   0.675 -26.780  1.00  0.00           H  
ATOM   1853  HG  SER B 108      -8.855   1.821 -24.989  1.00  0.00           H  
ATOM   1854  N   GLU B 109      -5.230  -0.309 -24.731  1.00  0.00           N  
ATOM   1855  CA  GLU B 109      -4.117  -0.161 -23.811  1.00  0.00           C  
ATOM   1856  C   GLU B 109      -4.206   1.164 -23.064  1.00  0.00           C  
ATOM   1857  O   GLU B 109      -3.952   1.203 -21.859  1.00  0.00           O  
ATOM   1858  CB  GLU B 109      -2.800  -0.211 -24.594  1.00  0.00           C  
ATOM   1859  CG  GLU B 109      -2.535  -1.559 -25.268  1.00  0.00           C  
ATOM   1860  CD  GLU B 109      -3.303  -1.721 -26.572  1.00  0.00           C  
ATOM   1861  OE1 GLU B 109      -3.965  -0.779 -26.969  1.00  0.00           O  
ATOM   1862  OE2 GLU B 109      -3.258  -2.776 -27.145  1.00  0.00           O1-
ATOM   1863  H   GLU B 109      -5.048  -0.384 -25.733  1.00  0.00           H  
ATOM   1864  HA  GLU B 109      -4.141  -0.975 -23.093  1.00  0.00           H  
ATOM   1865 1HB  GLU B 109      -2.794   0.563 -25.357  1.00  0.00           H  
ATOM   1866 2HB  GLU B 109      -1.969  -0.011 -23.914  1.00  0.00           H  
ATOM   1867 1HG  GLU B 109      -1.465  -1.657 -25.469  1.00  0.00           H  
ATOM   1868 2HG  GLU B 109      -2.823  -2.347 -24.586  1.00  0.00           H  
ATOM   1869  N   LYS B 110      -4.621   2.232 -23.749  1.00  0.00           N  
ATOM   1870  CA  LYS B 110      -4.729   3.539 -23.109  1.00  0.00           C  
ATOM   1871  C   LYS B 110      -5.753   3.469 -21.991  1.00  0.00           C  
ATOM   1872  O   LYS B 110      -5.533   3.982 -20.891  1.00  0.00           O  
ATOM   1873  CB  LYS B 110      -5.179   4.607 -24.105  1.00  0.00           C  
ATOM   1874  CG  LYS B 110      -5.209   6.028 -23.535  1.00  0.00           C  
ATOM   1875  CD  LYS B 110      -5.731   7.043 -24.564  1.00  0.00           C  
ATOM   1876  CE  LYS B 110      -5.539   8.464 -24.053  1.00  0.00           C  
ATOM   1877  NZ  LYS B 110      -6.010   9.511 -25.014  1.00  0.00           N1+
ATOM   1878  H   LYS B 110      -4.831   2.120 -24.731  1.00  0.00           H  
ATOM   1879  HA  LYS B 110      -3.767   3.810 -22.679  1.00  0.00           H  
ATOM   1880 1HB  LYS B 110      -4.499   4.607 -24.957  1.00  0.00           H  
ATOM   1881 2HB  LYS B 110      -6.177   4.365 -24.476  1.00  0.00           H  
ATOM   1882 1HG  LYS B 110      -5.843   6.070 -22.641  1.00  0.00           H  
ATOM   1883 2HG  LYS B 110      -4.211   6.319 -23.240  1.00  0.00           H  
ATOM   1884 1HD  LYS B 110      -5.233   6.921 -25.514  1.00  0.00           H  
ATOM   1885 2HD  LYS B 110      -6.803   6.865 -24.723  1.00  0.00           H  
ATOM   1886 1HE  LYS B 110      -6.050   8.591 -23.097  1.00  0.00           H  
ATOM   1887 2HE  LYS B 110      -4.474   8.602 -23.900  1.00  0.00           H  
ATOM   1888 1HZ  LYS B 110      -5.774  10.452 -24.601  1.00  0.00           H  
ATOM   1889 2HZ  LYS B 110      -5.524   9.415 -25.890  1.00  0.00           H  
ATOM   1890 3HZ  LYS B 110      -7.003   9.432 -25.175  1.00  0.00           H  
ATOM   1891  N   GLU B 111      -6.882   2.817 -22.284  1.00  0.00           N  
ATOM   1892  CA  GLU B 111      -7.957   2.686 -21.322  1.00  0.00           C  
ATOM   1893  C   GLU B 111      -7.545   1.835 -20.116  1.00  0.00           C  
ATOM   1894  O   GLU B 111      -7.874   2.192 -18.977  1.00  0.00           O  
ATOM   1895  CB  GLU B 111      -9.188   2.075 -21.995  1.00  0.00           C  
ATOM   1896  CG  GLU B 111      -9.870   2.988 -23.004  1.00  0.00           C  
ATOM   1897  CD  GLU B 111     -11.034   2.332 -23.693  1.00  0.00           C  
ATOM   1898  OE1 GLU B 111     -10.822   1.365 -24.384  1.00  0.00           O  
ATOM   1899  OE2 GLU B 111     -12.137   2.799 -23.528  1.00  0.00           O1-
ATOM   1900  H   GLU B 111      -7.014   2.436 -23.223  1.00  0.00           H  
ATOM   1901  HA  GLU B 111      -8.218   3.679 -20.965  1.00  0.00           H  
ATOM   1902 1HB  GLU B 111      -8.903   1.159 -22.513  1.00  0.00           H  
ATOM   1903 2HB  GLU B 111      -9.923   1.807 -21.236  1.00  0.00           H  
ATOM   1904 1HG  GLU B 111     -10.224   3.881 -22.489  1.00  0.00           H  
ATOM   1905 2HG  GLU B 111      -9.140   3.298 -23.750  1.00  0.00           H  
ATOM   1906  N   PHE B 112      -6.791   0.748 -20.338  1.00  0.00           N  
ATOM   1907  CA  PHE B 112      -6.344  -0.075 -19.220  1.00  0.00           C  
ATOM   1908  C   PHE B 112      -5.426   0.759 -18.335  1.00  0.00           C  
ATOM   1909  O   PHE B 112      -5.518   0.697 -17.104  1.00  0.00           O  
ATOM   1910  CB  PHE B 112      -5.586  -1.338 -19.629  1.00  0.00           C  
ATOM   1911  CG  PHE B 112      -5.341  -2.247 -18.414  1.00  0.00           C  
ATOM   1912  CD1 PHE B 112      -6.323  -3.153 -18.037  1.00  0.00           C  
ATOM   1913  CD2 PHE B 112      -4.199  -2.163 -17.618  1.00  0.00           C  
ATOM   1914  CE1 PHE B 112      -6.179  -3.954 -16.934  1.00  0.00           C  
ATOM   1915  CE2 PHE B 112      -4.076  -2.978 -16.501  1.00  0.00           C  
ATOM   1916  CZ  PHE B 112      -5.058  -3.866 -16.173  1.00  0.00           C  
ATOM   1917  H   PHE B 112      -6.591   0.459 -21.305  1.00  0.00           H  
ATOM   1918  HA  PHE B 112      -7.212  -0.365 -18.630  1.00  0.00           H  
ATOM   1919 1HB  PHE B 112      -6.155  -1.891 -20.379  1.00  0.00           H  
ATOM   1920 2HB  PHE B 112      -4.621  -1.068 -20.072  1.00  0.00           H  
ATOM   1921  HD1 PHE B 112      -7.215  -3.225 -18.636  1.00  0.00           H  
ATOM   1922  HD2 PHE B 112      -3.416  -1.446 -17.868  1.00  0.00           H  
ATOM   1923  HE1 PHE B 112      -6.962  -4.650 -16.662  1.00  0.00           H  
ATOM   1924  HE2 PHE B 112      -3.214  -2.918 -15.873  1.00  0.00           H  
ATOM   1925  HZ  PHE B 112      -4.938  -4.498 -15.298  1.00  0.00           H  
ATOM   1926  N   LEU B 113      -4.501   1.510 -18.962  1.00  0.00           N  
ATOM   1927  CA  LEU B 113      -3.552   2.313 -18.212  1.00  0.00           C  
ATOM   1928  C   LEU B 113      -4.301   3.371 -17.413  1.00  0.00           C  
ATOM   1929  O   LEU B 113      -3.971   3.600 -16.250  1.00  0.00           O  
ATOM   1930  CB  LEU B 113      -2.542   2.978 -19.167  1.00  0.00           C  
ATOM   1931  CG  LEU B 113      -1.555   2.029 -19.926  1.00  0.00           C  
ATOM   1932  CD1 LEU B 113      -0.757   2.839 -20.950  1.00  0.00           C  
ATOM   1933  CD2 LEU B 113      -0.672   1.337 -18.982  1.00  0.00           C  
ATOM   1934  H   LEU B 113      -4.449   1.497 -19.985  1.00  0.00           H  
ATOM   1935  HA  LEU B 113      -3.038   1.675 -17.504  1.00  0.00           H  
ATOM   1936 1HB  LEU B 113      -3.106   3.509 -19.925  1.00  0.00           H  
ATOM   1937 2HB  LEU B 113      -1.953   3.702 -18.605  1.00  0.00           H  
ATOM   1938  HG  LEU B 113      -2.113   1.284 -20.451  1.00  0.00           H  
ATOM   1939 1HD1 LEU B 113      -0.095   2.178 -21.503  1.00  0.00           H  
ATOM   1940 2HD1 LEU B 113      -1.446   3.305 -21.646  1.00  0.00           H  
ATOM   1941 3HD1 LEU B 113      -0.168   3.605 -20.445  1.00  0.00           H  
ATOM   1942 1HD2 LEU B 113      -0.027   0.672 -19.539  1.00  0.00           H  
ATOM   1943 2HD2 LEU B 113      -0.081   2.050 -18.425  1.00  0.00           H  
ATOM   1944 3HD2 LEU B 113      -1.268   0.758 -18.317  1.00  0.00           H  
ATOM   1945  N   GLN B 114      -5.372   3.949 -17.965  1.00  0.00           N  
ATOM   1946  CA  GLN B 114      -6.119   4.932 -17.194  1.00  0.00           C  
ATOM   1947  C   GLN B 114      -6.778   4.304 -15.958  1.00  0.00           C  
ATOM   1948  O   GLN B 114      -6.810   4.936 -14.894  1.00  0.00           O  
ATOM   1949  CB  GLN B 114      -7.155   5.634 -18.067  1.00  0.00           C  
ATOM   1950  CG  GLN B 114      -7.912   6.749 -17.363  1.00  0.00           C  
ATOM   1951  CD  GLN B 114      -6.999   7.856 -16.887  1.00  0.00           C  
ATOM   1952  NE2 GLN B 114      -7.242   8.313 -15.670  1.00  0.00           N  
ATOM   1953  OE1 GLN B 114      -6.099   8.289 -17.607  1.00  0.00           O  
ATOM   1954  H   GLN B 114      -5.599   3.773 -18.951  1.00  0.00           H  
ATOM   1955  HA  GLN B 114      -5.414   5.683 -16.846  1.00  0.00           H  
ATOM   1956 1HB  GLN B 114      -6.666   6.046 -18.950  1.00  0.00           H  
ATOM   1957 2HB  GLN B 114      -7.882   4.896 -18.415  1.00  0.00           H  
ATOM   1958 1HG  GLN B 114      -8.628   7.176 -18.061  1.00  0.00           H  
ATOM   1959 2HG  GLN B 114      -8.435   6.341 -16.497  1.00  0.00           H  
ATOM   1960 1HE2 GLN B 114      -6.684   9.072 -15.259  1.00  0.00           H  
ATOM   1961 2HE2 GLN B 114      -7.984   7.916 -15.127  1.00  0.00           H  
ATOM   1962  N   ILE B 115      -7.258   3.053 -16.073  1.00  0.00           N  
ATOM   1963  CA  ILE B 115      -7.833   2.373 -14.907  1.00  0.00           C  
ATOM   1964  C   ILE B 115      -6.706   2.127 -13.903  1.00  0.00           C  
ATOM   1965  O   ILE B 115      -6.905   2.266 -12.690  1.00  0.00           O  
ATOM   1966  CB  ILE B 115      -8.514   1.014 -15.246  1.00  0.00           C  
ATOM   1967  CG1 ILE B 115      -9.743   1.201 -16.213  1.00  0.00           C  
ATOM   1968  CG2 ILE B 115      -8.957   0.282 -13.928  1.00  0.00           C  
ATOM   1969  CD1 ILE B 115     -10.864   2.107 -15.727  1.00  0.00           C  
ATOM   1970  H   ILE B 115      -7.272   2.616 -17.003  1.00  0.00           H  
ATOM   1971  HA  ILE B 115      -8.555   3.025 -14.433  1.00  0.00           H  
ATOM   1972  HB  ILE B 115      -7.796   0.379 -15.774  1.00  0.00           H  
ATOM   1973 1HG1 ILE B 115      -9.381   1.595 -17.152  1.00  0.00           H  
ATOM   1974 2HG1 ILE B 115     -10.174   0.216 -16.395  1.00  0.00           H  
ATOM   1975 1HG2 ILE B 115      -9.408  -0.657 -14.187  1.00  0.00           H  
ATOM   1976 2HG2 ILE B 115      -8.099   0.095 -13.284  1.00  0.00           H  
ATOM   1977 3HG2 ILE B 115      -9.677   0.887 -13.380  1.00  0.00           H  
ATOM   1978 1HD1 ILE B 115     -11.647   2.135 -16.485  1.00  0.00           H  
ATOM   1979 2HD1 ILE B 115     -11.279   1.738 -14.805  1.00  0.00           H  
ATOM   1980 3HD1 ILE B 115     -10.491   3.116 -15.570  1.00  0.00           H  
ATOM   1981  N   TYR B 116      -5.534   1.732 -14.401  1.00  0.00           N  
ATOM   1982  CA  TYR B 116      -4.376   1.493 -13.560  1.00  0.00           C  
ATOM   1983  C   TYR B 116      -4.024   2.754 -12.783  1.00  0.00           C  
ATOM   1984  O   TYR B 116      -3.694   2.674 -11.601  1.00  0.00           O  
ATOM   1985  CB  TYR B 116      -3.182   1.022 -14.356  1.00  0.00           C  
ATOM   1986  CG  TYR B 116      -2.084   0.614 -13.470  1.00  0.00           C  
ATOM   1987  CD1 TYR B 116      -2.231  -0.583 -12.850  1.00  0.00           C  
ATOM   1988  CD2 TYR B 116      -0.946   1.383 -13.274  1.00  0.00           C  
ATOM   1989  CE1 TYR B 116      -1.288  -1.059 -12.025  1.00  0.00           C  
ATOM   1990  CE2 TYR B 116       0.034   0.897 -12.434  1.00  0.00           C  
ATOM   1991  CZ  TYR B 116      -0.155  -0.334 -11.815  1.00  0.00           C  
ATOM   1992  OH  TYR B 116       0.787  -0.828 -10.985  1.00  0.00           O  
ATOM   1993  H   TYR B 116      -5.465   1.563 -15.410  1.00  0.00           H  
ATOM   1994  HA  TYR B 116      -4.634   0.721 -12.837  1.00  0.00           H  
ATOM   1995 1HB  TYR B 116      -3.470   0.180 -14.988  1.00  0.00           H  
ATOM   1996 2HB  TYR B 116      -2.820   1.813 -14.998  1.00  0.00           H  
ATOM   1997  HD1 TYR B 116      -3.127  -1.139 -13.031  1.00  0.00           H  
ATOM   1998  HD2 TYR B 116      -0.831   2.342 -13.773  1.00  0.00           H  
ATOM   1999  HE1 TYR B 116      -1.432  -2.014 -11.532  1.00  0.00           H  
ATOM   2000  HE2 TYR B 116       0.946   1.472 -12.255  1.00  0.00           H  
ATOM   2001  HH  TYR B 116       0.503  -1.707 -10.634  1.00  0.00           H  
ATOM   2002  N   ILE B 117      -4.058   3.914 -13.439  1.00  0.00           N  
ATOM   2003  CA  ILE B 117      -3.780   5.171 -12.762  1.00  0.00           C  
ATOM   2004  C   ILE B 117      -4.789   5.429 -11.663  1.00  0.00           C  
ATOM   2005  O   ILE B 117      -4.404   5.822 -10.561  1.00  0.00           O  
ATOM   2006  CB  ILE B 117      -3.792   6.374 -13.713  1.00  0.00           C  
ATOM   2007  CG1 ILE B 117      -2.613   6.281 -14.650  1.00  0.00           C  
ATOM   2008  CG2 ILE B 117      -3.791   7.697 -12.897  1.00  0.00           C  
ATOM   2009  CD1 ILE B 117      -2.664   7.220 -15.796  1.00  0.00           C  
ATOM   2010  H   ILE B 117      -4.259   3.892 -14.444  1.00  0.00           H  
ATOM   2011  HA  ILE B 117      -2.786   5.103 -12.314  1.00  0.00           H  
ATOM   2012  HB  ILE B 117      -4.695   6.336 -14.327  1.00  0.00           H  
ATOM   2013 1HG1 ILE B 117      -1.731   6.494 -14.083  1.00  0.00           H  
ATOM   2014 2HG1 ILE B 117      -2.546   5.268 -15.032  1.00  0.00           H  
ATOM   2015 1HG2 ILE B 117      -3.822   8.539 -13.557  1.00  0.00           H  
ATOM   2016 2HG2 ILE B 117      -4.662   7.757 -12.255  1.00  0.00           H  
ATOM   2017 3HG2 ILE B 117      -2.887   7.750 -12.282  1.00  0.00           H  
ATOM   2018 1HD1 ILE B 117      -1.777   7.103 -16.411  1.00  0.00           H  
ATOM   2019 2HD1 ILE B 117      -3.545   7.022 -16.383  1.00  0.00           H  
ATOM   2020 3HD1 ILE B 117      -2.705   8.203 -15.426  1.00  0.00           H  
ATOM   2021  N   GLU B 118      -6.083   5.225 -11.934  1.00  0.00           N  
ATOM   2022  CA  GLU B 118      -7.056   5.446 -10.874  1.00  0.00           C  
ATOM   2023  C   GLU B 118      -6.713   4.546  -9.688  1.00  0.00           C  
ATOM   2024  O   GLU B 118      -6.763   4.989  -8.538  1.00  0.00           O  
ATOM   2025  CB  GLU B 118      -8.479   5.189 -11.353  1.00  0.00           C  
ATOM   2026  CG  GLU B 118      -9.547   5.527 -10.316  1.00  0.00           C  
ATOM   2027  CD  GLU B 118     -10.925   5.366 -10.846  1.00  0.00           C  
ATOM   2028  OE1 GLU B 118     -11.052   5.044 -11.997  1.00  0.00           O  
ATOM   2029  OE2 GLU B 118     -11.857   5.578 -10.105  1.00  0.00           O1-
ATOM   2030  H   GLU B 118      -6.374   4.952 -12.880  1.00  0.00           H  
ATOM   2031  HA  GLU B 118      -6.985   6.482 -10.549  1.00  0.00           H  
ATOM   2032 1HB  GLU B 118      -8.669   5.769 -12.256  1.00  0.00           H  
ATOM   2033 2HB  GLU B 118      -8.586   4.133 -11.616  1.00  0.00           H  
ATOM   2034 1HG  GLU B 118      -9.424   4.896  -9.446  1.00  0.00           H  
ATOM   2035 2HG  GLU B 118      -9.406   6.559  -9.996  1.00  0.00           H  
ATOM   2036  N   LEU B 119      -6.316   3.299  -9.966  1.00  0.00           N  
ATOM   2037  CA  LEU B 119      -5.897   2.386  -8.917  1.00  0.00           C  
ATOM   2038  C   LEU B 119      -4.665   2.871  -8.188  1.00  0.00           C  
ATOM   2039  O   LEU B 119      -4.588   2.755  -6.959  1.00  0.00           O  
ATOM   2040  CB  LEU B 119      -5.665   0.975  -9.491  1.00  0.00           C  
ATOM   2041  CG  LEU B 119      -5.073  -0.090  -8.527  1.00  0.00           C  
ATOM   2042  CD1 LEU B 119      -5.677  -1.419  -8.809  1.00  0.00           C  
ATOM   2043  CD2 LEU B 119      -3.536  -0.203  -8.807  1.00  0.00           C  
ATOM   2044  H   LEU B 119      -6.346   2.974 -10.939  1.00  0.00           H  
ATOM   2045  HA  LEU B 119      -6.695   2.345  -8.196  1.00  0.00           H  
ATOM   2046 1HB  LEU B 119      -6.610   0.600  -9.870  1.00  0.00           H  
ATOM   2047 2HB  LEU B 119      -4.992   1.057 -10.328  1.00  0.00           H  
ATOM   2048  HG  LEU B 119      -5.263   0.183  -7.486  1.00  0.00           H  
ATOM   2049 1HD1 LEU B 119      -5.237  -2.164  -8.148  1.00  0.00           H  
ATOM   2050 2HD1 LEU B 119      -6.750  -1.384  -8.645  1.00  0.00           H  
ATOM   2051 3HD1 LEU B 119      -5.476  -1.678  -9.833  1.00  0.00           H  
ATOM   2052 1HD2 LEU B 119      -3.110  -0.951  -8.181  1.00  0.00           H  
ATOM   2053 2HD2 LEU B 119      -3.380  -0.485  -9.847  1.00  0.00           H  
ATOM   2054 3HD2 LEU B 119      -3.028   0.730  -8.621  1.00  0.00           H  
ATOM   2055  N   GLN B 120      -3.684   3.390  -8.919  1.00  0.00           N  
ATOM   2056  CA  GLN B 120      -2.477   3.879  -8.295  1.00  0.00           C  
ATOM   2057  C   GLN B 120      -2.827   5.022  -7.349  1.00  0.00           C  
ATOM   2058  O   GLN B 120      -2.299   5.071  -6.239  1.00  0.00           O  
ATOM   2059  CB  GLN B 120      -1.478   4.294  -9.368  1.00  0.00           C  
ATOM   2060  CG  GLN B 120      -0.130   4.698  -8.874  1.00  0.00           C  
ATOM   2061  CD  GLN B 120       0.798   4.853 -10.028  1.00  0.00           C  
ATOM   2062  NE2 GLN B 120       1.503   3.770 -10.303  1.00  0.00           N  
ATOM   2063  OE1 GLN B 120       0.878   5.900 -10.694  1.00  0.00           O  
ATOM   2064  H   GLN B 120      -3.769   3.382  -9.936  1.00  0.00           H  
ATOM   2065  HA  GLN B 120      -2.037   3.073  -7.709  1.00  0.00           H  
ATOM   2066 1HB  GLN B 120      -1.348   3.470 -10.075  1.00  0.00           H  
ATOM   2067 2HB  GLN B 120      -1.889   5.134  -9.927  1.00  0.00           H  
ATOM   2068 1HG  GLN B 120      -0.200   5.648  -8.343  1.00  0.00           H  
ATOM   2069 2HG  GLN B 120       0.261   3.920  -8.219  1.00  0.00           H  
ATOM   2070 1HE2 GLN B 120       2.168   3.740 -11.071  1.00  0.00           H  
ATOM   2071 2HE2 GLN B 120       1.397   2.923  -9.755  1.00  0.00           H  
ATOM   2072  N   LYS B 121      -3.751   5.908  -7.751  1.00  0.00           N  
ATOM   2073  CA  LYS B 121      -4.152   7.010  -6.882  1.00  0.00           C  
ATOM   2074  C   LYS B 121      -4.821   6.500  -5.609  1.00  0.00           C  
ATOM   2075  O   LYS B 121      -4.566   7.027  -4.523  1.00  0.00           O  
ATOM   2076  CB  LYS B 121      -5.103   7.969  -7.592  1.00  0.00           C  
ATOM   2077  CG  LYS B 121      -4.476   8.820  -8.679  1.00  0.00           C  
ATOM   2078  CD  LYS B 121      -5.529   9.725  -9.302  1.00  0.00           C  
ATOM   2079  CE  LYS B 121      -4.965  10.581 -10.420  1.00  0.00           C  
ATOM   2080  NZ  LYS B 121      -6.020  11.442 -11.034  1.00  0.00           N1+
ATOM   2081  H   LYS B 121      -4.123   5.830  -8.704  1.00  0.00           H  
ATOM   2082  HA  LYS B 121      -3.261   7.561  -6.594  1.00  0.00           H  
ATOM   2083 1HB  LYS B 121      -5.906   7.392  -8.052  1.00  0.00           H  
ATOM   2084 2HB  LYS B 121      -5.560   8.633  -6.860  1.00  0.00           H  
ATOM   2085 1HG  LYS B 121      -3.674   9.425  -8.254  1.00  0.00           H  
ATOM   2086 2HG  LYS B 121      -4.051   8.171  -9.447  1.00  0.00           H  
ATOM   2087 1HD  LYS B 121      -6.331   9.108  -9.713  1.00  0.00           H  
ATOM   2088 2HD  LYS B 121      -5.949  10.375  -8.536  1.00  0.00           H  
ATOM   2089 1HE  LYS B 121      -4.166  11.215 -10.037  1.00  0.00           H  
ATOM   2090 2HE  LYS B 121      -4.560   9.934 -11.189  1.00  0.00           H  
ATOM   2091 1HZ  LYS B 121      -5.609  11.979 -11.810  1.00  0.00           H  
ATOM   2092 2HZ  LYS B 121      -6.754  10.858 -11.411  1.00  0.00           H  
ATOM   2093 3HZ  LYS B 121      -6.408  12.070 -10.354  1.00  0.00           H  
ATOM   2094  N   VAL B 122      -5.648   5.457  -5.735  1.00  0.00           N  
ATOM   2095  CA  VAL B 122      -6.317   4.877  -4.578  1.00  0.00           C  
ATOM   2096  C   VAL B 122      -5.282   4.234  -3.654  1.00  0.00           C  
ATOM   2097  O   VAL B 122      -5.403   4.357  -2.433  1.00  0.00           O  
ATOM   2098  CB  VAL B 122      -7.401   3.876  -5.005  1.00  0.00           C  
ATOM   2099  CG1 VAL B 122      -7.992   3.127  -3.781  1.00  0.00           C  
ATOM   2100  CG2 VAL B 122      -8.518   4.644  -5.734  1.00  0.00           C  
ATOM   2101  H   VAL B 122      -5.858   5.117  -6.681  1.00  0.00           H  
ATOM   2102  HA  VAL B 122      -6.811   5.680  -4.032  1.00  0.00           H  
ATOM   2103  HB  VAL B 122      -6.953   3.145  -5.671  1.00  0.00           H  
ATOM   2104 1HG1 VAL B 122      -8.757   2.427  -4.114  1.00  0.00           H  
ATOM   2105 2HG1 VAL B 122      -7.213   2.575  -3.260  1.00  0.00           H  
ATOM   2106 3HG1 VAL B 122      -8.439   3.846  -3.092  1.00  0.00           H  
ATOM   2107 1HG2 VAL B 122      -9.288   3.960  -6.071  1.00  0.00           H  
ATOM   2108 2HG2 VAL B 122      -8.950   5.377  -5.052  1.00  0.00           H  
ATOM   2109 3HG2 VAL B 122      -8.113   5.160  -6.588  1.00  0.00           H  
ATOM   2110  N   LEU B 123      -4.284   3.528  -4.215  1.00  0.00           N  
ATOM   2111  CA  LEU B 123      -3.230   2.932  -3.394  1.00  0.00           C  
ATOM   2112  C   LEU B 123      -2.490   4.032  -2.642  1.00  0.00           C  
ATOM   2113  O   LEU B 123      -2.190   3.867  -1.460  1.00  0.00           O  
ATOM   2114  CB  LEU B 123      -2.229   2.113  -4.241  1.00  0.00           C  
ATOM   2115  CG  LEU B 123      -1.010   1.435  -3.460  1.00  0.00           C  
ATOM   2116  CD1 LEU B 123      -1.513   0.436  -2.382  1.00  0.00           C  
ATOM   2117  CD2 LEU B 123      -0.088   0.728  -4.471  1.00  0.00           C  
ATOM   2118  H   LEU B 123      -4.278   3.391  -5.232  1.00  0.00           H  
ATOM   2119  HA  LEU B 123      -3.704   2.273  -2.671  1.00  0.00           H  
ATOM   2120 1HB  LEU B 123      -2.779   1.330  -4.763  1.00  0.00           H  
ATOM   2121 2HB  LEU B 123      -1.805   2.781  -4.993  1.00  0.00           H  
ATOM   2122  HG  LEU B 123      -0.446   2.207  -2.957  1.00  0.00           H  
ATOM   2123 1HD1 LEU B 123      -0.653   0.005  -1.865  1.00  0.00           H  
ATOM   2124 2HD1 LEU B 123      -2.138   0.954  -1.654  1.00  0.00           H  
ATOM   2125 3HD1 LEU B 123      -2.087  -0.355  -2.840  1.00  0.00           H  
ATOM   2126 1HD2 LEU B 123       0.764   0.283  -3.947  1.00  0.00           H  
ATOM   2127 2HD2 LEU B 123      -0.633  -0.040  -4.986  1.00  0.00           H  
ATOM   2128 3HD2 LEU B 123       0.273   1.449  -5.197  1.00  0.00           H  
ATOM   2129  N   ILE B 124      -2.222   5.162  -3.301  1.00  0.00           N  
ATOM   2130  CA  ILE B 124      -1.554   6.278  -2.651  1.00  0.00           C  
ATOM   2131  C   ILE B 124      -2.374   6.808  -1.486  1.00  0.00           C  
ATOM   2132  O   ILE B 124      -1.829   7.020  -0.398  1.00  0.00           O  
ATOM   2133  CB  ILE B 124      -1.267   7.410  -3.661  1.00  0.00           C  
ATOM   2134  CG1 ILE B 124      -0.201   6.930  -4.644  1.00  0.00           C  
ATOM   2135  CG2 ILE B 124      -0.885   8.715  -2.959  1.00  0.00           C  
ATOM   2136  CD1 ILE B 124      -0.008   7.776  -5.879  1.00  0.00           C  
ATOM   2137  H   ILE B 124      -2.458   5.218  -4.299  1.00  0.00           H  
ATOM   2138  HA  ILE B 124      -0.599   5.917  -2.258  1.00  0.00           H  
ATOM   2139  HB  ILE B 124      -2.166   7.588  -4.240  1.00  0.00           H  
ATOM   2140 1HG1 ILE B 124       0.736   6.902  -4.113  1.00  0.00           H  
ATOM   2141 2HG1 ILE B 124      -0.449   5.932  -4.949  1.00  0.00           H  
ATOM   2142 1HG2 ILE B 124      -0.720   9.492  -3.685  1.00  0.00           H  
ATOM   2143 2HG2 ILE B 124      -1.680   9.041  -2.295  1.00  0.00           H  
ATOM   2144 3HG2 ILE B 124       0.002   8.565  -2.396  1.00  0.00           H  
ATOM   2145 1HD1 ILE B 124       0.783   7.352  -6.498  1.00  0.00           H  
ATOM   2146 2HD1 ILE B 124      -0.929   7.810  -6.452  1.00  0.00           H  
ATOM   2147 3HD1 ILE B 124       0.259   8.752  -5.576  1.00  0.00           H  
ATOM   2148  N   GLU B 125      -3.684   7.015  -1.685  1.00  0.00           N  
ATOM   2149  CA  GLU B 125      -4.486   7.509  -0.576  1.00  0.00           C  
ATOM   2150  C   GLU B 125      -4.537   6.499   0.562  1.00  0.00           C  
ATOM   2151  O   GLU B 125      -4.430   6.886   1.727  1.00  0.00           O  
ATOM   2152  CB  GLU B 125      -5.918   7.830  -1.008  1.00  0.00           C  
ATOM   2153  CG  GLU B 125      -6.076   9.050  -1.911  1.00  0.00           C  
ATOM   2154  CD  GLU B 125      -7.526   9.301  -2.288  1.00  0.00           C  
ATOM   2155  OE1 GLU B 125      -8.348   8.467  -1.980  1.00  0.00           O  
ATOM   2156  OE2 GLU B 125      -7.807  10.323  -2.871  1.00  0.00           O1-
ATOM   2157  H   GLU B 125      -4.096   6.859  -2.612  1.00  0.00           H  
ATOM   2158  HA  GLU B 125      -4.024   8.421  -0.202  1.00  0.00           H  
ATOM   2159 1HB  GLU B 125      -6.324   6.970  -1.549  1.00  0.00           H  
ATOM   2160 2HB  GLU B 125      -6.538   7.981  -0.125  1.00  0.00           H  
ATOM   2161 1HG  GLU B 125      -5.680   9.926  -1.399  1.00  0.00           H  
ATOM   2162 2HG  GLU B 125      -5.489   8.894  -2.817  1.00  0.00           H  
ATOM   2163  N   GLN B 126      -4.663   5.205   0.244  1.00  0.00           N  
ATOM   2164  CA  GLN B 126      -4.740   4.201   1.291  1.00  0.00           C  
ATOM   2165  C   GLN B 126      -3.452   4.128   2.083  1.00  0.00           C  
ATOM   2166  O   GLN B 126      -3.492   3.944   3.302  1.00  0.00           O  
ATOM   2167  CB  GLN B 126      -5.092   2.847   0.731  1.00  0.00           C  
ATOM   2168  CG  GLN B 126      -5.307   1.794   1.792  1.00  0.00           C  
ATOM   2169  CD  GLN B 126      -5.726   0.571   1.160  1.00  0.00           C  
ATOM   2170  NE2 GLN B 126      -4.905  -0.435   1.252  1.00  0.00           N  
ATOM   2171  OE1 GLN B 126      -6.794   0.529   0.541  1.00  0.00           O  
ATOM   2172  H   GLN B 126      -4.771   4.926  -0.738  1.00  0.00           H  
ATOM   2173  HA  GLN B 126      -5.530   4.484   1.975  1.00  0.00           H  
ATOM   2174 1HB  GLN B 126      -5.994   2.932   0.124  1.00  0.00           H  
ATOM   2175 2HB  GLN B 126      -4.288   2.512   0.071  1.00  0.00           H  
ATOM   2176 1HG  GLN B 126      -4.374   1.604   2.325  1.00  0.00           H  
ATOM   2177 2HG  GLN B 126      -6.082   2.122   2.485  1.00  0.00           H  
ATOM   2178 1HE2 GLN B 126      -5.119  -1.300   0.784  1.00  0.00           H  
ATOM   2179 2HE2 GLN B 126      -4.040  -0.351   1.800  1.00  0.00           H  
ATOM   2180  N   ILE B 127      -2.307   4.277   1.408  1.00  0.00           N  
ATOM   2181  CA  ILE B 127      -1.042   4.276   2.110  1.00  0.00           C  
ATOM   2182  C   ILE B 127      -0.983   5.479   3.037  1.00  0.00           C  
ATOM   2183  O   ILE B 127      -0.597   5.323   4.192  1.00  0.00           O  
ATOM   2184  CB  ILE B 127       0.173   4.236   1.158  1.00  0.00           C  
ATOM   2185  CG1 ILE B 127       0.243   2.863   0.448  1.00  0.00           C  
ATOM   2186  CG2 ILE B 127       1.440   4.493   1.933  1.00  0.00           C  
ATOM   2187  CD1 ILE B 127       1.214   2.809  -0.716  1.00  0.00           C  
ATOM   2188  H   ILE B 127      -2.325   4.355   0.384  1.00  0.00           H  
ATOM   2189  HA  ILE B 127      -0.996   3.380   2.726  1.00  0.00           H  
ATOM   2190  HB  ILE B 127       0.049   5.004   0.387  1.00  0.00           H  
ATOM   2191 1HG1 ILE B 127       0.546   2.112   1.174  1.00  0.00           H  
ATOM   2192 2HG1 ILE B 127      -0.747   2.606   0.084  1.00  0.00           H  
ATOM   2193 1HG2 ILE B 127       2.287   4.476   1.275  1.00  0.00           H  
ATOM   2194 2HG2 ILE B 127       1.389   5.455   2.406  1.00  0.00           H  
ATOM   2195 3HG2 ILE B 127       1.547   3.730   2.681  1.00  0.00           H  
ATOM   2196 1HD1 ILE B 127       1.194   1.811  -1.153  1.00  0.00           H  
ATOM   2197 2HD1 ILE B 127       0.900   3.537  -1.459  1.00  0.00           H  
ATOM   2198 3HD1 ILE B 127       2.229   3.023  -0.404  1.00  0.00           H  
ATOM   2199  N   LYS B 128      -1.388   6.669   2.573  1.00  0.00           N  
ATOM   2200  CA  LYS B 128      -1.363   7.837   3.457  1.00  0.00           C  
ATOM   2201  C   LYS B 128      -2.230   7.606   4.702  1.00  0.00           C  
ATOM   2202  O   LYS B 128      -1.842   8.016   5.802  1.00  0.00           O  
ATOM   2203  CB  LYS B 128      -1.872   9.090   2.747  1.00  0.00           C  
ATOM   2204  CG  LYS B 128      -0.970   9.674   1.671  1.00  0.00           C  
ATOM   2205  CD  LYS B 128      -1.643  10.901   1.053  1.00  0.00           C  
ATOM   2206  CE  LYS B 128      -0.839  11.518  -0.073  1.00  0.00           C  
ATOM   2207  NZ  LYS B 128      -1.565  12.677  -0.680  1.00  0.00           N1+
ATOM   2208  H   LYS B 128      -1.681   6.766   1.593  1.00  0.00           H  
ATOM   2209  HA  LYS B 128      -0.340   8.004   3.781  1.00  0.00           H  
ATOM   2210 1HB  LYS B 128      -2.829   8.863   2.278  1.00  0.00           H  
ATOM   2211 2HB  LYS B 128      -2.055   9.868   3.488  1.00  0.00           H  
ATOM   2212 1HG  LYS B 128      -0.003   9.950   2.098  1.00  0.00           H  
ATOM   2213 2HG  LYS B 128      -0.810   8.930   0.900  1.00  0.00           H  
ATOM   2214 1HD  LYS B 128      -2.616  10.607   0.654  1.00  0.00           H  
ATOM   2215 2HD  LYS B 128      -1.801  11.655   1.824  1.00  0.00           H  
ATOM   2216 1HE  LYS B 128       0.128  11.857   0.300  1.00  0.00           H  
ATOM   2217 2HE  LYS B 128      -0.672  10.770  -0.843  1.00  0.00           H  
ATOM   2218 1HZ  LYS B 128      -1.015  13.056  -1.455  1.00  0.00           H  
ATOM   2219 2HZ  LYS B 128      -2.453  12.369  -1.049  1.00  0.00           H  
ATOM   2220 3HZ  LYS B 128      -1.716  13.395   0.007  1.00  0.00           H  
ATOM   2221  N   ILE B 129      -3.382   6.948   4.531  1.00  0.00           N  
ATOM   2222  CA  ILE B 129      -4.296   6.655   5.631  1.00  0.00           C  
ATOM   2223  C   ILE B 129      -3.631   5.673   6.609  1.00  0.00           C  
ATOM   2224  O   ILE B 129      -3.694   5.864   7.828  1.00  0.00           O  
ATOM   2225  CB  ILE B 129      -5.628   6.072   5.100  1.00  0.00           C  
ATOM   2226  CG1 ILE B 129      -6.396   7.129   4.270  1.00  0.00           C  
ATOM   2227  CG2 ILE B 129      -6.504   5.665   6.287  1.00  0.00           C  
ATOM   2228  CD1 ILE B 129      -7.537   6.560   3.413  1.00  0.00           C  
ATOM   2229  H   ILE B 129      -3.647   6.698   3.571  1.00  0.00           H  
ATOM   2230  HA  ILE B 129      -4.510   7.583   6.166  1.00  0.00           H  
ATOM   2231  HB  ILE B 129      -5.426   5.210   4.467  1.00  0.00           H  
ATOM   2232 1HG1 ILE B 129      -6.833   7.853   4.965  1.00  0.00           H  
ATOM   2233 2HG1 ILE B 129      -5.703   7.655   3.629  1.00  0.00           H  
ATOM   2234 1HG2 ILE B 129      -7.443   5.249   5.948  1.00  0.00           H  
ATOM   2235 2HG2 ILE B 129      -5.993   4.929   6.880  1.00  0.00           H  
ATOM   2236 3HG2 ILE B 129      -6.710   6.543   6.901  1.00  0.00           H  
ATOM   2237 1HD1 ILE B 129      -8.025   7.377   2.883  1.00  0.00           H  
ATOM   2238 2HD1 ILE B 129      -7.140   5.862   2.695  1.00  0.00           H  
ATOM   2239 3HD1 ILE B 129      -8.258   6.057   4.024  1.00  0.00           H  
ATOM   2240  N   TYR B 130      -3.000   4.617   6.067  1.00  0.00           N  
ATOM   2241  CA  TYR B 130      -2.304   3.599   6.848  1.00  0.00           C  
ATOM   2242  C   TYR B 130      -1.160   4.255   7.654  1.00  0.00           C  
ATOM   2243  O   TYR B 130      -0.920   3.907   8.813  1.00  0.00           O  
ATOM   2244  CB  TYR B 130      -1.749   2.502   5.948  1.00  0.00           C  
ATOM   2245  CG  TYR B 130      -1.374   1.263   6.701  1.00  0.00           C  
ATOM   2246  CD1 TYR B 130      -2.358   0.335   6.925  1.00  0.00           C  
ATOM   2247  CD2 TYR B 130      -0.110   1.049   7.196  1.00  0.00           C  
ATOM   2248  CE1 TYR B 130      -2.081  -0.804   7.613  1.00  0.00           C  
ATOM   2249  CE2 TYR B 130       0.159  -0.109   7.894  1.00  0.00           C  
ATOM   2250  CZ  TYR B 130      -0.830  -1.029   8.092  1.00  0.00           C  
ATOM   2251  OH  TYR B 130      -0.586  -2.176   8.784  1.00  0.00           O  
ATOM   2252  H   TYR B 130      -3.043   4.498   5.050  1.00  0.00           H  
ATOM   2253  HA  TYR B 130      -3.005   3.156   7.555  1.00  0.00           H  
ATOM   2254 1HB  TYR B 130      -2.491   2.236   5.188  1.00  0.00           H  
ATOM   2255 2HB  TYR B 130      -0.865   2.870   5.423  1.00  0.00           H  
ATOM   2256  HD1 TYR B 130      -3.363   0.509   6.541  1.00  0.00           H  
ATOM   2257  HD2 TYR B 130       0.661   1.781   7.045  1.00  0.00           H  
ATOM   2258  HE1 TYR B 130      -2.850  -1.527   7.779  1.00  0.00           H  
ATOM   2259  HE2 TYR B 130       1.149  -0.295   8.288  1.00  0.00           H  
ATOM   2260  HH  TYR B 130       0.286  -2.128   9.210  1.00  0.00           H  
ATOM   2261  N   ILE B 131      -0.460   5.210   7.026  1.00  0.00           N  
ATOM   2262  CA  ILE B 131       0.614   5.943   7.693  1.00  0.00           C  
ATOM   2263  C   ILE B 131       0.085   6.743   8.868  1.00  0.00           C  
ATOM   2264  O   ILE B 131       0.684   6.693   9.957  1.00  0.00           O  
ATOM   2265  CB  ILE B 131       1.320   6.907   6.707  1.00  0.00           C  
ATOM   2266  CG1 ILE B 131       2.136   6.079   5.720  1.00  0.00           C  
ATOM   2267  CG2 ILE B 131       2.125   7.981   7.433  1.00  0.00           C  
ATOM   2268  CD1 ILE B 131       2.675   6.822   4.529  1.00  0.00           C  
ATOM   2269  H   ILE B 131      -0.668   5.395   6.044  1.00  0.00           H  
ATOM   2270  HA  ILE B 131       1.344   5.234   8.059  1.00  0.00           H  
ATOM   2271  HB  ILE B 131       0.565   7.408   6.118  1.00  0.00           H  
ATOM   2272 1HG1 ILE B 131       2.967   5.660   6.252  1.00  0.00           H  
ATOM   2273 2HG1 ILE B 131       1.515   5.275   5.366  1.00  0.00           H  
ATOM   2274 1HG2 ILE B 131       2.569   8.633   6.720  1.00  0.00           H  
ATOM   2275 2HG2 ILE B 131       1.488   8.579   8.084  1.00  0.00           H  
ATOM   2276 3HG2 ILE B 131       2.870   7.529   8.009  1.00  0.00           H  
ATOM   2277 1HD1 ILE B 131       3.242   6.135   3.902  1.00  0.00           H  
ATOM   2278 2HD1 ILE B 131       1.859   7.246   3.954  1.00  0.00           H  
ATOM   2279 3HD1 ILE B 131       3.320   7.598   4.864  1.00  0.00           H  
ATOM   2280  N   GLU B 132      -1.046   7.432   8.696  1.00  0.00           N  
ATOM   2281  CA  GLU B 132      -1.589   8.189   9.810  1.00  0.00           C  
ATOM   2282  C   GLU B 132      -1.995   7.229  10.914  1.00  0.00           C  
ATOM   2283  O   GLU B 132      -1.762   7.517  12.089  1.00  0.00           O  
ATOM   2284  CB  GLU B 132      -2.792   9.030   9.386  1.00  0.00           C  
ATOM   2285  CG  GLU B 132      -2.457  10.172   8.443  1.00  0.00           C  
ATOM   2286  CD  GLU B 132      -1.515  11.192   9.018  1.00  0.00           C  
ATOM   2287  OE1 GLU B 132      -1.777  11.706  10.075  1.00  0.00           O  
ATOM   2288  OE2 GLU B 132      -0.503  11.437   8.386  1.00  0.00           O1-
ATOM   2289  H   GLU B 132      -1.471   7.489   7.763  1.00  0.00           H  
ATOM   2290  HA  GLU B 132      -0.813   8.852  10.196  1.00  0.00           H  
ATOM   2291 1HB  GLU B 132      -3.515   8.386   8.880  1.00  0.00           H  
ATOM   2292 2HB  GLU B 132      -3.281   9.441  10.269  1.00  0.00           H  
ATOM   2293 1HG  GLU B 132      -2.002   9.760   7.552  1.00  0.00           H  
ATOM   2294 2HG  GLU B 132      -3.382  10.662   8.147  1.00  0.00           H  
ATOM   2295  N   LEU B 133      -2.523   6.056  10.552  1.00  0.00           N  
ATOM   2296  CA  LEU B 133      -2.930   5.106  11.567  1.00  0.00           C  
ATOM   2297  C   LEU B 133      -1.776   4.677  12.416  1.00  0.00           C  
ATOM   2298  O   LEU B 133      -1.884   4.686  13.640  1.00  0.00           O  
ATOM   2299  CB  LEU B 133      -3.485   3.844  10.934  1.00  0.00           C  
ATOM   2300  CG  LEU B 133      -3.931   2.700  11.895  1.00  0.00           C  
ATOM   2301  CD1 LEU B 133      -5.039   3.143  12.825  1.00  0.00           C  
ATOM   2302  CD2 LEU B 133      -4.389   1.574  11.069  1.00  0.00           C  
ATOM   2303  H   LEU B 133      -2.723   5.875   9.562  1.00  0.00           H  
ATOM   2304  HA  LEU B 133      -3.674   5.577  12.195  1.00  0.00           H  
ATOM   2305 1HB  LEU B 133      -4.232   4.115  10.256  1.00  0.00           H  
ATOM   2306 2HB  LEU B 133      -2.693   3.410  10.347  1.00  0.00           H  
ATOM   2307  HG  LEU B 133      -3.087   2.389  12.505  1.00  0.00           H  
ATOM   2308 1HD1 LEU B 133      -5.311   2.309  13.475  1.00  0.00           H  
ATOM   2309 2HD1 LEU B 133      -4.684   3.962  13.423  1.00  0.00           H  
ATOM   2310 3HD1 LEU B 133      -5.902   3.453  12.278  1.00  0.00           H  
ATOM   2311 1HD2 LEU B 133      -4.695   0.766  11.697  1.00  0.00           H  
ATOM   2312 2HD2 LEU B 133      -5.224   1.906  10.482  1.00  0.00           H  
ATOM   2313 3HD2 LEU B 133      -3.579   1.242  10.411  1.00  0.00           H  
ATOM   2314  N   LEU B 134      -0.652   4.318  11.797  1.00  0.00           N  
ATOM   2315  CA  LEU B 134       0.452   3.895  12.625  1.00  0.00           C  
ATOM   2316  C   LEU B 134       0.955   5.004  13.500  1.00  0.00           C  
ATOM   2317  O   LEU B 134       1.220   4.767  14.675  1.00  0.00           O  
ATOM   2318  CB  LEU B 134       1.615   3.348  11.796  1.00  0.00           C  
ATOM   2319  CG  LEU B 134       1.439   1.970  11.157  1.00  0.00           C  
ATOM   2320  CD1 LEU B 134       2.584   1.730  10.190  1.00  0.00           C  
ATOM   2321  CD2 LEU B 134       1.478   0.875  12.268  1.00  0.00           C  
ATOM   2322  H   LEU B 134      -0.609   4.313  10.771  1.00  0.00           H  
ATOM   2323  HA  LEU B 134       0.090   3.110  13.279  1.00  0.00           H  
ATOM   2324 1HB  LEU B 134       1.804   4.061  10.987  1.00  0.00           H  
ATOM   2325 2HB  LEU B 134       2.482   3.314  12.422  1.00  0.00           H  
ATOM   2326  HG  LEU B 134       0.489   1.926  10.611  1.00  0.00           H  
ATOM   2327 1HD1 LEU B 134       2.481   0.755   9.738  1.00  0.00           H  
ATOM   2328 2HD1 LEU B 134       2.563   2.492   9.422  1.00  0.00           H  
ATOM   2329 3HD1 LEU B 134       3.519   1.773  10.725  1.00  0.00           H  
ATOM   2330 1HD2 LEU B 134       1.369  -0.088  11.810  1.00  0.00           H  
ATOM   2331 2HD2 LEU B 134       2.435   0.919  12.795  1.00  0.00           H  
ATOM   2332 3HD2 LEU B 134       0.675   1.010  12.981  1.00  0.00           H  
ATOM   2333  N   GLN B 135       1.022   6.239  13.005  1.00  0.00           N  
ATOM   2334  CA  GLN B 135       1.551   7.266  13.888  1.00  0.00           C  
ATOM   2335  C   GLN B 135       0.629   7.478  15.094  1.00  0.00           C  
ATOM   2336  O   GLN B 135       1.122   7.642  16.214  1.00  0.00           O  
ATOM   2337  CB  GLN B 135       1.796   8.565  13.114  1.00  0.00           C  
ATOM   2338  CG  GLN B 135       2.479   9.684  13.924  1.00  0.00           C  
ATOM   2339  CD  GLN B 135       3.854   9.269  14.446  1.00  0.00           C  
ATOM   2340  NE2 GLN B 135       4.124   9.652  15.688  1.00  0.00           N  
ATOM   2341  OE1 GLN B 135       4.657   8.629  13.746  1.00  0.00           O  
ATOM   2342  H   GLN B 135       0.789   6.434  12.023  1.00  0.00           H  
ATOM   2343  HA  GLN B 135       2.514   6.926  14.262  1.00  0.00           H  
ATOM   2344 1HB  GLN B 135       2.406   8.353  12.234  1.00  0.00           H  
ATOM   2345 2HB  GLN B 135       0.836   8.950  12.754  1.00  0.00           H  
ATOM   2346 1HG  GLN B 135       2.611  10.556  13.287  1.00  0.00           H  
ATOM   2347 2HG  GLN B 135       1.858   9.944  14.787  1.00  0.00           H  
ATOM   2348 1HE2 GLN B 135       5.003   9.386  16.143  1.00  0.00           H  
ATOM   2349 2HE2 GLN B 135       3.426  10.208  16.218  1.00  0.00           H  
ATOM   2350  N   ILE B 136      -0.686   7.369  14.899  1.00  0.00           N  
ATOM   2351  CA  ILE B 136      -1.638   7.545  15.992  1.00  0.00           C  
ATOM   2352  C   ILE B 136      -1.437   6.398  17.000  1.00  0.00           C  
ATOM   2353  O   ILE B 136      -1.411   6.631  18.215  1.00  0.00           O  
ATOM   2354  CB  ILE B 136      -3.089   7.485  15.488  1.00  0.00           C  
ATOM   2355  CG1 ILE B 136      -3.411   8.636  14.551  1.00  0.00           C  
ATOM   2356  CG2 ILE B 136      -4.042   7.674  16.757  1.00  0.00           C  
ATOM   2357  CD1 ILE B 136      -4.667   8.374  13.714  1.00  0.00           C  
ATOM   2358  H   ILE B 136      -1.033   7.250  13.936  1.00  0.00           H  
ATOM   2359  HA  ILE B 136      -1.444   8.499  16.489  1.00  0.00           H  
ATOM   2360  HB  ILE B 136      -3.268   6.545  14.974  1.00  0.00           H  
ATOM   2361 1HG1 ILE B 136      -3.583   9.527  15.150  1.00  0.00           H  
ATOM   2362 2HG1 ILE B 136      -2.573   8.831  13.898  1.00  0.00           H  
ATOM   2363 1HG2 ILE B 136      -5.086   7.652  16.470  1.00  0.00           H  
ATOM   2364 2HG2 ILE B 136      -3.877   6.900  17.498  1.00  0.00           H  
ATOM   2365 3HG2 ILE B 136      -3.830   8.629  17.207  1.00  0.00           H  
ATOM   2366 1HD1 ILE B 136      -4.866   9.235  13.076  1.00  0.00           H  
ATOM   2367 2HD1 ILE B 136      -4.500   7.505  13.097  1.00  0.00           H  
ATOM   2368 3HD1 ILE B 136      -5.512   8.189  14.339  1.00  0.00           H  
ATOM   2369  N   ILE B 137      -1.297   5.151  16.490  1.00  0.00           N  
ATOM   2370  CA  ILE B 137      -1.114   3.984  17.357  1.00  0.00           C  
ATOM   2371  C   ILE B 137       0.186   4.133  18.152  1.00  0.00           C  
ATOM   2372  O   ILE B 137       0.197   3.844  19.351  1.00  0.00           O  
ATOM   2373  CB  ILE B 137      -0.971   2.646  16.573  1.00  0.00           C  
ATOM   2374  CG1 ILE B 137      -2.204   2.252  15.720  1.00  0.00           C  
ATOM   2375  CG2 ILE B 137      -0.800   1.544  17.644  1.00  0.00           C  
ATOM   2376  CD1 ILE B 137      -3.387   1.833  16.422  1.00  0.00           C  
ATOM   2377  H   ILE B 137      -1.362   5.027  15.476  1.00  0.00           H  
ATOM   2378  HA  ILE B 137      -1.944   3.925  18.053  1.00  0.00           H  
ATOM   2379  HB  ILE B 137      -0.104   2.677  15.910  1.00  0.00           H  
ATOM   2380 1HG1 ILE B 137      -2.498   3.105  15.173  1.00  0.00           H  
ATOM   2381 2HG1 ILE B 137      -1.920   1.486  15.032  1.00  0.00           H  
ATOM   2382 1HG2 ILE B 137      -0.703   0.598  17.154  1.00  0.00           H  
ATOM   2383 2HG2 ILE B 137       0.069   1.720  18.240  1.00  0.00           H  
ATOM   2384 3HG2 ILE B 137      -1.651   1.515  18.315  1.00  0.00           H  
ATOM   2385 1HD1 ILE B 137      -4.181   1.634  15.704  1.00  0.00           H  
ATOM   2386 2HD1 ILE B 137      -3.220   0.928  16.984  1.00  0.00           H  
ATOM   2387 3HD1 ILE B 137      -3.677   2.627  17.075  1.00  0.00           H  
ATOM   2388  N   PHE B 138       1.279   4.572  17.507  1.00  0.00           N  
ATOM   2389  CA  PHE B 138       2.548   4.718  18.206  1.00  0.00           C  
ATOM   2390  C   PHE B 138       2.436   5.723  19.337  1.00  0.00           C  
ATOM   2391  O   PHE B 138       2.960   5.474  20.429  1.00  0.00           O  
ATOM   2392  CB  PHE B 138       3.681   5.185  17.272  1.00  0.00           C  
ATOM   2393  CG  PHE B 138       4.356   4.113  16.414  1.00  0.00           C  
ATOM   2394  CD1 PHE B 138       4.113   3.990  15.065  1.00  0.00           C  
ATOM   2395  CD2 PHE B 138       5.259   3.247  16.968  1.00  0.00           C  
ATOM   2396  CE1 PHE B 138       4.722   3.016  14.319  1.00  0.00           C  
ATOM   2397  CE2 PHE B 138       5.879   2.281  16.196  1.00  0.00           C  
ATOM   2398  CZ  PHE B 138       5.596   2.168  14.878  1.00  0.00           C  
ATOM   2399  H   PHE B 138       1.223   4.773  16.505  1.00  0.00           H  
ATOM   2400  HA  PHE B 138       2.818   3.750  18.627  1.00  0.00           H  
ATOM   2401 1HB  PHE B 138       3.284   5.952  16.599  1.00  0.00           H  
ATOM   2402 2HB  PHE B 138       4.442   5.661  17.872  1.00  0.00           H  
ATOM   2403  HD1 PHE B 138       3.442   4.661  14.591  1.00  0.00           H  
ATOM   2404  HD2 PHE B 138       5.479   3.333  18.028  1.00  0.00           H  
ATOM   2405  HE1 PHE B 138       4.498   2.922  13.286  1.00  0.00           H  
ATOM   2406  HE2 PHE B 138       6.583   1.604  16.632  1.00  0.00           H  
ATOM   2407  HZ  PHE B 138       6.068   1.400  14.279  1.00  0.00           H  
ATOM   2408  N   GLU B 139       1.742   6.843  19.105  1.00  0.00           N  
ATOM   2409  CA  GLU B 139       1.583   7.855  20.142  1.00  0.00           C  
ATOM   2410  C   GLU B 139       0.775   7.322  21.322  1.00  0.00           C  
ATOM   2411  O   GLU B 139       1.089   7.615  22.477  1.00  0.00           O  
ATOM   2412  CB  GLU B 139       0.933   9.099  19.542  1.00  0.00           C  
ATOM   2413  CG  GLU B 139       1.866   9.822  18.586  1.00  0.00           C  
ATOM   2414  CD  GLU B 139       1.243  10.935  17.832  1.00  0.00           C  
ATOM   2415  OE1 GLU B 139       0.085  11.204  18.039  1.00  0.00           O  
ATOM   2416  OE2 GLU B 139       1.930  11.484  16.997  1.00  0.00           O1-
ATOM   2417  H   GLU B 139       1.370   7.023  18.162  1.00  0.00           H  
ATOM   2418  HA  GLU B 139       2.572   8.127  20.507  1.00  0.00           H  
ATOM   2419 1HB  GLU B 139       0.037   8.813  18.988  1.00  0.00           H  
ATOM   2420 2HB  GLU B 139       0.632   9.783  20.335  1.00  0.00           H  
ATOM   2421 1HG  GLU B 139       2.696  10.222  19.167  1.00  0.00           H  
ATOM   2422 2HG  GLU B 139       2.273   9.103  17.888  1.00  0.00           H  
ATOM   2423  N   LEU B 140      -0.247   6.515  21.034  1.00  0.00           N  
ATOM   2424  CA  LEU B 140      -1.073   5.906  22.068  1.00  0.00           C  
ATOM   2425  C   LEU B 140      -0.312   4.853  22.877  1.00  0.00           C  
ATOM   2426  O   LEU B 140      -0.435   4.804  24.106  1.00  0.00           O  
ATOM   2427  CB  LEU B 140      -2.334   5.311  21.416  1.00  0.00           C  
ATOM   2428  CG  LEU B 140      -3.437   4.757  22.356  1.00  0.00           C  
ATOM   2429  CD1 LEU B 140      -4.785   5.012  21.700  1.00  0.00           C  
ATOM   2430  CD2 LEU B 140      -3.246   3.233  22.578  1.00  0.00           C  
ATOM   2431  H   LEU B 140      -0.494   6.379  20.046  1.00  0.00           H  
ATOM   2432  HA  LEU B 140      -1.380   6.687  22.758  1.00  0.00           H  
ATOM   2433 1HB  LEU B 140      -2.780   6.061  20.770  1.00  0.00           H  
ATOM   2434 2HB  LEU B 140      -2.011   4.488  20.777  1.00  0.00           H  
ATOM   2435  HG  LEU B 140      -3.411   5.274  23.319  1.00  0.00           H  
ATOM   2436 1HD1 LEU B 140      -5.570   4.632  22.350  1.00  0.00           H  
ATOM   2437 2HD1 LEU B 140      -4.926   6.064  21.565  1.00  0.00           H  
ATOM   2438 3HD1 LEU B 140      -4.834   4.530  20.742  1.00  0.00           H  
ATOM   2439 1HD2 LEU B 140      -4.048   2.864  23.220  1.00  0.00           H  
ATOM   2440 2HD2 LEU B 140      -3.283   2.717  21.629  1.00  0.00           H  
ATOM   2441 3HD2 LEU B 140      -2.296   3.026  23.053  1.00  0.00           H  
ATOM   2442  N   GLN B 141       0.448   3.993  22.190  1.00  0.00           N  
ATOM   2443  CA  GLN B 141       1.203   2.908  22.832  1.00  0.00           C  
ATOM   2444  C   GLN B 141       2.521   3.294  23.561  1.00  0.00           C  
ATOM   2445  O   GLN B 141       2.901   2.583  24.498  1.00  0.00           O  
ATOM   2446  CB  GLN B 141       1.516   1.810  21.798  1.00  0.00           C  
ATOM   2447  CG  GLN B 141       0.302   1.041  21.270  1.00  0.00           C  
ATOM   2448  CD  GLN B 141      -0.419   0.301  22.345  1.00  0.00           C  
ATOM   2449  NE2 GLN B 141      -1.720   0.159  22.218  1.00  0.00           N  
ATOM   2450  OE1 GLN B 141       0.208  -0.172  23.288  1.00  0.00           O  
ATOM   2451  H   GLN B 141       0.480   4.075  21.172  1.00  0.00           H  
ATOM   2452  HA  GLN B 141       0.552   2.475  23.587  1.00  0.00           H  
ATOM   2453 1HB  GLN B 141       2.011   2.268  20.936  1.00  0.00           H  
ATOM   2454 2HB  GLN B 141       2.213   1.092  22.228  1.00  0.00           H  
ATOM   2455 1HG  GLN B 141      -0.394   1.748  20.818  1.00  0.00           H  
ATOM   2456 2HG  GLN B 141       0.637   0.328  20.538  1.00  0.00           H  
ATOM   2457 1HE2 GLN B 141      -2.237  -0.346  22.914  1.00  0.00           H  
ATOM   2458 2HE2 GLN B 141      -2.190   0.528  21.416  1.00  0.00           H  
ATOM   2459  N   SER B 142       3.215   4.377  23.119  1.00  0.00           N  
ATOM   2460  CA  SER B 142       4.506   4.869  23.646  1.00  0.00           C  
ATOM   2461  C   SER B 142       4.369   5.648  24.987  1.00  0.00           C  
ATOM   2462  O   SER B 142       4.904   5.195  26.004  1.00  0.00           O  
ATOM   2463  CB  SER B 142       5.180   5.755  22.580  1.00  0.00           C  
ATOM   2464  OG  SER B 142       5.456   5.025  21.422  1.00  0.00           O  
ATOM   2465  OXT SER B 142       4.116   6.860  24.964  1.00  0.00           O1-
ATOM   2466  H   SER B 142       2.836   4.878  22.314  1.00  0.00           H  
ATOM   2467  HA  SER B 142       5.146   4.006  23.825  1.00  0.00           H  
ATOM   2468 1HB  SER B 142       4.546   6.613  22.329  1.00  0.00           H  
ATOM   2469 2HB  SER B 142       6.117   6.154  22.969  1.00  0.00           H  
ATOM   2470  HG  SER B 142       4.597   4.974  20.945  1.00  0.00           H  
ATOM   2471  N   SER C 143      13.449  -3.587 -24.732  1.00  0.00           N  
ATOM   2472  CA  SER C 143      14.323  -3.404 -23.558  1.00  0.00           C  
ATOM   2473  C   SER C 143      13.570  -2.981 -22.246  1.00  0.00           C  
ATOM   2474  O   SER C 143      13.747  -3.635 -21.207  1.00  0.00           O  
ATOM   2475  CB  SER C 143      15.444  -2.404 -23.907  1.00  0.00           C  
ATOM   2476  OG  SER C 143      16.264  -2.924 -24.907  1.00  0.00           O  
ATOM   2477 1H   SER C 143      13.987  -4.000 -25.482  1.00  0.00           H  
ATOM   2478 2H   SER C 143      12.711  -4.229 -24.457  1.00  0.00           H  
ATOM   2479 3H   SER C 143      13.049  -2.716 -25.051  1.00  0.00           H  
ATOM   2480  HA  SER C 143      14.799  -4.372 -23.361  1.00  0.00           H  
ATOM   2481 1HB  SER C 143      15.028  -1.444 -24.238  1.00  0.00           H  
ATOM   2482 2HB  SER C 143      16.058  -2.198 -23.025  1.00  0.00           H  
ATOM   2483  HG  SER C 143      16.947  -2.259 -25.074  1.00  0.00           H  
ATOM   2484  N   GLU C 144      12.754  -1.896 -22.313  1.00  0.00           N  
ATOM   2485  CA  GLU C 144      11.997  -1.313 -21.190  1.00  0.00           C  
ATOM   2486  C   GLU C 144      10.870  -2.198 -20.672  1.00  0.00           C  
ATOM   2487  O   GLU C 144      10.640  -2.271 -19.462  1.00  0.00           O  
ATOM   2488  CB  GLU C 144      11.414   0.026 -21.643  1.00  0.00           C  
ATOM   2489  CG  GLU C 144      12.464   1.100 -21.947  1.00  0.00           C  
ATOM   2490  CD  GLU C 144      13.135   0.911 -23.301  1.00  0.00           C  
ATOM   2491  OE1 GLU C 144      12.717   0.027 -24.039  1.00  0.00           O  
ATOM   2492  OE2 GLU C 144      14.066   1.614 -23.586  1.00  0.00           O1-
ATOM   2493  H   GLU C 144      12.677  -1.405 -23.204  1.00  0.00           H  
ATOM   2494  HA  GLU C 144      12.687  -1.130 -20.363  1.00  0.00           H  
ATOM   2495 1HB  GLU C 144      10.812  -0.123 -22.537  1.00  0.00           H  
ATOM   2496 2HB  GLU C 144      10.752   0.412 -20.869  1.00  0.00           H  
ATOM   2497 1HG  GLU C 144      11.982   2.078 -21.927  1.00  0.00           H  
ATOM   2498 2HG  GLU C 144      13.221   1.081 -21.164  1.00  0.00           H  
ATOM   2499  N   LYS C 145      10.158  -2.854 -21.587  1.00  0.00           N  
ATOM   2500  CA  LYS C 145       9.052  -3.699 -21.184  1.00  0.00           C  
ATOM   2501  C   LYS C 145       9.547  -4.941 -20.480  1.00  0.00           C  
ATOM   2502  O   LYS C 145       8.923  -5.394 -19.521  1.00  0.00           O  
ATOM   2503  CB  LYS C 145       8.179  -4.072 -22.365  1.00  0.00           C  
ATOM   2504  CG  LYS C 145       7.419  -2.893 -22.907  1.00  0.00           C  
ATOM   2505  CD  LYS C 145       6.325  -3.298 -23.849  1.00  0.00           C  
ATOM   2506  CE  LYS C 145       6.806  -3.868 -25.157  1.00  0.00           C  
ATOM   2507  NZ  LYS C 145       5.687  -3.907 -26.122  1.00  0.00           N1+
ATOM   2508  H   LYS C 145      10.394  -2.753 -22.562  1.00  0.00           H  
ATOM   2509  HA  LYS C 145       8.437  -3.142 -20.476  1.00  0.00           H  
ATOM   2510 1HB  LYS C 145       8.806  -4.487 -23.157  1.00  0.00           H  
ATOM   2511 2HB  LYS C 145       7.467  -4.841 -22.067  1.00  0.00           H  
ATOM   2512 1HG  LYS C 145       6.970  -2.344 -22.076  1.00  0.00           H  
ATOM   2513 2HG  LYS C 145       8.107  -2.225 -23.423  1.00  0.00           H  
ATOM   2514 1HD  LYS C 145       5.744  -4.079 -23.378  1.00  0.00           H  
ATOM   2515 2HD  LYS C 145       5.669  -2.452 -24.045  1.00  0.00           H  
ATOM   2516 1HE  LYS C 145       7.620  -3.274 -25.566  1.00  0.00           H  
ATOM   2517 2HE  LYS C 145       7.153  -4.886 -24.991  1.00  0.00           H  
ATOM   2518 1HZ  LYS C 145       5.971  -4.304 -27.000  1.00  0.00           H  
ATOM   2519 2HZ  LYS C 145       4.895  -4.464 -25.702  1.00  0.00           H  
ATOM   2520 3HZ  LYS C 145       5.384  -2.926 -26.263  1.00  0.00           H  
ATOM   2521  N   GLU C 146      10.672  -5.485 -20.940  1.00  0.00           N  
ATOM   2522  CA  GLU C 146      11.221  -6.680 -20.339  1.00  0.00           C  
ATOM   2523  C   GLU C 146      11.705  -6.379 -18.925  1.00  0.00           C  
ATOM   2524  O   GLU C 146      11.471  -7.178 -18.008  1.00  0.00           O  
ATOM   2525  CB  GLU C 146      12.346  -7.217 -21.218  1.00  0.00           C  
ATOM   2526  CG  GLU C 146      11.863  -7.722 -22.599  1.00  0.00           C  
ATOM   2527  CD  GLU C 146      11.637  -6.597 -23.607  1.00  0.00           C  
ATOM   2528  OE1 GLU C 146      11.962  -5.471 -23.286  1.00  0.00           O  
ATOM   2529  OE2 GLU C 146      11.148  -6.852 -24.673  1.00  0.00           O1-
ATOM   2530  H   GLU C 146      11.126  -5.095 -21.765  1.00  0.00           H  
ATOM   2531  HA  GLU C 146      10.438  -7.433 -20.281  1.00  0.00           H  
ATOM   2532 1HB  GLU C 146      13.091  -6.435 -21.375  1.00  0.00           H  
ATOM   2533 2HB  GLU C 146      12.841  -8.043 -20.708  1.00  0.00           H  
ATOM   2534 1HG  GLU C 146      12.605  -8.412 -23.000  1.00  0.00           H  
ATOM   2535 2HG  GLU C 146      10.932  -8.272 -22.462  1.00  0.00           H  
ATOM   2536  N   GLU C 147      12.319  -5.207 -18.714  1.00  0.00           N  
ATOM   2537  CA  GLU C 147      12.745  -4.880 -17.366  1.00  0.00           C  
ATOM   2538  C   GLU C 147      11.514  -4.645 -16.487  1.00  0.00           C  
ATOM   2539  O   GLU C 147      11.505  -5.040 -15.313  1.00  0.00           O  
ATOM   2540  CB  GLU C 147      13.654  -3.649 -17.356  1.00  0.00           C  
ATOM   2541  CG  GLU C 147      15.029  -3.857 -18.012  1.00  0.00           C  
ATOM   2542  CD  GLU C 147      15.890  -4.899 -17.341  1.00  0.00           C  
ATOM   2543  OE1 GLU C 147      16.027  -4.868 -16.143  1.00  0.00           O  
ATOM   2544  OE2 GLU C 147      16.394  -5.759 -18.044  1.00  0.00           O1-
ATOM   2545  H   GLU C 147      12.551  -4.587 -19.499  1.00  0.00           H  
ATOM   2546  HA  GLU C 147      13.300  -5.721 -16.959  1.00  0.00           H  
ATOM   2547 1HB  GLU C 147      13.154  -2.835 -17.887  1.00  0.00           H  
ATOM   2548 2HB  GLU C 147      13.814  -3.323 -16.330  1.00  0.00           H  
ATOM   2549 1HG  GLU C 147      14.872  -4.166 -19.039  1.00  0.00           H  
ATOM   2550 2HG  GLU C 147      15.558  -2.907 -18.029  1.00  0.00           H  
ATOM   2551  N   ALA C 148      10.455  -4.031 -17.054  1.00  0.00           N  
ATOM   2552  CA  ALA C 148       9.232  -3.784 -16.305  1.00  0.00           C  
ATOM   2553  C   ALA C 148       8.594  -5.096 -15.860  1.00  0.00           C  
ATOM   2554  O   ALA C 148       8.094  -5.188 -14.731  1.00  0.00           O  
ATOM   2555  CB  ALA C 148       8.250  -2.994 -17.147  1.00  0.00           C  
ATOM   2556  H   ALA C 148      10.524  -3.675 -18.013  1.00  0.00           H  
ATOM   2557  HA  ALA C 148       9.492  -3.208 -15.418  1.00  0.00           H  
ATOM   2558 1HB  ALA C 148       7.370  -2.799 -16.567  1.00  0.00           H  
ATOM   2559 2HB  ALA C 148       8.708  -2.058 -17.450  1.00  0.00           H  
ATOM   2560 3HB  ALA C 148       7.986  -3.565 -18.029  1.00  0.00           H  
ATOM   2561  N   GLU C 149       8.625  -6.121 -16.729  1.00  0.00           N  
ATOM   2562  CA  GLU C 149       8.075  -7.418 -16.370  1.00  0.00           C  
ATOM   2563  C   GLU C 149       8.872  -8.073 -15.268  1.00  0.00           C  
ATOM   2564  O   GLU C 149       8.291  -8.631 -14.334  1.00  0.00           O  
ATOM   2565  CB  GLU C 149       8.013  -8.372 -17.566  1.00  0.00           C  
ATOM   2566  CG  GLU C 149       7.436  -9.777 -17.209  1.00  0.00           C  
ATOM   2567  CD  GLU C 149       7.212 -10.673 -18.400  1.00  0.00           C  
ATOM   2568  OE1 GLU C 149       7.390 -10.227 -19.504  1.00  0.00           O  
ATOM   2569  OE2 GLU C 149       6.862 -11.821 -18.196  1.00  0.00           O1-
ATOM   2570  H   GLU C 149       8.977  -5.960 -17.679  1.00  0.00           H  
ATOM   2571  HA  GLU C 149       7.067  -7.263 -16.001  1.00  0.00           H  
ATOM   2572 1HB  GLU C 149       7.408  -7.931 -18.356  1.00  0.00           H  
ATOM   2573 2HB  GLU C 149       9.019  -8.510 -17.969  1.00  0.00           H  
ATOM   2574 1HG  GLU C 149       8.146 -10.277 -16.549  1.00  0.00           H  
ATOM   2575 2HG  GLU C 149       6.507  -9.667 -16.656  1.00  0.00           H  
ATOM   2576  N   LYS C 150      10.200  -8.028 -15.356  1.00  0.00           N  
ATOM   2577  CA  LYS C 150      10.997  -8.661 -14.320  1.00  0.00           C  
ATOM   2578  C   LYS C 150      10.767  -8.004 -12.963  1.00  0.00           C  
ATOM   2579  O   LYS C 150      10.633  -8.707 -11.952  1.00  0.00           O  
ATOM   2580  CB  LYS C 150      12.474  -8.623 -14.687  1.00  0.00           C  
ATOM   2581  CG  LYS C 150      12.855  -9.572 -15.831  1.00  0.00           C  
ATOM   2582  CD  LYS C 150      14.369  -9.634 -16.047  1.00  0.00           C  
ATOM   2583  CE  LYS C 150      14.881  -8.356 -16.702  1.00  0.00           C  
ATOM   2584  NZ  LYS C 150      16.323  -8.433 -17.071  1.00  0.00           N1+
ATOM   2585  H   LYS C 150      10.646  -7.588 -16.170  1.00  0.00           H  
ATOM   2586  HA  LYS C 150      10.687  -9.702 -14.241  1.00  0.00           H  
ATOM   2587 1HB  LYS C 150      12.722  -7.605 -14.987  1.00  0.00           H  
ATOM   2588 2HB  LYS C 150      13.074  -8.868 -13.814  1.00  0.00           H  
ATOM   2589 1HG  LYS C 150      12.488 -10.573 -15.602  1.00  0.00           H  
ATOM   2590 2HG  LYS C 150      12.375  -9.237 -16.750  1.00  0.00           H  
ATOM   2591 1HD  LYS C 150      14.872  -9.769 -15.090  1.00  0.00           H  
ATOM   2592 2HD  LYS C 150      14.609 -10.481 -16.689  1.00  0.00           H  
ATOM   2593 1HE  LYS C 150      14.298  -8.160 -17.603  1.00  0.00           H  
ATOM   2594 2HE  LYS C 150      14.759  -7.524 -16.016  1.00  0.00           H  
ATOM   2595 1HZ  LYS C 150      16.565  -7.521 -17.503  1.00  0.00           H  
ATOM   2596 2HZ  LYS C 150      16.887  -8.580 -16.250  1.00  0.00           H  
ATOM   2597 3HZ  LYS C 150      16.480  -9.174 -17.729  1.00  0.00           H  
ATOM   2598  N   LYS C 151      10.671  -6.664 -12.938  1.00  0.00           N  
ATOM   2599  CA  LYS C 151      10.434  -5.966 -11.684  1.00  0.00           C  
ATOM   2600  C   LYS C 151       9.036  -6.256 -11.178  1.00  0.00           C  
ATOM   2601  O   LYS C 151       8.848  -6.444  -9.979  1.00  0.00           O  
ATOM   2602  CB  LYS C 151      10.643  -4.453 -11.823  1.00  0.00           C  
ATOM   2603  CG  LYS C 151      10.418  -3.616 -10.501  1.00  0.00           C  
ATOM   2604  CD  LYS C 151      11.464  -3.913  -9.389  1.00  0.00           C  
ATOM   2605  CE  LYS C 151      11.237  -3.023  -8.149  1.00  0.00           C  
ATOM   2606  NZ  LYS C 151      12.210  -3.302  -7.028  1.00  0.00           N1+
ATOM   2607  H   LYS C 151      10.815  -6.125 -13.801  1.00  0.00           H  
ATOM   2608  HA  LYS C 151      11.142  -6.347 -10.949  1.00  0.00           H  
ATOM   2609 1HB  LYS C 151      11.656  -4.264 -12.183  1.00  0.00           H  
ATOM   2610 2HB  LYS C 151       9.959  -4.072 -12.588  1.00  0.00           H  
ATOM   2611 1HG  LYS C 151      10.466  -2.555 -10.753  1.00  0.00           H  
ATOM   2612 2HG  LYS C 151       9.423  -3.821 -10.107  1.00  0.00           H  
ATOM   2613 1HD  LYS C 151      11.371  -4.955  -9.072  1.00  0.00           H  
ATOM   2614 2HD  LYS C 151      12.471  -3.750  -9.771  1.00  0.00           H  
ATOM   2615 1HE  LYS C 151      11.329  -1.979  -8.441  1.00  0.00           H  
ATOM   2616 2HE  LYS C 151      10.239  -3.204  -7.769  1.00  0.00           H  
ATOM   2617 1HZ  LYS C 151      11.976  -2.685  -6.207  1.00  0.00           H  
ATOM   2618 2HZ  LYS C 151      12.126  -4.271  -6.732  1.00  0.00           H  
ATOM   2619 3HZ  LYS C 151      13.165  -3.130  -7.332  1.00  0.00           H  
ATOM   2620  N   ALA C 152       8.037  -6.298 -12.096  1.00  0.00           N  
ATOM   2621  CA  ALA C 152       6.672  -6.573 -11.658  1.00  0.00           C  
ATOM   2622  C   ALA C 152       6.572  -7.941 -11.027  1.00  0.00           C  
ATOM   2623  O   ALA C 152       5.886  -8.078 -10.020  1.00  0.00           O  
ATOM   2624  CB  ALA C 152       5.749  -6.411 -12.878  1.00  0.00           C  
ATOM   2625  H   ALA C 152       8.236  -6.140 -13.074  1.00  0.00           H  
ATOM   2626  HA  ALA C 152       6.393  -5.833 -10.885  1.00  0.00           H  
ATOM   2627 1HB  ALA C 152       5.807  -5.391 -13.305  1.00  0.00           H  
ATOM   2628 2HB  ALA C 152       6.006  -7.116 -13.692  1.00  0.00           H  
ATOM   2629 3HB  ALA C 152       4.689  -6.586 -12.619  1.00  0.00           H  
ATOM   2630  N   ARG C 153       7.207  -8.943 -11.637  1.00  0.00           N  
ATOM   2631  CA  ARG C 153       7.136 -10.269 -11.064  1.00  0.00           C  
ATOM   2632  C   ARG C 153       7.806 -10.305  -9.690  1.00  0.00           C  
ATOM   2633  O   ARG C 153       7.264 -10.932  -8.775  1.00  0.00           O  
ATOM   2634  CB  ARG C 153       7.743 -11.295 -12.000  1.00  0.00           C  
ATOM   2635  CG  ARG C 153       6.891 -11.583 -13.237  1.00  0.00           C  
ATOM   2636  CD  ARG C 153       7.503 -12.618 -14.113  1.00  0.00           C  
ATOM   2637  NE  ARG C 153       6.708 -12.862 -15.323  1.00  0.00           N  
ATOM   2638  CZ  ARG C 153       5.634 -13.662 -15.423  1.00  0.00           C  
ATOM   2639  NH1 ARG C 153       5.157 -14.333 -14.385  1.00  0.00           N1+
ATOM   2640  NH2 ARG C 153       5.071 -13.755 -16.607  1.00  0.00           N  
ATOM   2641  H   ARG C 153       7.719  -8.783 -12.510  1.00  0.00           H  
ATOM   2642  HA  ARG C 153       6.083 -10.526 -10.941  1.00  0.00           H  
ATOM   2643 1HB  ARG C 153       8.715 -10.932 -12.344  1.00  0.00           H  
ATOM   2644 2HB  ARG C 153       7.904 -12.230 -11.467  1.00  0.00           H  
ATOM   2645 1HG  ARG C 153       5.906 -11.921 -12.923  1.00  0.00           H  
ATOM   2646 2HG  ARG C 153       6.778 -10.667 -13.820  1.00  0.00           H  
ATOM   2647 1HD  ARG C 153       8.488 -12.266 -14.428  1.00  0.00           H  
ATOM   2648 2HD  ARG C 153       7.613 -13.552 -13.571  1.00  0.00           H  
ATOM   2649  HE  ARG C 153       6.990 -12.397 -16.201  1.00  0.00           H  
ATOM   2650 1HH1 ARG C 153       5.599 -14.253 -13.483  1.00  0.00           H  
ATOM   2651 2HH1 ARG C 153       4.348 -14.927 -14.494  1.00  0.00           H  
ATOM   2652 1HH2 ARG C 153       5.491 -13.213 -17.381  1.00  0.00           H  
ATOM   2653 2HH2 ARG C 153       4.264 -14.340 -16.756  1.00  0.00           H  
ATOM   2654  N   GLU C 154       8.951  -9.614  -9.514  1.00  0.00           N  
ATOM   2655  CA  GLU C 154       9.589  -9.581  -8.199  1.00  0.00           C  
ATOM   2656  C   GLU C 154       8.669  -8.944  -7.166  1.00  0.00           C  
ATOM   2657  O   GLU C 154       8.548  -9.439  -6.042  1.00  0.00           O  
ATOM   2658  CB  GLU C 154      10.911  -8.808  -8.218  1.00  0.00           C  
ATOM   2659  CG  GLU C 154      11.610  -8.757  -6.841  1.00  0.00           C  
ATOM   2660  CD  GLU C 154      12.940  -8.052  -6.852  1.00  0.00           C  
ATOM   2661  OE1 GLU C 154      13.447  -7.777  -7.909  1.00  0.00           O  
ATOM   2662  OE2 GLU C 154      13.432  -7.748  -5.783  1.00  0.00           O1-
ATOM   2663  H   GLU C 154       9.405  -9.150 -10.311  1.00  0.00           H  
ATOM   2664  HA  GLU C 154       9.792 -10.604  -7.888  1.00  0.00           H  
ATOM   2665 1HB  GLU C 154      11.590  -9.265  -8.938  1.00  0.00           H  
ATOM   2666 2HB  GLU C 154      10.727  -7.783  -8.547  1.00  0.00           H  
ATOM   2667 1HG  GLU C 154      10.960  -8.237  -6.139  1.00  0.00           H  
ATOM   2668 2HG  GLU C 154      11.743  -9.774  -6.477  1.00  0.00           H  
ATOM   2669  N   VAL C 155       7.993  -7.862  -7.562  1.00  0.00           N  
ATOM   2670  CA  VAL C 155       7.088  -7.172  -6.667  1.00  0.00           C  
ATOM   2671  C   VAL C 155       5.915  -8.061  -6.292  1.00  0.00           C  
ATOM   2672  O   VAL C 155       5.566  -8.120  -5.111  1.00  0.00           O  
ATOM   2673  CB  VAL C 155       6.594  -5.866  -7.325  1.00  0.00           C  
ATOM   2674  CG1 VAL C 155       5.482  -5.233  -6.534  1.00  0.00           C  
ATOM   2675  CG2 VAL C 155       7.745  -4.892  -7.382  1.00  0.00           C  
ATOM   2676  H   VAL C 155       8.172  -7.487  -8.498  1.00  0.00           H  
ATOM   2677  HA  VAL C 155       7.630  -6.911  -5.765  1.00  0.00           H  
ATOM   2678  HB  VAL C 155       6.234  -6.085  -8.328  1.00  0.00           H  
ATOM   2679 1HG1 VAL C 155       5.174  -4.311  -7.021  1.00  0.00           H  
ATOM   2680 2HG1 VAL C 155       4.626  -5.901  -6.464  1.00  0.00           H  
ATOM   2681 3HG1 VAL C 155       5.858  -5.016  -5.549  1.00  0.00           H  
ATOM   2682 1HG2 VAL C 155       7.403  -3.994  -7.859  1.00  0.00           H  
ATOM   2683 2HG2 VAL C 155       8.089  -4.673  -6.368  1.00  0.00           H  
ATOM   2684 3HG2 VAL C 155       8.560  -5.307  -7.942  1.00  0.00           H  
ATOM   2685  N   LYS C 156       5.322  -8.772  -7.250  1.00  0.00           N  
ATOM   2686  CA  LYS C 156       4.223  -9.657  -6.911  1.00  0.00           C  
ATOM   2687  C   LYS C 156       4.677 -10.747  -5.946  1.00  0.00           C  
ATOM   2688  O   LYS C 156       3.942 -11.071  -5.009  1.00  0.00           O  
ATOM   2689  CB  LYS C 156       3.584 -10.251  -8.163  1.00  0.00           C  
ATOM   2690  CG  LYS C 156       2.381 -11.180  -7.891  1.00  0.00           C  
ATOM   2691  CD  LYS C 156       1.610 -11.454  -9.184  1.00  0.00           C  
ATOM   2692  CE  LYS C 156       0.283 -12.193  -8.939  1.00  0.00           C  
ATOM   2693  NZ  LYS C 156       0.455 -13.642  -8.530  1.00  0.00           N1+
ATOM   2694  H   LYS C 156       5.624  -8.666  -8.225  1.00  0.00           H  
ATOM   2695  HA  LYS C 156       3.461  -9.069  -6.403  1.00  0.00           H  
ATOM   2696 1HB  LYS C 156       3.258  -9.442  -8.819  1.00  0.00           H  
ATOM   2697 2HB  LYS C 156       4.339 -10.823  -8.709  1.00  0.00           H  
ATOM   2698 1HG  LYS C 156       2.768 -12.134  -7.517  1.00  0.00           H  
ATOM   2699 2HG  LYS C 156       1.736 -10.775  -7.128  1.00  0.00           H  
ATOM   2700 1HD  LYS C 156       1.387 -10.503  -9.678  1.00  0.00           H  
ATOM   2701 2HD  LYS C 156       2.229 -12.050  -9.854  1.00  0.00           H  
ATOM   2702 1HE  LYS C 156      -0.268 -11.669  -8.156  1.00  0.00           H  
ATOM   2703 2HE  LYS C 156      -0.302 -12.157  -9.861  1.00  0.00           H  
ATOM   2704 1HZ  LYS C 156      -0.458 -14.050  -8.405  1.00  0.00           H  
ATOM   2705 2HZ  LYS C 156       0.942 -14.139  -9.256  1.00  0.00           H  
ATOM   2706 3HZ  LYS C 156       0.982 -13.764  -7.644  1.00  0.00           H  
ATOM   2707  N   LYS C 157       5.879 -11.310  -6.155  1.00  0.00           N  
ATOM   2708  CA  LYS C 157       6.369 -12.345  -5.251  1.00  0.00           C  
ATOM   2709  C   LYS C 157       6.548 -11.791  -3.841  1.00  0.00           C  
ATOM   2710  O   LYS C 157       6.220 -12.472  -2.865  1.00  0.00           O  
ATOM   2711  CB  LYS C 157       7.689 -12.930  -5.753  1.00  0.00           C  
ATOM   2712  CG  LYS C 157       7.561 -13.806  -6.995  1.00  0.00           C  
ATOM   2713  CD  LYS C 157       8.925 -14.316  -7.461  1.00  0.00           C  
ATOM   2714  CE  LYS C 157       8.804 -15.175  -8.716  1.00  0.00           C  
ATOM   2715  NZ  LYS C 157      10.135 -15.657  -9.195  1.00  0.00           N1+
ATOM   2716  H   LYS C 157       6.431 -11.039  -6.977  1.00  0.00           H  
ATOM   2717  HA  LYS C 157       5.626 -13.143  -5.207  1.00  0.00           H  
ATOM   2718 1HB  LYS C 157       8.372 -12.113  -5.993  1.00  0.00           H  
ATOM   2719 2HB  LYS C 157       8.147 -13.521  -4.962  1.00  0.00           H  
ATOM   2720 1HG  LYS C 157       6.918 -14.657  -6.764  1.00  0.00           H  
ATOM   2721 2HG  LYS C 157       7.094 -13.237  -7.793  1.00  0.00           H  
ATOM   2722 1HD  LYS C 157       9.570 -13.462  -7.680  1.00  0.00           H  
ATOM   2723 2HD  LYS C 157       9.386 -14.904  -6.669  1.00  0.00           H  
ATOM   2724 1HE  LYS C 157       8.173 -16.035  -8.499  1.00  0.00           H  
ATOM   2725 2HE  LYS C 157       8.337 -14.584  -9.506  1.00  0.00           H  
ATOM   2726 1HZ  LYS C 157      10.012 -16.220 -10.026  1.00  0.00           H  
ATOM   2727 2HZ  LYS C 157      10.725 -14.866  -9.411  1.00  0.00           H  
ATOM   2728 3HZ  LYS C 157      10.574 -16.215  -8.476  1.00  0.00           H  
ATOM   2729  N   ARG C 158       7.053 -10.553  -3.728  1.00  0.00           N  
ATOM   2730  CA  ARG C 158       7.223  -9.924  -2.424  1.00  0.00           C  
ATOM   2731  C   ARG C 158       5.872  -9.689  -1.741  1.00  0.00           C  
ATOM   2732  O   ARG C 158       5.754  -9.902  -0.530  1.00  0.00           O  
ATOM   2733  CB  ARG C 158       8.011  -8.631  -2.546  1.00  0.00           C  
ATOM   2734  CG  ARG C 158       9.502  -8.834  -2.832  1.00  0.00           C  
ATOM   2735  CD  ARG C 158      10.241  -7.544  -2.945  1.00  0.00           C  
ATOM   2736  NE  ARG C 158      11.669  -7.755  -3.233  1.00  0.00           N  
ATOM   2737  CZ  ARG C 158      12.629  -8.015  -2.327  1.00  0.00           C  
ATOM   2738  NH1 ARG C 158      12.368  -8.104  -1.031  1.00  0.00           N1+
ATOM   2739  NH2 ARG C 158      13.849  -8.179  -2.784  1.00  0.00           N  
ATOM   2740  H   ARG C 158       7.376 -10.070  -4.574  1.00  0.00           H  
ATOM   2741  HA  ARG C 158       7.804 -10.600  -1.798  1.00  0.00           H  
ATOM   2742 1HB  ARG C 158       7.594  -8.029  -3.352  1.00  0.00           H  
ATOM   2743 2HB  ARG C 158       7.917  -8.054  -1.626  1.00  0.00           H  
ATOM   2744 1HG  ARG C 158       9.940  -9.413  -2.023  1.00  0.00           H  
ATOM   2745 2HG  ARG C 158       9.626  -9.378  -3.765  1.00  0.00           H  
ATOM   2746 1HD  ARG C 158       9.815  -6.971  -3.772  1.00  0.00           H  
ATOM   2747 2HD  ARG C 158      10.144  -6.968  -2.026  1.00  0.00           H  
ATOM   2748  HE  ARG C 158      11.995  -7.708  -4.212  1.00  0.00           H  
ATOM   2749 1HH1 ARG C 158      11.427  -7.972  -0.690  1.00  0.00           H  
ATOM   2750 2HH1 ARG C 158      13.114  -8.300  -0.378  1.00  0.00           H  
ATOM   2751 1HH2 ARG C 158      13.995  -8.096  -3.805  1.00  0.00           H  
ATOM   2752 2HH2 ARG C 158      14.616  -8.376  -2.162  1.00  0.00           H  
ATOM   2753  N   ILE C 159       4.843  -9.323  -2.520  1.00  0.00           N  
ATOM   2754  CA  ILE C 159       3.510  -9.118  -1.963  1.00  0.00           C  
ATOM   2755  C   ILE C 159       2.973 -10.425  -1.416  1.00  0.00           C  
ATOM   2756  O   ILE C 159       2.375 -10.424  -0.336  1.00  0.00           O  
ATOM   2757  CB  ILE C 159       2.520  -8.521  -2.989  1.00  0.00           C  
ATOM   2758  CG1 ILE C 159       2.960  -7.091  -3.275  1.00  0.00           C  
ATOM   2759  CG2 ILE C 159       1.035  -8.587  -2.459  1.00  0.00           C  
ATOM   2760  CD1 ILE C 159       2.291  -6.436  -4.447  1.00  0.00           C  
ATOM   2761  H   ILE C 159       5.035  -9.107  -3.504  1.00  0.00           H  
ATOM   2762  HA  ILE C 159       3.592  -8.411  -1.141  1.00  0.00           H  
ATOM   2763  HB  ILE C 159       2.592  -9.075  -3.923  1.00  0.00           H  
ATOM   2764 1HG1 ILE C 159       2.783  -6.500  -2.393  1.00  0.00           H  
ATOM   2765 2HG1 ILE C 159       4.028  -7.098  -3.457  1.00  0.00           H  
ATOM   2766 1HG2 ILE C 159       0.361  -8.160  -3.190  1.00  0.00           H  
ATOM   2767 2HG2 ILE C 159       0.741  -9.621  -2.282  1.00  0.00           H  
ATOM   2768 3HG2 ILE C 159       0.950  -8.034  -1.525  1.00  0.00           H  
ATOM   2769 1HD1 ILE C 159       2.670  -5.451  -4.566  1.00  0.00           H  
ATOM   2770 2HD1 ILE C 159       2.510  -7.009  -5.341  1.00  0.00           H  
ATOM   2771 3HD1 ILE C 159       1.222  -6.373  -4.294  1.00  0.00           H  
ATOM   2772  N   GLU C 160       3.153 -11.526  -2.152  1.00  0.00           N  
ATOM   2773  CA  GLU C 160       2.687 -12.826  -1.687  1.00  0.00           C  
ATOM   2774  C   GLU C 160       3.396 -13.217  -0.379  1.00  0.00           C  
ATOM   2775  O   GLU C 160       2.753 -13.726   0.550  1.00  0.00           O  
ATOM   2776  CB  GLU C 160       2.930 -13.878  -2.772  1.00  0.00           C  
ATOM   2777  CG  GLU C 160       2.045 -13.716  -4.019  1.00  0.00           C  
ATOM   2778  CD  GLU C 160       2.432 -14.648  -5.144  1.00  0.00           C  
ATOM   2779  OE1 GLU C 160       3.380 -15.376  -4.974  1.00  0.00           O  
ATOM   2780  OE2 GLU C 160       1.791 -14.617  -6.186  1.00  0.00           O1-
ATOM   2781  H   GLU C 160       3.596 -11.440  -3.075  1.00  0.00           H  
ATOM   2782  HA  GLU C 160       1.615 -12.761  -1.493  1.00  0.00           H  
ATOM   2783 1HB  GLU C 160       3.971 -13.825  -3.094  1.00  0.00           H  
ATOM   2784 2HB  GLU C 160       2.765 -14.872  -2.360  1.00  0.00           H  
ATOM   2785 1HG  GLU C 160       1.011 -13.912  -3.739  1.00  0.00           H  
ATOM   2786 2HG  GLU C 160       2.103 -12.688  -4.367  1.00  0.00           H  
ATOM   2787  N   GLU C 161       4.704 -12.926  -0.271  1.00  0.00           N  
ATOM   2788  CA  GLU C 161       5.411 -13.248   0.965  1.00  0.00           C  
ATOM   2789  C   GLU C 161       4.889 -12.379   2.107  1.00  0.00           C  
ATOM   2790  O   GLU C 161       4.721 -12.869   3.232  1.00  0.00           O  
ATOM   2791  CB  GLU C 161       6.925 -13.049   0.813  1.00  0.00           C  
ATOM   2792  CG  GLU C 161       7.618 -14.048  -0.125  1.00  0.00           C  
ATOM   2793  CD  GLU C 161       7.570 -15.479   0.346  1.00  0.00           C  
ATOM   2794  OE1 GLU C 161       7.995 -15.757   1.438  1.00  0.00           O  
ATOM   2795  OE2 GLU C 161       7.042 -16.295  -0.382  1.00  0.00           O1-
ATOM   2796  H   GLU C 161       5.210 -12.561  -1.085  1.00  0.00           H  
ATOM   2797  HA  GLU C 161       5.223 -14.288   1.212  1.00  0.00           H  
ATOM   2798 1HB  GLU C 161       7.118 -12.047   0.429  1.00  0.00           H  
ATOM   2799 2HB  GLU C 161       7.399 -13.121   1.791  1.00  0.00           H  
ATOM   2800 1HG  GLU C 161       7.137 -13.997  -1.095  1.00  0.00           H  
ATOM   2801 2HG  GLU C 161       8.656 -13.745  -0.254  1.00  0.00           H  
ATOM   2802  N   GLN C 162       4.572 -11.105   1.824  1.00  0.00           N  
ATOM   2803  CA  GLN C 162       4.027 -10.251   2.864  1.00  0.00           C  
ATOM   2804  C   GLN C 162       2.667 -10.756   3.301  1.00  0.00           C  
ATOM   2805  O   GLN C 162       2.371 -10.758   4.494  1.00  0.00           O  
ATOM   2806  CB  GLN C 162       3.897  -8.790   2.418  1.00  0.00           C  
ATOM   2807  CG  GLN C 162       3.378  -7.847   3.530  1.00  0.00           C  
ATOM   2808  CD  GLN C 162       4.311  -7.749   4.705  1.00  0.00           C  
ATOM   2809  NE2 GLN C 162       3.845  -8.161   5.885  1.00  0.00           N  
ATOM   2810  OE1 GLN C 162       5.458  -7.320   4.552  1.00  0.00           O  
ATOM   2811  H   GLN C 162       4.787 -10.721   0.894  1.00  0.00           H  
ATOM   2812  HA  GLN C 162       4.698 -10.293   3.723  1.00  0.00           H  
ATOM   2813 1HB  GLN C 162       4.868  -8.426   2.074  1.00  0.00           H  
ATOM   2814 2HB  GLN C 162       3.211  -8.730   1.571  1.00  0.00           H  
ATOM   2815 1HG  GLN C 162       3.259  -6.849   3.110  1.00  0.00           H  
ATOM   2816 2HG  GLN C 162       2.416  -8.211   3.898  1.00  0.00           H  
ATOM   2817 1HE2 GLN C 162       4.432  -8.122   6.696  1.00  0.00           H  
ATOM   2818 2HE2 GLN C 162       2.893  -8.525   5.971  1.00  0.00           H  
ATOM   2819  N   GLU C 163       1.841 -11.237   2.368  1.00  0.00           N  
ATOM   2820  CA  GLU C 163       0.537 -11.729   2.772  1.00  0.00           C  
ATOM   2821  C   GLU C 163       0.681 -12.874   3.770  1.00  0.00           C  
ATOM   2822  O   GLU C 163      -0.052 -12.924   4.764  1.00  0.00           O  
ATOM   2823  CB  GLU C 163      -0.302 -12.161   1.571  1.00  0.00           C  
ATOM   2824  CG  GLU C 163      -1.718 -12.597   1.944  1.00  0.00           C  
ATOM   2825  CD  GLU C 163      -2.575 -12.963   0.766  1.00  0.00           C  
ATOM   2826  OE1 GLU C 163      -2.095 -12.897  -0.345  1.00  0.00           O  
ATOM   2827  OE2 GLU C 163      -3.722 -13.292   0.977  1.00  0.00           O1-
ATOM   2828  H   GLU C 163       2.097 -11.179   1.374  1.00  0.00           H  
ATOM   2829  HA  GLU C 163       0.020 -10.928   3.276  1.00  0.00           H  
ATOM   2830 1HB  GLU C 163      -0.365 -11.339   0.856  1.00  0.00           H  
ATOM   2831 2HB  GLU C 163       0.191 -12.996   1.068  1.00  0.00           H  
ATOM   2832 1HG  GLU C 163      -1.636 -13.465   2.589  1.00  0.00           H  
ATOM   2833 2HG  GLU C 163      -2.199 -11.802   2.514  1.00  0.00           H  
ATOM   2834  N   LYS C 164       1.624 -13.791   3.522  1.00  0.00           N  
ATOM   2835  CA  LYS C 164       1.830 -14.892   4.460  1.00  0.00           C  
ATOM   2836  C   LYS C 164       2.282 -14.382   5.837  1.00  0.00           C  
ATOM   2837  O   LYS C 164       1.775 -14.839   6.875  1.00  0.00           O  
ATOM   2838  CB  LYS C 164       2.848 -15.878   3.892  1.00  0.00           C  
ATOM   2839  CG  LYS C 164       2.315 -16.706   2.713  1.00  0.00           C  
ATOM   2840  CD  LYS C 164       3.299 -17.800   2.264  1.00  0.00           C  
ATOM   2841  CE  LYS C 164       4.462 -17.191   1.487  1.00  0.00           C  
ATOM   2842  NZ  LYS C 164       5.361 -18.211   0.882  1.00  0.00           N1+
ATOM   2843  H   LYS C 164       2.157 -13.725   2.645  1.00  0.00           H  
ATOM   2844  HA  LYS C 164       0.880 -15.408   4.592  1.00  0.00           H  
ATOM   2845 1HB  LYS C 164       3.722 -15.316   3.558  1.00  0.00           H  
ATOM   2846 2HB  LYS C 164       3.175 -16.557   4.677  1.00  0.00           H  
ATOM   2847 1HG  LYS C 164       1.374 -17.172   3.002  1.00  0.00           H  
ATOM   2848 2HG  LYS C 164       2.119 -16.035   1.872  1.00  0.00           H  
ATOM   2849 1HD  LYS C 164       3.688 -18.329   3.134  1.00  0.00           H  
ATOM   2850 2HD  LYS C 164       2.781 -18.513   1.624  1.00  0.00           H  
ATOM   2851 1HE  LYS C 164       4.060 -16.563   0.690  1.00  0.00           H  
ATOM   2852 2HE  LYS C 164       5.058 -16.574   2.154  1.00  0.00           H  
ATOM   2853 1HZ  LYS C 164       6.098 -17.678   0.382  1.00  0.00           H  
ATOM   2854 2HZ  LYS C 164       5.776 -18.784   1.596  1.00  0.00           H  
ATOM   2855 3HZ  LYS C 164       4.858 -18.788   0.232  1.00  0.00           H  
ATOM   2856  N   GLU C 165       3.176 -13.382   5.854  1.00  0.00           N  
ATOM   2857  CA  GLU C 165       3.641 -12.839   7.127  1.00  0.00           C  
ATOM   2858  C   GLU C 165       2.515 -12.126   7.864  1.00  0.00           C  
ATOM   2859  O   GLU C 165       2.415 -12.232   9.088  1.00  0.00           O  
ATOM   2860  CB  GLU C 165       4.816 -11.876   6.924  1.00  0.00           C  
ATOM   2861  CG  GLU C 165       6.127 -12.538   6.489  1.00  0.00           C  
ATOM   2862  CD  GLU C 165       6.666 -13.494   7.528  1.00  0.00           C  
ATOM   2863  OE1 GLU C 165       6.679 -13.137   8.683  1.00  0.00           O  
ATOM   2864  OE2 GLU C 165       7.049 -14.599   7.177  1.00  0.00           O1-
ATOM   2865  H   GLU C 165       3.590 -13.060   4.970  1.00  0.00           H  
ATOM   2866  HA  GLU C 165       3.978 -13.665   7.747  1.00  0.00           H  
ATOM   2867 1HB  GLU C 165       4.546 -11.149   6.155  1.00  0.00           H  
ATOM   2868 2HB  GLU C 165       4.998 -11.323   7.844  1.00  0.00           H  
ATOM   2869 1HG  GLU C 165       5.953 -13.086   5.563  1.00  0.00           H  
ATOM   2870 2HG  GLU C 165       6.865 -11.763   6.287  1.00  0.00           H  
ATOM   2871  N   SER C 166       1.646 -11.444   7.121  1.00  0.00           N  
ATOM   2872  CA  SER C 166       0.521 -10.722   7.687  1.00  0.00           C  
ATOM   2873  C   SER C 166      -0.497 -11.665   8.316  1.00  0.00           C  
ATOM   2874  O   SER C 166      -1.077 -11.346   9.362  1.00  0.00           O  
ATOM   2875  CB  SER C 166      -0.103  -9.868   6.619  1.00  0.00           C  
ATOM   2876  OG  SER C 166       0.767  -8.825   6.262  1.00  0.00           O  
ATOM   2877  H   SER C 166       1.819 -11.364   6.118  1.00  0.00           H  
ATOM   2878  HA  SER C 166       0.901 -10.059   8.462  1.00  0.00           H  
ATOM   2879 1HB  SER C 166      -0.302 -10.485   5.749  1.00  0.00           H  
ATOM   2880 2HB  SER C 166      -1.052  -9.464   6.959  1.00  0.00           H  
ATOM   2881  HG  SER C 166       0.537  -8.103   6.874  1.00  0.00           H  
ATOM   2882  N   LYS C 167      -0.713 -12.833   7.703  1.00  0.00           N  
ATOM   2883  CA  LYS C 167      -1.618 -13.810   8.295  1.00  0.00           C  
ATOM   2884  C   LYS C 167      -1.056 -14.286   9.637  1.00  0.00           C  
ATOM   2885  O   LYS C 167      -1.807 -14.430  10.609  1.00  0.00           O  
ATOM   2886  CB  LYS C 167      -1.866 -14.970   7.331  1.00  0.00           C  
ATOM   2887  CG  LYS C 167      -2.751 -14.586   6.140  1.00  0.00           C  
ATOM   2888  CD  LYS C 167      -2.931 -15.729   5.145  1.00  0.00           C  
ATOM   2889  CE  LYS C 167      -3.862 -15.312   4.005  1.00  0.00           C  
ATOM   2890  NZ  LYS C 167      -3.963 -16.351   2.944  1.00  0.00           N1+
ATOM   2891  H   LYS C 167      -0.274 -13.005   6.790  1.00  0.00           H  
ATOM   2892  HA  LYS C 167      -2.573 -13.324   8.489  1.00  0.00           H  
ATOM   2893 1HB  LYS C 167      -0.907 -15.319   6.936  1.00  0.00           H  
ATOM   2894 2HB  LYS C 167      -2.330 -15.800   7.861  1.00  0.00           H  
ATOM   2895 1HG  LYS C 167      -3.731 -14.283   6.511  1.00  0.00           H  
ATOM   2896 2HG  LYS C 167      -2.308 -13.736   5.625  1.00  0.00           H  
ATOM   2897 1HD  LYS C 167      -1.957 -15.993   4.726  1.00  0.00           H  
ATOM   2898 2HD  LYS C 167      -3.344 -16.600   5.650  1.00  0.00           H  
ATOM   2899 1HE  LYS C 167      -4.855 -15.129   4.411  1.00  0.00           H  
ATOM   2900 2HE  LYS C 167      -3.495 -14.395   3.565  1.00  0.00           H  
ATOM   2901 1HZ  LYS C 167      -4.587 -16.016   2.217  1.00  0.00           H  
ATOM   2902 2HZ  LYS C 167      -3.048 -16.512   2.547  1.00  0.00           H  
ATOM   2903 3HZ  LYS C 167      -4.322 -17.210   3.332  1.00  0.00           H  
ATOM   2904  N   LYS C 168       0.269 -14.486   9.712  1.00  0.00           N  
ATOM   2905  CA  LYS C 168       0.879 -14.874  10.982  1.00  0.00           C  
ATOM   2906  C   LYS C 168       0.707 -13.766  12.031  1.00  0.00           C  
ATOM   2907  O   LYS C 168       0.438 -14.063  13.197  1.00  0.00           O  
ATOM   2908  CB  LYS C 168       2.353 -15.232  10.806  1.00  0.00           C  
ATOM   2909  CG  LYS C 168       2.583 -16.558  10.066  1.00  0.00           C  
ATOM   2910  CD  LYS C 168       4.058 -16.999  10.089  1.00  0.00           C  
ATOM   2911  CE  LYS C 168       4.899 -16.170   9.125  1.00  0.00           C  
ATOM   2912  NZ  LYS C 168       6.303 -16.665   9.007  1.00  0.00           N1+
ATOM   2913  H   LYS C 168       0.832 -14.419   8.854  1.00  0.00           H  
ATOM   2914  HA  LYS C 168       0.361 -15.758  11.352  1.00  0.00           H  
ATOM   2915 1HB  LYS C 168       2.842 -14.439  10.250  1.00  0.00           H  
ATOM   2916 2HB  LYS C 168       2.831 -15.294  11.783  1.00  0.00           H  
ATOM   2917 1HG  LYS C 168       1.972 -17.334  10.525  1.00  0.00           H  
ATOM   2918 2HG  LYS C 168       2.262 -16.440   9.029  1.00  0.00           H  
ATOM   2919 1HD  LYS C 168       4.460 -16.884  11.096  1.00  0.00           H  
ATOM   2920 2HD  LYS C 168       4.127 -18.048   9.805  1.00  0.00           H  
ATOM   2921 1HE  LYS C 168       4.433 -16.197   8.139  1.00  0.00           H  
ATOM   2922 2HE  LYS C 168       4.933 -15.140   9.470  1.00  0.00           H  
ATOM   2923 1HZ  LYS C 168       6.786 -16.043   8.328  1.00  0.00           H  
ATOM   2924 2HZ  LYS C 168       6.765 -16.619   9.899  1.00  0.00           H  
ATOM   2925 3HZ  LYS C 168       6.314 -17.610   8.666  1.00  0.00           H  
ATOM   2926  N   VAL C 169       0.806 -12.498  11.610  1.00  0.00           N  
ATOM   2927  CA  VAL C 169       0.632 -11.371  12.528  1.00  0.00           C  
ATOM   2928  C   VAL C 169      -0.778 -11.352  13.098  1.00  0.00           C  
ATOM   2929  O   VAL C 169      -0.951 -11.109  14.296  1.00  0.00           O  
ATOM   2930  CB  VAL C 169       0.920 -10.022  11.828  1.00  0.00           C  
ATOM   2931  CG1 VAL C 169       0.535  -8.839  12.715  1.00  0.00           C  
ATOM   2932  CG2 VAL C 169       2.377  -9.939  11.524  1.00  0.00           C  
ATOM   2933  H   VAL C 169       1.090 -12.341  10.637  1.00  0.00           H  
ATOM   2934  HA  VAL C 169       1.336 -11.488  13.351  1.00  0.00           H  
ATOM   2935  HB  VAL C 169       0.340  -9.960  10.915  1.00  0.00           H  
ATOM   2936 1HG1 VAL C 169       0.751  -7.905  12.194  1.00  0.00           H  
ATOM   2937 2HG1 VAL C 169      -0.520  -8.878  12.945  1.00  0.00           H  
ATOM   2938 3HG1 VAL C 169       1.109  -8.879  13.632  1.00  0.00           H  
ATOM   2939 1HG2 VAL C 169       2.595  -8.996  11.022  1.00  0.00           H  
ATOM   2940 2HG2 VAL C 169       2.913 -10.001  12.455  1.00  0.00           H  
ATOM   2941 3HG2 VAL C 169       2.674 -10.752  10.895  1.00  0.00           H  
ATOM   2942  N   LYS C 170      -1.783 -11.575  12.247  1.00  0.00           N  
ATOM   2943  CA  LYS C 170      -3.165 -11.616  12.705  1.00  0.00           C  
ATOM   2944  C   LYS C 170      -3.339 -12.693  13.781  1.00  0.00           C  
ATOM   2945  O   LYS C 170      -3.979 -12.450  14.815  1.00  0.00           O  
ATOM   2946  CB  LYS C 170      -4.107 -11.912  11.538  1.00  0.00           C  
ATOM   2947  CG  LYS C 170      -5.601 -11.900  11.883  1.00  0.00           C  
ATOM   2948  CD  LYS C 170      -6.449 -12.253  10.651  1.00  0.00           C  
ATOM   2949  CE  LYS C 170      -7.943 -12.249  10.964  1.00  0.00           C  
ATOM   2950  NZ  LYS C 170      -8.761 -12.768   9.807  1.00  0.00           N1+
ATOM   2951  H   LYS C 170      -1.565 -11.692  11.249  1.00  0.00           H  
ATOM   2952  HA  LYS C 170      -3.415 -10.652  13.140  1.00  0.00           H  
ATOM   2953 1HB  LYS C 170      -3.933 -11.183  10.743  1.00  0.00           H  
ATOM   2954 2HB  LYS C 170      -3.868 -12.895  11.128  1.00  0.00           H  
ATOM   2955 1HG  LYS C 170      -5.801 -12.629  12.670  1.00  0.00           H  
ATOM   2956 2HG  LYS C 170      -5.884 -10.912  12.245  1.00  0.00           H  
ATOM   2957 1HD  LYS C 170      -6.258 -11.529   9.852  1.00  0.00           H  
ATOM   2958 2HD  LYS C 170      -6.166 -13.243  10.291  1.00  0.00           H  
ATOM   2959 1HE  LYS C 170      -8.134 -12.864  11.841  1.00  0.00           H  
ATOM   2960 2HE  LYS C 170      -8.249 -11.224  11.172  1.00  0.00           H  
ATOM   2961 1HZ  LYS C 170      -9.739 -12.732  10.035  1.00  0.00           H  
ATOM   2962 2HZ  LYS C 170      -8.594 -12.193   8.963  1.00  0.00           H  
ATOM   2963 3HZ  LYS C 170      -8.500 -13.714   9.599  1.00  0.00           H  
ATOM   2964  N   GLU C 171      -2.745 -13.877  13.559  1.00  0.00           N  
ATOM   2965  CA  GLU C 171      -2.858 -14.951  14.538  1.00  0.00           C  
ATOM   2966  C   GLU C 171      -2.145 -14.600  15.844  1.00  0.00           C  
ATOM   2967  O   GLU C 171      -2.662 -14.900  16.930  1.00  0.00           O  
ATOM   2968  CB  GLU C 171      -2.291 -16.263  13.980  1.00  0.00           C  
ATOM   2969  CG  GLU C 171      -3.123 -16.914  12.865  1.00  0.00           C  
ATOM   2970  CD  GLU C 171      -4.481 -17.362  13.342  1.00  0.00           C  
ATOM   2971  OE1 GLU C 171      -4.549 -17.959  14.385  1.00  0.00           O  
ATOM   2972  OE2 GLU C 171      -5.463 -17.093  12.678  1.00  0.00           O1-
ATOM   2973  H   GLU C 171      -2.269 -14.041  12.664  1.00  0.00           H  
ATOM   2974  HA  GLU C 171      -3.910 -15.102  14.761  1.00  0.00           H  
ATOM   2975 1HB  GLU C 171      -1.293 -16.077  13.580  1.00  0.00           H  
ATOM   2976 2HB  GLU C 171      -2.186 -16.985  14.790  1.00  0.00           H  
ATOM   2977 1HG  GLU C 171      -3.254 -16.191  12.057  1.00  0.00           H  
ATOM   2978 2HG  GLU C 171      -2.578 -17.767  12.467  1.00  0.00           H  
ATOM   2979  N   GLU C 172      -0.996 -13.915  15.765  1.00  0.00           N  
ATOM   2980  CA  GLU C 172      -0.319 -13.553  16.998  1.00  0.00           C  
ATOM   2981  C   GLU C 172      -1.157 -12.521  17.737  1.00  0.00           C  
ATOM   2982  O   GLU C 172      -1.318 -12.608  18.952  1.00  0.00           O  
ATOM   2983  CB  GLU C 172       1.082 -12.979  16.743  1.00  0.00           C  
ATOM   2984  CG  GLU C 172       2.118 -13.982  16.182  1.00  0.00           C  
ATOM   2985  CD  GLU C 172       2.366 -15.183  17.069  1.00  0.00           C  
ATOM   2986  OE1 GLU C 172       2.519 -15.015  18.255  1.00  0.00           O  
ATOM   2987  OE2 GLU C 172       2.389 -16.290  16.550  1.00  0.00           O1-
ATOM   2988  H   GLU C 172      -0.567 -13.744  14.848  1.00  0.00           H  
ATOM   2989  HA  GLU C 172      -0.225 -14.435  17.624  1.00  0.00           H  
ATOM   2990 1HB  GLU C 172       1.007 -12.153  16.037  1.00  0.00           H  
ATOM   2991 2HB  GLU C 172       1.476 -12.575  17.679  1.00  0.00           H  
ATOM   2992 1HG  GLU C 172       1.770 -14.339  15.232  1.00  0.00           H  
ATOM   2993 2HG  GLU C 172       3.058 -13.458  16.025  1.00  0.00           H  
ATOM   2994  N   ALA C 173      -1.795 -11.598  17.014  1.00  0.00           N  
ATOM   2995  CA  ALA C 173      -2.605 -10.595  17.685  1.00  0.00           C  
ATOM   2996  C   ALA C 173      -3.717 -11.236  18.500  1.00  0.00           C  
ATOM   2997  O   ALA C 173      -4.028 -10.799  19.611  1.00  0.00           O  
ATOM   2998  CB  ALA C 173      -3.215  -9.657  16.675  1.00  0.00           C  
ATOM   2999  H   ALA C 173      -1.631 -11.546  16.000  1.00  0.00           H  
ATOM   3000  HA  ALA C 173      -1.963 -10.037  18.360  1.00  0.00           H  
ATOM   3001 1HB  ALA C 173      -3.797  -8.900  17.193  1.00  0.00           H  
ATOM   3002 2HB  ALA C 173      -2.432  -9.188  16.093  1.00  0.00           H  
ATOM   3003 3HB  ALA C 173      -3.858 -10.219  16.007  1.00  0.00           H  
ATOM   3004  N   LYS C 174      -4.320 -12.296  17.960  1.00  0.00           N  
ATOM   3005  CA  LYS C 174      -5.366 -12.983  18.700  1.00  0.00           C  
ATOM   3006  C   LYS C 174      -4.814 -13.679  19.948  1.00  0.00           C  
ATOM   3007  O   LYS C 174      -5.414 -13.593  21.025  1.00  0.00           O  
ATOM   3008  CB  LYS C 174      -6.064 -14.010  17.809  1.00  0.00           C  
ATOM   3009  CG  LYS C 174      -6.957 -13.408  16.723  1.00  0.00           C  
ATOM   3010  CD  LYS C 174      -7.787 -14.485  15.992  1.00  0.00           C  
ATOM   3011  CE  LYS C 174      -6.922 -15.292  15.027  1.00  0.00           C  
ATOM   3012  NZ  LYS C 174      -7.707 -16.265  14.212  1.00  0.00           N1+
ATOM   3013  H   LYS C 174      -4.072 -12.567  17.002  1.00  0.00           H  
ATOM   3014  HA  LYS C 174      -6.096 -12.245  19.024  1.00  0.00           H  
ATOM   3015 1HB  LYS C 174      -5.299 -14.615  17.322  1.00  0.00           H  
ATOM   3016 2HB  LYS C 174      -6.665 -14.675  18.425  1.00  0.00           H  
ATOM   3017 1HG  LYS C 174      -7.633 -12.685  17.178  1.00  0.00           H  
ATOM   3018 2HG  LYS C 174      -6.332 -12.887  15.997  1.00  0.00           H  
ATOM   3019 1HD  LYS C 174      -8.237 -15.166  16.721  1.00  0.00           H  
ATOM   3020 2HD  LYS C 174      -8.584 -14.005  15.431  1.00  0.00           H  
ATOM   3021 1HE  LYS C 174      -6.418 -14.599  14.353  1.00  0.00           H  
ATOM   3022 2HE  LYS C 174      -6.172 -15.849  15.584  1.00  0.00           H  
ATOM   3023 1HZ  LYS C 174      -7.021 -16.736  13.590  1.00  0.00           H  
ATOM   3024 2HZ  LYS C 174      -8.157 -16.941  14.804  1.00  0.00           H  
ATOM   3025 3HZ  LYS C 174      -8.394 -15.789  13.658  1.00  0.00           H  
ATOM   3026  N   LYS C 175      -3.651 -14.332  19.813  1.00  0.00           N  
ATOM   3027  CA  LYS C 175      -3.010 -15.049  20.921  1.00  0.00           C  
ATOM   3028  C   LYS C 175      -2.463 -14.146  22.032  1.00  0.00           C  
ATOM   3029  O   LYS C 175      -2.512 -14.506  23.208  1.00  0.00           O  
ATOM   3030  CB  LYS C 175      -1.870 -15.914  20.411  1.00  0.00           C  
ATOM   3031  CG  LYS C 175      -2.291 -17.134  19.586  1.00  0.00           C  
ATOM   3032  CD  LYS C 175      -1.096 -18.063  19.326  1.00  0.00           C  
ATOM   3033  CE  LYS C 175      -0.086 -17.416  18.385  1.00  0.00           C  
ATOM   3034  NZ  LYS C 175       1.027 -18.332  18.010  1.00  0.00           N1+
ATOM   3035  H   LYS C 175      -3.232 -14.382  18.874  1.00  0.00           H  
ATOM   3036  HA  LYS C 175      -3.764 -15.699  21.369  1.00  0.00           H  
ATOM   3037 1HB  LYS C 175      -1.241 -15.282  19.787  1.00  0.00           H  
ATOM   3038 2HB  LYS C 175      -1.267 -16.254  21.250  1.00  0.00           H  
ATOM   3039 1HG  LYS C 175      -3.064 -17.683  20.122  1.00  0.00           H  
ATOM   3040 2HG  LYS C 175      -2.702 -16.804  18.633  1.00  0.00           H  
ATOM   3041 1HD  LYS C 175      -0.603 -18.300  20.268  1.00  0.00           H  
ATOM   3042 2HD  LYS C 175      -1.450 -18.990  18.876  1.00  0.00           H  
ATOM   3043 1HE  LYS C 175      -0.599 -17.091  17.477  1.00  0.00           H  
ATOM   3044 2HE  LYS C 175       0.355 -16.554  18.870  1.00  0.00           H  
ATOM   3045 1HZ  LYS C 175       1.656 -17.795  17.384  1.00  0.00           H  
ATOM   3046 2HZ  LYS C 175       1.533 -18.616  18.832  1.00  0.00           H  
ATOM   3047 3HZ  LYS C 175       0.674 -19.140  17.531  1.00  0.00           H  
ATOM   3048  N   LEU C 176      -1.935 -12.980  21.657  1.00  0.00           N  
ATOM   3049  CA  LEU C 176      -1.325 -12.048  22.602  1.00  0.00           C  
ATOM   3050  C   LEU C 176      -2.302 -11.500  23.619  1.00  0.00           C  
ATOM   3051  O   LEU C 176      -1.930 -11.267  24.767  1.00  0.00           O  
ATOM   3052  CB  LEU C 176      -0.679 -10.877  21.838  1.00  0.00           C  
ATOM   3053  CG  LEU C 176       0.616 -11.199  21.016  1.00  0.00           C  
ATOM   3054  CD1 LEU C 176       0.940 -10.026  20.103  1.00  0.00           C  
ATOM   3055  CD2 LEU C 176       1.781 -11.430  21.949  1.00  0.00           C  
ATOM   3056  H   LEU C 176      -1.907 -12.772  20.658  1.00  0.00           H  
ATOM   3057  HA  LEU C 176      -0.558 -12.589  23.149  1.00  0.00           H  
ATOM   3058 1HB  LEU C 176      -1.424 -10.488  21.134  1.00  0.00           H  
ATOM   3059 2HB  LEU C 176      -0.438 -10.090  22.553  1.00  0.00           H  
ATOM   3060  HG  LEU C 176       0.466 -12.082  20.420  1.00  0.00           H  
ATOM   3061 1HD1 LEU C 176       1.838 -10.250  19.527  1.00  0.00           H  
ATOM   3062 2HD1 LEU C 176       0.114  -9.859  19.421  1.00  0.00           H  
ATOM   3063 3HD1 LEU C 176       1.106  -9.132  20.705  1.00  0.00           H  
ATOM   3064 1HD2 LEU C 176       2.672 -11.640  21.357  1.00  0.00           H  
ATOM   3065 2HD2 LEU C 176       1.945 -10.528  22.547  1.00  0.00           H  
ATOM   3066 3HD2 LEU C 176       1.582 -12.269  22.605  1.00  0.00           H  
ATOM   3067  N   GLY C 177      -3.541 -11.265  23.220  1.00  0.00           N  
ATOM   3068  CA  GLY C 177      -4.506 -10.738  24.163  1.00  0.00           C  
ATOM   3069  C   GLY C 177      -4.328  -9.238  24.430  1.00  0.00           C  
ATOM   3070  O   GLY C 177      -4.102  -8.857  25.574  1.00  0.00           O  
ATOM   3071  H   GLY C 177      -3.813 -11.483  22.265  1.00  0.00           H  
ATOM   3072 1HA  GLY C 177      -5.515 -10.942  23.808  1.00  0.00           H  
ATOM   3073 2HA  GLY C 177      -4.405 -11.277  25.102  1.00  0.00           H  
ATOM   3074  N   PRO C 178      -4.428  -8.365  23.414  1.00  0.00           N  
ATOM   3075  CA  PRO C 178      -4.241  -6.932  23.541  1.00  0.00           C  
ATOM   3076  C   PRO C 178      -5.333  -6.391  24.455  1.00  0.00           C  
ATOM   3077  O   PRO C 178      -6.432  -6.938  24.490  1.00  0.00           O  
ATOM   3078  CB  PRO C 178      -4.397  -6.448  22.091  1.00  0.00           C  
ATOM   3079  CG  PRO C 178      -5.202  -7.540  21.385  1.00  0.00           C  
ATOM   3080  CD  PRO C 178      -4.784  -8.827  22.054  1.00  0.00           C  
ATOM   3081  HA  PRO C 178      -3.242  -6.722  23.944  1.00  0.00           H  
ATOM   3082 1HB  PRO C 178      -4.912  -5.476  22.084  1.00  0.00           H  
ATOM   3083 2HB  PRO C 178      -3.412  -6.298  21.642  1.00  0.00           H  
ATOM   3084 1HG  PRO C 178      -6.283  -7.340  21.499  1.00  0.00           H  
ATOM   3085 2HG  PRO C 178      -4.994  -7.539  20.298  1.00  0.00           H  
ATOM   3086 1HD  PRO C 178      -5.628  -9.531  22.060  1.00  0.00           H  
ATOM   3087 2HD  PRO C 178      -3.903  -9.232  21.540  1.00  0.00           H  
ATOM   3088  N   ASP C 179      -5.031  -5.319  25.187  1.00  0.00           N  
ATOM   3089  CA  ASP C 179      -5.966  -4.722  26.131  1.00  0.00           C  
ATOM   3090  C   ASP C 179      -6.759  -3.538  25.596  1.00  0.00           C  
ATOM   3091  O   ASP C 179      -7.418  -2.829  26.365  1.00  0.00           O  
ATOM   3092  CB  ASP C 179      -5.188  -4.305  27.375  1.00  0.00           C  
ATOM   3093  CG  ASP C 179      -4.086  -3.349  27.018  1.00  0.00           C  
ATOM   3094  OD1 ASP C 179      -3.829  -3.245  25.825  1.00  0.00           O  
ATOM   3095  OD2 ASP C 179      -3.482  -2.767  27.888  1.00  0.00           O1-
ATOM   3096  H   ASP C 179      -4.116  -4.863  25.118  1.00  0.00           H  
ATOM   3097  HA  ASP C 179      -6.678  -5.497  26.421  1.00  0.00           H  
ATOM   3098 1HB  ASP C 179      -5.854  -3.828  28.084  1.00  0.00           H  
ATOM   3099 2HB  ASP C 179      -4.759  -5.188  27.857  1.00  0.00           H  
ATOM   3100  N   THR C 180      -6.712  -3.326  24.289  1.00  0.00           N  
ATOM   3101  CA  THR C 180      -7.454  -2.227  23.701  1.00  0.00           C  
ATOM   3102  C   THR C 180      -7.965  -2.491  22.298  1.00  0.00           C  
ATOM   3103  O   THR C 180      -7.296  -3.126  21.455  1.00  0.00           O  
ATOM   3104  CB  THR C 180      -6.633  -0.932  23.714  1.00  0.00           C  
ATOM   3105  CG2 THR C 180      -5.339  -1.104  22.930  1.00  0.00           C  
ATOM   3106  OG1 THR C 180      -7.435   0.123  23.144  1.00  0.00           O  
ATOM   3107  H   THR C 180      -6.147  -3.943  23.722  1.00  0.00           H  
ATOM   3108  HA  THR C 180      -8.331  -2.048  24.327  1.00  0.00           H  
ATOM   3109  HB  THR C 180      -6.387  -0.674  24.749  1.00  0.00           H  
ATOM   3110  HG1 THR C 180      -8.105   0.395  23.795  1.00  0.00           H  
ATOM   3111 1HG2 THR C 180      -4.772  -0.175  22.959  1.00  0.00           H  
ATOM   3112 2HG2 THR C 180      -4.749  -1.912  23.388  1.00  0.00           H  
ATOM   3113 3HG2 THR C 180      -5.553  -1.353  21.918  1.00  0.00           H  
ATOM   3114  N   GLU C 181      -9.098  -1.848  22.013  1.00  0.00           N  
ATOM   3115  CA  GLU C 181      -9.777  -1.865  20.728  1.00  0.00           C  
ATOM   3116  C   GLU C 181      -8.887  -1.275  19.669  1.00  0.00           C  
ATOM   3117  O   GLU C 181      -9.024  -1.585  18.494  1.00  0.00           O  
ATOM   3118  CB  GLU C 181     -11.080  -1.074  20.817  1.00  0.00           C  
ATOM   3119  CG  GLU C 181     -12.107  -1.685  21.769  1.00  0.00           C  
ATOM   3120  CD  GLU C 181     -11.866  -1.325  23.223  1.00  0.00           C  
ATOM   3121  OE1 GLU C 181     -10.895  -0.646  23.511  1.00  0.00           O  
ATOM   3122  OE2 GLU C 181     -12.636  -1.741  24.044  1.00  0.00           O1-
ATOM   3123  H   GLU C 181      -9.550  -1.329  22.773  1.00  0.00           H  
ATOM   3124  HA  GLU C 181      -9.996  -2.902  20.470  1.00  0.00           H  
ATOM   3125 1HB  GLU C 181     -10.865  -0.050  21.150  1.00  0.00           H  
ATOM   3126 2HB  GLU C 181     -11.531  -1.004  19.828  1.00  0.00           H  
ATOM   3127 1HG  GLU C 181     -13.103  -1.347  21.484  1.00  0.00           H  
ATOM   3128 2HG  GLU C 181     -12.077  -2.769  21.665  1.00  0.00           H  
ATOM   3129  N   VAL C 182      -7.967  -0.437  20.101  1.00  0.00           N  
ATOM   3130  CA  VAL C 182      -7.032   0.205  19.223  1.00  0.00           C  
ATOM   3131  C   VAL C 182      -6.103  -0.768  18.512  1.00  0.00           C  
ATOM   3132  O   VAL C 182      -5.807  -0.561  17.329  1.00  0.00           O  
ATOM   3133  CB  VAL C 182      -6.272   1.275  20.004  1.00  0.00           C  
ATOM   3134  CG1 VAL C 182      -5.138   1.777  19.209  1.00  0.00           C  
ATOM   3135  CG2 VAL C 182      -7.263   2.401  20.295  1.00  0.00           C  
ATOM   3136  H   VAL C 182      -7.936  -0.244  21.103  1.00  0.00           H  
ATOM   3137  HA  VAL C 182      -7.611   0.717  18.460  1.00  0.00           H  
ATOM   3138  HB  VAL C 182      -5.890   0.875  20.932  1.00  0.00           H  
ATOM   3139 1HG1 VAL C 182      -4.626   2.554  19.739  1.00  0.00           H  
ATOM   3140 2HG1 VAL C 182      -4.438   0.978  19.012  1.00  0.00           H  
ATOM   3141 3HG1 VAL C 182      -5.526   2.150  18.286  1.00  0.00           H  
ATOM   3142 1HG2 VAL C 182      -6.782   3.182  20.848  1.00  0.00           H  
ATOM   3143 2HG2 VAL C 182      -7.648   2.805  19.358  1.00  0.00           H  
ATOM   3144 3HG2 VAL C 182      -8.094   2.009  20.884  1.00  0.00           H  
ATOM   3145  N   LEU C 183      -5.606  -1.792  19.213  1.00  0.00           N  
ATOM   3146  CA  LEU C 183      -4.723  -2.735  18.560  1.00  0.00           C  
ATOM   3147  C   LEU C 183      -5.578  -3.661  17.723  1.00  0.00           C  
ATOM   3148  O   LEU C 183      -5.136  -4.126  16.671  1.00  0.00           O  
ATOM   3149  CB  LEU C 183      -3.875  -3.512  19.572  1.00  0.00           C  
ATOM   3150  CG  LEU C 183      -2.811  -2.680  20.363  1.00  0.00           C  
ATOM   3151  CD1 LEU C 183      -2.173  -3.566  21.444  1.00  0.00           C  
ATOM   3152  CD2 LEU C 183      -1.715  -2.133  19.398  1.00  0.00           C  
ATOM   3153  H   LEU C 183      -5.925  -1.962  20.166  1.00  0.00           H  
ATOM   3154  HA  LEU C 183      -4.070  -2.200  17.880  1.00  0.00           H  
ATOM   3155 1HB  LEU C 183      -4.554  -3.952  20.294  1.00  0.00           H  
ATOM   3156 2HB  LEU C 183      -3.361  -4.319  19.050  1.00  0.00           H  
ATOM   3157  HG  LEU C 183      -3.302  -1.849  20.850  1.00  0.00           H  
ATOM   3158 1HD1 LEU C 183      -1.456  -2.991  22.016  1.00  0.00           H  
ATOM   3159 2HD1 LEU C 183      -2.942  -3.923  22.117  1.00  0.00           H  
ATOM   3160 3HD1 LEU C 183      -1.668  -4.416  20.977  1.00  0.00           H  
ATOM   3161 1HD2 LEU C 183      -0.993  -1.562  19.963  1.00  0.00           H  
ATOM   3162 2HD2 LEU C 183      -1.207  -2.969  18.907  1.00  0.00           H  
ATOM   3163 3HD2 LEU C 183      -2.145  -1.484  18.640  1.00  0.00           H  
ATOM   3164  N   LYS C 184      -6.814  -3.917  18.167  1.00  0.00           N  
ATOM   3165  CA  LYS C 184      -7.684  -4.765  17.368  1.00  0.00           C  
ATOM   3166  C   LYS C 184      -7.934  -4.075  16.023  1.00  0.00           C  
ATOM   3167  O   LYS C 184      -7.849  -4.728  14.978  1.00  0.00           O  
ATOM   3168  CB  LYS C 184      -8.994  -5.079  18.094  1.00  0.00           C  
ATOM   3169  CG  LYS C 184      -9.926  -6.037  17.331  1.00  0.00           C  
ATOM   3170  CD  LYS C 184     -11.123  -6.444  18.195  1.00  0.00           C  
ATOM   3171  CE  LYS C 184     -11.995  -7.535  17.529  1.00  0.00           C  
ATOM   3172  NZ  LYS C 184     -12.861  -7.023  16.403  1.00  0.00           N1+
ATOM   3173  H   LYS C 184      -7.116  -3.544  19.072  1.00  0.00           H  
ATOM   3174  HA  LYS C 184      -7.170  -5.707  17.170  1.00  0.00           H  
ATOM   3175 1HB  LYS C 184      -8.775  -5.505  19.074  1.00  0.00           H  
ATOM   3176 2HB  LYS C 184      -9.539  -4.152  18.258  1.00  0.00           H  
ATOM   3177 1HG  LYS C 184     -10.287  -5.548  16.421  1.00  0.00           H  
ATOM   3178 2HG  LYS C 184      -9.370  -6.931  17.043  1.00  0.00           H  
ATOM   3179 1HD  LYS C 184     -10.763  -6.829  19.152  1.00  0.00           H  
ATOM   3180 2HD  LYS C 184     -11.742  -5.569  18.388  1.00  0.00           H  
ATOM   3181 1HE  LYS C 184     -11.340  -8.314  17.140  1.00  0.00           H  
ATOM   3182 2HE  LYS C 184     -12.639  -7.969  18.292  1.00  0.00           H  
ATOM   3183 1HZ  LYS C 184     -13.401  -7.788  16.034  1.00  0.00           H  
ATOM   3184 2HZ  LYS C 184     -13.485  -6.319  16.758  1.00  0.00           H  
ATOM   3185 3HZ  LYS C 184     -12.329  -6.608  15.620  1.00  0.00           H  
ATOM   3186  N   ILE C 185      -8.169  -2.749  16.052  1.00  0.00           N  
ATOM   3187  CA  ILE C 185      -8.394  -1.990  14.832  1.00  0.00           C  
ATOM   3188  C   ILE C 185      -7.152  -1.978  13.974  1.00  0.00           C  
ATOM   3189  O   ILE C 185      -7.255  -2.211  12.772  1.00  0.00           O  
ATOM   3190  CB  ILE C 185      -8.860  -0.546  15.094  1.00  0.00           C  
ATOM   3191  CG1 ILE C 185     -10.282  -0.596  15.698  1.00  0.00           C  
ATOM   3192  CG2 ILE C 185      -8.827   0.278  13.750  1.00  0.00           C  
ATOM   3193  CD1 ILE C 185     -10.790   0.723  16.277  1.00  0.00           C  
ATOM   3194  H   ILE C 185      -8.253  -2.281  16.957  1.00  0.00           H  
ATOM   3195  HA  ILE C 185      -9.185  -2.484  14.273  1.00  0.00           H  
ATOM   3196  HB  ILE C 185      -8.207  -0.081  15.836  1.00  0.00           H  
ATOM   3197 1HG1 ILE C 185     -10.950  -0.939  14.937  1.00  0.00           H  
ATOM   3198 2HG1 ILE C 185     -10.294  -1.336  16.484  1.00  0.00           H  
ATOM   3199 1HG2 ILE C 185      -9.156   1.290  13.920  1.00  0.00           H  
ATOM   3200 2HG2 ILE C 185      -7.816   0.316  13.344  1.00  0.00           H  
ATOM   3201 3HG2 ILE C 185      -9.483  -0.200  13.022  1.00  0.00           H  
ATOM   3202 1HD1 ILE C 185     -11.790   0.576  16.678  1.00  0.00           H  
ATOM   3203 2HD1 ILE C 185     -10.124   1.047  17.080  1.00  0.00           H  
ATOM   3204 3HD1 ILE C 185     -10.827   1.486  15.506  1.00  0.00           H  
ATOM   3205  N   LEU C 186      -5.963  -1.761  14.548  1.00  0.00           N  
ATOM   3206  CA  LEU C 186      -4.774  -1.781  13.704  1.00  0.00           C  
ATOM   3207  C   LEU C 186      -4.680  -3.084  12.934  1.00  0.00           C  
ATOM   3208  O   LEU C 186      -4.389  -3.080  11.734  1.00  0.00           O  
ATOM   3209  CB  LEU C 186      -3.491  -1.606  14.537  1.00  0.00           C  
ATOM   3210  CG  LEU C 186      -2.101  -1.708  13.768  1.00  0.00           C  
ATOM   3211  CD1 LEU C 186      -1.983  -0.628  12.670  1.00  0.00           C  
ATOM   3212  CD2 LEU C 186      -0.954  -1.577  14.797  1.00  0.00           C  
ATOM   3213  H   LEU C 186      -5.894  -1.536  15.548  1.00  0.00           H  
ATOM   3214  HA  LEU C 186      -4.857  -0.970  12.999  1.00  0.00           H  
ATOM   3215 1HB  LEU C 186      -3.536  -0.648  15.023  1.00  0.00           H  
ATOM   3216 2HB  LEU C 186      -3.492  -2.373  15.312  1.00  0.00           H  
ATOM   3217  HG  LEU C 186      -2.033  -2.684  13.281  1.00  0.00           H  
ATOM   3218 1HD1 LEU C 186      -1.031  -0.733  12.157  1.00  0.00           H  
ATOM   3219 2HD1 LEU C 186      -2.779  -0.754  11.944  1.00  0.00           H  
ATOM   3220 3HD1 LEU C 186      -2.044   0.351  13.103  1.00  0.00           H  
ATOM   3221 1HD2 LEU C 186       0.015  -1.665  14.301  1.00  0.00           H  
ATOM   3222 2HD2 LEU C 186      -1.010  -0.620  15.278  1.00  0.00           H  
ATOM   3223 3HD2 LEU C 186      -1.047  -2.365  15.546  1.00  0.00           H  
ATOM   3224  N   ILE C 187      -4.944  -4.201  13.595  1.00  0.00           N  
ATOM   3225  CA  ILE C 187      -4.870  -5.482  12.921  1.00  0.00           C  
ATOM   3226  C   ILE C 187      -5.972  -5.631  11.862  1.00  0.00           C  
ATOM   3227  O   ILE C 187      -5.699  -6.178  10.789  1.00  0.00           O  
ATOM   3228  CB  ILE C 187      -4.827  -6.628  13.928  1.00  0.00           C  
ATOM   3229  CG1 ILE C 187      -3.531  -6.444  14.840  1.00  0.00           C  
ATOM   3230  CG2 ILE C 187      -4.831  -8.014  13.203  1.00  0.00           C  
ATOM   3231  CD1 ILE C 187      -2.164  -6.413  14.135  1.00  0.00           C  
ATOM   3232  H   ILE C 187      -5.152  -4.153  14.603  1.00  0.00           H  
ATOM   3233  HA  ILE C 187      -3.940  -5.508  12.369  1.00  0.00           H  
ATOM   3234  HB  ILE C 187      -5.701  -6.552  14.589  1.00  0.00           H  
ATOM   3235 1HG1 ILE C 187      -3.624  -5.514  15.380  1.00  0.00           H  
ATOM   3236 2HG1 ILE C 187      -3.521  -7.230  15.545  1.00  0.00           H  
ATOM   3237 1HG2 ILE C 187      -4.804  -8.806  13.946  1.00  0.00           H  
ATOM   3238 2HG2 ILE C 187      -5.736  -8.121  12.606  1.00  0.00           H  
ATOM   3239 3HG2 ILE C 187      -3.966  -8.099  12.547  1.00  0.00           H  
ATOM   3240 1HD1 ILE C 187      -1.390  -6.283  14.880  1.00  0.00           H  
ATOM   3241 2HD1 ILE C 187      -2.006  -7.340  13.612  1.00  0.00           H  
ATOM   3242 3HD1 ILE C 187      -2.095  -5.588  13.438  1.00  0.00           H  
ATOM   3243  N   GLU C 188      -7.212  -5.195  12.147  1.00  0.00           N  
ATOM   3244  CA  GLU C 188      -8.262  -5.277  11.126  1.00  0.00           C  
ATOM   3245  C   GLU C 188      -7.886  -4.418   9.908  1.00  0.00           C  
ATOM   3246  O   GLU C 188      -8.089  -4.832   8.762  1.00  0.00           O  
ATOM   3247  CB  GLU C 188      -9.609  -4.797  11.664  1.00  0.00           C  
ATOM   3248  CG  GLU C 188     -10.278  -5.692  12.714  1.00  0.00           C  
ATOM   3249  CD  GLU C 188     -11.572  -5.086  13.180  1.00  0.00           C  
ATOM   3250  OE1 GLU C 188     -11.880  -4.032  12.670  1.00  0.00           O  
ATOM   3251  OE2 GLU C 188     -12.246  -5.644  14.026  1.00  0.00           O1-
ATOM   3252  H   GLU C 188      -7.424  -4.828  13.083  1.00  0.00           H  
ATOM   3253  HA  GLU C 188      -8.354  -6.315  10.803  1.00  0.00           H  
ATOM   3254 1HB  GLU C 188      -9.473  -3.811  12.111  1.00  0.00           H  
ATOM   3255 2HB  GLU C 188     -10.304  -4.680  10.833  1.00  0.00           H  
ATOM   3256 1HG  GLU C 188     -10.478  -6.669  12.275  1.00  0.00           H  
ATOM   3257 2HG  GLU C 188      -9.609  -5.830  13.557  1.00  0.00           H  
ATOM   3258  N   VAL C 189      -7.302  -3.239  10.152  1.00  0.00           N  
ATOM   3259  CA  VAL C 189      -6.863  -2.381   9.068  1.00  0.00           C  
ATOM   3260  C   VAL C 189      -5.763  -3.040   8.293  1.00  0.00           C  
ATOM   3261  O   VAL C 189      -5.751  -2.961   7.064  1.00  0.00           O  
ATOM   3262  CB  VAL C 189      -6.413  -0.991   9.540  1.00  0.00           C  
ATOM   3263  CG1 VAL C 189      -5.712  -0.273   8.366  1.00  0.00           C  
ATOM   3264  CG2 VAL C 189      -7.664  -0.183   9.986  1.00  0.00           C  
ATOM   3265  H   VAL C 189      -7.190  -2.941  11.123  1.00  0.00           H  
ATOM   3266  HA  VAL C 189      -7.707  -2.235   8.399  1.00  0.00           H  
ATOM   3267  HB  VAL C 189      -5.713  -1.083  10.370  1.00  0.00           H  
ATOM   3268 1HG1 VAL C 189      -5.402   0.711   8.640  1.00  0.00           H  
ATOM   3269 2HG1 VAL C 189      -4.857  -0.818   8.072  1.00  0.00           H  
ATOM   3270 3HG1 VAL C 189      -6.363  -0.212   7.538  1.00  0.00           H  
ATOM   3271 1HG2 VAL C 189      -7.368   0.812  10.316  1.00  0.00           H  
ATOM   3272 2HG2 VAL C 189      -8.357  -0.100   9.151  1.00  0.00           H  
ATOM   3273 3HG2 VAL C 189      -8.150  -0.706  10.806  1.00  0.00           H  
ATOM   3274  N   HIS C 190      -4.829  -3.667   8.996  1.00  0.00           N  
ATOM   3275  CA  HIS C 190      -3.734  -4.348   8.364  1.00  0.00           C  
ATOM   3276  C   HIS C 190      -4.261  -5.412   7.417  1.00  0.00           C  
ATOM   3277  O   HIS C 190      -3.800  -5.495   6.276  1.00  0.00           O  
ATOM   3278  CB  HIS C 190      -2.823  -4.974   9.411  1.00  0.00           C  
ATOM   3279  CG  HIS C 190      -1.680  -5.595   8.818  1.00  0.00           C  
ATOM   3280  CD2 HIS C 190      -1.348  -6.884   8.653  1.00  0.00           C  
ATOM   3281  ND1 HIS C 190      -0.671  -4.864   8.274  1.00  0.00           N  
ATOM   3282  CE1 HIS C 190       0.231  -5.662   7.793  1.00  0.00           C  
ATOM   3283  NE2 HIS C 190      -0.150  -6.900   7.998  1.00  0.00           N  
ATOM   3284  H   HIS C 190      -4.859  -3.633  10.017  1.00  0.00           H  
ATOM   3285  HA  HIS C 190      -3.145  -3.654   7.781  1.00  0.00           H  
ATOM   3286 1HB  HIS C 190      -2.493  -4.208  10.115  1.00  0.00           H  
ATOM   3287 2HB  HIS C 190      -3.365  -5.724   9.970  1.00  0.00           H  
ATOM   3288  HD1 HIS C 190      -0.622  -3.854   8.252  1.00  0.00           H  
ATOM   3289  HD2 HIS C 190      -1.844  -7.820   8.922  1.00  0.00           H  
ATOM   3290  HE1 HIS C 190       1.080  -5.260   7.319  1.00  0.00           H  
ATOM   3291  N   GLU C 191      -5.224  -6.230   7.859  1.00  0.00           N  
ATOM   3292  CA  GLU C 191      -5.755  -7.252   6.967  1.00  0.00           C  
ATOM   3293  C   GLU C 191      -6.398  -6.648   5.718  1.00  0.00           C  
ATOM   3294  O   GLU C 191      -6.175  -7.150   4.610  1.00  0.00           O  
ATOM   3295  CB  GLU C 191      -6.781  -8.133   7.674  1.00  0.00           C  
ATOM   3296  CG  GLU C 191      -7.315  -9.281   6.799  1.00  0.00           C  
ATOM   3297  CD  GLU C 191      -8.259 -10.170   7.525  1.00  0.00           C  
ATOM   3298  OE1 GLU C 191      -9.104  -9.672   8.217  1.00  0.00           O  
ATOM   3299  OE2 GLU C 191      -8.131 -11.364   7.415  1.00  0.00           O1-
ATOM   3300  H   GLU C 191      -5.552  -6.155   8.829  1.00  0.00           H  
ATOM   3301  HA  GLU C 191      -4.926  -7.883   6.648  1.00  0.00           H  
ATOM   3302 1HB  GLU C 191      -6.338  -8.561   8.576  1.00  0.00           H  
ATOM   3303 2HB  GLU C 191      -7.628  -7.518   7.987  1.00  0.00           H  
ATOM   3304 1HG  GLU C 191      -7.835  -8.862   5.935  1.00  0.00           H  
ATOM   3305 2HG  GLU C 191      -6.474  -9.868   6.432  1.00  0.00           H  
ATOM   3306  N   LEU C 192      -7.182  -5.567   5.882  1.00  0.00           N  
ATOM   3307  CA  LEU C 192      -7.843  -4.932   4.741  1.00  0.00           C  
ATOM   3308  C   LEU C 192      -6.809  -4.314   3.796  1.00  0.00           C  
ATOM   3309  O   LEU C 192      -6.940  -4.391   2.564  1.00  0.00           O  
ATOM   3310  CB  LEU C 192      -8.814  -3.839   5.244  1.00  0.00           C  
ATOM   3311  CG  LEU C 192     -10.096  -4.321   6.035  1.00  0.00           C  
ATOM   3312  CD1 LEU C 192     -10.823  -3.106   6.648  1.00  0.00           C  
ATOM   3313  CD2 LEU C 192     -11.044  -5.045   5.102  1.00  0.00           C  
ATOM   3314  H   LEU C 192      -7.357  -5.219   6.833  1.00  0.00           H  
ATOM   3315  HA  LEU C 192      -8.385  -5.693   4.188  1.00  0.00           H  
ATOM   3316 1HB  LEU C 192      -8.254  -3.186   5.913  1.00  0.00           H  
ATOM   3317 2HB  LEU C 192      -9.145  -3.249   4.392  1.00  0.00           H  
ATOM   3318  HG  LEU C 192      -9.793  -4.989   6.843  1.00  0.00           H  
ATOM   3319 1HD1 LEU C 192     -11.699  -3.446   7.201  1.00  0.00           H  
ATOM   3320 2HD1 LEU C 192     -10.151  -2.582   7.330  1.00  0.00           H  
ATOM   3321 3HD1 LEU C 192     -11.142  -2.432   5.858  1.00  0.00           H  
ATOM   3322 1HD2 LEU C 192     -11.922  -5.367   5.660  1.00  0.00           H  
ATOM   3323 2HD2 LEU C 192     -11.343  -4.369   4.314  1.00  0.00           H  
ATOM   3324 3HD2 LEU C 192     -10.561  -5.917   4.669  1.00  0.00           H  
ATOM   3325  N   HIS C 193      -5.758  -3.740   4.378  1.00  0.00           N  
ATOM   3326  CA  HIS C 193      -4.680  -3.116   3.637  1.00  0.00           C  
ATOM   3327  C   HIS C 193      -3.944  -4.149   2.784  1.00  0.00           C  
ATOM   3328  O   HIS C 193      -3.730  -3.946   1.580  1.00  0.00           O  
ATOM   3329  CB  HIS C 193      -3.726  -2.416   4.617  1.00  0.00           C  
ATOM   3330  CG  HIS C 193      -2.556  -1.733   3.998  1.00  0.00           C  
ATOM   3331  CD2 HIS C 193      -1.246  -2.048   4.016  1.00  0.00           C  
ATOM   3332  ND1 HIS C 193      -2.664  -0.562   3.253  1.00  0.00           N  
ATOM   3333  CE1 HIS C 193      -1.459  -0.194   2.856  1.00  0.00           C  
ATOM   3334  NE2 HIS C 193      -0.591  -1.086   3.299  1.00  0.00           N  
ATOM   3335  H   HIS C 193      -5.733  -3.680   5.396  1.00  0.00           H  
ATOM   3336  HA  HIS C 193      -5.095  -2.367   2.979  1.00  0.00           H  
ATOM   3337 1HB  HIS C 193      -4.284  -1.680   5.196  1.00  0.00           H  
ATOM   3338 2HB  HIS C 193      -3.342  -3.146   5.322  1.00  0.00           H  
ATOM   3339  HD2 HIS C 193      -0.795  -2.912   4.506  1.00  0.00           H  
ATOM   3340  HE1 HIS C 193      -1.227   0.683   2.253  1.00  0.00           H  
ATOM   3341  HE2 HIS C 193       0.413  -1.085   3.133  1.00  0.00           H  
ATOM   3342  N   ILE C 194      -3.581  -5.276   3.377  1.00  0.00           N  
ATOM   3343  CA  ILE C 194      -2.875  -6.294   2.627  1.00  0.00           C  
ATOM   3344  C   ILE C 194      -3.759  -6.910   1.546  1.00  0.00           C  
ATOM   3345  O   ILE C 194      -3.277  -7.136   0.433  1.00  0.00           O  
ATOM   3346  CB  ILE C 194      -2.266  -7.350   3.544  1.00  0.00           C  
ATOM   3347  CG1 ILE C 194      -1.186  -6.688   4.497  1.00  0.00           C  
ATOM   3348  CG2 ILE C 194      -1.641  -8.499   2.715  1.00  0.00           C  
ATOM   3349  CD1 ILE C 194       0.039  -6.014   3.839  1.00  0.00           C  
ATOM   3350  H   ILE C 194      -3.774  -5.409   4.377  1.00  0.00           H  
ATOM   3351  HA  ILE C 194      -2.057  -5.811   2.105  1.00  0.00           H  
ATOM   3352  HB  ILE C 194      -3.054  -7.753   4.191  1.00  0.00           H  
ATOM   3353 1HG1 ILE C 194      -1.680  -5.936   5.101  1.00  0.00           H  
ATOM   3354 2HG1 ILE C 194      -0.833  -7.451   5.147  1.00  0.00           H  
ATOM   3355 1HG2 ILE C 194      -1.244  -9.210   3.410  1.00  0.00           H  
ATOM   3356 2HG2 ILE C 194      -2.396  -8.986   2.095  1.00  0.00           H  
ATOM   3357 3HG2 ILE C 194      -0.846  -8.124   2.070  1.00  0.00           H  
ATOM   3358 1HD1 ILE C 194       0.686  -5.623   4.623  1.00  0.00           H  
ATOM   3359 2HD1 ILE C 194       0.591  -6.739   3.254  1.00  0.00           H  
ATOM   3360 3HD1 ILE C 194      -0.265  -5.193   3.200  1.00  0.00           H  
ATOM   3361  N   GLU C 195      -5.043  -7.187   1.825  1.00  0.00           N  
ATOM   3362  CA  GLU C 195      -5.873  -7.749   0.762  1.00  0.00           C  
ATOM   3363  C   GLU C 195      -5.846  -6.825  -0.460  1.00  0.00           C  
ATOM   3364  O   GLU C 195      -5.742  -7.303  -1.597  1.00  0.00           O  
ATOM   3365  CB  GLU C 195      -7.329  -7.931   1.194  1.00  0.00           C  
ATOM   3366  CG  GLU C 195      -8.208  -8.640   0.124  1.00  0.00           C  
ATOM   3367  CD  GLU C 195      -9.649  -8.758   0.512  1.00  0.00           C  
ATOM   3368  OE1 GLU C 195     -10.022  -8.181   1.498  1.00  0.00           O  
ATOM   3369  OE2 GLU C 195     -10.398  -9.383  -0.197  1.00  0.00           O1-
ATOM   3370  H   GLU C 195      -5.434  -7.032   2.762  1.00  0.00           H  
ATOM   3371  HA  GLU C 195      -5.467  -8.718   0.475  1.00  0.00           H  
ATOM   3372 1HB  GLU C 195      -7.365  -8.515   2.115  1.00  0.00           H  
ATOM   3373 2HB  GLU C 195      -7.769  -6.953   1.411  1.00  0.00           H  
ATOM   3374 1HG  GLU C 195      -8.155  -8.079  -0.809  1.00  0.00           H  
ATOM   3375 2HG  GLU C 195      -7.802  -9.632  -0.061  1.00  0.00           H  
ATOM   3376  N   SER C 196      -5.913  -5.503  -0.237  1.00  0.00           N  
ATOM   3377  CA  SER C 196      -5.884  -4.579  -1.362  1.00  0.00           C  
ATOM   3378  C   SER C 196      -4.532  -4.589  -2.074  1.00  0.00           C  
ATOM   3379  O   SER C 196      -4.465  -4.317  -3.274  1.00  0.00           O  
ATOM   3380  CB  SER C 196      -6.110  -3.176  -0.891  1.00  0.00           C  
ATOM   3381  OG  SER C 196      -4.977  -2.700  -0.246  1.00  0.00           O  
ATOM   3382  H   SER C 196      -6.064  -5.153   0.719  1.00  0.00           H  
ATOM   3383  HA  SER C 196      -6.658  -4.872  -2.067  1.00  0.00           H  
ATOM   3384 1HB  SER C 196      -6.324  -2.553  -1.736  1.00  0.00           H  
ATOM   3385 2HB  SER C 196      -6.962  -3.146  -0.213  1.00  0.00           H  
ATOM   3386  HG  SER C 196      -4.785  -3.324   0.472  1.00  0.00           H  
ATOM   3387  N   LEU C 197      -3.455  -4.945  -1.362  1.00  0.00           N  
ATOM   3388  CA  LEU C 197      -2.132  -4.997  -1.963  1.00  0.00           C  
ATOM   3389  C   LEU C 197      -2.096  -6.175  -2.947  1.00  0.00           C  
ATOM   3390  O   LEU C 197      -1.479  -6.086  -4.015  1.00  0.00           O  
ATOM   3391  CB  LEU C 197      -1.060  -5.130  -0.864  1.00  0.00           C  
ATOM   3392  CG  LEU C 197       0.420  -4.990  -1.273  1.00  0.00           C  
ATOM   3393  CD1 LEU C 197       0.673  -3.598  -1.885  1.00  0.00           C  
ATOM   3394  CD2 LEU C 197       1.317  -5.217  -0.026  1.00  0.00           C  
ATOM   3395  H   LEU C 197      -3.546  -5.096  -0.353  1.00  0.00           H  
ATOM   3396  HA  LEU C 197      -1.983  -4.076  -2.514  1.00  0.00           H  
ATOM   3397 1HB  LEU C 197      -1.273  -4.391  -0.090  1.00  0.00           H  
ATOM   3398 2HB  LEU C 197      -1.165  -6.116  -0.417  1.00  0.00           H  
ATOM   3399  HG  LEU C 197       0.651  -5.719  -2.022  1.00  0.00           H  
ATOM   3400 1HD1 LEU C 197       1.699  -3.534  -2.147  1.00  0.00           H  
ATOM   3401 2HD1 LEU C 197       0.075  -3.445  -2.777  1.00  0.00           H  
ATOM   3402 3HD1 LEU C 197       0.442  -2.825  -1.155  1.00  0.00           H  
ATOM   3403 1HD2 LEU C 197       2.371  -5.131  -0.309  1.00  0.00           H  
ATOM   3404 2HD2 LEU C 197       1.087  -4.471   0.737  1.00  0.00           H  
ATOM   3405 3HD2 LEU C 197       1.135  -6.213   0.378  1.00  0.00           H  
ATOM   3406  N   ARG C 198      -2.771  -7.278  -2.576  1.00  0.00           N  
ATOM   3407  CA  ARG C 198      -2.891  -8.455  -3.444  1.00  0.00           C  
ATOM   3408  C   ARG C 198      -3.632  -8.066  -4.736  1.00  0.00           C  
ATOM   3409  O   ARG C 198      -3.265  -8.508  -5.833  1.00  0.00           O  
ATOM   3410  CB  ARG C 198      -3.649  -9.584  -2.757  1.00  0.00           C  
ATOM   3411  CG  ARG C 198      -3.735 -10.886  -3.553  1.00  0.00           C  
ATOM   3412  CD  ARG C 198      -4.568 -11.913  -2.852  1.00  0.00           C  
ATOM   3413  NE  ARG C 198      -4.726 -13.121  -3.670  1.00  0.00           N  
ATOM   3414  CZ  ARG C 198      -3.928 -14.220  -3.651  1.00  0.00           C  
ATOM   3415  NH1 ARG C 198      -2.911 -14.326  -2.814  1.00  0.00           N1+
ATOM   3416  NH2 ARG C 198      -4.185 -15.214  -4.492  1.00  0.00           N  
ATOM   3417  H   ARG C 198      -3.190  -7.275  -1.636  1.00  0.00           H  
ATOM   3418  HA  ARG C 198      -1.895  -8.807  -3.700  1.00  0.00           H  
ATOM   3419 1HB  ARG C 198      -3.183  -9.803  -1.794  1.00  0.00           H  
ATOM   3420 2HB  ARG C 198      -4.666  -9.271  -2.559  1.00  0.00           H  
ATOM   3421 1HG  ARG C 198      -4.186 -10.697  -4.526  1.00  0.00           H  
ATOM   3422 2HG  ARG C 198      -2.733 -11.292  -3.690  1.00  0.00           H  
ATOM   3423 1HD  ARG C 198      -4.108 -12.184  -1.901  1.00  0.00           H  
ATOM   3424 2HD  ARG C 198      -5.558 -11.499  -2.663  1.00  0.00           H  
ATOM   3425  HE  ARG C 198      -5.486 -13.118  -4.338  1.00  0.00           H  
ATOM   3426 1HH1 ARG C 198      -2.699 -13.591  -2.124  1.00  0.00           H  
ATOM   3427 2HH1 ARG C 198      -2.340 -15.155  -2.818  1.00  0.00           H  
ATOM   3428 1HH2 ARG C 198      -4.962 -15.145  -5.135  1.00  0.00           H  
ATOM   3429 2HH2 ARG C 198      -3.606 -16.042  -4.492  1.00  0.00           H  
ATOM   3430  N   VAL C 199      -4.664  -7.217  -4.594  1.00  0.00           N  
ATOM   3431  CA  VAL C 199      -5.439  -6.712  -5.732  1.00  0.00           C  
ATOM   3432  C   VAL C 199      -4.547  -5.888  -6.655  1.00  0.00           C  
ATOM   3433  O   VAL C 199      -4.601  -6.040  -7.881  1.00  0.00           O  
ATOM   3434  CB  VAL C 199      -6.661  -5.884  -5.259  1.00  0.00           C  
ATOM   3435  CG1 VAL C 199      -7.327  -5.167  -6.439  1.00  0.00           C  
ATOM   3436  CG2 VAL C 199      -7.652  -6.829  -4.585  1.00  0.00           C  
ATOM   3437  H   VAL C 199      -4.924  -6.970  -3.632  1.00  0.00           H  
ATOM   3438  HA  VAL C 199      -5.813  -7.567  -6.297  1.00  0.00           H  
ATOM   3439  HB  VAL C 199      -6.345  -5.130  -4.558  1.00  0.00           H  
ATOM   3440 1HG1 VAL C 199      -8.189  -4.601  -6.089  1.00  0.00           H  
ATOM   3441 2HG1 VAL C 199      -6.625  -4.481  -6.897  1.00  0.00           H  
ATOM   3442 3HG1 VAL C 199      -7.646  -5.882  -7.166  1.00  0.00           H  
ATOM   3443 1HG2 VAL C 199      -8.516  -6.269  -4.232  1.00  0.00           H  
ATOM   3444 2HG2 VAL C 199      -7.974  -7.584  -5.299  1.00  0.00           H  
ATOM   3445 3HG2 VAL C 199      -7.171  -7.317  -3.738  1.00  0.00           H  
ATOM   3446  N   VAL C 200      -3.701  -5.046  -6.061  1.00  0.00           N  
ATOM   3447  CA  VAL C 200      -2.782  -4.256  -6.852  1.00  0.00           C  
ATOM   3448  C   VAL C 200      -1.849  -5.174  -7.626  1.00  0.00           C  
ATOM   3449  O   VAL C 200      -1.627  -4.932  -8.818  1.00  0.00           O  
ATOM   3450  CB  VAL C 200      -1.935  -3.324  -5.947  1.00  0.00           C  
ATOM   3451  CG1 VAL C 200      -0.797  -2.665  -6.743  1.00  0.00           C  
ATOM   3452  CG2 VAL C 200      -2.840  -2.258  -5.341  1.00  0.00           C  
ATOM   3453  H   VAL C 200      -3.762  -4.930  -5.045  1.00  0.00           H  
ATOM   3454  HA  VAL C 200      -3.349  -3.651  -7.552  1.00  0.00           H  
ATOM   3455  HB  VAL C 200      -1.484  -3.907  -5.155  1.00  0.00           H  
ATOM   3456 1HG1 VAL C 200      -0.219  -2.032  -6.081  1.00  0.00           H  
ATOM   3457 2HG1 VAL C 200      -0.133  -3.422  -7.160  1.00  0.00           H  
ATOM   3458 3HG1 VAL C 200      -1.201  -2.069  -7.554  1.00  0.00           H  
ATOM   3459 1HG2 VAL C 200      -2.258  -1.628  -4.698  1.00  0.00           H  
ATOM   3460 2HG2 VAL C 200      -3.290  -1.664  -6.113  1.00  0.00           H  
ATOM   3461 3HG2 VAL C 200      -3.618  -2.717  -4.770  1.00  0.00           H  
ATOM   3462  N   ALA C 201      -1.322  -6.227  -6.988  1.00  0.00           N  
ATOM   3463  CA  ALA C 201      -0.414  -7.138  -7.674  1.00  0.00           C  
ATOM   3464  C   ALA C 201      -1.038  -7.813  -8.895  1.00  0.00           C  
ATOM   3465  O   ALA C 201      -0.383  -7.924  -9.940  1.00  0.00           O  
ATOM   3466  CB  ALA C 201       0.022  -8.235  -6.732  1.00  0.00           C  
ATOM   3467  H   ALA C 201      -1.513  -6.347  -5.986  1.00  0.00           H  
ATOM   3468  HA  ALA C 201       0.452  -6.562  -7.994  1.00  0.00           H  
ATOM   3469 1HB  ALA C 201       0.713  -8.861  -7.247  1.00  0.00           H  
ATOM   3470 2HB  ALA C 201       0.476  -7.825  -5.876  1.00  0.00           H  
ATOM   3471 3HB  ALA C 201      -0.841  -8.816  -6.423  1.00  0.00           H  
ATOM   3472  N   GLU C 202      -2.314  -8.209  -8.801  1.00  0.00           N  
ATOM   3473  CA  GLU C 202      -2.970  -8.881  -9.927  1.00  0.00           C  
ATOM   3474  C   GLU C 202      -3.172  -7.931 -11.103  1.00  0.00           C  
ATOM   3475  O   GLU C 202      -2.967  -8.298 -12.266  1.00  0.00           O  
ATOM   3476  CB  GLU C 202      -4.333  -9.439  -9.491  1.00  0.00           C  
ATOM   3477  CG  GLU C 202      -5.114 -10.229 -10.577  1.00  0.00           C  
ATOM   3478  CD  GLU C 202      -4.440 -11.509 -11.006  1.00  0.00           C  
ATOM   3479  OE1 GLU C 202      -3.641 -12.021 -10.253  1.00  0.00           O  
ATOM   3480  OE2 GLU C 202      -4.744 -11.988 -12.083  1.00  0.00           O1-
ATOM   3481  H   GLU C 202      -2.790  -8.132  -7.890  1.00  0.00           H  
ATOM   3482  HA  GLU C 202      -2.334  -9.706 -10.253  1.00  0.00           H  
ATOM   3483 1HB  GLU C 202      -4.193 -10.095  -8.631  1.00  0.00           H  
ATOM   3484 2HB  GLU C 202      -4.966  -8.611  -9.161  1.00  0.00           H  
ATOM   3485 1HG  GLU C 202      -6.100 -10.470 -10.183  1.00  0.00           H  
ATOM   3486 2HG  GLU C 202      -5.257  -9.590 -11.449  1.00  0.00           H  
ATOM   3487  N   ILE C 203      -3.556  -6.699 -10.794  1.00  0.00           N  
ATOM   3488  CA  ILE C 203      -3.808  -5.698 -11.814  1.00  0.00           C  
ATOM   3489  C   ILE C 203      -2.497  -5.232 -12.442  1.00  0.00           C  
ATOM   3490  O   ILE C 203      -2.437  -4.988 -13.653  1.00  0.00           O  
ATOM   3491  CB  ILE C 203      -4.636  -4.551 -11.242  1.00  0.00           C  
ATOM   3492  CG1 ILE C 203      -6.015  -5.145 -10.887  1.00  0.00           C  
ATOM   3493  CG2 ILE C 203      -4.756  -3.424 -12.293  1.00  0.00           C  
ATOM   3494  CD1 ILE C 203      -6.878  -4.290 -10.067  1.00  0.00           C  
ATOM   3495  H   ILE C 203      -3.740  -6.476  -9.806  1.00  0.00           H  
ATOM   3496  HA  ILE C 203      -4.404  -6.158 -12.596  1.00  0.00           H  
ATOM   3497  HB  ILE C 203      -4.175  -4.177 -10.323  1.00  0.00           H  
ATOM   3498 1HG1 ILE C 203      -6.530  -5.396 -11.802  1.00  0.00           H  
ATOM   3499 2HG1 ILE C 203      -5.857  -6.065 -10.325  1.00  0.00           H  
ATOM   3500 1HG2 ILE C 203      -5.354  -2.604 -11.923  1.00  0.00           H  
ATOM   3501 2HG2 ILE C 203      -3.778  -3.067 -12.524  1.00  0.00           H  
ATOM   3502 3HG2 ILE C 203      -5.214  -3.815 -13.187  1.00  0.00           H  
ATOM   3503 1HD1 ILE C 203      -7.767  -4.816  -9.872  1.00  0.00           H  
ATOM   3504 2HD1 ILE C 203      -6.372  -4.084  -9.142  1.00  0.00           H  
ATOM   3505 3HD1 ILE C 203      -7.109  -3.365 -10.575  1.00  0.00           H  
ATOM   3506  N   THR C 204      -1.474  -5.042 -11.615  1.00  0.00           N  
ATOM   3507  CA  THR C 204      -0.169  -4.600 -12.070  1.00  0.00           C  
ATOM   3508  C   THR C 204       0.402  -5.650 -13.035  1.00  0.00           C  
ATOM   3509  O   THR C 204       0.923  -5.301 -14.103  1.00  0.00           O  
ATOM   3510  CB  THR C 204       0.770  -4.384 -10.856  1.00  0.00           C  
ATOM   3511  CG2 THR C 204       2.077  -3.860 -11.309  1.00  0.00           C  
ATOM   3512  OG1 THR C 204       0.208  -3.396  -9.976  1.00  0.00           O  
ATOM   3513  H   THR C 204      -1.598  -5.219 -10.620  1.00  0.00           H  
ATOM   3514  HA  THR C 204      -0.274  -3.668 -12.618  1.00  0.00           H  
ATOM   3515  HB  THR C 204       0.903  -5.327 -10.324  1.00  0.00           H  
ATOM   3516  HG1 THR C 204      -0.604  -3.777  -9.570  1.00  0.00           H  
ATOM   3517 1HG2 THR C 204       2.727  -3.701 -10.451  1.00  0.00           H  
ATOM   3518 2HG2 THR C 204       2.535  -4.546 -11.991  1.00  0.00           H  
ATOM   3519 3HG2 THR C 204       1.907  -2.936 -11.800  1.00  0.00           H  
ATOM   3520  N   GLN C 205       0.282  -6.943 -12.691  1.00  0.00           N  
ATOM   3521  CA  GLN C 205       0.764  -7.974 -13.599  1.00  0.00           C  
ATOM   3522  C   GLN C 205      -0.068  -7.997 -14.878  1.00  0.00           C  
ATOM   3523  O   GLN C 205       0.484  -8.237 -15.956  1.00  0.00           O  
ATOM   3524  CB  GLN C 205       0.763  -9.351 -12.939  1.00  0.00           C  
ATOM   3525  CG  GLN C 205       1.379 -10.477 -13.810  1.00  0.00           C  
ATOM   3526  CD  GLN C 205       2.866 -10.265 -14.117  1.00  0.00           C  
ATOM   3527  NE2 GLN C 205       3.233 -10.328 -15.392  1.00  0.00           N  
ATOM   3528  OE1 GLN C 205       3.670 -10.057 -13.207  1.00  0.00           O  
ATOM   3529  H   GLN C 205      -0.108  -7.212 -11.781  1.00  0.00           H  
ATOM   3530  HA  GLN C 205       1.784  -7.737 -13.878  1.00  0.00           H  
ATOM   3531 1HB  GLN C 205       1.320  -9.299 -12.002  1.00  0.00           H  
ATOM   3532 2HB  GLN C 205      -0.266  -9.630 -12.689  1.00  0.00           H  
ATOM   3533 1HG  GLN C 205       1.281 -11.415 -13.270  1.00  0.00           H  
ATOM   3534 2HG  GLN C 205       0.838 -10.544 -14.758  1.00  0.00           H  
ATOM   3535 1HE2 GLN C 205       4.197 -10.210 -15.644  1.00  0.00           H  
ATOM   3536 2HE2 GLN C 205       2.543 -10.501 -16.104  1.00  0.00           H  
ATOM   3537  N   ALA C 206      -1.387  -7.746 -14.781  1.00  0.00           N  
ATOM   3538  CA  ALA C 206      -2.227  -7.724 -15.973  1.00  0.00           C  
ATOM   3539  C   ALA C 206      -1.759  -6.646 -16.935  1.00  0.00           C  
ATOM   3540  O   ALA C 206      -1.716  -6.870 -18.144  1.00  0.00           O  
ATOM   3541  CB  ALA C 206      -3.666  -7.452 -15.607  1.00  0.00           C  
ATOM   3542  H   ALA C 206      -1.824  -7.639 -13.859  1.00  0.00           H  
ATOM   3543  HA  ALA C 206      -2.149  -8.695 -16.464  1.00  0.00           H  
ATOM   3544 1HB  ALA C 206      -4.264  -7.449 -16.507  1.00  0.00           H  
ATOM   3545 2HB  ALA C 206      -4.012  -8.220 -14.923  1.00  0.00           H  
ATOM   3546 3HB  ALA C 206      -3.736  -6.492 -15.128  1.00  0.00           H  
ATOM   3547  N   LEU C 207      -1.346  -5.497 -16.395  1.00  0.00           N  
ATOM   3548  CA  LEU C 207      -0.882  -4.390 -17.218  1.00  0.00           C  
ATOM   3549  C   LEU C 207       0.310  -4.869 -18.031  1.00  0.00           C  
ATOM   3550  O   LEU C 207       0.399  -4.615 -19.238  1.00  0.00           O  
ATOM   3551  CB  LEU C 207      -0.460  -3.209 -16.339  1.00  0.00           C  
ATOM   3552  CG  LEU C 207      -0.233  -1.835 -17.033  1.00  0.00           C  
ATOM   3553  CD1 LEU C 207      -0.463  -0.787 -16.004  1.00  0.00           C  
ATOM   3554  CD2 LEU C 207       1.132  -1.702 -17.585  1.00  0.00           C  
ATOM   3555  H   LEU C 207      -1.466  -5.370 -15.384  1.00  0.00           H  
ATOM   3556  HA  LEU C 207      -1.678  -4.088 -17.894  1.00  0.00           H  
ATOM   3557 1HB  LEU C 207      -1.156  -3.093 -15.524  1.00  0.00           H  
ATOM   3558 2HB  LEU C 207       0.480  -3.484 -15.890  1.00  0.00           H  
ATOM   3559  HG  LEU C 207      -0.955  -1.704 -17.839  1.00  0.00           H  
ATOM   3560 1HD1 LEU C 207      -0.339   0.203 -16.405  1.00  0.00           H  
ATOM   3561 2HD1 LEU C 207      -1.468  -0.909 -15.649  1.00  0.00           H  
ATOM   3562 3HD1 LEU C 207       0.242  -0.920 -15.183  1.00  0.00           H  
ATOM   3563 1HD2 LEU C 207       1.227  -0.737 -18.017  1.00  0.00           H  
ATOM   3564 2HD2 LEU C 207       1.835  -1.805 -16.817  1.00  0.00           H  
ATOM   3565 3HD2 LEU C 207       1.315  -2.436 -18.328  1.00  0.00           H  
ATOM   3566  N   VAL C 208       1.228  -5.567 -17.362  1.00  0.00           N  
ATOM   3567  CA  VAL C 208       2.417  -6.083 -18.023  1.00  0.00           C  
ATOM   3568  C   VAL C 208       2.070  -7.093 -19.114  1.00  0.00           C  
ATOM   3569  O   VAL C 208       2.692  -7.063 -20.183  1.00  0.00           O  
ATOM   3570  CB  VAL C 208       3.369  -6.722 -17.005  1.00  0.00           C  
ATOM   3571  CG1 VAL C 208       4.489  -7.444 -17.701  1.00  0.00           C  
ATOM   3572  CG2 VAL C 208       3.942  -5.646 -16.142  1.00  0.00           C  
ATOM   3573  H   VAL C 208       1.097  -5.687 -16.349  1.00  0.00           H  
ATOM   3574  HA  VAL C 208       2.932  -5.244 -18.483  1.00  0.00           H  
ATOM   3575  HB  VAL C 208       2.825  -7.441 -16.398  1.00  0.00           H  
ATOM   3576 1HG1 VAL C 208       5.119  -7.867 -16.951  1.00  0.00           H  
ATOM   3577 2HG1 VAL C 208       4.115  -8.248 -18.331  1.00  0.00           H  
ATOM   3578 3HG1 VAL C 208       5.060  -6.742 -18.316  1.00  0.00           H  
ATOM   3579 1HG2 VAL C 208       4.612  -6.086 -15.431  1.00  0.00           H  
ATOM   3580 2HG2 VAL C 208       4.486  -4.952 -16.768  1.00  0.00           H  
ATOM   3581 3HG2 VAL C 208       3.142  -5.121 -15.616  1.00  0.00           H  
ATOM   3582  N   GLU C 209       1.114  -7.988 -18.843  1.00  0.00           N  
ATOM   3583  CA  GLU C 209       0.681  -8.989 -19.820  1.00  0.00           C  
ATOM   3584  C   GLU C 209       0.100  -8.313 -21.062  1.00  0.00           C  
ATOM   3585  O   GLU C 209       0.278  -8.798 -22.179  1.00  0.00           O  
ATOM   3586  CB  GLU C 209      -0.374  -9.912 -19.215  1.00  0.00           C  
ATOM   3587  CG  GLU C 209       0.126 -10.862 -18.139  1.00  0.00           C  
ATOM   3588  CD  GLU C 209      -1.010 -11.595 -17.487  1.00  0.00           C  
ATOM   3589  OE1 GLU C 209      -2.135 -11.300 -17.835  1.00  0.00           O  
ATOM   3590  OE2 GLU C 209      -0.776 -12.429 -16.645  1.00  0.00           O1-
ATOM   3591  H   GLU C 209       0.703  -7.987 -17.901  1.00  0.00           H  
ATOM   3592  HA  GLU C 209       1.545  -9.580 -20.120  1.00  0.00           H  
ATOM   3593 1HB  GLU C 209      -1.165  -9.307 -18.779  1.00  0.00           H  
ATOM   3594 2HB  GLU C 209      -0.825 -10.511 -20.005  1.00  0.00           H  
ATOM   3595 1HG  GLU C 209       0.806 -11.583 -18.589  1.00  0.00           H  
ATOM   3596 2HG  GLU C 209       0.677 -10.301 -17.392  1.00  0.00           H  
ATOM   3597  N   ILE C 210      -0.598  -7.200 -20.858  1.00  0.00           N  
ATOM   3598  CA  ILE C 210      -1.169  -6.409 -21.936  1.00  0.00           C  
ATOM   3599  C   ILE C 210      -0.058  -5.772 -22.783  1.00  0.00           C  
ATOM   3600  O   ILE C 210      -0.136  -5.790 -24.012  1.00  0.00           O  
ATOM   3601  CB  ILE C 210      -2.153  -5.363 -21.366  1.00  0.00           C  
ATOM   3602  CG1 ILE C 210      -3.376  -6.128 -20.783  1.00  0.00           C  
ATOM   3603  CG2 ILE C 210      -2.559  -4.322 -22.443  1.00  0.00           C  
ATOM   3604  CD1 ILE C 210      -4.276  -5.316 -19.897  1.00  0.00           C  
ATOM   3605  H   ILE C 210      -0.760  -6.921 -19.883  1.00  0.00           H  
ATOM   3606  HA  ILE C 210      -1.737  -7.077 -22.583  1.00  0.00           H  
ATOM   3607  HB  ILE C 210      -1.682  -4.847 -20.537  1.00  0.00           H  
ATOM   3608 1HG1 ILE C 210      -3.969  -6.510 -21.612  1.00  0.00           H  
ATOM   3609 2HG1 ILE C 210      -3.016  -6.976 -20.210  1.00  0.00           H  
ATOM   3610 1HG2 ILE C 210      -3.244  -3.595 -22.020  1.00  0.00           H  
ATOM   3611 2HG2 ILE C 210      -1.677  -3.798 -22.809  1.00  0.00           H  
ATOM   3612 3HG2 ILE C 210      -3.043  -4.831 -23.279  1.00  0.00           H  
ATOM   3613 1HD1 ILE C 210      -5.074  -5.944 -19.548  1.00  0.00           H  
ATOM   3614 2HD1 ILE C 210      -3.707  -4.952 -19.043  1.00  0.00           H  
ATOM   3615 3HD1 ILE C 210      -4.693  -4.477 -20.440  1.00  0.00           H  
ATOM   3616  N   LEU C 211       0.961  -5.195 -22.129  1.00  0.00           N  
ATOM   3617  CA  LEU C 211       2.099  -4.583 -22.836  1.00  0.00           C  
ATOM   3618  C   LEU C 211       3.043  -5.570 -23.600  1.00  0.00           C  
ATOM   3619  O   LEU C 211       3.548  -5.220 -24.684  1.00  0.00           O  
ATOM   3620  CB  LEU C 211       3.001  -3.839 -21.829  1.00  0.00           C  
ATOM   3621  CG  LEU C 211       2.490  -2.601 -21.112  1.00  0.00           C  
ATOM   3622  CD1 LEU C 211       3.572  -2.226 -20.058  1.00  0.00           C  
ATOM   3623  CD2 LEU C 211       2.244  -1.459 -22.099  1.00  0.00           C  
ATOM   3624  H   LEU C 211       0.919  -5.156 -21.106  1.00  0.00           H  
ATOM   3625  HA  LEU C 211       1.696  -3.887 -23.566  1.00  0.00           H  
ATOM   3626 1HB  LEU C 211       3.299  -4.555 -21.060  1.00  0.00           H  
ATOM   3627 2HB  LEU C 211       3.877  -3.533 -22.349  1.00  0.00           H  
ATOM   3628  HG  LEU C 211       1.560  -2.829 -20.601  1.00  0.00           H  
ATOM   3629 1HD1 LEU C 211       3.273  -1.367 -19.497  1.00  0.00           H  
ATOM   3630 2HD1 LEU C 211       3.715  -3.059 -19.372  1.00  0.00           H  
ATOM   3631 3HD1 LEU C 211       4.512  -2.009 -20.564  1.00  0.00           H  
ATOM   3632 1HD2 LEU C 211       1.893  -0.586 -21.565  1.00  0.00           H  
ATOM   3633 2HD2 LEU C 211       3.176  -1.221 -22.611  1.00  0.00           H  
ATOM   3634 3HD2 LEU C 211       1.492  -1.747 -22.828  1.00  0.00           H  
ATOM   3635  N   LYS C 212       3.300  -6.811 -23.047  1.00  0.00           N  
ATOM   3636  CA  LYS C 212       4.248  -7.808 -23.536  1.00  0.00           C  
ATOM   3637  C   LYS C 212       3.573  -8.784 -24.470  1.00  0.00           C  
ATOM   3638  O   LYS C 212       3.770  -8.692 -25.713  1.00  0.00           O  
ATOM   3639  CB  LYS C 212       4.890  -8.546 -22.330  1.00  0.00           C  
ATOM   3640  CG  LYS C 212       6.156  -9.355 -22.706  1.00  0.00           C  
ATOM   3641  CD  LYS C 212       5.888 -10.784 -23.188  1.00  0.00           C  
ATOM   3642  CE  LYS C 212       7.225 -11.487 -23.456  1.00  0.00           C  
ATOM   3643  NZ  LYS C 212       6.971 -12.853 -23.945  1.00  0.00           N1+
ATOM   3644  H   LYS C 212       2.777  -7.053 -22.217  1.00  0.00           H  
ATOM   3645  HA  LYS C 212       5.036  -7.287 -24.112  1.00  0.00           H  
ATOM   3646 2HB  LYS C 212       4.140  -9.216 -21.860  1.00  0.00           H  
ATOM   3647 3HB  LYS C 212       5.150  -7.813 -21.540  1.00  0.00           H  
ATOM   3648 2HG  LYS C 212       6.855  -9.372 -21.847  1.00  0.00           H  
ATOM   3649 3HG  LYS C 212       6.705  -8.849 -23.522  1.00  0.00           H  
ATOM   3650 2HD  LYS C 212       5.275 -10.760 -24.112  1.00  0.00           H  
ATOM   3651 3HD  LYS C 212       5.289 -11.328 -22.432  1.00  0.00           H  
ATOM   3652 2HE  LYS C 212       7.846 -11.531 -22.537  1.00  0.00           H  
ATOM   3653 3HE  LYS C 212       7.822 -10.915 -24.198  1.00  0.00           H  
ATOM   3654 1HZ  LYS C 212       6.146 -12.871 -24.557  1.00  0.00           H  
ATOM   3655 2HZ  LYS C 212       7.753 -13.199 -24.511  1.00  0.00           H  
ATOM   3656 3HZ  LYS C 212       6.838 -13.429 -23.126  1.00  0.00           H  
END
