# Supplementary material for: De novo design of obligate ABC-type heterotrimeric proteins
Source: Nat Struct Mol Biol. 2022 Dec 15;29(12):1266–76. doi: 10.1038/s41594-022-00879-4 (PMC9758053; doi:10.1038/s41594-022-00879-4)
Supplement: Supplementary file 4 — This compressed file contains all PDB files and scripts used in our design protocols and analyses, as well as the final design model outputs. [file 41594_2022_879_MOESM4_ESM.zip › source_data/pdbs/base_pdbs/DHT04.pdb]

ATOM      1  N   PRO A   1       4.006   7.558 -26.022  1.00  0.00           N  
ATOM      2  CA  PRO A   1       3.218   7.585 -24.794  1.00  0.00           C  
ATOM      3  C   PRO A   1       3.181   6.260 -24.032  1.00  0.00           C  
ATOM      4  O   PRO A   1       2.963   6.255 -22.816  1.00  0.00           O  
ATOM      5  CB  PRO A   1       1.824   7.987 -25.288  1.00  0.00           C  
ATOM      6  CG  PRO A   1       1.761   7.495 -26.699  1.00  0.00           C  
ATOM      7  CD  PRO A   1       3.168   7.678 -27.226  1.00  0.00           C  
ATOM      8 1H   PRO A   1       3.419   7.782 -26.800  1.00  0.00           H  
ATOM      9 2H   PRO A   1       4.745   8.228 -25.959  1.00  0.00           H  
ATOM     10  HA  PRO A   1       3.618   8.361 -24.125  1.00  0.00           H  
ATOM     11 1HB  PRO A   1       1.059   7.521 -24.649  1.00  0.00           H  
ATOM     12 2HB  PRO A   1       1.694   9.075 -25.202  1.00  0.00           H  
ATOM     13 1HG  PRO A   1       1.429   6.442 -26.739  1.00  0.00           H  
ATOM     14 2HG  PRO A   1       1.025   8.079 -27.268  1.00  0.00           H  
ATOM     15 1HD  PRO A   1       3.422   6.875 -27.937  1.00  0.00           H  
ATOM     16 2HD  PRO A   1       3.295   8.674 -27.675  1.00  0.00           H  
ATOM     17  N   GLU A   2       3.350   5.129 -24.728  1.00  0.00           N  
ATOM     18  CA  GLU A   2       3.273   3.830 -24.059  1.00  0.00           C  
ATOM     19  C   GLU A   2       4.326   3.633 -22.967  1.00  0.00           C  
ATOM     20  O   GLU A   2       4.043   3.023 -21.929  1.00  0.00           O  
ATOM     21  CB  GLU A   2       3.464   2.712 -25.090  1.00  0.00           C  
ATOM     22  CG  GLU A   2       2.379   2.625 -26.157  1.00  0.00           C  
ATOM     23  CD  GLU A   2       2.596   3.612 -27.297  1.00  0.00           C  
ATOM     24  OE1 GLU A   2       3.561   4.364 -27.249  1.00  0.00           O  
ATOM     25  OE2 GLU A   2       1.812   3.610 -28.212  1.00  0.00           O1-
ATOM     26  H   GLU A   2       3.520   5.138 -25.735  1.00  0.00           H  
ATOM     27  HA  GLU A   2       2.302   3.750 -23.570  1.00  0.00           H  
ATOM     28 1HB  GLU A   2       4.419   2.841 -25.594  1.00  0.00           H  
ATOM     29 2HB  GLU A   2       3.501   1.752 -24.571  1.00  0.00           H  
ATOM     30 1HG  GLU A   2       2.364   1.613 -26.560  1.00  0.00           H  
ATOM     31 2HG  GLU A   2       1.411   2.819 -25.696  1.00  0.00           H  
ATOM     32  N   ARG A   3       5.529   4.167 -23.198  1.00  0.00           N  
ATOM     33  CA  ARG A   3       6.630   3.985 -22.270  1.00  0.00           C  
ATOM     34  C   ARG A   3       6.439   4.910 -21.077  1.00  0.00           C  
ATOM     35  O   ARG A   3       6.751   4.542 -19.943  1.00  0.00           O  
ATOM     36  CB  ARG A   3       7.956   4.257 -22.964  1.00  0.00           C  
ATOM     37  CG  ARG A   3       9.183   3.841 -22.183  1.00  0.00           C  
ATOM     38  CD  ARG A   3      10.425   4.012 -22.974  1.00  0.00           C  
ATOM     39  NE  ARG A   3      11.597   3.442 -22.297  1.00  0.00           N  
ATOM     40  CZ  ARG A   3      12.888   3.679 -22.617  1.00  0.00           C  
ATOM     41  NH1 ARG A   3      13.218   4.514 -23.587  1.00  0.00           N1+
ATOM     42  NH2 ARG A   3      13.818   3.046 -21.932  1.00  0.00           N  
ATOM     43  H   ARG A   3       5.685   4.667 -24.062  1.00  0.00           H  
ATOM     44  HA  ARG A   3       6.632   2.947 -21.935  1.00  0.00           H  
ATOM     45 1HB  ARG A   3       7.971   3.744 -23.924  1.00  0.00           H  
ATOM     46 2HB  ARG A   3       8.040   5.330 -23.166  1.00  0.00           H  
ATOM     47 1HG  ARG A   3       9.265   4.443 -21.278  1.00  0.00           H  
ATOM     48 2HG  ARG A   3       9.097   2.786 -21.922  1.00  0.00           H  
ATOM     49 1HD  ARG A   3      10.314   3.513 -23.937  1.00  0.00           H  
ATOM     50 2HD  ARG A   3      10.595   5.075 -23.127  1.00  0.00           H  
ATOM     51  HE  ARG A   3      11.450   2.749 -21.532  1.00  0.00           H  
ATOM     52 1HH1 ARG A   3      12.503   4.992 -24.110  1.00  0.00           H  
ATOM     53 2HH1 ARG A   3      14.190   4.669 -23.808  1.00  0.00           H  
ATOM     54 1HH2 ARG A   3      13.510   2.381 -21.198  1.00  0.00           H  
ATOM     55 2HH2 ARG A   3      14.792   3.180 -22.129  1.00  0.00           H  
ATOM     56  N   GLU A   4       5.943   6.111 -21.339  1.00  0.00           N  
ATOM     57  CA  GLU A   4       5.683   7.101 -20.312  1.00  0.00           C  
ATOM     58  C   GLU A   4       4.587   6.606 -19.358  1.00  0.00           C  
ATOM     59  O   GLU A   4       4.668   6.804 -18.142  1.00  0.00           O  
ATOM     60  CB  GLU A   4       5.294   8.420 -20.989  1.00  0.00           C  
ATOM     61  CG  GLU A   4       6.451   9.054 -21.815  1.00  0.00           C  
ATOM     62  CD  GLU A   4       6.661   8.409 -23.195  1.00  0.00           C  
ATOM     63  OE1 GLU A   4       5.908   7.522 -23.534  1.00  0.00           O  
ATOM     64  OE2 GLU A   4       7.553   8.804 -23.890  1.00  0.00           O1-
ATOM     65  H   GLU A   4       5.751   6.359 -22.308  1.00  0.00           H  
ATOM     66  HA  GLU A   4       6.598   7.253 -19.739  1.00  0.00           H  
ATOM     67 1HB  GLU A   4       4.447   8.250 -21.654  1.00  0.00           H  
ATOM     68 2HB  GLU A   4       4.978   9.138 -20.233  1.00  0.00           H  
ATOM     69 1HG  GLU A   4       6.245  10.117 -21.951  1.00  0.00           H  
ATOM     70 2HG  GLU A   4       7.372   8.965 -21.240  1.00  0.00           H  
ATOM     71  N   LEU A   5       3.582   5.924 -19.912  1.00  0.00           N  
ATOM     72  CA  LEU A   5       2.488   5.366 -19.129  1.00  0.00           C  
ATOM     73  C   LEU A   5       3.017   4.213 -18.267  1.00  0.00           C  
ATOM     74  O   LEU A   5       2.648   4.077 -17.095  1.00  0.00           O  
ATOM     75  CB  LEU A   5       1.360   4.961 -20.078  1.00  0.00           C  
ATOM     76  CG  LEU A   5       0.062   4.404 -19.486  1.00  0.00           C  
ATOM     77  CD1 LEU A   5      -0.560   5.387 -18.513  1.00  0.00           C  
ATOM     78  CD2 LEU A   5      -0.911   4.147 -20.655  1.00  0.00           C  
ATOM     79  H   LEU A   5       3.547   5.846 -20.935  1.00  0.00           H  
ATOM     80  HA  LEU A   5       2.090   6.149 -18.484  1.00  0.00           H  
ATOM     81 1HB  LEU A   5       1.101   5.832 -20.681  1.00  0.00           H  
ATOM     82 2HB  LEU A   5       1.759   4.204 -20.757  1.00  0.00           H  
ATOM     83  HG  LEU A   5       0.267   3.486 -18.961  1.00  0.00           H  
ATOM     84 1HD1 LEU A   5      -1.484   4.961 -18.129  1.00  0.00           H  
ATOM     85 2HD1 LEU A   5       0.110   5.582 -17.683  1.00  0.00           H  
ATOM     86 3HD1 LEU A   5      -0.766   6.301 -19.040  1.00  0.00           H  
ATOM     87 1HD2 LEU A   5      -1.842   3.758 -20.295  1.00  0.00           H  
ATOM     88 2HD2 LEU A   5      -1.106   5.084 -21.178  1.00  0.00           H  
ATOM     89 3HD2 LEU A   5      -0.467   3.433 -21.350  1.00  0.00           H  
ATOM     90  N   LEU A   6       3.897   3.390 -18.847  1.00  0.00           N  
ATOM     91  CA  LEU A   6       4.535   2.310 -18.117  1.00  0.00           C  
ATOM     92  C   LEU A   6       5.340   2.859 -16.929  1.00  0.00           C  
ATOM     93  O   LEU A   6       5.259   2.328 -15.808  1.00  0.00           O  
ATOM     94  CB  LEU A   6       5.443   1.538 -19.078  1.00  0.00           C  
ATOM     95  CG  LEU A   6       6.281   0.426 -18.516  1.00  0.00           C  
ATOM     96  CD1 LEU A   6       5.420  -0.655 -17.939  1.00  0.00           C  
ATOM     97  CD2 LEU A   6       7.174  -0.103 -19.606  1.00  0.00           C  
ATOM     98  H   LEU A   6       4.114   3.495 -19.843  1.00  0.00           H  
ATOM     99  HA  LEU A   6       3.760   1.647 -17.734  1.00  0.00           H  
ATOM    100 1HB  LEU A   6       4.819   1.122 -19.872  1.00  0.00           H  
ATOM    101 2HB  LEU A   6       6.120   2.238 -19.535  1.00  0.00           H  
ATOM    102  HG  LEU A   6       6.901   0.820 -17.732  1.00  0.00           H  
ATOM    103 1HD1 LEU A   6       6.055  -1.431 -17.553  1.00  0.00           H  
ATOM    104 2HD1 LEU A   6       4.809  -0.259 -17.137  1.00  0.00           H  
ATOM    105 3HD1 LEU A   6       4.787  -1.057 -18.698  1.00  0.00           H  
ATOM    106 1HD2 LEU A   6       7.809  -0.866 -19.183  1.00  0.00           H  
ATOM    107 2HD2 LEU A   6       6.573  -0.518 -20.418  1.00  0.00           H  
ATOM    108 3HD2 LEU A   6       7.790   0.697 -19.996  1.00  0.00           H  
ATOM    109  N   GLU A   7       6.123   3.925 -17.165  1.00  0.00           N  
ATOM    110  CA  GLU A   7       6.885   4.536 -16.086  1.00  0.00           C  
ATOM    111  C   GLU A   7       5.945   5.079 -15.009  1.00  0.00           C  
ATOM    112  O   GLU A   7       6.237   4.970 -13.818  1.00  0.00           O  
ATOM    113  CB  GLU A   7       7.770   5.682 -16.580  1.00  0.00           C  
ATOM    114  CG  GLU A   7       8.723   6.232 -15.501  1.00  0.00           C  
ATOM    115  CD  GLU A   7       9.608   7.330 -15.992  1.00  0.00           C  
ATOM    116  OE1 GLU A   7       9.079   8.359 -16.370  1.00  0.00           O  
ATOM    117  OE2 GLU A   7      10.801   7.158 -15.996  1.00  0.00           O1-
ATOM    118  H   GLU A   7       6.208   4.290 -18.119  1.00  0.00           H  
ATOM    119  HA  GLU A   7       7.522   3.773 -15.637  1.00  0.00           H  
ATOM    120 1HB  GLU A   7       8.357   5.354 -17.428  1.00  0.00           H  
ATOM    121 2HB  GLU A   7       7.139   6.505 -16.923  1.00  0.00           H  
ATOM    122 1HG  GLU A   7       8.130   6.620 -14.684  1.00  0.00           H  
ATOM    123 2HG  GLU A   7       9.330   5.422 -15.111  1.00  0.00           H  
ATOM    124  N   LEU A   8       4.803   5.642 -15.399  1.00  0.00           N  
ATOM    125  CA  LEU A   8       3.898   6.196 -14.407  1.00  0.00           C  
ATOM    126  C   LEU A   8       3.428   5.092 -13.425  1.00  0.00           C  
ATOM    127  O   LEU A   8       3.370   5.327 -12.202  1.00  0.00           O  
ATOM    128  CB  LEU A   8       2.706   6.843 -15.137  1.00  0.00           C  
ATOM    129  CG  LEU A   8       1.707   7.674 -14.324  1.00  0.00           C  
ATOM    130  CD1 LEU A   8       2.408   8.831 -13.709  1.00  0.00           C  
ATOM    131  CD2 LEU A   8       0.589   8.183 -15.251  1.00  0.00           C  
ATOM    132  H   LEU A   8       4.623   5.777 -16.401  1.00  0.00           H  
ATOM    133  HA  LEU A   8       4.430   6.960 -13.842  1.00  0.00           H  
ATOM    134 1HB  LEU A   8       3.096   7.472 -15.937  1.00  0.00           H  
ATOM    135 2HB  LEU A   8       2.145   6.040 -15.603  1.00  0.00           H  
ATOM    136  HG  LEU A   8       1.286   7.081 -13.528  1.00  0.00           H  
ATOM    137 1HD1 LEU A   8       1.681   9.404 -13.185  1.00  0.00           H  
ATOM    138 2HD1 LEU A   8       3.176   8.505 -13.024  1.00  0.00           H  
ATOM    139 3HD1 LEU A   8       2.853   9.437 -14.485  1.00  0.00           H  
ATOM    140 1HD2 LEU A   8      -0.109   8.790 -14.677  1.00  0.00           H  
ATOM    141 2HD2 LEU A   8       1.024   8.772 -16.026  1.00  0.00           H  
ATOM    142 3HD2 LEU A   8       0.058   7.360 -15.704  1.00  0.00           H  
ATOM    143  N   LEU A   9       3.181   3.868 -13.937  1.00  0.00           N  
ATOM    144  CA  LEU A   9       2.797   2.770 -13.040  1.00  0.00           C  
ATOM    145  C   LEU A   9       3.904   2.496 -12.022  1.00  0.00           C  
ATOM    146  O   LEU A   9       3.646   2.393 -10.807  1.00  0.00           O  
ATOM    147  CB  LEU A   9       2.645   1.415 -13.814  1.00  0.00           C  
ATOM    148  CG  LEU A   9       1.439   1.146 -14.737  1.00  0.00           C  
ATOM    149  CD1 LEU A   9       1.740  -0.087 -15.609  1.00  0.00           C  
ATOM    150  CD2 LEU A   9       0.203   0.818 -13.887  1.00  0.00           C  
ATOM    151  H   LEU A   9       3.194   3.755 -14.958  1.00  0.00           H  
ATOM    152  HA  LEU A   9       1.893   3.060 -12.506  1.00  0.00           H  
ATOM    153 1HB  LEU A   9       3.526   1.293 -14.431  1.00  0.00           H  
ATOM    154 2HB  LEU A   9       2.658   0.617 -13.075  1.00  0.00           H  
ATOM    155  HG  LEU A   9       1.270   2.002 -15.373  1.00  0.00           H  
ATOM    156 1HD1 LEU A   9       0.897  -0.294 -16.261  1.00  0.00           H  
ATOM    157 2HD1 LEU A   9       2.621   0.105 -16.212  1.00  0.00           H  
ATOM    158 3HD1 LEU A   9       1.922  -0.955 -14.970  1.00  0.00           H  
ATOM    159 1HD2 LEU A   9      -0.646   0.615 -14.536  1.00  0.00           H  
ATOM    160 2HD2 LEU A   9       0.408  -0.062 -13.288  1.00  0.00           H  
ATOM    161 3HD2 LEU A   9      -0.031   1.627 -13.241  1.00  0.00           H  
ATOM    162  N   ILE A  10       5.153   2.433 -12.508  1.00  0.00           N  
ATOM    163  CA  ILE A  10       6.222   2.103 -11.587  1.00  0.00           C  
ATOM    164  C   ILE A  10       6.508   3.224 -10.579  1.00  0.00           C  
ATOM    165  O   ILE A  10       6.863   2.950  -9.433  1.00  0.00           O  
ATOM    166  CB  ILE A  10       7.525   1.663 -12.293  1.00  0.00           C  
ATOM    167  CG1 ILE A  10       8.325   0.733 -11.361  1.00  0.00           C  
ATOM    168  CG2 ILE A  10       8.446   2.828 -12.676  1.00  0.00           C  
ATOM    169  CD1 ILE A  10       7.657  -0.668 -11.140  1.00  0.00           C  
ATOM    170  H   ILE A  10       5.304   2.528 -13.524  1.00  0.00           H  
ATOM    171  HA  ILE A  10       5.925   1.226 -11.013  1.00  0.00           H  
ATOM    172  HB  ILE A  10       7.256   1.119 -13.193  1.00  0.00           H  
ATOM    173 1HG1 ILE A  10       9.306   0.600 -11.779  1.00  0.00           H  
ATOM    174 2HG1 ILE A  10       8.445   1.204 -10.391  1.00  0.00           H  
ATOM    175 1HG2 ILE A  10       9.327   2.432 -13.171  1.00  0.00           H  
ATOM    176 2HG2 ILE A  10       7.952   3.488 -13.335  1.00  0.00           H  
ATOM    177 3HG2 ILE A  10       8.759   3.379 -11.786  1.00  0.00           H  
ATOM    178 1HD1 ILE A  10       8.295  -1.263 -10.503  1.00  0.00           H  
ATOM    179 2HD1 ILE A  10       6.688  -0.606 -10.680  1.00  0.00           H  
ATOM    180 3HD1 ILE A  10       7.544  -1.163 -12.081  1.00  0.00           H  
ATOM    181  N   ARG A  11       6.306   4.495 -10.955  1.00  0.00           N  
ATOM    182  CA  ARG A  11       6.561   5.571  -9.996  1.00  0.00           C  
ATOM    183  C   ARG A  11       5.722   5.403  -8.727  1.00  0.00           C  
ATOM    184  O   ARG A  11       6.221   5.613  -7.608  1.00  0.00           O  
ATOM    185  CB  ARG A  11       6.219   6.934 -10.597  1.00  0.00           C  
ATOM    186  CG  ARG A  11       7.168   7.458 -11.649  1.00  0.00           C  
ATOM    187  CD  ARG A  11       6.728   8.779 -12.197  1.00  0.00           C  
ATOM    188  NE  ARG A  11       7.607   9.231 -13.278  1.00  0.00           N  
ATOM    189  CZ  ARG A  11       8.768   9.918 -13.124  1.00  0.00           C  
ATOM    190  NH1 ARG A  11       9.198  10.272 -11.925  1.00  0.00           N1+
ATOM    191  NH2 ARG A  11       9.480  10.233 -14.194  1.00  0.00           N  
ATOM    192  H   ARG A  11       6.056   4.692 -11.930  1.00  0.00           H  
ATOM    193  HA  ARG A  11       7.615   5.543  -9.717  1.00  0.00           H  
ATOM    194 1HB  ARG A  11       5.232   6.873 -11.056  1.00  0.00           H  
ATOM    195 2HB  ARG A  11       6.160   7.679  -9.804  1.00  0.00           H  
ATOM    196 1HG  ARG A  11       8.156   7.566 -11.210  1.00  0.00           H  
ATOM    197 2HG  ARG A  11       7.220   6.756 -12.467  1.00  0.00           H  
ATOM    198 1HD  ARG A  11       5.724   8.673 -12.608  1.00  0.00           H  
ATOM    199 2HD  ARG A  11       6.711   9.531 -11.411  1.00  0.00           H  
ATOM    200  HE  ARG A  11       7.319   9.016 -14.234  1.00  0.00           H  
ATOM    201 1HH1 ARG A  11       8.669  10.032 -11.102  1.00  0.00           H  
ATOM    202 2HH1 ARG A  11      10.065  10.781 -11.830  1.00  0.00           H  
ATOM    203 1HH2 ARG A  11       9.176   9.908 -15.124  1.00  0.00           H  
ATOM    204 2HH2 ARG A  11      10.342  10.738 -14.103  1.00  0.00           H  
ATOM    205  N   LEU A  12       4.461   4.986  -8.889  1.00  0.00           N  
ATOM    206  CA  LEU A  12       3.612   4.820  -7.719  1.00  0.00           C  
ATOM    207  C   LEU A  12       4.107   3.606  -6.898  1.00  0.00           C  
ATOM    208  O   LEU A  12       4.185   3.672  -5.663  1.00  0.00           O  
ATOM    209  CB  LEU A  12       2.141   4.680  -8.166  1.00  0.00           C  
ATOM    210  CG  LEU A  12       1.032   4.653  -7.056  1.00  0.00           C  
ATOM    211  CD1 LEU A  12       1.066   5.958  -6.209  1.00  0.00           C  
ATOM    212  CD2 LEU A  12      -0.335   4.519  -7.727  1.00  0.00           C  
ATOM    213  H   LEU A  12       4.097   4.851  -9.843  1.00  0.00           H  
ATOM    214  HA  LEU A  12       3.682   5.721  -7.111  1.00  0.00           H  
ATOM    215 1HB  LEU A  12       1.915   5.501  -8.842  1.00  0.00           H  
ATOM    216 2HB  LEU A  12       2.060   3.751  -8.736  1.00  0.00           H  
ATOM    217  HG  LEU A  12       1.198   3.804  -6.386  1.00  0.00           H  
ATOM    218 1HD1 LEU A  12       0.282   5.916  -5.451  1.00  0.00           H  
ATOM    219 2HD1 LEU A  12       2.023   6.064  -5.702  1.00  0.00           H  
ATOM    220 3HD1 LEU A  12       0.898   6.822  -6.853  1.00  0.00           H  
ATOM    221 1HD2 LEU A  12      -1.093   4.488  -6.953  1.00  0.00           H  
ATOM    222 2HD2 LEU A  12      -0.519   5.369  -8.387  1.00  0.00           H  
ATOM    223 3HD2 LEU A  12      -0.367   3.597  -8.307  1.00  0.00           H  
ATOM    224  N   PHE A  13       4.492   2.523  -7.592  1.00  0.00           N  
ATOM    225  CA  PHE A  13       5.025   1.309  -6.958  1.00  0.00           C  
ATOM    226  C   PHE A  13       6.277   1.546  -6.136  1.00  0.00           C  
ATOM    227  O   PHE A  13       6.373   1.107  -4.983  1.00  0.00           O  
ATOM    228  CB  PHE A  13       5.393   0.294  -8.025  1.00  0.00           C  
ATOM    229  CG  PHE A  13       6.205  -0.900  -7.583  1.00  0.00           C  
ATOM    230  CD1 PHE A  13       5.684  -1.979  -6.951  1.00  0.00           C  
ATOM    231  CD2 PHE A  13       7.550  -0.915  -7.873  1.00  0.00           C  
ATOM    232  CE1 PHE A  13       6.504  -3.051  -6.644  1.00  0.00           C  
ATOM    233  CE2 PHE A  13       8.351  -1.969  -7.576  1.00  0.00           C  
ATOM    234  CZ  PHE A  13       7.827  -3.038  -6.975  1.00  0.00           C  
ATOM    235  H   PHE A  13       4.373   2.532  -8.614  1.00  0.00           H  
ATOM    236  HA  PHE A  13       4.270   0.915  -6.276  1.00  0.00           H  
ATOM    237 1HB  PHE A  13       4.507  -0.047  -8.523  1.00  0.00           H  
ATOM    238 2HB  PHE A  13       5.971   0.796  -8.763  1.00  0.00           H  
ATOM    239  HD1 PHE A  13       4.633  -1.994  -6.707  1.00  0.00           H  
ATOM    240  HD2 PHE A  13       7.977  -0.055  -8.375  1.00  0.00           H  
ATOM    241  HE1 PHE A  13       6.106  -3.910  -6.156  1.00  0.00           H  
ATOM    242  HE2 PHE A  13       9.409  -1.946  -7.841  1.00  0.00           H  
ATOM    243  HZ  PHE A  13       8.457  -3.889  -6.764  1.00  0.00           H  
ATOM    244  N   ASN A  14       7.253   2.235  -6.719  1.00  0.00           N  
ATOM    245  CA  ASN A  14       8.524   2.401  -6.045  1.00  0.00           C  
ATOM    246  C   ASN A  14       8.358   3.095  -4.700  1.00  0.00           C  
ATOM    247  O   ASN A  14       8.987   2.699  -3.710  1.00  0.00           O  
ATOM    248  CB  ASN A  14       9.493   3.167  -6.927  1.00  0.00           C  
ATOM    249  CG  ASN A  14      10.008   2.342  -8.073  1.00  0.00           C  
ATOM    250  ND2 ASN A  14      10.499   3.000  -9.092  1.00  0.00           N  
ATOM    251  OD1 ASN A  14       9.960   1.107  -8.036  1.00  0.00           O  
ATOM    252  H   ASN A  14       7.116   2.592  -7.668  1.00  0.00           H  
ATOM    253  HA  ASN A  14       8.941   1.413  -5.844  1.00  0.00           H  
ATOM    254 1HB  ASN A  14       8.998   4.054  -7.326  1.00  0.00           H  
ATOM    255 2HB  ASN A  14      10.339   3.506  -6.329  1.00  0.00           H  
ATOM    256 1HD2 ASN A  14      10.857   2.502  -9.883  1.00  0.00           H  
ATOM    257 2HD2 ASN A  14      10.518   3.999  -9.079  1.00  0.00           H  
ATOM    258  N   SER A  15       7.476   4.093  -4.634  1.00  0.00           N  
ATOM    259  CA  SER A  15       7.247   4.758  -3.361  1.00  0.00           C  
ATOM    260  C   SER A  15       6.457   3.886  -2.372  1.00  0.00           C  
ATOM    261  O   SER A  15       6.784   3.823  -1.174  1.00  0.00           O  
ATOM    262  CB  SER A  15       6.507   6.037  -3.538  1.00  0.00           C  
ATOM    263  OG  SER A  15       6.373   6.652  -2.299  1.00  0.00           O  
ATOM    264  H   SER A  15       7.012   4.424  -5.491  1.00  0.00           H  
ATOM    265  HA  SER A  15       8.214   4.972  -2.904  1.00  0.00           H  
ATOM    266 1HB  SER A  15       7.034   6.675  -4.220  1.00  0.00           H  
ATOM    267 2HB  SER A  15       5.519   5.829  -3.963  1.00  0.00           H  
ATOM    268  HG  SER A  15       5.567   7.163  -2.351  1.00  0.00           H  
ATOM    269  N   GLN A  16       5.407   3.209  -2.874  1.00  0.00           N  
ATOM    270  CA  GLN A  16       4.521   2.411  -2.032  1.00  0.00           C  
ATOM    271  C   GLN A  16       5.284   1.318  -1.284  1.00  0.00           C  
ATOM    272  O   GLN A  16       4.992   1.018  -0.116  1.00  0.00           O  
ATOM    273  CB  GLN A  16       3.428   1.765  -2.884  1.00  0.00           C  
ATOM    274  CG  GLN A  16       2.358   1.108  -2.072  1.00  0.00           C  
ATOM    275  CD  GLN A  16       1.266   0.452  -2.891  1.00  0.00           C  
ATOM    276  NE2 GLN A  16       0.063   1.031  -2.808  1.00  0.00           N  
ATOM    277  OE1 GLN A  16       1.498  -0.547  -3.593  1.00  0.00           O  
ATOM    278  H   GLN A  16       5.175   3.298  -3.870  1.00  0.00           H  
ATOM    279  HA  GLN A  16       4.069   3.066  -1.288  1.00  0.00           H  
ATOM    280 1HB  GLN A  16       2.961   2.529  -3.514  1.00  0.00           H  
ATOM    281 2HB  GLN A  16       3.873   1.020  -3.548  1.00  0.00           H  
ATOM    282 1HG  GLN A  16       2.813   0.343  -1.449  1.00  0.00           H  
ATOM    283 2HG  GLN A  16       1.890   1.872  -1.443  1.00  0.00           H  
ATOM    284 1HE2 GLN A  16      -0.744   0.641  -3.296  1.00  0.00           H  
ATOM    285 2HE2 GLN A  16      -0.051   1.897  -2.244  1.00  0.00           H  
ATOM    286  N   VAL A  17       6.276   0.738  -1.945  1.00  0.00           N  
ATOM    287  CA  VAL A  17       7.087  -0.309  -1.343  1.00  0.00           C  
ATOM    288  C   VAL A  17       7.892   0.233  -0.160  1.00  0.00           C  
ATOM    289  O   VAL A  17       8.106  -0.484   0.823  1.00  0.00           O  
ATOM    290  CB  VAL A  17       7.993  -0.989  -2.372  1.00  0.00           C  
ATOM    291  CG1 VAL A  17       8.966  -1.968  -1.663  1.00  0.00           C  
ATOM    292  CG2 VAL A  17       7.111  -1.746  -3.362  1.00  0.00           C  
ATOM    293  H   VAL A  17       6.426   1.007  -2.927  1.00  0.00           H  
ATOM    294  HA  VAL A  17       6.424  -1.097  -0.984  1.00  0.00           H  
ATOM    295  HB  VAL A  17       8.582  -0.234  -2.905  1.00  0.00           H  
ATOM    296 1HG1 VAL A  17       9.591  -2.450  -2.403  1.00  0.00           H  
ATOM    297 2HG1 VAL A  17       9.605  -1.436  -0.962  1.00  0.00           H  
ATOM    298 3HG1 VAL A  17       8.393  -2.726  -1.122  1.00  0.00           H  
ATOM    299 1HG2 VAL A  17       7.736  -2.228  -4.099  1.00  0.00           H  
ATOM    300 2HG2 VAL A  17       6.528  -2.485  -2.830  1.00  0.00           H  
ATOM    301 3HG2 VAL A  17       6.436  -1.061  -3.858  1.00  0.00           H  
ATOM    302  N   LYS A  18       8.420   1.445  -0.273  1.00  0.00           N  
ATOM    303  CA  LYS A  18       9.208   2.014   0.810  1.00  0.00           C  
ATOM    304  C   LYS A  18       8.305   2.191   2.050  1.00  0.00           C  
ATOM    305  O   LYS A  18       8.731   1.893   3.175  1.00  0.00           O  
ATOM    306  CB  LYS A  18       9.827   3.347   0.388  1.00  0.00           C  
ATOM    307  CG  LYS A  18      10.971   3.222  -0.610  1.00  0.00           C  
ATOM    308  CD  LYS A  18      11.436   4.588  -1.092  1.00  0.00           C  
ATOM    309  CE  LYS A  18      12.109   5.371   0.026  1.00  0.00           C  
ATOM    310  NZ  LYS A  18      12.637   6.678  -0.451  1.00  0.00           N1+
ATOM    311  H   LYS A  18       8.218   2.000  -1.103  1.00  0.00           H  
ATOM    312  HA  LYS A  18      10.015   1.322   1.051  1.00  0.00           H  
ATOM    313 1HB  LYS A  18       9.060   3.980  -0.060  1.00  0.00           H  
ATOM    314 2HB  LYS A  18      10.207   3.867   1.268  1.00  0.00           H  
ATOM    315 1HG  LYS A  18      11.810   2.708  -0.139  1.00  0.00           H  
ATOM    316 2HG  LYS A  18      10.643   2.636  -1.467  1.00  0.00           H  
ATOM    317 1HD  LYS A  18      12.142   4.463  -1.913  1.00  0.00           H  
ATOM    318 2HD  LYS A  18      10.580   5.156  -1.456  1.00  0.00           H  
ATOM    319 1HE  LYS A  18      11.392   5.553   0.825  1.00  0.00           H  
ATOM    320 2HE  LYS A  18      12.934   4.787   0.433  1.00  0.00           H  
ATOM    321 1HZ  LYS A  18      13.075   7.166   0.318  1.00  0.00           H  
ATOM    322 2HZ  LYS A  18      13.318   6.521  -1.181  1.00  0.00           H  
ATOM    323 3HZ  LYS A  18      11.878   7.237  -0.814  1.00  0.00           H  
ATOM    324  N   LEU A  19       7.046   2.652   1.845  1.00  0.00           N  
ATOM    325  CA  LEU A  19       6.109   2.815   2.977  1.00  0.00           C  
ATOM    326  C   LEU A  19       5.850   1.470   3.646  1.00  0.00           C  
ATOM    327  O   LEU A  19       5.802   1.384   4.878  1.00  0.00           O  
ATOM    328  CB  LEU A  19       4.762   3.396   2.508  1.00  0.00           C  
ATOM    329  CG  LEU A  19       4.724   4.876   2.070  1.00  0.00           C  
ATOM    330  CD1 LEU A  19       3.419   5.140   1.387  1.00  0.00           C  
ATOM    331  CD2 LEU A  19       4.808   5.807   3.296  1.00  0.00           C  
ATOM    332  H   LEU A  19       6.786   2.929   0.890  1.00  0.00           H  
ATOM    333  HA  LEU A  19       6.557   3.493   3.702  1.00  0.00           H  
ATOM    334 1HB  LEU A  19       4.418   2.800   1.663  1.00  0.00           H  
ATOM    335 2HB  LEU A  19       4.043   3.272   3.318  1.00  0.00           H  
ATOM    336  HG  LEU A  19       5.550   5.076   1.378  1.00  0.00           H  
ATOM    337 1HD1 LEU A  19       3.394   6.158   1.087  1.00  0.00           H  
ATOM    338 2HD1 LEU A  19       3.323   4.503   0.508  1.00  0.00           H  
ATOM    339 3HD1 LEU A  19       2.590   4.944   2.066  1.00  0.00           H  
ATOM    340 1HD2 LEU A  19       4.770   6.851   2.966  1.00  0.00           H  
ATOM    341 2HD2 LEU A  19       3.973   5.608   3.959  1.00  0.00           H  
ATOM    342 3HD2 LEU A  19       5.712   5.639   3.828  1.00  0.00           H  
ATOM    343  N   PHE A  20       5.730   0.416   2.836  1.00  0.00           N  
ATOM    344  CA  PHE A  20       5.552  -0.946   3.321  1.00  0.00           C  
ATOM    345  C   PHE A  20       6.710  -1.419   4.196  1.00  0.00           C  
ATOM    346  O   PHE A  20       6.491  -1.954   5.296  1.00  0.00           O  
ATOM    347  CB  PHE A  20       5.424  -1.878   2.122  1.00  0.00           C  
ATOM    348  CG  PHE A  20       5.613  -3.293   2.419  1.00  0.00           C  
ATOM    349  CD1 PHE A  20       4.649  -4.072   2.958  1.00  0.00           C  
ATOM    350  CD2 PHE A  20       6.842  -3.860   2.110  1.00  0.00           C  
ATOM    351  CE1 PHE A  20       4.895  -5.407   3.179  1.00  0.00           C  
ATOM    352  CE2 PHE A  20       7.088  -5.172   2.333  1.00  0.00           C  
ATOM    353  CZ  PHE A  20       6.110  -5.946   2.860  1.00  0.00           C  
ATOM    354  H   PHE A  20       5.709   0.586   1.825  1.00  0.00           H  
ATOM    355  HA  PHE A  20       4.649  -0.980   3.933  1.00  0.00           H  
ATOM    356 1HB  PHE A  20       4.435  -1.752   1.679  1.00  0.00           H  
ATOM    357 2HB  PHE A  20       6.121  -1.605   1.375  1.00  0.00           H  
ATOM    358  HD1 PHE A  20       3.694  -3.630   3.192  1.00  0.00           H  
ATOM    359  HD2 PHE A  20       7.620  -3.227   1.664  1.00  0.00           H  
ATOM    360  HE1 PHE A  20       4.134  -6.037   3.591  1.00  0.00           H  
ATOM    361  HE2 PHE A  20       8.060  -5.595   2.073  1.00  0.00           H  
ATOM    362  HZ  PHE A  20       6.292  -6.990   3.008  1.00  0.00           H  
ATOM    363  N   GLU A  21       7.939  -1.242   3.719  1.00  0.00           N  
ATOM    364  CA  GLU A  21       9.081  -1.715   4.479  1.00  0.00           C  
ATOM    365  C   GLU A  21       9.193  -1.001   5.824  1.00  0.00           C  
ATOM    366  O   GLU A  21       9.504  -1.618   6.857  1.00  0.00           O  
ATOM    367  CB  GLU A  21      10.368  -1.518   3.675  1.00  0.00           C  
ATOM    368  CG  GLU A  21      10.496  -2.426   2.460  1.00  0.00           C  
ATOM    369  CD  GLU A  21      11.739  -2.159   1.658  1.00  0.00           C  
ATOM    370  OE1 GLU A  21      12.440  -1.229   1.977  1.00  0.00           O  
ATOM    371  OE2 GLU A  21      11.987  -2.885   0.724  1.00  0.00           O1-
ATOM    372  H   GLU A  21       8.061  -0.827   2.789  1.00  0.00           H  
ATOM    373  HA  GLU A  21       8.940  -2.776   4.692  1.00  0.00           H  
ATOM    374 1HB  GLU A  21      10.425  -0.486   3.328  1.00  0.00           H  
ATOM    375 2HB  GLU A  21      11.230  -1.695   4.318  1.00  0.00           H  
ATOM    376 1HG  GLU A  21      10.510  -3.463   2.796  1.00  0.00           H  
ATOM    377 2HG  GLU A  21       9.622  -2.291   1.825  1.00  0.00           H  
ATOM    378  N   LEU A  22       8.892   0.296   5.835  1.00  0.00           N  
ATOM    379  CA  LEU A  22       9.017   1.029   7.072  1.00  0.00           C  
ATOM    380  C   LEU A  22       7.849   0.658   8.024  1.00  0.00           C  
ATOM    381  O   LEU A  22       8.061   0.509   9.235  1.00  0.00           O  
ATOM    382  CB  LEU A  22       9.123   2.532   6.762  1.00  0.00           C  
ATOM    383  CG  LEU A  22       9.573   3.473   7.916  1.00  0.00           C  
ATOM    384  CD1 LEU A  22      10.990   3.089   8.408  1.00  0.00           C  
ATOM    385  CD2 LEU A  22       9.600   4.916   7.422  1.00  0.00           C  
ATOM    386  H   LEU A  22       8.658   0.783   4.960  1.00  0.00           H  
ATOM    387  HA  LEU A  22       9.959   0.752   7.544  1.00  0.00           H  
ATOM    388 1HB  LEU A  22       9.820   2.658   5.932  1.00  0.00           H  
ATOM    389 2HB  LEU A  22       8.140   2.868   6.420  1.00  0.00           H  
ATOM    390  HG  LEU A  22       8.888   3.372   8.739  1.00  0.00           H  
ATOM    391 1HD1 LEU A  22      11.297   3.765   9.195  1.00  0.00           H  
ATOM    392 2HD1 LEU A  22      11.015   2.076   8.794  1.00  0.00           H  
ATOM    393 3HD1 LEU A  22      11.696   3.178   7.578  1.00  0.00           H  
ATOM    394 1HD2 LEU A  22       9.908   5.575   8.238  1.00  0.00           H  
ATOM    395 2HD2 LEU A  22      10.311   5.006   6.605  1.00  0.00           H  
ATOM    396 3HD2 LEU A  22       8.617   5.198   7.076  1.00  0.00           H  
ATOM    397  N   GLN A  23       6.639   0.414   7.465  1.00  0.00           N  
ATOM    398  CA  GLN A  23       5.468   0.018   8.256  1.00  0.00           C  
ATOM    399  C   GLN A  23       5.768  -1.276   9.025  1.00  0.00           C  
ATOM    400  O   GLN A  23       5.300  -1.453  10.157  1.00  0.00           O  
ATOM    401  CB  GLN A  23       4.253  -0.253   7.368  1.00  0.00           C  
ATOM    402  CG  GLN A  23       2.956  -0.455   8.133  1.00  0.00           C  
ATOM    403  CD  GLN A  23       1.827  -0.939   7.250  1.00  0.00           C  
ATOM    404  NE2 GLN A  23       0.795  -0.128   7.066  1.00  0.00           N  
ATOM    405  OE1 GLN A  23       1.924  -2.062   6.738  1.00  0.00           O  
ATOM    406  H   GLN A  23       6.501   0.578   6.464  1.00  0.00           H  
ATOM    407  HA  GLN A  23       5.252   0.809   8.974  1.00  0.00           H  
ATOM    408 1HB  GLN A  23       4.117   0.577   6.676  1.00  0.00           H  
ATOM    409 2HB  GLN A  23       4.436  -1.147   6.771  1.00  0.00           H  
ATOM    410 1HG  GLN A  23       3.104  -1.184   8.923  1.00  0.00           H  
ATOM    411 2HG  GLN A  23       2.666   0.504   8.563  1.00  0.00           H  
ATOM    412 1HE2 GLN A  23       0.014  -0.399   6.489  1.00  0.00           H  
ATOM    413 2HE2 GLN A  23       0.775   0.767   7.508  1.00  0.00           H  
ATOM    414  N   LYS A  24       6.527  -2.193   8.406  1.00  0.00           N  
ATOM    415  CA  LYS A  24       6.898  -3.432   9.083  1.00  0.00           C  
ATOM    416  C   LYS A  24       7.676  -3.111  10.343  1.00  0.00           C  
ATOM    417  O   LYS A  24       7.380  -3.644  11.419  1.00  0.00           O  
ATOM    418  CB  LYS A  24       7.722  -4.335   8.164  1.00  0.00           C  
ATOM    419  CG  LYS A  24       8.126  -5.665   8.787  1.00  0.00           C  
ATOM    420  CD  LYS A  24       8.900  -6.525   7.800  1.00  0.00           C  
ATOM    421  CE  LYS A  24       9.222  -7.891   8.388  1.00  0.00           C  
ATOM    422  NZ  LYS A  24      10.182  -7.797   9.521  1.00  0.00           N1+
ATOM    423  H   LYS A  24       6.811  -2.021   7.434  1.00  0.00           H  
ATOM    424  HA  LYS A  24       5.987  -3.968   9.347  1.00  0.00           H  
ATOM    425 1HB  LYS A  24       7.154  -4.549   7.259  1.00  0.00           H  
ATOM    426 2HB  LYS A  24       8.633  -3.816   7.864  1.00  0.00           H  
ATOM    427 1HG  LYS A  24       8.750  -5.482   9.663  1.00  0.00           H  
ATOM    428 2HG  LYS A  24       7.234  -6.204   9.105  1.00  0.00           H  
ATOM    429 1HD  LYS A  24       8.310  -6.660   6.893  1.00  0.00           H  
ATOM    430 2HD  LYS A  24       9.832  -6.026   7.535  1.00  0.00           H  
ATOM    431 1HE  LYS A  24       8.305  -8.360   8.743  1.00  0.00           H  
ATOM    432 2HE  LYS A  24       9.654  -8.528   7.615  1.00  0.00           H  
ATOM    433 1HZ  LYS A  24      10.370  -8.722   9.882  1.00  0.00           H  
ATOM    434 2HZ  LYS A  24      11.045  -7.381   9.199  1.00  0.00           H  
ATOM    435 3HZ  LYS A  24       9.785  -7.225  10.253  1.00  0.00           H  
ATOM    436  N   GLU A  25       8.666  -2.214  10.232  1.00  0.00           N  
ATOM    437  CA  GLU A  25       9.414  -1.874  11.439  1.00  0.00           C  
ATOM    438  C   GLU A  25       8.499  -1.319  12.504  1.00  0.00           C  
ATOM    439  O   GLU A  25       8.686  -1.631  13.699  1.00  0.00           O  
ATOM    440  CB  GLU A  25      10.531  -0.848  11.093  1.00  0.00           C  
ATOM    441  CG  GLU A  25      11.529  -0.517  12.249  1.00  0.00           C  
ATOM    442  CD  GLU A  25      12.401  -1.634  12.792  1.00  0.00           C  
ATOM    443  OE1 GLU A  25      13.026  -2.389  12.023  1.00  0.00           O  
ATOM    444  OE2 GLU A  25      12.463  -1.738  14.034  1.00  0.00           O1-
ATOM    445  H   GLU A  25       8.891  -1.780   9.326  1.00  0.00           H  
ATOM    446  HA  GLU A  25       9.879  -2.794  11.837  1.00  0.00           H  
ATOM    447 2HB  GLU A  25      10.073   0.099  10.742  1.00  0.00           H  
ATOM    448 3HB  GLU A  25      11.116  -1.207  10.224  1.00  0.00           H  
ATOM    449 2HG  GLU A  25      11.005  -0.085  13.117  1.00  0.00           H  
ATOM    450 3HG  GLU A  25      12.264   0.243  11.937  1.00  0.00           H  
ATOM    451  N   LEU A  26       7.458  -0.545  12.136  1.00  0.00           N  
ATOM    452  CA  LEU A  26       6.525   0.034  13.118  1.00  0.00           C  
ATOM    453  C   LEU A  26       5.795  -1.055  13.885  1.00  0.00           C  
ATOM    454  O   LEU A  26       5.694  -0.984  15.119  1.00  0.00           O  
ATOM    455  CB  LEU A  26       5.474   0.936  12.423  1.00  0.00           C  
ATOM    456  CG  LEU A  26       4.447   1.712  13.326  1.00  0.00           C  
ATOM    457  CD1 LEU A  26       5.195   2.693  14.211  1.00  0.00           C  
ATOM    458  CD2 LEU A  26       3.426   2.437  12.444  1.00  0.00           C  
ATOM    459  H   LEU A  26       7.397  -0.306  11.137  1.00  0.00           H  
ATOM    460  HA  LEU A  26       7.096   0.634  13.825  1.00  0.00           H  
ATOM    461 1HB  LEU A  26       5.996   1.649  11.810  1.00  0.00           H  
ATOM    462 2HB  LEU A  26       4.884   0.312  11.764  1.00  0.00           H  
ATOM    463  HG  LEU A  26       3.919   1.006  13.974  1.00  0.00           H  
ATOM    464 1HD1 LEU A  26       4.504   3.227  14.838  1.00  0.00           H  
ATOM    465 2HD1 LEU A  26       5.888   2.158  14.828  1.00  0.00           H  
ATOM    466 3HD1 LEU A  26       5.737   3.407  13.595  1.00  0.00           H  
ATOM    467 1HD2 LEU A  26       2.710   2.968  13.070  1.00  0.00           H  
ATOM    468 2HD2 LEU A  26       3.929   3.146  11.801  1.00  0.00           H  
ATOM    469 3HD2 LEU A  26       2.904   1.710  11.836  1.00  0.00           H  
ATOM    470  N   LEU A  27       5.333  -2.089  13.187  1.00  0.00           N  
ATOM    471  CA  LEU A  27       4.638  -3.165  13.877  1.00  0.00           C  
ATOM    472  C   LEU A  27       5.567  -3.893  14.835  1.00  0.00           C  
ATOM    473  O   LEU A  27       5.164  -4.219  15.961  1.00  0.00           O  
ATOM    474  CB  LEU A  27       3.993  -4.139  12.892  1.00  0.00           C  
ATOM    475  CG  LEU A  27       3.188  -5.313  13.529  1.00  0.00           C  
ATOM    476  CD1 LEU A  27       1.990  -5.591  12.684  1.00  0.00           C  
ATOM    477  CD2 LEU A  27       4.066  -6.595  13.558  1.00  0.00           C  
ATOM    478  H   LEU A  27       5.417  -2.073  12.160  1.00  0.00           H  
ATOM    479  HA  LEU A  27       3.819  -2.735  14.453  1.00  0.00           H  
ATOM    480 1HB  LEU A  27       3.338  -3.583  12.231  1.00  0.00           H  
ATOM    481 2HB  LEU A  27       4.791  -4.574  12.278  1.00  0.00           H  
ATOM    482  HG  LEU A  27       2.876  -5.053  14.540  1.00  0.00           H  
ATOM    483 1HD1 LEU A  27       1.421  -6.431  13.080  1.00  0.00           H  
ATOM    484 2HD1 LEU A  27       1.351  -4.709  12.637  1.00  0.00           H  
ATOM    485 3HD1 LEU A  27       2.335  -5.821  11.733  1.00  0.00           H  
ATOM    486 1HD2 LEU A  27       3.503  -7.405  13.974  1.00  0.00           H  
ATOM    487 2HD2 LEU A  27       4.367  -6.853  12.541  1.00  0.00           H  
ATOM    488 3HD2 LEU A  27       4.960  -6.452  14.159  1.00  0.00           H  
ATOM    489  N   GLU A  28       6.795  -4.189  14.401  1.00  0.00           N  
ATOM    490  CA  GLU A  28       7.699  -4.883  15.303  1.00  0.00           C  
ATOM    491  C   GLU A  28       8.022  -4.036  16.538  1.00  0.00           C  
ATOM    492  O   GLU A  28       8.120  -4.580  17.644  1.00  0.00           O  
ATOM    493  CB  GLU A  28       8.991  -5.253  14.571  1.00  0.00           C  
ATOM    494  CG  GLU A  28       8.826  -6.334  13.511  1.00  0.00           C  
ATOM    495  CD  GLU A  28      10.102  -6.629  12.773  1.00  0.00           C  
ATOM    496  OE1 GLU A  28      11.073  -5.951  13.009  1.00  0.00           O  
ATOM    497  OE2 GLU A  28      10.105  -7.535  11.973  1.00  0.00           O1-
ATOM    498  H   GLU A  28       7.081  -3.944  13.445  1.00  0.00           H  
ATOM    499  HA  GLU A  28       7.214  -5.799  15.642  1.00  0.00           H  
ATOM    500 1HB  GLU A  28       9.400  -4.367  14.084  1.00  0.00           H  
ATOM    501 2HB  GLU A  28       9.730  -5.602  15.292  1.00  0.00           H  
ATOM    502 1HG  GLU A  28       8.477  -7.248  13.991  1.00  0.00           H  
ATOM    503 2HG  GLU A  28       8.065  -6.016  12.800  1.00  0.00           H  
ATOM    504  N   LEU A  29       8.154  -2.709  16.387  1.00  0.00           N  
ATOM    505  CA  LEU A  29       8.431  -1.906  17.573  1.00  0.00           C  
ATOM    506  C   LEU A  29       7.214  -1.882  18.510  1.00  0.00           C  
ATOM    507  O   LEU A  29       7.395  -1.914  19.734  1.00  0.00           O  
ATOM    508  CB  LEU A  29       8.853  -0.479  17.214  1.00  0.00           C  
ATOM    509  CG  LEU A  29      10.223  -0.302  16.472  1.00  0.00           C  
ATOM    510  CD1 LEU A  29      10.393   1.149  16.177  1.00  0.00           C  
ATOM    511  CD2 LEU A  29      11.400  -0.821  17.295  1.00  0.00           C  
ATOM    512  H   LEU A  29       8.129  -2.288  15.452  1.00  0.00           H  
ATOM    513  HA  LEU A  29       9.270  -2.353  18.105  1.00  0.00           H  
ATOM    514 1HB  LEU A  29       8.082  -0.062  16.564  1.00  0.00           H  
ATOM    515 2HB  LEU A  29       8.893   0.113  18.128  1.00  0.00           H  
ATOM    516  HG  LEU A  29      10.186  -0.836  15.527  1.00  0.00           H  
ATOM    517 1HD1 LEU A  29      11.315   1.316  15.629  1.00  0.00           H  
ATOM    518 2HD1 LEU A  29       9.561   1.494  15.606  1.00  0.00           H  
ATOM    519 3HD1 LEU A  29      10.435   1.675  17.107  1.00  0.00           H  
ATOM    520 1HD2 LEU A  29      12.325  -0.664  16.740  1.00  0.00           H  
ATOM    521 2HD2 LEU A  29      11.457  -0.282  18.248  1.00  0.00           H  
ATOM    522 3HD2 LEU A  29      11.289  -1.876  17.484  1.00  0.00           H  
ATOM    523  N   LEU A  30       5.980  -1.876  17.965  1.00  0.00           N  
ATOM    524  CA  LEU A  30       4.794  -1.908  18.826  1.00  0.00           C  
ATOM    525  C   LEU A  30       4.772  -3.203  19.628  1.00  0.00           C  
ATOM    526  O   LEU A  30       4.445  -3.185  20.820  1.00  0.00           O  
ATOM    527  CB  LEU A  30       3.491  -1.803  17.997  1.00  0.00           C  
ATOM    528  CG  LEU A  30       3.162  -0.432  17.349  1.00  0.00           C  
ATOM    529  CD1 LEU A  30       2.010  -0.583  16.339  1.00  0.00           C  
ATOM    530  CD2 LEU A  30       2.726   0.528  18.442  1.00  0.00           C  
ATOM    531  H   LEU A  30       5.878  -1.781  16.947  1.00  0.00           H  
ATOM    532  HA  LEU A  30       4.841  -1.062  19.511  1.00  0.00           H  
ATOM    533 1HB  LEU A  30       3.546  -2.536  17.194  1.00  0.00           H  
ATOM    534 2HB  LEU A  30       2.656  -2.071  18.640  1.00  0.00           H  
ATOM    535  HG  LEU A  30       4.042  -0.047  16.833  1.00  0.00           H  
ATOM    536 1HD1 LEU A  30       1.786   0.375  15.897  1.00  0.00           H  
ATOM    537 2HD1 LEU A  30       2.303  -1.275  15.555  1.00  0.00           H  
ATOM    538 3HD1 LEU A  30       1.126  -0.960  16.845  1.00  0.00           H  
ATOM    539 1HD2 LEU A  30       2.496   1.479  18.011  1.00  0.00           H  
ATOM    540 2HD2 LEU A  30       1.840   0.134  18.944  1.00  0.00           H  
ATOM    541 3HD2 LEU A  30       3.512   0.649  19.162  1.00  0.00           H  
ATOM    542  N   ARG A  31       5.170  -4.317  19.004  1.00  0.00           N  
ATOM    543  CA  ARG A  31       5.230  -5.597  19.700  1.00  0.00           C  
ATOM    544  C   ARG A  31       6.281  -5.583  20.811  1.00  0.00           C  
ATOM    545  O   ARG A  31       6.025  -6.072  21.918  1.00  0.00           O  
ATOM    546  CB  ARG A  31       5.545  -6.719  18.722  1.00  0.00           C  
ATOM    547  CG  ARG A  31       5.556  -8.113  19.329  1.00  0.00           C  
ATOM    548  CD  ARG A  31       5.748  -9.161  18.295  1.00  0.00           C  
ATOM    549  NE  ARG A  31       5.807 -10.493  18.876  1.00  0.00           N  
ATOM    550  CZ  ARG A  31       6.006 -11.626  18.175  1.00  0.00           C  
ATOM    551  NH1 ARG A  31       6.163 -11.572  16.871  1.00  0.00           N1+
ATOM    552  NH2 ARG A  31       6.044 -12.791  18.798  1.00  0.00           N  
ATOM    553  H   ARG A  31       5.374  -4.272  17.997  1.00  0.00           H  
ATOM    554  HA  ARG A  31       4.259  -5.789  20.155  1.00  0.00           H  
ATOM    555 1HB  ARG A  31       4.812  -6.716  17.917  1.00  0.00           H  
ATOM    556 2HB  ARG A  31       6.524  -6.547  18.274  1.00  0.00           H  
ATOM    557 1HG  ARG A  31       6.370  -8.189  20.050  1.00  0.00           H  
ATOM    558 2HG  ARG A  31       4.607  -8.298  19.833  1.00  0.00           H  
ATOM    559 1HD  ARG A  31       4.917  -9.134  17.590  1.00  0.00           H  
ATOM    560 2HD  ARG A  31       6.681  -8.980  17.762  1.00  0.00           H  
ATOM    561  HE  ARG A  31       5.691 -10.574  19.878  1.00  0.00           H  
ATOM    562 1HH1 ARG A  31       6.134 -10.682  16.394  1.00  0.00           H  
ATOM    563 2HH1 ARG A  31       6.312 -12.422  16.345  1.00  0.00           H  
ATOM    564 1HH2 ARG A  31       5.924 -12.831  19.801  1.00  0.00           H  
ATOM    565 2HH2 ARG A  31       6.193 -13.639  18.273  1.00  0.00           H  
ATOM    566  N   GLU A  32       7.469  -5.027  20.535  1.00  0.00           N  
ATOM    567  CA  GLU A  32       8.516  -4.997  21.551  1.00  0.00           C  
ATOM    568  C   GLU A  32       8.103  -4.149  22.756  1.00  0.00           C  
ATOM    569  O   GLU A  32       8.426  -4.498  23.891  1.00  0.00           O  
ATOM    570  CB  GLU A  32       9.817  -4.455  20.955  1.00  0.00           C  
ATOM    571  CG  GLU A  32      10.482  -5.383  19.948  1.00  0.00           C  
ATOM    572  CD  GLU A  32      11.723  -4.792  19.340  1.00  0.00           C  
ATOM    573  OE1 GLU A  32      12.015  -3.654  19.618  1.00  0.00           O  
ATOM    574  OE2 GLU A  32      12.381  -5.481  18.595  1.00  0.00           O1-
ATOM    575  H   GLU A  32       7.652  -4.678  19.588  1.00  0.00           H  
ATOM    576  HA  GLU A  32       8.694  -6.017  21.894  1.00  0.00           H  
ATOM    577 1HB  GLU A  32       9.621  -3.506  20.456  1.00  0.00           H  
ATOM    578 2HB  GLU A  32      10.532  -4.262  21.755  1.00  0.00           H  
ATOM    579 1HG  GLU A  32      10.744  -6.315  20.447  1.00  0.00           H  
ATOM    580 2HG  GLU A  32       9.770  -5.614  19.157  1.00  0.00           H  
ATOM    581  N   LEU A  33       7.393  -3.043  22.503  1.00  0.00           N  
ATOM    582  CA  LEU A  33       6.924  -2.160  23.564  1.00  0.00           C  
ATOM    583  C   LEU A  33       5.801  -2.821  24.377  1.00  0.00           C  
ATOM    584  O   LEU A  33       5.753  -2.678  25.601  1.00  0.00           O  
ATOM    585  CB  LEU A  33       6.461  -0.818  22.957  1.00  0.00           C  
ATOM    586  CG  LEU A  33       5.977   0.316  23.941  1.00  0.00           C  
ATOM    587  CD1 LEU A  33       7.066   0.685  24.927  1.00  0.00           C  
ATOM    588  CD2 LEU A  33       5.614   1.540  23.124  1.00  0.00           C  
ATOM    589  H   LEU A  33       7.224  -2.783  21.526  1.00  0.00           H  
ATOM    590  HA  LEU A  33       7.757  -1.953  24.235  1.00  0.00           H  
ATOM    591 1HB  LEU A  33       7.286  -0.416  22.368  1.00  0.00           H  
ATOM    592 2HB  LEU A  33       5.640  -1.032  22.269  1.00  0.00           H  
ATOM    593  HG  LEU A  33       5.107  -0.031  24.500  1.00  0.00           H  
ATOM    594 1HD1 LEU A  33       6.704   1.477  25.582  1.00  0.00           H  
ATOM    595 2HD1 LEU A  33       7.338  -0.176  25.533  1.00  0.00           H  
ATOM    596 3HD1 LEU A  33       7.925   1.033  24.384  1.00  0.00           H  
ATOM    597 1HD2 LEU A  33       5.268   2.334  23.787  1.00  0.00           H  
ATOM    598 2HD2 LEU A  33       6.495   1.882  22.576  1.00  0.00           H  
ATOM    599 3HD2 LEU A  33       4.821   1.282  22.422  1.00  0.00           H  
ATOM    600  N   LEU A  34       4.893  -3.529  23.689  1.00  0.00           N  
ATOM    601  CA  LEU A  34       3.764  -4.228  24.303  1.00  0.00           C  
ATOM    602  C   LEU A  34       4.169  -5.371  25.235  1.00  0.00           C  
ATOM    603  O   LEU A  34       3.599  -5.512  26.320  1.00  0.00           O  
ATOM    604  CB  LEU A  34       2.906  -4.851  23.186  1.00  0.00           C  
ATOM    605  CG  LEU A  34       1.667  -5.715  23.582  1.00  0.00           C  
ATOM    606  CD1 LEU A  34       0.638  -4.866  24.331  1.00  0.00           C  
ATOM    607  CD2 LEU A  34       1.102  -6.340  22.302  1.00  0.00           C  
ATOM    608  H   LEU A  34       4.957  -3.547  22.668  1.00  0.00           H  
ATOM    609  HA  LEU A  34       3.205  -3.516  24.909  1.00  0.00           H  
ATOM    610 1HB  LEU A  34       2.556  -4.046  22.544  1.00  0.00           H  
ATOM    611 2HB  LEU A  34       3.557  -5.486  22.590  1.00  0.00           H  
ATOM    612  HG  LEU A  34       1.971  -6.521  24.254  1.00  0.00           H  
ATOM    613 1HD1 LEU A  34      -0.224  -5.484  24.597  1.00  0.00           H  
ATOM    614 2HD1 LEU A  34       1.080  -4.465  25.243  1.00  0.00           H  
ATOM    615 3HD1 LEU A  34       0.321  -4.054  23.708  1.00  0.00           H  
ATOM    616 1HD2 LEU A  34       0.247  -6.968  22.551  1.00  0.00           H  
ATOM    617 2HD2 LEU A  34       0.799  -5.566  21.617  1.00  0.00           H  
ATOM    618 3HD2 LEU A  34       1.873  -6.950  21.831  1.00  0.00           H  
ATOM    619  N   GLU A  35       5.148  -6.158  24.770  1.00  0.00           N  
ATOM    620  CA  GLU A  35       5.725  -7.259  25.523  1.00  0.00           C  
ATOM    621  C   GLU A  35       6.711  -6.779  26.574  1.00  0.00           C  
ATOM    622  O   GLU A  35       6.620  -7.160  27.741  1.00  0.00           O  
ATOM    623  CB  GLU A  35       6.421  -8.238  24.575  1.00  0.00           C  
ATOM    624  CG  GLU A  35       5.478  -8.993  23.648  1.00  0.00           C  
ATOM    625  CD  GLU A  35       6.200  -9.909  22.700  1.00  0.00           C  
ATOM    626  OE1 GLU A  35       7.407  -9.896  22.694  1.00  0.00           O  
ATOM    627  OE2 GLU A  35       5.542 -10.624  21.980  1.00  0.00           O1-
ATOM    628  H   GLU A  35       5.526  -5.957  23.854  1.00  0.00           H  
ATOM    629  HA  GLU A  35       4.922  -7.778  26.046  1.00  0.00           H  
ATOM    630 1HB  GLU A  35       7.137  -7.698  23.955  1.00  0.00           H  
ATOM    631 2HB  GLU A  35       6.979  -8.973  25.155  1.00  0.00           H  
ATOM    632 1HG  GLU A  35       4.788  -9.583  24.251  1.00  0.00           H  
ATOM    633 2HG  GLU A  35       4.893  -8.274  23.077  1.00  0.00           H  
ATOM    634  N   GLU A  36       7.598  -5.878  26.173  1.00  0.00           N  
ATOM    635  CA  GLU A  36       8.431  -5.146  27.116  1.00  0.00           C  
ATOM    636  C   GLU A  36       8.062  -3.678  27.062  1.00  0.00           C  
ATOM    637  O   GLU A  36       8.392  -2.984  26.100  1.00  0.00           O  
ATOM    638  CB  GLU A  36       9.917  -5.333  26.800  1.00  0.00           C  
ATOM    639  CG  GLU A  36      10.859  -4.638  27.773  1.00  0.00           C  
ATOM    640  CD  GLU A  36      12.308  -4.873  27.452  1.00  0.00           C  
ATOM    641  OE1 GLU A  36      12.723  -6.007  27.464  1.00  0.00           O  
ATOM    642  OE2 GLU A  36      13.002  -3.917  27.195  1.00  0.00           O1-
ATOM    643  H   GLU A  36       7.656  -5.651  25.190  1.00  0.00           H  
ATOM    644  HA  GLU A  36       8.251  -5.542  28.116  1.00  0.00           H  
ATOM    645 1HB  GLU A  36      10.158  -6.396  26.802  1.00  0.00           H  
ATOM    646 2HB  GLU A  36      10.127  -4.951  25.800  1.00  0.00           H  
ATOM    647 1HG  GLU A  36      10.663  -3.566  27.749  1.00  0.00           H  
ATOM    648 2HG  GLU A  36      10.652  -4.995  28.780  1.00  0.00           H  
ATOM    649  N   ASN A  37       7.413  -3.191  28.110  1.00  0.00           N  
ATOM    650  CA  ASN A  37       7.126  -1.771  28.199  1.00  0.00           C  
ATOM    651  C   ASN A  37       8.288  -1.093  28.893  1.00  0.00           C  
ATOM    652  O   ASN A  37       8.343  -1.023  30.121  1.00  0.00           O  
ATOM    653  CB  ASN A  37       5.821  -1.513  28.929  1.00  0.00           C  
ATOM    654  CG  ASN A  37       5.432  -0.060  28.922  1.00  0.00           C  
ATOM    655  ND2 ASN A  37       4.157   0.204  29.051  1.00  0.00           N  
ATOM    656  OD1 ASN A  37       6.288   0.823  28.799  1.00  0.00           O  
ATOM    657  H   ASN A  37       7.142  -3.808  28.864  1.00  0.00           H  
ATOM    658  HA  ASN A  37       7.003  -1.379  27.189  1.00  0.00           H  
ATOM    659 1HB  ASN A  37       5.023  -2.093  28.465  1.00  0.00           H  
ATOM    660 2HB  ASN A  37       5.910  -1.848  29.963  1.00  0.00           H  
ATOM    661 1HD2 ASN A  37       3.841   1.153  29.053  1.00  0.00           H  
ATOM    662 2HD2 ASN A  37       3.500  -0.543  29.148  1.00  0.00           H  
ATOM    663  N   SER A  38       9.234  -0.626  28.095  1.00  0.00           N  
ATOM    664  CA  SER A  38      10.461  -0.045  28.611  1.00  0.00           C  
ATOM    665  C   SER A  38      10.749   1.266  27.901  1.00  0.00           C  
ATOM    666  O   SER A  38      10.333   1.466  26.760  1.00  0.00           O  
ATOM    667  CB  SER A  38      11.621  -1.005  28.429  1.00  0.00           C  
ATOM    668  OG  SER A  38      11.873  -1.235  27.070  1.00  0.00           O  
ATOM    669  H   SER A  38       9.110  -0.699  27.095  1.00  0.00           H  
ATOM    670  HA  SER A  38      10.335   0.139  29.679  1.00  0.00           H  
ATOM    671 1HB  SER A  38      12.512  -0.593  28.902  1.00  0.00           H  
ATOM    672 2HB  SER A  38      11.394  -1.948  28.924  1.00  0.00           H  
ATOM    673  HG  SER A  38      12.370  -2.055  27.028  1.00  0.00           H  
ATOM    674  N   GLU A  39      11.426   2.171  28.587  1.00  0.00           N  
ATOM    675  CA  GLU A  39      11.650   3.503  28.048  1.00  0.00           C  
ATOM    676  C   GLU A  39      12.435   3.403  26.752  1.00  0.00           C  
ATOM    677  O   GLU A  39      12.284   4.239  25.862  1.00  0.00           O  
ATOM    678  CB  GLU A  39      12.399   4.379  29.054  1.00  0.00           C  
ATOM    679  CG  GLU A  39      11.620   4.683  30.326  1.00  0.00           C  
ATOM    680  CD  GLU A  39      11.725   3.589  31.352  1.00  0.00           C  
ATOM    681  OE1 GLU A  39      12.370   2.605  31.079  1.00  0.00           O  
ATOM    682  OE2 GLU A  39      11.159   3.738  32.410  1.00  0.00           O1-
ATOM    683  H   GLU A  39      11.768   1.943  29.510  1.00  0.00           H  
ATOM    684  HA  GLU A  39      10.681   3.965  27.856  1.00  0.00           H  
ATOM    685 1HB  GLU A  39      13.330   3.890  29.341  1.00  0.00           H  
ATOM    686 2HB  GLU A  39      12.660   5.329  28.587  1.00  0.00           H  
ATOM    687 1HG  GLU A  39      11.998   5.609  30.759  1.00  0.00           H  
ATOM    688 2HG  GLU A  39      10.572   4.835  30.070  1.00  0.00           H  
ATOM    689  N   ASP A  40      13.274   2.379  26.645  1.00  0.00           N  
ATOM    690  CA  ASP A  40      14.088   2.227  25.450  1.00  0.00           C  
ATOM    691  C   ASP A  40      13.225   1.873  24.256  1.00  0.00           C  
ATOM    692  O   ASP A  40      13.403   2.429  23.172  1.00  0.00           O  
ATOM    693  CB  ASP A  40      15.155   1.149  25.655  1.00  0.00           C  
ATOM    694  CG  ASP A  40      16.254   1.579  26.618  1.00  0.00           C  
ATOM    695  OD1 ASP A  40      16.672   2.711  26.545  1.00  0.00           O  
ATOM    696  OD2 ASP A  40      16.665   0.772  27.418  1.00  0.00           O1-
ATOM    697  H   ASP A  40      13.357   1.698  27.387  1.00  0.00           H  
ATOM    698  HA  ASP A  40      14.644   3.159  25.270  1.00  0.00           H  
ATOM    699 1HB  ASP A  40      14.688   0.243  26.041  1.00  0.00           H  
ATOM    700 2HB  ASP A  40      15.610   0.900  24.696  1.00  0.00           H  
ATOM    701  N   ASN A  41      12.238   1.005  24.462  1.00  0.00           N  
ATOM    702  CA  ASN A  41      11.344   0.641  23.369  1.00  0.00           C  
ATOM    703  C   ASN A  41      10.476   1.816  22.923  1.00  0.00           C  
ATOM    704  O   ASN A  41      10.202   1.987  21.730  1.00  0.00           O  
ATOM    705  CB  ASN A  41      10.476  -0.538  23.769  1.00  0.00           C  
ATOM    706  CG  ASN A  41      11.242  -1.831  23.814  1.00  0.00           C  
ATOM    707  ND2 ASN A  41      10.728  -2.789  24.543  1.00  0.00           N  
ATOM    708  OD1 ASN A  41      12.300  -1.962  23.188  1.00  0.00           O  
ATOM    709  H   ASN A  41      12.129   0.505  25.346  1.00  0.00           H  
ATOM    710  HA  ASN A  41      11.949   0.335  22.515  1.00  0.00           H  
ATOM    711 1HB  ASN A  41      10.041  -0.352  24.752  1.00  0.00           H  
ATOM    712 2HB  ASN A  41       9.653  -0.641  23.062  1.00  0.00           H  
ATOM    713 1HD2 ASN A  41      11.194  -3.671  24.609  1.00  0.00           H  
ATOM    714 2HD2 ASN A  41       9.870  -2.639  25.032  1.00  0.00           H  
ATOM    715  N   SER A  42      10.079   2.649  23.890  1.00  0.00           N  
ATOM    716  CA  SER A  42       9.245   3.803  23.617  1.00  0.00           C  
ATOM    717  C   SER A  42      10.008   4.869  22.844  1.00  0.00           C  
ATOM    718  O   SER A  42       9.421   5.595  22.033  1.00  0.00           O  
ATOM    719  CB  SER A  42       8.722   4.383  24.917  1.00  0.00           C  
ATOM    720  OG  SER A  42       7.845   3.491  25.548  1.00  0.00           O  
ATOM    721  H   SER A  42      10.336   2.457  24.849  1.00  0.00           H  
ATOM    722  HA  SER A  42       8.399   3.482  23.008  1.00  0.00           H  
ATOM    723 1HB  SER A  42       9.558   4.605  25.579  1.00  0.00           H  
ATOM    724 2HB  SER A  42       8.207   5.321  24.715  1.00  0.00           H  
ATOM    725  HG  SER A  42       7.810   3.761  26.469  1.00  0.00           H  
ATOM    726  N   ARG A  43      11.327   4.934  23.060  1.00  0.00           N  
ATOM    727  CA  ARG A  43      12.176   5.899  22.384  1.00  0.00           C  
ATOM    728  C   ARG A  43      12.363   5.480  20.936  1.00  0.00           C  
ATOM    729  O   ARG A  43      12.310   6.314  20.024  1.00  0.00           O  
ATOM    730  CB  ARG A  43      13.531   6.010  23.068  1.00  0.00           C  
ATOM    731  CG  ARG A  43      14.453   7.072  22.491  1.00  0.00           C  
ATOM    732  CD  ARG A  43      15.683   7.234  23.309  1.00  0.00           C  
ATOM    733  NE  ARG A  43      16.499   6.031  23.306  1.00  0.00           N  
ATOM    734  CZ  ARG A  43      16.635   5.196  24.354  1.00  0.00           C  
ATOM    735  NH1 ARG A  43      16.004   5.445  25.480  1.00  0.00           N1+
ATOM    736  NH2 ARG A  43      17.403   4.125  24.250  1.00  0.00           N  
ATOM    737  H   ARG A  43      11.742   4.318  23.748  1.00  0.00           H  
ATOM    738  HA  ARG A  43      11.686   6.873  22.416  1.00  0.00           H  
ATOM    739 1HB  ARG A  43      13.387   6.236  24.124  1.00  0.00           H  
ATOM    740 2HB  ARG A  43      14.049   5.053  23.006  1.00  0.00           H  
ATOM    741 1HG  ARG A  43      14.749   6.787  21.481  1.00  0.00           H  
ATOM    742 2HG  ARG A  43      13.932   8.029  22.461  1.00  0.00           H  
ATOM    743 1HD  ARG A  43      16.280   8.053  22.909  1.00  0.00           H  
ATOM    744 2HD  ARG A  43      15.407   7.456  24.340  1.00  0.00           H  
ATOM    745  HE  ARG A  43      17.001   5.806  22.457  1.00  0.00           H  
ATOM    746 1HH1 ARG A  43      15.417   6.263  25.559  1.00  0.00           H  
ATOM    747 2HH1 ARG A  43      16.106   4.819  26.265  1.00  0.00           H  
ATOM    748 1HH2 ARG A  43      17.889   3.933  23.385  1.00  0.00           H  
ATOM    749 2HH2 ARG A  43      17.505   3.499  25.035  1.00  0.00           H  
ATOM    750  N   LYS A  44      12.517   4.166  20.720  1.00  0.00           N  
ATOM    751  CA  LYS A  44      12.688   3.638  19.375  1.00  0.00           C  
ATOM    752  C   LYS A  44      11.428   3.876  18.562  1.00  0.00           C  
ATOM    753  O   LYS A  44      11.498   4.234  17.378  1.00  0.00           O  
ATOM    754  CB  LYS A  44      13.024   2.146  19.413  1.00  0.00           C  
ATOM    755  CG  LYS A  44      14.415   1.829  19.947  1.00  0.00           C  
ATOM    756  CD  LYS A  44      14.760   0.360  19.751  1.00  0.00           C  
ATOM    757  CE  LYS A  44      13.961  -0.528  20.694  1.00  0.00           C  
ATOM    758  NZ  LYS A  44      14.377  -1.954  20.602  1.00  0.00           N1+
ATOM    759  H   LYS A  44      12.594   3.543  21.533  1.00  0.00           H  
ATOM    760  HA  LYS A  44      13.519   4.161  18.901  1.00  0.00           H  
ATOM    761 1HB  LYS A  44      12.299   1.626  20.039  1.00  0.00           H  
ATOM    762 2HB  LYS A  44      12.948   1.730  18.408  1.00  0.00           H  
ATOM    763 1HG  LYS A  44      15.153   2.439  19.425  1.00  0.00           H  
ATOM    764 2HG  LYS A  44      14.460   2.065  21.009  1.00  0.00           H  
ATOM    765 1HD  LYS A  44      14.543   0.069  18.722  1.00  0.00           H  
ATOM    766 2HD  LYS A  44      15.823   0.208  19.937  1.00  0.00           H  
ATOM    767 1HE  LYS A  44      14.101  -0.187  21.719  1.00  0.00           H  
ATOM    768 2HE  LYS A  44      12.901  -0.455  20.452  1.00  0.00           H  
ATOM    769 1HZ  LYS A  44      13.825  -2.508  21.242  1.00  0.00           H  
ATOM    770 2HZ  LYS A  44      14.234  -2.286  19.659  1.00  0.00           H  
ATOM    771 3HZ  LYS A  44      15.354  -2.036  20.843  1.00  0.00           H  
ATOM    772  N   LEU A  45      10.270   3.715  19.209  1.00  0.00           N  
ATOM    773  CA  LEU A  45       9.005   3.889  18.531  1.00  0.00           C  
ATOM    774  C   LEU A  45       8.775   5.357  18.194  1.00  0.00           C  
ATOM    775  O   LEU A  45       8.346   5.652  17.078  1.00  0.00           O  
ATOM    776  CB  LEU A  45       7.875   3.312  19.392  1.00  0.00           C  
ATOM    777  CG  LEU A  45       6.431   3.300  18.808  1.00  0.00           C  
ATOM    778  CD1 LEU A  45       6.355   2.506  17.528  1.00  0.00           C  
ATOM    779  CD2 LEU A  45       5.530   2.675  19.825  1.00  0.00           C  
ATOM    780  H   LEU A  45      10.286   3.383  20.178  1.00  0.00           H  
ATOM    781  HA  LEU A  45       9.028   3.318  17.604  1.00  0.00           H  
ATOM    782 1HB  LEU A  45       8.141   2.285  19.651  1.00  0.00           H  
ATOM    783 2HB  LEU A  45       7.844   3.885  20.323  1.00  0.00           H  
ATOM    784  HG  LEU A  45       6.112   4.312  18.586  1.00  0.00           H  
ATOM    785 1HD1 LEU A  45       5.323   2.515  17.174  1.00  0.00           H  
ATOM    786 2HD1 LEU A  45       6.997   2.950  16.774  1.00  0.00           H  
ATOM    787 3HD1 LEU A  45       6.658   1.480  17.716  1.00  0.00           H  
ATOM    788 1HD2 LEU A  45       4.528   2.649  19.460  1.00  0.00           H  
ATOM    789 2HD2 LEU A  45       5.864   1.653  20.028  1.00  0.00           H  
ATOM    790 3HD2 LEU A  45       5.559   3.246  20.724  1.00  0.00           H  
ATOM    791  N   GLU A  46       9.080   6.288  19.113  1.00  0.00           N  
ATOM    792  CA  GLU A  46       8.862   7.696  18.799  1.00  0.00           C  
ATOM    793  C   GLU A  46       9.770   8.139  17.651  1.00  0.00           C  
ATOM    794  O   GLU A  46       9.364   8.923  16.781  1.00  0.00           O  
ATOM    795  CB  GLU A  46       9.145   8.601  19.991  1.00  0.00           C  
ATOM    796  CG  GLU A  46       8.659  10.028  19.771  1.00  0.00           C  
ATOM    797  CD  GLU A  46       8.927  10.936  20.923  1.00  0.00           C  
ATOM    798  OE1 GLU A  46      10.089  11.090  21.275  1.00  0.00           O  
ATOM    799  OE2 GLU A  46       7.982  11.482  21.468  1.00  0.00           O1-
ATOM    800  H   GLU A  46       9.408   6.018  20.047  1.00  0.00           H  
ATOM    801  HA  GLU A  46       7.825   7.825  18.488  1.00  0.00           H  
ATOM    802 1HB  GLU A  46       8.700   8.202  20.893  1.00  0.00           H  
ATOM    803 2HB  GLU A  46      10.225   8.642  20.159  1.00  0.00           H  
ATOM    804 1HG  GLU A  46       9.121  10.431  18.883  1.00  0.00           H  
ATOM    805 2HG  GLU A  46       7.586   9.994  19.592  1.00  0.00           H  
ATOM    806  N   ASP A  47      11.020   7.653  17.645  1.00  0.00           N  
ATOM    807  CA  ASP A  47      11.957   8.054  16.609  1.00  0.00           C  
ATOM    808  C   ASP A  47      11.466   7.534  15.260  1.00  0.00           C  
ATOM    809  O   ASP A  47      11.565   8.229  14.238  1.00  0.00           O  
ATOM    810  CB  ASP A  47      13.359   7.545  16.947  1.00  0.00           C  
ATOM    811  CG  ASP A  47      14.473   8.185  16.114  1.00  0.00           C  
ATOM    812  OD1 ASP A  47      14.720   9.377  16.244  1.00  0.00           O  
ATOM    813  OD2 ASP A  47      15.066   7.471  15.313  1.00  0.00           O1-
ATOM    814  H   ASP A  47      11.342   7.032  18.398  1.00  0.00           H  
ATOM    815  HA  ASP A  47      12.000   9.143  16.584  1.00  0.00           H  
ATOM    816 1HB  ASP A  47      13.557   7.726  18.004  1.00  0.00           H  
ATOM    817 2HB  ASP A  47      13.385   6.461  16.803  1.00  0.00           H  
ATOM    818  N   LEU A  48      10.879   6.334  15.257  1.00  0.00           N  
ATOM    819  CA  LEU A  48      10.318   5.818  14.035  1.00  0.00           C  
ATOM    820  C   LEU A  48       9.110   6.623  13.595  1.00  0.00           C  
ATOM    821  O   LEU A  48       8.961   6.909  12.406  1.00  0.00           O  
ATOM    822  CB  LEU A  48       9.898   4.370  14.155  1.00  0.00           C  
ATOM    823  CG  LEU A  48       9.278   3.788  12.875  1.00  0.00           C  
ATOM    824  CD1 LEU A  48      10.208   3.865  11.723  1.00  0.00           C  
ATOM    825  CD2 LEU A  48       8.929   2.431  13.106  1.00  0.00           C  
ATOM    826  H   LEU A  48      10.892   5.748  16.100  1.00  0.00           H  
ATOM    827  HA  LEU A  48      11.073   5.885  13.253  1.00  0.00           H  
ATOM    828 1HB  LEU A  48      10.768   3.777  14.428  1.00  0.00           H  
ATOM    829 2HB  LEU A  48       9.163   4.288  14.961  1.00  0.00           H  
ATOM    830  HG  LEU A  48       8.387   4.336  12.630  1.00  0.00           H  
ATOM    831 1HD1 LEU A  48       9.703   3.429  10.883  1.00  0.00           H  
ATOM    832 2HD1 LEU A  48      10.465   4.886  11.484  1.00  0.00           H  
ATOM    833 3HD1 LEU A  48      11.109   3.308  11.939  1.00  0.00           H  
ATOM    834 1HD2 LEU A  48       8.471   2.025  12.207  1.00  0.00           H  
ATOM    835 2HD2 LEU A  48       9.811   1.868  13.346  1.00  0.00           H  
ATOM    836 3HD2 LEU A  48       8.236   2.413  13.928  1.00  0.00           H  
ATOM    837  N   LEU A  49       8.248   7.037  14.526  1.00  0.00           N  
ATOM    838  CA  LEU A  49       7.073   7.772  14.090  1.00  0.00           C  
ATOM    839  C   LEU A  49       7.525   9.031  13.351  1.00  0.00           C  
ATOM    840  O   LEU A  49       6.931   9.411  12.337  1.00  0.00           O  
ATOM    841  CB  LEU A  49       6.200   8.230  15.271  1.00  0.00           C  
ATOM    842  CG  LEU A  49       5.492   7.172  16.159  1.00  0.00           C  
ATOM    843  CD1 LEU A  49       4.787   7.906  17.267  1.00  0.00           C  
ATOM    844  CD2 LEU A  49       4.546   6.351  15.394  1.00  0.00           C  
ATOM    845  H   LEU A  49       8.375   6.757  15.506  1.00  0.00           H  
ATOM    846  HA  LEU A  49       6.497   7.137  13.418  1.00  0.00           H  
ATOM    847 1HB  LEU A  49       6.839   8.812  15.941  1.00  0.00           H  
ATOM    848 2HB  LEU A  49       5.432   8.900  14.887  1.00  0.00           H  
ATOM    849  HG  LEU A  49       6.224   6.534  16.603  1.00  0.00           H  
ATOM    850 1HD1 LEU A  49       4.314   7.214  17.910  1.00  0.00           H  
ATOM    851 2HD1 LEU A  49       5.503   8.495  17.835  1.00  0.00           H  
ATOM    852 3HD1 LEU A  49       4.036   8.567  16.836  1.00  0.00           H  
ATOM    853 1HD2 LEU A  49       4.073   5.641  16.048  1.00  0.00           H  
ATOM    854 2HD2 LEU A  49       3.805   7.005  14.972  1.00  0.00           H  
ATOM    855 3HD2 LEU A  49       5.071   5.815  14.612  1.00  0.00           H  
ATOM    856  N   ARG A  50       8.602   9.672  13.840  1.00  0.00           N  
ATOM    857  CA  ARG A  50       9.110  10.858  13.159  1.00  0.00           C  
ATOM    858  C   ARG A  50       9.630  10.524  11.747  1.00  0.00           C  
ATOM    859  O   ARG A  50       9.331  11.253  10.791  1.00  0.00           O  
ATOM    860  CB  ARG A  50      10.233  11.509  13.971  1.00  0.00           C  
ATOM    861  CG  ARG A  50       9.789  12.241  15.256  1.00  0.00           C  
ATOM    862  CD  ARG A  50      10.901  13.093  15.842  1.00  0.00           C  
ATOM    863  NE  ARG A  50      11.996  12.280  16.429  1.00  0.00           N  
ATOM    864  CZ  ARG A  50      12.062  11.867  17.729  1.00  0.00           C  
ATOM    865  NH1 ARG A  50      11.123  12.214  18.599  1.00  0.00           N1+
ATOM    866  NH2 ARG A  50      13.076  11.110  18.131  1.00  0.00           N  
ATOM    867  H   ARG A  50       9.015   9.342  14.720  1.00  0.00           H  
ATOM    868  HA  ARG A  50       8.295  11.576  13.060  1.00  0.00           H  
ATOM    869 1HB  ARG A  50      10.954  10.748  14.264  1.00  0.00           H  
ATOM    870 2HB  ARG A  50      10.756  12.228  13.342  1.00  0.00           H  
ATOM    871 1HG  ARG A  50       8.938  12.883  15.033  1.00  0.00           H  
ATOM    872 2HG  ARG A  50       9.496  11.499  16.001  1.00  0.00           H  
ATOM    873 1HD  ARG A  50      11.329  13.713  15.054  1.00  0.00           H  
ATOM    874 2HD  ARG A  50      10.492  13.741  16.612  1.00  0.00           H  
ATOM    875  HE  ARG A  50      12.747  11.988  15.808  1.00  0.00           H  
ATOM    876 1HH1 ARG A  50      10.345  12.779  18.311  1.00  0.00           H  
ATOM    877 2HH1 ARG A  50      11.162  11.889  19.585  1.00  0.00           H  
ATOM    878 1HH2 ARG A  50      13.804  10.801  17.457  1.00  0.00           H  
ATOM    879 2HH2 ARG A  50      13.120  10.799  19.090  1.00  0.00           H  
ATOM    880  N   LYS A  51      10.336   9.393  11.594  1.00  0.00           N  
ATOM    881  CA  LYS A  51      10.850   8.990  10.280  1.00  0.00           C  
ATOM    882  C   LYS A  51       9.728   8.624   9.313  1.00  0.00           C  
ATOM    883  O   LYS A  51       9.812   8.916   8.112  1.00  0.00           O  
ATOM    884  CB  LYS A  51      11.839   7.837  10.409  1.00  0.00           C  
ATOM    885  CG  LYS A  51      13.165   8.247  11.031  1.00  0.00           C  
ATOM    886  CD  LYS A  51      14.159   7.094  11.077  1.00  0.00           C  
ATOM    887  CE  LYS A  51      15.539   7.560  11.576  1.00  0.00           C  
ATOM    888  NZ  LYS A  51      15.522   7.912  13.021  1.00  0.00           N1+
ATOM    889  H   LYS A  51      10.585   8.852  12.433  1.00  0.00           H  
ATOM    890  HA  LYS A  51      11.390   9.832   9.847  1.00  0.00           H  
ATOM    891 1HB  LYS A  51      11.401   7.063  11.031  1.00  0.00           H  
ATOM    892 2HB  LYS A  51      12.034   7.408   9.427  1.00  0.00           H  
ATOM    893 1HG  LYS A  51      13.591   9.067  10.447  1.00  0.00           H  
ATOM    894 2HG  LYS A  51      12.979   8.605  12.042  1.00  0.00           H  
ATOM    895 1HD  LYS A  51      13.780   6.329  11.757  1.00  0.00           H  
ATOM    896 2HD  LYS A  51      14.265   6.657  10.085  1.00  0.00           H  
ATOM    897 1HE  LYS A  51      16.263   6.764  11.416  1.00  0.00           H  
ATOM    898 2HE  LYS A  51      15.846   8.436  11.006  1.00  0.00           H  
ATOM    899 1HZ  LYS A  51      16.423   8.208  13.338  1.00  0.00           H  
ATOM    900 2HZ  LYS A  51      14.867   8.656  13.211  1.00  0.00           H  
ATOM    901 3HZ  LYS A  51      15.253   7.085  13.577  1.00  0.00           H  
ATOM    902  N   ILE A  52       8.668   8.000   9.822  1.00  0.00           N  
ATOM    903  CA  ILE A  52       7.560   7.656   8.957  1.00  0.00           C  
ATOM    904  C   ILE A  52       6.915   8.942   8.488  1.00  0.00           C  
ATOM    905  O   ILE A  52       6.609   9.052   7.304  1.00  0.00           O  
ATOM    906  CB  ILE A  52       6.510   6.720   9.586  1.00  0.00           C  
ATOM    907  CG1 ILE A  52       7.125   5.355   9.842  1.00  0.00           C  
ATOM    908  CG2 ILE A  52       5.353   6.531   8.545  1.00  0.00           C  
ATOM    909  CD1 ILE A  52       6.342   4.428  10.701  1.00  0.00           C  
ATOM    910  H   ILE A  52       8.676   7.744  10.812  1.00  0.00           H  
ATOM    911  HA  ILE A  52       7.947   7.097   8.106  1.00  0.00           H  
ATOM    912  HB  ILE A  52       6.153   7.136  10.527  1.00  0.00           H  
ATOM    913 1HG1 ILE A  52       7.233   4.871   8.902  1.00  0.00           H  
ATOM    914 2HG1 ILE A  52       8.107   5.498  10.289  1.00  0.00           H  
ATOM    915 1HG2 ILE A  52       4.595   5.866   8.932  1.00  0.00           H  
ATOM    916 2HG2 ILE A  52       4.894   7.461   8.320  1.00  0.00           H  
ATOM    917 3HG2 ILE A  52       5.762   6.110   7.624  1.00  0.00           H  
ATOM    918 1HD1 ILE A  52       6.893   3.493  10.783  1.00  0.00           H  
ATOM    919 2HD1 ILE A  52       6.216   4.870  11.689  1.00  0.00           H  
ATOM    920 3HD1 ILE A  52       5.375   4.229  10.267  1.00  0.00           H  
ATOM    921  N   GLN A  53       6.724   9.931   9.371  1.00  0.00           N  
ATOM    922  CA  GLN A  53       6.099  11.173   8.930  1.00  0.00           C  
ATOM    923  C   GLN A  53       6.906  11.825   7.791  1.00  0.00           C  
ATOM    924  O   GLN A  53       6.319  12.370   6.843  1.00  0.00           O  
ATOM    925  CB  GLN A  53       5.978  12.157  10.096  1.00  0.00           C  
ATOM    926  CG  GLN A  53       5.169  13.434   9.801  1.00  0.00           C  
ATOM    927  CD  GLN A  53       3.676  13.165   9.586  1.00  0.00           C  
ATOM    928  NE2 GLN A  53       3.111  13.631   8.470  1.00  0.00           N  
ATOM    929  OE1 GLN A  53       3.053  12.553  10.458  1.00  0.00           O  
ATOM    930  H   GLN A  53       6.962   9.796  10.362  1.00  0.00           H  
ATOM    931  HA  GLN A  53       5.105  10.943   8.548  1.00  0.00           H  
ATOM    932 1HB  GLN A  53       5.520  11.652  10.946  1.00  0.00           H  
ATOM    933 2HB  GLN A  53       6.980  12.461  10.408  1.00  0.00           H  
ATOM    934 1HG  GLN A  53       5.273  14.105  10.652  1.00  0.00           H  
ATOM    935 2HG  GLN A  53       5.564  13.912   8.905  1.00  0.00           H  
ATOM    936 1HE2 GLN A  53       2.094  13.507   8.298  1.00  0.00           H  
ATOM    937 2HE2 GLN A  53       3.661  14.126   7.800  1.00  0.00           H  
ATOM    938  N   GLU A  54       8.248  11.755   7.851  1.00  0.00           N  
ATOM    939  CA  GLU A  54       9.052  12.316   6.760  1.00  0.00           C  
ATOM    940  C   GLU A  54       8.807  11.540   5.459  1.00  0.00           C  
ATOM    941  O   GLU A  54       8.690  12.133   4.377  1.00  0.00           O  
ATOM    942  CB  GLU A  54      10.551  12.283   7.092  1.00  0.00           C  
ATOM    943  CG  GLU A  54      11.006  13.241   8.191  1.00  0.00           C  
ATOM    944  CD  GLU A  54      12.496  13.135   8.463  1.00  0.00           C  
ATOM    945  OE1 GLU A  54      13.117  12.264   7.899  1.00  0.00           O  
ATOM    946  OE2 GLU A  54      13.007  13.925   9.223  1.00  0.00           O1-
ATOM    947  H   GLU A  54       8.693  11.369   8.694  1.00  0.00           H  
ATOM    948  HA  GLU A  54       8.752  13.353   6.607  1.00  0.00           H  
ATOM    949 1HB  GLU A  54      10.817  11.277   7.417  1.00  0.00           H  
ATOM    950 2HB  GLU A  54      11.128  12.497   6.193  1.00  0.00           H  
ATOM    951 1HG  GLU A  54      10.769  14.263   7.898  1.00  0.00           H  
ATOM    952 2HG  GLU A  54      10.456  13.015   9.104  1.00  0.00           H  
ATOM    953  N   LEU A  55       8.680  10.213   5.572  1.00  0.00           N  
ATOM    954  CA  LEU A  55       8.401   9.369   4.416  1.00  0.00           C  
ATOM    955  C   LEU A  55       7.004   9.651   3.868  1.00  0.00           C  
ATOM    956  O   LEU A  55       6.780   9.557   2.654  1.00  0.00           O  
ATOM    957  CB  LEU A  55       8.544   7.881   4.749  1.00  0.00           C  
ATOM    958  CG  LEU A  55       8.354   6.880   3.560  1.00  0.00           C  
ATOM    959  CD1 LEU A  55       9.356   7.124   2.436  1.00  0.00           C  
ATOM    960  CD2 LEU A  55       8.501   5.480   4.089  1.00  0.00           C  
ATOM    961  H   LEU A  55       8.860   9.781   6.488  1.00  0.00           H  
ATOM    962  HA  LEU A  55       9.132   9.593   3.640  1.00  0.00           H  
ATOM    963 1HB  LEU A  55       9.531   7.718   5.181  1.00  0.00           H  
ATOM    964 2HB  LEU A  55       7.801   7.633   5.507  1.00  0.00           H  
ATOM    965  HG  LEU A  55       7.371   7.016   3.141  1.00  0.00           H  
ATOM    966 1HD1 LEU A  55       9.174   6.405   1.635  1.00  0.00           H  
ATOM    967 2HD1 LEU A  55       9.248   8.126   2.027  1.00  0.00           H  
ATOM    968 3HD1 LEU A  55      10.373   7.000   2.809  1.00  0.00           H  
ATOM    969 1HD2 LEU A  55       8.342   4.793   3.283  1.00  0.00           H  
ATOM    970 2HD2 LEU A  55       9.500   5.347   4.487  1.00  0.00           H  
ATOM    971 3HD2 LEU A  55       7.771   5.303   4.869  1.00  0.00           H  
ATOM    972  N   LEU A  56       6.044   9.950   4.756  1.00  0.00           N  
ATOM    973  CA  LEU A  56       4.694  10.207   4.292  1.00  0.00           C  
ATOM    974  C   LEU A  56       4.712  11.443   3.398  1.00  0.00           C  
ATOM    975  O   LEU A  56       4.031  11.474   2.365  1.00  0.00           O  
ATOM    976  CB  LEU A  56       3.719  10.521   5.453  1.00  0.00           C  
ATOM    977  CG  LEU A  56       3.376   9.414   6.478  1.00  0.00           C  
ATOM    978  CD1 LEU A  56       2.536  10.003   7.552  1.00  0.00           C  
ATOM    979  CD2 LEU A  56       2.640   8.301   5.881  1.00  0.00           C  
ATOM    980  H   LEU A  56       6.276   9.939   5.749  1.00  0.00           H  
ATOM    981  HA  LEU A  56       4.354   9.343   3.723  1.00  0.00           H  
ATOM    982 1HB  LEU A  56       4.132  11.353   6.018  1.00  0.00           H  
ATOM    983 2HB  LEU A  56       2.776  10.856   5.016  1.00  0.00           H  
ATOM    984  HG  LEU A  56       4.274   9.055   6.904  1.00  0.00           H  
ATOM    985 1HD1 LEU A  56       2.306   9.235   8.274  1.00  0.00           H  
ATOM    986 2HD1 LEU A  56       3.034  10.811   8.034  1.00  0.00           H  
ATOM    987 3HD1 LEU A  56       1.631  10.373   7.107  1.00  0.00           H  
ATOM    988 1HD2 LEU A  56       2.428   7.583   6.657  1.00  0.00           H  
ATOM    989 2HD2 LEU A  56       1.701   8.673   5.469  1.00  0.00           H  
ATOM    990 3HD2 LEU A  56       3.239   7.836   5.108  1.00  0.00           H  
ATOM    991  N   LYS A  57       5.514  12.453   3.776  1.00  0.00           N  
ATOM    992  CA  LYS A  57       5.622  13.661   2.963  1.00  0.00           C  
ATOM    993  C   LYS A  57       6.224  13.343   1.591  1.00  0.00           C  
ATOM    994  O   LYS A  57       5.753  13.869   0.572  1.00  0.00           O  
ATOM    995  CB  LYS A  57       6.465  14.716   3.681  1.00  0.00           C  
ATOM    996  CG  LYS A  57       6.457  16.086   3.016  1.00  0.00           C  
ATOM    997  CD  LYS A  57       7.562  16.203   1.976  1.00  0.00           C  
ATOM    998  CE  LYS A  57       7.646  17.614   1.413  1.00  0.00           C  
ATOM    999  NZ  LYS A  57       8.681  17.728   0.350  1.00  0.00           N1+
ATOM   1000  H   LYS A  57       5.994  12.382   4.682  1.00  0.00           H  
ATOM   1001  HA  LYS A  57       4.621  14.063   2.806  1.00  0.00           H  
ATOM   1002 1HB  LYS A  57       6.104  14.838   4.702  1.00  0.00           H  
ATOM   1003 2HB  LYS A  57       7.500  14.378   3.737  1.00  0.00           H  
ATOM   1004 1HG  LYS A  57       5.494  16.250   2.531  1.00  0.00           H  
ATOM   1005 2HG  LYS A  57       6.598  16.858   3.772  1.00  0.00           H  
ATOM   1006 1HD  LYS A  57       8.519  15.945   2.432  1.00  0.00           H  
ATOM   1007 2HD  LYS A  57       7.368  15.507   1.160  1.00  0.00           H  
ATOM   1008 1HE  LYS A  57       6.681  17.896   0.994  1.00  0.00           H  
ATOM   1009 2HE  LYS A  57       7.888  18.312   2.214  1.00  0.00           H  
ATOM   1010 1HZ  LYS A  57       8.705  18.676   0.003  1.00  0.00           H  
ATOM   1011 2HZ  LYS A  57       9.585  17.486   0.732  1.00  0.00           H  
ATOM   1012 3HZ  LYS A  57       8.457  17.099  -0.408  1.00  0.00           H  
ATOM   1013  N   GLU A  58       7.230  12.457   1.547  1.00  0.00           N  
ATOM   1014  CA  GLU A  58       7.812  12.098   0.256  1.00  0.00           C  
ATOM   1015  C   GLU A  58       6.785  11.380  -0.617  1.00  0.00           C  
ATOM   1016  O   GLU A  58       6.721  11.609  -1.831  1.00  0.00           O  
ATOM   1017  CB  GLU A  58       9.045  11.212   0.450  1.00  0.00           C  
ATOM   1018  CG  GLU A  58       9.775  10.859  -0.838  1.00  0.00           C  
ATOM   1019  CD  GLU A  58      11.036  10.077  -0.600  1.00  0.00           C  
ATOM   1020  OE1 GLU A  58      11.900  10.573   0.083  1.00  0.00           O  
ATOM   1021  OE2 GLU A  58      11.136   8.982  -1.101  1.00  0.00           O1-
ATOM   1022  H   GLU A  58       7.628  12.103   2.428  1.00  0.00           H  
ATOM   1023  HA  GLU A  58       8.118  13.013  -0.252  1.00  0.00           H  
ATOM   1024 1HB  GLU A  58       9.753  11.714   1.110  1.00  0.00           H  
ATOM   1025 2HB  GLU A  58       8.750  10.281   0.934  1.00  0.00           H  
ATOM   1026 1HG  GLU A  58       9.110  10.271  -1.470  1.00  0.00           H  
ATOM   1027 2HG  GLU A  58      10.017  11.778  -1.369  1.00  0.00           H  
ATOM   1028  N   ASN A  59       5.957  10.518  -0.017  1.00  0.00           N  
ATOM   1029  CA  ASN A  59       4.969   9.847  -0.840  1.00  0.00           C  
ATOM   1030  C   ASN A  59       3.951  10.848  -1.357  1.00  0.00           C  
ATOM   1031  O   ASN A  59       3.545  10.755  -2.514  1.00  0.00           O  
ATOM   1032  CB  ASN A  59       4.291   8.697  -0.139  1.00  0.00           C  
ATOM   1033  CG  ASN A  59       3.454   7.838  -1.130  1.00  0.00           C  
ATOM   1034  ND2 ASN A  59       2.195   7.674  -0.902  1.00  0.00           N  
ATOM   1035  OD1 ASN A  59       4.006   7.302  -2.085  1.00  0.00           O  
ATOM   1036  H   ASN A  59       6.082  10.295   0.979  1.00  0.00           H  
ATOM   1037  HA  ASN A  59       5.476   9.410  -1.702  1.00  0.00           H  
ATOM   1038 1HB  ASN A  59       5.045   8.066   0.339  1.00  0.00           H  
ATOM   1039 2HB  ASN A  59       3.649   9.090   0.638  1.00  0.00           H  
ATOM   1040 1HD2 ASN A  59       1.641   7.057  -1.512  1.00  0.00           H  
ATOM   1041 2HD2 ASN A  59       1.772   8.101  -0.116  1.00  0.00           H  
ATOM   1042  N   GLN A  60       3.596  11.862  -0.558  1.00  0.00           N  
ATOM   1043  CA  GLN A  60       2.614  12.827  -1.036  1.00  0.00           C  
ATOM   1044  C   GLN A  60       3.147  13.553  -2.278  1.00  0.00           C  
ATOM   1045  O   GLN A  60       2.377  13.848  -3.201  1.00  0.00           O  
ATOM   1046  CB  GLN A  60       2.246  13.844   0.047  1.00  0.00           C  
ATOM   1047  CG  GLN A  60       1.044  14.759  -0.310  1.00  0.00           C  
ATOM   1048  CD  GLN A  60      -0.305  13.998  -0.388  1.00  0.00           C  
ATOM   1049  NE2 GLN A  60      -1.005  14.105  -1.516  1.00  0.00           N  
ATOM   1050  OE1 GLN A  60      -0.691  13.343   0.585  1.00  0.00           O  
ATOM   1051  H   GLN A  60       3.930  11.882   0.413  1.00  0.00           H  
ATOM   1052  HA  GLN A  60       1.707  12.290  -1.312  1.00  0.00           H  
ATOM   1053 1HB  GLN A  60       2.018  13.318   0.974  1.00  0.00           H  
ATOM   1054 2HB  GLN A  60       3.110  14.482   0.244  1.00  0.00           H  
ATOM   1055 1HG  GLN A  60       0.955  15.526   0.454  1.00  0.00           H  
ATOM   1056 2HG  GLN A  60       1.223  15.221  -1.280  1.00  0.00           H  
ATOM   1057 1HE2 GLN A  60      -1.927  13.641  -1.623  1.00  0.00           H  
ATOM   1058 2HE2 GLN A  60      -0.652  14.653  -2.271  1.00  0.00           H  
ATOM   1059  N   ASP A  61       4.460  13.825  -2.312  1.00  0.00           N  
ATOM   1060  CA  ASP A  61       5.086  14.467  -3.472  1.00  0.00           C  
ATOM   1061  C   ASP A  61       4.975  13.573  -4.718  1.00  0.00           C  
ATOM   1062  O   ASP A  61       4.802  14.067  -5.846  1.00  0.00           O  
ATOM   1063  CB  ASP A  61       6.557  14.779  -3.184  1.00  0.00           C  
ATOM   1064  CG  ASP A  61       6.737  15.920  -2.192  1.00  0.00           C  
ATOM   1065  OD1 ASP A  61       5.785  16.621  -1.944  1.00  0.00           O  
ATOM   1066  OD2 ASP A  61       7.825  16.079  -1.693  1.00  0.00           O1-
ATOM   1067  H   ASP A  61       5.015  13.618  -1.470  1.00  0.00           H  
ATOM   1068  HA  ASP A  61       4.559  15.399  -3.678  1.00  0.00           H  
ATOM   1069 1HB  ASP A  61       7.046  13.890  -2.786  1.00  0.00           H  
ATOM   1070 2HB  ASP A  61       7.062  15.042  -4.114  1.00  0.00           H  
ATOM   1071  N   LEU A  62       5.066  12.254  -4.512  1.00  0.00           N  
ATOM   1072  CA  LEU A  62       4.950  11.317  -5.621  1.00  0.00           C  
ATOM   1073  C   LEU A  62       3.500  11.200  -6.050  1.00  0.00           C  
ATOM   1074  O   LEU A  62       3.231  11.044  -7.243  1.00  0.00           O  
ATOM   1075  CB  LEU A  62       5.499   9.930  -5.241  1.00  0.00           C  
ATOM   1076  CG  LEU A  62       6.997   9.621  -5.590  1.00  0.00           C  
ATOM   1077  CD1 LEU A  62       7.146   9.441  -7.123  1.00  0.00           C  
ATOM   1078  CD2 LEU A  62       7.908  10.741  -5.057  1.00  0.00           C  
ATOM   1079  H   LEU A  62       5.258  11.916  -3.563  1.00  0.00           H  
ATOM   1080  HA  LEU A  62       5.541  11.694  -6.455  1.00  0.00           H  
ATOM   1081 1HB  LEU A  62       5.390   9.811  -4.166  1.00  0.00           H  
ATOM   1082 2HB  LEU A  62       4.885   9.172  -5.725  1.00  0.00           H  
ATOM   1083  HG  LEU A  62       7.283   8.696  -5.121  1.00  0.00           H  
ATOM   1084 1HD1 LEU A  62       8.182   9.199  -7.358  1.00  0.00           H  
ATOM   1085 2HD1 LEU A  62       6.500   8.623  -7.452  1.00  0.00           H  
ATOM   1086 3HD1 LEU A  62       6.868  10.349  -7.648  1.00  0.00           H  
ATOM   1087 1HD2 LEU A  62       8.946  10.501  -5.290  1.00  0.00           H  
ATOM   1088 2HD2 LEU A  62       7.655  11.693  -5.516  1.00  0.00           H  
ATOM   1089 3HD2 LEU A  62       7.791  10.821  -3.978  1.00  0.00           H  
ATOM   1090  N   LEU A  63       2.564  11.305  -5.110  1.00  0.00           N  
ATOM   1091  CA  LEU A  63       1.161  11.230  -5.476  1.00  0.00           C  
ATOM   1092  C   LEU A  63       0.808  12.426  -6.358  1.00  0.00           C  
ATOM   1093  O   LEU A  63       0.096  12.278  -7.355  1.00  0.00           O  
ATOM   1094  CB  LEU A  63       0.260  11.284  -4.233  1.00  0.00           C  
ATOM   1095  CG  LEU A  63       0.304  10.098  -3.248  1.00  0.00           C  
ATOM   1096  CD1 LEU A  63      -0.483  10.456  -2.053  1.00  0.00           C  
ATOM   1097  CD2 LEU A  63      -0.282   8.868  -3.840  1.00  0.00           C  
ATOM   1098  H   LEU A  63       2.858  11.366  -4.129  1.00  0.00           H  
ATOM   1099  HA  LEU A  63       0.997  10.307  -6.031  1.00  0.00           H  
ATOM   1100 1HB  LEU A  63       0.523  12.174  -3.670  1.00  0.00           H  
ATOM   1101 2HB  LEU A  63      -0.773  11.397  -4.565  1.00  0.00           H  
ATOM   1102  HG  LEU A  63       1.323   9.902  -2.958  1.00  0.00           H  
ATOM   1103 1HD1 LEU A  63      -0.455   9.627  -1.366  1.00  0.00           H  
ATOM   1104 2HD1 LEU A  63      -0.107  11.320  -1.578  1.00  0.00           H  
ATOM   1105 3HD1 LEU A  63      -1.485  10.648  -2.358  1.00  0.00           H  
ATOM   1106 1HD2 LEU A  63      -0.241   8.066  -3.103  1.00  0.00           H  
ATOM   1107 2HD2 LEU A  63      -1.323   9.052  -4.112  1.00  0.00           H  
ATOM   1108 3HD2 LEU A  63       0.289   8.574  -4.711  1.00  0.00           H  
ATOM   1109  N   TYR A  64       1.350  13.602  -6.023  1.00  0.00           N  
ATOM   1110  CA  TYR A  64       1.086  14.797  -6.820  1.00  0.00           C  
ATOM   1111  C   TYR A  64       1.719  14.686  -8.186  1.00  0.00           C  
ATOM   1112  O   TYR A  64       1.107  15.084  -9.198  1.00  0.00           O  
ATOM   1113  CB  TYR A  64       1.662  16.066  -6.125  1.00  0.00           C  
ATOM   1114  CG  TYR A  64       1.458  17.401  -6.852  1.00  0.00           C  
ATOM   1115  CD1 TYR A  64       0.219  18.049  -6.817  1.00  0.00           C  
ATOM   1116  CD2 TYR A  64       2.522  17.982  -7.548  1.00  0.00           C  
ATOM   1117  CE1 TYR A  64       0.051  19.267  -7.468  1.00  0.00           C  
ATOM   1118  CE2 TYR A  64       2.351  19.200  -8.198  1.00  0.00           C  
ATOM   1119  CZ  TYR A  64       1.115  19.843  -8.158  1.00  0.00           C  
ATOM   1120  OH  TYR A  64       0.946  21.040  -8.793  1.00  0.00           O  
ATOM   1121  H   TYR A  64       1.960  13.665  -5.196  1.00  0.00           H  
ATOM   1122  HA  TYR A  64      -0.006  14.902  -6.958  1.00  0.00           H  
ATOM   1123 2HB  TYR A  64       2.751  15.939  -5.961  1.00  0.00           H  
ATOM   1124 3HB  TYR A  64       1.254  16.138  -5.096  1.00  0.00           H  
ATOM   1125 1HD  TYR A  64      -0.611  17.612  -6.280  1.00  0.00           H  
ATOM   1126 2HD  TYR A  64       3.487  17.495  -7.573  1.00  0.00           H  
ATOM   1127 1HE  TYR A  64      -0.903  19.773  -7.438  1.00  0.00           H  
ATOM   1128 2HE  TYR A  64       3.183  19.642  -8.727  1.00  0.00           H  
ATOM   1129  HH  TYR A  64       1.776  21.283  -9.209  1.00  0.00           H  
ATOM   1130  N   THR A  65       2.903  14.062  -8.273  1.00  0.00           N  
ATOM   1131  CA  THR A  65       3.588  13.850  -9.537  1.00  0.00           C  
ATOM   1132  C   THR A  65       2.750  12.949 -10.442  1.00  0.00           C  
ATOM   1133  O   THR A  65       2.553  13.251 -11.628  1.00  0.00           O  
ATOM   1134  CB  THR A  65       4.973  13.196  -9.298  1.00  0.00           C  
ATOM   1135  CG2 THR A  65       5.676  12.911 -10.635  1.00  0.00           C  
ATOM   1136  OG1 THR A  65       5.793  14.077  -8.494  1.00  0.00           O  
ATOM   1137  H   THR A  65       3.378  13.804  -7.407  1.00  0.00           H  
ATOM   1138  HA  THR A  65       3.715  14.815 -10.028  1.00  0.00           H  
ATOM   1139  HB  THR A  65       4.845  12.262  -8.768  1.00  0.00           H  
ATOM   1140  HG1 THR A  65       5.438  14.119  -7.572  1.00  0.00           H  
ATOM   1141 1HG2 THR A  65       6.646  12.454 -10.443  1.00  0.00           H  
ATOM   1142 2HG2 THR A  65       5.077  12.233 -11.240  1.00  0.00           H  
ATOM   1143 3HG2 THR A  65       5.818  13.847 -11.175  1.00  0.00           H  
ATOM   1144  N   VAL A  66       2.214  11.867  -9.868  1.00  0.00           N  
ATOM   1145  CA  VAL A  66       1.406  10.944 -10.638  1.00  0.00           C  
ATOM   1146  C   VAL A  66       0.108  11.613 -11.079  1.00  0.00           C  
ATOM   1147  O   VAL A  66      -0.307  11.439 -12.231  1.00  0.00           O  
ATOM   1148  CB  VAL A  66       1.121   9.646  -9.845  1.00  0.00           C  
ATOM   1149  CG1 VAL A  66       0.099   8.743 -10.604  1.00  0.00           C  
ATOM   1150  CG2 VAL A  66       2.438   8.851  -9.640  1.00  0.00           C  
ATOM   1151  H   VAL A  66       2.435  11.668  -8.889  1.00  0.00           H  
ATOM   1152  HA  VAL A  66       1.971  10.644 -11.521  1.00  0.00           H  
ATOM   1153  HB  VAL A  66       0.706   9.922  -8.883  1.00  0.00           H  
ATOM   1154 1HG1 VAL A  66      -0.091   7.846 -10.018  1.00  0.00           H  
ATOM   1155 2HG1 VAL A  66      -0.822   9.266 -10.763  1.00  0.00           H  
ATOM   1156 3HG1 VAL A  66       0.494   8.455 -11.555  1.00  0.00           H  
ATOM   1157 1HG2 VAL A  66       2.237   7.949  -9.067  1.00  0.00           H  
ATOM   1158 2HG2 VAL A  66       2.851   8.579 -10.607  1.00  0.00           H  
ATOM   1159 3HG2 VAL A  66       3.158   9.457  -9.106  1.00  0.00           H  
ATOM   1160  N   GLU A  67      -0.529  12.385 -10.187  1.00  0.00           N  
ATOM   1161  CA  GLU A  67      -1.767  13.060 -10.533  1.00  0.00           C  
ATOM   1162  C   GLU A  67      -1.558  14.037 -11.675  1.00  0.00           C  
ATOM   1163  O   GLU A  67      -2.386  14.091 -12.584  1.00  0.00           O  
ATOM   1164  CB  GLU A  67      -2.332  13.796  -9.316  1.00  0.00           C  
ATOM   1165  CG  GLU A  67      -3.666  14.485  -9.561  1.00  0.00           C  
ATOM   1166  CD  GLU A  67      -4.227  15.130  -8.325  1.00  0.00           C  
ATOM   1167  OE1 GLU A  67      -4.445  14.436  -7.361  1.00  0.00           O  
ATOM   1168  OE2 GLU A  67      -4.438  16.320  -8.343  1.00  0.00           O1-
ATOM   1169  H   GLU A  67      -0.166  12.470  -9.233  1.00  0.00           H  
ATOM   1170  HA  GLU A  67      -2.489  12.312 -10.862  1.00  0.00           H  
ATOM   1171 1HB  GLU A  67      -2.464  13.092  -8.494  1.00  0.00           H  
ATOM   1172 2HB  GLU A  67      -1.620  14.553  -8.986  1.00  0.00           H  
ATOM   1173 1HG  GLU A  67      -3.534  15.248 -10.327  1.00  0.00           H  
ATOM   1174 2HG  GLU A  67      -4.378  13.751  -9.937  1.00  0.00           H  
ATOM   1175  N   ASP A  68      -0.445  14.784 -11.668  1.00  0.00           N  
ATOM   1176  CA  ASP A  68      -0.216  15.761 -12.721  1.00  0.00           C  
ATOM   1177  C   ASP A  68      -0.068  15.069 -14.077  1.00  0.00           C  
ATOM   1178  O   ASP A  68      -0.609  15.542 -15.087  1.00  0.00           O  
ATOM   1179  CB  ASP A  68       1.040  16.581 -12.402  1.00  0.00           C  
ATOM   1180  CG  ASP A  68       1.224  17.815 -13.288  1.00  0.00           C  
ATOM   1181  OD1 ASP A  68       0.446  18.727 -13.193  1.00  0.00           O  
ATOM   1182  OD2 ASP A  68       2.126  17.820 -14.113  1.00  0.00           O1-
ATOM   1183  H   ASP A  68       0.201  14.735 -10.874  1.00  0.00           H  
ATOM   1184  HA  ASP A  68      -1.077  16.429 -12.766  1.00  0.00           H  
ATOM   1185 1HB  ASP A  68       1.001  16.897 -11.358  1.00  0.00           H  
ATOM   1186 2HB  ASP A  68       1.917  15.935 -12.504  1.00  0.00           H  
ATOM   1187  N   VAL A  69       0.593  13.912 -14.107  1.00  0.00           N  
ATOM   1188  CA  VAL A  69       0.736  13.226 -15.376  1.00  0.00           C  
ATOM   1189  C   VAL A  69      -0.625  12.714 -15.840  1.00  0.00           C  
ATOM   1190  O   VAL A  69      -0.935  12.808 -17.031  1.00  0.00           O  
ATOM   1191  CB  VAL A  69       1.748  12.087 -15.319  1.00  0.00           C  
ATOM   1192  CG1 VAL A  69       1.748  11.339 -16.665  1.00  0.00           C  
ATOM   1193  CG2 VAL A  69       3.127  12.642 -15.009  1.00  0.00           C  
ATOM   1194  H   VAL A  69       1.063  13.573 -13.255  1.00  0.00           H  
ATOM   1195  HA  VAL A  69       1.130  13.932 -16.108  1.00  0.00           H  
ATOM   1196  HB  VAL A  69       1.453  11.395 -14.539  1.00  0.00           H  
ATOM   1197 1HG1 VAL A  69       2.465  10.525 -16.632  1.00  0.00           H  
ATOM   1198 2HG1 VAL A  69       0.768  10.939 -16.867  1.00  0.00           H  
ATOM   1199 3HG1 VAL A  69       2.025  12.029 -17.461  1.00  0.00           H  
ATOM   1200 1HG2 VAL A  69       3.848  11.827 -14.958  1.00  0.00           H  
ATOM   1201 2HG2 VAL A  69       3.420  13.342 -15.790  1.00  0.00           H  
ATOM   1202 3HG2 VAL A  69       3.108  13.161 -14.056  1.00  0.00           H  
ATOM   1203  N   LEU A  70      -1.432  12.158 -14.925  1.00  0.00           N  
ATOM   1204  CA  LEU A  70      -2.745  11.666 -15.314  1.00  0.00           C  
ATOM   1205  C   LEU A  70      -3.607  12.799 -15.855  1.00  0.00           C  
ATOM   1206  O   LEU A  70      -4.289  12.633 -16.870  1.00  0.00           O  
ATOM   1207  CB  LEU A  70      -3.469  11.051 -14.117  1.00  0.00           C  
ATOM   1208  CG  LEU A  70      -2.927   9.752 -13.546  1.00  0.00           C  
ATOM   1209  CD1 LEU A  70      -3.652   9.492 -12.254  1.00  0.00           C  
ATOM   1210  CD2 LEU A  70      -3.145   8.597 -14.528  1.00  0.00           C  
ATOM   1211  H   LEU A  70      -1.110  12.061 -13.954  1.00  0.00           H  
ATOM   1212  HA  LEU A  70      -2.617  10.921 -16.098  1.00  0.00           H  
ATOM   1213 1HB  LEU A  70      -3.444  11.783 -13.310  1.00  0.00           H  
ATOM   1214 2HB  LEU A  70      -4.510  10.889 -14.388  1.00  0.00           H  
ATOM   1215  HG  LEU A  70      -1.870   9.854 -13.336  1.00  0.00           H  
ATOM   1216 1HD1 LEU A  70      -3.289   8.590 -11.799  1.00  0.00           H  
ATOM   1217 2HD1 LEU A  70      -3.483  10.322 -11.586  1.00  0.00           H  
ATOM   1218 3HD1 LEU A  70      -4.713   9.398 -12.450  1.00  0.00           H  
ATOM   1219 1HD2 LEU A  70      -2.771   7.703 -14.098  1.00  0.00           H  
ATOM   1220 2HD2 LEU A  70      -4.211   8.482 -14.729  1.00  0.00           H  
ATOM   1221 3HD2 LEU A  70      -2.621   8.781 -15.454  1.00  0.00           H  
ATOM   1222  N   ARG A  71      -3.537  13.990 -15.248  1.00  0.00           N  
ATOM   1223  CA  ARG A  71      -4.341  15.099 -15.751  1.00  0.00           C  
ATOM   1224  C   ARG A  71      -3.968  15.444 -17.191  1.00  0.00           C  
ATOM   1225  O   ARG A  71      -4.844  15.793 -17.986  1.00  0.00           O  
ATOM   1226  CB  ARG A  71      -4.162  16.330 -14.874  1.00  0.00           C  
ATOM   1227  CG  ARG A  71      -4.794  16.230 -13.495  1.00  0.00           C  
ATOM   1228  CD  ARG A  71      -4.601  17.477 -12.711  1.00  0.00           C  
ATOM   1229  NE  ARG A  71      -5.126  17.355 -11.361  1.00  0.00           N  
ATOM   1230  CZ  ARG A  71      -6.415  17.549 -11.020  1.00  0.00           C  
ATOM   1231  NH1 ARG A  71      -7.296  17.873 -11.941  1.00  0.00           N1+
ATOM   1232  NH2 ARG A  71      -6.794  17.414  -9.761  1.00  0.00           N  
ATOM   1233  H   ARG A  71      -2.988  14.098 -14.389  1.00  0.00           H  
ATOM   1234  HA  ARG A  71      -5.390  14.802 -15.733  1.00  0.00           H  
ATOM   1235 1HB  ARG A  71      -3.099  16.526 -14.737  1.00  0.00           H  
ATOM   1236 2HB  ARG A  71      -4.593  17.198 -15.373  1.00  0.00           H  
ATOM   1237 1HG  ARG A  71      -5.864  16.051 -13.597  1.00  0.00           H  
ATOM   1238 2HG  ARG A  71      -4.339  15.405 -12.945  1.00  0.00           H  
ATOM   1239 1HD  ARG A  71      -3.537  17.704 -12.644  1.00  0.00           H  
ATOM   1240 2HD  ARG A  71      -5.117  18.300 -13.204  1.00  0.00           H  
ATOM   1241  HE  ARG A  71      -4.478  17.107 -10.625  1.00  0.00           H  
ATOM   1242 1HH1 ARG A  71      -7.007  17.976 -12.903  1.00  0.00           H  
ATOM   1243 2HH1 ARG A  71      -8.262  18.018 -11.686  1.00  0.00           H  
ATOM   1244 1HH2 ARG A  71      -6.116  17.165  -9.054  1.00  0.00           H  
ATOM   1245 2HH2 ARG A  71      -7.759  17.559  -9.507  1.00  0.00           H  
ATOM   1246  N   LYS A  72      -2.675  15.344 -17.532  1.00  0.00           N  
ATOM   1247  CA  LYS A  72      -2.218  15.603 -18.898  1.00  0.00           C  
ATOM   1248  C   LYS A  72      -2.639  14.485 -19.875  1.00  0.00           C  
ATOM   1249  O   LYS A  72      -2.991  14.766 -21.023  1.00  0.00           O  
ATOM   1250  CB  LYS A  72      -0.700  15.796 -18.929  1.00  0.00           C  
ATOM   1251  CG  LYS A  72      -0.226  17.089 -18.273  1.00  0.00           C  
ATOM   1252  CD  LYS A  72       1.296  17.265 -18.379  1.00  0.00           C  
ATOM   1253  CE  LYS A  72       1.749  18.608 -17.793  1.00  0.00           C  
ATOM   1254  NZ  LYS A  72       1.596  18.652 -16.309  1.00  0.00           N1+
ATOM   1255  H   LYS A  72      -1.994  15.117 -16.797  1.00  0.00           H  
ATOM   1256  HA  LYS A  72      -2.681  16.526 -19.249  1.00  0.00           H  
ATOM   1257 1HB  LYS A  72      -0.223  14.964 -18.410  1.00  0.00           H  
ATOM   1258 2HB  LYS A  72      -0.351  15.786 -19.961  1.00  0.00           H  
ATOM   1259 1HG  LYS A  72      -0.718  17.934 -18.755  1.00  0.00           H  
ATOM   1260 2HG  LYS A  72      -0.516  17.072 -17.225  1.00  0.00           H  
ATOM   1261 1HD  LYS A  72       1.789  16.459 -17.829  1.00  0.00           H  
ATOM   1262 2HD  LYS A  72       1.602  17.213 -19.423  1.00  0.00           H  
ATOM   1263 1HE  LYS A  72       2.796  18.771 -18.043  1.00  0.00           H  
ATOM   1264 2HE  LYS A  72       1.153  19.407 -18.230  1.00  0.00           H  
ATOM   1265 1HZ  LYS A  72       1.901  19.530 -15.934  1.00  0.00           H  
ATOM   1266 2HZ  LYS A  72       0.629  18.516 -16.040  1.00  0.00           H  
ATOM   1267 3HZ  LYS A  72       2.173  17.911 -15.867  1.00  0.00           H  
ATOM   1268  N   LEU A  73      -2.595  13.221 -19.414  1.00  0.00           N  
ATOM   1269  CA  LEU A  73      -3.000  12.059 -20.221  1.00  0.00           C  
ATOM   1270  C   LEU A  73      -4.513  11.974 -20.482  1.00  0.00           C  
ATOM   1271  O   LEU A  73      -4.928  11.489 -21.540  1.00  0.00           O  
ATOM   1272  CB  LEU A  73      -2.603  10.748 -19.517  1.00  0.00           C  
ATOM   1273  CG  LEU A  73      -1.108  10.397 -19.395  1.00  0.00           C  
ATOM   1274  CD1 LEU A  73      -0.982   9.212 -18.465  1.00  0.00           C  
ATOM   1275  CD2 LEU A  73      -0.527  10.031 -20.760  1.00  0.00           C  
ATOM   1276  H   LEU A  73      -2.211  13.071 -18.475  1.00  0.00           H  
ATOM   1277  HA  LEU A  73      -2.520  12.131 -21.196  1.00  0.00           H  
ATOM   1278 1HB  LEU A  73      -3.016  10.775 -18.512  1.00  0.00           H  
ATOM   1279 2HB  LEU A  73      -3.079   9.934 -20.050  1.00  0.00           H  
ATOM   1280  HG  LEU A  73      -0.562  11.240 -18.981  1.00  0.00           H  
ATOM   1281 1HD1 LEU A  73       0.068   8.939 -18.362  1.00  0.00           H  
ATOM   1282 2HD1 LEU A  73      -1.387   9.461 -17.493  1.00  0.00           H  
ATOM   1283 3HD1 LEU A  73      -1.529   8.397 -18.885  1.00  0.00           H  
ATOM   1284 1HD2 LEU A  73       0.526   9.769 -20.645  1.00  0.00           H  
ATOM   1285 2HD2 LEU A  73      -1.069   9.177 -21.174  1.00  0.00           H  
ATOM   1286 3HD2 LEU A  73      -0.610  10.874 -21.439  1.00  0.00           H  
ATOM   1287  N   LYS A  74      -5.310  12.399 -19.499  1.00  0.00           N  
ATOM   1288  CA  LYS A  74      -6.771  12.349 -19.527  1.00  0.00           C  
ATOM   1289  C   LYS A  74      -7.403  13.148 -20.676  1.00  0.00           C  
ATOM   1290  O   LYS A  74      -7.088  14.321 -20.880  1.00  0.00           O  
ATOM   1291  CB  LYS A  74      -7.326  12.848 -18.192  1.00  0.00           C  
ATOM   1292  CG  LYS A  74      -8.834  12.700 -18.042  1.00  0.00           C  
ATOM   1293  CD  LYS A  74      -9.304  13.180 -16.678  1.00  0.00           C  
ATOM   1294  CE  LYS A  74      -8.826  12.254 -15.569  1.00  0.00           C  
ATOM   1295  NZ  LYS A  74      -9.492  10.925 -15.629  1.00  0.00           N1+
ATOM   1296  OXT LYS A  74      -8.216  12.630 -21.390  1.00  0.00           O1-
ATOM   1297  H   LYS A  74      -4.867  12.745 -18.649  1.00  0.00           H  
ATOM   1298  HA  LYS A  74      -7.079  11.313 -19.673  1.00  0.00           H  
ATOM   1299 1HB  LYS A  74      -6.853  12.303 -17.375  1.00  0.00           H  
ATOM   1300 2HB  LYS A  74      -7.079  13.903 -18.067  1.00  0.00           H  
ATOM   1301 1HG  LYS A  74      -9.336  13.282 -18.816  1.00  0.00           H  
ATOM   1302 2HG  LYS A  74      -9.110  11.653 -18.164  1.00  0.00           H  
ATOM   1303 1HD  LYS A  74      -8.919  14.184 -16.493  1.00  0.00           H  
ATOM   1304 2HD  LYS A  74     -10.393  13.219 -16.661  1.00  0.00           H  
ATOM   1305 1HE  LYS A  74      -7.750  12.112 -15.653  1.00  0.00           H  
ATOM   1306 2HE  LYS A  74      -9.036  12.708 -14.600  1.00  0.00           H  
ATOM   1307 1HZ  LYS A  74      -9.149  10.342 -14.879  1.00  0.00           H  
ATOM   1308 2HZ  LYS A  74     -10.491  11.043 -15.533  1.00  0.00           H  
ATOM   1309 3HZ  LYS A  74      -9.289  10.486 -16.515  1.00  0.00           H  
ATOM   1310  N   ASP B  75      -6.823  -0.251 -25.020  1.00  0.00           N  
ATOM   1311  CA  ASP B  75      -6.605  -0.704 -23.652  1.00  0.00           C  
ATOM   1312  C   ASP B  75      -5.663   0.215 -22.876  1.00  0.00           C  
ATOM   1313  O   ASP B  75      -5.554   0.114 -21.650  1.00  0.00           O  
ATOM   1314  CB  ASP B  75      -6.043  -2.128 -23.653  1.00  0.00           C  
ATOM   1315  CG  ASP B  75      -4.685  -2.228 -24.335  1.00  0.00           C  
ATOM   1316  OD1 ASP B  75      -4.426  -1.445 -25.218  1.00  0.00           O  
ATOM   1317  OD2 ASP B  75      -3.920  -3.087 -23.967  1.00  0.00           O1-
ATOM   1318 1H   ASP B  75      -6.520  -0.959 -25.658  1.00  0.00           H  
ATOM   1319 2H   ASP B  75      -7.796  -0.070 -25.161  1.00  0.00           H  
ATOM   1320 3H   ASP B  75      -6.302   0.587 -25.181  1.00  0.00           H  
ATOM   1321  HA  ASP B  75      -7.573  -0.769 -23.134  1.00  0.00           H  
ATOM   1322 1HB  ASP B  75      -5.944  -2.481 -22.626  1.00  0.00           H  
ATOM   1323 2HB  ASP B  75      -6.739  -2.794 -24.163  1.00  0.00           H  
ATOM   1324  N   GLU B  76      -5.007   1.148 -23.553  1.00  0.00           N  
ATOM   1325  CA  GLU B  76      -4.115   2.072 -22.858  1.00  0.00           C  
ATOM   1326  C   GLU B  76      -4.896   2.870 -21.816  1.00  0.00           C  
ATOM   1327  O   GLU B  76      -4.379   3.150 -20.731  1.00  0.00           O  
ATOM   1328  CB  GLU B  76      -3.439   3.020 -23.850  1.00  0.00           C  
ATOM   1329  CG  GLU B  76      -2.481   2.339 -24.818  1.00  0.00           C  
ATOM   1330  CD  GLU B  76      -3.180   1.739 -26.007  1.00  0.00           C  
ATOM   1331  OE1 GLU B  76      -4.382   1.829 -26.073  1.00  0.00           O  
ATOM   1332  OE2 GLU B  76      -2.510   1.190 -26.849  1.00  0.00           O1-
ATOM   1333  H   GLU B  76      -5.117   1.240 -24.566  1.00  0.00           H  
ATOM   1334  HA  GLU B  76      -3.343   1.492 -22.351  1.00  0.00           H  
ATOM   1335 1HB  GLU B  76      -4.199   3.535 -24.438  1.00  0.00           H  
ATOM   1336 2HB  GLU B  76      -2.878   3.779 -23.304  1.00  0.00           H  
ATOM   1337 1HG  GLU B  76      -1.755   3.071 -25.170  1.00  0.00           H  
ATOM   1338 2HG  GLU B  76      -1.940   1.557 -24.288  1.00  0.00           H  
ATOM   1339  N   GLU B  77      -6.171   3.141 -22.113  1.00  0.00           N  
ATOM   1340  CA  GLU B  77      -7.074   3.879 -21.250  1.00  0.00           C  
ATOM   1341  C   GLU B  77      -7.420   3.094 -19.980  1.00  0.00           C  
ATOM   1342  O   GLU B  77      -7.893   3.668 -18.991  1.00  0.00           O  
ATOM   1343  CB  GLU B  77      -8.357   4.209 -22.037  1.00  0.00           C  
ATOM   1344  CG  GLU B  77      -9.273   2.982 -22.380  1.00  0.00           C  
ATOM   1345  CD  GLU B  77      -8.856   2.168 -23.619  1.00  0.00           C  
ATOM   1346  OE1 GLU B  77      -7.765   2.380 -24.141  1.00  0.00           O  
ATOM   1347  OE2 GLU B  77      -9.627   1.322 -24.025  1.00  0.00           O1-
ATOM   1348  H   GLU B  77      -6.525   2.881 -23.039  1.00  0.00           H  
ATOM   1349  HA  GLU B  77      -6.582   4.802 -20.943  1.00  0.00           H  
ATOM   1350 1HB  GLU B  77      -8.958   4.915 -21.466  1.00  0.00           H  
ATOM   1351 2HB  GLU B  77      -8.087   4.696 -22.974  1.00  0.00           H  
ATOM   1352 1HG  GLU B  77      -9.343   2.321 -21.531  1.00  0.00           H  
ATOM   1353 2HG  GLU B  77     -10.275   3.368 -22.560  1.00  0.00           H  
ATOM   1354  N   LEU B  78      -7.178   1.779 -19.991  1.00  0.00           N  
ATOM   1355  CA  LEU B  78      -7.483   0.937 -18.857  1.00  0.00           C  
ATOM   1356  C   LEU B  78      -6.288   0.992 -17.929  1.00  0.00           C  
ATOM   1357  O   LEU B  78      -6.455   0.961 -16.711  1.00  0.00           O  
ATOM   1358  CB  LEU B  78      -7.789  -0.494 -19.326  1.00  0.00           C  
ATOM   1359  CG  LEU B  78      -9.034  -0.641 -20.287  1.00  0.00           C  
ATOM   1360  CD1 LEU B  78      -9.121  -2.054 -20.780  1.00  0.00           C  
ATOM   1361  CD2 LEU B  78     -10.334  -0.270 -19.568  1.00  0.00           C  
ATOM   1362  H   LEU B  78      -6.747   1.346 -20.804  1.00  0.00           H  
ATOM   1363  HA  LEU B  78      -8.375   1.327 -18.367  1.00  0.00           H  
ATOM   1364 1HB  LEU B  78      -6.916  -0.886 -19.840  1.00  0.00           H  
ATOM   1365 2HB  LEU B  78      -7.966  -1.113 -18.457  1.00  0.00           H  
ATOM   1366  HG  LEU B  78      -8.898   0.010 -21.147  1.00  0.00           H  
ATOM   1367 1HD1 LEU B  78      -9.969  -2.152 -21.458  1.00  0.00           H  
ATOM   1368 2HD1 LEU B  78      -8.209  -2.307 -21.310  1.00  0.00           H  
ATOM   1369 3HD1 LEU B  78      -9.258  -2.724 -19.936  1.00  0.00           H  
ATOM   1370 1HD2 LEU B  78     -11.171  -0.384 -20.260  1.00  0.00           H  
ATOM   1371 2HD2 LEU B  78     -10.491  -0.929 -18.725  1.00  0.00           H  
ATOM   1372 3HD2 LEU B  78     -10.303   0.758 -19.224  1.00  0.00           H  
ATOM   1373  N   ILE B  79      -5.090   1.179 -18.504  1.00  0.00           N  
ATOM   1374  CA  ILE B  79      -3.879   1.300 -17.699  1.00  0.00           C  
ATOM   1375  C   ILE B  79      -3.995   2.652 -16.991  1.00  0.00           C  
ATOM   1376  O   ILE B  79      -3.715   2.757 -15.796  1.00  0.00           O  
ATOM   1377  CB  ILE B  79      -2.574   1.270 -18.536  1.00  0.00           C  
ATOM   1378  CG1 ILE B  79      -2.414  -0.057 -19.349  1.00  0.00           C  
ATOM   1379  CG2 ILE B  79      -1.354   1.474 -17.597  1.00  0.00           C  
ATOM   1380  CD1 ILE B  79      -2.377  -1.316 -18.566  1.00  0.00           C  
ATOM   1381  H   ILE B  79      -5.046   1.181 -19.528  1.00  0.00           H  
ATOM   1382  HA  ILE B  79      -3.851   0.473 -16.990  1.00  0.00           H  
ATOM   1383  HB  ILE B  79      -2.609   2.054 -19.252  1.00  0.00           H  
ATOM   1384 1HG1 ILE B  79      -3.252  -0.122 -20.047  1.00  0.00           H  
ATOM   1385 2HG1 ILE B  79      -1.491   0.004 -19.927  1.00  0.00           H  
ATOM   1386 1HG2 ILE B  79      -0.440   1.469 -18.183  1.00  0.00           H  
ATOM   1387 2HG2 ILE B  79      -1.435   2.423 -17.075  1.00  0.00           H  
ATOM   1388 3HG2 ILE B  79      -1.310   0.681 -16.865  1.00  0.00           H  
ATOM   1389 1HD1 ILE B  79      -2.276  -2.160 -19.249  1.00  0.00           H  
ATOM   1390 2HD1 ILE B  79      -1.535  -1.318 -17.884  1.00  0.00           H  
ATOM   1391 3HD1 ILE B  79      -3.305  -1.403 -18.019  1.00  0.00           H  
ATOM   1392  N   ILE B  80      -4.455   3.679 -17.724  1.00  0.00           N  
ATOM   1393  CA  ILE B  80      -4.640   5.012 -17.154  1.00  0.00           C  
ATOM   1394  C   ILE B  80      -5.680   4.958 -16.033  1.00  0.00           C  
ATOM   1395  O   ILE B  80      -5.462   5.542 -14.966  1.00  0.00           O  
ATOM   1396  CB  ILE B  80      -5.051   6.051 -18.227  1.00  0.00           C  
ATOM   1397  CG1 ILE B  80      -3.871   6.263 -19.186  1.00  0.00           C  
ATOM   1398  CG2 ILE B  80      -5.447   7.388 -17.563  1.00  0.00           C  
ATOM   1399  CD1 ILE B  80      -4.159   7.019 -20.469  1.00  0.00           C  
ATOM   1400  H   ILE B  80      -4.638   3.511 -18.720  1.00  0.00           H  
ATOM   1401  HA  ILE B  80      -3.689   5.346 -16.741  1.00  0.00           H  
ATOM   1402  HB  ILE B  80      -5.891   5.669 -18.799  1.00  0.00           H  
ATOM   1403 1HG1 ILE B  80      -3.112   6.797 -18.647  1.00  0.00           H  
ATOM   1404 2HG1 ILE B  80      -3.484   5.292 -19.463  1.00  0.00           H  
ATOM   1405 1HG2 ILE B  80      -5.735   8.114 -18.316  1.00  0.00           H  
ATOM   1406 2HG2 ILE B  80      -6.290   7.244 -16.888  1.00  0.00           H  
ATOM   1407 3HG2 ILE B  80      -4.602   7.774 -17.002  1.00  0.00           H  
ATOM   1408 1HD1 ILE B  80      -3.237   7.094 -21.051  1.00  0.00           H  
ATOM   1409 2HD1 ILE B  80      -4.902   6.481 -21.049  1.00  0.00           H  
ATOM   1410 3HD1 ILE B  80      -4.523   8.016 -20.259  1.00  0.00           H  
ATOM   1411  N   TYR B  81      -6.797   4.252 -16.265  1.00  0.00           N  
ATOM   1412  CA  TYR B  81      -7.824   4.125 -15.236  1.00  0.00           C  
ATOM   1413  C   TYR B  81      -7.285   3.413 -14.019  1.00  0.00           C  
ATOM   1414  O   TYR B  81      -7.534   3.867 -12.885  1.00  0.00           O  
ATOM   1415  CB  TYR B  81      -9.044   3.315 -15.765  1.00  0.00           C  
ATOM   1416  CG  TYR B  81      -9.893   3.982 -16.854  1.00  0.00           C  
ATOM   1417  CD1 TYR B  81      -9.779   5.353 -17.107  1.00  0.00           C  
ATOM   1418  CD2 TYR B  81     -10.784   3.213 -17.608  1.00  0.00           C  
ATOM   1419  CE1 TYR B  81     -10.545   5.944 -18.108  1.00  0.00           C  
ATOM   1420  CE2 TYR B  81     -11.549   3.806 -18.608  1.00  0.00           C  
ATOM   1421  CZ  TYR B  81     -11.429   5.172 -18.857  1.00  0.00           C  
ATOM   1422  OH  TYR B  81     -12.176   5.756 -19.840  1.00  0.00           O  
ATOM   1423  H   TYR B  81      -6.929   3.800 -17.167  1.00  0.00           H  
ATOM   1424  HA  TYR B  81      -8.146   5.136 -14.923  1.00  0.00           H  
ATOM   1425 2HB  TYR B  81      -9.719   3.065 -14.922  1.00  0.00           H  
ATOM   1426 3HB  TYR B  81      -8.699   2.322 -16.121  1.00  0.00           H  
ATOM   1427 1HD  TYR B  81      -9.091   5.959 -16.534  1.00  0.00           H  
ATOM   1428 2HD  TYR B  81     -10.875   2.151 -17.427  1.00  0.00           H  
ATOM   1429 1HE  TYR B  81     -10.453   7.001 -18.309  1.00  0.00           H  
ATOM   1430 2HE  TYR B  81     -12.229   3.200 -19.188  1.00  0.00           H  
ATOM   1431  HH  TYR B  81     -12.721   5.080 -20.249  1.00  0.00           H  
ATOM   1432  N   ILE B  82      -6.483   2.350 -14.177  1.00  0.00           N  
ATOM   1433  CA  ILE B  82      -5.894   1.701 -13.019  1.00  0.00           C  
ATOM   1434  C   ILE B  82      -4.953   2.603 -12.268  1.00  0.00           C  
ATOM   1435  O   ILE B  82      -4.981   2.598 -11.039  1.00  0.00           O  
ATOM   1436  CB  ILE B  82      -5.144   0.400 -13.361  1.00  0.00           C  
ATOM   1437  CG1 ILE B  82      -6.119  -0.736 -13.825  1.00  0.00           C  
ATOM   1438  CG2 ILE B  82      -4.259  -0.013 -12.179  1.00  0.00           C  
ATOM   1439  CD1 ILE B  82      -7.145  -1.197 -12.822  1.00  0.00           C  
ATOM   1440  H   ILE B  82      -6.328   1.975 -15.117  1.00  0.00           H  
ATOM   1441  HA  ILE B  82      -6.694   1.422 -12.335  1.00  0.00           H  
ATOM   1442  HB  ILE B  82      -4.498   0.585 -14.227  1.00  0.00           H  
ATOM   1443 1HG1 ILE B  82      -6.643  -0.404 -14.703  1.00  0.00           H  
ATOM   1444 2HG1 ILE B  82      -5.529  -1.601 -14.084  1.00  0.00           H  
ATOM   1445 1HG2 ILE B  82      -3.715  -0.912 -12.409  1.00  0.00           H  
ATOM   1446 2HG2 ILE B  82      -3.540   0.754 -11.948  1.00  0.00           H  
ATOM   1447 3HG2 ILE B  82      -4.879  -0.170 -11.322  1.00  0.00           H  
ATOM   1448 1HD1 ILE B  82      -7.699  -1.979 -13.256  1.00  0.00           H  
ATOM   1449 2HD1 ILE B  82      -6.675  -1.573 -11.944  1.00  0.00           H  
ATOM   1450 3HD1 ILE B  82      -7.814  -0.395 -12.555  1.00  0.00           H  
ATOM   1451  N   ILE B  83      -4.122   3.377 -12.960  1.00  0.00           N  
ATOM   1452  CA  ILE B  83      -3.213   4.233 -12.225  1.00  0.00           C  
ATOM   1453  C   ILE B  83      -4.023   5.212 -11.402  1.00  0.00           C  
ATOM   1454  O   ILE B  83      -3.688   5.436 -10.239  1.00  0.00           O  
ATOM   1455  CB  ILE B  83      -2.263   4.999 -13.146  1.00  0.00           C  
ATOM   1456  CG1 ILE B  83      -1.308   4.027 -13.802  1.00  0.00           C  
ATOM   1457  CG2 ILE B  83      -1.460   6.036 -12.289  1.00  0.00           C  
ATOM   1458  CD1 ILE B  83      -0.545   4.585 -14.952  1.00  0.00           C  
ATOM   1459  H   ILE B  83      -4.093   3.317 -13.984  1.00  0.00           H  
ATOM   1460  HA  ILE B  83      -2.609   3.611 -11.566  1.00  0.00           H  
ATOM   1461  HB  ILE B  83      -2.839   5.483 -13.929  1.00  0.00           H  
ATOM   1462 1HG1 ILE B  83      -0.597   3.710 -13.060  1.00  0.00           H  
ATOM   1463 2HG1 ILE B  83      -1.868   3.163 -14.149  1.00  0.00           H  
ATOM   1464 1HG2 ILE B  83      -0.795   6.593 -12.911  1.00  0.00           H  
ATOM   1465 2HG2 ILE B  83      -2.126   6.727 -11.815  1.00  0.00           H  
ATOM   1466 3HG2 ILE B  83      -0.891   5.513 -11.520  1.00  0.00           H  
ATOM   1467 1HD1 ILE B  83       0.110   3.844 -15.365  1.00  0.00           H  
ATOM   1468 2HD1 ILE B  83      -1.248   4.908 -15.715  1.00  0.00           H  
ATOM   1469 3HD1 ILE B  83       0.033   5.398 -14.623  1.00  0.00           H  
ATOM   1470  N   GLU B  84      -5.067   5.811 -11.985  1.00  0.00           N  
ATOM   1471  CA  GLU B  84      -5.901   6.744 -11.245  1.00  0.00           C  
ATOM   1472  C   GLU B  84      -6.519   6.093 -10.006  1.00  0.00           C  
ATOM   1473  O   GLU B  84      -6.499   6.684  -8.919  1.00  0.00           O  
ATOM   1474  CB  GLU B  84      -7.006   7.293 -12.150  1.00  0.00           C  
ATOM   1475  CG  GLU B  84      -7.913   8.318 -11.485  1.00  0.00           C  
ATOM   1476  CD  GLU B  84      -8.963   8.861 -12.414  1.00  0.00           C  
ATOM   1477  OE1 GLU B  84      -8.605   9.420 -13.423  1.00  0.00           O  
ATOM   1478  OE2 GLU B  84     -10.125   8.717 -12.114  1.00  0.00           O1-
ATOM   1479  H   GLU B  84      -5.275   5.615 -12.972  1.00  0.00           H  
ATOM   1480  HA  GLU B  84      -5.280   7.577 -10.916  1.00  0.00           H  
ATOM   1481 1HB  GLU B  84      -6.559   7.761 -13.027  1.00  0.00           H  
ATOM   1482 2HB  GLU B  84      -7.631   6.471 -12.501  1.00  0.00           H  
ATOM   1483 1HG  GLU B  84      -8.405   7.852 -10.631  1.00  0.00           H  
ATOM   1484 2HG  GLU B  84      -7.303   9.140 -11.113  1.00  0.00           H  
ATOM   1485  N   LEU B  85      -7.068   4.882 -10.156  1.00  0.00           N  
ATOM   1486  CA  LEU B  85      -7.682   4.190  -9.031  1.00  0.00           C  
ATOM   1487  C   LEU B  85      -6.649   3.806  -7.957  1.00  0.00           C  
ATOM   1488  O   LEU B  85      -6.917   3.962  -6.759  1.00  0.00           O  
ATOM   1489  CB  LEU B  85      -8.393   2.932  -9.547  1.00  0.00           C  
ATOM   1490  CG  LEU B  85      -9.678   3.108 -10.424  1.00  0.00           C  
ATOM   1491  CD1 LEU B  85     -10.059   1.738 -11.027  1.00  0.00           C  
ATOM   1492  CD2 LEU B  85     -10.830   3.634  -9.576  1.00  0.00           C  
ATOM   1493  H   LEU B  85      -7.085   4.448 -11.085  1.00  0.00           H  
ATOM   1494  HA  LEU B  85      -8.409   4.858  -8.569  1.00  0.00           H  
ATOM   1495 1HB  LEU B  85      -7.676   2.415 -10.177  1.00  0.00           H  
ATOM   1496 2HB  LEU B  85      -8.642   2.295  -8.701  1.00  0.00           H  
ATOM   1497  HG  LEU B  85      -9.477   3.804 -11.237  1.00  0.00           H  
ATOM   1498 1HD1 LEU B  85     -10.950   1.843 -11.646  1.00  0.00           H  
ATOM   1499 2HD1 LEU B  85      -9.241   1.372 -11.640  1.00  0.00           H  
ATOM   1500 3HD1 LEU B  85     -10.260   1.029 -10.227  1.00  0.00           H  
ATOM   1501 1HD2 LEU B  85     -11.717   3.737 -10.201  1.00  0.00           H  
ATOM   1502 2HD2 LEU B  85     -11.038   2.933  -8.766  1.00  0.00           H  
ATOM   1503 3HD2 LEU B  85     -10.579   4.605  -9.155  1.00  0.00           H  
ATOM   1504  N   LEU B  86      -5.451   3.360  -8.374  1.00  0.00           N  
ATOM   1505  CA  LEU B  86      -4.394   3.025  -7.422  1.00  0.00           C  
ATOM   1506  C   LEU B  86      -3.899   4.275  -6.738  1.00  0.00           C  
ATOM   1507  O   LEU B  86      -3.523   4.235  -5.566  1.00  0.00           O  
ATOM   1508  CB  LEU B  86      -3.189   2.334  -8.085  1.00  0.00           C  
ATOM   1509  CG  LEU B  86      -3.352   0.894  -8.592  1.00  0.00           C  
ATOM   1510  CD1 LEU B  86      -2.120   0.512  -9.398  1.00  0.00           C  
ATOM   1511  CD2 LEU B  86      -3.471  -0.044  -7.408  1.00  0.00           C  
ATOM   1512  H   LEU B  86      -5.283   3.227  -9.371  1.00  0.00           H  
ATOM   1513  HA  LEU B  86      -4.804   2.346  -6.675  1.00  0.00           H  
ATOM   1514 1HB  LEU B  86      -2.887   2.946  -8.939  1.00  0.00           H  
ATOM   1515 2HB  LEU B  86      -2.373   2.327  -7.368  1.00  0.00           H  
ATOM   1516  HG  LEU B  86      -4.231   0.822  -9.223  1.00  0.00           H  
ATOM   1517 1HD1 LEU B  86      -2.219  -0.515  -9.760  1.00  0.00           H  
ATOM   1518 2HD1 LEU B  86      -2.012   1.188 -10.244  1.00  0.00           H  
ATOM   1519 3HD1 LEU B  86      -1.239   0.588  -8.764  1.00  0.00           H  
ATOM   1520 1HD2 LEU B  86      -3.568  -1.062  -7.747  1.00  0.00           H  
ATOM   1521 2HD2 LEU B  86      -2.573   0.046  -6.794  1.00  0.00           H  
ATOM   1522 3HD2 LEU B  86      -4.332   0.210  -6.815  1.00  0.00           H  
ATOM   1523  N   LEU B  87      -3.863   5.390  -7.466  1.00  0.00           N  
ATOM   1524  CA  LEU B  87      -3.396   6.633  -6.904  1.00  0.00           C  
ATOM   1525  C   LEU B  87      -4.318   7.080  -5.788  1.00  0.00           C  
ATOM   1526  O   LEU B  87      -3.843   7.430  -4.702  1.00  0.00           O  
ATOM   1527  CB  LEU B  87      -3.374   7.722  -7.982  1.00  0.00           C  
ATOM   1528  CG  LEU B  87      -2.929   9.112  -7.548  1.00  0.00           C  
ATOM   1529  CD1 LEU B  87      -1.518   9.060  -7.104  1.00  0.00           C  
ATOM   1530  CD2 LEU B  87      -3.099  10.068  -8.676  1.00  0.00           C  
ATOM   1531  H   LEU B  87      -4.116   5.359  -8.455  1.00  0.00           H  
ATOM   1532  HA  LEU B  87      -2.398   6.475  -6.497  1.00  0.00           H  
ATOM   1533 1HB  LEU B  87      -2.714   7.390  -8.783  1.00  0.00           H  
ATOM   1534 2HB  LEU B  87      -4.368   7.816  -8.392  1.00  0.00           H  
ATOM   1535  HG  LEU B  87      -3.535   9.449  -6.706  1.00  0.00           H  
ATOM   1536 1HD1 LEU B  87      -1.218  10.054  -6.797  1.00  0.00           H  
ATOM   1537 2HD1 LEU B  87      -1.416   8.387  -6.289  1.00  0.00           H  
ATOM   1538 3HD1 LEU B  87      -0.905   8.725  -7.912  1.00  0.00           H  
ATOM   1539 1HD2 LEU B  87      -2.780  11.036  -8.346  1.00  0.00           H  
ATOM   1540 2HD2 LEU B  87      -2.504   9.759  -9.501  1.00  0.00           H  
ATOM   1541 3HD2 LEU B  87      -4.145  10.102  -8.973  1.00  0.00           H  
ATOM   1542  N   LYS B  88      -5.639   7.052  -6.036  1.00  0.00           N  
ATOM   1543  CA  LYS B  88      -6.587   7.458  -5.009  1.00  0.00           C  
ATOM   1544  C   LYS B  88      -6.479   6.529  -3.816  1.00  0.00           C  
ATOM   1545  O   LYS B  88      -6.494   6.978  -2.668  1.00  0.00           O  
ATOM   1546  CB  LYS B  88      -8.016   7.462  -5.554  1.00  0.00           C  
ATOM   1547  CG  LYS B  88      -8.305   8.574  -6.554  1.00  0.00           C  
ATOM   1548  CD  LYS B  88      -9.735   8.499  -7.066  1.00  0.00           C  
ATOM   1549  CE  LYS B  88     -10.022   9.602  -8.074  1.00  0.00           C  
ATOM   1550  NZ  LYS B  88     -11.405   9.517  -8.615  1.00  0.00           N1+
ATOM   1551  H   LYS B  88      -5.972   6.777  -6.967  1.00  0.00           H  
ATOM   1552  HA  LYS B  88      -6.342   8.473  -4.694  1.00  0.00           H  
ATOM   1553 1HB  LYS B  88      -8.222   6.510  -6.044  1.00  0.00           H  
ATOM   1554 2HB  LYS B  88      -8.720   7.565  -4.728  1.00  0.00           H  
ATOM   1555 1HG  LYS B  88      -8.149   9.543  -6.077  1.00  0.00           H  
ATOM   1556 2HG  LYS B  88      -7.621   8.491  -7.398  1.00  0.00           H  
ATOM   1557 1HD  LYS B  88      -9.901   7.532  -7.542  1.00  0.00           H  
ATOM   1558 2HD  LYS B  88     -10.427   8.597  -6.229  1.00  0.00           H  
ATOM   1559 1HE  LYS B  88      -9.890  10.573  -7.598  1.00  0.00           H  
ATOM   1560 2HE  LYS B  88      -9.317   9.530  -8.902  1.00  0.00           H  
ATOM   1561 1HZ  LYS B  88     -11.555  10.264  -9.278  1.00  0.00           H  
ATOM   1562 2HZ  LYS B  88     -11.533   8.627  -9.076  1.00  0.00           H  
ATOM   1563 3HZ  LYS B  88     -12.069   9.602  -7.858  1.00  0.00           H  
ATOM   1564  N   ASP B  89      -6.329   5.228  -4.078  1.00  0.00           N  
ATOM   1565  CA  ASP B  89      -6.266   4.273  -2.996  1.00  0.00           C  
ATOM   1566  C   ASP B  89      -5.005   4.458  -2.172  1.00  0.00           C  
ATOM   1567  O   ASP B  89      -5.057   4.417  -0.937  1.00  0.00           O  
ATOM   1568  CB  ASP B  89      -6.336   2.855  -3.565  1.00  0.00           C  
ATOM   1569  CG  ASP B  89      -6.534   1.853  -2.520  1.00  0.00           C  
ATOM   1570  OD1 ASP B  89      -7.507   1.984  -1.842  1.00  0.00           O  
ATOM   1571  OD2 ASP B  89      -5.798   0.911  -2.428  1.00  0.00           O1-
ATOM   1572  H   ASP B  89      -6.339   4.886  -5.044  1.00  0.00           H  
ATOM   1573  HA  ASP B  89      -7.124   4.433  -2.343  1.00  0.00           H  
ATOM   1574 1HB  ASP B  89      -7.135   2.784  -4.297  1.00  0.00           H  
ATOM   1575 2HB  ASP B  89      -5.403   2.638  -4.093  1.00  0.00           H  
ATOM   1576  N   ASP B  90      -3.882   4.746  -2.827  1.00  0.00           N  
ATOM   1577  CA  ASP B  90      -2.656   4.938  -2.098  1.00  0.00           C  
ATOM   1578  C   ASP B  90      -2.734   6.217  -1.265  1.00  0.00           C  
ATOM   1579  O   ASP B  90      -2.288   6.212  -0.118  1.00  0.00           O  
ATOM   1580  CB  ASP B  90      -1.461   4.959  -3.050  1.00  0.00           C  
ATOM   1581  CG  ASP B  90      -0.130   4.911  -2.326  1.00  0.00           C  
ATOM   1582  OD1 ASP B  90       0.160   3.911  -1.670  1.00  0.00           O  
ATOM   1583  OD2 ASP B  90       0.599   5.873  -2.454  1.00  0.00           O1-
ATOM   1584  H   ASP B  90      -3.863   4.747  -3.847  1.00  0.00           H  
ATOM   1585  HA  ASP B  90      -2.517   4.091  -1.426  1.00  0.00           H  
ATOM   1586 1HB  ASP B  90      -1.532   4.108  -3.733  1.00  0.00           H  
ATOM   1587 2HB  ASP B  90      -1.509   5.863  -3.659  1.00  0.00           H  
ATOM   1588  N   GLU B  91      -3.335   7.297  -1.796  1.00  0.00           N  
ATOM   1589  CA  GLU B  91      -3.441   8.524  -1.015  1.00  0.00           C  
ATOM   1590  C   GLU B  91      -4.282   8.299   0.235  1.00  0.00           C  
ATOM   1591  O   GLU B  91      -3.944   8.795   1.318  1.00  0.00           O  
ATOM   1592  CB  GLU B  91      -4.050   9.663  -1.834  1.00  0.00           C  
ATOM   1593  CG  GLU B  91      -4.066  11.034  -1.098  1.00  0.00           C  
ATOM   1594  CD  GLU B  91      -4.510  12.157  -1.982  1.00  0.00           C  
ATOM   1595  OE1 GLU B  91      -5.600  12.070  -2.493  1.00  0.00           O  
ATOM   1596  OE2 GLU B  91      -3.757  13.099  -2.169  1.00  0.00           O1-
ATOM   1597  H   GLU B  91      -3.665   7.278  -2.767  1.00  0.00           H  
ATOM   1598  HA  GLU B  91      -2.439   8.825  -0.706  1.00  0.00           H  
ATOM   1599 1HB  GLU B  91      -3.528   9.762  -2.782  1.00  0.00           H  
ATOM   1600 2HB  GLU B  91      -5.087   9.410  -2.072  1.00  0.00           H  
ATOM   1601 1HG  GLU B  91      -4.759  10.970  -0.262  1.00  0.00           H  
ATOM   1602 2HG  GLU B  91      -3.079  11.253  -0.694  1.00  0.00           H  
ATOM   1603  N   LEU B  92      -5.370   7.542   0.101  1.00  0.00           N  
ATOM   1604  CA  LEU B  92      -6.212   7.274   1.247  1.00  0.00           C  
ATOM   1605  C   LEU B  92      -5.466   6.411   2.285  1.00  0.00           C  
ATOM   1606  O   LEU B  92      -5.535   6.698   3.489  1.00  0.00           O  
ATOM   1607  CB  LEU B  92      -7.505   6.605   0.750  1.00  0.00           C  
ATOM   1608  CG  LEU B  92      -8.464   7.485  -0.101  1.00  0.00           C  
ATOM   1609  CD1 LEU B  92      -9.539   6.589  -0.689  1.00  0.00           C  
ATOM   1610  CD2 LEU B  92      -9.107   8.569   0.758  1.00  0.00           C  
ATOM   1611  H   LEU B  92      -5.638   7.199  -0.830  1.00  0.00           H  
ATOM   1612  HA  LEU B  92      -6.474   8.223   1.713  1.00  0.00           H  
ATOM   1613 1HB  LEU B  92      -7.234   5.724   0.159  1.00  0.00           H  
ATOM   1614 2HB  LEU B  92      -8.077   6.288   1.576  1.00  0.00           H  
ATOM   1615  HG  LEU B  92      -7.914   7.951  -0.913  1.00  0.00           H  
ATOM   1616 1HD1 LEU B  92     -10.220   7.185  -1.305  1.00  0.00           H  
ATOM   1617 2HD1 LEU B  92      -9.067   5.830  -1.304  1.00  0.00           H  
ATOM   1618 3HD1 LEU B  92     -10.092   6.117   0.112  1.00  0.00           H  
ATOM   1619 1HD2 LEU B  92      -9.782   9.158   0.134  1.00  0.00           H  
ATOM   1620 2HD2 LEU B  92      -9.674   8.107   1.566  1.00  0.00           H  
ATOM   1621 3HD2 LEU B  92      -8.351   9.225   1.174  1.00  0.00           H  
ATOM   1622  N   LEU B  93      -4.689   5.410   1.832  1.00  0.00           N  
ATOM   1623  CA  LEU B  93      -3.912   4.581   2.758  1.00  0.00           C  
ATOM   1624  C   LEU B  93      -2.779   5.395   3.388  1.00  0.00           C  
ATOM   1625  O   LEU B  93      -2.408   5.150   4.542  1.00  0.00           O  
ATOM   1626  CB  LEU B  93      -3.362   3.316   2.064  1.00  0.00           C  
ATOM   1627  CG  LEU B  93      -4.427   2.213   1.645  1.00  0.00           C  
ATOM   1628  CD1 LEU B  93      -3.740   1.125   0.783  1.00  0.00           C  
ATOM   1629  CD2 LEU B  93      -5.052   1.554   2.910  1.00  0.00           C  
ATOM   1630  H   LEU B  93      -4.687   5.183   0.831  1.00  0.00           H  
ATOM   1631  HA  LEU B  93      -4.575   4.232   3.549  1.00  0.00           H  
ATOM   1632 1HB  LEU B  93      -2.841   3.633   1.155  1.00  0.00           H  
ATOM   1633 2HB  LEU B  93      -2.635   2.845   2.725  1.00  0.00           H  
ATOM   1634  HG  LEU B  93      -5.217   2.678   1.045  1.00  0.00           H  
ATOM   1635 1HD1 LEU B  93      -4.479   0.375   0.481  1.00  0.00           H  
ATOM   1636 2HD1 LEU B  93      -3.316   1.584  -0.115  1.00  0.00           H  
ATOM   1637 3HD1 LEU B  93      -2.948   0.641   1.351  1.00  0.00           H  
ATOM   1638 1HD2 LEU B  93      -5.771   0.811   2.594  1.00  0.00           H  
ATOM   1639 2HD2 LEU B  93      -4.269   1.077   3.501  1.00  0.00           H  
ATOM   1640 3HD2 LEU B  93      -5.559   2.292   3.517  1.00  0.00           H  
ATOM   1641  N   LEU B  94      -2.238   6.370   2.649  1.00  0.00           N  
ATOM   1642  CA  LEU B  94      -1.172   7.215   3.159  1.00  0.00           C  
ATOM   1643  C   LEU B  94      -1.711   8.006   4.348  1.00  0.00           C  
ATOM   1644  O   LEU B  94      -1.053   8.095   5.396  1.00  0.00           O  
ATOM   1645  CB  LEU B  94      -0.705   8.217   2.075  1.00  0.00           C  
ATOM   1646  CG  LEU B  94       0.479   9.145   2.424  1.00  0.00           C  
ATOM   1647  CD1 LEU B  94       1.681   8.316   2.642  1.00  0.00           C  
ATOM   1648  CD2 LEU B  94       0.720  10.170   1.312  1.00  0.00           C  
ATOM   1649  H   LEU B  94      -2.534   6.472   1.677  1.00  0.00           H  
ATOM   1650  HA  LEU B  94      -0.348   6.578   3.477  1.00  0.00           H  
ATOM   1651 1HB  LEU B  94      -0.446   7.652   1.179  1.00  0.00           H  
ATOM   1652 2HB  LEU B  94      -1.538   8.863   1.832  1.00  0.00           H  
ATOM   1653  HG  LEU B  94       0.262   9.681   3.349  1.00  0.00           H  
ATOM   1654 1HD1 LEU B  94       2.479   8.966   2.884  1.00  0.00           H  
ATOM   1655 2HD1 LEU B  94       1.529   7.614   3.436  1.00  0.00           H  
ATOM   1656 3HD1 LEU B  94       1.907   7.778   1.753  1.00  0.00           H  
ATOM   1657 1HD2 LEU B  94       1.558  10.817   1.590  1.00  0.00           H  
ATOM   1658 2HD2 LEU B  94       0.950   9.681   0.395  1.00  0.00           H  
ATOM   1659 3HD2 LEU B  94      -0.177  10.780   1.181  1.00  0.00           H  
ATOM   1660  N   LYS B  95      -2.935   8.540   4.203  1.00  0.00           N  
ATOM   1661  CA  LYS B  95      -3.549   9.294   5.281  1.00  0.00           C  
ATOM   1662  C   LYS B  95      -3.818   8.377   6.470  1.00  0.00           C  
ATOM   1663  O   LYS B  95      -3.588   8.778   7.613  1.00  0.00           O  
ATOM   1664  CB  LYS B  95      -4.851   9.962   4.822  1.00  0.00           C  
ATOM   1665  CG  LYS B  95      -5.522  10.891   5.874  1.00  0.00           C  
ATOM   1666  CD  LYS B  95      -4.669  12.151   6.141  1.00  0.00           C  
ATOM   1667  CE  LYS B  95      -5.354  13.133   7.079  1.00  0.00           C  
ATOM   1668  NZ  LYS B  95      -4.487  14.335   7.337  1.00  0.00           N1+
ATOM   1669  H   LYS B  95      -3.398   8.475   3.288  1.00  0.00           H  
ATOM   1670  HA  LYS B  95      -2.856  10.075   5.596  1.00  0.00           H  
ATOM   1671 1HB  LYS B  95      -4.656  10.547   3.924  1.00  0.00           H  
ATOM   1672 2HB  LYS B  95      -5.574   9.188   4.551  1.00  0.00           H  
ATOM   1673 1HG  LYS B  95      -6.506  11.191   5.517  1.00  0.00           H  
ATOM   1674 2HG  LYS B  95      -5.648  10.353   6.810  1.00  0.00           H  
ATOM   1675 1HD  LYS B  95      -3.728  11.872   6.622  1.00  0.00           H  
ATOM   1676 2HD  LYS B  95      -4.445  12.655   5.204  1.00  0.00           H  
ATOM   1677 1HE  LYS B  95      -6.295  13.461   6.641  1.00  0.00           H  
ATOM   1678 2HE  LYS B  95      -5.558  12.636   8.028  1.00  0.00           H  
ATOM   1679 1HZ  LYS B  95      -4.952  14.968   7.966  1.00  0.00           H  
ATOM   1680 2HZ  LYS B  95      -3.583  14.029   7.762  1.00  0.00           H  
ATOM   1681 3HZ  LYS B  95      -4.292  14.811   6.472  1.00  0.00           H  
ATOM   1682  N   SER B  96      -4.256   7.137   6.226  1.00  0.00           N  
ATOM   1683  CA  SER B  96      -4.482   6.229   7.341  1.00  0.00           C  
ATOM   1684  C   SER B  96      -3.196   5.980   8.107  1.00  0.00           C  
ATOM   1685  O   SER B  96      -3.216   5.922   9.335  1.00  0.00           O  
ATOM   1686  CB  SER B  96      -5.045   4.913   6.841  1.00  0.00           C  
ATOM   1687  OG  SER B  96      -5.273   4.028   7.903  1.00  0.00           O  
ATOM   1688  H   SER B  96      -4.482   6.856   5.265  1.00  0.00           H  
ATOM   1689  HA  SER B  96      -5.205   6.686   8.018  1.00  0.00           H  
ATOM   1690 1HB  SER B  96      -5.979   5.096   6.309  1.00  0.00           H  
ATOM   1691 2HB  SER B  96      -4.349   4.464   6.134  1.00  0.00           H  
ATOM   1692  HG  SER B  96      -6.104   3.588   7.708  1.00  0.00           H  
ATOM   1693  N   LEU B  97      -2.065   5.820   7.420  1.00  0.00           N  
ATOM   1694  CA  LEU B  97      -0.835   5.604   8.171  1.00  0.00           C  
ATOM   1695  C   LEU B  97      -0.555   6.832   9.056  1.00  0.00           C  
ATOM   1696  O   LEU B  97      -0.175   6.661  10.214  1.00  0.00           O  
ATOM   1697  CB  LEU B  97       0.340   5.249   7.241  1.00  0.00           C  
ATOM   1698  CG  LEU B  97       1.752   4.944   7.924  1.00  0.00           C  
ATOM   1699  CD1 LEU B  97       1.640   3.769   8.937  1.00  0.00           C  
ATOM   1700  CD2 LEU B  97       2.765   4.560   6.814  1.00  0.00           C  
ATOM   1701  H   LEU B  97      -2.085   5.790   6.392  1.00  0.00           H  
ATOM   1702  HA  LEU B  97      -0.965   4.725   8.802  1.00  0.00           H  
ATOM   1703 1HB  LEU B  97       0.055   4.370   6.662  1.00  0.00           H  
ATOM   1704 2HB  LEU B  97       0.471   6.077   6.539  1.00  0.00           H  
ATOM   1705  HG  LEU B  97       2.103   5.831   8.462  1.00  0.00           H  
ATOM   1706 1HD1 LEU B  97       2.619   3.578   9.377  1.00  0.00           H  
ATOM   1707 2HD1 LEU B  97       0.944   4.023   9.735  1.00  0.00           H  
ATOM   1708 3HD1 LEU B  97       1.291   2.875   8.423  1.00  0.00           H  
ATOM   1709 1HD2 LEU B  97       3.738   4.350   7.261  1.00  0.00           H  
ATOM   1710 2HD2 LEU B  97       2.412   3.670   6.290  1.00  0.00           H  
ATOM   1711 3HD2 LEU B  97       2.864   5.370   6.105  1.00  0.00           H  
ATOM   1712  N   GLU B  98      -0.784   8.059   8.553  1.00  0.00           N  
ATOM   1713  CA  GLU B  98      -0.584   9.256   9.392  1.00  0.00           C  
ATOM   1714  C   GLU B  98      -1.489   9.193  10.644  1.00  0.00           C  
ATOM   1715  O   GLU B  98      -1.075   9.572  11.748  1.00  0.00           O  
ATOM   1716  CB  GLU B  98      -0.915  10.535   8.623  1.00  0.00           C  
ATOM   1717  CG  GLU B  98      -0.503  11.830   9.335  1.00  0.00           C  
ATOM   1718  CD  GLU B  98      -0.823  13.055   8.527  1.00  0.00           C  
ATOM   1719  OE1 GLU B  98      -2.002  13.382   8.449  1.00  0.00           O  
ATOM   1720  OE2 GLU B  98       0.086  13.672   7.986  1.00  0.00           O1-
ATOM   1721  H   GLU B  98      -1.042   8.145   7.560  1.00  0.00           H  
ATOM   1722  HA  GLU B  98       0.457   9.282   9.716  1.00  0.00           H  
ATOM   1723 1HB  GLU B  98      -0.490  10.508   7.633  1.00  0.00           H  
ATOM   1724 2HB  GLU B  98      -1.994  10.588   8.492  1.00  0.00           H  
ATOM   1725 1HG  GLU B  98      -1.024  11.895  10.289  1.00  0.00           H  
ATOM   1726 2HG  GLU B  98       0.568  11.796   9.539  1.00  0.00           H  
ATOM   1727  N   ILE B  99      -2.718   8.695  10.465  1.00  0.00           N  
ATOM   1728  CA  ILE B  99      -3.701   8.531  11.542  1.00  0.00           C  
ATOM   1729  C   ILE B  99      -3.169   7.543  12.592  1.00  0.00           C  
ATOM   1730  O   ILE B  99      -3.230   7.824  13.796  1.00  0.00           O  
ATOM   1731  CB  ILE B  99      -5.063   8.114  10.939  1.00  0.00           C  
ATOM   1732  CG1 ILE B  99      -5.633   9.332  10.139  1.00  0.00           C  
ATOM   1733  CG2 ILE B  99      -6.038   7.617  11.993  1.00  0.00           C  
ATOM   1734  CD1 ILE B  99      -6.798   9.023   9.207  1.00  0.00           C  
ATOM   1735  H   ILE B  99      -2.987   8.480   9.495  1.00  0.00           H  
ATOM   1736  HA  ILE B  99      -3.860   9.499  12.015  1.00  0.00           H  
ATOM   1737  HB  ILE B  99      -4.905   7.323  10.244  1.00  0.00           H  
ATOM   1738 1HG1 ILE B  99      -5.974  10.071  10.862  1.00  0.00           H  
ATOM   1739 2HG1 ILE B  99      -4.831   9.774   9.553  1.00  0.00           H  
ATOM   1740 1HG2 ILE B  99      -6.965   7.326  11.521  1.00  0.00           H  
ATOM   1741 2HG2 ILE B  99      -5.633   6.752  12.521  1.00  0.00           H  
ATOM   1742 3HG2 ILE B  99      -6.233   8.401  12.690  1.00  0.00           H  
ATOM   1743 1HD1 ILE B  99      -7.120   9.944   8.721  1.00  0.00           H  
ATOM   1744 2HD1 ILE B  99      -6.501   8.323   8.454  1.00  0.00           H  
ATOM   1745 3HD1 ILE B  99      -7.610   8.613   9.763  1.00  0.00           H  
ATOM   1746  N   ILE B 100      -2.598   6.428  12.131  1.00  0.00           N  
ATOM   1747  CA  ILE B 100      -1.996   5.441  13.023  1.00  0.00           C  
ATOM   1748  C   ILE B 100      -0.825   6.064  13.780  1.00  0.00           C  
ATOM   1749  O   ILE B 100      -0.670   5.819  14.982  1.00  0.00           O  
ATOM   1750  CB  ILE B 100      -1.483   4.197  12.230  1.00  0.00           C  
ATOM   1751  CG1 ILE B 100      -2.673   3.387  11.576  1.00  0.00           C  
ATOM   1752  CG2 ILE B 100      -0.591   3.292  13.103  1.00  0.00           C  
ATOM   1753  CD1 ILE B 100      -3.687   2.771  12.522  1.00  0.00           C  
ATOM   1754  H   ILE B 100      -2.639   6.261  11.121  1.00  0.00           H  
ATOM   1755  HA  ILE B 100      -2.749   5.119  13.741  1.00  0.00           H  
ATOM   1756  HB  ILE B 100      -0.878   4.551  11.404  1.00  0.00           H  
ATOM   1757 1HG1 ILE B 100      -3.213   4.054  10.919  1.00  0.00           H  
ATOM   1758 2HG1 ILE B 100      -2.245   2.581  10.975  1.00  0.00           H  
ATOM   1759 1HG2 ILE B 100      -0.225   2.465  12.506  1.00  0.00           H  
ATOM   1760 2HG2 ILE B 100       0.259   3.854  13.477  1.00  0.00           H  
ATOM   1761 3HG2 ILE B 100      -1.155   2.914  13.932  1.00  0.00           H  
ATOM   1762 1HD1 ILE B 100      -4.430   2.255  11.923  1.00  0.00           H  
ATOM   1763 2HD1 ILE B 100      -3.202   2.057  13.186  1.00  0.00           H  
ATOM   1764 3HD1 ILE B 100      -4.174   3.542  13.111  1.00  0.00           H  
ATOM   1765  N   LEU B 101      -0.006   6.882  13.105  1.00  0.00           N  
ATOM   1766  CA  LEU B 101       1.135   7.468  13.792  1.00  0.00           C  
ATOM   1767  C   LEU B 101       0.672   8.403  14.904  1.00  0.00           C  
ATOM   1768  O   LEU B 101       1.270   8.415  15.986  1.00  0.00           O  
ATOM   1769  CB  LEU B 101       1.991   8.344  12.857  1.00  0.00           C  
ATOM   1770  CG  LEU B 101       2.705   7.687  11.666  1.00  0.00           C  
ATOM   1771  CD1 LEU B 101       3.437   8.796  10.901  1.00  0.00           C  
ATOM   1772  CD2 LEU B 101       3.620   6.599  12.078  1.00  0.00           C  
ATOM   1773  H   LEU B 101      -0.153   7.014  12.099  1.00  0.00           H  
ATOM   1774  HA  LEU B 101       1.722   6.664  14.234  1.00  0.00           H  
ATOM   1775 1HB  LEU B 101       1.346   9.119  12.448  1.00  0.00           H  
ATOM   1776 2HB  LEU B 101       2.752   8.836  13.462  1.00  0.00           H  
ATOM   1777  HG  LEU B 101       1.965   7.276  11.013  1.00  0.00           H  
ATOM   1778 1HD1 LEU B 101       3.902   8.394  10.037  1.00  0.00           H  
ATOM   1779 2HD1 LEU B 101       2.730   9.567  10.600  1.00  0.00           H  
ATOM   1780 3HD1 LEU B 101       4.203   9.244  11.542  1.00  0.00           H  
ATOM   1781 1HD2 LEU B 101       4.070   6.174  11.207  1.00  0.00           H  
ATOM   1782 2HD2 LEU B 101       4.374   7.014  12.705  1.00  0.00           H  
ATOM   1783 3HD2 LEU B 101       3.073   5.821  12.604  1.00  0.00           H  
ATOM   1784  N   ARG B 102      -0.423   9.144  14.671  1.00  0.00           N  
ATOM   1785  CA  ARG B 102      -0.932  10.074  15.678  1.00  0.00           C  
ATOM   1786  C   ARG B 102      -1.438   9.297  16.889  1.00  0.00           C  
ATOM   1787  O   ARG B 102      -1.166   9.689  18.025  1.00  0.00           O  
ATOM   1788  CB  ARG B 102      -2.056  10.930  15.112  1.00  0.00           C  
ATOM   1789  CG  ARG B 102      -1.643  11.866  13.988  1.00  0.00           C  
ATOM   1790  CD  ARG B 102      -0.727  12.932  14.469  1.00  0.00           C  
ATOM   1791  NE  ARG B 102      -0.372  13.862  13.409  1.00  0.00           N  
ATOM   1792  CZ  ARG B 102       0.701  13.732  12.605  1.00  0.00           C  
ATOM   1793  NH1 ARG B 102       1.513  12.708  12.753  1.00  0.00           N1+
ATOM   1794  NH2 ARG B 102       0.938  14.633  11.668  1.00  0.00           N  
ATOM   1795  H   ARG B 102      -0.838   9.130  13.731  1.00  0.00           H  
ATOM   1796  HA  ARG B 102      -0.116  10.727  15.990  1.00  0.00           H  
ATOM   1797 1HB  ARG B 102      -2.847  10.286  14.731  1.00  0.00           H  
ATOM   1798 2HB  ARG B 102      -2.485  11.539  15.908  1.00  0.00           H  
ATOM   1799 1HG  ARG B 102      -1.130  11.298  13.211  1.00  0.00           H  
ATOM   1800 2HG  ARG B 102      -2.529  12.341  13.565  1.00  0.00           H  
ATOM   1801 1HD  ARG B 102      -1.211  13.494  15.268  1.00  0.00           H  
ATOM   1802 2HD  ARG B 102       0.190  12.481  14.848  1.00  0.00           H  
ATOM   1803  HE  ARG B 102      -0.973  14.662  13.265  1.00  0.00           H  
ATOM   1804 1HH1 ARG B 102       1.332  12.019  13.469  1.00  0.00           H  
ATOM   1805 2HH1 ARG B 102       2.317  12.610  12.150  1.00  0.00           H  
ATOM   1806 1HH2 ARG B 102       0.314  15.420  11.555  1.00  0.00           H  
ATOM   1807 2HH2 ARG B 102       1.742  14.535  11.066  1.00  0.00           H  
ATOM   1808  N   ILE B 103      -2.095   8.156  16.673  1.00  0.00           N  
ATOM   1809  CA  ILE B 103      -2.580   7.371  17.807  1.00  0.00           C  
ATOM   1810  C   ILE B 103      -1.414   6.925  18.667  1.00  0.00           C  
ATOM   1811  O   ILE B 103      -1.464   7.003  19.905  1.00  0.00           O  
ATOM   1812  CB  ILE B 103      -3.324   6.094  17.368  1.00  0.00           C  
ATOM   1813  CG1 ILE B 103      -4.646   6.438  16.684  1.00  0.00           C  
ATOM   1814  CG2 ILE B 103      -3.544   5.182  18.583  1.00  0.00           C  
ATOM   1815  CD1 ILE B 103      -5.331   5.280  15.953  1.00  0.00           C  
ATOM   1816  H   ILE B 103      -2.327   7.895  15.704  1.00  0.00           H  
ATOM   1817  HA  ILE B 103      -3.242   7.998  18.404  1.00  0.00           H  
ATOM   1818  HB  ILE B 103      -2.721   5.577  16.625  1.00  0.00           H  
ATOM   1819 1HG1 ILE B 103      -5.333   6.832  17.430  1.00  0.00           H  
ATOM   1820 2HG1 ILE B 103      -4.449   7.200  15.952  1.00  0.00           H  
ATOM   1821 1HG2 ILE B 103      -4.027   4.313  18.247  1.00  0.00           H  
ATOM   1822 2HG2 ILE B 103      -2.607   4.887  19.044  1.00  0.00           H  
ATOM   1823 3HG2 ILE B 103      -4.148   5.678  19.320  1.00  0.00           H  
ATOM   1824 1HD1 ILE B 103      -6.245   5.635  15.491  1.00  0.00           H  
ATOM   1825 2HD1 ILE B 103      -4.666   4.898  15.181  1.00  0.00           H  
ATOM   1826 3HD1 ILE B 103      -5.572   4.490  16.643  1.00  0.00           H  
ATOM   1827  N   ILE B 104      -0.363   6.442  18.017  1.00  0.00           N  
ATOM   1828  CA  ILE B 104       0.789   5.941  18.733  1.00  0.00           C  
ATOM   1829  C   ILE B 104       1.451   7.087  19.501  1.00  0.00           C  
ATOM   1830  O   ILE B 104       1.892   6.898  20.638  1.00  0.00           O  
ATOM   1831  CB  ILE B 104       1.779   5.262  17.797  1.00  0.00           C  
ATOM   1832  CG1 ILE B 104       1.111   4.024  17.183  1.00  0.00           C  
ATOM   1833  CG2 ILE B 104       2.983   4.797  18.630  1.00  0.00           C  
ATOM   1834  CD1 ILE B 104       1.844   3.421  16.025  1.00  0.00           C  
ATOM   1835  H   ILE B 104      -0.399   6.387  16.990  1.00  0.00           H  
ATOM   1836  HA  ILE B 104       0.454   5.184  19.441  1.00  0.00           H  
ATOM   1837  HB  ILE B 104       2.080   5.949  17.002  1.00  0.00           H  
ATOM   1838 1HG1 ILE B 104       0.975   3.274  17.954  1.00  0.00           H  
ATOM   1839 2HG1 ILE B 104       0.135   4.316  16.824  1.00  0.00           H  
ATOM   1840 1HG2 ILE B 104       3.693   4.297  17.994  1.00  0.00           H  
ATOM   1841 2HG2 ILE B 104       3.472   5.620  19.106  1.00  0.00           H  
ATOM   1842 3HG2 ILE B 104       2.634   4.112  19.402  1.00  0.00           H  
ATOM   1843 1HD1 ILE B 104       1.271   2.582  15.649  1.00  0.00           H  
ATOM   1844 2HD1 ILE B 104       1.951   4.167  15.239  1.00  0.00           H  
ATOM   1845 3HD1 ILE B 104       2.817   3.075  16.328  1.00  0.00           H  
ATOM   1846  N   GLN B 105       1.581   8.267  18.870  1.00  0.00           N  
ATOM   1847  CA  GLN B 105       2.195   9.404  19.551  1.00  0.00           C  
ATOM   1848  C   GLN B 105       1.383   9.810  20.783  1.00  0.00           C  
ATOM   1849  O   GLN B 105       1.966  10.177  21.807  1.00  0.00           O  
ATOM   1850  CB  GLN B 105       2.301  10.623  18.633  1.00  0.00           C  
ATOM   1851  CG  GLN B 105       3.085  11.802  19.243  1.00  0.00           C  
ATOM   1852  CD  GLN B 105       4.568  11.493  19.446  1.00  0.00           C  
ATOM   1853  NE2 GLN B 105       5.061  11.620  20.681  1.00  0.00           N  
ATOM   1854  OE1 GLN B 105       5.240  11.158  18.468  1.00  0.00           O  
ATOM   1855  H   GLN B 105       1.273   8.365  17.896  1.00  0.00           H  
ATOM   1856  HA  GLN B 105       3.190   9.111  19.884  1.00  0.00           H  
ATOM   1857 1HB  GLN B 105       2.766  10.343  17.692  1.00  0.00           H  
ATOM   1858 2HB  GLN B 105       1.293  10.976  18.395  1.00  0.00           H  
ATOM   1859 1HG  GLN B 105       3.004  12.644  18.559  1.00  0.00           H  
ATOM   1860 2HG  GLN B 105       2.654  12.072  20.207  1.00  0.00           H  
ATOM   1861 1HE2 GLN B 105       6.066  11.456  20.879  1.00  0.00           H  
ATOM   1862 2HE2 GLN B 105       4.459  11.907  21.428  1.00  0.00           H  
ATOM   1863  N   LEU B 106       0.046   9.714  20.716  1.00  0.00           N  
ATOM   1864  CA  LEU B 106      -0.784  10.068  21.870  1.00  0.00           C  
ATOM   1865  C   LEU B 106      -0.452   9.129  23.023  1.00  0.00           C  
ATOM   1866  O   LEU B 106      -0.380   9.573  24.172  1.00  0.00           O  
ATOM   1867  CB  LEU B 106      -2.275   9.974  21.523  1.00  0.00           C  
ATOM   1868  CG  LEU B 106      -2.799  11.033  20.544  1.00  0.00           C  
ATOM   1869  CD1 LEU B 106      -4.232  10.699  20.153  1.00  0.00           C  
ATOM   1870  CD2 LEU B 106      -2.714  12.407  21.190  1.00  0.00           C  
ATOM   1871  H   LEU B 106      -0.387   9.470  19.818  1.00  0.00           H  
ATOM   1872  HA  LEU B 106      -0.559  11.095  22.156  1.00  0.00           H  
ATOM   1873 1HB  LEU B 106      -2.469   8.995  21.087  1.00  0.00           H  
ATOM   1874 2HB  LEU B 106      -2.852  10.059  22.443  1.00  0.00           H  
ATOM   1875  HG  LEU B 106      -2.194  11.020  19.637  1.00  0.00           H  
ATOM   1876 1HD1 LEU B 106      -4.604  11.451  19.457  1.00  0.00           H  
ATOM   1877 2HD1 LEU B 106      -4.260   9.719  19.676  1.00  0.00           H  
ATOM   1878 3HD1 LEU B 106      -4.859  10.688  21.044  1.00  0.00           H  
ATOM   1879 1HD2 LEU B 106      -3.085  13.160  20.494  1.00  0.00           H  
ATOM   1880 2HD2 LEU B 106      -3.319  12.422  22.097  1.00  0.00           H  
ATOM   1881 3HD2 LEU B 106      -1.676  12.627  21.443  1.00  0.00           H  
ATOM   1882  N   GLN B 107      -0.308   7.831  22.738  1.00  0.00           N  
ATOM   1883  CA  GLN B 107       0.055   6.880  23.785  1.00  0.00           C  
ATOM   1884  C   GLN B 107       1.458   7.118  24.360  1.00  0.00           C  
ATOM   1885  O   GLN B 107       1.662   6.972  25.569  1.00  0.00           O  
ATOM   1886  CB  GLN B 107      -0.042   5.451  23.243  1.00  0.00           C  
ATOM   1887  CG  GLN B 107       0.185   4.372  24.288  1.00  0.00           C  
ATOM   1888  CD  GLN B 107      -0.035   2.977  23.736  1.00  0.00           C  
ATOM   1889  NE2 GLN B 107      -0.707   2.134  24.511  1.00  0.00           N  
ATOM   1890  OE1 GLN B 107       0.395   2.659  22.623  1.00  0.00           O  
ATOM   1891  H   GLN B 107      -0.483   7.519  21.775  1.00  0.00           H  
ATOM   1892  HA  GLN B 107      -0.650   6.987  24.609  1.00  0.00           H  
ATOM   1893 1HB  GLN B 107      -1.028   5.294  22.805  1.00  0.00           H  
ATOM   1894 2HB  GLN B 107       0.694   5.312  22.451  1.00  0.00           H  
ATOM   1895 1HG  GLN B 107       1.211   4.440  24.648  1.00  0.00           H  
ATOM   1896 2HG  GLN B 107      -0.512   4.527  25.112  1.00  0.00           H  
ATOM   1897 1HE2 GLN B 107      -0.883   1.199  24.200  1.00  0.00           H  
ATOM   1898 2HE2 GLN B 107      -1.038   2.432  25.406  1.00  0.00           H  
ATOM   1899  N   LEU B 108       2.351   7.682  23.559  1.00  0.00           N  
ATOM   1900  CA  LEU B 108       3.575   8.276  24.103  1.00  0.00           C  
ATOM   1901  C   LEU B 108       3.325   9.593  24.845  1.00  0.00           C  
ATOM   1902  O   LEU B 108       4.101   9.965  25.725  1.00  0.00           O  
ATOM   1903  CB  LEU B 108       4.588   8.551  22.985  1.00  0.00           C  
ATOM   1904  CG  LEU B 108       5.281   7.344  22.320  1.00  0.00           C  
ATOM   1905  CD1 LEU B 108       6.021   7.842  21.109  1.00  0.00           C  
ATOM   1906  CD2 LEU B 108       6.281   6.717  23.296  1.00  0.00           C  
ATOM   1907  H   LEU B 108       2.161   7.744  22.569  1.00  0.00           H  
ATOM   1908  HA  LEU B 108       4.008   7.580  24.820  1.00  0.00           H  
ATOM   1909 1HB  LEU B 108       4.066   9.096  22.199  1.00  0.00           H  
ATOM   1910 2HB  LEU B 108       5.366   9.201  23.382  1.00  0.00           H  
ATOM   1911  HG  LEU B 108       4.540   6.605  22.010  1.00  0.00           H  
ATOM   1912 1HD1 LEU B 108       6.520   7.028  20.623  1.00  0.00           H  
ATOM   1913 2HD1 LEU B 108       5.316   8.296  20.429  1.00  0.00           H  
ATOM   1914 3HD1 LEU B 108       6.742   8.571  21.417  1.00  0.00           H  
ATOM   1915 1HD2 LEU B 108       6.795   5.899  22.833  1.00  0.00           H  
ATOM   1916 2HD2 LEU B 108       7.010   7.479  23.576  1.00  0.00           H  
ATOM   1917 3HD2 LEU B 108       5.774   6.352  24.183  1.00  0.00           H  
ATOM   1918  N   THR B 109       2.329  10.358  24.401  1.00  0.00           N  
ATOM   1919  CA  THR B 109       2.267  11.780  24.749  1.00  0.00           C  
ATOM   1920  C   THR B 109       1.249  12.094  25.847  1.00  0.00           C  
ATOM   1921  O   THR B 109       1.557  12.815  26.796  1.00  0.00           O  
ATOM   1922  CB  THR B 109       1.940  12.625  23.504  1.00  0.00           C  
ATOM   1923  CG2 THR B 109       1.860  14.100  23.867  1.00  0.00           C  
ATOM   1924  OG1 THR B 109       2.958  12.435  22.513  1.00  0.00           O  
ATOM   1925  H   THR B 109       1.661   9.980  23.743  1.00  0.00           H  
ATOM   1926  HA  THR B 109       3.247  12.089  25.117  1.00  0.00           H  
ATOM   1927  HB  THR B 109       0.984  12.307  23.089  1.00  0.00           H  
ATOM   1928  HG1 THR B 109       2.997  11.508  22.268  1.00  0.00           H  
ATOM   1929 1HG2 THR B 109       1.627  14.682  22.975  1.00  0.00           H  
ATOM   1930 2HG2 THR B 109       1.078  14.250  24.612  1.00  0.00           H  
ATOM   1931 3HG2 THR B 109       2.816  14.427  24.274  1.00  0.00           H  
ATOM   1932  N   SER B 110       0.010  11.659  25.650  1.00  0.00           N  
ATOM   1933  CA  SER B 110      -1.123  12.207  26.396  1.00  0.00           C  
ATOM   1934  C   SER B 110      -1.189  11.708  27.834  1.00  0.00           C  
ATOM   1935  O   SER B 110      -1.069  10.511  28.095  1.00  0.00           O  
ATOM   1936  CB  SER B 110      -2.417  11.862  25.686  1.00  0.00           C  
ATOM   1937  OG  SER B 110      -3.527  12.288  26.428  1.00  0.00           O  
ATOM   1938  H   SER B 110      -0.165  10.999  24.907  1.00  0.00           H  
ATOM   1939  HA  SER B 110      -1.023  13.293  26.428  1.00  0.00           H  
ATOM   1940 1HB  SER B 110      -2.430  12.333  24.703  1.00  0.00           H  
ATOM   1941 2HB  SER B 110      -2.471  10.785  25.533  1.00  0.00           H  
ATOM   1942  HG  SER B 110      -4.258  12.334  25.807  1.00  0.00           H  
ATOM   1943  N   LYS B 111      -1.388  12.639  28.766  1.00  0.00           N  
ATOM   1944  CA  LYS B 111      -1.490  12.301  30.180  1.00  0.00           C  
ATOM   1945  C   LYS B 111      -2.892  12.548  30.724  1.00  0.00           C  
ATOM   1946  O   LYS B 111      -3.172  12.262  31.888  1.00  0.00           O  
ATOM   1947  CB  LYS B 111      -0.467  13.099  30.991  1.00  0.00           C  
ATOM   1948  CG  LYS B 111       0.983  12.828  30.614  1.00  0.00           C  
ATOM   1949  CD  LYS B 111       1.376  11.392  30.927  1.00  0.00           C  
ATOM   1950  CE  LYS B 111       2.863  11.163  30.701  1.00  0.00           C  
ATOM   1951  NZ  LYS B 111       3.231  11.267  29.263  1.00  0.00           N1+
ATOM   1952  H   LYS B 111      -1.475  13.605  28.485  1.00  0.00           H  
ATOM   1953  HA  LYS B 111      -1.258  11.242  30.301  1.00  0.00           H  
ATOM   1954 1HB  LYS B 111      -0.653  14.165  30.862  1.00  0.00           H  
ATOM   1955 2HB  LYS B 111      -0.586  12.872  32.050  1.00  0.00           H  
ATOM   1956 1HG  LYS B 111       1.123  13.010  29.548  1.00  0.00           H  
ATOM   1957 2HG  LYS B 111       1.635  13.503  31.169  1.00  0.00           H  
ATOM   1958 1HD  LYS B 111       1.136  11.167  31.967  1.00  0.00           H  
ATOM   1959 2HD  LYS B 111       0.813  10.713  30.287  1.00  0.00           H  
ATOM   1960 1HE  LYS B 111       3.435  11.900  31.264  1.00  0.00           H  
ATOM   1961 2HE  LYS B 111       3.138  10.171  31.061  1.00  0.00           H  
ATOM   1962 1HZ  LYS B 111       4.222  11.109  29.155  1.00  0.00           H  
ATOM   1963 2HZ  LYS B 111       2.720  10.574  28.733  1.00  0.00           H  
ATOM   1964 3HZ  LYS B 111       2.999  12.189  28.922  1.00  0.00           H  
ATOM   1965  N   ASP B 112      -3.772  13.070  29.877  1.00  0.00           N  
ATOM   1966  CA  ASP B 112      -5.154  13.324  30.272  1.00  0.00           C  
ATOM   1967  C   ASP B 112      -6.085  12.302  29.643  1.00  0.00           C  
ATOM   1968  O   ASP B 112      -6.233  12.255  28.421  1.00  0.00           O  
ATOM   1969  CB  ASP B 112      -5.584  14.736  29.866  1.00  0.00           C  
ATOM   1970  CG  ASP B 112      -7.002  15.074  30.309  1.00  0.00           C  
ATOM   1971  OD1 ASP B 112      -7.676  14.197  30.795  1.00  0.00           O  
ATOM   1972  OD2 ASP B 112      -7.396  16.205  30.157  1.00  0.00           O1-
ATOM   1973  H   ASP B 112      -3.482  13.287  28.935  1.00  0.00           H  
ATOM   1974  HA  ASP B 112      -5.223  13.250  31.358  1.00  0.00           H  
ATOM   1975 1HB  ASP B 112      -4.900  15.464  30.301  1.00  0.00           H  
ATOM   1976 2HB  ASP B 112      -5.524  14.837  28.782  1.00  0.00           H  
ATOM   1977  N   LYS B 113      -6.625  11.413  30.471  1.00  0.00           N  
ATOM   1978  CA  LYS B 113      -7.261  10.204  29.963  1.00  0.00           C  
ATOM   1979  C   LYS B 113      -8.482  10.510  29.112  1.00  0.00           C  
ATOM   1980  O   LYS B 113      -8.588   9.985  28.005  1.00  0.00           O  
ATOM   1981  CB  LYS B 113      -7.654   9.286  31.121  1.00  0.00           C  
ATOM   1982  CG  LYS B 113      -8.317   7.983  30.695  1.00  0.00           C  
ATOM   1983  CD  LYS B 113      -9.833   8.088  30.757  1.00  0.00           C  
ATOM   1984  CE  LYS B 113     -10.327   8.133  32.195  1.00  0.00           C  
ATOM   1985  NZ  LYS B 113     -11.806   8.284  32.272  1.00  0.00           N1+
ATOM   1986  H   LYS B 113      -6.527  11.541  31.468  1.00  0.00           H  
ATOM   1987  HA  LYS B 113      -6.542   9.669  29.342  1.00  0.00           H  
ATOM   1988 1HB  LYS B 113      -6.767   9.035  31.704  1.00  0.00           H  
ATOM   1989 2HB  LYS B 113      -8.343   9.810  31.784  1.00  0.00           H  
ATOM   1990 1HG  LYS B 113      -8.020   7.741  29.674  1.00  0.00           H  
ATOM   1991 2HG  LYS B 113      -7.990   7.177  31.350  1.00  0.00           H  
ATOM   1992 1HD  LYS B 113     -10.157   8.994  30.242  1.00  0.00           H  
ATOM   1993 2HD  LYS B 113     -10.279   7.228  30.257  1.00  0.00           H  
ATOM   1994 1HE  LYS B 113     -10.041   7.215  32.706  1.00  0.00           H  
ATOM   1995 2HE  LYS B 113      -9.862   8.971  32.714  1.00  0.00           H  
ATOM   1996 1HZ  LYS B 113     -12.093   8.310  33.240  1.00  0.00           H  
ATOM   1997 2HZ  LYS B 113     -12.081   9.143  31.816  1.00  0.00           H  
ATOM   1998 3HZ  LYS B 113     -12.249   7.502  31.811  1.00  0.00           H  
ATOM   1999  N   ASP B 114      -9.422  11.355  29.583  1.00  0.00           N  
ATOM   2000  CA  ASP B 114     -10.606  11.488  28.743  1.00  0.00           C  
ATOM   2001  C   ASP B 114     -10.253  12.082  27.385  1.00  0.00           C  
ATOM   2002  O   ASP B 114     -10.681  11.579  26.346  1.00  0.00           O  
ATOM   2003  CB  ASP B 114     -11.657  12.362  29.432  1.00  0.00           C  
ATOM   2004  CG  ASP B 114     -12.314  11.673  30.620  1.00  0.00           C  
ATOM   2005  OD1 ASP B 114     -12.172  10.479  30.743  1.00  0.00           O  
ATOM   2006  OD2 ASP B 114     -12.952  12.346  31.394  1.00  0.00           O1-
ATOM   2007  H   ASP B 114      -9.403  11.816  30.482  1.00  0.00           H  
ATOM   2008  HA  ASP B 114     -11.035  10.497  28.589  1.00  0.00           H  
ATOM   2009 1HB  ASP B 114     -11.193  13.286  29.777  1.00  0.00           H  
ATOM   2010 2HB  ASP B 114     -12.432  12.634  28.714  1.00  0.00           H  
ATOM   2011  N   ASP B 115      -9.471  13.156  27.400  1.00  0.00           N  
ATOM   2012  CA  ASP B 115      -9.060  13.822  26.171  1.00  0.00           C  
ATOM   2013  C   ASP B 115      -8.318  12.883  25.217  1.00  0.00           C  
ATOM   2014  O   ASP B 115      -8.561  12.895  24.006  1.00  0.00           O  
ATOM   2015  CB  ASP B 115      -8.172  15.025  26.498  1.00  0.00           C  
ATOM   2016  CG  ASP B 115      -7.793  15.835  25.265  1.00  0.00           C  
ATOM   2017  OD1 ASP B 115      -8.608  16.602  24.809  1.00  0.00           O  
ATOM   2018  OD2 ASP B 115      -6.693  15.678  24.792  1.00  0.00           O1-
ATOM   2019  H   ASP B 115      -9.154  13.521  28.287  1.00  0.00           H  
ATOM   2020  HA  ASP B 115      -9.947  14.236  25.670  1.00  0.00           H  
ATOM   2021 1HB  ASP B 115      -8.690  15.679  27.200  1.00  0.00           H  
ATOM   2022 2HB  ASP B 115      -7.258  14.681  26.984  1.00  0.00           H  
ATOM   2023  N   GLY B 116      -7.353  12.124  25.746  1.00  0.00           N  
ATOM   2024  CA  GLY B 116      -6.594  11.200  24.909  1.00  0.00           C  
ATOM   2025  C   GLY B 116      -7.463  10.097  24.338  1.00  0.00           C  
ATOM   2026  O   GLY B 116      -7.332   9.731  23.167  1.00  0.00           O  
ATOM   2027  H   GLY B 116      -7.168  12.153  26.738  1.00  0.00           H  
ATOM   2028 1HA  GLY B 116      -6.129  11.749  24.090  1.00  0.00           H  
ATOM   2029 2HA  GLY B 116      -5.790  10.755  25.495  1.00  0.00           H  
ATOM   2030  N   THR B 117      -8.395   9.602  25.141  1.00  0.00           N  
ATOM   2031  CA  THR B 117      -9.244   8.513  24.719  1.00  0.00           C  
ATOM   2032  C   THR B 117     -10.177   8.931  23.595  1.00  0.00           C  
ATOM   2033  O   THR B 117     -10.376   8.174  22.641  1.00  0.00           O  
ATOM   2034  CB  THR B 117     -10.068   7.972  25.902  1.00  0.00           C  
ATOM   2035  CG2 THR B 117     -10.982   6.846  25.445  1.00  0.00           C  
ATOM   2036  OG1 THR B 117      -9.184   7.482  26.919  1.00  0.00           O  
ATOM   2037  H   THR B 117      -8.493   9.959  26.093  1.00  0.00           H  
ATOM   2038  HA  THR B 117      -8.612   7.707  24.344  1.00  0.00           H  
ATOM   2039  HB  THR B 117     -10.672   8.776  26.322  1.00  0.00           H  
ATOM   2040  HG1 THR B 117      -8.850   8.220  27.435  1.00  0.00           H  
ATOM   2041 1HG2 THR B 117     -11.557   6.476  26.294  1.00  0.00           H  
ATOM   2042 2HG2 THR B 117     -11.663   7.218  24.680  1.00  0.00           H  
ATOM   2043 3HG2 THR B 117     -10.383   6.035  25.033  1.00  0.00           H  
ATOM   2044  N   ASP B 118     -10.730  10.143  23.691  1.00  0.00           N  
ATOM   2045  CA  ASP B 118     -11.624  10.637  22.662  1.00  0.00           C  
ATOM   2046  C   ASP B 118     -10.869  10.871  21.353  1.00  0.00           C  
ATOM   2047  O   ASP B 118     -11.380  10.523  20.276  1.00  0.00           O  
ATOM   2048  CB  ASP B 118     -12.298  11.934  23.117  1.00  0.00           C  
ATOM   2049  CG  ASP B 118     -13.393  12.398  22.167  1.00  0.00           C  
ATOM   2050  OD1 ASP B 118     -14.468  11.849  22.216  1.00  0.00           O  
ATOM   2051  OD2 ASP B 118     -13.144  13.298  21.400  1.00  0.00           O1-
ATOM   2052  H   ASP B 118     -10.570  10.706  24.524  1.00  0.00           H  
ATOM   2053  HA  ASP B 118     -12.394   9.886  22.483  1.00  0.00           H  
ATOM   2054 1HB  ASP B 118     -12.733  11.790  24.107  1.00  0.00           H  
ATOM   2055 2HB  ASP B 118     -11.550  12.723  23.200  1.00  0.00           H  
ATOM   2056  N   LYS B 119      -9.635  11.397  21.428  1.00  0.00           N  
ATOM   2057  CA  LYS B 119      -8.864  11.622  20.214  1.00  0.00           C  
ATOM   2058  C   LYS B 119      -8.514  10.303  19.547  1.00  0.00           C  
ATOM   2059  O   LYS B 119      -8.649  10.168  18.327  1.00  0.00           O  
ATOM   2060  CB  LYS B 119      -7.591  12.412  20.522  1.00  0.00           C  
ATOM   2061  CG  LYS B 119      -7.830  13.870  20.891  1.00  0.00           C  
ATOM   2062  CD  LYS B 119      -6.517  14.608  21.107  1.00  0.00           C  
ATOM   2063  CE  LYS B 119      -6.749  16.091  21.354  1.00  0.00           C  
ATOM   2064  NZ  LYS B 119      -7.472  16.336  22.632  1.00  0.00           N1+
ATOM   2065  H   LYS B 119      -9.260  11.700  22.337  1.00  0.00           H  
ATOM   2066  HA  LYS B 119      -9.473  12.202  19.520  1.00  0.00           H  
ATOM   2067 1HB  LYS B 119      -7.061  11.940  21.349  1.00  0.00           H  
ATOM   2068 2HB  LYS B 119      -6.931  12.391  19.654  1.00  0.00           H  
ATOM   2069 1HG  LYS B 119      -8.386  14.362  20.092  1.00  0.00           H  
ATOM   2070 2HG  LYS B 119      -8.420  13.922  21.806  1.00  0.00           H  
ATOM   2071 1HD  LYS B 119      -5.997  14.182  21.966  1.00  0.00           H  
ATOM   2072 2HD  LYS B 119      -5.885  14.491  20.227  1.00  0.00           H  
ATOM   2073 1HE  LYS B 119      -5.791  16.608  21.389  1.00  0.00           H  
ATOM   2074 2HE  LYS B 119      -7.333  16.510  20.535  1.00  0.00           H  
ATOM   2075 1HZ  LYS B 119      -7.606  17.330  22.758  1.00  0.00           H  
ATOM   2076 2HZ  LYS B 119      -8.371  15.877  22.604  1.00  0.00           H  
ATOM   2077 3HZ  LYS B 119      -6.930  15.970  23.401  1.00  0.00           H  
ATOM   2078  N   ILE B 120      -8.143   9.300  20.342  1.00  0.00           N  
ATOM   2079  CA  ILE B 120      -7.815   8.015  19.772  1.00  0.00           C  
ATOM   2080  C   ILE B 120      -9.027   7.361  19.144  1.00  0.00           C  
ATOM   2081  O   ILE B 120      -8.897   6.775  18.067  1.00  0.00           O  
ATOM   2082  CB  ILE B 120      -7.129   7.086  20.769  1.00  0.00           C  
ATOM   2083  CG1 ILE B 120      -5.705   7.665  21.091  1.00  0.00           C  
ATOM   2084  CG2 ILE B 120      -7.060   5.685  20.186  1.00  0.00           C  
ATOM   2085  CD1 ILE B 120      -4.981   7.020  22.261  1.00  0.00           C  
ATOM   2086  H   ILE B 120      -8.039   9.452  21.351  1.00  0.00           H  
ATOM   2087  HA  ILE B 120      -7.070   8.163  18.991  1.00  0.00           H  
ATOM   2088  HB  ILE B 120      -7.694   7.074  21.707  1.00  0.00           H  
ATOM   2089 1HG1 ILE B 120      -5.086   7.572  20.208  1.00  0.00           H  
ATOM   2090 2HG1 ILE B 120      -5.814   8.722  21.315  1.00  0.00           H  
ATOM   2091 1HG2 ILE B 120      -6.583   5.061  20.894  1.00  0.00           H  
ATOM   2092 2HG2 ILE B 120      -8.055   5.289  19.995  1.00  0.00           H  
ATOM   2093 3HG2 ILE B 120      -6.499   5.691  19.255  1.00  0.00           H  
ATOM   2094 1HD1 ILE B 120      -4.016   7.494  22.400  1.00  0.00           H  
ATOM   2095 2HD1 ILE B 120      -5.581   7.144  23.167  1.00  0.00           H  
ATOM   2096 3HD1 ILE B 120      -4.820   5.973  22.076  1.00  0.00           H  
ATOM   2097  N   LYS B 121     -10.188   7.397  19.811  1.00  0.00           N  
ATOM   2098  CA  LYS B 121     -11.376   6.796  19.232  1.00  0.00           C  
ATOM   2099  C   LYS B 121     -11.660   7.398  17.861  1.00  0.00           C  
ATOM   2100  O   LYS B 121     -11.937   6.657  16.913  1.00  0.00           O  
ATOM   2101  CB  LYS B 121     -12.580   6.982  20.157  1.00  0.00           C  
ATOM   2102  CG  LYS B 121     -13.874   6.371  19.636  1.00  0.00           C  
ATOM   2103  CD  LYS B 121     -13.771   4.855  19.544  1.00  0.00           C  
ATOM   2104  CE  LYS B 121     -15.135   4.220  19.321  1.00  0.00           C  
ATOM   2105  NZ  LYS B 121     -15.755   4.667  18.045  1.00  0.00           N1+
ATOM   2106  H   LYS B 121     -10.245   7.839  20.735  1.00  0.00           H  
ATOM   2107  HA  LYS B 121     -11.197   5.728  19.106  1.00  0.00           H  
ATOM   2108 1HB  LYS B 121     -12.366   6.536  21.128  1.00  0.00           H  
ATOM   2109 2HB  LYS B 121     -12.754   8.047  20.317  1.00  0.00           H  
ATOM   2110 1HG  LYS B 121     -14.695   6.630  20.306  1.00  0.00           H  
ATOM   2111 2HG  LYS B 121     -14.094   6.772  18.648  1.00  0.00           H  
ATOM   2112 1HD  LYS B 121     -13.113   4.585  18.717  1.00  0.00           H  
ATOM   2113 2HD  LYS B 121     -13.345   4.463  20.468  1.00  0.00           H  
ATOM   2114 1HE  LYS B 121     -15.032   3.136  19.300  1.00  0.00           H  
ATOM   2115 2HE  LYS B 121     -15.798   4.483  20.144  1.00  0.00           H  
ATOM   2116 1HZ  LYS B 121     -16.657   4.224  17.934  1.00  0.00           H  
ATOM   2117 2HZ  LYS B 121     -15.873   5.671  18.061  1.00  0.00           H  
ATOM   2118 3HZ  LYS B 121     -15.158   4.411  17.271  1.00  0.00           H  
ATOM   2119  N   LYS B 122     -11.573   8.733  17.737  1.00  0.00           N  
ATOM   2120  CA  LYS B 122     -11.838   9.359  16.449  1.00  0.00           C  
ATOM   2121  C   LYS B 122     -10.821   8.917  15.402  1.00  0.00           C  
ATOM   2122  O   LYS B 122     -11.196   8.642  14.259  1.00  0.00           O  
ATOM   2123  CB  LYS B 122     -11.829  10.883  16.583  1.00  0.00           C  
ATOM   2124  CG  LYS B 122     -13.021  11.455  17.337  1.00  0.00           C  
ATOM   2125  CD  LYS B 122     -12.981  12.976  17.363  1.00  0.00           C  
ATOM   2126  CE  LYS B 122     -14.233  13.553  18.007  1.00  0.00           C  
ATOM   2127  NZ  LYS B 122     -14.325  13.207  19.452  1.00  0.00           N1+
ATOM   2128  H   LYS B 122     -11.367   9.313  18.561  1.00  0.00           H  
ATOM   2129  HA  LYS B 122     -12.825   9.045  16.108  1.00  0.00           H  
ATOM   2130 1HB  LYS B 122     -10.923  11.197  17.102  1.00  0.00           H  
ATOM   2131 2HB  LYS B 122     -11.811  11.335  15.591  1.00  0.00           H  
ATOM   2132 1HG  LYS B 122     -13.945  11.132  16.856  1.00  0.00           H  
ATOM   2133 2HG  LYS B 122     -13.017  11.083  18.362  1.00  0.00           H  
ATOM   2134 1HD  LYS B 122     -12.107  13.308  17.924  1.00  0.00           H  
ATOM   2135 2HD  LYS B 122     -12.902  13.354  16.344  1.00  0.00           H  
ATOM   2136 1HE  LYS B 122     -14.227  14.637  17.905  1.00  0.00           H  
ATOM   2137 2HE  LYS B 122     -15.116  13.166  17.498  1.00  0.00           H  
ATOM   2138 1HZ  LYS B 122     -15.167  13.607  19.841  1.00  0.00           H  
ATOM   2139 2HZ  LYS B 122     -14.349  12.202  19.557  1.00  0.00           H  
ATOM   2140 3HZ  LYS B 122     -13.521  13.577  19.939  1.00  0.00           H  
ATOM   2141  N   LEU B 123      -9.546   8.823  15.783  1.00  0.00           N  
ATOM   2142  CA  LEU B 123      -8.519   8.396  14.850  1.00  0.00           C  
ATOM   2143  C   LEU B 123      -8.766   6.952  14.396  1.00  0.00           C  
ATOM   2144  O   LEU B 123      -8.602   6.637  13.212  1.00  0.00           O  
ATOM   2145  CB  LEU B 123      -7.151   8.539  15.526  1.00  0.00           C  
ATOM   2146  CG  LEU B 123      -6.644   9.997  15.784  1.00  0.00           C  
ATOM   2147  CD1 LEU B 123      -5.456   9.964  16.731  1.00  0.00           C  
ATOM   2148  CD2 LEU B 123      -6.192  10.643  14.474  1.00  0.00           C  
ATOM   2149  H   LEU B 123      -9.282   9.110  16.733  1.00  0.00           H  
ATOM   2150  HA  LEU B 123      -8.554   9.045  13.976  1.00  0.00           H  
ATOM   2151 1HB  LEU B 123      -7.216   8.046  16.489  1.00  0.00           H  
ATOM   2152 2HB  LEU B 123      -6.411   8.030  14.929  1.00  0.00           H  
ATOM   2153  HG  LEU B 123      -7.441  10.581  16.230  1.00  0.00           H  
ATOM   2154 1HD1 LEU B 123      -5.126  10.979  16.910  1.00  0.00           H  
ATOM   2155 2HD1 LEU B 123      -5.750   9.514  17.668  1.00  0.00           H  
ATOM   2156 3HD1 LEU B 123      -4.654   9.400  16.294  1.00  0.00           H  
ATOM   2157 1HD2 LEU B 123      -5.839  11.652  14.678  1.00  0.00           H  
ATOM   2158 2HD2 LEU B 123      -5.377  10.058  14.041  1.00  0.00           H  
ATOM   2159 3HD2 LEU B 123      -7.020  10.691  13.770  1.00  0.00           H  
ATOM   2160  N   VAL B 124      -9.204   6.079  15.297  1.00  0.00           N  
ATOM   2161  CA  VAL B 124      -9.495   4.713  14.869  1.00  0.00           C  
ATOM   2162  C   VAL B 124     -10.638   4.687  13.884  1.00  0.00           C  
ATOM   2163  O   VAL B 124     -10.581   3.946  12.897  1.00  0.00           O  
ATOM   2164  CB  VAL B 124      -9.818   3.814  16.128  1.00  0.00           C  
ATOM   2165  CG1 VAL B 124     -10.338   2.380  15.837  1.00  0.00           C  
ATOM   2166  CG2 VAL B 124      -8.618   3.625  17.087  1.00  0.00           C  
ATOM   2167  H   VAL B 124      -9.337   6.360  16.278  1.00  0.00           H  
ATOM   2168  HA  VAL B 124      -8.609   4.307  14.348  1.00  0.00           H  
ATOM   2169  HB  VAL B 124     -10.617   4.330  16.703  1.00  0.00           H  
ATOM   2170 1HG1 VAL B 124      -9.620   1.781  15.246  1.00  0.00           H  
ATOM   2171 2HG1 VAL B 124     -10.553   1.814  16.764  1.00  0.00           H  
ATOM   2172 3HG1 VAL B 124     -11.294   2.383  15.279  1.00  0.00           H  
ATOM   2173 1HG2 VAL B 124      -8.200   4.593  17.420  1.00  0.00           H  
ATOM   2174 2HG2 VAL B 124      -8.909   3.085  18.009  1.00  0.00           H  
ATOM   2175 3HG2 VAL B 124      -7.791   3.056  16.620  1.00  0.00           H  
ATOM   2176  N   ASP B 125     -11.680   5.502  14.120  1.00  0.00           N  
ATOM   2177  CA  ASP B 125     -12.822   5.531  13.208  1.00  0.00           C  
ATOM   2178  C   ASP B 125     -12.421   6.055  11.828  1.00  0.00           C  
ATOM   2179  O   ASP B 125     -12.890   5.540  10.804  1.00  0.00           O  
ATOM   2180  CB  ASP B 125     -13.943   6.399  13.784  1.00  0.00           C  
ATOM   2181  CG  ASP B 125     -14.637   5.757  14.978  1.00  0.00           C  
ATOM   2182  OD1 ASP B 125     -14.453   4.581  15.184  1.00  0.00           O  
ATOM   2183  OD2 ASP B 125     -15.343   6.448  15.671  1.00  0.00           O1-
ATOM   2184  H   ASP B 125     -11.701   6.058  14.984  1.00  0.00           H  
ATOM   2185  HA  ASP B 125     -13.194   4.513  13.087  1.00  0.00           H  
ATOM   2186 1HB  ASP B 125     -13.536   7.362  14.093  1.00  0.00           H  
ATOM   2187 2HB  ASP B 125     -14.688   6.592  13.010  1.00  0.00           H  
ATOM   2188  N   GLU B 126     -11.533   7.058  11.785  1.00  0.00           N  
ATOM   2189  CA  GLU B 126     -11.105   7.582  10.492  1.00  0.00           C  
ATOM   2190  C   GLU B 126     -10.295   6.558   9.734  1.00  0.00           C  
ATOM   2191  O   GLU B 126     -10.418   6.453   8.504  1.00  0.00           O  
ATOM   2192  CB  GLU B 126     -10.278   8.884  10.700  1.00  0.00           C  
ATOM   2193  CG  GLU B 126     -11.090  10.134  11.170  1.00  0.00           C  
ATOM   2194  CD  GLU B 126     -10.344  11.438  11.386  1.00  0.00           C  
ATOM   2195  OE1 GLU B 126      -9.648  11.935  10.480  1.00  0.00           O  
ATOM   2196  OE2 GLU B 126     -10.481  11.981  12.502  1.00  0.00           O1-
ATOM   2197  H   GLU B 126     -11.157   7.453  12.654  1.00  0.00           H  
ATOM   2198  HA  GLU B 126     -12.002   7.817   9.891  1.00  0.00           H  
ATOM   2199 2HB  GLU B 126      -9.746   9.143   9.762  1.00  0.00           H  
ATOM   2200 3HB  GLU B 126      -9.468   8.703  11.432  1.00  0.00           H  
ATOM   2201 2HG  GLU B 126     -11.631   9.929  12.108  1.00  0.00           H  
ATOM   2202 3HG  GLU B 126     -11.863  10.409  10.434  1.00  0.00           H  
ATOM   2203  N   SER B 127      -9.466   5.768  10.435  1.00  0.00           N  
ATOM   2204  CA  SER B 127      -8.693   4.719   9.771  1.00  0.00           C  
ATOM   2205  C   SER B 127      -9.650   3.675   9.172  1.00  0.00           C  
ATOM   2206  O   SER B 127      -9.432   3.191   8.050  1.00  0.00           O  
ATOM   2207  CB  SER B 127      -7.741   4.062  10.750  1.00  0.00           C  
ATOM   2208  OG  SER B 127      -6.991   3.058  10.124  1.00  0.00           O  
ATOM   2209  H   SER B 127      -9.338   5.943  11.440  1.00  0.00           H  
ATOM   2210  HA  SER B 127      -8.110   5.174   8.969  1.00  0.00           H  
ATOM   2211 1HB  SER B 127      -7.070   4.814  11.166  1.00  0.00           H  
ATOM   2212 2HB  SER B 127      -8.306   3.635  11.577  1.00  0.00           H  
ATOM   2213  HG  SER B 127      -6.417   2.693  10.802  1.00  0.00           H  
ATOM   2214  N   LYS B 128     -10.720   3.321   9.915  1.00  0.00           N  
ATOM   2215  CA  LYS B 128     -11.690   2.354   9.401  1.00  0.00           C  
ATOM   2216  C   LYS B 128     -12.380   2.892   8.149  1.00  0.00           C  
ATOM   2217  O   LYS B 128     -12.627   2.128   7.208  1.00  0.00           O  
ATOM   2218  CB  LYS B 128     -12.728   2.012  10.471  1.00  0.00           C  
ATOM   2219  CG  LYS B 128     -13.766   0.986  10.034  1.00  0.00           C  
ATOM   2220  CD  LYS B 128     -13.123  -0.362   9.743  1.00  0.00           C  
ATOM   2221  CE  LYS B 128     -14.170  -1.457   9.602  1.00  0.00           C  
ATOM   2222  NZ  LYS B 128     -15.103  -1.194   8.473  1.00  0.00           N1+
ATOM   2223  H   LYS B 128     -10.817   3.695  10.867  1.00  0.00           H  
ATOM   2224  HA  LYS B 128     -11.159   1.439   9.135  1.00  0.00           H  
ATOM   2225 1HB  LYS B 128     -12.224   1.622  11.355  1.00  0.00           H  
ATOM   2226 2HB  LYS B 128     -13.257   2.917  10.768  1.00  0.00           H  
ATOM   2227 1HG  LYS B 128     -14.509   0.862  10.823  1.00  0.00           H  
ATOM   2228 2HG  LYS B 128     -14.272   1.340   9.136  1.00  0.00           H  
ATOM   2229 1HD  LYS B 128     -12.549  -0.299   8.818  1.00  0.00           H  
ATOM   2230 2HD  LYS B 128     -12.444  -0.624  10.554  1.00  0.00           H  
ATOM   2231 1HE  LYS B 128     -13.677  -2.412   9.435  1.00  0.00           H  
ATOM   2232 2HE  LYS B 128     -14.748  -1.528  10.524  1.00  0.00           H  
ATOM   2233 1HZ  LYS B 128     -15.780  -1.941   8.414  1.00  0.00           H  
ATOM   2234 2HZ  LYS B 128     -15.581  -0.317   8.627  1.00  0.00           H  
ATOM   2235 3HZ  LYS B 128     -14.581  -1.144   7.610  1.00  0.00           H  
ATOM   2236  N   LYS B 129     -12.677   4.204   8.117  1.00  0.00           N  
ATOM   2237  CA  LYS B 129     -13.306   4.785   6.935  1.00  0.00           C  
ATOM   2238  C   LYS B 129     -12.374   4.642   5.739  1.00  0.00           C  
ATOM   2239  O   LYS B 129     -12.833   4.298   4.645  1.00  0.00           O  
ATOM   2240  CB  LYS B 129     -13.693   6.255   7.151  1.00  0.00           C  
ATOM   2241  CG  LYS B 129     -14.386   6.949   5.923  1.00  0.00           C  
ATOM   2242  CD  LYS B 129     -15.716   6.258   5.546  1.00  0.00           C  
ATOM   2243  CE  LYS B 129     -16.636   7.135   4.650  1.00  0.00           C  
ATOM   2244  NZ  LYS B 129     -16.013   7.512   3.322  1.00  0.00           N1+
ATOM   2245  H   LYS B 129     -12.527   4.767   8.963  1.00  0.00           H  
ATOM   2246  HA  LYS B 129     -14.228   4.240   6.730  1.00  0.00           H  
ATOM   2247 1HB  LYS B 129     -14.364   6.329   8.011  1.00  0.00           H  
ATOM   2248 2HB  LYS B 129     -12.798   6.829   7.396  1.00  0.00           H  
ATOM   2249 1HG  LYS B 129     -14.582   7.993   6.164  1.00  0.00           H  
ATOM   2250 2HG  LYS B 129     -13.716   6.914   5.058  1.00  0.00           H  
ATOM   2251 1HD  LYS B 129     -15.489   5.346   4.981  1.00  0.00           H  
ATOM   2252 2HD  LYS B 129     -16.260   5.982   6.445  1.00  0.00           H  
ATOM   2253 1HE  LYS B 129     -17.549   6.575   4.454  1.00  0.00           H  
ATOM   2254 2HE  LYS B 129     -16.890   8.045   5.188  1.00  0.00           H  
ATOM   2255 1HZ  LYS B 129     -16.659   8.062   2.789  1.00  0.00           H  
ATOM   2256 2HZ  LYS B 129     -15.172   8.052   3.459  1.00  0.00           H  
ATOM   2257 3HZ  LYS B 129     -15.766   6.666   2.769  1.00  0.00           H  
ATOM   2258  N   ILE B 130     -11.068   4.842   5.944  1.00  0.00           N  
ATOM   2259  CA  ILE B 130     -10.139   4.675   4.838  1.00  0.00           C  
ATOM   2260  C   ILE B 130     -10.153   3.240   4.342  1.00  0.00           C  
ATOM   2261  O   ILE B 130     -10.166   3.015   3.128  1.00  0.00           O  
ATOM   2262  CB  ILE B 130      -8.685   5.027   5.224  1.00  0.00           C  
ATOM   2263  CG1 ILE B 130      -8.515   6.581   5.570  1.00  0.00           C  
ATOM   2264  CG2 ILE B 130      -7.714   4.519   4.128  1.00  0.00           C  
ATOM   2265  CD1 ILE B 130      -8.829   7.567   4.470  1.00  0.00           C  
ATOM   2266  H   ILE B 130     -10.757   5.187   6.862  1.00  0.00           H  
ATOM   2267  HA  ILE B 130     -10.451   5.328   4.023  1.00  0.00           H  
ATOM   2268  HB  ILE B 130      -8.439   4.504   6.144  1.00  0.00           H  
ATOM   2269 1HG1 ILE B 130      -9.152   6.811   6.411  1.00  0.00           H  
ATOM   2270 2HG1 ILE B 130      -7.482   6.756   5.861  1.00  0.00           H  
ATOM   2271 1HG2 ILE B 130      -6.709   4.728   4.415  1.00  0.00           H  
ATOM   2272 2HG2 ILE B 130      -7.802   3.446   3.982  1.00  0.00           H  
ATOM   2273 3HG2 ILE B 130      -7.925   4.996   3.217  1.00  0.00           H  
ATOM   2274 1HD1 ILE B 130      -8.664   8.579   4.843  1.00  0.00           H  
ATOM   2275 2HD1 ILE B 130      -8.177   7.394   3.628  1.00  0.00           H  
ATOM   2276 3HD1 ILE B 130      -9.867   7.471   4.159  1.00  0.00           H  
ATOM   2277  N   LEU B 131     -10.171   2.262   5.246  1.00  0.00           N  
ATOM   2278  CA  LEU B 131     -10.178   0.888   4.773  1.00  0.00           C  
ATOM   2279  C   LEU B 131     -11.427   0.597   3.948  1.00  0.00           C  
ATOM   2280  O   LEU B 131     -11.343  -0.083   2.922  1.00  0.00           O  
ATOM   2281  CB  LEU B 131     -10.132  -0.095   5.950  1.00  0.00           C  
ATOM   2282  CG  LEU B 131      -8.827  -0.184   6.778  1.00  0.00           C  
ATOM   2283  CD1 LEU B 131      -9.099  -1.033   8.006  1.00  0.00           C  
ATOM   2284  CD2 LEU B 131      -7.701  -0.819   5.942  1.00  0.00           C  
ATOM   2285  H   LEU B 131     -10.115   2.493   6.246  1.00  0.00           H  
ATOM   2286  HA  LEU B 131      -9.305   0.736   4.139  1.00  0.00           H  
ATOM   2287 1HB  LEU B 131     -10.928   0.189   6.641  1.00  0.00           H  
ATOM   2288 2HB  LEU B 131     -10.356  -1.090   5.573  1.00  0.00           H  
ATOM   2289  HG  LEU B 131      -8.526   0.814   7.111  1.00  0.00           H  
ATOM   2290 1HD1 LEU B 131      -8.200  -1.087   8.606  1.00  0.00           H  
ATOM   2291 2HD1 LEU B 131      -9.892  -0.575   8.594  1.00  0.00           H  
ATOM   2292 3HD1 LEU B 131      -9.404  -2.031   7.706  1.00  0.00           H  
ATOM   2293 1HD2 LEU B 131      -6.811  -0.902   6.548  1.00  0.00           H  
ATOM   2294 2HD2 LEU B 131      -7.998  -1.815   5.613  1.00  0.00           H  
ATOM   2295 3HD2 LEU B 131      -7.489  -0.202   5.075  1.00  0.00           H  
ATOM   2296  N   ASP B 132     -12.580   1.131   4.369  1.00  0.00           N  
ATOM   2297  CA  ASP B 132     -13.818   0.907   3.628  1.00  0.00           C  
ATOM   2298  C   ASP B 132     -13.782   1.558   2.238  1.00  0.00           C  
ATOM   2299  O   ASP B 132     -14.208   0.941   1.250  1.00  0.00           O  
ATOM   2300  CB  ASP B 132     -15.011   1.448   4.419  1.00  0.00           C  
ATOM   2301  CG  ASP B 132     -15.335   0.611   5.650  1.00  0.00           C  
ATOM   2302  OD1 ASP B 132     -14.845  -0.489   5.741  1.00  0.00           O  
ATOM   2303  OD2 ASP B 132     -16.069   1.081   6.486  1.00  0.00           O1-
ATOM   2304  H   ASP B 132     -12.591   1.648   5.255  1.00  0.00           H  
ATOM   2305  HA  ASP B 132     -13.943  -0.166   3.479  1.00  0.00           H  
ATOM   2306 1HB  ASP B 132     -14.804   2.470   4.737  1.00  0.00           H  
ATOM   2307 2HB  ASP B 132     -15.891   1.478   3.776  1.00  0.00           H  
ATOM   2308  N   ASP B 133     -13.223   2.774   2.137  1.00  0.00           N  
ATOM   2309  CA  ASP B 133     -13.141   3.434   0.838  1.00  0.00           C  
ATOM   2310  C   ASP B 133     -12.200   2.660  -0.080  1.00  0.00           C  
ATOM   2311  O   ASP B 133     -12.480   2.512  -1.280  1.00  0.00           O  
ATOM   2312  CB  ASP B 133     -12.655   4.880   0.969  1.00  0.00           C  
ATOM   2313  CG  ASP B 133     -13.688   5.863   1.590  1.00  0.00           C  
ATOM   2314  OD1 ASP B 133     -14.858   5.548   1.700  1.00  0.00           O  
ATOM   2315  OD2 ASP B 133     -13.289   6.948   1.949  1.00  0.00           O1-
ATOM   2316  H   ASP B 133     -12.926   3.267   2.988  1.00  0.00           H  
ATOM   2317  HA  ASP B 133     -14.137   3.449   0.394  1.00  0.00           H  
ATOM   2318 1HB  ASP B 133     -11.756   4.890   1.595  1.00  0.00           H  
ATOM   2319 2HB  ASP B 133     -12.376   5.249  -0.014  1.00  0.00           H  
ATOM   2320  N   SER B 134     -11.111   2.131   0.489  1.00  0.00           N  
ATOM   2321  CA  SER B 134     -10.157   1.347  -0.272  1.00  0.00           C  
ATOM   2322  C   SER B 134     -10.760   0.031  -0.747  1.00  0.00           C  
ATOM   2323  O   SER B 134     -10.537  -0.378  -1.888  1.00  0.00           O  
ATOM   2324  CB  SER B 134      -8.915   1.097   0.532  1.00  0.00           C  
ATOM   2325  OG  SER B 134      -8.187   2.266   0.722  1.00  0.00           O  
ATOM   2326  H   SER B 134     -10.902   2.324   1.475  1.00  0.00           H  
ATOM   2327  HA  SER B 134      -9.864   1.919  -1.153  1.00  0.00           H  
ATOM   2328 1HB  SER B 134      -9.204   0.687   1.492  1.00  0.00           H  
ATOM   2329 2HB  SER B 134      -8.307   0.374   0.011  1.00  0.00           H  
ATOM   2330  HG  SER B 134      -7.766   2.399  -0.155  1.00  0.00           H  
ATOM   2331  N   GLU B 135     -11.589  -0.617   0.075  1.00  0.00           N  
ATOM   2332  CA  GLU B 135     -12.218  -1.849  -0.374  1.00  0.00           C  
ATOM   2333  C   GLU B 135     -13.059  -1.576  -1.629  1.00  0.00           C  
ATOM   2334  O   GLU B 135     -13.031  -2.375  -2.573  1.00  0.00           O  
ATOM   2335  CB  GLU B 135     -13.057  -2.470   0.741  1.00  0.00           C  
ATOM   2336  CG  GLU B 135     -13.699  -3.812   0.387  1.00  0.00           C  
ATOM   2337  CD  GLU B 135     -14.404  -4.454   1.573  1.00  0.00           C  
ATOM   2338  OE1 GLU B 135     -13.756  -4.644   2.574  1.00  0.00           O  
ATOM   2339  OE2 GLU B 135     -15.592  -4.718   1.492  1.00  0.00           O1-
ATOM   2340  H   GLU B 135     -11.709  -0.291   1.040  1.00  0.00           H  
ATOM   2341  HA  GLU B 135     -11.435  -2.566  -0.623  1.00  0.00           H  
ATOM   2342 1HB  GLU B 135     -12.435  -2.610   1.626  1.00  0.00           H  
ATOM   2343 2HB  GLU B 135     -13.856  -1.778   1.014  1.00  0.00           H  
ATOM   2344 1HG  GLU B 135     -14.407  -3.660  -0.420  1.00  0.00           H  
ATOM   2345 2HG  GLU B 135     -12.924  -4.484   0.021  1.00  0.00           H  
ATOM   2346  N   ARG B 136     -13.766  -0.433  -1.668  1.00  0.00           N  
ATOM   2347  CA  ARG B 136     -14.564  -0.093  -2.853  1.00  0.00           C  
ATOM   2348  C   ARG B 136     -13.651   0.186  -4.063  1.00  0.00           C  
ATOM   2349  O   ARG B 136     -13.983  -0.182  -5.199  1.00  0.00           O  
ATOM   2350  CB  ARG B 136     -15.445   1.126  -2.590  1.00  0.00           C  
ATOM   2351  CG  ARG B 136     -16.487   0.978  -1.460  1.00  0.00           C  
ATOM   2352  CD  ARG B 136     -17.701   0.103  -1.793  1.00  0.00           C  
ATOM   2353  NE  ARG B 136     -17.442  -1.346  -1.723  1.00  0.00           N  
ATOM   2354  CZ  ARG B 136     -17.282  -2.071  -0.581  1.00  0.00           C  
ATOM   2355  NH1 ARG B 136     -17.309  -1.483   0.609  1.00  0.00           N1+
ATOM   2356  NH2 ARG B 136     -17.090  -3.376  -0.665  1.00  0.00           N  
ATOM   2357  H   ARG B 136     -13.787   0.157  -0.825  1.00  0.00           H  
ATOM   2358  HA  ARG B 136     -15.211  -0.938  -3.089  1.00  0.00           H  
ATOM   2359 1HB  ARG B 136     -14.810   1.972  -2.331  1.00  0.00           H  
ATOM   2360 2HB  ARG B 136     -15.980   1.391  -3.501  1.00  0.00           H  
ATOM   2361 1HG  ARG B 136     -15.983   0.561  -0.600  1.00  0.00           H  
ATOM   2362 2HG  ARG B 136     -16.859   1.970  -1.199  1.00  0.00           H  
ATOM   2363 1HD  ARG B 136     -18.514   0.337  -1.109  1.00  0.00           H  
ATOM   2364 2HD  ARG B 136     -18.023   0.328  -2.810  1.00  0.00           H  
ATOM   2365  HE  ARG B 136     -17.423  -1.869  -2.625  1.00  0.00           H  
ATOM   2366 1HH1 ARG B 136     -17.451  -0.489   0.682  1.00  0.00           H  
ATOM   2367 2HH1 ARG B 136     -17.193  -2.034   1.454  1.00  0.00           H  
ATOM   2368 1HH2 ARG B 136     -17.082  -3.844  -1.584  1.00  0.00           H  
ATOM   2369 2HH2 ARG B 136     -16.915  -3.933   0.176  1.00  0.00           H  
ATOM   2370  N   LEU B 137     -12.500   0.831  -3.838  1.00  0.00           N  
ATOM   2371  CA  LEU B 137     -11.572   1.067  -4.944  1.00  0.00           C  
ATOM   2372  C   LEU B 137     -11.008  -0.255  -5.455  1.00  0.00           C  
ATOM   2373  O   LEU B 137     -10.808  -0.415  -6.661  1.00  0.00           O  
ATOM   2374  CB  LEU B 137     -10.452   2.026  -4.530  1.00  0.00           C  
ATOM   2375  CG  LEU B 137     -10.891   3.503  -4.289  1.00  0.00           C  
ATOM   2376  CD1 LEU B 137      -9.769   4.265  -3.672  1.00  0.00           C  
ATOM   2377  CD2 LEU B 137     -11.253   4.180  -5.620  1.00  0.00           C  
ATOM   2378  H   LEU B 137     -12.308   1.204  -2.899  1.00  0.00           H  
ATOM   2379  HA  LEU B 137     -12.115   1.555  -5.752  1.00  0.00           H  
ATOM   2380 1HB  LEU B 137     -10.004   1.655  -3.604  1.00  0.00           H  
ATOM   2381 2HB  LEU B 137      -9.680   2.024  -5.300  1.00  0.00           H  
ATOM   2382  HG  LEU B 137     -11.743   3.521  -3.610  1.00  0.00           H  
ATOM   2383 1HD1 LEU B 137     -10.091   5.287  -3.504  1.00  0.00           H  
ATOM   2384 2HD1 LEU B 137      -9.488   3.808  -2.723  1.00  0.00           H  
ATOM   2385 3HD1 LEU B 137      -8.928   4.261  -4.346  1.00  0.00           H  
ATOM   2386 1HD2 LEU B 137     -11.543   5.215  -5.423  1.00  0.00           H  
ATOM   2387 2HD2 LEU B 137     -10.384   4.171  -6.284  1.00  0.00           H  
ATOM   2388 3HD2 LEU B 137     -12.078   3.675  -6.103  1.00  0.00           H  
ATOM   2389  N   ALA B 138     -10.787  -1.218  -4.561  1.00  0.00           N  
ATOM   2390  CA  ALA B 138     -10.278  -2.511  -4.981  1.00  0.00           C  
ATOM   2391  C   ALA B 138     -11.300  -3.191  -5.887  1.00  0.00           C  
ATOM   2392  O   ALA B 138     -10.917  -3.816  -6.883  1.00  0.00           O  
ATOM   2393  CB  ALA B 138      -9.958  -3.382  -3.775  1.00  0.00           C  
ATOM   2394  H   ALA B 138     -10.915  -1.006  -3.567  1.00  0.00           H  
ATOM   2395  HA  ALA B 138      -9.352  -2.355  -5.534  1.00  0.00           H  
ATOM   2396 1HB  ALA B 138      -9.588  -4.350  -4.113  1.00  0.00           H  
ATOM   2397 2HB  ALA B 138      -9.196  -2.894  -3.166  1.00  0.00           H  
ATOM   2398 3HB  ALA B 138     -10.859  -3.525  -3.181  1.00  0.00           H  
ATOM   2399  N   GLU B 139     -12.596  -3.066  -5.570  1.00  0.00           N  
ATOM   2400  CA  GLU B 139     -13.613  -3.648  -6.441  1.00  0.00           C  
ATOM   2401  C   GLU B 139     -13.556  -3.005  -7.836  1.00  0.00           C  
ATOM   2402  O   GLU B 139     -13.680  -3.714  -8.841  1.00  0.00           O  
ATOM   2403  CB  GLU B 139     -15.019  -3.467  -5.859  1.00  0.00           C  
ATOM   2404  CG  GLU B 139     -15.329  -4.315  -4.640  1.00  0.00           C  
ATOM   2405  CD  GLU B 139     -16.685  -4.013  -4.052  1.00  0.00           C  
ATOM   2406  OE1 GLU B 139     -17.252  -2.999  -4.378  1.00  0.00           O  
ATOM   2407  OE2 GLU B 139     -17.151  -4.787  -3.260  1.00  0.00           O1-
ATOM   2408  H   GLU B 139     -12.852  -2.614  -4.683  1.00  0.00           H  
ATOM   2409  HA  GLU B 139     -13.412  -4.715  -6.543  1.00  0.00           H  
ATOM   2410 1HB  GLU B 139     -15.158  -2.425  -5.577  1.00  0.00           H  
ATOM   2411 2HB  GLU B 139     -15.760  -3.695  -6.625  1.00  0.00           H  
ATOM   2412 1HG  GLU B 139     -15.289  -5.366  -4.922  1.00  0.00           H  
ATOM   2413 2HG  GLU B 139     -14.562  -4.136  -3.888  1.00  0.00           H  
ATOM   2414  N   GLU B 140     -13.309  -1.685  -7.909  1.00  0.00           N  
ATOM   2415  CA  GLU B 140     -13.220  -1.026  -9.219  1.00  0.00           C  
ATOM   2416  C   GLU B 140     -11.985  -1.516  -9.994  1.00  0.00           C  
ATOM   2417  O   GLU B 140     -12.043  -1.699 -11.220  1.00  0.00           O  
ATOM   2418  CB  GLU B 140     -13.174   0.503  -9.070  1.00  0.00           C  
ATOM   2419  CG  GLU B 140     -14.469   1.131  -8.543  1.00  0.00           C  
ATOM   2420  CD  GLU B 140     -15.653   0.909  -9.452  1.00  0.00           C  
ATOM   2421  OE1 GLU B 140     -15.576   1.250 -10.603  1.00  0.00           O  
ATOM   2422  OE2 GLU B 140     -16.630   0.350  -8.993  1.00  0.00           O1-
ATOM   2423  H   GLU B 140     -13.291  -1.145  -7.035  1.00  0.00           H  
ATOM   2424  HA  GLU B 140     -14.110  -1.280  -9.795  1.00  0.00           H  
ATOM   2425 1HB  GLU B 140     -12.370   0.776  -8.389  1.00  0.00           H  
ATOM   2426 2HB  GLU B 140     -12.955   0.955 -10.035  1.00  0.00           H  
ATOM   2427 1HG  GLU B 140     -14.691   0.704  -7.568  1.00  0.00           H  
ATOM   2428 2HG  GLU B 140     -14.312   2.203  -8.410  1.00  0.00           H  
ATOM   2429  N   LEU B 141     -10.878  -1.772  -9.284  1.00  0.00           N  
ATOM   2430  CA  LEU B 141      -9.677  -2.269  -9.949  1.00  0.00           C  
ATOM   2431  C   LEU B 141      -9.971  -3.662 -10.542  1.00  0.00           C  
ATOM   2432  O   LEU B 141      -9.562  -3.972 -11.674  1.00  0.00           O  
ATOM   2433  CB  LEU B 141      -8.514  -2.381  -8.943  1.00  0.00           C  
ATOM   2434  CG  LEU B 141      -7.906  -1.044  -8.334  1.00  0.00           C  
ATOM   2435  CD1 LEU B 141      -6.920  -1.384  -7.218  1.00  0.00           C  
ATOM   2436  CD2 LEU B 141      -7.184  -0.258  -9.369  1.00  0.00           C  
ATOM   2437  H   LEU B 141     -10.873  -1.536  -8.284  1.00  0.00           H  
ATOM   2438  HA  LEU B 141      -9.414  -1.579 -10.750  1.00  0.00           H  
ATOM   2439 1HB  LEU B 141      -8.861  -2.976  -8.106  1.00  0.00           H  
ATOM   2440 2HB  LEU B 141      -7.734  -2.922  -9.422  1.00  0.00           H  
ATOM   2441  HG  LEU B 141      -8.707  -0.448  -7.919  1.00  0.00           H  
ATOM   2442 1HD1 LEU B 141      -6.533  -0.460  -6.799  1.00  0.00           H  
ATOM   2443 2HD1 LEU B 141      -7.408  -1.942  -6.443  1.00  0.00           H  
ATOM   2444 3HD1 LEU B 141      -6.101  -1.975  -7.616  1.00  0.00           H  
ATOM   2445 1HD2 LEU B 141      -6.775   0.639  -8.910  1.00  0.00           H  
ATOM   2446 2HD2 LEU B 141      -6.389  -0.839  -9.757  1.00  0.00           H  
ATOM   2447 3HD2 LEU B 141      -7.855   0.014 -10.161  1.00  0.00           H  
ATOM   2448  N   ARG B 142     -10.721  -4.486  -9.789  1.00  0.00           N  
ATOM   2449  CA  ARG B 142     -11.099  -5.819 -10.254  1.00  0.00           C  
ATOM   2450  C   ARG B 142     -12.018  -5.753 -11.475  1.00  0.00           C  
ATOM   2451  O   ARG B 142     -11.862  -6.552 -12.403  1.00  0.00           O  
ATOM   2452  CB  ARG B 142     -11.795  -6.591  -9.143  1.00  0.00           C  
ATOM   2453  CG  ARG B 142     -12.205  -8.009  -9.509  1.00  0.00           C  
ATOM   2454  CD  ARG B 142     -11.029  -8.849  -9.852  1.00  0.00           C  
ATOM   2455  NE  ARG B 142     -10.108  -8.974  -8.734  1.00  0.00           N  
ATOM   2456  CZ  ARG B 142     -10.227  -9.876  -7.741  1.00  0.00           C  
ATOM   2457  NH1 ARG B 142     -11.232 -10.724  -7.740  1.00  0.00           N1+
ATOM   2458  NH2 ARG B 142      -9.334  -9.909  -6.767  1.00  0.00           N  
ATOM   2459  H   ARG B 142     -10.978  -4.181  -8.842  1.00  0.00           H  
ATOM   2460  HA  ARG B 142     -10.195  -6.350 -10.553  1.00  0.00           H  
ATOM   2461 1HB  ARG B 142     -11.139  -6.651  -8.276  1.00  0.00           H  
ATOM   2462 2HB  ARG B 142     -12.694  -6.056  -8.836  1.00  0.00           H  
ATOM   2463 1HG  ARG B 142     -12.721  -8.468  -8.665  1.00  0.00           H  
ATOM   2464 2HG  ARG B 142     -12.872  -7.984 -10.372  1.00  0.00           H  
ATOM   2465 1HD  ARG B 142     -11.365  -9.848 -10.130  1.00  0.00           H  
ATOM   2466 2HD  ARG B 142     -10.493  -8.401 -10.687  1.00  0.00           H  
ATOM   2467  HE  ARG B 142      -9.321  -8.339  -8.700  1.00  0.00           H  
ATOM   2468 1HH1 ARG B 142     -11.915 -10.699  -8.485  1.00  0.00           H  
ATOM   2469 2HH1 ARG B 142     -11.322 -11.400  -6.996  1.00  0.00           H  
ATOM   2470 1HH2 ARG B 142      -8.561  -9.257  -6.768  1.00  0.00           H  
ATOM   2471 2HH2 ARG B 142      -9.424 -10.585  -6.023  1.00  0.00           H  
ATOM   2472  N   LYS B 143     -12.938  -4.776 -11.519  1.00  0.00           N  
ATOM   2473  CA  LYS B 143     -13.828  -4.656 -12.678  1.00  0.00           C  
ATOM   2474  C   LYS B 143     -13.022  -4.446 -13.954  1.00  0.00           C  
ATOM   2475  O   LYS B 143     -13.368  -4.999 -15.002  1.00  0.00           O  
ATOM   2476  CB  LYS B 143     -14.816  -3.496 -12.522  1.00  0.00           C  
ATOM   2477  CG  LYS B 143     -15.924  -3.708 -11.505  1.00  0.00           C  
ATOM   2478  CD  LYS B 143     -16.798  -2.453 -11.397  1.00  0.00           C  
ATOM   2479  CE  LYS B 143     -17.909  -2.612 -10.376  1.00  0.00           C  
ATOM   2480  NZ  LYS B 143     -18.642  -1.330 -10.171  1.00  0.00           N1+
ATOM   2481  H   LYS B 143     -13.062  -4.181 -10.692  1.00  0.00           H  
ATOM   2482  HA  LYS B 143     -14.391  -5.584 -12.779  1.00  0.00           H  
ATOM   2483 1HB  LYS B 143     -14.270  -2.597 -12.234  1.00  0.00           H  
ATOM   2484 2HB  LYS B 143     -15.284  -3.297 -13.487  1.00  0.00           H  
ATOM   2485 1HG  LYS B 143     -16.538  -4.558 -11.812  1.00  0.00           H  
ATOM   2486 2HG  LYS B 143     -15.490  -3.929 -10.539  1.00  0.00           H  
ATOM   2487 1HD  LYS B 143     -16.181  -1.599 -11.108  1.00  0.00           H  
ATOM   2488 2HD  LYS B 143     -17.244  -2.237 -12.367  1.00  0.00           H  
ATOM   2489 1HE  LYS B 143     -18.608  -3.368 -10.727  1.00  0.00           H  
ATOM   2490 2HE  LYS B 143     -17.484  -2.933  -9.424  1.00  0.00           H  
ATOM   2491 1HZ  LYS B 143     -19.371  -1.453  -9.491  1.00  0.00           H  
ATOM   2492 2HZ  LYS B 143     -17.957  -0.623  -9.821  1.00  0.00           H  
ATOM   2493 3HZ  LYS B 143     -19.043  -1.012 -11.037  1.00  0.00           H  
ATOM   2494  N   ILE B 144     -11.937  -3.677 -13.873  1.00  0.00           N  
ATOM   2495  CA  ILE B 144     -11.111  -3.462 -15.056  1.00  0.00           C  
ATOM   2496  C   ILE B 144     -10.461  -4.775 -15.472  1.00  0.00           C  
ATOM   2497  O   ILE B 144     -10.375  -5.070 -16.668  1.00  0.00           O  
ATOM   2498  CB  ILE B 144     -10.047  -2.390 -14.841  1.00  0.00           C  
ATOM   2499  CG1 ILE B 144     -10.708  -0.980 -14.540  1.00  0.00           C  
ATOM   2500  CG2 ILE B 144      -9.072  -2.336 -16.069  1.00  0.00           C  
ATOM   2501  CD1 ILE B 144     -11.633  -0.417 -15.614  1.00  0.00           C  
ATOM   2502  H   ILE B 144     -11.736  -3.206 -12.979  1.00  0.00           H  
ATOM   2503  HA  ILE B 144     -11.750  -3.107 -15.864  1.00  0.00           H  
ATOM   2504  HB  ILE B 144      -9.518  -2.658 -13.960  1.00  0.00           H  
ATOM   2505 1HG1 ILE B 144     -11.279  -1.066 -13.617  1.00  0.00           H  
ATOM   2506 2HG1 ILE B 144      -9.904  -0.256 -14.381  1.00  0.00           H  
ATOM   2507 1HG2 ILE B 144      -8.303  -1.588 -15.896  1.00  0.00           H  
ATOM   2508 2HG2 ILE B 144      -8.591  -3.298 -16.219  1.00  0.00           H  
ATOM   2509 3HG2 ILE B 144      -9.627  -2.085 -16.957  1.00  0.00           H  
ATOM   2510 1HD1 ILE B 144     -12.016   0.543 -15.280  1.00  0.00           H  
ATOM   2511 2HD1 ILE B 144     -11.095  -0.277 -16.542  1.00  0.00           H  
ATOM   2512 3HD1 ILE B 144     -12.480  -1.082 -15.786  1.00  0.00           H  
ATOM   2513  N   GLU B 145      -9.983  -5.563 -14.502  1.00  0.00           N  
ATOM   2514  CA  GLU B 145      -9.400  -6.849 -14.871  1.00  0.00           C  
ATOM   2515  C   GLU B 145     -10.438  -7.753 -15.535  1.00  0.00           C  
ATOM   2516  O   GLU B 145     -10.096  -8.490 -16.471  1.00  0.00           O  
ATOM   2517  CB  GLU B 145      -8.816  -7.543 -13.638  1.00  0.00           C  
ATOM   2518  CG  GLU B 145      -7.573  -6.874 -13.070  1.00  0.00           C  
ATOM   2519  CD  GLU B 145      -7.064  -7.546 -11.825  1.00  0.00           C  
ATOM   2520  OE1 GLU B 145      -6.323  -8.492 -11.945  1.00  0.00           O  
ATOM   2521  OE2 GLU B 145      -7.416  -7.112 -10.754  1.00  0.00           O1-
ATOM   2522  H   GLU B 145     -10.002  -5.230 -13.529  1.00  0.00           H  
ATOM   2523  HA  GLU B 145      -8.593  -6.672 -15.581  1.00  0.00           H  
ATOM   2524 1HB  GLU B 145      -9.568  -7.577 -12.850  1.00  0.00           H  
ATOM   2525 2HB  GLU B 145      -8.557  -8.572 -13.888  1.00  0.00           H  
ATOM   2526 1HG  GLU B 145      -6.787  -6.889 -13.825  1.00  0.00           H  
ATOM   2527 2HG  GLU B 145      -7.803  -5.833 -12.847  1.00  0.00           H  
ATOM   2528  N   GLU B 146     -11.695  -7.697 -15.079  1.00  0.00           N  
ATOM   2529  CA  GLU B 146     -12.749  -8.499 -15.700  1.00  0.00           C  
ATOM   2530  C   GLU B 146     -12.968  -8.065 -17.155  1.00  0.00           C  
ATOM   2531  O   GLU B 146     -13.216  -8.912 -18.015  1.00  0.00           O  
ATOM   2532  CB  GLU B 146     -14.054  -8.373 -14.911  1.00  0.00           C  
ATOM   2533  CG  GLU B 146     -14.027  -9.035 -13.541  1.00  0.00           C  
ATOM   2534  CD  GLU B 146     -15.303  -8.837 -12.770  1.00  0.00           C  
ATOM   2535  OE1 GLU B 146     -16.156  -8.125 -13.244  1.00  0.00           O  
ATOM   2536  OE2 GLU B 146     -15.424  -9.398 -11.707  1.00  0.00           O1-
ATOM   2537  H   GLU B 146     -11.890  -7.121 -14.252  1.00  0.00           H  
ATOM   2538  HA  GLU B 146     -12.438  -9.544 -15.693  1.00  0.00           H  
ATOM   2539 1HB  GLU B 146     -14.293  -7.318 -14.769  1.00  0.00           H  
ATOM   2540 2HB  GLU B 146     -14.869  -8.818 -15.482  1.00  0.00           H  
ATOM   2541 1HG  GLU B 146     -13.855 -10.103 -13.668  1.00  0.00           H  
ATOM   2542 2HG  GLU B 146     -13.196  -8.627 -12.968  1.00  0.00           H  
ATOM   2543  N   LYS B 147     -12.871  -6.740 -17.450  1.00  0.00           N  
ATOM   2544  CA  LYS B 147     -13.010  -6.240 -18.815  1.00  0.00           C  
ATOM   2545  C   LYS B 147     -11.847  -6.680 -19.673  1.00  0.00           C  
ATOM   2546  O   LYS B 147     -12.040  -6.980 -20.870  1.00  0.00           O  
ATOM   2547  CB  LYS B 147     -13.128  -4.692 -18.789  1.00  0.00           C  
ATOM   2548  CG  LYS B 147     -13.344  -4.067 -20.190  1.00  0.00           C  
ATOM   2549  CD  LYS B 147     -13.555  -2.551 -20.194  1.00  0.00           C  
ATOM   2550  CE  LYS B 147     -13.730  -2.067 -21.639  1.00  0.00           C  
ATOM   2551  NZ  LYS B 147     -13.912  -0.605 -21.649  1.00  0.00           N1+
ATOM   2552  H   LYS B 147     -12.694  -6.066 -16.684  1.00  0.00           H  
ATOM   2553  HA  LYS B 147     -13.929  -6.673 -19.253  1.00  0.00           H  
ATOM   2554 2HB  LYS B 147     -12.222  -4.257 -18.318  1.00  0.00           H  
ATOM   2555 3HB  LYS B 147     -13.964  -4.392 -18.126  1.00  0.00           H  
ATOM   2556 2HG  LYS B 147     -14.194  -4.568 -20.693  1.00  0.00           H  
ATOM   2557 3HG  LYS B 147     -12.466  -4.261 -20.834  1.00  0.00           H  
ATOM   2558 2HD  LYS B 147     -12.684  -2.049 -19.725  1.00  0.00           H  
ATOM   2559 3HD  LYS B 147     -14.434  -2.293 -19.572  1.00  0.00           H  
ATOM   2560 2HE  LYS B 147     -14.604  -2.553 -22.121  1.00  0.00           H  
ATOM   2561 3HE  LYS B 147     -12.849  -2.352 -22.253  1.00  0.00           H  
ATOM   2562 1HZ  LYS B 147     -13.325  -0.163 -20.931  1.00  0.00           H  
ATOM   2563 2HZ  LYS B 147     -13.622  -0.199 -22.544  1.00  0.00           H  
ATOM   2564 3HZ  LYS B 147     -14.894  -0.440 -21.479  1.00  0.00           H  
ATOM   2565  N   LEU B 148     -10.621  -6.673 -19.134  1.00  0.00           N  
ATOM   2566  CA  LEU B 148      -9.419  -7.113 -19.849  1.00  0.00           C  
ATOM   2567  C   LEU B 148      -9.393  -8.611 -20.165  1.00  0.00           C  
ATOM   2568  O   LEU B 148      -8.887  -9.016 -21.214  1.00  0.00           O  
ATOM   2569  CB  LEU B 148      -8.154  -6.783 -19.036  1.00  0.00           C  
ATOM   2570  CG  LEU B 148      -7.744  -5.303 -18.899  1.00  0.00           C  
ATOM   2571  CD1 LEU B 148      -6.677  -5.170 -17.841  1.00  0.00           C  
ATOM   2572  CD2 LEU B 148      -7.165  -4.816 -20.218  1.00  0.00           C  
ATOM   2573  H   LEU B 148     -10.537  -6.313 -18.175  1.00  0.00           H  
ATOM   2574  HA  LEU B 148      -9.376  -6.593 -20.805  1.00  0.00           H  
ATOM   2575 1HB  LEU B 148      -8.306  -7.168 -18.029  1.00  0.00           H  
ATOM   2576 2HB  LEU B 148      -7.316  -7.321 -19.476  1.00  0.00           H  
ATOM   2577  HG  LEU B 148      -8.607  -4.701 -18.615  1.00  0.00           H  
ATOM   2578 1HD1 LEU B 148      -6.388  -4.124 -17.752  1.00  0.00           H  
ATOM   2579 2HD1 LEU B 148      -7.073  -5.509 -16.900  1.00  0.00           H  
ATOM   2580 3HD1 LEU B 148      -5.808  -5.768 -18.110  1.00  0.00           H  
ATOM   2581 1HD2 LEU B 148      -6.855  -3.783 -20.108  1.00  0.00           H  
ATOM   2582 2HD2 LEU B 148      -6.296  -5.423 -20.486  1.00  0.00           H  
ATOM   2583 3HD2 LEU B 148      -7.907  -4.888 -21.007  1.00  0.00           H  
ATOM   2584  N   LYS B 149      -9.921  -9.440 -19.245  1.00  0.00           N  
ATOM   2585  CA  LYS B 149      -9.905 -10.897 -19.334  1.00  0.00           C  
ATOM   2586  C   LYS B 149     -10.601 -11.370 -20.588  1.00  0.00           C  
ATOM   2587  O   LYS B 149     -11.747 -11.039 -20.889  1.00  0.00           O  
ATOM   2588  CB  LYS B 149     -10.572 -11.500 -18.067  1.00  0.00           C  
ATOM   2589  CG  LYS B 149     -10.543 -13.048 -18.033  1.00  0.00           C  
ATOM   2590  CD  LYS B 149     -11.130 -13.676 -16.765  1.00  0.00           C  
ATOM   2591  CE  LYS B 149     -11.048 -15.204 -16.873  1.00  0.00           C  
ATOM   2592  NZ  LYS B 149     -11.610 -15.812 -15.654  1.00  0.00           N1+
ATOM   2593  H   LYS B 149     -10.369  -9.014 -18.416  1.00  0.00           H  
ATOM   2594  HA  LYS B 149      -8.853 -11.232 -19.391  1.00  0.00           H  
ATOM   2595 2HB  LYS B 149     -11.619 -11.140 -17.990  1.00  0.00           H  
ATOM   2596 3HB  LYS B 149     -10.070 -11.108 -17.160  1.00  0.00           H  
ATOM   2597 2HG  LYS B 149      -9.505 -13.404 -18.185  1.00  0.00           H  
ATOM   2598 3HG  LYS B 149     -11.122 -13.459 -18.881  1.00  0.00           H  
ATOM   2599 2HD  LYS B 149     -12.185 -13.356 -16.642  1.00  0.00           H  
ATOM   2600 3HD  LYS B 149     -10.586 -13.303 -15.876  1.00  0.00           H  
ATOM   2601 2HE  LYS B 149      -9.999 -15.541 -17.006  1.00  0.00           H  
ATOM   2602 3HE  LYS B 149     -11.596 -15.560 -17.771  1.00  0.00           H  
ATOM   2603 1HZ  LYS B 149     -12.418 -15.272 -15.320  1.00  0.00           H  
ATOM   2604 2HZ  LYS B 149     -11.956 -16.760 -15.835  1.00  0.00           H  
ATOM   2605 3HZ  LYS B 149     -10.864 -15.825 -14.973  1.00  0.00           H  
ATOM   2606  N   PRO C 150       4.894  -5.208 -26.868  1.00  0.00           N  
ATOM   2607  CA  PRO C 150       5.087  -5.653 -25.495  1.00  0.00           C  
ATOM   2608  C   PRO C 150       3.865  -5.369 -24.632  1.00  0.00           C  
ATOM   2609  O   PRO C 150       3.978  -5.212 -23.415  1.00  0.00           O  
ATOM   2610  CB  PRO C 150       6.286  -4.818 -25.050  1.00  0.00           C  
ATOM   2611  CG  PRO C 150       6.075  -3.498 -25.732  1.00  0.00           C  
ATOM   2612  CD  PRO C 150       5.471  -3.860 -27.087  1.00  0.00           C  
ATOM   2613 1H   PRO C 150       5.589  -4.527 -27.099  1.00  0.00           H  
ATOM   2614 2H   PRO C 150       4.975  -5.989 -27.487  1.00  0.00           H  
ATOM   2615  HA  PRO C 150       5.313  -6.730 -25.492  1.00  0.00           H  
ATOM   2616 1HB  PRO C 150       6.301  -4.737 -23.963  1.00  0.00           H  
ATOM   2617 2HB  PRO C 150       7.224  -5.311 -25.347  1.00  0.00           H  
ATOM   2618 1HG  PRO C 150       5.409  -2.860 -25.127  1.00  0.00           H  
ATOM   2619 2HG  PRO C 150       7.031  -2.961 -25.822  1.00  0.00           H  
ATOM   2620 1HD  PRO C 150       4.674  -3.150 -27.361  1.00  0.00           H  
ATOM   2621 2HD  PRO C 150       6.250  -3.909 -27.863  1.00  0.00           H  
ATOM   2622  N   LYS C 151       2.694  -5.288 -25.259  1.00  0.00           N  
ATOM   2623  CA  LYS C 151       1.474  -4.958 -24.525  1.00  0.00           C  
ATOM   2624  C   LYS C 151       1.124  -6.064 -23.534  1.00  0.00           C  
ATOM   2625  O   LYS C 151       0.590  -5.798 -22.448  1.00  0.00           O  
ATOM   2626  CB  LYS C 151       0.310  -4.725 -25.490  1.00  0.00           C  
ATOM   2627  CG  LYS C 151       0.481  -3.518 -26.402  1.00  0.00           C  
ATOM   2628  CD  LYS C 151       0.518  -2.223 -25.605  1.00  0.00           C  
ATOM   2629  CE  LYS C 151      -0.848  -1.892 -25.023  1.00  0.00           C  
ATOM   2630  NZ  LYS C 151      -1.832  -1.535 -26.081  1.00  0.00           N1+
ATOM   2631  H   LYS C 151       2.641  -5.478 -26.252  1.00  0.00           H  
ATOM   2632  HA  LYS C 151       1.647  -4.040 -23.962  1.00  0.00           H  
ATOM   2633 1HB  LYS C 151       0.178  -5.605 -26.120  1.00  0.00           H  
ATOM   2634 2HB  LYS C 151      -0.611  -4.588 -24.923  1.00  0.00           H  
ATOM   2635 1HG  LYS C 151       1.411  -3.615 -26.964  1.00  0.00           H  
ATOM   2636 2HG  LYS C 151      -0.347  -3.476 -27.109  1.00  0.00           H  
ATOM   2637 1HD  LYS C 151       1.237  -2.317 -24.790  1.00  0.00           H  
ATOM   2638 2HD  LYS C 151       0.834  -1.406 -26.253  1.00  0.00           H  
ATOM   2639 1HE  LYS C 151      -1.225  -2.749 -24.469  1.00  0.00           H  
ATOM   2640 2HE  LYS C 151      -0.756  -1.053 -24.333  1.00  0.00           H  
ATOM   2641 1HZ  LYS C 151      -2.723  -1.322 -25.656  1.00  0.00           H  
ATOM   2642 2HZ  LYS C 151      -1.501  -0.727 -26.591  1.00  0.00           H  
ATOM   2643 3HZ  LYS C 151      -1.940  -2.312 -26.717  1.00  0.00           H  
ATOM   2644  N   GLU C 152       1.415  -7.311 -23.916  1.00  0.00           N  
ATOM   2645  CA  GLU C 152       1.160  -8.462 -23.070  1.00  0.00           C  
ATOM   2646  C   GLU C 152       1.985  -8.382 -21.784  1.00  0.00           C  
ATOM   2647  O   GLU C 152       1.514  -8.767 -20.709  1.00  0.00           O  
ATOM   2648  CB  GLU C 152       1.498  -9.745 -23.839  1.00  0.00           C  
ATOM   2649  CG  GLU C 152       0.604  -9.998 -25.066  1.00  0.00           C  
ATOM   2650  CD  GLU C 152       1.032  -9.202 -26.295  1.00  0.00           C  
ATOM   2651  OE1 GLU C 152       2.016  -8.476 -26.205  1.00  0.00           O  
ATOM   2652  OE2 GLU C 152       0.386  -9.313 -27.307  1.00  0.00           O1-
ATOM   2653  H   GLU C 152       1.826  -7.469 -24.839  1.00  0.00           H  
ATOM   2654  HA  GLU C 152       0.103  -8.466 -22.800  1.00  0.00           H  
ATOM   2655 1HB  GLU C 152       2.535  -9.705 -24.174  1.00  0.00           H  
ATOM   2656 2HB  GLU C 152       1.406 -10.603 -23.172  1.00  0.00           H  
ATOM   2657 1HG  GLU C 152       0.623 -11.061 -25.308  1.00  0.00           H  
ATOM   2658 2HG  GLU C 152      -0.419  -9.730 -24.809  1.00  0.00           H  
ATOM   2659  N   GLU C 153       3.215  -7.867 -21.901  1.00  0.00           N  
ATOM   2660  CA  GLU C 153       4.124  -7.769 -20.768  1.00  0.00           C  
ATOM   2661  C   GLU C 153       3.662  -6.673 -19.824  1.00  0.00           C  
ATOM   2662  O   GLU C 153       3.725  -6.830 -18.598  1.00  0.00           O  
ATOM   2663  CB  GLU C 153       5.537  -7.486 -21.254  1.00  0.00           C  
ATOM   2664  CG  GLU C 153       6.185  -8.599 -22.083  1.00  0.00           C  
ATOM   2665  CD  GLU C 153       6.322  -9.905 -21.342  1.00  0.00           C  
ATOM   2666  OE1 GLU C 153       6.820  -9.899 -20.248  1.00  0.00           O  
ATOM   2667  OE2 GLU C 153       5.917 -10.925 -21.874  1.00  0.00           O1-
ATOM   2668  H   GLU C 153       3.531  -7.565 -22.812  1.00  0.00           H  
ATOM   2669  HA  GLU C 153       4.116  -8.720 -20.235  1.00  0.00           H  
ATOM   2670 1HB  GLU C 153       5.520  -6.592 -21.869  1.00  0.00           H  
ATOM   2671 2HB  GLU C 153       6.176  -7.293 -20.398  1.00  0.00           H  
ATOM   2672 1HG  GLU C 153       5.584  -8.762 -22.978  1.00  0.00           H  
ATOM   2673 2HG  GLU C 153       7.172  -8.261 -22.399  1.00  0.00           H  
ATOM   2674  N   ILE C 154       3.119  -5.599 -20.402  1.00  0.00           N  
ATOM   2675  CA  ILE C 154       2.595  -4.485 -19.631  1.00  0.00           C  
ATOM   2676  C   ILE C 154       1.390  -4.966 -18.837  1.00  0.00           C  
ATOM   2677  O   ILE C 154       1.249  -4.616 -17.665  1.00  0.00           O  
ATOM   2678  CB  ILE C 154       2.247  -3.275 -20.516  1.00  0.00           C  
ATOM   2679  CG1 ILE C 154       3.575  -2.722 -21.132  1.00  0.00           C  
ATOM   2680  CG2 ILE C 154       1.538  -2.179 -19.640  1.00  0.00           C  
ATOM   2681  CD1 ILE C 154       3.427  -1.724 -22.250  1.00  0.00           C  
ATOM   2682  H   ILE C 154       3.154  -5.542 -21.427  1.00  0.00           H  
ATOM   2683  HA  ILE C 154       3.372  -4.141 -18.949  1.00  0.00           H  
ATOM   2684  HB  ILE C 154       1.595  -3.585 -21.332  1.00  0.00           H  
ATOM   2685 1HG1 ILE C 154       4.139  -2.264 -20.359  1.00  0.00           H  
ATOM   2686 2HG1 ILE C 154       4.147  -3.560 -21.516  1.00  0.00           H  
ATOM   2687 1HG2 ILE C 154       1.294  -1.314 -20.247  1.00  0.00           H  
ATOM   2688 2HG2 ILE C 154       0.615  -2.574 -19.216  1.00  0.00           H  
ATOM   2689 3HG2 ILE C 154       2.203  -1.875 -18.828  1.00  0.00           H  
ATOM   2690 1HD1 ILE C 154       4.419  -1.427 -22.592  1.00  0.00           H  
ATOM   2691 2HD1 ILE C 154       2.885  -2.183 -23.075  1.00  0.00           H  
ATOM   2692 3HD1 ILE C 154       2.891  -0.845 -21.908  1.00  0.00           H  
ATOM   2693  N   ARG C 155       0.508  -5.748 -19.472  1.00  0.00           N  
ATOM   2694  CA  ARG C 155      -0.661  -6.272 -18.774  1.00  0.00           C  
ATOM   2695  C   ARG C 155      -0.224  -7.205 -17.630  1.00  0.00           C  
ATOM   2696  O   ARG C 155      -0.821  -7.170 -16.551  1.00  0.00           O  
ATOM   2697  CB  ARG C 155      -1.568  -7.025 -19.736  1.00  0.00           C  
ATOM   2698  CG  ARG C 155      -2.303  -6.151 -20.740  1.00  0.00           C  
ATOM   2699  CD  ARG C 155      -3.119  -6.961 -21.680  1.00  0.00           C  
ATOM   2700  NE  ARG C 155      -3.824  -6.129 -22.641  1.00  0.00           N  
ATOM   2701  CZ  ARG C 155      -4.523  -6.599 -23.692  1.00  0.00           C  
ATOM   2702  NH1 ARG C 155      -4.602  -7.895 -23.903  1.00  0.00           N1+
ATOM   2703  NH2 ARG C 155      -5.131  -5.759 -24.512  1.00  0.00           N  
ATOM   2704  H   ARG C 155       0.647  -5.960 -20.462  1.00  0.00           H  
ATOM   2705  HA  ARG C 155      -1.212  -5.435 -18.345  1.00  0.00           H  
ATOM   2706 1HB  ARG C 155      -0.980  -7.749 -20.298  1.00  0.00           H  
ATOM   2707 2HB  ARG C 155      -2.317  -7.580 -19.171  1.00  0.00           H  
ATOM   2708 1HG  ARG C 155      -2.967  -5.468 -20.209  1.00  0.00           H  
ATOM   2709 2HG  ARG C 155      -1.580  -5.577 -21.320  1.00  0.00           H  
ATOM   2710 1HD  ARG C 155      -2.471  -7.643 -22.229  1.00  0.00           H  
ATOM   2711 2HD  ARG C 155      -3.857  -7.534 -21.120  1.00  0.00           H  
ATOM   2712  HE  ARG C 155      -3.786  -5.127 -22.512  1.00  0.00           H  
ATOM   2713 1HH1 ARG C 155      -4.138  -8.537 -23.277  1.00  0.00           H  
ATOM   2714 2HH1 ARG C 155      -5.126  -8.247 -24.690  1.00  0.00           H  
ATOM   2715 1HH2 ARG C 155      -5.070  -4.763 -24.350  1.00  0.00           H  
ATOM   2716 2HH2 ARG C 155      -5.655  -6.111 -25.299  1.00  0.00           H  
ATOM   2717  N   LYS C 156       0.780  -8.070 -17.845  1.00  0.00           N  
ATOM   2718  CA  LYS C 156       1.236  -8.921 -16.743  1.00  0.00           C  
ATOM   2719  C   LYS C 156       1.782  -8.072 -15.583  1.00  0.00           C  
ATOM   2720  O   LYS C 156       1.510  -8.371 -14.412  1.00  0.00           O  
ATOM   2721  CB  LYS C 156       2.281  -9.926 -17.227  1.00  0.00           C  
ATOM   2722  CG  LYS C 156       1.694 -11.055 -18.096  1.00  0.00           C  
ATOM   2723  CD  LYS C 156       2.728 -12.144 -18.454  1.00  0.00           C  
ATOM   2724  CE  LYS C 156       3.689 -11.648 -19.534  1.00  0.00           C  
ATOM   2725  NZ  LYS C 156       4.609 -12.715 -20.041  1.00  0.00           N1+
ATOM   2726  H   LYS C 156       1.205  -8.146 -18.775  1.00  0.00           H  
ATOM   2727  HA  LYS C 156       0.384  -9.490 -16.370  1.00  0.00           H  
ATOM   2728 1HB  LYS C 156       3.032  -9.393 -17.811  1.00  0.00           H  
ATOM   2729 2HB  LYS C 156       2.782 -10.372 -16.371  1.00  0.00           H  
ATOM   2730 1HG  LYS C 156       0.870 -11.522 -17.554  1.00  0.00           H  
ATOM   2731 2HG  LYS C 156       1.295 -10.630 -19.012  1.00  0.00           H  
ATOM   2732 1HD  LYS C 156       3.299 -12.422 -17.567  1.00  0.00           H  
ATOM   2733 2HD  LYS C 156       2.210 -13.027 -18.824  1.00  0.00           H  
ATOM   2734 1HE  LYS C 156       3.108 -11.260 -20.371  1.00  0.00           H  
ATOM   2735 2HE  LYS C 156       4.300 -10.846 -19.130  1.00  0.00           H  
ATOM   2736 1HZ  LYS C 156       5.205 -12.268 -20.769  1.00  0.00           H  
ATOM   2737 2HZ  LYS C 156       5.185 -13.068 -19.296  1.00  0.00           H  
ATOM   2738 3HZ  LYS C 156       4.083 -13.467 -20.448  1.00  0.00           H  
ATOM   2739  N   LEU C 157       2.498  -6.980 -15.902  1.00  0.00           N  
ATOM   2740  CA  LEU C 157       3.035  -6.094 -14.875  1.00  0.00           C  
ATOM   2741  C   LEU C 157       1.877  -5.461 -14.107  1.00  0.00           C  
ATOM   2742  O   LEU C 157       1.923  -5.340 -12.875  1.00  0.00           O  
ATOM   2743  CB  LEU C 157       3.841  -4.946 -15.500  1.00  0.00           C  
ATOM   2744  CG  LEU C 157       4.540  -3.952 -14.525  1.00  0.00           C  
ATOM   2745  CD1 LEU C 157       5.624  -4.650 -13.725  1.00  0.00           C  
ATOM   2746  CD2 LEU C 157       5.104  -2.838 -15.284  1.00  0.00           C  
ATOM   2747  H   LEU C 157       2.740  -6.811 -16.885  1.00  0.00           H  
ATOM   2748  HA  LEU C 157       3.647  -6.685 -14.195  1.00  0.00           H  
ATOM   2749 1HB  LEU C 157       4.599  -5.375 -16.150  1.00  0.00           H  
ATOM   2750 2HB  LEU C 157       3.171  -4.360 -16.120  1.00  0.00           H  
ATOM   2751  HG  LEU C 157       3.802  -3.557 -13.822  1.00  0.00           H  
ATOM   2752 1HD1 LEU C 157       6.098  -3.928 -13.078  1.00  0.00           H  
ATOM   2753 2HD1 LEU C 157       5.215  -5.461 -13.129  1.00  0.00           H  
ATOM   2754 3HD1 LEU C 157       6.364  -5.035 -14.404  1.00  0.00           H  
ATOM   2755 1HD2 LEU C 157       5.557  -2.149 -14.584  1.00  0.00           H  
ATOM   2756 2HD2 LEU C 157       5.848  -3.213 -15.970  1.00  0.00           H  
ATOM   2757 3HD2 LEU C 157       4.306  -2.338 -15.828  1.00  0.00           H  
ATOM   2758  N   LEU C 158       0.843  -5.034 -14.849  1.00  0.00           N  
ATOM   2759  CA  LEU C 158      -0.339  -4.406 -14.289  1.00  0.00           C  
ATOM   2760  C   LEU C 158      -0.963  -5.335 -13.258  1.00  0.00           C  
ATOM   2761  O   LEU C 158      -1.288  -4.907 -12.147  1.00  0.00           O  
ATOM   2762  CB  LEU C 158      -1.401  -4.203 -15.385  1.00  0.00           C  
ATOM   2763  CG  LEU C 158      -2.704  -3.508 -15.014  1.00  0.00           C  
ATOM   2764  CD1 LEU C 158      -2.416  -2.040 -14.739  1.00  0.00           C  
ATOM   2765  CD2 LEU C 158      -3.738  -3.756 -16.113  1.00  0.00           C  
ATOM   2766  H   LEU C 158       0.912  -5.112 -15.867  1.00  0.00           H  
ATOM   2767  HA  LEU C 158      -0.041  -3.476 -13.807  1.00  0.00           H  
ATOM   2768 1HB  LEU C 158      -0.941  -3.653 -16.206  1.00  0.00           H  
ATOM   2769 2HB  LEU C 158      -1.688  -5.160 -15.757  1.00  0.00           H  
ATOM   2770  HG  LEU C 158      -3.095  -3.925 -14.093  1.00  0.00           H  
ATOM   2771 1HD1 LEU C 158      -3.318  -1.557 -14.482  1.00  0.00           H  
ATOM   2772 2HD1 LEU C 158      -1.703  -1.934 -13.925  1.00  0.00           H  
ATOM   2773 3HD1 LEU C 158      -2.015  -1.575 -15.628  1.00  0.00           H  
ATOM   2774 1HD2 LEU C 158      -4.680  -3.271 -15.849  1.00  0.00           H  
ATOM   2775 2HD2 LEU C 158      -3.386  -3.376 -17.046  1.00  0.00           H  
ATOM   2776 3HD2 LEU C 158      -3.898  -4.831 -16.212  1.00  0.00           H  
ATOM   2777  N   LYS C 159      -1.131  -6.616 -13.628  1.00  0.00           N  
ATOM   2778  CA  LYS C 159      -1.736  -7.581 -12.723  1.00  0.00           C  
ATOM   2779  C   LYS C 159      -0.919  -7.764 -11.454  1.00  0.00           C  
ATOM   2780  O   LYS C 159      -1.496  -7.806 -10.365  1.00  0.00           O  
ATOM   2781  CB  LYS C 159      -1.914  -8.927 -13.427  1.00  0.00           C  
ATOM   2782  CG  LYS C 159      -2.990  -8.937 -14.504  1.00  0.00           C  
ATOM   2783  CD  LYS C 159      -3.091 -10.300 -15.172  1.00  0.00           C  
ATOM   2784  CE  LYS C 159      -4.158 -10.308 -16.256  1.00  0.00           C  
ATOM   2785  NZ  LYS C 159      -4.240 -11.624 -16.947  1.00  0.00           N1+
ATOM   2786  H   LYS C 159      -0.872  -6.894 -14.582  1.00  0.00           H  
ATOM   2787  HA  LYS C 159      -2.717  -7.209 -12.426  1.00  0.00           H  
ATOM   2788 1HB  LYS C 159      -0.972  -9.222 -13.892  1.00  0.00           H  
ATOM   2789 2HB  LYS C 159      -2.169  -9.691 -12.692  1.00  0.00           H  
ATOM   2790 1HG  LYS C 159      -3.954  -8.688 -14.058  1.00  0.00           H  
ATOM   2791 2HG  LYS C 159      -2.755  -8.188 -15.259  1.00  0.00           H  
ATOM   2792 1HD  LYS C 159      -2.130 -10.559 -15.617  1.00  0.00           H  
ATOM   2793 2HD  LYS C 159      -3.340 -11.054 -14.425  1.00  0.00           H  
ATOM   2794 1HE  LYS C 159      -5.128 -10.083 -15.814  1.00  0.00           H  
ATOM   2795 2HE  LYS C 159      -3.933  -9.539 -16.995  1.00  0.00           H  
ATOM   2796 1HZ  LYS C 159      -4.958 -11.588 -17.657  1.00  0.00           H  
ATOM   2797 2HZ  LYS C 159      -3.351 -11.835 -17.377  1.00  0.00           H  
ATOM   2798 3HZ  LYS C 159      -4.468 -12.344 -16.275  1.00  0.00           H  
ATOM   2799  N   LEU C 160       0.413  -7.804 -11.569  1.00  0.00           N  
ATOM   2800  CA  LEU C 160       1.233  -7.955 -10.374  1.00  0.00           C  
ATOM   2801  C   LEU C 160       1.094  -6.754  -9.448  1.00  0.00           C  
ATOM   2802  O   LEU C 160       1.010  -6.910  -8.226  1.00  0.00           O  
ATOM   2803  CB  LEU C 160       2.711  -8.081 -10.746  1.00  0.00           C  
ATOM   2804  CG  LEU C 160       3.202  -9.347 -11.434  1.00  0.00           C  
ATOM   2805  CD1 LEU C 160       4.643  -9.089 -11.942  1.00  0.00           C  
ATOM   2806  CD2 LEU C 160       3.202 -10.514 -10.418  1.00  0.00           C  
ATOM   2807  H   LEU C 160       0.838  -7.808 -12.505  1.00  0.00           H  
ATOM   2808  HA  LEU C 160       0.899  -8.841  -9.835  1.00  0.00           H  
ATOM   2809 1HB  LEU C 160       2.973  -7.237 -11.383  1.00  0.00           H  
ATOM   2810 2HB  LEU C 160       3.262  -8.010  -9.830  1.00  0.00           H  
ATOM   2811  HG  LEU C 160       2.561  -9.591 -12.285  1.00  0.00           H  
ATOM   2812 1HD1 LEU C 160       5.025  -9.984 -12.432  1.00  0.00           H  
ATOM   2813 2HD1 LEU C 160       4.641  -8.265 -12.651  1.00  0.00           H  
ATOM   2814 3HD1 LEU C 160       5.273  -8.837 -11.105  1.00  0.00           H  
ATOM   2815 1HD2 LEU C 160       3.572 -11.413 -10.908  1.00  0.00           H  
ATOM   2816 2HD2 LEU C 160       3.849 -10.267  -9.572  1.00  0.00           H  
ATOM   2817 3HD2 LEU C 160       2.189 -10.702 -10.051  1.00  0.00           H  
ATOM   2818  N   LEU C 161       1.026  -5.550 -10.020  1.00  0.00           N  
ATOM   2819  CA  LEU C 161       0.909  -4.354  -9.199  1.00  0.00           C  
ATOM   2820  C   LEU C 161      -0.437  -4.326  -8.488  1.00  0.00           C  
ATOM   2821  O   LEU C 161      -0.526  -3.913  -7.323  1.00  0.00           O  
ATOM   2822  CB  LEU C 161       1.129  -3.096 -10.048  1.00  0.00           C  
ATOM   2823  CG  LEU C 161       1.142  -1.723  -9.300  1.00  0.00           C  
ATOM   2824  CD1 LEU C 161       2.227  -1.717  -8.222  1.00  0.00           C  
ATOM   2825  CD2 LEU C 161       1.420  -0.614 -10.328  1.00  0.00           C  
ATOM   2826  H   LEU C 161       1.141  -5.470 -11.038  1.00  0.00           H  
ATOM   2827  HA  LEU C 161       1.701  -4.369  -8.451  1.00  0.00           H  
ATOM   2828 1HB  LEU C 161       2.079  -3.205 -10.570  1.00  0.00           H  
ATOM   2829 2HB  LEU C 161       0.336  -3.058 -10.802  1.00  0.00           H  
ATOM   2830  HG  LEU C 161       0.178  -1.546  -8.821  1.00  0.00           H  
ATOM   2831 1HD1 LEU C 161       2.234  -0.746  -7.725  1.00  0.00           H  
ATOM   2832 2HD1 LEU C 161       2.037  -2.482  -7.476  1.00  0.00           H  
ATOM   2833 3HD1 LEU C 161       3.188  -1.899  -8.693  1.00  0.00           H  
ATOM   2834 1HD2 LEU C 161       1.433   0.361  -9.832  1.00  0.00           H  
ATOM   2835 2HD2 LEU C 161       2.386  -0.784 -10.807  1.00  0.00           H  
ATOM   2836 3HD2 LEU C 161       0.636  -0.629 -11.073  1.00  0.00           H  
ATOM   2837  N   LEU C 162      -1.489  -4.753  -9.174  1.00  0.00           N  
ATOM   2838  CA  LEU C 162      -2.802  -4.791  -8.560  1.00  0.00           C  
ATOM   2839  C   LEU C 162      -2.848  -5.795  -7.411  1.00  0.00           C  
ATOM   2840  O   LEU C 162      -3.445  -5.507  -6.362  1.00  0.00           O  
ATOM   2841  CB  LEU C 162      -3.825  -5.149  -9.633  1.00  0.00           C  
ATOM   2842  CG  LEU C 162      -4.036  -4.076 -10.699  1.00  0.00           C  
ATOM   2843  CD1 LEU C 162      -4.850  -4.610 -11.808  1.00  0.00           C  
ATOM   2844  CD2 LEU C 162      -4.718  -2.967 -10.123  1.00  0.00           C  
ATOM   2845  H   LEU C 162      -1.373  -5.019 -10.159  1.00  0.00           H  
ATOM   2846  HA  LEU C 162      -3.025  -3.803  -8.158  1.00  0.00           H  
ATOM   2847 1HB  LEU C 162      -3.489  -6.055 -10.137  1.00  0.00           H  
ATOM   2848 2HB  LEU C 162      -4.781  -5.354  -9.156  1.00  0.00           H  
ATOM   2849  HG  LEU C 162      -3.090  -3.749 -11.096  1.00  0.00           H  
ATOM   2850 1HD1 LEU C 162      -4.999  -3.837 -12.560  1.00  0.00           H  
ATOM   2851 2HD1 LEU C 162      -4.322  -5.442 -12.245  1.00  0.00           H  
ATOM   2852 3HD1 LEU C 162      -5.813  -4.932 -11.429  1.00  0.00           H  
ATOM   2853 1HD2 LEU C 162      -4.867  -2.274 -10.876  1.00  0.00           H  
ATOM   2854 2HD2 LEU C 162      -5.654  -3.305  -9.744  1.00  0.00           H  
ATOM   2855 3HD2 LEU C 162      -4.156  -2.518  -9.343  1.00  0.00           H  
ATOM   2856  N   ARG C 163      -2.179  -6.947  -7.573  1.00  0.00           N  
ATOM   2857  CA  ARG C 163      -2.123  -7.935  -6.504  1.00  0.00           C  
ATOM   2858  C   ARG C 163      -1.372  -7.357  -5.313  1.00  0.00           C  
ATOM   2859  O   ARG C 163      -1.774  -7.558  -4.161  1.00  0.00           O  
ATOM   2860  CB  ARG C 163      -1.438  -9.210  -6.974  1.00  0.00           C  
ATOM   2861  CG  ARG C 163      -2.142  -9.932  -8.112  1.00  0.00           C  
ATOM   2862  CD  ARG C 163      -3.419 -10.546  -7.666  1.00  0.00           C  
ATOM   2863  NE  ARG C 163      -4.490  -9.567  -7.577  1.00  0.00           N  
ATOM   2864  CZ  ARG C 163      -5.148  -9.054  -8.635  1.00  0.00           C  
ATOM   2865  NH1 ARG C 163      -4.835  -9.436  -9.853  1.00  0.00           N1+
ATOM   2866  NH2 ARG C 163      -6.110  -8.166  -8.448  1.00  0.00           N  
ATOM   2867  H   ARG C 163      -1.756  -7.161  -8.485  1.00  0.00           H  
ATOM   2868  HA  ARG C 163      -3.143  -8.175  -6.201  1.00  0.00           H  
ATOM   2869 1HB  ARG C 163      -0.427  -8.979  -7.306  1.00  0.00           H  
ATOM   2870 2HB  ARG C 163      -1.358  -9.908  -6.140  1.00  0.00           H  
ATOM   2871 1HG  ARG C 163      -2.363  -9.223  -8.911  1.00  0.00           H  
ATOM   2872 2HG  ARG C 163      -1.497 -10.723  -8.496  1.00  0.00           H  
ATOM   2873 1HD  ARG C 163      -3.720 -11.316  -8.377  1.00  0.00           H  
ATOM   2874 2HD  ARG C 163      -3.284 -10.994  -6.683  1.00  0.00           H  
ATOM   2875  HE  ARG C 163      -4.760  -9.248  -6.656  1.00  0.00           H  
ATOM   2876 1HH1 ARG C 163      -4.100 -10.115  -9.995  1.00  0.00           H  
ATOM   2877 2HH1 ARG C 163      -5.328  -9.052 -10.645  1.00  0.00           H  
ATOM   2878 1HH2 ARG C 163      -6.351  -7.872  -7.511  1.00  0.00           H  
ATOM   2879 2HH2 ARG C 163      -6.603  -7.782  -9.240  1.00  0.00           H  
ATOM   2880  N   LEU C 164      -0.315  -6.587  -5.590  1.00  0.00           N  
ATOM   2881  CA  LEU C 164       0.493  -6.021  -4.535  1.00  0.00           C  
ATOM   2882  C   LEU C 164      -0.341  -5.051  -3.707  1.00  0.00           C  
ATOM   2883  O   LEU C 164      -0.283  -5.053  -2.469  1.00  0.00           O  
ATOM   2884  CB  LEU C 164       1.637  -5.183  -5.121  1.00  0.00           C  
ATOM   2885  CG  LEU C 164       2.659  -4.675  -4.143  1.00  0.00           C  
ATOM   2886  CD1 LEU C 164       3.429  -5.869  -3.602  1.00  0.00           C  
ATOM   2887  CD2 LEU C 164       3.549  -3.686  -4.775  1.00  0.00           C  
ATOM   2888  H   LEU C 164      -0.014  -6.495  -6.567  1.00  0.00           H  
ATOM   2889  HA  LEU C 164       0.840  -6.830  -3.893  1.00  0.00           H  
ATOM   2890 1HB  LEU C 164       2.138  -5.754  -5.882  1.00  0.00           H  
ATOM   2891 2HB  LEU C 164       1.206  -4.309  -5.597  1.00  0.00           H  
ATOM   2892  HG  LEU C 164       2.158  -4.193  -3.324  1.00  0.00           H  
ATOM   2893 1HD1 LEU C 164       4.141  -5.528  -2.915  1.00  0.00           H  
ATOM   2894 2HD1 LEU C 164       2.795  -6.582  -3.104  1.00  0.00           H  
ATOM   2895 3HD1 LEU C 164       3.945  -6.356  -4.417  1.00  0.00           H  
ATOM   2896 1HD2 LEU C 164       4.284  -3.332  -4.045  1.00  0.00           H  
ATOM   2897 2HD2 LEU C 164       4.037  -4.156  -5.583  1.00  0.00           H  
ATOM   2898 3HD2 LEU C 164       2.957  -2.843  -5.133  1.00  0.00           H  
ATOM   2899  N   ASN C 165      -1.120  -4.208  -4.398  1.00  0.00           N  
ATOM   2900  CA  ASN C 165      -1.938  -3.224  -3.721  1.00  0.00           C  
ATOM   2901  C   ASN C 165      -3.011  -3.912  -2.865  1.00  0.00           C  
ATOM   2902  O   ASN C 165      -3.304  -3.458  -1.752  1.00  0.00           O  
ATOM   2903  CB  ASN C 165      -2.574  -2.292  -4.734  1.00  0.00           C  
ATOM   2904  CG  ASN C 165      -3.172  -1.066  -4.100  1.00  0.00           C  
ATOM   2905  ND2 ASN C 165      -4.468  -0.995  -4.097  1.00  0.00           N  
ATOM   2906  OD1 ASN C 165      -2.465  -0.183  -3.585  1.00  0.00           O  
ATOM   2907  H   ASN C 165      -1.082  -4.222  -5.423  1.00  0.00           H  
ATOM   2908  HA  ASN C 165      -1.301  -2.648  -3.047  1.00  0.00           H  
ATOM   2909 1HB  ASN C 165      -1.817  -1.990  -5.458  1.00  0.00           H  
ATOM   2910 2HB  ASN C 165      -3.353  -2.830  -5.281  1.00  0.00           H  
ATOM   2911 1HD2 ASN C 165      -4.930  -0.202  -3.640  1.00  0.00           H  
ATOM   2912 2HD2 ASN C 165      -5.012  -1.724  -4.503  1.00  0.00           H  
ATOM   2913  N   GLU C 166      -3.597  -5.010  -3.372  1.00  0.00           N  
ATOM   2914  CA  GLU C 166      -4.608  -5.734  -2.608  1.00  0.00           C  
ATOM   2915  C   GLU C 166      -4.015  -6.283  -1.308  1.00  0.00           C  
ATOM   2916  O   GLU C 166      -4.657  -6.225  -0.245  1.00  0.00           O  
ATOM   2917  CB  GLU C 166      -5.192  -6.877  -3.442  1.00  0.00           C  
ATOM   2918  CG  GLU C 166      -6.198  -6.435  -4.496  1.00  0.00           C  
ATOM   2919  CD  GLU C 166      -6.695  -7.574  -5.343  1.00  0.00           C  
ATOM   2920  OE1 GLU C 166      -6.204  -8.666  -5.184  1.00  0.00           O  
ATOM   2921  OE2 GLU C 166      -7.567  -7.351  -6.149  1.00  0.00           O1-
ATOM   2922  H   GLU C 166      -3.371  -5.306  -4.331  1.00  0.00           H  
ATOM   2923  HA  GLU C 166      -5.402  -5.034  -2.348  1.00  0.00           H  
ATOM   2924 1HB  GLU C 166      -4.385  -7.405  -3.950  1.00  0.00           H  
ATOM   2925 2HB  GLU C 166      -5.687  -7.591  -2.784  1.00  0.00           H  
ATOM   2926 1HG  GLU C 166      -7.048  -5.970  -3.998  1.00  0.00           H  
ATOM   2927 2HG  GLU C 166      -5.733  -5.688  -5.136  1.00  0.00           H  
ATOM   2928  N   LEU C 167      -2.766  -6.765  -1.383  1.00  0.00           N  
ATOM   2929  CA  LEU C 167      -2.084  -7.276  -0.208  1.00  0.00           C  
ATOM   2930  C   LEU C 167      -1.837  -6.158   0.796  1.00  0.00           C  
ATOM   2931  O   LEU C 167      -2.113  -6.333   1.987  1.00  0.00           O  
ATOM   2932  CB  LEU C 167      -0.741  -7.926  -0.615  1.00  0.00           C  
ATOM   2933  CG  LEU C 167      -0.805  -9.275  -1.419  1.00  0.00           C  
ATOM   2934  CD1 LEU C 167       0.597  -9.617  -1.936  1.00  0.00           C  
ATOM   2935  CD2 LEU C 167      -1.304 -10.417  -0.516  1.00  0.00           C  
ATOM   2936  H   LEU C 167      -2.321  -6.836  -2.306  1.00  0.00           H  
ATOM   2937  HA  LEU C 167      -2.716  -8.031   0.258  1.00  0.00           H  
ATOM   2938 1HB  LEU C 167      -0.214  -7.219  -1.246  1.00  0.00           H  
ATOM   2939 2HB  LEU C 167      -0.143  -8.080   0.263  1.00  0.00           H  
ATOM   2940  HG  LEU C 167      -1.474  -9.160  -2.268  1.00  0.00           H  
ATOM   2941 1HD1 LEU C 167       0.563 -10.548  -2.501  1.00  0.00           H  
ATOM   2942 2HD1 LEU C 167       0.958  -8.820  -2.579  1.00  0.00           H  
ATOM   2943 3HD1 LEU C 167       1.254  -9.732  -1.092  1.00  0.00           H  
ATOM   2944 1HD2 LEU C 167      -1.334 -11.342  -1.094  1.00  0.00           H  
ATOM   2945 2HD2 LEU C 167      -0.629 -10.547   0.325  1.00  0.00           H  
ATOM   2946 3HD2 LEU C 167      -2.300 -10.200  -0.147  1.00  0.00           H  
ATOM   2947  N   LEU C 168      -1.471  -4.960   0.311  1.00  0.00           N  
ATOM   2948  CA  LEU C 168      -1.209  -3.835   1.206  1.00  0.00           C  
ATOM   2949  C   LEU C 168      -2.465  -3.427   1.959  1.00  0.00           C  
ATOM   2950  O   LEU C 168      -2.398  -3.072   3.140  1.00  0.00           O  
ATOM   2951  CB  LEU C 168      -0.727  -2.606   0.438  1.00  0.00           C  
ATOM   2952  CG  LEU C 168      -0.264  -1.373   1.284  1.00  0.00           C  
ATOM   2953  CD1 LEU C 168       0.930  -1.750   2.200  1.00  0.00           C  
ATOM   2954  CD2 LEU C 168       0.124  -0.294   0.343  1.00  0.00           C  
ATOM   2955  H   LEU C 168      -1.259  -4.881  -0.691  1.00  0.00           H  
ATOM   2956  HA  LEU C 168      -0.456  -4.139   1.932  1.00  0.00           H  
ATOM   2957 1HB  LEU C 168       0.046  -2.885  -0.223  1.00  0.00           H  
ATOM   2958 2HB  LEU C 168      -1.563  -2.263  -0.181  1.00  0.00           H  
ATOM   2959  HG  LEU C 168      -1.082  -1.024   1.915  1.00  0.00           H  
ATOM   2960 1HD1 LEU C 168       1.242  -0.872   2.767  1.00  0.00           H  
ATOM   2961 2HD1 LEU C 168       0.634  -2.518   2.891  1.00  0.00           H  
ATOM   2962 3HD1 LEU C 168       1.767  -2.102   1.594  1.00  0.00           H  
ATOM   2963 1HD2 LEU C 168       0.449   0.588   0.895  1.00  0.00           H  
ATOM   2964 2HD2 LEU C 168       0.934  -0.657  -0.274  1.00  0.00           H  
ATOM   2965 3HD2 LEU C 168      -0.731  -0.037  -0.283  1.00  0.00           H  
ATOM   2966  N   LEU C 169      -3.616  -3.454   1.289  1.00  0.00           N  
ATOM   2967  CA  LEU C 169      -4.855  -3.099   1.966  1.00  0.00           C  
ATOM   2968  C   LEU C 169      -5.132  -4.036   3.135  1.00  0.00           C  
ATOM   2969  O   LEU C 169      -5.459  -3.578   4.240  1.00  0.00           O  
ATOM   2970  CB  LEU C 169      -6.036  -3.105   0.978  1.00  0.00           C  
ATOM   2971  CG  LEU C 169      -7.472  -2.858   1.577  1.00  0.00           C  
ATOM   2972  CD1 LEU C 169      -7.514  -1.538   2.299  1.00  0.00           C  
ATOM   2973  CD2 LEU C 169      -8.506  -2.860   0.421  1.00  0.00           C  
ATOM   2974  H   LEU C 169      -3.604  -3.676   0.284  1.00  0.00           H  
ATOM   2975  HA  LEU C 169      -4.759  -2.086   2.354  1.00  0.00           H  
ATOM   2976 1HB  LEU C 169      -5.850  -2.335   0.226  1.00  0.00           H  
ATOM   2977 2HB  LEU C 169      -6.047  -4.072   0.469  1.00  0.00           H  
ATOM   2978  HG  LEU C 169      -7.725  -3.648   2.286  1.00  0.00           H  
ATOM   2979 1HD1 LEU C 169      -8.521  -1.369   2.697  1.00  0.00           H  
ATOM   2980 2HD1 LEU C 169      -6.808  -1.538   3.119  1.00  0.00           H  
ATOM   2981 3HD1 LEU C 169      -7.253  -0.761   1.614  1.00  0.00           H  
ATOM   2982 1HD2 LEU C 169      -9.501  -2.694   0.832  1.00  0.00           H  
ATOM   2983 2HD2 LEU C 169      -8.274  -2.067  -0.295  1.00  0.00           H  
ATOM   2984 3HD2 LEU C 169      -8.481  -3.820  -0.085  1.00  0.00           H  
ATOM   2985  N   LYS C 170      -4.971  -5.342   2.919  1.00  0.00           N  
ATOM   2986  CA  LYS C 170      -5.220  -6.268   4.013  1.00  0.00           C  
ATOM   2987  C   LYS C 170      -4.134  -6.180   5.083  1.00  0.00           C  
ATOM   2988  O   LYS C 170      -4.414  -6.349   6.274  1.00  0.00           O  
ATOM   2989  CB  LYS C 170      -5.322  -7.699   3.483  1.00  0.00           C  
ATOM   2990  CG  LYS C 170      -6.510  -7.947   2.564  1.00  0.00           C  
ATOM   2991  CD  LYS C 170      -7.827  -7.721   3.291  1.00  0.00           C  
ATOM   2992  CE  LYS C 170      -8.101  -8.827   4.300  1.00  0.00           C  
ATOM   2993  NZ  LYS C 170      -9.429  -8.669   4.952  1.00  0.00           N1+
ATOM   2994  H   LYS C 170      -4.728  -5.669   1.974  1.00  0.00           H  
ATOM   2995  HA  LYS C 170      -6.168  -6.003   4.481  1.00  0.00           H  
ATOM   2996 1HB  LYS C 170      -4.415  -7.948   2.932  1.00  0.00           H  
ATOM   2997 2HB  LYS C 170      -5.396  -8.393   4.321  1.00  0.00           H  
ATOM   2998 1HG  LYS C 170      -6.456  -7.272   1.709  1.00  0.00           H  
ATOM   2999 2HG  LYS C 170      -6.479  -8.972   2.197  1.00  0.00           H  
ATOM   3000 1HD  LYS C 170      -7.795  -6.763   3.813  1.00  0.00           H  
ATOM   3001 2HD  LYS C 170      -8.642  -7.693   2.567  1.00  0.00           H  
ATOM   3002 1HE  LYS C 170      -8.069  -9.792   3.798  1.00  0.00           H  
ATOM   3003 2HE  LYS C 170      -7.329  -8.816   5.069  1.00  0.00           H  
ATOM   3004 1HZ  LYS C 170      -9.572  -9.420   5.612  1.00  0.00           H  
ATOM   3005 2HZ  LYS C 170      -9.464  -7.783   5.437  1.00  0.00           H  
ATOM   3006 3HZ  LYS C 170     -10.155  -8.696   4.250  1.00  0.00           H  
ATOM   3007  N   LEU C 171      -2.916  -5.843   4.677  1.00  0.00           N  
ATOM   3008  CA  LEU C 171      -1.816  -5.727   5.609  1.00  0.00           C  
ATOM   3009  C   LEU C 171      -2.096  -4.547   6.549  1.00  0.00           C  
ATOM   3010  O   LEU C 171      -1.900  -4.629   7.771  1.00  0.00           O  
ATOM   3011  CB  LEU C 171      -0.533  -5.412   4.830  1.00  0.00           C  
ATOM   3012  CG  LEU C 171       0.757  -5.392   5.577  1.00  0.00           C  
ATOM   3013  CD1 LEU C 171       1.060  -6.768   6.126  1.00  0.00           C  
ATOM   3014  CD2 LEU C 171       1.836  -4.952   4.692  1.00  0.00           C  
ATOM   3015  H   LEU C 171      -2.735  -5.753   3.673  1.00  0.00           H  
ATOM   3016  HA  LEU C 171      -1.750  -6.651   6.183  1.00  0.00           H  
ATOM   3017 1HB  LEU C 171      -0.445  -6.086   4.011  1.00  0.00           H  
ATOM   3018 2HB  LEU C 171      -0.650  -4.417   4.416  1.00  0.00           H  
ATOM   3019  HG  LEU C 171       0.675  -4.698   6.393  1.00  0.00           H  
ATOM   3020 1HD1 LEU C 171       1.985  -6.724   6.660  1.00  0.00           H  
ATOM   3021 2HD1 LEU C 171       0.290  -7.115   6.792  1.00  0.00           H  
ATOM   3022 3HD1 LEU C 171       1.166  -7.456   5.319  1.00  0.00           H  
ATOM   3023 1HD2 LEU C 171       2.770  -4.930   5.260  1.00  0.00           H  
ATOM   3024 2HD2 LEU C 171       1.917  -5.644   3.854  1.00  0.00           H  
ATOM   3025 3HD2 LEU C 171       1.612  -3.962   4.329  1.00  0.00           H  
ATOM   3026  N   HIS C 172      -2.575  -3.446   5.961  1.00  0.00           N  
ATOM   3027  CA  HIS C 172      -2.893  -2.235   6.689  1.00  0.00           C  
ATOM   3028  C   HIS C 172      -4.020  -2.505   7.684  1.00  0.00           C  
ATOM   3029  O   HIS C 172      -3.963  -2.048   8.834  1.00  0.00           O  
ATOM   3030  CB  HIS C 172      -3.251  -1.092   5.747  1.00  0.00           C  
ATOM   3031  CG  HIS C 172      -3.317   0.168   6.479  1.00  0.00           C  
ATOM   3032  CD2 HIS C 172      -4.349   0.942   6.845  1.00  0.00           C  
ATOM   3033  ND1 HIS C 172      -2.180   0.790   6.971  1.00  0.00           N  
ATOM   3034  CE1 HIS C 172      -2.531   1.879   7.609  1.00  0.00           C  
ATOM   3035  NE2 HIS C 172      -3.837   1.979   7.545  1.00  0.00           N  
ATOM   3036  H   HIS C 172      -2.662  -3.428   4.942  1.00  0.00           H  
ATOM   3037  HA  HIS C 172      -2.017  -1.905   7.246  1.00  0.00           H  
ATOM   3038 1HB  HIS C 172      -2.505  -1.013   4.954  1.00  0.00           H  
ATOM   3039 2HB  HIS C 172      -4.219  -1.287   5.276  1.00  0.00           H  
ATOM   3040  HD2 HIS C 172      -5.393   0.783   6.644  1.00  0.00           H  
ATOM   3041  HE1 HIS C 172      -1.857   2.572   8.106  1.00  0.00           H  
ATOM   3042  HE2 HIS C 172      -4.412   2.707   7.944  1.00  0.00           H  
ATOM   3043  N   GLU C 173      -5.047  -3.258   7.256  1.00  0.00           N  
ATOM   3044  CA  GLU C 173      -6.135  -3.602   8.158  1.00  0.00           C  
ATOM   3045  C   GLU C 173      -5.601  -4.311   9.394  1.00  0.00           C  
ATOM   3046  O   GLU C 173      -6.012  -3.987  10.511  1.00  0.00           O  
ATOM   3047  CB  GLU C 173      -7.162  -4.487   7.448  1.00  0.00           C  
ATOM   3048  CG  GLU C 173      -8.256  -5.032   8.355  1.00  0.00           C  
ATOM   3049  CD  GLU C 173      -9.274  -5.854   7.615  1.00  0.00           C  
ATOM   3050  OE1 GLU C 173      -9.145  -5.991   6.422  1.00  0.00           O  
ATOM   3051  OE2 GLU C 173     -10.182  -6.346   8.243  1.00  0.00           O1-
ATOM   3052  H   GLU C 173      -5.081  -3.562   6.275  1.00  0.00           H  
ATOM   3053  HA  GLU C 173      -6.633  -2.682   8.466  1.00  0.00           H  
ATOM   3054 1HB  GLU C 173      -7.640  -3.921   6.649  1.00  0.00           H  
ATOM   3055 2HB  GLU C 173      -6.655  -5.336   6.989  1.00  0.00           H  
ATOM   3056 1HG  GLU C 173      -7.800  -5.650   9.128  1.00  0.00           H  
ATOM   3057 2HG  GLU C 173      -8.757  -4.197   8.844  1.00  0.00           H  
ATOM   3058  N   LEU C 174      -4.670  -5.245   9.205  1.00  0.00           N  
ATOM   3059  CA  LEU C 174      -4.106  -5.962  10.337  1.00  0.00           C  
ATOM   3060  C   LEU C 174      -3.331  -5.031  11.271  1.00  0.00           C  
ATOM   3061  O   LEU C 174      -3.396  -5.202  12.490  1.00  0.00           O  
ATOM   3062  CB  LEU C 174      -3.223  -7.082   9.816  1.00  0.00           C  
ATOM   3063  CG  LEU C 174      -3.966  -8.215   9.106  1.00  0.00           C  
ATOM   3064  CD1 LEU C 174      -2.982  -9.055   8.490  1.00  0.00           C  
ATOM   3065  CD2 LEU C 174      -4.784  -9.049  10.079  1.00  0.00           C  
ATOM   3066  H   LEU C 174      -4.413  -5.504   8.244  1.00  0.00           H  
ATOM   3067  HA  LEU C 174      -4.922  -6.405  10.907  1.00  0.00           H  
ATOM   3068 1HB  LEU C 174      -2.538  -6.657   9.093  1.00  0.00           H  
ATOM   3069 2HB  LEU C 174      -2.640  -7.501  10.628  1.00  0.00           H  
ATOM   3070  HG  LEU C 174      -4.617  -7.801   8.339  1.00  0.00           H  
ATOM   3071 1HD1 LEU C 174      -3.468  -9.871   7.961  1.00  0.00           H  
ATOM   3072 2HD1 LEU C 174      -2.393  -8.464   7.800  1.00  0.00           H  
ATOM   3073 3HD1 LEU C 174      -2.371  -9.438   9.271  1.00  0.00           H  
ATOM   3074 1HD2 LEU C 174      -5.275  -9.854   9.533  1.00  0.00           H  
ATOM   3075 2HD2 LEU C 174      -4.127  -9.484  10.829  1.00  0.00           H  
ATOM   3076 3HD2 LEU C 174      -5.548  -8.449  10.570  1.00  0.00           H  
ATOM   3077  N   LEU C 175      -2.623  -4.032  10.731  1.00  0.00           N  
ATOM   3078  CA  LEU C 175      -1.917  -3.089  11.605  1.00  0.00           C  
ATOM   3079  C   LEU C 175      -2.926  -2.337  12.480  1.00  0.00           C  
ATOM   3080  O   LEU C 175      -2.694  -2.143  13.682  1.00  0.00           O  
ATOM   3081  CB  LEU C 175      -1.106  -2.059  10.807  1.00  0.00           C  
ATOM   3082  CG  LEU C 175      -0.305  -0.976  11.644  1.00  0.00           C  
ATOM   3083  CD1 LEU C 175       0.755  -1.646  12.552  1.00  0.00           C  
ATOM   3084  CD2 LEU C 175       0.347  -0.015  10.679  1.00  0.00           C  
ATOM   3085  H   LEU C 175      -2.534  -3.982   9.708  1.00  0.00           H  
ATOM   3086  HA  LEU C 175      -1.237  -3.652  12.244  1.00  0.00           H  
ATOM   3087 1HB  LEU C 175      -0.398  -2.593  10.184  1.00  0.00           H  
ATOM   3088 2HB  LEU C 175      -1.793  -1.523  10.144  1.00  0.00           H  
ATOM   3089  HG  LEU C 175      -0.994  -0.423  12.285  1.00  0.00           H  
ATOM   3090 1HD1 LEU C 175       1.295  -0.878  13.110  1.00  0.00           H  
ATOM   3091 2HD1 LEU C 175       0.278  -2.324  13.258  1.00  0.00           H  
ATOM   3092 3HD1 LEU C 175       1.454  -2.197  11.929  1.00  0.00           H  
ATOM   3093 1HD2 LEU C 175       0.893   0.742  11.225  1.00  0.00           H  
ATOM   3094 2HD2 LEU C 175       1.019  -0.572  10.064  1.00  0.00           H  
ATOM   3095 3HD2 LEU C 175      -0.416   0.460  10.059  1.00  0.00           H  
ATOM   3096  N   LEU C 176      -4.050  -1.913  11.882  1.00  0.00           N  
ATOM   3097  CA  LEU C 176      -5.080  -1.218  12.648  1.00  0.00           C  
ATOM   3098  C   LEU C 176      -5.636  -2.123  13.744  1.00  0.00           C  
ATOM   3099  O   LEU C 176      -5.803  -1.669  14.881  1.00  0.00           O  
ATOM   3100  CB  LEU C 176      -6.248  -0.753  11.754  1.00  0.00           C  
ATOM   3101  CG  LEU C 176      -7.473  -0.020  12.483  1.00  0.00           C  
ATOM   3102  CD1 LEU C 176      -7.028   1.264  13.177  1.00  0.00           C  
ATOM   3103  CD2 LEU C 176      -8.556   0.294  11.455  1.00  0.00           C  
ATOM   3104  H   LEU C 176      -4.150  -2.050  10.867  1.00  0.00           H  
ATOM   3105  HA  LEU C 176      -4.632  -0.340  13.112  1.00  0.00           H  
ATOM   3106 1HB  LEU C 176      -5.854  -0.076  10.995  1.00  0.00           H  
ATOM   3107 2HB  LEU C 176      -6.653  -1.626  11.242  1.00  0.00           H  
ATOM   3108  HG  LEU C 176      -7.886  -0.681  13.245  1.00  0.00           H  
ATOM   3109 1HD1 LEU C 176      -7.893   1.724  13.653  1.00  0.00           H  
ATOM   3110 2HD1 LEU C 176      -6.273   1.049  13.933  1.00  0.00           H  
ATOM   3111 3HD1 LEU C 176      -6.625   1.943  12.444  1.00  0.00           H  
ATOM   3112 1HD2 LEU C 176      -9.393   0.777  11.951  1.00  0.00           H  
ATOM   3113 2HD2 LEU C 176      -8.163   0.959  10.688  1.00  0.00           H  
ATOM   3114 3HD2 LEU C 176      -8.892  -0.630  10.995  1.00  0.00           H  
ATOM   3115  N   ARG C 177      -5.912  -3.400  13.424  1.00  0.00           N  
ATOM   3116  CA  ARG C 177      -6.464  -4.318  14.418  1.00  0.00           C  
ATOM   3117  C   ARG C 177      -5.479  -4.514  15.564  1.00  0.00           C  
ATOM   3118  O   ARG C 177      -5.881  -4.518  16.728  1.00  0.00           O  
ATOM   3119  CB  ARG C 177      -6.788  -5.666  13.790  1.00  0.00           C  
ATOM   3120  CG  ARG C 177      -7.978  -5.661  12.844  1.00  0.00           C  
ATOM   3121  CD  ARG C 177      -8.250  -7.014  12.296  1.00  0.00           C  
ATOM   3122  NE  ARG C 177      -9.333  -6.999  11.326  1.00  0.00           N  
ATOM   3123  CZ  ARG C 177     -10.642  -7.058  11.640  1.00  0.00           C  
ATOM   3124  NH1 ARG C 177     -11.013  -7.134  12.899  1.00  0.00           N1+
ATOM   3125  NH2 ARG C 177     -11.553  -7.038  10.683  1.00  0.00           N  
ATOM   3126  H   ARG C 177      -5.780  -3.713  12.455  1.00  0.00           H  
ATOM   3127  HA  ARG C 177      -7.382  -3.885  14.817  1.00  0.00           H  
ATOM   3128 1HB  ARG C 177      -5.925  -6.024  13.232  1.00  0.00           H  
ATOM   3129 2HB  ARG C 177      -6.994  -6.393  14.576  1.00  0.00           H  
ATOM   3130 1HG  ARG C 177      -8.867  -5.323  13.378  1.00  0.00           H  
ATOM   3131 2HG  ARG C 177      -7.778  -4.987  12.011  1.00  0.00           H  
ATOM   3132 1HD  ARG C 177      -7.355  -7.392  11.802  1.00  0.00           H  
ATOM   3133 2HD  ARG C 177      -8.527  -7.686  13.107  1.00  0.00           H  
ATOM   3134  HE  ARG C 177      -9.087  -6.942  10.347  1.00  0.00           H  
ATOM   3135 1HH1 ARG C 177     -10.316  -7.149  13.631  1.00  0.00           H  
ATOM   3136 2HH1 ARG C 177     -11.994  -7.177  13.135  1.00  0.00           H  
ATOM   3137 1HH2 ARG C 177     -11.268  -6.979   9.715  1.00  0.00           H  
ATOM   3138 2HH2 ARG C 177     -12.533  -7.081  10.918  1.00  0.00           H  
ATOM   3139  N   LEU C 178      -4.185  -4.601  15.254  1.00  0.00           N  
ATOM   3140  CA  LEU C 178      -3.182  -4.751  16.291  1.00  0.00           C  
ATOM   3141  C   LEU C 178      -3.192  -3.572  17.232  1.00  0.00           C  
ATOM   3142  O   LEU C 178      -3.235  -3.747  18.455  1.00  0.00           O  
ATOM   3143  CB  LEU C 178      -1.796  -4.916  15.648  1.00  0.00           C  
ATOM   3144  CG  LEU C 178      -0.577  -5.045  16.586  1.00  0.00           C  
ATOM   3145  CD1 LEU C 178       0.370  -5.976  15.985  1.00  0.00           C  
ATOM   3146  CD2 LEU C 178       0.141  -3.685  16.688  1.00  0.00           C  
ATOM   3147  H   LEU C 178      -3.906  -4.628  14.268  1.00  0.00           H  
ATOM   3148  HA  LEU C 178      -3.408  -5.651  16.863  1.00  0.00           H  
ATOM   3149 1HB  LEU C 178      -1.818  -5.796  15.017  1.00  0.00           H  
ATOM   3150 2HB  LEU C 178      -1.622  -4.058  14.999  1.00  0.00           H  
ATOM   3151  HG  LEU C 178      -0.885  -5.394  17.569  1.00  0.00           H  
ATOM   3152 1HD1 LEU C 178       1.257  -6.074  16.614  1.00  0.00           H  
ATOM   3153 2HD1 LEU C 178      -0.113  -6.935  15.875  1.00  0.00           H  
ATOM   3154 3HD1 LEU C 178       0.639  -5.598  15.033  1.00  0.00           H  
ATOM   3155 1HD2 LEU C 178       1.022  -3.786  17.321  1.00  0.00           H  
ATOM   3156 2HD2 LEU C 178       0.451  -3.365  15.691  1.00  0.00           H  
ATOM   3157 3HD2 LEU C 178      -0.506  -2.936  17.105  1.00  0.00           H  
ATOM   3158  N   LEU C 179      -3.204  -2.361  16.689  1.00  0.00           N  
ATOM   3159  CA  LEU C 179      -3.158  -1.222  17.573  1.00  0.00           C  
ATOM   3160  C   LEU C 179      -4.453  -1.127  18.379  1.00  0.00           C  
ATOM   3161  O   LEU C 179      -4.400  -0.827  19.572  1.00  0.00           O  
ATOM   3162  CB  LEU C 179      -2.858   0.053  16.773  1.00  0.00           C  
ATOM   3163  CG  LEU C 179      -2.640   1.375  17.573  1.00  0.00           C  
ATOM   3164  CD1 LEU C 179      -1.479   1.234  18.597  1.00  0.00           C  
ATOM   3165  CD2 LEU C 179      -2.291   2.456  16.578  1.00  0.00           C  
ATOM   3166  H   LEU C 179      -3.175  -2.249  15.667  1.00  0.00           H  
ATOM   3167  HA  LEU C 179      -2.324  -1.352  18.261  1.00  0.00           H  
ATOM   3168 1HB  LEU C 179      -1.971  -0.128  16.166  1.00  0.00           H  
ATOM   3169 2HB  LEU C 179      -3.699   0.218  16.091  1.00  0.00           H  
ATOM   3170  HG  LEU C 179      -3.540   1.639  18.111  1.00  0.00           H  
ATOM   3171 1HD1 LEU C 179      -1.344   2.185  19.116  1.00  0.00           H  
ATOM   3172 2HD1 LEU C 179      -1.711   0.466  19.332  1.00  0.00           H  
ATOM   3173 3HD1 LEU C 179      -0.558   0.974  18.074  1.00  0.00           H  
ATOM   3174 1HD2 LEU C 179      -2.121   3.380  17.089  1.00  0.00           H  
ATOM   3175 2HD2 LEU C 179      -1.382   2.170  16.060  1.00  0.00           H  
ATOM   3176 3HD2 LEU C 179      -3.103   2.575  15.861  1.00  0.00           H  
ATOM   3177  N   THR C 180      -5.613  -1.401  17.760  1.00  0.00           N  
ATOM   3178  CA  THR C 180      -6.888  -1.337  18.471  1.00  0.00           C  
ATOM   3179  C   THR C 180      -6.908  -2.274  19.687  1.00  0.00           C  
ATOM   3180  O   THR C 180      -7.365  -1.878  20.767  1.00  0.00           O  
ATOM   3181  CB  THR C 180      -8.057  -1.685  17.531  1.00  0.00           C  
ATOM   3182  CG2 THR C 180      -9.375  -1.664  18.289  1.00  0.00           C  
ATOM   3183  OG1 THR C 180      -8.111  -0.734  16.460  1.00  0.00           O  
ATOM   3184  H   THR C 180      -5.614  -1.631  16.761  1.00  0.00           H  
ATOM   3185  HA  THR C 180      -7.028  -0.320  18.840  1.00  0.00           H  
ATOM   3186  HB  THR C 180      -7.902  -2.678  17.110  1.00  0.00           H  
ATOM   3187  HG1 THR C 180      -7.456  -0.962  15.796  1.00  0.00           H  
ATOM   3188 1HG2 THR C 180     -10.190  -1.912  17.609  1.00  0.00           H  
ATOM   3189 2HG2 THR C 180      -9.342  -2.394  19.097  1.00  0.00           H  
ATOM   3190 3HG2 THR C 180      -9.540  -0.671  18.705  1.00  0.00           H  
ATOM   3191  N   ASN C 181      -6.438  -3.522  19.490  1.00  0.00           N  
ATOM   3192  CA  ASN C 181      -6.515  -4.595  20.503  1.00  0.00           C  
ATOM   3193  C   ASN C 181      -5.223  -4.723  21.315  1.00  0.00           C  
ATOM   3194  O   ASN C 181      -4.631  -5.801  21.381  1.00  0.00           O  
ATOM   3195  CB  ASN C 181      -6.853  -5.921  19.847  1.00  0.00           C  
ATOM   3196  CG  ASN C 181      -8.227  -5.929  19.236  1.00  0.00           C  
ATOM   3197  ND2 ASN C 181      -8.288  -5.801  17.935  1.00  0.00           N  
ATOM   3198  OD1 ASN C 181      -9.234  -6.051  19.943  1.00  0.00           O  
ATOM   3199  H   ASN C 181      -6.051  -3.747  18.585  1.00  0.00           H  
ATOM   3200  HA  ASN C 181      -7.321  -4.358  21.198  1.00  0.00           H  
ATOM   3201 1HB  ASN C 181      -6.121  -6.139  19.069  1.00  0.00           H  
ATOM   3202 2HB  ASN C 181      -6.793  -6.719  20.587  1.00  0.00           H  
ATOM   3203 1HD2 ASN C 181      -9.176  -5.800  17.474  1.00  0.00           H  
ATOM   3204 2HD2 ASN C 181      -7.448  -5.705  17.402  1.00  0.00           H  
ATOM   3205  N   GLN C 182      -4.852  -3.657  22.021  1.00  0.00           N  
ATOM   3206  CA  GLN C 182      -3.872  -3.763  23.105  1.00  0.00           C  
ATOM   3207  C   GLN C 182      -4.567  -4.243  24.374  1.00  0.00           C  
ATOM   3208  O   GLN C 182      -5.625  -3.732  24.740  1.00  0.00           O  
ATOM   3209  CB  GLN C 182      -3.179  -2.420  23.354  1.00  0.00           C  
ATOM   3210  CG  GLN C 182      -2.326  -1.936  22.195  1.00  0.00           C  
ATOM   3211  CD  GLN C 182      -1.648  -0.611  22.489  1.00  0.00           C  
ATOM   3212  NE2 GLN C 182      -0.901  -0.101  21.517  1.00  0.00           N  
ATOM   3213  OE1 GLN C 182      -1.795  -0.051  23.579  1.00  0.00           O  
ATOM   3214  H   GLN C 182      -5.319  -2.775  21.863  1.00  0.00           H  
ATOM   3215  HA  GLN C 182      -3.105  -4.480  22.810  1.00  0.00           H  
ATOM   3216 1HB  GLN C 182      -3.929  -1.657  23.562  1.00  0.00           H  
ATOM   3217 2HB  GLN C 182      -2.540  -2.499  24.233  1.00  0.00           H  
ATOM   3218 1HG  GLN C 182      -1.554  -2.677  21.990  1.00  0.00           H  
ATOM   3219 2HG  GLN C 182      -2.962  -1.807  21.318  1.00  0.00           H  
ATOM   3220 1HE2 GLN C 182      -0.429   0.771  21.653  1.00  0.00           H  
ATOM   3221 2HE2 GLN C 182      -0.809  -0.588  20.648  1.00  0.00           H  
ATOM   3222  N   GLY C 183      -4.001  -5.257  25.016  1.00  0.00           N  
ATOM   3223  CA  GLY C 183      -4.669  -5.901  26.143  1.00  0.00           C  
ATOM   3224  C   GLY C 183      -5.072  -7.328  25.811  1.00  0.00           C  
ATOM   3225  O   GLY C 183      -4.765  -8.255  26.561  1.00  0.00           O  
ATOM   3226  H   GLY C 183      -3.111  -5.614  24.696  1.00  0.00           H  
ATOM   3227 1HA  GLY C 183      -4.005  -5.901  27.007  1.00  0.00           H  
ATOM   3228 2HA  GLY C 183      -5.553  -5.327  26.417  1.00  0.00           H  
ATOM   3229  N   ASP C 184      -5.659  -7.520  24.633  1.00  0.00           N  
ATOM   3230  CA  ASP C 184      -5.754  -8.861  24.080  1.00  0.00           C  
ATOM   3231  C   ASP C 184      -4.452  -9.183  23.374  1.00  0.00           C  
ATOM   3232  O   ASP C 184      -4.246  -8.789  22.227  1.00  0.00           O  
ATOM   3233  CB  ASP C 184      -6.930  -8.980  23.108  1.00  0.00           C  
ATOM   3234  CG  ASP C 184      -7.100 -10.388  22.553  1.00  0.00           C  
ATOM   3235  OD1 ASP C 184      -6.114 -11.071  22.408  1.00  0.00           O  
ATOM   3236  OD2 ASP C 184      -8.214 -10.767  22.280  1.00  0.00           O1-
ATOM   3237  H   ASP C 184      -5.965  -6.728  24.087  1.00  0.00           H  
ATOM   3238  HA  ASP C 184      -5.927  -9.562  24.898  1.00  0.00           H  
ATOM   3239 1HB  ASP C 184      -7.852  -8.691  23.614  1.00  0.00           H  
ATOM   3240 2HB  ASP C 184      -6.785  -8.292  22.275  1.00  0.00           H  
ATOM   3241  N   HIS C 185      -3.620  -9.997  24.015  1.00  0.00           N  
ATOM   3242  CA  HIS C 185      -2.534 -10.634  23.297  1.00  0.00           C  
ATOM   3243  C   HIS C 185      -3.184 -11.394  22.155  1.00  0.00           C  
ATOM   3244  O   HIS C 185      -3.223 -10.892  21.034  1.00  0.00           O  
ATOM   3245  CB  HIS C 185      -1.722 -11.574  24.193  1.00  0.00           C  
ATOM   3246  CG  HIS C 185      -0.588 -12.249  23.486  1.00  0.00           C  
ATOM   3247  CD2 HIS C 185      -0.427 -13.529  23.078  1.00  0.00           C  
ATOM   3248  ND1 HIS C 185       0.562 -11.582  23.119  1.00  0.00           N  
ATOM   3249  CE1 HIS C 185       1.383 -12.425  22.516  1.00  0.00           C  
ATOM   3250  NE2 HIS C 185       0.806 -13.612  22.478  1.00  0.00           N  
ATOM   3251  H   HIS C 185      -3.792 -10.234  24.980  1.00  0.00           H  
ATOM   3252  HA  HIS C 185      -1.855  -9.860  22.940  1.00  0.00           H  
ATOM   3253 1HB  HIS C 185      -1.313 -11.013  25.035  1.00  0.00           H  
ATOM   3254 2HB  HIS C 185      -2.376 -12.344  24.601  1.00  0.00           H  
ATOM   3255  HD2 HIS C 185      -1.142 -14.343  23.201  1.00  0.00           H  
ATOM   3256  HE1 HIS C 185       2.367 -12.181  22.118  1.00  0.00           H  
ATOM   3257  HE2 HIS C 185       1.202 -14.449  22.074  1.00  0.00           H  
ATOM   3258  N   GLU C 186      -3.990 -12.400  22.511  1.00  0.00           N  
ATOM   3259  CA  GLU C 186      -3.815 -13.668  21.816  1.00  0.00           C  
ATOM   3260  C   GLU C 186      -4.326 -13.433  20.416  1.00  0.00           C  
ATOM   3261  O   GLU C 186      -3.777 -13.939  19.436  1.00  0.00           O  
ATOM   3262  CB  GLU C 186      -4.575 -14.809  22.496  1.00  0.00           C  
ATOM   3263  CG  GLU C 186      -4.036 -15.195  23.866  1.00  0.00           C  
ATOM   3264  CD  GLU C 186      -4.809 -16.314  24.505  1.00  0.00           C  
ATOM   3265  OE1 GLU C 186      -5.796 -16.726  23.943  1.00  0.00           O  
ATOM   3266  OE2 GLU C 186      -4.413 -16.758  25.557  1.00  0.00           O1-
ATOM   3267  H   GLU C 186      -4.703 -12.337  21.798  1.00  0.00           H  
ATOM   3268  HA  GLU C 186      -2.755 -13.923  21.824  1.00  0.00           H  
ATOM   3269 1HB  GLU C 186      -5.622 -14.528  22.615  1.00  0.00           H  
ATOM   3270 2HB  GLU C 186      -4.544 -15.695  21.862  1.00  0.00           H  
ATOM   3271 1HG  GLU C 186      -2.995 -15.501  23.762  1.00  0.00           H  
ATOM   3272 2HG  GLU C 186      -4.066 -14.321  24.516  1.00  0.00           H  
ATOM   3273  N   THR C 187      -5.301 -12.533  20.334  1.00  0.00           N  
ATOM   3274  CA  THR C 187      -5.812 -12.036  19.075  1.00  0.00           C  
ATOM   3275  C   THR C 187      -4.690 -11.253  18.382  1.00  0.00           C  
ATOM   3276  O   THR C 187      -4.532 -11.361  17.167  1.00  0.00           O  
ATOM   3277  CB  THR C 187      -7.053 -11.147  19.276  1.00  0.00           C  
ATOM   3278  CG2 THR C 187      -7.548 -10.612  17.941  1.00  0.00           C  
ATOM   3279  OG1 THR C 187      -8.096 -11.911  19.896  1.00  0.00           O  
ATOM   3280  H   THR C 187      -5.757 -12.230  21.196  1.00  0.00           H  
ATOM   3281  HA  THR C 187      -6.102 -12.888  18.459  1.00  0.00           H  
ATOM   3282  HB  THR C 187      -6.800 -10.310  19.925  1.00  0.00           H  
ATOM   3283  HG1 THR C 187      -8.120 -11.715  20.836  1.00  0.00           H  
ATOM   3284 1HG2 THR C 187      -8.425  -9.986  18.102  1.00  0.00           H  
ATOM   3285 2HG2 THR C 187      -6.761 -10.021  17.472  1.00  0.00           H  
ATOM   3286 3HG2 THR C 187      -7.812 -11.445  17.290  1.00  0.00           H  
ATOM   3287  N   THR C 188      -3.906 -10.469  19.151  1.00  0.00           N  
ATOM   3288  CA  THR C 188      -2.798  -9.702  18.586  1.00  0.00           C  
ATOM   3289  C   THR C 188      -1.795 -10.657  17.974  1.00  0.00           C  
ATOM   3290  O   THR C 188      -1.348 -10.420  16.853  1.00  0.00           O  
ATOM   3291  CB  THR C 188      -2.109  -8.824  19.647  1.00  0.00           C  
ATOM   3292  CG2 THR C 188      -0.928  -8.082  19.039  1.00  0.00           C  
ATOM   3293  OG1 THR C 188      -3.048  -7.875  20.168  1.00  0.00           O  
ATOM   3294  H   THR C 188      -4.134 -10.392  20.141  1.00  0.00           H  
ATOM   3295  HA  THR C 188      -3.192  -9.042  17.814  1.00  0.00           H  
ATOM   3296  HB  THR C 188      -1.755  -9.451  20.464  1.00  0.00           H  
ATOM   3297  HG1 THR C 188      -3.604  -8.303  20.824  1.00  0.00           H  
ATOM   3298 1HG2 THR C 188      -0.453  -7.466  19.803  1.00  0.00           H  
ATOM   3299 2HG2 THR C 188      -0.207  -8.801  18.652  1.00  0.00           H  
ATOM   3300 3HG2 THR C 188      -1.277  -7.445  18.227  1.00  0.00           H  
ATOM   3301  N   ASP C 189      -1.445 -11.748  18.667  1.00  0.00           N  
ATOM   3302  CA  ASP C 189      -0.510 -12.695  18.076  1.00  0.00           C  
ATOM   3303  C   ASP C 189      -1.028 -13.230  16.741  1.00  0.00           C  
ATOM   3304  O   ASP C 189      -0.254 -13.344  15.783  1.00  0.00           O  
ATOM   3305  CB  ASP C 189      -0.253 -13.859  19.036  1.00  0.00           C  
ATOM   3306  CG  ASP C 189       0.819 -14.817  18.533  1.00  0.00           C  
ATOM   3307  OD1 ASP C 189       1.916 -14.374  18.289  1.00  0.00           O  
ATOM   3308  OD2 ASP C 189       0.530 -15.981  18.397  1.00  0.00           O1-
ATOM   3309  H   ASP C 189      -1.803 -11.887  19.619  1.00  0.00           H  
ATOM   3310  HA  ASP C 189       0.433 -12.180  17.889  1.00  0.00           H  
ATOM   3311 1HB  ASP C 189       0.055 -13.470  20.006  1.00  0.00           H  
ATOM   3312 2HB  ASP C 189      -1.177 -14.418  19.186  1.00  0.00           H  
ATOM   3313  N   GLU C 190      -2.330 -13.549  16.665  1.00  0.00           N  
ATOM   3314  CA  GLU C 190      -2.917 -14.030  15.417  1.00  0.00           C  
ATOM   3315  C   GLU C 190      -2.784 -12.969  14.315  1.00  0.00           C  
ATOM   3316  O   GLU C 190      -2.390 -13.291  13.189  1.00  0.00           O  
ATOM   3317  CB  GLU C 190      -4.389 -14.394  15.624  1.00  0.00           C  
ATOM   3318  CG  GLU C 190      -5.076 -14.959  14.389  1.00  0.00           C  
ATOM   3319  CD  GLU C 190      -6.501 -15.363  14.646  1.00  0.00           C  
ATOM   3320  OE1 GLU C 190      -6.805 -15.725  15.757  1.00  0.00           O  
ATOM   3321  OE2 GLU C 190      -7.287 -15.309  13.730  1.00  0.00           O1-
ATOM   3322  H   GLU C 190      -2.900 -13.502  17.519  1.00  0.00           H  
ATOM   3323  HA  GLU C 190      -2.373 -14.920  15.099  1.00  0.00           H  
ATOM   3324 1HB  GLU C 190      -4.473 -15.133  16.421  1.00  0.00           H  
ATOM   3325 2HB  GLU C 190      -4.942 -13.509  15.938  1.00  0.00           H  
ATOM   3326 1HG  GLU C 190      -5.060 -14.207  13.601  1.00  0.00           H  
ATOM   3327 2HG  GLU C 190      -4.516 -15.825  14.039  1.00  0.00           H  
ATOM   3328  N   VAL C 191      -3.050 -11.701  14.664  1.00  0.00           N  
ATOM   3329  CA  VAL C 191      -2.953 -10.580  13.727  1.00  0.00           C  
ATOM   3330  C   VAL C 191      -1.525 -10.422  13.220  1.00  0.00           C  
ATOM   3331  O   VAL C 191      -1.321 -10.201  12.026  1.00  0.00           O  
ATOM   3332  CB  VAL C 191      -3.439  -9.262  14.399  1.00  0.00           C  
ATOM   3333  CG1 VAL C 191      -3.134  -8.051  13.553  1.00  0.00           C  
ATOM   3334  CG2 VAL C 191      -4.959  -9.316  14.594  1.00  0.00           C  
ATOM   3335  H   VAL C 191      -3.400 -11.535  15.614  1.00  0.00           H  
ATOM   3336  HA  VAL C 191      -3.611 -10.779  12.880  1.00  0.00           H  
ATOM   3337  HB  VAL C 191      -2.939  -9.150  15.355  1.00  0.00           H  
ATOM   3338 1HG1 VAL C 191      -3.504  -7.172  14.063  1.00  0.00           H  
ATOM   3339 2HG1 VAL C 191      -2.064  -7.945  13.387  1.00  0.00           H  
ATOM   3340 3HG1 VAL C 191      -3.636  -8.145  12.613  1.00  0.00           H  
ATOM   3341 1HG2 VAL C 191      -5.299  -8.397  15.076  1.00  0.00           H  
ATOM   3342 2HG2 VAL C 191      -5.446  -9.413  13.618  1.00  0.00           H  
ATOM   3343 3HG2 VAL C 191      -5.228 -10.160  15.205  1.00  0.00           H  
ATOM   3344  N   VAL C 192      -0.539 -10.543  14.110  1.00  0.00           N  
ATOM   3345  CA  VAL C 192       0.865 -10.431  13.730  1.00  0.00           C  
ATOM   3346  C   VAL C 192       1.257 -11.534  12.772  1.00  0.00           C  
ATOM   3347  O   VAL C 192       1.971 -11.271  11.802  1.00  0.00           O  
ATOM   3348  CB  VAL C 192       1.768 -10.496  14.976  1.00  0.00           C  
ATOM   3349  CG1 VAL C 192       3.232 -10.575  14.569  1.00  0.00           C  
ATOM   3350  CG2 VAL C 192       1.519  -9.284  15.860  1.00  0.00           C  
ATOM   3351  H   VAL C 192      -0.796 -10.679  15.094  1.00  0.00           H  
ATOM   3352  HA  VAL C 192       1.013  -9.474  13.232  1.00  0.00           H  
ATOM   3353  HB  VAL C 192       1.540 -11.405  15.532  1.00  0.00           H  
ATOM   3354 1HG1 VAL C 192       3.856 -10.621  15.462  1.00  0.00           H  
ATOM   3355 2HG1 VAL C 192       3.395 -11.470  13.967  1.00  0.00           H  
ATOM   3356 3HG1 VAL C 192       3.496  -9.692  13.987  1.00  0.00           H  
ATOM   3357 1HG2 VAL C 192       2.161  -9.337  16.739  1.00  0.00           H  
ATOM   3358 2HG2 VAL C 192       1.742  -8.374  15.302  1.00  0.00           H  
ATOM   3359 3HG2 VAL C 192       0.475  -9.270  16.173  1.00  0.00           H  
ATOM   3360  N   LYS C 193       0.859 -12.776  13.055  1.00  0.00           N  
ATOM   3361  CA  LYS C 193       1.205 -13.861  12.153  1.00  0.00           C  
ATOM   3362  C   LYS C 193       0.584 -13.650  10.770  1.00  0.00           C  
ATOM   3363  O   LYS C 193       1.254 -13.880   9.756  1.00  0.00           O  
ATOM   3364  CB  LYS C 193       0.756 -15.201  12.738  1.00  0.00           C  
ATOM   3365  CG  LYS C 193       1.570 -15.669  13.937  1.00  0.00           C  
ATOM   3366  CD  LYS C 193       1.114 -17.039  14.414  1.00  0.00           C  
ATOM   3367  CE  LYS C 193       2.004 -17.562  15.532  1.00  0.00           C  
ATOM   3368  NZ  LYS C 193       1.891 -16.736  16.765  1.00  0.00           N1+
ATOM   3369  H   LYS C 193       0.325 -12.959  13.913  1.00  0.00           H  
ATOM   3370  HA  LYS C 193       2.289 -13.878  12.031  1.00  0.00           H  
ATOM   3371 1HB  LYS C 193      -0.287 -15.132  13.047  1.00  0.00           H  
ATOM   3372 2HB  LYS C 193       0.819 -15.973  11.970  1.00  0.00           H  
ATOM   3373 1HG  LYS C 193       2.624 -15.720  13.664  1.00  0.00           H  
ATOM   3374 2HG  LYS C 193       1.459 -14.954  14.752  1.00  0.00           H  
ATOM   3375 1HD  LYS C 193       0.087 -16.976  14.777  1.00  0.00           H  
ATOM   3376 2HD  LYS C 193       1.143 -17.742  13.581  1.00  0.00           H  
ATOM   3377 1HE  LYS C 193       1.725 -18.587  15.770  1.00  0.00           H  
ATOM   3378 2HE  LYS C 193       3.043 -17.559  15.202  1.00  0.00           H  
ATOM   3379 1HZ  LYS C 193       2.496 -17.114  17.480  1.00  0.00           H  
ATOM   3380 2HZ  LYS C 193       2.166 -15.785  16.560  1.00  0.00           H  
ATOM   3381 3HZ  LYS C 193       0.936 -16.747  17.092  1.00  0.00           H  
ATOM   3382  N   ARG C 194      -0.670 -13.163  10.718  1.00  0.00           N  
ATOM   3383  CA  ARG C 194      -1.311 -12.896   9.436  1.00  0.00           C  
ATOM   3384  C   ARG C 194      -0.606 -11.740   8.722  1.00  0.00           C  
ATOM   3385  O   ARG C 194      -0.405 -11.789   7.501  1.00  0.00           O  
ATOM   3386  CB  ARG C 194      -2.782 -12.559   9.628  1.00  0.00           C  
ATOM   3387  CG  ARG C 194      -3.656 -13.728  10.054  1.00  0.00           C  
ATOM   3388  CD  ARG C 194      -5.080 -13.329  10.191  1.00  0.00           C  
ATOM   3389  NE  ARG C 194      -5.906 -14.423  10.676  1.00  0.00           N  
ATOM   3390  CZ  ARG C 194      -6.434 -15.387   9.898  1.00  0.00           C  
ATOM   3391  NH1 ARG C 194      -6.214 -15.379   8.601  1.00  0.00           N1+
ATOM   3392  NH2 ARG C 194      -7.173 -16.340  10.436  1.00  0.00           N  
ATOM   3393  H   ARG C 194      -1.201 -13.030  11.585  1.00  0.00           H  
ATOM   3394  HA  ARG C 194      -1.231 -13.790   8.816  1.00  0.00           H  
ATOM   3395 1HB  ARG C 194      -2.881 -11.782  10.384  1.00  0.00           H  
ATOM   3396 2HB  ARG C 194      -3.190 -12.164   8.698  1.00  0.00           H  
ATOM   3397 1HG  ARG C 194      -3.592 -14.521   9.307  1.00  0.00           H  
ATOM   3398 2HG  ARG C 194      -3.312 -14.108  11.017  1.00  0.00           H  
ATOM   3399 1HD  ARG C 194      -5.160 -12.502  10.896  1.00  0.00           H  
ATOM   3400 2HD  ARG C 194      -5.465 -13.016   9.221  1.00  0.00           H  
ATOM   3401  HE  ARG C 194      -6.097 -14.462  11.669  1.00  0.00           H  
ATOM   3402 1HH1 ARG C 194      -5.649 -14.649   8.189  1.00  0.00           H  
ATOM   3403 2HH1 ARG C 194      -6.610 -16.101   8.018  1.00  0.00           H  
ATOM   3404 1HH2 ARG C 194      -7.343 -16.347  11.433  1.00  0.00           H  
ATOM   3405 2HH2 ARG C 194      -7.569 -17.062   9.853  1.00  0.00           H  
ATOM   3406  N   TYR C 195      -0.176 -10.729   9.497  1.00  0.00           N  
ATOM   3407  CA  TYR C 195       0.516  -9.570   8.959  1.00  0.00           C  
ATOM   3408  C   TYR C 195       1.783 -10.051   8.292  1.00  0.00           C  
ATOM   3409  O   TYR C 195       2.045  -9.690   7.144  1.00  0.00           O  
ATOM   3410  CB  TYR C 195       0.873  -8.578  10.085  1.00  0.00           C  
ATOM   3411  CG  TYR C 195       1.539  -7.277   9.650  1.00  0.00           C  
ATOM   3412  CD1 TYR C 195       0.763  -6.140   9.377  1.00  0.00           C  
ATOM   3413  CD2 TYR C 195       2.927  -7.214   9.495  1.00  0.00           C  
ATOM   3414  CE1 TYR C 195       1.378  -4.965   8.959  1.00  0.00           C  
ATOM   3415  CE2 TYR C 195       3.515  -6.039   9.069  1.00  0.00           C  
ATOM   3416  CZ  TYR C 195       2.754  -4.929   8.795  1.00  0.00           C  
ATOM   3417  OH  TYR C 195       3.375  -3.792   8.329  1.00  0.00           O  
ATOM   3418  H   TYR C 195      -0.416 -10.731  10.491  1.00  0.00           H  
ATOM   3419  HA  TYR C 195      -0.129  -9.094   8.221  1.00  0.00           H  
ATOM   3420 1HB  TYR C 195      -0.037  -8.324  10.630  1.00  0.00           H  
ATOM   3421 2HB  TYR C 195       1.534  -9.061  10.787  1.00  0.00           H  
ATOM   3422  HD1 TYR C 195      -0.317  -6.172   9.486  1.00  0.00           H  
ATOM   3423  HD2 TYR C 195       3.543  -8.089   9.698  1.00  0.00           H  
ATOM   3424  HE1 TYR C 195       0.776  -4.083   8.738  1.00  0.00           H  
ATOM   3425  HE2 TYR C 195       4.577  -5.986   8.934  1.00  0.00           H  
ATOM   3426  HH  TYR C 195       2.759  -3.262   7.772  1.00  0.00           H  
ATOM   3427  N   ASP C 196       2.545 -10.904   8.987  1.00  0.00           N  
ATOM   3428  CA  ASP C 196       3.803 -11.410   8.474  1.00  0.00           C  
ATOM   3429  C   ASP C 196       3.638 -12.295   7.241  1.00  0.00           C  
ATOM   3430  O   ASP C 196       4.476 -12.231   6.338  1.00  0.00           O  
ATOM   3431  CB  ASP C 196       4.530 -12.194   9.569  1.00  0.00           C  
ATOM   3432  CG  ASP C 196       5.952 -12.576   9.180  1.00  0.00           C  
ATOM   3433  OD1 ASP C 196       6.811 -11.728   9.238  1.00  0.00           O  
ATOM   3434  OD2 ASP C 196       6.166 -13.711   8.827  1.00  0.00           O1-
ATOM   3435  H   ASP C 196       2.253 -11.163   9.937  1.00  0.00           H  
ATOM   3436  HA  ASP C 196       4.423 -10.562   8.181  1.00  0.00           H  
ATOM   3437 1HB  ASP C 196       4.566 -11.598  10.481  1.00  0.00           H  
ATOM   3438 2HB  ASP C 196       3.974 -13.105   9.795  1.00  0.00           H  
ATOM   3439  N   LYS C 197       2.572 -13.106   7.164  1.00  0.00           N  
ATOM   3440  CA  LYS C 197       2.386 -13.885   5.943  1.00  0.00           C  
ATOM   3441  C   LYS C 197       2.160 -12.938   4.772  1.00  0.00           C  
ATOM   3442  O   LYS C 197       2.723 -13.143   3.692  1.00  0.00           O  
ATOM   3443  CB  LYS C 197       1.233 -14.884   6.054  1.00  0.00           C  
ATOM   3444  CG  LYS C 197       0.967 -15.726   4.751  1.00  0.00           C  
ATOM   3445  CD  LYS C 197       2.190 -16.569   4.327  1.00  0.00           C  
ATOM   3446  CE  LYS C 197       1.839 -17.669   3.278  1.00  0.00           C  
ATOM   3447  NZ  LYS C 197       1.261 -17.118   1.985  1.00  0.00           N1+
ATOM   3448  H   LYS C 197       1.943 -13.213   7.969  1.00  0.00           H  
ATOM   3449  HA  LYS C 197       3.291 -14.465   5.761  1.00  0.00           H  
ATOM   3450 1HB  LYS C 197       1.426 -15.569   6.881  1.00  0.00           H  
ATOM   3451 2HB  LYS C 197       0.317 -14.338   6.295  1.00  0.00           H  
ATOM   3452 1HG  LYS C 197       0.127 -16.394   4.930  1.00  0.00           H  
ATOM   3453 2HG  LYS C 197       0.704 -15.054   3.930  1.00  0.00           H  
ATOM   3454 1HD  LYS C 197       2.935 -15.909   3.868  1.00  0.00           H  
ATOM   3455 2HD  LYS C 197       2.637 -17.040   5.200  1.00  0.00           H  
ATOM   3456 1HE  LYS C 197       2.753 -18.212   3.040  1.00  0.00           H  
ATOM   3457 2HE  LYS C 197       1.122 -18.361   3.716  1.00  0.00           H  
ATOM   3458 1HZ  LYS C 197       1.070 -17.872   1.353  1.00  0.00           H  
ATOM   3459 2HZ  LYS C 197       0.400 -16.624   2.160  1.00  0.00           H  
ATOM   3460 3HZ  LYS C 197       1.920 -16.460   1.518  1.00  0.00           H  
ATOM   3461  N   ILE C 198       1.372 -11.878   4.992  1.00  0.00           N  
ATOM   3462  CA  ILE C 198       1.146 -10.916   3.928  1.00  0.00           C  
ATOM   3463  C   ILE C 198       2.457 -10.226   3.582  1.00  0.00           C  
ATOM   3464  O   ILE C 198       2.716 -10.002   2.405  1.00  0.00           O  
ATOM   3465  CB  ILE C 198       0.041  -9.901   4.229  1.00  0.00           C  
ATOM   3466  CG1 ILE C 198      -1.315 -10.630   4.253  1.00  0.00           C  
ATOM   3467  CG2 ILE C 198       0.050  -8.813   3.115  1.00  0.00           C  
ATOM   3468  CD1 ILE C 198      -2.450  -9.795   4.801  1.00  0.00           C  
ATOM   3469  H   ILE C 198       0.890 -11.782   5.895  1.00  0.00           H  
ATOM   3470  HA  ILE C 198       0.778 -11.449   3.052  1.00  0.00           H  
ATOM   3471  HB  ILE C 198       0.186  -9.470   5.213  1.00  0.00           H  
ATOM   3472 1HG1 ILE C 198      -1.568 -10.948   3.244  1.00  0.00           H  
ATOM   3473 2HG1 ILE C 198      -1.217 -11.521   4.880  1.00  0.00           H  
ATOM   3474 1HG2 ILE C 198      -0.737  -8.111   3.283  1.00  0.00           H  
ATOM   3475 2HG2 ILE C 198       0.995  -8.277   3.091  1.00  0.00           H  
ATOM   3476 3HG2 ILE C 198      -0.108  -9.296   2.170  1.00  0.00           H  
ATOM   3477 1HD1 ILE C 198      -3.369 -10.383   4.804  1.00  0.00           H  
ATOM   3478 2HD1 ILE C 198      -2.205  -9.507   5.806  1.00  0.00           H  
ATOM   3479 3HD1 ILE C 198      -2.601  -8.911   4.201  1.00  0.00           H  
ATOM   3480  N   VAL C 199       3.282  -9.879   4.569  1.00  0.00           N  
ATOM   3481  CA  VAL C 199       4.566  -9.251   4.273  1.00  0.00           C  
ATOM   3482  C   VAL C 199       5.396 -10.138   3.359  1.00  0.00           C  
ATOM   3483  O   VAL C 199       5.958  -9.642   2.382  1.00  0.00           O  
ATOM   3484  CB  VAL C 199       5.353  -9.014   5.590  1.00  0.00           C  
ATOM   3485  CG1 VAL C 199       6.818  -8.618   5.372  1.00  0.00           C  
ATOM   3486  CG2 VAL C 199       4.685  -7.921   6.350  1.00  0.00           C  
ATOM   3487  H   VAL C 199       2.981 -10.036   5.536  1.00  0.00           H  
ATOM   3488  HA  VAL C 199       4.379  -8.299   3.774  1.00  0.00           H  
ATOM   3489  HB  VAL C 199       5.346  -9.929   6.152  1.00  0.00           H  
ATOM   3490 1HG1 VAL C 199       7.285  -8.495   6.343  1.00  0.00           H  
ATOM   3491 2HG1 VAL C 199       7.345  -9.402   4.825  1.00  0.00           H  
ATOM   3492 3HG1 VAL C 199       6.897  -7.708   4.844  1.00  0.00           H  
ATOM   3493 1HG2 VAL C 199       5.188  -7.781   7.277  1.00  0.00           H  
ATOM   3494 2HG2 VAL C 199       4.709  -7.000   5.774  1.00  0.00           H  
ATOM   3495 3HG2 VAL C 199       3.685  -8.184   6.538  1.00  0.00           H  
ATOM   3496  N   LYS C 200       5.465 -11.437   3.640  1.00  0.00           N  
ATOM   3497  CA  LYS C 200       6.233 -12.317   2.771  1.00  0.00           C  
ATOM   3498  C   LYS C 200       5.645 -12.385   1.353  1.00  0.00           C  
ATOM   3499  O   LYS C 200       6.395 -12.340   0.366  1.00  0.00           O  
ATOM   3500  CB  LYS C 200       6.306 -13.719   3.378  1.00  0.00           C  
ATOM   3501  CG  LYS C 200       7.188 -13.823   4.616  1.00  0.00           C  
ATOM   3502  CD  LYS C 200       7.271 -15.258   5.116  1.00  0.00           C  
ATOM   3503  CE  LYS C 200       8.247 -15.385   6.276  1.00  0.00           C  
ATOM   3504  NZ  LYS C 200       7.779 -14.648   7.481  1.00  0.00           N1+
ATOM   3505  H   LYS C 200       5.013 -11.792   4.490  1.00  0.00           H  
ATOM   3506  HA  LYS C 200       7.244 -11.918   2.681  1.00  0.00           H  
ATOM   3507 1HB  LYS C 200       5.304 -14.049   3.653  1.00  0.00           H  
ATOM   3508 2HB  LYS C 200       6.689 -14.418   2.635  1.00  0.00           H  
ATOM   3509 1HG  LYS C 200       8.192 -13.472   4.378  1.00  0.00           H  
ATOM   3510 2HG  LYS C 200       6.780 -13.195   5.407  1.00  0.00           H  
ATOM   3511 1HD  LYS C 200       6.284 -15.586   5.445  1.00  0.00           H  
ATOM   3512 2HD  LYS C 200       7.599 -15.907   4.304  1.00  0.00           H  
ATOM   3513 1HE  LYS C 200       8.371 -16.436   6.533  1.00  0.00           H  
ATOM   3514 2HE  LYS C 200       9.218 -14.989   5.979  1.00  0.00           H  
ATOM   3515 1HZ  LYS C 200       8.453 -14.757   8.226  1.00  0.00           H  
ATOM   3516 2HZ  LYS C 200       7.678 -13.667   7.259  1.00  0.00           H  
ATOM   3517 3HZ  LYS C 200       6.887 -15.019   7.777  1.00  0.00           H  
ATOM   3518  N   ASP C 201       4.305 -12.425   1.237  1.00  0.00           N  
ATOM   3519  CA  ASP C 201       3.675 -12.480  -0.080  1.00  0.00           C  
ATOM   3520  C   ASP C 201       3.885 -11.173  -0.837  1.00  0.00           C  
ATOM   3521  O   ASP C 201       4.123 -11.182  -2.050  1.00  0.00           O  
ATOM   3522  CB  ASP C 201       2.165 -12.709   0.035  1.00  0.00           C  
ATOM   3523  CG  ASP C 201       1.729 -14.115   0.523  1.00  0.00           C  
ATOM   3524  OD1 ASP C 201       2.516 -15.047   0.559  1.00  0.00           O  
ATOM   3525  OD2 ASP C 201       0.577 -14.245   0.861  1.00  0.00           O1-
ATOM   3526  H   ASP C 201       3.727 -12.502   2.083  1.00  0.00           H  
ATOM   3527  HA  ASP C 201       4.136 -13.287  -0.651  1.00  0.00           H  
ATOM   3528 1HB  ASP C 201       1.752 -11.965   0.721  1.00  0.00           H  
ATOM   3529 2HB  ASP C 201       1.706 -12.528  -0.938  1.00  0.00           H  
ATOM   3530  N   TYR C 202       3.828 -10.052  -0.111  1.00  0.00           N  
ATOM   3531  CA  TYR C 202       3.990  -8.718  -0.666  1.00  0.00           C  
ATOM   3532  C   TYR C 202       5.362  -8.635  -1.282  1.00  0.00           C  
ATOM   3533  O   TYR C 202       5.500  -8.193  -2.420  1.00  0.00           O  
ATOM   3534  CB  TYR C 202       3.882  -7.658   0.431  1.00  0.00           C  
ATOM   3535  CG  TYR C 202       3.894  -6.209  -0.026  1.00  0.00           C  
ATOM   3536  CD1 TYR C 202       2.706  -5.546  -0.234  1.00  0.00           C  
ATOM   3537  CD2 TYR C 202       5.090  -5.551  -0.277  1.00  0.00           C  
ATOM   3538  CE1 TYR C 202       2.728  -4.238  -0.652  1.00  0.00           C  
ATOM   3539  CE2 TYR C 202       5.093  -4.238  -0.698  1.00  0.00           C  
ATOM   3540  CZ  TYR C 202       3.922  -3.587  -0.879  1.00  0.00           C  
ATOM   3541  OH  TYR C 202       3.917  -2.293  -1.310  1.00  0.00           O  
ATOM   3542  H   TYR C 202       3.602 -10.134   0.877  1.00  0.00           H  
ATOM   3543  HA  TYR C 202       3.231  -8.569  -1.435  1.00  0.00           H  
ATOM   3544 1HB  TYR C 202       2.962  -7.823   0.990  1.00  0.00           H  
ATOM   3545 2HB  TYR C 202       4.697  -7.795   1.126  1.00  0.00           H  
ATOM   3546  HD1 TYR C 202       1.754  -6.049  -0.066  1.00  0.00           H  
ATOM   3547  HD2 TYR C 202       6.034  -6.070  -0.135  1.00  0.00           H  
ATOM   3548  HE1 TYR C 202       1.818  -3.724  -0.819  1.00  0.00           H  
ATOM   3549  HE2 TYR C 202       6.035  -3.730  -0.883  1.00  0.00           H  
ATOM   3550  HH  TYR C 202       3.064  -2.105  -1.722  1.00  0.00           H  
ATOM   3551  N   ASP C 203       6.374  -9.101  -0.536  1.00  0.00           N  
ATOM   3552  CA  ASP C 203       7.758  -9.055  -0.970  1.00  0.00           C  
ATOM   3553  C   ASP C 203       7.991  -9.903  -2.213  1.00  0.00           C  
ATOM   3554  O   ASP C 203       8.748  -9.495  -3.097  1.00  0.00           O  
ATOM   3555  CB  ASP C 203       8.682  -9.527   0.155  1.00  0.00           C  
ATOM   3556  CG  ASP C 203      10.157  -9.323  -0.163  1.00  0.00           C  
ATOM   3557  OD1 ASP C 203      10.538  -8.207  -0.427  1.00  0.00           O  
ATOM   3558  OD2 ASP C 203      10.887 -10.284  -0.140  1.00  0.00           O1-
ATOM   3559  H   ASP C 203       6.169  -9.450   0.408  1.00  0.00           H  
ATOM   3560  HA  ASP C 203       8.007  -8.025  -1.225  1.00  0.00           H  
ATOM   3561 1HB  ASP C 203       8.445  -8.986   1.072  1.00  0.00           H  
ATOM   3562 2HB  ASP C 203       8.510 -10.587   0.347  1.00  0.00           H  
ATOM   3563  N   LYS C 204       7.330 -11.062  -2.315  1.00  0.00           N  
ATOM   3564  CA  LYS C 204       7.515 -11.883  -3.508  1.00  0.00           C  
ATOM   3565  C   LYS C 204       6.912 -11.160  -4.724  1.00  0.00           C  
ATOM   3566  O   LYS C 204       7.508 -11.160  -5.814  1.00  0.00           O  
ATOM   3567  CB  LYS C 204       6.876 -13.261  -3.325  1.00  0.00           C  
ATOM   3568  CG  LYS C 204       7.218 -14.263  -4.419  1.00  0.00           C  
ATOM   3569  CD  LYS C 204       6.238 -14.169  -5.580  1.00  0.00           C  
ATOM   3570  CE  LYS C 204       6.507 -15.247  -6.620  1.00  0.00           C  
ATOM   3571  NZ  LYS C 204       5.596 -15.129  -7.791  1.00  0.00           N1+
ATOM   3572  H   LYS C 204       6.769 -11.399  -1.522  1.00  0.00           H  
ATOM   3573  HA  LYS C 204       8.584 -12.025  -3.668  1.00  0.00           H  
ATOM   3574 1HB  LYS C 204       7.193 -13.685  -2.372  1.00  0.00           H  
ATOM   3575 2HB  LYS C 204       5.791 -13.157  -3.293  1.00  0.00           H  
ATOM   3576 1HG  LYS C 204       8.225 -14.069  -4.789  1.00  0.00           H  
ATOM   3577 2HG  LYS C 204       7.188 -15.272  -4.010  1.00  0.00           H  
ATOM   3578 1HD  LYS C 204       5.220 -14.283  -5.207  1.00  0.00           H  
ATOM   3579 2HD  LYS C 204       6.327 -13.191  -6.053  1.00  0.00           H  
ATOM   3580 1HE  LYS C 204       7.537 -15.168  -6.967  1.00  0.00           H  
ATOM   3581 2HE  LYS C 204       6.373 -16.230  -6.169  1.00  0.00           H  
ATOM   3582 1HZ  LYS C 204       5.806 -15.860  -8.456  1.00  0.00           H  
ATOM   3583 2HZ  LYS C 204       4.638 -15.219  -7.484  1.00  0.00           H  
ATOM   3584 3HZ  LYS C 204       5.725 -14.229  -8.230  1.00  0.00           H  
ATOM   3585  N   ILE C 205       5.771 -10.492  -4.531  1.00  0.00           N  
ATOM   3586  CA  ILE C 205       5.153  -9.721  -5.597  1.00  0.00           C  
ATOM   3587  C   ILE C 205       6.058  -8.532  -5.962  1.00  0.00           C  
ATOM   3588  O   ILE C 205       6.201  -8.217  -7.141  1.00  0.00           O  
ATOM   3589  CB  ILE C 205       3.700  -9.309  -5.277  1.00  0.00           C  
ATOM   3590  CG1 ILE C 205       2.763 -10.563  -5.099  1.00  0.00           C  
ATOM   3591  CG2 ILE C 205       3.150  -8.413  -6.380  1.00  0.00           C  
ATOM   3592  CD1 ILE C 205       2.617 -11.499  -6.312  1.00  0.00           C  
ATOM   3593  H   ILE C 205       5.295 -10.578  -3.618  1.00  0.00           H  
ATOM   3594  HA  ILE C 205       5.040 -10.365  -6.469  1.00  0.00           H  
ATOM   3595  HB  ILE C 205       3.688  -8.772  -4.327  1.00  0.00           H  
ATOM   3596 1HG1 ILE C 205       3.141 -11.155  -4.281  1.00  0.00           H  
ATOM   3597 2HG1 ILE C 205       1.766 -10.202  -4.838  1.00  0.00           H  
ATOM   3598 1HG2 ILE C 205       2.134  -8.118  -6.134  1.00  0.00           H  
ATOM   3599 2HG2 ILE C 205       3.760  -7.546  -6.455  1.00  0.00           H  
ATOM   3600 3HG2 ILE C 205       3.150  -8.923  -7.339  1.00  0.00           H  
ATOM   3601 1HD1 ILE C 205       1.940 -12.312  -6.045  1.00  0.00           H  
ATOM   3602 2HD1 ILE C 205       2.193 -10.965  -7.164  1.00  0.00           H  
ATOM   3603 3HD1 ILE C 205       3.575 -11.921  -6.587  1.00  0.00           H  
ATOM   3604  N   VAL C 206       6.662  -7.863  -4.964  1.00  0.00           N  
ATOM   3605  CA  VAL C 206       7.568  -6.744  -5.250  1.00  0.00           C  
ATOM   3606  C   VAL C 206       8.733  -7.195  -6.107  1.00  0.00           C  
ATOM   3607  O   VAL C 206       9.103  -6.492  -7.052  1.00  0.00           O  
ATOM   3608  CB  VAL C 206       8.147  -6.139  -3.945  1.00  0.00           C  
ATOM   3609  CG1 VAL C 206       9.287  -5.143  -4.210  1.00  0.00           C  
ATOM   3610  CG2 VAL C 206       7.075  -5.418  -3.240  1.00  0.00           C  
ATOM   3611  H   VAL C 206       6.458  -8.134  -3.999  1.00  0.00           H  
ATOM   3612  HA  VAL C 206       7.010  -5.975  -5.786  1.00  0.00           H  
ATOM   3613  HB  VAL C 206       8.538  -6.942  -3.331  1.00  0.00           H  
ATOM   3614 1HG1 VAL C 206       9.642  -4.766  -3.255  1.00  0.00           H  
ATOM   3615 2HG1 VAL C 206      10.113  -5.629  -4.726  1.00  0.00           H  
ATOM   3616 3HG1 VAL C 206       8.935  -4.331  -4.787  1.00  0.00           H  
ATOM   3617 1HG2 VAL C 206       7.466  -5.004  -2.318  1.00  0.00           H  
ATOM   3618 2HG2 VAL C 206       6.700  -4.622  -3.872  1.00  0.00           H  
ATOM   3619 3HG2 VAL C 206       6.293  -6.088  -3.025  1.00  0.00           H  
ATOM   3620  N   LYS C 207       9.323  -8.351  -5.794  1.00  0.00           N  
ATOM   3621  CA  LYS C 207      10.433  -8.840  -6.594  1.00  0.00           C  
ATOM   3622  C   LYS C 207       9.997  -9.107  -8.038  1.00  0.00           C  
ATOM   3623  O   LYS C 207      10.734  -8.776  -8.976  1.00  0.00           O  
ATOM   3624  CB  LYS C 207      11.018 -10.109  -5.972  1.00  0.00           C  
ATOM   3625  CG  LYS C 207      11.788  -9.879  -4.678  1.00  0.00           C  
ATOM   3626  CD  LYS C 207      12.401 -11.172  -4.162  1.00  0.00           C  
ATOM   3627  CE  LYS C 207      13.271 -10.923  -2.939  1.00  0.00           C  
ATOM   3628  NZ  LYS C 207      12.473 -10.455  -1.774  1.00  0.00           N1+
ATOM   3629  H   LYS C 207       9.012  -8.863  -4.961  1.00  0.00           H  
ATOM   3630  HA  LYS C 207      11.214  -8.079  -6.604  1.00  0.00           H  
ATOM   3631 1HB  LYS C 207      10.214 -10.815  -5.761  1.00  0.00           H  
ATOM   3632 2HB  LYS C 207      11.693 -10.585  -6.683  1.00  0.00           H  
ATOM   3633 1HG  LYS C 207      12.583  -9.153  -4.853  1.00  0.00           H  
ATOM   3634 2HG  LYS C 207      11.115  -9.478  -3.921  1.00  0.00           H  
ATOM   3635 1HD  LYS C 207      11.606 -11.871  -3.897  1.00  0.00           H  
ATOM   3636 2HD  LYS C 207      13.011 -11.623  -4.945  1.00  0.00           H  
ATOM   3637 1HE  LYS C 207      13.785 -11.843  -2.666  1.00  0.00           H  
ATOM   3638 2HE  LYS C 207      14.023 -10.169  -3.175  1.00  0.00           H  
ATOM   3639 1HZ  LYS C 207      13.086 -10.301  -0.985  1.00  0.00           H  
ATOM   3640 2HZ  LYS C 207      12.006  -9.591  -2.010  1.00  0.00           H  
ATOM   3641 3HZ  LYS C 207      11.785 -11.154  -1.534  1.00  0.00           H  
ATOM   3642  N   ASP C 208       8.791  -9.659  -8.235  1.00  0.00           N  
ATOM   3643  CA  ASP C 208       8.324  -9.917  -9.593  1.00  0.00           C  
ATOM   3644  C   ASP C 208       8.053  -8.620 -10.357  1.00  0.00           C  
ATOM   3645  O   ASP C 208       8.403  -8.515 -11.537  1.00  0.00           O  
ATOM   3646  CB  ASP C 208       7.054 -10.771  -9.564  1.00  0.00           C  
ATOM   3647  CG  ASP C 208       7.318 -12.210  -9.139  1.00  0.00           C  
ATOM   3648  OD1 ASP C 208       8.459 -12.608  -9.136  1.00  0.00           O  
ATOM   3649  OD2 ASP C 208       6.376 -12.896  -8.822  1.00  0.00           O1-
ATOM   3650  H   ASP C 208       8.242  -9.966  -7.424  1.00  0.00           H  
ATOM   3651  HA  ASP C 208       9.105 -10.455 -10.131  1.00  0.00           H  
ATOM   3652 1HB  ASP C 208       6.335 -10.330  -8.874  1.00  0.00           H  
ATOM   3653 2HB  ASP C 208       6.597 -10.778 -10.554  1.00  0.00           H  
ATOM   3654  N   ILE C 209       7.472  -7.618  -9.695  1.00  0.00           N  
ATOM   3655  CA  ILE C 209       7.175  -6.347 -10.348  1.00  0.00           C  
ATOM   3656  C   ILE C 209       8.450  -5.654 -10.741  1.00  0.00           C  
ATOM   3657  O   ILE C 209       8.559  -5.119 -11.848  1.00  0.00           O  
ATOM   3658  CB  ILE C 209       6.383  -5.412  -9.424  1.00  0.00           C  
ATOM   3659  CG1 ILE C 209       5.046  -5.995  -9.194  1.00  0.00           C  
ATOM   3660  CG2 ILE C 209       6.244  -3.998 -10.059  1.00  0.00           C  
ATOM   3661  CD1 ILE C 209       4.300  -5.402  -8.083  1.00  0.00           C  
ATOM   3662  H   ILE C 209       7.180  -7.773  -8.723  1.00  0.00           H  
ATOM   3663  HA  ILE C 209       6.590  -6.548 -11.245  1.00  0.00           H  
ATOM   3664  HB  ILE C 209       6.894  -5.352  -8.466  1.00  0.00           H  
ATOM   3665 1HG1 ILE C 209       4.462  -5.862 -10.096  1.00  0.00           H  
ATOM   3666 2HG1 ILE C 209       5.156  -7.049  -9.006  1.00  0.00           H  
ATOM   3667 1HG2 ILE C 209       5.691  -3.341  -9.423  1.00  0.00           H  
ATOM   3668 2HG2 ILE C 209       7.220  -3.556 -10.231  1.00  0.00           H  
ATOM   3669 3HG2 ILE C 209       5.721  -4.088 -10.979  1.00  0.00           H  
ATOM   3670 1HD1 ILE C 209       3.356  -5.897  -8.002  1.00  0.00           H  
ATOM   3671 2HD1 ILE C 209       4.869  -5.560  -7.176  1.00  0.00           H  
ATOM   3672 3HD1 ILE C 209       4.131  -4.348  -8.232  1.00  0.00           H  
ATOM   3673  N   LYS C 210       9.402  -5.617  -9.808  1.00  0.00           N  
ATOM   3674  CA  LYS C 210      10.662  -4.958 -10.029  1.00  0.00           C  
ATOM   3675  C   LYS C 210      11.438  -5.616 -11.180  1.00  0.00           C  
ATOM   3676  O   LYS C 210      12.014  -4.913 -12.014  1.00  0.00           O  
ATOM   3677  CB  LYS C 210      11.492  -4.970  -8.744  1.00  0.00           C  
ATOM   3678  CG  LYS C 210      12.846  -4.283  -8.863  1.00  0.00           C  
ATOM   3679  CD  LYS C 210      12.688  -2.797  -9.148  1.00  0.00           C  
ATOM   3680  CE  LYS C 210      14.004  -2.055  -8.968  1.00  0.00           C  
ATOM   3681  NZ  LYS C 210      15.051  -2.544  -9.906  1.00  0.00           N1+
ATOM   3682  H   LYS C 210       9.236  -6.053  -8.897  1.00  0.00           H  
ATOM   3683  HA  LYS C 210      10.467  -3.919 -10.297  1.00  0.00           H  
ATOM   3684 1HB  LYS C 210      10.935  -4.477  -7.947  1.00  0.00           H  
ATOM   3685 2HB  LYS C 210      11.666  -6.001  -8.433  1.00  0.00           H  
ATOM   3686 1HG  LYS C 210      13.401  -4.410  -7.933  1.00  0.00           H  
ATOM   3687 2HG  LYS C 210      13.416  -4.740  -9.671  1.00  0.00           H  
ATOM   3688 1HD  LYS C 210      12.338  -2.657 -10.171  1.00  0.00           H  
ATOM   3689 2HD  LYS C 210      11.948  -2.373  -8.469  1.00  0.00           H  
ATOM   3690 1HE  LYS C 210      13.849  -0.991  -9.139  1.00  0.00           H  
ATOM   3691 2HE  LYS C 210      14.360  -2.188  -7.946  1.00  0.00           H  
ATOM   3692 1HZ  LYS C 210      15.907  -2.029  -9.755  1.00  0.00           H  
ATOM   3693 2HZ  LYS C 210      15.217  -3.527  -9.743  1.00  0.00           H  
ATOM   3694 3HZ  LYS C 210      14.741  -2.409 -10.858  1.00  0.00           H  
ATOM   3695  N   GLU C 211      11.433  -6.959 -11.273  1.00  0.00           N  
ATOM   3696  CA  GLU C 211      12.154  -7.580 -12.380  1.00  0.00           C  
ATOM   3697  C   GLU C 211      11.455  -7.320 -13.693  1.00  0.00           C  
ATOM   3698  O   GLU C 211      12.145  -7.034 -14.700  1.00  0.00           O  
ATOM   3699  CB  GLU C 211      12.287  -9.109 -12.129  1.00  0.00           C  
ATOM   3700  CG  GLU C 211      13.269  -9.526 -10.987  1.00  0.00           C  
ATOM   3701  CD  GLU C 211      13.451 -11.003 -10.694  1.00  0.00           C  
ATOM   3702  OE1 GLU C 211      13.785 -11.798 -11.594  1.00  0.00           O  
ATOM   3703  OE2 GLU C 211      13.263 -11.365  -9.514  1.00  0.00           O1-
ATOM   3704  H   GLU C 211      10.934  -7.533 -10.581  1.00  0.00           H  
ATOM   3705  HA  GLU C 211      13.163  -7.135 -12.439  1.00  0.00           H  
ATOM   3706 2HB  GLU C 211      12.601  -9.617 -13.064  1.00  0.00           H  
ATOM   3707 3HB  GLU C 211      11.293  -9.543 -11.904  1.00  0.00           H  
ATOM   3708 2HG  GLU C 211      12.992  -9.053 -10.030  1.00  0.00           H  
ATOM   3709 3HG  GLU C 211      14.296  -9.186 -11.199  1.00  0.00           H  
ATOM   3710  N   ILE C 212      10.124  -7.371 -13.766  1.00  0.00           N  
ATOM   3711  CA  ILE C 212       9.484  -7.136 -15.047  1.00  0.00           C  
ATOM   3712  C   ILE C 212       9.689  -5.704 -15.501  1.00  0.00           C  
ATOM   3713  O   ILE C 212       9.980  -5.487 -16.680  1.00  0.00           O  
ATOM   3714  CB  ILE C 212       7.976  -7.490 -15.042  1.00  0.00           C  
ATOM   3715  CG1 ILE C 212       7.749  -9.031 -14.783  1.00  0.00           C  
ATOM   3716  CG2 ILE C 212       7.290  -7.019 -16.381  1.00  0.00           C  
ATOM   3717  CD1 ILE C 212       8.375  -9.997 -15.781  1.00  0.00           C  
ATOM   3718  H   ILE C 212       9.569  -7.615 -12.939  1.00  0.00           H  
ATOM   3719  HA  ILE C 212       9.935  -7.798 -15.785  1.00  0.00           H  
ATOM   3720  HB  ILE C 212       7.512  -6.987 -14.195  1.00  0.00           H  
ATOM   3721 1HG1 ILE C 212       8.146  -9.277 -13.811  1.00  0.00           H  
ATOM   3722 2HG1 ILE C 212       6.673  -9.211 -14.773  1.00  0.00           H  
ATOM   3723 1HG2 ILE C 212       6.225  -7.258 -16.350  1.00  0.00           H  
ATOM   3724 2HG2 ILE C 212       7.404  -5.948 -16.504  1.00  0.00           H  
ATOM   3725 3HG2 ILE C 212       7.744  -7.521 -17.236  1.00  0.00           H  
ATOM   3726 1HD1 ILE C 212       8.131 -11.018 -15.482  1.00  0.00           H  
ATOM   3727 2HD1 ILE C 212       7.979  -9.816 -16.780  1.00  0.00           H  
ATOM   3728 3HD1 ILE C 212       9.455  -9.886 -15.794  1.00  0.00           H  
ATOM   3729  N   ILE C 213       9.570  -4.717 -14.610  1.00  0.00           N  
ATOM   3730  CA  ILE C 213       9.778  -3.360 -15.082  1.00  0.00           C  
ATOM   3731  C   ILE C 213      11.234  -3.144 -15.509  1.00  0.00           C  
ATOM   3732  O   ILE C 213      11.488  -2.440 -16.484  1.00  0.00           O  
ATOM   3733  CB  ILE C 213       9.391  -2.305 -14.015  1.00  0.00           C  
ATOM   3734  CG1 ILE C 213       9.279  -0.869 -14.619  1.00  0.00           C  
ATOM   3735  CG2 ILE C 213      10.360  -2.289 -12.856  1.00  0.00           C  
ATOM   3736  CD1 ILE C 213       8.136  -0.642 -15.557  1.00  0.00           C  
ATOM   3737  H   ILE C 213       9.313  -4.913 -13.636  1.00  0.00           H  
ATOM   3738  HA  ILE C 213       9.140  -3.194 -15.950  1.00  0.00           H  
ATOM   3739  HB  ILE C 213       8.412  -2.578 -13.631  1.00  0.00           H  
ATOM   3740 1HG1 ILE C 213       9.184  -0.185 -13.834  1.00  0.00           H  
ATOM   3741 2HG1 ILE C 213      10.202  -0.643 -15.143  1.00  0.00           H  
ATOM   3742 1HG2 ILE C 213      10.048  -1.595 -12.112  1.00  0.00           H  
ATOM   3743 2HG2 ILE C 213      10.374  -3.259 -12.443  1.00  0.00           H  
ATOM   3744 3HG2 ILE C 213      11.357  -2.006 -13.170  1.00  0.00           H  
ATOM   3745 1HD1 ILE C 213       8.155   0.384 -15.884  1.00  0.00           H  
ATOM   3746 2HD1 ILE C 213       8.205  -1.295 -16.422  1.00  0.00           H  
ATOM   3747 3HD1 ILE C 213       7.219  -0.817 -15.040  1.00  0.00           H  
ATOM   3748  N   ASP C 214      12.209  -3.776 -14.823  1.00  0.00           N  
ATOM   3749  CA  ASP C 214      13.603  -3.606 -15.209  1.00  0.00           C  
ATOM   3750  C   ASP C 214      13.832  -4.013 -16.664  1.00  0.00           C  
ATOM   3751  O   ASP C 214      14.531  -3.312 -17.397  1.00  0.00           O  
ATOM   3752  CB  ASP C 214      14.514  -4.427 -14.293  1.00  0.00           C  
ATOM   3753  CG  ASP C 214      14.615  -3.851 -12.887  1.00  0.00           C  
ATOM   3754  OD1 ASP C 214      14.224  -2.723 -12.699  1.00  0.00           O  
ATOM   3755  OD2 ASP C 214      15.081  -4.544 -12.015  1.00  0.00           O1-
ATOM   3756  H   ASP C 214      11.996  -4.327 -13.987  1.00  0.00           H  
ATOM   3757  HA  ASP C 214      13.861  -2.551 -15.116  1.00  0.00           H  
ATOM   3758 1HB  ASP C 214      14.137  -5.448 -14.225  1.00  0.00           H  
ATOM   3759 2HB  ASP C 214      15.514  -4.476 -14.723  1.00  0.00           H  
ATOM   3760  N   LYS C 215      13.213  -5.118 -17.123  1.00  0.00           N  
ATOM   3761  CA  LYS C 215      13.390  -5.559 -18.504  1.00  0.00           C  
ATOM   3762  C   LYS C 215      12.466  -4.811 -19.434  1.00  0.00           C  
ATOM   3763  O   LYS C 215      12.815  -4.643 -20.638  1.00  0.00           O  
ATOM   3764  CB  LYS C 215      13.147  -7.091 -18.592  1.00  0.00           C  
ATOM   3765  CG  LYS C 215      13.403  -7.675 -20.003  1.00  0.00           C  
ATOM   3766  CD  LYS C 215      13.297  -9.200 -20.098  1.00  0.00           C  
ATOM   3767  CE  LYS C 215      13.551  -9.635 -21.547  1.00  0.00           C  
ATOM   3768  NZ  LYS C 215      13.468 -11.103 -21.639  1.00  0.00           N1+
ATOM   3769  H   LYS C 215      12.597  -5.666 -16.482  1.00  0.00           H  
ATOM   3770  HA  LYS C 215      14.428  -5.332 -18.812  1.00  0.00           H  
ATOM   3771 2HB  LYS C 215      12.111  -7.323 -18.270  1.00  0.00           H  
ATOM   3772 3HB  LYS C 215      13.795  -7.614 -17.860  1.00  0.00           H  
ATOM   3773 2HG  LYS C 215      14.395  -7.342 -20.369  1.00  0.00           H  
ATOM   3774 3HG  LYS C 215      12.671  -7.266 -20.724  1.00  0.00           H  
ATOM   3775 2HD  LYS C 215      12.289  -9.527 -19.771  1.00  0.00           H  
ATOM   3776 3HD  LYS C 215      14.019  -9.670 -19.402  1.00  0.00           H  
ATOM   3777 2HE  LYS C 215      14.547  -9.297 -21.899  1.00  0.00           H  
ATOM   3778 3HE  LYS C 215      12.813  -9.162 -22.230  1.00  0.00           H  
ATOM   3779 1HZ  LYS C 215      12.732 -11.464 -21.021  1.00  0.00           H  
ATOM   3780 2HZ  LYS C 215      13.217 -11.405 -22.587  1.00  0.00           H  
ATOM   3781 3HZ  LYS C 215      14.378 -11.457 -21.379  1.00  0.00           H  
ATOM   3782  N   LEU C 216      11.257  -4.472 -19.019  1.00  0.00           N  
ATOM   3783  CA  LEU C 216      10.222  -3.858 -19.853  1.00  0.00           C  
ATOM   3784  C   LEU C 216      10.347  -2.332 -20.110  1.00  0.00           C  
ATOM   3785  O   LEU C 216       9.984  -1.872 -21.199  1.00  0.00           O  
ATOM   3786  CB  LEU C 216       8.870  -4.204 -19.207  1.00  0.00           C  
ATOM   3787  CG  LEU C 216       7.562  -3.819 -19.899  1.00  0.00           C  
ATOM   3788  CD1 LEU C 216       7.451  -4.453 -21.256  1.00  0.00           C  
ATOM   3789  CD2 LEU C 216       6.429  -4.277 -18.996  1.00  0.00           C  
ATOM   3790  H   LEU C 216      11.013  -4.693 -18.051  1.00  0.00           H  
ATOM   3791  HA  LEU C 216      10.262  -4.311 -20.843  1.00  0.00           H  
ATOM   3792 1HB  LEU C 216       8.845  -5.280 -19.044  1.00  0.00           H  
ATOM   3793 2HB  LEU C 216       8.852  -3.724 -18.236  1.00  0.00           H  
ATOM   3794  HG  LEU C 216       7.509  -2.783 -20.042  1.00  0.00           H  
ATOM   3795 1HD1 LEU C 216       6.493  -4.171 -21.700  1.00  0.00           H  
ATOM   3796 2HD1 LEU C 216       8.258  -4.107 -21.901  1.00  0.00           H  
ATOM   3797 3HD1 LEU C 216       7.512  -5.523 -21.155  1.00  0.00           H  
ATOM   3798 1HD2 LEU C 216       5.502  -4.015 -19.446  1.00  0.00           H  
ATOM   3799 2HD2 LEU C 216       6.474  -5.358 -18.863  1.00  0.00           H  
ATOM   3800 3HD2 LEU C 216       6.523  -3.793 -18.041  1.00  0.00           H  
ATOM   3801  N   LEU C 217      10.789  -1.538 -19.124  1.00  0.00           N  
ATOM   3802  CA  LEU C 217      10.861  -0.078 -19.264  1.00  0.00           C  
ATOM   3803  C   LEU C 217      12.217   0.432 -19.743  1.00  0.00           C  
ATOM   3804  O   LEU C 217      13.248   0.140 -19.139  1.00  0.00           O  
ATOM   3805  CB  LEU C 217      10.516   0.595 -17.924  1.00  0.00           C  
ATOM   3806  CG  LEU C 217      10.600   2.164 -17.837  1.00  0.00           C  
ATOM   3807  CD1 LEU C 217       9.542   2.790 -18.727  1.00  0.00           C  
ATOM   3808  CD2 LEU C 217      10.389   2.620 -16.386  1.00  0.00           C  
ATOM   3809  OXT LEU C 217      12.286   1.126 -20.719  1.00  0.00           O1-
ATOM   3810  H   LEU C 217      11.076  -1.948 -18.231  1.00  0.00           H  
ATOM   3811  HA  LEU C 217      10.128   0.235 -20.007  1.00  0.00           H  
ATOM   3812 1HB  LEU C 217       9.512   0.332 -17.701  1.00  0.00           H  
ATOM   3813 2HB  LEU C 217      11.166   0.173 -17.157  1.00  0.00           H  
ATOM   3814  HG  LEU C 217      11.581   2.491 -18.187  1.00  0.00           H  
ATOM   3815 1HD1 LEU C 217       9.617   3.873 -18.678  1.00  0.00           H  
ATOM   3816 2HD1 LEU C 217       9.709   2.469 -19.735  1.00  0.00           H  
ATOM   3817 3HD1 LEU C 217       8.556   2.487 -18.404  1.00  0.00           H  
ATOM   3818 1HD2 LEU C 217      10.458   3.708 -16.338  1.00  0.00           H  
ATOM   3819 2HD2 LEU C 217       9.415   2.306 -16.042  1.00  0.00           H  
ATOM   3820 3HD2 LEU C 217      11.158   2.179 -15.752  1.00  0.00           H  
END
