# Supplementary material for: De novo design of obligate ABC-type heterotrimeric proteins
Source: Nat Struct Mol Biol. 2022 Dec 15;29(12):1266–76. doi: 10.1038/s41594-022-00879-4 (PMC9758053; doi:10.1038/s41594-022-00879-4)
Supplement: Supplementary file 4 — This compressed file contains all PDB files and scripts used in our design protocols and analyses, as well as the final design model outputs. [file 41594_2022_879_MOESM4_ESM.zip › source_data/pdbs/base_pdbs/DHT05.pdb]

ATOM      1  N   PRO A   1      13.103  -0.235 -27.925  1.00  0.00           N  
ATOM      2  CA  PRO A   1      12.694  -1.422 -27.138  1.00  0.00           C  
ATOM      3  C   PRO A   1      13.517  -1.739 -25.835  1.00  0.00           C  
ATOM      4  O   PRO A   1      13.083  -2.595 -25.046  1.00  0.00           O  
ATOM      5  CB  PRO A   1      12.868  -2.534 -28.177  1.00  0.00           C  
ATOM      6  CG  PRO A   1      14.031  -2.091 -28.997  1.00  0.00           C  
ATOM      7  CD  PRO A   1      13.882  -0.595 -29.078  1.00  0.00           C  
ATOM      8 1H   PRO A   1      13.631   0.255 -27.241  1.00  0.00           H  
ATOM      9 2H   PRO A   1      12.273   0.243 -28.146  1.00  0.00           H  
ATOM     10  HA  PRO A   1      11.631  -1.297 -26.869  1.00  0.00           H  
ATOM     11 1HB  PRO A   1      13.044  -3.496 -27.672  1.00  0.00           H  
ATOM     12 2HB  PRO A   1      11.946  -2.645 -28.767  1.00  0.00           H  
ATOM     13 1HG  PRO A   1      14.972  -2.397 -28.518  1.00  0.00           H  
ATOM     14 2HG  PRO A   1      14.005  -2.573 -29.985  1.00  0.00           H  
ATOM     15 1HD  PRO A   1      14.876  -0.124 -29.041  1.00  0.00           H  
ATOM     16 2HD  PRO A   1      13.362  -0.328 -30.010  1.00  0.00           H  
ATOM     17  N   GLU A   2      14.666  -1.040 -25.604  1.00  0.00           N  
ATOM     18  CA  GLU A   2      15.555  -1.252 -24.443  1.00  0.00           C  
ATOM     19  C   GLU A   2      14.902  -0.812 -23.134  1.00  0.00           C  
ATOM     20  O   GLU A   2      15.109  -1.438 -22.091  1.00  0.00           O  
ATOM     21  CB  GLU A   2      16.869  -0.495 -24.638  1.00  0.00           C  
ATOM     22  CG  GLU A   2      17.752  -1.022 -25.782  1.00  0.00           C  
ATOM     23  CD  GLU A   2      18.166  -2.458 -25.598  1.00  0.00           C  
ATOM     24  OE1 GLU A   2      18.527  -2.818 -24.505  1.00  0.00           O  
ATOM     25  OE2 GLU A   2      18.105  -3.213 -26.556  1.00  0.00           O1-
ATOM     26  H   GLU A   2      14.948  -0.339 -26.274  1.00  0.00           H  
ATOM     27  HA  GLU A   2      15.785  -2.314 -24.360  1.00  0.00           H  
ATOM     28 1HB  GLU A   2      16.652   0.556 -24.837  1.00  0.00           H  
ATOM     29 2HB  GLU A   2      17.450  -0.540 -23.720  1.00  0.00           H  
ATOM     30 1HG  GLU A   2      17.206  -0.936 -26.722  1.00  0.00           H  
ATOM     31 2HG  GLU A   2      18.644  -0.400 -25.855  1.00  0.00           H  
ATOM     32  N   GLU A   3      14.082   0.236 -23.209  1.00  0.00           N  
ATOM     33  CA  GLU A   3      13.400   0.773 -22.049  1.00  0.00           C  
ATOM     34  C   GLU A   3      12.419  -0.259 -21.514  1.00  0.00           C  
ATOM     35  O   GLU A   3      12.221  -0.378 -20.305  1.00  0.00           O  
ATOM     36  CB  GLU A   3      12.670   2.071 -22.401  1.00  0.00           C  
ATOM     37  CG  GLU A   3      13.587   3.229 -22.767  1.00  0.00           C  
ATOM     38  CD  GLU A   3      14.063   3.170 -24.192  1.00  0.00           C  
ATOM     39  OE1 GLU A   3      13.678   2.263 -24.890  1.00  0.00           O  
ATOM     40  OE2 GLU A   3      14.813   4.033 -24.583  1.00  0.00           O1-
ATOM     41  H   GLU A   3      13.959   0.710 -24.104  1.00  0.00           H  
ATOM     42  HA  GLU A   3      14.134   1.001 -21.276  1.00  0.00           H  
ATOM     43 1HB  GLU A   3      12.001   1.895 -23.243  1.00  0.00           H  
ATOM     44 2HB  GLU A   3      12.057   2.385 -21.556  1.00  0.00           H  
ATOM     45 1HG  GLU A   3      13.052   4.166 -22.614  1.00  0.00           H  
ATOM     46 2HG  GLU A   3      14.448   3.222 -22.101  1.00  0.00           H  
ATOM     47  N   LYS A   4      11.776  -0.989 -22.425  1.00  0.00           N  
ATOM     48  CA  LYS A   4      10.788  -1.980 -22.045  1.00  0.00           C  
ATOM     49  C   LYS A   4      11.458  -3.166 -21.382  1.00  0.00           C  
ATOM     50  O   LYS A   4      10.952  -3.685 -20.382  1.00  0.00           O  
ATOM     51  CB  LYS A   4       9.990  -2.408 -23.264  1.00  0.00           C  
ATOM     52  CG  LYS A   4       8.790  -3.301 -22.963  1.00  0.00           C  
ATOM     53  CD  LYS A   4       7.947  -3.558 -24.219  1.00  0.00           C  
ATOM     54  CE  LYS A   4       7.192  -2.296 -24.691  1.00  0.00           C  
ATOM     55  NZ  LYS A   4       6.264  -2.604 -25.784  1.00  0.00           N1+
ATOM     56  H   LYS A   4      11.979  -0.839 -23.402  1.00  0.00           H  
ATOM     57  HA  LYS A   4      10.107  -1.531 -21.323  1.00  0.00           H  
ATOM     58 1HB  LYS A   4       9.661  -1.518 -23.774  1.00  0.00           H  
ATOM     59 2HB  LYS A   4      10.646  -2.951 -23.948  1.00  0.00           H  
ATOM     60 1HG  LYS A   4       9.143  -4.260 -22.576  1.00  0.00           H  
ATOM     61 2HG  LYS A   4       8.173  -2.839 -22.205  1.00  0.00           H  
ATOM     62 1HD  LYS A   4       8.595  -3.905 -25.025  1.00  0.00           H  
ATOM     63 2HD  LYS A   4       7.215  -4.337 -24.010  1.00  0.00           H  
ATOM     64 1HE  LYS A   4       6.628  -1.881 -23.855  1.00  0.00           H  
ATOM     65 2HE  LYS A   4       7.890  -1.552 -25.055  1.00  0.00           H  
ATOM     66 1HZ  LYS A   4       5.778  -1.765 -26.063  1.00  0.00           H  
ATOM     67 2HZ  LYS A   4       6.765  -2.983 -26.572  1.00  0.00           H  
ATOM     68 3HZ  LYS A   4       5.584  -3.301 -25.442  1.00  0.00           H  
ATOM     69  N   LYS A   5      12.607  -3.594 -21.926  1.00  0.00           N  
ATOM     70  CA  LYS A   5      13.339  -4.704 -21.331  1.00  0.00           C  
ATOM     71  C   LYS A   5      13.827  -4.341 -19.927  1.00  0.00           C  
ATOM     72  O   LYS A   5      13.759  -5.170 -19.009  1.00  0.00           O  
ATOM     73  CB  LYS A   5      14.507  -5.110 -22.219  1.00  0.00           C  
ATOM     74  CG  LYS A   5      14.082  -5.801 -23.518  1.00  0.00           C  
ATOM     75  CD  LYS A   5      15.273  -6.383 -24.287  1.00  0.00           C  
ATOM     76  CE  LYS A   5      16.082  -5.288 -24.965  1.00  0.00           C  
ATOM     77  NZ  LYS A   5      17.176  -5.828 -25.834  1.00  0.00           N1+
ATOM     78  H   LYS A   5      12.939  -3.158 -22.793  1.00  0.00           H  
ATOM     79  HA  LYS A   5      12.661  -5.553 -21.240  1.00  0.00           H  
ATOM     80 1HB  LYS A   5      15.077  -4.215 -22.469  1.00  0.00           H  
ATOM     81 2HB  LYS A   5      15.168  -5.780 -21.670  1.00  0.00           H  
ATOM     82 1HG  LYS A   5      13.380  -6.602 -23.286  1.00  0.00           H  
ATOM     83 2HG  LYS A   5      13.571  -5.074 -24.152  1.00  0.00           H  
ATOM     84 1HD  LYS A   5      15.921  -6.934 -23.606  1.00  0.00           H  
ATOM     85 2HD  LYS A   5      14.905  -7.070 -25.048  1.00  0.00           H  
ATOM     86 1HE  LYS A   5      15.413  -4.683 -25.579  1.00  0.00           H  
ATOM     87 2HE  LYS A   5      16.536  -4.653 -24.210  1.00  0.00           H  
ATOM     88 1HZ  LYS A   5      17.663  -5.010 -26.253  1.00  0.00           H  
ATOM     89 2HZ  LYS A   5      17.826  -6.363 -25.282  1.00  0.00           H  
ATOM     90 3HZ  LYS A   5      16.795  -6.404 -26.563  1.00  0.00           H  
ATOM     91  N   GLU A   6      14.265  -3.086 -19.748  1.00  0.00           N  
ATOM     92  CA  GLU A   6      14.725  -2.633 -18.445  1.00  0.00           C  
ATOM     93  C   GLU A   6      13.562  -2.564 -17.471  1.00  0.00           C  
ATOM     94  O   GLU A   6      13.702  -2.977 -16.316  1.00  0.00           O  
ATOM     95  CB  GLU A   6      15.437  -1.283 -18.574  1.00  0.00           C  
ATOM     96  CG  GLU A   6      15.916  -0.640 -17.259  1.00  0.00           C  
ATOM     97  CD  GLU A   6      16.896  -1.449 -16.468  1.00  0.00           C  
ATOM     98  OE1 GLU A   6      17.384  -2.450 -16.939  1.00  0.00           O  
ATOM     99  OE2 GLU A   6      17.176  -1.048 -15.367  1.00  0.00           O1-
ATOM    100  H   GLU A   6      14.337  -2.455 -20.553  1.00  0.00           H  
ATOM    101  HA  GLU A   6      15.440  -3.360 -18.067  1.00  0.00           H  
ATOM    102 1HB  GLU A   6      16.303  -1.397 -19.226  1.00  0.00           H  
ATOM    103 2HB  GLU A   6      14.764  -0.575 -19.060  1.00  0.00           H  
ATOM    104 1HG  GLU A   6      16.375   0.317 -17.500  1.00  0.00           H  
ATOM    105 2HG  GLU A   6      15.044  -0.438 -16.635  1.00  0.00           H  
ATOM    106  N   ILE A   7      12.395  -2.111 -17.918  1.00  0.00           N  
ATOM    107  CA  ILE A   7      11.266  -2.108 -17.016  1.00  0.00           C  
ATOM    108  C   ILE A   7      10.891  -3.513 -16.617  1.00  0.00           C  
ATOM    109  O   ILE A   7      10.662  -3.759 -15.429  1.00  0.00           O  
ATOM    110  CB  ILE A   7      10.077  -1.315 -17.554  1.00  0.00           C  
ATOM    111  CG1 ILE A   7      10.502   0.184 -17.540  1.00  0.00           C  
ATOM    112  CG2 ILE A   7       8.792  -1.648 -16.733  1.00  0.00           C  
ATOM    113  CD1 ILE A   7       9.616   1.127 -18.281  1.00  0.00           C  
ATOM    114  H   ILE A   7      12.309  -1.726 -18.867  1.00  0.00           H  
ATOM    115  HA  ILE A   7      11.579  -1.588 -16.108  1.00  0.00           H  
ATOM    116  HB  ILE A   7       9.913  -1.572 -18.604  1.00  0.00           H  
ATOM    117 1HG1 ILE A   7      10.561   0.515 -16.505  1.00  0.00           H  
ATOM    118 2HG1 ILE A   7      11.495   0.254 -17.975  1.00  0.00           H  
ATOM    119 1HG2 ILE A   7       7.958  -1.071 -17.104  1.00  0.00           H  
ATOM    120 2HG2 ILE A   7       8.544  -2.707 -16.811  1.00  0.00           H  
ATOM    121 3HG2 ILE A   7       8.965  -1.420 -15.691  1.00  0.00           H  
ATOM    122 1HD1 ILE A   7      10.035   2.116 -18.202  1.00  0.00           H  
ATOM    123 2HD1 ILE A   7       9.566   0.836 -19.332  1.00  0.00           H  
ATOM    124 3HD1 ILE A   7       8.637   1.122 -17.854  1.00  0.00           H  
ATOM    125  N   LYS A   8      10.837  -4.449 -17.578  1.00  0.00           N  
ATOM    126  CA  LYS A   8      10.484  -5.820 -17.242  1.00  0.00           C  
ATOM    127  C   LYS A   8      11.396  -6.328 -16.133  1.00  0.00           C  
ATOM    128  O   LYS A   8      10.915  -6.935 -15.170  1.00  0.00           O  
ATOM    129  CB  LYS A   8      10.594  -6.722 -18.475  1.00  0.00           C  
ATOM    130  CG  LYS A   8      10.187  -8.200 -18.271  1.00  0.00           C  
ATOM    131  CD  LYS A   8      10.242  -8.950 -19.611  1.00  0.00           C  
ATOM    132  CE  LYS A   8       9.734 -10.404 -19.530  1.00  0.00           C  
ATOM    133  NZ  LYS A   8      10.682 -11.344 -18.804  1.00  0.00           N1+
ATOM    134  H   LYS A   8      11.018  -4.193 -18.554  1.00  0.00           H  
ATOM    135  HA  LYS A   8       9.458  -5.837 -16.875  1.00  0.00           H  
ATOM    136 1HB  LYS A   8      10.003  -6.302 -19.283  1.00  0.00           H  
ATOM    137 2HB  LYS A   8      11.630  -6.719 -18.816  1.00  0.00           H  
ATOM    138 1HG  LYS A   8      10.870  -8.675 -17.560  1.00  0.00           H  
ATOM    139 2HG  LYS A   8       9.180  -8.252 -17.865  1.00  0.00           H  
ATOM    140 1HD  LYS A   8       9.638  -8.413 -20.344  1.00  0.00           H  
ATOM    141 2HD  LYS A   8      11.273  -8.963 -19.963  1.00  0.00           H  
ATOM    142 1HE  LYS A   8       8.770 -10.415 -19.022  1.00  0.00           H  
ATOM    143 2HE  LYS A   8       9.599 -10.769 -20.547  1.00  0.00           H  
ATOM    144 1HZ  LYS A   8      10.290 -12.271 -18.808  1.00  0.00           H  
ATOM    145 2HZ  LYS A   8      11.573 -11.359 -19.271  1.00  0.00           H  
ATOM    146 3HZ  LYS A   8      10.831 -11.075 -17.817  1.00  0.00           H  
ATOM    147  N   ARG A   9      12.706  -6.057 -16.250  1.00  0.00           N  
ATOM    148  CA  ARG A   9      13.652  -6.490 -15.237  1.00  0.00           C  
ATOM    149  C   ARG A   9      13.333  -5.892 -13.867  1.00  0.00           C  
ATOM    150  O   ARG A   9      13.347  -6.616 -12.863  1.00  0.00           O  
ATOM    151  CB  ARG A   9      15.074  -6.086 -15.617  1.00  0.00           C  
ATOM    152  CG  ARG A   9      16.180  -6.603 -14.676  1.00  0.00           C  
ATOM    153  CD  ARG A   9      17.541  -6.066 -15.045  1.00  0.00           C  
ATOM    154  NE  ARG A   9      17.687  -4.625 -14.756  1.00  0.00           N  
ATOM    155  CZ  ARG A   9      17.962  -4.100 -13.527  1.00  0.00           C  
ATOM    156  NH1 ARG A   9      18.124  -4.877 -12.472  1.00  0.00           N1+
ATOM    157  NH2 ARG A   9      18.078  -2.792 -13.383  1.00  0.00           N  
ATOM    158  H   ARG A   9      13.048  -5.586 -17.098  1.00  0.00           H  
ATOM    159  HA  ARG A   9      13.598  -7.578 -15.164  1.00  0.00           H  
ATOM    160 1HB  ARG A   9      15.290  -6.440 -16.623  1.00  0.00           H  
ATOM    161 2HB  ARG A   9      15.145  -4.998 -15.638  1.00  0.00           H  
ATOM    162 1HG  ARG A   9      15.958  -6.299 -13.652  1.00  0.00           H  
ATOM    163 2HG  ARG A   9      16.215  -7.691 -14.726  1.00  0.00           H  
ATOM    164 1HD  ARG A   9      18.314  -6.610 -14.506  1.00  0.00           H  
ATOM    165 2HD  ARG A   9      17.690  -6.205 -16.117  1.00  0.00           H  
ATOM    166  HE  ARG A   9      17.594  -3.954 -15.548  1.00  0.00           H  
ATOM    167 1HH1 ARG A   9      18.039  -5.882 -12.543  1.00  0.00           H  
ATOM    168 2HH1 ARG A   9      18.340  -4.463 -11.568  1.00  0.00           H  
ATOM    169 1HH2 ARG A   9      17.932  -2.172 -14.195  1.00  0.00           H  
ATOM    170 2HH2 ARG A   9      18.281  -2.395 -12.483  1.00  0.00           H  
ATOM    171  N   THR A  10      13.018  -4.584 -13.806  1.00  0.00           N  
ATOM    172  CA  THR A  10      12.763  -3.997 -12.488  1.00  0.00           C  
ATOM    173  C   THR A  10      11.461  -4.523 -11.898  1.00  0.00           C  
ATOM    174  O   THR A  10      11.375  -4.680 -10.679  1.00  0.00           O  
ATOM    175  CB  THR A  10      12.668  -2.459 -12.510  1.00  0.00           C  
ATOM    176  CG2 THR A  10      13.951  -1.842 -13.095  1.00  0.00           C  
ATOM    177  OG1 THR A  10      11.505  -2.037 -13.273  1.00  0.00           O  
ATOM    178  H   THR A  10      13.061  -4.015 -14.661  1.00  0.00           H  
ATOM    179  HA  THR A  10      13.580  -4.279 -11.823  1.00  0.00           H  
ATOM    180  HB  THR A  10      12.553  -2.103 -11.486  1.00  0.00           H  
ATOM    181  HG1 THR A  10      11.410  -2.584 -14.083  1.00  0.00           H  
ATOM    182 1HG2 THR A  10      13.873  -0.757 -13.082  1.00  0.00           H  
ATOM    183 2HG2 THR A  10      14.806  -2.152 -12.496  1.00  0.00           H  
ATOM    184 3HG2 THR A  10      14.096  -2.171 -14.106  1.00  0.00           H  
ATOM    185  N   THR A  11      10.468  -4.840 -12.742  1.00  0.00           N  
ATOM    186  CA  THR A  11       9.199  -5.368 -12.256  1.00  0.00           C  
ATOM    187  C   THR A  11       9.450  -6.715 -11.599  1.00  0.00           C  
ATOM    188  O   THR A  11       8.899  -7.000 -10.530  1.00  0.00           O  
ATOM    189  CB  THR A  11       8.142  -5.489 -13.383  1.00  0.00           C  
ATOM    190  CG2 THR A  11       6.815  -6.080 -12.873  1.00  0.00           C  
ATOM    191  OG1 THR A  11       7.881  -4.190 -13.943  1.00  0.00           O  
ATOM    192  H   THR A  11      10.579  -4.644 -13.743  1.00  0.00           H  
ATOM    193  HA  THR A  11       8.807  -4.697 -11.497  1.00  0.00           H  
ATOM    194  HB  THR A  11       8.542  -6.133 -14.168  1.00  0.00           H  
ATOM    195  HG1 THR A  11       7.539  -3.596 -13.236  1.00  0.00           H  
ATOM    196 1HG2 THR A  11       6.108  -6.147 -13.697  1.00  0.00           H  
ATOM    197 2HG2 THR A  11       6.982  -7.075 -12.461  1.00  0.00           H  
ATOM    198 3HG2 THR A  11       6.407  -5.429 -12.097  1.00  0.00           H  
ATOM    199  N   GLU A  12      10.290  -7.545 -12.235  1.00  0.00           N  
ATOM    200  CA  GLU A  12      10.624  -8.851 -11.684  1.00  0.00           C  
ATOM    201  C   GLU A  12      11.377  -8.717 -10.353  1.00  0.00           C  
ATOM    202  O   GLU A  12      11.093  -9.474  -9.412  1.00  0.00           O  
ATOM    203  CB  GLU A  12      11.464  -9.630 -12.699  1.00  0.00           C  
ATOM    204  CG  GLU A  12      10.677 -10.066 -13.930  1.00  0.00           C  
ATOM    205  CD  GLU A  12      11.533 -10.660 -15.013  1.00  0.00           C  
ATOM    206  OE1 GLU A  12      12.732 -10.655 -14.874  1.00  0.00           O  
ATOM    207  OE2 GLU A  12      10.975 -11.118 -15.994  1.00  0.00           O1-
ATOM    208  H   GLU A  12      10.656  -7.270 -13.154  1.00  0.00           H  
ATOM    209  HA  GLU A  12       9.703  -9.397 -11.507  1.00  0.00           H  
ATOM    210 1HB  GLU A  12      12.294  -9.010 -13.036  1.00  0.00           H  
ATOM    211 2HB  GLU A  12      11.883 -10.516 -12.227  1.00  0.00           H  
ATOM    212 1HG  GLU A  12       9.939 -10.806 -13.624  1.00  0.00           H  
ATOM    213 2HG  GLU A  12      10.139  -9.210 -14.329  1.00  0.00           H  
ATOM    214  N   GLU A  13      12.290  -7.735 -10.235  1.00  0.00           N  
ATOM    215  CA  GLU A  13      12.979  -7.543  -8.962  1.00  0.00           C  
ATOM    216  C   GLU A  13      12.007  -7.082  -7.878  1.00  0.00           C  
ATOM    217  O   GLU A  13      12.100  -7.535  -6.737  1.00  0.00           O  
ATOM    218  CB  GLU A  13      14.139  -6.550  -9.054  1.00  0.00           C  
ATOM    219  CG  GLU A  13      15.358  -7.044  -9.827  1.00  0.00           C  
ATOM    220  CD  GLU A  13      16.502  -6.069  -9.759  1.00  0.00           C  
ATOM    221  OE1 GLU A  13      16.269  -4.941  -9.395  1.00  0.00           O  
ATOM    222  OE2 GLU A  13      17.615  -6.455 -10.047  1.00  0.00           O1-
ATOM    223  H   GLU A  13      12.539  -7.177 -11.061  1.00  0.00           H  
ATOM    224  HA  GLU A  13      13.391  -8.502  -8.652  1.00  0.00           H  
ATOM    225 1HB  GLU A  13      13.786  -5.640  -9.543  1.00  0.00           H  
ATOM    226 2HB  GLU A  13      14.463  -6.276  -8.051  1.00  0.00           H  
ATOM    227 1HG  GLU A  13      15.676  -8.001  -9.418  1.00  0.00           H  
ATOM    228 2HG  GLU A  13      15.074  -7.198 -10.869  1.00  0.00           H  
ATOM    229  N   VAL A  14      11.045  -6.224  -8.240  1.00  0.00           N  
ATOM    230  CA  VAL A  14      10.059  -5.775  -7.271  1.00  0.00           C  
ATOM    231  C   VAL A  14       9.205  -6.939  -6.817  1.00  0.00           C  
ATOM    232  O   VAL A  14       8.907  -7.030  -5.625  1.00  0.00           O  
ATOM    233  CB  VAL A  14       9.178  -4.637  -7.829  1.00  0.00           C  
ATOM    234  CG1 VAL A  14       7.988  -4.363  -6.884  1.00  0.00           C  
ATOM    235  CG2 VAL A  14      10.041  -3.381  -7.930  1.00  0.00           C  
ATOM    236  H   VAL A  14      11.055  -5.842  -9.188  1.00  0.00           H  
ATOM    237  HA  VAL A  14      10.585  -5.379  -6.410  1.00  0.00           H  
ATOM    238  HB  VAL A  14       8.792  -4.906  -8.814  1.00  0.00           H  
ATOM    239 1HG1 VAL A  14       7.398  -3.541  -7.279  1.00  0.00           H  
ATOM    240 2HG1 VAL A  14       7.354  -5.245  -6.806  1.00  0.00           H  
ATOM    241 3HG1 VAL A  14       8.346  -4.112  -5.906  1.00  0.00           H  
ATOM    242 1HG2 VAL A  14       9.464  -2.561  -8.309  1.00  0.00           H  
ATOM    243 2HG2 VAL A  14      10.415  -3.126  -6.962  1.00  0.00           H  
ATOM    244 3HG2 VAL A  14      10.876  -3.558  -8.591  1.00  0.00           H  
ATOM    245  N   LYS A  15       8.789  -7.812  -7.738  1.00  0.00           N  
ATOM    246  CA  LYS A  15       7.998  -8.974  -7.371  1.00  0.00           C  
ATOM    247  C   LYS A  15       8.734  -9.834  -6.344  1.00  0.00           C  
ATOM    248  O   LYS A  15       8.125 -10.259  -5.354  1.00  0.00           O  
ATOM    249  CB  LYS A  15       7.665  -9.807  -8.611  1.00  0.00           C  
ATOM    250  CG  LYS A  15       6.802 -11.047  -8.350  1.00  0.00           C  
ATOM    251  CD  LYS A  15       6.474 -11.773  -9.660  1.00  0.00           C  
ATOM    252  CE  LYS A  15       5.662 -13.039  -9.414  1.00  0.00           C  
ATOM    253  NZ  LYS A  15       5.323 -13.742 -10.688  1.00  0.00           N1+
ATOM    254  H   LYS A  15       9.011  -7.642  -8.725  1.00  0.00           H  
ATOM    255  HA  LYS A  15       7.069  -8.629  -6.921  1.00  0.00           H  
ATOM    256 1HB  LYS A  15       7.155  -9.178  -9.342  1.00  0.00           H  
ATOM    257 2HB  LYS A  15       8.593 -10.142  -9.072  1.00  0.00           H  
ATOM    258 1HG  LYS A  15       7.335 -11.733  -7.688  1.00  0.00           H  
ATOM    259 2HG  LYS A  15       5.873 -10.748  -7.864  1.00  0.00           H  
ATOM    260 1HD  LYS A  15       5.892 -11.111 -10.311  1.00  0.00           H  
ATOM    261 2HD  LYS A  15       7.398 -12.035 -10.173  1.00  0.00           H  
ATOM    262 1HE  LYS A  15       6.232 -13.713  -8.778  1.00  0.00           H  
ATOM    263 2HE  LYS A  15       4.734 -12.770  -8.908  1.00  0.00           H  
ATOM    264 1HZ  LYS A  15       4.777 -14.563 -10.491  1.00  0.00           H  
ATOM    265 2HZ  LYS A  15       4.767 -13.100 -11.287  1.00  0.00           H  
ATOM    266 3HZ  LYS A  15       6.162 -14.003 -11.174  1.00  0.00           H  
ATOM    267  N   GLU A  16      10.043 -10.060  -6.546  1.00  0.00           N  
ATOM    268  CA  GLU A  16      10.811 -10.854  -5.591  1.00  0.00           C  
ATOM    269  C   GLU A  16      10.988 -10.128  -4.258  1.00  0.00           C  
ATOM    270  O   GLU A  16      10.858 -10.751  -3.194  1.00  0.00           O  
ATOM    271  CB  GLU A  16      12.167 -11.243  -6.193  1.00  0.00           C  
ATOM    272  CG  GLU A  16      13.117 -12.038  -5.264  1.00  0.00           C  
ATOM    273  CD  GLU A  16      12.576 -13.358  -4.756  1.00  0.00           C  
ATOM    274  OE1 GLU A  16      11.554 -13.812  -5.215  1.00  0.00           O  
ATOM    275  OE2 GLU A  16      13.210 -13.924  -3.897  1.00  0.00           O1-
ATOM    276  H   GLU A  16      10.479  -9.725  -7.413  1.00  0.00           H  
ATOM    277  HA  GLU A  16      10.257 -11.771  -5.401  1.00  0.00           H  
ATOM    278 1HB  GLU A  16      12.002 -11.836  -7.092  1.00  0.00           H  
ATOM    279 2HB  GLU A  16      12.690 -10.333  -6.500  1.00  0.00           H  
ATOM    280 1HG  GLU A  16      14.038 -12.234  -5.811  1.00  0.00           H  
ATOM    281 2HG  GLU A  16      13.373 -11.411  -4.411  1.00  0.00           H  
ATOM    282  N   GLU A  17      11.224  -8.814  -4.283  1.00  0.00           N  
ATOM    283  CA  GLU A  17      11.372  -8.114  -3.023  1.00  0.00           C  
ATOM    284  C   GLU A  17      10.050  -8.130  -2.276  1.00  0.00           C  
ATOM    285  O   GLU A  17      10.036  -8.301  -1.056  1.00  0.00           O  
ATOM    286  CB  GLU A  17      11.855  -6.682  -3.233  1.00  0.00           C  
ATOM    287  CG  GLU A  17      13.308  -6.536  -3.671  1.00  0.00           C  
ATOM    288  CD  GLU A  17      14.259  -7.002  -2.608  1.00  0.00           C  
ATOM    289  OE1 GLU A  17      14.031  -6.667  -1.465  1.00  0.00           O  
ATOM    290  OE2 GLU A  17      15.202  -7.713  -2.913  1.00  0.00           O1-
ATOM    291  H   GLU A  17      11.358  -8.321  -5.171  1.00  0.00           H  
ATOM    292  HA  GLU A  17      12.107  -8.638  -2.419  1.00  0.00           H  
ATOM    293 1HB  GLU A  17      11.240  -6.216  -3.999  1.00  0.00           H  
ATOM    294 2HB  GLU A  17      11.728  -6.128  -2.310  1.00  0.00           H  
ATOM    295 1HG  GLU A  17      13.468  -7.128  -4.570  1.00  0.00           H  
ATOM    296 2HG  GLU A  17      13.505  -5.492  -3.912  1.00  0.00           H  
ATOM    297  N   PHE A  18       8.934  -8.008  -3.002  1.00  0.00           N  
ATOM    298  CA  PHE A  18       7.639  -8.049  -2.365  1.00  0.00           C  
ATOM    299  C   PHE A  18       7.394  -9.411  -1.756  1.00  0.00           C  
ATOM    300  O   PHE A  18       6.890  -9.503  -0.639  1.00  0.00           O  
ATOM    301  CB  PHE A  18       6.485  -7.668  -3.268  1.00  0.00           C  
ATOM    302  CG  PHE A  18       5.231  -7.728  -2.465  1.00  0.00           C  
ATOM    303  CD1 PHE A  18       4.999  -6.783  -1.473  1.00  0.00           C  
ATOM    304  CD2 PHE A  18       4.299  -8.729  -2.660  1.00  0.00           C  
ATOM    305  CE1 PHE A  18       3.878  -6.850  -0.696  1.00  0.00           C  
ATOM    306  CE2 PHE A  18       3.170  -8.785  -1.890  1.00  0.00           C  
ATOM    307  CZ  PHE A  18       2.960  -7.847  -0.904  1.00  0.00           C  
ATOM    308  H   PHE A  18       8.994  -7.837  -4.005  1.00  0.00           H  
ATOM    309  HA  PHE A  18       7.648  -7.330  -1.562  1.00  0.00           H  
ATOM    310 1HB  PHE A  18       6.621  -6.661  -3.659  1.00  0.00           H  
ATOM    311 2HB  PHE A  18       6.416  -8.361  -4.110  1.00  0.00           H  
ATOM    312  HD1 PHE A  18       5.727  -5.989  -1.304  1.00  0.00           H  
ATOM    313  HD2 PHE A  18       4.473  -9.481  -3.432  1.00  0.00           H  
ATOM    314  HE1 PHE A  18       3.715  -6.109   0.087  1.00  0.00           H  
ATOM    315  HE2 PHE A  18       2.453  -9.573  -2.053  1.00  0.00           H  
ATOM    316  HZ  PHE A  18       2.065  -7.897  -0.284  1.00  0.00           H  
ATOM    317  N   ARG A  19       7.719 -10.492  -2.472  1.00  0.00           N  
ATOM    318  CA  ARG A  19       7.508 -11.809  -1.897  1.00  0.00           C  
ATOM    319  C   ARG A  19       8.215 -11.893  -0.543  1.00  0.00           C  
ATOM    320  O   ARG A  19       7.627 -12.384   0.428  1.00  0.00           O  
ATOM    321  CB  ARG A  19       8.049 -12.902  -2.813  1.00  0.00           C  
ATOM    322  CG  ARG A  19       7.779 -14.346  -2.341  1.00  0.00           C  
ATOM    323  CD  ARG A  19       8.441 -15.371  -3.226  1.00  0.00           C  
ATOM    324  NE  ARG A  19       9.909 -15.351  -3.116  1.00  0.00           N  
ATOM    325  CZ  ARG A  19      10.632 -15.948  -2.128  1.00  0.00           C  
ATOM    326  NH1 ARG A  19      10.037 -16.629  -1.156  1.00  0.00           N1+
ATOM    327  NH2 ARG A  19      11.951 -15.847  -2.143  1.00  0.00           N  
ATOM    328  H   ARG A  19       8.082 -10.397  -3.426  1.00  0.00           H  
ATOM    329  HA  ARG A  19       6.440 -11.961  -1.752  1.00  0.00           H  
ATOM    330 1HB  ARG A  19       7.621 -12.782  -3.807  1.00  0.00           H  
ATOM    331 2HB  ARG A  19       9.131 -12.783  -2.914  1.00  0.00           H  
ATOM    332 1HG  ARG A  19       8.159 -14.469  -1.327  1.00  0.00           H  
ATOM    333 2HG  ARG A  19       6.705 -14.531  -2.344  1.00  0.00           H  
ATOM    334 1HD  ARG A  19       8.085 -16.367  -2.974  1.00  0.00           H  
ATOM    335 2HD  ARG A  19       8.184 -15.153  -4.264  1.00  0.00           H  
ATOM    336  HE  ARG A  19      10.442 -14.848  -3.856  1.00  0.00           H  
ATOM    337 1HH1 ARG A  19       9.030 -16.713  -1.131  1.00  0.00           H  
ATOM    338 2HH1 ARG A  19      10.591 -17.068  -0.435  1.00  0.00           H  
ATOM    339 1HH2 ARG A  19      12.413 -15.293  -2.890  1.00  0.00           H  
ATOM    340 2HH2 ARG A  19      12.507 -16.279  -1.427  1.00  0.00           H  
ATOM    341  N   LYS A  20       9.467 -11.407  -0.462  1.00  0.00           N  
ATOM    342  CA  LYS A  20      10.189 -11.430   0.809  1.00  0.00           C  
ATOM    343  C   LYS A  20       9.473 -10.582   1.874  1.00  0.00           C  
ATOM    344  O   LYS A  20       9.380 -10.992   3.038  1.00  0.00           O  
ATOM    345  CB  LYS A  20      11.628 -10.948   0.615  1.00  0.00           C  
ATOM    346  CG  LYS A  20      12.523 -11.938  -0.157  1.00  0.00           C  
ATOM    347  CD  LYS A  20      14.010 -11.517  -0.154  1.00  0.00           C  
ATOM    348  CE  LYS A  20      14.252 -10.317  -1.074  1.00  0.00           C  
ATOM    349  NZ  LYS A  20      15.697  -9.975  -1.218  1.00  0.00           N1+
ATOM    350  H   LYS A  20       9.918 -11.055  -1.318  1.00  0.00           H  
ATOM    351  HA  LYS A  20      10.215 -12.458   1.167  1.00  0.00           H  
ATOM    352 1HB  LYS A  20      11.608 -10.009   0.068  1.00  0.00           H  
ATOM    353 2HB  LYS A  20      12.082 -10.755   1.585  1.00  0.00           H  
ATOM    354 1HG  LYS A  20      12.432 -12.927   0.291  1.00  0.00           H  
ATOM    355 2HG  LYS A  20      12.174 -12.003  -1.194  1.00  0.00           H  
ATOM    356 1HD  LYS A  20      14.319 -11.260   0.859  1.00  0.00           H  
ATOM    357 2HD  LYS A  20      14.617 -12.352  -0.503  1.00  0.00           H  
ATOM    358 1HE  LYS A  20      13.843 -10.540  -2.060  1.00  0.00           H  
ATOM    359 2HE  LYS A  20      13.740  -9.446  -0.671  1.00  0.00           H  
ATOM    360 1HZ  LYS A  20      15.749  -9.157  -1.856  1.00  0.00           H  
ATOM    361 2HZ  LYS A  20      16.092  -9.735  -0.324  1.00  0.00           H  
ATOM    362 3HZ  LYS A  20      16.199 -10.750  -1.616  1.00  0.00           H  
ATOM    363  N   ILE A  21       8.917  -9.432   1.465  1.00  0.00           N  
ATOM    364  CA  ILE A  21       8.183  -8.561   2.377  1.00  0.00           C  
ATOM    365  C   ILE A  21       6.939  -9.258   2.907  1.00  0.00           C  
ATOM    366  O   ILE A  21       6.670  -9.203   4.108  1.00  0.00           O  
ATOM    367  CB  ILE A  21       7.774  -7.230   1.684  1.00  0.00           C  
ATOM    368  CG1 ILE A  21       9.044  -6.380   1.399  1.00  0.00           C  
ATOM    369  CG2 ILE A  21       6.765  -6.469   2.525  1.00  0.00           C  
ATOM    370  CD1 ILE A  21       8.827  -5.196   0.463  1.00  0.00           C  
ATOM    371  H   ILE A  21       9.092  -9.132   0.500  1.00  0.00           H  
ATOM    372  HA  ILE A  21       8.828  -8.327   3.220  1.00  0.00           H  
ATOM    373  HB  ILE A  21       7.317  -7.459   0.736  1.00  0.00           H  
ATOM    374 1HG1 ILE A  21       9.430  -6.002   2.343  1.00  0.00           H  
ATOM    375 2HG1 ILE A  21       9.795  -7.024   0.964  1.00  0.00           H  
ATOM    376 1HG2 ILE A  21       6.472  -5.551   2.035  1.00  0.00           H  
ATOM    377 2HG2 ILE A  21       5.873  -7.057   2.702  1.00  0.00           H  
ATOM    378 3HG2 ILE A  21       7.237  -6.242   3.445  1.00  0.00           H  
ATOM    379 1HD1 ILE A  21       9.762  -4.690   0.321  1.00  0.00           H  
ATOM    380 2HD1 ILE A  21       8.468  -5.538  -0.494  1.00  0.00           H  
ATOM    381 3HD1 ILE A  21       8.114  -4.510   0.891  1.00  0.00           H  
ATOM    382  N   GLN A  22       6.190  -9.919   2.028  1.00  0.00           N  
ATOM    383  CA  GLN A  22       4.972 -10.596   2.435  1.00  0.00           C  
ATOM    384  C   GLN A  22       5.279 -11.736   3.402  1.00  0.00           C  
ATOM    385  O   GLN A  22       4.494 -11.979   4.330  1.00  0.00           O  
ATOM    386  CB  GLN A  22       4.202 -11.119   1.227  1.00  0.00           C  
ATOM    387  CG  GLN A  22       2.813 -11.677   1.572  1.00  0.00           C  
ATOM    388  CD  GLN A  22       1.857 -10.599   2.111  1.00  0.00           C  
ATOM    389  NE2 GLN A  22       1.330 -10.806   3.305  1.00  0.00           N  
ATOM    390  OE1 GLN A  22       1.605  -9.595   1.449  1.00  0.00           O  
ATOM    391  H   GLN A  22       6.464  -9.898   1.046  1.00  0.00           H  
ATOM    392  HA  GLN A  22       4.345  -9.877   2.948  1.00  0.00           H  
ATOM    393 1HB  GLN A  22       4.092 -10.318   0.501  1.00  0.00           H  
ATOM    394 2HB  GLN A  22       4.785 -11.911   0.748  1.00  0.00           H  
ATOM    395 1HG  GLN A  22       2.377 -12.088   0.665  1.00  0.00           H  
ATOM    396 2HG  GLN A  22       2.909 -12.460   2.325  1.00  0.00           H  
ATOM    397 1HE2 GLN A  22       0.696 -10.132   3.690  1.00  0.00           H  
ATOM    398 2HE2 GLN A  22       1.566 -11.634   3.820  1.00  0.00           H  
ATOM    399  N   GLU A  23       6.411 -12.434   3.215  1.00  0.00           N  
ATOM    400  CA  GLU A  23       6.759 -13.508   4.141  1.00  0.00           C  
ATOM    401  C   GLU A  23       7.034 -12.928   5.528  1.00  0.00           C  
ATOM    402  O   GLU A  23       6.600 -13.500   6.537  1.00  0.00           O  
ATOM    403  CB  GLU A  23       7.981 -14.299   3.651  1.00  0.00           C  
ATOM    404  CG  GLU A  23       7.743 -15.192   2.418  1.00  0.00           C  
ATOM    405  CD  GLU A  23       6.772 -16.311   2.689  1.00  0.00           C  
ATOM    406  OE1 GLU A  23       6.901 -16.948   3.703  1.00  0.00           O  
ATOM    407  OE2 GLU A  23       5.881 -16.528   1.886  1.00  0.00           O1-
ATOM    408  H   GLU A  23       6.987 -12.251   2.383  1.00  0.00           H  
ATOM    409  HA  GLU A  23       5.916 -14.188   4.217  1.00  0.00           H  
ATOM    410 1HB  GLU A  23       8.776 -13.597   3.394  1.00  0.00           H  
ATOM    411 2HB  GLU A  23       8.353 -14.927   4.459  1.00  0.00           H  
ATOM    412 1HG  GLU A  23       7.344 -14.579   1.616  1.00  0.00           H  
ATOM    413 2HG  GLU A  23       8.694 -15.603   2.085  1.00  0.00           H  
ATOM    414  N   GLU A  24       7.675 -11.750   5.581  1.00  0.00           N  
ATOM    415  CA  GLU A  24       7.936 -11.118   6.868  1.00  0.00           C  
ATOM    416  C   GLU A  24       6.615 -10.656   7.503  1.00  0.00           C  
ATOM    417  O   GLU A  24       6.457 -10.739   8.725  1.00  0.00           O  
ATOM    418  CB  GLU A  24       8.922  -9.964   6.720  1.00  0.00           C  
ATOM    419  CG  GLU A  24      10.338 -10.393   6.335  1.00  0.00           C  
ATOM    420  CD  GLU A  24      10.990 -11.296   7.351  1.00  0.00           C  
ATOM    421  OE1 GLU A  24      11.067 -10.935   8.494  1.00  0.00           O  
ATOM    422  OE2 GLU A  24      11.371 -12.388   6.974  1.00  0.00           O1-
ATOM    423  H   GLU A  24       8.067 -11.358   4.716  1.00  0.00           H  
ATOM    424  HA  GLU A  24       8.386 -11.856   7.527  1.00  0.00           H  
ATOM    425 1HB  GLU A  24       8.560  -9.292   5.952  1.00  0.00           H  
ATOM    426 2HB  GLU A  24       8.984  -9.418   7.652  1.00  0.00           H  
ATOM    427 1HG  GLU A  24      10.296 -10.918   5.388  1.00  0.00           H  
ATOM    428 2HG  GLU A  24      10.948  -9.501   6.196  1.00  0.00           H  
ATOM    429  N   ILE A  25       5.646 -10.224   6.681  1.00  0.00           N  
ATOM    430  CA  ILE A  25       4.355  -9.797   7.224  1.00  0.00           C  
ATOM    431  C   ILE A  25       3.670 -10.995   7.882  1.00  0.00           C  
ATOM    432  O   ILE A  25       3.081 -10.848   8.961  1.00  0.00           O  
ATOM    433  CB  ILE A  25       3.416  -9.180   6.151  1.00  0.00           C  
ATOM    434  CG1 ILE A  25       4.020  -7.822   5.683  1.00  0.00           C  
ATOM    435  CG2 ILE A  25       1.965  -9.024   6.722  1.00  0.00           C  
ATOM    436  CD1 ILE A  25       3.390  -7.177   4.472  1.00  0.00           C  
ATOM    437  H   ILE A  25       5.870 -10.119   5.686  1.00  0.00           H  
ATOM    438  HA  ILE A  25       4.530  -9.047   7.985  1.00  0.00           H  
ATOM    439  HB  ILE A  25       3.387  -9.830   5.286  1.00  0.00           H  
ATOM    440 1HG1 ILE A  25       3.992  -7.128   6.501  1.00  0.00           H  
ATOM    441 2HG1 ILE A  25       5.039  -8.001   5.424  1.00  0.00           H  
ATOM    442 1HG2 ILE A  25       1.319  -8.602   5.967  1.00  0.00           H  
ATOM    443 2HG2 ILE A  25       1.562  -9.994   7.014  1.00  0.00           H  
ATOM    444 3HG2 ILE A  25       1.979  -8.374   7.590  1.00  0.00           H  
ATOM    445 1HD1 ILE A  25       3.929  -6.256   4.243  1.00  0.00           H  
ATOM    446 2HD1 ILE A  25       3.442  -7.847   3.617  1.00  0.00           H  
ATOM    447 3HD1 ILE A  25       2.372  -6.942   4.677  1.00  0.00           H  
ATOM    448  N   LYS A  26       3.699 -12.163   7.228  1.00  0.00           N  
ATOM    449  CA  LYS A  26       3.096 -13.360   7.813  1.00  0.00           C  
ATOM    450  C   LYS A  26       3.760 -13.720   9.147  1.00  0.00           C  
ATOM    451  O   LYS A  26       3.076 -14.128  10.093  1.00  0.00           O  
ATOM    452  CB  LYS A  26       3.175 -14.540   6.846  1.00  0.00           C  
ATOM    453  CG  LYS A  26       2.226 -14.426   5.644  1.00  0.00           C  
ATOM    454  CD  LYS A  26       2.173 -15.722   4.811  1.00  0.00           C  
ATOM    455  CE  LYS A  26       3.428 -15.888   3.964  1.00  0.00           C  
ATOM    456  NZ  LYS A  26       3.349 -17.050   3.031  1.00  0.00           N1+
ATOM    457  H   LYS A  26       4.134 -12.196   6.299  1.00  0.00           H  
ATOM    458  HA  LYS A  26       2.045 -13.151   8.012  1.00  0.00           H  
ATOM    459 1HB  LYS A  26       4.197 -14.612   6.471  1.00  0.00           H  
ATOM    460 2HB  LYS A  26       2.953 -15.463   7.378  1.00  0.00           H  
ATOM    461 1HG  LYS A  26       1.224 -14.191   6.006  1.00  0.00           H  
ATOM    462 2HG  LYS A  26       2.560 -13.607   5.008  1.00  0.00           H  
ATOM    463 1HD  LYS A  26       2.077 -16.583   5.473  1.00  0.00           H  
ATOM    464 2HD  LYS A  26       1.306 -15.691   4.153  1.00  0.00           H  
ATOM    465 1HE  LYS A  26       3.580 -14.979   3.380  1.00  0.00           H  
ATOM    466 2HE  LYS A  26       4.288 -16.036   4.614  1.00  0.00           H  
ATOM    467 1HZ  LYS A  26       4.242 -17.060   2.505  1.00  0.00           H  
ATOM    468 2HZ  LYS A  26       3.243 -17.908   3.544  1.00  0.00           H  
ATOM    469 3HZ  LYS A  26       2.582 -16.939   2.392  1.00  0.00           H  
ATOM    470  N   LYS A  27       5.087 -13.563   9.242  1.00  0.00           N  
ATOM    471  CA  LYS A  27       5.764 -13.849  10.506  1.00  0.00           C  
ATOM    472  C   LYS A  27       5.263 -12.905  11.604  1.00  0.00           C  
ATOM    473  O   LYS A  27       5.068 -13.328  12.750  1.00  0.00           O  
ATOM    474  CB  LYS A  27       7.279 -13.683  10.373  1.00  0.00           C  
ATOM    475  CG  LYS A  27       7.996 -14.736   9.540  1.00  0.00           C  
ATOM    476  CD  LYS A  27       9.485 -14.387   9.438  1.00  0.00           C  
ATOM    477  CE  LYS A  27      10.260 -15.353   8.562  1.00  0.00           C  
ATOM    478  NZ  LYS A  27      11.671 -14.894   8.376  1.00  0.00           N1+
ATOM    479  H   LYS A  27       5.619 -13.302   8.404  1.00  0.00           H  
ATOM    480  HA  LYS A  27       5.534 -14.873  10.805  1.00  0.00           H  
ATOM    481 1HB  LYS A  27       7.494 -12.715   9.928  1.00  0.00           H  
ATOM    482 2HB  LYS A  27       7.726 -13.685  11.366  1.00  0.00           H  
ATOM    483 1HG  LYS A  27       7.877 -15.714  10.005  1.00  0.00           H  
ATOM    484 2HG  LYS A  27       7.562 -14.768   8.542  1.00  0.00           H  
ATOM    485 1HD  LYS A  27       9.595 -13.385   9.020  1.00  0.00           H  
ATOM    486 2HD  LYS A  27       9.926 -14.389  10.432  1.00  0.00           H  
ATOM    487 1HE  LYS A  27      10.264 -16.337   9.024  1.00  0.00           H  
ATOM    488 2HE  LYS A  27       9.778 -15.419   7.584  1.00  0.00           H  
ATOM    489 1HZ  LYS A  27      12.170 -15.536   7.785  1.00  0.00           H  
ATOM    490 2HZ  LYS A  27      11.646 -13.954   7.921  1.00  0.00           H  
ATOM    491 3HZ  LYS A  27      12.135 -14.822   9.265  1.00  0.00           H  
ATOM    492  N   LEU A  28       5.042 -11.627  11.254  1.00  0.00           N  
ATOM    493  CA  LEU A  28       4.567 -10.663  12.240  1.00  0.00           C  
ATOM    494  C   LEU A  28       3.155 -11.031  12.692  1.00  0.00           C  
ATOM    495  O   LEU A  28       2.829 -10.875  13.870  1.00  0.00           O  
ATOM    496  CB  LEU A  28       4.558  -9.235  11.672  1.00  0.00           C  
ATOM    497  CG  LEU A  28       5.939  -8.604  11.310  1.00  0.00           C  
ATOM    498  CD1 LEU A  28       5.697  -7.302  10.678  1.00  0.00           C  
ATOM    499  CD2 LEU A  28       6.798  -8.400  12.491  1.00  0.00           C  
ATOM    500  H   LEU A  28       5.292 -11.327  10.304  1.00  0.00           H  
ATOM    501  HA  LEU A  28       5.218 -10.710  13.107  1.00  0.00           H  
ATOM    502 1HB  LEU A  28       3.957  -9.239  10.763  1.00  0.00           H  
ATOM    503 2HB  LEU A  28       4.073  -8.580  12.394  1.00  0.00           H  
ATOM    504  HG  LEU A  28       6.444  -9.249  10.609  1.00  0.00           H  
ATOM    505 1HD1 LEU A  28       6.641  -6.857  10.397  1.00  0.00           H  
ATOM    506 2HD1 LEU A  28       5.073  -7.431   9.802  1.00  0.00           H  
ATOM    507 3HD1 LEU A  28       5.202  -6.672  11.397  1.00  0.00           H  
ATOM    508 1HD2 LEU A  28       7.728  -7.962  12.168  1.00  0.00           H  
ATOM    509 2HD2 LEU A  28       6.293  -7.728  13.163  1.00  0.00           H  
ATOM    510 3HD2 LEU A  28       7.006  -9.344  12.984  1.00  0.00           H  
ATOM    511  N   GLU A  29       2.320 -11.535  11.766  1.00  0.00           N  
ATOM    512  CA  GLU A  29       0.963 -11.960  12.115  1.00  0.00           C  
ATOM    513  C   GLU A  29       0.996 -13.053  13.177  1.00  0.00           C  
ATOM    514  O   GLU A  29       0.227 -13.002  14.146  1.00  0.00           O  
ATOM    515  CB  GLU A  29       0.211 -12.495  10.889  1.00  0.00           C  
ATOM    516  CG  GLU A  29      -1.224 -12.978  11.176  1.00  0.00           C  
ATOM    517  CD  GLU A  29      -1.929 -13.505   9.950  1.00  0.00           C  
ATOM    518  OE1 GLU A  29      -1.375 -13.397   8.875  1.00  0.00           O  
ATOM    519  OE2 GLU A  29      -3.018 -14.016  10.083  1.00  0.00           O1-
ATOM    520  H   GLU A  29       2.635 -11.559  10.788  1.00  0.00           H  
ATOM    521  HA  GLU A  29       0.423 -11.103  12.514  1.00  0.00           H  
ATOM    522 1HB  GLU A  29       0.175 -11.725  10.118  1.00  0.00           H  
ATOM    523 2HB  GLU A  29       0.751 -13.337  10.475  1.00  0.00           H  
ATOM    524 1HG  GLU A  29      -1.180 -13.777  11.913  1.00  0.00           H  
ATOM    525 2HG  GLU A  29      -1.798 -12.157  11.604  1.00  0.00           H  
ATOM    526  N   GLU A  30       1.891 -14.035  13.015  1.00  0.00           N  
ATOM    527  CA  GLU A  30       1.972 -15.106  14.004  1.00  0.00           C  
ATOM    528  C   GLU A  30       2.414 -14.573  15.362  1.00  0.00           C  
ATOM    529  O   GLU A  30       1.871 -14.968  16.403  1.00  0.00           O  
ATOM    530  CB  GLU A  30       2.944 -16.201  13.561  1.00  0.00           C  
ATOM    531  CG  GLU A  30       2.482 -17.042  12.380  1.00  0.00           C  
ATOM    532  CD  GLU A  30       3.493 -18.104  11.993  1.00  0.00           C  
ATOM    533  OE1 GLU A  30       4.589 -18.065  12.503  1.00  0.00           O  
ATOM    534  OE2 GLU A  30       3.162 -18.956  11.202  1.00  0.00           O1-
ATOM    535  H   GLU A  30       2.461 -14.054  12.157  1.00  0.00           H  
ATOM    536  HA  GLU A  30       0.981 -15.543  14.117  1.00  0.00           H  
ATOM    537 1HB  GLU A  30       3.895 -15.738  13.285  1.00  0.00           H  
ATOM    538 2HB  GLU A  30       3.140 -16.870  14.398  1.00  0.00           H  
ATOM    539 1HG  GLU A  30       1.538 -17.521  12.634  1.00  0.00           H  
ATOM    540 2HG  GLU A  30       2.308 -16.381  11.529  1.00  0.00           H  
ATOM    541  N   GLU A  31       3.359 -13.630  15.357  1.00  0.00           N  
ATOM    542  CA  GLU A  31       3.827 -13.077  16.612  1.00  0.00           C  
ATOM    543  C   GLU A  31       2.736 -12.240  17.270  1.00  0.00           C  
ATOM    544  O   GLU A  31       2.634 -12.220  18.498  1.00  0.00           O  
ATOM    545  CB  GLU A  31       5.079 -12.226  16.386  1.00  0.00           C  
ATOM    546  CG  GLU A  31       6.313 -13.018  15.977  1.00  0.00           C  
ATOM    547  CD  GLU A  31       6.753 -14.000  17.028  1.00  0.00           C  
ATOM    548  OE1 GLU A  31       6.673 -13.674  18.188  1.00  0.00           O  
ATOM    549  OE2 GLU A  31       7.169 -15.076  16.669  1.00  0.00           O1-
ATOM    550  H   GLU A  31       3.806 -13.370  14.469  1.00  0.00           H  
ATOM    551  HA  GLU A  31       4.077 -13.894  17.279  1.00  0.00           H  
ATOM    552 1HB  GLU A  31       4.883 -11.488  15.608  1.00  0.00           H  
ATOM    553 2HB  GLU A  31       5.319 -11.682  17.300  1.00  0.00           H  
ATOM    554 1HG  GLU A  31       6.094 -13.562  15.058  1.00  0.00           H  
ATOM    555 2HG  GLU A  31       7.126 -12.324  15.772  1.00  0.00           H  
ATOM    556  N   ALA A  32       1.918 -11.545  16.463  1.00  0.00           N  
ATOM    557  CA  ALA A  32       0.825 -10.731  16.986  1.00  0.00           C  
ATOM    558  C   ALA A  32      -0.193 -11.593  17.715  1.00  0.00           C  
ATOM    559  O   ALA A  32      -0.684 -11.206  18.788  1.00  0.00           O  
ATOM    560  CB  ALA A  32       0.144  -9.998  15.844  1.00  0.00           C  
ATOM    561  H   ALA A  32       2.112 -11.541  15.457  1.00  0.00           H  
ATOM    562  HA  ALA A  32       1.233 -10.018  17.695  1.00  0.00           H  
ATOM    563 1HB  ALA A  32      -0.664  -9.371  16.223  1.00  0.00           H  
ATOM    564 2HB  ALA A  32       0.875  -9.386  15.333  1.00  0.00           H  
ATOM    565 3HB  ALA A  32      -0.263 -10.720  15.141  1.00  0.00           H  
ATOM    566  N   LYS A  33      -0.468 -12.778  17.152  1.00  0.00           N  
ATOM    567  CA  LYS A  33      -1.395 -13.721  17.759  1.00  0.00           C  
ATOM    568  C   LYS A  33      -0.838 -14.236  19.081  1.00  0.00           C  
ATOM    569  O   LYS A  33      -1.574 -14.436  20.041  1.00  0.00           O  
ATOM    570  CB  LYS A  33      -1.705 -14.855  16.785  1.00  0.00           C  
ATOM    571  CG  LYS A  33      -2.582 -14.409  15.607  1.00  0.00           C  
ATOM    572  CD  LYS A  33      -2.826 -15.531  14.597  1.00  0.00           C  
ATOM    573  CE  LYS A  33      -3.745 -15.056  13.459  1.00  0.00           C  
ATOM    574  NZ  LYS A  33      -3.922 -16.094  12.396  1.00  0.00           N1+
ATOM    575  H   LYS A  33      -0.061 -12.983  16.229  1.00  0.00           H  
ATOM    576  HA  LYS A  33      -2.325 -13.196  17.974  1.00  0.00           H  
ATOM    577 1HB  LYS A  33      -0.772 -15.254  16.387  1.00  0.00           H  
ATOM    578 2HB  LYS A  33      -2.214 -15.658  17.316  1.00  0.00           H  
ATOM    579 1HG  LYS A  33      -3.539 -14.055  15.989  1.00  0.00           H  
ATOM    580 2HG  LYS A  33      -2.094 -13.579  15.094  1.00  0.00           H  
ATOM    581 1HD  LYS A  33      -1.870 -15.837  14.170  1.00  0.00           H  
ATOM    582 2HD  LYS A  33      -3.280 -16.387  15.094  1.00  0.00           H  
ATOM    583 1HE  LYS A  33      -4.721 -14.814  13.874  1.00  0.00           H  
ATOM    584 2HE  LYS A  33      -3.324 -14.162  13.006  1.00  0.00           H  
ATOM    585 1HZ  LYS A  33      -4.537 -15.733  11.671  1.00  0.00           H  
ATOM    586 2HZ  LYS A  33      -3.022 -16.310  11.986  1.00  0.00           H  
ATOM    587 3HZ  LYS A  33      -4.325 -16.929  12.793  1.00  0.00           H  
ATOM    588  N   LYS A  34       0.470 -14.454  19.137  1.00  0.00           N  
ATOM    589  CA  LYS A  34       1.079 -14.853  20.397  1.00  0.00           C  
ATOM    590  C   LYS A  34       1.102 -13.684  21.397  1.00  0.00           C  
ATOM    591  O   LYS A  34       0.871 -13.873  22.594  1.00  0.00           O  
ATOM    592  CB  LYS A  34       2.495 -15.378  20.158  1.00  0.00           C  
ATOM    593  CG  LYS A  34       2.557 -16.715  19.431  1.00  0.00           C  
ATOM    594  CD  LYS A  34       3.972 -17.275  19.422  1.00  0.00           C  
ATOM    595  CE  LYS A  34       4.875 -16.483  18.488  1.00  0.00           C  
ATOM    596  NZ  LYS A  34       6.225 -17.096  18.368  1.00  0.00           N1+
ATOM    597  H   LYS A  34       1.026 -14.368  18.280  1.00  0.00           H  
ATOM    598  HA  LYS A  34       0.478 -15.650  20.834  1.00  0.00           H  
ATOM    599 1HB  LYS A  34       3.058 -14.652  19.570  1.00  0.00           H  
ATOM    600 2HB  LYS A  34       3.007 -15.493  21.113  1.00  0.00           H  
ATOM    601 1HG  LYS A  34       1.896 -17.429  19.926  1.00  0.00           H  
ATOM    602 2HG  LYS A  34       2.219 -16.587  18.403  1.00  0.00           H  
ATOM    603 1HD  LYS A  34       4.384 -17.238  20.431  1.00  0.00           H  
ATOM    604 2HD  LYS A  34       3.949 -18.314  19.096  1.00  0.00           H  
ATOM    605 1HE  LYS A  34       4.422 -16.435  17.499  1.00  0.00           H  
ATOM    606 2HE  LYS A  34       4.984 -15.466  18.863  1.00  0.00           H  
ATOM    607 1HZ  LYS A  34       6.793 -16.542  17.742  1.00  0.00           H  
ATOM    608 2HZ  LYS A  34       6.663 -17.129  19.278  1.00  0.00           H  
ATOM    609 3HZ  LYS A  34       6.139 -18.034  18.003  1.00  0.00           H  
ATOM    610  N   ALA A  35       1.311 -12.460  20.922  1.00  0.00           N  
ATOM    611  CA  ALA A  35       1.401 -11.288  21.787  1.00  0.00           C  
ATOM    612  C   ALA A  35       0.140 -11.117  22.600  1.00  0.00           C  
ATOM    613  O   ALA A  35       0.200 -10.716  23.788  1.00  0.00           O  
ATOM    614  CB  ALA A  35       1.704 -10.072  20.895  1.00  0.00           C  
ATOM    615  H   ALA A  35       1.410 -12.337  19.925  1.00  0.00           H  
ATOM    616  HA  ALA A  35       2.233 -11.437  22.500  1.00  0.00           H  
ATOM    617 1HB  ALA A  35       2.650 -10.198  20.335  1.00  0.00           H  
ATOM    618 2HB  ALA A  35       0.907  -9.896  20.145  1.00  0.00           H  
ATOM    619 3HB  ALA A  35       1.806  -9.143  21.485  1.00  0.00           H  
ATOM    620  N   GLU A  36      -1.045 -11.416  22.029  1.00  0.00           N  
ATOM    621  CA  GLU A  36      -2.305 -11.293  22.774  1.00  0.00           C  
ATOM    622  C   GLU A  36      -2.514 -12.425  23.787  1.00  0.00           C  
ATOM    623  O   GLU A  36      -3.395 -12.333  24.633  1.00  0.00           O  
ATOM    624  CB  GLU A  36      -3.529 -11.184  21.865  1.00  0.00           C  
ATOM    625  CG  GLU A  36      -3.925 -12.427  21.076  1.00  0.00           C  
ATOM    626  CD  GLU A  36      -5.183 -12.239  20.276  1.00  0.00           C  
ATOM    627  OE1 GLU A  36      -5.790 -11.202  20.402  1.00  0.00           O  
ATOM    628  OE2 GLU A  36      -5.533 -13.124  19.540  1.00  0.00           O1-
ATOM    629  H   GLU A  36      -1.051 -11.675  21.031  1.00  0.00           H  
ATOM    630  HA  GLU A  36      -2.257 -10.366  23.357  1.00  0.00           H  
ATOM    631 1HB  GLU A  36      -4.373 -10.883  22.477  1.00  0.00           H  
ATOM    632 2HB  GLU A  36      -3.348 -10.398  21.134  1.00  0.00           H  
ATOM    633 1HG  GLU A  36      -3.129 -12.633  20.387  1.00  0.00           H  
ATOM    634 2HG  GLU A  36      -4.032 -13.287  21.731  1.00  0.00           H  
ATOM    635  N   LYS A  37      -1.752 -13.510  23.676  1.00  0.00           N  
ATOM    636  CA  LYS A  37      -1.886 -14.645  24.573  1.00  0.00           C  
ATOM    637  C   LYS A  37      -0.925 -14.433  25.735  1.00  0.00           C  
ATOM    638  O   LYS A  37      -1.207 -14.791  26.883  1.00  0.00           O  
ATOM    639  CB  LYS A  37      -1.596 -15.964  23.854  1.00  0.00           C  
ATOM    640  CG  LYS A  37      -2.629 -16.347  22.803  1.00  0.00           C  
ATOM    641  CD  LYS A  37      -2.280 -17.672  22.142  1.00  0.00           C  
ATOM    642  CE  LYS A  37      -3.313 -18.059  21.094  1.00  0.00           C  
ATOM    643  NZ  LYS A  37      -2.965 -19.336  20.415  1.00  0.00           N1+
ATOM    644  H   LYS A  37      -1.010 -13.535  22.981  1.00  0.00           H  
ATOM    645  HA  LYS A  37      -2.902 -14.678  24.963  1.00  0.00           H  
ATOM    646 1HB  LYS A  37      -0.625 -15.905  23.363  1.00  0.00           H  
ATOM    647 2HB  LYS A  37      -1.546 -16.772  24.584  1.00  0.00           H  
ATOM    648 1HG  LYS A  37      -3.611 -16.431  23.270  1.00  0.00           H  
ATOM    649 2HG  LYS A  37      -2.675 -15.571  22.039  1.00  0.00           H  
ATOM    650 1HD  LYS A  37      -1.302 -17.595  21.665  1.00  0.00           H  
ATOM    651 2HD  LYS A  37      -2.234 -18.455  22.900  1.00  0.00           H  
ATOM    652 1HE  LYS A  37      -4.288 -18.167  21.568  1.00  0.00           H  
ATOM    653 2HE  LYS A  37      -3.384 -17.271  20.345  1.00  0.00           H  
ATOM    654 1HZ  LYS A  37      -3.673 -19.557  19.729  1.00  0.00           H  
ATOM    655 2HZ  LYS A  37      -2.070 -19.241  19.956  1.00  0.00           H  
ATOM    656 3HZ  LYS A  37      -2.916 -20.079  21.097  1.00  0.00           H  
ATOM    657  N   GLY A  38       0.191 -13.763  25.431  1.00  0.00           N  
ATOM    658  CA  GLY A  38       1.222 -13.445  26.415  1.00  0.00           C  
ATOM    659  C   GLY A  38       0.920 -12.142  27.114  1.00  0.00           C  
ATOM    660  O   GLY A  38       1.425 -11.899  28.220  1.00  0.00           O  
ATOM    661  H   GLY A  38       0.327 -13.462  24.477  1.00  0.00           H  
ATOM    662 3HA  GLY A  38       2.142 -13.366  25.915  0.00  0.00           H  
ATOM    663  HA  GLY A  38       1.247 -14.243  27.180  1.00  0.00           H  
ATOM    664  N   ASN A  39       0.068 -11.303  26.506  1.00  0.00           N  
ATOM    665  CA  ASN A  39      -0.271  -9.980  26.998  1.00  0.00           C  
ATOM    666  C   ASN A  39       0.989  -9.136  27.096  1.00  0.00           C  
ATOM    667  O   ASN A  39       1.257  -8.496  28.117  1.00  0.00           O  
ATOM    668  CB  ASN A  39      -1.003 -10.052  28.326  1.00  0.00           C  
ATOM    669  CG  ASN A  39      -1.736  -8.777  28.648  1.00  0.00           C  
ATOM    670  ND2 ASN A  39      -1.882  -8.478  29.915  1.00  0.00           N  
ATOM    671  OD1 ASN A  39      -2.183  -8.065  27.734  1.00  0.00           O  
ATOM    672  H   ASN A  39      -0.281 -11.547  25.588  1.00  0.00           H  
ATOM    673  HA  ASN A  39      -0.925  -9.509  26.262  1.00  0.00           H  
ATOM    674 1HB  ASN A  39      -1.715 -10.876  28.306  1.00  0.00           H  
ATOM    675 2HB  ASN A  39      -0.294 -10.252  29.129  1.00  0.00           H  
ATOM    676 1HD2 ASN A  39      -2.366  -7.645  30.181  1.00  0.00           H  
ATOM    677 2HD2 ASN A  39      -1.506  -9.085  30.614  1.00  0.00           H  
ATOM    678  N   GLY A  40       1.765  -9.153  26.013  1.00  0.00           N  
ATOM    679  CA  GLY A  40       3.009  -8.409  25.925  1.00  0.00           C  
ATOM    680  C   GLY A  40       2.888  -7.159  25.033  1.00  0.00           C  
ATOM    681  O   GLY A  40       2.978  -7.280  23.806  1.00  0.00           O  
ATOM    682  H   GLY A  40       1.448  -9.721  25.220  1.00  0.00           H  
ATOM    683 1HA  GLY A  40       3.370  -8.177  26.916  1.00  0.00           H  
ATOM    684 2HA  GLY A  40       3.763  -9.069  25.501  1.00  0.00           H  
ATOM    685  N   LYS A  41       2.662  -5.994  25.551  1.00  0.00           N  
ATOM    686  CA  LYS A  41       2.514  -4.714  24.862  1.00  0.00           C  
ATOM    687  C   LYS A  41       3.804  -4.309  24.190  1.00  0.00           C  
ATOM    688  O   LYS A  41       3.792  -3.612  23.143  1.00  0.00           O  
ATOM    689  CB  LYS A  41       2.052  -3.633  25.876  1.00  0.00           C  
ATOM    690  CG  LYS A  41       3.140  -3.256  26.913  1.00  0.00           C  
ATOM    691  CD  LYS A  41       2.729  -2.170  27.912  1.00  0.00           C  
ATOM    692  CE  LYS A  41       3.901  -1.887  28.861  1.00  0.00           C  
ATOM    693  NZ  LYS A  41       3.494  -0.877  29.854  1.00  0.00           N1+
ATOM    694  H   LYS A  41       2.578  -5.966  26.557  1.00  0.00           H  
ATOM    695  HA  LYS A  41       1.749  -4.830  24.072  1.00  0.00           H  
ATOM    696 2HB  LYS A  41       1.137  -3.978  26.400  1.00  0.00           H  
ATOM    697 3HB  LYS A  41       1.740  -2.720  25.331  1.00  0.00           H  
ATOM    698 2HG  LYS A  41       4.066  -2.953  26.386  1.00  0.00           H  
ATOM    699 3HG  LYS A  41       3.419  -4.142  27.513  1.00  0.00           H  
ATOM    700 2HD  LYS A  41       1.843  -2.506  28.488  1.00  0.00           H  
ATOM    701 3HD  LYS A  41       2.420  -1.257  27.367  1.00  0.00           H  
ATOM    702 2HE  LYS A  41       4.789  -1.522  28.304  1.00  0.00           H  
ATOM    703 3HE  LYS A  41       4.224  -2.821  29.368  1.00  0.00           H  
ATOM    704 1HZ  LYS A  41       2.514  -1.015  30.129  1.00  0.00           H  
ATOM    705 2HZ  LYS A  41       4.045  -0.957  30.715  1.00  0.00           H  
ATOM    706 3HZ  LYS A  41       3.635   0.023  29.419  1.00  0.00           H  
ATOM    707  N   GLU A  42       4.973  -4.741  24.702  1.00  0.00           N  
ATOM    708  CA  GLU A  42       6.238  -4.363  24.094  1.00  0.00           C  
ATOM    709  C   GLU A  42       6.399  -5.085  22.774  1.00  0.00           C  
ATOM    710  O   GLU A  42       6.909  -4.515  21.803  1.00  0.00           O  
ATOM    711  CB  GLU A  42       7.413  -4.676  25.020  1.00  0.00           C  
ATOM    712  CG  GLU A  42       7.488  -3.808  26.278  1.00  0.00           C  
ATOM    713  CD  GLU A  42       7.652  -2.334  25.965  1.00  0.00           C  
ATOM    714  OE1 GLU A  42       8.465  -2.002  25.136  1.00  0.00           O  
ATOM    715  OE2 GLU A  42       6.942  -1.535  26.548  1.00  0.00           O1-
ATOM    716  H   GLU A  42       5.005  -5.297  25.549  1.00  0.00           H  
ATOM    717  HA  GLU A  42       6.227  -3.293  23.895  1.00  0.00           H  
ATOM    718 1HB  GLU A  42       7.338  -5.716  25.343  1.00  0.00           H  
ATOM    719 2HB  GLU A  42       8.347  -4.571  24.474  1.00  0.00           H  
ATOM    720 1HG  GLU A  42       6.577  -3.947  26.860  1.00  0.00           H  
ATOM    721 2HG  GLU A  42       8.330  -4.143  26.882  1.00  0.00           H  
ATOM    722  N   GLU A  43       5.911  -6.326  22.730  1.00  0.00           N  
ATOM    723  CA  GLU A  43       5.976  -7.123  21.529  1.00  0.00           C  
ATOM    724  C   GLU A  43       5.048  -6.515  20.498  1.00  0.00           C  
ATOM    725  O   GLU A  43       5.420  -6.402  19.330  1.00  0.00           O  
ATOM    726  CB  GLU A  43       5.588  -8.576  21.812  1.00  0.00           C  
ATOM    727  CG  GLU A  43       6.592  -9.340  22.663  1.00  0.00           C  
ATOM    728  CD  GLU A  43       6.152 -10.745  22.969  1.00  0.00           C  
ATOM    729  OE1 GLU A  43       5.044 -11.087  22.630  1.00  0.00           O  
ATOM    730  OE2 GLU A  43       6.924 -11.477  23.542  1.00  0.00           O1-
ATOM    731  H   GLU A  43       5.508  -6.741  23.573  1.00  0.00           H  
ATOM    732  HA  GLU A  43       6.989  -7.097  21.140  1.00  0.00           H  
ATOM    733 1HB  GLU A  43       4.626  -8.603  22.325  1.00  0.00           H  
ATOM    734 2HB  GLU A  43       5.472  -9.112  20.870  1.00  0.00           H  
ATOM    735 1HG  GLU A  43       7.546  -9.377  22.137  1.00  0.00           H  
ATOM    736 2HG  GLU A  43       6.745  -8.801  23.597  1.00  0.00           H  
ATOM    737  N   ILE A  44       3.884  -6.038  20.927  1.00  0.00           N  
ATOM    738  CA  ILE A  44       2.967  -5.441  19.974  1.00  0.00           C  
ATOM    739  C   ILE A  44       3.589  -4.179  19.372  1.00  0.00           C  
ATOM    740  O   ILE A  44       3.473  -3.969  18.161  1.00  0.00           O  
ATOM    741  CB  ILE A  44       1.616  -5.119  20.628  1.00  0.00           C  
ATOM    742  CG1 ILE A  44       0.906  -6.449  21.129  1.00  0.00           C  
ATOM    743  CG2 ILE A  44       0.714  -4.328  19.671  1.00  0.00           C  
ATOM    744  CD1 ILE A  44       0.556  -7.521  20.076  1.00  0.00           C  
ATOM    745  H   ILE A  44       3.626  -6.177  21.911  1.00  0.00           H  
ATOM    746  HA  ILE A  44       2.807  -6.137  19.162  1.00  0.00           H  
ATOM    747  HB  ILE A  44       1.799  -4.510  21.513  1.00  0.00           H  
ATOM    748 1HG1 ILE A  44       1.553  -6.916  21.858  1.00  0.00           H  
ATOM    749 2HG1 ILE A  44      -0.007  -6.157  21.619  1.00  0.00           H  
ATOM    750 1HG2 ILE A  44      -0.210  -4.104  20.187  1.00  0.00           H  
ATOM    751 2HG2 ILE A  44       1.196  -3.401  19.377  1.00  0.00           H  
ATOM    752 3HG2 ILE A  44       0.497  -4.882  18.800  1.00  0.00           H  
ATOM    753 1HD1 ILE A  44       0.077  -8.369  20.568  1.00  0.00           H  
ATOM    754 2HD1 ILE A  44      -0.123  -7.109  19.351  1.00  0.00           H  
ATOM    755 3HD1 ILE A  44       1.455  -7.876  19.577  1.00  0.00           H  
ATOM    756  N   LYS A  45       4.232  -3.334  20.192  1.00  0.00           N  
ATOM    757  CA  LYS A  45       4.867  -2.136  19.647  1.00  0.00           C  
ATOM    758  C   LYS A  45       5.952  -2.471  18.630  1.00  0.00           C  
ATOM    759  O   LYS A  45       6.020  -1.828  17.576  1.00  0.00           O  
ATOM    760  CB  LYS A  45       5.440  -1.281  20.761  1.00  0.00           C  
ATOM    761  CG  LYS A  45       4.385  -0.556  21.562  1.00  0.00           C  
ATOM    762  CD  LYS A  45       4.992   0.419  22.548  1.00  0.00           C  
ATOM    763  CE  LYS A  45       5.543  -0.302  23.775  1.00  0.00           C  
ATOM    764  NZ  LYS A  45       5.912   0.619  24.878  1.00  0.00           N1+
ATOM    765  H   LYS A  45       4.255  -3.525  21.200  1.00  0.00           H  
ATOM    766  HA  LYS A  45       4.106  -1.555  19.136  1.00  0.00           H  
ATOM    767 1HB  LYS A  45       5.998  -1.927  21.439  1.00  0.00           H  
ATOM    768 2HB  LYS A  45       6.138  -0.559  20.348  1.00  0.00           H  
ATOM    769 1HG  LYS A  45       3.713  -0.023  20.890  1.00  0.00           H  
ATOM    770 2HG  LYS A  45       3.796  -1.288  22.110  1.00  0.00           H  
ATOM    771 1HD  LYS A  45       5.806   0.966  22.076  1.00  0.00           H  
ATOM    772 2HD  LYS A  45       4.258   1.111  22.845  1.00  0.00           H  
ATOM    773 1HE  LYS A  45       4.799  -1.003  24.148  1.00  0.00           H  
ATOM    774 2HE  LYS A  45       6.434  -0.851  23.482  1.00  0.00           H  
ATOM    775 1HZ  LYS A  45       6.284   0.021  25.641  1.00  0.00           H  
ATOM    776 2HZ  LYS A  45       6.626   1.268  24.567  1.00  0.00           H  
ATOM    777 3HZ  LYS A  45       5.082   1.154  25.227  1.00  0.00           H  
ATOM    778  N   GLU A  46       6.782  -3.487  18.910  1.00  0.00           N  
ATOM    779  CA  GLU A  46       7.810  -3.870  17.951  1.00  0.00           C  
ATOM    780  C   GLU A  46       7.187  -4.335  16.648  1.00  0.00           C  
ATOM    781  O   GLU A  46       7.670  -3.992  15.563  1.00  0.00           O  
ATOM    782  CB  GLU A  46       8.714  -4.974  18.497  1.00  0.00           C  
ATOM    783  CG  GLU A  46       9.834  -5.395  17.518  1.00  0.00           C  
ATOM    784  CD  GLU A  46      10.798  -6.410  18.086  1.00  0.00           C  
ATOM    785  OE1 GLU A  46      10.706  -6.712  19.248  1.00  0.00           O  
ATOM    786  OE2 GLU A  46      11.621  -6.899  17.338  1.00  0.00           O1-
ATOM    787  H   GLU A  46       6.722  -3.965  19.820  1.00  0.00           H  
ATOM    788  HA  GLU A  46       8.425  -2.999  17.740  1.00  0.00           H  
ATOM    789 1HB  GLU A  46       9.169  -4.643  19.430  1.00  0.00           H  
ATOM    790 2HB  GLU A  46       8.109  -5.856  18.723  1.00  0.00           H  
ATOM    791 1HG  GLU A  46       9.371  -5.828  16.631  1.00  0.00           H  
ATOM    792 2HG  GLU A  46      10.382  -4.507  17.205  1.00  0.00           H  
ATOM    793  N   LEU A  47       6.105  -5.108  16.744  1.00  0.00           N  
ATOM    794  CA  LEU A  47       5.445  -5.611  15.559  1.00  0.00           C  
ATOM    795  C   LEU A  47       4.836  -4.464  14.759  1.00  0.00           C  
ATOM    796  O   LEU A  47       4.908  -4.478  13.529  1.00  0.00           O  
ATOM    797  CB  LEU A  47       4.366  -6.610  15.968  1.00  0.00           C  
ATOM    798  CG  LEU A  47       4.863  -7.928  16.627  1.00  0.00           C  
ATOM    799  CD1 LEU A  47       3.676  -8.677  17.136  1.00  0.00           C  
ATOM    800  CD2 LEU A  47       5.631  -8.755  15.682  1.00  0.00           C  
ATOM    801  H   LEU A  47       5.777  -5.397  17.673  1.00  0.00           H  
ATOM    802  HA  LEU A  47       6.184  -6.091  14.931  1.00  0.00           H  
ATOM    803 1HB  LEU A  47       3.729  -6.117  16.688  1.00  0.00           H  
ATOM    804 2HB  LEU A  47       3.771  -6.870  15.094  1.00  0.00           H  
ATOM    805  HG  LEU A  47       5.502  -7.697  17.445  1.00  0.00           H  
ATOM    806 1HD1 LEU A  47       4.003  -9.590  17.626  1.00  0.00           H  
ATOM    807 2HD1 LEU A  47       3.139  -8.067  17.846  1.00  0.00           H  
ATOM    808 3HD1 LEU A  47       3.034  -8.918  16.299  1.00  0.00           H  
ATOM    809 1HD2 LEU A  47       5.963  -9.640  16.188  1.00  0.00           H  
ATOM    810 2HD2 LEU A  47       5.000  -9.022  14.839  1.00  0.00           H  
ATOM    811 3HD2 LEU A  47       6.499  -8.218  15.348  1.00  0.00           H  
ATOM    812  N   LEU A  48       4.277  -3.441  15.434  1.00  0.00           N  
ATOM    813  CA  LEU A  48       3.722  -2.301  14.706  1.00  0.00           C  
ATOM    814  C   LEU A  48       4.816  -1.581  13.956  1.00  0.00           C  
ATOM    815  O   LEU A  48       4.629  -1.209  12.792  1.00  0.00           O  
ATOM    816  CB  LEU A  48       3.053  -1.293  15.663  1.00  0.00           C  
ATOM    817  CG  LEU A  48       1.720  -1.692  16.305  1.00  0.00           C  
ATOM    818  CD1 LEU A  48       1.370  -0.719  17.418  1.00  0.00           C  
ATOM    819  CD2 LEU A  48       0.619  -1.618  15.272  1.00  0.00           C  
ATOM    820  H   LEU A  48       4.182  -3.505  16.453  1.00  0.00           H  
ATOM    821  HA  LEU A  48       3.003  -2.666  13.981  1.00  0.00           H  
ATOM    822 1HB  LEU A  48       3.751  -1.105  16.473  1.00  0.00           H  
ATOM    823 2HB  LEU A  48       2.903  -0.355  15.127  1.00  0.00           H  
ATOM    824  HG  LEU A  48       1.792  -2.700  16.710  1.00  0.00           H  
ATOM    825 1HD1 LEU A  48       0.419  -1.011  17.848  1.00  0.00           H  
ATOM    826 2HD1 LEU A  48       2.137  -0.746  18.184  1.00  0.00           H  
ATOM    827 3HD1 LEU A  48       1.294   0.293  17.017  1.00  0.00           H  
ATOM    828 1HD2 LEU A  48      -0.307  -1.902  15.755  1.00  0.00           H  
ATOM    829 2HD2 LEU A  48       0.544  -0.601  14.888  1.00  0.00           H  
ATOM    830 3HD2 LEU A  48       0.808  -2.278  14.455  1.00  0.00           H  
ATOM    831  N   LEU A  49       5.983  -1.423  14.584  1.00  0.00           N  
ATOM    832  CA  LEU A  49       7.062  -0.739  13.903  1.00  0.00           C  
ATOM    833  C   LEU A  49       7.541  -1.535  12.692  1.00  0.00           C  
ATOM    834  O   LEU A  49       7.758  -0.964  11.618  1.00  0.00           O  
ATOM    835  CB  LEU A  49       8.243  -0.547  14.862  1.00  0.00           C  
ATOM    836  CG  LEU A  49       8.097   0.453  16.039  1.00  0.00           C  
ATOM    837  CD1 LEU A  49       9.287   0.248  16.946  1.00  0.00           C  
ATOM    838  CD2 LEU A  49       8.067   1.895  15.514  1.00  0.00           C  
ATOM    839  H   LEU A  49       6.080  -1.719  15.563  1.00  0.00           H  
ATOM    840  HA  LEU A  49       6.695   0.219  13.559  1.00  0.00           H  
ATOM    841 1HB  LEU A  49       8.468  -1.519  15.303  1.00  0.00           H  
ATOM    842 2HB  LEU A  49       9.105  -0.238  14.278  1.00  0.00           H  
ATOM    843  HG  LEU A  49       7.182   0.255  16.607  1.00  0.00           H  
ATOM    844 1HD1 LEU A  49       9.255   0.917  17.769  1.00  0.00           H  
ATOM    845 2HD1 LEU A  49       9.287  -0.773  17.316  1.00  0.00           H  
ATOM    846 3HD1 LEU A  49      10.175   0.420  16.398  1.00  0.00           H  
ATOM    847 1HD2 LEU A  49       7.998   2.590  16.344  1.00  0.00           H  
ATOM    848 2HD2 LEU A  49       8.966   2.093  14.958  1.00  0.00           H  
ATOM    849 3HD2 LEU A  49       7.216   2.031  14.871  1.00  0.00           H  
ATOM    850  N   ARG A  50       7.648  -2.862  12.837  1.00  0.00           N  
ATOM    851  CA  ARG A  50       8.111  -3.692  11.736  1.00  0.00           C  
ATOM    852  C   ARG A  50       7.105  -3.766  10.595  1.00  0.00           C  
ATOM    853  O   ARG A  50       7.496  -3.722   9.426  1.00  0.00           O  
ATOM    854  CB  ARG A  50       8.447  -5.088  12.222  1.00  0.00           C  
ATOM    855  CG  ARG A  50       9.716  -5.181  13.065  1.00  0.00           C  
ATOM    856  CD  ARG A  50      10.008  -6.580  13.491  1.00  0.00           C  
ATOM    857  NE  ARG A  50      11.203  -6.665  14.336  1.00  0.00           N  
ATOM    858  CZ  ARG A  50      12.479  -6.712  13.916  1.00  0.00           C  
ATOM    859  NH1 ARG A  50      12.802  -6.679  12.633  1.00  0.00           N1+
ATOM    860  NH2 ARG A  50      13.402  -6.794  14.846  1.00  0.00           N  
ATOM    861  H   ARG A  50       7.466  -3.285  13.753  1.00  0.00           H  
ATOM    862  HA  ARG A  50       9.028  -3.248  11.349  1.00  0.00           H  
ATOM    863 1HB  ARG A  50       7.620  -5.455  12.831  1.00  0.00           H  
ATOM    864 2HB  ARG A  50       8.559  -5.752  11.371  1.00  0.00           H  
ATOM    865 1HG  ARG A  50      10.556  -4.809  12.484  1.00  0.00           H  
ATOM    866 2HG  ARG A  50       9.604  -4.572  13.961  1.00  0.00           H  
ATOM    867 1HD  ARG A  50       9.161  -6.946  14.077  1.00  0.00           H  
ATOM    868 2HD  ARG A  50      10.147  -7.220  12.624  1.00  0.00           H  
ATOM    869  HE  ARG A  50      11.082  -6.705  15.360  1.00  0.00           H  
ATOM    870 1HH1 ARG A  50      12.085  -6.618  11.929  1.00  0.00           H  
ATOM    871 2HH1 ARG A  50      13.773  -6.717  12.356  1.00  0.00           H  
ATOM    872 1HH2 ARG A  50      13.088  -6.822  15.831  1.00  0.00           H  
ATOM    873 2HH2 ARG A  50      14.380  -6.834  14.608  1.00  0.00           H  
ATOM    874  N   LEU A  51       5.812  -3.835  10.911  1.00  0.00           N  
ATOM    875  CA  LEU A  51       4.810  -3.938   9.868  1.00  0.00           C  
ATOM    876  C   LEU A  51       4.749  -2.649   9.073  1.00  0.00           C  
ATOM    877  O   LEU A  51       4.618  -2.696   7.842  1.00  0.00           O  
ATOM    878  CB  LEU A  51       3.461  -4.359  10.468  1.00  0.00           C  
ATOM    879  CG  LEU A  51       2.268  -4.593   9.512  1.00  0.00           C  
ATOM    880  CD1 LEU A  51       2.609  -5.593   8.404  1.00  0.00           C  
ATOM    881  CD2 LEU A  51       1.151  -5.209  10.362  1.00  0.00           C  
ATOM    882  H   LEU A  51       5.524  -3.886  11.892  1.00  0.00           H  
ATOM    883  HA  LEU A  51       5.126  -4.726   9.195  1.00  0.00           H  
ATOM    884 1HB  LEU A  51       3.591  -5.247  11.053  1.00  0.00           H  
ATOM    885 2HB  LEU A  51       3.160  -3.565  11.159  1.00  0.00           H  
ATOM    886  HG  LEU A  51       1.951  -3.651   9.061  1.00  0.00           H  
ATOM    887 1HD1 LEU A  51       1.726  -5.756   7.780  1.00  0.00           H  
ATOM    888 2HD1 LEU A  51       3.409  -5.198   7.780  1.00  0.00           H  
ATOM    889 3HD1 LEU A  51       2.921  -6.537   8.845  1.00  0.00           H  
ATOM    890 1HD2 LEU A  51       0.278  -5.409   9.743  1.00  0.00           H  
ATOM    891 2HD2 LEU A  51       1.501  -6.149  10.794  1.00  0.00           H  
ATOM    892 3HD2 LEU A  51       0.890  -4.526  11.166  1.00  0.00           H  
ATOM    893  N   SER A  52       4.879  -1.498   9.748  1.00  0.00           N  
ATOM    894  CA  SER A  52       4.878  -0.228   9.049  1.00  0.00           C  
ATOM    895  C   SER A  52       6.065  -0.149   8.100  1.00  0.00           C  
ATOM    896  O   SER A  52       5.904   0.297   6.961  1.00  0.00           O  
ATOM    897  CB  SER A  52       5.007   0.899  10.038  1.00  0.00           C  
ATOM    898  OG  SER A  52       3.892   1.019  10.861  1.00  0.00           O  
ATOM    899  H   SER A  52       4.933  -1.479  10.774  1.00  0.00           H  
ATOM    900  HA  SER A  52       3.952  -0.133   8.484  1.00  0.00           H  
ATOM    901 1HB  SER A  52       5.876   0.692  10.657  1.00  0.00           H  
ATOM    902 2HB  SER A  52       5.195   1.832   9.523  1.00  0.00           H  
ATOM    903  HG  SER A  52       4.227   1.492  11.641  1.00  0.00           H  
ATOM    904  N   GLU A  53       7.245  -0.637   8.528  1.00  0.00           N  
ATOM    905  CA  GLU A  53       8.418  -0.594   7.657  1.00  0.00           C  
ATOM    906  C   GLU A  53       8.281  -1.527   6.458  1.00  0.00           C  
ATOM    907  O   GLU A  53       8.692  -1.171   5.351  1.00  0.00           O  
ATOM    908  CB  GLU A  53       9.693  -0.942   8.429  1.00  0.00           C  
ATOM    909  CG  GLU A  53      10.117   0.114   9.432  1.00  0.00           C  
ATOM    910  CD  GLU A  53      10.458   1.421   8.796  1.00  0.00           C  
ATOM    911  OE1 GLU A  53      11.312   1.459   7.931  1.00  0.00           O  
ATOM    912  OE2 GLU A  53       9.825   2.372   9.158  1.00  0.00           O1-
ATOM    913  H   GLU A  53       7.343  -0.954   9.500  1.00  0.00           H  
ATOM    914  HA  GLU A  53       8.521   0.423   7.285  1.00  0.00           H  
ATOM    915 1HB  GLU A  53       9.536  -1.875   8.974  1.00  0.00           H  
ATOM    916 2HB  GLU A  53      10.512  -1.101   7.731  1.00  0.00           H  
ATOM    917 1HG  GLU A  53       9.302   0.281  10.128  1.00  0.00           H  
ATOM    918 2HG  GLU A  53      10.971  -0.253   9.998  1.00  0.00           H  
ATOM    919  N   LEU A  54       7.677  -2.703   6.649  1.00  0.00           N  
ATOM    920  CA  LEU A  54       7.496  -3.622   5.532  1.00  0.00           C  
ATOM    921  C   LEU A  54       6.549  -3.052   4.488  1.00  0.00           C  
ATOM    922  O   LEU A  54       6.834  -3.101   3.280  1.00  0.00           O  
ATOM    923  CB  LEU A  54       6.938  -4.947   6.067  1.00  0.00           C  
ATOM    924  CG  LEU A  54       7.903  -5.821   6.894  1.00  0.00           C  
ATOM    925  CD1 LEU A  54       7.118  -6.929   7.506  1.00  0.00           C  
ATOM    926  CD2 LEU A  54       9.010  -6.406   6.012  1.00  0.00           C  
ATOM    927  H   LEU A  54       7.408  -2.978   7.599  1.00  0.00           H  
ATOM    928  HA  LEU A  54       8.458  -3.780   5.057  1.00  0.00           H  
ATOM    929 1HB  LEU A  54       6.122  -4.688   6.741  1.00  0.00           H  
ATOM    930 2HB  LEU A  54       6.513  -5.521   5.284  1.00  0.00           H  
ATOM    931  HG  LEU A  54       8.339  -5.221   7.684  1.00  0.00           H  
ATOM    932 1HD1 LEU A  54       7.761  -7.540   8.125  1.00  0.00           H  
ATOM    933 2HD1 LEU A  54       6.339  -6.501   8.102  1.00  0.00           H  
ATOM    934 3HD1 LEU A  54       6.696  -7.528   6.735  1.00  0.00           H  
ATOM    935 1HD2 LEU A  54       9.664  -7.024   6.624  1.00  0.00           H  
ATOM    936 2HD2 LEU A  54       8.563  -7.015   5.232  1.00  0.00           H  
ATOM    937 3HD2 LEU A  54       9.597  -5.618   5.560  1.00  0.00           H  
ATOM    938  N   LEU A  55       5.470  -2.417   4.948  1.00  0.00           N  
ATOM    939  CA  LEU A  55       4.535  -1.815   4.023  1.00  0.00           C  
ATOM    940  C   LEU A  55       5.171  -0.589   3.366  1.00  0.00           C  
ATOM    941  O   LEU A  55       4.966  -0.352   2.169  1.00  0.00           O  
ATOM    942  CB  LEU A  55       3.226  -1.474   4.762  1.00  0.00           C  
ATOM    943  CG  LEU A  55       2.371  -2.725   5.250  1.00  0.00           C  
ATOM    944  CD1 LEU A  55       1.204  -2.257   6.163  1.00  0.00           C  
ATOM    945  CD2 LEU A  55       1.813  -3.493   4.037  1.00  0.00           C  
ATOM    946  H   LEU A  55       5.273  -2.401   5.956  1.00  0.00           H  
ATOM    947  HA  LEU A  55       4.327  -2.526   3.233  1.00  0.00           H  
ATOM    948 1HB  LEU A  55       3.485  -0.885   5.646  1.00  0.00           H  
ATOM    949 2HB  LEU A  55       2.602  -0.866   4.110  1.00  0.00           H  
ATOM    950  HG  LEU A  55       3.012  -3.388   5.835  1.00  0.00           H  
ATOM    951 1HD1 LEU A  55       0.633  -3.127   6.506  1.00  0.00           H  
ATOM    952 2HD1 LEU A  55       1.614  -1.731   7.027  1.00  0.00           H  
ATOM    953 3HD1 LEU A  55       0.545  -1.591   5.606  1.00  0.00           H  
ATOM    954 1HD2 LEU A  55       1.260  -4.328   4.402  1.00  0.00           H  
ATOM    955 2HD2 LEU A  55       1.158  -2.842   3.452  1.00  0.00           H  
ATOM    956 3HD2 LEU A  55       2.610  -3.858   3.405  1.00  0.00           H  
ATOM    957  N   ALA A  56       5.974   0.176   4.127  1.00  0.00           N  
ATOM    958  CA  ALA A  56       6.652   1.344   3.589  1.00  0.00           C  
ATOM    959  C   ALA A  56       7.631   0.945   2.493  1.00  0.00           C  
ATOM    960  O   ALA A  56       7.695   1.613   1.458  1.00  0.00           O  
ATOM    961  CB  ALA A  56       7.394   2.063   4.700  1.00  0.00           C  
ATOM    962  H   ALA A  56       6.085  -0.032   5.121  1.00  0.00           H  
ATOM    963  HA  ALA A  56       5.905   2.008   3.158  1.00  0.00           H  
ATOM    964 1HB  ALA A  56       7.884   2.921   4.310  1.00  0.00           H  
ATOM    965 2HB  ALA A  56       6.691   2.362   5.476  1.00  0.00           H  
ATOM    966 3HB  ALA A  56       8.135   1.396   5.123  1.00  0.00           H  
ATOM    967  N   ARG A  57       8.345  -0.175   2.680  1.00  0.00           N  
ATOM    968  CA  ARG A  57       9.293  -0.621   1.675  1.00  0.00           C  
ATOM    969  C   ARG A  57       8.575  -1.018   0.405  1.00  0.00           C  
ATOM    970  O   ARG A  57       9.025  -0.664  -0.690  1.00  0.00           O  
ATOM    971  CB  ARG A  57      10.131  -1.784   2.171  1.00  0.00           C  
ATOM    972  CG  ARG A  57      11.219  -2.247   1.188  1.00  0.00           C  
ATOM    973  CD  ARG A  57      12.072  -3.314   1.778  1.00  0.00           C  
ATOM    974  NE  ARG A  57      13.017  -3.872   0.807  1.00  0.00           N  
ATOM    975  CZ  ARG A  57      14.211  -3.338   0.456  1.00  0.00           C  
ATOM    976  NH1 ARG A  57      14.631  -2.197   0.980  1.00  0.00           N1+
ATOM    977  NH2 ARG A  57      14.962  -3.979  -0.427  1.00  0.00           N  
ATOM    978  H   ARG A  57       8.290  -0.663   3.579  1.00  0.00           H  
ATOM    979  HA  ARG A  57       9.965   0.203   1.450  1.00  0.00           H  
ATOM    980 1HB  ARG A  57      10.615  -1.503   3.105  1.00  0.00           H  
ATOM    981 2HB  ARG A  57       9.478  -2.634   2.387  1.00  0.00           H  
ATOM    982 1HG  ARG A  57      10.767  -2.623   0.273  1.00  0.00           H  
ATOM    983 2HG  ARG A  57      11.849  -1.394   0.941  1.00  0.00           H  
ATOM    984 1HD  ARG A  57      12.632  -2.918   2.623  1.00  0.00           H  
ATOM    985 2HD  ARG A  57      11.431  -4.124   2.128  1.00  0.00           H  
ATOM    986  HE  ARG A  57      12.761  -4.756   0.367  1.00  0.00           H  
ATOM    987 1HH1 ARG A  57      14.063  -1.705   1.653  1.00  0.00           H  
ATOM    988 2HH1 ARG A  57      15.526  -1.814   0.708  1.00  0.00           H  
ATOM    989 1HH2 ARG A  57      14.631  -4.875  -0.829  1.00  0.00           H  
ATOM    990 2HH2 ARG A  57      15.855  -3.609  -0.707  1.00  0.00           H  
ATOM    991  N   SER A  58       7.448  -1.728   0.531  1.00  0.00           N  
ATOM    992  CA  SER A  58       6.731  -2.128  -0.665  1.00  0.00           C  
ATOM    993  C   SER A  58       6.237  -0.893  -1.412  1.00  0.00           C  
ATOM    994  O   SER A  58       6.271  -0.843  -2.646  1.00  0.00           O  
ATOM    995  CB  SER A  58       5.563  -3.014  -0.384  1.00  0.00           C  
ATOM    996  OG  SER A  58       5.005  -3.384  -1.609  1.00  0.00           O  
ATOM    997  H   SER A  58       7.128  -2.035   1.459  1.00  0.00           H  
ATOM    998  HA  SER A  58       7.413  -2.666  -1.311  1.00  0.00           H  
ATOM    999 1HB  SER A  58       5.867  -3.892   0.176  1.00  0.00           H  
ATOM   1000 2HB  SER A  58       4.830  -2.471   0.216  1.00  0.00           H  
ATOM   1001  HG  SER A  58       4.076  -3.565  -1.450  1.00  0.00           H  
ATOM   1002  N   LEU A  59       5.752   0.110  -0.666  1.00  0.00           N  
ATOM   1003  CA  LEU A  59       5.258   1.342  -1.260  1.00  0.00           C  
ATOM   1004  C   LEU A  59       6.369   2.032  -2.041  1.00  0.00           C  
ATOM   1005  O   LEU A  59       6.126   2.549  -3.134  1.00  0.00           O  
ATOM   1006  CB  LEU A  59       4.689   2.267  -0.184  1.00  0.00           C  
ATOM   1007  CG  LEU A  59       3.980   3.544  -0.680  1.00  0.00           C  
ATOM   1008  CD1 LEU A  59       2.873   3.870   0.315  1.00  0.00           C  
ATOM   1009  CD2 LEU A  59       4.983   4.746  -0.797  1.00  0.00           C  
ATOM   1010  H   LEU A  59       5.688  -0.011   0.351  1.00  0.00           H  
ATOM   1011  HA  LEU A  59       4.456   1.088  -1.949  1.00  0.00           H  
ATOM   1012 1HB  LEU A  59       3.986   1.693   0.420  1.00  0.00           H  
ATOM   1013 2HB  LEU A  59       5.508   2.576   0.465  1.00  0.00           H  
ATOM   1014  HG  LEU A  59       3.530   3.352  -1.646  1.00  0.00           H  
ATOM   1015 1HD1 LEU A  59       2.329   4.721  -0.019  1.00  0.00           H  
ATOM   1016 2HD1 LEU A  59       2.197   3.038   0.370  1.00  0.00           H  
ATOM   1017 3HD1 LEU A  59       3.297   4.061   1.301  1.00  0.00           H  
ATOM   1018 1HD2 LEU A  59       4.442   5.632  -1.122  1.00  0.00           H  
ATOM   1019 2HD2 LEU A  59       5.436   4.931   0.167  1.00  0.00           H  
ATOM   1020 3HD2 LEU A  59       5.765   4.548  -1.509  1.00  0.00           H  
ATOM   1021  N   GLN A  60       7.577   2.078  -1.479  1.00  0.00           N  
ATOM   1022  CA  GLN A  60       8.705   2.698  -2.161  1.00  0.00           C  
ATOM   1023  C   GLN A  60       9.024   1.938  -3.468  1.00  0.00           C  
ATOM   1024  O   GLN A  60       9.311   2.567  -4.501  1.00  0.00           O  
ATOM   1025  CB  GLN A  60       9.902   2.713  -1.205  1.00  0.00           C  
ATOM   1026  CG  GLN A  60       9.733   3.687  -0.012  1.00  0.00           C  
ATOM   1027  CD  GLN A  60      10.779   3.482   1.088  1.00  0.00           C  
ATOM   1028  NE2 GLN A  60      11.171   4.554   1.748  1.00  0.00           N  
ATOM   1029  OE1 GLN A  60      11.227   2.354   1.331  1.00  0.00           O  
ATOM   1030  H   GLN A  60       7.696   1.707  -0.528  1.00  0.00           H  
ATOM   1031  HA  GLN A  60       8.438   3.723  -2.412  1.00  0.00           H  
ATOM   1032 1HB  GLN A  60      10.056   1.712  -0.807  1.00  0.00           H  
ATOM   1033 2HB  GLN A  60      10.801   2.993  -1.749  1.00  0.00           H  
ATOM   1034 1HG  GLN A  60       9.844   4.708  -0.382  1.00  0.00           H  
ATOM   1035 2HG  GLN A  60       8.746   3.568   0.419  1.00  0.00           H  
ATOM   1036 1HE2 GLN A  60      11.853   4.480   2.471  1.00  0.00           H  
ATOM   1037 2HE2 GLN A  60      10.803   5.484   1.518  1.00  0.00           H  
ATOM   1038  N   LEU A  61       8.912   0.597  -3.444  1.00  0.00           N  
ATOM   1039  CA  LEU A  61       9.133  -0.204  -4.650  1.00  0.00           C  
ATOM   1040  C   LEU A  61       8.023   0.104  -5.669  1.00  0.00           C  
ATOM   1041  O   LEU A  61       8.280   0.196  -6.876  1.00  0.00           O  
ATOM   1042  CB  LEU A  61       9.099  -1.704  -4.330  1.00  0.00           C  
ATOM   1043  CG  LEU A  61      10.224  -2.302  -3.431  1.00  0.00           C  
ATOM   1044  CD1 LEU A  61       9.858  -3.752  -3.086  1.00  0.00           C  
ATOM   1045  CD2 LEU A  61      11.576  -2.265  -4.128  1.00  0.00           C  
ATOM   1046  H   LEU A  61       8.738   0.137  -2.541  1.00  0.00           H  
ATOM   1047  HA  LEU A  61      10.088   0.069  -5.090  1.00  0.00           H  
ATOM   1048 1HB  LEU A  61       8.147  -1.939  -3.870  1.00  0.00           H  
ATOM   1049 2HB  LEU A  61       9.148  -2.204  -5.262  1.00  0.00           H  
ATOM   1050  HG  LEU A  61      10.282  -1.732  -2.510  1.00  0.00           H  
ATOM   1051 1HD1 LEU A  61      10.620  -4.155  -2.435  1.00  0.00           H  
ATOM   1052 2HD1 LEU A  61       8.907  -3.785  -2.577  1.00  0.00           H  
ATOM   1053 3HD1 LEU A  61       9.795  -4.347  -3.994  1.00  0.00           H  
ATOM   1054 1HD2 LEU A  61      12.329  -2.692  -3.463  1.00  0.00           H  
ATOM   1055 2HD2 LEU A  61      11.540  -2.846  -5.039  1.00  0.00           H  
ATOM   1056 3HD2 LEU A  61      11.848  -1.239  -4.362  1.00  0.00           H  
ATOM   1057  N   LEU A  62       6.789   0.305  -5.174  1.00  0.00           N  
ATOM   1058  CA  LEU A  62       5.663   0.649  -6.032  1.00  0.00           C  
ATOM   1059  C   LEU A  62       5.899   2.014  -6.654  1.00  0.00           C  
ATOM   1060  O   LEU A  62       5.635   2.201  -7.837  1.00  0.00           O  
ATOM   1061  CB  LEU A  62       4.320   0.663  -5.274  1.00  0.00           C  
ATOM   1062  CG  LEU A  62       3.019   1.025  -6.122  1.00  0.00           C  
ATOM   1063  CD1 LEU A  62       2.798   0.018  -7.285  1.00  0.00           C  
ATOM   1064  CD2 LEU A  62       1.803   1.054  -5.188  1.00  0.00           C  
ATOM   1065  H   LEU A  62       6.632   0.143  -4.175  1.00  0.00           H  
ATOM   1066  HA  LEU A  62       5.608  -0.097  -6.815  1.00  0.00           H  
ATOM   1067 1HB  LEU A  62       4.175  -0.314  -4.812  1.00  0.00           H  
ATOM   1068 2HB  LEU A  62       4.391   1.398  -4.481  1.00  0.00           H  
ATOM   1069  HG  LEU A  62       3.149   2.003  -6.557  1.00  0.00           H  
ATOM   1070 1HD1 LEU A  62       1.911   0.304  -7.842  1.00  0.00           H  
ATOM   1071 2HD1 LEU A  62       3.647   0.024  -7.960  1.00  0.00           H  
ATOM   1072 3HD1 LEU A  62       2.660  -0.986  -6.885  1.00  0.00           H  
ATOM   1073 1HD2 LEU A  62       0.909   1.327  -5.758  1.00  0.00           H  
ATOM   1074 2HD2 LEU A  62       1.669   0.067  -4.745  1.00  0.00           H  
ATOM   1075 3HD2 LEU A  62       1.968   1.788  -4.399  1.00  0.00           H  
ATOM   1076  N   ALA A  63       6.420   2.977  -5.891  1.00  0.00           N  
ATOM   1077  CA  ALA A  63       6.655   4.295  -6.459  1.00  0.00           C  
ATOM   1078  C   ALA A  63       7.579   4.190  -7.679  1.00  0.00           C  
ATOM   1079  O   ALA A  63       7.329   4.839  -8.705  1.00  0.00           O  
ATOM   1080  CB  ALA A  63       7.262   5.207  -5.418  1.00  0.00           C  
ATOM   1081  H   ALA A  63       6.576   2.797  -4.895  1.00  0.00           H  
ATOM   1082  HA  ALA A  63       5.697   4.702  -6.784  1.00  0.00           H  
ATOM   1083 1HB  ALA A  63       7.416   6.194  -5.843  1.00  0.00           H  
ATOM   1084 2HB  ALA A  63       6.597   5.269  -4.569  1.00  0.00           H  
ATOM   1085 3HB  ALA A  63       8.216   4.800  -5.093  1.00  0.00           H  
ATOM   1086  N   GLN A  64       8.609   3.328  -7.595  1.00  0.00           N  
ATOM   1087  CA  GLN A  64       9.480   3.107  -8.751  1.00  0.00           C  
ATOM   1088  C   GLN A  64       8.690   2.488  -9.902  1.00  0.00           C  
ATOM   1089  O   GLN A  64       8.850   2.887 -11.063  1.00  0.00           O  
ATOM   1090  CB  GLN A  64      10.674   2.216  -8.377  1.00  0.00           C  
ATOM   1091  CG  GLN A  64      11.656   1.926  -9.536  1.00  0.00           C  
ATOM   1092  CD  GLN A  64      11.203   0.695 -10.354  1.00  0.00           C  
ATOM   1093  NE2 GLN A  64      11.453   0.683 -11.665  1.00  0.00           N  
ATOM   1094  OE1 GLN A  64      10.625  -0.230  -9.774  1.00  0.00           O  
ATOM   1095  H   GLN A  64       8.802   2.878  -6.691  1.00  0.00           H  
ATOM   1096  HA  GLN A  64       9.860   4.070  -9.085  1.00  0.00           H  
ATOM   1097 1HB  GLN A  64      11.233   2.690  -7.573  1.00  0.00           H  
ATOM   1098 2HB  GLN A  64      10.306   1.268  -7.991  1.00  0.00           H  
ATOM   1099 1HG  GLN A  64      11.687   2.790 -10.203  1.00  0.00           H  
ATOM   1100 2HG  GLN A  64      12.645   1.727  -9.128  1.00  0.00           H  
ATOM   1101 1HE2 GLN A  64      11.170  -0.113 -12.240  1.00  0.00           H  
ATOM   1102 2HE2 GLN A  64      11.918   1.457 -12.091  1.00  0.00           H  
ATOM   1103  N   GLN A  65       7.801   1.557  -9.571  1.00  0.00           N  
ATOM   1104  CA  GLN A  65       6.974   0.925 -10.578  1.00  0.00           C  
ATOM   1105  C   GLN A  65       5.946   1.869 -11.194  1.00  0.00           C  
ATOM   1106  O   GLN A  65       5.570   1.679 -12.350  1.00  0.00           O  
ATOM   1107  CB  GLN A  65       6.300  -0.303 -10.020  1.00  0.00           C  
ATOM   1108  CG  GLN A  65       7.234  -1.443  -9.784  1.00  0.00           C  
ATOM   1109  CD  GLN A  65       7.762  -2.020 -11.096  1.00  0.00           C  
ATOM   1110  NE2 GLN A  65       9.059  -1.863 -11.315  1.00  0.00           N  
ATOM   1111  OE1 GLN A  65       6.979  -2.562 -11.917  1.00  0.00           O  
ATOM   1112  H   GLN A  65       7.775   1.232  -8.597  1.00  0.00           H  
ATOM   1113  HA  GLN A  65       7.634   0.601 -11.375  1.00  0.00           H  
ATOM   1114 1HB  GLN A  65       5.793  -0.062  -9.105  1.00  0.00           H  
ATOM   1115 2HB  GLN A  65       5.596  -0.597 -10.710  1.00  0.00           H  
ATOM   1116 1HG  GLN A  65       8.076  -1.062  -9.216  1.00  0.00           H  
ATOM   1117 2HG  GLN A  65       6.721  -2.225  -9.232  1.00  0.00           H  
ATOM   1118 1HE2 GLN A  65       9.517  -2.155 -12.168  1.00  0.00           H  
ATOM   1119 2HE2 GLN A  65       9.628  -1.377 -10.631  1.00  0.00           H  
ATOM   1120  N   ILE A  66       5.474   2.865 -10.455  1.00  0.00           N  
ATOM   1121  CA  ILE A  66       4.542   3.819 -11.027  1.00  0.00           C  
ATOM   1122  C   ILE A  66       5.285   4.626 -12.083  1.00  0.00           C  
ATOM   1123  O   ILE A  66       4.726   4.958 -13.137  1.00  0.00           O  
ATOM   1124  CB  ILE A  66       3.810   4.678  -9.981  1.00  0.00           C  
ATOM   1125  CG1 ILE A  66       2.846   3.747  -9.158  1.00  0.00           C  
ATOM   1126  CG2 ILE A  66       3.029   5.786 -10.706  1.00  0.00           C  
ATOM   1127  CD1 ILE A  66       2.249   4.367  -7.894  1.00  0.00           C  
ATOM   1128  H   ILE A  66       5.768   2.939  -9.477  1.00  0.00           H  
ATOM   1129  HA  ILE A  66       3.776   3.263 -11.539  1.00  0.00           H  
ATOM   1130  HB  ILE A  66       4.531   5.112  -9.284  1.00  0.00           H  
ATOM   1131 1HG1 ILE A  66       2.034   3.440  -9.809  1.00  0.00           H  
ATOM   1132 2HG1 ILE A  66       3.403   2.858  -8.871  1.00  0.00           H  
ATOM   1133 1HG2 ILE A  66       2.500   6.393 -10.013  1.00  0.00           H  
ATOM   1134 2HG2 ILE A  66       3.719   6.412 -11.246  1.00  0.00           H  
ATOM   1135 3HG2 ILE A  66       2.318   5.341 -11.403  1.00  0.00           H  
ATOM   1136 1HD1 ILE A  66       1.606   3.640  -7.399  1.00  0.00           H  
ATOM   1137 2HD1 ILE A  66       3.054   4.656  -7.216  1.00  0.00           H  
ATOM   1138 3HD1 ILE A  66       1.659   5.235  -8.144  1.00  0.00           H  
ATOM   1139  N   GLU A  67       6.524   5.033 -11.790  1.00  0.00           N  
ATOM   1140  CA  GLU A  67       7.277   5.723 -12.828  1.00  0.00           C  
ATOM   1141  C   GLU A  67       7.454   4.796 -14.044  1.00  0.00           C  
ATOM   1142  O   GLU A  67       7.380   5.251 -15.191  1.00  0.00           O  
ATOM   1143  CB  GLU A  67       8.629   6.226 -12.343  1.00  0.00           C  
ATOM   1144  CG  GLU A  67       9.349   7.012 -13.427  1.00  0.00           C  
ATOM   1145  CD  GLU A  67      10.597   7.710 -12.994  1.00  0.00           C  
ATOM   1146  OE1 GLU A  67      11.614   7.064 -12.845  1.00  0.00           O  
ATOM   1147  OE2 GLU A  67      10.527   8.913 -12.803  1.00  0.00           O1-
ATOM   1148  H   GLU A  67       6.921   4.849 -10.858  1.00  0.00           H  
ATOM   1149  HA  GLU A  67       6.701   6.591 -13.149  1.00  0.00           H  
ATOM   1150 1HB  GLU A  67       8.496   6.866 -11.471  1.00  0.00           H  
ATOM   1151 2HB  GLU A  67       9.253   5.380 -12.046  1.00  0.00           H  
ATOM   1152 1HG  GLU A  67       9.615   6.305 -14.204  1.00  0.00           H  
ATOM   1153 2HG  GLU A  67       8.659   7.729 -13.864  1.00  0.00           H  
ATOM   1154  N   ALA A  68       7.690   3.496 -13.799  1.00  0.00           N  
ATOM   1155  CA  ALA A  68       7.837   2.533 -14.886  1.00  0.00           C  
ATOM   1156  C   ALA A  68       6.559   2.473 -15.739  1.00  0.00           C  
ATOM   1157  O   ALA A  68       6.642   2.359 -16.967  1.00  0.00           O  
ATOM   1158  CB  ALA A  68       8.165   1.165 -14.344  1.00  0.00           C  
ATOM   1159  H   ALA A  68       7.813   3.195 -12.827  1.00  0.00           H  
ATOM   1160  HA  ALA A  68       8.658   2.865 -15.520  1.00  0.00           H  
ATOM   1161 1HB  ALA A  68       8.285   0.527 -15.164  1.00  0.00           H  
ATOM   1162 2HB  ALA A  68       9.083   1.209 -13.760  1.00  0.00           H  
ATOM   1163 3HB  ALA A  68       7.363   0.805 -13.727  1.00  0.00           H  
ATOM   1164  N   ILE A  69       5.384   2.605 -15.106  1.00  0.00           N  
ATOM   1165  CA  ILE A  69       4.129   2.620 -15.855  1.00  0.00           C  
ATOM   1166  C   ILE A  69       4.124   3.799 -16.806  1.00  0.00           C  
ATOM   1167  O   ILE A  69       3.810   3.638 -17.988  1.00  0.00           O  
ATOM   1168  CB  ILE A  69       2.885   2.742 -14.919  1.00  0.00           C  
ATOM   1169  CG1 ILE A  69       2.670   1.463 -14.095  1.00  0.00           C  
ATOM   1170  CG2 ILE A  69       1.649   3.148 -15.688  1.00  0.00           C  
ATOM   1171  CD1 ILE A  69       1.650   1.626 -12.939  1.00  0.00           C  
ATOM   1172  H   ILE A  69       5.388   2.620 -14.081  1.00  0.00           H  
ATOM   1173  HA  ILE A  69       4.056   1.700 -16.434  1.00  0.00           H  
ATOM   1174  HB  ILE A  69       3.080   3.521 -14.196  1.00  0.00           H  
ATOM   1175 1HG1 ILE A  69       2.320   0.673 -14.757  1.00  0.00           H  
ATOM   1176 2HG1 ILE A  69       3.618   1.159 -13.680  1.00  0.00           H  
ATOM   1177 1HG2 ILE A  69       0.827   3.269 -15.015  1.00  0.00           H  
ATOM   1178 2HG2 ILE A  69       1.809   4.088 -16.183  1.00  0.00           H  
ATOM   1179 3HG2 ILE A  69       1.409   2.407 -16.415  1.00  0.00           H  
ATOM   1180 1HD1 ILE A  69       1.560   0.692 -12.406  1.00  0.00           H  
ATOM   1181 2HD1 ILE A  69       1.973   2.381 -12.258  1.00  0.00           H  
ATOM   1182 3HD1 ILE A  69       0.680   1.904 -13.309  1.00  0.00           H  
ATOM   1183  N   ALA A  70       4.493   5.001 -16.310  1.00  0.00           N  
ATOM   1184  CA  ALA A  70       4.506   6.170 -17.184  1.00  0.00           C  
ATOM   1185  C   ALA A  70       5.437   5.960 -18.354  1.00  0.00           C  
ATOM   1186  O   ALA A  70       5.110   6.373 -19.466  1.00  0.00           O  
ATOM   1187  CB  ALA A  70       4.890   7.389 -16.328  1.00  0.00           C  
ATOM   1188  H   ALA A  70       4.759   5.090 -15.339  1.00  0.00           H  
ATOM   1189  HA  ALA A  70       3.490   6.315 -17.595  1.00  0.00           H  
ATOM   1190 1HB  ALA A  70       4.176   7.550 -15.498  1.00  0.00           H  
ATOM   1191 2HB  ALA A  70       5.894   7.279 -15.873  1.00  0.00           H  
ATOM   1192 3HB  ALA A  70       4.903   8.322 -16.921  1.00  0.00           H  
ATOM   1193  N   LYS A  71       6.614   5.406 -18.090  1.00  0.00           N  
ATOM   1194  CA  LYS A  71       7.578   5.191 -19.156  1.00  0.00           C  
ATOM   1195  C   LYS A  71       7.063   4.221 -20.224  1.00  0.00           C  
ATOM   1196  O   LYS A  71       7.262   4.477 -21.416  1.00  0.00           O  
ATOM   1197  CB  LYS A  71       8.903   4.738 -18.564  1.00  0.00           C  
ATOM   1198  CG  LYS A  71       9.646   5.853 -17.834  1.00  0.00           C  
ATOM   1199  CD  LYS A  71      10.931   5.371 -17.175  1.00  0.00           C  
ATOM   1200  CE  LYS A  71      11.666   6.546 -16.508  1.00  0.00           C  
ATOM   1201  NZ  LYS A  71      12.840   6.105 -15.703  1.00  0.00           N1+
ATOM   1202  H   LYS A  71       6.842   5.153 -17.121  1.00  0.00           H  
ATOM   1203  HA  LYS A  71       7.750   6.149 -19.644  1.00  0.00           H  
ATOM   1204 1HB  LYS A  71       8.703   3.959 -17.836  1.00  0.00           H  
ATOM   1205 2HB  LYS A  71       9.542   4.327 -19.342  1.00  0.00           H  
ATOM   1206 1HG  LYS A  71       9.883   6.647 -18.542  1.00  0.00           H  
ATOM   1207 2HG  LYS A  71       8.991   6.267 -17.064  1.00  0.00           H  
ATOM   1208 1HD  LYS A  71      10.686   4.626 -16.413  1.00  0.00           H  
ATOM   1209 2HD  LYS A  71      11.581   4.911 -17.919  1.00  0.00           H  
ATOM   1210 1HE  LYS A  71      12.010   7.229 -17.280  1.00  0.00           H  
ATOM   1211 2HE  LYS A  71      10.977   7.072 -15.868  1.00  0.00           H  
ATOM   1212 1HZ  LYS A  71      13.279   6.915 -15.280  1.00  0.00           H  
ATOM   1213 2HZ  LYS A  71      12.526   5.478 -14.968  1.00  0.00           H  
ATOM   1214 3HZ  LYS A  71      13.506   5.627 -16.291  1.00  0.00           H  
ATOM   1215  N   LEU A  72       6.360   3.146 -19.823  1.00  0.00           N  
ATOM   1216  CA  LEU A  72       5.806   2.218 -20.816  1.00  0.00           C  
ATOM   1217  C   LEU A  72       4.725   2.904 -21.649  1.00  0.00           C  
ATOM   1218  O   LEU A  72       4.565   2.611 -22.832  1.00  0.00           O  
ATOM   1219  CB  LEU A  72       5.195   0.963 -20.160  1.00  0.00           C  
ATOM   1220  CG  LEU A  72       6.167  -0.042 -19.482  1.00  0.00           C  
ATOM   1221  CD1 LEU A  72       5.372  -1.103 -18.760  1.00  0.00           C  
ATOM   1222  CD2 LEU A  72       7.080  -0.714 -20.519  1.00  0.00           C  
ATOM   1223  H   LEU A  72       6.278   2.948 -18.818  1.00  0.00           H  
ATOM   1224  HA  LEU A  72       6.601   1.928 -21.496  1.00  0.00           H  
ATOM   1225 1HB  LEU A  72       4.497   1.305 -19.393  1.00  0.00           H  
ATOM   1226 2HB  LEU A  72       4.632   0.426 -20.919  1.00  0.00           H  
ATOM   1227  HG  LEU A  72       6.752   0.481 -18.757  1.00  0.00           H  
ATOM   1228 1HD1 LEU A  72       6.058  -1.779 -18.278  1.00  0.00           H  
ATOM   1229 2HD1 LEU A  72       4.732  -0.639 -18.011  1.00  0.00           H  
ATOM   1230 3HD1 LEU A  72       4.770  -1.653 -19.469  1.00  0.00           H  
ATOM   1231 1HD2 LEU A  72       7.744  -1.413 -20.009  1.00  0.00           H  
ATOM   1232 2HD2 LEU A  72       6.470  -1.253 -21.242  1.00  0.00           H  
ATOM   1233 3HD2 LEU A  72       7.682   0.027 -21.035  1.00  0.00           H  
ATOM   1234  N   ILE A  73       3.966   3.802 -21.029  1.00  0.00           N  
ATOM   1235  CA  ILE A  73       2.922   4.536 -21.732  1.00  0.00           C  
ATOM   1236  C   ILE A  73       3.520   5.515 -22.743  1.00  0.00           C  
ATOM   1237  O   ILE A  73       3.033   5.617 -23.870  1.00  0.00           O  
ATOM   1238  CB  ILE A  73       2.026   5.291 -20.737  1.00  0.00           C  
ATOM   1239  CG1 ILE A  73       1.278   4.265 -19.901  1.00  0.00           C  
ATOM   1240  CG2 ILE A  73       1.045   6.256 -21.484  1.00  0.00           C  
ATOM   1241  CD1 ILE A  73       0.639   4.830 -18.716  1.00  0.00           C  
ATOM   1242  H   ILE A  73       4.107   3.944 -20.021  1.00  0.00           H  
ATOM   1243  HA  ILE A  73       2.307   3.818 -22.275  1.00  0.00           H  
ATOM   1244  HB  ILE A  73       2.653   5.870 -20.060  1.00  0.00           H  
ATOM   1245 1HG1 ILE A  73       0.515   3.786 -20.511  1.00  0.00           H  
ATOM   1246 2HG1 ILE A  73       1.976   3.507 -19.574  1.00  0.00           H  
ATOM   1247 1HG2 ILE A  73       0.419   6.791 -20.779  1.00  0.00           H  
ATOM   1248 2HG2 ILE A  73       1.602   6.988 -22.064  1.00  0.00           H  
ATOM   1249 3HG2 ILE A  73       0.410   5.677 -22.158  1.00  0.00           H  
ATOM   1250 1HD1 ILE A  73       0.171   4.042 -18.184  1.00  0.00           H  
ATOM   1251 2HD1 ILE A  73       1.391   5.294 -18.090  1.00  0.00           H  
ATOM   1252 3HD1 ILE A  73      -0.087   5.558 -19.001  1.00  0.00           H  
ATOM   1253  N   ARG A  74       4.546   6.270 -22.320  1.00  0.00           N  
ATOM   1254  CA  ARG A  74       5.200   7.255 -23.184  1.00  0.00           C  
ATOM   1255  C   ARG A  74       6.089   6.705 -24.337  1.00  0.00           C  
ATOM   1256  O   ARG A  74       6.115   7.329 -25.405  1.00  0.00           O  
ATOM   1257  CB  ARG A  74       6.068   8.203 -22.355  1.00  0.00           C  
ATOM   1258  CG  ARG A  74       5.340   9.216 -21.455  1.00  0.00           C  
ATOM   1259  CD  ARG A  74       6.341  10.103 -20.773  1.00  0.00           C  
ATOM   1260  NE  ARG A  74       5.750  11.034 -19.803  1.00  0.00           N  
ATOM   1261  CZ  ARG A  74       5.181  12.229 -20.054  1.00  0.00           C  
ATOM   1262  NH1 ARG A  74       5.056  12.717 -21.280  1.00  0.00           N1+
ATOM   1263  NH2 ARG A  74       4.758  12.898 -19.005  1.00  0.00           N  
ATOM   1264  H   ARG A  74       4.868   6.163 -21.354  1.00  0.00           H  
ATOM   1265  HA  ARG A  74       4.410   7.849 -23.639  1.00  0.00           H  
ATOM   1266 1HB  ARG A  74       6.704   7.602 -21.701  1.00  0.00           H  
ATOM   1267 2HB  ARG A  74       6.724   8.762 -23.019  1.00  0.00           H  
ATOM   1268 1HG  ARG A  74       4.668   9.825 -22.055  1.00  0.00           H  
ATOM   1269 2HG  ARG A  74       4.769   8.685 -20.691  1.00  0.00           H  
ATOM   1270 1HD  ARG A  74       7.042   9.466 -20.230  1.00  0.00           H  
ATOM   1271 2HD  ARG A  74       6.888  10.678 -21.515  1.00  0.00           H  
ATOM   1272  HE  ARG A  74       5.793  10.781 -18.804  1.00  0.00           H  
ATOM   1273 1HH1 ARG A  74       5.389  12.195 -22.071  1.00  0.00           H  
ATOM   1274 2HH1 ARG A  74       4.623  13.625 -21.423  1.00  0.00           H  
ATOM   1275 1HH2 ARG A  74       4.894  12.469 -18.079  1.00  0.00           H  
ATOM   1276 2HH2 ARG A  74       4.319  13.829 -19.093  1.00  0.00           H  
ATOM   1277  N   GLY A  75       6.832   5.581 -24.121  1.00  0.00           N  
ATOM   1278  CA  GLY A  75       7.766   4.982 -25.090  1.00  0.00           C  
ATOM   1279  C   GLY A  75       7.391   3.555 -25.514  1.00  0.00           C  
ATOM   1280  O   GLY A  75       7.118   3.337 -26.699  1.00  0.00           O  
ATOM   1281  OXT GLY A  75       7.855   2.631 -24.839  1.00  0.00           O1-
ATOM   1282  H   GLY A  75       6.771   5.126 -23.203  1.00  0.00           H  
ATOM   1283 1HA  GLY A  75       7.852   5.607 -25.975  1.00  0.00           H  
ATOM   1284 2HA  GLY A  75       8.751   4.966 -24.637  1.00  0.00           H  
ATOM   1285  N   SER B  76      -2.677  -0.840  25.586  1.00  0.00           N  
ATOM   1286  CA  SER B  76      -2.653  -2.276  25.256  1.00  0.00           C  
ATOM   1287  C   SER B  76      -3.654  -2.679  24.115  1.00  0.00           C  
ATOM   1288  O   SER B  76      -3.224  -3.239  23.099  1.00  0.00           O  
ATOM   1289  CB  SER B  76      -2.885  -3.101  26.540  1.00  0.00           C  
ATOM   1290  OG  SER B  76      -1.832  -2.908  27.433  1.00  0.00           O  
ATOM   1291 1H   SER B  76      -1.931  -0.633  26.236  1.00  0.00           H  
ATOM   1292 2H   SER B  76      -2.517  -0.338  24.715  1.00  0.00           H  
ATOM   1293 3H   SER B  76      -3.560  -0.561  25.988  1.00  0.00           H  
ATOM   1294  HA  SER B  76      -1.639  -2.508  24.897  1.00  0.00           H  
ATOM   1295 1HB  SER B  76      -3.830  -2.823  27.025  1.00  0.00           H  
ATOM   1296 2HB  SER B  76      -2.950  -4.162  26.302  1.00  0.00           H  
ATOM   1297  HG  SER B  76      -2.016  -3.474  28.198  1.00  0.00           H  
ATOM   1298  N   GLU B  77      -4.968  -2.386  24.296  1.00  0.00           N  
ATOM   1299  CA  GLU B  77      -6.060  -2.747  23.371  1.00  0.00           C  
ATOM   1300  C   GLU B  77      -5.987  -2.062  22.011  1.00  0.00           C  
ATOM   1301  O   GLU B  77      -6.312  -2.668  20.988  1.00  0.00           O  
ATOM   1302  CB  GLU B  77      -7.395  -2.406  24.032  1.00  0.00           C  
ATOM   1303  CG  GLU B  77      -7.708  -3.238  25.285  1.00  0.00           C  
ATOM   1304  CD  GLU B  77      -6.982  -2.744  26.530  1.00  0.00           C  
ATOM   1305  OE1 GLU B  77      -6.277  -1.749  26.436  1.00  0.00           O  
ATOM   1306  OE2 GLU B  77      -7.104  -3.364  27.550  1.00  0.00           O1-
ATOM   1307  H   GLU B  77      -5.246  -1.917  25.157  1.00  0.00           H  
ATOM   1308  HA  GLU B  77      -6.026  -3.826  23.203  1.00  0.00           H  
ATOM   1309 1HB  GLU B  77      -7.405  -1.354  24.312  1.00  0.00           H  
ATOM   1310 2HB  GLU B  77      -8.204  -2.559  23.316  1.00  0.00           H  
ATOM   1311 1HG  GLU B  77      -8.784  -3.211  25.464  1.00  0.00           H  
ATOM   1312 2HG  GLU B  77      -7.426  -4.273  25.096  1.00  0.00           H  
ATOM   1313  N   VAL B  78      -5.572  -0.803  22.008  1.00  0.00           N  
ATOM   1314  CA  VAL B  78      -5.502  -0.042  20.781  1.00  0.00           C  
ATOM   1315  C   VAL B  78      -4.374  -0.547  19.909  1.00  0.00           C  
ATOM   1316  O   VAL B  78      -4.567  -0.783  18.718  1.00  0.00           O  
ATOM   1317  CB  VAL B  78      -5.364   1.459  21.095  1.00  0.00           C  
ATOM   1318  CG1 VAL B  78      -5.113   2.246  19.822  1.00  0.00           C  
ATOM   1319  CG2 VAL B  78      -6.651   1.916  21.767  1.00  0.00           C  
ATOM   1320  H   VAL B  78      -5.311  -0.380  22.886  1.00  0.00           H  
ATOM   1321  HA  VAL B  78      -6.438  -0.180  20.241  1.00  0.00           H  
ATOM   1322  HB  VAL B  78      -4.518   1.624  21.770  1.00  0.00           H  
ATOM   1323 1HG1 VAL B  78      -5.047   3.297  20.042  1.00  0.00           H  
ATOM   1324 2HG1 VAL B  78      -4.187   1.925  19.377  1.00  0.00           H  
ATOM   1325 3HG1 VAL B  78      -5.916   2.081  19.134  1.00  0.00           H  
ATOM   1326 1HG2 VAL B  78      -6.580   2.961  22.014  1.00  0.00           H  
ATOM   1327 2HG2 VAL B  78      -7.490   1.756  21.090  1.00  0.00           H  
ATOM   1328 3HG2 VAL B  78      -6.814   1.348  22.681  1.00  0.00           H  
ATOM   1329  N   GLU B  79      -3.211  -0.774  20.493  1.00  0.00           N  
ATOM   1330  CA  GLU B  79      -2.077  -1.221  19.716  1.00  0.00           C  
ATOM   1331  C   GLU B  79      -2.371  -2.590  19.064  1.00  0.00           C  
ATOM   1332  O   GLU B  79      -1.979  -2.832  17.912  1.00  0.00           O  
ATOM   1333  CB  GLU B  79      -0.852  -1.273  20.630  1.00  0.00           C  
ATOM   1334  CG  GLU B  79      -0.428   0.078  21.226  1.00  0.00           C  
ATOM   1335  CD  GLU B  79      -1.216   0.444  22.492  1.00  0.00           C  
ATOM   1336  OE1 GLU B  79      -2.079  -0.311  22.870  1.00  0.00           O  
ATOM   1337  OE2 GLU B  79      -0.949   1.445  23.079  1.00  0.00           O1-
ATOM   1338  H   GLU B  79      -3.092  -0.596  21.491  1.00  0.00           H  
ATOM   1339  HA  GLU B  79      -1.890  -0.493  18.927  1.00  0.00           H  
ATOM   1340 1HB  GLU B  79      -1.033  -1.976  21.446  1.00  0.00           H  
ATOM   1341 2HB  GLU B  79      -0.007  -1.626  20.078  1.00  0.00           H  
ATOM   1342 1HG  GLU B  79       0.633   0.034  21.471  1.00  0.00           H  
ATOM   1343 2HG  GLU B  79      -0.568   0.855  20.474  1.00  0.00           H  
ATOM   1344  N   LYS B  80      -3.104  -3.470  19.776  1.00  0.00           N  
ATOM   1345  CA  LYS B  80      -3.438  -4.782  19.222  1.00  0.00           C  
ATOM   1346  C   LYS B  80      -4.389  -4.593  18.022  1.00  0.00           C  
ATOM   1347  O   LYS B  80      -4.217  -5.245  16.979  1.00  0.00           O  
ATOM   1348  CB  LYS B  80      -4.074  -5.677  20.287  1.00  0.00           C  
ATOM   1349  CG  LYS B  80      -3.113  -6.143  21.373  1.00  0.00           C  
ATOM   1350  CD  LYS B  80      -3.855  -6.829  22.510  1.00  0.00           C  
ATOM   1351  CE  LYS B  80      -2.898  -7.287  23.600  1.00  0.00           C  
ATOM   1352  NZ  LYS B  80      -3.614  -7.927  24.737  1.00  0.00           N1+
ATOM   1353  H   LYS B  80      -3.366  -3.238  20.741  1.00  0.00           H  
ATOM   1354  HA  LYS B  80      -2.528  -5.259  18.868  1.00  0.00           H  
ATOM   1355 1HB  LYS B  80      -4.892  -5.143  20.770  1.00  0.00           H  
ATOM   1356 2HB  LYS B  80      -4.496  -6.563  19.812  1.00  0.00           H  
ATOM   1357 1HG  LYS B  80      -2.392  -6.842  20.947  1.00  0.00           H  
ATOM   1358 2HG  LYS B  80      -2.570  -5.286  21.770  1.00  0.00           H  
ATOM   1359 1HD  LYS B  80      -4.581  -6.138  22.941  1.00  0.00           H  
ATOM   1360 2HD  LYS B  80      -4.391  -7.696  22.123  1.00  0.00           H  
ATOM   1361 1HE  LYS B  80      -2.189  -8.002  23.185  1.00  0.00           H  
ATOM   1362 2HE  LYS B  80      -2.339  -6.431  23.976  1.00  0.00           H  
ATOM   1363 1HZ  LYS B  80      -2.946  -8.215  25.437  1.00  0.00           H  
ATOM   1364 2HZ  LYS B  80      -4.262  -7.266  25.142  1.00  0.00           H  
ATOM   1365 3HZ  LYS B  80      -4.122  -8.734  24.404  1.00  0.00           H  
ATOM   1366  N   ARG B  81      -5.355  -3.651  18.145  1.00  0.00           N  
ATOM   1367  CA  ARG B  81      -6.275  -3.363  17.040  1.00  0.00           C  
ATOM   1368  C   ARG B  81      -5.519  -2.794  15.854  1.00  0.00           C  
ATOM   1369  O   ARG B  81      -5.860  -3.095  14.707  1.00  0.00           O  
ATOM   1370  CB  ARG B  81      -7.368  -2.359  17.418  1.00  0.00           C  
ATOM   1371  CG  ARG B  81      -8.382  -2.772  18.498  1.00  0.00           C  
ATOM   1372  CD  ARG B  81      -9.455  -3.724  18.015  1.00  0.00           C  
ATOM   1373  NE  ARG B  81      -9.055  -5.144  18.020  1.00  0.00           N  
ATOM   1374  CZ  ARG B  81      -8.956  -5.924  19.131  1.00  0.00           C  
ATOM   1375  NH1 ARG B  81      -9.193  -5.419  20.338  1.00  0.00           N1+
ATOM   1376  NH2 ARG B  81      -8.625  -7.205  19.004  1.00  0.00           N  
ATOM   1377  H   ARG B  81      -5.494  -3.186  19.052  1.00  0.00           H  
ATOM   1378  HA  ARG B  81      -6.746  -4.297  16.730  1.00  0.00           H  
ATOM   1379 1HB  ARG B  81      -6.892  -1.444  17.770  1.00  0.00           H  
ATOM   1380 2HB  ARG B  81      -7.930  -2.099  16.523  1.00  0.00           H  
ATOM   1381 1HG  ARG B  81      -7.844  -3.277  19.273  1.00  0.00           H  
ATOM   1382 2HG  ARG B  81      -8.858  -1.882  18.909  1.00  0.00           H  
ATOM   1383 1HD  ARG B  81     -10.340  -3.615  18.639  1.00  0.00           H  
ATOM   1384 2HD  ARG B  81      -9.715  -3.460  16.991  1.00  0.00           H  
ATOM   1385  HE  ARG B  81      -8.882  -5.603  17.103  1.00  0.00           H  
ATOM   1386 1HH1 ARG B  81      -9.441  -4.446  20.441  1.00  0.00           H  
ATOM   1387 2HH1 ARG B  81      -9.120  -6.004  21.157  1.00  0.00           H  
ATOM   1388 1HH2 ARG B  81      -8.435  -7.606  18.066  1.00  0.00           H  
ATOM   1389 2HH2 ARG B  81      -8.547  -7.800  19.811  1.00  0.00           H  
ATOM   1390  N   LEU B  82      -4.491  -1.973  16.102  1.00  0.00           N  
ATOM   1391  CA  LEU B  82      -3.759  -1.421  14.977  1.00  0.00           C  
ATOM   1392  C   LEU B  82      -3.080  -2.521  14.178  1.00  0.00           C  
ATOM   1393  O   LEU B  82      -3.119  -2.466  12.946  1.00  0.00           O  
ATOM   1394  CB  LEU B  82      -2.690  -0.401  15.387  1.00  0.00           C  
ATOM   1395  CG  LEU B  82      -3.081   1.069  15.423  1.00  0.00           C  
ATOM   1396  CD1 LEU B  82      -4.111   1.323  16.495  1.00  0.00           C  
ATOM   1397  CD2 LEU B  82      -1.846   1.892  15.656  1.00  0.00           C  
ATOM   1398  H   LEU B  82      -4.287  -1.701  17.071  1.00  0.00           H  
ATOM   1399  HA  LEU B  82      -4.469  -0.916  14.327  1.00  0.00           H  
ATOM   1400 1HB  LEU B  82      -2.325  -0.675  16.375  1.00  0.00           H  
ATOM   1401 2HB  LEU B  82      -1.880  -0.487  14.687  1.00  0.00           H  
ATOM   1402  HG  LEU B  82      -3.506   1.339  14.463  1.00  0.00           H  
ATOM   1403 1HD1 LEU B  82      -4.385   2.370  16.518  1.00  0.00           H  
ATOM   1404 2HD1 LEU B  82      -5.005   0.727  16.319  1.00  0.00           H  
ATOM   1405 3HD1 LEU B  82      -3.671   1.051  17.431  1.00  0.00           H  
ATOM   1406 1HD2 LEU B  82      -2.124   2.946  15.642  1.00  0.00           H  
ATOM   1407 2HD2 LEU B  82      -1.404   1.634  16.621  1.00  0.00           H  
ATOM   1408 3HD2 LEU B  82      -1.126   1.701  14.870  1.00  0.00           H  
ATOM   1409  N   LEU B  83      -2.515  -3.551  14.827  1.00  0.00           N  
ATOM   1410  CA  LEU B  83      -1.910  -4.620  14.024  1.00  0.00           C  
ATOM   1411  C   LEU B  83      -2.940  -5.340  13.171  1.00  0.00           C  
ATOM   1412  O   LEU B  83      -2.652  -5.663  12.014  1.00  0.00           O  
ATOM   1413  CB  LEU B  83      -1.187  -5.670  14.880  1.00  0.00           C  
ATOM   1414  CG  LEU B  83       0.125  -5.253  15.530  1.00  0.00           C  
ATOM   1415  CD1 LEU B  83       0.561  -6.295  16.492  1.00  0.00           C  
ATOM   1416  CD2 LEU B  83       1.212  -5.121  14.469  1.00  0.00           C  
ATOM   1417  H   LEU B  83      -2.459  -3.533  15.855  1.00  0.00           H  
ATOM   1418  HA  LEU B  83      -1.196  -4.162  13.349  1.00  0.00           H  
ATOM   1419 1HB  LEU B  83      -1.868  -5.967  15.683  1.00  0.00           H  
ATOM   1420 2HB  LEU B  83      -0.994  -6.544  14.260  1.00  0.00           H  
ATOM   1421  HG  LEU B  83      -0.022  -4.321  16.066  1.00  0.00           H  
ATOM   1422 1HD1 LEU B  83       1.487  -5.985  16.963  1.00  0.00           H  
ATOM   1423 2HD1 LEU B  83      -0.210  -6.417  17.236  1.00  0.00           H  
ATOM   1424 3HD1 LEU B  83       0.714  -7.219  15.977  1.00  0.00           H  
ATOM   1425 1HD2 LEU B  83       2.109  -4.846  14.956  1.00  0.00           H  
ATOM   1426 2HD2 LEU B  83       1.351  -6.077  13.963  1.00  0.00           H  
ATOM   1427 3HD2 LEU B  83       0.965  -4.376  13.735  1.00  0.00           H  
ATOM   1428  N   GLU B  84      -4.148  -5.563  13.703  1.00  0.00           N  
ATOM   1429  CA  GLU B  84      -5.170  -6.240  12.902  1.00  0.00           C  
ATOM   1430  C   GLU B  84      -5.535  -5.392  11.678  1.00  0.00           C  
ATOM   1431  O   GLU B  84      -5.682  -5.905  10.560  1.00  0.00           O  
ATOM   1432  CB  GLU B  84      -6.439  -6.462  13.722  1.00  0.00           C  
ATOM   1433  CG  GLU B  84      -6.337  -7.454  14.843  1.00  0.00           C  
ATOM   1434  CD  GLU B  84      -7.613  -7.514  15.635  1.00  0.00           C  
ATOM   1435  OE1 GLU B  84      -8.478  -6.694  15.402  1.00  0.00           O  
ATOM   1436  OE2 GLU B  84      -7.729  -8.354  16.484  1.00  0.00           O1-
ATOM   1437  H   GLU B  84      -4.314  -5.320  14.690  1.00  0.00           H  
ATOM   1438  HA  GLU B  84      -4.777  -7.197  12.564  1.00  0.00           H  
ATOM   1439 1HB  GLU B  84      -6.766  -5.512  14.142  1.00  0.00           H  
ATOM   1440 2HB  GLU B  84      -7.223  -6.816  13.065  1.00  0.00           H  
ATOM   1441 1HG  GLU B  84      -6.115  -8.439  14.437  1.00  0.00           H  
ATOM   1442 2HG  GLU B  84      -5.517  -7.162  15.501  1.00  0.00           H  
ATOM   1443  N   ILE B  85      -5.616  -4.081  11.887  1.00  0.00           N  
ATOM   1444  CA  ILE B  85      -5.947  -3.128  10.841  1.00  0.00           C  
ATOM   1445  C   ILE B  85      -4.854  -3.090   9.779  1.00  0.00           C  
ATOM   1446  O   ILE B  85      -5.154  -3.123   8.582  1.00  0.00           O  
ATOM   1447  CB  ILE B  85      -6.203  -1.746  11.469  1.00  0.00           C  
ATOM   1448  CG1 ILE B  85      -7.534  -1.849  12.317  1.00  0.00           C  
ATOM   1449  CG2 ILE B  85      -6.260  -0.668  10.385  1.00  0.00           C  
ATOM   1450  CD1 ILE B  85      -7.814  -0.719  13.268  1.00  0.00           C  
ATOM   1451  H   ILE B  85      -5.508  -3.745  12.853  1.00  0.00           H  
ATOM   1452  HA  ILE B  85      -6.865  -3.449  10.362  1.00  0.00           H  
ATOM   1453  HB  ILE B  85      -5.402  -1.509  12.159  1.00  0.00           H  
ATOM   1454 1HG1 ILE B  85      -8.364  -1.905  11.645  1.00  0.00           H  
ATOM   1455 2HG1 ILE B  85      -7.500  -2.768  12.894  1.00  0.00           H  
ATOM   1456 1HG2 ILE B  85      -6.437   0.280  10.830  1.00  0.00           H  
ATOM   1457 2HG2 ILE B  85      -5.322  -0.624   9.839  1.00  0.00           H  
ATOM   1458 3HG2 ILE B  85      -7.047  -0.898   9.710  1.00  0.00           H  
ATOM   1459 1HD1 ILE B  85      -8.748  -0.919  13.783  1.00  0.00           H  
ATOM   1460 2HD1 ILE B  85      -7.008  -0.649  13.996  1.00  0.00           H  
ATOM   1461 3HD1 ILE B  85      -7.901   0.196  12.731  1.00  0.00           H  
ATOM   1462  N   HIS B  86      -3.594  -3.067  10.197  1.00  0.00           N  
ATOM   1463  CA  HIS B  86      -2.495  -3.047   9.249  1.00  0.00           C  
ATOM   1464  C   HIS B  86      -2.427  -4.342   8.468  1.00  0.00           C  
ATOM   1465  O   HIS B  86      -2.078  -4.313   7.291  1.00  0.00           O  
ATOM   1466  CB  HIS B  86      -1.167  -2.876   9.944  1.00  0.00           C  
ATOM   1467  CG  HIS B  86      -0.863  -1.572  10.427  1.00  0.00           C  
ATOM   1468  CD2 HIS B  86       0.043  -0.677  10.019  1.00  0.00           C  
ATOM   1469  ND1 HIS B  86      -1.481  -1.031  11.508  1.00  0.00           N  
ATOM   1470  CE1 HIS B  86      -0.998   0.139  11.744  1.00  0.00           C  
ATOM   1471  NE2 HIS B  86      -0.049   0.380  10.858  1.00  0.00           N  
ATOM   1472  H   HIS B  86      -3.404  -3.021  11.200  1.00  0.00           H  
ATOM   1473  HA  HIS B  86      -2.629  -2.222   8.552  1.00  0.00           H  
ATOM   1474 1HB  HIS B  86      -1.143  -3.551  10.795  1.00  0.00           H  
ATOM   1475 2HB  HIS B  86      -0.386  -3.154   9.256  1.00  0.00           H  
ATOM   1476  HD1 HIS B  86      -2.208  -1.464  12.049  1.00  0.00           H  
ATOM   1477  HD2 HIS B  86       0.778  -0.677   9.213  1.00  0.00           H  
ATOM   1478  HE1 HIS B  86      -1.383   0.722  12.572  1.00  0.00           H  
ATOM   1479  N   ARG B  87      -2.726  -5.480   9.107  1.00  0.00           N  
ATOM   1480  CA  ARG B  87      -2.710  -6.753   8.408  1.00  0.00           C  
ATOM   1481  C   ARG B  87      -3.774  -6.789   7.310  1.00  0.00           C  
ATOM   1482  O   ARG B  87      -3.523  -7.335   6.228  1.00  0.00           O  
ATOM   1483  CB  ARG B  87      -2.906  -7.909   9.368  1.00  0.00           C  
ATOM   1484  CG  ARG B  87      -2.959  -9.305   8.727  1.00  0.00           C  
ATOM   1485  CD  ARG B  87      -1.680  -9.700   8.063  1.00  0.00           C  
ATOM   1486  NE  ARG B  87      -1.792 -11.017   7.490  1.00  0.00           N  
ATOM   1487  CZ  ARG B  87      -2.260 -11.360   6.270  1.00  0.00           C  
ATOM   1488  NH1 ARG B  87      -2.680 -10.462   5.383  1.00  0.00           N1+
ATOM   1489  NH2 ARG B  87      -2.286 -12.650   6.006  1.00  0.00           N  
ATOM   1490  H   ARG B  87      -2.930  -5.455  10.114  1.00  0.00           H  
ATOM   1491  HA  ARG B  87      -1.730  -6.860   7.951  1.00  0.00           H  
ATOM   1492 1HB  ARG B  87      -2.102  -7.906  10.103  1.00  0.00           H  
ATOM   1493 2HB  ARG B  87      -3.839  -7.763   9.914  1.00  0.00           H  
ATOM   1494 1HG  ARG B  87      -3.159 -10.042   9.506  1.00  0.00           H  
ATOM   1495 2HG  ARG B  87      -3.760  -9.348   7.989  1.00  0.00           H  
ATOM   1496 1HD  ARG B  87      -1.421  -9.010   7.269  1.00  0.00           H  
ATOM   1497 2HD  ARG B  87      -0.877  -9.721   8.802  1.00  0.00           H  
ATOM   1498  HE  ARG B  87      -1.508 -11.801   8.089  1.00  0.00           H  
ATOM   1499 1HH1 ARG B  87      -2.665  -9.472   5.622  1.00  0.00           H  
ATOM   1500 2HH1 ARG B  87      -3.038 -10.768   4.451  1.00  0.00           H  
ATOM   1501 1HH2 ARG B  87      -1.968 -13.293   6.756  1.00  0.00           H  
ATOM   1502 2HH2 ARG B  87      -2.626 -12.996   5.121  1.00  0.00           H  
ATOM   1503  N   ARG B  88      -4.961  -6.226   7.580  1.00  0.00           N  
ATOM   1504  CA  ARG B  88      -6.002  -6.166   6.559  1.00  0.00           C  
ATOM   1505  C   ARG B  88      -5.551  -5.253   5.409  1.00  0.00           C  
ATOM   1506  O   ARG B  88      -5.812  -5.543   4.235  1.00  0.00           O  
ATOM   1507  CB  ARG B  88      -7.298  -5.667   7.142  1.00  0.00           C  
ATOM   1508  CG  ARG B  88      -8.001  -6.601   8.095  1.00  0.00           C  
ATOM   1509  CD  ARG B  88      -9.297  -6.034   8.525  1.00  0.00           C  
ATOM   1510  NE  ARG B  88      -9.907  -6.799   9.604  1.00  0.00           N  
ATOM   1511  CZ  ARG B  88      -9.727  -6.551  10.924  1.00  0.00           C  
ATOM   1512  NH1 ARG B  88      -8.944  -5.572  11.311  1.00  0.00           N1+
ATOM   1513  NH2 ARG B  88     -10.342  -7.299  11.829  1.00  0.00           N  
ATOM   1514  H   ARG B  88      -5.145  -5.883   8.532  1.00  0.00           H  
ATOM   1515  HA  ARG B  88      -6.164  -7.169   6.168  1.00  0.00           H  
ATOM   1516 1HB  ARG B  88      -7.063  -4.802   7.724  1.00  0.00           H  
ATOM   1517 2HB  ARG B  88      -7.985  -5.376   6.352  1.00  0.00           H  
ATOM   1518 1HG  ARG B  88      -8.186  -7.553   7.601  1.00  0.00           H  
ATOM   1519 2HG  ARG B  88      -7.384  -6.766   8.970  1.00  0.00           H  
ATOM   1520 1HD  ARG B  88      -9.159  -5.010   8.849  1.00  0.00           H  
ATOM   1521 2HD  ARG B  88      -9.983  -6.045   7.678  1.00  0.00           H  
ATOM   1522  HE  ARG B  88     -10.518  -7.564   9.347  1.00  0.00           H  
ATOM   1523 1HH1 ARG B  88      -8.450  -5.024  10.627  1.00  0.00           H  
ATOM   1524 2HH1 ARG B  88      -8.810  -5.384  12.299  1.00  0.00           H  
ATOM   1525 1HH2 ARG B  88     -10.944  -8.055  11.536  1.00  0.00           H  
ATOM   1526 2HH2 ARG B  88     -10.201  -7.121  12.819  1.00  0.00           H  
ATOM   1527  N   VAL B  89      -4.842  -4.167   5.744  1.00  0.00           N  
ATOM   1528  CA  VAL B  89      -4.295  -3.278   4.727  1.00  0.00           C  
ATOM   1529  C   VAL B  89      -3.229  -4.031   3.937  1.00  0.00           C  
ATOM   1530  O   VAL B  89      -3.153  -3.896   2.720  1.00  0.00           O  
ATOM   1531  CB  VAL B  89      -3.727  -1.975   5.315  1.00  0.00           C  
ATOM   1532  CG1 VAL B  89      -2.987  -1.180   4.208  1.00  0.00           C  
ATOM   1533  CG2 VAL B  89      -4.897  -1.156   5.880  1.00  0.00           C  
ATOM   1534  H   VAL B  89      -4.728  -3.945   6.739  1.00  0.00           H  
ATOM   1535  HA  VAL B  89      -5.097  -3.000   4.045  1.00  0.00           H  
ATOM   1536  HB  VAL B  89      -3.016  -2.203   6.103  1.00  0.00           H  
ATOM   1537 1HG1 VAL B  89      -2.596  -0.256   4.603  1.00  0.00           H  
ATOM   1538 2HG1 VAL B  89      -2.156  -1.758   3.804  1.00  0.00           H  
ATOM   1539 3HG1 VAL B  89      -3.690  -0.952   3.402  1.00  0.00           H  
ATOM   1540 1HG2 VAL B  89      -4.554  -0.234   6.305  1.00  0.00           H  
ATOM   1541 2HG2 VAL B  89      -5.591  -0.940   5.081  1.00  0.00           H  
ATOM   1542 3HG2 VAL B  89      -5.401  -1.724   6.643  1.00  0.00           H  
ATOM   1543  N   ALA B  90      -2.401  -4.821   4.616  1.00  0.00           N  
ATOM   1544  CA  ALA B  90      -1.379  -5.606   3.952  1.00  0.00           C  
ATOM   1545  C   ALA B  90      -2.007  -6.561   2.939  1.00  0.00           C  
ATOM   1546  O   ALA B  90      -1.423  -6.782   1.876  1.00  0.00           O  
ATOM   1547  CB  ALA B  90      -0.579  -6.400   4.969  1.00  0.00           C  
ATOM   1548  H   ALA B  90      -2.464  -4.839   5.628  1.00  0.00           H  
ATOM   1549  HA  ALA B  90      -0.725  -4.926   3.420  1.00  0.00           H  
ATOM   1550 1HB  ALA B  90       0.177  -6.959   4.446  1.00  0.00           H  
ATOM   1551 2HB  ALA B  90      -0.118  -5.723   5.688  1.00  0.00           H  
ATOM   1552 3HB  ALA B  90      -1.224  -7.081   5.488  1.00  0.00           H  
ATOM   1553  N   GLU B  91      -3.197  -7.093   3.240  1.00  0.00           N  
ATOM   1554  CA  GLU B  91      -3.896  -7.980   2.317  1.00  0.00           C  
ATOM   1555  C   GLU B  91      -4.359  -7.165   1.099  1.00  0.00           C  
ATOM   1556  O   GLU B  91      -4.209  -7.612  -0.044  1.00  0.00           O  
ATOM   1557  CB  GLU B  91      -5.076  -8.649   3.031  1.00  0.00           C  
ATOM   1558  CG  GLU B  91      -5.850  -9.676   2.231  1.00  0.00           C  
ATOM   1559  CD  GLU B  91      -5.048 -10.891   1.821  1.00  0.00           C  
ATOM   1560  OE1 GLU B  91      -3.968 -11.145   2.341  1.00  0.00           O  
ATOM   1561  OE2 GLU B  91      -5.543 -11.594   0.979  1.00  0.00           O1-
ATOM   1562  H   GLU B  91      -3.582  -6.912   4.173  1.00  0.00           H  
ATOM   1563  HA  GLU B  91      -3.203  -8.751   1.980  1.00  0.00           H  
ATOM   1564 1HB  GLU B  91      -4.726  -9.119   3.945  1.00  0.00           H  
ATOM   1565 2HB  GLU B  91      -5.788  -7.886   3.326  1.00  0.00           H  
ATOM   1566 1HG  GLU B  91      -6.700 -10.005   2.826  1.00  0.00           H  
ATOM   1567 2HG  GLU B  91      -6.241  -9.195   1.333  1.00  0.00           H  
ATOM   1568  N   SER B  92      -4.846  -5.937   1.338  1.00  0.00           N  
ATOM   1569  CA  SER B  92      -5.257  -5.042   0.252  1.00  0.00           C  
ATOM   1570  C   SER B  92      -4.056  -4.752  -0.640  1.00  0.00           C  
ATOM   1571  O   SER B  92      -4.143  -4.760  -1.877  1.00  0.00           O  
ATOM   1572  CB  SER B  92      -5.787  -3.733   0.813  1.00  0.00           C  
ATOM   1573  OG  SER B  92      -6.155  -2.851  -0.201  1.00  0.00           O  
ATOM   1574  H   SER B  92      -5.003  -5.658   2.314  1.00  0.00           H  
ATOM   1575  HA  SER B  92      -6.028  -5.533  -0.336  1.00  0.00           H  
ATOM   1576 1HB  SER B  92      -6.642  -3.928   1.460  1.00  0.00           H  
ATOM   1577 2HB  SER B  92      -5.038  -3.260   1.418  1.00  0.00           H  
ATOM   1578  HG  SER B  92      -6.303  -1.988   0.252  1.00  0.00           H  
ATOM   1579  N   HIS B  93      -2.913  -4.527   0.006  1.00  0.00           N  
ATOM   1580  CA  HIS B  93      -1.662  -4.252  -0.661  1.00  0.00           C  
ATOM   1581  C   HIS B  93      -1.252  -5.475  -1.501  1.00  0.00           C  
ATOM   1582  O   HIS B  93      -0.879  -5.343  -2.663  1.00  0.00           O  
ATOM   1583  CB  HIS B  93      -0.558  -3.948   0.339  1.00  0.00           C  
ATOM   1584  CG  HIS B  93       0.609  -3.450  -0.318  1.00  0.00           C  
ATOM   1585  CD2 HIS B  93       1.586  -4.095  -0.942  1.00  0.00           C  
ATOM   1586  ND1 HIS B  93       0.860  -2.104  -0.477  1.00  0.00           N  
ATOM   1587  CE1 HIS B  93       1.971  -1.957  -1.151  1.00  0.00           C  
ATOM   1588  NE2 HIS B  93       2.424  -3.161  -1.448  1.00  0.00           N  
ATOM   1589  H   HIS B  93      -2.942  -4.510   1.026  1.00  0.00           H  
ATOM   1590  HA  HIS B  93      -1.772  -3.397  -1.323  1.00  0.00           H  
ATOM   1591 1HB  HIS B  93      -0.905  -3.213   1.070  1.00  0.00           H  
ATOM   1592 2HB  HIS B  93      -0.281  -4.844   0.874  1.00  0.00           H  
ATOM   1593  HD1 HIS B  93       0.294  -1.333  -0.107  1.00  0.00           H  
ATOM   1594  HD2 HIS B  93       1.771  -5.146  -1.099  1.00  0.00           H  
ATOM   1595  HE1 HIS B  93       2.359  -0.962  -1.380  1.00  0.00           H  
ATOM   1596  N   ARG B  94      -1.328  -6.682  -0.939  1.00  0.00           N  
ATOM   1597  CA  ARG B  94      -0.954  -7.872  -1.693  1.00  0.00           C  
ATOM   1598  C   ARG B  94      -1.785  -7.958  -2.984  1.00  0.00           C  
ATOM   1599  O   ARG B  94      -1.248  -8.290  -4.051  1.00  0.00           O  
ATOM   1600  CB  ARG B  94      -1.148  -9.125  -0.850  1.00  0.00           C  
ATOM   1601  CG  ARG B  94      -0.642 -10.415  -1.481  1.00  0.00           C  
ATOM   1602  CD  ARG B  94      -0.851 -11.611  -0.599  1.00  0.00           C  
ATOM   1603  NE  ARG B  94      -2.267 -11.964  -0.428  1.00  0.00           N  
ATOM   1604  CZ  ARG B  94      -3.008 -12.651  -1.344  1.00  0.00           C  
ATOM   1605  NH1 ARG B  94      -2.485 -13.044  -2.497  1.00  0.00           N1+
ATOM   1606  NH2 ARG B  94      -4.268 -12.928  -1.082  1.00  0.00           N  
ATOM   1607  H   ARG B  94      -1.593  -6.769   0.046  1.00  0.00           H  
ATOM   1608  HA  ARG B  94       0.099  -7.792  -1.962  1.00  0.00           H  
ATOM   1609 1HB  ARG B  94      -0.642  -8.996   0.106  1.00  0.00           H  
ATOM   1610 2HB  ARG B  94      -2.211  -9.253  -0.637  1.00  0.00           H  
ATOM   1611 1HG  ARG B  94      -1.152 -10.577  -2.429  1.00  0.00           H  
ATOM   1612 2HG  ARG B  94       0.416 -10.325  -1.657  1.00  0.00           H  
ATOM   1613 1HD  ARG B  94      -0.323 -12.470  -1.006  1.00  0.00           H  
ATOM   1614 2HD  ARG B  94      -0.448 -11.384   0.387  1.00  0.00           H  
ATOM   1615  HE  ARG B  94      -2.734 -11.700   0.473  1.00  0.00           H  
ATOM   1616 1HH1 ARG B  94      -1.526 -12.839  -2.730  1.00  0.00           H  
ATOM   1617 2HH1 ARG B  94      -3.055 -13.549  -3.169  1.00  0.00           H  
ATOM   1618 1HH2 ARG B  94      -4.687 -12.604  -0.199  1.00  0.00           H  
ATOM   1619 2HH2 ARG B  94      -4.827 -13.431  -1.748  1.00  0.00           H  
ATOM   1620  N   ILE B  95      -3.084  -7.635  -2.894  1.00  0.00           N  
ATOM   1621  CA  ILE B  95      -3.959  -7.642  -4.062  1.00  0.00           C  
ATOM   1622  C   ILE B  95      -3.484  -6.596  -5.064  1.00  0.00           C  
ATOM   1623  O   ILE B  95      -3.430  -6.878  -6.260  1.00  0.00           O  
ATOM   1624  CB  ILE B  95      -5.437  -7.410  -3.681  1.00  0.00           C  
ATOM   1625  CG1 ILE B  95      -5.926  -8.654  -2.876  1.00  0.00           C  
ATOM   1626  CG2 ILE B  95      -6.294  -7.141  -4.972  1.00  0.00           C  
ATOM   1627  CD1 ILE B  95      -7.253  -8.490  -2.167  1.00  0.00           C  
ATOM   1628  H   ILE B  95      -3.464  -7.429  -1.961  1.00  0.00           H  
ATOM   1629  HA  ILE B  95      -3.887  -8.621  -4.539  1.00  0.00           H  
ATOM   1630  HB  ILE B  95      -5.509  -6.552  -3.016  1.00  0.00           H  
ATOM   1631 1HG1 ILE B  95      -5.995  -9.500  -3.554  1.00  0.00           H  
ATOM   1632 2HG1 ILE B  95      -5.175  -8.887  -2.116  1.00  0.00           H  
ATOM   1633 1HG2 ILE B  95      -7.323  -6.979  -4.711  1.00  0.00           H  
ATOM   1634 2HG2 ILE B  95      -5.932  -6.255  -5.493  1.00  0.00           H  
ATOM   1635 3HG2 ILE B  95      -6.221  -8.001  -5.637  1.00  0.00           H  
ATOM   1636 1HD1 ILE B  95      -7.487  -9.407  -1.625  1.00  0.00           H  
ATOM   1637 2HD1 ILE B  95      -7.184  -7.661  -1.459  1.00  0.00           H  
ATOM   1638 3HD1 ILE B  95      -8.031  -8.293  -2.880  1.00  0.00           H  
ATOM   1639  N   LEU B  96      -3.141  -5.396  -4.583  1.00  0.00           N  
ATOM   1640  CA  LEU B  96      -2.636  -4.310  -5.421  1.00  0.00           C  
ATOM   1641  C   LEU B  96      -1.435  -4.783  -6.234  1.00  0.00           C  
ATOM   1642  O   LEU B  96      -1.325  -4.468  -7.425  1.00  0.00           O  
ATOM   1643  CB  LEU B  96      -2.156  -3.178  -4.507  1.00  0.00           C  
ATOM   1644  CG  LEU B  96      -1.617  -1.898  -5.071  1.00  0.00           C  
ATOM   1645  CD1 LEU B  96      -2.685  -1.148  -5.803  1.00  0.00           C  
ATOM   1646  CD2 LEU B  96      -1.059  -1.139  -3.909  1.00  0.00           C  
ATOM   1647  H   LEU B  96      -3.289  -5.219  -3.583  1.00  0.00           H  
ATOM   1648  HA  LEU B  96      -3.425  -3.983  -6.089  1.00  0.00           H  
ATOM   1649 1HB  LEU B  96      -2.964  -2.934  -3.816  1.00  0.00           H  
ATOM   1650 2HB  LEU B  96      -1.349  -3.545  -3.940  1.00  0.00           H  
ATOM   1651  HG  LEU B  96      -0.814  -2.093  -5.788  1.00  0.00           H  
ATOM   1652 1HD1 LEU B  96      -2.258  -0.225  -6.160  1.00  0.00           H  
ATOM   1653 2HD1 LEU B  96      -3.047  -1.739  -6.642  1.00  0.00           H  
ATOM   1654 3HD1 LEU B  96      -3.504  -0.932  -5.139  1.00  0.00           H  
ATOM   1655 1HD2 LEU B  96      -0.654  -0.191  -4.241  1.00  0.00           H  
ATOM   1656 2HD2 LEU B  96      -1.842  -0.977  -3.204  1.00  0.00           H  
ATOM   1657 3HD2 LEU B  96      -0.270  -1.728  -3.433  1.00  0.00           H  
ATOM   1658  N   VAL B  97      -0.548  -5.553  -5.595  1.00  0.00           N  
ATOM   1659  CA  VAL B  97       0.639  -6.074  -6.259  1.00  0.00           C  
ATOM   1660  C   VAL B  97       0.249  -7.032  -7.388  1.00  0.00           C  
ATOM   1661  O   VAL B  97       0.840  -6.963  -8.470  1.00  0.00           O  
ATOM   1662  CB  VAL B  97       1.592  -6.758  -5.253  1.00  0.00           C  
ATOM   1663  CG1 VAL B  97       2.746  -7.469  -5.991  1.00  0.00           C  
ATOM   1664  CG2 VAL B  97       2.145  -5.696  -4.294  1.00  0.00           C  
ATOM   1665  H   VAL B  97      -0.709  -5.717  -4.595  1.00  0.00           H  
ATOM   1666  HA  VAL B  97       1.175  -5.232  -6.695  1.00  0.00           H  
ATOM   1667  HB  VAL B  97       1.045  -7.509  -4.689  1.00  0.00           H  
ATOM   1668 1HG1 VAL B  97       3.400  -7.939  -5.268  1.00  0.00           H  
ATOM   1669 2HG1 VAL B  97       2.357  -8.234  -6.663  1.00  0.00           H  
ATOM   1670 3HG1 VAL B  97       3.312  -6.737  -6.567  1.00  0.00           H  
ATOM   1671 1HG2 VAL B  97       2.806  -6.161  -3.571  1.00  0.00           H  
ATOM   1672 2HG2 VAL B  97       2.697  -4.950  -4.856  1.00  0.00           H  
ATOM   1673 3HG2 VAL B  97       1.329  -5.214  -3.771  1.00  0.00           H  
ATOM   1674  N   GLU B  98      -0.723  -7.926  -7.152  1.00  0.00           N  
ATOM   1675  CA  GLU B  98      -1.164  -8.828  -8.221  1.00  0.00           C  
ATOM   1676  C   GLU B  98      -1.800  -8.050  -9.395  1.00  0.00           C  
ATOM   1677  O   GLU B  98      -1.560  -8.374 -10.569  1.00  0.00           O  
ATOM   1678  CB  GLU B  98      -2.156  -9.872  -7.690  1.00  0.00           C  
ATOM   1679  CG  GLU B  98      -1.539 -10.925  -6.752  1.00  0.00           C  
ATOM   1680  CD  GLU B  98      -2.545 -11.961  -6.275  1.00  0.00           C  
ATOM   1681  OE1 GLU B  98      -3.720 -11.761  -6.484  1.00  0.00           O  
ATOM   1682  OE2 GLU B  98      -2.134 -12.953  -5.710  1.00  0.00           O1-
ATOM   1683  H   GLU B  98      -1.115  -7.993  -6.203  1.00  0.00           H  
ATOM   1684  HA  GLU B  98      -0.290  -9.356  -8.602  1.00  0.00           H  
ATOM   1685 1HB  GLU B  98      -2.949  -9.362  -7.139  1.00  0.00           H  
ATOM   1686 2HB  GLU B  98      -2.621 -10.391  -8.527  1.00  0.00           H  
ATOM   1687 1HG  GLU B  98      -0.728 -11.430  -7.275  1.00  0.00           H  
ATOM   1688 2HG  GLU B  98      -1.115 -10.412  -5.887  1.00  0.00           H  
ATOM   1689  N   VAL B  99      -2.549  -6.982  -9.078  1.00  0.00           N  
ATOM   1690  CA  VAL B  99      -3.186  -6.183 -10.125  1.00  0.00           C  
ATOM   1691  C   VAL B  99      -2.081  -5.522 -10.947  1.00  0.00           C  
ATOM   1692  O   VAL B  99      -2.158  -5.467 -12.182  1.00  0.00           O  
ATOM   1693  CB  VAL B  99      -4.117  -5.092  -9.535  1.00  0.00           C  
ATOM   1694  CG1 VAL B  99      -4.647  -4.166 -10.674  1.00  0.00           C  
ATOM   1695  CG2 VAL B  99      -5.262  -5.746  -8.766  1.00  0.00           C  
ATOM   1696  H   VAL B  99      -2.723  -6.797  -8.085  1.00  0.00           H  
ATOM   1697  HA  VAL B  99      -3.769  -6.830 -10.761  1.00  0.00           H  
ATOM   1698  HB  VAL B  99      -3.542  -4.469  -8.849  1.00  0.00           H  
ATOM   1699 1HG1 VAL B  99      -5.284  -3.399 -10.255  1.00  0.00           H  
ATOM   1700 2HG1 VAL B  99      -3.816  -3.696 -11.186  1.00  0.00           H  
ATOM   1701 3HG1 VAL B  99      -5.219  -4.741 -11.390  1.00  0.00           H  
ATOM   1702 1HG2 VAL B  99      -5.876  -4.992  -8.340  1.00  0.00           H  
ATOM   1703 2HG2 VAL B  99      -5.854  -6.357  -9.394  1.00  0.00           H  
ATOM   1704 3HG2 VAL B  99      -4.874  -6.352  -7.988  1.00  0.00           H  
ATOM   1705  N   HIS B 100      -1.056  -5.017 -10.258  1.00  0.00           N  
ATOM   1706  CA  HIS B 100       0.083  -4.378 -10.883  1.00  0.00           C  
ATOM   1707  C   HIS B 100       0.818  -5.331 -11.821  1.00  0.00           C  
ATOM   1708  O   HIS B 100       1.133  -4.981 -12.962  1.00  0.00           O  
ATOM   1709  CB  HIS B 100       1.076  -3.881  -9.834  1.00  0.00           C  
ATOM   1710  CG  HIS B 100       2.196  -3.183 -10.439  1.00  0.00           C  
ATOM   1711  CD2 HIS B 100       3.449  -3.600 -10.712  1.00  0.00           C  
ATOM   1712  ND1 HIS B 100       2.099  -1.889 -10.903  1.00  0.00           N  
ATOM   1713  CE1 HIS B 100       3.250  -1.545 -11.430  1.00  0.00           C  
ATOM   1714  NE2 HIS B 100       4.084  -2.577 -11.324  1.00  0.00           N  
ATOM   1715  H   HIS B 100      -1.087  -5.044  -9.235  1.00  0.00           H  
ATOM   1716  HA  HIS B 100      -0.256  -3.528 -11.467  1.00  0.00           H  
ATOM   1717 1HB  HIS B 100       0.575  -3.229  -9.118  1.00  0.00           H  
ATOM   1718 2HB  HIS B 100       1.470  -4.720  -9.279  1.00  0.00           H  
ATOM   1719  HD2 HIS B 100       3.868  -4.583 -10.492  1.00  0.00           H  
ATOM   1720  HE1 HIS B 100       3.491  -0.586 -11.880  1.00  0.00           H  
ATOM   1721  HE2 HIS B 100       5.071  -2.616 -11.655  1.00  0.00           H  
ATOM   1722  N   GLU B 101       1.090  -6.562 -11.385  1.00  0.00           N  
ATOM   1723  CA  GLU B 101       1.801  -7.457 -12.288  1.00  0.00           C  
ATOM   1724  C   GLU B 101       1.030  -7.605 -13.604  1.00  0.00           C  
ATOM   1725  O   GLU B 101       1.640  -7.565 -14.685  1.00  0.00           O  
ATOM   1726  CB  GLU B 101       2.019  -8.831 -11.655  1.00  0.00           C  
ATOM   1727  CG  GLU B 101       2.865  -9.786 -12.516  1.00  0.00           C  
ATOM   1728  CD  GLU B 101       3.113 -11.113 -11.855  1.00  0.00           C  
ATOM   1729  OE1 GLU B 101       2.518 -11.369 -10.840  1.00  0.00           O  
ATOM   1730  OE2 GLU B 101       3.924 -11.867 -12.349  1.00  0.00           O1-
ATOM   1731  H   GLU B 101       0.856  -6.841 -10.425  1.00  0.00           H  
ATOM   1732  HA  GLU B 101       2.774  -7.021 -12.508  1.00  0.00           H  
ATOM   1733 1HB  GLU B 101       2.511  -8.709 -10.688  1.00  0.00           H  
ATOM   1734 2HB  GLU B 101       1.050  -9.300 -11.470  1.00  0.00           H  
ATOM   1735 1HG  GLU B 101       2.352  -9.961 -13.463  1.00  0.00           H  
ATOM   1736 2HG  GLU B 101       3.819  -9.309 -12.735  1.00  0.00           H  
ATOM   1737  N   ALA B 102      -0.308  -7.751 -13.524  1.00  0.00           N  
ATOM   1738  CA  ALA B 102      -1.129  -7.852 -14.732  1.00  0.00           C  
ATOM   1739  C   ALA B 102      -1.048  -6.577 -15.568  1.00  0.00           C  
ATOM   1740  O   ALA B 102      -1.011  -6.634 -16.801  1.00  0.00           O  
ATOM   1741  CB  ALA B 102      -2.569  -8.113 -14.374  1.00  0.00           C  
ATOM   1742  H   ALA B 102      -0.743  -7.827 -12.594  1.00  0.00           H  
ATOM   1743  HA  ALA B 102      -0.747  -8.679 -15.330  1.00  0.00           H  
ATOM   1744 1HB  ALA B 102      -3.165  -8.206 -15.282  1.00  0.00           H  
ATOM   1745 2HB  ALA B 102      -2.628  -9.034 -13.797  1.00  0.00           H  
ATOM   1746 3HB  ALA B 102      -2.942  -7.281 -13.779  1.00  0.00           H  
ATOM   1747  N   LEU B 103      -0.980  -5.426 -14.902  1.00  0.00           N  
ATOM   1748  CA  LEU B 103      -0.878  -4.158 -15.601  1.00  0.00           C  
ATOM   1749  C   LEU B 103       0.368  -4.044 -16.419  1.00  0.00           C  
ATOM   1750  O   LEU B 103       0.306  -3.612 -17.572  1.00  0.00           O  
ATOM   1751  CB  LEU B 103      -0.834  -3.004 -14.622  1.00  0.00           C  
ATOM   1752  CG  LEU B 103      -0.626  -1.629 -15.212  1.00  0.00           C  
ATOM   1753  CD1 LEU B 103      -1.745  -1.253 -16.118  1.00  0.00           C  
ATOM   1754  CD2 LEU B 103      -0.488  -0.732 -14.117  1.00  0.00           C  
ATOM   1755  H   LEU B 103      -1.083  -5.441 -13.881  1.00  0.00           H  
ATOM   1756  HA  LEU B 103      -1.733  -4.074 -16.261  1.00  0.00           H  
ATOM   1757 1HB  LEU B 103      -1.756  -3.001 -14.042  1.00  0.00           H  
ATOM   1758 2HB  LEU B 103      -0.019  -3.163 -13.944  1.00  0.00           H  
ATOM   1759  HG  LEU B 103       0.283  -1.598 -15.793  1.00  0.00           H  
ATOM   1760 1HD1 LEU B 103      -1.569  -0.274 -16.497  1.00  0.00           H  
ATOM   1761 2HD1 LEU B 103      -1.803  -1.940 -16.952  1.00  0.00           H  
ATOM   1762 3HD1 LEU B 103      -2.666  -1.268 -15.575  1.00  0.00           H  
ATOM   1763 1HD2 LEU B 103      -0.338   0.270 -14.498  1.00  0.00           H  
ATOM   1764 2HD2 LEU B 103      -1.365  -0.788 -13.542  1.00  0.00           H  
ATOM   1765 3HD2 LEU B 103       0.361  -1.037 -13.505  1.00  0.00           H  
ATOM   1766  N   ILE B 104       1.504  -4.414 -15.839  1.00  0.00           N  
ATOM   1767  CA  ILE B 104       2.738  -4.287 -16.583  1.00  0.00           C  
ATOM   1768  C   ILE B 104       2.676  -5.245 -17.772  1.00  0.00           C  
ATOM   1769  O   ILE B 104       3.062  -4.863 -18.876  1.00  0.00           O  
ATOM   1770  CB  ILE B 104       3.994  -4.517 -15.710  1.00  0.00           C  
ATOM   1771  CG1 ILE B 104       4.114  -3.421 -14.562  1.00  0.00           C  
ATOM   1772  CG2 ILE B 104       5.235  -4.463 -16.593  1.00  0.00           C  
ATOM   1773  CD1 ILE B 104       4.253  -1.932 -15.004  1.00  0.00           C  
ATOM   1774  H   ILE B 104       1.476  -4.732 -14.863  1.00  0.00           H  
ATOM   1775  HA  ILE B 104       2.798  -3.286 -16.985  1.00  0.00           H  
ATOM   1776  HB  ILE B 104       3.922  -5.494 -15.227  1.00  0.00           H  
ATOM   1777 1HG1 ILE B 104       3.225  -3.500 -13.936  1.00  0.00           H  
ATOM   1778 2HG1 ILE B 104       4.987  -3.666 -13.955  1.00  0.00           H  
ATOM   1779 1HG2 ILE B 104       6.129  -4.637 -15.990  1.00  0.00           H  
ATOM   1780 2HG2 ILE B 104       5.158  -5.204 -17.342  1.00  0.00           H  
ATOM   1781 3HG2 ILE B 104       5.304  -3.507 -17.066  1.00  0.00           H  
ATOM   1782 1HD1 ILE B 104       4.328  -1.306 -14.124  1.00  0.00           H  
ATOM   1783 2HD1 ILE B 104       5.150  -1.789 -15.602  1.00  0.00           H  
ATOM   1784 3HD1 ILE B 104       3.391  -1.632 -15.567  1.00  0.00           H  
ATOM   1785  N   GLU B 105       2.173  -6.474 -17.585  1.00  0.00           N  
ATOM   1786  CA  GLU B 105       2.068  -7.381 -18.729  1.00  0.00           C  
ATOM   1787  C   GLU B 105       1.241  -6.763 -19.857  1.00  0.00           C  
ATOM   1788  O   GLU B 105       1.648  -6.802 -21.033  1.00  0.00           O  
ATOM   1789  CB  GLU B 105       1.382  -8.690 -18.325  1.00  0.00           C  
ATOM   1790  CG  GLU B 105       1.205  -9.712 -19.467  1.00  0.00           C  
ATOM   1791  CD  GLU B 105       0.433 -10.939 -19.035  1.00  0.00           C  
ATOM   1792  OE1 GLU B 105       0.126 -11.054 -17.866  1.00  0.00           O  
ATOM   1793  OE2 GLU B 105       0.124 -11.749 -19.870  1.00  0.00           O1-
ATOM   1794  H   GLU B 105       1.885  -6.778 -16.646  1.00  0.00           H  
ATOM   1795  HA  GLU B 105       3.067  -7.588 -19.103  1.00  0.00           H  
ATOM   1796 1HB  GLU B 105       1.953  -9.164 -17.526  1.00  0.00           H  
ATOM   1797 2HB  GLU B 105       0.395  -8.471 -17.926  1.00  0.00           H  
ATOM   1798 1HG  GLU B 105       0.670  -9.246 -20.293  1.00  0.00           H  
ATOM   1799 2HG  GLU B 105       2.188 -10.009 -19.832  1.00  0.00           H  
ATOM   1800  N   ALA B 106       0.084  -6.179 -19.506  1.00  0.00           N  
ATOM   1801  CA  ALA B 106      -0.771  -5.560 -20.497  1.00  0.00           C  
ATOM   1802  C   ALA B 106      -0.067  -4.378 -21.164  1.00  0.00           C  
ATOM   1803  O   ALA B 106      -0.104  -4.247 -22.382  1.00  0.00           O  
ATOM   1804  CB  ALA B 106      -2.079  -5.110 -19.857  1.00  0.00           C  
ATOM   1805  H   ALA B 106      -0.214  -6.204 -18.523  1.00  0.00           H  
ATOM   1806  HA  ALA B 106      -0.986  -6.299 -21.266  1.00  0.00           H  
ATOM   1807 1HB  ALA B 106      -2.725  -4.670 -20.612  1.00  0.00           H  
ATOM   1808 2HB  ALA B 106      -2.579  -5.969 -19.402  1.00  0.00           H  
ATOM   1809 3HB  ALA B 106      -1.860  -4.372 -19.084  1.00  0.00           H  
ATOM   1810  N   LEU B 107       0.668  -3.567 -20.396  1.00  0.00           N  
ATOM   1811  CA  LEU B 107       1.379  -2.437 -20.992  1.00  0.00           C  
ATOM   1812  C   LEU B 107       2.521  -2.869 -21.909  1.00  0.00           C  
ATOM   1813  O   LEU B 107       2.743  -2.256 -22.957  1.00  0.00           O  
ATOM   1814  CB  LEU B 107       1.951  -1.536 -19.884  1.00  0.00           C  
ATOM   1815  CG  LEU B 107       0.966  -0.686 -19.053  1.00  0.00           C  
ATOM   1816  CD1 LEU B 107       1.677  -0.128 -17.845  1.00  0.00           C  
ATOM   1817  CD2 LEU B 107       0.474   0.489 -19.888  1.00  0.00           C  
ATOM   1818  H   LEU B 107       0.670  -3.694 -19.382  1.00  0.00           H  
ATOM   1819  HA  LEU B 107       0.670  -1.875 -21.591  1.00  0.00           H  
ATOM   1820 1HB  LEU B 107       2.482  -2.178 -19.187  1.00  0.00           H  
ATOM   1821 2HB  LEU B 107       2.662  -0.858 -20.340  1.00  0.00           H  
ATOM   1822  HG  LEU B 107       0.130  -1.304 -18.721  1.00  0.00           H  
ATOM   1823 1HD1 LEU B 107       0.972   0.450 -17.273  1.00  0.00           H  
ATOM   1824 2HD1 LEU B 107       2.042  -0.943 -17.244  1.00  0.00           H  
ATOM   1825 3HD1 LEU B 107       2.508   0.502 -18.152  1.00  0.00           H  
ATOM   1826 1HD2 LEU B 107      -0.188   1.100 -19.293  1.00  0.00           H  
ATOM   1827 2HD2 LEU B 107       1.329   1.093 -20.200  1.00  0.00           H  
ATOM   1828 3HD2 LEU B 107      -0.056   0.135 -20.768  1.00  0.00           H  
ATOM   1829  N   ARG B 108       3.252  -3.925 -21.543  1.00  0.00           N  
ATOM   1830  CA  ARG B 108       4.367  -4.340 -22.379  1.00  0.00           C  
ATOM   1831  C   ARG B 108       3.924  -4.886 -23.746  1.00  0.00           C  
ATOM   1832  O   ARG B 108       4.515  -4.546 -24.782  1.00  0.00           O  
ATOM   1833  CB  ARG B 108       5.198  -5.450 -21.728  1.00  0.00           C  
ATOM   1834  CG  ARG B 108       6.054  -5.094 -20.506  1.00  0.00           C  
ATOM   1835  CD  ARG B 108       7.061  -6.195 -20.234  1.00  0.00           C  
ATOM   1836  NE  ARG B 108       6.434  -7.530 -19.977  1.00  0.00           N  
ATOM   1837  CZ  ARG B 108       6.082  -8.070 -18.774  1.00  0.00           C  
ATOM   1838  NH1 ARG B 108       6.309  -7.449 -17.647  1.00  0.00           N1+
ATOM   1839  NH2 ARG B 108       5.506  -9.264 -18.744  1.00  0.00           N  
ATOM   1840  H   ARG B 108       3.062  -4.385 -20.649  1.00  0.00           H  
ATOM   1841  HA  ARG B 108       5.007  -3.474 -22.536  1.00  0.00           H  
ATOM   1842 1HB  ARG B 108       4.512  -6.237 -21.403  1.00  0.00           H  
ATOM   1843 2HB  ARG B 108       5.855  -5.888 -22.475  1.00  0.00           H  
ATOM   1844 1HG  ARG B 108       6.590  -4.163 -20.688  1.00  0.00           H  
ATOM   1845 2HG  ARG B 108       5.420  -4.979 -19.646  1.00  0.00           H  
ATOM   1846 1HD  ARG B 108       7.724  -6.291 -21.094  1.00  0.00           H  
ATOM   1847 2HD  ARG B 108       7.648  -5.918 -19.366  1.00  0.00           H  
ATOM   1848  HE  ARG B 108       6.227  -8.087 -20.794  1.00  0.00           H  
ATOM   1849 1HH1 ARG B 108       6.743  -6.540 -17.645  1.00  0.00           H  
ATOM   1850 2HH1 ARG B 108       6.039  -7.873 -16.769  1.00  0.00           H  
ATOM   1851 1HH2 ARG B 108       5.326  -9.758 -19.604  1.00  0.00           H  
ATOM   1852 2HH2 ARG B 108       5.244  -9.681 -17.860  1.00  0.00           H  
ATOM   1853  N   GLY B 109       2.823  -5.705 -23.805  1.00  0.00           N  
ATOM   1854  CA  GLY B 109       2.496  -6.345 -25.076  1.00  0.00           C  
ATOM   1855  C   GLY B 109       1.178  -5.841 -25.612  1.00  0.00           C  
ATOM   1856  O   GLY B 109       0.911  -6.134 -26.843  1.00  0.00           O  
ATOM   1857  H   GLY B 109       2.251  -5.861 -22.987  1.00  0.00           H  
ATOM   1858 3HA  GLY B 109       2.433  -7.381 -24.917  0.00  0.00           H  
ATOM   1859  HA  GLY B 109       3.280  -6.097 -25.815  1.00  0.00           H  
ATOM   1860  N   ASN B 110       0.251  -5.248 -24.892  1.00  0.00           N  
ATOM   1861  CA  ASN B 110      -1.078  -4.873 -25.365  1.00  0.00           C  
ATOM   1862  C   ASN B 110      -1.816  -6.077 -25.940  1.00  0.00           C  
ATOM   1863  O   ASN B 110      -2.521  -5.974 -26.947  1.00  0.00           O  
ATOM   1864  CB  ASN B 110      -0.990  -3.744 -26.378  1.00  0.00           C  
ATOM   1865  CG  ASN B 110      -0.462  -2.474 -25.775  1.00  0.00           C  
ATOM   1866  ND2 ASN B 110       0.520  -1.903 -26.417  1.00  0.00           N  
ATOM   1867  OD1 ASN B 110      -0.928  -2.004 -24.724  1.00  0.00           O  
ATOM   1868  H   ASN B 110       0.469  -4.993 -23.931  1.00  0.00           H  
ATOM   1869  HA  ASN B 110      -1.652  -4.519 -24.508  1.00  0.00           H  
ATOM   1870 1HB  ASN B 110      -0.355  -4.026 -27.213  1.00  0.00           H  
ATOM   1871 2HB  ASN B 110      -1.981  -3.544 -26.779  1.00  0.00           H  
ATOM   1872 1HD2 ASN B 110       0.923  -1.064 -26.051  1.00  0.00           H  
ATOM   1873 2HD2 ASN B 110       0.877  -2.315 -27.252  1.00  0.00           H  
ATOM   1874  N   SER B 111      -1.652  -7.220 -25.279  1.00  0.00           N  
ATOM   1875  CA  SER B 111      -2.289  -8.454 -25.694  1.00  0.00           C  
ATOM   1876  C   SER B 111      -3.746  -8.414 -25.291  1.00  0.00           C  
ATOM   1877  O   SER B 111      -4.065  -8.109 -24.139  1.00  0.00           O  
ATOM   1878  CB  SER B 111      -1.576  -9.632 -25.062  1.00  0.00           C  
ATOM   1879  OG  SER B 111      -2.217 -10.827 -25.359  1.00  0.00           O  
ATOM   1880  H   SER B 111      -1.079  -7.219 -24.451  1.00  0.00           H  
ATOM   1881  HA  SER B 111      -2.223  -8.538 -26.780  1.00  0.00           H  
ATOM   1882 1HB  SER B 111      -0.549  -9.669 -25.427  1.00  0.00           H  
ATOM   1883 2HB  SER B 111      -1.532  -9.499 -23.989  1.00  0.00           H  
ATOM   1884  HG  SER B 111      -1.671 -11.522 -24.977  1.00  0.00           H  
ATOM   1885  N   GLU B 112      -4.642  -8.777 -26.201  1.00  0.00           N  
ATOM   1886  CA  GLU B 112      -6.063  -8.729 -25.875  1.00  0.00           C  
ATOM   1887  C   GLU B 112      -6.442  -9.361 -24.520  1.00  0.00           C  
ATOM   1888  O   GLU B 112      -7.117  -8.680 -23.745  1.00  0.00           O  
ATOM   1889  CB  GLU B 112      -6.900  -9.321 -27.015  1.00  0.00           C  
ATOM   1890  CG  GLU B 112      -8.396  -9.332 -26.747  1.00  0.00           C  
ATOM   1891  CD  GLU B 112      -9.168  -9.893 -27.883  1.00  0.00           C  
ATOM   1892  OE1 GLU B 112      -8.558 -10.277 -28.851  1.00  0.00           O  
ATOM   1893  OE2 GLU B 112     -10.368  -9.942 -27.794  1.00  0.00           O1-
ATOM   1894  H   GLU B 112      -4.331  -9.038 -27.126  1.00  0.00           H  
ATOM   1895  HA  GLU B 112      -6.337  -7.676 -25.815  1.00  0.00           H  
ATOM   1896 1HB  GLU B 112      -6.762  -8.698 -27.899  1.00  0.00           H  
ATOM   1897 2HB  GLU B 112      -6.575 -10.309 -27.289  1.00  0.00           H  
ATOM   1898 1HG  GLU B 112      -8.606  -9.932 -25.860  1.00  0.00           H  
ATOM   1899 2HG  GLU B 112      -8.728  -8.314 -26.549  1.00  0.00           H  
ATOM   1900  N   GLU B 113      -6.101 -10.557 -24.181  1.00  0.00           N  
ATOM   1901  CA  GLU B 113      -6.409 -11.252 -22.934  1.00  0.00           C  
ATOM   1902  C   GLU B 113      -5.705 -10.604 -21.767  1.00  0.00           C  
ATOM   1903  O   GLU B 113      -6.184 -10.721 -20.599  1.00  0.00           O  
ATOM   1904  CB  GLU B 113      -6.001 -12.748 -23.052  1.00  0.00           C  
ATOM   1905  CG  GLU B 113      -6.532 -13.687 -21.920  1.00  0.00           C  
ATOM   1906  CD  GLU B 113      -8.031 -13.784 -21.709  1.00  0.00           C  
ATOM   1907  OE1 GLU B 113      -8.801 -13.994 -22.666  1.00  0.00           O  
ATOM   1908  OE2 GLU B 113      -8.438 -13.658 -20.535  1.00  0.00           O1-
ATOM   1909  H   GLU B 113      -5.558 -11.075 -24.858  1.00  0.00           H  
ATOM   1910  HA  GLU B 113      -7.497 -11.188 -22.753  1.00  0.00           H  
ATOM   1911 2HB  GLU B 113      -4.896 -12.833 -23.088  1.00  0.00           H  
ATOM   1912 3HB  GLU B 113      -6.338 -13.156 -24.025  1.00  0.00           H  
ATOM   1913 2HG  GLU B 113      -6.099 -13.419 -20.943  1.00  0.00           H  
ATOM   1914 3HG  GLU B 113      -6.238 -14.734 -22.099  1.00  0.00           H  
ATOM   1915  N   ALA B 114      -4.563  -9.908 -21.939  1.00  0.00           N  
ATOM   1916  CA  ALA B 114      -3.879  -9.288 -20.813  1.00  0.00           C  
ATOM   1917  C   ALA B 114      -4.671  -8.065 -20.419  1.00  0.00           C  
ATOM   1918  O   ALA B 114      -4.825  -7.748 -19.236  1.00  0.00           O  
ATOM   1919  CB  ALA B 114      -2.449  -8.924 -21.164  1.00  0.00           C  
ATOM   1920  H   ALA B 114      -4.172  -9.760 -22.868  1.00  0.00           H  
ATOM   1921  HA  ALA B 114      -3.875  -9.986 -19.977  1.00  0.00           H  
ATOM   1922 1HB  ALA B 114      -1.968  -8.466 -20.301  1.00  0.00           H  
ATOM   1923 2HB  ALA B 114      -1.903  -9.826 -21.443  1.00  0.00           H  
ATOM   1924 3HB  ALA B 114      -2.450  -8.224 -21.998  1.00  0.00           H  
ATOM   1925  N   LYS B 115      -5.207  -7.399 -21.439  1.00  0.00           N  
ATOM   1926  CA  LYS B 115      -6.007  -6.213 -21.243  1.00  0.00           C  
ATOM   1927  C   LYS B 115      -7.323  -6.583 -20.559  1.00  0.00           C  
ATOM   1928  O   LYS B 115      -7.757  -5.884 -19.638  1.00  0.00           O  
ATOM   1929  CB  LYS B 115      -6.234  -5.520 -22.581  1.00  0.00           C  
ATOM   1930  CG  LYS B 115      -4.959  -4.860 -23.160  1.00  0.00           C  
ATOM   1931  CD  LYS B 115      -5.160  -4.349 -24.597  1.00  0.00           C  
ATOM   1932  CE  LYS B 115      -6.036  -3.100 -24.644  1.00  0.00           C  
ATOM   1933  NZ  LYS B 115      -6.163  -2.553 -26.010  1.00  0.00           N1+
ATOM   1934  H   LYS B 115      -5.001  -7.724 -22.389  1.00  0.00           H  
ATOM   1935  HA  LYS B 115      -5.465  -5.533 -20.587  1.00  0.00           H  
ATOM   1936 1HB  LYS B 115      -6.592  -6.248 -23.307  1.00  0.00           H  
ATOM   1937 2HB  LYS B 115      -7.006  -4.770 -22.462  1.00  0.00           H  
ATOM   1938 1HG  LYS B 115      -4.666  -4.027 -22.522  1.00  0.00           H  
ATOM   1939 2HG  LYS B 115      -4.146  -5.590 -23.163  1.00  0.00           H  
ATOM   1940 1HD  LYS B 115      -4.189  -4.108 -25.031  1.00  0.00           H  
ATOM   1941 2HD  LYS B 115      -5.617  -5.133 -25.204  1.00  0.00           H  
ATOM   1942 1HE  LYS B 115      -7.029  -3.331 -24.277  1.00  0.00           H  
ATOM   1943 2HE  LYS B 115      -5.591  -2.333 -24.006  1.00  0.00           H  
ATOM   1944 1HZ  LYS B 115      -6.746  -1.703 -25.946  1.00  0.00           H  
ATOM   1945 2HZ  LYS B 115      -5.252  -2.293 -26.372  1.00  0.00           H  
ATOM   1946 3HZ  LYS B 115      -6.589  -3.214 -26.627  1.00  0.00           H  
ATOM   1947  N   GLU B 116      -7.922  -7.719 -20.955  1.00  0.00           N  
ATOM   1948  CA  GLU B 116      -9.173  -8.142 -20.327  1.00  0.00           C  
ATOM   1949  C   GLU B 116      -8.926  -8.573 -18.876  1.00  0.00           C  
ATOM   1950  O   GLU B 116      -9.752  -8.301 -17.993  1.00  0.00           O  
ATOM   1951  CB  GLU B 116      -9.830  -9.275 -21.120  1.00  0.00           C  
ATOM   1952  CG  GLU B 116     -10.353  -8.849 -22.502  1.00  0.00           C  
ATOM   1953  CD  GLU B 116     -11.416  -7.775 -22.442  1.00  0.00           C  
ATOM   1954  OE1 GLU B 116     -12.410  -7.967 -21.793  1.00  0.00           O  
ATOM   1955  OE2 GLU B 116     -11.198  -6.728 -23.019  1.00  0.00           O1-
ATOM   1956  H   GLU B 116      -7.536  -8.229 -21.755  1.00  0.00           H  
ATOM   1957  HA  GLU B 116      -9.857  -7.295 -20.317  1.00  0.00           H  
ATOM   1958 1HB  GLU B 116      -9.106 -10.074 -21.267  1.00  0.00           H  
ATOM   1959 2HB  GLU B 116     -10.663  -9.686 -20.552  1.00  0.00           H  
ATOM   1960 1HG  GLU B 116      -9.523  -8.473 -23.092  1.00  0.00           H  
ATOM   1961 2HG  GLU B 116     -10.753  -9.723 -23.014  1.00  0.00           H  
ATOM   1962  N   LYS B 117      -7.777  -9.221 -18.618  1.00  0.00           N  
ATOM   1963  CA  LYS B 117      -7.417  -9.630 -17.270  1.00  0.00           C  
ATOM   1964  C   LYS B 117      -7.278  -8.398 -16.391  1.00  0.00           C  
ATOM   1965  O   LYS B 117      -7.790  -8.376 -15.265  1.00  0.00           O  
ATOM   1966  CB  LYS B 117      -6.124 -10.456 -17.296  1.00  0.00           C  
ATOM   1967  CG  LYS B 117      -5.612 -10.959 -15.937  1.00  0.00           C  
ATOM   1968  CD  LYS B 117      -4.501 -12.036 -16.102  1.00  0.00           C  
ATOM   1969  CE  LYS B 117      -3.188 -11.459 -16.673  1.00  0.00           C  
ATOM   1970  NZ  LYS B 117      -2.101 -12.487 -16.749  1.00  0.00           N1+
ATOM   1971  H   LYS B 117      -7.154  -9.480 -19.387  1.00  0.00           H  
ATOM   1972  HA  LYS B 117      -8.218 -10.247 -16.865  1.00  0.00           H  
ATOM   1973 1HB  LYS B 117      -6.263 -11.315 -17.952  1.00  0.00           H  
ATOM   1974 2HB  LYS B 117      -5.344  -9.843 -17.736  1.00  0.00           H  
ATOM   1975 1HG  LYS B 117      -5.196 -10.119 -15.397  1.00  0.00           H  
ATOM   1976 2HG  LYS B 117      -6.440 -11.366 -15.356  1.00  0.00           H  
ATOM   1977 1HD  LYS B 117      -4.293 -12.487 -15.131  1.00  0.00           H  
ATOM   1978 2HD  LYS B 117      -4.858 -12.818 -16.774  1.00  0.00           H  
ATOM   1979 1HE  LYS B 117      -3.366 -11.081 -17.676  1.00  0.00           H  
ATOM   1980 2HE  LYS B 117      -2.850 -10.641 -16.043  1.00  0.00           H  
ATOM   1981 1HZ  LYS B 117      -1.252 -12.037 -17.149  1.00  0.00           H  
ATOM   1982 2HZ  LYS B 117      -1.890 -12.844 -15.834  1.00  0.00           H  
ATOM   1983 3HZ  LYS B 117      -2.383 -13.244 -17.349  1.00  0.00           H  
ATOM   1984  N   LEU B 118      -6.649  -7.343 -16.927  1.00  0.00           N  
ATOM   1985  CA  LEU B 118      -6.495  -6.117 -16.179  1.00  0.00           C  
ATOM   1986  C   LEU B 118      -7.853  -5.499 -15.883  1.00  0.00           C  
ATOM   1987  O   LEU B 118      -8.113  -5.125 -14.746  1.00  0.00           O  
ATOM   1988  CB  LEU B 118      -5.643  -5.110 -16.950  1.00  0.00           C  
ATOM   1989  CG  LEU B 118      -5.391  -3.742 -16.267  1.00  0.00           C  
ATOM   1990  CD1 LEU B 118      -4.624  -3.931 -14.925  1.00  0.00           C  
ATOM   1991  CD2 LEU B 118      -4.646  -2.857 -17.247  1.00  0.00           C  
ATOM   1992  H   LEU B 118      -6.203  -7.429 -17.847  1.00  0.00           H  
ATOM   1993  HA  LEU B 118      -6.001  -6.362 -15.247  1.00  0.00           H  
ATOM   1994 1HB  LEU B 118      -4.676  -5.570 -17.164  1.00  0.00           H  
ATOM   1995 2HB  LEU B 118      -6.135  -4.914 -17.902  1.00  0.00           H  
ATOM   1996  HG  LEU B 118      -6.330  -3.274 -16.034  1.00  0.00           H  
ATOM   1997 1HD1 LEU B 118      -4.459  -2.956 -14.467  1.00  0.00           H  
ATOM   1998 2HD1 LEU B 118      -5.200  -4.544 -14.237  1.00  0.00           H  
ATOM   1999 3HD1 LEU B 118      -3.679  -4.406 -15.106  1.00  0.00           H  
ATOM   2000 1HD2 LEU B 118      -4.489  -1.880 -16.804  1.00  0.00           H  
ATOM   2001 2HD2 LEU B 118      -3.692  -3.311 -17.500  1.00  0.00           H  
ATOM   2002 3HD2 LEU B 118      -5.241  -2.744 -18.153  1.00  0.00           H  
ATOM   2003  N   LYS B 119      -8.774  -5.464 -16.853  1.00  0.00           N  
ATOM   2004  CA  LYS B 119     -10.076  -4.860 -16.569  1.00  0.00           C  
ATOM   2005  C   LYS B 119     -10.752  -5.510 -15.367  1.00  0.00           C  
ATOM   2006  O   LYS B 119     -11.269  -4.803 -14.487  1.00  0.00           O  
ATOM   2007  CB  LYS B 119     -11.009  -4.995 -17.775  1.00  0.00           C  
ATOM   2008  CG  LYS B 119     -10.688  -4.123 -18.969  1.00  0.00           C  
ATOM   2009  CD  LYS B 119     -11.632  -4.442 -20.127  1.00  0.00           C  
ATOM   2010  CE  LYS B 119     -11.343  -3.612 -21.364  1.00  0.00           C  
ATOM   2011  NZ  LYS B 119     -12.172  -4.065 -22.522  1.00  0.00           N1+
ATOM   2012  H   LYS B 119      -8.535  -5.786 -17.797  1.00  0.00           H  
ATOM   2013  HA  LYS B 119      -9.930  -3.814 -16.335  1.00  0.00           H  
ATOM   2014 1HB  LYS B 119     -10.999  -6.030 -18.118  1.00  0.00           H  
ATOM   2015 2HB  LYS B 119     -12.028  -4.771 -17.464  1.00  0.00           H  
ATOM   2016 1HG  LYS B 119     -10.826  -3.095 -18.689  1.00  0.00           H  
ATOM   2017 2HG  LYS B 119      -9.656  -4.267 -19.275  1.00  0.00           H  
ATOM   2018 1HD  LYS B 119     -11.533  -5.497 -20.394  1.00  0.00           H  
ATOM   2019 2HD  LYS B 119     -12.659  -4.266 -19.818  1.00  0.00           H  
ATOM   2020 1HE  LYS B 119     -11.567  -2.568 -21.155  1.00  0.00           H  
ATOM   2021 2HE  LYS B 119     -10.287  -3.705 -21.626  1.00  0.00           H  
ATOM   2022 1HZ  LYS B 119     -11.966  -3.510 -23.334  1.00  0.00           H  
ATOM   2023 2HZ  LYS B 119     -11.934  -5.061 -22.717  1.00  0.00           H  
ATOM   2024 3HZ  LYS B 119     -13.151  -3.990 -22.303  1.00  0.00           H  
ATOM   2025  N   GLU B 120     -10.696  -6.843 -15.278  1.00  0.00           N  
ATOM   2026  CA  GLU B 120     -11.333  -7.503 -14.145  1.00  0.00           C  
ATOM   2027  C   GLU B 120     -10.597  -7.199 -12.839  1.00  0.00           C  
ATOM   2028  O   GLU B 120     -11.232  -6.959 -11.805  1.00  0.00           O  
ATOM   2029  CB  GLU B 120     -11.414  -9.012 -14.381  1.00  0.00           C  
ATOM   2030  CG  GLU B 120     -12.389  -9.425 -15.497  1.00  0.00           C  
ATOM   2031  CD  GLU B 120     -13.818  -9.018 -15.203  1.00  0.00           C  
ATOM   2032  OE1 GLU B 120     -14.257  -9.224 -14.100  1.00  0.00           O  
ATOM   2033  OE2 GLU B 120     -14.472  -8.477 -16.081  1.00  0.00           O1-
ATOM   2034  H   GLU B 120     -10.275  -7.380 -16.050  1.00  0.00           H  
ATOM   2035  HA  GLU B 120     -12.345  -7.120 -14.052  1.00  0.00           H  
ATOM   2036 1HB  GLU B 120     -10.421  -9.383 -14.653  1.00  0.00           H  
ATOM   2037 2HB  GLU B 120     -11.712  -9.511 -13.461  1.00  0.00           H  
ATOM   2038 1HG  GLU B 120     -12.072  -8.954 -16.429  1.00  0.00           H  
ATOM   2039 2HG  GLU B 120     -12.339 -10.503 -15.630  1.00  0.00           H  
ATOM   2040  N   LEU B 121      -9.268  -7.134 -12.902  1.00  0.00           N  
ATOM   2041  CA  LEU B 121      -8.443  -6.818 -11.747  1.00  0.00           C  
ATOM   2042  C   LEU B 121      -8.625  -5.385 -11.255  1.00  0.00           C  
ATOM   2043  O   LEU B 121      -8.610  -5.150 -10.047  1.00  0.00           O  
ATOM   2044  CB  LEU B 121      -7.001  -7.131 -12.098  1.00  0.00           C  
ATOM   2045  CG  LEU B 121      -6.667  -8.621 -12.210  1.00  0.00           C  
ATOM   2046  CD1 LEU B 121      -5.354  -8.758 -12.831  1.00  0.00           C  
ATOM   2047  CD2 LEU B 121      -6.619  -9.262 -10.807  1.00  0.00           C  
ATOM   2048  H   LEU B 121      -8.808  -7.388 -13.786  1.00  0.00           H  
ATOM   2049  HA  LEU B 121      -8.755  -7.469 -10.941  1.00  0.00           H  
ATOM   2050 1HB  LEU B 121      -6.794  -6.679 -13.057  1.00  0.00           H  
ATOM   2051 2HB  LEU B 121      -6.363  -6.699 -11.399  1.00  0.00           H  
ATOM   2052  HG  LEU B 121      -7.409  -9.125 -12.831  1.00  0.00           H  
ATOM   2053 1HD1 LEU B 121      -5.102  -9.811 -12.922  1.00  0.00           H  
ATOM   2054 2HD1 LEU B 121      -5.389  -8.305 -13.817  1.00  0.00           H  
ATOM   2055 3HD1 LEU B 121      -4.612  -8.265 -12.230  1.00  0.00           H  
ATOM   2056 1HD2 LEU B 121      -6.358 -10.315 -10.908  1.00  0.00           H  
ATOM   2057 2HD2 LEU B 121      -5.863  -8.760 -10.199  1.00  0.00           H  
ATOM   2058 3HD2 LEU B 121      -7.579  -9.189 -10.313  1.00  0.00           H  
ATOM   2059  N   VAL B 122      -8.836  -4.442 -12.167  1.00  0.00           N  
ATOM   2060  CA  VAL B 122      -9.083  -3.055 -11.797  1.00  0.00           C  
ATOM   2061  C   VAL B 122     -10.429  -2.952 -11.084  1.00  0.00           C  
ATOM   2062  O   VAL B 122     -10.538  -2.229 -10.091  1.00  0.00           O  
ATOM   2063  CB  VAL B 122      -8.984  -2.127 -13.021  1.00  0.00           C  
ATOM   2064  CG1 VAL B 122      -9.437  -0.698 -12.699  1.00  0.00           C  
ATOM   2065  CG2 VAL B 122      -7.545  -2.084 -13.421  1.00  0.00           C  
ATOM   2066  H   VAL B 122      -8.785  -4.714 -13.148  1.00  0.00           H  
ATOM   2067  HA  VAL B 122      -8.305  -2.748 -11.099  1.00  0.00           H  
ATOM   2068  HB  VAL B 122      -9.604  -2.521 -13.832  1.00  0.00           H  
ATOM   2069 1HG1 VAL B 122      -9.323  -0.077 -13.586  1.00  0.00           H  
ATOM   2070 2HG1 VAL B 122     -10.481  -0.688 -12.388  1.00  0.00           H  
ATOM   2071 3HG1 VAL B 122      -8.822  -0.301 -11.906  1.00  0.00           H  
ATOM   2072 1HG2 VAL B 122      -7.412  -1.448 -14.276  1.00  0.00           H  
ATOM   2073 2HG2 VAL B 122      -6.985  -1.695 -12.587  1.00  0.00           H  
ATOM   2074 3HG2 VAL B 122      -7.201  -3.081 -13.654  1.00  0.00           H  
ATOM   2075  N   LYS B 123     -11.462  -3.639 -11.592  1.00  0.00           N  
ATOM   2076  CA  LYS B 123     -12.751  -3.631 -10.901  1.00  0.00           C  
ATOM   2077  C   LYS B 123     -12.608  -4.253  -9.501  1.00  0.00           C  
ATOM   2078  O   LYS B 123     -13.168  -3.735  -8.522  1.00  0.00           O  
ATOM   2079  CB  LYS B 123     -13.802  -4.385 -11.714  1.00  0.00           C  
ATOM   2080  CG  LYS B 123     -14.267  -3.654 -12.983  1.00  0.00           C  
ATOM   2081  CD  LYS B 123     -15.454  -4.365 -13.664  1.00  0.00           C  
ATOM   2082  CE  LYS B 123     -15.002  -5.643 -14.379  1.00  0.00           C  
ATOM   2083  NZ  LYS B 123     -16.091  -6.285 -15.175  1.00  0.00           N1+
ATOM   2084  H   LYS B 123     -11.334  -4.156 -12.468  1.00  0.00           H  
ATOM   2085  HA  LYS B 123     -13.075  -2.598 -10.779  1.00  0.00           H  
ATOM   2086 1HB  LYS B 123     -13.382  -5.346 -12.009  1.00  0.00           H  
ATOM   2087 2HB  LYS B 123     -14.672  -4.583 -11.090  1.00  0.00           H  
ATOM   2088 1HG  LYS B 123     -14.563  -2.639 -12.721  1.00  0.00           H  
ATOM   2089 2HG  LYS B 123     -13.434  -3.595 -13.684  1.00  0.00           H  
ATOM   2090 1HD  LYS B 123     -16.205  -4.624 -12.918  1.00  0.00           H  
ATOM   2091 2HD  LYS B 123     -15.906  -3.695 -14.394  1.00  0.00           H  
ATOM   2092 1HE  LYS B 123     -14.175  -5.399 -15.047  1.00  0.00           H  
ATOM   2093 2HE  LYS B 123     -14.656  -6.365 -13.643  1.00  0.00           H  
ATOM   2094 1HZ  LYS B 123     -15.677  -7.133 -15.615  1.00  0.00           H  
ATOM   2095 2HZ  LYS B 123     -16.853  -6.552 -14.574  1.00  0.00           H  
ATOM   2096 3HZ  LYS B 123     -16.422  -5.660 -15.887  1.00  0.00           H  
ATOM   2097  N   LYS B 124     -11.823  -5.342  -9.397  1.00  0.00           N  
ATOM   2098  CA  LYS B 124     -11.562  -5.978  -8.113  1.00  0.00           C  
ATOM   2099  C   LYS B 124     -10.876  -5.005  -7.177  1.00  0.00           C  
ATOM   2100  O   LYS B 124     -11.251  -4.904  -6.006  1.00  0.00           O  
ATOM   2101  CB  LYS B 124     -10.669  -7.213  -8.271  1.00  0.00           C  
ATOM   2102  CG  LYS B 124     -10.351  -7.963  -6.965  1.00  0.00           C  
ATOM   2103  CD  LYS B 124      -9.474  -9.181  -7.243  1.00  0.00           C  
ATOM   2104  CE  LYS B 124      -9.099  -9.914  -5.963  1.00  0.00           C  
ATOM   2105  NZ  LYS B 124      -8.220 -11.088  -6.243  1.00  0.00           N1+
ATOM   2106  H   LYS B 124     -11.435  -5.764 -10.246  1.00  0.00           H  
ATOM   2107  HA  LYS B 124     -12.512  -6.271  -7.667  1.00  0.00           H  
ATOM   2108 1HB  LYS B 124     -11.133  -7.908  -8.971  1.00  0.00           H  
ATOM   2109 2HB  LYS B 124      -9.723  -6.915  -8.699  1.00  0.00           H  
ATOM   2110 1HG  LYS B 124      -9.822  -7.300  -6.275  1.00  0.00           H  
ATOM   2111 2HG  LYS B 124     -11.280  -8.282  -6.492  1.00  0.00           H  
ATOM   2112 1HD  LYS B 124     -10.003  -9.866  -7.907  1.00  0.00           H  
ATOM   2113 2HD  LYS B 124      -8.560  -8.854  -7.743  1.00  0.00           H  
ATOM   2114 1HE  LYS B 124      -8.574  -9.230  -5.299  1.00  0.00           H  
ATOM   2115 2HE  LYS B 124     -10.005 -10.259  -5.467  1.00  0.00           H  
ATOM   2116 1HZ  LYS B 124      -7.985 -11.551  -5.376  1.00  0.00           H  
ATOM   2117 2HZ  LYS B 124      -8.698 -11.739  -6.850  1.00  0.00           H  
ATOM   2118 3HZ  LYS B 124      -7.372 -10.770  -6.693  1.00  0.00           H  
ATOM   2119  N   LEU B 125      -9.890  -4.269  -7.699  1.00  0.00           N  
ATOM   2120  CA  LEU B 125      -9.139  -3.341  -6.892  1.00  0.00           C  
ATOM   2121  C   LEU B 125     -10.056  -2.244  -6.387  1.00  0.00           C  
ATOM   2122  O   LEU B 125     -10.002  -1.904  -5.208  1.00  0.00           O  
ATOM   2123  CB  LEU B 125      -7.982  -2.747  -7.707  1.00  0.00           C  
ATOM   2124  CG  LEU B 125      -7.007  -1.798  -6.974  1.00  0.00           C  
ATOM   2125  CD1 LEU B 125      -6.313  -2.530  -5.787  1.00  0.00           C  
ATOM   2126  CD2 LEU B 125      -5.960  -1.280  -7.971  1.00  0.00           C  
ATOM   2127  H   LEU B 125      -9.604  -4.431  -8.666  1.00  0.00           H  
ATOM   2128  HA  LEU B 125      -8.743  -3.890  -6.046  1.00  0.00           H  
ATOM   2129 1HB  LEU B 125      -7.433  -3.547  -8.139  1.00  0.00           H  
ATOM   2130 2HB  LEU B 125      -8.419  -2.181  -8.528  1.00  0.00           H  
ATOM   2131  HG  LEU B 125      -7.561  -0.973  -6.584  1.00  0.00           H  
ATOM   2132 1HD1 LEU B 125      -5.642  -1.841  -5.283  1.00  0.00           H  
ATOM   2133 2HD1 LEU B 125      -7.046  -2.878  -5.066  1.00  0.00           H  
ATOM   2134 3HD1 LEU B 125      -5.747  -3.379  -6.163  1.00  0.00           H  
ATOM   2135 1HD2 LEU B 125      -5.297  -0.598  -7.453  1.00  0.00           H  
ATOM   2136 2HD2 LEU B 125      -5.387  -2.112  -8.363  1.00  0.00           H  
ATOM   2137 3HD2 LEU B 125      -6.453  -0.757  -8.791  1.00  0.00           H  
ATOM   2138  N   GLU B 126     -10.968  -1.733  -7.223  1.00  0.00           N  
ATOM   2139  CA  GLU B 126     -11.869  -0.704  -6.722  1.00  0.00           C  
ATOM   2140  C   GLU B 126     -12.643  -1.184  -5.503  1.00  0.00           C  
ATOM   2141  O   GLU B 126     -12.756  -0.448  -4.514  1.00  0.00           O  
ATOM   2142  CB  GLU B 126     -12.845  -0.274  -7.819  1.00  0.00           C  
ATOM   2143  CG  GLU B 126     -13.797   0.841  -7.411  1.00  0.00           C  
ATOM   2144  CD  GLU B 126     -14.708   1.270  -8.528  1.00  0.00           C  
ATOM   2145  OE1 GLU B 126     -14.312   1.169  -9.664  1.00  0.00           O  
ATOM   2146  OE2 GLU B 126     -15.802   1.699  -8.244  1.00  0.00           O1-
ATOM   2147  H   GLU B 126     -10.975  -2.013  -8.211  1.00  0.00           H  
ATOM   2148  HA  GLU B 126     -11.274   0.153  -6.425  1.00  0.00           H  
ATOM   2149 1HB  GLU B 126     -12.286   0.065  -8.691  1.00  0.00           H  
ATOM   2150 2HB  GLU B 126     -13.445  -1.130  -8.128  1.00  0.00           H  
ATOM   2151 1HG  GLU B 126     -14.404   0.499  -6.574  1.00  0.00           H  
ATOM   2152 2HG  GLU B 126     -13.214   1.698  -7.076  1.00  0.00           H  
ATOM   2153  N   LYS B 127     -13.159  -2.421  -5.549  1.00  0.00           N  
ATOM   2154  CA  LYS B 127     -13.892  -2.947  -4.403  1.00  0.00           C  
ATOM   2155  C   LYS B 127     -13.001  -3.015  -3.166  1.00  0.00           C  
ATOM   2156  O   LYS B 127     -13.408  -2.589  -2.078  1.00  0.00           O  
ATOM   2157  CB  LYS B 127     -14.450  -4.342  -4.703  1.00  0.00           C  
ATOM   2158  CG  LYS B 127     -15.275  -4.969  -3.555  1.00  0.00           C  
ATOM   2159  CD  LYS B 127     -15.825  -6.347  -3.953  1.00  0.00           C  
ATOM   2160  CE  LYS B 127     -16.742  -6.952  -2.872  1.00  0.00           C  
ATOM   2161  NZ  LYS B 127     -16.003  -7.299  -1.609  1.00  0.00           N1+
ATOM   2162  H   LYS B 127     -13.073  -2.960  -6.422  1.00  0.00           H  
ATOM   2163  HA  LYS B 127     -14.720  -2.273  -4.188  1.00  0.00           H  
ATOM   2164 1HB  LYS B 127     -15.077  -4.296  -5.593  1.00  0.00           H  
ATOM   2165 2HB  LYS B 127     -13.622  -5.018  -4.927  1.00  0.00           H  
ATOM   2166 1HG  LYS B 127     -14.640  -5.079  -2.670  1.00  0.00           H  
ATOM   2167 2HG  LYS B 127     -16.104  -4.307  -3.302  1.00  0.00           H  
ATOM   2168 1HD  LYS B 127     -16.390  -6.258  -4.883  1.00  0.00           H  
ATOM   2169 2HD  LYS B 127     -14.989  -7.026  -4.122  1.00  0.00           H  
ATOM   2170 1HE  LYS B 127     -17.529  -6.238  -2.633  1.00  0.00           H  
ATOM   2171 2HE  LYS B 127     -17.197  -7.858  -3.269  1.00  0.00           H  
ATOM   2172 1HZ  LYS B 127     -16.635  -7.690  -0.933  1.00  0.00           H  
ATOM   2173 2HZ  LYS B 127     -15.274  -7.965  -1.797  1.00  0.00           H  
ATOM   2174 3HZ  LYS B 127     -15.575  -6.458  -1.194  1.00  0.00           H  
ATOM   2175  N   ILE B 128     -11.777  -3.506  -3.345  1.00  0.00           N  
ATOM   2176  CA  ILE B 128     -10.831  -3.657  -2.250  1.00  0.00           C  
ATOM   2177  C   ILE B 128     -10.445  -2.312  -1.647  1.00  0.00           C  
ATOM   2178  O   ILE B 128     -10.337  -2.198  -0.425  1.00  0.00           O  
ATOM   2179  CB  ILE B 128      -9.591  -4.445  -2.712  1.00  0.00           C  
ATOM   2180  CG1 ILE B 128      -9.993  -5.909  -3.131  1.00  0.00           C  
ATOM   2181  CG2 ILE B 128      -8.500  -4.450  -1.649  1.00  0.00           C  
ATOM   2182  CD1 ILE B 128     -10.607  -6.803  -2.054  1.00  0.00           C  
ATOM   2183  H   ILE B 128     -11.526  -3.842  -4.285  1.00  0.00           H  
ATOM   2184  HA  ILE B 128     -11.323  -4.216  -1.456  1.00  0.00           H  
ATOM   2185  HB  ILE B 128      -9.195  -3.964  -3.606  1.00  0.00           H  
ATOM   2186 1HG1 ILE B 128     -10.712  -5.851  -3.920  1.00  0.00           H  
ATOM   2187 2HG1 ILE B 128      -9.118  -6.388  -3.509  1.00  0.00           H  
ATOM   2188 1HG2 ILE B 128      -7.634  -4.990  -2.031  1.00  0.00           H  
ATOM   2189 2HG2 ILE B 128      -8.208  -3.432  -1.421  1.00  0.00           H  
ATOM   2190 3HG2 ILE B 128      -8.856  -4.927  -0.739  1.00  0.00           H  
ATOM   2191 1HD1 ILE B 128     -10.829  -7.774  -2.493  1.00  0.00           H  
ATOM   2192 2HD1 ILE B 128      -9.912  -6.938  -1.231  1.00  0.00           H  
ATOM   2193 3HD1 ILE B 128     -11.533  -6.376  -1.672  1.00  0.00           H  
ATOM   2194  N   ILE B 129     -10.215  -1.300  -2.487  1.00  0.00           N  
ATOM   2195  CA  ILE B 129      -9.870   0.016  -1.980  1.00  0.00           C  
ATOM   2196  C   ILE B 129     -11.031   0.578  -1.181  1.00  0.00           C  
ATOM   2197  O   ILE B 129     -10.808   1.136  -0.108  1.00  0.00           O  
ATOM   2198  CB  ILE B 129      -9.444   0.996  -3.090  1.00  0.00           C  
ATOM   2199  CG1 ILE B 129      -8.106   0.521  -3.672  1.00  0.00           C  
ATOM   2200  CG2 ILE B 129      -9.299   2.446  -2.500  1.00  0.00           C  
ATOM   2201  CD1 ILE B 129      -7.692   1.208  -4.944  1.00  0.00           C  
ATOM   2202  H   ILE B 129     -10.272  -1.475  -3.489  1.00  0.00           H  
ATOM   2203  HA  ILE B 129      -9.020  -0.093  -1.310  1.00  0.00           H  
ATOM   2204  HB  ILE B 129     -10.189   0.984  -3.893  1.00  0.00           H  
ATOM   2205 1HG1 ILE B 129      -7.353   0.676  -2.920  1.00  0.00           H  
ATOM   2206 2HG1 ILE B 129      -8.169  -0.549  -3.871  1.00  0.00           H  
ATOM   2207 1HG2 ILE B 129      -8.993   3.135  -3.274  1.00  0.00           H  
ATOM   2208 2HG2 ILE B 129     -10.249   2.793  -2.091  1.00  0.00           H  
ATOM   2209 3HG2 ILE B 129      -8.549   2.443  -1.705  1.00  0.00           H  
ATOM   2210 1HD1 ILE B 129      -6.733   0.815  -5.280  1.00  0.00           H  
ATOM   2211 2HD1 ILE B 129      -8.442   1.018  -5.695  1.00  0.00           H  
ATOM   2212 3HD1 ILE B 129      -7.596   2.269  -4.795  1.00  0.00           H  
ATOM   2213  N   LYS B 130     -12.269   0.446  -1.665  1.00  0.00           N  
ATOM   2214  CA  LYS B 130     -13.390   0.948  -0.879  1.00  0.00           C  
ATOM   2215  C   LYS B 130     -13.446   0.257   0.495  1.00  0.00           C  
ATOM   2216  O   LYS B 130     -13.711   0.920   1.507  1.00  0.00           O  
ATOM   2217  CB  LYS B 130     -14.708   0.764  -1.633  1.00  0.00           C  
ATOM   2218  CG  LYS B 130     -14.870   1.705  -2.831  1.00  0.00           C  
ATOM   2219  CD  LYS B 130     -16.181   1.459  -3.573  1.00  0.00           C  
ATOM   2220  CE  LYS B 130     -16.318   2.390  -4.780  1.00  0.00           C  
ATOM   2221  NZ  LYS B 130     -17.558   2.115  -5.562  1.00  0.00           N1+
ATOM   2222  H   LYS B 130     -12.416   0.016  -2.586  1.00  0.00           H  
ATOM   2223  HA  LYS B 130     -13.241   2.013  -0.709  1.00  0.00           H  
ATOM   2224 1HB  LYS B 130     -14.766  -0.262  -2.006  1.00  0.00           H  
ATOM   2225 2HB  LYS B 130     -15.544   0.918  -0.954  1.00  0.00           H  
ATOM   2226 1HG  LYS B 130     -14.842   2.738  -2.481  1.00  0.00           H  
ATOM   2227 2HG  LYS B 130     -14.038   1.555  -3.519  1.00  0.00           H  
ATOM   2228 1HD  LYS B 130     -16.202   0.426  -3.925  1.00  0.00           H  
ATOM   2229 2HD  LYS B 130     -17.022   1.618  -2.900  1.00  0.00           H  
ATOM   2230 1HE  LYS B 130     -16.336   3.423  -4.441  1.00  0.00           H  
ATOM   2231 2HE  LYS B 130     -15.462   2.251  -5.421  1.00  0.00           H  
ATOM   2232 1HZ  LYS B 130     -17.598   2.737  -6.361  1.00  0.00           H  
ATOM   2233 2HZ  LYS B 130     -17.544   1.151  -5.889  1.00  0.00           H  
ATOM   2234 3HZ  LYS B 130     -18.369   2.256  -4.980  1.00  0.00           H  
ATOM   2235  N   GLU B 131     -13.161  -1.054   0.552  1.00  0.00           N  
ATOM   2236  CA  GLU B 131     -13.148  -1.739   1.842  1.00  0.00           C  
ATOM   2237  C   GLU B 131     -12.025  -1.175   2.725  1.00  0.00           C  
ATOM   2238  O   GLU B 131     -12.228  -0.953   3.929  1.00  0.00           O  
ATOM   2239  CB  GLU B 131     -12.953  -3.249   1.653  1.00  0.00           C  
ATOM   2240  CG  GLU B 131     -14.135  -3.971   1.011  1.00  0.00           C  
ATOM   2241  CD  GLU B 131     -13.857  -5.428   0.734  1.00  0.00           C  
ATOM   2242  OE1 GLU B 131     -12.770  -5.869   1.015  1.00  0.00           O  
ATOM   2243  OE2 GLU B 131     -14.735  -6.098   0.208  1.00  0.00           O1-
ATOM   2244  H   GLU B 131     -13.017  -1.579  -0.319  1.00  0.00           H  
ATOM   2245  HA  GLU B 131     -14.101  -1.564   2.340  1.00  0.00           H  
ATOM   2246 1HB  GLU B 131     -12.082  -3.424   1.025  1.00  0.00           H  
ATOM   2247 2HB  GLU B 131     -12.758  -3.714   2.617  1.00  0.00           H  
ATOM   2248 1HG  GLU B 131     -14.992  -3.896   1.678  1.00  0.00           H  
ATOM   2249 2HG  GLU B 131     -14.393  -3.471   0.083  1.00  0.00           H  
ATOM   2250  N   GLU B 132     -10.855  -0.898   2.123  1.00  0.00           N  
ATOM   2251  CA  GLU B 132      -9.742  -0.308   2.852  1.00  0.00           C  
ATOM   2252  C   GLU B 132     -10.087   1.075   3.387  1.00  0.00           C  
ATOM   2253  O   GLU B 132      -9.702   1.406   4.509  1.00  0.00           O  
ATOM   2254  CB  GLU B 132      -8.473  -0.231   2.004  1.00  0.00           C  
ATOM   2255  CG  GLU B 132      -7.305   0.392   2.750  1.00  0.00           C  
ATOM   2256  CD  GLU B 132      -6.010   0.332   2.034  1.00  0.00           C  
ATOM   2257  OE1 GLU B 132      -5.844  -0.503   1.178  1.00  0.00           O  
ATOM   2258  OE2 GLU B 132      -5.176   1.167   2.324  1.00  0.00           O1-
ATOM   2259  H   GLU B 132     -10.730  -1.170   1.141  1.00  0.00           H  
ATOM   2260  HA  GLU B 132      -9.525  -0.951   3.704  1.00  0.00           H  
ATOM   2261 1HB  GLU B 132      -8.193  -1.231   1.668  1.00  0.00           H  
ATOM   2262 2HB  GLU B 132      -8.662   0.372   1.120  1.00  0.00           H  
ATOM   2263 1HG  GLU B 132      -7.534   1.441   2.941  1.00  0.00           H  
ATOM   2264 2HG  GLU B 132      -7.216  -0.101   3.711  1.00  0.00           H  
ATOM   2265  N   GLU B 133     -10.786   1.896   2.600  1.00  0.00           N  
ATOM   2266  CA  GLU B 133     -11.152   3.224   3.066  1.00  0.00           C  
ATOM   2267  C   GLU B 133     -12.063   3.134   4.291  1.00  0.00           C  
ATOM   2268  O   GLU B 133     -11.897   3.910   5.239  1.00  0.00           O  
ATOM   2269  CB  GLU B 133     -11.811   4.049   1.969  1.00  0.00           C  
ATOM   2270  CG  GLU B 133     -12.082   5.496   2.388  1.00  0.00           C  
ATOM   2271  CD  GLU B 133     -12.606   6.336   1.283  1.00  0.00           C  
ATOM   2272  OE1 GLU B 133     -12.913   5.811   0.250  1.00  0.00           O  
ATOM   2273  OE2 GLU B 133     -12.628   7.534   1.433  1.00  0.00           O1-
ATOM   2274  H   GLU B 133     -11.015   1.593   1.649  1.00  0.00           H  
ATOM   2275  HA  GLU B 133     -10.241   3.740   3.363  1.00  0.00           H  
ATOM   2276 1HB  GLU B 133     -11.173   4.053   1.083  1.00  0.00           H  
ATOM   2277 2HB  GLU B 133     -12.760   3.585   1.689  1.00  0.00           H  
ATOM   2278 1HG  GLU B 133     -12.809   5.499   3.198  1.00  0.00           H  
ATOM   2279 2HG  GLU B 133     -11.157   5.931   2.768  1.00  0.00           H  
ATOM   2280  N   GLU B 134     -13.013   2.185   4.296  1.00  0.00           N  
ATOM   2281  CA  GLU B 134     -13.891   2.046   5.458  1.00  0.00           C  
ATOM   2282  C   GLU B 134     -13.084   1.598   6.682  1.00  0.00           C  
ATOM   2283  O   GLU B 134     -13.311   2.077   7.802  1.00  0.00           O  
ATOM   2284  CB  GLU B 134     -15.018   1.045   5.174  1.00  0.00           C  
ATOM   2285  CG  GLU B 134     -16.068   1.522   4.161  1.00  0.00           C  
ATOM   2286  CD  GLU B 134     -16.825   2.734   4.640  1.00  0.00           C  
ATOM   2287  OE1 GLU B 134     -17.217   2.749   5.779  1.00  0.00           O  
ATOM   2288  OE2 GLU B 134     -17.001   3.665   3.873  1.00  0.00           O1-
ATOM   2289  H   GLU B 134     -13.157   1.614   3.453  1.00  0.00           H  
ATOM   2290  HA  GLU B 134     -14.333   3.013   5.677  1.00  0.00           H  
ATOM   2291 1HB  GLU B 134     -14.583   0.123   4.783  1.00  0.00           H  
ATOM   2292 2HB  GLU B 134     -15.529   0.798   6.103  1.00  0.00           H  
ATOM   2293 1HG  GLU B 134     -15.564   1.769   3.226  1.00  0.00           H  
ATOM   2294 2HG  GLU B 134     -16.765   0.711   3.963  1.00  0.00           H  
ATOM   2295  N   LEU B 135     -12.094   0.734   6.454  1.00  0.00           N  
ATOM   2296  CA  LEU B 135     -11.211   0.266   7.509  1.00  0.00           C  
ATOM   2297  C   LEU B 135     -10.368   1.417   8.061  1.00  0.00           C  
ATOM   2298  O   LEU B 135     -10.134   1.510   9.272  1.00  0.00           O  
ATOM   2299  CB  LEU B 135     -10.282  -0.812   6.967  1.00  0.00           C  
ATOM   2300  CG  LEU B 135      -9.303  -1.415   7.933  1.00  0.00           C  
ATOM   2301  CD1 LEU B 135     -10.025  -2.122   9.096  1.00  0.00           C  
ATOM   2302  CD2 LEU B 135      -8.411  -2.345   7.172  1.00  0.00           C  
ATOM   2303  H   LEU B 135     -12.002   0.333   5.513  1.00  0.00           H  
ATOM   2304  HA  LEU B 135     -11.832  -0.134   8.305  1.00  0.00           H  
ATOM   2305 1HB  LEU B 135     -10.892  -1.610   6.548  1.00  0.00           H  
ATOM   2306 2HB  LEU B 135      -9.703  -0.383   6.165  1.00  0.00           H  
ATOM   2307  HG  LEU B 135      -8.700  -0.626   8.349  1.00  0.00           H  
ATOM   2308 1HD1 LEU B 135      -9.291  -2.545   9.757  1.00  0.00           H  
ATOM   2309 2HD1 LEU B 135     -10.639  -1.420   9.654  1.00  0.00           H  
ATOM   2310 3HD1 LEU B 135     -10.652  -2.920   8.703  1.00  0.00           H  
ATOM   2311 1HD2 LEU B 135      -7.674  -2.740   7.858  1.00  0.00           H  
ATOM   2312 2HD2 LEU B 135      -9.000  -3.149   6.739  1.00  0.00           H  
ATOM   2313 3HD2 LEU B 135      -7.907  -1.796   6.376  1.00  0.00           H  
ATOM   2314  N   LEU B 136      -9.891   2.284   7.169  1.00  0.00           N  
ATOM   2315  CA  LEU B 136      -9.095   3.427   7.563  1.00  0.00           C  
ATOM   2316  C   LEU B 136      -9.914   4.347   8.455  1.00  0.00           C  
ATOM   2317  O   LEU B 136      -9.397   4.849   9.458  1.00  0.00           O  
ATOM   2318  CB  LEU B 136      -8.660   4.214   6.330  1.00  0.00           C  
ATOM   2319  CG  LEU B 136      -7.797   5.454   6.553  1.00  0.00           C  
ATOM   2320  CD1 LEU B 136      -6.430   5.055   7.188  1.00  0.00           C  
ATOM   2321  CD2 LEU B 136      -7.658   6.143   5.216  1.00  0.00           C  
ATOM   2322  H   LEU B 136     -10.048   2.100   6.176  1.00  0.00           H  
ATOM   2323  HA  LEU B 136      -8.232   3.065   8.114  1.00  0.00           H  
ATOM   2324 1HB  LEU B 136      -8.115   3.538   5.665  1.00  0.00           H  
ATOM   2325 2HB  LEU B 136      -9.552   4.538   5.808  1.00  0.00           H  
ATOM   2326  HG  LEU B 136      -8.297   6.134   7.247  1.00  0.00           H  
ATOM   2327 1HD1 LEU B 136      -5.828   5.925   7.341  1.00  0.00           H  
ATOM   2328 2HD1 LEU B 136      -6.580   4.573   8.148  1.00  0.00           H  
ATOM   2329 3HD1 LEU B 136      -5.907   4.373   6.515  1.00  0.00           H  
ATOM   2330 1HD2 LEU B 136      -7.090   7.046   5.307  1.00  0.00           H  
ATOM   2331 2HD2 LEU B 136      -7.168   5.471   4.534  1.00  0.00           H  
ATOM   2332 3HD2 LEU B 136      -8.648   6.392   4.834  1.00  0.00           H  
ATOM   2333  N   LYS B 137     -11.186   4.585   8.091  1.00  0.00           N  
ATOM   2334  CA  LYS B 137     -12.053   5.419   8.914  1.00  0.00           C  
ATOM   2335  C   LYS B 137     -12.233   4.797  10.299  1.00  0.00           C  
ATOM   2336  O   LYS B 137     -12.244   5.521  11.301  1.00  0.00           O  
ATOM   2337  CB  LYS B 137     -13.402   5.653   8.234  1.00  0.00           C  
ATOM   2338  CG  LYS B 137     -13.331   6.608   7.028  1.00  0.00           C  
ATOM   2339  CD  LYS B 137     -14.723   6.993   6.492  1.00  0.00           C  
ATOM   2340  CE  LYS B 137     -15.353   5.846   5.712  1.00  0.00           C  
ATOM   2341  NZ  LYS B 137     -16.634   6.231   5.046  1.00  0.00           N1+
ATOM   2342  H   LYS B 137     -11.528   4.196   7.204  1.00  0.00           H  
ATOM   2343  HA  LYS B 137     -11.570   6.387   9.047  1.00  0.00           H  
ATOM   2344 1HB  LYS B 137     -13.787   4.694   7.890  1.00  0.00           H  
ATOM   2345 2HB  LYS B 137     -14.111   6.055   8.956  1.00  0.00           H  
ATOM   2346 1HG  LYS B 137     -12.804   7.515   7.325  1.00  0.00           H  
ATOM   2347 2HG  LYS B 137     -12.763   6.131   6.229  1.00  0.00           H  
ATOM   2348 1HD  LYS B 137     -15.378   7.260   7.322  1.00  0.00           H  
ATOM   2349 2HD  LYS B 137     -14.629   7.854   5.831  1.00  0.00           H  
ATOM   2350 1HE  LYS B 137     -14.649   5.512   4.949  1.00  0.00           H  
ATOM   2351 2HE  LYS B 137     -15.560   5.019   6.387  1.00  0.00           H  
ATOM   2352 1HZ  LYS B 137     -16.967   5.387   4.541  1.00  0.00           H  
ATOM   2353 2HZ  LYS B 137     -17.316   6.512   5.729  1.00  0.00           H  
ATOM   2354 3HZ  LYS B 137     -16.478   6.978   4.391  1.00  0.00           H  
ATOM   2355  N   LYS B 138     -12.357   3.459  10.366  1.00  0.00           N  
ATOM   2356  CA  LYS B 138     -12.467   2.792  11.658  1.00  0.00           C  
ATOM   2357  C   LYS B 138     -11.223   3.077  12.494  1.00  0.00           C  
ATOM   2358  O   LYS B 138     -11.339   3.404  13.680  1.00  0.00           O  
ATOM   2359  CB  LYS B 138     -12.664   1.282  11.501  1.00  0.00           C  
ATOM   2360  CG  LYS B 138     -12.838   0.528  12.822  1.00  0.00           C  
ATOM   2361  CD  LYS B 138     -13.127  -0.952  12.589  1.00  0.00           C  
ATOM   2362  CE  LYS B 138     -13.290  -1.698  13.910  1.00  0.00           C  
ATOM   2363  NZ  LYS B 138     -13.633  -3.134  13.701  1.00  0.00           N1+
ATOM   2364  H   LYS B 138     -12.434   2.921   9.495  1.00  0.00           H  
ATOM   2365  HA  LYS B 138     -13.328   3.201  12.187  1.00  0.00           H  
ATOM   2366 1HB  LYS B 138     -13.530   1.092  10.868  1.00  0.00           H  
ATOM   2367 2HB  LYS B 138     -11.800   0.857  11.000  1.00  0.00           H  
ATOM   2368 1HG  LYS B 138     -11.923   0.616  13.406  1.00  0.00           H  
ATOM   2369 2HG  LYS B 138     -13.653   0.975  13.392  1.00  0.00           H  
ATOM   2370 1HD  LYS B 138     -14.040  -1.059  12.001  1.00  0.00           H  
ATOM   2371 2HD  LYS B 138     -12.300  -1.396  12.032  1.00  0.00           H  
ATOM   2372 1HE  LYS B 138     -12.358  -1.636  14.469  1.00  0.00           H  
ATOM   2373 2HE  LYS B 138     -14.082  -1.227  14.490  1.00  0.00           H  
ATOM   2374 1HZ  LYS B 138     -13.733  -3.592  14.597  1.00  0.00           H  
ATOM   2375 2HZ  LYS B 138     -14.504  -3.203  13.192  1.00  0.00           H  
ATOM   2376 3HZ  LYS B 138     -12.903  -3.586  13.174  1.00  0.00           H  
ATOM   2377  N   LEU B 139     -10.030   3.005  11.879  1.00  0.00           N  
ATOM   2378  CA  LEU B 139      -8.837   3.303  12.654  1.00  0.00           C  
ATOM   2379  C   LEU B 139      -8.823   4.751  13.091  1.00  0.00           C  
ATOM   2380  O   LEU B 139      -8.510   5.047  14.241  1.00  0.00           O  
ATOM   2381  CB  LEU B 139      -7.536   3.041  11.893  1.00  0.00           C  
ATOM   2382  CG  LEU B 139      -6.214   3.373  12.713  1.00  0.00           C  
ATOM   2383  CD1 LEU B 139      -6.135   2.579  13.979  1.00  0.00           C  
ATOM   2384  CD2 LEU B 139      -4.997   3.077  11.881  1.00  0.00           C  
ATOM   2385  H   LEU B 139      -9.980   2.675  10.907  1.00  0.00           H  
ATOM   2386  HA  LEU B 139      -8.862   2.672  13.531  1.00  0.00           H  
ATOM   2387 1HB  LEU B 139      -7.521   2.033  11.572  1.00  0.00           H  
ATOM   2388 2HB  LEU B 139      -7.538   3.672  11.000  1.00  0.00           H  
ATOM   2389  HG  LEU B 139      -6.224   4.416  12.982  1.00  0.00           H  
ATOM   2390 1HD1 LEU B 139      -5.233   2.880  14.474  1.00  0.00           H  
ATOM   2391 2HD1 LEU B 139      -6.969   2.783  14.630  1.00  0.00           H  
ATOM   2392 3HD1 LEU B 139      -6.099   1.526  13.755  1.00  0.00           H  
ATOM   2393 1HD2 LEU B 139      -4.094   3.331  12.445  1.00  0.00           H  
ATOM   2394 2HD2 LEU B 139      -4.978   2.019  11.630  1.00  0.00           H  
ATOM   2395 3HD2 LEU B 139      -5.033   3.666  10.970  1.00  0.00           H  
ATOM   2396  N   GLU B 140      -9.185   5.685  12.215  1.00  0.00           N  
ATOM   2397  CA  GLU B 140      -9.128   7.067  12.653  1.00  0.00           C  
ATOM   2398  C   GLU B 140      -9.993   7.277  13.890  1.00  0.00           C  
ATOM   2399  O   GLU B 140      -9.576   7.981  14.816  1.00  0.00           O  
ATOM   2400  CB  GLU B 140      -9.533   8.034  11.546  1.00  0.00           C  
ATOM   2401  CG  GLU B 140      -9.401   9.495  11.966  1.00  0.00           C  
ATOM   2402  CD  GLU B 140      -9.643  10.468  10.871  1.00  0.00           C  
ATOM   2403  OE1 GLU B 140     -10.342  10.147   9.953  1.00  0.00           O  
ATOM   2404  OE2 GLU B 140      -9.065  11.542  10.922  1.00  0.00           O1-
ATOM   2405  H   GLU B 140      -9.437   5.433  11.254  1.00  0.00           H  
ATOM   2406  HA  GLU B 140      -8.105   7.289  12.927  1.00  0.00           H  
ATOM   2407 1HB  GLU B 140      -8.909   7.864  10.667  1.00  0.00           H  
ATOM   2408 2HB  GLU B 140     -10.568   7.844  11.258  1.00  0.00           H  
ATOM   2409 1HG  GLU B 140     -10.139   9.677  12.744  1.00  0.00           H  
ATOM   2410 2HG  GLU B 140      -8.424   9.666  12.400  1.00  0.00           H  
ATOM   2411  N   LYS B 141     -11.183   6.656  13.924  1.00  0.00           N  
ATOM   2412  CA  LYS B 141     -12.051   6.769  15.090  1.00  0.00           C  
ATOM   2413  C   LYS B 141     -11.342   6.211  16.332  1.00  0.00           C  
ATOM   2414  O   LYS B 141     -11.345   6.857  17.383  1.00  0.00           O  
ATOM   2415  CB  LYS B 141     -13.370   6.024  14.851  1.00  0.00           C  
ATOM   2416  CG  LYS B 141     -14.405   6.124  15.993  1.00  0.00           C  
ATOM   2417  CD  LYS B 141     -15.697   5.372  15.618  1.00  0.00           C  
ATOM   2418  CE  LYS B 141     -16.832   5.579  16.638  1.00  0.00           C  
ATOM   2419  NZ  LYS B 141     -16.512   5.017  17.996  1.00  0.00           N1+
ATOM   2420  H   LYS B 141     -11.495   6.136  13.094  1.00  0.00           H  
ATOM   2421  HA  LYS B 141     -12.264   7.821  15.264  1.00  0.00           H  
ATOM   2422 1HB  LYS B 141     -13.831   6.400  13.938  1.00  0.00           H  
ATOM   2423 2HB  LYS B 141     -13.158   4.967  14.688  1.00  0.00           H  
ATOM   2424 1HG  LYS B 141     -13.984   5.689  16.904  1.00  0.00           H  
ATOM   2425 2HG  LYS B 141     -14.636   7.171  16.186  1.00  0.00           H  
ATOM   2426 1HD  LYS B 141     -16.040   5.710  14.639  1.00  0.00           H  
ATOM   2427 2HD  LYS B 141     -15.478   4.306  15.554  1.00  0.00           H  
ATOM   2428 1HE  LYS B 141     -17.033   6.644  16.737  1.00  0.00           H  
ATOM   2429 2HE  LYS B 141     -17.726   5.085  16.260  1.00  0.00           H  
ATOM   2430 1HZ  LYS B 141     -17.281   5.171  18.623  1.00  0.00           H  
ATOM   2431 2HZ  LYS B 141     -16.329   4.030  17.937  1.00  0.00           H  
ATOM   2432 3HZ  LYS B 141     -15.681   5.480  18.394  1.00  0.00           H  
ATOM   2433  N   ILE B 142     -10.674   5.058  16.186  1.00  0.00           N  
ATOM   2434  CA  ILE B 142      -9.954   4.424  17.294  1.00  0.00           C  
ATOM   2435  C   ILE B 142      -8.819   5.303  17.803  1.00  0.00           C  
ATOM   2436  O   ILE B 142      -8.633   5.425  19.019  1.00  0.00           O  
ATOM   2437  CB  ILE B 142      -9.386   3.045  16.867  1.00  0.00           C  
ATOM   2438  CG1 ILE B 142     -10.555   2.043  16.645  1.00  0.00           C  
ATOM   2439  CG2 ILE B 142      -8.359   2.529  17.904  1.00  0.00           C  
ATOM   2440  CD1 ILE B 142     -10.162   0.754  15.925  1.00  0.00           C  
ATOM   2441  H   ILE B 142     -10.745   4.570  15.284  1.00  0.00           H  
ATOM   2442  HA  ILE B 142     -10.658   4.269  18.110  1.00  0.00           H  
ATOM   2443  HB  ILE B 142      -8.892   3.157  15.918  1.00  0.00           H  
ATOM   2444 1HG1 ILE B 142     -10.975   1.782  17.615  1.00  0.00           H  
ATOM   2445 2HG1 ILE B 142     -11.330   2.538  16.062  1.00  0.00           H  
ATOM   2446 1HG2 ILE B 142      -7.951   1.577  17.586  1.00  0.00           H  
ATOM   2447 2HG2 ILE B 142      -7.541   3.235  18.002  1.00  0.00           H  
ATOM   2448 3HG2 ILE B 142      -8.848   2.409  18.873  1.00  0.00           H  
ATOM   2449 1HD1 ILE B 142     -11.042   0.128  15.814  1.00  0.00           H  
ATOM   2450 2HD1 ILE B 142      -9.771   1.001  14.944  1.00  0.00           H  
ATOM   2451 3HD1 ILE B 142      -9.412   0.213  16.486  1.00  0.00           H  
ATOM   2452  N   VAL B 143      -8.050   5.898  16.902  1.00  0.00           N  
ATOM   2453  CA  VAL B 143      -6.940   6.751  17.284  1.00  0.00           C  
ATOM   2454  C   VAL B 143      -7.447   7.980  18.036  1.00  0.00           C  
ATOM   2455  O   VAL B 143      -6.838   8.390  19.032  1.00  0.00           O  
ATOM   2456  CB  VAL B 143      -6.107   7.145  16.059  1.00  0.00           C  
ATOM   2457  CG1 VAL B 143      -5.023   8.199  16.429  1.00  0.00           C  
ATOM   2458  CG2 VAL B 143      -5.482   5.868  15.482  1.00  0.00           C  
ATOM   2459  H   VAL B 143      -8.256   5.718  15.913  1.00  0.00           H  
ATOM   2460  HA  VAL B 143      -6.294   6.179  17.953  1.00  0.00           H  
ATOM   2461  HB  VAL B 143      -6.764   7.597  15.311  1.00  0.00           H  
ATOM   2462 1HG1 VAL B 143      -4.458   8.455  15.537  1.00  0.00           H  
ATOM   2463 2HG1 VAL B 143      -5.491   9.100  16.822  1.00  0.00           H  
ATOM   2464 3HG1 VAL B 143      -4.354   7.799  17.178  1.00  0.00           H  
ATOM   2465 1HG2 VAL B 143      -4.910   6.099  14.621  1.00  0.00           H  
ATOM   2466 2HG2 VAL B 143      -4.863   5.406  16.191  1.00  0.00           H  
ATOM   2467 3HG2 VAL B 143      -6.264   5.186  15.222  1.00  0.00           H  
ATOM   2468  N   LYS B 144      -8.531   8.596  17.543  1.00  0.00           N  
ATOM   2469  CA  LYS B 144      -9.099   9.751  18.228  1.00  0.00           C  
ATOM   2470  C   LYS B 144      -9.597   9.391  19.629  1.00  0.00           C  
ATOM   2471  O   LYS B 144      -9.446  10.190  20.553  1.00  0.00           O  
ATOM   2472  CB  LYS B 144     -10.213  10.376  17.391  1.00  0.00           C  
ATOM   2473  CG  LYS B 144      -9.704  11.123  16.159  1.00  0.00           C  
ATOM   2474  CD  LYS B 144     -10.839  11.680  15.307  1.00  0.00           C  
ATOM   2475  CE  LYS B 144     -10.286  12.483  14.129  1.00  0.00           C  
ATOM   2476  NZ  LYS B 144     -11.353  12.933  13.193  1.00  0.00           N1+
ATOM   2477  H   LYS B 144      -8.951   8.253  16.673  1.00  0.00           H  
ATOM   2478  HA  LYS B 144      -8.313  10.495  18.344  1.00  0.00           H  
ATOM   2479 1HB  LYS B 144     -10.890   9.587  17.050  1.00  0.00           H  
ATOM   2480 2HB  LYS B 144     -10.790  11.066  18.004  1.00  0.00           H  
ATOM   2481 1HG  LYS B 144      -9.063  11.944  16.479  1.00  0.00           H  
ATOM   2482 2HG  LYS B 144      -9.108  10.440  15.551  1.00  0.00           H  
ATOM   2483 1HD  LYS B 144     -11.434  10.849  14.918  1.00  0.00           H  
ATOM   2484 2HD  LYS B 144     -11.480  12.318  15.912  1.00  0.00           H  
ATOM   2485 1HE  LYS B 144      -9.768  13.358  14.514  1.00  0.00           H  
ATOM   2486 2HE  LYS B 144      -9.576  11.872  13.589  1.00  0.00           H  
ATOM   2487 1HZ  LYS B 144     -10.928  13.452  12.433  1.00  0.00           H  
ATOM   2488 2HZ  LYS B 144     -11.832  12.124  12.815  1.00  0.00           H  
ATOM   2489 3HZ  LYS B 144     -12.014  13.520  13.677  1.00  0.00           H  
ATOM   2490  N   GLU B 145     -10.195   8.200  19.793  1.00  0.00           N  
ATOM   2491  CA  GLU B 145     -10.644   7.750  21.111  1.00  0.00           C  
ATOM   2492  C   GLU B 145      -9.454   7.463  22.030  1.00  0.00           C  
ATOM   2493  O   GLU B 145      -9.500   7.755  23.227  1.00  0.00           O  
ATOM   2494  CB  GLU B 145     -11.506   6.491  20.993  1.00  0.00           C  
ATOM   2495  CG  GLU B 145     -12.874   6.703  20.366  1.00  0.00           C  
ATOM   2496  CD  GLU B 145     -13.625   5.413  20.169  1.00  0.00           C  
ATOM   2497  OE1 GLU B 145     -13.048   4.372  20.379  1.00  0.00           O  
ATOM   2498  OE2 GLU B 145     -14.791   5.469  19.809  1.00  0.00           O1-
ATOM   2499  H   GLU B 145     -10.382   7.616  18.971  1.00  0.00           H  
ATOM   2500  HA  GLU B 145     -11.241   8.542  21.560  1.00  0.00           H  
ATOM   2501 1HB  GLU B 145     -10.976   5.756  20.382  1.00  0.00           H  
ATOM   2502 2HB  GLU B 145     -11.647   6.053  21.979  1.00  0.00           H  
ATOM   2503 1HG  GLU B 145     -13.457   7.354  21.015  1.00  0.00           H  
ATOM   2504 2HG  GLU B 145     -12.759   7.206  19.412  1.00  0.00           H  
ATOM   2505  N   ALA B 146      -8.393   6.878  21.454  1.00  0.00           N  
ATOM   2506  CA  ALA B 146      -7.148   6.542  22.154  1.00  0.00           C  
ATOM   2507  C   ALA B 146      -6.340   7.762  22.673  1.00  0.00           C  
ATOM   2508  O   ALA B 146      -5.722   7.662  23.739  1.00  0.00           O  
ATOM   2509  CB  ALA B 146      -6.251   5.739  21.214  1.00  0.00           C  
ATOM   2510  H   ALA B 146      -8.472   6.605  20.473  1.00  0.00           H  
ATOM   2511  HA  ALA B 146      -7.415   5.926  23.009  1.00  0.00           H  
ATOM   2512 1HB  ALA B 146      -5.347   5.433  21.739  1.00  0.00           H  
ATOM   2513 2HB  ALA B 146      -6.792   4.870  20.865  1.00  0.00           H  
ATOM   2514 3HB  ALA B 146      -5.982   6.352  20.364  1.00  0.00           H  
ATOM   2515  N   SER B 147      -6.342   8.882  21.902  1.00  0.00           N  
ATOM   2516  CA  SER B 147      -5.610  10.139  22.134  1.00  0.00           C  
ATOM   2517  C   SER B 147      -6.190  11.013  23.293  1.00  0.00           C  
ATOM   2518  O   SER B 147      -5.600  11.078  24.384  1.00  0.00           O  
ATOM   2519  CB  SER B 147      -5.584  10.932  20.806  1.00  0.00           C  
ATOM   2520  OG  SER B 147      -4.896  10.236  19.791  1.00  0.00           O  
ATOM   2521  OXT SER B 147      -7.006  11.901  23.027  1.00  0.00           O1-
ATOM   2522  H   SER B 147      -6.872   8.820  21.029  1.00  0.00           H  
ATOM   2523  HA  SER B 147      -4.588   9.877  22.387  1.00  0.00           H  
ATOM   2524 1HB  SER B 147      -6.606  11.145  20.467  1.00  0.00           H  
ATOM   2525 2HB  SER B 147      -5.095  11.892  20.957  1.00  0.00           H  
ATOM   2526  HG  SER B 147      -5.494   9.490  19.527  1.00  0.00           H  
ATOM   2527  N   PRO C 148      -7.465  14.326 -25.030  1.00  0.00           N  
ATOM   2528  CA  PRO C 148      -7.307  14.891 -23.666  1.00  0.00           C  
ATOM   2529  C   PRO C 148      -7.043  13.872 -22.494  1.00  0.00           C  
ATOM   2530  O   PRO C 148      -6.953  14.295 -21.332  1.00  0.00           O  
ATOM   2531  CB  PRO C 148      -8.656  15.594 -23.481  1.00  0.00           C  
ATOM   2532  CG  PRO C 148      -9.628  14.713 -24.189  1.00  0.00           C  
ATOM   2533  CD  PRO C 148      -8.871  14.208 -25.388  1.00  0.00           C  
ATOM   2534 1H   PRO C 148      -7.049  13.441 -24.881  1.00  0.00           H  
ATOM   2535 2H   PRO C 148      -6.962  14.880 -25.647  1.00  0.00           H  
ATOM   2536  HA  PRO C 148      -6.493  15.636 -23.689  1.00  0.00           H  
ATOM   2537 1HB  PRO C 148      -8.880  15.703 -22.410  1.00  0.00           H  
ATOM   2538 2HB  PRO C 148      -8.612  16.608 -23.905  1.00  0.00           H  
ATOM   2539 1HG  PRO C 148      -9.958  13.901 -23.524  1.00  0.00           H  
ATOM   2540 2HG  PRO C 148     -10.526  15.284 -24.465  1.00  0.00           H  
ATOM   2541 1HD  PRO C 148      -9.140  13.158 -25.577  1.00  0.00           H  
ATOM   2542 2HD  PRO C 148      -9.108  14.833 -26.262  1.00  0.00           H  
ATOM   2543  N   ASP C 149      -6.879  12.553 -22.792  1.00  0.00           N  
ATOM   2544  CA  ASP C 149      -6.682  11.503 -21.773  1.00  0.00           C  
ATOM   2545  C   ASP C 149      -5.225  11.430 -21.355  1.00  0.00           C  
ATOM   2546  O   ASP C 149      -4.914  11.097 -20.208  1.00  0.00           O  
ATOM   2547  CB  ASP C 149      -7.144  10.166 -22.327  1.00  0.00           C  
ATOM   2548  CG  ASP C 149      -8.635  10.156 -22.594  1.00  0.00           C  
ATOM   2549  OD1 ASP C 149      -9.420  10.259 -21.657  1.00  0.00           O  
ATOM   2550  OD2 ASP C 149      -8.993  10.077 -23.746  1.00  0.00           O1-
ATOM   2551  H   ASP C 149      -6.952  12.247 -23.757  1.00  0.00           H  
ATOM   2552  HA  ASP C 149      -7.283  11.728 -20.888  1.00  0.00           H  
ATOM   2553 1HB  ASP C 149      -6.606   9.944 -23.253  1.00  0.00           H  
ATOM   2554 2HB  ASP C 149      -6.923   9.380 -21.618  1.00  0.00           H  
ATOM   2555  N   GLU C 150      -4.335  11.779 -22.278  1.00  0.00           N  
ATOM   2556  CA  GLU C 150      -2.914  11.769 -22.016  1.00  0.00           C  
ATOM   2557  C   GLU C 150      -2.621  12.852 -20.982  1.00  0.00           C  
ATOM   2558  O   GLU C 150      -1.763  12.685 -20.110  1.00  0.00           O  
ATOM   2559  CB  GLU C 150      -2.115  12.010 -23.299  1.00  0.00           C  
ATOM   2560  CG  GLU C 150      -2.231  10.896 -24.330  1.00  0.00           C  
ATOM   2561  CD  GLU C 150      -3.487  10.986 -25.151  1.00  0.00           C  
ATOM   2562  OE1 GLU C 150      -4.244  11.904 -24.944  1.00  0.00           O  
ATOM   2563  OE2 GLU C 150      -3.690  10.137 -25.986  1.00  0.00           O1-
ATOM   2564  H   GLU C 150      -4.652  12.037 -23.214  1.00  0.00           H  
ATOM   2565  HA  GLU C 150      -2.623  10.796 -21.614  1.00  0.00           H  
ATOM   2566 1HB  GLU C 150      -2.450  12.936 -23.768  1.00  0.00           H  
ATOM   2567 2HB  GLU C 150      -1.060  12.131 -23.054  1.00  0.00           H  
ATOM   2568 1HG  GLU C 150      -1.370  10.942 -24.997  1.00  0.00           H  
ATOM   2569 2HG  GLU C 150      -2.206   9.936 -23.816  1.00  0.00           H  
ATOM   2570  N   GLU C 151      -3.341  13.973 -21.109  1.00  0.00           N  
ATOM   2571  CA  GLU C 151      -3.210  15.118 -20.224  1.00  0.00           C  
ATOM   2572  C   GLU C 151      -3.726  14.788 -18.827  1.00  0.00           C  
ATOM   2573  O   GLU C 151      -3.082  15.143 -17.836  1.00  0.00           O  
ATOM   2574  CB  GLU C 151      -3.968  16.320 -20.792  1.00  0.00           C  
ATOM   2575  CG  GLU C 151      -3.355  16.910 -22.054  1.00  0.00           C  
ATOM   2576  CD  GLU C 151      -4.159  18.049 -22.617  1.00  0.00           C  
ATOM   2577  OE1 GLU C 151      -5.226  18.305 -22.113  1.00  0.00           O  
ATOM   2578  OE2 GLU C 151      -3.705  18.664 -23.554  1.00  0.00           O1-
ATOM   2579  H   GLU C 151      -3.993  14.026 -21.876  1.00  0.00           H  
ATOM   2580  HA  GLU C 151      -2.154  15.382 -20.148  1.00  0.00           H  
ATOM   2581 1HB  GLU C 151      -4.993  16.029 -21.022  1.00  0.00           H  
ATOM   2582 2HB  GLU C 151      -4.013  17.110 -20.042  1.00  0.00           H  
ATOM   2583 1HG  GLU C 151      -2.351  17.267 -21.826  1.00  0.00           H  
ATOM   2584 2HG  GLU C 151      -3.270  16.126 -22.805  1.00  0.00           H  
ATOM   2585  N   GLU C 152      -4.843  14.047 -18.736  1.00  0.00           N  
ATOM   2586  CA  GLU C 152      -5.347  13.690 -17.416  1.00  0.00           C  
ATOM   2587  C   GLU C 152      -4.382  12.736 -16.727  1.00  0.00           C  
ATOM   2588  O   GLU C 152      -4.147  12.849 -15.519  1.00  0.00           O  
ATOM   2589  CB  GLU C 152      -6.737  13.050 -17.500  1.00  0.00           C  
ATOM   2590  CG  GLU C 152      -7.856  14.006 -17.929  1.00  0.00           C  
ATOM   2591  CD  GLU C 152      -8.048  15.170 -16.981  1.00  0.00           C  
ATOM   2592  OE1 GLU C 152      -8.113  14.951 -15.800  1.00  0.00           O  
ATOM   2593  OE2 GLU C 152      -8.097  16.296 -17.448  1.00  0.00           O1-
ATOM   2594  H   GLU C 152      -5.386  13.832 -19.578  1.00  0.00           H  
ATOM   2595  HA  GLU C 152      -5.419  14.591 -16.815  1.00  0.00           H  
ATOM   2596 1HB  GLU C 152      -6.710  12.230 -18.222  1.00  0.00           H  
ATOM   2597 2HB  GLU C 152      -7.004  12.624 -16.532  1.00  0.00           H  
ATOM   2598 1HG  GLU C 152      -7.620  14.399 -18.912  1.00  0.00           H  
ATOM   2599 2HG  GLU C 152      -8.786  13.445 -18.008  1.00  0.00           H  
ATOM   2600  N   LEU C 153      -3.771  11.832 -17.496  1.00  0.00           N  
ATOM   2601  CA  LEU C 153      -2.828  10.897 -16.911  1.00  0.00           C  
ATOM   2602  C   LEU C 153      -1.588  11.639 -16.429  1.00  0.00           C  
ATOM   2603  O   LEU C 153      -1.091  11.340 -15.342  1.00  0.00           O  
ATOM   2604  CB  LEU C 153      -2.508   9.760 -17.890  1.00  0.00           C  
ATOM   2605  CG  LEU C 153      -1.704   8.547 -17.310  1.00  0.00           C  
ATOM   2606  CD1 LEU C 153      -2.185   7.261 -18.019  1.00  0.00           C  
ATOM   2607  CD2 LEU C 153      -0.174   8.721 -17.532  1.00  0.00           C  
ATOM   2608  H   LEU C 153      -4.024  11.755 -18.488  1.00  0.00           H  
ATOM   2609  HA  LEU C 153      -3.286  10.454 -16.034  1.00  0.00           H  
ATOM   2610 1HB  LEU C 153      -3.447   9.388 -18.282  1.00  0.00           H  
ATOM   2611 2HB  LEU C 153      -1.939  10.181 -18.724  1.00  0.00           H  
ATOM   2612  HG  LEU C 153      -1.910   8.462 -16.244  1.00  0.00           H  
ATOM   2613 1HD1 LEU C 153      -1.660   6.407 -17.609  1.00  0.00           H  
ATOM   2614 2HD1 LEU C 153      -3.249   7.128 -17.858  1.00  0.00           H  
ATOM   2615 3HD1 LEU C 153      -1.989   7.329 -19.091  1.00  0.00           H  
ATOM   2616 1HD2 LEU C 153       0.353   7.855 -17.122  1.00  0.00           H  
ATOM   2617 2HD2 LEU C 153       0.031   8.796 -18.600  1.00  0.00           H  
ATOM   2618 3HD2 LEU C 153       0.185   9.616 -17.036  1.00  0.00           H  
ATOM   2619  N   GLU C 154      -1.062  12.588 -17.216  1.00  0.00           N  
ATOM   2620  CA  GLU C 154       0.115  13.324 -16.773  1.00  0.00           C  
ATOM   2621  C   GLU C 154      -0.173  14.085 -15.469  1.00  0.00           C  
ATOM   2622  O   GLU C 154       0.675  14.113 -14.565  1.00  0.00           O  
ATOM   2623  CB  GLU C 154       0.599  14.283 -17.859  1.00  0.00           C  
ATOM   2624  CG  GLU C 154       1.897  15.016 -17.521  1.00  0.00           C  
ATOM   2625  CD  GLU C 154       2.406  15.849 -18.657  1.00  0.00           C  
ATOM   2626  OE1 GLU C 154       1.686  16.697 -19.122  1.00  0.00           O  
ATOM   2627  OE2 GLU C 154       3.517  15.614 -19.081  1.00  0.00           O1-
ATOM   2628  H   GLU C 154      -1.461  12.779 -18.142  1.00  0.00           H  
ATOM   2629  HA  GLU C 154       0.912  12.607 -16.578  1.00  0.00           H  
ATOM   2630 1HB  GLU C 154       0.748  13.732 -18.788  1.00  0.00           H  
ATOM   2631 2HB  GLU C 154      -0.176  15.031 -18.048  1.00  0.00           H  
ATOM   2632 1HG  GLU C 154       1.722  15.668 -16.664  1.00  0.00           H  
ATOM   2633 2HG  GLU C 154       2.652  14.286 -17.236  1.00  0.00           H  
ATOM   2634  N   LYS C 155      -1.365  14.704 -15.361  1.00  0.00           N  
ATOM   2635  CA  LYS C 155      -1.723  15.416 -14.135  1.00  0.00           C  
ATOM   2636  C   LYS C 155      -1.791  14.452 -12.955  1.00  0.00           C  
ATOM   2637  O   LYS C 155      -1.332  14.782 -11.854  1.00  0.00           O  
ATOM   2638  CB  LYS C 155      -3.049  16.153 -14.293  1.00  0.00           C  
ATOM   2639  CG  LYS C 155      -2.979  17.391 -15.199  1.00  0.00           C  
ATOM   2640  CD  LYS C 155      -4.283  18.203 -15.169  1.00  0.00           C  
ATOM   2641  CE  LYS C 155      -5.399  17.490 -15.928  1.00  0.00           C  
ATOM   2642  NZ  LYS C 155      -6.639  18.312 -16.045  1.00  0.00           N1+
ATOM   2643  H   LYS C 155      -2.011  14.698 -16.159  1.00  0.00           H  
ATOM   2644  HA  LYS C 155      -0.945  16.148 -13.924  1.00  0.00           H  
ATOM   2645 1HB  LYS C 155      -3.774  15.459 -14.717  1.00  0.00           H  
ATOM   2646 2HB  LYS C 155      -3.416  16.459 -13.315  1.00  0.00           H  
ATOM   2647 1HG  LYS C 155      -2.160  18.028 -14.867  1.00  0.00           H  
ATOM   2648 2HG  LYS C 155      -2.773  17.079 -16.220  1.00  0.00           H  
ATOM   2649 1HD  LYS C 155      -4.598  18.355 -14.137  1.00  0.00           H  
ATOM   2650 2HD  LYS C 155      -4.113  19.177 -15.626  1.00  0.00           H  
ATOM   2651 1HE  LYS C 155      -5.044  17.243 -16.930  1.00  0.00           H  
ATOM   2652 2HE  LYS C 155      -5.657  16.572 -15.410  1.00  0.00           H  
ATOM   2653 1HZ  LYS C 155      -7.325  17.738 -16.573  1.00  0.00           H  
ATOM   2654 2HZ  LYS C 155      -7.006  18.525 -15.133  1.00  0.00           H  
ATOM   2655 3HZ  LYS C 155      -6.452  19.163 -16.544  1.00  0.00           H  
ATOM   2656  N   LEU C 156      -2.316  13.246 -13.194  1.00  0.00           N  
ATOM   2657  CA  LEU C 156      -2.397  12.236 -12.157  1.00  0.00           C  
ATOM   2658  C   LEU C 156      -1.017  11.797 -11.714  1.00  0.00           C  
ATOM   2659  O   LEU C 156      -0.793  11.565 -10.523  1.00  0.00           O  
ATOM   2660  CB  LEU C 156      -3.160  11.014 -12.641  1.00  0.00           C  
ATOM   2661  CG  LEU C 156      -3.326   9.877 -11.633  1.00  0.00           C  
ATOM   2662  CD1 LEU C 156      -4.077  10.331 -10.398  1.00  0.00           C  
ATOM   2663  CD2 LEU C 156      -4.037   8.812 -12.288  1.00  0.00           C  
ATOM   2664  H   LEU C 156      -2.741  13.058 -14.109  1.00  0.00           H  
ATOM   2665  HA  LEU C 156      -2.914  12.679 -11.315  1.00  0.00           H  
ATOM   2666 1HB  LEU C 156      -4.151  11.333 -12.969  1.00  0.00           H  
ATOM   2667 2HB  LEU C 156      -2.637  10.608 -13.502  1.00  0.00           H  
ATOM   2668  HG  LEU C 156      -2.348   9.510 -11.318  1.00  0.00           H  
ATOM   2669 1HD1 LEU C 156      -4.187   9.487  -9.726  1.00  0.00           H  
ATOM   2670 2HD1 LEU C 156      -3.531  11.113  -9.896  1.00  0.00           H  
ATOM   2671 3HD1 LEU C 156      -5.068  10.695 -10.679  1.00  0.00           H  
ATOM   2672 1HD2 LEU C 156      -4.142   8.015 -11.584  1.00  0.00           H  
ATOM   2673 2HD2 LEU C 156      -5.017   9.162 -12.602  1.00  0.00           H  
ATOM   2674 3HD2 LEU C 156      -3.466   8.488 -13.152  1.00  0.00           H  
ATOM   2675  N   LEU C 157      -0.101  11.650 -12.661  1.00  0.00           N  
ATOM   2676  CA  LEU C 157       1.246  11.251 -12.264  1.00  0.00           C  
ATOM   2677  C   LEU C 157       1.885  12.304 -11.390  1.00  0.00           C  
ATOM   2678  O   LEU C 157       2.597  11.971 -10.448  1.00  0.00           O  
ATOM   2679  CB  LEU C 157       2.122  10.963 -13.517  1.00  0.00           C  
ATOM   2680  CG  LEU C 157       1.777   9.719 -14.379  1.00  0.00           C  
ATOM   2681  CD1 LEU C 157       2.637   9.702 -15.650  1.00  0.00           C  
ATOM   2682  CD2 LEU C 157       1.957   8.397 -13.614  1.00  0.00           C  
ATOM   2683  H   LEU C 157      -0.329  11.809 -13.632  1.00  0.00           H  
ATOM   2684  HA  LEU C 157       1.173  10.338 -11.646  1.00  0.00           H  
ATOM   2685 2HB  LEU C 157       3.179  10.880 -13.195  1.00  0.00           H  
ATOM   2686 3HB  LEU C 157       2.103  11.854 -14.176  1.00  0.00           H  
ATOM   2687  HG  LEU C 157       0.714   9.798 -14.689  1.00  0.00           H  
ATOM   2688 1HD1 LEU C 157       2.502  10.621 -16.251  1.00  0.00           H  
ATOM   2689 2HD1 LEU C 157       3.717   9.616 -15.424  1.00  0.00           H  
ATOM   2690 3HD1 LEU C 157       2.374   8.854 -16.309  1.00  0.00           H  
ATOM   2691 1HD2 LEU C 157       2.978   8.285 -13.206  1.00  0.00           H  
ATOM   2692 2HD2 LEU C 157       1.254   8.327 -12.762  1.00  0.00           H  
ATOM   2693 3HD2 LEU C 157       1.751   7.518 -14.252  1.00  0.00           H  
ATOM   2694  N   ARG C 158       1.581  13.586 -11.648  1.00  0.00           N  
ATOM   2695  CA  ARG C 158       2.116  14.613 -10.772  1.00  0.00           C  
ATOM   2696  C   ARG C 158       1.508  14.476  -9.374  1.00  0.00           C  
ATOM   2697  O   ARG C 158       2.232  14.612  -8.384  1.00  0.00           O  
ATOM   2698  CB  ARG C 158       1.857  16.016 -11.304  1.00  0.00           C  
ATOM   2699  CG  ARG C 158       2.383  17.176 -10.408  1.00  0.00           C  
ATOM   2700  CD  ARG C 158       3.887  17.195 -10.289  1.00  0.00           C  
ATOM   2701  NE  ARG C 158       4.358  18.279  -9.423  1.00  0.00           N  
ATOM   2702  CZ  ARG C 158       4.572  19.563  -9.809  1.00  0.00           C  
ATOM   2703  NH1 ARG C 158       4.348  19.948 -11.055  1.00  0.00           N1+
ATOM   2704  NH2 ARG C 158       5.009  20.438  -8.918  1.00  0.00           N  
ATOM   2705  H   ARG C 158       1.043  13.820 -12.493  1.00  0.00           H  
ATOM   2706  HA  ARG C 158       3.190  14.463 -10.704  1.00  0.00           H  
ATOM   2707 1HB  ARG C 158       2.308  16.115 -12.290  1.00  0.00           H  
ATOM   2708 2HB  ARG C 158       0.785  16.159 -11.426  1.00  0.00           H  
ATOM   2709 1HG  ARG C 158       2.061  18.121 -10.836  1.00  0.00           H  
ATOM   2710 2HG  ARG C 158       1.970  17.086  -9.402  1.00  0.00           H  
ATOM   2711 1HD  ARG C 158       4.223  16.264  -9.835  1.00  0.00           H  
ATOM   2712 2HD  ARG C 158       4.346  17.299 -11.268  1.00  0.00           H  
ATOM   2713  HE  ARG C 158       4.569  18.043  -8.432  1.00  0.00           H  
ATOM   2714 1HH1 ARG C 158       4.014  19.289 -11.740  1.00  0.00           H  
ATOM   2715 2HH1 ARG C 158       4.512  20.908 -11.326  1.00  0.00           H  
ATOM   2716 1HH2 ARG C 158       5.178  20.136  -7.960  1.00  0.00           H  
ATOM   2717 2HH2 ARG C 158       5.174  21.397  -9.183  1.00  0.00           H  
ATOM   2718  N   LYS C 159       0.196  14.176  -9.286  1.00  0.00           N  
ATOM   2719  CA  LYS C 159      -0.452  14.008  -7.980  1.00  0.00           C  
ATOM   2720  C   LYS C 159       0.200  12.866  -7.213  1.00  0.00           C  
ATOM   2721  O   LYS C 159       0.418  12.968  -5.996  1.00  0.00           O  
ATOM   2722  CB  LYS C 159      -1.948  13.699  -8.123  1.00  0.00           C  
ATOM   2723  CG  LYS C 159      -2.813  14.846  -8.610  1.00  0.00           C  
ATOM   2724  CD  LYS C 159      -4.279  14.410  -8.747  1.00  0.00           C  
ATOM   2725  CE  LYS C 159      -5.150  15.543  -9.276  1.00  0.00           C  
ATOM   2726  NZ  LYS C 159      -6.575  15.122  -9.450  1.00  0.00           N1+
ATOM   2727  H   LYS C 159      -0.355  14.143 -10.153  1.00  0.00           H  
ATOM   2728  HA  LYS C 159      -0.324  14.924  -7.405  1.00  0.00           H  
ATOM   2729 1HB  LYS C 159      -2.078  12.871  -8.809  1.00  0.00           H  
ATOM   2730 2HB  LYS C 159      -2.338  13.375  -7.158  1.00  0.00           H  
ATOM   2731 1HG  LYS C 159      -2.745  15.675  -7.906  1.00  0.00           H  
ATOM   2732 2HG  LYS C 159      -2.447  15.184  -9.578  1.00  0.00           H  
ATOM   2733 1HD  LYS C 159      -4.345  13.565  -9.433  1.00  0.00           H  
ATOM   2734 2HD  LYS C 159      -4.656  14.093  -7.775  1.00  0.00           H  
ATOM   2735 1HE  LYS C 159      -5.111  16.377  -8.578  1.00  0.00           H  
ATOM   2736 2HE  LYS C 159      -4.758  15.870 -10.241  1.00  0.00           H  
ATOM   2737 1HZ  LYS C 159      -7.115  15.901  -9.802  1.00  0.00           H  
ATOM   2738 2HZ  LYS C 159      -6.629  14.352 -10.109  1.00  0.00           H  
ATOM   2739 3HZ  LYS C 159      -6.955  14.827  -8.562  1.00  0.00           H  
ATOM   2740  N   ILE C 160       0.536  11.785  -7.920  1.00  0.00           N  
ATOM   2741  CA  ILE C 160       1.196  10.659  -7.293  1.00  0.00           C  
ATOM   2742  C   ILE C 160       2.576  11.048  -6.818  1.00  0.00           C  
ATOM   2743  O   ILE C 160       2.938  10.754  -5.686  1.00  0.00           O  
ATOM   2744  CB  ILE C 160       1.262   9.419  -8.203  1.00  0.00           C  
ATOM   2745  CG1 ILE C 160      -0.182   8.873  -8.424  1.00  0.00           C  
ATOM   2746  CG2 ILE C 160       2.181   8.371  -7.549  1.00  0.00           C  
ATOM   2747  CD1 ILE C 160      -0.367   7.829  -9.526  1.00  0.00           C  
ATOM   2748  H   ILE C 160       0.273  11.753  -8.914  1.00  0.00           H  
ATOM   2749  HA  ILE C 160       0.622  10.380  -6.408  1.00  0.00           H  
ATOM   2750  HB  ILE C 160       1.656   9.700  -9.184  1.00  0.00           H  
ATOM   2751 1HG1 ILE C 160      -0.512   8.432  -7.491  1.00  0.00           H  
ATOM   2752 2HG1 ILE C 160      -0.829   9.717  -8.664  1.00  0.00           H  
ATOM   2753 1HG2 ILE C 160       2.238   7.504  -8.152  1.00  0.00           H  
ATOM   2754 2HG2 ILE C 160       3.187   8.762  -7.422  1.00  0.00           H  
ATOM   2755 3HG2 ILE C 160       1.783   8.113  -6.584  1.00  0.00           H  
ATOM   2756 1HD1 ILE C 160      -1.421   7.539  -9.577  1.00  0.00           H  
ATOM   2757 2HD1 ILE C 160      -0.070   8.258 -10.483  1.00  0.00           H  
ATOM   2758 3HD1 ILE C 160       0.230   6.952  -9.324  1.00  0.00           H  
ATOM   2759  N   ARG C 161       3.358  11.732  -7.654  1.00  0.00           N  
ATOM   2760  CA  ARG C 161       4.702  12.104  -7.234  1.00  0.00           C  
ATOM   2761  C   ARG C 161       4.670  12.980  -5.982  1.00  0.00           C  
ATOM   2762  O   ARG C 161       5.483  12.775  -5.070  1.00  0.00           O  
ATOM   2763  CB  ARG C 161       5.412  12.829  -8.366  1.00  0.00           C  
ATOM   2764  CG  ARG C 161       5.799  11.931  -9.545  1.00  0.00           C  
ATOM   2765  CD  ARG C 161       6.394  12.698 -10.671  1.00  0.00           C  
ATOM   2766  NE  ARG C 161       6.605  11.854 -11.847  1.00  0.00           N  
ATOM   2767  CZ  ARG C 161       7.697  11.098 -12.116  1.00  0.00           C  
ATOM   2768  NH1 ARG C 161       8.741  11.056 -11.320  1.00  0.00           N1+
ATOM   2769  NH2 ARG C 161       7.741  10.372 -13.206  1.00  0.00           N  
ATOM   2770  H   ARG C 161       3.029  11.956  -8.596  1.00  0.00           H  
ATOM   2771  HA  ARG C 161       5.253  11.193  -7.009  1.00  0.00           H  
ATOM   2772 1HB  ARG C 161       4.762  13.618  -8.747  1.00  0.00           H  
ATOM   2773 2HB  ARG C 161       6.316  13.302  -7.987  1.00  0.00           H  
ATOM   2774 1HG  ARG C 161       6.535  11.205  -9.204  1.00  0.00           H  
ATOM   2775 2HG  ARG C 161       4.927  11.400  -9.910  1.00  0.00           H  
ATOM   2776 1HD  ARG C 161       5.706  13.499 -10.951  1.00  0.00           H  
ATOM   2777 2HD  ARG C 161       7.344  13.131 -10.371  1.00  0.00           H  
ATOM   2778  HE  ARG C 161       5.849  11.821 -12.524  1.00  0.00           H  
ATOM   2779 1HH1 ARG C 161       8.770  11.591 -10.469  1.00  0.00           H  
ATOM   2780 2HH1 ARG C 161       9.536  10.451 -11.597  1.00  0.00           H  
ATOM   2781 1HH2 ARG C 161       6.937  10.346 -13.864  1.00  0.00           H  
ATOM   2782 2HH2 ARG C 161       8.596   9.822 -13.378  1.00  0.00           H  
ATOM   2783  N   GLU C 162       3.705  13.905  -5.893  1.00  0.00           N  
ATOM   2784  CA  GLU C 162       3.633  14.752  -4.713  1.00  0.00           C  
ATOM   2785  C   GLU C 162       3.233  13.932  -3.487  1.00  0.00           C  
ATOM   2786  O   GLU C 162       3.799  14.123  -2.401  1.00  0.00           O  
ATOM   2787  CB  GLU C 162       2.653  15.911  -4.932  1.00  0.00           C  
ATOM   2788  CG  GLU C 162       3.119  16.965  -5.960  1.00  0.00           C  
ATOM   2789  CD  GLU C 162       4.408  17.624  -5.565  1.00  0.00           C  
ATOM   2790  OE1 GLU C 162       4.566  17.926  -4.408  1.00  0.00           O  
ATOM   2791  OE2 GLU C 162       5.258  17.826  -6.424  1.00  0.00           O1-
ATOM   2792  H   GLU C 162       3.066  14.056  -6.682  1.00  0.00           H  
ATOM   2793  HA  GLU C 162       4.618  15.169  -4.527  1.00  0.00           H  
ATOM   2794 1HB  GLU C 162       1.701  15.507  -5.286  1.00  0.00           H  
ATOM   2795 2HB  GLU C 162       2.465  16.415  -3.986  1.00  0.00           H  
ATOM   2796 1HG  GLU C 162       3.259  16.477  -6.923  1.00  0.00           H  
ATOM   2797 2HG  GLU C 162       2.343  17.719  -6.077  1.00  0.00           H  
ATOM   2798  N   LEU C 163       2.327  12.958  -3.662  1.00  0.00           N  
ATOM   2799  CA  LEU C 163       1.935  12.110  -2.549  1.00  0.00           C  
ATOM   2800  C   LEU C 163       3.095  11.236  -2.093  1.00  0.00           C  
ATOM   2801  O   LEU C 163       3.278  11.055  -0.888  1.00  0.00           O  
ATOM   2802  CB  LEU C 163       0.742  11.220  -2.899  1.00  0.00           C  
ATOM   2803  CG  LEU C 163       0.229  10.291  -1.748  1.00  0.00           C  
ATOM   2804  CD1 LEU C 163      -0.226  11.075  -0.527  1.00  0.00           C  
ATOM   2805  CD2 LEU C 163      -0.873   9.484  -2.236  1.00  0.00           C  
ATOM   2806  H   LEU C 163       1.842  12.866  -4.563  1.00  0.00           H  
ATOM   2807  HA  LEU C 163       1.655  12.765  -1.729  1.00  0.00           H  
ATOM   2808 1HB  LEU C 163      -0.080  11.856  -3.226  1.00  0.00           H  
ATOM   2809 2HB  LEU C 163       1.031  10.585  -3.741  1.00  0.00           H  
ATOM   2810  HG  LEU C 163       1.026   9.649  -1.452  1.00  0.00           H  
ATOM   2811 1HD1 LEU C 163      -0.569  10.366   0.229  1.00  0.00           H  
ATOM   2812 2HD1 LEU C 163       0.592  11.663  -0.116  1.00  0.00           H  
ATOM   2813 3HD1 LEU C 163      -1.042  11.732  -0.802  1.00  0.00           H  
ATOM   2814 1HD2 LEU C 163      -1.187   8.824  -1.435  1.00  0.00           H  
ATOM   2815 2HD2 LEU C 163      -1.703  10.118  -2.540  1.00  0.00           H  
ATOM   2816 3HD2 LEU C 163      -0.518   8.911  -3.078  1.00  0.00           H  
ATOM   2817  N   ILE C 164       3.884  10.693  -3.025  1.00  0.00           N  
ATOM   2818  CA  ILE C 164       4.996   9.848  -2.624  1.00  0.00           C  
ATOM   2819  C   ILE C 164       5.978  10.675  -1.812  1.00  0.00           C  
ATOM   2820  O   ILE C 164       6.513  10.171  -0.824  1.00  0.00           O  
ATOM   2821  CB  ILE C 164       5.732   9.169  -3.806  1.00  0.00           C  
ATOM   2822  CG1 ILE C 164       4.784   8.170  -4.596  1.00  0.00           C  
ATOM   2823  CG2 ILE C 164       7.003   8.427  -3.286  1.00  0.00           C  
ATOM   2824  CD1 ILE C 164       4.200   7.022  -3.816  1.00  0.00           C  
ATOM   2825  H   ILE C 164       3.665  10.844  -4.014  1.00  0.00           H  
ATOM   2826  HA  ILE C 164       4.620   9.071  -1.969  1.00  0.00           H  
ATOM   2827  HB  ILE C 164       6.035   9.942  -4.519  1.00  0.00           H  
ATOM   2828 1HG1 ILE C 164       3.965   8.725  -4.999  1.00  0.00           H  
ATOM   2829 2HG1 ILE C 164       5.357   7.754  -5.423  1.00  0.00           H  
ATOM   2830 1HG2 ILE C 164       7.523   7.979  -4.124  1.00  0.00           H  
ATOM   2831 2HG2 ILE C 164       7.680   9.123  -2.794  1.00  0.00           H  
ATOM   2832 3HG2 ILE C 164       6.724   7.651  -2.574  1.00  0.00           H  
ATOM   2833 1HD1 ILE C 164       3.594   6.428  -4.487  1.00  0.00           H  
ATOM   2834 2HD1 ILE C 164       4.979   6.400  -3.408  1.00  0.00           H  
ATOM   2835 3HD1 ILE C 164       3.580   7.392  -3.013  1.00  0.00           H  
ATOM   2836  N   LYS C 165       6.260  11.920  -2.229  1.00  0.00           N  
ATOM   2837  CA  LYS C 165       7.170  12.744  -1.439  1.00  0.00           C  
ATOM   2838  C   LYS C 165       6.633  12.964  -0.017  1.00  0.00           C  
ATOM   2839  O   LYS C 165       7.405  12.873   0.944  1.00  0.00           O  
ATOM   2840  CB  LYS C 165       7.422  14.084  -2.130  1.00  0.00           C  
ATOM   2841  CG  LYS C 165       8.320  13.989  -3.377  1.00  0.00           C  
ATOM   2842  CD  LYS C 165       8.707  15.375  -3.935  1.00  0.00           C  
ATOM   2843  CE  LYS C 165       7.537  16.026  -4.676  1.00  0.00           C  
ATOM   2844  NZ  LYS C 165       7.919  17.295  -5.363  1.00  0.00           N1+
ATOM   2845  H   LYS C 165       5.851  12.275  -3.099  1.00  0.00           H  
ATOM   2846  HA  LYS C 165       8.120  12.219  -1.357  1.00  0.00           H  
ATOM   2847 1HB  LYS C 165       6.462  14.502  -2.433  1.00  0.00           H  
ATOM   2848 2HB  LYS C 165       7.877  14.778  -1.426  1.00  0.00           H  
ATOM   2849 1HG  LYS C 165       9.229  13.446  -3.118  1.00  0.00           H  
ATOM   2850 2HG  LYS C 165       7.797  13.426  -4.148  1.00  0.00           H  
ATOM   2851 1HD  LYS C 165       9.015  16.026  -3.118  1.00  0.00           H  
ATOM   2852 2HD  LYS C 165       9.543  15.265  -4.625  1.00  0.00           H  
ATOM   2853 1HE  LYS C 165       7.157  15.324  -5.420  1.00  0.00           H  
ATOM   2854 2HE  LYS C 165       6.742  16.251  -3.969  1.00  0.00           H  
ATOM   2855 1HZ  LYS C 165       7.063  17.653  -5.839  1.00  0.00           H  
ATOM   2856 2HZ  LYS C 165       8.242  17.970  -4.690  1.00  0.00           H  
ATOM   2857 3HZ  LYS C 165       8.638  17.121  -6.043  1.00  0.00           H  
ATOM   2858  N   GLU C 166       5.317  13.208   0.132  1.00  0.00           N  
ATOM   2859  CA  GLU C 166       4.743  13.371   1.470  1.00  0.00           C  
ATOM   2860  C   GLU C 166       4.905  12.095   2.286  1.00  0.00           C  
ATOM   2861  O   GLU C 166       5.244  12.147   3.477  1.00  0.00           O  
ATOM   2862  CB  GLU C 166       3.263  13.763   1.405  1.00  0.00           C  
ATOM   2863  CG  GLU C 166       2.615  13.975   2.783  1.00  0.00           C  
ATOM   2864  CD  GLU C 166       1.228  14.538   2.709  1.00  0.00           C  
ATOM   2865  OE1 GLU C 166       0.797  14.875   1.634  1.00  0.00           O  
ATOM   2866  OE2 GLU C 166       0.599  14.641   3.736  1.00  0.00           O1-
ATOM   2867  H   GLU C 166       4.731  13.337  -0.702  1.00  0.00           H  
ATOM   2868  HA  GLU C 166       5.282  14.168   1.978  1.00  0.00           H  
ATOM   2869 1HB  GLU C 166       3.155  14.678   0.822  1.00  0.00           H  
ATOM   2870 2HB  GLU C 166       2.705  12.980   0.890  1.00  0.00           H  
ATOM   2871 1HG  GLU C 166       2.570  13.018   3.299  1.00  0.00           H  
ATOM   2872 2HG  GLU C 166       3.245  14.640   3.372  1.00  0.00           H  
ATOM   2873  N   ILE C 167       4.699  10.950   1.645  1.00  0.00           N  
ATOM   2874  CA  ILE C 167       4.841   9.665   2.295  1.00  0.00           C  
ATOM   2875  C   ILE C 167       6.258   9.447   2.754  1.00  0.00           C  
ATOM   2876  O   ILE C 167       6.462   9.004   3.879  1.00  0.00           O  
ATOM   2877  CB  ILE C 167       4.388   8.510   1.397  1.00  0.00           C  
ATOM   2878  CG1 ILE C 167       2.915   8.612   1.180  1.00  0.00           C  
ATOM   2879  CG2 ILE C 167       4.715   7.186   2.102  1.00  0.00           C  
ATOM   2880  CD1 ILE C 167       2.346   7.784   0.064  1.00  0.00           C  
ATOM   2881  H   ILE C 167       4.386  10.992   0.665  1.00  0.00           H  
ATOM   2882  HA  ILE C 167       4.212   9.665   3.187  1.00  0.00           H  
ATOM   2883  HB  ILE C 167       4.884   8.562   0.429  1.00  0.00           H  
ATOM   2884 1HG1 ILE C 167       2.479   8.270   2.090  1.00  0.00           H  
ATOM   2885 2HG1 ILE C 167       2.638   9.649   1.025  1.00  0.00           H  
ATOM   2886 1HG2 ILE C 167       4.388   6.365   1.512  1.00  0.00           H  
ATOM   2887 2HG2 ILE C 167       5.776   7.102   2.252  1.00  0.00           H  
ATOM   2888 3HG2 ILE C 167       4.210   7.151   3.071  1.00  0.00           H  
ATOM   2889 1HD1 ILE C 167       1.262   7.900   0.035  1.00  0.00           H  
ATOM   2890 2HD1 ILE C 167       2.768   8.107  -0.879  1.00  0.00           H  
ATOM   2891 3HD1 ILE C 167       2.578   6.784   0.224  1.00  0.00           H  
ATOM   2892  N   GLU C 168       7.239   9.757   1.899  1.00  0.00           N  
ATOM   2893  CA  GLU C 168       8.631   9.563   2.267  1.00  0.00           C  
ATOM   2894  C   GLU C 168       8.985  10.418   3.479  1.00  0.00           C  
ATOM   2895  O   GLU C 168       9.715   9.952   4.362  1.00  0.00           O  
ATOM   2896  CB  GLU C 168       9.546   9.892   1.086  1.00  0.00           C  
ATOM   2897  CG  GLU C 168      11.043   9.630   1.321  1.00  0.00           C  
ATOM   2898  CD  GLU C 168      11.379   8.167   1.528  1.00  0.00           C  
ATOM   2899  OE1 GLU C 168      10.558   7.326   1.218  1.00  0.00           O  
ATOM   2900  OE2 GLU C 168      12.471   7.897   1.974  1.00  0.00           O1-
ATOM   2901  H   GLU C 168       6.999  10.081   0.959  1.00  0.00           H  
ATOM   2902  HA  GLU C 168       8.776   8.521   2.529  1.00  0.00           H  
ATOM   2903 1HB  GLU C 168       9.230   9.314   0.216  1.00  0.00           H  
ATOM   2904 2HB  GLU C 168       9.427  10.947   0.830  1.00  0.00           H  
ATOM   2905 1HG  GLU C 168      11.596   9.996   0.459  1.00  0.00           H  
ATOM   2906 2HG  GLU C 168      11.370  10.197   2.190  1.00  0.00           H  
ATOM   2907  N   GLU C 169       8.454  11.646   3.565  1.00  0.00           N  
ATOM   2908  CA  GLU C 169       8.753  12.459   4.738  1.00  0.00           C  
ATOM   2909  C   GLU C 169       8.147  11.825   5.993  1.00  0.00           C  
ATOM   2910  O   GLU C 169       8.799  11.784   7.042  1.00  0.00           O  
ATOM   2911  CB  GLU C 169       8.231  13.890   4.566  1.00  0.00           C  
ATOM   2912  CG  GLU C 169       8.984  14.729   3.525  1.00  0.00           C  
ATOM   2913  CD  GLU C 169      10.430  14.946   3.891  1.00  0.00           C  
ATOM   2914  OE1 GLU C 169      10.693  15.251   5.025  1.00  0.00           O  
ATOM   2915  OE2 GLU C 169      11.286  14.789   3.038  1.00  0.00           O1-
ATOM   2916  H   GLU C 169       7.912  12.024   2.777  1.00  0.00           H  
ATOM   2917  HA  GLU C 169       9.830  12.498   4.865  1.00  0.00           H  
ATOM   2918 1HB  GLU C 169       7.183  13.852   4.260  1.00  0.00           H  
ATOM   2919 2HB  GLU C 169       8.275  14.410   5.521  1.00  0.00           H  
ATOM   2920 1HG  GLU C 169       8.939  14.215   2.566  1.00  0.00           H  
ATOM   2921 2HG  GLU C 169       8.487  15.690   3.415  1.00  0.00           H  
ATOM   2922  N   VAL C 170       6.945  11.247   5.872  1.00  0.00           N  
ATOM   2923  CA  VAL C 170       6.322  10.579   7.010  1.00  0.00           C  
ATOM   2924  C   VAL C 170       7.124   9.334   7.393  1.00  0.00           C  
ATOM   2925  O   VAL C 170       7.270   9.058   8.585  1.00  0.00           O  
ATOM   2926  CB  VAL C 170       4.849  10.229   6.765  1.00  0.00           C  
ATOM   2927  CG1 VAL C 170       4.300   9.381   7.938  1.00  0.00           C  
ATOM   2928  CG2 VAL C 170       4.062  11.514   6.653  1.00  0.00           C  
ATOM   2929  H   VAL C 170       6.435  11.362   4.986  1.00  0.00           H  
ATOM   2930  HA  VAL C 170       6.348  11.266   7.854  1.00  0.00           H  
ATOM   2931  HB  VAL C 170       4.761   9.643   5.848  1.00  0.00           H  
ATOM   2932 1HG1 VAL C 170       3.262   9.131   7.755  1.00  0.00           H  
ATOM   2933 2HG1 VAL C 170       4.859   8.471   8.045  1.00  0.00           H  
ATOM   2934 3HG1 VAL C 170       4.380   9.948   8.865  1.00  0.00           H  
ATOM   2935 1HG2 VAL C 170       3.038  11.290   6.492  1.00  0.00           H  
ATOM   2936 2HG2 VAL C 170       4.164  12.081   7.575  1.00  0.00           H  
ATOM   2937 3HG2 VAL C 170       4.438  12.108   5.825  1.00  0.00           H  
ATOM   2938  N   ILE C 171       7.612   8.572   6.404  1.00  0.00           N  
ATOM   2939  CA  ILE C 171       8.406   7.380   6.684  1.00  0.00           C  
ATOM   2940  C   ILE C 171       9.658   7.786   7.454  1.00  0.00           C  
ATOM   2941  O   ILE C 171      10.024   7.104   8.408  1.00  0.00           O  
ATOM   2942  CB  ILE C 171       8.823   6.621   5.395  1.00  0.00           C  
ATOM   2943  CG1 ILE C 171       7.585   5.984   4.707  1.00  0.00           C  
ATOM   2944  CG2 ILE C 171       9.876   5.523   5.746  1.00  0.00           C  
ATOM   2945  CD1 ILE C 171       7.840   5.491   3.258  1.00  0.00           C  
ATOM   2946  H   ILE C 171       7.394   8.832   5.439  1.00  0.00           H  
ATOM   2947  HA  ILE C 171       7.821   6.707   7.309  1.00  0.00           H  
ATOM   2948  HB  ILE C 171       9.264   7.327   4.688  1.00  0.00           H  
ATOM   2949 1HG1 ILE C 171       7.259   5.138   5.307  1.00  0.00           H  
ATOM   2950 2HG1 ILE C 171       6.783   6.710   4.687  1.00  0.00           H  
ATOM   2951 1HG2 ILE C 171      10.186   4.999   4.852  1.00  0.00           H  
ATOM   2952 2HG2 ILE C 171      10.758   5.973   6.195  1.00  0.00           H  
ATOM   2953 3HG2 ILE C 171       9.443   4.807   6.452  1.00  0.00           H  
ATOM   2954 1HD1 ILE C 171       6.925   5.054   2.858  1.00  0.00           H  
ATOM   2955 2HD1 ILE C 171       8.142   6.326   2.632  1.00  0.00           H  
ATOM   2956 3HD1 ILE C 171       8.619   4.747   3.233  1.00  0.00           H  
ATOM   2957  N   LYS C 172      10.341   8.854   7.034  1.00  0.00           N  
ATOM   2958  CA  LYS C 172      11.524   9.280   7.773  1.00  0.00           C  
ATOM   2959  C   LYS C 172      11.184   9.658   9.216  1.00  0.00           C  
ATOM   2960  O   LYS C 172      11.928   9.290  10.135  1.00  0.00           O  
ATOM   2961  CB  LYS C 172      12.200  10.456   7.077  1.00  0.00           C  
ATOM   2962  CG  LYS C 172      12.929  10.086   5.783  1.00  0.00           C  
ATOM   2963  CD  LYS C 172      13.752  11.260   5.229  1.00  0.00           C  
ATOM   2964  CE  LYS C 172      12.850  12.317   4.598  1.00  0.00           C  
ATOM   2965  NZ  LYS C 172      13.614  13.399   3.910  1.00  0.00           N1+
ATOM   2966  H   LYS C 172      10.041   9.353   6.191  1.00  0.00           H  
ATOM   2967  HA  LYS C 172      12.225   8.446   7.802  1.00  0.00           H  
ATOM   2968 1HB  LYS C 172      11.436  11.198   6.842  1.00  0.00           H  
ATOM   2969 2HB  LYS C 172      12.912  10.920   7.757  1.00  0.00           H  
ATOM   2970 1HG  LYS C 172      13.597   9.245   5.979  1.00  0.00           H  
ATOM   2971 2HG  LYS C 172      12.201   9.769   5.034  1.00  0.00           H  
ATOM   2972 1HD  LYS C 172      14.330  11.717   6.031  1.00  0.00           H  
ATOM   2973 2HD  LYS C 172      14.440  10.889   4.470  1.00  0.00           H  
ATOM   2974 1HE  LYS C 172      12.197  11.833   3.872  1.00  0.00           H  
ATOM   2975 2HE  LYS C 172      12.238  12.778   5.368  1.00  0.00           H  
ATOM   2976 1HZ  LYS C 172      12.906  14.050   3.517  1.00  0.00           H  
ATOM   2977 2HZ  LYS C 172      14.201  13.886   4.566  1.00  0.00           H  
ATOM   2978 3HZ  LYS C 172      14.174  13.019   3.168  1.00  0.00           H  
ATOM   2979  N   GLU C 173      10.048  10.339   9.434  1.00  0.00           N  
ATOM   2980  CA  GLU C 173       9.661  10.701  10.793  1.00  0.00           C  
ATOM   2981  C   GLU C 173       9.302   9.456  11.603  1.00  0.00           C  
ATOM   2982  O   GLU C 173       9.621   9.376  12.794  1.00  0.00           O  
ATOM   2983  CB  GLU C 173       8.479  11.672  10.772  1.00  0.00           C  
ATOM   2984  CG  GLU C 173       8.810  13.055  10.230  1.00  0.00           C  
ATOM   2985  CD  GLU C 173       7.615  13.965  10.178  1.00  0.00           C  
ATOM   2986  OE1 GLU C 173       6.530  13.506  10.446  1.00  0.00           O  
ATOM   2987  OE2 GLU C 173       7.786  15.121   9.870  1.00  0.00           O1-
ATOM   2988  H   GLU C 173       9.493  10.669   8.635  1.00  0.00           H  
ATOM   2989  HA  GLU C 173      10.506  11.186  11.274  1.00  0.00           H  
ATOM   2990 1HB  GLU C 173       7.677  11.256  10.161  1.00  0.00           H  
ATOM   2991 2HB  GLU C 173       8.090  11.793  11.783  1.00  0.00           H  
ATOM   2992 1HG  GLU C 173       9.571  13.509  10.864  1.00  0.00           H  
ATOM   2993 2HG  GLU C 173       9.226  12.951   9.229  1.00  0.00           H  
ATOM   2994  N   TYR C 174       8.672   8.475  10.950  1.00  0.00           N  
ATOM   2995  CA  TYR C 174       8.282   7.226  11.579  1.00  0.00           C  
ATOM   2996  C   TYR C 174       9.539   6.500  12.071  1.00  0.00           C  
ATOM   2997  O   TYR C 174       9.564   5.962  13.185  1.00  0.00           O  
ATOM   2998  CB  TYR C 174       7.510   6.339  10.609  1.00  0.00           C  
ATOM   2999  CG  TYR C 174       6.892   5.182  11.286  1.00  0.00           C  
ATOM   3000  CD1 TYR C 174       5.658   5.367  11.847  1.00  0.00           C  
ATOM   3001  CD2 TYR C 174       7.532   3.968  11.388  1.00  0.00           C  
ATOM   3002  CE1 TYR C 174       5.039   4.364  12.509  1.00  0.00           C  
ATOM   3003  CE2 TYR C 174       6.914   2.953  12.054  1.00  0.00           C  
ATOM   3004  CZ  TYR C 174       5.666   3.156  12.617  1.00  0.00           C  
ATOM   3005  OH  TYR C 174       5.041   2.137  13.260  1.00  0.00           O  
ATOM   3006  H   TYR C 174       8.391   8.644   9.982  1.00  0.00           H  
ATOM   3007  HA  TYR C 174       7.656   7.447  12.442  1.00  0.00           H  
ATOM   3008 1HB  TYR C 174       6.725   6.919  10.118  1.00  0.00           H  
ATOM   3009 2HB  TYR C 174       8.178   5.967   9.835  1.00  0.00           H  
ATOM   3010  HD1 TYR C 174       5.180   6.326  11.740  1.00  0.00           H  
ATOM   3011  HD2 TYR C 174       8.521   3.816  10.943  1.00  0.00           H  
ATOM   3012  HE1 TYR C 174       4.055   4.520  12.943  1.00  0.00           H  
ATOM   3013  HE2 TYR C 174       7.409   1.984  12.139  1.00  0.00           H  
ATOM   3014  HH  TYR C 174       4.230   2.464  13.701  1.00  0.00           H  
ATOM   3015  N   GLN C 175      10.575   6.463  11.226  1.00  0.00           N  
ATOM   3016  CA  GLN C 175      11.833   5.816  11.575  1.00  0.00           C  
ATOM   3017  C   GLN C 175      12.512   6.532  12.749  1.00  0.00           C  
ATOM   3018  O   GLN C 175      13.063   5.879  13.641  1.00  0.00           O  
ATOM   3019  CB  GLN C 175      12.732   5.784  10.347  1.00  0.00           C  
ATOM   3020  CG  GLN C 175      12.221   4.833   9.283  1.00  0.00           C  
ATOM   3021  CD  GLN C 175      12.953   4.945   7.980  1.00  0.00           C  
ATOM   3022  NE2 GLN C 175      12.779   3.949   7.116  1.00  0.00           N  
ATOM   3023  OE1 GLN C 175      13.675   5.927   7.755  1.00  0.00           O  
ATOM   3024  H   GLN C 175      10.456   6.865  10.289  1.00  0.00           H  
ATOM   3025  HA  GLN C 175      11.620   4.791  11.872  1.00  0.00           H  
ATOM   3026 1HB  GLN C 175      12.783   6.784   9.913  1.00  0.00           H  
ATOM   3027 2HB  GLN C 175      13.739   5.490  10.630  1.00  0.00           H  
ATOM   3028 1HG  GLN C 175      12.343   3.812   9.644  1.00  0.00           H  
ATOM   3029 2HG  GLN C 175      11.166   5.017   9.101  1.00  0.00           H  
ATOM   3030 1HE2 GLN C 175      13.235   3.961   6.231  1.00  0.00           H  
ATOM   3031 2HE2 GLN C 175      12.173   3.147   7.368  1.00  0.00           H  
ATOM   3032  N   GLU C 176      12.447   7.866  12.778  1.00  0.00           N  
ATOM   3033  CA  GLU C 176      12.994   8.551  13.946  1.00  0.00           C  
ATOM   3034  C   GLU C 176      12.231   8.181  15.196  1.00  0.00           C  
ATOM   3035  O   GLU C 176      12.816   8.029  16.276  1.00  0.00           O  
ATOM   3036  CB  GLU C 176      12.952  10.090  13.720  1.00  0.00           C  
ATOM   3037  CG  GLU C 176      13.925  10.641  12.628  1.00  0.00           C  
ATOM   3038  CD  GLU C 176      13.945  12.135  12.367  1.00  0.00           C  
ATOM   3039  OE1 GLU C 176      12.888  12.763  12.159  1.00  0.00           O  
ATOM   3040  OE2 GLU C 176      15.063  12.690  12.388  1.00  0.00           O1-
ATOM   3041  H   GLU C 176      12.034   8.384  12.016  1.00  0.00           H  
ATOM   3042  HA  GLU C 176      14.043   8.235  14.083  1.00  0.00           H  
ATOM   3043 2HB  GLU C 176      13.162  10.614  14.674  1.00  0.00           H  
ATOM   3044 3HB  GLU C 176      11.924  10.405  13.456  1.00  0.00           H  
ATOM   3045 2HG  GLU C 176      13.745  10.159  11.653  1.00  0.00           H  
ATOM   3046 3HG  GLU C 176      14.975  10.419  12.880  1.00  0.00           H  
ATOM   3047  N   LEU C 177      10.902   7.968  15.080  1.00  0.00           N  
ATOM   3048  CA  LEU C 177      10.135   7.526  16.240  1.00  0.00           C  
ATOM   3049  C   LEU C 177      10.579   6.149  16.696  1.00  0.00           C  
ATOM   3050  O   LEU C 177      10.714   5.928  17.888  1.00  0.00           O  
ATOM   3051  CB  LEU C 177       8.628   7.487  15.993  1.00  0.00           C  
ATOM   3052  CG  LEU C 177       7.774   6.966  17.197  1.00  0.00           C  
ATOM   3053  CD1 LEU C 177       8.008   7.829  18.450  1.00  0.00           C  
ATOM   3054  CD2 LEU C 177       6.333   6.997  16.800  1.00  0.00           C  
ATOM   3055  H   LEU C 177      10.439   8.183  14.188  1.00  0.00           H  
ATOM   3056  HA  LEU C 177      10.331   8.235  17.034  1.00  0.00           H  
ATOM   3057 1HB  LEU C 177       8.291   8.493  15.738  1.00  0.00           H  
ATOM   3058 2HB  LEU C 177       8.428   6.838  15.149  1.00  0.00           H  
ATOM   3059  HG  LEU C 177       8.050   5.939  17.441  1.00  0.00           H  
ATOM   3060 1HD1 LEU C 177       7.387   7.462  19.267  1.00  0.00           H  
ATOM   3061 2HD1 LEU C 177       9.040   7.785  18.760  1.00  0.00           H  
ATOM   3062 3HD1 LEU C 177       7.748   8.844  18.231  1.00  0.00           H  
ATOM   3063 1HD2 LEU C 177       5.754   6.638  17.638  1.00  0.00           H  
ATOM   3064 2HD2 LEU C 177       6.041   8.012  16.559  1.00  0.00           H  
ATOM   3065 3HD2 LEU C 177       6.176   6.358  15.930  1.00  0.00           H  
ATOM   3066  N   LYS C 178      10.850   5.237  15.759  1.00  0.00           N  
ATOM   3067  CA  LYS C 178      11.320   3.888  16.101  1.00  0.00           C  
ATOM   3068  C   LYS C 178      12.519   3.972  17.054  1.00  0.00           C  
ATOM   3069  O   LYS C 178      12.621   3.193  18.008  1.00  0.00           O  
ATOM   3070  CB  LYS C 178      11.706   3.133  14.811  1.00  0.00           C  
ATOM   3071  CG  LYS C 178      12.274   1.708  14.977  1.00  0.00           C  
ATOM   3072  CD  LYS C 178      13.818   1.629  14.807  1.00  0.00           C  
ATOM   3073  CE  LYS C 178      14.277   1.818  13.336  1.00  0.00           C  
ATOM   3074  NZ  LYS C 178      15.763   1.662  13.197  1.00  0.00           N1+
ATOM   3075  H   LYS C 178      10.645   5.481  14.787  1.00  0.00           H  
ATOM   3076  HA  LYS C 178      10.521   3.354  16.609  1.00  0.00           H  
ATOM   3077 1HB  LYS C 178      10.854   3.097  14.136  1.00  0.00           H  
ATOM   3078 2HB  LYS C 178      12.455   3.700  14.317  1.00  0.00           H  
ATOM   3079 1HG  LYS C 178      12.070   1.379  15.984  1.00  0.00           H  
ATOM   3080 2HG  LYS C 178      11.789   1.028  14.278  1.00  0.00           H  
ATOM   3081 1HD  LYS C 178      14.305   2.394  15.415  1.00  0.00           H  
ATOM   3082 2HD  LYS C 178      14.163   0.657  15.153  1.00  0.00           H  
ATOM   3083 1HE  LYS C 178      13.781   1.088  12.701  1.00  0.00           H  
ATOM   3084 2HE  LYS C 178      14.016   2.819  12.996  1.00  0.00           H  
ATOM   3085 1HZ  LYS C 178      16.038   1.801  12.239  1.00  0.00           H  
ATOM   3086 2HZ  LYS C 178      16.243   2.362  13.796  1.00  0.00           H  
ATOM   3087 3HZ  LYS C 178      16.039   0.742  13.493  1.00  0.00           H  
ATOM   3088  N   GLU C 179      13.425   4.913  16.765  1.00  0.00           N  
ATOM   3089  CA  GLU C 179      14.621   5.156  17.573  1.00  0.00           C  
ATOM   3090  C   GLU C 179      14.290   5.792  18.954  1.00  0.00           C  
ATOM   3091  O   GLU C 179      15.003   5.567  19.931  1.00  0.00           O  
ATOM   3092  CB  GLU C 179      15.608   6.050  16.803  1.00  0.00           C  
ATOM   3093  CG  GLU C 179      16.250   5.399  15.555  1.00  0.00           C  
ATOM   3094  CD  GLU C 179      17.125   4.208  15.874  1.00  0.00           C  
ATOM   3095  OE1 GLU C 179      17.750   4.226  16.903  1.00  0.00           O  
ATOM   3096  OE2 GLU C 179      17.187   3.281  15.078  1.00  0.00           O1-
ATOM   3097  H   GLU C 179      13.269   5.456  15.909  1.00  0.00           H  
ATOM   3098  HA  GLU C 179      15.103   4.200  17.758  1.00  0.00           H  
ATOM   3099 1HB  GLU C 179      15.096   6.949  16.474  1.00  0.00           H  
ATOM   3100 2HB  GLU C 179      16.412   6.358  17.469  1.00  0.00           H  
ATOM   3101 1HG  GLU C 179      15.447   5.081  14.886  1.00  0.00           H  
ATOM   3102 2HG  GLU C 179      16.839   6.151  15.039  1.00  0.00           H  
ATOM   3103  N   ARG C 180      13.190   6.556  19.035  1.00  0.00           N  
ATOM   3104  CA  ARG C 180      12.775   7.253  20.262  1.00  0.00           C  
ATOM   3105  C   ARG C 180      11.775   6.477  21.126  1.00  0.00           C  
ATOM   3106  O   ARG C 180      11.965   6.604  22.341  1.00  0.00           O  
ATOM   3107  CB  ARG C 180      12.162   8.599  19.905  1.00  0.00           C  
ATOM   3108  CG  ARG C 180      13.133   9.608  19.313  1.00  0.00           C  
ATOM   3109  CD  ARG C 180      12.480  10.919  19.067  1.00  0.00           C  
ATOM   3110  NE  ARG C 180      11.493  10.842  18.002  1.00  0.00           N  
ATOM   3111  CZ  ARG C 180      10.159  10.865  18.193  1.00  0.00           C  
ATOM   3112  NH1 ARG C 180       9.670  10.962  19.409  1.00  0.00           N1+
ATOM   3113  NH2 ARG C 180       9.342  10.789  17.156  1.00  0.00           N  
ATOM   3114  H   ARG C 180      12.650   6.729  18.186  1.00  0.00           H  
ATOM   3115  HA  ARG C 180      13.666   7.447  20.852  1.00  0.00           H  
ATOM   3116 1HB  ARG C 180      11.358   8.453  19.185  1.00  0.00           H  
ATOM   3117 2HB  ARG C 180      11.724   9.047  20.798  1.00  0.00           H  
ATOM   3118 1HG  ARG C 180      13.963   9.762  20.002  1.00  0.00           H  
ATOM   3119 2HG  ARG C 180      13.514   9.231  18.363  1.00  0.00           H  
ATOM   3120 1HD  ARG C 180      11.977  11.251  19.975  1.00  0.00           H  
ATOM   3121 2HD  ARG C 180      13.234  11.652  18.781  1.00  0.00           H  
ATOM   3122  HE  ARG C 180      11.831  10.767  17.052  1.00  0.00           H  
ATOM   3123 1HH1 ARG C 180      10.295  11.019  20.201  1.00  0.00           H  
ATOM   3124 2HH1 ARG C 180       8.671  10.979  19.552  1.00  0.00           H  
ATOM   3125 1HH2 ARG C 180       9.718  10.715  16.221  1.00  0.00           H  
ATOM   3126 2HH2 ARG C 180       8.344  10.806  17.299  1.00  0.00           H  
ATOM   3127  N   GLY C 181      11.468   5.266  20.680  1.00  0.00           N  
ATOM   3128  CA  GLY C 181      10.194   4.750  21.174  1.00  0.00           C  
ATOM   3129  C   GLY C 181      10.369   4.064  22.507  1.00  0.00           C  
ATOM   3130  O   GLY C 181      10.412   2.826  22.606  1.00  0.00           O  
ATOM   3131  H   GLY C 181      12.064   4.745  20.053  1.00  0.00           H  
ATOM   3132 3HA  GLY C 181       9.824   4.061  20.474  0.00  0.00           H  
ATOM   3133  HA  GLY C 181       9.495   5.596  21.316  1.00  0.00           H  
ATOM   3134  N   ASP C 182      10.374   4.861  23.584  1.00  0.00           N  
ATOM   3135  CA  ASP C 182      10.557   4.429  24.970  1.00  0.00           C  
ATOM   3136  C   ASP C 182       9.247   3.806  25.491  1.00  0.00           C  
ATOM   3137  O   ASP C 182       8.279   3.672  24.744  1.00  0.00           O  
ATOM   3138  CB  ASP C 182      10.972   5.655  25.815  1.00  0.00           C  
ATOM   3139  CG  ASP C 182      11.722   5.342  27.145  1.00  0.00           C  
ATOM   3140  OD1 ASP C 182      11.544   4.269  27.670  1.00  0.00           O  
ATOM   3141  OD2 ASP C 182      12.443   6.191  27.610  1.00  0.00           O1-
ATOM   3142  H   ASP C 182      10.416   5.853  23.381  1.00  0.00           H  
ATOM   3143  HA  ASP C 182      11.344   3.682  25.009  1.00  0.00           H  
ATOM   3144 1HB  ASP C 182      11.608   6.309  25.206  1.00  0.00           H  
ATOM   3145 2HB  ASP C 182      10.078   6.229  26.063  1.00  0.00           H  
ATOM   3146  N   GLY C 183       9.252   3.369  26.756  1.00  0.00           N  
ATOM   3147  CA  GLY C 183       8.168   2.609  27.385  1.00  0.00           C  
ATOM   3148  C   GLY C 183       7.039   3.356  28.107  1.00  0.00           C  
ATOM   3149  O   GLY C 183       6.292   2.736  28.856  1.00  0.00           O  
ATOM   3150  H   GLY C 183      10.097   3.539  27.292  1.00  0.00           H  
ATOM   3151 1HA  GLY C 183       7.720   1.982  26.622  1.00  0.00           H  
ATOM   3152 2HA  GLY C 183       8.617   1.912  28.092  1.00  0.00           H  
ATOM   3153  N   GLY C 184       6.927   4.670  27.960  1.00  0.00           N  
ATOM   3154  CA  GLY C 184       6.277   5.944  28.252  1.00  0.00           C  
ATOM   3155  C   GLY C 184       4.875   6.033  27.623  1.00  0.00           C  
ATOM   3156  O   GLY C 184       4.608   5.461  26.561  1.00  0.00           O  
ATOM   3157  H   GLY C 184       6.194   4.417  28.609  1.00  0.00           H  
ATOM   3158 1HA  GLY C 184       6.194   6.067  29.331  1.00  0.00           H  
ATOM   3159 2HA  GLY C 184       6.902   6.753  27.887  1.00  0.00           H  
ATOM   3160  N   GLU C 185       3.982   6.762  28.294  1.00  0.00           N  
ATOM   3161  CA  GLU C 185       2.593   6.948  27.858  1.00  0.00           C  
ATOM   3162  C   GLU C 185       2.454   7.753  26.571  1.00  0.00           C  
ATOM   3163  O   GLU C 185       1.583   7.478  25.732  1.00  0.00           O  
ATOM   3164  CB  GLU C 185       1.817   7.634  28.980  1.00  0.00           C  
ATOM   3165  CG  GLU C 185       1.684   6.798  30.251  1.00  0.00           C  
ATOM   3166  CD  GLU C 185       2.934   6.807  31.121  1.00  0.00           C  
ATOM   3167  OE1 GLU C 185       3.878   7.506  30.780  1.00  0.00           O  
ATOM   3168  OE2 GLU C 185       2.958   6.104  32.095  1.00  0.00           O1-
ATOM   3169  H   GLU C 185       4.264   7.189  29.179  1.00  0.00           H  
ATOM   3170  HA  GLU C 185       2.158   5.963  27.684  1.00  0.00           H  
ATOM   3171 1HB  GLU C 185       2.296   8.588  29.227  1.00  0.00           H  
ATOM   3172 2HB  GLU C 185       0.812   7.861  28.631  1.00  0.00           H  
ATOM   3173 1HG  GLU C 185       0.848   7.176  30.836  1.00  0.00           H  
ATOM   3174 2HG  GLU C 185       1.463   5.771  29.973  1.00  0.00           H  
ATOM   3175  N   LYS C 186       3.303   8.765  26.449  1.00  0.00           N  
ATOM   3176  CA  LYS C 186       3.261   9.616  25.263  1.00  0.00           C  
ATOM   3177  C   LYS C 186       3.737   8.866  24.042  1.00  0.00           C  
ATOM   3178  O   LYS C 186       3.227   9.058  22.963  1.00  0.00           O  
ATOM   3179  CB  LYS C 186       4.123  10.885  25.507  1.00  0.00           C  
ATOM   3180  CG  LYS C 186       3.505  11.861  26.539  1.00  0.00           C  
ATOM   3181  CD  LYS C 186       4.331  13.122  26.808  1.00  0.00           C  
ATOM   3182  CE  LYS C 186       3.604  13.992  27.842  1.00  0.00           C  
ATOM   3183  NZ  LYS C 186       4.409  15.193  28.126  1.00  0.00           N1+
ATOM   3184  H   LYS C 186       3.978   8.948  27.178  1.00  0.00           H  
ATOM   3185  HA  LYS C 186       2.211   9.913  25.083  1.00  0.00           H  
ATOM   3186 2HB  LYS C 186       4.293  11.411  24.545  1.00  0.00           H  
ATOM   3187 3HB  LYS C 186       5.134  10.588  25.850  1.00  0.00           H  
ATOM   3188 2HG  LYS C 186       3.314  11.325  27.489  1.00  0.00           H  
ATOM   3189 3HG  LYS C 186       2.513  12.207  26.191  1.00  0.00           H  
ATOM   3190 2HD  LYS C 186       4.472  13.688  25.864  1.00  0.00           H  
ATOM   3191 3HD  LYS C 186       5.343  12.840  27.156  1.00  0.00           H  
ATOM   3192 2HE  LYS C 186       3.428  13.432  28.784  1.00  0.00           H  
ATOM   3193 3HE  LYS C 186       2.598  14.279  27.469  1.00  0.00           H  
ATOM   3194 1HZ  LYS C 186       4.871  15.529  27.272  1.00  0.00           H  
ATOM   3195 2HZ  LYS C 186       3.823  15.966  28.456  1.00  0.00           H  
ATOM   3196 3HZ  LYS C 186       5.081  14.925  28.830  1.00  0.00           H  
ATOM   3197  N   GLU C 187       4.703   7.981  24.285  1.00  0.00           N  
ATOM   3198  CA  GLU C 187       5.287   7.172  23.239  1.00  0.00           C  
ATOM   3199  C   GLU C 187       4.264   6.190  22.668  1.00  0.00           C  
ATOM   3200  O   GLU C 187       4.183   6.057  21.440  1.00  0.00           O  
ATOM   3201  CB  GLU C 187       6.532   6.488  23.789  1.00  0.00           C  
ATOM   3202  CG  GLU C 187       7.680   7.474  24.070  1.00  0.00           C  
ATOM   3203  CD  GLU C 187       7.522   8.322  25.335  1.00  0.00           C  
ATOM   3204  OE1 GLU C 187       6.556   8.155  26.046  1.00  0.00           O  
ATOM   3205  OE2 GLU C 187       8.373   9.138  25.576  1.00  0.00           O1-
ATOM   3206  H   GLU C 187       5.083   7.902  25.229  1.00  0.00           H  
ATOM   3207  HA  GLU C 187       5.600   7.832  22.433  1.00  0.00           H  
ATOM   3208 1HB  GLU C 187       6.297   5.960  24.706  1.00  0.00           H  
ATOM   3209 2HB  GLU C 187       6.889   5.747  23.086  1.00  0.00           H  
ATOM   3210 1HG  GLU C 187       8.594   6.900  24.157  1.00  0.00           H  
ATOM   3211 2HG  GLU C 187       7.790   8.130  23.207  1.00  0.00           H  
ATOM   3212  N   GLU C 188       3.414   5.560  23.505  1.00  0.00           N  
ATOM   3213  CA  GLU C 188       2.408   4.725  22.852  1.00  0.00           C  
ATOM   3214  C   GLU C 188       1.463   5.572  22.020  1.00  0.00           C  
ATOM   3215  O   GLU C 188       1.138   5.196  20.887  1.00  0.00           O  
ATOM   3216  CB  GLU C 188       1.612   3.928  23.888  1.00  0.00           C  
ATOM   3217  CG  GLU C 188       2.408   2.832  24.584  1.00  0.00           C  
ATOM   3218  CD  GLU C 188       1.732   2.317  25.824  1.00  0.00           C  
ATOM   3219  OE1 GLU C 188       0.729   2.870  26.205  1.00  0.00           O  
ATOM   3220  OE2 GLU C 188       2.221   1.368  26.392  1.00  0.00           O1-
ATOM   3221  H   GLU C 188       3.543   5.623  24.526  1.00  0.00           H  
ATOM   3222  HA  GLU C 188       2.922   4.036  22.182  1.00  0.00           H  
ATOM   3223 1HB  GLU C 188       1.233   4.604  24.654  1.00  0.00           H  
ATOM   3224 2HB  GLU C 188       0.752   3.462  23.407  1.00  0.00           H  
ATOM   3225 1HG  GLU C 188       2.549   2.004  23.890  1.00  0.00           H  
ATOM   3226 2HG  GLU C 188       3.390   3.222  24.846  1.00  0.00           H  
ATOM   3227  N   LYS C 189       1.044   6.731  22.529  1.00  0.00           N  
ATOM   3228  CA  LYS C 189       0.104   7.514  21.745  1.00  0.00           C  
ATOM   3229  C   LYS C 189       0.713   8.038  20.448  1.00  0.00           C  
ATOM   3230  O   LYS C 189       0.037   8.046  19.411  1.00  0.00           O  
ATOM   3231  CB  LYS C 189      -0.478   8.650  22.568  1.00  0.00           C  
ATOM   3232  CG  LYS C 189      -1.425   8.161  23.659  1.00  0.00           C  
ATOM   3233  CD  LYS C 189      -2.064   9.312  24.411  1.00  0.00           C  
ATOM   3234  CE  LYS C 189      -2.984   8.808  25.513  1.00  0.00           C  
ATOM   3235  NZ  LYS C 189      -3.757   9.911  26.134  1.00  0.00           N1+
ATOM   3236  H   LYS C 189       1.335   7.025  23.471  1.00  0.00           H  
ATOM   3237  HA  LYS C 189      -0.720   6.864  21.469  1.00  0.00           H  
ATOM   3238 1HB  LYS C 189       0.338   9.201  23.048  1.00  0.00           H  
ATOM   3239 2HB  LYS C 189      -1.013   9.341  21.917  1.00  0.00           H  
ATOM   3240 1HG  LYS C 189      -2.210   7.542  23.217  1.00  0.00           H  
ATOM   3241 2HG  LYS C 189      -0.861   7.547  24.365  1.00  0.00           H  
ATOM   3242 1HD  LYS C 189      -1.276   9.918  24.863  1.00  0.00           H  
ATOM   3243 2HD  LYS C 189      -2.636   9.935  23.731  1.00  0.00           H  
ATOM   3244 1HE  LYS C 189      -3.673   8.077  25.111  1.00  0.00           H  
ATOM   3245 2HE  LYS C 189      -2.376   8.335  26.282  1.00  0.00           H  
ATOM   3246 1HZ  LYS C 189      -4.346   9.541  26.859  1.00  0.00           H  
ATOM   3247 2HZ  LYS C 189      -3.140  10.600  26.521  1.00  0.00           H  
ATOM   3248 3HZ  LYS C 189      -4.363  10.353  25.409  1.00  0.00           H  
ATOM   3249  N   GLU C 190       1.985   8.459  20.491  1.00  0.00           N  
ATOM   3250  CA  GLU C 190       2.634   8.976  19.299  1.00  0.00           C  
ATOM   3251  C   GLU C 190       2.722   7.885  18.240  1.00  0.00           C  
ATOM   3252  O   GLU C 190       2.480   8.162  17.065  1.00  0.00           O  
ATOM   3253  CB  GLU C 190       4.028   9.523  19.605  1.00  0.00           C  
ATOM   3254  CG  GLU C 190       4.678  10.239  18.415  1.00  0.00           C  
ATOM   3255  CD  GLU C 190       6.031  10.806  18.719  1.00  0.00           C  
ATOM   3256  OE1 GLU C 190       6.468  10.712  19.835  1.00  0.00           O  
ATOM   3257  OE2 GLU C 190       6.651  11.311  17.816  1.00  0.00           O1-
ATOM   3258  H   GLU C 190       2.493   8.467  21.379  1.00  0.00           H  
ATOM   3259  HA  GLU C 190       2.028   9.790  18.901  1.00  0.00           H  
ATOM   3260 1HB  GLU C 190       3.967  10.222  20.440  1.00  0.00           H  
ATOM   3261 2HB  GLU C 190       4.678   8.701  19.914  1.00  0.00           H  
ATOM   3262 1HG  GLU C 190       4.758   9.555  17.584  1.00  0.00           H  
ATOM   3263 2HG  GLU C 190       4.019  11.050  18.105  1.00  0.00           H  
ATOM   3264  N   LEU C 191       3.033   6.640  18.645  1.00  0.00           N  
ATOM   3265  CA  LEU C 191       3.119   5.542  17.688  1.00  0.00           C  
ATOM   3266  C   LEU C 191       1.774   5.266  17.054  1.00  0.00           C  
ATOM   3267  O   LEU C 191       1.672   5.134  15.834  1.00  0.00           O  
ATOM   3268  CB  LEU C 191       3.591   4.253  18.367  1.00  0.00           C  
ATOM   3269  CG  LEU C 191       3.777   2.988  17.447  1.00  0.00           C  
ATOM   3270  CD1 LEU C 191       4.848   3.258  16.392  1.00  0.00           C  
ATOM   3271  CD2 LEU C 191       4.154   1.801  18.307  1.00  0.00           C  
ATOM   3272  H   LEU C 191       3.277   6.474  19.631  1.00  0.00           H  
ATOM   3273  HA  LEU C 191       3.803   5.827  16.905  1.00  0.00           H  
ATOM   3274 1HB  LEU C 191       4.536   4.459  18.845  1.00  0.00           H  
ATOM   3275 2HB  LEU C 191       2.871   3.997  19.148  1.00  0.00           H  
ATOM   3276  HG  LEU C 191       2.842   2.765  16.923  1.00  0.00           H  
ATOM   3277 1HD1 LEU C 191       4.959   2.367  15.781  1.00  0.00           H  
ATOM   3278 2HD1 LEU C 191       4.563   4.090  15.754  1.00  0.00           H  
ATOM   3279 3HD1 LEU C 191       5.791   3.484  16.882  1.00  0.00           H  
ATOM   3280 1HD2 LEU C 191       4.286   0.914  17.683  1.00  0.00           H  
ATOM   3281 2HD2 LEU C 191       5.061   2.022  18.808  1.00  0.00           H  
ATOM   3282 3HD2 LEU C 191       3.364   1.621  19.035  1.00  0.00           H  
ATOM   3283  N   ILE C 192       0.721   5.289  17.857  1.00  0.00           N  
ATOM   3284  CA  ILE C 192      -0.606   5.018  17.342  1.00  0.00           C  
ATOM   3285  C   ILE C 192      -0.974   6.038  16.254  1.00  0.00           C  
ATOM   3286  O   ILE C 192      -1.518   5.670  15.197  1.00  0.00           O  
ATOM   3287  CB  ILE C 192      -1.595   5.018  18.530  1.00  0.00           C  
ATOM   3288  CG1 ILE C 192      -1.315   3.782  19.419  1.00  0.00           C  
ATOM   3289  CG2 ILE C 192      -3.015   5.048  18.063  1.00  0.00           C  
ATOM   3290  CD1 ILE C 192      -1.960   3.837  20.784  1.00  0.00           C  
ATOM   3291  H   ILE C 192       0.862   5.421  18.866  1.00  0.00           H  
ATOM   3292  HA  ILE C 192      -0.590   4.031  16.905  1.00  0.00           H  
ATOM   3293  HB  ILE C 192      -1.407   5.900  19.140  1.00  0.00           H  
ATOM   3294 1HG1 ILE C 192      -1.691   2.895  18.906  1.00  0.00           H  
ATOM   3295 2HG1 ILE C 192      -0.243   3.666  19.550  1.00  0.00           H  
ATOM   3296 1HG2 ILE C 192      -3.696   5.073  18.900  1.00  0.00           H  
ATOM   3297 2HG2 ILE C 192      -3.155   5.932  17.479  1.00  0.00           H  
ATOM   3298 3HG2 ILE C 192      -3.215   4.172  17.461  1.00  0.00           H  
ATOM   3299 1HD1 ILE C 192      -1.717   2.943  21.327  1.00  0.00           H  
ATOM   3300 2HD1 ILE C 192      -1.575   4.691  21.327  1.00  0.00           H  
ATOM   3301 3HD1 ILE C 192      -3.012   3.921  20.715  1.00  0.00           H  
ATOM   3302  N   GLN C 193      -0.687   7.311  16.519  1.00  0.00           N  
ATOM   3303  CA  GLN C 193      -0.948   8.375  15.565  1.00  0.00           C  
ATOM   3304  C   GLN C 193      -0.027   8.282  14.332  1.00  0.00           C  
ATOM   3305  O   GLN C 193      -0.469   8.530  13.200  1.00  0.00           O  
ATOM   3306  CB  GLN C 193      -0.744   9.704  16.277  1.00  0.00           C  
ATOM   3307  CG  GLN C 193      -1.782   9.974  17.351  1.00  0.00           C  
ATOM   3308  CD  GLN C 193      -1.434  11.165  18.179  1.00  0.00           C  
ATOM   3309  NE2 GLN C 193      -2.325  11.544  19.084  1.00  0.00           N  
ATOM   3310  OE1 GLN C 193      -0.352  11.741  18.009  1.00  0.00           O  
ATOM   3311  H   GLN C 193      -0.287   7.542  17.438  1.00  0.00           H  
ATOM   3312  HA  GLN C 193      -1.979   8.294  15.231  1.00  0.00           H  
ATOM   3313 1HB  GLN C 193       0.243   9.712  16.744  1.00  0.00           H  
ATOM   3314 2HB  GLN C 193      -0.776  10.518  15.555  1.00  0.00           H  
ATOM   3315 1HG  GLN C 193      -2.740  10.165  16.875  1.00  0.00           H  
ATOM   3316 2HG  GLN C 193      -1.863   9.108  18.008  1.00  0.00           H  
ATOM   3317 1HE2 GLN C 193      -2.140  12.334  19.667  1.00  0.00           H  
ATOM   3318 2HE2 GLN C 193      -3.199  11.032  19.193  1.00  0.00           H  
ATOM   3319  N   ALA C 194       1.247   7.914  14.545  1.00  0.00           N  
ATOM   3320  CA  ALA C 194       2.217   7.787  13.463  1.00  0.00           C  
ATOM   3321  C   ALA C 194       1.814   6.689  12.470  1.00  0.00           C  
ATOM   3322  O   ALA C 194       1.920   6.874  11.246  1.00  0.00           O  
ATOM   3323  CB  ALA C 194       3.587   7.503  14.055  1.00  0.00           C  
ATOM   3324  H   ALA C 194       1.572   7.780  15.506  1.00  0.00           H  
ATOM   3325  HA  ALA C 194       2.250   8.736  12.930  1.00  0.00           H  
ATOM   3326 1HB  ALA C 194       4.313   7.460  13.282  1.00  0.00           H  
ATOM   3327 2HB  ALA C 194       3.850   8.303  14.749  1.00  0.00           H  
ATOM   3328 3HB  ALA C 194       3.559   6.558  14.590  1.00  0.00           H  
ATOM   3329  N   ASN C 195       1.262   5.583  12.988  1.00  0.00           N  
ATOM   3330  CA  ASN C 195       0.813   4.497  12.135  1.00  0.00           C  
ATOM   3331  C   ASN C 195      -0.430   4.891  11.340  1.00  0.00           C  
ATOM   3332  O   ASN C 195      -0.538   4.547  10.157  1.00  0.00           O  
ATOM   3333  CB  ASN C 195       0.558   3.258  12.954  1.00  0.00           C  
ATOM   3334  CG  ASN C 195       1.807   2.465  13.313  1.00  0.00           C  
ATOM   3335  ND2 ASN C 195       1.969   1.374  12.621  1.00  0.00           N  
ATOM   3336  OD1 ASN C 195       2.607   2.785  14.188  1.00  0.00           O  
ATOM   3337  H   ASN C 195       1.242   5.477  14.010  1.00  0.00           H  
ATOM   3338  HA  ASN C 195       1.602   4.275  11.417  1.00  0.00           H  
ATOM   3339 1HB  ASN C 195       0.074   3.564  13.884  1.00  0.00           H  
ATOM   3340 2HB  ASN C 195      -0.129   2.644  12.428  1.00  0.00           H  
ATOM   3341 1HD2 ASN C 195       2.744   0.743  12.787  1.00  0.00           H  
ATOM   3342 2HD2 ASN C 195       1.296   1.125  11.912  1.00  0.00           H  
ATOM   3343  N   LEU C 196      -1.323   5.686  11.935  1.00  0.00           N  
ATOM   3344  CA  LEU C 196      -2.473   6.155  11.175  1.00  0.00           C  
ATOM   3345  C   LEU C 196      -2.023   7.034  10.023  1.00  0.00           C  
ATOM   3346  O   LEU C 196      -2.524   6.895   8.908  1.00  0.00           O  
ATOM   3347  CB  LEU C 196      -3.447   6.932  12.055  1.00  0.00           C  
ATOM   3348  CG  LEU C 196      -4.697   7.592  11.344  1.00  0.00           C  
ATOM   3349  CD1 LEU C 196      -5.586   6.556  10.642  1.00  0.00           C  
ATOM   3350  CD2 LEU C 196      -5.495   8.331  12.388  1.00  0.00           C  
ATOM   3351  H   LEU C 196      -1.240   5.897  12.937  1.00  0.00           H  
ATOM   3352  HA  LEU C 196      -2.982   5.285  10.769  1.00  0.00           H  
ATOM   3353 1HB  LEU C 196      -3.812   6.244  12.785  1.00  0.00           H  
ATOM   3354 2HB  LEU C 196      -2.894   7.717  12.572  1.00  0.00           H  
ATOM   3355  HG  LEU C 196      -4.343   8.294  10.589  1.00  0.00           H  
ATOM   3356 1HD1 LEU C 196      -6.428   7.058  10.165  1.00  0.00           H  
ATOM   3357 2HD1 LEU C 196      -5.017   6.026   9.880  1.00  0.00           H  
ATOM   3358 3HD1 LEU C 196      -5.959   5.866  11.355  1.00  0.00           H  
ATOM   3359 1HD2 LEU C 196      -6.342   8.814  11.926  1.00  0.00           H  
ATOM   3360 2HD2 LEU C 196      -5.840   7.630  13.125  1.00  0.00           H  
ATOM   3361 3HD2 LEU C 196      -4.868   9.082  12.866  1.00  0.00           H  
ATOM   3362  N   ARG C 197      -1.058   7.932  10.258  1.00  0.00           N  
ATOM   3363  CA  ARG C 197      -0.651   8.805   9.166  1.00  0.00           C  
ATOM   3364  C   ARG C 197      -0.117   8.006   7.976  1.00  0.00           C  
ATOM   3365  O   ARG C 197      -0.493   8.292   6.830  1.00  0.00           O  
ATOM   3366  CB  ARG C 197       0.421   9.782   9.623  1.00  0.00           C  
ATOM   3367  CG  ARG C 197       0.936  10.769   8.554  1.00  0.00           C  
ATOM   3368  CD  ARG C 197      -0.069  11.803   8.194  1.00  0.00           C  
ATOM   3369  NE  ARG C 197       0.445  12.750   7.205  1.00  0.00           N  
ATOM   3370  CZ  ARG C 197       1.206  13.835   7.486  1.00  0.00           C  
ATOM   3371  NH1 ARG C 197       1.570  14.098   8.730  1.00  0.00           N1+
ATOM   3372  NH2 ARG C 197       1.592  14.644   6.514  1.00  0.00           N  
ATOM   3373  H   ARG C 197      -0.680   8.043  11.207  1.00  0.00           H  
ATOM   3374  HA  ARG C 197      -1.527   9.364   8.845  1.00  0.00           H  
ATOM   3375 1HB  ARG C 197       0.043  10.360  10.464  1.00  0.00           H  
ATOM   3376 2HB  ARG C 197       1.283   9.216   9.985  1.00  0.00           H  
ATOM   3377 1HG  ARG C 197       1.832  11.258   8.924  1.00  0.00           H  
ATOM   3378 2HG  ARG C 197       1.176  10.230   7.641  1.00  0.00           H  
ATOM   3379 1HD  ARG C 197      -0.935  11.313   7.749  1.00  0.00           H  
ATOM   3380 2HD  ARG C 197      -0.385  12.350   9.079  1.00  0.00           H  
ATOM   3381  HE  ARG C 197       0.190  12.594   6.232  1.00  0.00           H  
ATOM   3382 1HH1 ARG C 197       1.285  13.494   9.484  1.00  0.00           H  
ATOM   3383 2HH1 ARG C 197       2.137  14.911   8.929  1.00  0.00           H  
ATOM   3384 1HH2 ARG C 197       1.305  14.473   5.534  1.00  0.00           H  
ATOM   3385 2HH2 ARG C 197       2.155  15.452   6.720  1.00  0.00           H  
ATOM   3386  N   LEU C 198       0.696   6.967   8.226  1.00  0.00           N  
ATOM   3387  CA  LEU C 198       1.170   6.178   7.093  1.00  0.00           C  
ATOM   3388  C   LEU C 198       0.027   5.454   6.393  1.00  0.00           C  
ATOM   3389  O   LEU C 198      -0.013   5.415   5.156  1.00  0.00           O  
ATOM   3390  CB  LEU C 198       2.230   5.138   7.516  1.00  0.00           C  
ATOM   3391  CG  LEU C 198       3.655   5.652   7.898  1.00  0.00           C  
ATOM   3392  CD1 LEU C 198       4.467   4.501   8.513  1.00  0.00           C  
ATOM   3393  CD2 LEU C 198       4.394   6.158   6.613  1.00  0.00           C  
ATOM   3394  H   LEU C 198       0.998   6.773   9.191  1.00  0.00           H  
ATOM   3395  HA  LEU C 198       1.611   6.862   6.374  1.00  0.00           H  
ATOM   3396 1HB  LEU C 198       1.835   4.608   8.390  1.00  0.00           H  
ATOM   3397 2HB  LEU C 198       2.340   4.415   6.710  1.00  0.00           H  
ATOM   3398  HG  LEU C 198       3.573   6.454   8.633  1.00  0.00           H  
ATOM   3399 1HD1 LEU C 198       5.459   4.860   8.773  1.00  0.00           H  
ATOM   3400 2HD1 LEU C 198       3.962   4.140   9.414  1.00  0.00           H  
ATOM   3401 3HD1 LEU C 198       4.557   3.685   7.795  1.00  0.00           H  
ATOM   3402 1HD2 LEU C 198       5.388   6.499   6.884  1.00  0.00           H  
ATOM   3403 2HD2 LEU C 198       4.479   5.343   5.894  1.00  0.00           H  
ATOM   3404 3HD2 LEU C 198       3.853   6.980   6.154  1.00  0.00           H  
ATOM   3405  N   LEU C 199      -0.935   4.919   7.156  1.00  0.00           N  
ATOM   3406  CA  LEU C 199      -2.030   4.228   6.498  1.00  0.00           C  
ATOM   3407  C   LEU C 199      -2.925   5.184   5.714  1.00  0.00           C  
ATOM   3408  O   LEU C 199      -3.404   4.815   4.639  1.00  0.00           O  
ATOM   3409  CB  LEU C 199      -2.870   3.422   7.488  1.00  0.00           C  
ATOM   3410  CG  LEU C 199      -2.191   2.172   8.156  1.00  0.00           C  
ATOM   3411  CD1 LEU C 199      -3.163   1.613   9.138  1.00  0.00           C  
ATOM   3412  CD2 LEU C 199      -1.798   1.118   7.123  1.00  0.00           C  
ATOM   3413  H   LEU C 199      -0.864   4.939   8.181  1.00  0.00           H  
ATOM   3414  HA  LEU C 199      -1.603   3.543   5.778  1.00  0.00           H  
ATOM   3415 1HB  LEU C 199      -3.168   4.100   8.293  1.00  0.00           H  
ATOM   3416 2HB  LEU C 199      -3.769   3.082   6.979  1.00  0.00           H  
ATOM   3417  HG  LEU C 199      -1.297   2.482   8.705  1.00  0.00           H  
ATOM   3418 1HD1 LEU C 199      -2.736   0.760   9.636  1.00  0.00           H  
ATOM   3419 2HD1 LEU C 199      -3.380   2.376   9.852  1.00  0.00           H  
ATOM   3420 3HD1 LEU C 199      -4.073   1.308   8.627  1.00  0.00           H  
ATOM   3421 1HD2 LEU C 199      -1.357   0.263   7.628  1.00  0.00           H  
ATOM   3422 2HD2 LEU C 199      -2.668   0.811   6.600  1.00  0.00           H  
ATOM   3423 3HD2 LEU C 199      -1.076   1.515   6.421  1.00  0.00           H  
ATOM   3424  N   LYS C 200      -3.156   6.411   6.201  1.00  0.00           N  
ATOM   3425  CA  LYS C 200      -3.998   7.301   5.409  1.00  0.00           C  
ATOM   3426  C   LYS C 200      -3.356   7.610   4.074  1.00  0.00           C  
ATOM   3427  O   LYS C 200      -4.019   7.611   3.027  1.00  0.00           O  
ATOM   3428  CB  LYS C 200      -4.280   8.649   6.099  1.00  0.00           C  
ATOM   3429  CG  LYS C 200      -5.246   8.666   7.291  1.00  0.00           C  
ATOM   3430  CD  LYS C 200      -5.422  10.099   7.795  1.00  0.00           C  
ATOM   3431  CE  LYS C 200      -6.524  10.214   8.845  1.00  0.00           C  
ATOM   3432  NZ  LYS C 200      -6.712  11.631   9.303  1.00  0.00           N1+
ATOM   3433  H   LYS C 200      -2.794   6.681   7.118  1.00  0.00           H  
ATOM   3434  HA  LYS C 200      -4.926   6.792   5.205  1.00  0.00           H  
ATOM   3435 1HB  LYS C 200      -3.330   9.050   6.463  1.00  0.00           H  
ATOM   3436 2HB  LYS C 200      -4.659   9.349   5.359  1.00  0.00           H  
ATOM   3437 1HG  LYS C 200      -6.213   8.276   7.009  1.00  0.00           H  
ATOM   3438 2HG  LYS C 200      -4.837   8.050   8.087  1.00  0.00           H  
ATOM   3439 1HD  LYS C 200      -4.483  10.435   8.239  1.00  0.00           H  
ATOM   3440 2HD  LYS C 200      -5.664  10.754   6.959  1.00  0.00           H  
ATOM   3441 1HE  LYS C 200      -7.461   9.859   8.416  1.00  0.00           H  
ATOM   3442 2HE  LYS C 200      -6.280   9.603   9.697  1.00  0.00           H  
ATOM   3443 1HZ  LYS C 200      -7.480  11.661   9.994  1.00  0.00           H  
ATOM   3444 2HZ  LYS C 200      -5.870  11.980   9.723  1.00  0.00           H  
ATOM   3445 3HZ  LYS C 200      -6.963  12.210   8.519  1.00  0.00           H  
ATOM   3446  N   LEU C 201      -2.049   7.840   4.086  1.00  0.00           N  
ATOM   3447  CA  LEU C 201      -1.379   8.187   2.853  1.00  0.00           C  
ATOM   3448  C   LEU C 201      -1.345   6.990   1.900  1.00  0.00           C  
ATOM   3449  O   LEU C 201      -1.457   7.166   0.682  1.00  0.00           O  
ATOM   3450  CB  LEU C 201       0.010   8.705   3.157  1.00  0.00           C  
ATOM   3451  CG  LEU C 201       0.106  10.044   3.961  1.00  0.00           C  
ATOM   3452  CD1 LEU C 201       1.538  10.312   4.302  1.00  0.00           C  
ATOM   3453  CD2 LEU C 201      -0.426  11.208   3.164  1.00  0.00           C  
ATOM   3454  H   LEU C 201      -1.545   7.842   4.981  1.00  0.00           H  
ATOM   3455  HA  LEU C 201      -1.947   8.967   2.363  1.00  0.00           H  
ATOM   3456 1HB  LEU C 201       0.576   7.929   3.680  1.00  0.00           H  
ATOM   3457 2HB  LEU C 201       0.444   8.901   2.211  1.00  0.00           H  
ATOM   3458  HG  LEU C 201      -0.461   9.947   4.885  1.00  0.00           H  
ATOM   3459 1HD1 LEU C 201       1.583  11.234   4.861  1.00  0.00           H  
ATOM   3460 2HD1 LEU C 201       1.944   9.491   4.898  1.00  0.00           H  
ATOM   3461 3HD1 LEU C 201       2.102  10.424   3.392  1.00  0.00           H  
ATOM   3462 1HD2 LEU C 201      -0.336  12.120   3.757  1.00  0.00           H  
ATOM   3463 2HD2 LEU C 201       0.155  11.321   2.259  1.00  0.00           H  
ATOM   3464 3HD2 LEU C 201      -1.460  11.054   2.918  1.00  0.00           H  
ATOM   3465  N   HIS C 202      -1.231   5.770   2.453  1.00  0.00           N  
ATOM   3466  CA  HIS C 202      -1.244   4.553   1.650  1.00  0.00           C  
ATOM   3467  C   HIS C 202      -2.570   4.454   0.906  1.00  0.00           C  
ATOM   3468  O   HIS C 202      -2.579   4.351  -0.324  1.00  0.00           O  
ATOM   3469  CB  HIS C 202      -1.063   3.306   2.552  1.00  0.00           C  
ATOM   3470  CG  HIS C 202      -1.061   1.933   1.849  1.00  0.00           C  
ATOM   3471  CD2 HIS C 202      -0.038   1.204   1.337  1.00  0.00           C  
ATOM   3472  ND1 HIS C 202      -2.217   1.160   1.655  1.00  0.00           N  
ATOM   3473  CE1 HIS C 202      -1.882   0.031   1.050  1.00  0.00           C  
ATOM   3474  NE2 HIS C 202      -0.569   0.039   0.842  1.00  0.00           N  
ATOM   3475  H   HIS C 202      -1.072   5.695   3.463  1.00  0.00           H  
ATOM   3476  HA  HIS C 202      -0.439   4.577   0.918  1.00  0.00           H  
ATOM   3477 1HB  HIS C 202      -0.131   3.405   3.109  1.00  0.00           H  
ATOM   3478 2HB  HIS C 202      -1.863   3.286   3.284  1.00  0.00           H  
ATOM   3479  HD1 HIS C 202      -3.196   1.339   1.940  1.00  0.00           H  
ATOM   3480  HD2 HIS C 202       1.029   1.371   1.267  1.00  0.00           H  
ATOM   3481  HE1 HIS C 202      -2.650  -0.711   0.807  1.00  0.00           H  
ATOM   3482  N   THR C 203      -3.688   4.630   1.621  1.00  0.00           N  
ATOM   3483  CA  THR C 203      -5.002   4.512   1.003  1.00  0.00           C  
ATOM   3484  C   THR C 203      -5.139   5.536  -0.128  1.00  0.00           C  
ATOM   3485  O   THR C 203      -5.680   5.216  -1.195  1.00  0.00           O  
ATOM   3486  CB  THR C 203      -6.133   4.705   2.030  1.00  0.00           C  
ATOM   3487  CG2 THR C 203      -7.533   4.533   1.372  1.00  0.00           C  
ATOM   3488  OG1 THR C 203      -5.995   3.724   3.082  1.00  0.00           O  
ATOM   3489  H   THR C 203      -3.626   4.773   2.638  1.00  0.00           H  
ATOM   3490  HA  THR C 203      -5.096   3.511   0.581  1.00  0.00           H  
ATOM   3491  HB  THR C 203      -6.051   5.704   2.460  1.00  0.00           H  
ATOM   3492  HG1 THR C 203      -5.826   2.828   2.708  1.00  0.00           H  
ATOM   3493 1HG2 THR C 203      -8.305   4.672   2.126  1.00  0.00           H  
ATOM   3494 2HG2 THR C 203      -7.669   5.266   0.581  1.00  0.00           H  
ATOM   3495 3HG2 THR C 203      -7.616   3.528   0.952  1.00  0.00           H  
ATOM   3496  N   ARG C 204      -4.661   6.774   0.100  1.00  0.00           N  
ATOM   3497  CA  ARG C 204      -4.734   7.808  -0.931  1.00  0.00           C  
ATOM   3498  C   ARG C 204      -3.937   7.405  -2.172  1.00  0.00           C  
ATOM   3499  O   ARG C 204      -4.385   7.639  -3.301  1.00  0.00           O  
ATOM   3500  CB  ARG C 204      -4.206   9.134  -0.409  1.00  0.00           C  
ATOM   3501  CG  ARG C 204      -5.091   9.823   0.609  1.00  0.00           C  
ATOM   3502  CD  ARG C 204      -4.434  11.018   1.181  1.00  0.00           C  
ATOM   3503  NE  ARG C 204      -4.232  12.064   0.184  1.00  0.00           N  
ATOM   3504  CZ  ARG C 204      -3.416  13.127   0.334  1.00  0.00           C  
ATOM   3505  NH1 ARG C 204      -2.722  13.287   1.438  1.00  0.00           N1+
ATOM   3506  NH2 ARG C 204      -3.312  14.019  -0.635  1.00  0.00           N  
ATOM   3507  H   ARG C 204      -4.270   6.995   1.024  1.00  0.00           H  
ATOM   3508  HA  ARG C 204      -5.777   7.937  -1.213  1.00  0.00           H  
ATOM   3509 1HB  ARG C 204      -3.240   8.973   0.062  1.00  0.00           H  
ATOM   3510 2HB  ARG C 204      -4.050   9.815  -1.243  1.00  0.00           H  
ATOM   3511 1HG  ARG C 204      -6.017  10.135   0.130  1.00  0.00           H  
ATOM   3512 2HG  ARG C 204      -5.318   9.133   1.419  1.00  0.00           H  
ATOM   3513 1HD  ARG C 204      -5.049  11.419   1.986  1.00  0.00           H  
ATOM   3514 2HD  ARG C 204      -3.467  10.723   1.572  1.00  0.00           H  
ATOM   3515  HE  ARG C 204      -4.751  11.990  -0.682  1.00  0.00           H  
ATOM   3516 1HH1 ARG C 204      -2.791  12.620   2.188  1.00  0.00           H  
ATOM   3517 2HH1 ARG C 204      -2.103  14.092   1.538  1.00  0.00           H  
ATOM   3518 1HH2 ARG C 204      -3.843  13.909  -1.488  1.00  0.00           H  
ATOM   3519 2HH2 ARG C 204      -2.702  14.817  -0.512  1.00  0.00           H  
ATOM   3520  N   LEU C 205      -2.781   6.763  -1.976  1.00  0.00           N  
ATOM   3521  CA  LEU C 205      -1.973   6.332  -3.102  1.00  0.00           C  
ATOM   3522  C   LEU C 205      -2.695   5.284  -3.898  1.00  0.00           C  
ATOM   3523  O   LEU C 205      -2.647   5.302  -5.132  1.00  0.00           O  
ATOM   3524  CB  LEU C 205      -0.628   5.766  -2.644  1.00  0.00           C  
ATOM   3525  CG  LEU C 205       0.332   5.280  -3.760  1.00  0.00           C  
ATOM   3526  CD1 LEU C 205       0.680   6.426  -4.710  1.00  0.00           C  
ATOM   3527  CD2 LEU C 205       1.560   4.715  -3.101  1.00  0.00           C  
ATOM   3528  H   LEU C 205      -2.430   6.635  -1.018  1.00  0.00           H  
ATOM   3529  HA  LEU C 205      -1.819   7.188  -3.744  1.00  0.00           H  
ATOM   3530 1HB  LEU C 205      -0.114   6.523  -2.053  1.00  0.00           H  
ATOM   3531 2HB  LEU C 205      -0.823   4.917  -1.993  1.00  0.00           H  
ATOM   3532  HG  LEU C 205      -0.147   4.494  -4.349  1.00  0.00           H  
ATOM   3533 1HD1 LEU C 205       1.356   6.051  -5.473  1.00  0.00           H  
ATOM   3534 2HD1 LEU C 205      -0.210   6.810  -5.199  1.00  0.00           H  
ATOM   3535 3HD1 LEU C 205       1.163   7.231  -4.158  1.00  0.00           H  
ATOM   3536 1HD2 LEU C 205       2.255   4.349  -3.860  1.00  0.00           H  
ATOM   3537 2HD2 LEU C 205       2.044   5.487  -2.506  1.00  0.00           H  
ATOM   3538 3HD2 LEU C 205       1.266   3.891  -2.451  1.00  0.00           H  
ATOM   3539  N   LEU C 206      -3.363   4.367  -3.208  1.00  0.00           N  
ATOM   3540  CA  LEU C 206      -4.085   3.323  -3.899  1.00  0.00           C  
ATOM   3541  C   LEU C 206      -5.218   3.919  -4.718  1.00  0.00           C  
ATOM   3542  O   LEU C 206      -5.459   3.459  -5.836  1.00  0.00           O  
ATOM   3543  CB  LEU C 206      -4.619   2.287  -2.922  1.00  0.00           C  
ATOM   3544  CG  LEU C 206      -3.693   1.106  -2.639  1.00  0.00           C  
ATOM   3545  CD1 LEU C 206      -2.388   1.593  -1.989  1.00  0.00           C  
ATOM   3546  CD2 LEU C 206      -4.416   0.102  -1.750  1.00  0.00           C  
ATOM   3547  H   LEU C 206      -3.301   4.385  -2.183  1.00  0.00           H  
ATOM   3548  HA  LEU C 206      -3.399   2.825  -4.579  1.00  0.00           H  
ATOM   3549 1HB  LEU C 206      -4.828   2.785  -1.975  1.00  0.00           H  
ATOM   3550 2HB  LEU C 206      -5.529   1.909  -3.307  1.00  0.00           H  
ATOM   3551  HG  LEU C 206      -3.439   0.642  -3.565  1.00  0.00           H  
ATOM   3552 1HD1 LEU C 206      -1.731   0.761  -1.792  1.00  0.00           H  
ATOM   3553 2HD1 LEU C 206      -1.869   2.291  -2.634  1.00  0.00           H  
ATOM   3554 3HD1 LEU C 206      -2.624   2.072  -1.055  1.00  0.00           H  
ATOM   3555 1HD2 LEU C 206      -3.768  -0.754  -1.555  1.00  0.00           H  
ATOM   3556 2HD2 LEU C 206      -4.677   0.579  -0.800  1.00  0.00           H  
ATOM   3557 3HD2 LEU C 206      -5.320  -0.247  -2.238  1.00  0.00           H  
ATOM   3558  N   LYS C 207      -5.896   4.951  -4.198  1.00  0.00           N  
ATOM   3559  CA  LYS C 207      -6.950   5.590  -4.979  1.00  0.00           C  
ATOM   3560  C   LYS C 207      -6.382   6.246  -6.248  1.00  0.00           C  
ATOM   3561  O   LYS C 207      -6.977   6.124  -7.327  1.00  0.00           O  
ATOM   3562  CB  LYS C 207      -7.670   6.672  -4.173  1.00  0.00           C  
ATOM   3563  CG  LYS C 207      -8.577   6.204  -3.047  1.00  0.00           C  
ATOM   3564  CD  LYS C 207      -9.188   7.426  -2.354  1.00  0.00           C  
ATOM   3565  CE  LYS C 207     -10.167   7.067  -1.248  1.00  0.00           C  
ATOM   3566  NZ  LYS C 207     -10.736   8.306  -0.611  1.00  0.00           N1+
ATOM   3567  H   LYS C 207      -5.700   5.239  -3.232  1.00  0.00           H  
ATOM   3568  HA  LYS C 207      -7.669   4.829  -5.280  1.00  0.00           H  
ATOM   3569 1HB  LYS C 207      -6.924   7.331  -3.730  1.00  0.00           H  
ATOM   3570 2HB  LYS C 207      -8.269   7.278  -4.849  1.00  0.00           H  
ATOM   3571 1HG  LYS C 207      -9.372   5.580  -3.451  1.00  0.00           H  
ATOM   3572 2HG  LYS C 207      -8.001   5.619  -2.329  1.00  0.00           H  
ATOM   3573 1HD  LYS C 207      -8.384   8.023  -1.922  1.00  0.00           H  
ATOM   3574 2HD  LYS C 207      -9.708   8.035  -3.092  1.00  0.00           H  
ATOM   3575 1HE  LYS C 207     -10.984   6.481  -1.667  1.00  0.00           H  
ATOM   3576 2HE  LYS C 207      -9.664   6.475  -0.484  1.00  0.00           H  
ATOM   3577 1HZ  LYS C 207     -11.413   8.041   0.128  1.00  0.00           H  
ATOM   3578 2HZ  LYS C 207     -10.002   8.856  -0.204  1.00  0.00           H  
ATOM   3579 3HZ  LYS C 207     -11.217   8.850  -1.305  1.00  0.00           H  
ATOM   3580  N   LEU C 208      -5.215   6.907  -6.138  1.00  0.00           N  
ATOM   3581  CA  LEU C 208      -4.613   7.550  -7.307  1.00  0.00           C  
ATOM   3582  C   LEU C 208      -4.174   6.485  -8.316  1.00  0.00           C  
ATOM   3583  O   LEU C 208      -4.322   6.654  -9.529  1.00  0.00           O  
ATOM   3584  CB  LEU C 208      -3.384   8.382  -6.902  1.00  0.00           C  
ATOM   3585  CG  LEU C 208      -3.599   9.653  -6.007  1.00  0.00           C  
ATOM   3586  CD1 LEU C 208      -2.230  10.202  -5.601  1.00  0.00           C  
ATOM   3587  CD2 LEU C 208      -4.372  10.724  -6.746  1.00  0.00           C  
ATOM   3588  H   LEU C 208      -4.793   7.014  -5.207  1.00  0.00           H  
ATOM   3589  HA  LEU C 208      -5.357   8.182  -7.784  1.00  0.00           H  
ATOM   3590 1HB  LEU C 208      -2.693   7.724  -6.373  1.00  0.00           H  
ATOM   3591 2HB  LEU C 208      -2.910   8.713  -7.809  1.00  0.00           H  
ATOM   3592  HG  LEU C 208      -4.140   9.365  -5.109  1.00  0.00           H  
ATOM   3593 1HD1 LEU C 208      -2.353  11.073  -4.957  1.00  0.00           H  
ATOM   3594 2HD1 LEU C 208      -1.675   9.437  -5.073  1.00  0.00           H  
ATOM   3595 3HD1 LEU C 208      -1.695  10.493  -6.489  1.00  0.00           H  
ATOM   3596 1HD2 LEU C 208      -4.496  11.588  -6.096  1.00  0.00           H  
ATOM   3597 2HD2 LEU C 208      -3.821  11.016  -7.625  1.00  0.00           H  
ATOM   3598 3HD2 LEU C 208      -5.352  10.351  -7.035  1.00  0.00           H  
ATOM   3599  N   TYR C 209      -3.649   5.373  -7.808  1.00  0.00           N  
ATOM   3600  CA  TYR C 209      -3.224   4.255  -8.628  1.00  0.00           C  
ATOM   3601  C   TYR C 209      -4.444   3.701  -9.375  1.00  0.00           C  
ATOM   3602  O   TYR C 209      -4.399   3.472 -10.579  1.00  0.00           O  
ATOM   3603  CB  TYR C 209      -2.559   3.195  -7.758  1.00  0.00           C  
ATOM   3604  CG  TYR C 209      -2.001   2.021  -8.481  1.00  0.00           C  
ATOM   3605  CD1 TYR C 209      -0.740   2.082  -9.050  1.00  0.00           C  
ATOM   3606  CD2 TYR C 209      -2.741   0.883  -8.567  1.00  0.00           C  
ATOM   3607  CE1 TYR C 209      -0.229   0.976  -9.689  1.00  0.00           C  
ATOM   3608  CE2 TYR C 209      -2.239  -0.214  -9.197  1.00  0.00           C  
ATOM   3609  CZ  TYR C 209      -0.995  -0.177  -9.752  1.00  0.00           C  
ATOM   3610  OH  TYR C 209      -0.536  -1.289 -10.372  1.00  0.00           O  
ATOM   3611  H   TYR C 209      -3.506   5.310  -6.796  1.00  0.00           H  
ATOM   3612  HA  TYR C 209      -2.504   4.611  -9.364  1.00  0.00           H  
ATOM   3613 1HB  TYR C 209      -1.753   3.658  -7.184  1.00  0.00           H  
ATOM   3614 2HB  TYR C 209      -3.283   2.826  -7.042  1.00  0.00           H  
ATOM   3615  HD1 TYR C 209      -0.160   2.995  -8.981  1.00  0.00           H  
ATOM   3616  HD2 TYR C 209      -3.728   0.852  -8.122  1.00  0.00           H  
ATOM   3617  HE1 TYR C 209       0.765   1.006 -10.134  1.00  0.00           H  
ATOM   3618  HE2 TYR C 209      -2.832  -1.127  -9.256  1.00  0.00           H  
ATOM   3619  HH  TYR C 209       0.412  -1.217 -10.587  1.00  0.00           H  
ATOM   3620  N   LEU C 210      -5.564   3.515  -8.677  1.00  0.00           N  
ATOM   3621  CA  LEU C 210      -6.753   2.991  -9.326  1.00  0.00           C  
ATOM   3622  C   LEU C 210      -7.165   3.882 -10.504  1.00  0.00           C  
ATOM   3623  O   LEU C 210      -7.497   3.365 -11.580  1.00  0.00           O  
ATOM   3624  CB  LEU C 210      -7.913   2.943  -8.325  1.00  0.00           C  
ATOM   3625  CG  LEU C 210      -9.268   2.380  -8.817  1.00  0.00           C  
ATOM   3626  CD1 LEU C 210      -9.125   0.892  -9.173  1.00  0.00           C  
ATOM   3627  CD2 LEU C 210     -10.327   2.609  -7.744  1.00  0.00           C  
ATOM   3628  H   LEU C 210      -5.573   3.687  -7.669  1.00  0.00           H  
ATOM   3629  HA  LEU C 210      -6.522   1.995  -9.694  1.00  0.00           H  
ATOM   3630 1HB  LEU C 210      -7.588   2.351  -7.489  1.00  0.00           H  
ATOM   3631 2HB  LEU C 210      -8.091   3.952  -7.966  1.00  0.00           H  
ATOM   3632  HG  LEU C 210      -9.563   2.906  -9.720  1.00  0.00           H  
ATOM   3633 1HD1 LEU C 210     -10.078   0.501  -9.535  1.00  0.00           H  
ATOM   3634 2HD1 LEU C 210      -8.382   0.766  -9.944  1.00  0.00           H  
ATOM   3635 3HD1 LEU C 210      -8.828   0.340  -8.289  1.00  0.00           H  
ATOM   3636 1HD2 LEU C 210     -11.284   2.238  -8.097  1.00  0.00           H  
ATOM   3637 2HD2 LEU C 210     -10.054   2.099  -6.835  1.00  0.00           H  
ATOM   3638 3HD2 LEU C 210     -10.408   3.676  -7.541  1.00  0.00           H  
ATOM   3639  N   GLU C 211      -7.141   5.219 -10.315  1.00  0.00           N  
ATOM   3640  CA  GLU C 211      -7.493   6.129 -11.407  1.00  0.00           C  
ATOM   3641  C   GLU C 211      -6.534   5.943 -12.582  1.00  0.00           C  
ATOM   3642  O   GLU C 211      -6.968   5.931 -13.738  1.00  0.00           O  
ATOM   3643  CB  GLU C 211      -7.494   7.593 -10.962  1.00  0.00           C  
ATOM   3644  CG  GLU C 211      -7.969   8.571 -12.063  1.00  0.00           C  
ATOM   3645  CD  GLU C 211      -8.057  10.001 -11.602  1.00  0.00           C  
ATOM   3646  OE1 GLU C 211      -7.708  10.268 -10.480  1.00  0.00           O  
ATOM   3647  OE2 GLU C 211      -8.490  10.826 -12.368  1.00  0.00           O1-
ATOM   3648  H   GLU C 211      -6.917   5.588  -9.382  1.00  0.00           H  
ATOM   3649  HA  GLU C 211      -8.496   5.881 -11.748  1.00  0.00           H  
ATOM   3650 1HB  GLU C 211      -8.143   7.708 -10.095  1.00  0.00           H  
ATOM   3651 2HB  GLU C 211      -6.489   7.881 -10.654  1.00  0.00           H  
ATOM   3652 1HG  GLU C 211      -7.283   8.521 -12.906  1.00  0.00           H  
ATOM   3653 2HG  GLU C 211      -8.946   8.249 -12.417  1.00  0.00           H  
ATOM   3654  N   LEU C 212      -5.242   5.759 -12.285  1.00  0.00           N  
ATOM   3655  CA  LEU C 212      -4.227   5.563 -13.314  1.00  0.00           C  
ATOM   3656  C   LEU C 212      -4.540   4.351 -14.141  1.00  0.00           C  
ATOM   3657  O   LEU C 212      -4.491   4.409 -15.372  1.00  0.00           O  
ATOM   3658  CB  LEU C 212      -2.843   5.386 -12.646  1.00  0.00           C  
ATOM   3659  CG  LEU C 212      -1.618   5.070 -13.509  1.00  0.00           C  
ATOM   3660  CD1 LEU C 212      -1.362   6.173 -14.513  1.00  0.00           C  
ATOM   3661  CD2 LEU C 212      -0.432   4.873 -12.548  1.00  0.00           C  
ATOM   3662  H   LEU C 212      -4.953   5.842 -11.302  1.00  0.00           H  
ATOM   3663  HA  LEU C 212      -4.224   6.429 -13.964  1.00  0.00           H  
ATOM   3664 1HB  LEU C 212      -2.617   6.275 -12.068  1.00  0.00           H  
ATOM   3665 2HB  LEU C 212      -2.910   4.578 -11.961  1.00  0.00           H  
ATOM   3666  HG  LEU C 212      -1.781   4.154 -14.062  1.00  0.00           H  
ATOM   3667 1HD1 LEU C 212      -0.481   5.930 -15.109  1.00  0.00           H  
ATOM   3668 2HD1 LEU C 212      -2.221   6.269 -15.171  1.00  0.00           H  
ATOM   3669 3HD1 LEU C 212      -1.196   7.115 -13.992  1.00  0.00           H  
ATOM   3670 1HD2 LEU C 212       0.465   4.634 -13.111  1.00  0.00           H  
ATOM   3671 2HD2 LEU C 212      -0.263   5.791 -11.983  1.00  0.00           H  
ATOM   3672 3HD2 LEU C 212      -0.655   4.057 -11.856  1.00  0.00           H  
ATOM   3673  N   LEU C 213      -4.901   3.263 -13.489  1.00  0.00           N  
ATOM   3674  CA  LEU C 213      -5.173   2.046 -14.217  1.00  0.00           C  
ATOM   3675  C   LEU C 213      -6.416   2.187 -15.082  1.00  0.00           C  
ATOM   3676  O   LEU C 213      -6.428   1.697 -16.217  1.00  0.00           O  
ATOM   3677  CB  LEU C 213      -5.258   0.894 -13.242  1.00  0.00           C  
ATOM   3678  CG  LEU C 213      -3.900   0.224 -12.958  1.00  0.00           C  
ATOM   3679  CD1 LEU C 213      -2.874   1.268 -12.385  1.00  0.00           C  
ATOM   3680  CD2 LEU C 213      -4.096  -0.905 -11.995  1.00  0.00           C  
ATOM   3681  H   LEU C 213      -4.897   3.282 -12.462  1.00  0.00           H  
ATOM   3682  HA  LEU C 213      -4.338   1.851 -14.879  1.00  0.00           H  
ATOM   3683 1HB  LEU C 213      -5.677   1.259 -12.299  1.00  0.00           H  
ATOM   3684 2HB  LEU C 213      -5.913   0.162 -13.656  1.00  0.00           H  
ATOM   3685  HG  LEU C 213      -3.507  -0.155 -13.870  1.00  0.00           H  
ATOM   3686 1HD1 LEU C 213      -1.934   0.801 -12.188  1.00  0.00           H  
ATOM   3687 2HD1 LEU C 213      -2.699   2.067 -13.080  1.00  0.00           H  
ATOM   3688 3HD1 LEU C 213      -3.248   1.661 -11.469  1.00  0.00           H  
ATOM   3689 1HD2 LEU C 213      -3.135  -1.386 -11.808  1.00  0.00           H  
ATOM   3690 2HD2 LEU C 213      -4.505  -0.522 -11.060  1.00  0.00           H  
ATOM   3691 3HD2 LEU C 213      -4.772  -1.626 -12.416  1.00  0.00           H  
ATOM   3692  N   LYS C 214      -7.441   2.890 -14.593  1.00  0.00           N  
ATOM   3693  CA  LYS C 214      -8.629   3.097 -15.413  1.00  0.00           C  
ATOM   3694  C   LYS C 214      -8.295   3.930 -16.661  1.00  0.00           C  
ATOM   3695  O   LYS C 214      -8.792   3.636 -17.758  1.00  0.00           O  
ATOM   3696  CB  LYS C 214      -9.728   3.778 -14.597  1.00  0.00           C  
ATOM   3697  CG  LYS C 214     -10.452   2.856 -13.625  1.00  0.00           C  
ATOM   3698  CD  LYS C 214     -11.515   3.608 -12.837  1.00  0.00           C  
ATOM   3699  CE  LYS C 214     -12.233   2.691 -11.859  1.00  0.00           C  
ATOM   3700  NZ  LYS C 214     -13.250   3.421 -11.055  1.00  0.00           N1+
ATOM   3701  H   LYS C 214      -7.403   3.232 -13.623  1.00  0.00           H  
ATOM   3702  HA  LYS C 214      -8.992   2.126 -15.744  1.00  0.00           H  
ATOM   3703 1HB  LYS C 214      -9.299   4.600 -14.022  1.00  0.00           H  
ATOM   3704 2HB  LYS C 214     -10.471   4.204 -15.271  1.00  0.00           H  
ATOM   3705 1HG  LYS C 214     -10.927   2.045 -14.177  1.00  0.00           H  
ATOM   3706 2HG  LYS C 214      -9.733   2.425 -12.928  1.00  0.00           H  
ATOM   3707 1HD  LYS C 214     -11.049   4.424 -12.283  1.00  0.00           H  
ATOM   3708 2HD  LYS C 214     -12.246   4.032 -13.526  1.00  0.00           H  
ATOM   3709 1HE  LYS C 214     -12.728   1.890 -12.407  1.00  0.00           H  
ATOM   3710 2HE  LYS C 214     -11.507   2.242 -11.181  1.00  0.00           H  
ATOM   3711 1HZ  LYS C 214     -13.702   2.779 -10.419  1.00  0.00           H  
ATOM   3712 2HZ  LYS C 214     -12.799   4.155 -10.526  1.00  0.00           H  
ATOM   3713 3HZ  LYS C 214     -13.940   3.826 -11.671  1.00  0.00           H  
ATOM   3714  N   LEU C 215      -7.423   4.944 -16.506  1.00  0.00           N  
ATOM   3715  CA  LEU C 215      -7.012   5.778 -17.636  1.00  0.00           C  
ATOM   3716  C   LEU C 215      -6.237   4.946 -18.649  1.00  0.00           C  
ATOM   3717  O   LEU C 215      -6.435   5.104 -19.859  1.00  0.00           O  
ATOM   3718  CB  LEU C 215      -6.126   6.940 -17.147  1.00  0.00           C  
ATOM   3719  CG  LEU C 215      -6.807   8.056 -16.307  1.00  0.00           C  
ATOM   3720  CD1 LEU C 215      -5.735   8.934 -15.710  1.00  0.00           C  
ATOM   3721  CD2 LEU C 215      -7.707   8.914 -17.191  1.00  0.00           C  
ATOM   3722  H   LEU C 215      -7.100   5.171 -15.559  1.00  0.00           H  
ATOM   3723  HA  LEU C 215      -7.899   6.166 -18.122  1.00  0.00           H  
ATOM   3724 1HB  LEU C 215      -5.330   6.519 -16.539  1.00  0.00           H  
ATOM   3725 2HB  LEU C 215      -5.676   7.411 -18.018  1.00  0.00           H  
ATOM   3726  HG  LEU C 215      -7.390   7.611 -15.505  1.00  0.00           H  
ATOM   3727 1HD1 LEU C 215      -6.192   9.726 -15.110  1.00  0.00           H  
ATOM   3728 2HD1 LEU C 215      -5.083   8.339 -15.083  1.00  0.00           H  
ATOM   3729 3HD1 LEU C 215      -5.178   9.365 -16.515  1.00  0.00           H  
ATOM   3730 1HD2 LEU C 215      -8.161   9.701 -16.586  1.00  0.00           H  
ATOM   3731 2HD2 LEU C 215      -7.112   9.370 -17.988  1.00  0.00           H  
ATOM   3732 3HD2 LEU C 215      -8.492   8.308 -17.633  1.00  0.00           H  
ATOM   3733  N   ILE C 216      -5.407   4.021 -18.173  1.00  0.00           N  
ATOM   3734  CA  ILE C 216      -4.642   3.133 -19.038  1.00  0.00           C  
ATOM   3735  C   ILE C 216      -5.557   2.248 -19.854  1.00  0.00           C  
ATOM   3736  O   ILE C 216      -5.344   2.064 -21.056  1.00  0.00           O  
ATOM   3737  CB  ILE C 216      -3.642   2.290 -18.241  1.00  0.00           C  
ATOM   3738  CG1 ILE C 216      -2.590   3.230 -17.675  1.00  0.00           C  
ATOM   3739  CG2 ILE C 216      -3.042   1.170 -19.122  1.00  0.00           C  
ATOM   3740  CD1 ILE C 216      -1.695   2.660 -16.614  1.00  0.00           C  
ATOM   3741  H   ILE C 216      -5.266   3.983 -17.153  1.00  0.00           H  
ATOM   3742  HA  ILE C 216      -4.070   3.762 -19.735  1.00  0.00           H  
ATOM   3743  HB  ILE C 216      -4.158   1.837 -17.395  1.00  0.00           H  
ATOM   3744 1HG1 ILE C 216      -1.990   3.578 -18.502  1.00  0.00           H  
ATOM   3745 2HG1 ILE C 216      -3.092   4.086 -17.260  1.00  0.00           H  
ATOM   3746 1HG2 ILE C 216      -2.351   0.578 -18.549  1.00  0.00           H  
ATOM   3747 2HG2 ILE C 216      -3.825   0.512 -19.493  1.00  0.00           H  
ATOM   3748 3HG2 ILE C 216      -2.523   1.621 -19.970  1.00  0.00           H  
ATOM   3749 1HD1 ILE C 216      -1.030   3.435 -16.301  1.00  0.00           H  
ATOM   3750 2HD1 ILE C 216      -2.283   2.333 -15.766  1.00  0.00           H  
ATOM   3751 3HD1 ILE C 216      -1.130   1.836 -17.003  1.00  0.00           H  
ATOM   3752  N   ILE C 217      -6.579   1.675 -19.202  1.00  0.00           N  
ATOM   3753  CA  ILE C 217      -7.523   0.827 -19.904  1.00  0.00           C  
ATOM   3754  C   ILE C 217      -8.245   1.613 -20.988  1.00  0.00           C  
ATOM   3755  O   ILE C 217      -8.422   1.106 -22.094  1.00  0.00           O  
ATOM   3756  CB  ILE C 217      -8.559   0.199 -18.946  1.00  0.00           C  
ATOM   3757  CG1 ILE C 217      -7.862  -0.839 -18.021  1.00  0.00           C  
ATOM   3758  CG2 ILE C 217      -9.717  -0.452 -19.752  1.00  0.00           C  
ATOM   3759  CD1 ILE C 217      -8.702  -1.298 -16.849  1.00  0.00           C  
ATOM   3760  H   ILE C 217      -6.661   1.822 -18.190  1.00  0.00           H  
ATOM   3761  HA  ILE C 217      -6.969   0.022 -20.385  1.00  0.00           H  
ATOM   3762  HB  ILE C 217      -8.966   0.983 -18.302  1.00  0.00           H  
ATOM   3763 1HG1 ILE C 217      -7.616  -1.716 -18.620  1.00  0.00           H  
ATOM   3764 2HG1 ILE C 217      -6.934  -0.415 -17.637  1.00  0.00           H  
ATOM   3765 1HG2 ILE C 217     -10.449  -0.867 -19.085  1.00  0.00           H  
ATOM   3766 2HG2 ILE C 217     -10.216   0.289 -20.374  1.00  0.00           H  
ATOM   3767 3HG2 ILE C 217      -9.313  -1.238 -20.391  1.00  0.00           H  
ATOM   3768 1HD1 ILE C 217      -8.157  -2.025 -16.287  1.00  0.00           H  
ATOM   3769 2HD1 ILE C 217      -8.939  -0.446 -16.214  1.00  0.00           H  
ATOM   3770 3HD1 ILE C 217      -9.610  -1.741 -17.194  1.00  0.00           H  
ATOM   3771  N   LYS C 218      -8.696   2.831 -20.676  1.00  0.00           N  
ATOM   3772  CA  LYS C 218      -9.364   3.643 -21.682  1.00  0.00           C  
ATOM   3773  C   LYS C 218      -8.454   3.964 -22.878  1.00  0.00           C  
ATOM   3774  O   LYS C 218      -8.907   3.928 -24.026  1.00  0.00           O  
ATOM   3775  CB  LYS C 218      -9.844   4.961 -21.075  1.00  0.00           C  
ATOM   3776  CG  LYS C 218     -10.618   5.847 -22.052  1.00  0.00           C  
ATOM   3777  CD  LYS C 218     -11.052   7.145 -21.407  1.00  0.00           C  
ATOM   3778  CE  LYS C 218     -11.795   8.021 -22.406  1.00  0.00           C  
ATOM   3779  NZ  LYS C 218     -12.078   9.369 -21.857  1.00  0.00           N1+
ATOM   3780  H   LYS C 218      -8.579   3.186 -19.723  1.00  0.00           H  
ATOM   3781  HA  LYS C 218     -10.223   3.089 -22.051  1.00  0.00           H  
ATOM   3782 1HB  LYS C 218     -10.478   4.753 -20.212  1.00  0.00           H  
ATOM   3783 2HB  LYS C 218      -8.982   5.528 -20.715  1.00  0.00           H  
ATOM   3784 1HG  LYS C 218      -9.981   6.094 -22.904  1.00  0.00           H  
ATOM   3785 2HG  LYS C 218     -11.490   5.310 -22.419  1.00  0.00           H  
ATOM   3786 1HD  LYS C 218     -11.699   6.939 -20.555  1.00  0.00           H  
ATOM   3787 2HD  LYS C 218     -10.171   7.688 -21.056  1.00  0.00           H  
ATOM   3788 1HE  LYS C 218     -11.190   8.132 -23.307  1.00  0.00           H  
ATOM   3789 2HE  LYS C 218     -12.738   7.542 -22.668  1.00  0.00           H  
ATOM   3790 1HZ  LYS C 218     -12.555   9.925 -22.543  1.00  0.00           H  
ATOM   3791 2HZ  LYS C 218     -12.633   9.305 -21.024  1.00  0.00           H  
ATOM   3792 3HZ  LYS C 218     -11.164   9.807 -21.638  1.00  0.00           H  
ATOM   3793  N   GLN C 219      -7.191   4.319 -22.598  1.00  0.00           N  
ATOM   3794  CA  GLN C 219      -6.211   4.685 -23.630  1.00  0.00           C  
ATOM   3795  C   GLN C 219      -5.673   3.553 -24.540  1.00  0.00           C  
ATOM   3796  O   GLN C 219      -5.415   3.821 -25.721  1.00  0.00           O  
ATOM   3797  CB  GLN C 219      -5.016   5.376 -22.967  1.00  0.00           C  
ATOM   3798  CG  GLN C 219      -5.316   6.741 -22.403  1.00  0.00           C  
ATOM   3799  CD  GLN C 219      -4.144   7.306 -21.643  1.00  0.00           C  
ATOM   3800  NE2 GLN C 219      -4.435   8.206 -20.736  1.00  0.00           N  
ATOM   3801  OE1 GLN C 219      -2.987   6.927 -21.873  1.00  0.00           O  
ATOM   3802  H   GLN C 219      -6.904   4.374 -21.617  1.00  0.00           H  
ATOM   3803  HA  GLN C 219      -6.695   5.410 -24.281  1.00  0.00           H  
ATOM   3804 1HB  GLN C 219      -4.663   4.752 -22.144  1.00  0.00           H  
ATOM   3805 2HB  GLN C 219      -4.205   5.467 -23.684  1.00  0.00           H  
ATOM   3806 1HG  GLN C 219      -5.533   7.414 -23.231  1.00  0.00           H  
ATOM   3807 2HG  GLN C 219      -6.177   6.687 -21.741  1.00  0.00           H  
ATOM   3808 1HE2 GLN C 219      -3.713   8.633 -20.195  1.00  0.00           H  
ATOM   3809 2HE2 GLN C 219      -5.386   8.468 -20.581  1.00  0.00           H  
ATOM   3810  N   GLY C 220      -5.483   2.323 -23.993  1.00  0.00           N  
ATOM   3811  CA  GLY C 220      -4.950   1.145 -24.687  1.00  0.00           C  
ATOM   3812  C   GLY C 220      -5.866   0.547 -25.775  1.00  0.00           C  
ATOM   3813  O   GLY C 220      -5.342   0.155 -26.820  1.00  0.00           O  
ATOM   3814  OXT GLY C 220      -6.874  -0.061 -25.406  1.00  0.00           O1-
ATOM   3815  H   GLY C 220      -5.683   2.225 -22.990  1.00  0.00           H  
ATOM   3816 1HA  GLY C 220      -3.992   1.404 -25.127  1.00  0.00           H  
ATOM   3817 2HA  GLY C 220      -4.744   0.384 -23.944  1.00  0.00           H  
END
