# Supplementary material for: De novo design of obligate ABC-type heterotrimeric proteins
Source: Nat Struct Mol Biol. 2022 Dec 15;29(12):1266–76. doi: 10.1038/s41594-022-00879-4 (PMC9758053; doi:10.1038/s41594-022-00879-4)
Supplement: Supplementary file 4 — This compressed file contains all PDB files and scripts used in our design protocols and analyses, as well as the final design model outputs. [file 41594_2022_879_MOESM4_ESM.zip › source_data/pdbs/base_pdbs/DHT01.pdb]

ATOM      1  N   ASP A  15       2.609   7.100 -37.592  1.00  0.00           N  
ATOM      2  CA  ASP A  15       2.917   7.976 -36.465  1.00  0.00           C  
ATOM      3  C   ASP A  15       2.212   7.515 -35.212  1.00  0.00           C  
ATOM      4  O   ASP A  15       2.670   7.869 -34.020  1.00  0.00           O  
ATOM      5  CB  ASP A  15       2.548   9.448 -36.801  1.00  0.00           C  
ATOM      6  CG  ASP A  15       3.427  10.123 -37.864  1.00  0.00           C  
ATOM      7  OD1 ASP A  15       3.407   9.689 -39.034  1.00  0.00           O  
ATOM      8  OD2 ASP A  15       4.171  11.063 -37.515  1.00  0.00           O1-
ATOM      9  H   ASP A  15       2.346   6.138 -37.428  1.00  0.00           H  
ATOM     10  HA  ASP A  15       4.005   7.918 -36.269  1.00  0.00           H  
ATOM     11 2HB  ASP A  15       2.592  10.067 -35.885  1.00  0.00           H  
ATOM     12 3HB  ASP A  15       1.508   9.518 -37.158  1.00  0.00           H  
ATOM     13  N   GLU A  16       1.072   6.761 -35.228  1.00  0.00           N  
ATOM     14  CA  GLU A  16       0.255   6.299 -34.087  1.00  0.00           C  
ATOM     15  C   GLU A  16       1.019   5.315 -33.212  1.00  0.00           C  
ATOM     16  O   GLU A  16       0.885   5.338 -31.989  1.00  0.00           O  
ATOM     17  CB  GLU A  16      -1.026   5.644 -34.591  1.00  0.00           C  
ATOM     18  CG  GLU A  16      -2.026   6.604 -35.268  1.00  0.00           C  
ATOM     19  CD  GLU A  16      -2.614   7.642 -34.349  1.00  0.00           C  
ATOM     20  OE1 GLU A  16      -3.104   7.285 -33.302  1.00  0.00           O  
ATOM     21  OE2 GLU A  16      -2.585   8.805 -34.698  1.00  0.00           O1-
ATOM     22  H   GLU A  16       0.752   6.507 -36.151  1.00  0.00           H  
ATOM     23  HA  GLU A  16      -0.020   7.155 -33.474  1.00  0.00           H  
ATOM     24 1HB  GLU A  16      -0.762   4.869 -35.313  1.00  0.00           H  
ATOM     25 2HB  GLU A  16      -1.532   5.152 -33.758  1.00  0.00           H  
ATOM     26 1HG  GLU A  16      -1.514   7.117 -36.082  1.00  0.00           H  
ATOM     27 2HG  GLU A  16      -2.837   6.029 -35.699  1.00  0.00           H  
ATOM     28  N   GLU A  17       1.856   4.489 -33.833  1.00  0.00           N  
ATOM     29  CA  GLU A  17       2.630   3.517 -33.093  1.00  0.00           C  
ATOM     30  C   GLU A  17       3.598   4.231 -32.157  1.00  0.00           C  
ATOM     31  O   GLU A  17       3.803   3.784 -31.030  1.00  0.00           O  
ATOM     32  CB  GLU A  17       3.385   2.605 -34.062  1.00  0.00           C  
ATOM     33  CG  GLU A  17       2.471   1.725 -34.940  1.00  0.00           C  
ATOM     34  CD  GLU A  17       1.895   2.465 -36.145  1.00  0.00           C  
ATOM     35  OE1 GLU A  17       2.234   3.639 -36.336  1.00  0.00           O  
ATOM     36  OE2 GLU A  17       1.111   1.866 -36.859  1.00  0.00           O1-
ATOM     37  H   GLU A  17       1.924   4.502 -34.850  1.00  0.00           H  
ATOM     38  HA  GLU A  17       1.951   2.912 -32.491  1.00  0.00           H  
ATOM     39 1HB  GLU A  17       4.017   3.208 -34.716  1.00  0.00           H  
ATOM     40 2HB  GLU A  17       4.041   1.942 -33.497  1.00  0.00           H  
ATOM     41 1HG  GLU A  17       3.040   0.860 -35.297  1.00  0.00           H  
ATOM     42 2HG  GLU A  17       1.649   1.351 -34.325  1.00  0.00           H  
ATOM     43  N   GLU A  18       4.172   5.355 -32.606  1.00  0.00           N  
ATOM     44  CA  GLU A  18       5.131   6.089 -31.786  1.00  0.00           C  
ATOM     45  C   GLU A  18       4.435   6.716 -30.593  1.00  0.00           C  
ATOM     46  O   GLU A  18       4.969   6.698 -29.478  1.00  0.00           O  
ATOM     47  CB  GLU A  18       5.832   7.172 -32.610  1.00  0.00           C  
ATOM     48  CG  GLU A  18       6.778   6.637 -33.676  1.00  0.00           C  
ATOM     49  CD  GLU A  18       7.404   7.726 -34.501  1.00  0.00           C  
ATOM     50  OE1 GLU A  18       7.031   8.862 -34.334  1.00  0.00           O  
ATOM     51  OE2 GLU A  18       8.258   7.422 -35.301  1.00  0.00           O1-
ATOM     52  H   GLU A  18       3.937   5.687 -33.529  1.00  0.00           H  
ATOM     53  HA  GLU A  18       5.879   5.390 -31.416  1.00  0.00           H  
ATOM     54 1HB  GLU A  18       5.085   7.792 -33.106  1.00  0.00           H  
ATOM     55 2HB  GLU A  18       6.407   7.819 -31.947  1.00  0.00           H  
ATOM     56 1HG  GLU A  18       7.568   6.064 -33.191  1.00  0.00           H  
ATOM     57 2HG  GLU A  18       6.227   5.963 -34.330  1.00  0.00           H  
ATOM     58  N   LYS A  19       3.220   7.227 -30.805  1.00  0.00           N  
ATOM     59  CA  LYS A  19       2.478   7.798 -29.689  1.00  0.00           C  
ATOM     60  C   LYS A  19       2.141   6.709 -28.670  1.00  0.00           C  
ATOM     61  O   LYS A  19       2.231   6.934 -27.455  1.00  0.00           O  
ATOM     62  CB  LYS A  19       1.213   8.491 -30.180  1.00  0.00           C  
ATOM     63  CG  LYS A  19       1.484   9.788 -30.947  1.00  0.00           C  
ATOM     64  CD  LYS A  19       0.203  10.572 -31.242  1.00  0.00           C  
ATOM     65  CE  LYS A  19      -0.605   9.911 -32.346  1.00  0.00           C  
ATOM     66  NZ  LYS A  19      -1.777  10.727 -32.768  1.00  0.00           N1+
ATOM     67  H   LYS A  19       2.861   7.267 -31.765  1.00  0.00           H  
ATOM     68  HA  LYS A  19       3.110   8.535 -29.195  1.00  0.00           H  
ATOM     69 1HB  LYS A  19       0.672   7.804 -30.833  1.00  0.00           H  
ATOM     70 2HB  LYS A  19       0.571   8.717 -29.332  1.00  0.00           H  
ATOM     71 1HG  LYS A  19       2.159  10.416 -30.365  1.00  0.00           H  
ATOM     72 2HG  LYS A  19       1.977   9.542 -31.892  1.00  0.00           H  
ATOM     73 1HD  LYS A  19      -0.410  10.632 -30.341  1.00  0.00           H  
ATOM     74 2HD  LYS A  19       0.461  11.583 -31.553  1.00  0.00           H  
ATOM     75 1HE  LYS A  19       0.042   9.751 -33.211  1.00  0.00           H  
ATOM     76 2HE  LYS A  19      -0.974   8.949 -31.999  1.00  0.00           H  
ATOM     77 1HZ  LYS A  19      -2.251  10.193 -33.521  1.00  0.00           H  
ATOM     78 2HZ  LYS A  19      -2.406  10.863 -31.995  1.00  0.00           H  
ATOM     79 3HZ  LYS A  19      -1.478  11.618 -33.121  1.00  0.00           H  
ATOM     80  N   LEU A  20       1.794   5.515 -29.167  1.00  0.00           N  
ATOM     81  CA  LEU A  20       1.482   4.397 -28.295  1.00  0.00           C  
ATOM     82  C   LEU A  20       2.726   3.924 -27.543  1.00  0.00           C  
ATOM     83  O   LEU A  20       2.626   3.571 -26.362  1.00  0.00           O  
ATOM     84  CB  LEU A  20       0.845   3.266 -29.109  1.00  0.00           C  
ATOM     85  CG  LEU A  20      -0.599   3.560 -29.676  1.00  0.00           C  
ATOM     86  CD1 LEU A  20      -0.983   2.456 -30.644  1.00  0.00           C  
ATOM     87  CD2 LEU A  20      -1.617   3.639 -28.520  1.00  0.00           C  
ATOM     88  H   LEU A  20       1.693   5.410 -30.182  1.00  0.00           H  
ATOM     89  HA  LEU A  20       0.773   4.738 -27.552  1.00  0.00           H  
ATOM     90 1HB  LEU A  20       1.495   3.050 -29.954  1.00  0.00           H  
ATOM     91 2HB  LEU A  20       0.789   2.376 -28.484  1.00  0.00           H  
ATOM     92  HG  LEU A  20      -0.602   4.502 -30.219  1.00  0.00           H  
ATOM     93 1HD1 LEU A  20      -1.977   2.649 -31.049  1.00  0.00           H  
ATOM     94 2HD1 LEU A  20      -0.263   2.422 -31.460  1.00  0.00           H  
ATOM     95 3HD1 LEU A  20      -0.982   1.525 -30.121  1.00  0.00           H  
ATOM     96 1HD2 LEU A  20      -2.615   3.822 -28.927  1.00  0.00           H  
ATOM     97 2HD2 LEU A  20      -1.607   2.707 -27.984  1.00  0.00           H  
ATOM     98 3HD2 LEU A  20      -1.368   4.440 -27.838  1.00  0.00           H  
ATOM     99  N   ARG A  21       3.904   3.950 -28.189  1.00  0.00           N  
ATOM    100  CA  ARG A  21       5.126   3.561 -27.495  1.00  0.00           C  
ATOM    101  C   ARG A  21       5.401   4.528 -26.348  1.00  0.00           C  
ATOM    102  O   ARG A  21       5.750   4.099 -25.245  1.00  0.00           O  
ATOM    103  CB  ARG A  21       6.313   3.546 -28.447  1.00  0.00           C  
ATOM    104  CG  ARG A  21       7.640   3.169 -27.810  1.00  0.00           C  
ATOM    105  CD  ARG A  21       7.640   1.763 -27.330  1.00  0.00           C  
ATOM    106  NE  ARG A  21       8.896   1.410 -26.687  1.00  0.00           N  
ATOM    107  CZ  ARG A  21       9.977   0.930 -27.331  1.00  0.00           C  
ATOM    108  NH1 ARG A  21       9.941   0.753 -28.634  1.00  0.00           N1+
ATOM    109  NH2 ARG A  21      11.074   0.638 -26.655  1.00  0.00           N  
ATOM    110  H   ARG A  21       3.922   4.178 -29.187  1.00  0.00           H  
ATOM    111  HA  ARG A  21       5.001   2.554 -27.097  1.00  0.00           H  
ATOM    112 1HB  ARG A  21       6.122   2.839 -29.254  1.00  0.00           H  
ATOM    113 2HB  ARG A  21       6.431   4.532 -28.897  1.00  0.00           H  
ATOM    114 1HG  ARG A  21       8.441   3.282 -28.541  1.00  0.00           H  
ATOM    115 2HG  ARG A  21       7.833   3.822 -26.957  1.00  0.00           H  
ATOM    116 1HD  ARG A  21       6.836   1.625 -26.608  1.00  0.00           H  
ATOM    117 2HD  ARG A  21       7.489   1.091 -28.174  1.00  0.00           H  
ATOM    118  HE  ARG A  21       8.961   1.532 -25.685  1.00  0.00           H  
ATOM    119 1HH1 ARG A  21       9.103   0.977 -29.151  1.00  0.00           H  
ATOM    120 2HH1 ARG A  21      10.752   0.394 -29.117  1.00  0.00           H  
ATOM    121 1HH2 ARG A  21      11.101   0.774 -25.653  1.00  0.00           H  
ATOM    122 2HH2 ARG A  21      11.884   0.279 -27.137  1.00  0.00           H  
ATOM    123  N   GLU A  22       5.193   5.830 -26.587  1.00  0.00           N  
ATOM    124  CA  GLU A  22       5.446   6.814 -25.538  1.00  0.00           C  
ATOM    125  C   GLU A  22       4.486   6.635 -24.386  1.00  0.00           C  
ATOM    126  O   GLU A  22       4.904   6.751 -23.223  1.00  0.00           O  
ATOM    127  CB  GLU A  22       5.328   8.250 -26.126  1.00  0.00           C  
ATOM    128  CG  GLU A  22       6.496   8.695 -27.065  1.00  0.00           C  
ATOM    129  CD  GLU A  22       6.431  10.076 -27.690  1.00  0.00           C  
ATOM    130  OE1 GLU A  22       6.291  11.093 -26.984  1.00  0.00           O  
ATOM    131  OE2 GLU A  22       6.540  10.131 -28.933  1.00  0.00           O1-
ATOM    132  H   GLU A  22       4.862   6.131 -27.492  1.00  0.00           H  
ATOM    133  HA  GLU A  22       6.470   6.665 -25.152  1.00  0.00           H  
ATOM    134 2HB  GLU A  22       5.241   8.986 -25.301  1.00  0.00           H  
ATOM    135 3HB  GLU A  22       4.378   8.352 -26.684  1.00  0.00           H  
ATOM    136 2HG  GLU A  22       6.632   7.986 -27.897  1.00  0.00           H  
ATOM    137 3HG  GLU A  22       7.458   8.711 -26.527  1.00  0.00           H  
ATOM    138  N   SER A  23       3.214   6.339 -24.676  1.00  0.00           N  
ATOM    139  CA  SER A  23       2.224   6.134 -23.634  1.00  0.00           C  
ATOM    140  C   SER A  23       2.585   4.926 -22.787  1.00  0.00           C  
ATOM    141  O   SER A  23       2.511   4.987 -21.557  1.00  0.00           O  
ATOM    142  CB  SER A  23       0.848   5.958 -24.234  1.00  0.00           C  
ATOM    143  OG  SER A  23      -0.123   5.786 -23.230  1.00  0.00           O  
ATOM    144  H   SER A  23       2.921   6.315 -25.658  1.00  0.00           H  
ATOM    145  HA  SER A  23       2.213   7.012 -22.990  1.00  0.00           H  
ATOM    146 1HB  SER A  23       0.604   6.829 -24.841  1.00  0.00           H  
ATOM    147 2HB  SER A  23       0.851   5.091 -24.895  1.00  0.00           H  
ATOM    148  HG  SER A  23      -0.961   5.762 -23.695  1.00  0.00           H  
ATOM    149  N   LEU A  24       3.013   3.832 -23.430  1.00  0.00           N  
ATOM    150  CA  LEU A  24       3.373   2.632 -22.695  1.00  0.00           C  
ATOM    151  C   LEU A  24       4.569   2.887 -21.785  1.00  0.00           C  
ATOM    152  O   LEU A  24       4.580   2.394 -20.651  1.00  0.00           O  
ATOM    153  CB  LEU A  24       3.657   1.467 -23.655  1.00  0.00           C  
ATOM    154  CG  LEU A  24       4.043   0.081 -23.012  1.00  0.00           C  
ATOM    155  CD1 LEU A  24       2.944  -0.433 -22.072  1.00  0.00           C  
ATOM    156  CD2 LEU A  24       4.267  -0.926 -24.136  1.00  0.00           C  
ATOM    157  H   LEU A  24       3.025   3.819 -24.456  1.00  0.00           H  
ATOM    158  HA  LEU A  24       2.522   2.364 -22.078  1.00  0.00           H  
ATOM    159 1HB  LEU A  24       2.775   1.317 -24.279  1.00  0.00           H  
ATOM    160 2HB  LEU A  24       4.480   1.771 -24.309  1.00  0.00           H  
ATOM    161  HG  LEU A  24       4.957   0.190 -22.435  1.00  0.00           H  
ATOM    162 1HD1 LEU A  24       3.255  -1.397 -21.659  1.00  0.00           H  
ATOM    163 2HD1 LEU A  24       2.781   0.264 -21.252  1.00  0.00           H  
ATOM    164 3HD1 LEU A  24       2.027  -0.556 -22.631  1.00  0.00           H  
ATOM    165 1HD2 LEU A  24       4.547  -1.869 -23.705  1.00  0.00           H  
ATOM    166 2HD2 LEU A  24       3.352  -1.052 -24.724  1.00  0.00           H  
ATOM    167 3HD2 LEU A  24       5.068  -0.573 -24.782  1.00  0.00           H  
ATOM    168  N   GLU A  25       5.569   3.654 -22.247  1.00  0.00           N  
ATOM    169  CA  GLU A  25       6.712   3.923 -21.383  1.00  0.00           C  
ATOM    170  C   GLU A  25       6.293   4.746 -20.164  1.00  0.00           C  
ATOM    171  O   GLU A  25       6.744   4.463 -19.044  1.00  0.00           O  
ATOM    172  CB  GLU A  25       7.807   4.658 -22.159  1.00  0.00           C  
ATOM    173  CG  GLU A  25       8.495   3.817 -23.225  1.00  0.00           C  
ATOM    174  CD  GLU A  25       9.243   2.645 -22.652  1.00  0.00           C  
ATOM    175  OE1 GLU A  25       9.833   2.793 -21.610  1.00  0.00           O  
ATOM    176  OE2 GLU A  25       9.223   1.600 -23.259  1.00  0.00           O1-
ATOM    177  H   GLU A  25       5.554   3.991 -23.217  1.00  0.00           H  
ATOM    178  HA  GLU A  25       7.110   2.977 -21.031  1.00  0.00           H  
ATOM    179 1HB  GLU A  25       7.380   5.535 -22.648  1.00  0.00           H  
ATOM    180 2HB  GLU A  25       8.571   5.010 -21.465  1.00  0.00           H  
ATOM    181 1HG  GLU A  25       7.744   3.449 -23.923  1.00  0.00           H  
ATOM    182 2HG  GLU A  25       9.188   4.449 -23.779  1.00  0.00           H  
ATOM    183  N   GLU A  26       5.370   5.704 -20.345  1.00  0.00           N  
ATOM    184  CA  GLU A  26       4.930   6.491 -19.200  1.00  0.00           C  
ATOM    185  C   GLU A  26       4.143   5.619 -18.228  1.00  0.00           C  
ATOM    186  O   GLU A  26       4.299   5.760 -17.010  1.00  0.00           O  
ATOM    187  CB  GLU A  26       4.068   7.682 -19.634  1.00  0.00           C  
ATOM    188  CG  GLU A  26       4.816   8.770 -20.410  1.00  0.00           C  
ATOM    189  CD  GLU A  26       5.935   9.428 -19.644  1.00  0.00           C  
ATOM    190  OE1 GLU A  26       5.718   9.886 -18.549  1.00  0.00           O  
ATOM    191  OE2 GLU A  26       7.042   9.417 -20.148  1.00  0.00           O1-
ATOM    192  H   GLU A  26       5.056   5.937 -21.296  1.00  0.00           H  
ATOM    193  HA  GLU A  26       5.805   6.872 -18.684  1.00  0.00           H  
ATOM    194 1HB  GLU A  26       3.260   7.320 -20.275  1.00  0.00           H  
ATOM    195 2HB  GLU A  26       3.610   8.140 -18.758  1.00  0.00           H  
ATOM    196 1HG  GLU A  26       5.237   8.328 -21.306  1.00  0.00           H  
ATOM    197 2HG  GLU A  26       4.100   9.529 -20.720  1.00  0.00           H  
ATOM    198  N   GLN A  27       3.343   4.681 -18.752  1.00  0.00           N  
ATOM    199  CA  GLN A  27       2.560   3.790 -17.901  1.00  0.00           C  
ATOM    200  C   GLN A  27       3.472   2.877 -17.080  1.00  0.00           C  
ATOM    201  O   GLN A  27       3.216   2.642 -15.894  1.00  0.00           O  
ATOM    202  CB  GLN A  27       1.600   2.964 -18.759  1.00  0.00           C  
ATOM    203  CG  GLN A  27       0.458   3.764 -19.362  1.00  0.00           C  
ATOM    204  CD  GLN A  27      -0.369   2.955 -20.339  1.00  0.00           C  
ATOM    205  NE2 GLN A  27      -0.531   3.477 -21.535  1.00  0.00           N  
ATOM    206  OE1 GLN A  27      -0.848   1.860 -20.024  1.00  0.00           O  
ATOM    207  H   GLN A  27       3.228   4.648 -19.773  1.00  0.00           H  
ATOM    208  HA  GLN A  27       1.972   4.397 -17.210  1.00  0.00           H  
ATOM    209 1HB  GLN A  27       2.155   2.512 -19.577  1.00  0.00           H  
ATOM    210 2HB  GLN A  27       1.183   2.168 -18.183  1.00  0.00           H  
ATOM    211 1HG  GLN A  27      -0.194   4.084 -18.551  1.00  0.00           H  
ATOM    212 2HG  GLN A  27       0.846   4.633 -19.868  1.00  0.00           H  
ATOM    213 1HE2 GLN A  27      -1.050   2.983 -22.231  1.00  0.00           H  
ATOM    214 2HE2 GLN A  27      -0.128   4.373 -21.787  1.00  0.00           H  
ATOM    215  N   LYS A  28       4.559   2.378 -17.690  1.00  0.00           N  
ATOM    216  CA  LYS A  28       5.481   1.534 -16.939  1.00  0.00           C  
ATOM    217  C   LYS A  28       6.125   2.310 -15.801  1.00  0.00           C  
ATOM    218  O   LYS A  28       6.229   1.803 -14.676  1.00  0.00           O  
ATOM    219  CB  LYS A  28       6.577   0.967 -17.843  1.00  0.00           C  
ATOM    220  CG  LYS A  28       6.123  -0.129 -18.798  1.00  0.00           C  
ATOM    221  CD  LYS A  28       7.290  -0.794 -19.513  1.00  0.00           C  
ATOM    222  CE  LYS A  28       7.838   0.073 -20.633  1.00  0.00           C  
ATOM    223  NZ  LYS A  28       8.898  -0.632 -21.428  1.00  0.00           N1+
ATOM    224  H   LYS A  28       4.697   2.547 -18.691  1.00  0.00           H  
ATOM    225  HA  LYS A  28       4.923   0.710 -16.505  1.00  0.00           H  
ATOM    226 1HB  LYS A  28       6.986   1.785 -18.438  1.00  0.00           H  
ATOM    227 2HB  LYS A  28       7.383   0.573 -17.228  1.00  0.00           H  
ATOM    228 1HG  LYS A  28       5.605  -0.891 -18.240  1.00  0.00           H  
ATOM    229 2HG  LYS A  28       5.439   0.285 -19.535  1.00  0.00           H  
ATOM    230 1HD  LYS A  28       8.090  -1.005 -18.806  1.00  0.00           H  
ATOM    231 2HD  LYS A  28       6.953  -1.739 -19.948  1.00  0.00           H  
ATOM    232 1HE  LYS A  28       7.022   0.334 -21.300  1.00  0.00           H  
ATOM    233 2HE  LYS A  28       8.265   0.984 -20.226  1.00  0.00           H  
ATOM    234 1HZ  LYS A  28       9.198   0.008 -22.183  1.00  0.00           H  
ATOM    235 2HZ  LYS A  28       9.678  -0.867 -20.849  1.00  0.00           H  
ATOM    236 3HZ  LYS A  28       8.506  -1.496 -21.836  1.00  0.00           H  
ATOM    237  N   LYS A  29       6.524   3.561 -16.071  1.00  0.00           N  
ATOM    238  CA  LYS A  29       7.137   4.376 -15.032  1.00  0.00           C  
ATOM    239  C   LYS A  29       6.165   4.660 -13.897  1.00  0.00           C  
ATOM    240  O   LYS A  29       6.551   4.619 -12.722  1.00  0.00           O  
ATOM    241  CB  LYS A  29       7.659   5.685 -15.610  1.00  0.00           C  
ATOM    242  CG  LYS A  29       8.904   5.536 -16.490  1.00  0.00           C  
ATOM    243  CD  LYS A  29       9.496   6.895 -16.880  1.00  0.00           C  
ATOM    244  CE  LYS A  29       8.623   7.596 -17.912  1.00  0.00           C  
ATOM    245  NZ  LYS A  29       9.234   8.852 -18.433  1.00  0.00           N1+
ATOM    246  H   LYS A  29       6.441   3.922 -17.029  1.00  0.00           H  
ATOM    247  HA  LYS A  29       7.978   3.822 -14.616  1.00  0.00           H  
ATOM    248 1HB  LYS A  29       6.866   6.124 -16.214  1.00  0.00           H  
ATOM    249 2HB  LYS A  29       7.882   6.380 -14.802  1.00  0.00           H  
ATOM    250 1HG  LYS A  29       9.657   4.963 -15.948  1.00  0.00           H  
ATOM    251 2HG  LYS A  29       8.641   4.986 -17.393  1.00  0.00           H  
ATOM    252 1HD  LYS A  29       9.581   7.529 -15.998  1.00  0.00           H  
ATOM    253 2HD  LYS A  29      10.490   6.750 -17.301  1.00  0.00           H  
ATOM    254 1HE  LYS A  29       8.448   6.917 -18.748  1.00  0.00           H  
ATOM    255 2HE  LYS A  29       7.669   7.856 -17.463  1.00  0.00           H  
ATOM    256 1HZ  LYS A  29       8.561   9.238 -19.121  1.00  0.00           H  
ATOM    257 2HZ  LYS A  29       9.374   9.511 -17.686  1.00  0.00           H  
ATOM    258 3HZ  LYS A  29      10.109   8.658 -18.885  1.00  0.00           H  
ATOM    259  N   ARG A  30       4.895   4.916 -14.235  1.00  0.00           N  
ATOM    260  CA  ARG A  30       3.910   5.194 -13.208  1.00  0.00           C  
ATOM    261  C   ARG A  30       3.677   3.983 -12.328  1.00  0.00           C  
ATOM    262  O   ARG A  30       3.583   4.142 -11.111  1.00  0.00           O  
ATOM    263  CB  ARG A  30       2.609   5.660 -13.821  1.00  0.00           C  
ATOM    264  CG  ARG A  30       2.674   7.060 -14.418  1.00  0.00           C  
ATOM    265  CD  ARG A  30       1.420   7.407 -15.094  1.00  0.00           C  
ATOM    266  NE  ARG A  30       1.475   8.709 -15.724  1.00  0.00           N  
ATOM    267  CZ  ARG A  30       0.456   9.280 -16.405  1.00  0.00           C  
ATOM    268  NH1 ARG A  30      -0.716   8.668 -16.517  1.00  0.00           N1+
ATOM    269  NH2 ARG A  30       0.635  10.470 -16.965  1.00  0.00           N  
ATOM    270  H   ARG A  30       4.636   4.984 -15.226  1.00  0.00           H  
ATOM    271  HA  ARG A  30       4.291   6.001 -12.584  1.00  0.00           H  
ATOM    272 1HB  ARG A  30       2.320   4.972 -14.620  1.00  0.00           H  
ATOM    273 2HB  ARG A  30       1.815   5.642 -13.075  1.00  0.00           H  
ATOM    274 1HG  ARG A  30       2.834   7.780 -13.619  1.00  0.00           H  
ATOM    275 2HG  ARG A  30       3.488   7.129 -15.130  1.00  0.00           H  
ATOM    276 1HD  ARG A  30       1.232   6.668 -15.873  1.00  0.00           H  
ATOM    277 2HD  ARG A  30       0.602   7.399 -14.376  1.00  0.00           H  
ATOM    278  HE  ARG A  30       2.348   9.217 -15.671  1.00  0.00           H  
ATOM    279 1HH1 ARG A  30      -0.892   7.747 -16.077  1.00  0.00           H  
ATOM    280 2HH1 ARG A  30      -1.465   9.107 -17.025  1.00  0.00           H  
ATOM    281 1HH2 ARG A  30       1.529  10.940 -16.884  1.00  0.00           H  
ATOM    282 2HH2 ARG A  30      -0.117  10.909 -17.476  1.00  0.00           H  
ATOM    283  N   VAL A  31       3.644   2.776 -12.892  1.00  0.00           N  
ATOM    284  CA  VAL A  31       3.457   1.612 -12.042  1.00  0.00           C  
ATOM    285  C   VAL A  31       4.643   1.442 -11.113  1.00  0.00           C  
ATOM    286  O   VAL A  31       4.449   1.135  -9.943  1.00  0.00           O  
ATOM    287  CB  VAL A  31       3.166   0.328 -12.822  1.00  0.00           C  
ATOM    288  CG1 VAL A  31       3.156  -0.905 -11.875  1.00  0.00           C  
ATOM    289  CG2 VAL A  31       1.815   0.458 -13.469  1.00  0.00           C  
ATOM    290  H   VAL A  31       3.684   2.690 -13.919  1.00  0.00           H  
ATOM    291  HA  VAL A  31       2.583   1.795 -11.420  1.00  0.00           H  
ATOM    292  HB  VAL A  31       3.941   0.182 -13.576  1.00  0.00           H  
ATOM    293 1HG1 VAL A  31       2.937  -1.806 -12.449  1.00  0.00           H  
ATOM    294 2HG1 VAL A  31       4.129  -1.027 -11.391  1.00  0.00           H  
ATOM    295 3HG1 VAL A  31       2.391  -0.770 -11.109  1.00  0.00           H  
ATOM    296 1HG2 VAL A  31       1.601  -0.452 -14.021  1.00  0.00           H  
ATOM    297 2HG2 VAL A  31       1.062   0.604 -12.711  1.00  0.00           H  
ATOM    298 3HG2 VAL A  31       1.817   1.314 -14.143  1.00  0.00           H  
ATOM    299  N   LYS A  32       5.874   1.622 -11.619  1.00  0.00           N  
ATOM    300  CA  LYS A  32       7.040   1.469 -10.748  1.00  0.00           C  
ATOM    301  C   LYS A  32       6.982   2.438  -9.559  1.00  0.00           C  
ATOM    302  O   LYS A  32       7.298   2.047  -8.425  1.00  0.00           O  
ATOM    303  CB  LYS A  32       8.329   1.685 -11.542  1.00  0.00           C  
ATOM    304  CG  LYS A  32       8.654   0.572 -12.529  1.00  0.00           C  
ATOM    305  CD  LYS A  32       9.936   0.868 -13.294  1.00  0.00           C  
ATOM    306  CE  LYS A  32      10.255  -0.237 -14.290  1.00  0.00           C  
ATOM    307  NZ  LYS A  32      11.486   0.058 -15.072  1.00  0.00           N1+
ATOM    308  H   LYS A  32       5.991   1.843 -12.613  1.00  0.00           H  
ATOM    309  HA  LYS A  32       7.047   0.451 -10.357  1.00  0.00           H  
ATOM    310 1HB  LYS A  32       8.261   2.619 -12.100  1.00  0.00           H  
ATOM    311 2HB  LYS A  32       9.170   1.777 -10.853  1.00  0.00           H  
ATOM    312 1HG  LYS A  32       8.771  -0.370 -11.991  1.00  0.00           H  
ATOM    313 2HG  LYS A  32       7.834   0.465 -13.239  1.00  0.00           H  
ATOM    314 1HD  LYS A  32       9.829   1.811 -13.831  1.00  0.00           H  
ATOM    315 2HD  LYS A  32      10.765   0.962 -12.592  1.00  0.00           H  
ATOM    316 1HE  LYS A  32      10.394  -1.177 -13.758  1.00  0.00           H  
ATOM    317 2HE  LYS A  32       9.421  -0.356 -14.981  1.00  0.00           H  
ATOM    318 1HZ  LYS A  32      11.662  -0.697 -15.720  1.00  0.00           H  
ATOM    319 2HZ  LYS A  32      11.361   0.920 -15.585  1.00  0.00           H  
ATOM    320 3HZ  LYS A  32      12.271   0.151 -14.444  1.00  0.00           H  
ATOM    321  N   GLU A  33       6.532   3.677  -9.802  1.00  0.00           N  
ATOM    322  CA  GLU A  33       6.397   4.672  -8.740  1.00  0.00           C  
ATOM    323  C   GLU A  33       5.282   4.273  -7.770  1.00  0.00           C  
ATOM    324  O   GLU A  33       5.433   4.412  -6.549  1.00  0.00           O  
ATOM    325  CB  GLU A  33       6.159   6.054  -9.350  1.00  0.00           C  
ATOM    326  CG  GLU A  33       5.997   7.225  -8.369  1.00  0.00           C  
ATOM    327  CD  GLU A  33       7.187   7.499  -7.475  1.00  0.00           C  
ATOM    328  OE1 GLU A  33       8.216   6.876  -7.611  1.00  0.00           O  
ATOM    329  OE2 GLU A  33       7.064   8.375  -6.662  1.00  0.00           O1-
ATOM    330  H   GLU A  33       6.347   3.951 -10.776  1.00  0.00           H  
ATOM    331  HA  GLU A  33       7.334   4.699  -8.182  1.00  0.00           H  
ATOM    332 1HB  GLU A  33       6.986   6.294 -10.017  1.00  0.00           H  
ATOM    333 2HB  GLU A  33       5.258   6.014  -9.966  1.00  0.00           H  
ATOM    334 1HG  GLU A  33       5.785   8.121  -8.945  1.00  0.00           H  
ATOM    335 2HG  GLU A  33       5.127   7.028  -7.736  1.00  0.00           H  
ATOM    336  N   ILE A  34       4.185   3.723  -8.300  1.00  0.00           N  
ATOM    337  CA  ILE A  34       3.099   3.267  -7.453  1.00  0.00           C  
ATOM    338  C   ILE A  34       3.603   2.155  -6.541  1.00  0.00           C  
ATOM    339  O   ILE A  34       3.289   2.146  -5.349  1.00  0.00           O  
ATOM    340  CB  ILE A  34       1.887   2.744  -8.257  1.00  0.00           C  
ATOM    341  CG1 ILE A  34       1.165   3.889  -9.040  1.00  0.00           C  
ATOM    342  CG2 ILE A  34       0.941   2.139  -7.308  1.00  0.00           C  
ATOM    343  CD1 ILE A  34       0.142   3.408 -10.122  1.00  0.00           C  
ATOM    344  H   ILE A  34       4.090   3.682  -9.320  1.00  0.00           H  
ATOM    345  HA  ILE A  34       2.773   4.105  -6.826  1.00  0.00           H  
ATOM    346  HB  ILE A  34       2.218   1.996  -8.975  1.00  0.00           H  
ATOM    347 1HG1 ILE A  34       0.623   4.504  -8.316  1.00  0.00           H  
ATOM    348 2HG1 ILE A  34       1.905   4.511  -9.508  1.00  0.00           H  
ATOM    349 1HG2 ILE A  34       0.086   1.751  -7.838  1.00  0.00           H  
ATOM    350 2HG2 ILE A  34       1.373   1.333  -6.741  1.00  0.00           H  
ATOM    351 3HG2 ILE A  34       0.640   2.926  -6.622  1.00  0.00           H  
ATOM    352 1HD1 ILE A  34      -0.309   4.280 -10.603  1.00  0.00           H  
ATOM    353 2HD1 ILE A  34       0.646   2.817 -10.874  1.00  0.00           H  
ATOM    354 3HD1 ILE A  34      -0.645   2.814  -9.672  1.00  0.00           H  
ATOM    355  N   GLU A  35       4.366   1.203  -7.105  1.00  0.00           N  
ATOM    356  CA  GLU A  35       4.883   0.095  -6.317  1.00  0.00           C  
ATOM    357  C   GLU A  35       5.809   0.589  -5.214  1.00  0.00           C  
ATOM    358  O   GLU A  35       5.748   0.070  -4.095  1.00  0.00           O  
ATOM    359  CB  GLU A  35       5.648  -0.894  -7.194  1.00  0.00           C  
ATOM    360  CG  GLU A  35       4.805  -1.701  -8.139  1.00  0.00           C  
ATOM    361  CD  GLU A  35       5.632  -2.580  -9.017  1.00  0.00           C  
ATOM    362  OE1 GLU A  35       6.836  -2.462  -8.988  1.00  0.00           O  
ATOM    363  OE2 GLU A  35       5.071  -3.373  -9.728  1.00  0.00           O1-
ATOM    364  H   GLU A  35       4.553   1.245  -8.108  1.00  0.00           H  
ATOM    365  HA  GLU A  35       4.045  -0.426  -5.869  1.00  0.00           H  
ATOM    366 1HB  GLU A  35       6.386  -0.354  -7.786  1.00  0.00           H  
ATOM    367 2HB  GLU A  35       6.183  -1.593  -6.560  1.00  0.00           H  
ATOM    368 1HG  GLU A  35       4.132  -2.322  -7.557  1.00  0.00           H  
ATOM    369 2HG  GLU A  35       4.206  -1.035  -8.745  1.00  0.00           H  
ATOM    370  N   ARG A  36       6.645   1.597  -5.489  1.00  0.00           N  
ATOM    371  CA  ARG A  36       7.521   2.121  -4.448  1.00  0.00           C  
ATOM    372  C   ARG A  36       6.705   2.648  -3.270  1.00  0.00           C  
ATOM    373  O   ARG A  36       6.987   2.318  -2.109  1.00  0.00           O  
ATOM    374  CB  ARG A  36       8.400   3.253  -4.972  1.00  0.00           C  
ATOM    375  CG  ARG A  36       9.385   3.827  -3.934  1.00  0.00           C  
ATOM    376  CD  ARG A  36      10.135   5.039  -4.428  1.00  0.00           C  
ATOM    377  NE  ARG A  36       9.256   6.204  -4.664  1.00  0.00           N  
ATOM    378  CZ  ARG A  36       8.746   7.024  -3.690  1.00  0.00           C  
ATOM    379  NH1 ARG A  36       9.000   6.810  -2.408  1.00  0.00           N1+
ATOM    380  NH2 ARG A  36       7.984   8.046  -4.044  1.00  0.00           N  
ATOM    381  H   ARG A  36       6.711   1.947  -6.455  1.00  0.00           H  
ATOM    382  HA  ARG A  36       8.161   1.314  -4.095  1.00  0.00           H  
ATOM    383 1HB  ARG A  36       8.972   2.902  -5.830  1.00  0.00           H  
ATOM    384 2HB  ARG A  36       7.765   4.071  -5.321  1.00  0.00           H  
ATOM    385 1HG  ARG A  36       8.839   4.108  -3.036  1.00  0.00           H  
ATOM    386 2HG  ARG A  36      10.115   3.059  -3.677  1.00  0.00           H  
ATOM    387 1HD  ARG A  36      10.895   5.320  -3.700  1.00  0.00           H  
ATOM    388 2HD  ARG A  36      10.622   4.792  -5.373  1.00  0.00           H  
ATOM    389  HE  ARG A  36       9.019   6.438  -5.655  1.00  0.00           H  
ATOM    390 1HH1 ARG A  36       9.575   6.033  -2.111  1.00  0.00           H  
ATOM    391 2HH1 ARG A  36       8.612   7.428  -1.702  1.00  0.00           H  
ATOM    392 1HH2 ARG A  36       7.777   8.205  -5.041  1.00  0.00           H  
ATOM    393 2HH2 ARG A  36       7.574   8.661  -3.361  1.00  0.00           H  
ATOM    394  N   GLU A  37       5.679   3.453  -3.571  1.00  0.00           N  
ATOM    395  CA  GLU A  37       4.847   4.017  -2.515  1.00  0.00           C  
ATOM    396  C   GLU A  37       4.061   2.931  -1.783  1.00  0.00           C  
ATOM    397  O   GLU A  37       3.866   3.014  -0.566  1.00  0.00           O  
ATOM    398  CB  GLU A  37       3.899   5.052  -3.084  1.00  0.00           C  
ATOM    399  CG  GLU A  37       4.543   6.343  -3.533  1.00  0.00           C  
ATOM    400  CD  GLU A  37       3.527   7.270  -4.104  1.00  0.00           C  
ATOM    401  OE1 GLU A  37       2.494   6.786  -4.510  1.00  0.00           O  
ATOM    402  OE2 GLU A  37       3.715   8.467  -4.069  1.00  0.00           O1-
ATOM    403  H   GLU A  37       5.504   3.698  -4.555  1.00  0.00           H  
ATOM    404  HA  GLU A  37       5.499   4.511  -1.796  1.00  0.00           H  
ATOM    405 1HB  GLU A  37       3.414   4.620  -3.958  1.00  0.00           H  
ATOM    406 2HB  GLU A  37       3.137   5.290  -2.347  1.00  0.00           H  
ATOM    407 1HG  GLU A  37       5.040   6.816  -2.686  1.00  0.00           H  
ATOM    408 2HG  GLU A  37       5.301   6.118  -4.291  1.00  0.00           H  
ATOM    409  N   HIS A  38       3.604   1.917  -2.518  1.00  0.00           N  
ATOM    410  CA  HIS A  38       2.881   0.789  -1.953  1.00  0.00           C  
ATOM    411  C   HIS A  38       3.761   0.076  -0.928  1.00  0.00           C  
ATOM    412  O   HIS A  38       3.296  -0.273   0.163  1.00  0.00           O  
ATOM    413  CB  HIS A  38       2.426  -0.154  -3.062  1.00  0.00           C  
ATOM    414  CG  HIS A  38       1.784  -1.405  -2.608  1.00  0.00           C  
ATOM    415  CD2 HIS A  38       2.248  -2.668  -2.662  1.00  0.00           C  
ATOM    416  ND1 HIS A  38       0.516  -1.472  -2.033  1.00  0.00           N  
ATOM    417  CE1 HIS A  38       0.255  -2.754  -1.763  1.00  0.00           C  
ATOM    418  NE2 HIS A  38       1.290  -3.477  -2.141  1.00  0.00           N  
ATOM    419  H   HIS A  38       3.741   1.942  -3.533  1.00  0.00           H  
ATOM    420  HA  HIS A  38       1.993   1.147  -1.436  1.00  0.00           H  
ATOM    421 1HB  HIS A  38       1.738   0.370  -3.726  1.00  0.00           H  
ATOM    422 2HB  HIS A  38       3.283  -0.431  -3.653  1.00  0.00           H  
ATOM    423  HD2 HIS A  38       3.214  -2.984  -3.058  1.00  0.00           H  
ATOM    424  HE1 HIS A  38      -0.632  -3.154  -1.315  1.00  0.00           H  
ATOM    425  HE2 HIS A  38       1.391  -4.500  -2.070  1.00  0.00           H  
ATOM    426  N   GLU A  39       5.039  -0.148  -1.267  1.00  0.00           N  
ATOM    427  CA  GLU A  39       5.930  -0.794  -0.307  1.00  0.00           C  
ATOM    428  C   GLU A  39       6.075   0.041   0.942  1.00  0.00           C  
ATOM    429  O   GLU A  39       6.108  -0.532   2.043  1.00  0.00           O  
ATOM    430  CB  GLU A  39       7.320  -1.037  -0.962  1.00  0.00           C  
ATOM    431  CG  GLU A  39       7.374  -2.172  -2.036  1.00  0.00           C  
ATOM    432  CD  GLU A  39       8.695  -2.445  -2.731  1.00  0.00           C  
ATOM    433  OE1 GLU A  39       9.725  -2.689  -2.074  1.00  0.00           O  
ATOM    434  OE2 GLU A  39       8.682  -2.426  -3.979  1.00  0.00           O1-
ATOM    435  H   GLU A  39       5.381   0.126  -2.177  1.00  0.00           H  
ATOM    436  HA  GLU A  39       5.493  -1.766  -0.017  1.00  0.00           H  
ATOM    437 2HB  GLU A  39       8.070  -1.262  -0.177  1.00  0.00           H  
ATOM    438 3HB  GLU A  39       7.686  -0.103  -1.429  1.00  0.00           H  
ATOM    439 2HG  GLU A  39       6.634  -2.000  -2.835  1.00  0.00           H  
ATOM    440 3HG  GLU A  39       7.116  -3.150  -1.598  1.00  0.00           H  
ATOM    441  N   GLU A  40       6.142   1.384   0.837  1.00  0.00           N  
ATOM    442  CA  GLU A  40       6.240   2.214   2.045  1.00  0.00           C  
ATOM    443  C   GLU A  40       4.981   2.064   2.918  1.00  0.00           C  
ATOM    444  O   GLU A  40       5.085   1.996   4.150  1.00  0.00           O  
ATOM    445  CB  GLU A  40       6.455   3.693   1.707  1.00  0.00           C  
ATOM    446  CG  GLU A  40       7.826   4.033   1.118  1.00  0.00           C  
ATOM    447  CD  GLU A  40       7.987   5.512   0.844  1.00  0.00           C  
ATOM    448  OE1 GLU A  40       7.005   6.210   0.900  1.00  0.00           O  
ATOM    449  OE2 GLU A  40       9.091   5.944   0.588  1.00  0.00           O1-
ATOM    450  H   GLU A  40       6.195   1.803  -0.101  1.00  0.00           H  
ATOM    451  HA  GLU A  40       7.096   1.872   2.625  1.00  0.00           H  
ATOM    452 1HB  GLU A  40       5.700   4.010   0.987  1.00  0.00           H  
ATOM    453 2HB  GLU A  40       6.317   4.292   2.606  1.00  0.00           H  
ATOM    454 1HG  GLU A  40       8.601   3.710   1.811  1.00  0.00           H  
ATOM    455 2HG  GLU A  40       7.952   3.476   0.187  1.00  0.00           H  
ATOM    456  N   ILE A  41       3.809   1.961   2.280  1.00  0.00           N  
ATOM    457  CA  ILE A  41       2.551   1.747   2.997  1.00  0.00           C  
ATOM    458  C   ILE A  41       2.573   0.405   3.733  1.00  0.00           C  
ATOM    459  O   ILE A  41       2.130   0.319   4.885  1.00  0.00           O  
ATOM    460  CB  ILE A  41       1.338   1.803   2.031  1.00  0.00           C  
ATOM    461  CG1 ILE A  41       1.116   3.249   1.427  1.00  0.00           C  
ATOM    462  CG2 ILE A  41       0.106   1.290   2.693  1.00  0.00           C  
ATOM    463  CD1 ILE A  41       0.733   4.363   2.423  1.00  0.00           C  
ATOM    464  H   ILE A  41       3.810   2.103   1.262  1.00  0.00           H  
ATOM    465  HA  ILE A  41       2.446   2.527   3.744  1.00  0.00           H  
ATOM    466  HB  ILE A  41       1.548   1.155   1.189  1.00  0.00           H  
ATOM    467 1HG1 ILE A  41       2.035   3.554   0.944  1.00  0.00           H  
ATOM    468 2HG1 ILE A  41       0.336   3.189   0.671  1.00  0.00           H  
ATOM    469 1HG2 ILE A  41      -0.692   1.292   1.980  1.00  0.00           H  
ATOM    470 2HG2 ILE A  41       0.256   0.293   3.031  1.00  0.00           H  
ATOM    471 3HG2 ILE A  41      -0.157   1.895   3.522  1.00  0.00           H  
ATOM    472 1HD1 ILE A  41       0.620   5.301   1.878  1.00  0.00           H  
ATOM    473 2HD1 ILE A  41      -0.210   4.126   2.912  1.00  0.00           H  
ATOM    474 3HD1 ILE A  41       1.508   4.486   3.172  1.00  0.00           H  
ATOM    475  N   ARG A  42       3.079  -0.645   3.078  1.00  0.00           N  
ATOM    476  CA  ARG A  42       3.159  -1.948   3.721  1.00  0.00           C  
ATOM    477  C   ARG A  42       4.112  -1.927   4.911  1.00  0.00           C  
ATOM    478  O   ARG A  42       3.807  -2.528   5.951  1.00  0.00           O  
ATOM    479  CB  ARG A  42       3.607  -3.016   2.728  1.00  0.00           C  
ATOM    480  CG  ARG A  42       3.738  -4.448   3.297  1.00  0.00           C  
ATOM    481  CD  ARG A  42       2.443  -5.022   3.742  1.00  0.00           C  
ATOM    482  NE  ARG A  42       2.611  -6.362   4.294  1.00  0.00           N  
ATOM    483  CZ  ARG A  42       1.626  -7.082   4.873  1.00  0.00           C  
ATOM    484  NH1 ARG A  42       0.414  -6.589   4.933  1.00  0.00           N1+
ATOM    485  NH2 ARG A  42       1.882  -8.281   5.374  1.00  0.00           N  
ATOM    486  H   ARG A  42       3.361  -0.523   2.099  1.00  0.00           H  
ATOM    487  HA  ARG A  42       2.175  -2.200   4.096  1.00  0.00           H  
ATOM    488 1HB  ARG A  42       2.910  -3.044   1.890  1.00  0.00           H  
ATOM    489 2HB  ARG A  42       4.581  -2.735   2.326  1.00  0.00           H  
ATOM    490 1HG  ARG A  42       4.141  -5.098   2.523  1.00  0.00           H  
ATOM    491 2HG  ARG A  42       4.416  -4.446   4.146  1.00  0.00           H  
ATOM    492 1HD  ARG A  42       2.012  -4.398   4.523  1.00  0.00           H  
ATOM    493 2HD  ARG A  42       1.759  -5.079   2.895  1.00  0.00           H  
ATOM    494  HE  ARG A  42       3.535  -6.772   4.261  1.00  0.00           H  
ATOM    495 1HH1 ARG A  42       0.222  -5.688   4.532  1.00  0.00           H  
ATOM    496 2HH1 ARG A  42      -0.354  -7.116   5.386  1.00  0.00           H  
ATOM    497 1HH2 ARG A  42       2.813  -8.660   5.329  1.00  0.00           H  
ATOM    498 2HH2 ARG A  42       1.139  -8.822   5.803  1.00  0.00           H  
ATOM    499  N   GLU A  43       5.239  -1.218   4.794  1.00  0.00           N  
ATOM    500  CA  GLU A  43       6.157  -1.147   5.919  1.00  0.00           C  
ATOM    501  C   GLU A  43       5.514  -0.381   7.073  1.00  0.00           C  
ATOM    502  O   GLU A  43       5.692  -0.758   8.237  1.00  0.00           O  
ATOM    503  CB  GLU A  43       7.478  -0.482   5.518  1.00  0.00           C  
ATOM    504  CG  GLU A  43       8.369  -1.308   4.572  1.00  0.00           C  
ATOM    505  CD  GLU A  43       8.843  -2.605   5.183  1.00  0.00           C  
ATOM    506  OE1 GLU A  43       9.225  -2.594   6.327  1.00  0.00           O  
ATOM    507  OE2 GLU A  43       8.814  -3.623   4.509  1.00  0.00           O1-
ATOM    508  H   GLU A  43       5.481  -0.785   3.895  1.00  0.00           H  
ATOM    509  HA  GLU A  43       6.370  -2.158   6.259  1.00  0.00           H  
ATOM    510 1HB  GLU A  43       7.259   0.463   5.016  1.00  0.00           H  
ATOM    511 2HB  GLU A  43       8.055  -0.250   6.411  1.00  0.00           H  
ATOM    512 1HG  GLU A  43       7.802  -1.538   3.673  1.00  0.00           H  
ATOM    513 2HG  GLU A  43       9.228  -0.707   4.281  1.00  0.00           H  
ATOM    514  N   ALA A  44       4.743   0.677   6.763  1.00  0.00           N  
ATOM    515  CA  ALA A  44       4.065   1.446   7.797  1.00  0.00           C  
ATOM    516  C   ALA A  44       3.069   0.577   8.551  1.00  0.00           C  
ATOM    517  O   ALA A  44       2.993   0.646   9.780  1.00  0.00           O  
ATOM    518  CB  ALA A  44       3.353   2.622   7.181  1.00  0.00           C  
ATOM    519  H   ALA A  44       4.688   0.984   5.786  1.00  0.00           H  
ATOM    520  HA  ALA A  44       4.814   1.801   8.502  1.00  0.00           H  
ATOM    521 1HB  ALA A  44       2.863   3.202   7.960  1.00  0.00           H  
ATOM    522 2HB  ALA A  44       4.073   3.246   6.653  1.00  0.00           H  
ATOM    523 3HB  ALA A  44       2.615   2.250   6.478  1.00  0.00           H  
ATOM    524  N   LEU A  45       2.354  -0.297   7.832  1.00  0.00           N  
ATOM    525  CA  LEU A  45       1.412  -1.177   8.502  1.00  0.00           C  
ATOM    526  C   LEU A  45       2.134  -2.132   9.431  1.00  0.00           C  
ATOM    527  O   LEU A  45       1.701  -2.322  10.572  1.00  0.00           O  
ATOM    528  CB  LEU A  45       0.575  -1.970   7.488  1.00  0.00           C  
ATOM    529  CG  LEU A  45      -0.425  -3.037   8.083  1.00  0.00           C  
ATOM    530  CD1 LEU A  45      -1.425  -2.403   9.007  1.00  0.00           C  
ATOM    531  CD2 LEU A  45      -1.165  -3.706   6.944  1.00  0.00           C  
ATOM    532  H   LEU A  45       2.415  -0.274   6.808  1.00  0.00           H  
ATOM    533  HA  LEU A  45       0.747  -0.555   9.095  1.00  0.00           H  
ATOM    534 1HB  LEU A  45       0.000  -1.262   6.888  1.00  0.00           H  
ATOM    535 2HB  LEU A  45       1.263  -2.494   6.819  1.00  0.00           H  
ATOM    536  HG  LEU A  45       0.138  -3.788   8.645  1.00  0.00           H  
ATOM    537 1HD1 LEU A  45      -2.098  -3.173   9.387  1.00  0.00           H  
ATOM    538 2HD1 LEU A  45      -0.932  -1.921   9.848  1.00  0.00           H  
ATOM    539 3HD1 LEU A  45      -1.977  -1.686   8.444  1.00  0.00           H  
ATOM    540 1HD2 LEU A  45      -1.837  -4.445   7.343  1.00  0.00           H  
ATOM    541 2HD2 LEU A  45      -1.739  -2.967   6.387  1.00  0.00           H  
ATOM    542 3HD2 LEU A  45      -0.451  -4.187   6.284  1.00  0.00           H  
ATOM    543  N   LYS A  46       3.236  -2.730   8.968  1.00  0.00           N  
ATOM    544  CA  LYS A  46       3.961  -3.655   9.824  1.00  0.00           C  
ATOM    545  C   LYS A  46       4.480  -2.955  11.075  1.00  0.00           C  
ATOM    546  O   LYS A  46       4.447  -3.535  12.162  1.00  0.00           O  
ATOM    547  CB  LYS A  46       5.122  -4.297   9.080  1.00  0.00           C  
ATOM    548  CG  LYS A  46       4.712  -5.318   8.019  1.00  0.00           C  
ATOM    549  CD  LYS A  46       5.929  -6.082   7.469  1.00  0.00           C  
ATOM    550  CE  LYS A  46       6.786  -5.191   6.570  1.00  0.00           C  
ATOM    551  NZ  LYS A  46       7.903  -5.933   5.906  1.00  0.00           N1+
ATOM    552  H   LYS A  46       3.541  -2.557   8.004  1.00  0.00           H  
ATOM    553  HA  LYS A  46       3.273  -4.440  10.140  1.00  0.00           H  
ATOM    554 1HB  LYS A  46       5.689  -3.504   8.592  1.00  0.00           H  
ATOM    555 2HB  LYS A  46       5.783  -4.787   9.793  1.00  0.00           H  
ATOM    556 1HG  LYS A  46       4.009  -6.029   8.460  1.00  0.00           H  
ATOM    557 2HG  LYS A  46       4.207  -4.804   7.200  1.00  0.00           H  
ATOM    558 1HD  LYS A  46       6.540  -6.445   8.296  1.00  0.00           H  
ATOM    559 2HD  LYS A  46       5.585  -6.937   6.890  1.00  0.00           H  
ATOM    560 1HE  LYS A  46       6.152  -4.754   5.803  1.00  0.00           H  
ATOM    561 2HE  LYS A  46       7.224  -4.391   7.160  1.00  0.00           H  
ATOM    562 1HZ  LYS A  46       8.410  -5.241   5.319  1.00  0.00           H  
ATOM    563 2HZ  LYS A  46       8.526  -6.319   6.595  1.00  0.00           H  
ATOM    564 3HZ  LYS A  46       7.544  -6.668   5.326  1.00  0.00           H  
ATOM    565  N   ARG A  47       4.960  -1.716  10.925  1.00  0.00           N  
ATOM    566  CA  ARG A  47       5.465  -0.957  12.058  1.00  0.00           C  
ATOM    567  C   ARG A  47       4.366  -0.725  13.094  1.00  0.00           C  
ATOM    568  O   ARG A  47       4.599  -0.880  14.301  1.00  0.00           O  
ATOM    569  CB  ARG A  47       6.028   0.375  11.599  1.00  0.00           C  
ATOM    570  CG  ARG A  47       6.625   1.228  12.703  1.00  0.00           C  
ATOM    571  CD  ARG A  47       7.107   2.545  12.195  1.00  0.00           C  
ATOM    572  NE  ARG A  47       6.017   3.354  11.636  1.00  0.00           N  
ATOM    573  CZ  ARG A  47       5.100   4.035  12.366  1.00  0.00           C  
ATOM    574  NH1 ARG A  47       5.113   3.998  13.677  1.00  0.00           N1+
ATOM    575  NH2 ARG A  47       4.165   4.758  11.782  1.00  0.00           N  
ATOM    576  H   ARG A  47       5.017  -1.312   9.984  1.00  0.00           H  
ATOM    577  HA  ARG A  47       6.265  -1.529  12.525  1.00  0.00           H  
ATOM    578 1HB  ARG A  47       6.795   0.202  10.847  1.00  0.00           H  
ATOM    579 2HB  ARG A  47       5.233   0.947  11.124  1.00  0.00           H  
ATOM    580 1HG  ARG A  47       5.879   1.395  13.473  1.00  0.00           H  
ATOM    581 2HG  ARG A  47       7.474   0.701  13.139  1.00  0.00           H  
ATOM    582 1HD  ARG A  47       7.581   3.105  13.001  1.00  0.00           H  
ATOM    583 2HD  ARG A  47       7.837   2.372  11.403  1.00  0.00           H  
ATOM    584  HE  ARG A  47       5.965   3.430  10.628  1.00  0.00           H  
ATOM    585 1HH1 ARG A  47       5.803   3.468  14.176  1.00  0.00           H  
ATOM    586 2HH1 ARG A  47       4.392   4.529  14.185  1.00  0.00           H  
ATOM    587 1HH2 ARG A  47       4.113   4.829  10.779  1.00  0.00           H  
ATOM    588 2HH2 ARG A  47       3.496   5.255  12.390  1.00  0.00           H  
ATOM    589  N   LEU A  48       3.166  -0.362  12.629  1.00  0.00           N  
ATOM    590  CA  LEU A  48       2.052  -0.125  13.532  1.00  0.00           C  
ATOM    591  C   LEU A  48       1.659  -1.420  14.245  1.00  0.00           C  
ATOM    592  O   LEU A  48       1.315  -1.391  15.429  1.00  0.00           O  
ATOM    593  CB  LEU A  48       0.864   0.461  12.754  1.00  0.00           C  
ATOM    594  CG  LEU A  48       1.056   1.919  12.191  1.00  0.00           C  
ATOM    595  CD1 LEU A  48      -0.111   2.249  11.257  1.00  0.00           C  
ATOM    596  CD2 LEU A  48       1.143   2.949  13.351  1.00  0.00           C  
ATOM    597  H   LEU A  48       3.053  -0.193  11.621  1.00  0.00           H  
ATOM    598  HA  LEU A  48       2.372   0.581  14.290  1.00  0.00           H  
ATOM    599 1HB  LEU A  48       0.657  -0.198  11.906  1.00  0.00           H  
ATOM    600 2HB  LEU A  48      -0.007   0.466  13.405  1.00  0.00           H  
ATOM    601  HG  LEU A  48       1.974   1.967  11.613  1.00  0.00           H  
ATOM    602 1HD1 LEU A  48       0.020   3.251  10.839  1.00  0.00           H  
ATOM    603 2HD1 LEU A  48      -0.124   1.516  10.457  1.00  0.00           H  
ATOM    604 3HD1 LEU A  48      -1.028   2.206  11.782  1.00  0.00           H  
ATOM    605 1HD2 LEU A  48       1.272   3.949  12.934  1.00  0.00           H  
ATOM    606 2HD2 LEU A  48       0.247   2.929  13.937  1.00  0.00           H  
ATOM    607 3HD2 LEU A  48       1.988   2.737  13.995  1.00  0.00           H  
ATOM    608  N   GLN A  49       1.734  -2.558  13.548  1.00  0.00           N  
ATOM    609  CA  GLN A  49       1.403  -3.835  14.174  1.00  0.00           C  
ATOM    610  C   GLN A  49       2.404  -4.183  15.280  1.00  0.00           C  
ATOM    611  O   GLN A  49       2.007  -4.666  16.349  1.00  0.00           O  
ATOM    612  CB  GLN A  49       1.401  -4.946  13.132  1.00  0.00           C  
ATOM    613  CG  GLN A  49       0.283  -4.848  12.149  1.00  0.00           C  
ATOM    614  CD  GLN A  49       0.389  -5.827  11.055  1.00  0.00           C  
ATOM    615  NE2 GLN A  49      -0.723  -6.067  10.401  1.00  0.00           N  
ATOM    616  OE1 GLN A  49       1.464  -6.383  10.805  1.00  0.00           O  
ATOM    617  H   GLN A  49       1.968  -2.513  12.548  1.00  0.00           H  
ATOM    618  HA  GLN A  49       0.413  -3.757  14.619  1.00  0.00           H  
ATOM    619 1HB  GLN A  49       2.341  -4.927  12.585  1.00  0.00           H  
ATOM    620 2HB  GLN A  49       1.333  -5.910  13.631  1.00  0.00           H  
ATOM    621 1HG  GLN A  49      -0.641  -5.039  12.665  1.00  0.00           H  
ATOM    622 2HG  GLN A  49       0.268  -3.862  11.720  1.00  0.00           H  
ATOM    623 1HE2 GLN A  49      -0.756  -6.740   9.634  1.00  0.00           H  
ATOM    624 2HE2 GLN A  49      -1.562  -5.593  10.649  1.00  0.00           H  
ATOM    625  N   GLU A  50       3.695  -3.884  15.053  1.00  0.00           N  
ATOM    626  CA  GLU A  50       4.711  -4.155  16.066  1.00  0.00           C  
ATOM    627  C   GLU A  50       4.499  -3.257  17.283  1.00  0.00           C  
ATOM    628  O   GLU A  50       4.672  -3.702  18.426  1.00  0.00           O  
ATOM    629  CB  GLU A  50       6.125  -3.947  15.508  1.00  0.00           C  
ATOM    630  CG  GLU A  50       6.582  -4.981  14.466  1.00  0.00           C  
ATOM    631  CD  GLU A  50       6.646  -6.378  15.015  1.00  0.00           C  
ATOM    632  OE1 GLU A  50       7.122  -6.543  16.110  1.00  0.00           O  
ATOM    633  OE2 GLU A  50       6.201  -7.297  14.345  1.00  0.00           O1-
ATOM    634  H   GLU A  50       3.969  -3.547  14.122  1.00  0.00           H  
ATOM    635  HA  GLU A  50       4.616  -5.188  16.386  1.00  0.00           H  
ATOM    636 1HB  GLU A  50       6.179  -2.966  15.032  1.00  0.00           H  
ATOM    637 2HB  GLU A  50       6.843  -3.952  16.326  1.00  0.00           H  
ATOM    638 1HG  GLU A  50       5.885  -4.971  13.634  1.00  0.00           H  
ATOM    639 2HG  GLU A  50       7.560  -4.692  14.087  1.00  0.00           H  
ATOM    640  N   SER A  51       4.074  -2.008  17.039  1.00  0.00           N  
ATOM    641  CA  SER A  51       3.802  -1.072  18.119  1.00  0.00           C  
ATOM    642  C   SER A  51       2.674  -1.602  18.986  1.00  0.00           C  
ATOM    643  O   SER A  51       2.783  -1.593  20.216  1.00  0.00           O  
ATOM    644  CB  SER A  51       3.428   0.291  17.569  1.00  0.00           C  
ATOM    645  OG  SER A  51       3.184   1.214  18.606  1.00  0.00           O  
ATOM    646  H   SER A  51       4.015  -1.690  16.066  1.00  0.00           H  
ATOM    647  HA  SER A  51       4.697  -0.974  18.732  1.00  0.00           H  
ATOM    648 1HB  SER A  51       4.228   0.654  16.926  1.00  0.00           H  
ATOM    649 2HB  SER A  51       2.539   0.199  16.955  1.00  0.00           H  
ATOM    650  HG  SER A  51       2.995   2.047  18.161  1.00  0.00           H  
ATOM    651  N   VAL A  52       1.616  -2.127  18.354  1.00  0.00           N  
ATOM    652  CA  VAL A  52       0.501  -2.647  19.127  1.00  0.00           C  
ATOM    653  C   VAL A  52       0.941  -3.859  19.950  1.00  0.00           C  
ATOM    654  O   VAL A  52       0.555  -3.964  21.115  1.00  0.00           O  
ATOM    655  CB  VAL A  52      -0.707  -2.981  18.226  1.00  0.00           C  
ATOM    656  CG1 VAL A  52      -1.810  -3.707  19.038  1.00  0.00           C  
ATOM    657  CG2 VAL A  52      -1.247  -1.670  17.671  1.00  0.00           C  
ATOM    658  H   VAL A  52       1.575  -2.074  17.332  1.00  0.00           H  
ATOM    659  HA  VAL A  52       0.171  -1.873  19.805  1.00  0.00           H  
ATOM    660  HB  VAL A  52      -0.392  -3.636  17.410  1.00  0.00           H  
ATOM    661 1HG1 VAL A  52      -2.661  -3.920  18.387  1.00  0.00           H  
ATOM    662 2HG1 VAL A  52      -1.431  -4.649  19.445  1.00  0.00           H  
ATOM    663 3HG1 VAL A  52      -2.134  -3.065  19.858  1.00  0.00           H  
ATOM    664 1HG2 VAL A  52      -2.106  -1.851  17.034  1.00  0.00           H  
ATOM    665 2HG2 VAL A  52      -1.536  -1.039  18.491  1.00  0.00           H  
ATOM    666 3HG2 VAL A  52      -0.478  -1.167  17.099  1.00  0.00           H  
ATOM    667  N   LYS A  53       1.747  -4.765  19.395  1.00  0.00           N  
ATOM    668  CA  LYS A  53       2.191  -5.897  20.210  1.00  0.00           C  
ATOM    669  C   LYS A  53       2.962  -5.425  21.458  1.00  0.00           C  
ATOM    670  O   LYS A  53       2.794  -5.993  22.547  1.00  0.00           O  
ATOM    671  CB  LYS A  53       3.042  -6.854  19.384  1.00  0.00           C  
ATOM    672  CG  LYS A  53       2.238  -7.663  18.364  1.00  0.00           C  
ATOM    673  CD  LYS A  53       3.078  -8.754  17.692  1.00  0.00           C  
ATOM    674  CE  LYS A  53       4.036  -8.159  16.670  1.00  0.00           C  
ATOM    675  NZ  LYS A  53       4.764  -9.201  15.882  1.00  0.00           N1+
ATOM    676  H   LYS A  53       2.017  -4.675  18.407  1.00  0.00           H  
ATOM    677  HA  LYS A  53       1.307  -6.438  20.553  1.00  0.00           H  
ATOM    678 1HB  LYS A  53       3.796  -6.273  18.851  1.00  0.00           H  
ATOM    679 2HB  LYS A  53       3.560  -7.545  20.044  1.00  0.00           H  
ATOM    680 1HG  LYS A  53       1.388  -8.128  18.871  1.00  0.00           H  
ATOM    681 2HG  LYS A  53       1.851  -6.987  17.602  1.00  0.00           H  
ATOM    682 1HD  LYS A  53       3.652  -9.293  18.445  1.00  0.00           H  
ATOM    683 2HD  LYS A  53       2.419  -9.458  17.188  1.00  0.00           H  
ATOM    684 1HE  LYS A  53       3.470  -7.529  15.982  1.00  0.00           H  
ATOM    685 2HE  LYS A  53       4.776  -7.546  17.180  1.00  0.00           H  
ATOM    686 1HZ  LYS A  53       5.378  -8.697  15.215  1.00  0.00           H  
ATOM    687 2HZ  LYS A  53       5.321  -9.774  16.492  1.00  0.00           H  
ATOM    688 3HZ  LYS A  53       4.115  -9.775  15.375  1.00  0.00           H  
ATOM    689  N   ARG A  54       3.809  -4.390  21.314  1.00  0.00           N  
ATOM    690  CA  ARG A  54       4.523  -3.851  22.475  1.00  0.00           C  
ATOM    691  C   ARG A  54       3.533  -3.298  23.506  1.00  0.00           C  
ATOM    692  O   ARG A  54       3.701  -3.507  24.715  1.00  0.00           O  
ATOM    693  CB  ARG A  54       5.500  -2.750  22.093  1.00  0.00           C  
ATOM    694  CG  ARG A  54       6.298  -2.191  23.292  1.00  0.00           C  
ATOM    695  CD  ARG A  54       7.221  -1.079  22.920  1.00  0.00           C  
ATOM    696  NE  ARG A  54       6.504   0.087  22.396  1.00  0.00           N  
ATOM    697  CZ  ARG A  54       5.829   1.007  23.136  1.00  0.00           C  
ATOM    698  NH1 ARG A  54       5.737   0.925  24.444  1.00  0.00           N1+
ATOM    699  NH2 ARG A  54       5.237   2.022  22.545  1.00  0.00           N  
ATOM    700  H   ARG A  54       3.981  -4.011  20.373  1.00  0.00           H  
ATOM    701  HA  ARG A  54       5.085  -4.661  22.937  1.00  0.00           H  
ATOM    702 1HB  ARG A  54       6.203  -3.128  21.354  1.00  0.00           H  
ATOM    703 2HB  ARG A  54       4.952  -1.927  21.634  1.00  0.00           H  
ATOM    704 1HG  ARG A  54       5.609  -1.822  24.047  1.00  0.00           H  
ATOM    705 2HG  ARG A  54       6.896  -2.994  23.723  1.00  0.00           H  
ATOM    706 1HD  ARG A  54       7.798  -0.770  23.791  1.00  0.00           H  
ATOM    707 2HD  ARG A  54       7.905  -1.430  22.146  1.00  0.00           H  
ATOM    708  HE  ARG A  54       6.528   0.233  21.395  1.00  0.00           H  
ATOM    709 1HH1 ARG A  54       6.169   0.174  24.952  1.00  0.00           H  
ATOM    710 2HH1 ARG A  54       5.207   1.665  24.935  1.00  0.00           H  
ATOM    711 1HH2 ARG A  54       5.280   2.126  21.546  1.00  0.00           H  
ATOM    712 2HH2 ARG A  54       4.724   2.693  23.133  1.00  0.00           H  
ATOM    713  N   GLN A  55       2.503  -2.596  23.019  1.00  0.00           N  
ATOM    714  CA  GLN A  55       1.474  -2.013  23.871  1.00  0.00           C  
ATOM    715  C   GLN A  55       0.713  -3.091  24.637  1.00  0.00           C  
ATOM    716  O   GLN A  55       0.411  -2.904  25.823  1.00  0.00           O  
ATOM    717  CB  GLN A  55       0.506  -1.211  23.010  1.00  0.00           C  
ATOM    718  CG  GLN A  55       1.057   0.066  22.449  1.00  0.00           C  
ATOM    719  CD  GLN A  55       0.101   0.679  21.460  1.00  0.00           C  
ATOM    720  NE2 GLN A  55       0.619   0.978  20.295  1.00  0.00           N  
ATOM    721  OE1 GLN A  55      -1.105   0.851  21.727  1.00  0.00           O  
ATOM    722  H   GLN A  55       2.477  -2.420  22.008  1.00  0.00           H  
ATOM    723  HA  GLN A  55       1.954  -1.349  24.587  1.00  0.00           H  
ATOM    724 1HB  GLN A  55       0.221  -1.808  22.170  1.00  0.00           H  
ATOM    725 2HB  GLN A  55      -0.382  -1.021  23.535  1.00  0.00           H  
ATOM    726 1HG  GLN A  55       1.222   0.772  23.255  1.00  0.00           H  
ATOM    727 2HG  GLN A  55       1.993  -0.128  21.950  1.00  0.00           H  
ATOM    728 1HE2 GLN A  55       0.037   1.346  19.581  1.00  0.00           H  
ATOM    729 2HE2 GLN A  55       1.598   0.816  20.082  1.00  0.00           H  
ATOM    730  N   GLU A  56       0.455  -4.235  23.989  1.00  0.00           N  
ATOM    731  CA  GLU A  56      -0.229  -5.336  24.651  1.00  0.00           C  
ATOM    732  C   GLU A  56       0.605  -5.881  25.800  1.00  0.00           C  
ATOM    733  O   GLU A  56       0.073  -6.148  26.887  1.00  0.00           O  
ATOM    734  CB  GLU A  56      -0.494  -6.486  23.679  1.00  0.00           C  
ATOM    735  CG  GLU A  56      -1.514  -6.225  22.615  1.00  0.00           C  
ATOM    736  CD  GLU A  56      -1.656  -7.350  21.656  1.00  0.00           C  
ATOM    737  OE1 GLU A  56      -0.871  -8.262  21.695  1.00  0.00           O  
ATOM    738  OE2 GLU A  56      -2.568  -7.306  20.873  1.00  0.00           O1-
ATOM    739  H   GLU A  56       0.684  -4.294  22.991  1.00  0.00           H  
ATOM    740  HA  GLU A  56      -1.169  -4.973  25.051  1.00  0.00           H  
ATOM    741 1HB  GLU A  56       0.435  -6.755  23.185  1.00  0.00           H  
ATOM    742 2HB  GLU A  56      -0.823  -7.351  24.239  1.00  0.00           H  
ATOM    743 1HG  GLU A  56      -2.461  -6.067  23.085  1.00  0.00           H  
ATOM    744 2HG  GLU A  56      -1.251  -5.327  22.080  1.00  0.00           H  
ATOM    745  N   GLU A  57       1.923  -5.992  25.597  1.00  0.00           N  
ATOM    746  CA  GLU A  57       2.762  -6.499  26.671  1.00  0.00           C  
ATOM    747  C   GLU A  57       2.793  -5.492  27.811  1.00  0.00           C  
ATOM    748  O   GLU A  57       2.738  -5.875  28.981  1.00  0.00           O  
ATOM    749  CB  GLU A  57       4.200  -6.755  26.206  1.00  0.00           C  
ATOM    750  CG  GLU A  57       5.098  -7.454  27.273  1.00  0.00           C  
ATOM    751  CD  GLU A  57       4.671  -8.886  27.552  1.00  0.00           C  
ATOM    752  OE1 GLU A  57       4.308  -9.554  26.604  1.00  0.00           O  
ATOM    753  OE2 GLU A  57       4.690  -9.315  28.691  1.00  0.00           O1-
ATOM    754  H   GLU A  57       2.305  -5.808  24.657  1.00  0.00           H  
ATOM    755  HA  GLU A  57       2.335  -7.429  27.041  1.00  0.00           H  
ATOM    756 1HB  GLU A  57       4.186  -7.369  25.306  1.00  0.00           H  
ATOM    757 2HB  GLU A  57       4.665  -5.803  25.942  1.00  0.00           H  
ATOM    758 1HG  GLU A  57       6.125  -7.460  26.913  1.00  0.00           H  
ATOM    759 2HG  GLU A  57       5.075  -6.884  28.200  1.00  0.00           H  
ATOM    760  N   ALA A  58       2.874  -4.197  27.479  1.00  0.00           N  
ATOM    761  CA  ALA A  58       2.931  -3.175  28.510  1.00  0.00           C  
ATOM    762  C   ALA A  58       1.674  -3.179  29.365  1.00  0.00           C  
ATOM    763  O   ALA A  58       1.762  -3.053  30.592  1.00  0.00           O  
ATOM    764  CB  ALA A  58       3.111  -1.821  27.878  1.00  0.00           C  
ATOM    765  H   ALA A  58       2.952  -3.936  26.491  1.00  0.00           H  
ATOM    766  HA  ALA A  58       3.783  -3.391  29.152  1.00  0.00           H  
ATOM    767 1HB  ALA A  58       3.178  -1.068  28.659  1.00  0.00           H  
ATOM    768 2HB  ALA A  58       4.021  -1.816  27.280  1.00  0.00           H  
ATOM    769 3HB  ALA A  58       2.256  -1.620  27.239  1.00  0.00           H  
ATOM    770  N   LEU A  59       0.514  -3.399  28.739  1.00  0.00           N  
ATOM    771  CA  LEU A  59      -0.724  -3.440  29.491  1.00  0.00           C  
ATOM    772  C   LEU A  59      -0.728  -4.644  30.423  1.00  0.00           C  
ATOM    773  O   LEU A  59      -1.152  -4.527  31.577  1.00  0.00           O  
ATOM    774  CB  LEU A  59      -1.937  -3.494  28.553  1.00  0.00           C  
ATOM    775  CG  LEU A  59      -3.350  -3.524  29.235  1.00  0.00           C  
ATOM    776  CD1 LEU A  59      -3.568  -2.308  30.074  1.00  0.00           C  
ATOM    777  CD2 LEU A  59      -4.408  -3.578  28.178  1.00  0.00           C  
ATOM    778  H   LEU A  59       0.497  -3.451  27.714  1.00  0.00           H  
ATOM    779  HA  LEU A  59      -0.771  -2.536  30.089  1.00  0.00           H  
ATOM    780 1HB  LEU A  59      -1.893  -2.627  27.898  1.00  0.00           H  
ATOM    781 2HB  LEU A  59      -1.842  -4.388  27.931  1.00  0.00           H  
ATOM    782  HG  LEU A  59      -3.424  -4.403  29.880  1.00  0.00           H  
ATOM    783 1HD1 LEU A  59      -4.558  -2.359  30.529  1.00  0.00           H  
ATOM    784 2HD1 LEU A  59      -2.828  -2.239  30.860  1.00  0.00           H  
ATOM    785 3HD1 LEU A  59      -3.504  -1.457  29.434  1.00  0.00           H  
ATOM    786 1HD2 LEU A  59      -5.365  -3.608  28.665  1.00  0.00           H  
ATOM    787 2HD2 LEU A  59      -4.355  -2.697  27.534  1.00  0.00           H  
ATOM    788 3HD2 LEU A  59      -4.266  -4.478  27.588  1.00  0.00           H  
ATOM    789  N   ARG A  60      -0.259  -5.803  29.936  1.00  0.00           N  
ATOM    790  CA  ARG A  60      -0.197  -7.000  30.771  1.00  0.00           C  
ATOM    791  C   ARG A  60       0.754  -6.832  31.957  1.00  0.00           C  
ATOM    792  O   ARG A  60       0.476  -7.336  33.045  1.00  0.00           O  
ATOM    793  CB  ARG A  60       0.220  -8.223  29.966  1.00  0.00           C  
ATOM    794  CG  ARG A  60      -0.852  -8.789  29.030  1.00  0.00           C  
ATOM    795  CD  ARG A  60      -0.468 -10.139  28.506  1.00  0.00           C  
ATOM    796  NE  ARG A  60       0.661 -10.067  27.573  1.00  0.00           N  
ATOM    797  CZ  ARG A  60       0.560  -9.890  26.235  1.00  0.00           C  
ATOM    798  NH1 ARG A  60      -0.622  -9.793  25.647  1.00  0.00           N1+
ATOM    799  NH2 ARG A  60       1.654  -9.819  25.510  1.00  0.00           N  
ATOM    800  H   ARG A  60       0.024  -5.853  28.950  1.00  0.00           H  
ATOM    801  HA  ARG A  60      -1.196  -7.185  31.164  1.00  0.00           H  
ATOM    802 1HB  ARG A  60       1.084  -7.963  29.351  1.00  0.00           H  
ATOM    803 2HB  ARG A  60       0.532  -9.012  30.646  1.00  0.00           H  
ATOM    804 1HG  ARG A  60      -1.793  -8.884  29.569  1.00  0.00           H  
ATOM    805 2HG  ARG A  60      -0.984  -8.114  28.187  1.00  0.00           H  
ATOM    806 1HD  ARG A  60      -0.168 -10.770  29.343  1.00  0.00           H  
ATOM    807 2HD  ARG A  60      -1.315 -10.599  28.004  1.00  0.00           H  
ATOM    808  HE  ARG A  60       1.601 -10.141  27.962  1.00  0.00           H  
ATOM    809 1HH1 ARG A  60      -1.468  -9.845  26.189  1.00  0.00           H  
ATOM    810 2HH1 ARG A  60      -0.680  -9.693  24.636  1.00  0.00           H  
ATOM    811 1HH2 ARG A  60       2.583  -9.889  25.960  1.00  0.00           H  
ATOM    812 2HH2 ARG A  60       1.596  -9.663  24.518  1.00  0.00           H  
ATOM    813  N   GLN A  61       1.874  -6.131  31.759  1.00  0.00           N  
ATOM    814  CA  GLN A  61       2.809  -5.914  32.859  1.00  0.00           C  
ATOM    815  C   GLN A  61       2.230  -4.961  33.914  1.00  0.00           C  
ATOM    816  O   GLN A  61       2.461  -5.142  35.111  1.00  0.00           O  
ATOM    817  CB  GLN A  61       4.133  -5.343  32.339  1.00  0.00           C  
ATOM    818  CG  GLN A  61       4.968  -6.300  31.466  1.00  0.00           C  
ATOM    819  CD  GLN A  61       5.415  -7.528  32.202  1.00  0.00           C  
ATOM    820  NE2 GLN A  61       5.421  -8.677  31.529  1.00  0.00           N  
ATOM    821  OE1 GLN A  61       5.770  -7.443  33.381  1.00  0.00           O  
ATOM    822  H   GLN A  61       2.092  -5.802  30.812  1.00  0.00           H  
ATOM    823  HA  GLN A  61       3.000  -6.870  33.344  1.00  0.00           H  
ATOM    824 1HB  GLN A  61       3.918  -4.456  31.741  1.00  0.00           H  
ATOM    825 2HB  GLN A  61       4.744  -5.027  33.183  1.00  0.00           H  
ATOM    826 1HG  GLN A  61       4.362  -6.635  30.634  1.00  0.00           H  
ATOM    827 2HG  GLN A  61       5.847  -5.776  31.095  1.00  0.00           H  
ATOM    828 1HE2 GLN A  61       5.716  -9.518  31.980  1.00  0.00           H  
ATOM    829 2HE2 GLN A  61       5.134  -8.721  30.537  1.00  0.00           H  
ATOM    830  N   LEU A  62       1.452  -3.965  33.478  1.00  0.00           N  
ATOM    831  CA  LEU A  62       0.849  -2.998  34.404  1.00  0.00           C  
ATOM    832  C   LEU A  62      -0.493  -3.392  35.077  1.00  0.00           C  
ATOM    833  O   LEU A  62      -0.742  -2.941  36.203  1.00  0.00           O  
ATOM    834  CB  LEU A  62       0.651  -1.668  33.670  1.00  0.00           C  
ATOM    835  CG  LEU A  62       1.930  -0.915  33.207  1.00  0.00           C  
ATOM    836  CD1 LEU A  62       1.520   0.273  32.344  1.00  0.00           C  
ATOM    837  CD2 LEU A  62       2.719  -0.418  34.427  1.00  0.00           C  
ATOM    838  H   LEU A  62       1.350  -3.830  32.467  1.00  0.00           H  
ATOM    839  HA  LEU A  62       1.557  -2.853  35.210  1.00  0.00           H  
ATOM    840 1HB  LEU A  62       0.037  -1.859  32.783  1.00  0.00           H  
ATOM    841 2HB  LEU A  62       0.105  -1.023  34.326  1.00  0.00           H  
ATOM    842  HG  LEU A  62       2.550  -1.581  32.604  1.00  0.00           H  
ATOM    843 1HD1 LEU A  62       2.408   0.807  31.997  1.00  0.00           H  
ATOM    844 2HD1 LEU A  62       0.962  -0.089  31.497  1.00  0.00           H  
ATOM    845 3HD1 LEU A  62       0.914   0.941  32.913  1.00  0.00           H  
ATOM    846 1HD2 LEU A  62       3.603   0.121  34.087  1.00  0.00           H  
ATOM    847 2HD2 LEU A  62       2.085   0.240  35.004  1.00  0.00           H  
ATOM    848 3HD2 LEU A  62       3.034  -1.246  35.046  1.00  0.00           H  
ATOM    849  N   GLY A  63      -1.352  -4.194  34.399  1.00  0.00           N  
ATOM    850  CA  GLY A  63      -2.677  -4.616  34.872  1.00  0.00           C  
ATOM    851  C   GLY A  63      -2.699  -6.014  35.487  1.00  0.00           C  
ATOM    852  O   GLY A  63      -2.791  -6.121  36.713  1.00  0.00           O  
ATOM    853  OXT GLY A  63      -3.148  -6.924  34.784  1.00  0.00           O1-
ATOM    854  H   GLY A  63      -1.081  -4.497  33.459  1.00  0.00           H  
ATOM    855 1HA  GLY A  63      -3.049  -3.912  35.605  1.00  0.00           H  
ATOM    856 2HA  GLY A  63      -3.364  -4.585  34.034  1.00  0.00           H  
ATOM    857  N   SER B  85      -8.219  -4.760 -46.794  1.00  0.00           N  
ATOM    858  CA  SER B  85      -8.253  -5.732 -45.685  1.00  0.00           C  
ATOM    859  C   SER B  85      -7.248  -5.424 -44.522  1.00  0.00           C  
ATOM    860  O   SER B  85      -7.664  -5.360 -43.352  1.00  0.00           O  
ATOM    861  CB  SER B  85      -8.033  -7.153 -46.246  1.00  0.00           C  
ATOM    862  OG  SER B  85      -9.082  -7.509 -47.090  1.00  0.00           O  
ATOM    863 1H   SER B  85      -8.952  -4.984 -47.454  1.00  0.00           H  
ATOM    864 2H   SER B  85      -8.396  -3.841 -46.398  1.00  0.00           H  
ATOM    865 3H   SER B  85      -7.329  -4.758 -47.273  1.00  0.00           H  
ATOM    866  HA  SER B  85      -9.264  -5.701 -45.260  1.00  0.00           H  
ATOM    867 1HB  SER B  85      -7.085  -7.218 -46.795  1.00  0.00           H  
ATOM    868 2HB  SER B  85      -7.979  -7.880 -45.431  1.00  0.00           H  
ATOM    869  HG  SER B  85      -8.887  -8.403 -47.408  1.00  0.00           H  
ATOM    870  N   GLU B  86      -5.943  -5.245 -44.854  1.00  0.00           N  
ATOM    871  CA  GLU B  86      -4.839  -4.978 -43.917  1.00  0.00           C  
ATOM    872  C   GLU B  86      -4.938  -3.617 -43.236  1.00  0.00           C  
ATOM    873  O   GLU B  86      -4.626  -3.469 -42.052  1.00  0.00           O  
ATOM    874  CB  GLU B  86      -3.517  -5.072 -44.675  1.00  0.00           C  
ATOM    875  CG  GLU B  86      -3.184  -6.473 -45.205  1.00  0.00           C  
ATOM    876  CD  GLU B  86      -3.929  -6.831 -46.481  1.00  0.00           C  
ATOM    877  OE1 GLU B  86      -4.666  -6.000 -46.980  1.00  0.00           O  
ATOM    878  OE2 GLU B  86      -3.782  -7.932 -46.938  1.00  0.00           O1-
ATOM    879  H   GLU B  86      -5.679  -5.321 -45.839  1.00  0.00           H  
ATOM    880  HA  GLU B  86      -4.848  -5.741 -43.137  1.00  0.00           H  
ATOM    881 1HB  GLU B  86      -3.537  -4.391 -45.521  1.00  0.00           H  
ATOM    882 2HB  GLU B  86      -2.705  -4.755 -44.022  1.00  0.00           H  
ATOM    883 1HG  GLU B  86      -2.113  -6.531 -45.393  1.00  0.00           H  
ATOM    884 2HG  GLU B  86      -3.430  -7.201 -44.441  1.00  0.00           H  
ATOM    885  N   GLN B  87      -5.371  -2.612 -43.979  1.00  0.00           N  
ATOM    886  CA  GLN B  87      -5.419  -1.287 -43.411  1.00  0.00           C  
ATOM    887  C   GLN B  87      -6.591  -1.173 -42.454  1.00  0.00           C  
ATOM    888  O   GLN B  87      -6.451  -0.573 -41.386  1.00  0.00           O  
ATOM    889  CB  GLN B  87      -5.496  -0.266 -44.536  1.00  0.00           C  
ATOM    890  CG  GLN B  87      -4.215  -0.227 -45.402  1.00  0.00           C  
ATOM    891  CD  GLN B  87      -4.105  -1.464 -46.333  1.00  0.00           C  
ATOM    892  NE2 GLN B  87      -2.906  -1.773 -46.833  1.00  0.00           N  
ATOM    893  OE1 GLN B  87      -5.121  -2.147 -46.576  1.00  0.00           O  
ATOM    894  H   GLN B  87      -5.626  -2.764 -44.955  1.00  0.00           H  
ATOM    895  HA  GLN B  87      -4.502  -1.116 -42.849  1.00  0.00           H  
ATOM    896 1HB  GLN B  87      -6.349  -0.495 -45.178  1.00  0.00           H  
ATOM    897 2HB  GLN B  87      -5.659   0.726 -44.117  1.00  0.00           H  
ATOM    898 1HG  GLN B  87      -4.227   0.669 -46.020  1.00  0.00           H  
ATOM    899 2HG  GLN B  87      -3.340  -0.220 -44.747  1.00  0.00           H  
ATOM    900 1HE2 GLN B  87      -2.802  -2.569 -47.428  1.00  0.00           H  
ATOM    901 2HE2 GLN B  87      -2.061  -1.238 -46.595  1.00  0.00           H  
ATOM    902  N   GLU B  88      -7.718  -1.803 -42.783  1.00  0.00           N  
ATOM    903  CA  GLU B  88      -8.869  -1.758 -41.907  1.00  0.00           C  
ATOM    904  C   GLU B  88      -8.562  -2.510 -40.617  1.00  0.00           C  
ATOM    905  O   GLU B  88      -8.929  -2.055 -39.529  1.00  0.00           O  
ATOM    906  CB  GLU B  88     -10.090  -2.347 -42.606  1.00  0.00           C  
ATOM    907  CG  GLU B  88     -10.565  -1.542 -43.828  1.00  0.00           C  
ATOM    908  CD  GLU B  88      -9.767  -1.848 -45.080  1.00  0.00           C  
ATOM    909  OE1 GLU B  88      -8.912  -2.709 -45.016  1.00  0.00           O  
ATOM    910  OE2 GLU B  88     -10.007  -1.241 -46.087  1.00  0.00           O1-
ATOM    911  H   GLU B  88      -7.805  -2.262 -43.692  1.00  0.00           H  
ATOM    912  HA  GLU B  88      -9.076  -0.716 -41.656  1.00  0.00           H  
ATOM    913 1HB  GLU B  88      -9.863  -3.365 -42.933  1.00  0.00           H  
ATOM    914 2HB  GLU B  88     -10.918  -2.409 -41.901  1.00  0.00           H  
ATOM    915 1HG  GLU B  88     -11.615  -1.766 -44.014  1.00  0.00           H  
ATOM    916 2HG  GLU B  88     -10.482  -0.480 -43.601  1.00  0.00           H  
ATOM    917  N   ARG B  89      -7.857  -3.650 -40.732  1.00  0.00           N  
ATOM    918  CA  ARG B  89      -7.488  -4.421 -39.558  1.00  0.00           C  
ATOM    919  C   ARG B  89      -6.559  -3.616 -38.652  1.00  0.00           C  
ATOM    920  O   ARG B  89      -6.735  -3.624 -37.427  1.00  0.00           O  
ATOM    921  CB  ARG B  89      -6.826  -5.729 -39.946  1.00  0.00           C  
ATOM    922  CG  ARG B  89      -6.518  -6.641 -38.765  1.00  0.00           C  
ATOM    923  CD  ARG B  89      -6.005  -7.981 -39.168  1.00  0.00           C  
ATOM    924  NE  ARG B  89      -4.723  -7.888 -39.875  1.00  0.00           N  
ATOM    925  CZ  ARG B  89      -4.491  -8.134 -41.196  1.00  0.00           C  
ATOM    926  NH1 ARG B  89      -5.468  -8.530 -42.011  1.00  0.00           N1+
ATOM    927  NH2 ARG B  89      -3.255  -7.978 -41.654  1.00  0.00           N  
ATOM    928  H   ARG B  89      -7.621  -4.019 -41.659  1.00  0.00           H  
ATOM    929  HA  ARG B  89      -8.396  -4.652 -39.003  1.00  0.00           H  
ATOM    930 1HB  ARG B  89      -7.464  -6.268 -40.644  1.00  0.00           H  
ATOM    931 2HB  ARG B  89      -5.888  -5.513 -40.461  1.00  0.00           H  
ATOM    932 1HG  ARG B  89      -5.745  -6.175 -38.148  1.00  0.00           H  
ATOM    933 2HG  ARG B  89      -7.419  -6.781 -38.169  1.00  0.00           H  
ATOM    934 1HD  ARG B  89      -5.848  -8.580 -38.271  1.00  0.00           H  
ATOM    935 2HD  ARG B  89      -6.731  -8.475 -39.802  1.00  0.00           H  
ATOM    936  HE  ARG B  89      -3.911  -7.589 -39.305  1.00  0.00           H  
ATOM    937 1HH1 ARG B  89      -6.405  -8.649 -41.662  1.00  0.00           H  
ATOM    938 2HH1 ARG B  89      -5.278  -8.732 -42.984  1.00  0.00           H  
ATOM    939 1HH2 ARG B  89      -2.511  -7.650 -41.007  1.00  0.00           H  
ATOM    940 2HH2 ARG B  89      -3.037  -8.158 -42.619  1.00  0.00           H  
ATOM    941  N   ARG B  90      -5.579  -2.906 -39.233  1.00  0.00           N  
ATOM    942  CA  ARG B  90      -4.695  -2.096 -38.411  1.00  0.00           C  
ATOM    943  C   ARG B  90      -5.445  -0.964 -37.716  1.00  0.00           C  
ATOM    944  O   ARG B  90      -5.170  -0.690 -36.544  1.00  0.00           O  
ATOM    945  CB  ARG B  90      -3.550  -1.515 -39.220  1.00  0.00           C  
ATOM    946  CG  ARG B  90      -2.465  -2.506 -39.636  1.00  0.00           C  
ATOM    947  CD  ARG B  90      -1.477  -1.862 -40.539  1.00  0.00           C  
ATOM    948  NE  ARG B  90      -0.721  -0.784 -39.857  1.00  0.00           N  
ATOM    949  CZ  ARG B  90      -0.185   0.298 -40.476  1.00  0.00           C  
ATOM    950  NH1 ARG B  90      -0.331   0.451 -41.776  1.00  0.00           N1+
ATOM    951  NH2 ARG B  90       0.480   1.228 -39.791  1.00  0.00           N  
ATOM    952  H   ARG B  90      -5.422  -2.966 -40.245  1.00  0.00           H  
ATOM    953  HA  ARG B  90      -4.264  -2.741 -37.647  1.00  0.00           H  
ATOM    954 1HB  ARG B  90      -3.955  -1.074 -40.134  1.00  0.00           H  
ATOM    955 2HB  ARG B  90      -3.080  -0.714 -38.653  1.00  0.00           H  
ATOM    956 1HG  ARG B  90      -1.942  -2.851 -38.749  1.00  0.00           H  
ATOM    957 2HG  ARG B  90      -2.910  -3.361 -40.147  1.00  0.00           H  
ATOM    958 1HD  ARG B  90      -0.762  -2.610 -40.893  1.00  0.00           H  
ATOM    959 2HD  ARG B  90      -2.014  -1.442 -41.388  1.00  0.00           H  
ATOM    960  HE  ARG B  90      -0.584  -0.867 -38.855  1.00  0.00           H  
ATOM    961 1HH1 ARG B  90      -0.829  -0.237 -42.324  1.00  0.00           H  
ATOM    962 2HH1 ARG B  90       0.060   1.260 -42.236  1.00  0.00           H  
ATOM    963 1HH2 ARG B  90       0.612   1.173 -38.766  1.00  0.00           H  
ATOM    964 2HH2 ARG B  90       0.856   2.024 -40.272  1.00  0.00           H  
ATOM    965  N   GLU B  91      -6.413  -0.327 -38.398  1.00  0.00           N  
ATOM    966  CA  GLU B  91      -7.141   0.755 -37.745  1.00  0.00           C  
ATOM    967  C   GLU B  91      -7.981   0.216 -36.594  1.00  0.00           C  
ATOM    968  O   GLU B  91      -8.060   0.848 -35.532  1.00  0.00           O  
ATOM    969  CB  GLU B  91      -8.049   1.501 -38.732  1.00  0.00           C  
ATOM    970  CG  GLU B  91      -7.319   2.339 -39.789  1.00  0.00           C  
ATOM    971  CD  GLU B  91      -6.468   3.415 -39.198  1.00  0.00           C  
ATOM    972  OE1 GLU B  91      -6.913   4.088 -38.298  1.00  0.00           O  
ATOM    973  OE2 GLU B  91      -5.340   3.560 -39.636  1.00  0.00           O1-
ATOM    974  H   GLU B  91      -6.579  -0.547 -39.387  1.00  0.00           H  
ATOM    975  HA  GLU B  91      -6.424   1.460 -37.338  1.00  0.00           H  
ATOM    976 1HB  GLU B  91      -8.664   0.772 -39.265  1.00  0.00           H  
ATOM    977 2HB  GLU B  91      -8.722   2.158 -38.184  1.00  0.00           H  
ATOM    978 1HG  GLU B  91      -6.685   1.687 -40.377  1.00  0.00           H  
ATOM    979 2HG  GLU B  91      -8.054   2.783 -40.457  1.00  0.00           H  
ATOM    980  N   LYS B  92      -8.570  -0.973 -36.776  1.00  0.00           N  
ATOM    981  CA  LYS B  92      -9.362  -1.574 -35.720  1.00  0.00           C  
ATOM    982  C   LYS B  92      -8.481  -1.861 -34.514  1.00  0.00           C  
ATOM    983  O   LYS B  92      -8.871  -1.571 -33.378  1.00  0.00           O  
ATOM    984  CB  LYS B  92     -10.029  -2.864 -36.207  1.00  0.00           C  
ATOM    985  CG  LYS B  92     -10.950  -3.560 -35.180  1.00  0.00           C  
ATOM    986  CD  LYS B  92     -11.615  -4.807 -35.799  1.00  0.00           C  
ATOM    987  CE  LYS B  92     -12.639  -5.471 -34.856  1.00  0.00           C  
ATOM    988  NZ  LYS B  92     -12.002  -6.072 -33.641  1.00  0.00           N1+
ATOM    989  H   LYS B  92      -8.513  -1.430 -37.692  1.00  0.00           H  
ATOM    990  HA  LYS B  92     -10.134  -0.867 -35.416  1.00  0.00           H  
ATOM    991 1HB  LYS B  92     -10.612  -2.648 -37.103  1.00  0.00           H  
ATOM    992 2HB  LYS B  92      -9.254  -3.575 -36.495  1.00  0.00           H  
ATOM    993 1HG  LYS B  92     -10.363  -3.858 -34.305  1.00  0.00           H  
ATOM    994 2HG  LYS B  92     -11.722  -2.862 -34.856  1.00  0.00           H  
ATOM    995 1HD  LYS B  92     -12.121  -4.523 -36.723  1.00  0.00           H  
ATOM    996 2HD  LYS B  92     -10.841  -5.535 -36.044  1.00  0.00           H  
ATOM    997 1HE  LYS B  92     -13.366  -4.726 -34.539  1.00  0.00           H  
ATOM    998 2HE  LYS B  92     -13.156  -6.258 -35.404  1.00  0.00           H  
ATOM    999 1HZ  LYS B  92     -12.700  -6.495 -33.055  1.00  0.00           H  
ATOM   1000 2HZ  LYS B  92     -11.330  -6.772 -33.902  1.00  0.00           H  
ATOM   1001 3HZ  LYS B  92     -11.521  -5.349 -33.089  1.00  0.00           H  
ATOM   1002  N   ALA B  93      -7.285  -2.423 -34.754  1.00  0.00           N  
ATOM   1003  CA  ALA B  93      -6.389  -2.732 -33.654  1.00  0.00           C  
ATOM   1004  C   ALA B  93      -5.972  -1.478 -32.912  1.00  0.00           C  
ATOM   1005  O   ALA B  93      -5.934  -1.485 -31.683  1.00  0.00           O  
ATOM   1006  CB  ALA B  93      -5.151  -3.436 -34.170  1.00  0.00           C  
ATOM   1007  H   ALA B  93      -7.023  -2.674 -35.713  1.00  0.00           H  
ATOM   1008  HA  ALA B  93      -6.918  -3.382 -32.958  1.00  0.00           H  
ATOM   1009 1HB  ALA B  93      -4.496  -3.677 -33.340  1.00  0.00           H  
ATOM   1010 2HB  ALA B  93      -5.444  -4.348 -34.689  1.00  0.00           H  
ATOM   1011 3HB  ALA B  93      -4.631  -2.775 -34.865  1.00  0.00           H  
ATOM   1012  N   LYS B  94      -5.703  -0.385 -33.632  1.00  0.00           N  
ATOM   1013  CA  LYS B  94      -5.311   0.840 -32.956  1.00  0.00           C  
ATOM   1014  C   LYS B  94      -6.424   1.356 -32.060  1.00  0.00           C  
ATOM   1015  O   LYS B  94      -6.145   1.801 -30.945  1.00  0.00           O  
ATOM   1016  CB  LYS B  94      -4.885   1.906 -33.953  1.00  0.00           C  
ATOM   1017  CG  LYS B  94      -3.528   1.638 -34.607  1.00  0.00           C  
ATOM   1018  CD  LYS B  94      -3.074   2.815 -35.465  1.00  0.00           C  
ATOM   1019  CE  LYS B  94      -3.859   2.887 -36.773  1.00  0.00           C  
ATOM   1020  NZ  LYS B  94      -3.360   3.946 -37.703  1.00  0.00           N1+
ATOM   1021  H   LYS B  94      -5.714  -0.434 -34.656  1.00  0.00           H  
ATOM   1022  HA  LYS B  94      -4.454   0.616 -32.321  1.00  0.00           H  
ATOM   1023 1HB  LYS B  94      -5.643   1.961 -34.735  1.00  0.00           H  
ATOM   1024 2HB  LYS B  94      -4.847   2.877 -33.460  1.00  0.00           H  
ATOM   1025 1HG  LYS B  94      -2.786   1.478 -33.825  1.00  0.00           H  
ATOM   1026 2HG  LYS B  94      -3.580   0.740 -35.216  1.00  0.00           H  
ATOM   1027 1HD  LYS B  94      -3.237   3.733 -34.911  1.00  0.00           H  
ATOM   1028 2HD  LYS B  94      -2.008   2.718 -35.687  1.00  0.00           H  
ATOM   1029 1HE  LYS B  94      -3.793   1.920 -37.273  1.00  0.00           H  
ATOM   1030 2HE  LYS B  94      -4.901   3.104 -36.557  1.00  0.00           H  
ATOM   1031 1HZ  LYS B  94      -3.949   3.909 -38.544  1.00  0.00           H  
ATOM   1032 2HZ  LYS B  94      -3.449   4.859 -37.285  1.00  0.00           H  
ATOM   1033 3HZ  LYS B  94      -2.402   3.773 -37.954  1.00  0.00           H  
ATOM   1034  N   GLU B  95      -7.683   1.260 -32.508  1.00  0.00           N  
ATOM   1035  CA  GLU B  95      -8.779   1.748 -31.678  1.00  0.00           C  
ATOM   1036  C   GLU B  95      -8.938   0.887 -30.427  1.00  0.00           C  
ATOM   1037  O   GLU B  95      -9.168   1.425 -29.334  1.00  0.00           O  
ATOM   1038  CB  GLU B  95     -10.089   1.784 -32.468  1.00  0.00           C  
ATOM   1039  CG  GLU B  95     -11.305   2.356 -31.696  1.00  0.00           C  
ATOM   1040  CD  GLU B  95     -11.181   3.826 -31.295  1.00  0.00           C  
ATOM   1041  OE1 GLU B  95     -10.387   4.549 -31.871  1.00  0.00           O  
ATOM   1042  OE2 GLU B  95     -11.920   4.223 -30.405  1.00  0.00           O1-
ATOM   1043  H   GLU B  95      -7.856   0.929 -33.466  1.00  0.00           H  
ATOM   1044  HA  GLU B  95      -8.546   2.760 -31.367  1.00  0.00           H  
ATOM   1045 1HB  GLU B  95      -9.947   2.372 -33.375  1.00  0.00           H  
ATOM   1046 2HB  GLU B  95     -10.341   0.768 -32.779  1.00  0.00           H  
ATOM   1047 1HG  GLU B  95     -12.188   2.245 -32.323  1.00  0.00           H  
ATOM   1048 2HG  GLU B  95     -11.465   1.759 -30.797  1.00  0.00           H  
ATOM   1049  N   GLU B  96      -8.775  -0.438 -30.557  1.00  0.00           N  
ATOM   1050  CA  GLU B  96      -8.897  -1.299 -29.386  1.00  0.00           C  
ATOM   1051  C   GLU B  96      -7.809  -0.944 -28.380  1.00  0.00           C  
ATOM   1052  O   GLU B  96      -8.070  -0.867 -27.175  1.00  0.00           O  
ATOM   1053  CB  GLU B  96      -8.772  -2.779 -29.773  1.00  0.00           C  
ATOM   1054  CG  GLU B  96      -9.949  -3.328 -30.570  1.00  0.00           C  
ATOM   1055  CD  GLU B  96      -9.773  -4.771 -31.021  1.00  0.00           C  
ATOM   1056  OE1 GLU B  96      -8.748  -5.364 -30.748  1.00  0.00           O  
ATOM   1057  OE2 GLU B  96     -10.672  -5.272 -31.671  1.00  0.00           O1-
ATOM   1058  H   GLU B  96      -8.631  -0.844 -31.491  1.00  0.00           H  
ATOM   1059  HA  GLU B  96      -9.869  -1.130 -28.924  1.00  0.00           H  
ATOM   1060 1HB  GLU B  96      -7.873  -2.913 -30.380  1.00  0.00           H  
ATOM   1061 2HB  GLU B  96      -8.654  -3.383 -28.875  1.00  0.00           H  
ATOM   1062 1HG  GLU B  96     -10.843  -3.263 -29.952  1.00  0.00           H  
ATOM   1063 2HG  GLU B  96     -10.104  -2.697 -31.441  1.00  0.00           H  
ATOM   1064  N   VAL B  97      -6.613  -0.657 -28.893  1.00  0.00           N  
ATOM   1065  CA  VAL B  97      -5.483  -0.291 -28.069  1.00  0.00           C  
ATOM   1066  C   VAL B  97      -5.704   1.045 -27.376  1.00  0.00           C  
ATOM   1067  O   VAL B  97      -5.421   1.177 -26.181  1.00  0.00           O  
ATOM   1068  CB  VAL B  97      -4.205  -0.314 -28.902  1.00  0.00           C  
ATOM   1069  CG1 VAL B  97      -3.071   0.230 -28.144  1.00  0.00           C  
ATOM   1070  CG2 VAL B  97      -3.929  -1.704 -29.240  1.00  0.00           C  
ATOM   1071  H   VAL B  97      -6.483  -0.766 -29.905  1.00  0.00           H  
ATOM   1072  HA  VAL B  97      -5.378  -1.048 -27.302  1.00  0.00           H  
ATOM   1073  HB  VAL B  97      -4.340   0.276 -29.805  1.00  0.00           H  
ATOM   1074 1HG1 VAL B  97      -2.180   0.179 -28.743  1.00  0.00           H  
ATOM   1075 2HG1 VAL B  97      -3.282   1.250 -27.906  1.00  0.00           H  
ATOM   1076 3HG1 VAL B  97      -2.927  -0.349 -27.232  1.00  0.00           H  
ATOM   1077 1HG2 VAL B  97      -3.034  -1.766 -29.833  1.00  0.00           H  
ATOM   1078 2HG2 VAL B  97      -3.807  -2.243 -28.317  1.00  0.00           H  
ATOM   1079 3HG2 VAL B  97      -4.746  -2.133 -29.786  1.00  0.00           H  
ATOM   1080  N   ARG B  98      -6.235   2.037 -28.083  1.00  0.00           N  
ATOM   1081  CA  ARG B  98      -6.497   3.311 -27.438  1.00  0.00           C  
ATOM   1082  C   ARG B  98      -7.427   3.111 -26.241  1.00  0.00           C  
ATOM   1083  O   ARG B  98      -7.183   3.678 -25.170  1.00  0.00           O  
ATOM   1084  CB  ARG B  98      -7.163   4.269 -28.410  1.00  0.00           C  
ATOM   1085  CG  ARG B  98      -6.286   4.822 -29.514  1.00  0.00           C  
ATOM   1086  CD  ARG B  98      -7.110   5.568 -30.491  1.00  0.00           C  
ATOM   1087  NE  ARG B  98      -6.331   6.132 -31.572  1.00  0.00           N  
ATOM   1088  CZ  ARG B  98      -6.823   6.490 -32.779  1.00  0.00           C  
ATOM   1089  NH1 ARG B  98      -8.104   6.306 -33.096  1.00  0.00           N1+
ATOM   1090  NH2 ARG B  98      -6.007   7.035 -33.660  1.00  0.00           N  
ATOM   1091  H   ARG B  98      -6.411   1.907 -29.083  1.00  0.00           H  
ATOM   1092  HA  ARG B  98      -5.555   3.736 -27.097  1.00  0.00           H  
ATOM   1093 1HB  ARG B  98      -8.004   3.762 -28.887  1.00  0.00           H  
ATOM   1094 2HB  ARG B  98      -7.569   5.115 -27.860  1.00  0.00           H  
ATOM   1095 1HG  ARG B  98      -5.558   5.507 -29.087  1.00  0.00           H  
ATOM   1096 2HG  ARG B  98      -5.769   4.022 -30.025  1.00  0.00           H  
ATOM   1097 1HD  ARG B  98      -7.848   4.895 -30.911  1.00  0.00           H  
ATOM   1098 2HD  ARG B  98      -7.620   6.381 -29.978  1.00  0.00           H  
ATOM   1099  HE  ARG B  98      -5.343   6.304 -31.404  1.00  0.00           H  
ATOM   1100 1HH1 ARG B  98      -8.773   5.859 -32.444  1.00  0.00           H  
ATOM   1101 2HH1 ARG B  98      -8.438   6.582 -34.006  1.00  0.00           H  
ATOM   1102 1HH2 ARG B  98      -5.013   7.177 -33.422  1.00  0.00           H  
ATOM   1103 2HH2 ARG B  98      -6.347   7.314 -34.567  1.00  0.00           H  
ATOM   1104  N   GLU B  99      -8.443   2.252 -26.382  1.00  0.00           N  
ATOM   1105  CA  GLU B  99      -9.351   2.016 -25.263  1.00  0.00           C  
ATOM   1106  C   GLU B  99      -8.646   1.299 -24.137  1.00  0.00           C  
ATOM   1107  O   GLU B  99      -8.895   1.611 -22.951  1.00  0.00           O  
ATOM   1108  CB  GLU B  99     -10.578   1.192 -25.748  1.00  0.00           C  
ATOM   1109  CG  GLU B  99     -11.584   1.954 -26.670  1.00  0.00           C  
ATOM   1110  CD  GLU B  99     -12.807   1.211 -27.173  1.00  0.00           C  
ATOM   1111  OE1 GLU B  99     -13.590   0.655 -26.378  1.00  0.00           O  
ATOM   1112  OE2 GLU B  99     -12.987   1.203 -28.409  1.00  0.00           O1-
ATOM   1113  H   GLU B  99      -8.581   1.770 -27.259  1.00  0.00           H  
ATOM   1114  HA  GLU B  99      -9.700   2.991 -24.879  1.00  0.00           H  
ATOM   1115 2HB  GLU B  99     -11.134   0.799 -24.873  1.00  0.00           H  
ATOM   1116 3HB  GLU B  99     -10.237   0.286 -26.284  1.00  0.00           H  
ATOM   1117 2HG  GLU B  99     -11.080   2.358 -27.563  1.00  0.00           H  
ATOM   1118 3HG  GLU B  99     -12.018   2.827 -26.154  1.00  0.00           H  
ATOM   1119  N   LEU B 100      -7.733   0.363 -24.437  1.00  0.00           N  
ATOM   1120  CA  LEU B 100      -6.997  -0.340 -23.388  1.00  0.00           C  
ATOM   1121  C   LEU B 100      -6.114   0.629 -22.603  1.00  0.00           C  
ATOM   1122  O   LEU B 100      -6.075   0.581 -21.367  1.00  0.00           O  
ATOM   1123  CB  LEU B 100      -6.086  -1.423 -24.000  1.00  0.00           C  
ATOM   1124  CG  LEU B 100      -6.749  -2.664 -24.659  1.00  0.00           C  
ATOM   1125  CD1 LEU B 100      -5.647  -3.500 -25.341  1.00  0.00           C  
ATOM   1126  CD2 LEU B 100      -7.503  -3.493 -23.627  1.00  0.00           C  
ATOM   1127  H   LEU B 100      -7.623   0.092 -25.420  1.00  0.00           H  
ATOM   1128  HA  LEU B 100      -7.708  -0.781 -22.696  1.00  0.00           H  
ATOM   1129 1HB  LEU B 100      -5.478  -0.947 -24.761  1.00  0.00           H  
ATOM   1130 2HB  LEU B 100      -5.423  -1.770 -23.248  1.00  0.00           H  
ATOM   1131  HG  LEU B 100      -7.441  -2.341 -25.415  1.00  0.00           H  
ATOM   1132 1HD1 LEU B 100      -6.101  -4.360 -25.826  1.00  0.00           H  
ATOM   1133 2HD1 LEU B 100      -5.133  -2.905 -26.080  1.00  0.00           H  
ATOM   1134 3HD1 LEU B 100      -4.931  -3.840 -24.598  1.00  0.00           H  
ATOM   1135 1HD2 LEU B 100      -7.953  -4.353 -24.121  1.00  0.00           H  
ATOM   1136 2HD2 LEU B 100      -6.829  -3.836 -22.866  1.00  0.00           H  
ATOM   1137 3HD2 LEU B 100      -8.288  -2.901 -23.169  1.00  0.00           H  
ATOM   1138  N   ASN B 101      -5.492   1.581 -23.294  1.00  0.00           N  
ATOM   1139  CA  ASN B 101      -4.623   2.519 -22.602  1.00  0.00           C  
ATOM   1140  C   ASN B 101      -5.437   3.475 -21.721  1.00  0.00           C  
ATOM   1141  O   ASN B 101      -5.001   3.823 -20.613  1.00  0.00           O  
ATOM   1142  CB  ASN B 101      -3.788   3.279 -23.610  1.00  0.00           C  
ATOM   1143  CG  ASN B 101      -2.697   2.428 -24.227  1.00  0.00           C  
ATOM   1144  ND2 ASN B 101      -2.945   1.959 -25.395  1.00  0.00           N  
ATOM   1145  OD1 ASN B 101      -1.631   2.189 -23.656  1.00  0.00           O  
ATOM   1146  H   ASN B 101      -5.557   1.568 -24.318  1.00  0.00           H  
ATOM   1147  HA  ASN B 101      -3.956   1.954 -21.949  1.00  0.00           H  
ATOM   1148 1HB  ASN B 101      -4.441   3.645 -24.408  1.00  0.00           H  
ATOM   1149 2HB  ASN B 101      -3.338   4.145 -23.129  1.00  0.00           H  
ATOM   1150 1HD2 ASN B 101      -2.269   1.387 -25.858  1.00  0.00           H  
ATOM   1151 2HD2 ASN B 101      -3.834   2.144 -25.843  1.00  0.00           H  
ATOM   1152  N   GLU B 102      -6.649   3.845 -22.161  1.00  0.00           N  
ATOM   1153  CA  GLU B 102      -7.475   4.723 -21.339  1.00  0.00           C  
ATOM   1154  C   GLU B 102      -7.941   4.003 -20.075  1.00  0.00           C  
ATOM   1155  O   GLU B 102      -7.992   4.608 -18.999  1.00  0.00           O  
ATOM   1156  CB  GLU B 102      -8.691   5.236 -22.119  1.00  0.00           C  
ATOM   1157  CG  GLU B 102      -8.375   6.245 -23.236  1.00  0.00           C  
ATOM   1158  CD  GLU B 102      -7.771   7.521 -22.714  1.00  0.00           C  
ATOM   1159  OE1 GLU B 102      -8.257   8.023 -21.731  1.00  0.00           O  
ATOM   1160  OE2 GLU B 102      -6.805   7.998 -23.287  1.00  0.00           O1-
ATOM   1161  H   GLU B 102      -6.950   3.583 -23.108  1.00  0.00           H  
ATOM   1162  HA  GLU B 102      -6.875   5.578 -21.038  1.00  0.00           H  
ATOM   1163 1HB  GLU B 102      -9.201   4.386 -22.580  1.00  0.00           H  
ATOM   1164 2HB  GLU B 102      -9.394   5.702 -21.430  1.00  0.00           H  
ATOM   1165 1HG  GLU B 102      -7.673   5.792 -23.928  1.00  0.00           H  
ATOM   1166 2HG  GLU B 102      -9.290   6.467 -23.782  1.00  0.00           H  
ATOM   1167  N   GLU B 103      -8.270   2.709 -20.193  1.00  0.00           N  
ATOM   1168  CA  GLU B 103      -8.701   1.942 -19.029  1.00  0.00           C  
ATOM   1169  C   GLU B 103      -7.544   1.838 -18.024  1.00  0.00           C  
ATOM   1170  O   GLU B 103      -7.762   1.917 -16.808  1.00  0.00           O  
ATOM   1171  CB  GLU B 103      -9.235   0.567 -19.464  1.00  0.00           C  
ATOM   1172  CG  GLU B 103     -10.026  -0.237 -18.383  1.00  0.00           C  
ATOM   1173  CD  GLU B 103      -9.172  -1.078 -17.491  1.00  0.00           C  
ATOM   1174  OE1 GLU B 103      -8.098  -1.419 -17.916  1.00  0.00           O  
ATOM   1175  OE2 GLU B 103      -9.596  -1.405 -16.398  1.00  0.00           O1-
ATOM   1176  H   GLU B 103      -8.279   2.276 -21.124  1.00  0.00           H  
ATOM   1177  HA  GLU B 103      -9.516   2.478 -18.547  1.00  0.00           H  
ATOM   1178 1HB  GLU B 103      -9.896   0.701 -20.322  1.00  0.00           H  
ATOM   1179 2HB  GLU B 103      -8.398  -0.047 -19.807  1.00  0.00           H  
ATOM   1180 1HG  GLU B 103     -10.580   0.470 -17.764  1.00  0.00           H  
ATOM   1181 2HG  GLU B 103     -10.749  -0.875 -18.888  1.00  0.00           H  
ATOM   1182  N   PHE B 104      -6.307   1.697 -18.534  1.00  0.00           N  
ATOM   1183  CA  PHE B 104      -5.137   1.598 -17.671  1.00  0.00           C  
ATOM   1184  C   PHE B 104      -5.037   2.859 -16.820  1.00  0.00           C  
ATOM   1185  O   PHE B 104      -4.860   2.787 -15.603  1.00  0.00           O  
ATOM   1186  CB  PHE B 104      -3.852   1.535 -18.476  1.00  0.00           C  
ATOM   1187  CG  PHE B 104      -2.646   1.209 -17.685  1.00  0.00           C  
ATOM   1188  CD1 PHE B 104      -2.245  -0.106 -17.585  1.00  0.00           C  
ATOM   1189  CD2 PHE B 104      -1.904   2.173 -17.032  1.00  0.00           C  
ATOM   1190  CE1 PHE B 104      -1.149  -0.431 -16.888  1.00  0.00           C  
ATOM   1191  CE2 PHE B 104      -0.801   1.813 -16.327  1.00  0.00           C  
ATOM   1192  CZ  PHE B 104      -0.436   0.524 -16.269  1.00  0.00           C  
ATOM   1193  H   PHE B 104      -6.209   1.573 -19.549  1.00  0.00           H  
ATOM   1194  HA  PHE B 104      -5.239   0.726 -17.026  1.00  0.00           H  
ATOM   1195 1HB  PHE B 104      -3.943   0.845 -19.264  1.00  0.00           H  
ATOM   1196 2HB  PHE B 104      -3.677   2.499 -18.943  1.00  0.00           H  
ATOM   1197  HD1 PHE B 104      -2.805  -0.874 -18.099  1.00  0.00           H  
ATOM   1198  HD2 PHE B 104      -2.194   3.224 -17.085  1.00  0.00           H  
ATOM   1199  HE1 PHE B 104      -0.825  -1.451 -16.831  1.00  0.00           H  
ATOM   1200  HE2 PHE B 104      -0.198   2.562 -15.816  1.00  0.00           H  
ATOM   1201  HZ  PHE B 104       0.433   0.260 -15.730  1.00  0.00           H  
ATOM   1202  N   LYS B 105      -5.177   4.027 -17.467  1.00  0.00           N  
ATOM   1203  CA  LYS B 105      -5.092   5.295 -16.747  1.00  0.00           C  
ATOM   1204  C   LYS B 105      -6.164   5.394 -15.664  1.00  0.00           C  
ATOM   1205  O   LYS B 105      -5.908   5.936 -14.580  1.00  0.00           O  
ATOM   1206  CB  LYS B 105      -5.181   6.471 -17.715  1.00  0.00           C  
ATOM   1207  CG  LYS B 105      -3.919   6.656 -18.576  1.00  0.00           C  
ATOM   1208  CD  LYS B 105      -3.949   7.963 -19.398  1.00  0.00           C  
ATOM   1209  CE  LYS B 105      -4.895   7.846 -20.589  1.00  0.00           C  
ATOM   1210  NZ  LYS B 105      -4.857   9.041 -21.485  1.00  0.00           N1+
ATOM   1211  H   LYS B 105      -5.296   4.016 -18.487  1.00  0.00           H  
ATOM   1212  HA  LYS B 105      -4.120   5.341 -16.254  1.00  0.00           H  
ATOM   1213 1HB  LYS B 105      -6.033   6.311 -18.376  1.00  0.00           H  
ATOM   1214 2HB  LYS B 105      -5.362   7.389 -17.158  1.00  0.00           H  
ATOM   1215 1HG  LYS B 105      -3.043   6.662 -17.920  1.00  0.00           H  
ATOM   1216 2HG  LYS B 105      -3.827   5.806 -19.256  1.00  0.00           H  
ATOM   1217 1HD  LYS B 105      -4.276   8.786 -18.764  1.00  0.00           H  
ATOM   1218 2HD  LYS B 105      -2.946   8.182 -19.763  1.00  0.00           H  
ATOM   1219 1HE  LYS B 105      -4.619   6.964 -21.170  1.00  0.00           H  
ATOM   1220 2HE  LYS B 105      -5.915   7.725 -20.231  1.00  0.00           H  
ATOM   1221 1HZ  LYS B 105      -5.525   8.854 -22.260  1.00  0.00           H  
ATOM   1222 2HZ  LYS B 105      -5.142   9.864 -20.981  1.00  0.00           H  
ATOM   1223 3HZ  LYS B 105      -3.935   9.173 -21.858  1.00  0.00           H  
ATOM   1224  N   GLU B 106      -7.364   4.870 -15.930  1.00  0.00           N  
ATOM   1225  CA  GLU B 106      -8.389   4.936 -14.899  1.00  0.00           C  
ATOM   1226  C   GLU B 106      -7.970   4.061 -13.712  1.00  0.00           C  
ATOM   1227  O   GLU B 106      -8.178   4.447 -12.553  1.00  0.00           O  
ATOM   1228  CB  GLU B 106      -9.749   4.475 -15.438  1.00  0.00           C  
ATOM   1229  CG  GLU B 106     -10.367   5.402 -16.494  1.00  0.00           C  
ATOM   1230  CD  GLU B 106     -10.689   6.790 -16.001  1.00  0.00           C  
ATOM   1231  OE1 GLU B 106     -11.386   6.923 -15.028  1.00  0.00           O  
ATOM   1232  OE2 GLU B 106     -10.176   7.730 -16.582  1.00  0.00           O1-
ATOM   1233  H   GLU B 106      -7.559   4.501 -16.868  1.00  0.00           H  
ATOM   1234  HA  GLU B 106      -8.480   5.962 -14.556  1.00  0.00           H  
ATOM   1235 1HB  GLU B 106      -9.642   3.487 -15.886  1.00  0.00           H  
ATOM   1236 2HB  GLU B 106     -10.455   4.385 -14.614  1.00  0.00           H  
ATOM   1237 1HG  GLU B 106      -9.670   5.489 -17.323  1.00  0.00           H  
ATOM   1238 2HG  GLU B 106     -11.275   4.938 -16.873  1.00  0.00           H  
ATOM   1239  N   ALA B 107      -7.345   2.904 -13.993  1.00  0.00           N  
ATOM   1240  CA  ALA B 107      -6.859   2.018 -12.935  1.00  0.00           C  
ATOM   1241  C   ALA B 107      -5.769   2.709 -12.099  1.00  0.00           C  
ATOM   1242  O   ALA B 107      -5.742   2.558 -10.871  1.00  0.00           O  
ATOM   1243  CB  ALA B 107      -6.333   0.718 -13.529  1.00  0.00           C  
ATOM   1244  H   ALA B 107      -7.277   2.616 -14.980  1.00  0.00           H  
ATOM   1245  HA  ALA B 107      -7.697   1.788 -12.278  1.00  0.00           H  
ATOM   1246 1HB  ALA B 107      -6.002   0.056 -12.729  1.00  0.00           H  
ATOM   1247 2HB  ALA B 107      -7.129   0.234 -14.100  1.00  0.00           H  
ATOM   1248 3HB  ALA B 107      -5.503   0.926 -14.187  1.00  0.00           H  
ATOM   1249  N   GLU B 108      -4.900   3.504 -12.747  1.00  0.00           N  
ATOM   1250  CA  GLU B 108      -3.851   4.214 -12.009  1.00  0.00           C  
ATOM   1251  C   GLU B 108      -4.453   5.238 -11.058  1.00  0.00           C  
ATOM   1252  O   GLU B 108      -4.029   5.349  -9.900  1.00  0.00           O  
ATOM   1253  CB  GLU B 108      -2.936   4.998 -12.955  1.00  0.00           C  
ATOM   1254  CG  GLU B 108      -2.010   4.216 -13.835  1.00  0.00           C  
ATOM   1255  CD  GLU B 108      -1.341   5.132 -14.856  1.00  0.00           C  
ATOM   1256  OE1 GLU B 108      -1.874   6.187 -15.117  1.00  0.00           O  
ATOM   1257  OE2 GLU B 108      -0.290   4.817 -15.317  1.00  0.00           O1-
ATOM   1258  H   GLU B 108      -4.946   3.535 -13.772  1.00  0.00           H  
ATOM   1259  HA  GLU B 108      -3.270   3.493 -11.437  1.00  0.00           H  
ATOM   1260 1HB  GLU B 108      -3.552   5.616 -13.604  1.00  0.00           H  
ATOM   1261 2HB  GLU B 108      -2.320   5.676 -12.367  1.00  0.00           H  
ATOM   1262 1HG  GLU B 108      -1.248   3.728 -13.227  1.00  0.00           H  
ATOM   1263 2HG  GLU B 108      -2.583   3.445 -14.349  1.00  0.00           H  
ATOM   1264  N   LYS B 109      -5.476   5.962 -11.530  1.00  0.00           N  
ATOM   1265  CA  LYS B 109      -6.135   6.964 -10.705  1.00  0.00           C  
ATOM   1266  C   LYS B 109      -6.852   6.321  -9.531  1.00  0.00           C  
ATOM   1267  O   LYS B 109      -6.823   6.851  -8.414  1.00  0.00           O  
ATOM   1268  CB  LYS B 109      -7.103   7.792 -11.539  1.00  0.00           C  
ATOM   1269  CG  LYS B 109      -6.414   8.754 -12.516  1.00  0.00           C  
ATOM   1270  CD  LYS B 109      -7.408   9.695 -13.202  1.00  0.00           C  
ATOM   1271  CE  LYS B 109      -8.237   8.951 -14.239  1.00  0.00           C  
ATOM   1272  NZ  LYS B 109      -9.110   9.854 -15.041  1.00  0.00           N1+
ATOM   1273  H   LYS B 109      -5.746   5.843 -12.515  1.00  0.00           H  
ATOM   1274  HA  LYS B 109      -5.373   7.630 -10.304  1.00  0.00           H  
ATOM   1275 1HB  LYS B 109      -7.728   7.108 -12.112  1.00  0.00           H  
ATOM   1276 2HB  LYS B 109      -7.755   8.366 -10.883  1.00  0.00           H  
ATOM   1277 1HG  LYS B 109      -5.685   9.352 -11.969  1.00  0.00           H  
ATOM   1278 2HG  LYS B 109      -5.880   8.175 -13.272  1.00  0.00           H  
ATOM   1279 1HD  LYS B 109      -8.075  10.133 -12.460  1.00  0.00           H  
ATOM   1280 2HD  LYS B 109      -6.864  10.497 -13.698  1.00  0.00           H  
ATOM   1281 1HE  LYS B 109      -7.566   8.419 -14.916  1.00  0.00           H  
ATOM   1282 2HE  LYS B 109      -8.878   8.229 -13.740  1.00  0.00           H  
ATOM   1283 1HZ  LYS B 109      -9.619   9.245 -15.705  1.00  0.00           H  
ATOM   1284 2HZ  LYS B 109      -9.765  10.332 -14.445  1.00  0.00           H  
ATOM   1285 3HZ  LYS B 109      -8.558  10.523 -15.546  1.00  0.00           H  
ATOM   1286  N   ARG B 110      -7.473   5.163  -9.772  1.00  0.00           N  
ATOM   1287  CA  ARG B 110      -8.173   4.453  -8.722  1.00  0.00           C  
ATOM   1288  C   ARG B 110      -7.190   4.018  -7.648  1.00  0.00           C  
ATOM   1289  O   ARG B 110      -7.474   4.148  -6.452  1.00  0.00           O  
ATOM   1290  CB  ARG B 110      -8.861   3.230  -9.275  1.00  0.00           C  
ATOM   1291  CG  ARG B 110      -9.751   2.502  -8.301  1.00  0.00           C  
ATOM   1292  CD  ARG B 110     -10.234   1.256  -8.881  1.00  0.00           C  
ATOM   1293  NE  ARG B 110     -11.025   1.457 -10.085  1.00  0.00           N  
ATOM   1294  CZ  ARG B 110     -11.302   0.489 -10.992  1.00  0.00           C  
ATOM   1295  NH1 ARG B 110     -10.858  -0.752 -10.818  1.00  0.00           N1+
ATOM   1296  NH2 ARG B 110     -12.026   0.788 -12.063  1.00  0.00           N  
ATOM   1297  H   ARG B 110      -7.505   4.802 -10.732  1.00  0.00           H  
ATOM   1298  HA  ARG B 110      -8.915   5.118  -8.281  1.00  0.00           H  
ATOM   1299 1HB  ARG B 110      -9.454   3.518 -10.139  1.00  0.00           H  
ATOM   1300 2HB  ARG B 110      -8.108   2.522  -9.626  1.00  0.00           H  
ATOM   1301 1HG  ARG B 110      -9.196   2.257  -7.392  1.00  0.00           H  
ATOM   1302 2HG  ARG B 110     -10.607   3.125  -8.050  1.00  0.00           H  
ATOM   1303 1HD  ARG B 110      -9.367   0.648  -9.138  1.00  0.00           H  
ATOM   1304 2HD  ARG B 110     -10.844   0.728  -8.157  1.00  0.00           H  
ATOM   1305  HE  ARG B 110     -11.390   2.385 -10.260  1.00  0.00           H  
ATOM   1306 1HH1 ARG B 110     -10.293  -1.014  -9.987  1.00  0.00           H  
ATOM   1307 2HH1 ARG B 110     -11.067  -1.465 -11.502  1.00  0.00           H  
ATOM   1308 1HH2 ARG B 110     -12.365   1.732 -12.198  1.00  0.00           H  
ATOM   1309 2HH2 ARG B 110     -12.239   0.075 -12.748  1.00  0.00           H  
ATOM   1310  N   PHE B 111      -6.026   3.511  -8.070  1.00  0.00           N  
ATOM   1311  CA  PHE B 111      -5.032   3.060  -7.119  1.00  0.00           C  
ATOM   1312  C   PHE B 111      -4.576   4.255  -6.286  1.00  0.00           C  
ATOM   1313  O   PHE B 111      -4.405   4.141  -5.070  1.00  0.00           O  
ATOM   1314  CB  PHE B 111      -3.819   2.429  -7.786  1.00  0.00           C  
ATOM   1315  CG  PHE B 111      -2.974   1.709  -6.780  1.00  0.00           C  
ATOM   1316  CD1 PHE B 111      -3.220   0.396  -6.521  1.00  0.00           C  
ATOM   1317  CD2 PHE B 111      -2.002   2.323  -6.054  1.00  0.00           C  
ATOM   1318  CE1 PHE B 111      -2.494  -0.280  -5.582  1.00  0.00           C  
ATOM   1319  CE2 PHE B 111      -1.272   1.613  -5.096  1.00  0.00           C  
ATOM   1320  CZ  PHE B 111      -1.526   0.324  -4.879  1.00  0.00           C  
ATOM   1321  H   PHE B 111      -5.863   3.379  -9.075  1.00  0.00           H  
ATOM   1322  HA  PHE B 111      -5.487   2.328  -6.457  1.00  0.00           H  
ATOM   1323 1HB  PHE B 111      -4.141   1.725  -8.556  1.00  0.00           H  
ATOM   1324 2HB  PHE B 111      -3.216   3.202  -8.270  1.00  0.00           H  
ATOM   1325  HD1 PHE B 111      -4.004  -0.111  -7.084  1.00  0.00           H  
ATOM   1326  HD2 PHE B 111      -1.796   3.382  -6.231  1.00  0.00           H  
ATOM   1327  HE1 PHE B 111      -2.684  -1.308  -5.394  1.00  0.00           H  
ATOM   1328  HE2 PHE B 111      -0.488   2.095  -4.524  1.00  0.00           H  
ATOM   1329  HZ  PHE B 111      -0.954  -0.236  -4.137  1.00  0.00           H  
ATOM   1330  N   ARG B 112      -4.336   5.408  -6.937  1.00  0.00           N  
ATOM   1331  CA  ARG B 112      -3.882   6.577  -6.199  1.00  0.00           C  
ATOM   1332  C   ARG B 112      -4.905   6.979  -5.146  1.00  0.00           C  
ATOM   1333  O   ARG B 112      -4.521   7.342  -4.030  1.00  0.00           O  
ATOM   1334  CB  ARG B 112      -3.630   7.762  -7.126  1.00  0.00           C  
ATOM   1335  CG  ARG B 112      -3.101   9.056  -6.436  1.00  0.00           C  
ATOM   1336  CD  ARG B 112      -1.718   8.885  -5.904  1.00  0.00           C  
ATOM   1337  NE  ARG B 112      -1.205  10.103  -5.284  1.00  0.00           N  
ATOM   1338  CZ  ARG B 112       0.061  10.255  -4.828  1.00  0.00           C  
ATOM   1339  NH1 ARG B 112       0.932   9.273  -4.957  1.00  0.00           N1+
ATOM   1340  NH2 ARG B 112       0.419  11.391  -4.255  1.00  0.00           N  
ATOM   1341  H   ARG B 112      -4.434   5.452  -7.957  1.00  0.00           H  
ATOM   1342  HA  ARG B 112      -2.958   6.317  -5.702  1.00  0.00           H  
ATOM   1343 1HB  ARG B 112      -2.914   7.470  -7.892  1.00  0.00           H  
ATOM   1344 2HB  ARG B 112      -4.559   8.017  -7.635  1.00  0.00           H  
ATOM   1345 1HG  ARG B 112      -3.084   9.866  -7.162  1.00  0.00           H  
ATOM   1346 2HG  ARG B 112      -3.752   9.337  -5.603  1.00  0.00           H  
ATOM   1347 1HD  ARG B 112      -1.717   8.108  -5.140  1.00  0.00           H  
ATOM   1348 2HD  ARG B 112      -1.052   8.599  -6.716  1.00  0.00           H  
ATOM   1349  HE  ARG B 112      -1.847  10.883  -5.159  1.00  0.00           H  
ATOM   1350 1HH1 ARG B 112       0.669   8.404  -5.404  1.00  0.00           H  
ATOM   1351 2HH1 ARG B 112       1.905   9.355  -4.612  1.00  0.00           H  
ATOM   1352 1HH2 ARG B 112      -0.258  12.134  -4.159  1.00  0.00           H  
ATOM   1353 2HH2 ARG B 112       1.363  11.508  -3.913  1.00  0.00           H  
ATOM   1354  N   LYS B 113      -6.200   6.916  -5.483  1.00  0.00           N  
ATOM   1355  CA  LYS B 113      -7.226   7.246  -4.502  1.00  0.00           C  
ATOM   1356  C   LYS B 113      -7.139   6.282  -3.319  1.00  0.00           C  
ATOM   1357  O   LYS B 113      -7.233   6.712  -2.163  1.00  0.00           O  
ATOM   1358  CB  LYS B 113      -8.618   7.195  -5.135  1.00  0.00           C  
ATOM   1359  CG  LYS B 113      -8.903   8.321  -6.120  1.00  0.00           C  
ATOM   1360  CD  LYS B 113     -10.294   8.191  -6.721  1.00  0.00           C  
ATOM   1361  CE  LYS B 113     -10.575   9.307  -7.716  1.00  0.00           C  
ATOM   1362  NZ  LYS B 113     -11.919   9.171  -8.341  1.00  0.00           N1+
ATOM   1363  H   LYS B 113      -6.458   6.687  -6.450  1.00  0.00           H  
ATOM   1364  HA  LYS B 113      -7.040   8.255  -4.131  1.00  0.00           H  
ATOM   1365 1HB  LYS B 113      -8.744   6.249  -5.662  1.00  0.00           H  
ATOM   1366 2HB  LYS B 113      -9.375   7.237  -4.351  1.00  0.00           H  
ATOM   1367 1HG  LYS B 113      -8.825   9.281  -5.609  1.00  0.00           H  
ATOM   1368 2HG  LYS B 113      -8.166   8.297  -6.922  1.00  0.00           H  
ATOM   1369 1HD  LYS B 113     -10.382   7.230  -7.231  1.00  0.00           H  
ATOM   1370 2HD  LYS B 113     -11.039   8.230  -5.926  1.00  0.00           H  
ATOM   1371 1HE  LYS B 113     -10.520  10.269  -7.208  1.00  0.00           H  
ATOM   1372 2HE  LYS B 113      -9.820   9.293  -8.502  1.00  0.00           H  
ATOM   1373 1HZ  LYS B 113     -12.066   9.929  -8.993  1.00  0.00           H  
ATOM   1374 2HZ  LYS B 113     -11.975   8.289  -8.831  1.00  0.00           H  
ATOM   1375 3HZ  LYS B 113     -12.629   9.202  -7.623  1.00  0.00           H  
ATOM   1376  N   LEU B 114      -6.925   4.982  -3.595  1.00  0.00           N  
ATOM   1377  CA  LEU B 114      -6.819   4.021  -2.504  1.00  0.00           C  
ATOM   1378  C   LEU B 114      -5.616   4.354  -1.631  1.00  0.00           C  
ATOM   1379  O   LEU B 114      -5.705   4.281  -0.403  1.00  0.00           O  
ATOM   1380  CB  LEU B 114      -6.624   2.579  -3.016  1.00  0.00           C  
ATOM   1381  CG  LEU B 114      -7.787   1.874  -3.758  1.00  0.00           C  
ATOM   1382  CD1 LEU B 114      -7.266   0.520  -4.328  1.00  0.00           C  
ATOM   1383  CD2 LEU B 114      -8.953   1.629  -2.799  1.00  0.00           C  
ATOM   1384  H   LEU B 114      -6.911   4.672  -4.576  1.00  0.00           H  
ATOM   1385  HA  LEU B 114      -7.715   4.092  -1.887  1.00  0.00           H  
ATOM   1386 1HB  LEU B 114      -5.754   2.561  -3.671  1.00  0.00           H  
ATOM   1387 2HB  LEU B 114      -6.403   1.981  -2.161  1.00  0.00           H  
ATOM   1388  HG  LEU B 114      -8.120   2.496  -4.588  1.00  0.00           H  
ATOM   1389 1HD1 LEU B 114      -8.068   0.016  -4.865  1.00  0.00           H  
ATOM   1390 2HD1 LEU B 114      -6.439   0.704  -5.011  1.00  0.00           H  
ATOM   1391 3HD1 LEU B 114      -6.922  -0.116  -3.511  1.00  0.00           H  
ATOM   1392 1HD2 LEU B 114      -9.754   1.133  -3.334  1.00  0.00           H  
ATOM   1393 2HD2 LEU B 114      -8.625   0.997  -1.971  1.00  0.00           H  
ATOM   1394 3HD2 LEU B 114      -9.326   2.576  -2.404  1.00  0.00           H  
ATOM   1395  N   GLN B 115      -4.501   4.766  -2.247  1.00  0.00           N  
ATOM   1396  CA  GLN B 115      -3.317   5.096  -1.465  1.00  0.00           C  
ATOM   1397  C   GLN B 115      -3.557   6.279  -0.549  1.00  0.00           C  
ATOM   1398  O   GLN B 115      -3.101   6.269   0.598  1.00  0.00           O  
ATOM   1399  CB  GLN B 115      -2.140   5.458  -2.360  1.00  0.00           C  
ATOM   1400  CG  GLN B 115      -1.547   4.349  -3.123  1.00  0.00           C  
ATOM   1401  CD  GLN B 115      -0.496   4.891  -4.058  1.00  0.00           C  
ATOM   1402  NE2 GLN B 115       0.725   4.781  -3.630  1.00  0.00           N  
ATOM   1403  OE1 GLN B 115      -0.779   5.441  -5.128  1.00  0.00           O  
ATOM   1404  H   GLN B 115      -4.475   4.767  -3.273  1.00  0.00           H  
ATOM   1405  HA  GLN B 115      -3.057   4.232  -0.855  1.00  0.00           H  
ATOM   1406 1HB  GLN B 115      -2.455   6.213  -3.076  1.00  0.00           H  
ATOM   1407 2HB  GLN B 115      -1.352   5.901  -1.755  1.00  0.00           H  
ATOM   1408 1HG  GLN B 115      -1.085   3.640  -2.437  1.00  0.00           H  
ATOM   1409 2HG  GLN B 115      -2.333   3.870  -3.686  1.00  0.00           H  
ATOM   1410 1HE2 GLN B 115       1.500   5.197  -4.162  1.00  0.00           H  
ATOM   1411 2HE2 GLN B 115       0.908   4.357  -2.748  1.00  0.00           H  
ATOM   1412  N   GLU B 116      -4.280   7.292  -1.031  1.00  0.00           N  
ATOM   1413  CA  GLU B 116      -4.550   8.456  -0.202  1.00  0.00           C  
ATOM   1414  C   GLU B 116      -5.399   8.070   1.005  1.00  0.00           C  
ATOM   1415  O   GLU B 116      -5.133   8.521   2.127  1.00  0.00           O  
ATOM   1416  CB  GLU B 116      -5.260   9.538  -1.020  1.00  0.00           C  
ATOM   1417  CG  GLU B 116      -4.392  10.219  -2.091  1.00  0.00           C  
ATOM   1418  CD  GLU B 116      -5.184  11.172  -2.952  1.00  0.00           C  
ATOM   1419  OE1 GLU B 116      -6.385  11.181  -2.826  1.00  0.00           O  
ATOM   1420  OE2 GLU B 116      -4.596  11.893  -3.726  1.00  0.00           O1-
ATOM   1421  H   GLU B 116      -4.581   7.269  -2.014  1.00  0.00           H  
ATOM   1422  HA  GLU B 116      -3.599   8.852   0.157  1.00  0.00           H  
ATOM   1423 1HB  GLU B 116      -6.118   9.090  -1.527  1.00  0.00           H  
ATOM   1424 2HB  GLU B 116      -5.640  10.307  -0.352  1.00  0.00           H  
ATOM   1425 1HG  GLU B 116      -3.594  10.769  -1.596  1.00  0.00           H  
ATOM   1426 2HG  GLU B 116      -3.932   9.458  -2.718  1.00  0.00           H  
ATOM   1427  N   GLU B 117      -6.385   7.188   0.790  1.00  0.00           N  
ATOM   1428  CA  GLU B 117      -7.244   6.745   1.880  1.00  0.00           C  
ATOM   1429  C   GLU B 117      -6.454   5.936   2.912  1.00  0.00           C  
ATOM   1430  O   GLU B 117      -6.636   6.119   4.125  1.00  0.00           O  
ATOM   1431  CB  GLU B 117      -8.403   5.907   1.334  1.00  0.00           C  
ATOM   1432  CG  GLU B 117      -9.420   6.694   0.521  1.00  0.00           C  
ATOM   1433  CD  GLU B 117     -10.137   7.738   1.333  1.00  0.00           C  
ATOM   1434  OE1 GLU B 117     -10.844   7.374   2.242  1.00  0.00           O  
ATOM   1435  OE2 GLU B 117      -9.977   8.900   1.043  1.00  0.00           O1-
ATOM   1436  H   GLU B 117      -6.578   6.886  -0.174  1.00  0.00           H  
ATOM   1437  HA  GLU B 117      -7.662   7.621   2.372  1.00  0.00           H  
ATOM   1438 1HB  GLU B 117      -8.010   5.112   0.699  1.00  0.00           H  
ATOM   1439 2HB  GLU B 117      -8.931   5.433   2.162  1.00  0.00           H  
ATOM   1440 1HG  GLU B 117      -8.908   7.183  -0.307  1.00  0.00           H  
ATOM   1441 2HG  GLU B 117     -10.150   6.002   0.103  1.00  0.00           H  
ATOM   1442  N   THR B 118      -5.538   5.083   2.437  1.00  0.00           N  
ATOM   1443  CA  THR B 118      -4.726   4.269   3.325  1.00  0.00           C  
ATOM   1444  C   THR B 118      -3.781   5.144   4.123  1.00  0.00           C  
ATOM   1445  O   THR B 118      -3.607   4.920   5.322  1.00  0.00           O  
ATOM   1446  CB  THR B 118      -3.915   3.208   2.568  1.00  0.00           C  
ATOM   1447  CG2 THR B 118      -3.153   2.347   3.594  1.00  0.00           C  
ATOM   1448  OG1 THR B 118      -4.798   2.347   1.850  1.00  0.00           O  
ATOM   1449  H   THR B 118      -5.457   4.940   1.424  1.00  0.00           H  
ATOM   1450  HA  THR B 118      -5.388   3.757   4.023  1.00  0.00           H  
ATOM   1451  HB  THR B 118      -3.225   3.685   1.867  1.00  0.00           H  
ATOM   1452  HG1 THR B 118      -4.308   1.926   1.105  1.00  0.00           H  
ATOM   1453 1HG2 THR B 118      -2.623   1.591   3.067  1.00  0.00           H  
ATOM   1454 2HG2 THR B 118      -2.456   2.951   4.164  1.00  0.00           H  
ATOM   1455 3HG2 THR B 118      -3.863   1.877   4.272  1.00  0.00           H  
ATOM   1456  N   LYS B 119      -3.150   6.128   3.469  1.00  0.00           N  
ATOM   1457  CA  LYS B 119      -2.221   7.001   4.160  1.00  0.00           C  
ATOM   1458  C   LYS B 119      -2.929   7.731   5.286  1.00  0.00           C  
ATOM   1459  O   LYS B 119      -2.383   7.830   6.389  1.00  0.00           O  
ATOM   1460  CB  LYS B 119      -1.583   8.006   3.203  1.00  0.00           C  
ATOM   1461  CG  LYS B 119      -0.538   8.943   3.856  1.00  0.00           C  
ATOM   1462  CD  LYS B 119       0.085   9.885   2.816  1.00  0.00           C  
ATOM   1463  CE  LYS B 119       1.201  10.772   3.410  1.00  0.00           C  
ATOM   1464  NZ  LYS B 119       0.685  11.769   4.416  1.00  0.00           N1+
ATOM   1465  H   LYS B 119      -3.300   6.250   2.463  1.00  0.00           H  
ATOM   1466  HA  LYS B 119      -1.434   6.392   4.594  1.00  0.00           H  
ATOM   1467 1HB  LYS B 119      -1.099   7.465   2.388  1.00  0.00           H  
ATOM   1468 2HB  LYS B 119      -2.368   8.622   2.759  1.00  0.00           H  
ATOM   1469 1HG  LYS B 119      -1.019   9.539   4.638  1.00  0.00           H  
ATOM   1470 2HG  LYS B 119       0.246   8.342   4.315  1.00  0.00           H  
ATOM   1471 1HD  LYS B 119       0.501   9.295   1.998  1.00  0.00           H  
ATOM   1472 2HD  LYS B 119      -0.696  10.529   2.410  1.00  0.00           H  
ATOM   1473 1HE  LYS B 119       1.939  10.136   3.895  1.00  0.00           H  
ATOM   1474 2HE  LYS B 119       1.681  11.314   2.598  1.00  0.00           H  
ATOM   1475 1HZ  LYS B 119       1.442  12.324   4.774  1.00  0.00           H  
ATOM   1476 2HZ  LYS B 119       0.006  12.378   3.993  1.00  0.00           H  
ATOM   1477 3HZ  LYS B 119       0.240  11.290   5.213  1.00  0.00           H  
ATOM   1478  N   LYS B 120      -4.142   8.239   5.021  1.00  0.00           N  
ATOM   1479  CA  LYS B 120      -4.881   8.942   6.055  1.00  0.00           C  
ATOM   1480  C   LYS B 120      -5.145   8.006   7.226  1.00  0.00           C  
ATOM   1481  O   LYS B 120      -4.977   8.402   8.383  1.00  0.00           O  
ATOM   1482  CB  LYS B 120      -6.196   9.495   5.503  1.00  0.00           C  
ATOM   1483  CG  LYS B 120      -6.033  10.674   4.553  1.00  0.00           C  
ATOM   1484  CD  LYS B 120      -7.377  11.307   4.223  1.00  0.00           C  
ATOM   1485  CE  LYS B 120      -8.202  10.411   3.310  1.00  0.00           C  
ATOM   1486  NZ  LYS B 120      -9.456  11.076   2.864  1.00  0.00           N1+
ATOM   1487  H   LYS B 120      -4.536   8.167   4.076  1.00  0.00           H  
ATOM   1488  HA  LYS B 120      -4.273   9.774   6.415  1.00  0.00           H  
ATOM   1489 1HB  LYS B 120      -6.727   8.706   4.968  1.00  0.00           H  
ATOM   1490 2HB  LYS B 120      -6.832   9.815   6.328  1.00  0.00           H  
ATOM   1491 1HG  LYS B 120      -5.391  11.426   5.013  1.00  0.00           H  
ATOM   1492 2HG  LYS B 120      -5.564  10.336   3.630  1.00  0.00           H  
ATOM   1493 1HD  LYS B 120      -7.933  11.484   5.144  1.00  0.00           H  
ATOM   1494 2HD  LYS B 120      -7.216  12.264   3.727  1.00  0.00           H  
ATOM   1495 1HE  LYS B 120      -7.614  10.146   2.433  1.00  0.00           H  
ATOM   1496 2HE  LYS B 120      -8.461   9.494   3.839  1.00  0.00           H  
ATOM   1497 1HZ  LYS B 120      -9.974  10.451   2.263  1.00  0.00           H  
ATOM   1498 2HZ  LYS B 120     -10.019  11.311   3.670  1.00  0.00           H  
ATOM   1499 3HZ  LYS B 120      -9.229  11.919   2.356  1.00  0.00           H  
ATOM   1500  N   ALA B 121      -5.561   6.763   6.933  1.00  0.00           N  
ATOM   1501  CA  ALA B 121      -5.822   5.803   7.993  1.00  0.00           C  
ATOM   1502  C   ALA B 121      -4.563   5.491   8.792  1.00  0.00           C  
ATOM   1503  O   ALA B 121      -4.636   5.382  10.012  1.00  0.00           O  
ATOM   1504  CB  ALA B 121      -6.376   4.524   7.407  1.00  0.00           C  
ATOM   1505  H   ALA B 121      -5.738   6.502   5.957  1.00  0.00           H  
ATOM   1506  HA  ALA B 121      -6.556   6.238   8.670  1.00  0.00           H  
ATOM   1507 1HB  ALA B 121      -6.592   3.818   8.207  1.00  0.00           H  
ATOM   1508 2HB  ALA B 121      -7.289   4.748   6.857  1.00  0.00           H  
ATOM   1509 3HB  ALA B 121      -5.643   4.097   6.729  1.00  0.00           H  
ATOM   1510  N   LEU B 122      -3.403   5.393   8.135  1.00  0.00           N  
ATOM   1511  CA  LEU B 122      -2.177   5.103   8.866  1.00  0.00           C  
ATOM   1512  C   LEU B 122      -1.849   6.246   9.819  1.00  0.00           C  
ATOM   1513  O   LEU B 122      -1.423   6.003  10.954  1.00  0.00           O  
ATOM   1514  CB  LEU B 122      -1.000   4.919   7.897  1.00  0.00           C  
ATOM   1515  CG  LEU B 122      -0.981   3.658   6.991  1.00  0.00           C  
ATOM   1516  CD1 LEU B 122       0.091   3.840   5.978  1.00  0.00           C  
ATOM   1517  CD2 LEU B 122      -0.684   2.401   7.794  1.00  0.00           C  
ATOM   1518  H   LEU B 122      -3.403   5.445   7.111  1.00  0.00           H  
ATOM   1519  HA  LEU B 122      -2.326   4.199   9.450  1.00  0.00           H  
ATOM   1520 1HB  LEU B 122      -0.978   5.787   7.238  1.00  0.00           H  
ATOM   1521 2HB  LEU B 122      -0.081   4.919   8.479  1.00  0.00           H  
ATOM   1522  HG  LEU B 122      -1.935   3.545   6.494  1.00  0.00           H  
ATOM   1523 1HD1 LEU B 122       0.133   2.981   5.346  1.00  0.00           H  
ATOM   1524 2HD1 LEU B 122      -0.113   4.717   5.387  1.00  0.00           H  
ATOM   1525 3HD1 LEU B 122       1.032   3.966   6.473  1.00  0.00           H  
ATOM   1526 1HD2 LEU B 122      -0.661   1.539   7.126  1.00  0.00           H  
ATOM   1527 2HD2 LEU B 122       0.283   2.502   8.281  1.00  0.00           H  
ATOM   1528 3HD2 LEU B 122      -1.453   2.253   8.539  1.00  0.00           H  
ATOM   1529  N   GLU B 123      -2.074   7.495   9.379  1.00  0.00           N  
ATOM   1530  CA  GLU B 123      -1.808   8.645  10.237  1.00  0.00           C  
ATOM   1531  C   GLU B 123      -2.751   8.657  11.440  1.00  0.00           C  
ATOM   1532  O   GLU B 123      -2.314   8.922  12.568  1.00  0.00           O  
ATOM   1533  CB  GLU B 123      -1.966   9.949   9.453  1.00  0.00           C  
ATOM   1534  CG  GLU B 123      -0.901  10.195   8.396  1.00  0.00           C  
ATOM   1535  CD  GLU B 123      -1.176  11.426   7.576  1.00  0.00           C  
ATOM   1536  OE1 GLU B 123      -2.198  12.039   7.783  1.00  0.00           O  
ATOM   1537  OE2 GLU B 123      -0.371  11.739   6.711  1.00  0.00           O1-
ATOM   1538  H   GLU B 123      -2.372   7.635   8.405  1.00  0.00           H  
ATOM   1539  HA  GLU B 123      -0.785   8.576  10.601  1.00  0.00           H  
ATOM   1540 1HB  GLU B 123      -2.936   9.953   8.954  1.00  0.00           H  
ATOM   1541 2HB  GLU B 123      -1.950  10.789  10.144  1.00  0.00           H  
ATOM   1542 1HG  GLU B 123       0.061  10.308   8.892  1.00  0.00           H  
ATOM   1543 2HG  GLU B 123      -0.840   9.328   7.742  1.00  0.00           H  
ATOM   1544  N   GLU B 124      -4.030   8.308  11.227  1.00  0.00           N  
ATOM   1545  CA  GLU B 124      -4.979   8.278  12.335  1.00  0.00           C  
ATOM   1546  C   GLU B 124      -4.566   7.220  13.343  1.00  0.00           C  
ATOM   1547  O   GLU B 124      -4.638   7.451  14.555  1.00  0.00           O  
ATOM   1548  CB  GLU B 124      -6.407   7.991  11.844  1.00  0.00           C  
ATOM   1549  CG  GLU B 124      -7.049   9.132  11.047  1.00  0.00           C  
ATOM   1550  CD  GLU B 124      -8.465   8.841  10.493  1.00  0.00           C  
ATOM   1551  OE1 GLU B 124      -9.018   7.770  10.708  1.00  0.00           O  
ATOM   1552  OE2 GLU B 124      -8.981   9.725   9.829  1.00  0.00           O1-
ATOM   1553  H   GLU B 124      -4.350   8.137  10.264  1.00  0.00           H  
ATOM   1554  HA  GLU B 124      -4.967   9.245  12.832  1.00  0.00           H  
ATOM   1555 1HB  GLU B 124      -6.396   7.103  11.209  1.00  0.00           H  
ATOM   1556 2HB  GLU B 124      -7.044   7.776  12.698  1.00  0.00           H  
ATOM   1557 1HG  GLU B 124      -7.106  10.003  11.696  1.00  0.00           H  
ATOM   1558 2HG  GLU B 124      -6.393   9.385  10.220  1.00  0.00           H  
ATOM   1559  N   VAL B 125      -4.083   6.089  12.841  1.00  0.00           N  
ATOM   1560  CA  VAL B 125      -3.664   5.003  13.693  1.00  0.00           C  
ATOM   1561  C   VAL B 125      -2.438   5.401  14.498  1.00  0.00           C  
ATOM   1562  O   VAL B 125      -2.387   5.143  15.703  1.00  0.00           O  
ATOM   1563  CB  VAL B 125      -3.497   3.723  12.875  1.00  0.00           C  
ATOM   1564  CG1 VAL B 125      -2.918   2.607  13.689  1.00  0.00           C  
ATOM   1565  CG2 VAL B 125      -4.815   3.338  12.429  1.00  0.00           C  
ATOM   1566  H   VAL B 125      -4.080   5.970  11.821  1.00  0.00           H  
ATOM   1567  HA  VAL B 125      -4.467   4.815  14.400  1.00  0.00           H  
ATOM   1568  HB  VAL B 125      -2.847   3.912  12.020  1.00  0.00           H  
ATOM   1569 1HG1 VAL B 125      -2.848   1.706  13.082  1.00  0.00           H  
ATOM   1570 2HG1 VAL B 125      -1.950   2.889  14.011  1.00  0.00           H  
ATOM   1571 3HG1 VAL B 125      -3.558   2.411  14.550  1.00  0.00           H  
ATOM   1572 1HG2 VAL B 125      -4.760   2.434  11.841  1.00  0.00           H  
ATOM   1573 2HG2 VAL B 125      -5.404   3.180  13.313  1.00  0.00           H  
ATOM   1574 3HG2 VAL B 125      -5.267   4.113  11.848  1.00  0.00           H  
ATOM   1575  N   GLU B 126      -1.456   6.066  13.885  1.00  0.00           N  
ATOM   1576  CA  GLU B 126      -0.313   6.478  14.691  1.00  0.00           C  
ATOM   1577  C   GLU B 126      -0.781   7.375  15.839  1.00  0.00           C  
ATOM   1578  O   GLU B 126      -0.302   7.230  16.969  1.00  0.00           O  
ATOM   1579  CB  GLU B 126       0.713   7.262  13.868  1.00  0.00           C  
ATOM   1580  CG  GLU B 126       1.972   7.694  14.677  1.00  0.00           C  
ATOM   1581  CD  GLU B 126       2.841   6.535  15.054  1.00  0.00           C  
ATOM   1582  OE1 GLU B 126       2.894   5.617  14.273  1.00  0.00           O  
ATOM   1583  OE2 GLU B 126       3.446   6.534  16.109  1.00  0.00           O1-
ATOM   1584  H   GLU B 126      -1.491   6.236  12.876  1.00  0.00           H  
ATOM   1585  HA  GLU B 126       0.165   5.590  15.104  1.00  0.00           H  
ATOM   1586 1HB  GLU B 126       1.032   6.660  13.016  1.00  0.00           H  
ATOM   1587 2HB  GLU B 126       0.239   8.161  13.470  1.00  0.00           H  
ATOM   1588 1HG  GLU B 126       2.556   8.378  14.063  1.00  0.00           H  
ATOM   1589 2HG  GLU B 126       1.675   8.234  15.574  1.00  0.00           H  
ATOM   1590  N   GLU B 127      -1.732   8.285  15.580  1.00  0.00           N  
ATOM   1591  CA  GLU B 127      -2.197   9.156  16.656  1.00  0.00           C  
ATOM   1592  C   GLU B 127      -2.852   8.356  17.755  1.00  0.00           C  
ATOM   1593  O   GLU B 127      -2.631   8.639  18.949  1.00  0.00           O  
ATOM   1594  CB  GLU B 127      -3.188  10.211  16.087  1.00  0.00           C  
ATOM   1595  CG  GLU B 127      -2.563  11.289  15.144  1.00  0.00           C  
ATOM   1596  CD  GLU B 127      -3.474  12.356  14.565  1.00  0.00           C  
ATOM   1597  OE1 GLU B 127      -4.537  12.049  13.991  1.00  0.00           O  
ATOM   1598  OE2 GLU B 127      -3.106  13.541  14.708  1.00  0.00           O1-
ATOM   1599  H   GLU B 127      -2.122   8.367  14.652  1.00  0.00           H  
ATOM   1600  HA  GLU B 127      -1.325   9.678  17.090  1.00  0.00           H  
ATOM   1601 2HB  GLU B 127      -3.702  10.731  16.921  1.00  0.00           H  
ATOM   1602 3HB  GLU B 127      -4.005   9.704  15.537  1.00  0.00           H  
ATOM   1603 2HG  GLU B 127      -2.052  10.822  14.287  1.00  0.00           H  
ATOM   1604 3HG  GLU B 127      -1.791  11.878  15.666  1.00  0.00           H  
ATOM   1605  N   LEU B 128      -3.638   7.326  17.408  1.00  0.00           N  
ATOM   1606  CA  LEU B 128      -4.300   6.495  18.413  1.00  0.00           C  
ATOM   1607  C   LEU B 128      -3.275   5.748  19.267  1.00  0.00           C  
ATOM   1608  O   LEU B 128      -3.401   5.684  20.501  1.00  0.00           O  
ATOM   1609  CB  LEU B 128      -5.199   5.452  17.718  1.00  0.00           C  
ATOM   1610  CG  LEU B 128      -6.469   5.953  16.969  1.00  0.00           C  
ATOM   1611  CD1 LEU B 128      -7.100   4.756  16.217  1.00  0.00           C  
ATOM   1612  CD2 LEU B 128      -7.464   6.577  17.942  1.00  0.00           C  
ATOM   1613  H   LEU B 128      -3.831   7.184  16.411  1.00  0.00           H  
ATOM   1614  HA  LEU B 128      -4.884   7.132  19.067  1.00  0.00           H  
ATOM   1615 1HB  LEU B 128      -4.589   4.928  16.990  1.00  0.00           H  
ATOM   1616 2HB  LEU B 128      -5.502   4.738  18.436  1.00  0.00           H  
ATOM   1617  HG  LEU B 128      -6.187   6.695  16.239  1.00  0.00           H  
ATOM   1618 1HD1 LEU B 128      -7.974   5.096  15.673  1.00  0.00           H  
ATOM   1619 2HD1 LEU B 128      -6.386   4.340  15.521  1.00  0.00           H  
ATOM   1620 3HD1 LEU B 128      -7.394   3.989  16.928  1.00  0.00           H  
ATOM   1621 1HD2 LEU B 128      -8.338   6.917  17.388  1.00  0.00           H  
ATOM   1622 2HD2 LEU B 128      -7.770   5.853  18.676  1.00  0.00           H  
ATOM   1623 3HD2 LEU B 128      -7.016   7.427  18.445  1.00  0.00           H  
ATOM   1624  N   ASN B 129      -2.207   5.278  18.631  1.00  0.00           N  
ATOM   1625  CA  ASN B 129      -1.176   4.541  19.344  1.00  0.00           C  
ATOM   1626  C   ASN B 129      -0.388   5.455  20.290  1.00  0.00           C  
ATOM   1627  O   ASN B 129       0.009   5.025  21.384  1.00  0.00           O  
ATOM   1628  CB  ASN B 129      -0.258   3.873  18.340  1.00  0.00           C  
ATOM   1629  CG  ASN B 129      -0.892   2.670  17.675  1.00  0.00           C  
ATOM   1630  ND2 ASN B 129      -1.400   2.839  16.524  1.00  0.00           N  
ATOM   1631  OD1 ASN B 129      -0.915   1.578  18.221  1.00  0.00           O  
ATOM   1632  H   ASN B 129      -2.177   5.360  17.609  1.00  0.00           H  
ATOM   1633  HA  ASN B 129      -1.657   3.772  19.948  1.00  0.00           H  
ATOM   1634 1HB  ASN B 129       0.013   4.597  17.567  1.00  0.00           H  
ATOM   1635 2HB  ASN B 129       0.660   3.567  18.834  1.00  0.00           H  
ATOM   1636 1HD2 ASN B 129      -1.830   2.070  16.054  1.00  0.00           H  
ATOM   1637 2HD2 ASN B 129      -1.394   3.750  16.086  1.00  0.00           H  
ATOM   1638  N   GLN B 130      -0.220   6.731  19.918  1.00  0.00           N  
ATOM   1639  CA  GLN B 130       0.476   7.663  20.801  1.00  0.00           C  
ATOM   1640  C   GLN B 130      -0.352   7.926  22.055  1.00  0.00           C  
ATOM   1641  O   GLN B 130       0.201   8.024  23.155  1.00  0.00           O  
ATOM   1642  CB  GLN B 130       0.764   8.993  20.093  1.00  0.00           C  
ATOM   1643  CG  GLN B 130       1.816   8.931  18.982  1.00  0.00           C  
ATOM   1644  CD  GLN B 130       3.175   8.560  19.506  1.00  0.00           C  
ATOM   1645  NE2 GLN B 130       3.934   7.778  18.748  1.00  0.00           N  
ATOM   1646  OE1 GLN B 130       3.547   8.995  20.601  1.00  0.00           O  
ATOM   1647  H   GLN B 130      -0.516   7.017  18.977  1.00  0.00           H  
ATOM   1648  HA  GLN B 130       1.420   7.213  21.108  1.00  0.00           H  
ATOM   1649 1HB  GLN B 130      -0.162   9.358  19.645  1.00  0.00           H  
ATOM   1650 2HB  GLN B 130       1.081   9.731  20.826  1.00  0.00           H  
ATOM   1651 1HG  GLN B 130       1.531   8.171  18.265  1.00  0.00           H  
ATOM   1652 2HG  GLN B 130       1.881   9.899  18.492  1.00  0.00           H  
ATOM   1653 1HE2 GLN B 130       4.845   7.512  19.059  1.00  0.00           H  
ATOM   1654 2HE2 GLN B 130       3.606   7.441  17.830  1.00  0.00           H  
ATOM   1655  N   ARG B 131      -1.680   7.978  21.908  1.00  0.00           N  
ATOM   1656  CA  ARG B 131      -2.542   8.205  23.065  1.00  0.00           C  
ATOM   1657  C   ARG B 131      -2.493   6.997  24.006  1.00  0.00           C  
ATOM   1658  O   ARG B 131      -2.533   7.158  25.232  1.00  0.00           O  
ATOM   1659  CB  ARG B 131      -3.974   8.481  22.641  1.00  0.00           C  
ATOM   1660  CG  ARG B 131      -4.180   9.731  21.754  1.00  0.00           C  
ATOM   1661  CD  ARG B 131      -4.027  11.073  22.462  1.00  0.00           C  
ATOM   1662  NE  ARG B 131      -2.618  11.519  22.630  1.00  0.00           N  
ATOM   1663  CZ  ARG B 131      -1.815  12.003  21.637  1.00  0.00           C  
ATOM   1664  NH1 ARG B 131      -2.246  12.067  20.387  1.00  0.00           N1+
ATOM   1665  NH2 ARG B 131      -0.586  12.420  21.919  1.00  0.00           N  
ATOM   1666  H   ARG B 131      -2.070   7.936  20.957  1.00  0.00           H  
ATOM   1667  HA  ARG B 131      -2.167   9.068  23.612  1.00  0.00           H  
ATOM   1668 1HB  ARG B 131      -4.350   7.622  22.081  1.00  0.00           H  
ATOM   1669 2HB  ARG B 131      -4.598   8.593  23.525  1.00  0.00           H  
ATOM   1670 1HG  ARG B 131      -3.450   9.695  20.969  1.00  0.00           H  
ATOM   1671 2HG  ARG B 131      -5.175   9.693  21.312  1.00  0.00           H  
ATOM   1672 1HD  ARG B 131      -4.563  11.838  21.904  1.00  0.00           H  
ATOM   1673 2HD  ARG B 131      -4.466  10.992  23.457  1.00  0.00           H  
ATOM   1674  HE  ARG B 131      -2.231  11.519  23.595  1.00  0.00           H  
ATOM   1675 1HH1 ARG B 131      -3.177  11.754  20.153  1.00  0.00           H  
ATOM   1676 2HH1 ARG B 131      -1.644  12.431  19.663  1.00  0.00           H  
ATOM   1677 1HH2 ARG B 131      -0.240  12.400  22.895  1.00  0.00           H  
ATOM   1678 2HH2 ARG B 131       0.010  12.779  21.194  1.00  0.00           H  
ATOM   1679  N   PHE B 132      -2.400   5.783  23.439  1.00  0.00           N  
ATOM   1680  CA  PHE B 132      -2.317   4.577  24.261  1.00  0.00           C  
ATOM   1681  C   PHE B 132      -1.048   4.661  25.104  1.00  0.00           C  
ATOM   1682  O   PHE B 132      -1.076   4.366  26.300  1.00  0.00           O  
ATOM   1683  CB  PHE B 132      -2.232   3.303  23.441  1.00  0.00           C  
ATOM   1684  CG  PHE B 132      -2.399   2.027  24.259  1.00  0.00           C  
ATOM   1685  CD1 PHE B 132      -3.653   1.516  24.498  1.00  0.00           C  
ATOM   1686  CD2 PHE B 132      -1.337   1.352  24.792  1.00  0.00           C  
ATOM   1687  CE1 PHE B 132      -3.816   0.379  25.234  1.00  0.00           C  
ATOM   1688  CE2 PHE B 132      -1.535   0.195  25.522  1.00  0.00           C  
ATOM   1689  CZ  PHE B 132      -2.754  -0.277  25.736  1.00  0.00           C  
ATOM   1690  H   PHE B 132      -2.451   5.715  22.415  1.00  0.00           H  
ATOM   1691  HA  PHE B 132      -3.181   4.532  24.921  1.00  0.00           H  
ATOM   1692 1HB  PHE B 132      -2.955   3.310  22.676  1.00  0.00           H  
ATOM   1693 2HB  PHE B 132      -1.261   3.262  22.948  1.00  0.00           H  
ATOM   1694  HD1 PHE B 132      -4.509   2.015  24.089  1.00  0.00           H  
ATOM   1695  HD2 PHE B 132      -0.335   1.735  24.625  1.00  0.00           H  
ATOM   1696  HE1 PHE B 132      -4.793  -0.019  25.418  1.00  0.00           H  
ATOM   1697  HE2 PHE B 132      -0.700  -0.351  25.924  1.00  0.00           H  
ATOM   1698  HZ  PHE B 132      -2.895  -1.186  26.310  1.00  0.00           H  
ATOM   1699  N   GLU B 133       0.074   5.062  24.479  1.00  0.00           N  
ATOM   1700  CA  GLU B 133       1.338   5.156  25.204  1.00  0.00           C  
ATOM   1701  C   GLU B 133       1.257   6.173  26.342  1.00  0.00           C  
ATOM   1702  O   GLU B 133       1.790   5.924  27.429  1.00  0.00           O  
ATOM   1703  CB  GLU B 133       2.474   5.547  24.255  1.00  0.00           C  
ATOM   1704  CG  GLU B 133       3.874   5.642  24.900  1.00  0.00           C  
ATOM   1705  CD  GLU B 133       4.430   4.322  25.369  1.00  0.00           C  
ATOM   1706  OE1 GLU B 133       3.993   3.299  24.888  1.00  0.00           O  
ATOM   1707  OE2 GLU B 133       5.305   4.330  26.197  1.00  0.00           O1-
ATOM   1708  H   GLU B 133       0.048   5.247  23.469  1.00  0.00           H  
ATOM   1709  HA  GLU B 133       1.561   4.184  25.627  1.00  0.00           H  
ATOM   1710 1HB  GLU B 133       2.523   4.825  23.440  1.00  0.00           H  
ATOM   1711 2HB  GLU B 133       2.250   6.517  23.811  1.00  0.00           H  
ATOM   1712 1HG  GLU B 133       4.556   6.060  24.162  1.00  0.00           H  
ATOM   1713 2HG  GLU B 133       3.839   6.334  25.742  1.00  0.00           H  
ATOM   1714  N   GLU B 134       0.587   7.311  26.118  1.00  0.00           N  
ATOM   1715  CA  GLU B 134       0.459   8.288  27.197  1.00  0.00           C  
ATOM   1716  C   GLU B 134      -0.359   7.701  28.346  1.00  0.00           C  
ATOM   1717  O   GLU B 134      -0.036   7.909  29.522  1.00  0.00           O  
ATOM   1718  CB  GLU B 134      -0.222   9.567  26.705  1.00  0.00           C  
ATOM   1719  CG  GLU B 134       0.606  10.423  25.764  1.00  0.00           C  
ATOM   1720  CD  GLU B 134      -0.155  11.620  25.268  1.00  0.00           C  
ATOM   1721  OE1 GLU B 134      -1.355  11.644  25.418  1.00  0.00           O  
ATOM   1722  OE2 GLU B 134       0.450  12.500  24.707  1.00  0.00           O1-
ATOM   1723  H   GLU B 134       0.229   7.508  25.177  1.00  0.00           H  
ATOM   1724  HA  GLU B 134       1.454   8.532  27.567  1.00  0.00           H  
ATOM   1725 1HB  GLU B 134      -1.141   9.299  26.182  1.00  0.00           H  
ATOM   1726 2HB  GLU B 134      -0.501  10.180  27.560  1.00  0.00           H  
ATOM   1727 1HG  GLU B 134       1.502  10.758  26.285  1.00  0.00           H  
ATOM   1728 2HG  GLU B 134       0.918   9.814  24.916  1.00  0.00           H  
ATOM   1729  N   ALA B 135      -1.415   6.959  28.005  1.00  0.00           N  
ATOM   1730  CA  ALA B 135      -2.247   6.305  28.997  1.00  0.00           C  
ATOM   1731  C   ALA B 135      -1.436   5.239  29.768  1.00  0.00           C  
ATOM   1732  O   ALA B 135      -1.572   5.118  30.990  1.00  0.00           O  
ATOM   1733  CB  ALA B 135      -3.466   5.735  28.295  1.00  0.00           C  
ATOM   1734  H   ALA B 135      -1.670   6.889  27.012  1.00  0.00           H  
ATOM   1735  HA  ALA B 135      -2.577   7.050  29.721  1.00  0.00           H  
ATOM   1736 1HB  ALA B 135      -4.117   5.259  28.988  1.00  0.00           H  
ATOM   1737 2HB  ALA B 135      -3.992   6.544  27.796  1.00  0.00           H  
ATOM   1738 3HB  ALA B 135      -3.143   5.027  27.557  1.00  0.00           H  
ATOM   1739  N   LEU B 136      -0.529   4.517  29.080  1.00  0.00           N  
ATOM   1740  CA  LEU B 136       0.306   3.543  29.783  1.00  0.00           C  
ATOM   1741  C   LEU B 136       1.231   4.240  30.760  1.00  0.00           C  
ATOM   1742  O   LEU B 136       1.406   3.753  31.880  1.00  0.00           O  
ATOM   1743  CB  LEU B 136       1.200   2.741  28.823  1.00  0.00           C  
ATOM   1744  CG  LEU B 136       0.564   1.699  27.907  1.00  0.00           C  
ATOM   1745  CD1 LEU B 136       1.628   1.259  26.892  1.00  0.00           C  
ATOM   1746  CD2 LEU B 136       0.097   0.473  28.739  1.00  0.00           C  
ATOM   1747  H   LEU B 136      -0.494   4.604  28.061  1.00  0.00           H  
ATOM   1748  HA  LEU B 136      -0.338   2.873  30.342  1.00  0.00           H  
ATOM   1749 1HB  LEU B 136       1.713   3.455  28.179  1.00  0.00           H  
ATOM   1750 2HB  LEU B 136       1.959   2.232  29.415  1.00  0.00           H  
ATOM   1751  HG  LEU B 136      -0.281   2.133  27.383  1.00  0.00           H  
ATOM   1752 1HD1 LEU B 136       1.247   0.516  26.220  1.00  0.00           H  
ATOM   1753 2HD1 LEU B 136       1.961   2.109  26.314  1.00  0.00           H  
ATOM   1754 3HD1 LEU B 136       2.472   0.855  27.421  1.00  0.00           H  
ATOM   1755 1HD2 LEU B 136      -0.338  -0.279  28.101  1.00  0.00           H  
ATOM   1756 2HD2 LEU B 136       0.951   0.046  29.246  1.00  0.00           H  
ATOM   1757 3HD2 LEU B 136      -0.637   0.777  29.466  1.00  0.00           H  
ATOM   1758  N   GLU B 137       1.805   5.388  30.362  1.00  0.00           N  
ATOM   1759  CA  GLU B 137       2.682   6.127  31.261  1.00  0.00           C  
ATOM   1760  C   GLU B 137       1.931   6.557  32.504  1.00  0.00           C  
ATOM   1761  O   GLU B 137       2.471   6.458  33.612  1.00  0.00           O  
ATOM   1762  CB  GLU B 137       3.303   7.356  30.596  1.00  0.00           C  
ATOM   1763  CG  GLU B 137       4.241   8.145  31.540  1.00  0.00           C  
ATOM   1764  CD  GLU B 137       4.932   9.312  30.896  1.00  0.00           C  
ATOM   1765  OE1 GLU B 137       4.885   9.431  29.698  1.00  0.00           O  
ATOM   1766  OE2 GLU B 137       5.494  10.111  31.622  1.00  0.00           O1-
ATOM   1767  H   GLU B 137       1.667   5.712  29.396  1.00  0.00           H  
ATOM   1768  HA  GLU B 137       3.492   5.465  31.568  1.00  0.00           H  
ATOM   1769 1HB  GLU B 137       3.869   7.048  29.716  1.00  0.00           H  
ATOM   1770 2HB  GLU B 137       2.512   8.026  30.258  1.00  0.00           H  
ATOM   1771 1HG  GLU B 137       3.656   8.520  32.379  1.00  0.00           H  
ATOM   1772 2HG  GLU B 137       4.990   7.461  31.941  1.00  0.00           H  
ATOM   1773  N   GLU B 138       0.685   7.032  32.341  1.00  0.00           N  
ATOM   1774  CA  GLU B 138      -0.075   7.426  33.513  1.00  0.00           C  
ATOM   1775  C   GLU B 138      -0.237   6.238  34.442  1.00  0.00           C  
ATOM   1776  O   GLU B 138      -0.033   6.383  35.647  1.00  0.00           O  
ATOM   1777  CB  GLU B 138      -1.465   7.958  33.172  1.00  0.00           C  
ATOM   1778  CG  GLU B 138      -2.229   8.430  34.423  1.00  0.00           C  
ATOM   1779  CD  GLU B 138      -3.599   8.928  34.158  1.00  0.00           C  
ATOM   1780  OE1 GLU B 138      -3.991   8.925  33.022  1.00  0.00           O  
ATOM   1781  OE2 GLU B 138      -4.278   9.292  35.091  1.00  0.00           O1-
ATOM   1782  H   GLU B 138       0.305   7.159  31.395  1.00  0.00           H  
ATOM   1783  HA  GLU B 138       0.476   8.203  34.039  1.00  0.00           H  
ATOM   1784 1HB  GLU B 138      -1.380   8.787  32.470  1.00  0.00           H  
ATOM   1785 2HB  GLU B 138      -2.048   7.171  32.685  1.00  0.00           H  
ATOM   1786 1HG  GLU B 138      -2.298   7.606  35.100  1.00  0.00           H  
ATOM   1787 2HG  GLU B 138      -1.649   9.212  34.912  1.00  0.00           H  
ATOM   1788  N   VAL B 139      -0.552   5.058  33.891  1.00  0.00           N  
ATOM   1789  CA  VAL B 139      -0.720   3.886  34.733  1.00  0.00           C  
ATOM   1790  C   VAL B 139       0.559   3.501  35.435  1.00  0.00           C  
ATOM   1791  O   VAL B 139       0.518   3.165  36.617  1.00  0.00           O  
ATOM   1792  CB  VAL B 139      -1.254   2.680  33.954  1.00  0.00           C  
ATOM   1793  CG1 VAL B 139      -1.193   1.433  34.808  1.00  0.00           C  
ATOM   1794  CG2 VAL B 139      -2.659   2.930  33.596  1.00  0.00           C  
ATOM   1795  H   VAL B 139      -0.734   5.015  32.881  1.00  0.00           H  
ATOM   1796  HA  VAL B 139      -1.459   4.127  35.489  1.00  0.00           H  
ATOM   1797  HB  VAL B 139      -0.664   2.532  33.055  1.00  0.00           H  
ATOM   1798 1HG1 VAL B 139      -1.586   0.619  34.244  1.00  0.00           H  
ATOM   1799 2HG1 VAL B 139      -0.176   1.201  35.096  1.00  0.00           H  
ATOM   1800 3HG1 VAL B 139      -1.779   1.580  35.689  1.00  0.00           H  
ATOM   1801 1HG2 VAL B 139      -3.052   2.083  33.058  1.00  0.00           H  
ATOM   1802 2HG2 VAL B 139      -3.242   3.080  34.503  1.00  0.00           H  
ATOM   1803 3HG2 VAL B 139      -2.706   3.820  32.972  1.00  0.00           H  
ATOM   1804  N   GLU B 140       1.697   3.523  34.748  1.00  0.00           N  
ATOM   1805  CA  GLU B 140       2.926   3.171  35.436  1.00  0.00           C  
ATOM   1806  C   GLU B 140       3.144   4.111  36.618  1.00  0.00           C  
ATOM   1807  O   GLU B 140       3.497   3.660  37.714  1.00  0.00           O  
ATOM   1808  CB  GLU B 140       4.122   3.207  34.485  1.00  0.00           C  
ATOM   1809  CG  GLU B 140       5.445   2.765  35.124  1.00  0.00           C  
ATOM   1810  CD  GLU B 140       6.590   2.711  34.143  1.00  0.00           C  
ATOM   1811  OE1 GLU B 140       6.369   2.992  32.993  1.00  0.00           O  
ATOM   1812  OE2 GLU B 140       7.692   2.390  34.543  1.00  0.00           O1-
ATOM   1813  H   GLU B 140       1.690   3.761  33.750  1.00  0.00           H  
ATOM   1814  HA  GLU B 140       2.831   2.168  35.834  1.00  0.00           H  
ATOM   1815 1HB  GLU B 140       3.918   2.570  33.624  1.00  0.00           H  
ATOM   1816 2HB  GLU B 140       4.247   4.226  34.109  1.00  0.00           H  
ATOM   1817 1HG  GLU B 140       5.693   3.471  35.912  1.00  0.00           H  
ATOM   1818 2HG  GLU B 140       5.308   1.786  35.582  1.00  0.00           H  
ATOM   1819  N   ARG B 141       2.890   5.411  36.419  1.00  0.00           N  
ATOM   1820  CA  ARG B 141       3.039   6.377  37.497  1.00  0.00           C  
ATOM   1821  C   ARG B 141       2.035   6.119  38.631  1.00  0.00           C  
ATOM   1822  O   ARG B 141       2.405   6.202  39.809  1.00  0.00           O  
ATOM   1823  CB  ARG B 141       2.889   7.787  36.957  1.00  0.00           C  
ATOM   1824  CG  ARG B 141       4.061   8.250  36.097  1.00  0.00           C  
ATOM   1825  CD  ARG B 141       3.868   9.627  35.570  1.00  0.00           C  
ATOM   1826  NE  ARG B 141       4.979  10.046  34.705  1.00  0.00           N  
ATOM   1827  CZ  ARG B 141       6.148  10.566  35.111  1.00  0.00           C  
ATOM   1828  NH1 ARG B 141       6.425  10.759  36.391  1.00  0.00           N1+
ATOM   1829  NH2 ARG B 141       7.015  10.877  34.175  1.00  0.00           N  
ATOM   1830  H   ARG B 141       2.632   5.732  35.478  1.00  0.00           H  
ATOM   1831  HA  ARG B 141       4.045   6.278  37.901  1.00  0.00           H  
ATOM   1832 1HB  ARG B 141       1.994   7.840  36.342  1.00  0.00           H  
ATOM   1833 2HB  ARG B 141       2.766   8.487  37.781  1.00  0.00           H  
ATOM   1834 1HG  ARG B 141       4.973   8.224  36.690  1.00  0.00           H  
ATOM   1835 2HG  ARG B 141       4.170   7.576  35.245  1.00  0.00           H  
ATOM   1836 1HD  ARG B 141       2.955   9.643  34.970  1.00  0.00           H  
ATOM   1837 2HD  ARG B 141       3.770  10.337  36.388  1.00  0.00           H  
ATOM   1838  HE  ARG B 141       4.879   9.946  33.680  1.00  0.00           H  
ATOM   1839 1HH1 ARG B 141       5.750  10.517  37.100  1.00  0.00           H  
ATOM   1840 2HH1 ARG B 141       7.315  11.153  36.662  1.00  0.00           H  
ATOM   1841 1HH2 ARG B 141       6.744  10.707  33.192  1.00  0.00           H  
ATOM   1842 2HH2 ARG B 141       7.911  11.272  34.407  1.00  0.00           H  
ATOM   1843  N   ILE B 142       0.794   5.741  38.288  1.00  0.00           N  
ATOM   1844  CA  ILE B 142      -0.220   5.435  39.293  1.00  0.00           C  
ATOM   1845  C   ILE B 142       0.200   4.226  40.110  1.00  0.00           C  
ATOM   1846  O   ILE B 142       0.067   4.236  41.333  1.00  0.00           O  
ATOM   1847  CB  ILE B 142      -1.619   5.154  38.683  1.00  0.00           C  
ATOM   1848  CG1 ILE B 142      -2.238   6.418  38.049  1.00  0.00           C  
ATOM   1849  CG2 ILE B 142      -2.539   4.633  39.764  1.00  0.00           C  
ATOM   1850  CD1 ILE B 142      -3.482   6.132  37.149  1.00  0.00           C  
ATOM   1851  H   ILE B 142       0.543   5.739  37.294  1.00  0.00           H  
ATOM   1852  HA  ILE B 142      -0.304   6.291  39.966  1.00  0.00           H  
ATOM   1853  HB  ILE B 142      -1.525   4.405  37.898  1.00  0.00           H  
ATOM   1854 1HG1 ILE B 142      -2.544   7.089  38.850  1.00  0.00           H  
ATOM   1855 2HG1 ILE B 142      -1.488   6.923  37.462  1.00  0.00           H  
ATOM   1856 1HG2 ILE B 142      -3.499   4.434  39.354  1.00  0.00           H  
ATOM   1857 2HG2 ILE B 142      -2.156   3.714  40.202  1.00  0.00           H  
ATOM   1858 3HG2 ILE B 142      -2.630   5.392  40.541  1.00  0.00           H  
ATOM   1859 1HD1 ILE B 142      -3.860   7.075  36.750  1.00  0.00           H  
ATOM   1860 2HD1 ILE B 142      -3.195   5.487  36.324  1.00  0.00           H  
ATOM   1861 3HD1 ILE B 142      -4.274   5.657  37.711  1.00  0.00           H  
ATOM   1862  N   LYS B 143       0.678   3.172  39.442  1.00  0.00           N  
ATOM   1863  CA  LYS B 143       1.080   1.971  40.153  1.00  0.00           C  
ATOM   1864  C   LYS B 143       2.227   2.258  41.118  1.00  0.00           C  
ATOM   1865  O   LYS B 143       2.217   1.759  42.250  1.00  0.00           O  
ATOM   1866  CB  LYS B 143       1.526   0.891  39.154  1.00  0.00           C  
ATOM   1867  CG  LYS B 143       0.407   0.265  38.265  1.00  0.00           C  
ATOM   1868  CD  LYS B 143      -0.503  -0.726  39.004  1.00  0.00           C  
ATOM   1869  CE  LYS B 143       0.208  -2.054  39.311  1.00  0.00           C  
ATOM   1870  NZ  LYS B 143      -0.718  -3.066  39.899  1.00  0.00           N1+
ATOM   1871  H   LYS B 143       0.738   3.215  38.426  1.00  0.00           H  
ATOM   1872  HA  LYS B 143       0.234   1.612  40.732  1.00  0.00           H  
ATOM   1873 1HB  LYS B 143       2.246   1.340  38.467  1.00  0.00           H  
ATOM   1874 2HB  LYS B 143       2.049   0.109  39.686  1.00  0.00           H  
ATOM   1875 1HG  LYS B 143      -0.222   1.069  37.888  1.00  0.00           H  
ATOM   1876 2HG  LYS B 143       0.860  -0.236  37.409  1.00  0.00           H  
ATOM   1877 1HD  LYS B 143      -0.880  -0.288  39.924  1.00  0.00           H  
ATOM   1878 2HD  LYS B 143      -1.349  -0.950  38.355  1.00  0.00           H  
ATOM   1879 1HE  LYS B 143       0.628  -2.453  38.389  1.00  0.00           H  
ATOM   1880 2HE  LYS B 143       1.010  -1.882  40.018  1.00  0.00           H  
ATOM   1881 1HZ  LYS B 143      -0.207  -3.918  40.079  1.00  0.00           H  
ATOM   1882 2HZ  LYS B 143      -1.101  -2.714  40.761  1.00  0.00           H  
ATOM   1883 3HZ  LYS B 143      -1.478  -3.265  39.253  1.00  0.00           H  
ATOM   1884  N   ARG B 144       3.189   3.094  40.700  1.00  0.00           N  
ATOM   1885  CA  ARG B 144       4.315   3.439  41.560  1.00  0.00           C  
ATOM   1886  C   ARG B 144       3.887   4.275  42.759  1.00  0.00           C  
ATOM   1887  O   ARG B 144       4.395   4.084  43.863  1.00  0.00           O  
ATOM   1888  CB  ARG B 144       5.369   4.188  40.769  1.00  0.00           C  
ATOM   1889  CG  ARG B 144       6.125   3.329  39.775  1.00  0.00           C  
ATOM   1890  CD  ARG B 144       7.123   4.105  39.005  1.00  0.00           C  
ATOM   1891  NE  ARG B 144       7.740   3.290  37.975  1.00  0.00           N  
ATOM   1892  CZ  ARG B 144       8.779   2.447  38.135  1.00  0.00           C  
ATOM   1893  NH1 ARG B 144       9.369   2.291  39.311  1.00  0.00           N1+
ATOM   1894  NH2 ARG B 144       9.197   1.773  37.082  1.00  0.00           N  
ATOM   1895  H   ARG B 144       3.163   3.444  39.735  1.00  0.00           H  
ATOM   1896  HA  ARG B 144       4.755   2.513  41.929  1.00  0.00           H  
ATOM   1897 1HB  ARG B 144       4.887   4.990  40.210  1.00  0.00           H  
ATOM   1898 2HB  ARG B 144       6.087   4.642  41.450  1.00  0.00           H  
ATOM   1899 1HG  ARG B 144       6.642   2.540  40.314  1.00  0.00           H  
ATOM   1900 2HG  ARG B 144       5.428   2.880  39.074  1.00  0.00           H  
ATOM   1901 1HD  ARG B 144       6.615   4.937  38.512  1.00  0.00           H  
ATOM   1902 2HD  ARG B 144       7.897   4.493  39.662  1.00  0.00           H  
ATOM   1903  HE  ARG B 144       7.344   3.351  37.036  1.00  0.00           H  
ATOM   1904 1HH1 ARG B 144       9.047   2.807  40.115  1.00  0.00           H  
ATOM   1905 2HH1 ARG B 144      10.146   1.652  39.407  1.00  0.00           H  
ATOM   1906 1HH2 ARG B 144       8.713   1.910  36.175  1.00  0.00           H  
ATOM   1907 2HH2 ARG B 144       9.969   1.132  37.153  1.00  0.00           H  
ATOM   1908  N   ARG B 145       2.945   5.197  42.547  1.00  0.00           N  
ATOM   1909  CA  ARG B 145       2.451   6.036  43.625  1.00  0.00           C  
ATOM   1910  C   ARG B 145       1.623   5.235  44.630  1.00  0.00           C  
ATOM   1911  O   ARG B 145       1.701   5.478  45.838  1.00  0.00           O  
ATOM   1912  CB  ARG B 145       1.608   7.171  43.065  1.00  0.00           C  
ATOM   1913  CG  ARG B 145       1.171   8.224  44.083  1.00  0.00           C  
ATOM   1914  CD  ARG B 145       0.463   9.348  43.424  1.00  0.00           C  
ATOM   1915  NE  ARG B 145      -0.863   8.953  42.937  1.00  0.00           N  
ATOM   1916  CZ  ARG B 145      -1.501   9.465  41.858  1.00  0.00           C  
ATOM   1917  NH1 ARG B 145      -0.926  10.382  41.092  1.00  0.00           N1+
ATOM   1918  NH2 ARG B 145      -2.721   9.040  41.579  1.00  0.00           N  
ATOM   1919  H   ARG B 145       2.610   5.362  41.593  1.00  0.00           H  
ATOM   1920  HA  ARG B 145       3.306   6.465  44.143  1.00  0.00           H  
ATOM   1921 1HB  ARG B 145       2.166   7.673  42.277  1.00  0.00           H  
ATOM   1922 2HB  ARG B 145       0.712   6.749  42.605  1.00  0.00           H  
ATOM   1923 1HG  ARG B 145       0.485   7.772  44.801  1.00  0.00           H  
ATOM   1924 2HG  ARG B 145       2.043   8.615  44.609  1.00  0.00           H  
ATOM   1925 1HD  ARG B 145       0.336  10.164  44.136  1.00  0.00           H  
ATOM   1926 2HD  ARG B 145       1.062   9.687  42.582  1.00  0.00           H  
ATOM   1927  HE  ARG B 145      -1.373   8.260  43.486  1.00  0.00           H  
ATOM   1928 1HH1 ARG B 145       0.002  10.713  41.302  1.00  0.00           H  
ATOM   1929 2HH1 ARG B 145      -1.420  10.756  40.294  1.00  0.00           H  
ATOM   1930 1HH2 ARG B 145      -3.178   8.349  42.199  1.00  0.00           H  
ATOM   1931 2HH2 ARG B 145      -3.222   9.409  40.789  1.00  0.00           H  
ATOM   1932  N   GLN B 146       0.809   4.297  44.133  1.00  0.00           N  
ATOM   1933  CA  GLN B 146      -0.064   3.485  44.982  1.00  0.00           C  
ATOM   1934  C   GLN B 146       0.580   2.285  45.725  1.00  0.00           C  
ATOM   1935  O   GLN B 146       0.093   1.937  46.812  1.00  0.00           O  
ATOM   1936  CB  GLN B 146      -1.233   2.967  44.147  1.00  0.00           C  
ATOM   1937  CG  GLN B 146      -2.186   4.041  43.679  1.00  0.00           C  
ATOM   1938  CD  GLN B 146      -3.286   3.471  42.844  1.00  0.00           C  
ATOM   1939  NE2 GLN B 146      -4.273   4.287  42.539  1.00  0.00           N  
ATOM   1940  OE1 GLN B 146      -3.247   2.293  42.477  1.00  0.00           O  
ATOM   1941  H   GLN B 146       0.756   4.174  43.117  1.00  0.00           H  
ATOM   1942  HA  GLN B 146      -0.469   4.150  45.743  1.00  0.00           H  
ATOM   1943 1HB  GLN B 146      -0.837   2.466  43.258  1.00  0.00           H  
ATOM   1944 2HB  GLN B 146      -1.791   2.230  44.716  1.00  0.00           H  
ATOM   1945 1HG  GLN B 146      -2.634   4.528  44.546  1.00  0.00           H  
ATOM   1946 2HG  GLN B 146      -1.646   4.776  43.087  1.00  0.00           H  
ATOM   1947 1HE2 GLN B 146      -5.080   3.951  42.020  1.00  0.00           H  
ATOM   1948 2HE2 GLN B 146      -4.266   5.266  42.878  1.00  0.00           H  
ATOM   1949  N   LYS B 147       1.651   1.628  45.166  1.00  0.00           N  
ATOM   1950  CA  LYS B 147       2.301   0.438  45.707  1.00  0.00           C  
ATOM   1951  C   LYS B 147       3.452   0.813  46.610  1.00  0.00           C  
ATOM   1952  O   LYS B 147       3.302   0.809  47.855  1.00  0.00           O  
ATOM   1953  CB  LYS B 147       2.783  -0.464  44.538  1.00  0.00           C  
ATOM   1954  CG  LYS B 147       3.428  -1.791  45.009  1.00  0.00           C  
ATOM   1955  CD  LYS B 147       3.853  -2.737  43.881  1.00  0.00           C  
ATOM   1956  CE  LYS B 147       4.483  -3.997  44.489  1.00  0.00           C  
ATOM   1957  NZ  LYS B 147       4.891  -4.911  43.407  1.00  0.00           N1+
ATOM   1958  H   LYS B 147       2.020   2.002  44.304  1.00  0.00           H  
ATOM   1959  HA  LYS B 147       1.565  -0.115  46.319  1.00  0.00           H  
ATOM   1960 2HB  LYS B 147       3.499   0.099  43.903  1.00  0.00           H  
ATOM   1961 3HB  LYS B 147       1.931  -0.693  43.868  1.00  0.00           H  
ATOM   1962 2HG  LYS B 147       2.739  -2.314  45.701  1.00  0.00           H  
ATOM   1963 3HG  LYS B 147       4.339  -1.584  45.601  1.00  0.00           H  
ATOM   1964 2HD  LYS B 147       4.580  -2.227  43.217  1.00  0.00           H  
ATOM   1965 3HD  LYS B 147       2.977  -2.986  43.251  1.00  0.00           H  
ATOM   1966 2HE  LYS B 147       3.771  -4.515  45.164  1.00  0.00           H  
ATOM   1967 3HE  LYS B 147       5.357  -3.728  45.119  1.00  0.00           H  
ATOM   1968 1HZ  LYS B 147       5.252  -4.382  42.604  1.00  0.00           H  
ATOM   1969 2HZ  LYS B 147       5.652  -5.528  43.708  1.00  0.00           H  
ATOM   1970 3HZ  LYS B 147       4.070  -5.445  43.162  1.00  0.00           H  
ATOM   1971  N   ASP C 155       7.581  -1.522 -58.107  1.00  0.00           N  
ATOM   1972  CA  ASP C 155       8.184  -2.188 -56.956  1.00  0.00           C  
ATOM   1973  C   ASP C 155       7.867  -1.452 -55.677  1.00  0.00           C  
ATOM   1974  O   ASP C 155       7.998  -2.067 -54.511  1.00  0.00           O  
ATOM   1975  CB  ASP C 155       9.719  -2.330 -57.149  1.00  0.00           C  
ATOM   1976  CG  ASP C 155      10.159  -3.315 -58.243  1.00  0.00           C  
ATOM   1977  OD1 ASP C 155       9.876  -3.069 -59.433  1.00  0.00           O  
ATOM   1978  OD2 ASP C 155      10.751  -4.361 -57.901  1.00  0.00           O1-
ATOM   1979  H   ASP C 155       7.279  -2.064 -58.904  1.00  0.00           H  
ATOM   1980  HA  ASP C 155       7.741  -3.199 -56.871  1.00  0.00           H  
ATOM   1981 2HB  ASP C 155      10.192  -2.646 -56.201  1.00  0.00           H  
ATOM   1982 3HB  ASP C 155      10.174  -1.358 -57.399  1.00  0.00           H  
ATOM   1983  N   GLU C 156       7.508  -0.136 -55.632  1.00  0.00           N  
ATOM   1984  CA  GLU C 156       7.244   0.729 -54.465  1.00  0.00           C  
ATOM   1985  C   GLU C 156       6.036   0.276 -53.652  1.00  0.00           C  
ATOM   1986  O   GLU C 156       6.029   0.391 -52.423  1.00  0.00           O  
ATOM   1987  CB  GLU C 156       7.032   2.175 -54.918  1.00  0.00           C  
ATOM   1988  CG  GLU C 156       8.265   2.832 -55.522  1.00  0.00           C  
ATOM   1989  CD  GLU C 156       8.467   2.478 -56.969  1.00  0.00           C  
ATOM   1990  OE1 GLU C 156       7.664   1.750 -57.501  1.00  0.00           O  
ATOM   1991  OE2 GLU C 156       9.427   2.936 -57.543  1.00  0.00           O1-
ATOM   1992  H   GLU C 156       7.409   0.295 -56.542  1.00  0.00           H  
ATOM   1993  HA  GLU C 156       8.117   0.704 -53.809  1.00  0.00           H  
ATOM   1994 1HB  GLU C 156       6.236   2.211 -55.662  1.00  0.00           H  
ATOM   1995 2HB  GLU C 156       6.714   2.779 -54.068  1.00  0.00           H  
ATOM   1996 1HG  GLU C 156       8.167   3.914 -55.435  1.00  0.00           H  
ATOM   1997 2HG  GLU C 156       9.142   2.527 -54.952  1.00  0.00           H  
ATOM   1998  N   GLU C 157       5.029  -0.261 -54.339  1.00  0.00           N  
ATOM   1999  CA  GLU C 157       3.818  -0.722 -53.689  1.00  0.00           C  
ATOM   2000  C   GLU C 157       4.144  -1.888 -52.769  1.00  0.00           C  
ATOM   2001  O   GLU C 157       3.562  -2.014 -51.686  1.00  0.00           O  
ATOM   2002  CB  GLU C 157       2.771  -1.139 -54.725  1.00  0.00           C  
ATOM   2003  CG  GLU C 157       2.235   0.006 -55.573  1.00  0.00           C  
ATOM   2004  CD  GLU C 157       3.145   0.365 -56.714  1.00  0.00           C  
ATOM   2005  OE1 GLU C 157       4.162  -0.269 -56.860  1.00  0.00           O  
ATOM   2006  OE2 GLU C 157       2.822   1.274 -57.442  1.00  0.00           O1-
ATOM   2007  H   GLU C 157       5.087  -0.316 -55.355  1.00  0.00           H  
ATOM   2008  HA  GLU C 157       3.396   0.090 -53.098  1.00  0.00           H  
ATOM   2009 1HB  GLU C 157       3.201  -1.881 -55.399  1.00  0.00           H  
ATOM   2010 2HB  GLU C 157       1.926  -1.606 -54.220  1.00  0.00           H  
ATOM   2011 1HG  GLU C 157       1.262  -0.277 -55.974  1.00  0.00           H  
ATOM   2012 2HG  GLU C 157       2.095   0.880 -54.938  1.00  0.00           H  
ATOM   2013  N   GLU C 158       5.074  -2.744 -53.203  1.00  0.00           N  
ATOM   2014  CA  GLU C 158       5.429  -3.914 -52.426  1.00  0.00           C  
ATOM   2015  C   GLU C 158       6.233  -3.499 -51.213  1.00  0.00           C  
ATOM   2016  O   GLU C 158       6.021  -4.028 -50.116  1.00  0.00           O  
ATOM   2017  CB  GLU C 158       6.221  -4.907 -53.278  1.00  0.00           C  
ATOM   2018  CG  GLU C 158       5.423  -5.542 -54.424  1.00  0.00           C  
ATOM   2019  CD  GLU C 158       4.218  -6.317 -53.945  1.00  0.00           C  
ATOM   2020  OE1 GLU C 158       4.341  -7.043 -52.989  1.00  0.00           O  
ATOM   2021  OE2 GLU C 158       3.157  -6.165 -54.529  1.00  0.00           O1-
ATOM   2022  H   GLU C 158       5.520  -2.578 -54.094  1.00  0.00           H  
ATOM   2023  HA  GLU C 158       4.518  -4.398 -52.083  1.00  0.00           H  
ATOM   2024 1HB  GLU C 158       7.084  -4.402 -53.711  1.00  0.00           H  
ATOM   2025 2HB  GLU C 158       6.596  -5.708 -52.643  1.00  0.00           H  
ATOM   2026 1HG  GLU C 158       5.088  -4.752 -55.096  1.00  0.00           H  
ATOM   2027 2HG  GLU C 158       6.080  -6.206 -54.983  1.00  0.00           H  
ATOM   2028  N   GLU C 159       7.099  -2.494 -51.380  1.00  0.00           N  
ATOM   2029  CA  GLU C 159       7.892  -2.051 -50.247  1.00  0.00           C  
ATOM   2030  C   GLU C 159       6.986  -1.398 -49.208  1.00  0.00           C  
ATOM   2031  O   GLU C 159       7.165  -1.608 -48.004  1.00  0.00           O  
ATOM   2032  CB  GLU C 159       8.977  -1.070 -50.695  1.00  0.00           C  
ATOM   2033  CG  GLU C 159      10.067  -1.692 -51.578  1.00  0.00           C  
ATOM   2034  CD  GLU C 159      10.850  -2.795 -50.906  1.00  0.00           C  
ATOM   2035  OE1 GLU C 159      11.342  -2.591 -49.825  1.00  0.00           O  
ATOM   2036  OE2 GLU C 159      10.910  -3.875 -51.465  1.00  0.00           O1-
ATOM   2037  H   GLU C 159       7.266  -2.122 -52.322  1.00  0.00           H  
ATOM   2038  HA  GLU C 159       8.367  -2.915 -49.793  1.00  0.00           H  
ATOM   2039 1HB  GLU C 159       8.514  -0.258 -51.261  1.00  0.00           H  
ATOM   2040 2HB  GLU C 159       9.453  -0.629 -49.820  1.00  0.00           H  
ATOM   2041 1HG  GLU C 159       9.596  -2.099 -52.469  1.00  0.00           H  
ATOM   2042 2HG  GLU C 159      10.750  -0.905 -51.894  1.00  0.00           H  
ATOM   2043  N   LYS C 160       5.972  -0.655 -49.669  1.00  0.00           N  
ATOM   2044  CA  LYS C 160       5.053  -0.010 -48.750  1.00  0.00           C  
ATOM   2045  C   LYS C 160       4.260  -1.048 -47.967  1.00  0.00           C  
ATOM   2046  O   LYS C 160       4.108  -0.908 -46.752  1.00  0.00           O  
ATOM   2047  CB  LYS C 160       4.126   0.947 -49.498  1.00  0.00           C  
ATOM   2048  CG  LYS C 160       3.151   1.753 -48.610  1.00  0.00           C  
ATOM   2049  CD  LYS C 160       2.398   2.793 -49.457  1.00  0.00           C  
ATOM   2050  CE  LYS C 160       1.524   3.745 -48.617  1.00  0.00           C  
ATOM   2051  NZ  LYS C 160       0.263   3.108 -48.097  1.00  0.00           N1+
ATOM   2052  H   LYS C 160       5.884  -0.487 -50.677  1.00  0.00           H  
ATOM   2053  HA  LYS C 160       5.635   0.571 -48.035  1.00  0.00           H  
ATOM   2054 1HB  LYS C 160       4.730   1.647 -50.075  1.00  0.00           H  
ATOM   2055 2HB  LYS C 160       3.532   0.373 -50.213  1.00  0.00           H  
ATOM   2056 1HG  LYS C 160       2.430   1.072 -48.145  1.00  0.00           H  
ATOM   2057 2HG  LYS C 160       3.708   2.257 -47.821  1.00  0.00           H  
ATOM   2058 1HD  LYS C 160       3.121   3.389 -50.018  1.00  0.00           H  
ATOM   2059 2HD  LYS C 160       1.760   2.273 -50.171  1.00  0.00           H  
ATOM   2060 1HE  LYS C 160       2.109   4.103 -47.771  1.00  0.00           H  
ATOM   2061 2HE  LYS C 160       1.252   4.595 -49.241  1.00  0.00           H  
ATOM   2062 1HZ  LYS C 160      -0.257   3.792 -47.572  1.00  0.00           H  
ATOM   2063 2HZ  LYS C 160      -0.296   2.790 -48.871  1.00  0.00           H  
ATOM   2064 3HZ  LYS C 160       0.440   2.304 -47.477  1.00  0.00           H  
ATOM   2065  N   LYS C 161       3.769  -2.099 -48.643  1.00  0.00           N  
ATOM   2066  CA  LYS C 161       3.014  -3.129 -47.940  1.00  0.00           C  
ATOM   2067  C   LYS C 161       3.867  -3.825 -46.882  1.00  0.00           C  
ATOM   2068  O   LYS C 161       3.371  -4.123 -45.790  1.00  0.00           O  
ATOM   2069  CB  LYS C 161       2.445  -4.147 -48.925  1.00  0.00           C  
ATOM   2070  CG  LYS C 161       1.269  -3.616 -49.765  1.00  0.00           C  
ATOM   2071  CD  LYS C 161       0.627  -4.711 -50.638  1.00  0.00           C  
ATOM   2072  CE  LYS C 161       1.524  -5.062 -51.830  1.00  0.00           C  
ATOM   2073  NZ  LYS C 161       0.880  -6.007 -52.788  1.00  0.00           N1+
ATOM   2074  H   LYS C 161       3.890  -2.157 -49.660  1.00  0.00           H  
ATOM   2075  HA  LYS C 161       2.180  -2.646 -47.427  1.00  0.00           H  
ATOM   2076 1HB  LYS C 161       3.245  -4.450 -49.602  1.00  0.00           H  
ATOM   2077 2HB  LYS C 161       2.114  -5.031 -48.386  1.00  0.00           H  
ATOM   2078 1HG  LYS C 161       0.511  -3.216 -49.089  1.00  0.00           H  
ATOM   2079 2HG  LYS C 161       1.611  -2.805 -50.397  1.00  0.00           H  
ATOM   2080 1HD  LYS C 161       0.461  -5.607 -50.041  1.00  0.00           H  
ATOM   2081 2HD  LYS C 161      -0.333  -4.358 -51.011  1.00  0.00           H  
ATOM   2082 1HE  LYS C 161       1.781  -4.145 -52.361  1.00  0.00           H  
ATOM   2083 2HE  LYS C 161       2.437  -5.527 -51.468  1.00  0.00           H  
ATOM   2084 1HZ  LYS C 161       1.568  -6.173 -53.550  1.00  0.00           H  
ATOM   2085 2HZ  LYS C 161       0.663  -6.876 -52.330  1.00  0.00           H  
ATOM   2086 3HZ  LYS C 161       0.044  -5.603 -53.168  1.00  0.00           H  
ATOM   2087  N   LYS C 162       5.148  -4.083 -47.192  1.00  0.00           N  
ATOM   2088  CA  LYS C 162       6.025  -4.712 -46.211  1.00  0.00           C  
ATOM   2089  C   LYS C 162       6.225  -3.821 -44.990  1.00  0.00           C  
ATOM   2090  O   LYS C 162       6.217  -4.319 -43.858  1.00  0.00           O  
ATOM   2091  CB  LYS C 162       7.370  -5.072 -46.832  1.00  0.00           C  
ATOM   2092  CG  LYS C 162       7.307  -6.259 -47.802  1.00  0.00           C  
ATOM   2093  CD  LYS C 162       8.698  -6.710 -48.260  1.00  0.00           C  
ATOM   2094  CE  LYS C 162       9.295  -5.718 -49.245  1.00  0.00           C  
ATOM   2095  NZ  LYS C 162      10.578  -6.191 -49.842  1.00  0.00           N1+
ATOM   2096  H   LYS C 162       5.492  -3.875 -48.136  1.00  0.00           H  
ATOM   2097  HA  LYS C 162       5.551  -5.632 -45.872  1.00  0.00           H  
ATOM   2098 1HB  LYS C 162       7.738  -4.199 -47.374  1.00  0.00           H  
ATOM   2099 2HB  LYS C 162       8.086  -5.298 -46.045  1.00  0.00           H  
ATOM   2100 1HG  LYS C 162       6.813  -7.095 -47.307  1.00  0.00           H  
ATOM   2101 2HG  LYS C 162       6.714  -5.983 -48.671  1.00  0.00           H  
ATOM   2102 1HD  LYS C 162       9.359  -6.799 -47.399  1.00  0.00           H  
ATOM   2103 2HD  LYS C 162       8.622  -7.683 -48.743  1.00  0.00           H  
ATOM   2104 1HE  LYS C 162       8.578  -5.541 -50.049  1.00  0.00           H  
ATOM   2105 2HE  LYS C 162       9.493  -4.779 -48.736  1.00  0.00           H  
ATOM   2106 1HZ  LYS C 162      10.887  -5.444 -50.492  1.00  0.00           H  
ATOM   2107 2HZ  LYS C 162      11.270  -6.330 -49.126  1.00  0.00           H  
ATOM   2108 3HZ  LYS C 162      10.435  -7.046 -50.349  1.00  0.00           H  
ATOM   2109  N   GLU C 163       6.356  -2.503 -45.195  1.00  0.00           N  
ATOM   2110  CA  GLU C 163       6.521  -1.621 -44.048  1.00  0.00           C  
ATOM   2111  C   GLU C 163       5.249  -1.591 -43.205  1.00  0.00           C  
ATOM   2112  O   GLU C 163       5.328  -1.584 -41.972  1.00  0.00           O  
ATOM   2113  CB  GLU C 163       6.889  -0.201 -44.490  1.00  0.00           C  
ATOM   2114  CG  GLU C 163       8.295  -0.049 -45.093  1.00  0.00           C  
ATOM   2115  CD  GLU C 163       9.394  -0.394 -44.122  1.00  0.00           C  
ATOM   2116  OE1 GLU C 163       9.303   0.003 -42.986  1.00  0.00           O  
ATOM   2117  OE2 GLU C 163      10.331  -1.075 -44.511  1.00  0.00           O1-
ATOM   2118  H   GLU C 163       6.422  -2.138 -46.154  1.00  0.00           H  
ATOM   2119  HA  GLU C 163       7.327  -2.006 -43.430  1.00  0.00           H  
ATOM   2120 1HB  GLU C 163       6.171   0.133 -45.243  1.00  0.00           H  
ATOM   2121 2HB  GLU C 163       6.809   0.475 -43.640  1.00  0.00           H  
ATOM   2122 1HG  GLU C 163       8.379  -0.707 -45.955  1.00  0.00           H  
ATOM   2123 2HG  GLU C 163       8.423   0.974 -45.438  1.00  0.00           H  
ATOM   2124  N   GLU C 164       4.074  -1.624 -43.852  1.00  0.00           N  
ATOM   2125  CA  GLU C 164       2.820  -1.612 -43.106  1.00  0.00           C  
ATOM   2126  C   GLU C 164       2.687  -2.881 -42.260  1.00  0.00           C  
ATOM   2127  O   GLU C 164       2.262  -2.813 -41.099  1.00  0.00           O  
ATOM   2128  CB  GLU C 164       1.626  -1.494 -44.057  1.00  0.00           C  
ATOM   2129  CG  GLU C 164       1.488  -0.136 -44.764  1.00  0.00           C  
ATOM   2130  CD  GLU C 164       0.346  -0.120 -45.748  1.00  0.00           C  
ATOM   2131  OE1 GLU C 164      -0.266  -1.145 -45.909  1.00  0.00           O  
ATOM   2132  OE2 GLU C 164       0.089   0.903 -46.351  1.00  0.00           O1-
ATOM   2133  H   GLU C 164       4.065  -1.582 -44.879  1.00  0.00           H  
ATOM   2134  HA  GLU C 164       2.824  -0.753 -42.438  1.00  0.00           H  
ATOM   2135 1HB  GLU C 164       1.717  -2.253 -44.832  1.00  0.00           H  
ATOM   2136 2HB  GLU C 164       0.706  -1.693 -43.514  1.00  0.00           H  
ATOM   2137 1HG  GLU C 164       1.332   0.639 -44.023  1.00  0.00           H  
ATOM   2138 2HG  GLU C 164       2.410   0.091 -45.281  1.00  0.00           H  
ATOM   2139  N   LYS C 165       3.103  -4.029 -42.821  1.00  0.00           N  
ATOM   2140  CA  LYS C 165       3.064  -5.289 -42.090  1.00  0.00           C  
ATOM   2141  C   LYS C 165       3.963  -5.217 -40.865  1.00  0.00           C  
ATOM   2142  O   LYS C 165       3.566  -5.647 -39.779  1.00  0.00           O  
ATOM   2143  CB  LYS C 165       3.497  -6.459 -42.979  1.00  0.00           C  
ATOM   2144  CG  LYS C 165       3.449  -7.845 -42.293  1.00  0.00           C  
ATOM   2145  CD  LYS C 165       3.834  -8.965 -43.276  1.00  0.00           C  
ATOM   2146  CE  LYS C 165       3.720 -10.367 -42.646  1.00  0.00           C  
ATOM   2147  NZ  LYS C 165       4.749 -10.605 -41.572  1.00  0.00           N1+
ATOM   2148  H   LYS C 165       3.393  -4.022 -43.805  1.00  0.00           H  
ATOM   2149  HA  LYS C 165       2.044  -5.462 -41.750  1.00  0.00           H  
ATOM   2150 1HB  LYS C 165       2.866  -6.487 -43.867  1.00  0.00           H  
ATOM   2151 2HB  LYS C 165       4.520  -6.289 -43.316  1.00  0.00           H  
ATOM   2152 1HG  LYS C 165       4.146  -7.854 -41.449  1.00  0.00           H  
ATOM   2153 2HG  LYS C 165       2.444  -8.025 -41.910  1.00  0.00           H  
ATOM   2154 1HD  LYS C 165       3.186  -8.917 -44.153  1.00  0.00           H  
ATOM   2155 2HD  LYS C 165       4.863  -8.813 -43.602  1.00  0.00           H  
ATOM   2156 1HE  LYS C 165       2.728 -10.483 -42.213  1.00  0.00           H  
ATOM   2157 2HE  LYS C 165       3.853 -11.114 -43.428  1.00  0.00           H  
ATOM   2158 1HZ  LYS C 165       4.643 -11.527 -41.187  1.00  0.00           H  
ATOM   2159 2HZ  LYS C 165       5.677 -10.513 -41.947  1.00  0.00           H  
ATOM   2160 3HZ  LYS C 165       4.643  -9.925 -40.804  1.00  0.00           H  
ATOM   2161  N   LYS C 166       5.173  -4.672 -41.024  1.00  0.00           N  
ATOM   2162  CA  LYS C 166       6.066  -4.569 -39.882  1.00  0.00           C  
ATOM   2163  C   LYS C 166       5.474  -3.682 -38.794  1.00  0.00           C  
ATOM   2164  O   LYS C 166       5.614  -3.993 -37.611  1.00  0.00           O  
ATOM   2165  CB  LYS C 166       7.434  -4.054 -40.303  1.00  0.00           C  
ATOM   2166  CG  LYS C 166       8.264  -5.072 -41.091  1.00  0.00           C  
ATOM   2167  CD  LYS C 166       9.702  -4.595 -41.312  1.00  0.00           C  
ATOM   2168  CE  LYS C 166       9.763  -3.485 -42.349  1.00  0.00           C  
ATOM   2169  NZ  LYS C 166      11.162  -3.085 -42.683  1.00  0.00           N1+
ATOM   2170  H   LYS C 166       5.477  -4.373 -41.958  1.00  0.00           H  
ATOM   2171  HA  LYS C 166       6.194  -5.568 -39.461  1.00  0.00           H  
ATOM   2172 1HB  LYS C 166       7.287  -3.171 -40.927  1.00  0.00           H  
ATOM   2173 2HB  LYS C 166       7.997  -3.750 -39.424  1.00  0.00           H  
ATOM   2174 1HG  LYS C 166       8.281  -6.016 -40.540  1.00  0.00           H  
ATOM   2175 2HG  LYS C 166       7.790  -5.251 -42.054  1.00  0.00           H  
ATOM   2176 1HD  LYS C 166      10.117  -4.228 -40.374  1.00  0.00           H  
ATOM   2177 2HD  LYS C 166      10.308  -5.431 -41.657  1.00  0.00           H  
ATOM   2178 1HE  LYS C 166       9.266  -3.823 -43.260  1.00  0.00           H  
ATOM   2179 2HE  LYS C 166       9.247  -2.607 -41.972  1.00  0.00           H  
ATOM   2180 1HZ  LYS C 166      11.096  -2.333 -43.394  1.00  0.00           H  
ATOM   2181 2HZ  LYS C 166      11.630  -2.739 -41.864  1.00  0.00           H  
ATOM   2182 3HZ  LYS C 166      11.670  -3.865 -43.061  1.00  0.00           H  
ATOM   2183  N   LYS C 167       4.808  -2.586 -39.177  1.00  0.00           N  
ATOM   2184  CA  LYS C 167       4.199  -1.706 -38.186  1.00  0.00           C  
ATOM   2185  C   LYS C 167       3.106  -2.446 -37.408  1.00  0.00           C  
ATOM   2186  O   LYS C 167       3.019  -2.303 -36.180  1.00  0.00           O  
ATOM   2187  CB  LYS C 167       3.663  -0.449 -38.866  1.00  0.00           C  
ATOM   2188  CG  LYS C 167       4.775   0.481 -39.361  1.00  0.00           C  
ATOM   2189  CD  LYS C 167       4.234   1.683 -40.115  1.00  0.00           C  
ATOM   2190  CE  LYS C 167       5.378   2.544 -40.654  1.00  0.00           C  
ATOM   2191  NZ  LYS C 167       4.884   3.696 -41.460  1.00  0.00           N1+
ATOM   2192  H   LYS C 167       4.783  -2.344 -40.175  1.00  0.00           H  
ATOM   2193  HA  LYS C 167       4.967  -1.407 -37.474  1.00  0.00           H  
ATOM   2194 1HB  LYS C 167       3.052  -0.733 -39.723  1.00  0.00           H  
ATOM   2195 2HB  LYS C 167       3.028   0.106 -38.173  1.00  0.00           H  
ATOM   2196 1HG  LYS C 167       5.334   0.838 -38.496  1.00  0.00           H  
ATOM   2197 2HG  LYS C 167       5.457  -0.070 -40.001  1.00  0.00           H  
ATOM   2198 1HD  LYS C 167       3.623   1.337 -40.951  1.00  0.00           H  
ATOM   2199 2HD  LYS C 167       3.610   2.281 -39.448  1.00  0.00           H  
ATOM   2200 1HE  LYS C 167       5.961   2.922 -39.816  1.00  0.00           H  
ATOM   2201 2HE  LYS C 167       6.022   1.923 -41.283  1.00  0.00           H  
ATOM   2202 1HZ  LYS C 167       5.671   4.235 -41.796  1.00  0.00           H  
ATOM   2203 2HZ  LYS C 167       4.353   3.352 -42.248  1.00  0.00           H  
ATOM   2204 3HZ  LYS C 167       4.296   4.283 -40.888  1.00  0.00           H  
ATOM   2205  N   GLU C 168       2.307  -3.279 -38.101  1.00  0.00           N  
ATOM   2206  CA  GLU C 168       1.282  -4.063 -37.416  1.00  0.00           C  
ATOM   2207  C   GLU C 168       1.922  -5.019 -36.407  1.00  0.00           C  
ATOM   2208  O   GLU C 168       1.419  -5.173 -35.286  1.00  0.00           O  
ATOM   2209  CB  GLU C 168       0.438  -4.894 -38.387  1.00  0.00           C  
ATOM   2210  CG  GLU C 168      -0.717  -5.639 -37.685  1.00  0.00           C  
ATOM   2211  CD  GLU C 168      -1.584  -6.480 -38.583  1.00  0.00           C  
ATOM   2212  OE1 GLU C 168      -1.270  -6.642 -39.741  1.00  0.00           O  
ATOM   2213  OE2 GLU C 168      -2.587  -6.957 -38.098  1.00  0.00           O1-
ATOM   2214  H   GLU C 168       2.388  -3.307 -39.125  1.00  0.00           H  
ATOM   2215  HA  GLU C 168       0.627  -3.381 -36.876  1.00  0.00           H  
ATOM   2216 1HB  GLU C 168       0.037  -4.255 -39.163  1.00  0.00           H  
ATOM   2217 2HB  GLU C 168       1.074  -5.635 -38.873  1.00  0.00           H  
ATOM   2218 1HG  GLU C 168      -0.293  -6.286 -36.926  1.00  0.00           H  
ATOM   2219 2HG  GLU C 168      -1.343  -4.905 -37.177  1.00  0.00           H  
ATOM   2220  N   GLU C 169       3.036  -5.658 -36.798  1.00  0.00           N  
ATOM   2221  CA  GLU C 169       3.719  -6.594 -35.909  1.00  0.00           C  
ATOM   2222  C   GLU C 169       4.246  -5.889 -34.664  1.00  0.00           C  
ATOM   2223  O   GLU C 169       4.140  -6.430 -33.557  1.00  0.00           O  
ATOM   2224  CB  GLU C 169       4.886  -7.270 -36.631  1.00  0.00           C  
ATOM   2225  CG  GLU C 169       4.486  -8.245 -37.727  1.00  0.00           C  
ATOM   2226  CD  GLU C 169       5.672  -8.758 -38.495  1.00  0.00           C  
ATOM   2227  OE1 GLU C 169       6.763  -8.320 -38.215  1.00  0.00           O  
ATOM   2228  OE2 GLU C 169       5.483  -9.578 -39.383  1.00  0.00           O1-
ATOM   2229  H   GLU C 169       3.367  -5.528 -37.763  1.00  0.00           H  
ATOM   2230  HA  GLU C 169       3.006  -7.356 -35.599  1.00  0.00           H  
ATOM   2231 1HB  GLU C 169       5.519  -6.507 -37.079  1.00  0.00           H  
ATOM   2232 2HB  GLU C 169       5.494  -7.808 -35.906  1.00  0.00           H  
ATOM   2233 1HG  GLU C 169       3.965  -9.086 -37.273  1.00  0.00           H  
ATOM   2234 2HG  GLU C 169       3.795  -7.754 -38.408  1.00  0.00           H  
ATOM   2235  N   ARG C 170       4.772  -4.667 -34.828  1.00  0.00           N  
ATOM   2236  CA  ARG C 170       5.282  -3.929 -33.679  1.00  0.00           C  
ATOM   2237  C   ARG C 170       4.132  -3.580 -32.744  1.00  0.00           C  
ATOM   2238  O   ARG C 170       4.296  -3.633 -31.521  1.00  0.00           O  
ATOM   2239  CB  ARG C 170       6.015  -2.666 -34.103  1.00  0.00           C  
ATOM   2240  CG  ARG C 170       7.264  -2.883 -34.984  1.00  0.00           C  
ATOM   2241  CD  ARG C 170       8.477  -3.455 -34.271  1.00  0.00           C  
ATOM   2242  NE  ARG C 170       8.433  -4.929 -34.082  1.00  0.00           N  
ATOM   2243  CZ  ARG C 170       8.625  -5.868 -35.057  1.00  0.00           C  
ATOM   2244  NH1 ARG C 170       8.832  -5.513 -36.316  1.00  0.00           N1+
ATOM   2245  NH2 ARG C 170       8.609  -7.157 -34.745  1.00  0.00           N  
ATOM   2246  H   ARG C 170       4.878  -4.302 -35.782  1.00  0.00           H  
ATOM   2247  HA  ARG C 170       5.972  -4.569 -33.133  1.00  0.00           H  
ATOM   2248 1HB  ARG C 170       5.328  -2.034 -34.669  1.00  0.00           H  
ATOM   2249 2HB  ARG C 170       6.321  -2.110 -33.220  1.00  0.00           H  
ATOM   2250 1HG  ARG C 170       7.005  -3.573 -35.753  1.00  0.00           H  
ATOM   2251 2HG  ARG C 170       7.549  -1.935 -35.440  1.00  0.00           H  
ATOM   2252 1HD  ARG C 170       9.375  -3.211 -34.834  1.00  0.00           H  
ATOM   2253 2HD  ARG C 170       8.546  -2.999 -33.283  1.00  0.00           H  
ATOM   2254  HE  ARG C 170       8.300  -5.276 -33.111  1.00  0.00           H  
ATOM   2255 1HH1 ARG C 170       8.844  -4.541 -36.577  1.00  0.00           H  
ATOM   2256 2HH1 ARG C 170       8.976  -6.225 -37.026  1.00  0.00           H  
ATOM   2257 1HH2 ARG C 170       8.468  -7.454 -33.764  1.00  0.00           H  
ATOM   2258 2HH2 ARG C 170       8.750  -7.856 -35.457  1.00  0.00           H  
ATOM   2259  N   LEU C 171       2.956  -3.247 -33.298  1.00  0.00           N  
ATOM   2260  CA  LEU C 171       1.834  -2.950 -32.423  1.00  0.00           C  
ATOM   2261  C   LEU C 171       1.446  -4.197 -31.645  1.00  0.00           C  
ATOM   2262  O   LEU C 171       1.177  -4.113 -30.448  1.00  0.00           O  
ATOM   2263  CB  LEU C 171       0.608  -2.418 -33.186  1.00  0.00           C  
ATOM   2264  CG  LEU C 171      -0.666  -2.063 -32.286  1.00  0.00           C  
ATOM   2265  CD1 LEU C 171      -0.303  -0.997 -31.256  1.00  0.00           C  
ATOM   2266  CD2 LEU C 171      -1.821  -1.566 -33.172  1.00  0.00           C  
ATOM   2267  H   LEU C 171       2.882  -3.139 -34.318  1.00  0.00           H  
ATOM   2268  HA  LEU C 171       2.165  -2.195 -31.723  1.00  0.00           H  
ATOM   2269 1HB  LEU C 171       0.905  -1.522 -33.731  1.00  0.00           H  
ATOM   2270 2HB  LEU C 171       0.307  -3.174 -33.916  1.00  0.00           H  
ATOM   2271  HG  LEU C 171      -0.990  -2.952 -31.754  1.00  0.00           H  
ATOM   2272 1HD1 LEU C 171      -1.170  -0.774 -30.663  1.00  0.00           H  
ATOM   2273 2HD1 LEU C 171       0.481  -1.345 -30.599  1.00  0.00           H  
ATOM   2274 3HD1 LEU C 171       0.027  -0.099 -31.770  1.00  0.00           H  
ATOM   2275 1HD2 LEU C 171      -2.692  -1.337 -32.552  1.00  0.00           H  
ATOM   2276 2HD2 LEU C 171      -1.513  -0.668 -33.707  1.00  0.00           H  
ATOM   2277 3HD2 LEU C 171      -2.085  -2.340 -33.890  1.00  0.00           H  
ATOM   2278  N   LYS C 172       1.434  -5.367 -32.292  1.00  0.00           N  
ATOM   2279  CA  LYS C 172       1.082  -6.579 -31.556  1.00  0.00           C  
ATOM   2280  C   LYS C 172       2.041  -6.800 -30.380  1.00  0.00           C  
ATOM   2281  O   LYS C 172       1.601  -7.188 -29.289  1.00  0.00           O  
ATOM   2282  CB  LYS C 172       1.071  -7.798 -32.480  1.00  0.00           C  
ATOM   2283  CG  LYS C 172      -0.099  -7.823 -33.460  1.00  0.00           C  
ATOM   2284  CD  LYS C 172      -0.040  -9.039 -34.386  1.00  0.00           C  
ATOM   2285  CE  LYS C 172      -1.234  -9.059 -35.342  1.00  0.00           C  
ATOM   2286  NZ  LYS C 172      -1.170 -10.191 -36.305  1.00  0.00           N1+
ATOM   2287  H   LYS C 172       1.617  -5.389 -33.302  1.00  0.00           H  
ATOM   2288  HA  LYS C 172       0.081  -6.453 -31.150  1.00  0.00           H  
ATOM   2289 1HB  LYS C 172       1.995  -7.819 -33.057  1.00  0.00           H  
ATOM   2290 2HB  LYS C 172       1.037  -8.707 -31.881  1.00  0.00           H  
ATOM   2291 1HG  LYS C 172      -1.035  -7.840 -32.902  1.00  0.00           H  
ATOM   2292 2HG  LYS C 172      -0.076  -6.917 -34.066  1.00  0.00           H  
ATOM   2293 1HD  LYS C 172       0.879  -8.997 -34.973  1.00  0.00           H  
ATOM   2294 2HD  LYS C 172      -0.037  -9.954 -33.795  1.00  0.00           H  
ATOM   2295 1HE  LYS C 172      -2.152  -9.143 -34.762  1.00  0.00           H  
ATOM   2296 2HE  LYS C 172      -1.258  -8.130 -35.898  1.00  0.00           H  
ATOM   2297 1HZ  LYS C 172      -1.980 -10.152 -36.912  1.00  0.00           H  
ATOM   2298 2HZ  LYS C 172      -0.331 -10.113 -36.861  1.00  0.00           H  
ATOM   2299 3HZ  LYS C 172      -1.165 -11.067 -35.806  1.00  0.00           H  
ATOM   2300  N   GLU C 173       3.338  -6.522 -30.579  1.00  0.00           N  
ATOM   2301  CA  GLU C 173       4.298  -6.662 -29.487  1.00  0.00           C  
ATOM   2302  C   GLU C 173       3.995  -5.668 -28.357  1.00  0.00           C  
ATOM   2303  O   GLU C 173       4.057  -6.036 -27.175  1.00  0.00           O  
ATOM   2304  CB  GLU C 173       5.732  -6.438 -29.980  1.00  0.00           C  
ATOM   2305  CG  GLU C 173       6.286  -7.525 -30.888  1.00  0.00           C  
ATOM   2306  CD  GLU C 173       7.673  -7.206 -31.381  1.00  0.00           C  
ATOM   2307  OE1 GLU C 173       8.087  -6.079 -31.248  1.00  0.00           O  
ATOM   2308  OE2 GLU C 173       8.311  -8.077 -31.920  1.00  0.00           O1-
ATOM   2309  H   GLU C 173       3.651  -6.274 -31.527  1.00  0.00           H  
ATOM   2310  HA  GLU C 173       4.219  -7.672 -29.085  1.00  0.00           H  
ATOM   2311 1HB  GLU C 173       5.777  -5.499 -30.529  1.00  0.00           H  
ATOM   2312 2HB  GLU C 173       6.397  -6.344 -29.124  1.00  0.00           H  
ATOM   2313 1HG  GLU C 173       6.307  -8.467 -30.344  1.00  0.00           H  
ATOM   2314 2HG  GLU C 173       5.618  -7.642 -31.740  1.00  0.00           H  
ATOM   2315  N   LEU C 174       3.607  -4.429 -28.713  1.00  0.00           N  
ATOM   2316  CA  LEU C 174       3.269  -3.429 -27.701  1.00  0.00           C  
ATOM   2317  C   LEU C 174       2.037  -3.862 -26.932  1.00  0.00           C  
ATOM   2318  O   LEU C 174       1.954  -3.643 -25.722  1.00  0.00           O  
ATOM   2319  CB  LEU C 174       2.965  -2.051 -28.327  1.00  0.00           C  
ATOM   2320  CG  LEU C 174       4.129  -1.282 -28.991  1.00  0.00           C  
ATOM   2321  CD1 LEU C 174       3.559  -0.015 -29.706  1.00  0.00           C  
ATOM   2322  CD2 LEU C 174       5.167  -0.895 -27.943  1.00  0.00           C  
ATOM   2323  H   LEU C 174       3.636  -4.175 -29.708  1.00  0.00           H  
ATOM   2324  HA  LEU C 174       4.091  -3.354 -26.996  1.00  0.00           H  
ATOM   2325 1HB  LEU C 174       2.205  -2.198 -29.085  1.00  0.00           H  
ATOM   2326 2HB  LEU C 174       2.547  -1.412 -27.552  1.00  0.00           H  
ATOM   2327  HG  LEU C 174       4.594  -1.916 -29.740  1.00  0.00           H  
ATOM   2328 1HD1 LEU C 174       4.363   0.516 -30.195  1.00  0.00           H  
ATOM   2329 2HD1 LEU C 174       2.828  -0.310 -30.452  1.00  0.00           H  
ATOM   2330 3HD1 LEU C 174       3.082   0.641 -28.976  1.00  0.00           H  
ATOM   2331 1HD2 LEU C 174       5.971  -0.380 -28.423  1.00  0.00           H  
ATOM   2332 2HD2 LEU C 174       4.709  -0.251 -27.194  1.00  0.00           H  
ATOM   2333 3HD2 LEU C 174       5.569  -1.780 -27.460  1.00  0.00           H  
ATOM   2334  N   ARG C 175       1.080  -4.488 -27.618  1.00  0.00           N  
ATOM   2335  CA  ARG C 175      -0.134  -4.922 -26.953  1.00  0.00           C  
ATOM   2336  C   ARG C 175       0.171  -5.999 -25.925  1.00  0.00           C  
ATOM   2337  O   ARG C 175      -0.377  -5.958 -24.821  1.00  0.00           O  
ATOM   2338  CB  ARG C 175      -1.149  -5.439 -27.954  1.00  0.00           C  
ATOM   2339  CG  ARG C 175      -1.677  -4.363 -28.835  1.00  0.00           C  
ATOM   2340  CD  ARG C 175      -2.688  -4.807 -29.820  1.00  0.00           C  
ATOM   2341  NE  ARG C 175      -3.982  -5.040 -29.197  1.00  0.00           N  
ATOM   2342  CZ  ARG C 175      -5.112  -5.361 -29.862  1.00  0.00           C  
ATOM   2343  NH1 ARG C 175      -5.095  -5.518 -31.171  1.00  0.00           N1+
ATOM   2344  NH2 ARG C 175      -6.245  -5.501 -29.199  1.00  0.00           N  
ATOM   2345  H   ARG C 175       1.197  -4.593 -28.631  1.00  0.00           H  
ATOM   2346  HA  ARG C 175      -0.569  -4.065 -26.439  1.00  0.00           H  
ATOM   2347 1HB  ARG C 175      -0.687  -6.196 -28.583  1.00  0.00           H  
ATOM   2348 2HB  ARG C 175      -1.983  -5.904 -27.432  1.00  0.00           H  
ATOM   2349 1HG  ARG C 175      -2.130  -3.648 -28.182  1.00  0.00           H  
ATOM   2350 2HG  ARG C 175      -0.886  -3.877 -29.358  1.00  0.00           H  
ATOM   2351 1HD  ARG C 175      -2.802  -4.053 -30.592  1.00  0.00           H  
ATOM   2352 2HD  ARG C 175      -2.351  -5.738 -30.274  1.00  0.00           H  
ATOM   2353  HE  ARG C 175      -4.050  -4.919 -28.196  1.00  0.00           H  
ATOM   2354 1HH1 ARG C 175      -4.238  -5.407 -31.684  1.00  0.00           H  
ATOM   2355 2HH1 ARG C 175      -5.951  -5.756 -31.666  1.00  0.00           H  
ATOM   2356 1HH2 ARG C 175      -6.270  -5.375 -28.200  1.00  0.00           H  
ATOM   2357 2HH2 ARG C 175      -7.115  -5.704 -29.711  1.00  0.00           H  
ATOM   2358  N   GLU C 176       1.082  -6.927 -26.246  1.00  0.00           N  
ATOM   2359  CA  GLU C 176       1.407  -7.955 -25.266  1.00  0.00           C  
ATOM   2360  C   GLU C 176       2.141  -7.361 -24.062  1.00  0.00           C  
ATOM   2361  O   GLU C 176       1.857  -7.740 -22.920  1.00  0.00           O  
ATOM   2362  CB  GLU C 176       2.258  -9.063 -25.894  1.00  0.00           C  
ATOM   2363  CG  GLU C 176       1.526  -9.949 -26.913  1.00  0.00           C  
ATOM   2364  CD  GLU C 176       0.364 -10.711 -26.308  1.00  0.00           C  
ATOM   2365  OE1 GLU C 176       0.516 -11.238 -25.228  1.00  0.00           O  
ATOM   2366  OE2 GLU C 176      -0.690 -10.761 -26.926  1.00  0.00           O1-
ATOM   2367  H   GLU C 176       1.469  -6.953 -27.198  1.00  0.00           H  
ATOM   2368  HA  GLU C 176       0.479  -8.395 -24.910  1.00  0.00           H  
ATOM   2369 1HB  GLU C 176       3.108  -8.606 -26.409  1.00  0.00           H  
ATOM   2370 2HB  GLU C 176       2.657  -9.703 -25.110  1.00  0.00           H  
ATOM   2371 1HG  GLU C 176       1.151  -9.317 -27.720  1.00  0.00           H  
ATOM   2372 2HG  GLU C 176       2.236 -10.653 -27.342  1.00  0.00           H  
ATOM   2373  N   GLU C 177       3.042  -6.394 -24.297  1.00  0.00           N  
ATOM   2374  CA  GLU C 177       3.751  -5.773 -23.183  1.00  0.00           C  
ATOM   2375  C   GLU C 177       2.769  -5.003 -22.304  1.00  0.00           C  
ATOM   2376  O   GLU C 177       2.861  -5.047 -21.068  1.00  0.00           O  
ATOM   2377  CB  GLU C 177       4.877  -4.864 -23.664  1.00  0.00           C  
ATOM   2378  CG  GLU C 177       5.729  -4.288 -22.512  1.00  0.00           C  
ATOM   2379  CD  GLU C 177       6.912  -3.487 -22.976  1.00  0.00           C  
ATOM   2380  OE1 GLU C 177       7.025  -3.250 -24.146  1.00  0.00           O  
ATOM   2381  OE2 GLU C 177       7.724  -3.129 -22.151  1.00  0.00           O1-
ATOM   2382  H   GLU C 177       3.269  -6.133 -25.264  1.00  0.00           H  
ATOM   2383  HA  GLU C 177       4.197  -6.561 -22.579  1.00  0.00           H  
ATOM   2384 1HB  GLU C 177       5.537  -5.428 -24.323  1.00  0.00           H  
ATOM   2385 2HB  GLU C 177       4.456  -4.056 -24.252  1.00  0.00           H  
ATOM   2386 1HG  GLU C 177       5.100  -3.646 -21.893  1.00  0.00           H  
ATOM   2387 2HG  GLU C 177       6.076  -5.111 -21.890  1.00  0.00           H  
ATOM   2388  N   TRP C 178       1.814  -4.311 -22.941  1.00  0.00           N  
ATOM   2389  CA  TRP C 178       0.809  -3.566 -22.213  1.00  0.00           C  
ATOM   2390  C   TRP C 178      -0.005  -4.498 -21.338  1.00  0.00           C  
ATOM   2391  O   TRP C 178      -0.239  -4.188 -20.166  1.00  0.00           O  
ATOM   2392  CB  TRP C 178      -0.141  -2.815 -23.149  1.00  0.00           C  
ATOM   2393  CG  TRP C 178      -1.161  -2.069 -22.372  1.00  0.00           C  
ATOM   2394  CD1 TRP C 178      -1.036  -0.812 -21.892  1.00  0.00           C  
ATOM   2395  CD2 TRP C 178      -2.459  -2.540 -21.938  1.00  0.00           C  
ATOM   2396  CE2 TRP C 178      -3.019  -1.532 -21.199  1.00  0.00           C  
ATOM   2397  CE3 TRP C 178      -3.162  -3.730 -22.110  1.00  0.00           C  
ATOM   2398  NE1 TRP C 178      -2.127  -0.469 -21.193  1.00  0.00           N  
ATOM   2399  CZ2 TRP C 178      -4.258  -1.678 -20.610  1.00  0.00           C  
ATOM   2400  CZ3 TRP C 178      -4.382  -3.876 -21.520  1.00  0.00           C  
ATOM   2401  CH2 TRP C 178      -4.917  -2.874 -20.787  1.00  0.00           C  
ATOM   2402  H   TRP C 178       1.813  -4.272 -23.962  1.00  0.00           H  
ATOM   2403  HA  TRP C 178       1.305  -2.845 -21.572  1.00  0.00           H  
ATOM   2404 1HB  TRP C 178       0.423  -2.122 -23.771  1.00  0.00           H  
ATOM   2405 2HB  TRP C 178      -0.641  -3.519 -23.809  1.00  0.00           H  
ATOM   2406  HD1 TRP C 178      -0.174  -0.164 -22.030  1.00  0.00           H  
ATOM   2407  HE1 TRP C 178      -2.189   0.456 -20.746  1.00  0.00           H  
ATOM   2408  HE3 TRP C 178      -2.742  -4.531 -22.697  1.00  0.00           H  
ATOM   2409  HZ2 TRP C 178      -4.731  -0.917 -20.025  1.00  0.00           H  
ATOM   2410  HZ3 TRP C 178      -4.913  -4.814 -21.658  1.00  0.00           H  
ATOM   2411  HH2 TRP C 178      -5.898  -3.010 -20.331  1.00  0.00           H  
ATOM   2412  N   LYS C 179      -0.442  -5.644 -21.882  1.00  0.00           N  
ATOM   2413  CA  LYS C 179      -1.232  -6.567 -21.083  1.00  0.00           C  
ATOM   2414  C   LYS C 179      -0.477  -7.033 -19.858  1.00  0.00           C  
ATOM   2415  O   LYS C 179      -1.069  -7.090 -18.781  1.00  0.00           O  
ATOM   2416  CB  LYS C 179      -1.700  -7.759 -21.909  1.00  0.00           C  
ATOM   2417  CG  LYS C 179      -2.823  -7.428 -22.902  1.00  0.00           C  
ATOM   2418  CD  LYS C 179      -3.400  -8.675 -23.568  1.00  0.00           C  
ATOM   2419  CE  LYS C 179      -2.442  -9.240 -24.608  1.00  0.00           C  
ATOM   2420  NZ  LYS C 179      -3.043 -10.358 -25.399  1.00  0.00           N1+
ATOM   2421  H   LYS C 179      -0.254  -5.844 -22.869  1.00  0.00           H  
ATOM   2422  HA  LYS C 179      -2.116  -6.040 -20.731  1.00  0.00           H  
ATOM   2423 1HB  LYS C 179      -0.845  -8.141 -22.471  1.00  0.00           H  
ATOM   2424 2HB  LYS C 179      -2.040  -8.554 -21.245  1.00  0.00           H  
ATOM   2425 1HG  LYS C 179      -3.625  -6.921 -22.369  1.00  0.00           H  
ATOM   2426 2HG  LYS C 179      -2.447  -6.757 -23.666  1.00  0.00           H  
ATOM   2427 1HD  LYS C 179      -3.595  -9.437 -22.814  1.00  0.00           H  
ATOM   2428 2HD  LYS C 179      -4.339  -8.420 -24.057  1.00  0.00           H  
ATOM   2429 1HE  LYS C 179      -2.150  -8.441 -25.292  1.00  0.00           H  
ATOM   2430 2HE  LYS C 179      -1.551  -9.620 -24.111  1.00  0.00           H  
ATOM   2431 1HZ  LYS C 179      -2.322 -10.668 -26.077  1.00  0.00           H  
ATOM   2432 2HZ  LYS C 179      -3.292 -11.121 -24.794  1.00  0.00           H  
ATOM   2433 3HZ  LYS C 179      -3.856 -10.038 -25.893  1.00  0.00           H  
ATOM   2434  N   ARG C 180       0.828  -7.311 -19.984  1.00  0.00           N  
ATOM   2435  CA  ARG C 180       1.562  -7.748 -18.801  1.00  0.00           C  
ATOM   2436  C   ARG C 180       1.596  -6.631 -17.760  1.00  0.00           C  
ATOM   2437  O   ARG C 180       1.434  -6.883 -16.560  1.00  0.00           O  
ATOM   2438  CB  ARG C 180       2.993  -8.136 -19.146  1.00  0.00           C  
ATOM   2439  CG  ARG C 180       3.177  -9.309 -20.118  1.00  0.00           C  
ATOM   2440  CD  ARG C 180       2.842 -10.665 -19.531  1.00  0.00           C  
ATOM   2441  NE  ARG C 180       1.401 -11.009 -19.591  1.00  0.00           N  
ATOM   2442  CZ  ARG C 180       0.737 -11.399 -20.716  1.00  0.00           C  
ATOM   2443  NH1 ARG C 180       1.370 -11.471 -21.883  1.00  0.00           N1+
ATOM   2444  NH2 ARG C 180      -0.550 -11.719 -20.650  1.00  0.00           N  
ATOM   2445  H   ARG C 180       1.266  -7.285 -20.914  1.00  0.00           H  
ATOM   2446  HA  ARG C 180       1.048  -8.604 -18.367  1.00  0.00           H  
ATOM   2447 1HB  ARG C 180       3.488  -7.273 -19.597  1.00  0.00           H  
ATOM   2448 2HB  ARG C 180       3.529  -8.374 -18.230  1.00  0.00           H  
ATOM   2449 1HG  ARG C 180       2.533  -9.142 -20.970  1.00  0.00           H  
ATOM   2450 2HG  ARG C 180       4.212  -9.331 -20.454  1.00  0.00           H  
ATOM   2451 1HD  ARG C 180       3.401 -11.434 -20.059  1.00  0.00           H  
ATOM   2452 2HD  ARG C 180       3.139 -10.673 -18.482  1.00  0.00           H  
ATOM   2453  HE  ARG C 180       0.858 -10.988 -18.701  1.00  0.00           H  
ATOM   2454 1HH1 ARG C 180       2.345 -11.230 -21.947  1.00  0.00           H  
ATOM   2455 2HH1 ARG C 180       0.872 -11.759 -22.727  1.00  0.00           H  
ATOM   2456 1HH2 ARG C 180      -1.058 -11.664 -19.744  1.00  0.00           H  
ATOM   2457 2HH2 ARG C 180      -1.034 -12.015 -21.479  1.00  0.00           H  
ATOM   2458  N   LEU C 181       1.758  -5.385 -18.211  1.00  0.00           N  
ATOM   2459  CA  LEU C 181       1.790  -4.270 -17.281  1.00  0.00           C  
ATOM   2460  C   LEU C 181       0.434  -4.098 -16.593  1.00  0.00           C  
ATOM   2461  O   LEU C 181       0.373  -3.820 -15.387  1.00  0.00           O  
ATOM   2462  CB  LEU C 181       2.136  -2.972 -18.010  1.00  0.00           C  
ATOM   2463  CG  LEU C 181       2.273  -1.712 -17.143  1.00  0.00           C  
ATOM   2464  CD1 LEU C 181       3.421  -1.847 -16.133  1.00  0.00           C  
ATOM   2465  CD2 LEU C 181       2.435  -0.517 -18.056  1.00  0.00           C  
ATOM   2466  H   LEU C 181       1.943  -5.233 -19.213  1.00  0.00           H  
ATOM   2467  HA  LEU C 181       2.540  -4.490 -16.530  1.00  0.00           H  
ATOM   2468 1HB  LEU C 181       3.069  -3.120 -18.555  1.00  0.00           H  
ATOM   2469 2HB  LEU C 181       1.350  -2.777 -18.741  1.00  0.00           H  
ATOM   2470  HG  LEU C 181       1.394  -1.591 -16.561  1.00  0.00           H  
ATOM   2471 1HD1 LEU C 181       3.470  -0.945 -15.546  1.00  0.00           H  
ATOM   2472 2HD1 LEU C 181       3.251  -2.686 -15.468  1.00  0.00           H  
ATOM   2473 3HD1 LEU C 181       4.359  -1.986 -16.652  1.00  0.00           H  
ATOM   2474 1HD2 LEU C 181       2.502   0.360 -17.446  1.00  0.00           H  
ATOM   2475 2HD2 LEU C 181       3.323  -0.618 -18.653  1.00  0.00           H  
ATOM   2476 3HD2 LEU C 181       1.568  -0.439 -18.718  1.00  0.00           H  
ATOM   2477  N   ARG C 182      -0.657  -4.235 -17.358  1.00  0.00           N  
ATOM   2478  CA  ARG C 182      -1.987  -4.101 -16.794  1.00  0.00           C  
ATOM   2479  C   ARG C 182      -2.235  -5.181 -15.749  1.00  0.00           C  
ATOM   2480  O   ARG C 182      -2.857  -4.894 -14.717  1.00  0.00           O  
ATOM   2481  CB  ARG C 182      -3.055  -4.147 -17.873  1.00  0.00           C  
ATOM   2482  CG  ARG C 182      -4.509  -4.015 -17.363  1.00  0.00           C  
ATOM   2483  CD  ARG C 182      -4.804  -2.653 -16.767  1.00  0.00           C  
ATOM   2484  NE  ARG C 182      -6.143  -2.582 -16.240  1.00  0.00           N  
ATOM   2485  CZ  ARG C 182      -6.521  -3.029 -15.028  1.00  0.00           C  
ATOM   2486  NH1 ARG C 182      -5.672  -3.590 -14.227  1.00  0.00           N1+
ATOM   2487  NH2 ARG C 182      -7.770  -2.928 -14.622  1.00  0.00           N  
ATOM   2488  H   ARG C 182      -0.541  -4.400 -18.363  1.00  0.00           H  
ATOM   2489  HA  ARG C 182      -2.046  -3.145 -16.295  1.00  0.00           H  
ATOM   2490 1HB  ARG C 182      -2.864  -3.353 -18.588  1.00  0.00           H  
ATOM   2491 2HB  ARG C 182      -2.976  -5.091 -18.415  1.00  0.00           H  
ATOM   2492 1HG  ARG C 182      -5.193  -4.168 -18.190  1.00  0.00           H  
ATOM   2493 2HG  ARG C 182      -4.705  -4.775 -16.610  1.00  0.00           H  
ATOM   2494 1HD  ARG C 182      -4.114  -2.399 -15.971  1.00  0.00           H  
ATOM   2495 2HD  ARG C 182      -4.734  -1.909 -17.552  1.00  0.00           H  
ATOM   2496  HE  ARG C 182      -6.872  -2.160 -16.835  1.00  0.00           H  
ATOM   2497 1HH1 ARG C 182      -4.697  -3.723 -14.494  1.00  0.00           H  
ATOM   2498 2HH1 ARG C 182      -6.035  -3.944 -13.333  1.00  0.00           H  
ATOM   2499 1HH2 ARG C 182      -8.483  -2.483 -15.233  1.00  0.00           H  
ATOM   2500 2HH2 ARG C 182      -8.007  -3.316 -13.700  1.00  0.00           H  
ATOM   2501  N   GLU C 183      -1.750  -6.409 -15.998  1.00  0.00           N  
ATOM   2502  CA  GLU C 183      -1.909  -7.491 -15.033  1.00  0.00           C  
ATOM   2503  C   GLU C 183      -1.162  -7.165 -13.745  1.00  0.00           C  
ATOM   2504  O   GLU C 183      -1.688  -7.409 -12.654  1.00  0.00           O  
ATOM   2505  CB  GLU C 183      -1.381  -8.812 -15.605  1.00  0.00           C  
ATOM   2506  CG  GLU C 183      -2.224  -9.423 -16.718  1.00  0.00           C  
ATOM   2507  CD  GLU C 183      -1.558 -10.616 -17.366  1.00  0.00           C  
ATOM   2508  OE1 GLU C 183      -0.418 -10.890 -17.051  1.00  0.00           O  
ATOM   2509  OE2 GLU C 183      -2.177 -11.243 -18.194  1.00  0.00           O1-
ATOM   2510  H   GLU C 183      -1.311  -6.600 -16.906  1.00  0.00           H  
ATOM   2511  HA  GLU C 183      -2.967  -7.602 -14.805  1.00  0.00           H  
ATOM   2512 1HB  GLU C 183      -0.382  -8.650 -16.005  1.00  0.00           H  
ATOM   2513 2HB  GLU C 183      -1.295  -9.545 -14.805  1.00  0.00           H  
ATOM   2514 1HG  GLU C 183      -3.175  -9.739 -16.297  1.00  0.00           H  
ATOM   2515 2HG  GLU C 183      -2.431  -8.670 -17.468  1.00  0.00           H  
ATOM   2516  N   ARG C 184       0.039  -6.576 -13.859  1.00  0.00           N  
ATOM   2517  CA  ARG C 184       0.791  -6.211 -12.664  1.00  0.00           C  
ATOM   2518  C   ARG C 184       0.044  -5.151 -11.857  1.00  0.00           C  
ATOM   2519  O   ARG C 184      -0.032  -5.246 -10.626  1.00  0.00           O  
ATOM   2520  CB  ARG C 184       2.167  -5.672 -13.014  1.00  0.00           C  
ATOM   2521  CG  ARG C 184       3.156  -6.693 -13.562  1.00  0.00           C  
ATOM   2522  CD  ARG C 184       4.459  -6.053 -13.874  1.00  0.00           C  
ATOM   2523  NE  ARG C 184       5.102  -5.579 -12.653  1.00  0.00           N  
ATOM   2524  CZ  ARG C 184       5.908  -6.314 -11.851  1.00  0.00           C  
ATOM   2525  NH1 ARG C 184       6.217  -7.567 -12.150  1.00  0.00           N1+
ATOM   2526  NH2 ARG C 184       6.384  -5.764 -10.751  1.00  0.00           N  
ATOM   2527  H   ARG C 184       0.447  -6.463 -14.795  1.00  0.00           H  
ATOM   2528  HA  ARG C 184       0.910  -7.100 -12.047  1.00  0.00           H  
ATOM   2529 1HB  ARG C 184       2.064  -4.887 -13.759  1.00  0.00           H  
ATOM   2530 2HB  ARG C 184       2.606  -5.221 -12.127  1.00  0.00           H  
ATOM   2531 1HG  ARG C 184       3.316  -7.471 -12.820  1.00  0.00           H  
ATOM   2532 2HG  ARG C 184       2.761  -7.136 -14.469  1.00  0.00           H  
ATOM   2533 1HD  ARG C 184       5.116  -6.758 -14.376  1.00  0.00           H  
ATOM   2534 2HD  ARG C 184       4.289  -5.194 -14.526  1.00  0.00           H  
ATOM   2535  HE  ARG C 184       4.911  -4.621 -12.361  1.00  0.00           H  
ATOM   2536 1HH1 ARG C 184       5.856  -7.997 -12.987  1.00  0.00           H  
ATOM   2537 2HH1 ARG C 184       6.819  -8.098 -11.535  1.00  0.00           H  
ATOM   2538 1HH2 ARG C 184       6.110  -4.797 -10.500  1.00  0.00           H  
ATOM   2539 2HH2 ARG C 184       6.982  -6.285 -10.135  1.00  0.00           H  
ATOM   2540  N   LEU C 185      -0.556  -4.170 -12.547  1.00  0.00           N  
ATOM   2541  CA  LEU C 185      -1.307  -3.125 -11.864  1.00  0.00           C  
ATOM   2542  C   LEU C 185      -2.546  -3.717 -11.186  1.00  0.00           C  
ATOM   2543  O   LEU C 185      -2.891  -3.300 -10.076  1.00  0.00           O  
ATOM   2544  CB  LEU C 185      -1.663  -1.970 -12.825  1.00  0.00           C  
ATOM   2545  CG  LEU C 185      -2.470  -0.717 -12.229  1.00  0.00           C  
ATOM   2546  CD1 LEU C 185      -1.711  -0.052 -11.045  1.00  0.00           C  
ATOM   2547  CD2 LEU C 185      -2.654   0.320 -13.358  1.00  0.00           C  
ATOM   2548  H   LEU C 185      -0.420  -4.125 -13.564  1.00  0.00           H  
ATOM   2549  HA  LEU C 185      -0.661  -2.716 -11.093  1.00  0.00           H  
ATOM   2550 1HB  LEU C 185      -0.738  -1.595 -13.262  1.00  0.00           H  
ATOM   2551 2HB  LEU C 185      -2.264  -2.387 -13.636  1.00  0.00           H  
ATOM   2552  HG  LEU C 185      -3.448  -1.049 -11.868  1.00  0.00           H  
ATOM   2553 1HD1 LEU C 185      -2.291   0.799 -10.678  1.00  0.00           H  
ATOM   2554 2HD1 LEU C 185      -1.592  -0.768 -10.236  1.00  0.00           H  
ATOM   2555 3HD1 LEU C 185      -0.741   0.293 -11.367  1.00  0.00           H  
ATOM   2556 1HD2 LEU C 185      -3.210   1.174 -12.985  1.00  0.00           H  
ATOM   2557 2HD2 LEU C 185      -1.681   0.654 -13.702  1.00  0.00           H  
ATOM   2558 3HD2 LEU C 185      -3.197  -0.128 -14.189  1.00  0.00           H  
ATOM   2559  N   GLN C 186      -3.229  -4.681 -11.826  1.00  0.00           N  
ATOM   2560  CA  GLN C 186      -4.408  -5.261 -11.184  1.00  0.00           C  
ATOM   2561  C   GLN C 186      -4.029  -6.040  -9.931  1.00  0.00           C  
ATOM   2562  O   GLN C 186      -4.740  -5.981  -8.926  1.00  0.00           O  
ATOM   2563  CB  GLN C 186      -5.130  -6.237 -12.114  1.00  0.00           C  
ATOM   2564  CG  GLN C 186      -6.480  -6.733 -11.588  1.00  0.00           C  
ATOM   2565  CD  GLN C 186      -7.487  -5.596 -11.405  1.00  0.00           C  
ATOM   2566  NE2 GLN C 186      -8.295  -5.691 -10.357  1.00  0.00           N  
ATOM   2567  OE1 GLN C 186      -7.534  -4.644 -12.215  1.00  0.00           O  
ATOM   2568  H   GLN C 186      -2.952  -4.955 -12.775  1.00  0.00           H  
ATOM   2569  HA  GLN C 186      -5.080  -4.451 -10.899  1.00  0.00           H  
ATOM   2570 1HB  GLN C 186      -5.249  -5.829 -13.089  1.00  0.00           H  
ATOM   2571 2HB  GLN C 186      -4.497  -7.119 -12.234  1.00  0.00           H  
ATOM   2572 1HG  GLN C 186      -6.894  -7.438 -12.306  1.00  0.00           H  
ATOM   2573 2HG  GLN C 186      -6.344  -7.228 -10.620  1.00  0.00           H  
ATOM   2574 1HE2 GLN C 186      -8.988  -4.983 -10.189  1.00  0.00           H  
ATOM   2575 2HE2 GLN C 186      -8.219  -6.477  -9.726  1.00  0.00           H  
ATOM   2576  N   GLU C 187      -2.904  -6.753  -9.982  1.00  0.00           N  
ATOM   2577  CA  GLU C 187      -2.470  -7.505  -8.808  1.00  0.00           C  
ATOM   2578  C   GLU C 187      -2.094  -6.575  -7.679  1.00  0.00           C  
ATOM   2579  O   GLU C 187      -2.397  -6.841  -6.509  1.00  0.00           O  
ATOM   2580  CB  GLU C 187      -1.267  -8.417  -9.184  1.00  0.00           C  
ATOM   2581  CG  GLU C 187      -1.603  -9.640 -10.098  1.00  0.00           C  
ATOM   2582  CD  GLU C 187      -0.476 -10.574 -10.496  1.00  0.00           C  
ATOM   2583  OE1 GLU C 187       0.243 -11.114  -9.633  1.00  0.00           O  
ATOM   2584  OE2 GLU C 187      -0.325 -10.777 -11.719  1.00  0.00           O1-
ATOM   2585  H   GLU C 187      -2.354  -6.773 -10.829  1.00  0.00           H  
ATOM   2586  HA  GLU C 187      -3.308  -8.137  -8.463  1.00  0.00           H  
ATOM   2587 2HB  GLU C 187      -0.779  -8.792  -8.261  1.00  0.00           H  
ATOM   2588 3HB  GLU C 187      -0.481  -7.819  -9.684  1.00  0.00           H  
ATOM   2589 2HG  GLU C 187      -2.083  -9.317 -11.036  1.00  0.00           H  
ATOM   2590 3HG  GLU C 187      -2.326 -10.315  -9.612  1.00  0.00           H  
ATOM   2591  N   LEU C 188      -1.507  -5.423  -8.035  1.00  0.00           N  
ATOM   2592  CA  LEU C 188      -1.116  -4.395  -7.091  1.00  0.00           C  
ATOM   2593  C   LEU C 188      -2.375  -3.818  -6.426  1.00  0.00           C  
ATOM   2594  O   LEU C 188      -2.404  -3.671  -5.198  1.00  0.00           O  
ATOM   2595  CB  LEU C 188      -0.280  -3.355  -7.879  1.00  0.00           C  
ATOM   2596  CG  LEU C 188       0.333  -2.116  -7.207  1.00  0.00           C  
ATOM   2597  CD1 LEU C 188       1.263  -2.503  -6.080  1.00  0.00           C  
ATOM   2598  CD2 LEU C 188       1.122  -1.359  -8.303  1.00  0.00           C  
ATOM   2599  H   LEU C 188      -1.248  -5.299  -9.019  1.00  0.00           H  
ATOM   2600  HA  LEU C 188      -0.494  -4.850  -6.323  1.00  0.00           H  
ATOM   2601 1HB  LEU C 188       0.534  -3.892  -8.366  1.00  0.00           H  
ATOM   2602 2HB  LEU C 188      -0.915  -2.973  -8.658  1.00  0.00           H  
ATOM   2603  HG  LEU C 188      -0.431  -1.488  -6.813  1.00  0.00           H  
ATOM   2604 1HD1 LEU C 188       1.692  -1.600  -5.652  1.00  0.00           H  
ATOM   2605 2HD1 LEU C 188       0.704  -3.037  -5.308  1.00  0.00           H  
ATOM   2606 3HD1 LEU C 188       2.059  -3.139  -6.459  1.00  0.00           H  
ATOM   2607 1HD2 LEU C 188       1.588  -0.493  -7.895  1.00  0.00           H  
ATOM   2608 2HD2 LEU C 188       1.895  -2.014  -8.706  1.00  0.00           H  
ATOM   2609 3HD2 LEU C 188       0.456  -1.065  -9.104  1.00  0.00           H  
ATOM   2610  N   GLU C 189      -3.438  -3.552  -7.213  1.00  0.00           N  
ATOM   2611  CA  GLU C 189      -4.704  -3.054  -6.662  1.00  0.00           C  
ATOM   2612  C   GLU C 189      -5.299  -4.038  -5.668  1.00  0.00           C  
ATOM   2613  O   GLU C 189      -5.737  -3.638  -4.582  1.00  0.00           O  
ATOM   2614  CB  GLU C 189      -5.724  -2.792  -7.776  1.00  0.00           C  
ATOM   2615  CG  GLU C 189      -7.097  -2.224  -7.308  1.00  0.00           C  
ATOM   2616  CD  GLU C 189      -8.046  -2.032  -8.473  1.00  0.00           C  
ATOM   2617  OE1 GLU C 189      -7.591  -2.176  -9.569  1.00  0.00           O  
ATOM   2618  OE2 GLU C 189      -9.222  -1.759  -8.281  1.00  0.00           O1-
ATOM   2619  H   GLU C 189      -3.337  -3.648  -8.229  1.00  0.00           H  
ATOM   2620  HA  GLU C 189      -4.532  -2.131  -6.134  1.00  0.00           H  
ATOM   2621 1HB  GLU C 189      -5.294  -2.094  -8.498  1.00  0.00           H  
ATOM   2622 2HB  GLU C 189      -5.919  -3.723  -8.309  1.00  0.00           H  
ATOM   2623 1HG  GLU C 189      -7.548  -2.907  -6.590  1.00  0.00           H  
ATOM   2624 2HG  GLU C 189      -6.934  -1.269  -6.812  1.00  0.00           H  
ATOM   2625  N   GLU C 190      -5.297  -5.330  -6.012  1.00  0.00           N  
ATOM   2626  CA  GLU C 190      -5.866  -6.319  -5.112  1.00  0.00           C  
ATOM   2627  C   GLU C 190      -5.068  -6.446  -3.815  1.00  0.00           C  
ATOM   2628  O   GLU C 190      -5.665  -6.531  -2.733  1.00  0.00           O  
ATOM   2629  CB  GLU C 190      -5.954  -7.673  -5.814  1.00  0.00           C  
ATOM   2630  CG  GLU C 190      -7.003  -7.730  -6.930  1.00  0.00           C  
ATOM   2631  CD  GLU C 190      -6.997  -9.035  -7.671  1.00  0.00           C  
ATOM   2632  OE1 GLU C 190      -6.096  -9.808  -7.453  1.00  0.00           O  
ATOM   2633  OE2 GLU C 190      -7.902  -9.268  -8.443  1.00  0.00           O1-
ATOM   2634  H   GLU C 190      -4.948  -5.609  -6.936  1.00  0.00           H  
ATOM   2635  HA  GLU C 190      -6.874  -6.003  -4.857  1.00  0.00           H  
ATOM   2636 1HB  GLU C 190      -4.983  -7.908  -6.256  1.00  0.00           H  
ATOM   2637 2HB  GLU C 190      -6.182  -8.450  -5.086  1.00  0.00           H  
ATOM   2638 1HG  GLU C 190      -7.987  -7.572  -6.495  1.00  0.00           H  
ATOM   2639 2HG  GLU C 190      -6.814  -6.917  -7.632  1.00  0.00           H  
ATOM   2640  N   GLN C 191      -3.729  -6.405  -3.894  1.00  0.00           N  
ATOM   2641  CA  GLN C 191      -2.939  -6.514  -2.678  1.00  0.00           C  
ATOM   2642  C   GLN C 191      -3.168  -5.310  -1.786  1.00  0.00           C  
ATOM   2643  O   GLN C 191      -3.201  -5.439  -0.559  1.00  0.00           O  
ATOM   2644  CB  GLN C 191      -1.445  -6.651  -2.955  1.00  0.00           C  
ATOM   2645  CG  GLN C 191      -0.622  -6.905  -1.665  1.00  0.00           C  
ATOM   2646  CD  GLN C 191       0.843  -7.155  -1.922  1.00  0.00           C  
ATOM   2647  NE2 GLN C 191       1.247  -8.415  -1.811  1.00  0.00           N  
ATOM   2648  OE1 GLN C 191       1.617  -6.233  -2.218  1.00  0.00           O  
ATOM   2649  H   GLN C 191      -3.272  -6.369  -4.814  1.00  0.00           H  
ATOM   2650  HA  GLN C 191      -3.266  -7.400  -2.136  1.00  0.00           H  
ATOM   2651 1HB  GLN C 191      -1.276  -7.471  -3.653  1.00  0.00           H  
ATOM   2652 2HB  GLN C 191      -1.079  -5.735  -3.431  1.00  0.00           H  
ATOM   2653 1HG  GLN C 191      -0.696  -6.029  -1.020  1.00  0.00           H  
ATOM   2654 2HG  GLN C 191      -1.034  -7.775  -1.153  1.00  0.00           H  
ATOM   2655 1HE2 GLN C 191       2.209  -8.649  -1.967  1.00  0.00           H  
ATOM   2656 2HE2 GLN C 191       0.595  -9.135  -1.567  1.00  0.00           H  
ATOM   2657  N   HIS C 192      -3.314  -4.131  -2.394  1.00  0.00           N  
ATOM   2658  CA  HIS C 192      -3.528  -2.923  -1.627  1.00  0.00           C  
ATOM   2659  C   HIS C 192      -4.861  -3.017  -0.894  1.00  0.00           C  
ATOM   2660  O   HIS C 192      -4.958  -2.624   0.269  1.00  0.00           O  
ATOM   2661  CB  HIS C 192      -3.503  -1.693  -2.502  1.00  0.00           C  
ATOM   2662  CG  HIS C 192      -3.355  -0.476  -1.707  1.00  0.00           C  
ATOM   2663  CD2 HIS C 192      -4.262   0.336  -1.150  1.00  0.00           C  
ATOM   2664  ND1 HIS C 192      -2.113  -0.006  -1.313  1.00  0.00           N  
ATOM   2665  CE1 HIS C 192      -2.274   1.069  -0.574  1.00  0.00           C  
ATOM   2666  NE2 HIS C 192      -3.573   1.293  -0.447  1.00  0.00           N  
ATOM   2667  H   HIS C 192      -3.213  -4.070  -3.414  1.00  0.00           H  
ATOM   2668  HA  HIS C 192      -2.759  -2.813  -0.871  1.00  0.00           H  
ATOM   2669 1HB  HIS C 192      -2.657  -1.776  -3.167  1.00  0.00           H  
ATOM   2670 2HB  HIS C 192      -4.409  -1.635  -3.107  1.00  0.00           H  
ATOM   2671  HD1 HIS C 192      -1.204  -0.449  -1.541  1.00  0.00           H  
ATOM   2672  HD2 HIS C 192      -5.346   0.324  -1.156  1.00  0.00           H  
ATOM   2673  HE1 HIS C 192      -1.414   1.597  -0.180  1.00  0.00           H  
ATOM   2674  N   ARG C 193      -5.906  -3.507  -1.564  1.00  0.00           N  
ATOM   2675  CA  ARG C 193      -7.185  -3.632  -0.882  1.00  0.00           C  
ATOM   2676  C   ARG C 193      -7.079  -4.598   0.304  1.00  0.00           C  
ATOM   2677  O   ARG C 193      -7.685  -4.355   1.352  1.00  0.00           O  
ATOM   2678  CB  ARG C 193      -8.254  -4.113  -1.832  1.00  0.00           C  
ATOM   2679  CG  ARG C 193      -8.657  -3.099  -2.853  1.00  0.00           C  
ATOM   2680  CD  ARG C 193      -9.702  -3.614  -3.736  1.00  0.00           C  
ATOM   2681  NE  ARG C 193      -9.966  -2.702  -4.802  1.00  0.00           N  
ATOM   2682  CZ  ARG C 193     -10.755  -1.619  -4.747  1.00  0.00           C  
ATOM   2683  NH1 ARG C 193     -11.400  -1.277  -3.643  1.00  0.00           N1+
ATOM   2684  NH2 ARG C 193     -10.863  -0.904  -5.835  1.00  0.00           N  
ATOM   2685  H   ARG C 193      -5.811  -3.754  -2.557  1.00  0.00           H  
ATOM   2686  HA  ARG C 193      -7.475  -2.649  -0.509  1.00  0.00           H  
ATOM   2687 1HB  ARG C 193      -7.890  -4.995  -2.362  1.00  0.00           H  
ATOM   2688 2HB  ARG C 193      -9.140  -4.403  -1.271  1.00  0.00           H  
ATOM   2689 1HG  ARG C 193      -9.026  -2.210  -2.344  1.00  0.00           H  
ATOM   2690 2HG  ARG C 193      -7.801  -2.824  -3.461  1.00  0.00           H  
ATOM   2691 1HD  ARG C 193      -9.362  -4.554  -4.176  1.00  0.00           H  
ATOM   2692 2HD  ARG C 193     -10.621  -3.786  -3.181  1.00  0.00           H  
ATOM   2693  HE  ARG C 193      -9.509  -2.890  -5.693  1.00  0.00           H  
ATOM   2694 1HH1 ARG C 193     -11.307  -1.832  -2.806  1.00  0.00           H  
ATOM   2695 2HH1 ARG C 193     -11.986  -0.454  -3.633  1.00  0.00           H  
ATOM   2696 1HH2 ARG C 193     -10.335  -1.213  -6.672  1.00  0.00           H  
ATOM   2697 2HH2 ARG C 193     -11.441  -0.081  -5.856  1.00  0.00           H  
ATOM   2698  N   GLU C 194      -6.308  -5.694   0.147  1.00  0.00           N  
ATOM   2699  CA  GLU C 194      -6.133  -6.619   1.263  1.00  0.00           C  
ATOM   2700  C   GLU C 194      -5.405  -5.955   2.406  1.00  0.00           C  
ATOM   2701  O   GLU C 194      -5.747  -6.174   3.578  1.00  0.00           O  
ATOM   2702  CB  GLU C 194      -5.358  -7.880   0.784  1.00  0.00           C  
ATOM   2703  CG  GLU C 194      -6.160  -8.863  -0.130  1.00  0.00           C  
ATOM   2704  CD  GLU C 194      -5.455 -10.101  -0.651  1.00  0.00           C  
ATOM   2705  OE1 GLU C 194      -4.901 -10.899   0.130  1.00  0.00           O  
ATOM   2706  OE2 GLU C 194      -5.477 -10.276  -1.887  1.00  0.00           O1-
ATOM   2707  H   GLU C 194      -5.854  -5.874  -0.738  1.00  0.00           H  
ATOM   2708  HA  GLU C 194      -7.130  -6.926   1.628  1.00  0.00           H  
ATOM   2709 2HB  GLU C 194      -4.983  -8.445   1.662  1.00  0.00           H  
ATOM   2710 3HB  GLU C 194      -4.441  -7.577   0.243  1.00  0.00           H  
ATOM   2711 2HG  GLU C 194      -6.567  -8.344  -1.013  1.00  0.00           H  
ATOM   2712 3HG  GLU C 194      -7.034  -9.278   0.399  1.00  0.00           H  
ATOM   2713  N   LEU C 195      -4.425  -5.090   2.083  1.00  0.00           N  
ATOM   2714  CA  LEU C 195      -3.654  -4.325   3.060  1.00  0.00           C  
ATOM   2715  C   LEU C 195      -4.615  -3.442   3.847  1.00  0.00           C  
ATOM   2716  O   LEU C 195      -4.527  -3.363   5.076  1.00  0.00           O  
ATOM   2717  CB  LEU C 195      -2.608  -3.447   2.342  1.00  0.00           C  
ATOM   2718  CG  LEU C 195      -1.515  -2.721   3.180  1.00  0.00           C  
ATOM   2719  CD1 LEU C 195      -0.337  -2.449   2.236  1.00  0.00           C  
ATOM   2720  CD2 LEU C 195      -2.038  -1.391   3.793  1.00  0.00           C  
ATOM   2721  H   LEU C 195      -4.160  -5.027   1.095  1.00  0.00           H  
ATOM   2722  HA  LEU C 195      -3.158  -5.014   3.743  1.00  0.00           H  
ATOM   2723 1HB  LEU C 195      -2.111  -4.063   1.592  1.00  0.00           H  
ATOM   2724 2HB  LEU C 195      -3.139  -2.665   1.820  1.00  0.00           H  
ATOM   2725  HG  LEU C 195      -1.170  -3.373   3.976  1.00  0.00           H  
ATOM   2726 1HD1 LEU C 195       0.443  -1.966   2.771  1.00  0.00           H  
ATOM   2727 2HD1 LEU C 195       0.035  -3.386   1.821  1.00  0.00           H  
ATOM   2728 3HD1 LEU C 195      -0.665  -1.800   1.419  1.00  0.00           H  
ATOM   2729 1HD2 LEU C 195      -1.232  -0.912   4.350  1.00  0.00           H  
ATOM   2730 2HD2 LEU C 195      -2.368  -0.738   2.990  1.00  0.00           H  
ATOM   2731 3HD2 LEU C 195      -2.859  -1.556   4.471  1.00  0.00           H  
ATOM   2732  N   GLN C 196      -5.532  -2.764   3.145  1.00  0.00           N  
ATOM   2733  CA  GLN C 196      -6.485  -1.898   3.824  1.00  0.00           C  
ATOM   2734  C   GLN C 196      -7.380  -2.681   4.771  1.00  0.00           C  
ATOM   2735  O   GLN C 196      -7.670  -2.197   5.870  1.00  0.00           O  
ATOM   2736  CB  GLN C 196      -7.377  -1.155   2.837  1.00  0.00           C  
ATOM   2737  CG  GLN C 196      -6.689  -0.101   2.045  1.00  0.00           C  
ATOM   2738  CD  GLN C 196      -7.631   0.576   1.077  1.00  0.00           C  
ATOM   2739  NE2 GLN C 196      -7.355   1.833   0.776  1.00  0.00           N  
ATOM   2740  OE1 GLN C 196      -8.617  -0.034   0.645  1.00  0.00           O  
ATOM   2741  H   GLN C 196      -5.515  -2.826   2.121  1.00  0.00           H  
ATOM   2742  HA  GLN C 196      -5.926  -1.168   4.407  1.00  0.00           H  
ATOM   2743 1HB  GLN C 196      -7.806  -1.873   2.138  1.00  0.00           H  
ATOM   2744 2HB  GLN C 196      -8.203  -0.690   3.372  1.00  0.00           H  
ATOM   2745 1HG  GLN C 196      -6.323   0.643   2.742  1.00  0.00           H  
ATOM   2746 2HG  GLN C 196      -5.858  -0.536   1.489  1.00  0.00           H  
ATOM   2747 1HE2 GLN C 196      -7.957   2.364   0.168  1.00  0.00           H  
ATOM   2748 2HE2 GLN C 196      -6.528   2.267   1.186  1.00  0.00           H  
ATOM   2749  N   GLU C 197      -7.791  -3.897   4.386  1.00  0.00           N  
ATOM   2750  CA  GLU C 197      -8.625  -4.670   5.295  1.00  0.00           C  
ATOM   2751  C   GLU C 197      -7.819  -5.062   6.533  1.00  0.00           C  
ATOM   2752  O   GLU C 197      -8.344  -5.012   7.650  1.00  0.00           O  
ATOM   2753  CB  GLU C 197      -9.178  -5.927   4.611  1.00  0.00           C  
ATOM   2754  CG  GLU C 197     -10.216  -5.666   3.510  1.00  0.00           C  
ATOM   2755  CD  GLU C 197     -11.460  -4.982   4.020  1.00  0.00           C  
ATOM   2756  OE1 GLU C 197     -11.939  -5.362   5.059  1.00  0.00           O  
ATOM   2757  OE2 GLU C 197     -11.933  -4.059   3.374  1.00  0.00           O1-
ATOM   2758  H   GLU C 197      -7.586  -4.224   3.434  1.00  0.00           H  
ATOM   2759  HA  GLU C 197      -9.461  -4.054   5.613  1.00  0.00           H  
ATOM   2760 1HB  GLU C 197      -8.352  -6.479   4.159  1.00  0.00           H  
ATOM   2761 2HB  GLU C 197      -9.633  -6.575   5.358  1.00  0.00           H  
ATOM   2762 1HG  GLU C 197      -9.761  -5.039   2.745  1.00  0.00           H  
ATOM   2763 2HG  GLU C 197     -10.486  -6.614   3.049  1.00  0.00           H  
ATOM   2764  N   GLU C 198      -6.535  -5.400   6.346  1.00  0.00           N  
ATOM   2765  CA  GLU C 198      -5.667  -5.760   7.463  1.00  0.00           C  
ATOM   2766  C   GLU C 198      -5.491  -4.570   8.416  1.00  0.00           C  
ATOM   2767  O   GLU C 198      -5.524  -4.743   9.641  1.00  0.00           O  
ATOM   2768  CB  GLU C 198      -4.319  -6.266   6.951  1.00  0.00           C  
ATOM   2769  CG  GLU C 198      -3.370  -6.790   8.027  1.00  0.00           C  
ATOM   2770  CD  GLU C 198      -2.097  -7.348   7.433  1.00  0.00           C  
ATOM   2771  OE1 GLU C 198      -2.000  -7.398   6.233  1.00  0.00           O  
ATOM   2772  OE2 GLU C 198      -1.213  -7.701   8.173  1.00  0.00           O1-
ATOM   2773  H   GLU C 198      -6.182  -5.476   5.384  1.00  0.00           H  
ATOM   2774  HA  GLU C 198      -6.141  -6.569   8.017  1.00  0.00           H  
ATOM   2775 1HB  GLU C 198      -4.489  -7.065   6.229  1.00  0.00           H  
ATOM   2776 2HB  GLU C 198      -3.816  -5.463   6.420  1.00  0.00           H  
ATOM   2777 1HG  GLU C 198      -3.121  -5.978   8.709  1.00  0.00           H  
ATOM   2778 2HG  GLU C 198      -3.875  -7.566   8.600  1.00  0.00           H  
ATOM   2779  N   LEU C 199      -5.338  -3.357   7.862  1.00  0.00           N  
ATOM   2780  CA  LEU C 199      -5.211  -2.161   8.689  1.00  0.00           C  
ATOM   2781  C   LEU C 199      -6.506  -1.920   9.463  1.00  0.00           C  
ATOM   2782  O   LEU C 199      -6.449  -1.601  10.651  1.00  0.00           O  
ATOM   2783  CB  LEU C 199      -4.840  -0.931   7.830  1.00  0.00           C  
ATOM   2784  CG  LEU C 199      -4.676   0.493   8.564  1.00  0.00           C  
ATOM   2785  CD1 LEU C 199      -3.599   0.470   9.682  1.00  0.00           C  
ATOM   2786  CD2 LEU C 199      -4.273   1.526   7.498  1.00  0.00           C  
ATOM   2787  H   LEU C 199      -5.255  -3.289   6.842  1.00  0.00           H  
ATOM   2788  HA  LEU C 199      -4.415  -2.334   9.407  1.00  0.00           H  
ATOM   2789 1HB  LEU C 199      -3.921  -1.150   7.295  1.00  0.00           H  
ATOM   2790 2HB  LEU C 199      -5.626  -0.814   7.083  1.00  0.00           H  
ATOM   2791  HG  LEU C 199      -5.629   0.778   9.019  1.00  0.00           H  
ATOM   2792 1HD1 LEU C 199      -3.530   1.458  10.131  1.00  0.00           H  
ATOM   2793 2HD1 LEU C 199      -3.873  -0.253  10.450  1.00  0.00           H  
ATOM   2794 3HD1 LEU C 199      -2.641   0.217   9.272  1.00  0.00           H  
ATOM   2795 1HD2 LEU C 199      -4.167   2.505   7.961  1.00  0.00           H  
ATOM   2796 2HD2 LEU C 199      -3.325   1.235   7.050  1.00  0.00           H  
ATOM   2797 3HD2 LEU C 199      -5.038   1.570   6.724  1.00  0.00           H  
ATOM   2798  N   LYS C 200      -7.674  -2.078   8.824  1.00  0.00           N  
ATOM   2799  CA  LYS C 200      -8.929  -1.884   9.550  1.00  0.00           C  
ATOM   2800  C   LYS C 200      -9.075  -2.881  10.704  1.00  0.00           C  
ATOM   2801  O   LYS C 200      -9.572  -2.511  11.776  1.00  0.00           O  
ATOM   2802  CB  LYS C 200     -10.129  -1.981   8.615  1.00  0.00           C  
ATOM   2803  CG  LYS C 200     -10.291  -0.781   7.675  1.00  0.00           C  
ATOM   2804  CD  LYS C 200     -11.617  -0.825   6.905  1.00  0.00           C  
ATOM   2805  CE  LYS C 200     -11.589  -1.888   5.815  1.00  0.00           C  
ATOM   2806  NZ  LYS C 200     -12.813  -1.868   4.956  1.00  0.00           N1+
ATOM   2807  H   LYS C 200      -7.681  -2.297   7.822  1.00  0.00           H  
ATOM   2808  HA  LYS C 200      -8.919  -0.885   9.980  1.00  0.00           H  
ATOM   2809 1HB  LYS C 200     -10.014  -2.879   8.008  1.00  0.00           H  
ATOM   2810 2HB  LYS C 200     -11.040  -2.092   9.199  1.00  0.00           H  
ATOM   2811 1HG  LYS C 200     -10.257   0.137   8.263  1.00  0.00           H  
ATOM   2812 2HG  LYS C 200      -9.464  -0.761   6.968  1.00  0.00           H  
ATOM   2813 1HD  LYS C 200     -12.434  -1.043   7.591  1.00  0.00           H  
ATOM   2814 2HD  LYS C 200     -11.799   0.145   6.444  1.00  0.00           H  
ATOM   2815 1HE  LYS C 200     -10.713  -1.724   5.183  1.00  0.00           H  
ATOM   2816 2HE  LYS C 200     -11.516  -2.871   6.269  1.00  0.00           H  
ATOM   2817 1HZ  LYS C 200     -12.694  -2.619   4.249  1.00  0.00           H  
ATOM   2818 2HZ  LYS C 200     -13.631  -2.050   5.512  1.00  0.00           H  
ATOM   2819 3HZ  LYS C 200     -12.906  -0.981   4.495  1.00  0.00           H  
ATOM   2820  N   GLU C 201      -8.645  -4.139  10.487  1.00  0.00           N  
ATOM   2821  CA  GLU C 201      -8.705  -5.128  11.560  1.00  0.00           C  
ATOM   2822  C   GLU C 201      -7.792  -4.746  12.700  1.00  0.00           C  
ATOM   2823  O   GLU C 201      -8.164  -4.890  13.872  1.00  0.00           O  
ATOM   2824  CB  GLU C 201      -8.324  -6.530  11.005  1.00  0.00           C  
ATOM   2825  CG  GLU C 201      -9.391  -7.208  10.086  1.00  0.00           C  
ATOM   2826  CD  GLU C 201      -9.072  -8.567   9.491  1.00  0.00           C  
ATOM   2827  OE1 GLU C 201      -8.741  -9.523  10.219  1.00  0.00           O  
ATOM   2828  OE2 GLU C 201      -9.174  -8.671   8.251  1.00  0.00           O1-
ATOM   2829  H   GLU C 201      -8.281  -4.399   9.582  1.00  0.00           H  
ATOM   2830  HA  GLU C 201      -9.738  -5.164  11.951  1.00  0.00           H  
ATOM   2831 2HB  GLU C 201      -8.097  -7.217  11.845  1.00  0.00           H  
ATOM   2832 3HB  GLU C 201      -7.373  -6.466  10.440  1.00  0.00           H  
ATOM   2833 2HG  GLU C 201      -9.661  -6.556   9.239  1.00  0.00           H  
ATOM   2834 3HG  GLU C 201     -10.331  -7.390  10.632  1.00  0.00           H  
ATOM   2835  N   LEU C 202      -6.613  -4.182  12.380  1.00  0.00           N  
ATOM   2836  CA  LEU C 202      -5.684  -3.728  13.407  1.00  0.00           C  
ATOM   2837  C   LEU C 202      -6.319  -2.618  14.220  1.00  0.00           C  
ATOM   2838  O   LEU C 202      -6.160  -2.584  15.444  1.00  0.00           O  
ATOM   2839  CB  LEU C 202      -4.380  -3.179  12.792  1.00  0.00           C  
ATOM   2840  CG  LEU C 202      -3.257  -2.669  13.792  1.00  0.00           C  
ATOM   2841  CD1 LEU C 202      -2.774  -3.827  14.698  1.00  0.00           C  
ATOM   2842  CD2 LEU C 202      -2.100  -2.057  12.972  1.00  0.00           C  
ATOM   2843  H   LEU C 202      -6.333  -4.154  11.393  1.00  0.00           H  
ATOM   2844  HA  LEU C 202      -5.465  -4.568  14.059  1.00  0.00           H  
ATOM   2845 1HB  LEU C 202      -3.951  -3.952  12.156  1.00  0.00           H  
ATOM   2846 2HB  LEU C 202      -4.639  -2.339  12.158  1.00  0.00           H  
ATOM   2847  HG  LEU C 202      -3.667  -1.895  14.445  1.00  0.00           H  
ATOM   2848 1HD1 LEU C 202      -2.008  -3.463  15.370  1.00  0.00           H  
ATOM   2849 2HD1 LEU C 202      -3.603  -4.214  15.288  1.00  0.00           H  
ATOM   2850 3HD1 LEU C 202      -2.366  -4.622  14.095  1.00  0.00           H  
ATOM   2851 1HD2 LEU C 202      -1.327  -1.692  13.650  1.00  0.00           H  
ATOM   2852 2HD2 LEU C 202      -1.686  -2.804  12.320  1.00  0.00           H  
ATOM   2853 3HD2 LEU C 202      -2.475  -1.229  12.372  1.00  0.00           H  
ATOM   2854  N   ARG C 203      -7.032  -1.702  13.551  1.00  0.00           N  
ATOM   2855  CA  ARG C 203      -7.651  -0.599  14.265  1.00  0.00           C  
ATOM   2856  C   ARG C 203      -8.692  -1.090  15.252  1.00  0.00           C  
ATOM   2857  O   ARG C 203      -8.724  -0.612  16.390  1.00  0.00           O  
ATOM   2858  CB  ARG C 203      -8.322   0.368  13.307  1.00  0.00           C  
ATOM   2859  CG  ARG C 203      -7.358   1.068  12.468  1.00  0.00           C  
ATOM   2860  CD  ARG C 203      -7.915   2.148  11.631  1.00  0.00           C  
ATOM   2861  NE  ARG C 203      -8.246   3.323  12.429  1.00  0.00           N  
ATOM   2862  CZ  ARG C 203      -8.636   4.513  11.925  1.00  0.00           C  
ATOM   2863  NH1 ARG C 203      -8.769   4.695  10.639  1.00  0.00           N1+
ATOM   2864  NH2 ARG C 203      -8.880   5.532  12.714  1.00  0.00           N  
ATOM   2865  H   ARG C 203      -7.068  -1.763  12.528  1.00  0.00           H  
ATOM   2866  HA  ARG C 203      -6.874  -0.066  14.812  1.00  0.00           H  
ATOM   2867 1HB  ARG C 203      -9.006  -0.171  12.658  1.00  0.00           H  
ATOM   2868 2HB  ARG C 203      -8.900   1.101  13.864  1.00  0.00           H  
ATOM   2869 1HG  ARG C 203      -6.654   1.465  13.144  1.00  0.00           H  
ATOM   2870 2HG  ARG C 203      -6.859   0.385  11.823  1.00  0.00           H  
ATOM   2871 1HD  ARG C 203      -7.182   2.431  10.874  1.00  0.00           H  
ATOM   2872 2HD  ARG C 203      -8.822   1.791  11.144  1.00  0.00           H  
ATOM   2873  HE  ARG C 203      -8.152   3.250  13.431  1.00  0.00           H  
ATOM   2874 1HH1 ARG C 203      -8.614   3.936   9.999  1.00  0.00           H  
ATOM   2875 2HH1 ARG C 203      -9.037   5.636  10.314  1.00  0.00           H  
ATOM   2876 1HH2 ARG C 203      -8.786   5.450  13.712  1.00  0.00           H  
ATOM   2877 2HH2 ARG C 203      -9.158   6.422  12.275  1.00  0.00           H  
ATOM   2878  N   GLU C 204      -9.498  -2.082  14.863  1.00  0.00           N  
ATOM   2879  CA  GLU C 204     -10.503  -2.573  15.795  1.00  0.00           C  
ATOM   2880  C   GLU C 204      -9.852  -3.326  16.953  1.00  0.00           C  
ATOM   2881  O   GLU C 204     -10.303  -3.215  18.099  1.00  0.00           O  
ATOM   2882  CB  GLU C 204     -11.523  -3.459  15.081  1.00  0.00           C  
ATOM   2883  CG  GLU C 204     -12.418  -2.698  14.103  1.00  0.00           C  
ATOM   2884  CD  GLU C 204     -13.232  -1.606  14.766  1.00  0.00           C  
ATOM   2885  OE1 GLU C 204     -13.911  -1.874  15.730  1.00  0.00           O  
ATOM   2886  OE2 GLU C 204     -13.124  -0.479  14.325  1.00  0.00           O1-
ATOM   2887  H   GLU C 204      -9.457  -2.418  13.892  1.00  0.00           H  
ATOM   2888  HA  GLU C 204     -11.032  -1.717  16.207  1.00  0.00           H  
ATOM   2889 1HB  GLU C 204     -10.995  -4.233  14.518  1.00  0.00           H  
ATOM   2890 2HB  GLU C 204     -12.157  -3.955  15.815  1.00  0.00           H  
ATOM   2891 1HG  GLU C 204     -11.790  -2.246  13.333  1.00  0.00           H  
ATOM   2892 2HG  GLU C 204     -13.089  -3.402  13.615  1.00  0.00           H  
ATOM   2893  N   LYS C 205      -8.774  -4.063  16.669  1.00  0.00           N  
ATOM   2894  CA  LYS C 205      -8.073  -4.802  17.705  1.00  0.00           C  
ATOM   2895  C   LYS C 205      -7.472  -3.804  18.702  1.00  0.00           C  
ATOM   2896  O   LYS C 205      -7.517  -4.019  19.923  1.00  0.00           O  
ATOM   2897  CB  LYS C 205      -7.015  -5.705  17.066  1.00  0.00           C  
ATOM   2898  CG  LYS C 205      -6.285  -6.643  18.009  1.00  0.00           C  
ATOM   2899  CD  LYS C 205      -5.375  -7.596  17.213  1.00  0.00           C  
ATOM   2900  CE  LYS C 205      -4.819  -8.726  18.083  1.00  0.00           C  
ATOM   2901  NZ  LYS C 205      -3.913  -8.234  19.133  1.00  0.00           N1+
ATOM   2902  H   LYS C 205      -8.472  -4.157  15.693  1.00  0.00           H  
ATOM   2903  HA  LYS C 205      -8.789  -5.425  18.238  1.00  0.00           H  
ATOM   2904 1HB  LYS C 205      -7.485  -6.303  16.285  1.00  0.00           H  
ATOM   2905 2HB  LYS C 205      -6.267  -5.078  16.577  1.00  0.00           H  
ATOM   2906 1HG  LYS C 205      -5.681  -6.054  18.702  1.00  0.00           H  
ATOM   2907 2HG  LYS C 205      -7.010  -7.220  18.583  1.00  0.00           H  
ATOM   2908 1HD  LYS C 205      -5.941  -8.033  16.387  1.00  0.00           H  
ATOM   2909 2HD  LYS C 205      -4.542  -7.028  16.796  1.00  0.00           H  
ATOM   2910 1HE  LYS C 205      -5.650  -9.247  18.556  1.00  0.00           H  
ATOM   2911 2HE  LYS C 205      -4.276  -9.428  17.452  1.00  0.00           H  
ATOM   2912 1HZ  LYS C 205      -3.560  -8.995  19.700  1.00  0.00           H  
ATOM   2913 2HZ  LYS C 205      -3.121  -7.759  18.728  1.00  0.00           H  
ATOM   2914 3HZ  LYS C 205      -4.397  -7.589  19.744  1.00  0.00           H  
ATOM   2915  N   TRP C 206      -6.916  -2.701  18.181  1.00  0.00           N  
ATOM   2916  CA  TRP C 206      -6.364  -1.651  19.013  1.00  0.00           C  
ATOM   2917  C   TRP C 206      -7.446  -1.050  19.902  1.00  0.00           C  
ATOM   2918  O   TRP C 206      -7.223  -0.858  21.094  1.00  0.00           O  
ATOM   2919  CB  TRP C 206      -5.698  -0.543  18.208  1.00  0.00           C  
ATOM   2920  CG  TRP C 206      -5.169   0.507  19.114  1.00  0.00           C  
ATOM   2921  CD1 TRP C 206      -3.951   0.512  19.707  1.00  0.00           C  
ATOM   2922  CD2 TRP C 206      -5.851   1.695  19.579  1.00  0.00           C  
ATOM   2923  CE2 TRP C 206      -4.987   2.337  20.437  1.00  0.00           C  
ATOM   2924  CE3 TRP C 206      -7.118   2.242  19.341  1.00  0.00           C  
ATOM   2925  NE1 TRP C 206      -3.814   1.589  20.495  1.00  0.00           N  
ATOM   2926  CZ2 TRP C 206      -5.347   3.506  21.074  1.00  0.00           C  
ATOM   2927  CZ3 TRP C 206      -7.476   3.392  19.982  1.00  0.00           C  
ATOM   2928  CH2 TRP C 206      -6.614   4.012  20.825  1.00  0.00           C  
ATOM   2929  H   TRP C 206      -6.851  -2.607  17.162  1.00  0.00           H  
ATOM   2930  HA  TRP C 206      -5.603  -2.095  19.656  1.00  0.00           H  
ATOM   2931 1HB  TRP C 206      -4.882  -0.953  17.611  1.00  0.00           H  
ATOM   2932 2HB  TRP C 206      -6.419  -0.098  17.526  1.00  0.00           H  
ATOM   2933  HD1 TRP C 206      -3.199  -0.246  19.583  1.00  0.00           H  
ATOM   2934  HE1 TRP C 206      -2.949   1.746  21.036  1.00  0.00           H  
ATOM   2935  HE3 TRP C 206      -7.813   1.755  18.665  1.00  0.00           H  
ATOM   2936  HZ2 TRP C 206      -4.698   4.035  21.748  1.00  0.00           H  
ATOM   2937  HZ3 TRP C 206      -8.466   3.800  19.794  1.00  0.00           H  
ATOM   2938  HH2 TRP C 206      -6.923   4.931  21.315  1.00  0.00           H  
ATOM   2939  N   LYS C 207      -8.632  -0.758  19.340  1.00  0.00           N  
ATOM   2940  CA  LYS C 207      -9.698  -0.174  20.152  1.00  0.00           C  
ATOM   2941  C   LYS C 207     -10.022  -1.062  21.342  1.00  0.00           C  
ATOM   2942  O   LYS C 207     -10.211  -0.548  22.447  1.00  0.00           O  
ATOM   2943  CB  LYS C 207     -10.965   0.040  19.329  1.00  0.00           C  
ATOM   2944  CG  LYS C 207     -10.907   1.167  18.307  1.00  0.00           C  
ATOM   2945  CD  LYS C 207     -12.202   1.196  17.497  1.00  0.00           C  
ATOM   2946  CE  LYS C 207     -12.186   2.243  16.398  1.00  0.00           C  
ATOM   2947  NZ  LYS C 207     -13.402   2.132  15.537  1.00  0.00           N1+
ATOM   2948  H   LYS C 207      -8.763  -0.898  18.334  1.00  0.00           H  
ATOM   2949  HA  LYS C 207      -9.358   0.785  20.535  1.00  0.00           H  
ATOM   2950 1HB  LYS C 207     -11.193  -0.878  18.786  1.00  0.00           H  
ATOM   2951 2HB  LYS C 207     -11.802   0.232  20.000  1.00  0.00           H  
ATOM   2952 1HG  LYS C 207     -10.779   2.117  18.825  1.00  0.00           H  
ATOM   2953 2HG  LYS C 207     -10.065   1.022  17.645  1.00  0.00           H  
ATOM   2954 1HD  LYS C 207     -12.358   0.219  17.034  1.00  0.00           H  
ATOM   2955 2HD  LYS C 207     -13.041   1.396  18.159  1.00  0.00           H  
ATOM   2956 1HE  LYS C 207     -12.155   3.235  16.844  1.00  0.00           H  
ATOM   2957 2HE  LYS C 207     -11.299   2.101  15.777  1.00  0.00           H  
ATOM   2958 1HZ  LYS C 207     -13.376   2.823  14.808  1.00  0.00           H  
ATOM   2959 2HZ  LYS C 207     -13.407   1.180  15.110  1.00  0.00           H  
ATOM   2960 3HZ  LYS C 207     -14.233   2.257  16.088  1.00  0.00           H  
ATOM   2961  N   ARG C 208     -10.046  -2.386  21.142  1.00  0.00           N  
ATOM   2962  CA  ARG C 208     -10.337  -3.277  22.262  1.00  0.00           C  
ATOM   2963  C   ARG C 208      -9.219  -3.179  23.311  1.00  0.00           C  
ATOM   2964  O   ARG C 208      -9.485  -3.163  24.519  1.00  0.00           O  
ATOM   2965  CB  ARG C 208     -10.463  -4.720  21.791  1.00  0.00           C  
ATOM   2966  CG  ARG C 208     -11.583  -5.017  20.762  1.00  0.00           C  
ATOM   2967  CD  ARG C 208     -12.989  -4.986  21.315  1.00  0.00           C  
ATOM   2968  NE  ARG C 208     -13.576  -3.633  21.392  1.00  0.00           N  
ATOM   2969  CZ  ARG C 208     -14.040  -2.909  20.330  1.00  0.00           C  
ATOM   2970  NH1 ARG C 208     -13.958  -3.383  19.091  1.00  0.00           N1+
ATOM   2971  NH2 ARG C 208     -14.586  -1.718  20.539  1.00  0.00           N  
ATOM   2972  H   ARG C 208      -9.931  -2.744  20.185  1.00  0.00           H  
ATOM   2973  HA  ARG C 208     -11.272  -2.964  22.724  1.00  0.00           H  
ATOM   2974 1HB  ARG C 208      -9.522  -5.025  21.331  1.00  0.00           H  
ATOM   2975 2HB  ARG C 208     -10.626  -5.364  22.652  1.00  0.00           H  
ATOM   2976 1HG  ARG C 208     -11.519  -4.276  19.981  1.00  0.00           H  
ATOM   2977 2HG  ARG C 208     -11.413  -6.001  20.327  1.00  0.00           H  
ATOM   2978 1HD  ARG C 208     -13.636  -5.606  20.698  1.00  0.00           H  
ATOM   2979 2HD  ARG C 208     -12.972  -5.393  22.326  1.00  0.00           H  
ATOM   2980  HE  ARG C 208     -13.680  -3.209  22.335  1.00  0.00           H  
ATOM   2981 1HH1 ARG C 208     -13.544  -4.284  18.916  1.00  0.00           H  
ATOM   2982 2HH1 ARG C 208     -14.303  -2.831  18.305  1.00  0.00           H  
ATOM   2983 1HH2 ARG C 208     -14.656  -1.342  21.505  1.00  0.00           H  
ATOM   2984 2HH2 ARG C 208     -14.935  -1.180  19.764  1.00  0.00           H  
ATOM   2985  N   LEU C 209      -7.969  -3.060  22.853  1.00  0.00           N  
ATOM   2986  CA  LEU C 209      -6.837  -2.930  23.762  1.00  0.00           C  
ATOM   2987  C   LEU C 209      -6.944  -1.619  24.562  1.00  0.00           C  
ATOM   2988  O   LEU C 209      -6.674  -1.593  25.774  1.00  0.00           O  
ATOM   2989  CB  LEU C 209      -5.516  -2.965  22.962  1.00  0.00           C  
ATOM   2990  CG  LEU C 209      -4.207  -2.895  23.751  1.00  0.00           C  
ATOM   2991  CD1 LEU C 209      -4.085  -4.069  24.686  1.00  0.00           C  
ATOM   2992  CD2 LEU C 209      -3.019  -2.807  22.774  1.00  0.00           C  
ATOM   2993  H   LEU C 209      -7.805  -3.145  21.841  1.00  0.00           H  
ATOM   2994  HA  LEU C 209      -6.876  -3.765  24.455  1.00  0.00           H  
ATOM   2995 1HB  LEU C 209      -5.505  -3.871  22.356  1.00  0.00           H  
ATOM   2996 2HB  LEU C 209      -5.510  -2.116  22.289  1.00  0.00           H  
ATOM   2997  HG  LEU C 209      -4.223  -2.047  24.343  1.00  0.00           H  
ATOM   2998 1HD1 LEU C 209      -3.166  -3.975  25.252  1.00  0.00           H  
ATOM   2999 2HD1 LEU C 209      -4.915  -4.081  25.371  1.00  0.00           H  
ATOM   3000 3HD1 LEU C 209      -4.079  -4.989  24.125  1.00  0.00           H  
ATOM   3001 1HD2 LEU C 209      -2.095  -2.736  23.338  1.00  0.00           H  
ATOM   3002 2HD2 LEU C 209      -2.994  -3.692  22.148  1.00  0.00           H  
ATOM   3003 3HD2 LEU C 209      -3.128  -1.919  22.145  1.00  0.00           H  
ATOM   3004  N   LYS C 210      -7.354  -0.535  23.885  1.00  0.00           N  
ATOM   3005  CA  LYS C 210      -7.517   0.768  24.517  1.00  0.00           C  
ATOM   3006  C   LYS C 210      -8.581   0.702  25.597  1.00  0.00           C  
ATOM   3007  O   LYS C 210      -8.379   1.260  26.678  1.00  0.00           O  
ATOM   3008  CB  LYS C 210      -7.888   1.841  23.496  1.00  0.00           C  
ATOM   3009  CG  LYS C 210      -8.031   3.296  24.062  1.00  0.00           C  
ATOM   3010  CD  LYS C 210      -6.683   3.859  24.556  1.00  0.00           C  
ATOM   3011  CE  LYS C 210      -6.695   5.386  24.749  1.00  0.00           C  
ATOM   3012  NZ  LYS C 210      -7.581   5.837  25.875  1.00  0.00           N1+
ATOM   3013  H   LYS C 210      -7.502  -0.632  22.878  1.00  0.00           H  
ATOM   3014  HA  LYS C 210      -6.590   1.050  24.989  1.00  0.00           H  
ATOM   3015 1HB  LYS C 210      -7.149   1.836  22.705  1.00  0.00           H  
ATOM   3016 2HB  LYS C 210      -8.841   1.579  23.039  1.00  0.00           H  
ATOM   3017 1HG  LYS C 210      -8.428   3.943  23.284  1.00  0.00           H  
ATOM   3018 2HG  LYS C 210      -8.741   3.294  24.892  1.00  0.00           H  
ATOM   3019 1HD  LYS C 210      -6.416   3.393  25.509  1.00  0.00           H  
ATOM   3020 2HD  LYS C 210      -5.921   3.633  23.838  1.00  0.00           H  
ATOM   3021 1HE  LYS C 210      -5.672   5.709  24.957  1.00  0.00           H  
ATOM   3022 2HE  LYS C 210      -7.030   5.858  23.826  1.00  0.00           H  
ATOM   3023 1HZ  LYS C 210      -7.525   6.839  25.957  1.00  0.00           H  
ATOM   3024 2HZ  LYS C 210      -8.580   5.579  25.753  1.00  0.00           H  
ATOM   3025 3HZ  LYS C 210      -7.263   5.407  26.728  1.00  0.00           H  
ATOM   3026  N   GLU C 211      -9.688  -0.004  25.334  1.00  0.00           N  
ATOM   3027  CA  GLU C 211     -10.752  -0.117  26.323  1.00  0.00           C  
ATOM   3028  C   GLU C 211     -10.245  -0.794  27.589  1.00  0.00           C  
ATOM   3029  O   GLU C 211     -10.567  -0.350  28.692  1.00  0.00           O  
ATOM   3030  CB  GLU C 211     -11.937  -0.905  25.751  1.00  0.00           C  
ATOM   3031  CG  GLU C 211     -12.735  -0.163  24.684  1.00  0.00           C  
ATOM   3032  CD  GLU C 211     -13.737  -1.034  23.962  1.00  0.00           C  
ATOM   3033  OE1 GLU C 211     -13.683  -2.237  24.107  1.00  0.00           O  
ATOM   3034  OE2 GLU C 211     -14.548  -0.498  23.245  1.00  0.00           O1-
ATOM   3035  H   GLU C 211      -9.814  -0.400  24.394  1.00  0.00           H  
ATOM   3036  HA  GLU C 211     -11.089   0.892  26.582  1.00  0.00           H  
ATOM   3037 1HB  GLU C 211     -11.568  -1.830  25.308  1.00  0.00           H  
ATOM   3038 2HB  GLU C 211     -12.615  -1.178  26.557  1.00  0.00           H  
ATOM   3039 1HG  GLU C 211     -13.268   0.656  25.164  1.00  0.00           H  
ATOM   3040 2HG  GLU C 211     -12.048   0.270  23.965  1.00  0.00           H  
ATOM   3041  N   ARG C 212      -9.409  -1.829  27.434  1.00  0.00           N  
ATOM   3042  CA  ARG C 212      -8.881  -2.522  28.606  1.00  0.00           C  
ATOM   3043  C   ARG C 212      -7.954  -1.600  29.419  1.00  0.00           C  
ATOM   3044  O   ARG C 212      -7.992  -1.609  30.657  1.00  0.00           O  
ATOM   3045  CB  ARG C 212      -8.139  -3.778  28.188  1.00  0.00           C  
ATOM   3046  CG  ARG C 212      -8.964  -4.848  27.448  1.00  0.00           C  
ATOM   3047  CD  ARG C 212      -9.964  -5.600  28.305  1.00  0.00           C  
ATOM   3048  NE  ARG C 212     -11.261  -4.894  28.486  1.00  0.00           N  
ATOM   3049  CZ  ARG C 212     -12.240  -4.782  27.539  1.00  0.00           C  
ATOM   3050  NH1 ARG C 212     -12.077  -5.290  26.329  1.00  0.00           N1+
ATOM   3051  NH2 ARG C 212     -13.377  -4.161  27.830  1.00  0.00           N  
ATOM   3052  H   ARG C 212      -9.227  -2.172  26.482  1.00  0.00           H  
ATOM   3053  HA  ARG C 212      -9.716  -2.804  29.245  1.00  0.00           H  
ATOM   3054 1HB  ARG C 212      -7.345  -3.492  27.503  1.00  0.00           H  
ATOM   3055 2HB  ARG C 212      -7.684  -4.242  29.060  1.00  0.00           H  
ATOM   3056 1HG  ARG C 212      -9.513  -4.355  26.663  1.00  0.00           H  
ATOM   3057 2HG  ARG C 212      -8.284  -5.573  27.003  1.00  0.00           H  
ATOM   3058 1HD  ARG C 212     -10.163  -6.572  27.858  1.00  0.00           H  
ATOM   3059 2HD  ARG C 212      -9.531  -5.750  29.294  1.00  0.00           H  
ATOM   3060  HE  ARG C 212     -11.462  -4.489  29.423  1.00  0.00           H  
ATOM   3061 1HH1 ARG C 212     -11.222  -5.763  26.086  1.00  0.00           H  
ATOM   3062 2HH1 ARG C 212     -12.815  -5.198  25.646  1.00  0.00           H  
ATOM   3063 1HH2 ARG C 212     -13.527  -3.757  28.771  1.00  0.00           H  
ATOM   3064 2HH2 ARG C 212     -14.100  -4.072  27.133  1.00  0.00           H  
ATOM   3065  N   LEU C 213      -7.154  -0.770  28.737  1.00  0.00           N  
ATOM   3066  CA  LEU C 213      -6.299   0.179  29.452  1.00  0.00           C  
ATOM   3067  C   LEU C 213      -7.137   1.228  30.180  1.00  0.00           C  
ATOM   3068  O   LEU C 213      -6.798   1.617  31.305  1.00  0.00           O  
ATOM   3069  CB  LEU C 213      -5.277   0.838  28.520  1.00  0.00           C  
ATOM   3070  CG  LEU C 213      -4.301   1.912  29.162  1.00  0.00           C  
ATOM   3071  CD1 LEU C 213      -3.498   1.368  30.334  1.00  0.00           C  
ATOM   3072  CD2 LEU C 213      -3.329   2.321  28.122  1.00  0.00           C  
ATOM   3073  H   LEU C 213      -7.107  -0.855  27.712  1.00  0.00           H  
ATOM   3074  HA  LEU C 213      -5.752  -0.378  30.201  1.00  0.00           H  
ATOM   3075 1HB  LEU C 213      -4.676   0.059  28.074  1.00  0.00           H  
ATOM   3076 2HB  LEU C 213      -5.829   1.333  27.716  1.00  0.00           H  
ATOM   3077  HG  LEU C 213      -4.880   2.769  29.504  1.00  0.00           H  
ATOM   3078 1HD1 LEU C 213      -2.844   2.160  30.701  1.00  0.00           H  
ATOM   3079 2HD1 LEU C 213      -4.164   1.055  31.133  1.00  0.00           H  
ATOM   3080 3HD1 LEU C 213      -2.899   0.541  30.022  1.00  0.00           H  
ATOM   3081 1HD2 LEU C 213      -2.664   3.037  28.524  1.00  0.00           H  
ATOM   3082 2HD2 LEU C 213      -2.761   1.466  27.819  1.00  0.00           H  
ATOM   3083 3HD2 LEU C 213      -3.845   2.741  27.263  1.00  0.00           H  
ATOM   3084  N   GLU C 214      -8.216   1.708  29.555  1.00  0.00           N  
ATOM   3085  CA  GLU C 214      -9.060   2.694  30.216  1.00  0.00           C  
ATOM   3086  C   GLU C 214      -9.672   2.105  31.486  1.00  0.00           C  
ATOM   3087  O   GLU C 214      -9.729   2.791  32.516  1.00  0.00           O  
ATOM   3088  CB  GLU C 214     -10.159   3.180  29.272  1.00  0.00           C  
ATOM   3089  CG  GLU C 214      -9.647   4.050  28.133  1.00  0.00           C  
ATOM   3090  CD  GLU C 214     -10.702   4.416  27.129  1.00  0.00           C  
ATOM   3091  OE1 GLU C 214     -11.803   3.939  27.258  1.00  0.00           O  
ATOM   3092  OE2 GLU C 214     -10.393   5.178  26.219  1.00  0.00           O1-
ATOM   3093  H   GLU C 214      -8.420   1.407  28.595  1.00  0.00           H  
ATOM   3094  HA  GLU C 214      -8.445   3.543  30.496  1.00  0.00           H  
ATOM   3095 1HB  GLU C 214     -10.664   2.318  28.834  1.00  0.00           H  
ATOM   3096 2HB  GLU C 214     -10.901   3.747  29.832  1.00  0.00           H  
ATOM   3097 1HG  GLU C 214      -9.240   4.964  28.560  1.00  0.00           H  
ATOM   3098 2HG  GLU C 214      -8.837   3.531  27.632  1.00  0.00           H  
ATOM   3099  N   GLU C 215     -10.078   0.824  31.436  1.00  0.00           N  
ATOM   3100  CA  GLU C 215     -10.632   0.154  32.607  1.00  0.00           C  
ATOM   3101  C   GLU C 215      -9.585   0.054  33.711  1.00  0.00           C  
ATOM   3102  O   GLU C 215      -9.904   0.269  34.882  1.00  0.00           O  
ATOM   3103  CB  GLU C 215     -11.144  -1.241  32.250  1.00  0.00           C  
ATOM   3104  CG  GLU C 215     -12.397  -1.255  31.396  1.00  0.00           C  
ATOM   3105  CD  GLU C 215     -12.768  -2.629  30.927  1.00  0.00           C  
ATOM   3106  OE1 GLU C 215     -12.000  -3.543  31.131  1.00  0.00           O  
ATOM   3107  OE2 GLU C 215     -13.809  -2.772  30.336  1.00  0.00           O1-
ATOM   3108  H   GLU C 215     -10.055   0.334  30.533  1.00  0.00           H  
ATOM   3109  HA  GLU C 215     -11.467   0.747  32.981  1.00  0.00           H  
ATOM   3110 1HB  GLU C 215     -10.369  -1.777  31.704  1.00  0.00           H  
ATOM   3111 2HB  GLU C 215     -11.347  -1.800  33.161  1.00  0.00           H  
ATOM   3112 1HG  GLU C 215     -13.221  -0.849  31.981  1.00  0.00           H  
ATOM   3113 2HG  GLU C 215     -12.251  -0.608  30.538  1.00  0.00           H  
ATOM   3114  N   LEU C 216      -8.325  -0.214  33.342  1.00  0.00           N  
ATOM   3115  CA  LEU C 216      -7.256  -0.288  34.330  1.00  0.00           C  
ATOM   3116  C   LEU C 216      -7.036   1.052  35.012  1.00  0.00           C  
ATOM   3117  O   LEU C 216      -6.898   1.100  36.239  1.00  0.00           O  
ATOM   3118  CB  LEU C 216      -5.946  -0.754  33.673  1.00  0.00           C  
ATOM   3119  CG  LEU C 216      -4.675  -0.838  34.576  1.00  0.00           C  
ATOM   3120  CD1 LEU C 216      -4.906  -1.784  35.746  1.00  0.00           C  
ATOM   3121  CD2 LEU C 216      -3.510  -1.329  33.707  1.00  0.00           C  
ATOM   3122  H   LEU C 216      -8.140  -0.456  32.361  1.00  0.00           H  
ATOM   3123  HA  LEU C 216      -7.555  -1.014  35.081  1.00  0.00           H  
ATOM   3124 1HB  LEU C 216      -6.118  -1.735  33.234  1.00  0.00           H  
ATOM   3125 2HB  LEU C 216      -5.718  -0.067  32.864  1.00  0.00           H  
ATOM   3126  HG  LEU C 216      -4.434   0.148  34.982  1.00  0.00           H  
ATOM   3127 1HD1 LEU C 216      -3.999  -1.830  36.354  1.00  0.00           H  
ATOM   3128 2HD1 LEU C 216      -5.723  -1.423  36.367  1.00  0.00           H  
ATOM   3129 3HD1 LEU C 216      -5.149  -2.775  35.374  1.00  0.00           H  
ATOM   3130 1HD2 LEU C 216      -2.610  -1.402  34.311  1.00  0.00           H  
ATOM   3131 2HD2 LEU C 216      -3.748  -2.307  33.300  1.00  0.00           H  
ATOM   3132 3HD2 LEU C 216      -3.345  -0.632  32.888  1.00  0.00           H  
ATOM   3133  N   ARG C 217      -7.030   2.144  34.241  1.00  0.00           N  
ATOM   3134  CA  ARG C 217      -6.828   3.456  34.842  1.00  0.00           C  
ATOM   3135  C   ARG C 217      -7.955   3.755  35.830  1.00  0.00           C  
ATOM   3136  O   ARG C 217      -7.700   4.220  36.949  1.00  0.00           O  
ATOM   3137  CB  ARG C 217      -6.791   4.525  33.751  1.00  0.00           C  
ATOM   3138  CG  ARG C 217      -5.552   4.465  32.882  1.00  0.00           C  
ATOM   3139  CD  ARG C 217      -5.641   5.235  31.617  1.00  0.00           C  
ATOM   3140  NE  ARG C 217      -5.611   6.708  31.777  1.00  0.00           N  
ATOM   3141  CZ  ARG C 217      -6.211   7.603  30.957  1.00  0.00           C  
ATOM   3142  NH1 ARG C 217      -6.938   7.223  29.927  1.00  0.00           N1+
ATOM   3143  NH2 ARG C 217      -6.051   8.887  31.206  1.00  0.00           N  
ATOM   3144  H   ARG C 217      -7.116   2.035  33.223  1.00  0.00           H  
ATOM   3145  HA  ARG C 217      -5.878   3.453  35.376  1.00  0.00           H  
ATOM   3146 1HB  ARG C 217      -7.658   4.408  33.102  1.00  0.00           H  
ATOM   3147 2HB  ARG C 217      -6.842   5.516  34.201  1.00  0.00           H  
ATOM   3148 1HG  ARG C 217      -4.732   4.891  33.452  1.00  0.00           H  
ATOM   3149 2HG  ARG C 217      -5.335   3.427  32.630  1.00  0.00           H  
ATOM   3150 1HD  ARG C 217      -4.780   4.946  31.038  1.00  0.00           H  
ATOM   3151 2HD  ARG C 217      -6.545   4.948  31.094  1.00  0.00           H  
ATOM   3152  HE  ARG C 217      -5.039   7.125  32.524  1.00  0.00           H  
ATOM   3153 1HH1 ARG C 217      -7.051   6.249  29.714  1.00  0.00           H  
ATOM   3154 2HH1 ARG C 217      -7.372   7.920  29.339  1.00  0.00           H  
ATOM   3155 1HH2 ARG C 217      -5.447   9.160  31.995  1.00  0.00           H  
ATOM   3156 2HH2 ARG C 217      -6.474   9.584  30.617  1.00  0.00           H  
ATOM   3157  N   GLU C 218      -9.202   3.433  35.452  1.00  0.00           N  
ATOM   3158  CA  GLU C 218     -10.324   3.680  36.342  1.00  0.00           C  
ATOM   3159  C   GLU C 218     -10.257   2.836  37.603  1.00  0.00           C  
ATOM   3160  O   GLU C 218     -10.509   3.346  38.699  1.00  0.00           O  
ATOM   3161  CB  GLU C 218     -11.658   3.424  35.646  1.00  0.00           C  
ATOM   3162  CG  GLU C 218     -12.870   3.691  36.546  1.00  0.00           C  
ATOM   3163  CD  GLU C 218     -14.189   3.521  35.864  1.00  0.00           C  
ATOM   3164  OE1 GLU C 218     -14.352   3.994  34.771  1.00  0.00           O  
ATOM   3165  OE2 GLU C 218     -15.036   2.877  36.448  1.00  0.00           O1-
ATOM   3166  H   GLU C 218      -9.371   3.060  34.510  1.00  0.00           H  
ATOM   3167  HA  GLU C 218     -10.294   4.727  36.639  1.00  0.00           H  
ATOM   3168 1HB  GLU C 218     -11.735   4.054  34.761  1.00  0.00           H  
ATOM   3169 2HB  GLU C 218     -11.699   2.385  35.311  1.00  0.00           H  
ATOM   3170 1HG  GLU C 218     -12.837   3.002  37.388  1.00  0.00           H  
ATOM   3171 2HG  GLU C 218     -12.799   4.703  36.945  1.00  0.00           H  
ATOM   3172  N   LYS C 219      -9.925   1.548  37.462  1.00  0.00           N  
ATOM   3173  CA  LYS C 219      -9.874   0.661  38.608  1.00  0.00           C  
ATOM   3174  C   LYS C 219      -8.846   1.134  39.617  1.00  0.00           C  
ATOM   3175  O   LYS C 219      -9.124   1.154  40.819  1.00  0.00           O  
ATOM   3176  CB  LYS C 219      -9.545  -0.768  38.170  1.00  0.00           C  
ATOM   3177  CG  LYS C 219      -9.529  -1.817  39.306  1.00  0.00           C  
ATOM   3178  CD  LYS C 219      -9.242  -3.222  38.748  1.00  0.00           C  
ATOM   3179  CE  LYS C 219      -9.389  -4.329  39.813  1.00  0.00           C  
ATOM   3180  NZ  LYS C 219      -8.364  -4.235  40.903  1.00  0.00           N1+
ATOM   3181  H   LYS C 219      -9.748   1.168  36.527  1.00  0.00           H  
ATOM   3182  HA  LYS C 219     -10.851   0.666  39.091  1.00  0.00           H  
ATOM   3183 1HB  LYS C 219     -10.270  -1.087  37.420  1.00  0.00           H  
ATOM   3184 2HB  LYS C 219      -8.563  -0.774  37.688  1.00  0.00           H  
ATOM   3185 1HG  LYS C 219      -8.756  -1.554  40.036  1.00  0.00           H  
ATOM   3186 2HG  LYS C 219     -10.494  -1.818  39.811  1.00  0.00           H  
ATOM   3187 1HD  LYS C 219      -9.929  -3.430  37.926  1.00  0.00           H  
ATOM   3188 2HD  LYS C 219      -8.224  -3.245  38.357  1.00  0.00           H  
ATOM   3189 1HE  LYS C 219     -10.381  -4.262  40.257  1.00  0.00           H  
ATOM   3190 2HE  LYS C 219      -9.288  -5.296  39.322  1.00  0.00           H  
ATOM   3191 1HZ  LYS C 219      -8.499  -4.974  41.570  1.00  0.00           H  
ATOM   3192 2HZ  LYS C 219      -7.437  -4.303  40.523  1.00  0.00           H  
ATOM   3193 3HZ  LYS C 219      -8.447  -3.337  41.401  1.00  0.00           H  
ATOM   3194  N   LEU C 220      -7.665   1.534  39.137  1.00  0.00           N  
ATOM   3195  CA  LEU C 220      -6.632   1.969  40.055  1.00  0.00           C  
ATOM   3196  C   LEU C 220      -7.040   3.246  40.773  1.00  0.00           C  
ATOM   3197  O   LEU C 220      -6.811   3.375  41.984  1.00  0.00           O  
ATOM   3198  CB  LEU C 220      -5.332   2.206  39.293  1.00  0.00           C  
ATOM   3199  CG  LEU C 220      -4.632   0.975  38.698  1.00  0.00           C  
ATOM   3200  CD1 LEU C 220      -3.516   1.444  37.790  1.00  0.00           C  
ATOM   3201  CD2 LEU C 220      -4.061   0.097  39.812  1.00  0.00           C  
ATOM   3202  H   LEU C 220      -7.477   1.489  38.128  1.00  0.00           H  
ATOM   3203  HA  LEU C 220      -6.491   1.198  40.807  1.00  0.00           H  
ATOM   3204 1HB  LEU C 220      -5.527   2.914  38.482  1.00  0.00           H  
ATOM   3205 2HB  LEU C 220      -4.640   2.645  39.987  1.00  0.00           H  
ATOM   3206  HG  LEU C 220      -5.342   0.402  38.108  1.00  0.00           H  
ATOM   3207 1HD1 LEU C 220      -3.030   0.574  37.359  1.00  0.00           H  
ATOM   3208 2HD1 LEU C 220      -3.932   2.063  36.993  1.00  0.00           H  
ATOM   3209 3HD1 LEU C 220      -2.790   2.020  38.358  1.00  0.00           H  
ATOM   3210 1HD2 LEU C 220      -3.569  -0.760  39.368  1.00  0.00           H  
ATOM   3211 2HD2 LEU C 220      -3.340   0.674  40.398  1.00  0.00           H  
ATOM   3212 3HD2 LEU C 220      -4.853  -0.256  40.469  1.00  0.00           H  
ATOM   3213  N   ARG C 221      -7.699   4.173  40.063  1.00  0.00           N  
ATOM   3214  CA  ARG C 221      -8.154   5.402  40.697  1.00  0.00           C  
ATOM   3215  C   ARG C 221      -9.213   5.107  41.765  1.00  0.00           C  
ATOM   3216  O   ARG C 221      -9.195   5.712  42.843  1.00  0.00           O  
ATOM   3217  CB  ARG C 221      -8.737   6.349  39.663  1.00  0.00           C  
ATOM   3218  CG  ARG C 221      -7.739   7.001  38.703  1.00  0.00           C  
ATOM   3219  CD  ARG C 221      -8.465   7.776  37.666  1.00  0.00           C  
ATOM   3220  NE  ARG C 221      -7.586   8.425  36.711  1.00  0.00           N  
ATOM   3221  CZ  ARG C 221      -8.013   9.096  35.621  1.00  0.00           C  
ATOM   3222  NH1 ARG C 221      -9.308   9.193  35.363  1.00  0.00           N1+
ATOM   3223  NH2 ARG C 221      -7.138   9.661  34.812  1.00  0.00           N  
ATOM   3224  H   ARG C 221      -7.836   4.045  39.052  1.00  0.00           H  
ATOM   3225  HA  ARG C 221      -7.301   5.884  41.174  1.00  0.00           H  
ATOM   3226 1HB  ARG C 221      -9.455   5.799  39.052  1.00  0.00           H  
ATOM   3227 2HB  ARG C 221      -9.282   7.144  40.166  1.00  0.00           H  
ATOM   3228 1HG  ARG C 221      -7.100   7.688  39.257  1.00  0.00           H  
ATOM   3229 2HG  ARG C 221      -7.122   6.249  38.221  1.00  0.00           H  
ATOM   3230 1HD  ARG C 221      -9.112   7.088  37.119  1.00  0.00           H  
ATOM   3231 2HD  ARG C 221      -9.071   8.541  38.150  1.00  0.00           H  
ATOM   3232  HE  ARG C 221      -6.582   8.378  36.874  1.00  0.00           H  
ATOM   3233 1HH1 ARG C 221      -9.982   8.764  35.979  1.00  0.00           H  
ATOM   3234 2HH1 ARG C 221      -9.627   9.697  34.548  1.00  0.00           H  
ATOM   3235 1HH2 ARG C 221      -6.123   9.586  35.005  1.00  0.00           H  
ATOM   3236 2HH2 ARG C 221      -7.448  10.165  33.999  1.00  0.00           H  
ATOM   3237  N   ARG C 222     -10.116   4.152  41.490  1.00  0.00           N  
ATOM   3238  CA  ARG C 222     -11.132   3.808  42.475  1.00  0.00           C  
ATOM   3239  C   ARG C 222     -10.514   3.202  43.730  1.00  0.00           C  
ATOM   3240  O   ARG C 222     -10.955   3.518  44.843  1.00  0.00           O  
ATOM   3241  CB  ARG C 222     -12.157   2.836  41.908  1.00  0.00           C  
ATOM   3242  CG  ARG C 222     -13.128   3.430  40.894  1.00  0.00           C  
ATOM   3243  CD  ARG C 222     -14.126   2.420  40.435  1.00  0.00           C  
ATOM   3244  NE  ARG C 222     -15.017   2.950  39.402  1.00  0.00           N  
ATOM   3245  CZ  ARG C 222     -16.118   3.707  39.600  1.00  0.00           C  
ATOM   3246  NH1 ARG C 222     -16.511   4.060  40.813  1.00  0.00           N1+
ATOM   3247  NH2 ARG C 222     -16.798   4.088  38.533  1.00  0.00           N  
ATOM   3248  H   ARG C 222     -10.126   3.715  40.562  1.00  0.00           H  
ATOM   3249  HA  ARG C 222     -11.656   4.721  42.754  1.00  0.00           H  
ATOM   3250 1HB  ARG C 222     -11.628   2.022  41.410  1.00  0.00           H  
ATOM   3251 2HB  ARG C 222     -12.736   2.402  42.720  1.00  0.00           H  
ATOM   3252 1HG  ARG C 222     -13.656   4.262  41.350  1.00  0.00           H  
ATOM   3253 2HG  ARG C 222     -12.581   3.788  40.027  1.00  0.00           H  
ATOM   3254 1HD  ARG C 222     -13.590   1.571  40.006  1.00  0.00           H  
ATOM   3255 2HD  ARG C 222     -14.727   2.077  41.273  1.00  0.00           H  
ATOM   3256  HE  ARG C 222     -14.804   2.726  38.417  1.00  0.00           H  
ATOM   3257 1HH1 ARG C 222     -15.989   3.765  41.622  1.00  0.00           H  
ATOM   3258 2HH1 ARG C 222     -17.339   4.626  40.930  1.00  0.00           H  
ATOM   3259 1HH2 ARG C 222     -16.452   3.784  37.607  1.00  0.00           H  
ATOM   3260 2HH2 ARG C 222     -17.625   4.652  38.617  1.00  0.00           H  
ATOM   3261  N   GLU C 223      -9.482   2.361  43.572  1.00  0.00           N  
ATOM   3262  CA  GLU C 223      -8.849   1.761  44.738  1.00  0.00           C  
ATOM   3263  C   GLU C 223      -8.198   2.831  45.611  1.00  0.00           C  
ATOM   3264  O   GLU C 223      -8.323   2.787  46.839  1.00  0.00           O  
ATOM   3265  CB  GLU C 223      -7.810   0.723  44.310  1.00  0.00           C  
ATOM   3266  CG  GLU C 223      -8.402  -0.546  43.693  1.00  0.00           C  
ATOM   3267  CD  GLU C 223      -7.357  -1.496  43.178  1.00  0.00           C  
ATOM   3268  OE1 GLU C 223      -6.202  -1.180  43.282  1.00  0.00           O  
ATOM   3269  OE2 GLU C 223      -7.722  -2.538  42.655  1.00  0.00           O1-
ATOM   3270  H   GLU C 223      -9.193   2.086  42.624  1.00  0.00           H  
ATOM   3271  HA  GLU C 223      -9.616   1.260  45.327  1.00  0.00           H  
ATOM   3272 1HB  GLU C 223      -7.141   1.170  43.569  1.00  0.00           H  
ATOM   3273 2HB  GLU C 223      -7.204   0.437  45.168  1.00  0.00           H  
ATOM   3274 1HG  GLU C 223      -8.994  -1.054  44.453  1.00  0.00           H  
ATOM   3275 2HG  GLU C 223      -9.071  -0.271  42.884  1.00  0.00           H  
ATOM   3276  N   GLU C 224      -7.547   3.822  44.988  1.00  0.00           N  
ATOM   3277  CA  GLU C 224      -6.940   4.897  45.767  1.00  0.00           C  
ATOM   3278  C   GLU C 224      -7.976   5.705  46.516  1.00  0.00           C  
ATOM   3279  O   GLU C 224      -7.758   6.051  47.683  1.00  0.00           O  
ATOM   3280  CB  GLU C 224      -6.105   5.815  44.902  1.00  0.00           C  
ATOM   3281  CG  GLU C 224      -5.464   6.969  45.626  1.00  0.00           C  
ATOM   3282  CD  GLU C 224      -4.548   7.766  44.740  1.00  0.00           C  
ATOM   3283  OE1 GLU C 224      -4.248   7.325  43.628  1.00  0.00           O  
ATOM   3284  OE2 GLU C 224      -4.168   8.842  45.162  1.00  0.00           O1-
ATOM   3285  H   GLU C 224      -7.441   3.781  43.966  1.00  0.00           H  
ATOM   3286  HA  GLU C 224      -6.276   4.446  46.500  1.00  0.00           H  
ATOM   3287 1HB  GLU C 224      -5.305   5.250  44.552  1.00  0.00           H  
ATOM   3288 2HB  GLU C 224      -6.683   6.172  44.047  1.00  0.00           H  
ATOM   3289 1HG  GLU C 224      -6.246   7.628  46.000  1.00  0.00           H  
ATOM   3290 2HG  GLU C 224      -4.907   6.590  46.484  1.00  0.00           H  
ATOM   3291  N   GLN C 225      -9.106   6.000  45.869  1.00  0.00           N  
ATOM   3292  CA  GLN C 225     -10.134   6.775  46.533  1.00  0.00           C  
ATOM   3293  C   GLN C 225     -10.695   6.011  47.717  1.00  0.00           C  
ATOM   3294  O   GLN C 225     -10.909   6.602  48.778  1.00  0.00           O  
ATOM   3295  CB  GLN C 225     -11.252   7.116  45.543  1.00  0.00           C  
ATOM   3296  CG  GLN C 225     -12.392   7.992  46.087  1.00  0.00           C  
ATOM   3297  CD  GLN C 225     -11.951   9.362  46.532  1.00  0.00           C  
ATOM   3298  NE2 GLN C 225     -12.596   9.867  47.579  1.00  0.00           N  
ATOM   3299  OE1 GLN C 225     -11.060   9.975  45.931  1.00  0.00           O  
ATOM   3300  H   GLN C 225      -9.216   5.730  44.883  1.00  0.00           H  
ATOM   3301  HA  GLN C 225      -9.687   7.699  46.897  1.00  0.00           H  
ATOM   3302 1HB  GLN C 225     -10.820   7.615  44.676  1.00  0.00           H  
ATOM   3303 2HB  GLN C 225     -11.694   6.184  45.184  1.00  0.00           H  
ATOM   3304 1HG  GLN C 225     -13.133   8.118  45.303  1.00  0.00           H  
ATOM   3305 2HG  GLN C 225     -12.849   7.493  46.948  1.00  0.00           H  
ATOM   3306 1HE2 GLN C 225     -12.368  10.777  47.924  1.00  0.00           H  
ATOM   3307 2HE2 GLN C 225     -13.345   9.316  48.038  1.00  0.00           H  
ATOM   3308  N   ARG C 226     -10.861   4.692  47.579  1.00  0.00           N  
ATOM   3309  CA  ARG C 226     -11.387   3.925  48.692  1.00  0.00           C  
ATOM   3310  C   ARG C 226     -10.394   3.915  49.848  1.00  0.00           C  
ATOM   3311  O   ARG C 226     -10.803   4.051  51.003  1.00  0.00           O  
ATOM   3312  CB  ARG C 226     -11.692   2.490  48.279  1.00  0.00           C  
ATOM   3313  CG  ARG C 226     -12.287   1.579  49.392  1.00  0.00           C  
ATOM   3314  CD  ARG C 226     -13.678   2.004  49.804  1.00  0.00           C  
ATOM   3315  NE  ARG C 226     -14.228   1.158  50.868  1.00  0.00           N  
ATOM   3316  CZ  ARG C 226     -14.849  -0.036  50.694  1.00  0.00           C  
ATOM   3317  NH1 ARG C 226     -14.996  -0.559  49.487  1.00  0.00           N1+
ATOM   3318  NH2 ARG C 226     -15.310  -0.682  51.754  1.00  0.00           N  
ATOM   3319  H   ARG C 226     -10.702   4.246  46.668  1.00  0.00           H  
ATOM   3320  HA  ARG C 226     -12.306   4.406  49.023  1.00  0.00           H  
ATOM   3321 1HB  ARG C 226     -12.388   2.501  47.443  1.00  0.00           H  
ATOM   3322 2HB  ARG C 226     -10.772   2.022  47.924  1.00  0.00           H  
ATOM   3323 1HG  ARG C 226     -12.330   0.556  49.027  1.00  0.00           H  
ATOM   3324 2HG  ARG C 226     -11.651   1.612  50.277  1.00  0.00           H  
ATOM   3325 1HD  ARG C 226     -13.640   3.020  50.198  1.00  0.00           H  
ATOM   3326 2HD  ARG C 226     -14.350   1.979  48.951  1.00  0.00           H  
ATOM   3327  HE  ARG C 226     -14.161   1.515  51.842  1.00  0.00           H  
ATOM   3328 1HH1 ARG C 226     -14.646  -0.075  48.676  1.00  0.00           H  
ATOM   3329 2HH1 ARG C 226     -15.460  -1.450  49.375  1.00  0.00           H  
ATOM   3330 1HH2 ARG C 226     -15.193  -0.270  52.682  1.00  0.00           H  
ATOM   3331 2HH2 ARG C 226     -15.775  -1.571  51.650  1.00  0.00           H  
ATOM   3332  N   ARG C 227      -9.093   3.780  49.548  1.00  0.00           N  
ATOM   3333  CA  ARG C 227      -8.083   3.761  50.599  1.00  0.00           C  
ATOM   3334  C   ARG C 227      -8.040   5.086  51.350  1.00  0.00           C  
ATOM   3335  O   ARG C 227      -7.871   5.098  52.575  1.00  0.00           O  
ATOM   3336  CB  ARG C 227      -6.710   3.463  50.018  1.00  0.00           C  
ATOM   3337  CG  ARG C 227      -6.515   2.030  49.538  1.00  0.00           C  
ATOM   3338  CD  ARG C 227      -5.237   1.853  48.791  1.00  0.00           C  
ATOM   3339  NE  ARG C 227      -4.057   2.028  49.646  1.00  0.00           N  
ATOM   3340  CZ  ARG C 227      -2.776   2.129  49.199  1.00  0.00           C  
ATOM   3341  NH1 ARG C 227      -2.508   2.078  47.910  1.00  0.00           N1+
ATOM   3342  NH2 ARG C 227      -1.786   2.272  50.067  1.00  0.00           N  
ATOM   3343  H   ARG C 227      -8.815   3.631  48.571  1.00  0.00           H  
ATOM   3344  HA  ARG C 227      -8.338   2.972  51.305  1.00  0.00           H  
ATOM   3345 1HB  ARG C 227      -6.534   4.121  49.166  1.00  0.00           H  
ATOM   3346 2HB  ARG C 227      -5.947   3.679  50.761  1.00  0.00           H  
ATOM   3347 1HG  ARG C 227      -6.493   1.367  50.401  1.00  0.00           H  
ATOM   3348 2HG  ARG C 227      -7.339   1.745  48.890  1.00  0.00           H  
ATOM   3349 1HD  ARG C 227      -5.211   0.850  48.367  1.00  0.00           H  
ATOM   3350 2HD  ARG C 227      -5.199   2.589  47.987  1.00  0.00           H  
ATOM   3351  HE  ARG C 227      -4.206   2.066  50.646  1.00  0.00           H  
ATOM   3352 1HH1 ARG C 227      -3.247   1.963  47.237  1.00  0.00           H  
ATOM   3353 2HH1 ARG C 227      -1.523   2.135  47.588  1.00  0.00           H  
ATOM   3354 1HH2 ARG C 227      -1.982   2.309  51.056  1.00  0.00           H  
ATOM   3355 2HH2 ARG C 227      -0.825   2.342  49.743  1.00  0.00           H  
ATOM   3356  N   ARG C 228      -8.191   6.200  50.621  1.00  0.00           N  
ATOM   3357  CA  ARG C 228      -8.197   7.515  51.244  1.00  0.00           C  
ATOM   3358  C   ARG C 228      -9.411   7.702  52.150  1.00  0.00           C  
ATOM   3359  O   ARG C 228      -9.300   8.306  53.216  1.00  0.00           O  
ATOM   3360  CB  ARG C 228      -8.158   8.606  50.186  1.00  0.00           C  
ATOM   3361  CG  ARG C 228      -6.808   8.762  49.492  1.00  0.00           C  
ATOM   3362  CD  ARG C 228      -6.828   9.824  48.448  1.00  0.00           C  
ATOM   3363  NE  ARG C 228      -5.523   9.961  47.782  1.00  0.00           N  
ATOM   3364  CZ  ARG C 228      -4.478  10.679  48.229  1.00  0.00           C  
ATOM   3365  NH1 ARG C 228      -4.529  11.365  49.361  1.00  0.00           N1+
ATOM   3366  NH2 ARG C 228      -3.392  10.673  47.491  1.00  0.00           N  
ATOM   3367  H   ARG C 228      -8.256   6.121  49.599  1.00  0.00           H  
ATOM   3368  HA  ARG C 228      -7.299   7.606  51.854  1.00  0.00           H  
ATOM   3369 1HB  ARG C 228      -8.897   8.378  49.415  1.00  0.00           H  
ATOM   3370 2HB  ARG C 228      -8.431   9.560  50.631  1.00  0.00           H  
ATOM   3371 1HG  ARG C 228      -6.055   9.019  50.233  1.00  0.00           H  
ATOM   3372 2HG  ARG C 228      -6.532   7.823  49.016  1.00  0.00           H  
ATOM   3373 1HD  ARG C 228      -7.565   9.550  47.687  1.00  0.00           H  
ATOM   3374 2HD  ARG C 228      -7.104  10.780  48.885  1.00  0.00           H  
ATOM   3375  HE  ARG C 228      -5.362   9.470  46.887  1.00  0.00           H  
ATOM   3376 1HH1 ARG C 228      -5.367  11.363  49.920  1.00  0.00           H  
ATOM   3377 2HH1 ARG C 228      -3.725  11.895  49.667  1.00  0.00           H  
ATOM   3378 1HH2 ARG C 228      -3.406  10.122  46.618  1.00  0.00           H  
ATOM   3379 2HH2 ARG C 228      -2.574  11.191  47.767  1.00  0.00           H  
ATOM   3380  N   GLU C 229     -10.569   7.187  51.734  1.00  0.00           N  
ATOM   3381  CA  GLU C 229     -11.772   7.282  52.552  1.00  0.00           C  
ATOM   3382  C   GLU C 229     -11.697   6.408  53.812  1.00  0.00           C  
ATOM   3383  O   GLU C 229     -12.163   6.822  54.877  1.00  0.00           O  
ATOM   3384  CB  GLU C 229     -12.994   6.893  51.725  1.00  0.00           C  
ATOM   3385  CG  GLU C 229     -13.341   7.888  50.632  1.00  0.00           C  
ATOM   3386  CD  GLU C 229     -14.452   7.420  49.760  1.00  0.00           C  
ATOM   3387  OE1 GLU C 229     -14.967   6.355  50.017  1.00  0.00           O  
ATOM   3388  OE2 GLU C 229     -14.760   8.109  48.808  1.00  0.00           O1-
ATOM   3389  H   GLU C 229     -10.624   6.769  50.799  1.00  0.00           H  
ATOM   3390  HA  GLU C 229     -11.888   8.317  52.867  1.00  0.00           H  
ATOM   3391 1HB  GLU C 229     -12.811   5.926  51.251  1.00  0.00           H  
ATOM   3392 2HB  GLU C 229     -13.857   6.780  52.378  1.00  0.00           H  
ATOM   3393 1HG  GLU C 229     -13.635   8.825  51.101  1.00  0.00           H  
ATOM   3394 2HG  GLU C 229     -12.460   8.086  50.030  1.00  0.00           H  
ATOM   3395  N   GLU C 230     -11.108   5.210  53.688  1.00  0.00           N  
ATOM   3396  CA  GLU C 230     -10.982   4.276  54.818  1.00  0.00           C  
ATOM   3397  C   GLU C 230      -9.882   4.598  55.868  1.00  0.00           C  
ATOM   3398  O   GLU C 230     -10.101   4.329  57.056  1.00  0.00           O  
ATOM   3399  CB  GLU C 230     -10.733   2.852  54.294  1.00  0.00           C  
ATOM   3400  CG  GLU C 230     -11.901   2.194  53.540  1.00  0.00           C  
ATOM   3401  CD  GLU C 230     -13.121   1.954  54.372  1.00  0.00           C  
ATOM   3402  OE1 GLU C 230     -12.992   1.726  55.549  1.00  0.00           O  
ATOM   3403  OE2 GLU C 230     -14.196   1.970  53.810  1.00  0.00           O1-
ATOM   3404  H   GLU C 230     -10.794   4.913  52.762  1.00  0.00           H  
ATOM   3405  HA  GLU C 230     -11.939   4.273  55.340  1.00  0.00           H  
ATOM   3406 1HB  GLU C 230      -9.881   2.876  53.606  1.00  0.00           H  
ATOM   3407 2HB  GLU C 230     -10.457   2.206  55.125  1.00  0.00           H  
ATOM   3408 1HG  GLU C 230     -12.182   2.847  52.719  1.00  0.00           H  
ATOM   3409 2HG  GLU C 230     -11.562   1.252  53.113  1.00  0.00           H  
ATOM   3410  N   LYS C 231      -8.695   5.176  55.455  1.00  0.00           N  
ATOM   3411  CA  LYS C 231      -7.540   5.443  56.308  1.00  0.00           C  
ATOM   3412  C   LYS C 231      -7.447   6.912  56.648  1.00  0.00           C  
ATOM   3413  O   LYS C 231      -6.627   7.638  56.052  1.00  0.00           O  
ATOM   3414  CB  LYS C 231      -6.249   4.954  55.598  1.00  0.00           C  
ATOM   3415  CG  LYS C 231      -6.178   3.414  55.441  1.00  0.00           C  
ATOM   3416  CD  LYS C 231      -4.910   2.894  54.757  1.00  0.00           C  
ATOM   3417  CE  LYS C 231      -4.980   1.365  54.656  1.00  0.00           C  
ATOM   3418  NZ  LYS C 231      -3.768   0.862  53.988  1.00  0.00           N1+
ATOM   3419  H   LYS C 231      -8.621   5.435  54.482  1.00  0.00           H  
ATOM   3420  HA  LYS C 231      -7.672   4.890  57.257  1.00  0.00           H  
ATOM   3421 2HB  LYS C 231      -5.358   5.318  56.151  1.00  0.00           H  
ATOM   3422 3HB  LYS C 231      -6.173   5.424  54.597  1.00  0.00           H  
ATOM   3423 2HG  LYS C 231      -7.074   3.054  54.899  1.00  0.00           H  
ATOM   3424 3HG  LYS C 231      -6.218   2.927  56.433  1.00  0.00           H  
ATOM   3425 2HD  LYS C 231      -4.017   3.199  55.341  1.00  0.00           H  
ATOM   3426 3HD  LYS C 231      -4.804   3.362  53.759  1.00  0.00           H  
ATOM   3427 2HE  LYS C 231      -5.878   1.042  54.089  1.00  0.00           H  
ATOM   3428 3HE  LYS C 231      -5.082   0.914  55.666  1.00  0.00           H  
ATOM   3429 1HZ  LYS C 231      -2.946   1.411  54.268  1.00  0.00           H  
ATOM   3430 2HZ  LYS C 231      -3.568  -0.107  54.258  1.00  0.00           H  
ATOM   3431 3HZ  LYS C 231      -3.940   0.931  52.995  1.00  0.00           H  
END
