# Supplementary material for: De novo design of obligate ABC-type heterotrimeric proteins
Source: Nat Struct Mol Biol. 2022 Dec 15;29(12):1266–76. doi: 10.1038/s41594-022-00879-4 (PMC9758053; doi:10.1038/s41594-022-00879-4)
Supplement: Supplementary file 4 — This compressed file contains all PDB files and scripts used in our design protocols and analyses, as well as the final design model outputs. [file 41594_2022_879_MOESM4_ESM.zip › source_data/pdbs/base_pdbs/DHT02.pdb]

HEADER                                            xx-MMM-xx                     
ATOM      1  N   PRO A   1     -11.065 -11.844  24.528  1.00  0.00           N  
ATOM      2  CA  PRO A   1      -9.610 -11.987  24.513  1.00  0.00           C  
ATOM      3  C   PRO A   1      -8.991 -11.160  23.385  1.00  0.00           C  
ATOM      4  O   PRO A   1      -8.599 -11.692  22.341  1.00  0.00           O  
ATOM      5  CB  PRO A   1      -9.429 -13.488  24.293  1.00  0.00           C  
ATOM      6  CG  PRO A   1     -10.606 -13.885  23.453  1.00  0.00           C  
ATOM      7  CD  PRO A   1     -11.742 -13.009  23.934  1.00  0.00           C  
ATOM      8  HA  PRO A   1      -9.200 -11.681  25.487  1.00  0.00           H  
ATOM      9 1HB  PRO A   1      -8.470 -13.682  23.811  1.00  0.00           H  
ATOM     10 2HB  PRO A   1      -9.401 -14.011  25.260  1.00  0.00           H  
ATOM     11 1HG  PRO A   1     -10.375 -13.731  22.385  1.00  0.00           H  
ATOM     12 2HG  PRO A   1     -10.815 -14.957  23.578  1.00  0.00           H  
ATOM     13 1HD  PRO A   1     -12.363 -12.687  23.084  1.00  0.00           H  
ATOM     14 2HD  PRO A   1     -12.338 -13.528  24.699  1.00  0.00           H  
ATOM     15 1H   PRO A   1     -11.501 -11.076  23.950  1.00  0.00           H  
ATOM     16 2H   PRO A   1     -11.544 -11.774  25.428  1.00  0.00           H  
ATOM     17  N   ASP A   2      -8.847  -9.860  23.623  1.00  0.00           N  
ATOM     18  CA  ASP A   2      -8.369  -8.923  22.604  1.00  0.00           C  
ATOM     19  C   ASP A   2      -6.992  -9.268  22.045  1.00  0.00           C  
ATOM     20  O   ASP A   2      -6.755  -9.102  20.845  1.00  0.00           O  
ATOM     21  CB  ASP A   2      -8.322  -7.530  23.211  1.00  0.00           C  
ATOM     22  CG  ASP A   2      -9.695  -6.913  23.471  1.00  0.00           C  
ATOM     23  OD1 ASP A   2     -10.674  -7.392  22.965  1.00  0.00           O  
ATOM     24  OD2 ASP A   2      -9.750  -5.965  24.224  1.00  0.00           O  
ATOM     25  H   ASP A   2      -9.147  -9.482  24.513  1.00  0.00           H  
ATOM     26  HA  ASP A   2      -9.081  -8.926  21.776  1.00  0.00           H  
ATOM     27 1HB  ASP A   2      -7.813  -7.597  24.161  1.00  0.00           H  
ATOM     28 2HB  ASP A   2      -7.743  -6.875  22.581  1.00  0.00           H  
ATOM     29  N   SER A   3      -6.101  -9.800  22.885  1.00  0.00           N  
ATOM     30  CA  SER A   3      -4.767 -10.130  22.407  1.00  0.00           C  
ATOM     31  C   SER A   3      -4.767 -11.398  21.548  1.00  0.00           C  
ATOM     32  O   SER A   3      -3.882 -11.564  20.715  1.00  0.00           O  
ATOM     33  CB  SER A   3      -3.768 -10.284  23.550  1.00  0.00           C  
ATOM     34  OG  SER A   3      -3.535  -9.060  24.223  1.00  0.00           O  
ATOM     35  H   SER A   3      -6.334  -9.934  23.857  1.00  0.00           H  
ATOM     36  HA  SER A   3      -4.418  -9.303  21.790  1.00  0.00           H  
ATOM     37 1HB  SER A   3      -4.130 -11.027  24.257  1.00  0.00           H  
ATOM     38 2HB  SER A   3      -2.833 -10.657  23.148  1.00  0.00           H  
ATOM     39  HG  SER A   3      -2.666  -9.169  24.721  1.00  0.00           H  
ATOM     40  N   ASP A   4      -5.766 -12.282  21.682  1.00  0.00           N  
ATOM     41  CA  ASP A   4      -5.741 -13.493  20.872  1.00  0.00           C  
ATOM     42  C   ASP A   4      -6.345 -13.184  19.522  1.00  0.00           C  
ATOM     43  O   ASP A   4      -5.895 -13.719  18.500  1.00  0.00           O  
ATOM     44  CB  ASP A   4      -6.475 -14.630  21.555  1.00  0.00           C  
ATOM     45  CG  ASP A   4      -5.761 -15.072  22.818  1.00  0.00           C  
ATOM     46  OD1 ASP A   4      -4.615 -15.483  22.731  1.00  0.00           O  
ATOM     47  OD2 ASP A   4      -6.349 -14.986  23.867  1.00  0.00           O  
ATOM     48  H   ASP A   4      -6.543 -12.139  22.326  1.00  0.00           H  
ATOM     49  HA  ASP A   4      -4.707 -13.799  20.725  1.00  0.00           H  
ATOM     50 1HB  ASP A   4      -7.489 -14.314  21.793  1.00  0.00           H  
ATOM     51 2HB  ASP A   4      -6.549 -15.478  20.876  1.00  0.00           H  
ATOM     52  N   GLU A   5      -7.321 -12.269  19.505  1.00  0.00           N  
ATOM     53  CA  GLU A   5      -7.914 -11.878  18.239  1.00  0.00           C  
ATOM     54  C   GLU A   5      -6.839 -11.148  17.457  1.00  0.00           C  
ATOM     55  O   GLU A   5      -6.704 -11.327  16.241  1.00  0.00           O  
ATOM     56  CB  GLU A   5      -9.153 -11.002  18.447  1.00  0.00           C  
ATOM     57  CG  GLU A   5     -10.365 -11.750  19.026  1.00  0.00           C  
ATOM     58  CD  GLU A   5     -10.852 -12.839  18.098  1.00  0.00           C  
ATOM     59  OE1 GLU A   5     -10.980 -12.575  16.930  1.00  0.00           O  
ATOM     60  OE2 GLU A   5     -11.069 -13.951  18.547  1.00  0.00           O  
ATOM     61  H   GLU A   5      -7.679 -11.899  20.392  1.00  0.00           H  
ATOM     62  HA  GLU A   5      -8.201 -12.767  17.686  1.00  0.00           H  
ATOM     63 1HB  GLU A   5      -8.906 -10.187  19.134  1.00  0.00           H  
ATOM     64 2HB  GLU A   5      -9.447 -10.553  17.498  1.00  0.00           H  
ATOM     65 1HG  GLU A   5     -10.079 -12.196  19.981  1.00  0.00           H  
ATOM     66 2HG  GLU A   5     -11.169 -11.039  19.213  1.00  0.00           H  
ATOM     67  N   LEU A   6      -6.011 -10.393  18.181  1.00  0.00           N  
ATOM     68  CA  LEU A   6      -4.942  -9.651  17.574  1.00  0.00           C  
ATOM     69  C   LEU A   6      -3.880 -10.611  17.008  1.00  0.00           C  
ATOM     70  O   LEU A   6      -3.428 -10.406  15.880  1.00  0.00           O  
ATOM     71  CB  LEU A   6      -4.421  -8.641  18.605  1.00  0.00           C  
ATOM     72  CG  LEU A   6      -3.356  -7.659  18.200  1.00  0.00           C  
ATOM     73  CD1 LEU A   6      -3.787  -6.895  17.042  1.00  0.00           C  
ATOM     74  CD2 LEU A   6      -3.178  -6.667  19.302  1.00  0.00           C  
ATOM     75  H   LEU A   6      -6.193 -10.268  19.179  1.00  0.00           H  
ATOM     76  HA  LEU A   6      -5.372  -9.102  16.751  1.00  0.00           H  
ATOM     77 1HB  LEU A   6      -5.260  -8.084  18.979  1.00  0.00           H  
ATOM     78 2HB  LEU A   6      -4.013  -9.211  19.432  1.00  0.00           H  
ATOM     79  HG  LEU A   6      -2.433  -8.180  17.977  1.00  0.00           H  
ATOM     80 1HD1 LEU A   6      -3.027  -6.168  16.774  1.00  0.00           H  
ATOM     81 2HD1 LEU A   6      -3.932  -7.572  16.249  1.00  0.00           H  
ATOM     82 3HD1 LEU A   6      -4.702  -6.385  17.258  1.00  0.00           H  
ATOM     83 1HD2 LEU A   6      -2.458  -5.955  18.999  1.00  0.00           H  
ATOM     84 2HD2 LEU A   6      -4.095  -6.164  19.476  1.00  0.00           H  
ATOM     85 3HD2 LEU A   6      -2.872  -7.140  20.197  1.00  0.00           H  
ATOM     86  N   ARG A   7      -3.545 -11.708  17.713  1.00  0.00           N  
ATOM     87  CA  ARG A   7      -2.581 -12.667  17.154  1.00  0.00           C  
ATOM     88  C   ARG A   7      -3.080 -13.255  15.826  1.00  0.00           C  
ATOM     89  O   ARG A   7      -2.302 -13.401  14.869  1.00  0.00           O  
ATOM     90  CB  ARG A   7      -2.320 -13.822  18.129  1.00  0.00           C  
ATOM     91  CG  ARG A   7      -1.530 -13.426  19.327  1.00  0.00           C  
ATOM     92  CD  ARG A   7      -1.221 -14.479  20.308  1.00  0.00           C  
ATOM     93  NE  ARG A   7      -0.490 -13.857  21.429  1.00  0.00           N  
ATOM     94  CZ  ARG A   7      -0.995 -13.491  22.642  1.00  0.00           C  
ATOM     95  NH1 ARG A   7      -2.251 -13.735  23.007  1.00  0.00           N  
ATOM     96  NH2 ARG A   7      -0.190 -12.864  23.497  1.00  0.00           N  
ATOM     97  H   ARG A   7      -3.889 -11.820  18.672  1.00  0.00           H  
ATOM     98  HA  ARG A   7      -1.645 -12.143  16.977  1.00  0.00           H  
ATOM     99 1HB  ARG A   7      -3.271 -14.222  18.479  1.00  0.00           H  
ATOM    100 2HB  ARG A   7      -1.788 -14.623  17.622  1.00  0.00           H  
ATOM    101 1HG  ARG A   7      -0.587 -13.060  18.979  1.00  0.00           H  
ATOM    102 2HG  ARG A   7      -2.037 -12.662  19.843  1.00  0.00           H  
ATOM    103 1HD  ARG A   7      -2.141 -14.931  20.684  1.00  0.00           H  
ATOM    104 2HD  ARG A   7      -0.587 -15.242  19.857  1.00  0.00           H  
ATOM    105  HE  ARG A   7       0.479 -13.621  21.255  1.00  0.00           H  
ATOM    106 1HH1 ARG A   7      -2.925 -14.251  22.421  1.00  0.00           H  
ATOM    107 2HH1 ARG A   7      -2.567 -13.450  23.919  1.00  0.00           H  
ATOM    108 1HH2 ARG A   7       0.769 -12.659  23.243  1.00  0.00           H  
ATOM    109 2HH2 ARG A   7      -0.532 -12.566  24.403  1.00  0.00           H  
ATOM    110  N   LYS A   8      -4.381 -13.574  15.751  1.00  0.00           N  
ATOM    111  CA  LYS A   8      -4.930 -14.115  14.507  1.00  0.00           C  
ATOM    112  C   LYS A   8      -4.832 -13.091  13.369  1.00  0.00           C  
ATOM    113  O   LYS A   8      -4.427 -13.433  12.247  1.00  0.00           O  
ATOM    114  CB  LYS A   8      -6.380 -14.557  14.715  1.00  0.00           C  
ATOM    115  CG  LYS A   8      -6.528 -15.831  15.572  1.00  0.00           C  
ATOM    116  CD  LYS A   8      -7.983 -16.354  15.625  1.00  0.00           C  
ATOM    117  CE  LYS A   8      -8.845 -15.492  16.554  1.00  0.00           C  
ATOM    118  NZ  LYS A   8     -10.212 -16.053  16.780  1.00  0.00           N  
ATOM    119  H   LYS A   8      -4.963 -13.481  16.594  1.00  0.00           H  
ATOM    120  HA  LYS A   8      -4.341 -14.985  14.222  1.00  0.00           H  
ATOM    121 1HB  LYS A   8      -6.923 -13.749  15.207  1.00  0.00           H  
ATOM    122 2HB  LYS A   8      -6.851 -14.731  13.749  1.00  0.00           H  
ATOM    123 1HG  LYS A   8      -5.886 -16.610  15.163  1.00  0.00           H  
ATOM    124 2HG  LYS A   8      -6.192 -15.611  16.587  1.00  0.00           H  
ATOM    125 1HD  LYS A   8      -8.417 -16.340  14.625  1.00  0.00           H  
ATOM    126 2HD  LYS A   8      -7.987 -17.380  15.991  1.00  0.00           H  
ATOM    127 1HE  LYS A   8      -8.340 -15.403  17.518  1.00  0.00           H  
ATOM    128 2HE  LYS A   8      -8.955 -14.499  16.124  1.00  0.00           H  
ATOM    129 1HZ  LYS A   8     -10.699 -15.395  17.425  1.00  0.00           H  
ATOM    130 2HZ  LYS A   8     -10.715 -16.113  15.910  1.00  0.00           H  
ATOM    131 3HZ  LYS A   8     -10.156 -16.962  17.203  1.00  0.00           H  
ATOM    132  N   LEU A   9      -5.122 -11.824  13.681  1.00  0.00           N  
ATOM    133  CA  LEU A   9      -5.038 -10.762  12.692  1.00  0.00           C  
ATOM    134  C   LEU A   9      -3.600 -10.539  12.240  1.00  0.00           C  
ATOM    135  O   LEU A   9      -3.365 -10.254  11.064  1.00  0.00           O  
ATOM    136  CB  LEU A   9      -5.580  -9.463  13.274  1.00  0.00           C  
ATOM    137  CG  LEU A   9      -7.073  -9.364  13.556  1.00  0.00           C  
ATOM    138  CD1 LEU A   9      -7.299  -8.099  14.355  1.00  0.00           C  
ATOM    139  CD2 LEU A   9      -7.864  -9.310  12.254  1.00  0.00           C  
ATOM    140  H   LEU A   9      -5.483 -11.615  14.619  1.00  0.00           H  
ATOM    141  HA  LEU A   9      -5.621 -11.052  11.823  1.00  0.00           H  
ATOM    142 1HB  LEU A   9      -5.069  -9.293  14.213  1.00  0.00           H  
ATOM    143 2HB  LEU A   9      -5.331  -8.661  12.593  1.00  0.00           H  
ATOM    144  HG  LEU A   9      -7.399 -10.219  14.140  1.00  0.00           H  
ATOM    145 1HD1 LEU A   9      -8.356  -7.994  14.589  1.00  0.00           H  
ATOM    146 2HD1 LEU A   9      -6.738  -8.158  15.265  1.00  0.00           H  
ATOM    147 3HD1 LEU A   9      -6.958  -7.245  13.782  1.00  0.00           H  
ATOM    148 1HD2 LEU A   9      -8.919  -9.227  12.487  1.00  0.00           H  
ATOM    149 2HD2 LEU A   9      -7.555  -8.447  11.671  1.00  0.00           H  
ATOM    150 3HD2 LEU A   9      -7.703 -10.213  11.675  1.00  0.00           H  
ATOM    151  N   LEU A  10      -2.626 -10.664  13.150  1.00  0.00           N  
ATOM    152  CA  LEU A  10      -1.250 -10.456  12.731  1.00  0.00           C  
ATOM    153  C   LEU A  10      -0.832 -11.495  11.726  1.00  0.00           C  
ATOM    154  O   LEU A  10      -0.181 -11.152  10.740  1.00  0.00           O  
ATOM    155  CB  LEU A  10      -0.264 -10.576  13.889  1.00  0.00           C  
ATOM    156  CG  LEU A  10      -0.260  -9.519  14.948  1.00  0.00           C  
ATOM    157  CD1 LEU A  10       0.671  -9.969  16.014  1.00  0.00           C  
ATOM    158  CD2 LEU A  10       0.189  -8.228  14.385  1.00  0.00           C  
ATOM    159  H   LEU A  10      -2.870 -10.835  14.130  1.00  0.00           H  
ATOM    160  HA  LEU A  10      -1.172  -9.484  12.255  1.00  0.00           H  
ATOM    161 1HB  LEU A  10      -0.467 -11.523  14.390  1.00  0.00           H  
ATOM    162 2HB  LEU A  10       0.744 -10.630  13.471  1.00  0.00           H  
ATOM    163  HG  LEU A  10      -1.251  -9.404  15.373  1.00  0.00           H  
ATOM    164 1HD1 LEU A  10       0.705  -9.256  16.783  1.00  0.00           H  
ATOM    165 2HD1 LEU A  10       0.326 -10.914  16.410  1.00  0.00           H  
ATOM    166 3HD1 LEU A  10       1.665 -10.092  15.597  1.00  0.00           H  
ATOM    167 1HD2 LEU A  10       0.218  -7.497  15.145  1.00  0.00           H  
ATOM    168 2HD2 LEU A  10       1.144  -8.350  13.989  1.00  0.00           H  
ATOM    169 3HD2 LEU A  10      -0.471  -7.903  13.614  1.00  0.00           H  
ATOM    170  N   LYS A  11      -1.239 -12.753  11.930  1.00  0.00           N  
ATOM    171  CA  LYS A  11      -0.854 -13.776  10.971  1.00  0.00           C  
ATOM    172  C   LYS A  11      -1.446 -13.471   9.608  1.00  0.00           C  
ATOM    173  O   LYS A  11      -0.759 -13.610   8.590  1.00  0.00           O  
ATOM    174  CB  LYS A  11      -1.288 -15.170  11.432  1.00  0.00           C  
ATOM    175  CG  LYS A  11      -0.929 -16.326  10.448  1.00  0.00           C  
ATOM    176  CD  LYS A  11       0.590 -16.468  10.250  1.00  0.00           C  
ATOM    177  CE  LYS A  11       0.978 -17.800   9.567  1.00  0.00           C  
ATOM    178  NZ  LYS A  11       0.429 -17.934   8.165  1.00  0.00           N  
ATOM    179  H   LYS A  11      -1.745 -12.991  12.794  1.00  0.00           H  
ATOM    180  HA  LYS A  11       0.232 -13.758  10.877  1.00  0.00           H  
ATOM    181 1HB  LYS A  11      -0.831 -15.387  12.397  1.00  0.00           H  
ATOM    182 2HB  LYS A  11      -2.372 -15.175  11.580  1.00  0.00           H  
ATOM    183 1HG  LYS A  11      -1.323 -17.261  10.842  1.00  0.00           H  
ATOM    184 2HG  LYS A  11      -1.396 -16.137   9.479  1.00  0.00           H  
ATOM    185 1HD  LYS A  11       0.944 -15.655   9.604  1.00  0.00           H  
ATOM    186 2HD  LYS A  11       1.099 -16.394  11.208  1.00  0.00           H  
ATOM    187 1HE  LYS A  11       2.063 -17.862   9.523  1.00  0.00           H  
ATOM    188 2HE  LYS A  11       0.601 -18.625  10.169  1.00  0.00           H  
ATOM    189 1HZ  LYS A  11       0.711 -18.811   7.770  1.00  0.00           H  
ATOM    190 2HZ  LYS A  11      -0.581 -17.893   8.177  1.00  0.00           H  
ATOM    191 3HZ  LYS A  11       0.774 -17.175   7.541  1.00  0.00           H  
ATOM    192  N   GLN A  12      -2.703 -13.017   9.588  1.00  0.00           N  
ATOM    193  CA  GLN A  12      -3.350 -12.712   8.326  1.00  0.00           C  
ATOM    194  C   GLN A  12      -2.637 -11.563   7.620  1.00  0.00           C  
ATOM    195  O   GLN A  12      -2.395 -11.630   6.408  1.00  0.00           O  
ATOM    196  CB  GLN A  12      -4.811 -12.333   8.579  1.00  0.00           C  
ATOM    197  CG  GLN A  12      -5.683 -13.490   9.054  1.00  0.00           C  
ATOM    198  CD  GLN A  12      -7.059 -13.033   9.484  1.00  0.00           C  
ATOM    199  OE1 GLN A  12      -7.274 -11.840   9.673  1.00  0.00           O  
ATOM    200  NE2 GLN A  12      -7.984 -13.966   9.642  1.00  0.00           N  
ATOM    201  H   GLN A  12      -3.226 -12.952  10.471  1.00  0.00           H  
ATOM    202  HA  GLN A  12      -3.301 -13.595   7.687  1.00  0.00           H  
ATOM    203 1HB  GLN A  12      -4.851 -11.550   9.336  1.00  0.00           H  
ATOM    204 2HB  GLN A  12      -5.247 -11.926   7.668  1.00  0.00           H  
ATOM    205 1HG  GLN A  12      -5.797 -14.199   8.238  1.00  0.00           H  
ATOM    206 2HG  GLN A  12      -5.202 -13.974   9.900  1.00  0.00           H  
ATOM    207 1HE2 GLN A  12      -8.909 -13.710   9.928  1.00  0.00           H  
ATOM    208 2HE2 GLN A  12      -7.762 -14.928   9.478  1.00  0.00           H  
ATOM    209  N   LEU A  13      -2.210 -10.545   8.376  1.00  0.00           N  
ATOM    210  CA  LEU A  13      -1.558  -9.427   7.726  1.00  0.00           C  
ATOM    211  C   LEU A  13      -0.194  -9.842   7.203  1.00  0.00           C  
ATOM    212  O   LEU A  13       0.190  -9.414   6.116  1.00  0.00           O  
ATOM    213  CB  LEU A  13      -1.452  -8.214   8.657  1.00  0.00           C  
ATOM    214  CG  LEU A  13      -0.995  -6.855   8.026  1.00  0.00           C  
ATOM    215  CD1 LEU A  13      -1.864  -6.452   6.895  1.00  0.00           C  
ATOM    216  CD2 LEU A  13      -1.183  -5.808   9.036  1.00  0.00           C  
ATOM    217  H   LEU A  13      -2.444 -10.516   9.375  1.00  0.00           H  
ATOM    218  HA  LEU A  13      -2.175  -9.157   6.880  1.00  0.00           H  
ATOM    219 1HB  LEU A  13      -2.364  -8.061   9.138  1.00  0.00           H  
ATOM    220 2HB  LEU A  13      -0.723  -8.469   9.434  1.00  0.00           H  
ATOM    221  HG  LEU A  13       0.035  -6.917   7.676  1.00  0.00           H  
ATOM    222 1HD1 LEU A  13      -1.538  -5.490   6.518  1.00  0.00           H  
ATOM    223 2HD1 LEU A  13      -1.803  -7.176   6.111  1.00  0.00           H  
ATOM    224 3HD1 LEU A  13      -2.864  -6.359   7.220  1.00  0.00           H  
ATOM    225 1HD2 LEU A  13      -0.948  -4.852   8.629  1.00  0.00           H  
ATOM    226 2HD2 LEU A  13      -2.229  -5.798   9.340  1.00  0.00           H  
ATOM    227 3HD2 LEU A  13      -0.547  -6.021   9.879  1.00  0.00           H  
ATOM    228  N   GLU A  14       0.539 -10.687   7.945  1.00  0.00           N  
ATOM    229  CA  GLU A  14       1.852 -11.117   7.481  1.00  0.00           C  
ATOM    230  C   GLU A  14       1.738 -11.887   6.165  1.00  0.00           C  
ATOM    231  O   GLU A  14       2.553 -11.678   5.253  1.00  0.00           O  
ATOM    232  CB  GLU A  14       2.548 -11.994   8.524  1.00  0.00           C  
ATOM    233  CG  GLU A  14       3.021 -11.270   9.783  1.00  0.00           C  
ATOM    234  CD  GLU A  14       3.605 -12.224  10.794  1.00  0.00           C  
ATOM    235  OE1 GLU A  14       3.597 -13.397  10.527  1.00  0.00           O  
ATOM    236  OE2 GLU A  14       4.063 -11.781  11.829  1.00  0.00           O  
ATOM    237  H   GLU A  14       0.199 -10.988   8.866  1.00  0.00           H  
ATOM    238  HA  GLU A  14       2.461 -10.238   7.309  1.00  0.00           H  
ATOM    239 1HB  GLU A  14       1.856 -12.778   8.841  1.00  0.00           H  
ATOM    240 2HB  GLU A  14       3.408 -12.484   8.071  1.00  0.00           H  
ATOM    241 1HG  GLU A  14       3.780 -10.540   9.505  1.00  0.00           H  
ATOM    242 2HG  GLU A  14       2.193 -10.733  10.226  1.00  0.00           H  
ATOM    243  N   ASP A  15       0.696 -12.728   6.025  1.00  0.00           N  
ATOM    244  CA  ASP A  15       0.536 -13.464   4.778  1.00  0.00           C  
ATOM    245  C   ASP A  15       0.217 -12.502   3.637  1.00  0.00           C  
ATOM    246  O   ASP A  15       0.770 -12.633   2.539  1.00  0.00           O  
ATOM    247  CB  ASP A  15      -0.601 -14.490   4.873  1.00  0.00           C  
ATOM    248  CG  ASP A  15      -0.319 -15.733   5.766  1.00  0.00           C  
ATOM    249  OD1 ASP A  15       0.806 -15.986   6.160  1.00  0.00           O  
ATOM    250  OD2 ASP A  15      -1.259 -16.444   6.041  1.00  0.00           O  
ATOM    251  H   ASP A  15       0.082 -12.912   6.830  1.00  0.00           H  
ATOM    252  HA  ASP A  15       1.468 -13.979   4.552  1.00  0.00           H  
ATOM    253 1HB  ASP A  15      -1.486 -13.984   5.275  1.00  0.00           H  
ATOM    254 2HB  ASP A  15      -0.858 -14.832   3.872  1.00  0.00           H  
ATOM    255  N   LEU A  16      -0.612 -11.487   3.907  1.00  0.00           N  
ATOM    256  CA  LEU A  16      -0.949 -10.517   2.875  1.00  0.00           C  
ATOM    257  C   LEU A  16       0.269  -9.694   2.466  1.00  0.00           C  
ATOM    258  O   LEU A  16       0.436  -9.383   1.284  1.00  0.00           O  
ATOM    259  CB  LEU A  16      -2.032  -9.565   3.374  1.00  0.00           C  
ATOM    260  CG  LEU A  16      -3.445 -10.103   3.598  1.00  0.00           C  
ATOM    261  CD1 LEU A  16      -4.264  -9.010   4.329  1.00  0.00           C  
ATOM    262  CD2 LEU A  16      -4.084 -10.439   2.251  1.00  0.00           C  
ATOM    263  H   LEU A  16      -1.069 -11.440   4.826  1.00  0.00           H  
ATOM    264  HA  LEU A  16      -1.298 -11.055   1.999  1.00  0.00           H  
ATOM    265 1HB  LEU A  16      -1.693  -9.149   4.317  1.00  0.00           H  
ATOM    266 2HB  LEU A  16      -2.118  -8.765   2.646  1.00  0.00           H  
ATOM    267  HG  LEU A  16      -3.415 -10.995   4.219  1.00  0.00           H  
ATOM    268 1HD1 LEU A  16      -5.280  -9.360   4.502  1.00  0.00           H  
ATOM    269 2HD1 LEU A  16      -3.805  -8.776   5.282  1.00  0.00           H  
ATOM    270 3HD1 LEU A  16      -4.284  -8.125   3.720  1.00  0.00           H  
ATOM    271 1HD2 LEU A  16      -5.093 -10.804   2.421  1.00  0.00           H  
ATOM    272 2HD2 LEU A  16      -4.113  -9.549   1.638  1.00  0.00           H  
ATOM    273 3HD2 LEU A  16      -3.514 -11.204   1.742  1.00  0.00           H  
ATOM    274  N   LEU A  17       1.131  -9.343   3.426  1.00  0.00           N  
ATOM    275  CA  LEU A  17       2.311  -8.558   3.096  1.00  0.00           C  
ATOM    276  C   LEU A  17       3.234  -9.354   2.190  1.00  0.00           C  
ATOM    277  O   LEU A  17       3.765  -8.801   1.226  1.00  0.00           O  
ATOM    278  CB  LEU A  17       3.074  -8.176   4.372  1.00  0.00           C  
ATOM    279  CG  LEU A  17       2.403  -7.163   5.328  1.00  0.00           C  
ATOM    280  CD1 LEU A  17       3.178  -7.136   6.617  1.00  0.00           C  
ATOM    281  CD2 LEU A  17       2.398  -5.784   4.735  1.00  0.00           C  
ATOM    282  H   LEU A  17       0.916  -9.575   4.401  1.00  0.00           H  
ATOM    283  HA  LEU A  17       2.002  -7.666   2.562  1.00  0.00           H  
ATOM    284 1HB  LEU A  17       3.243  -9.091   4.941  1.00  0.00           H  
ATOM    285 2HB  LEU A  17       4.044  -7.772   4.085  1.00  0.00           H  
ATOM    286  HG  LEU A  17       1.391  -7.465   5.523  1.00  0.00           H  
ATOM    287 1HD1 LEU A  17       2.728  -6.456   7.286  1.00  0.00           H  
ATOM    288 2HD1 LEU A  17       3.182  -8.117   7.065  1.00  0.00           H  
ATOM    289 3HD1 LEU A  17       4.202  -6.827   6.420  1.00  0.00           H  
ATOM    290 1HD2 LEU A  17       1.932  -5.109   5.426  1.00  0.00           H  
ATOM    291 2HD2 LEU A  17       3.390  -5.474   4.564  1.00  0.00           H  
ATOM    292 3HD2 LEU A  17       1.859  -5.769   3.809  1.00  0.00           H  
ATOM    293  N   GLN A  18       3.396 -10.659   2.448  1.00  0.00           N  
ATOM    294  CA  GLN A  18       4.267 -11.449   1.583  1.00  0.00           C  
ATOM    295  C   GLN A  18       3.683 -11.592   0.179  1.00  0.00           C  
ATOM    296  O   GLN A  18       4.426 -11.566  -0.815  1.00  0.00           O  
ATOM    297  CB  GLN A  18       4.552 -12.817   2.196  1.00  0.00           C  
ATOM    298  CG  GLN A  18       5.554 -13.676   1.400  1.00  0.00           C  
ATOM    299  CD  GLN A  18       6.937 -13.031   1.268  1.00  0.00           C  
ATOM    300  OE1 GLN A  18       7.481 -12.438   2.207  1.00  0.00           O  
ATOM    301  NE2 GLN A  18       7.519 -13.154   0.081  1.00  0.00           N  
ATOM    302  H   GLN A  18       2.972 -11.071   3.291  1.00  0.00           H  
ATOM    303  HA  GLN A  18       5.215 -10.923   1.496  1.00  0.00           H  
ATOM    304 1HB  GLN A  18       4.938 -12.686   3.206  1.00  0.00           H  
ATOM    305 2HB  GLN A  18       3.613 -13.372   2.279  1.00  0.00           H  
ATOM    306 1HG  GLN A  18       5.675 -14.627   1.913  1.00  0.00           H  
ATOM    307 2HG  GLN A  18       5.162 -13.847   0.398  1.00  0.00           H  
ATOM    308 1HE2 GLN A  18       8.428 -12.760  -0.077  1.00  0.00           H  
ATOM    309 2HE2 GLN A  18       7.050 -13.637  -0.662  1.00  0.00           H  
ATOM    310  N   GLN A  19       2.353 -11.709   0.081  1.00  0.00           N  
ATOM    311  CA  GLN A  19       1.724 -11.815  -1.226  1.00  0.00           C  
ATOM    312  C   GLN A  19       1.951 -10.519  -1.994  1.00  0.00           C  
ATOM    313  O   GLN A  19       2.273 -10.543  -3.190  1.00  0.00           O  
ATOM    314  CB  GLN A  19       0.221 -12.072  -1.071  1.00  0.00           C  
ATOM    315  CG  GLN A  19      -0.129 -13.452  -0.532  1.00  0.00           C  
ATOM    316  CD  GLN A  19      -1.598 -13.574  -0.176  1.00  0.00           C  
ATOM    317  OE1 GLN A  19      -2.290 -12.565  -0.069  1.00  0.00           O  
ATOM    318  NE2 GLN A  19      -2.077 -14.795   0.007  1.00  0.00           N  
ATOM    319  H   GLN A  19       1.788 -11.787   0.936  1.00  0.00           H  
ATOM    320  HA  GLN A  19       2.182 -12.635  -1.775  1.00  0.00           H  
ATOM    321 1HB  GLN A  19      -0.197 -11.333  -0.389  1.00  0.00           H  
ATOM    322 2HB  GLN A  19      -0.273 -11.943  -2.032  1.00  0.00           H  
ATOM    323 1HG  GLN A  19       0.092 -14.187  -1.303  1.00  0.00           H  
ATOM    324 2HG  GLN A  19       0.464 -13.659   0.349  1.00  0.00           H  
ATOM    325 1HE2 GLN A  19      -3.040 -14.925   0.245  1.00  0.00           H  
ATOM    326 2HE2 GLN A  19      -1.477 -15.591  -0.090  1.00  0.00           H  
ATOM    327  N   LEU A  20       1.870  -9.386  -1.292  1.00  0.00           N  
ATOM    328  CA  LEU A  20       2.047  -8.121  -1.959  1.00  0.00           C  
ATOM    329  C   LEU A  20       3.494  -7.952  -2.403  1.00  0.00           C  
ATOM    330  O   LEU A  20       3.733  -7.467  -3.505  1.00  0.00           O  
ATOM    331  CB  LEU A  20       1.623  -6.961  -1.062  1.00  0.00           C  
ATOM    332  CG  LEU A  20       1.565  -5.564  -1.720  1.00  0.00           C  
ATOM    333  CD1 LEU A  20       0.610  -5.546  -2.888  1.00  0.00           C  
ATOM    334  CD2 LEU A  20       1.059  -4.630  -0.746  1.00  0.00           C  
ATOM    335  H   LEU A  20       1.573  -9.417  -0.310  1.00  0.00           H  
ATOM    336  HA  LEU A  20       1.417  -8.136  -2.835  1.00  0.00           H  
ATOM    337 1HB  LEU A  20       0.665  -7.176  -0.642  1.00  0.00           H  
ATOM    338 2HB  LEU A  20       2.336  -6.905  -0.233  1.00  0.00           H  
ATOM    339  HG  LEU A  20       2.546  -5.274  -2.069  1.00  0.00           H  
ATOM    340 1HD1 LEU A  20       0.575  -4.539  -3.312  1.00  0.00           H  
ATOM    341 2HD1 LEU A  20       0.921  -6.228  -3.654  1.00  0.00           H  
ATOM    342 3HD1 LEU A  20      -0.377  -5.815  -2.551  1.00  0.00           H  
ATOM    343 1HD2 LEU A  20       0.987  -3.685  -1.191  1.00  0.00           H  
ATOM    344 2HD2 LEU A  20       0.069  -4.955  -0.437  1.00  0.00           H  
ATOM    345 3HD2 LEU A  20       1.727  -4.593   0.101  1.00  0.00           H  
ATOM    346  N   LYS A  21       4.467  -8.393  -1.588  1.00  0.00           N  
ATOM    347  CA  LYS A  21       5.876  -8.284  -1.972  1.00  0.00           C  
ATOM    348  C   LYS A  21       6.139  -9.025  -3.283  1.00  0.00           C  
ATOM    349  O   LYS A  21       6.887  -8.534  -4.142  1.00  0.00           O  
ATOM    350  CB  LYS A  21       6.790  -8.840  -0.874  1.00  0.00           C  
ATOM    351  CG  LYS A  21       6.881  -7.981   0.383  1.00  0.00           C  
ATOM    352  CD  LYS A  21       7.744  -8.646   1.466  1.00  0.00           C  
ATOM    353  CE  LYS A  21       7.754  -7.810   2.735  1.00  0.00           C  
ATOM    354  NZ  LYS A  21       8.519  -8.441   3.851  1.00  0.00           N  
ATOM    355  H   LYS A  21       4.214  -8.754  -0.663  1.00  0.00           H  
ATOM    356  HA  LYS A  21       6.116  -7.238  -2.123  1.00  0.00           H  
ATOM    357 1HB  LYS A  21       6.430  -9.826  -0.575  1.00  0.00           H  
ATOM    358 2HB  LYS A  21       7.796  -8.967  -1.269  1.00  0.00           H  
ATOM    359 1HG  LYS A  21       7.325  -7.021   0.119  1.00  0.00           H  
ATOM    360 2HG  LYS A  21       5.895  -7.794   0.772  1.00  0.00           H  
ATOM    361 1HD  LYS A  21       7.345  -9.635   1.698  1.00  0.00           H  
ATOM    362 2HD  LYS A  21       8.765  -8.760   1.106  1.00  0.00           H  
ATOM    363 1HE  LYS A  21       8.197  -6.843   2.515  1.00  0.00           H  
ATOM    364 2HE  LYS A  21       6.722  -7.662   3.063  1.00  0.00           H  
ATOM    365 1HZ  LYS A  21       8.460  -7.815   4.670  1.00  0.00           H  
ATOM    366 2HZ  LYS A  21       8.108  -9.332   4.097  1.00  0.00           H  
ATOM    367 3HZ  LYS A  21       9.480  -8.572   3.592  1.00  0.00           H  
ATOM    368  N   ASP A  22       5.490 -10.183  -3.468  1.00  0.00           N  
ATOM    369  CA  ASP A  22       5.669 -10.946  -4.700  1.00  0.00           C  
ATOM    370  C   ASP A  22       5.085 -10.163  -5.886  1.00  0.00           C  
ATOM    371  O   ASP A  22       5.676 -10.129  -6.974  1.00  0.00           O  
ATOM    372  CB  ASP A  22       4.978 -12.312  -4.578  1.00  0.00           C  
ATOM    373  CG  ASP A  22       5.330 -13.278  -5.704  1.00  0.00           C  
ATOM    374  OD1 ASP A  22       6.462 -13.711  -5.756  1.00  0.00           O  
ATOM    375  OD2 ASP A  22       4.472 -13.570  -6.522  1.00  0.00           O  
ATOM    376  H   ASP A  22       4.928 -10.566  -2.697  1.00  0.00           H  
ATOM    377  HA  ASP A  22       6.734 -11.097  -4.869  1.00  0.00           H  
ATOM    378 1HB  ASP A  22       5.242 -12.763  -3.619  1.00  0.00           H  
ATOM    379 2HB  ASP A  22       3.894 -12.161  -4.571  1.00  0.00           H  
ATOM    380  N   LEU A  23       3.935  -9.518  -5.667  1.00  0.00           N  
ATOM    381  CA  LEU A  23       3.285  -8.715  -6.696  1.00  0.00           C  
ATOM    382  C   LEU A  23       4.095  -7.465  -7.035  1.00  0.00           C  
ATOM    383  O   LEU A  23       4.172  -7.081  -8.202  1.00  0.00           O  
ATOM    384  CB  LEU A  23       1.864  -8.398  -6.232  1.00  0.00           C  
ATOM    385  CG  LEU A  23       0.915  -9.633  -6.209  1.00  0.00           C  
ATOM    386  CD1 LEU A  23      -0.346  -9.326  -5.415  1.00  0.00           C  
ATOM    387  CD2 LEU A  23       0.521  -9.979  -7.672  1.00  0.00           C  
ATOM    388  H   LEU A  23       3.470  -9.659  -4.760  1.00  0.00           H  
ATOM    389  HA  LEU A  23       3.236  -9.312  -7.597  1.00  0.00           H  
ATOM    390 1HB  LEU A  23       1.908  -7.979  -5.235  1.00  0.00           H  
ATOM    391 2HB  LEU A  23       1.438  -7.658  -6.904  1.00  0.00           H  
ATOM    392  HG  LEU A  23       1.419 -10.480  -5.739  1.00  0.00           H  
ATOM    393 1HD1 LEU A  23      -0.994 -10.202  -5.415  1.00  0.00           H  
ATOM    394 2HD1 LEU A  23      -0.079  -9.077  -4.394  1.00  0.00           H  
ATOM    395 3HD1 LEU A  23      -0.860  -8.530  -5.845  1.00  0.00           H  
ATOM    396 1HD2 LEU A  23      -0.152 -10.835  -7.667  1.00  0.00           H  
ATOM    397 2HD2 LEU A  23       0.018  -9.120  -8.121  1.00  0.00           H  
ATOM    398 3HD2 LEU A  23       1.390 -10.227  -8.265  1.00  0.00           H  
ATOM    399  N   ILE A  24       4.742  -6.862  -6.039  1.00  0.00           N  
ATOM    400  CA  ILE A  24       5.582  -5.690  -6.266  1.00  0.00           C  
ATOM    401  C   ILE A  24       6.753  -6.064  -7.144  1.00  0.00           C  
ATOM    402  O   ILE A  24       7.080  -5.341  -8.091  1.00  0.00           O  
ATOM    403  CB  ILE A  24       6.113  -5.110  -4.936  1.00  0.00           C  
ATOM    404  CG1 ILE A  24       4.943  -4.500  -4.151  1.00  0.00           C  
ATOM    405  CG2 ILE A  24       7.292  -4.103  -5.166  1.00  0.00           C  
ATOM    406  CD1 ILE A  24       5.249  -4.184  -2.738  1.00  0.00           C  
ATOM    407  H   ILE A  24       4.587  -7.213  -5.091  1.00  0.00           H  
ATOM    408  HA  ILE A  24       4.993  -4.938  -6.778  1.00  0.00           H  
ATOM    409  HB  ILE A  24       6.486  -5.934  -4.333  1.00  0.00           H  
ATOM    410 1HG1 ILE A  24       4.632  -3.584  -4.626  1.00  0.00           H  
ATOM    411 2HG1 ILE A  24       4.116  -5.190  -4.174  1.00  0.00           H  
ATOM    412 1HG2 ILE A  24       7.649  -3.753  -4.214  1.00  0.00           H  
ATOM    413 2HG2 ILE A  24       8.118  -4.590  -5.683  1.00  0.00           H  
ATOM    414 3HG2 ILE A  24       6.981  -3.265  -5.748  1.00  0.00           H  
ATOM    415 1HD1 ILE A  24       4.378  -3.790  -2.293  1.00  0.00           H  
ATOM    416 2HD1 ILE A  24       5.532  -5.084  -2.217  1.00  0.00           H  
ATOM    417 3HD1 ILE A  24       6.046  -3.458  -2.662  1.00  0.00           H  
ATOM    418  N   ASP A  25       7.386  -7.198  -6.832  1.00  0.00           N  
ATOM    419  CA  ASP A  25       8.531  -7.666  -7.587  1.00  0.00           C  
ATOM    420  C   ASP A  25       8.120  -7.931  -9.036  1.00  0.00           C  
ATOM    421  O   ASP A  25       8.822  -7.518  -9.966  1.00  0.00           O  
ATOM    422  CB  ASP A  25       9.059  -8.939  -6.907  1.00  0.00           C  
ATOM    423  CG  ASP A  25      10.373  -9.491  -7.423  1.00  0.00           C  
ATOM    424  OD1 ASP A  25      11.383  -8.853  -7.269  1.00  0.00           O  
ATOM    425  OD2 ASP A  25      10.354 -10.576  -7.956  1.00  0.00           O  
ATOM    426  H   ASP A  25       7.085  -7.732  -6.010  1.00  0.00           H  
ATOM    427  HA  ASP A  25       9.303  -6.895  -7.574  1.00  0.00           H  
ATOM    428 1HB  ASP A  25       9.161  -8.744  -5.838  1.00  0.00           H  
ATOM    429 2HB  ASP A  25       8.303  -9.723  -7.004  1.00  0.00           H  
ATOM    430  N   LYS A  26       6.939  -8.533  -9.238  1.00  0.00           N  
ATOM    431  CA  LYS A  26       6.445  -8.787 -10.582  1.00  0.00           C  
ATOM    432  C   LYS A  26       6.102  -7.499 -11.327  1.00  0.00           C  
ATOM    433  O   LYS A  26       6.410  -7.354 -12.511  1.00  0.00           O  
ATOM    434  CB  LYS A  26       5.251  -9.737 -10.536  1.00  0.00           C  
ATOM    435  CG  LYS A  26       5.640 -11.171 -10.238  1.00  0.00           C  
ATOM    436  CD  LYS A  26       4.441 -12.110 -10.240  1.00  0.00           C  
ATOM    437  CE  LYS A  26       4.896 -13.581 -10.225  1.00  0.00           C  
ATOM    438  NZ  LYS A  26       5.580 -13.963  -8.952  1.00  0.00           N  
ATOM    439  H   LYS A  26       6.405  -8.876  -8.434  1.00  0.00           H  
ATOM    440  HA  LYS A  26       7.234  -9.289 -11.133  1.00  0.00           H  
ATOM    441 1HB  LYS A  26       4.564  -9.409  -9.756  1.00  0.00           H  
ATOM    442 2HB  LYS A  26       4.720  -9.712 -11.471  1.00  0.00           H  
ATOM    443 1HG  LYS A  26       6.358 -11.505 -10.989  1.00  0.00           H  
ATOM    444 2HG  LYS A  26       6.123 -11.207  -9.263  1.00  0.00           H  
ATOM    445 1HD  LYS A  26       3.839 -11.919  -9.344  1.00  0.00           H  
ATOM    446 2HD  LYS A  26       3.827 -11.928 -11.121  1.00  0.00           H  
ATOM    447 1HE  LYS A  26       4.030 -14.226 -10.364  1.00  0.00           H  
ATOM    448 2HE  LYS A  26       5.589 -13.736 -11.053  1.00  0.00           H  
ATOM    449 1HZ  LYS A  26       5.867 -14.922  -8.981  1.00  0.00           H  
ATOM    450 2HZ  LYS A  26       6.393 -13.378  -8.791  1.00  0.00           H  
ATOM    451 3HZ  LYS A  26       4.957 -13.846  -8.154  1.00  0.00           H  
ATOM    452  N   ALA A  27       5.531  -6.514 -10.639  1.00  0.00           N  
ATOM    453  CA  ALA A  27       5.183  -5.267 -11.298  1.00  0.00           C  
ATOM    454  C   ALA A  27       6.441  -4.620 -11.884  1.00  0.00           C  
ATOM    455  O   ALA A  27       6.407  -4.039 -12.982  1.00  0.00           O  
ATOM    456  CB  ALA A  27       4.488  -4.347 -10.316  1.00  0.00           C  
ATOM    457  H   ALA A  27       5.250  -6.671  -9.666  1.00  0.00           H  
ATOM    458  HA  ALA A  27       4.502  -5.490 -12.118  1.00  0.00           H  
ATOM    459 1HB  ALA A  27       4.210  -3.420 -10.805  1.00  0.00           H  
ATOM    460 2HB  ALA A  27       3.598  -4.838  -9.929  1.00  0.00           H  
ATOM    461 3HB  ALA A  27       5.168  -4.148  -9.496  1.00  0.00           H  
ATOM    462  N   GLU A  28       7.576  -4.750 -11.180  1.00  0.00           N  
ATOM    463  CA  GLU A  28       8.824  -4.226 -11.725  1.00  0.00           C  
ATOM    464  C   GLU A  28       9.373  -5.135 -12.848  1.00  0.00           C  
ATOM    465  O   GLU A  28       9.710  -4.663 -13.936  1.00  0.00           O  
ATOM    466  CB  GLU A  28       9.884  -4.108 -10.618  1.00  0.00           C  
ATOM    467  CG  GLU A  28       9.591  -3.052  -9.573  1.00  0.00           C  
ATOM    468  CD  GLU A  28      10.606  -2.992  -8.435  1.00  0.00           C  
ATOM    469  OE1 GLU A  28      11.389  -3.894  -8.318  1.00  0.00           O  
ATOM    470  OE2 GLU A  28      10.606  -2.019  -7.698  1.00  0.00           O  
ATOM    471  H   GLU A  28       7.542  -5.175 -10.244  1.00  0.00           H  
ATOM    472  HA  GLU A  28       8.632  -3.239 -12.141  1.00  0.00           H  
ATOM    473 1HB  GLU A  28       9.967  -5.067 -10.100  1.00  0.00           H  
ATOM    474 2HB  GLU A  28      10.854  -3.891 -11.062  1.00  0.00           H  
ATOM    475 1HG  GLU A  28       9.510  -2.075 -10.047  1.00  0.00           H  
ATOM    476 2HG  GLU A  28       8.634  -3.309  -9.157  1.00  0.00           H  
ATOM    477  N   ARG A  29       9.370  -6.457 -12.630  1.00  0.00           N  
ATOM    478  CA  ARG A  29       9.936  -7.412 -13.592  1.00  0.00           C  
ATOM    479  C   ARG A  29       9.229  -7.457 -14.930  1.00  0.00           C  
ATOM    480  O   ARG A  29       9.860  -7.666 -15.969  1.00  0.00           O  
ATOM    481  CB  ARG A  29       9.938  -8.824 -13.037  1.00  0.00           C  
ATOM    482  CG  ARG A  29      10.954  -9.113 -11.950  1.00  0.00           C  
ATOM    483  CD  ARG A  29      10.841 -10.516 -11.487  1.00  0.00           C  
ATOM    484  NE  ARG A  29      11.771 -10.824 -10.403  1.00  0.00           N  
ATOM    485  CZ  ARG A  29      13.073 -11.173 -10.550  1.00  0.00           C  
ATOM    486  NH1 ARG A  29      13.621 -11.259 -11.754  1.00  0.00           N  
ATOM    487  NH2 ARG A  29      13.809 -11.434  -9.480  1.00  0.00           N  
ATOM    488  H   ARG A  29       9.039  -6.803 -11.726  1.00  0.00           H  
ATOM    489  HA  ARG A  29      10.971  -7.122 -13.769  1.00  0.00           H  
ATOM    490 1HB  ARG A  29       8.958  -9.039 -12.632  1.00  0.00           H  
ATOM    491 2HB  ARG A  29      10.109  -9.529 -13.850  1.00  0.00           H  
ATOM    492 1HG  ARG A  29      11.954  -8.952 -12.343  1.00  0.00           H  
ATOM    493 2HG  ARG A  29      10.796  -8.457 -11.100  1.00  0.00           H  
ATOM    494 1HD  ARG A  29       9.828 -10.668 -11.103  1.00  0.00           H  
ATOM    495 2HD  ARG A  29      11.015 -11.204 -12.310  1.00  0.00           H  
ATOM    496  HE  ARG A  29      11.390 -10.773  -9.435  1.00  0.00           H  
ATOM    497 1HH1 ARG A  29      13.073 -11.065 -12.577  1.00  0.00           H  
ATOM    498 2HH1 ARG A  29      14.592 -11.521 -11.852  1.00  0.00           H  
ATOM    499 1HH2 ARG A  29      13.401 -11.376  -8.548  1.00  0.00           H  
ATOM    500 2HH2 ARG A  29      14.774 -11.692  -9.581  1.00  0.00           H  
ATOM    501  N   HIS A  30       7.928  -7.243 -14.917  1.00  0.00           N  
ATOM    502  CA  HIS A  30       7.137  -7.336 -16.121  1.00  0.00           C  
ATOM    503  C   HIS A  30       6.743  -5.972 -16.680  1.00  0.00           C  
ATOM    504  O   HIS A  30       5.838  -5.881 -17.514  1.00  0.00           O  
ATOM    505  CB  HIS A  30       5.918  -8.219 -15.858  1.00  0.00           C  
ATOM    506  CG  HIS A  30       6.306  -9.629 -15.517  1.00  0.00           C  
ATOM    507  ND1 HIS A  30       6.746 -10.535 -16.463  1.00  0.00           N  
ATOM    508  CD2 HIS A  30       6.346 -10.273 -14.333  1.00  0.00           C  
ATOM    509  CE1 HIS A  30       7.032 -11.679 -15.868  1.00  0.00           C  
ATOM    510  NE2 HIS A  30       6.799 -11.546 -14.574  1.00  0.00           N  
ATOM    511  H   HIS A  30       7.458  -7.100 -14.020  1.00  0.00           H  
ATOM    512  HA  HIS A  30       7.726  -7.833 -16.889  1.00  0.00           H  
ATOM    513 1HB  HIS A  30       5.333  -7.806 -15.031  1.00  0.00           H  
ATOM    514 2HB  HIS A  30       5.288  -8.247 -16.741  1.00  0.00           H  
ATOM    515  HD1 HIS A  30       6.852 -10.370 -17.445  1.00  0.00           H  
ATOM    516  HD2 HIS A  30       6.107  -9.963 -13.333  1.00  0.00           H  
ATOM    517  HE1 HIS A  30       7.397 -12.529 -16.445  1.00  0.00           H  
ATOM    518  N   ASN A  31       7.473  -4.919 -16.273  1.00  0.00           N  
ATOM    519  CA  ASN A  31       7.289  -3.565 -16.787  1.00  0.00           C  
ATOM    520  C   ASN A  31       5.906  -2.916 -16.672  1.00  0.00           C  
ATOM    521  O   ASN A  31       5.447  -2.316 -17.652  1.00  0.00           O  
ATOM    522  CB  ASN A  31       7.712  -3.535 -18.250  1.00  0.00           C  
ATOM    523  CG  ASN A  31       9.171  -3.791 -18.447  1.00  0.00           C  
ATOM    524  OD1 ASN A  31      10.026  -3.188 -17.787  1.00  0.00           O  
ATOM    525  ND2 ASN A  31       9.482  -4.687 -19.349  1.00  0.00           N  
ATOM    526  H   ASN A  31       8.206  -5.054 -15.565  1.00  0.00           H  
ATOM    527  HA  ASN A  31       7.973  -2.924 -16.226  1.00  0.00           H  
ATOM    528 1HB  ASN A  31       7.158  -4.277 -18.815  1.00  0.00           H  
ATOM    529 2HB  ASN A  31       7.465  -2.581 -18.684  1.00  0.00           H  
ATOM    530 1HD2 ASN A  31      10.442  -4.909 -19.525  1.00  0.00           H  
ATOM    531 2HD2 ASN A  31       8.758  -5.157 -19.856  1.00  0.00           H  
ATOM    532  N   GLY A  32       5.249  -2.993 -15.503  1.00  0.00           N  
ATOM    533  CA  GLY A  32       3.941  -2.349 -15.374  1.00  0.00           C  
ATOM    534  C   GLY A  32       2.797  -3.190 -15.939  1.00  0.00           C  
ATOM    535  O   GLY A  32       1.812  -2.665 -16.461  1.00  0.00           O  
ATOM    536  H   GLY A  32       5.665  -3.474 -14.695  1.00  0.00           H  
ATOM    537 1HA  GLY A  32       3.753  -2.153 -14.319  1.00  0.00           H  
ATOM    538 2HA  GLY A  32       3.968  -1.382 -15.872  1.00  0.00           H  
ATOM    539  N   ASP A  33       2.944  -4.502 -15.871  1.00  0.00           N  
ATOM    540  CA  ASP A  33       1.939  -5.431 -16.367  1.00  0.00           C  
ATOM    541  C   ASP A  33       0.593  -5.211 -15.688  1.00  0.00           C  
ATOM    542  O   ASP A  33       0.521  -5.173 -14.460  1.00  0.00           O  
ATOM    543  CB  ASP A  33       2.392  -6.862 -16.126  1.00  0.00           C  
ATOM    544  CG  ASP A  33       1.429  -7.863 -16.681  1.00  0.00           C  
ATOM    545  OD1 ASP A  33       1.668  -8.386 -17.738  1.00  0.00           O  
ATOM    546  OD2 ASP A  33       0.400  -8.080 -16.035  1.00  0.00           O  
ATOM    547  H   ASP A  33       3.787  -4.862 -15.452  1.00  0.00           H  
ATOM    548  HA  ASP A  33       1.819  -5.270 -17.440  1.00  0.00           H  
ATOM    549 1HB  ASP A  33       3.349  -7.000 -16.616  1.00  0.00           H  
ATOM    550 2HB  ASP A  33       2.539  -7.032 -15.067  1.00  0.00           H  
ATOM    551  N   ASN A  34      -0.465  -5.115 -16.496  1.00  0.00           N  
ATOM    552  CA  ASN A  34      -1.822  -4.831 -16.033  1.00  0.00           C  
ATOM    553  C   ASN A  34      -2.460  -5.923 -15.174  1.00  0.00           C  
ATOM    554  O   ASN A  34      -3.304  -5.623 -14.326  1.00  0.00           O  
ATOM    555  CB  ASN A  34      -2.691  -4.533 -17.235  1.00  0.00           C  
ATOM    556  CG  ASN A  34      -2.349  -3.196 -17.848  1.00  0.00           C  
ATOM    557  OD1 ASN A  34      -1.921  -2.262 -17.167  1.00  0.00           O  
ATOM    558  ND2 ASN A  34      -2.484  -3.114 -19.139  1.00  0.00           N  
ATOM    559  H   ASN A  34      -0.299  -5.200 -17.489  1.00  0.00           H  
ATOM    560  HA  ASN A  34      -1.782  -3.936 -15.417  1.00  0.00           H  
ATOM    561 1HB  ASN A  34      -2.559  -5.314 -17.984  1.00  0.00           H  
ATOM    562 2HB  ASN A  34      -3.741  -4.537 -16.940  1.00  0.00           H  
ATOM    563 1HD2 ASN A  34      -2.218  -2.270 -19.625  1.00  0.00           H  
ATOM    564 2HD2 ASN A  34      -2.817  -3.894 -19.664  1.00  0.00           H  
ATOM    565  N   ASP A  35      -2.066  -7.190 -15.326  1.00  0.00           N  
ATOM    566  CA  ASP A  35      -2.710  -8.193 -14.495  1.00  0.00           C  
ATOM    567  C   ASP A  35      -2.017  -8.173 -13.163  1.00  0.00           C  
ATOM    568  O   ASP A  35      -2.651  -8.346 -12.114  1.00  0.00           O  
ATOM    569  CB  ASP A  35      -2.638  -9.575 -15.134  1.00  0.00           C  
ATOM    570  CG  ASP A  35      -3.492  -9.671 -16.376  1.00  0.00           C  
ATOM    571  OD1 ASP A  35      -4.703  -9.515 -16.259  1.00  0.00           O  
ATOM    572  OD2 ASP A  35      -2.975  -9.862 -17.446  1.00  0.00           O  
ATOM    573  H   ASP A  35      -1.323  -7.483 -15.976  1.00  0.00           H  
ATOM    574  HA  ASP A  35      -3.756  -7.927 -14.350  1.00  0.00           H  
ATOM    575 1HB  ASP A  35      -1.596  -9.788 -15.405  1.00  0.00           H  
ATOM    576 2HB  ASP A  35      -2.954 -10.331 -14.416  1.00  0.00           H  
ATOM    577  N   VAL A  36      -0.719  -7.884 -13.192  1.00  0.00           N  
ATOM    578  CA  VAL A  36       0.002  -7.819 -11.940  1.00  0.00           C  
ATOM    579  C   VAL A  36      -0.502  -6.622 -11.153  1.00  0.00           C  
ATOM    580  O   VAL A  36      -0.730  -6.750  -9.958  1.00  0.00           O  
ATOM    581  CB  VAL A  36       1.519  -7.704 -12.112  1.00  0.00           C  
ATOM    582  CG1 VAL A  36       2.163  -7.495 -10.725  1.00  0.00           C  
ATOM    583  CG2 VAL A  36       2.063  -8.953 -12.785  1.00  0.00           C  
ATOM    584  H   VAL A  36      -0.256  -7.783 -14.114  1.00  0.00           H  
ATOM    585  HA  VAL A  36      -0.208  -8.724 -11.370  1.00  0.00           H  
ATOM    586  HB  VAL A  36       1.749  -6.834 -12.726  1.00  0.00           H  
ATOM    587 1HG1 VAL A  36       3.197  -7.420 -10.848  1.00  0.00           H  
ATOM    588 2HG1 VAL A  36       1.800  -6.589 -10.246  1.00  0.00           H  
ATOM    589 3HG1 VAL A  36       1.946  -8.345 -10.079  1.00  0.00           H  
ATOM    590 1HG2 VAL A  36       3.138  -8.857 -12.914  1.00  0.00           H  
ATOM    591 2HG2 VAL A  36       1.842  -9.823 -12.168  1.00  0.00           H  
ATOM    592 3HG2 VAL A  36       1.592  -9.072 -13.763  1.00  0.00           H  
ATOM    593  N   ILE A  37      -0.696  -5.475 -11.820  1.00  0.00           N  
ATOM    594  CA  ILE A  37      -1.154  -4.252 -11.169  1.00  0.00           C  
ATOM    595  C   ILE A  37      -2.526  -4.433 -10.548  1.00  0.00           C  
ATOM    596  O   ILE A  37      -2.770  -3.966  -9.430  1.00  0.00           O  
ATOM    597  CB  ILE A  37      -1.218  -3.083 -12.164  1.00  0.00           C  
ATOM    598  CG1 ILE A  37       0.196  -2.701 -12.610  1.00  0.00           C  
ATOM    599  CG2 ILE A  37      -1.903  -1.858 -11.469  1.00  0.00           C  
ATOM    600  CD1 ILE A  37       0.207  -1.853 -13.864  1.00  0.00           C  
ATOM    601  H   ILE A  37      -0.464  -5.447 -12.818  1.00  0.00           H  
ATOM    602  HA  ILE A  37      -0.443  -3.998 -10.392  1.00  0.00           H  
ATOM    603  HB  ILE A  37      -1.784  -3.374 -13.047  1.00  0.00           H  
ATOM    604 1HG1 ILE A  37       0.675  -2.135 -11.814  1.00  0.00           H  
ATOM    605 2HG1 ILE A  37       0.776  -3.589 -12.773  1.00  0.00           H  
ATOM    606 1HG2 ILE A  37      -1.945  -1.027 -12.141  1.00  0.00           H  
ATOM    607 2HG2 ILE A  37      -2.919  -2.096 -11.165  1.00  0.00           H  
ATOM    608 3HG2 ILE A  37      -1.325  -1.572 -10.588  1.00  0.00           H  
ATOM    609 1HD1 ILE A  37       1.207  -1.624 -14.129  1.00  0.00           H  
ATOM    610 2HD1 ILE A  37      -0.242  -2.405 -14.682  1.00  0.00           H  
ATOM    611 3HD1 ILE A  37      -0.329  -0.952 -13.727  1.00  0.00           H  
ATOM    612  N   LEU A  38      -3.456  -5.063 -11.254  1.00  0.00           N  
ATOM    613  CA  LEU A  38      -4.753  -5.234 -10.638  1.00  0.00           C  
ATOM    614  C   LEU A  38      -4.675  -6.157  -9.405  1.00  0.00           C  
ATOM    615  O   LEU A  38      -5.342  -5.881  -8.396  1.00  0.00           O  
ATOM    616  CB  LEU A  38      -5.750  -5.740 -11.682  1.00  0.00           C  
ATOM    617  CG  LEU A  38      -6.136  -4.715 -12.841  1.00  0.00           C  
ATOM    618  CD1 LEU A  38      -6.988  -5.434 -13.907  1.00  0.00           C  
ATOM    619  CD2 LEU A  38      -6.901  -3.510 -12.274  1.00  0.00           C  
ATOM    620  H   LEU A  38      -3.278  -5.403 -12.205  1.00  0.00           H  
ATOM    621  HA  LEU A  38      -5.084  -4.267 -10.279  1.00  0.00           H  
ATOM    622 1HB  LEU A  38      -5.324  -6.632 -12.156  1.00  0.00           H  
ATOM    623 2HB  LEU A  38      -6.634  -6.018 -11.167  1.00  0.00           H  
ATOM    624  HG  LEU A  38      -5.222  -4.363 -13.321  1.00  0.00           H  
ATOM    625 1HD1 LEU A  38      -7.219  -4.743 -14.706  1.00  0.00           H  
ATOM    626 2HD1 LEU A  38      -6.420  -6.273 -14.313  1.00  0.00           H  
ATOM    627 3HD1 LEU A  38      -7.914  -5.800 -13.472  1.00  0.00           H  
ATOM    628 1HD2 LEU A  38      -7.136  -2.836 -13.084  1.00  0.00           H  
ATOM    629 2HD2 LEU A  38      -7.823  -3.846 -11.801  1.00  0.00           H  
ATOM    630 3HD2 LEU A  38      -6.300  -2.977 -11.549  1.00  0.00           H  
ATOM    631  N   GLU A  39      -3.844  -7.222  -9.453  1.00  0.00           N  
ATOM    632  CA  GLU A  39      -3.678  -8.100  -8.286  1.00  0.00           C  
ATOM    633  C   GLU A  39      -2.937  -7.384  -7.148  1.00  0.00           C  
ATOM    634  O   GLU A  39      -3.277  -7.554  -5.970  1.00  0.00           O  
ATOM    635  CB  GLU A  39      -2.909  -9.372  -8.662  1.00  0.00           C  
ATOM    636  CG  GLU A  39      -3.657 -10.391  -9.519  1.00  0.00           C  
ATOM    637  CD  GLU A  39      -4.811 -11.021  -8.792  1.00  0.00           C  
ATOM    638  OE1 GLU A  39      -4.649 -11.342  -7.646  1.00  0.00           O  
ATOM    639  OE2 GLU A  39      -5.860 -11.189  -9.378  1.00  0.00           O  
ATOM    640  H   GLU A  39      -3.353  -7.457 -10.326  1.00  0.00           H  
ATOM    641  HA  GLU A  39      -4.665  -8.383  -7.922  1.00  0.00           H  
ATOM    642 1HB  GLU A  39      -2.027  -9.083  -9.231  1.00  0.00           H  
ATOM    643 2HB  GLU A  39      -2.570  -9.872  -7.758  1.00  0.00           H  
ATOM    644 1HG  GLU A  39      -4.033  -9.887 -10.410  1.00  0.00           H  
ATOM    645 2HG  GLU A  39      -2.960 -11.163  -9.839  1.00  0.00           H  
ATOM    646  N   LEU A  40      -1.963  -6.547  -7.520  1.00  0.00           N  
ATOM    647  CA  LEU A  40      -1.111  -5.769  -6.632  1.00  0.00           C  
ATOM    648  C   LEU A  40      -1.990  -4.894  -5.762  1.00  0.00           C  
ATOM    649  O   LEU A  40      -1.854  -4.870  -4.532  1.00  0.00           O  
ATOM    650  CB  LEU A  40      -0.225  -4.883  -7.525  1.00  0.00           C  
ATOM    651  CG  LEU A  40       0.756  -3.924  -6.963  1.00  0.00           C  
ATOM    652  CD1 LEU A  40       1.911  -4.630  -6.297  1.00  0.00           C  
ATOM    653  CD2 LEU A  40       1.203  -3.014  -8.119  1.00  0.00           C  
ATOM    654  H   LEU A  40      -1.753  -6.490  -8.513  1.00  0.00           H  
ATOM    655  HA  LEU A  40      -0.516  -6.418  -6.007  1.00  0.00           H  
ATOM    656 1HB  LEU A  40       0.339  -5.540  -8.173  1.00  0.00           H  
ATOM    657 2HB  LEU A  40      -0.866  -4.306  -8.125  1.00  0.00           H  
ATOM    658  HG  LEU A  40       0.265  -3.343  -6.204  1.00  0.00           H  
ATOM    659 1HD1 LEU A  40       2.593  -3.895  -5.890  1.00  0.00           H  
ATOM    660 2HD1 LEU A  40       1.565  -5.258  -5.516  1.00  0.00           H  
ATOM    661 3HD1 LEU A  40       2.424  -5.230  -7.038  1.00  0.00           H  
ATOM    662 1HD2 LEU A  40       1.876  -2.271  -7.760  1.00  0.00           H  
ATOM    663 2HD2 LEU A  40       1.691  -3.609  -8.889  1.00  0.00           H  
ATOM    664 3HD2 LEU A  40       0.329  -2.516  -8.544  1.00  0.00           H  
ATOM    665  N   HIS A  41      -2.922  -4.189  -6.398  1.00  0.00           N  
ATOM    666  CA  HIS A  41      -3.795  -3.320  -5.650  1.00  0.00           C  
ATOM    667  C   HIS A  41      -4.794  -4.094  -4.788  1.00  0.00           C  
ATOM    668  O   HIS A  41      -5.023  -3.708  -3.640  1.00  0.00           O  
ATOM    669  CB  HIS A  41      -4.485  -2.307  -6.547  1.00  0.00           C  
ATOM    670  CG  HIS A  41      -5.220  -1.302  -5.744  1.00  0.00           C  
ATOM    671  ND1 HIS A  41      -4.584  -0.479  -4.840  1.00  0.00           N  
ATOM    672  CD2 HIS A  41      -6.513  -0.961  -5.723  1.00  0.00           C  
ATOM    673  CE1 HIS A  41      -5.473   0.318  -4.273  1.00  0.00           C  
ATOM    674  NE2 HIS A  41      -6.658   0.063  -4.810  1.00  0.00           N  
ATOM    675  H   HIS A  41      -2.979  -4.223  -7.422  1.00  0.00           H  
ATOM    676  HA  HIS A  41      -3.189  -2.741  -4.963  1.00  0.00           H  
ATOM    677 1HB  HIS A  41      -3.742  -1.796  -7.163  1.00  0.00           H  
ATOM    678 2HB  HIS A  41      -5.181  -2.819  -7.214  1.00  0.00           H  
ATOM    679  HD1 HIS A  41      -3.577  -0.469  -4.672  1.00  0.00           H  
ATOM    680  HD2 HIS A  41      -7.371  -1.329  -6.274  1.00  0.00           H  
ATOM    681  HE1 HIS A  41      -5.167   1.046  -3.518  1.00  0.00           H  
ATOM    682  N   GLU A  42      -5.388  -5.194  -5.287  1.00  0.00           N  
ATOM    683  CA  GLU A  42      -6.338  -5.898  -4.424  1.00  0.00           C  
ATOM    684  C   GLU A  42      -5.681  -6.328  -3.110  1.00  0.00           C  
ATOM    685  O   GLU A  42      -6.291  -6.188  -2.042  1.00  0.00           O  
ATOM    686  CB  GLU A  42      -6.942  -7.129  -5.098  1.00  0.00           C  
ATOM    687  CG  GLU A  42      -8.017  -7.846  -4.225  1.00  0.00           C  
ATOM    688  CD  GLU A  42      -8.646  -9.033  -4.898  1.00  0.00           C  
ATOM    689  OE1 GLU A  42      -8.251  -9.332  -6.006  1.00  0.00           O  
ATOM    690  OE2 GLU A  42      -9.498  -9.659  -4.307  1.00  0.00           O  
ATOM    691  H   GLU A  42      -5.220  -5.508  -6.251  1.00  0.00           H  
ATOM    692  HA  GLU A  42      -7.148  -5.216  -4.185  1.00  0.00           H  
ATOM    693 1HB  GLU A  42      -7.400  -6.838  -6.045  1.00  0.00           H  
ATOM    694 2HB  GLU A  42      -6.146  -7.845  -5.323  1.00  0.00           H  
ATOM    695 1HG  GLU A  42      -7.549  -8.189  -3.302  1.00  0.00           H  
ATOM    696 2HG  GLU A  42      -8.793  -7.128  -3.958  1.00  0.00           H  
ATOM    697  N   ILE A  43      -4.438  -6.828  -3.162  1.00  0.00           N  
ATOM    698  CA  ILE A  43      -3.805  -7.231  -1.912  1.00  0.00           C  
ATOM    699  C   ILE A  43      -3.554  -5.992  -1.050  1.00  0.00           C  
ATOM    700  O   ILE A  43      -3.763  -6.035   0.165  1.00  0.00           O  
ATOM    701  CB  ILE A  43      -2.515  -8.055  -2.100  1.00  0.00           C  
ATOM    702  CG1 ILE A  43      -2.803  -9.414  -2.849  1.00  0.00           C  
ATOM    703  CG2 ILE A  43      -1.859  -8.330  -0.710  1.00  0.00           C  
ATOM    704  CD1 ILE A  43      -3.808 -10.362  -2.203  1.00  0.00           C  
ATOM    705  H   ILE A  43      -3.974  -6.954  -4.073  1.00  0.00           H  
ATOM    706  HA  ILE A  43      -4.504  -7.849  -1.362  1.00  0.00           H  
ATOM    707  HB  ILE A  43      -1.831  -7.501  -2.729  1.00  0.00           H  
ATOM    708 1HG1 ILE A  43      -3.151  -9.187  -3.859  1.00  0.00           H  
ATOM    709 2HG1 ILE A  43      -1.859  -9.953  -2.917  1.00  0.00           H  
ATOM    710 1HG2 ILE A  43      -0.951  -8.902  -0.853  1.00  0.00           H  
ATOM    711 2HG2 ILE A  43      -1.614  -7.397  -0.208  1.00  0.00           H  
ATOM    712 3HG2 ILE A  43      -2.531  -8.893  -0.075  1.00  0.00           H  
ATOM    713 1HD1 ILE A  43      -3.887 -11.260  -2.815  1.00  0.00           H  
ATOM    714 2HD1 ILE A  43      -3.484 -10.642  -1.206  1.00  0.00           H  
ATOM    715 3HD1 ILE A  43      -4.777  -9.891  -2.153  1.00  0.00           H  
ATOM    716  N   TYR A  44      -3.113  -4.885  -1.650  1.00  0.00           N  
ATOM    717  CA  TYR A  44      -2.897  -3.681  -0.865  1.00  0.00           C  
ATOM    718  C   TYR A  44      -4.178  -3.307  -0.085  1.00  0.00           C  
ATOM    719  O   TYR A  44      -4.127  -2.974   1.106  1.00  0.00           O  
ATOM    720  CB  TYR A  44      -2.466  -2.516  -1.744  1.00  0.00           C  
ATOM    721  CG  TYR A  44      -2.157  -1.344  -0.927  1.00  0.00           C  
ATOM    722  CD1 TYR A  44      -0.928  -1.275  -0.362  1.00  0.00           C  
ATOM    723  CD2 TYR A  44      -3.085  -0.360  -0.697  1.00  0.00           C  
ATOM    724  CE1 TYR A  44      -0.582  -0.250   0.428  1.00  0.00           C  
ATOM    725  CE2 TYR A  44      -2.746   0.678   0.115  1.00  0.00           C  
ATOM    726  CZ  TYR A  44      -1.482   0.740   0.689  1.00  0.00           C  
ATOM    727  OH  TYR A  44      -1.131   1.804   1.516  1.00  0.00           O  
ATOM    728  H   TYR A  44      -2.895  -4.884  -2.653  1.00  0.00           H  
ATOM    729  HA  TYR A  44      -2.113  -3.880  -0.140  1.00  0.00           H  
ATOM    730 1HB  TYR A  44      -1.584  -2.791  -2.327  1.00  0.00           H  
ATOM    731 2HB  TYR A  44      -3.264  -2.256  -2.438  1.00  0.00           H  
ATOM    732  HD1 TYR A  44      -0.224  -2.051  -0.549  1.00  0.00           H  
ATOM    733  HD2 TYR A  44      -4.078  -0.413  -1.148  1.00  0.00           H  
ATOM    734  HE1 TYR A  44       0.399  -0.226   0.850  1.00  0.00           H  
ATOM    735  HE2 TYR A  44      -3.456   1.445   0.297  1.00  0.00           H  
ATOM    736  HH  TYR A  44      -0.165   1.803   1.706  1.00  0.00           H  
ATOM    737  N   LEU A  45      -5.332  -3.358  -0.752  1.00  0.00           N  
ATOM    738  CA  LEU A  45      -6.597  -3.025  -0.098  1.00  0.00           C  
ATOM    739  C   LEU A  45      -6.881  -3.982   1.072  1.00  0.00           C  
ATOM    740  O   LEU A  45      -7.334  -3.548   2.142  1.00  0.00           O  
ATOM    741  CB  LEU A  45      -7.732  -3.110  -1.128  1.00  0.00           C  
ATOM    742  CG  LEU A  45      -7.751  -2.021  -2.241  1.00  0.00           C  
ATOM    743  CD1 LEU A  45      -8.743  -2.429  -3.339  1.00  0.00           C  
ATOM    744  CD2 LEU A  45      -8.174  -0.662  -1.643  1.00  0.00           C  
ATOM    745  H   LEU A  45      -5.306  -3.597  -1.750  1.00  0.00           H  
ATOM    746  HA  LEU A  45      -6.523  -2.018   0.300  1.00  0.00           H  
ATOM    747 1HB  LEU A  45      -7.675  -4.079  -1.618  1.00  0.00           H  
ATOM    748 2HB  LEU A  45      -8.672  -3.058  -0.591  1.00  0.00           H  
ATOM    749  HG  LEU A  45      -6.759  -1.936  -2.685  1.00  0.00           H  
ATOM    750 1HD1 LEU A  45      -8.750  -1.676  -4.106  1.00  0.00           H  
ATOM    751 2HD1 LEU A  45      -8.438  -3.372  -3.768  1.00  0.00           H  
ATOM    752 3HD1 LEU A  45      -9.723  -2.528  -2.952  1.00  0.00           H  
ATOM    753 1HD2 LEU A  45      -8.192   0.088  -2.433  1.00  0.00           H  
ATOM    754 2HD2 LEU A  45      -9.163  -0.748  -1.208  1.00  0.00           H  
ATOM    755 3HD2 LEU A  45      -7.473  -0.351  -0.878  1.00  0.00           H  
ATOM    756  N   ARG A  46      -6.546  -5.266   0.905  1.00  0.00           N  
ATOM    757  CA  ARG A  46      -6.747  -6.235   1.979  1.00  0.00           C  
ATOM    758  C   ARG A  46      -5.852  -5.890   3.186  1.00  0.00           C  
ATOM    759  O   ARG A  46      -6.246  -6.122   4.342  1.00  0.00           O  
ATOM    760  CB  ARG A  46      -6.433  -7.649   1.520  1.00  0.00           C  
ATOM    761  CG  ARG A  46      -7.385  -8.244   0.496  1.00  0.00           C  
ATOM    762  CD  ARG A  46      -6.969  -9.613   0.112  1.00  0.00           C  
ATOM    763  NE  ARG A  46      -7.719 -10.113  -1.023  1.00  0.00           N  
ATOM    764  CZ  ARG A  46      -7.568 -11.335  -1.581  1.00  0.00           C  
ATOM    765  NH1 ARG A  46      -6.711 -12.205  -1.077  1.00  0.00           N  
ATOM    766  NH2 ARG A  46      -8.280 -11.659  -2.645  1.00  0.00           N  
ATOM    767  H   ARG A  46      -6.229  -5.572  -0.023  1.00  0.00           H  
ATOM    768  HA  ARG A  46      -7.790  -6.193   2.289  1.00  0.00           H  
ATOM    769 1HB  ARG A  46      -5.438  -7.670   1.093  1.00  0.00           H  
ATOM    770 2HB  ARG A  46      -6.434  -8.311   2.379  1.00  0.00           H  
ATOM    771 1HG  ARG A  46      -8.386  -8.296   0.920  1.00  0.00           H  
ATOM    772 2HG  ARG A  46      -7.405  -7.629  -0.394  1.00  0.00           H  
ATOM    773 1HD  ARG A  46      -5.918  -9.604  -0.144  1.00  0.00           H  
ATOM    774 2HD  ARG A  46      -7.135 -10.281   0.954  1.00  0.00           H  
ATOM    775  HE  ARG A  46      -8.391  -9.479  -1.452  1.00  0.00           H  
ATOM    776 1HH1 ARG A  46      -6.155 -11.970  -0.269  1.00  0.00           H  
ATOM    777 2HH1 ARG A  46      -6.604 -13.114  -1.505  1.00  0.00           H  
ATOM    778 1HH2 ARG A  46      -8.921 -10.972  -3.070  1.00  0.00           H  
ATOM    779 2HH2 ARG A  46      -8.174 -12.561  -3.075  1.00  0.00           H  
ATOM    780  N   LEU A  47      -4.657  -5.314   2.928  1.00  0.00           N  
ATOM    781  CA  LEU A  47      -3.754  -4.955   4.018  1.00  0.00           C  
ATOM    782  C   LEU A  47      -4.400  -3.900   4.880  1.00  0.00           C  
ATOM    783  O   LEU A  47      -4.247  -3.922   6.100  1.00  0.00           O  
ATOM    784  CB  LEU A  47      -2.427  -4.325   3.548  1.00  0.00           C  
ATOM    785  CG  LEU A  47      -1.434  -5.166   2.774  1.00  0.00           C  
ATOM    786  CD1 LEU A  47      -0.294  -4.284   2.363  1.00  0.00           C  
ATOM    787  CD2 LEU A  47      -0.945  -6.273   3.586  1.00  0.00           C  
ATOM    788  H   LEU A  47      -4.370  -5.184   1.950  1.00  0.00           H  
ATOM    789  HA  LEU A  47      -3.575  -5.830   4.631  1.00  0.00           H  
ATOM    790 1HB  LEU A  47      -2.658  -3.463   2.938  1.00  0.00           H  
ATOM    791 2HB  LEU A  47      -1.913  -3.963   4.429  1.00  0.00           H  
ATOM    792  HG  LEU A  47      -1.909  -5.567   1.881  1.00  0.00           H  
ATOM    793 1HD1 LEU A  47       0.404  -4.885   1.835  1.00  0.00           H  
ATOM    794 2HD1 LEU A  47      -0.653  -3.470   1.737  1.00  0.00           H  
ATOM    795 3HD1 LEU A  47       0.186  -3.874   3.237  1.00  0.00           H  
ATOM    796 1HD2 LEU A  47      -0.241  -6.853   3.006  1.00  0.00           H  
ATOM    797 2HD2 LEU A  47      -0.460  -5.892   4.470  1.00  0.00           H  
ATOM    798 3HD2 LEU A  47      -1.767  -6.880   3.861  1.00  0.00           H  
ATOM    799  N   LEU A  48      -5.143  -2.974   4.264  1.00  0.00           N  
ATOM    800  CA  LEU A  48      -5.801  -1.937   5.052  1.00  0.00           C  
ATOM    801  C   LEU A  48      -6.794  -2.534   6.015  1.00  0.00           C  
ATOM    802  O   LEU A  48      -6.844  -2.163   7.192  1.00  0.00           O  
ATOM    803  CB  LEU A  48      -6.587  -0.943   4.181  1.00  0.00           C  
ATOM    804  CG  LEU A  48      -7.428   0.144   4.977  1.00  0.00           C  
ATOM    805  CD1 LEU A  48      -6.501   1.007   5.819  1.00  0.00           C  
ATOM    806  CD2 LEU A  48      -8.250   0.977   3.992  1.00  0.00           C  
ATOM    807  H   LEU A  48      -5.203  -2.998   3.237  1.00  0.00           H  
ATOM    808  HA  LEU A  48      -5.032  -1.411   5.609  1.00  0.00           H  
ATOM    809 1HB  LEU A  48      -5.886  -0.426   3.532  1.00  0.00           H  
ATOM    810 2HB  LEU A  48      -7.279  -1.503   3.555  1.00  0.00           H  
ATOM    811  HG  LEU A  48      -8.121  -0.354   5.657  1.00  0.00           H  
ATOM    812 1HD1 LEU A  48      -7.088   1.747   6.362  1.00  0.00           H  
ATOM    813 2HD1 LEU A  48      -5.958   0.400   6.528  1.00  0.00           H  
ATOM    814 3HD1 LEU A  48      -5.809   1.492   5.183  1.00  0.00           H  
ATOM    815 1HD2 LEU A  48      -8.843   1.703   4.547  1.00  0.00           H  
ATOM    816 2HD2 LEU A  48      -7.601   1.488   3.312  1.00  0.00           H  
ATOM    817 3HD2 LEU A  48      -8.916   0.321   3.429  1.00  0.00           H  
ATOM    818  N   ASP A  49      -7.600  -3.479   5.537  1.00  0.00           N  
ATOM    819  CA  ASP A  49      -8.619  -4.024   6.423  1.00  0.00           C  
ATOM    820  C   ASP A  49      -7.992  -4.635   7.674  1.00  0.00           C  
ATOM    821  O   ASP A  49      -8.427  -4.355   8.802  1.00  0.00           O  
ATOM    822  CB  ASP A  49      -9.428  -5.119   5.712  1.00  0.00           C  
ATOM    823  CG  ASP A  49     -10.685  -5.551   6.502  1.00  0.00           C  
ATOM    824  OD1 ASP A  49     -11.630  -4.772   6.512  1.00  0.00           O  
ATOM    825  OD2 ASP A  49     -10.698  -6.598   7.117  1.00  0.00           O  
ATOM    826  H   ASP A  49      -7.541  -3.730   4.540  1.00  0.00           H  
ATOM    827  HA  ASP A  49      -9.282  -3.215   6.725  1.00  0.00           H  
ATOM    828 1HB  ASP A  49      -9.727  -4.765   4.720  1.00  0.00           H  
ATOM    829 2HB  ASP A  49      -8.789  -5.995   5.558  1.00  0.00           H  
ATOM    830  N   ILE A  50      -6.936  -5.422   7.489  1.00  0.00           N  
ATOM    831  CA  ILE A  50      -6.359  -6.066   8.649  1.00  0.00           C  
ATOM    832  C   ILE A  50      -5.556  -5.062   9.481  1.00  0.00           C  
ATOM    833  O   ILE A  50      -5.631  -5.104  10.709  1.00  0.00           O  
ATOM    834  CB  ILE A  50      -5.558  -7.325   8.285  1.00  0.00           C  
ATOM    835  CG1 ILE A  50      -6.464  -8.387   7.546  1.00  0.00           C  
ATOM    836  CG2 ILE A  50      -4.974  -7.943   9.562  1.00  0.00           C  
ATOM    837  CD1 ILE A  50      -7.712  -8.871   8.284  1.00  0.00           C  
ATOM    838  H   ILE A  50      -6.595  -5.599   6.535  1.00  0.00           H  
ATOM    839  HA  ILE A  50      -7.172  -6.394   9.289  1.00  0.00           H  
ATOM    840  HB  ILE A  50      -4.791  -7.070   7.605  1.00  0.00           H  
ATOM    841 1HG1 ILE A  50      -6.780  -7.960   6.592  1.00  0.00           H  
ATOM    842 2HG1 ILE A  50      -5.843  -9.264   7.342  1.00  0.00           H  
ATOM    843 1HG2 ILE A  50      -4.426  -8.835   9.299  1.00  0.00           H  
ATOM    844 2HG2 ILE A  50      -4.312  -7.244  10.062  1.00  0.00           H  
ATOM    845 3HG2 ILE A  50      -5.760  -8.210  10.241  1.00  0.00           H  
ATOM    846 1HD1 ILE A  50      -8.225  -9.605   7.663  1.00  0.00           H  
ATOM    847 2HD1 ILE A  50      -7.442  -9.337   9.220  1.00  0.00           H  
ATOM    848 3HD1 ILE A  50      -8.392  -8.042   8.473  1.00  0.00           H  
ATOM    849  N   TYR A  51      -4.786  -4.174   8.844  1.00  0.00           N  
ATOM    850  CA  TYR A  51      -4.012  -3.182   9.580  1.00  0.00           C  
ATOM    851  C   TYR A  51      -4.901  -2.363  10.504  1.00  0.00           C  
ATOM    852  O   TYR A  51      -4.523  -2.098  11.649  1.00  0.00           O  
ATOM    853  CB  TYR A  51      -3.252  -2.235   8.659  1.00  0.00           C  
ATOM    854  CG  TYR A  51      -2.498  -1.159   9.441  1.00  0.00           C  
ATOM    855  CD1 TYR A  51      -1.264  -1.437   9.998  1.00  0.00           C  
ATOM    856  CD2 TYR A  51      -3.063   0.101   9.614  1.00  0.00           C  
ATOM    857  CE1 TYR A  51      -0.589  -0.466  10.701  1.00  0.00           C  
ATOM    858  CE2 TYR A  51      -2.395   1.072  10.338  1.00  0.00           C  
ATOM    859  CZ  TYR A  51      -1.153   0.800  10.876  1.00  0.00           C  
ATOM    860  OH  TYR A  51      -0.478   1.781  11.601  1.00  0.00           O  
ATOM    861  H   TYR A  51      -4.733  -4.168   7.826  1.00  0.00           H  
ATOM    862  HA  TYR A  51      -3.291  -3.706  10.199  1.00  0.00           H  
ATOM    863 1HB  TYR A  51      -2.536  -2.799   8.056  1.00  0.00           H  
ATOM    864 2HB  TYR A  51      -3.951  -1.749   7.978  1.00  0.00           H  
ATOM    865  HD1 TYR A  51      -0.821  -2.422   9.875  1.00  0.00           H  
ATOM    866  HD2 TYR A  51      -4.037   0.315   9.186  1.00  0.00           H  
ATOM    867  HE1 TYR A  51       0.376  -0.694  11.118  1.00  0.00           H  
ATOM    868  HE2 TYR A  51      -2.848   2.053  10.479  1.00  0.00           H  
ATOM    869  HH  TYR A  51      -1.065   2.538  11.739  1.00  0.00           H  
ATOM    870  N   GLN A  52      -6.053  -1.879  10.012  1.00  0.00           N  
ATOM    871  CA  GLN A  52      -6.902  -1.102  10.902  1.00  0.00           C  
ATOM    872  C   GLN A  52      -7.454  -1.934  12.040  1.00  0.00           C  
ATOM    873  O   GLN A  52      -7.517  -1.456  13.173  1.00  0.00           O  
ATOM    874  CB  GLN A  52      -8.042  -0.419  10.145  1.00  0.00           C  
ATOM    875  CG  GLN A  52      -7.597   0.759   9.350  1.00  0.00           C  
ATOM    876  CD  GLN A  52      -7.048   1.814  10.295  1.00  0.00           C  
ATOM    877  OE1 GLN A  52      -7.705   2.191  11.300  1.00  0.00           O  
ATOM    878  NE2 GLN A  52      -5.845   2.267  10.010  1.00  0.00           N  
ATOM    879  H   GLN A  52      -6.332  -2.064   9.042  1.00  0.00           H  
ATOM    880  HA  GLN A  52      -6.286  -0.328  11.350  1.00  0.00           H  
ATOM    881 1HB  GLN A  52      -8.486  -1.138   9.448  1.00  0.00           H  
ATOM    882 2HB  GLN A  52      -8.815  -0.111  10.831  1.00  0.00           H  
ATOM    883 1HG  GLN A  52      -6.804   0.440   8.688  1.00  0.00           H  
ATOM    884 2HG  GLN A  52      -8.439   1.173   8.788  1.00  0.00           H  
ATOM    885 1HE2 GLN A  52      -5.400   2.935  10.632  1.00  0.00           H  
ATOM    886 2HE2 GLN A  52      -5.364   1.939   9.198  1.00  0.00           H  
ATOM    887  N   LYS A  53      -7.782  -3.200  11.804  1.00  0.00           N  
ATOM    888  CA  LYS A  53      -8.249  -3.988  12.933  1.00  0.00           C  
ATOM    889  C   LYS A  53      -7.122  -4.101  13.984  1.00  0.00           C  
ATOM    890  O   LYS A  53      -7.376  -4.014  15.196  1.00  0.00           O  
ATOM    891  CB  LYS A  53      -8.737  -5.362  12.464  1.00  0.00           C  
ATOM    892  CG  LYS A  53     -10.065  -5.344  11.688  1.00  0.00           C  
ATOM    893  CD  LYS A  53     -10.503  -6.764  11.275  1.00  0.00           C  
ATOM    894  CE  LYS A  53     -11.947  -6.805  10.734  1.00  0.00           C  
ATOM    895  NZ  LYS A  53     -12.116  -6.118   9.415  1.00  0.00           N  
ATOM    896  H   LYS A  53      -7.785  -3.571  10.846  1.00  0.00           H  
ATOM    897  HA  LYS A  53      -9.086  -3.468  13.398  1.00  0.00           H  
ATOM    898 1HB  LYS A  53      -7.973  -5.829  11.836  1.00  0.00           H  
ATOM    899 2HB  LYS A  53      -8.893  -5.989  13.326  1.00  0.00           H  
ATOM    900 1HG  LYS A  53     -10.836  -4.896  12.314  1.00  0.00           H  
ATOM    901 2HG  LYS A  53      -9.945  -4.733  10.797  1.00  0.00           H  
ATOM    902 1HD  LYS A  53      -9.826  -7.132  10.497  1.00  0.00           H  
ATOM    903 2HD  LYS A  53     -10.437  -7.423  12.133  1.00  0.00           H  
ATOM    904 1HE  LYS A  53     -12.252  -7.845  10.627  1.00  0.00           H  
ATOM    905 2HE  LYS A  53     -12.597  -6.321  11.461  1.00  0.00           H  
ATOM    906 1HZ  LYS A  53     -13.072  -6.175   9.124  1.00  0.00           H  
ATOM    907 2HZ  LYS A  53     -11.853  -5.148   9.477  1.00  0.00           H  
ATOM    908 3HZ  LYS A  53     -11.544  -6.543   8.677  1.00  0.00           H  
ATOM    909  N   LEU A  54      -5.867  -4.247  13.523  1.00  0.00           N  
ATOM    910  CA  LEU A  54      -4.754  -4.362  14.460  1.00  0.00           C  
ATOM    911  C   LEU A  54      -4.514  -3.057  15.226  1.00  0.00           C  
ATOM    912  O   LEU A  54      -4.260  -3.064  16.441  1.00  0.00           O  
ATOM    913  CB  LEU A  54      -3.425  -4.596  13.724  1.00  0.00           C  
ATOM    914  CG  LEU A  54      -3.193  -5.865  12.918  1.00  0.00           C  
ATOM    915  CD1 LEU A  54      -1.876  -5.750  12.265  1.00  0.00           C  
ATOM    916  CD2 LEU A  54      -3.243  -7.034  13.728  1.00  0.00           C  
ATOM    917  H   LEU A  54      -5.721  -4.355  12.513  1.00  0.00           H  
ATOM    918  HA  LEU A  54      -4.976  -5.152  15.168  1.00  0.00           H  
ATOM    919 1HB  LEU A  54      -3.276  -3.765  13.042  1.00  0.00           H  
ATOM    920 2HB  LEU A  54      -2.658  -4.547  14.454  1.00  0.00           H  
ATOM    921  HG  LEU A  54      -3.939  -5.947  12.154  1.00  0.00           H  
ATOM    922 1HD1 LEU A  54      -1.717  -6.647  11.675  1.00  0.00           H  
ATOM    923 2HD1 LEU A  54      -1.860  -4.870  11.633  1.00  0.00           H  
ATOM    924 3HD1 LEU A  54      -1.097  -5.663  13.011  1.00  0.00           H  
ATOM    925 1HD2 LEU A  54      -3.062  -7.892  13.107  1.00  0.00           H  
ATOM    926 2HD2 LEU A  54      -2.492  -6.984  14.498  1.00  0.00           H  
ATOM    927 3HD2 LEU A  54      -4.223  -7.097  14.159  1.00  0.00           H  
ATOM    928  N   ALA A  55      -4.596  -1.926  14.505  1.00  0.00           N  
ATOM    929  CA  ALA A  55      -4.354  -0.611  15.084  1.00  0.00           C  
ATOM    930  C   ALA A  55      -5.381  -0.279  16.150  1.00  0.00           C  
ATOM    931  O   ALA A  55      -5.040   0.271  17.205  1.00  0.00           O  
ATOM    932  CB  ALA A  55      -4.389   0.452  13.987  1.00  0.00           C  
ATOM    933  H   ALA A  55      -4.778  -1.995  13.499  1.00  0.00           H  
ATOM    934  HA  ALA A  55      -3.369  -0.622  15.548  1.00  0.00           H  
ATOM    935 1HB  ALA A  55      -3.638   0.219  13.230  1.00  0.00           H  
ATOM    936 2HB  ALA A  55      -5.376   0.458  13.523  1.00  0.00           H  
ATOM    937 3HB  ALA A  55      -4.185   1.431  14.411  1.00  0.00           H  
ATOM    938  N   LYS A  56      -6.633  -0.654  15.895  1.00  0.00           N  
ATOM    939  CA  LYS A  56      -7.706  -0.383  16.828  1.00  0.00           C  
ATOM    940  C   LYS A  56      -7.561  -1.192  18.104  1.00  0.00           C  
ATOM    941  O   LYS A  56      -7.758  -0.646  19.196  1.00  0.00           O  
ATOM    942  CB  LYS A  56      -9.038  -0.661  16.151  1.00  0.00           C  
ATOM    943  CG  LYS A  56      -9.378   0.350  15.073  1.00  0.00           C  
ATOM    944  CD  LYS A  56     -10.641  -0.026  14.334  1.00  0.00           C  
ATOM    945  CE  LYS A  56     -10.874   0.916  13.166  1.00  0.00           C  
ATOM    946  NZ  LYS A  56     -12.029   0.502  12.335  1.00  0.00           N  
ATOM    947  H   LYS A  56      -6.851  -1.082  14.988  1.00  0.00           H  
ATOM    948  HA  LYS A  56      -7.666   0.672  17.096  1.00  0.00           H  
ATOM    949 1HB  LYS A  56      -9.003  -1.651  15.686  1.00  0.00           H  
ATOM    950 2HB  LYS A  56      -9.836  -0.667  16.891  1.00  0.00           H  
ATOM    951 1HG  LYS A  56      -9.520   1.325  15.538  1.00  0.00           H  
ATOM    952 2HG  LYS A  56      -8.556   0.432  14.369  1.00  0.00           H  
ATOM    953 1HD  LYS A  56     -10.543  -1.044  13.950  1.00  0.00           H  
ATOM    954 2HD  LYS A  56     -11.494   0.016  15.009  1.00  0.00           H  
ATOM    955 1HE  LYS A  56     -11.044   1.925  13.533  1.00  0.00           H  
ATOM    956 2HE  LYS A  56      -9.981   0.918  12.545  1.00  0.00           H  
ATOM    957 1HZ  LYS A  56     -12.112   1.151  11.539  1.00  0.00           H  
ATOM    958 2HZ  LYS A  56     -11.868  -0.421  11.968  1.00  0.00           H  
ATOM    959 3HZ  LYS A  56     -12.878   0.507  12.870  1.00  0.00           H  
ATOM    960  N   ILE A  57      -7.153  -2.467  17.998  1.00  0.00           N  
ATOM    961  CA  ILE A  57      -7.018  -3.255  19.212  1.00  0.00           C  
ATOM    962  C   ILE A  57      -5.897  -2.698  20.079  1.00  0.00           C  
ATOM    963  O   ILE A  57      -6.065  -2.630  21.296  1.00  0.00           O  
ATOM    964  CB  ILE A  57      -6.805  -4.758  18.969  1.00  0.00           C  
ATOM    965  CG1 ILE A  57      -8.072  -5.382  18.333  1.00  0.00           C  
ATOM    966  CG2 ILE A  57      -6.535  -5.440  20.344  1.00  0.00           C  
ATOM    967  CD1 ILE A  57      -7.870  -6.805  17.799  1.00  0.00           C  
ATOM    968  H   ILE A  57      -7.029  -2.896  17.072  1.00  0.00           H  
ATOM    969  HA  ILE A  57      -7.944  -3.161  19.775  1.00  0.00           H  
ATOM    970  HB  ILE A  57      -5.978  -4.903  18.292  1.00  0.00           H  
ATOM    971 1HG1 ILE A  57      -8.871  -5.398  19.073  1.00  0.00           H  
ATOM    972 2HG1 ILE A  57      -8.384  -4.751  17.499  1.00  0.00           H  
ATOM    973 1HG2 ILE A  57      -6.393  -6.502  20.231  1.00  0.00           H  
ATOM    974 2HG2 ILE A  57      -5.650  -5.030  20.799  1.00  0.00           H  
ATOM    975 3HG2 ILE A  57      -7.388  -5.261  20.996  1.00  0.00           H  
ATOM    976 1HD1 ILE A  57      -8.798  -7.161  17.354  1.00  0.00           H  
ATOM    977 2HD1 ILE A  57      -7.094  -6.783  17.047  1.00  0.00           H  
ATOM    978 3HD1 ILE A  57      -7.584  -7.484  18.596  1.00  0.00           H  
ATOM    979  N   ILE A  58      -4.746  -2.333  19.503  1.00  0.00           N  
ATOM    980  CA  ILE A  58      -3.704  -1.796  20.375  1.00  0.00           C  
ATOM    981  C   ILE A  58      -4.132  -0.500  21.037  1.00  0.00           C  
ATOM    982  O   ILE A  58      -3.907  -0.328  22.237  1.00  0.00           O  
ATOM    983  CB  ILE A  58      -2.362  -1.550  19.673  1.00  0.00           C  
ATOM    984  CG1 ILE A  58      -1.720  -2.824  19.192  1.00  0.00           C  
ATOM    985  CG2 ILE A  58      -1.418  -0.869  20.656  1.00  0.00           C  
ATOM    986  CD1 ILE A  58      -1.279  -3.825  20.287  1.00  0.00           C  
ATOM    987  H   ILE A  58      -4.615  -2.431  18.486  1.00  0.00           H  
ATOM    988  HA  ILE A  58      -3.540  -2.510  21.172  1.00  0.00           H  
ATOM    989  HB  ILE A  58      -2.511  -0.913  18.795  1.00  0.00           H  
ATOM    990 1HG1 ILE A  58      -2.423  -3.331  18.525  1.00  0.00           H  
ATOM    991 2HG1 ILE A  58      -0.846  -2.532  18.620  1.00  0.00           H  
ATOM    992 1HG2 ILE A  58      -0.463  -0.701  20.170  1.00  0.00           H  
ATOM    993 2HG2 ILE A  58      -1.820   0.071  20.978  1.00  0.00           H  
ATOM    994 3HG2 ILE A  58      -1.275  -1.479  21.528  1.00  0.00           H  
ATOM    995 1HD1 ILE A  58      -0.830  -4.665  19.849  1.00  0.00           H  
ATOM    996 2HD1 ILE A  58      -0.558  -3.384  20.935  1.00  0.00           H  
ATOM    997 3HD1 ILE A  58      -2.115  -4.150  20.853  1.00  0.00           H  
ATOM    998  N   LEU A  59      -4.775   0.417  20.312  1.00  0.00           N  
ATOM    999  CA  LEU A  59      -5.149   1.654  20.980  1.00  0.00           C  
ATOM   1000  C   LEU A  59      -6.102   1.338  22.142  1.00  0.00           C  
ATOM   1001  O   LEU A  59      -5.971   1.922  23.228  1.00  0.00           O  
ATOM   1002  CB  LEU A  59      -5.789   2.621  19.961  1.00  0.00           C  
ATOM   1003  CG  LEU A  59      -4.811   3.222  18.859  1.00  0.00           C  
ATOM   1004  CD1 LEU A  59      -5.622   3.956  17.775  1.00  0.00           C  
ATOM   1005  CD2 LEU A  59      -3.824   4.206  19.500  1.00  0.00           C  
ATOM   1006  H   LEU A  59      -4.967   0.273  19.313  1.00  0.00           H  
ATOM   1007  HA  LEU A  59      -4.255   2.103  21.399  1.00  0.00           H  
ATOM   1008 1HB  LEU A  59      -6.577   2.075  19.434  1.00  0.00           H  
ATOM   1009 2HB  LEU A  59      -6.245   3.447  20.501  1.00  0.00           H  
ATOM   1010  HG  LEU A  59      -4.258   2.408  18.390  1.00  0.00           H  
ATOM   1011 1HD1 LEU A  59      -4.939   4.349  17.024  1.00  0.00           H  
ATOM   1012 2HD1 LEU A  59      -6.314   3.252  17.305  1.00  0.00           H  
ATOM   1013 3HD1 LEU A  59      -6.183   4.776  18.221  1.00  0.00           H  
ATOM   1014 1HD2 LEU A  59      -3.157   4.593  18.729  1.00  0.00           H  
ATOM   1015 2HD2 LEU A  59      -4.364   5.023  19.956  1.00  0.00           H  
ATOM   1016 3HD2 LEU A  59      -3.245   3.715  20.248  1.00  0.00           H  
ATOM   1017  N   LYS A  60      -7.017   0.372  21.946  1.00  0.00           N  
ATOM   1018  CA  LYS A  60      -7.938  -0.057  22.995  1.00  0.00           C  
ATOM   1019  C   LYS A  60      -7.195  -0.658  24.201  1.00  0.00           C  
ATOM   1020  O   LYS A  60      -7.545  -0.370  25.349  1.00  0.00           O  
ATOM   1021  CB  LYS A  60      -8.920  -1.090  22.429  1.00  0.00           C  
ATOM   1022  CG  LYS A  60      -9.986  -1.614  23.393  1.00  0.00           C  
ATOM   1023  CD  LYS A  60     -10.889  -2.633  22.672  1.00  0.00           C  
ATOM   1024  CE  LYS A  60     -12.052  -3.138  23.548  1.00  0.00           C  
ATOM   1025  NZ  LYS A  60     -11.585  -3.923  24.741  1.00  0.00           N  
ATOM   1026  H   LYS A  60      -7.108  -0.054  21.017  1.00  0.00           H  
ATOM   1027  HA  LYS A  60      -8.494   0.814  23.340  1.00  0.00           H  
ATOM   1028 1HB  LYS A  60      -9.423  -0.665  21.560  1.00  0.00           H  
ATOM   1029 2HB  LYS A  60      -8.361  -1.952  22.078  1.00  0.00           H  
ATOM   1030 1HG  LYS A  60      -9.499  -2.097  24.240  1.00  0.00           H  
ATOM   1031 2HG  LYS A  60     -10.588  -0.783  23.760  1.00  0.00           H  
ATOM   1032 1HD  LYS A  60     -11.298  -2.181  21.768  1.00  0.00           H  
ATOM   1033 2HD  LYS A  60     -10.283  -3.497  22.381  1.00  0.00           H  
ATOM   1034 1HE  LYS A  60     -12.638  -2.288  23.892  1.00  0.00           H  
ATOM   1035 2HE  LYS A  60     -12.686  -3.782  22.939  1.00  0.00           H  
ATOM   1036 1HZ  LYS A  60     -12.377  -4.243  25.269  1.00  0.00           H  
ATOM   1037 2HZ  LYS A  60     -11.029  -4.744  24.444  1.00  0.00           H  
ATOM   1038 3HZ  LYS A  60     -11.008  -3.351  25.326  1.00  0.00           H  
ATOM   1039  N   LEU A  61      -6.190  -1.513  23.939  1.00  0.00           N  
ATOM   1040  CA  LEU A  61      -5.402  -2.153  24.995  1.00  0.00           C  
ATOM   1041  C   LEU A  61      -4.518  -1.192  25.784  1.00  0.00           C  
ATOM   1042  O   LEU A  61      -4.353  -1.364  26.995  1.00  0.00           O  
ATOM   1043  CB  LEU A  61      -4.461  -3.235  24.413  1.00  0.00           C  
ATOM   1044  CG  LEU A  61      -5.083  -4.552  23.847  1.00  0.00           C  
ATOM   1045  CD1 LEU A  61      -3.985  -5.361  23.137  1.00  0.00           C  
ATOM   1046  CD2 LEU A  61      -5.670  -5.380  24.961  1.00  0.00           C  
ATOM   1047  H   LEU A  61      -6.008  -1.761  22.962  1.00  0.00           H  
ATOM   1048  HA  LEU A  61      -6.096  -2.609  25.694  1.00  0.00           H  
ATOM   1049 1HB  LEU A  61      -3.902  -2.772  23.600  1.00  0.00           H  
ATOM   1050 2HB  LEU A  61      -3.749  -3.512  25.188  1.00  0.00           H  
ATOM   1051  HG  LEU A  61      -5.861  -4.310  23.131  1.00  0.00           H  
ATOM   1052 1HD1 LEU A  61      -4.411  -6.283  22.729  1.00  0.00           H  
ATOM   1053 2HD1 LEU A  61      -3.584  -4.772  22.338  1.00  0.00           H  
ATOM   1054 3HD1 LEU A  61      -3.192  -5.615  23.841  1.00  0.00           H  
ATOM   1055 1HD2 LEU A  61      -6.071  -6.283  24.543  1.00  0.00           H  
ATOM   1056 2HD2 LEU A  61      -4.892  -5.634  25.680  1.00  0.00           H  
ATOM   1057 3HD2 LEU A  61      -6.463  -4.834  25.463  1.00  0.00           H  
ATOM   1058  N   LEU A  62      -3.936  -0.194  25.115  1.00  0.00           N  
ATOM   1059  CA  LEU A  62      -3.031   0.717  25.805  1.00  0.00           C  
ATOM   1060  C   LEU A  62      -3.686   1.902  26.509  1.00  0.00           C  
ATOM   1061  O   LEU A  62      -3.167   2.336  27.536  1.00  0.00           O  
ATOM   1062  CB  LEU A  62      -2.035   1.324  24.829  1.00  0.00           C  
ATOM   1063  CG  LEU A  62      -1.064   0.460  24.116  1.00  0.00           C  
ATOM   1064  CD1 LEU A  62      -0.329   1.377  23.150  1.00  0.00           C  
ATOM   1065  CD2 LEU A  62      -0.106  -0.201  25.104  1.00  0.00           C  
ATOM   1066  H   LEU A  62      -4.078  -0.127  24.103  1.00  0.00           H  
ATOM   1067  HA  LEU A  62      -2.506   0.149  26.565  1.00  0.00           H  
ATOM   1068 1HB  LEU A  62      -2.591   1.896  24.083  1.00  0.00           H  
ATOM   1069 2HB  LEU A  62      -1.427   1.988  25.399  1.00  0.00           H  
ATOM   1070  HG  LEU A  62      -1.584  -0.307  23.553  1.00  0.00           H  
ATOM   1071 1HD1 LEU A  62       0.405   0.823  22.578  1.00  0.00           H  
ATOM   1072 2HD1 LEU A  62      -1.046   1.831  22.477  1.00  0.00           H  
ATOM   1073 3HD1 LEU A  62       0.164   2.152  23.719  1.00  0.00           H  
ATOM   1074 1HD2 LEU A  62       0.613  -0.803  24.570  1.00  0.00           H  
ATOM   1075 2HD2 LEU A  62       0.416   0.565  25.672  1.00  0.00           H  
ATOM   1076 3HD2 LEU A  62      -0.656  -0.843  25.784  1.00  0.00           H  
ATOM   1077  N   ARG A  63      -4.775   2.435  25.939  1.00  0.00           N  
ATOM   1078  CA  ARG A  63      -5.508   3.595  26.450  1.00  0.00           C  
ATOM   1079  C   ARG A  63      -5.201   3.982  27.893  1.00  0.00           C  
ATOM   1080  O   ARG A  63      -5.820   3.428  28.804  1.00  0.00           O  
ATOM   1081  OXT ARG A  63      -4.807   5.135  28.069  1.00  0.00           O  
ATOM   1082  CB  ARG A  63      -7.002   3.363  26.316  1.00  0.00           C  
ATOM   1083  CG  ARG A  63      -7.869   4.522  26.795  1.00  0.00           C  
ATOM   1084  CD  ARG A  63      -9.306   4.311  26.494  1.00  0.00           C  
ATOM   1085  NE  ARG A  63     -10.134   5.356  27.096  1.00  0.00           N  
ATOM   1086  CZ  ARG A  63     -10.358   6.585  26.570  1.00  0.00           C  
ATOM   1087  NH1 ARG A  63      -9.808   6.932  25.427  1.00  0.00           N  
ATOM   1088  NH2 ARG A  63     -11.125   7.445  27.221  1.00  0.00           N  
ATOM   1089  H   ARG A  63      -5.119   2.035  25.064  1.00  0.00           H  
ATOM   1090  HA  ARG A  63      -5.249   4.443  25.817  1.00  0.00           H  
ATOM   1091 1HB  ARG A  63      -7.245   3.168  25.271  1.00  0.00           H  
ATOM   1092 2HB  ARG A  63      -7.281   2.472  26.882  1.00  0.00           H  
ATOM   1093 1HG  ARG A  63      -7.774   4.633  27.874  1.00  0.00           H  
ATOM   1094 2HG  ARG A  63      -7.532   5.437  26.314  1.00  0.00           H  
ATOM   1095 1HD  ARG A  63      -9.469   4.302  25.418  1.00  0.00           H  
ATOM   1096 2HD  ARG A  63      -9.614   3.352  26.911  1.00  0.00           H  
ATOM   1097  HE  ARG A  63     -10.574   5.139  27.982  1.00  0.00           H  
ATOM   1098 1HH1 ARG A  63      -9.220   6.293  24.927  1.00  0.00           H  
ATOM   1099 2HH1 ARG A  63      -9.946   7.882  25.047  1.00  0.00           H  
ATOM   1100 1HH2 ARG A  63     -11.543   7.184  28.101  1.00  0.00           H  
ATOM   1101 2HH2 ARG A  63     -11.294   8.369  26.841  1.00  0.00           H  
TER                                                                             
ATOM   1103  N   PRO B   1      13.203  -0.544  24.630  1.00  0.00           N  
ATOM   1104  CA  PRO B   1      13.762   0.050  23.415  1.00  0.00           C  
ATOM   1105  C   PRO B   1      12.829  -0.025  22.201  1.00  0.00           C  
ATOM   1106  O   PRO B   1      13.078   0.640  21.191  1.00  0.00           O  
ATOM   1107  CB  PRO B   1      15.018  -0.799  23.183  1.00  0.00           C  
ATOM   1108  CG  PRO B   1      14.633  -2.153  23.690  1.00  0.00           C  
ATOM   1109  CD  PRO B   1      13.794  -1.864  24.920  1.00  0.00           C  
ATOM   1110  HA  PRO B   1      14.038   1.099  23.617  1.00  0.00           H  
ATOM   1111 1HB  PRO B   1      15.277  -0.803  22.113  1.00  0.00           H  
ATOM   1112 2HB  PRO B   1      15.874  -0.363  23.720  1.00  0.00           H  
ATOM   1113 1HG  PRO B   1      14.083  -2.711  22.916  1.00  0.00           H  
ATOM   1114 2HG  PRO B   1      15.534  -2.739  23.922  1.00  0.00           H  
ATOM   1115 1HD  PRO B   1      13.001  -2.617  25.036  1.00  0.00           H  
ATOM   1116 2HD  PRO B   1      14.429  -1.802  25.817  1.00  0.00           H  
ATOM   1117 1H   PRO B   1      12.305  -0.487  24.898  1.00  0.00           H  
ATOM   1118 2H   PRO B   1      13.718   0.065  25.501  1.00  0.00           H  
ATOM   1119  N   GLN B   2      11.741  -0.803  22.295  1.00  0.00           N  
ATOM   1120  CA  GLN B   2      10.842  -0.954  21.143  1.00  0.00           C  
ATOM   1121  C   GLN B   2      10.180   0.365  20.780  1.00  0.00           C  
ATOM   1122  O   GLN B   2       9.961   0.658  19.604  1.00  0.00           O  
ATOM   1123  CB  GLN B   2       9.745  -1.982  21.435  1.00  0.00           C  
ATOM   1124  CG  GLN B   2       8.896  -2.360  20.229  1.00  0.00           C  
ATOM   1125  CD  GLN B   2       9.708  -3.092  19.189  1.00  0.00           C  
ATOM   1126  OE1 GLN B   2      10.461  -3.996  19.561  1.00  0.00           O  
ATOM   1127  NE2 GLN B   2       9.573  -2.730  17.916  1.00  0.00           N  
ATOM   1128  H   GLN B   2      11.551  -1.329  23.134  1.00  0.00           H  
ATOM   1129  HA  GLN B   2      11.431  -1.289  20.287  1.00  0.00           H  
ATOM   1130 1HB  GLN B   2      10.193  -2.893  21.830  1.00  0.00           H  
ATOM   1131 2HB  GLN B   2       9.073  -1.591  22.198  1.00  0.00           H  
ATOM   1132 1HG  GLN B   2       8.088  -3.003  20.551  1.00  0.00           H  
ATOM   1133 2HG  GLN B   2       8.492  -1.465  19.767  1.00  0.00           H  
ATOM   1134 1HE2 GLN B   2      10.100  -3.230  17.183  1.00  0.00           H  
ATOM   1135 2HE2 GLN B   2       8.951  -1.991  17.662  1.00  0.00           H  
ATOM   1136  N   LEU B   3       9.883   1.170  21.795  1.00  0.00           N  
ATOM   1137  CA  LEU B   3       9.253   2.462  21.596  1.00  0.00           C  
ATOM   1138  C   LEU B   3      10.164   3.429  20.870  1.00  0.00           C  
ATOM   1139  O   LEU B   3       9.690   4.268  20.101  1.00  0.00           O  
ATOM   1140  CB  LEU B   3       8.821   3.072  22.925  1.00  0.00           C  
ATOM   1141  CG  LEU B   3       8.129   4.462  22.857  1.00  0.00           C  
ATOM   1142  CD1 LEU B   3       6.878   4.437  21.995  1.00  0.00           C  
ATOM   1143  CD2 LEU B   3       7.777   4.880  24.255  1.00  0.00           C  
ATOM   1144  H   LEU B   3      10.075   0.859  22.735  1.00  0.00           H  
ATOM   1145  HA  LEU B   3       8.370   2.297  20.985  1.00  0.00           H  
ATOM   1146 1HB  LEU B   3       8.136   2.382  23.417  1.00  0.00           H  
ATOM   1147 2HB  LEU B   3       9.709   3.183  23.551  1.00  0.00           H  
ATOM   1148  HG  LEU B   3       8.810   5.186  22.424  1.00  0.00           H  
ATOM   1149 1HD1 LEU B   3       6.441   5.427  22.008  1.00  0.00           H  
ATOM   1150 2HD1 LEU B   3       7.111   4.166  20.970  1.00  0.00           H  
ATOM   1151 3HD1 LEU B   3       6.189   3.732  22.399  1.00  0.00           H  
ATOM   1152 1HD2 LEU B   3       7.314   5.847  24.213  1.00  0.00           H  
ATOM   1153 2HD2 LEU B   3       7.093   4.171  24.702  1.00  0.00           H  
ATOM   1154 3HD2 LEU B   3       8.682   4.933  24.860  1.00  0.00           H  
ATOM   1155  N   ASP B   4      11.463   3.369  21.151  1.00  0.00           N  
ATOM   1156  CA  ASP B   4      12.387   4.300  20.540  1.00  0.00           C  
ATOM   1157  C   ASP B   4      12.567   3.927  19.085  1.00  0.00           C  
ATOM   1158  O   ASP B   4      12.608   4.805  18.220  1.00  0.00           O  
ATOM   1159  CB  ASP B   4      13.728   4.234  21.257  1.00  0.00           C  
ATOM   1160  CG  ASP B   4      13.702   4.786  22.692  1.00  0.00           C  
ATOM   1161  OD1 ASP B   4      12.890   5.643  23.029  1.00  0.00           O  
ATOM   1162  OD2 ASP B   4      14.484   4.293  23.461  1.00  0.00           O  
ATOM   1163  H   ASP B   4      11.810   2.667  21.789  1.00  0.00           H  
ATOM   1164  HA  ASP B   4      11.978   5.301  20.596  1.00  0.00           H  
ATOM   1165 1HB  ASP B   4      14.062   3.194  21.292  1.00  0.00           H  
ATOM   1166 2HB  ASP B   4      14.469   4.790  20.682  1.00  0.00           H  
ATOM   1167  N   LYS B   5      12.618   2.618  18.803  1.00  0.00           N  
ATOM   1168  CA  LYS B   5      12.744   2.160  17.431  1.00  0.00           C  
ATOM   1169  C   LYS B   5      11.523   2.592  16.641  1.00  0.00           C  
ATOM   1170  O   LYS B   5      11.636   3.074  15.505  1.00  0.00           O  
ATOM   1171  CB  LYS B   5      12.865   0.639  17.375  1.00  0.00           C  
ATOM   1172  CG  LYS B   5      13.038   0.065  15.968  1.00  0.00           C  
ATOM   1173  CD  LYS B   5      13.178  -1.449  16.017  1.00  0.00           C  
ATOM   1174  CE  LYS B   5      13.308  -2.044  14.629  1.00  0.00           C  
ATOM   1175  NZ  LYS B   5      13.397  -3.526  14.679  1.00  0.00           N  
ATOM   1176  H   LYS B   5      12.611   1.936  19.570  1.00  0.00           H  
ATOM   1177  HA  LYS B   5      13.627   2.617  16.984  1.00  0.00           H  
ATOM   1178 1HB  LYS B   5      13.713   0.323  17.983  1.00  0.00           H  
ATOM   1179 2HB  LYS B   5      11.970   0.188  17.814  1.00  0.00           H  
ATOM   1180 1HG  LYS B   5      12.167   0.316  15.359  1.00  0.00           H  
ATOM   1181 2HG  LYS B   5      13.923   0.498  15.503  1.00  0.00           H  
ATOM   1182 1HD  LYS B   5      14.055  -1.719  16.606  1.00  0.00           H  
ATOM   1183 2HD  LYS B   5      12.294  -1.881  16.497  1.00  0.00           H  
ATOM   1184 1HE  LYS B   5      12.440  -1.763  14.034  1.00  0.00           H  
ATOM   1185 2HE  LYS B   5      14.207  -1.653  14.154  1.00  0.00           H  
ATOM   1186 1HZ  LYS B   5      13.478  -3.898  13.747  1.00  0.00           H  
ATOM   1187 2HZ  LYS B   5      14.196  -3.808  15.221  1.00  0.00           H  
ATOM   1188 3HZ  LYS B   5      12.538  -3.909  15.118  1.00  0.00           H  
ATOM   1189  N   PHE B   6      10.351   2.413  17.266  1.00  0.00           N  
ATOM   1190  CA  PHE B   6       9.073   2.718  16.673  1.00  0.00           C  
ATOM   1191  C   PHE B   6       8.984   4.203  16.386  1.00  0.00           C  
ATOM   1192  O   PHE B   6       8.620   4.598  15.280  1.00  0.00           O  
ATOM   1193  CB  PHE B   6       7.956   2.277  17.619  1.00  0.00           C  
ATOM   1194  CG  PHE B   6       6.607   2.352  17.057  1.00  0.00           C  
ATOM   1195  CD1 PHE B   6       6.179   1.329  16.269  1.00  0.00           C  
ATOM   1196  CD2 PHE B   6       5.766   3.401  17.292  1.00  0.00           C  
ATOM   1197  CE1 PHE B   6       4.947   1.338  15.713  1.00  0.00           C  
ATOM   1198  CE2 PHE B   6       4.502   3.420  16.740  1.00  0.00           C  
ATOM   1199  CZ  PHE B   6       4.104   2.379  15.950  1.00  0.00           C  
ATOM   1200  H   PHE B   6      10.347   1.981  18.193  1.00  0.00           H  
ATOM   1201  HA  PHE B   6       8.972   2.188  15.743  1.00  0.00           H  
ATOM   1202 1HB  PHE B   6       8.136   1.252  17.932  1.00  0.00           H  
ATOM   1203 2HB  PHE B   6       7.984   2.893  18.514  1.00  0.00           H  
ATOM   1204  HD1 PHE B   6       6.850   0.487  16.096  1.00  0.00           H  
ATOM   1205  HD2 PHE B   6       6.108   4.203  17.914  1.00  0.00           H  
ATOM   1206  HE1 PHE B   6       4.644   0.518  15.093  1.00  0.00           H  
ATOM   1207  HE2 PHE B   6       3.820   4.255  16.926  1.00  0.00           H  
ATOM   1208  HZ  PHE B   6       3.129   2.373  15.525  1.00  0.00           H  
ATOM   1209  N   ARG B   7       9.344   5.040  17.363  1.00  0.00           N  
ATOM   1210  CA  ARG B   7       9.273   6.476  17.185  1.00  0.00           C  
ATOM   1211  C   ARG B   7      10.151   6.971  16.044  1.00  0.00           C  
ATOM   1212  O   ARG B   7       9.713   7.803  15.241  1.00  0.00           O  
ATOM   1213  CB  ARG B   7       9.703   7.197  18.453  1.00  0.00           C  
ATOM   1214  CG  ARG B   7       9.506   8.722  18.439  1.00  0.00           C  
ATOM   1215  CD  ARG B   7      10.038   9.386  19.669  1.00  0.00           C  
ATOM   1216  NE  ARG B   7       9.435   8.906  20.940  1.00  0.00           N  
ATOM   1217  CZ  ARG B   7      10.060   8.109  21.860  1.00  0.00           C  
ATOM   1218  NH1 ARG B   7      11.281   7.657  21.630  1.00  0.00           N  
ATOM   1219  NH2 ARG B   7       9.458   7.778  22.999  1.00  0.00           N  
ATOM   1220  H   ARG B   7       9.629   4.676  18.276  1.00  0.00           H  
ATOM   1221  HA  ARG B   7       8.251   6.734  16.959  1.00  0.00           H  
ATOM   1222 1HB  ARG B   7       9.139   6.791  19.292  1.00  0.00           H  
ATOM   1223 2HB  ARG B   7      10.760   6.991  18.640  1.00  0.00           H  
ATOM   1224 1HG  ARG B   7      10.029   9.150  17.583  1.00  0.00           H  
ATOM   1225 2HG  ARG B   7       8.451   8.951  18.361  1.00  0.00           H  
ATOM   1226 1HD  ARG B   7      11.112   9.251  19.706  1.00  0.00           H  
ATOM   1227 2HD  ARG B   7       9.829  10.453  19.588  1.00  0.00           H  
ATOM   1228  HE  ARG B   7       8.506   9.241  21.173  1.00  0.00           H  
ATOM   1229 1HH1 ARG B   7      11.755   7.873  20.770  1.00  0.00           H  
ATOM   1230 2HH1 ARG B   7      11.756   7.038  22.314  1.00  0.00           H  
ATOM   1231 1HH2 ARG B   7       8.505   8.092  23.223  1.00  0.00           H  
ATOM   1232 2HH2 ARG B   7       9.953   7.198  23.665  1.00  0.00           H  
ATOM   1233  N   ASP B   8      11.382   6.465  15.940  1.00  0.00           N  
ATOM   1234  CA  ASP B   8      12.255   6.970  14.892  1.00  0.00           C  
ATOM   1235  C   ASP B   8      11.863   6.497  13.501  1.00  0.00           C  
ATOM   1236  O   ASP B   8      11.893   7.292  12.548  1.00  0.00           O  
ATOM   1237  CB  ASP B   8      13.697   6.566  15.173  1.00  0.00           C  
ATOM   1238  CG  ASP B   8      14.331   7.315  16.343  1.00  0.00           C  
ATOM   1239  OD1 ASP B   8      13.827   8.353  16.752  1.00  0.00           O  
ATOM   1240  OD2 ASP B   8      15.334   6.847  16.815  1.00  0.00           O  
ATOM   1241  H   ASP B   8      11.734   5.790  16.633  1.00  0.00           H  
ATOM   1242  HA  ASP B   8      12.199   8.057  14.904  1.00  0.00           H  
ATOM   1243 1HB  ASP B   8      13.720   5.494  15.404  1.00  0.00           H  
ATOM   1244 2HB  ASP B   8      14.301   6.721  14.282  1.00  0.00           H  
ATOM   1245  N   GLU B   9      11.436   5.237  13.371  1.00  0.00           N  
ATOM   1246  CA  GLU B   9      11.059   4.762  12.054  1.00  0.00           C  
ATOM   1247  C   GLU B   9       9.749   5.424  11.653  1.00  0.00           C  
ATOM   1248  O   GLU B   9       9.558   5.765  10.487  1.00  0.00           O  
ATOM   1249  CB  GLU B   9      10.958   3.242  12.011  1.00  0.00           C  
ATOM   1250  CG  GLU B   9      10.692   2.647  10.597  1.00  0.00           C  
ATOM   1251  CD  GLU B   9      11.829   2.873   9.627  1.00  0.00           C  
ATOM   1252  OE1 GLU B   9      12.912   3.152  10.080  1.00  0.00           O  
ATOM   1253  OE2 GLU B   9      11.622   2.748   8.440  1.00  0.00           O  
ATOM   1254  H   GLU B   9      11.418   4.595  14.173  1.00  0.00           H  
ATOM   1255  HA  GLU B   9      11.827   5.066  11.343  1.00  0.00           H  
ATOM   1256 1HB  GLU B   9      11.888   2.813  12.383  1.00  0.00           H  
ATOM   1257 2HB  GLU B   9      10.183   2.927  12.688  1.00  0.00           H  
ATOM   1258 1HG  GLU B   9      10.516   1.580  10.681  1.00  0.00           H  
ATOM   1259 2HG  GLU B   9       9.797   3.097  10.190  1.00  0.00           H  
ATOM   1260  N   SER B  10       8.842   5.621  12.616  1.00  0.00           N  
ATOM   1261  CA  SER B  10       7.556   6.225  12.339  1.00  0.00           C  
ATOM   1262  C   SER B  10       7.769   7.663  11.828  1.00  0.00           C  
ATOM   1263  O   SER B  10       7.164   8.065  10.827  1.00  0.00           O  
ATOM   1264  CB  SER B  10       6.688   6.151  13.578  1.00  0.00           C  
ATOM   1265  OG  SER B  10       5.408   6.618  13.334  1.00  0.00           O  
ATOM   1266  H   SER B  10       9.015   5.310  13.574  1.00  0.00           H  
ATOM   1267  HA  SER B  10       7.058   5.661  11.563  1.00  0.00           H  
ATOM   1268 1HB  SER B  10       6.628   5.121  13.923  1.00  0.00           H  
ATOM   1269 2HB  SER B  10       7.151   6.738  14.370  1.00  0.00           H  
ATOM   1270  HG  SER B  10       4.912   5.845  12.949  1.00  0.00           H  
ATOM   1271  N   ARG B  11       8.691   8.436  12.441  1.00  0.00           N  
ATOM   1272  CA  ARG B  11       8.929   9.783  11.920  1.00  0.00           C  
ATOM   1273  C   ARG B  11       9.453   9.729  10.471  1.00  0.00           C  
ATOM   1274  O   ARG B  11       9.026  10.533   9.629  1.00  0.00           O  
ATOM   1275  CB  ARG B  11       9.882  10.567  12.812  1.00  0.00           C  
ATOM   1276  CG  ARG B  11       9.254  11.037  14.134  1.00  0.00           C  
ATOM   1277  CD  ARG B  11      10.135  11.961  14.904  1.00  0.00           C  
ATOM   1278  NE  ARG B  11      11.297  11.288  15.489  1.00  0.00           N  
ATOM   1279  CZ  ARG B  11      12.362  11.920  16.037  1.00  0.00           C  
ATOM   1280  NH1 ARG B  11      12.405  13.241  16.072  1.00  0.00           N  
ATOM   1281  NH2 ARG B  11      13.371  11.221  16.545  1.00  0.00           N  
ATOM   1282  H   ARG B  11       9.171   8.110  13.287  1.00  0.00           H  
ATOM   1283  HA  ARG B  11       7.978  10.314  11.915  1.00  0.00           H  
ATOM   1284 1HB  ARG B  11      10.738   9.934  13.062  1.00  0.00           H  
ATOM   1285 2HB  ARG B  11      10.257  11.438  12.279  1.00  0.00           H  
ATOM   1286 1HG  ARG B  11       8.323  11.558  13.920  1.00  0.00           H  
ATOM   1287 2HG  ARG B  11       9.042  10.174  14.760  1.00  0.00           H  
ATOM   1288 1HD  ARG B  11      10.490  12.743  14.234  1.00  0.00           H  
ATOM   1289 2HD  ARG B  11       9.557  12.407  15.712  1.00  0.00           H  
ATOM   1290  HE  ARG B  11      11.300  10.275  15.491  1.00  0.00           H  
ATOM   1291 1HH1 ARG B  11      11.647  13.786  15.692  1.00  0.00           H  
ATOM   1292 2HH1 ARG B  11      13.201  13.709  16.482  1.00  0.00           H  
ATOM   1293 1HH2 ARG B  11      13.369  10.181  16.531  1.00  0.00           H  
ATOM   1294 2HH2 ARG B  11      14.162  11.691  16.951  1.00  0.00           H  
ATOM   1295  N   TYR B  12      10.336   8.766  10.159  1.00  0.00           N  
ATOM   1296  CA  TYR B  12      10.790   8.600   8.778  1.00  0.00           C  
ATOM   1297  C   TYR B  12       9.633   8.342   7.830  1.00  0.00           C  
ATOM   1298  O   TYR B  12       9.561   8.935   6.750  1.00  0.00           O  
ATOM   1299  CB  TYR B  12      11.812   7.481   8.603  1.00  0.00           C  
ATOM   1300  CG  TYR B  12      11.973   7.172   7.129  1.00  0.00           C  
ATOM   1301  CD1 TYR B  12      12.685   8.010   6.283  1.00  0.00           C  
ATOM   1302  CD2 TYR B  12      11.350   6.041   6.619  1.00  0.00           C  
ATOM   1303  CE1 TYR B  12      12.756   7.716   4.929  1.00  0.00           C  
ATOM   1304  CE2 TYR B  12      11.422   5.756   5.287  1.00  0.00           C  
ATOM   1305  CZ  TYR B  12      12.115   6.581   4.431  1.00  0.00           C  
ATOM   1306  OH  TYR B  12      12.169   6.298   3.065  1.00  0.00           O  
ATOM   1307  H   TYR B  12      10.718   8.166  10.901  1.00  0.00           H  
ATOM   1308  HA  TYR B  12      11.260   9.531   8.467  1.00  0.00           H  
ATOM   1309 1HB  TYR B  12      12.777   7.779   9.013  1.00  0.00           H  
ATOM   1310 2HB  TYR B  12      11.488   6.581   9.117  1.00  0.00           H  
ATOM   1311  HD1 TYR B  12      13.171   8.902   6.675  1.00  0.00           H  
ATOM   1312  HD2 TYR B  12      10.788   5.380   7.284  1.00  0.00           H  
ATOM   1313  HE1 TYR B  12      13.302   8.375   4.255  1.00  0.00           H  
ATOM   1314  HE2 TYR B  12      10.925   4.876   4.906  1.00  0.00           H  
ATOM   1315  HH  TYR B  12      11.570   5.536   2.840  1.00  0.00           H  
ATOM   1316  N   LEU B  13       8.755   7.426   8.214  1.00  0.00           N  
ATOM   1317  CA  LEU B  13       7.631   7.037   7.389  1.00  0.00           C  
ATOM   1318  C   LEU B  13       6.702   8.223   7.125  1.00  0.00           C  
ATOM   1319  O   LEU B  13       6.181   8.353   6.010  1.00  0.00           O  
ATOM   1320  CB  LEU B  13       6.915   5.894   8.093  1.00  0.00           C  
ATOM   1321  CG  LEU B  13       7.716   4.550   8.148  1.00  0.00           C  
ATOM   1322  CD1 LEU B  13       7.059   3.651   9.124  1.00  0.00           C  
ATOM   1323  CD2 LEU B  13       7.742   3.875   6.758  1.00  0.00           C  
ATOM   1324  H   LEU B  13       8.914   6.946   9.107  1.00  0.00           H  
ATOM   1325  HA  LEU B  13       8.017   6.693   6.437  1.00  0.00           H  
ATOM   1326 1HB  LEU B  13       6.693   6.202   9.113  1.00  0.00           H  
ATOM   1327 2HB  LEU B  13       5.974   5.705   7.582  1.00  0.00           H  
ATOM   1328  HG  LEU B  13       8.737   4.729   8.463  1.00  0.00           H  
ATOM   1329 1HD1 LEU B  13       7.601   2.706   9.168  1.00  0.00           H  
ATOM   1330 2HD1 LEU B  13       7.058   4.096  10.093  1.00  0.00           H  
ATOM   1331 3HD1 LEU B  13       6.057   3.493   8.818  1.00  0.00           H  
ATOM   1332 1HD2 LEU B  13       8.294   2.937   6.826  1.00  0.00           H  
ATOM   1333 2HD2 LEU B  13       6.731   3.669   6.417  1.00  0.00           H  
ATOM   1334 3HD2 LEU B  13       8.234   4.514   6.034  1.00  0.00           H  
ATOM   1335  N   ASP B  14       6.515   9.115   8.111  1.00  0.00           N  
ATOM   1336  CA  ASP B  14       5.693  10.308   7.880  1.00  0.00           C  
ATOM   1337  C   ASP B  14       6.348  11.163   6.783  1.00  0.00           C  
ATOM   1338  O   ASP B  14       5.675  11.639   5.855  1.00  0.00           O  
ATOM   1339  CB  ASP B  14       5.571  11.155   9.166  1.00  0.00           C  
ATOM   1340  CG  ASP B  14       4.622  12.428   9.037  1.00  0.00           C  
ATOM   1341  OD1 ASP B  14       3.419  12.296   8.922  1.00  0.00           O  
ATOM   1342  OD2 ASP B  14       5.138  13.536   9.026  1.00  0.00           O  
ATOM   1343  H   ASP B  14       6.896   8.911   9.043  1.00  0.00           H  
ATOM   1344  HA  ASP B  14       4.702   9.997   7.552  1.00  0.00           H  
ATOM   1345 1HB  ASP B  14       5.226  10.523   9.978  1.00  0.00           H  
ATOM   1346 2HB  ASP B  14       6.569  11.499   9.449  1.00  0.00           H  
ATOM   1347  N   LYS B  15       7.676  11.324   6.858  1.00  0.00           N  
ATOM   1348  CA  LYS B  15       8.373  12.111   5.849  1.00  0.00           C  
ATOM   1349  C   LYS B  15       8.292  11.440   4.476  1.00  0.00           C  
ATOM   1350  O   LYS B  15       8.127  12.122   3.455  1.00  0.00           O  
ATOM   1351  CB  LYS B  15       9.837  12.319   6.246  1.00  0.00           C  
ATOM   1352  CG  LYS B  15      10.039  13.253   7.439  1.00  0.00           C  
ATOM   1353  CD  LYS B  15      11.519  13.398   7.801  1.00  0.00           C  
ATOM   1354  CE  LYS B  15      11.710  14.314   9.006  1.00  0.00           C  
ATOM   1355  NZ  LYS B  15      13.147  14.440   9.391  1.00  0.00           N  
ATOM   1356  H   LYS B  15       8.179  10.943   7.670  1.00  0.00           H  
ATOM   1357  HA  LYS B  15       7.888  13.084   5.777  1.00  0.00           H  
ATOM   1358 1HB  LYS B  15      10.282  11.358   6.498  1.00  0.00           H  
ATOM   1359 2HB  LYS B  15      10.389  12.723   5.400  1.00  0.00           H  
ATOM   1360 1HG  LYS B  15       9.622  14.232   7.206  1.00  0.00           H  
ATOM   1361 2HG  LYS B  15       9.502  12.847   8.299  1.00  0.00           H  
ATOM   1362 1HD  LYS B  15      11.928  12.413   8.036  1.00  0.00           H  
ATOM   1363 2HD  LYS B  15      12.065  13.808   6.952  1.00  0.00           H  
ATOM   1364 1HE  LYS B  15      11.320  15.303   8.768  1.00  0.00           H  
ATOM   1365 2HE  LYS B  15      11.152  13.909   9.852  1.00  0.00           H  
ATOM   1366 1HZ  LYS B  15      13.230  15.053  10.191  1.00  0.00           H  
ATOM   1367 2HZ  LYS B  15      13.516  13.530   9.627  1.00  0.00           H  
ATOM   1368 3HZ  LYS B  15      13.672  14.825   8.619  1.00  0.00           H  
ATOM   1369  N   ALA B  16       8.404  10.105   4.451  1.00  0.00           N  
ATOM   1370  CA  ALA B  16       8.344   9.346   3.210  1.00  0.00           C  
ATOM   1371  C   ALA B  16       6.983   9.503   2.532  1.00  0.00           C  
ATOM   1372  O   ALA B  16       6.906   9.621   1.305  1.00  0.00           O  
ATOM   1373  CB  ALA B  16       8.626   7.882   3.485  1.00  0.00           C  
ATOM   1374  H   ALA B  16       8.587   9.617   5.332  1.00  0.00           H  
ATOM   1375  HA  ALA B  16       9.110   9.737   2.540  1.00  0.00           H  
ATOM   1376 1HB  ALA B  16       8.616   7.333   2.555  1.00  0.00           H  
ATOM   1377 2HB  ALA B  16       9.596   7.789   3.951  1.00  0.00           H  
ATOM   1378 3HB  ALA B  16       7.870   7.480   4.150  1.00  0.00           H  
ATOM   1379  N   SER B  17       5.903   9.542   3.326  1.00  0.00           N  
ATOM   1380  CA  SER B  17       4.572   9.723   2.760  1.00  0.00           C  
ATOM   1381  C   SER B  17       4.481  11.088   2.089  1.00  0.00           C  
ATOM   1382  O   SER B  17       3.955  11.200   0.978  1.00  0.00           O  
ATOM   1383  CB  SER B  17       3.488   9.587   3.807  1.00  0.00           C  
ATOM   1384  OG  SER B  17       2.210   9.749   3.213  1.00  0.00           O  
ATOM   1385  H   SER B  17       6.012   9.368   4.331  1.00  0.00           H  
ATOM   1386  HA  SER B  17       4.408   8.954   2.004  1.00  0.00           H  
ATOM   1387 1HB  SER B  17       3.557   8.610   4.285  1.00  0.00           H  
ATOM   1388 2HB  SER B  17       3.638  10.343   4.580  1.00  0.00           H  
ATOM   1389  HG  SER B  17       2.014   8.910   2.740  1.00  0.00           H  
ATOM   1390  N   LYS B  18       5.024  12.131   2.739  1.00  0.00           N  
ATOM   1391  CA  LYS B  18       4.986  13.475   2.159  1.00  0.00           C  
ATOM   1392  C   LYS B  18       5.752  13.531   0.824  1.00  0.00           C  
ATOM   1393  O   LYS B  18       5.298  14.182  -0.132  1.00  0.00           O  
ATOM   1394  CB  LYS B  18       5.548  14.495   3.155  1.00  0.00           C  
ATOM   1395  CG  LYS B  18       4.631  14.748   4.359  1.00  0.00           C  
ATOM   1396  CD  LYS B  18       5.201  15.810   5.314  1.00  0.00           C  
ATOM   1397  CE  LYS B  18       4.207  16.160   6.440  1.00  0.00           C  
ATOM   1398  NZ  LYS B  18       4.015  15.035   7.407  1.00  0.00           N  
ATOM   1399  H   LYS B  18       5.408  11.976   3.679  1.00  0.00           H  
ATOM   1400  HA  LYS B  18       3.946  13.731   1.957  1.00  0.00           H  
ATOM   1401 1HB  LYS B  18       6.506  14.140   3.532  1.00  0.00           H  
ATOM   1402 2HB  LYS B  18       5.723  15.442   2.648  1.00  0.00           H  
ATOM   1403 1HG  LYS B  18       3.654  15.073   3.999  1.00  0.00           H  
ATOM   1404 2HG  LYS B  18       4.504  13.811   4.901  1.00  0.00           H  
ATOM   1405 1HD  LYS B  18       6.118  15.425   5.767  1.00  0.00           H  
ATOM   1406 2HD  LYS B  18       5.442  16.716   4.759  1.00  0.00           H  
ATOM   1407 1HE  LYS B  18       4.575  17.029   6.982  1.00  0.00           H  
ATOM   1408 2HE  LYS B  18       3.244  16.404   5.994  1.00  0.00           H  
ATOM   1409 1HZ  LYS B  18       3.366  15.286   8.128  1.00  0.00           H  
ATOM   1410 2HZ  LYS B  18       3.662  14.210   6.940  1.00  0.00           H  
ATOM   1411 3HZ  LYS B  18       4.903  14.783   7.867  1.00  0.00           H  
ATOM   1412  N   GLU B  19       6.893  12.828   0.741  1.00  0.00           N  
ATOM   1413  CA  GLU B  19       7.653  12.783  -0.509  1.00  0.00           C  
ATOM   1414  C   GLU B  19       6.774  12.200  -1.617  1.00  0.00           C  
ATOM   1415  O   GLU B  19       6.687  12.759  -2.722  1.00  0.00           O  
ATOM   1416  CB  GLU B  19       8.914  11.922  -0.344  1.00  0.00           C  
ATOM   1417  CG  GLU B  19       9.806  11.820  -1.589  1.00  0.00           C  
ATOM   1418  CD  GLU B  19      11.026  10.949  -1.368  1.00  0.00           C  
ATOM   1419  OE1 GLU B  19      11.241  10.522  -0.268  1.00  0.00           O  
ATOM   1420  OE2 GLU B  19      11.728  10.684  -2.322  1.00  0.00           O  
ATOM   1421  H   GLU B  19       7.256  12.372   1.588  1.00  0.00           H  
ATOM   1422  HA  GLU B  19       7.941  13.796  -0.784  1.00  0.00           H  
ATOM   1423 1HB  GLU B  19       9.514  12.315   0.477  1.00  0.00           H  
ATOM   1424 2HB  GLU B  19       8.624  10.910  -0.072  1.00  0.00           H  
ATOM   1425 1HG  GLU B  19       9.222  11.398  -2.412  1.00  0.00           H  
ATOM   1426 2HG  GLU B  19      10.121  12.820  -1.882  1.00  0.00           H  
ATOM   1427  N   VAL B  20       6.070  11.118  -1.281  1.00  0.00           N  
ATOM   1428  CA  VAL B  20       5.167  10.466  -2.208  1.00  0.00           C  
ATOM   1429  C   VAL B  20       3.986  11.339  -2.594  1.00  0.00           C  
ATOM   1430  O   VAL B  20       3.584  11.328  -3.754  1.00  0.00           O  
ATOM   1431  CB  VAL B  20       4.658   9.137  -1.652  1.00  0.00           C  
ATOM   1432  CG1 VAL B  20       3.552   8.611  -2.542  1.00  0.00           C  
ATOM   1433  CG2 VAL B  20       5.823   8.134  -1.602  1.00  0.00           C  
ATOM   1434  H   VAL B  20       6.228  10.709  -0.351  1.00  0.00           H  
ATOM   1435  HA  VAL B  20       5.735  10.241  -3.112  1.00  0.00           H  
ATOM   1436  HB  VAL B  20       4.252   9.288  -0.654  1.00  0.00           H  
ATOM   1437 1HG1 VAL B  20       3.200   7.708  -2.140  1.00  0.00           H  
ATOM   1438 2HG1 VAL B  20       2.732   9.301  -2.569  1.00  0.00           H  
ATOM   1439 3HG1 VAL B  20       3.930   8.452  -3.555  1.00  0.00           H  
ATOM   1440 1HG2 VAL B  20       5.471   7.189  -1.207  1.00  0.00           H  
ATOM   1441 2HG2 VAL B  20       6.219   7.987  -2.613  1.00  0.00           H  
ATOM   1442 3HG2 VAL B  20       6.612   8.520  -0.961  1.00  0.00           H  
ATOM   1443  N   GLU B  21       3.379  12.052  -1.649  1.00  0.00           N  
ATOM   1444  CA  GLU B  21       2.230  12.872  -2.004  1.00  0.00           C  
ATOM   1445  C   GLU B  21       2.600  13.850  -3.121  1.00  0.00           C  
ATOM   1446  O   GLU B  21       1.793  14.084  -4.030  1.00  0.00           O  
ATOM   1447  CB  GLU B  21       1.670  13.604  -0.787  1.00  0.00           C  
ATOM   1448  CG  GLU B  21       0.344  14.337  -1.055  1.00  0.00           C  
ATOM   1449  CD  GLU B  21      -0.262  14.930   0.191  1.00  0.00           C  
ATOM   1450  OE1 GLU B  21       0.417  15.009   1.177  1.00  0.00           O  
ATOM   1451  OE2 GLU B  21      -1.429  15.262   0.175  1.00  0.00           O  
ATOM   1452  H   GLU B  21       3.696  11.975  -0.678  1.00  0.00           H  
ATOM   1453  HA  GLU B  21       1.449  12.222  -2.378  1.00  0.00           H  
ATOM   1454 1HB  GLU B  21       1.511  12.889   0.023  1.00  0.00           H  
ATOM   1455 2HB  GLU B  21       2.403  14.333  -0.436  1.00  0.00           H  
ATOM   1456 1HG  GLU B  21       0.523  15.138  -1.773  1.00  0.00           H  
ATOM   1457 2HG  GLU B  21      -0.361  13.637  -1.505  1.00  0.00           H  
ATOM   1458  N   ASP B  22       3.821  14.408  -3.083  1.00  0.00           N  
ATOM   1459  CA  ASP B  22       4.228  15.329  -4.146  1.00  0.00           C  
ATOM   1460  C   ASP B  22       4.352  14.555  -5.482  1.00  0.00           C  
ATOM   1461  O   ASP B  22       3.944  15.050  -6.543  1.00  0.00           O  
ATOM   1462  CB  ASP B  22       5.563  15.999  -3.785  1.00  0.00           C  
ATOM   1463  CG  ASP B  22       5.909  17.242  -4.644  1.00  0.00           C  
ATOM   1464  OD1 ASP B  22       5.215  18.220  -4.518  1.00  0.00           O  
ATOM   1465  OD2 ASP B  22       6.850  17.199  -5.430  1.00  0.00           O  
ATOM   1466  H   ASP B  22       4.428  14.229  -2.271  1.00  0.00           H  
ATOM   1467  HA  ASP B  22       3.463  16.097  -4.255  1.00  0.00           H  
ATOM   1468 1HB  ASP B  22       5.538  16.294  -2.734  1.00  0.00           H  
ATOM   1469 2HB  ASP B  22       6.366  15.263  -3.886  1.00  0.00           H  
ATOM   1470  N   GLU B  23       4.861  13.312  -5.424  1.00  0.00           N  
ATOM   1471  CA  GLU B  23       4.977  12.483  -6.630  1.00  0.00           C  
ATOM   1472  C   GLU B  23       3.586  12.162  -7.200  1.00  0.00           C  
ATOM   1473  O   GLU B  23       3.400  12.128  -8.422  1.00  0.00           O  
ATOM   1474  CB  GLU B  23       5.735  11.192  -6.331  1.00  0.00           C  
ATOM   1475  CG  GLU B  23       7.223  11.373  -6.025  1.00  0.00           C  
ATOM   1476  CD  GLU B  23       7.848  10.091  -5.573  1.00  0.00           C  
ATOM   1477  OE1 GLU B  23       7.104   9.176  -5.376  1.00  0.00           O  
ATOM   1478  OE2 GLU B  23       9.048  10.021  -5.435  1.00  0.00           O  
ATOM   1479  H   GLU B  23       5.247  12.981  -4.529  1.00  0.00           H  
ATOM   1480  HA  GLU B  23       5.533  13.042  -7.380  1.00  0.00           H  
ATOM   1481 1HB  GLU B  23       5.273  10.683  -5.495  1.00  0.00           H  
ATOM   1482 2HB  GLU B  23       5.660  10.535  -7.188  1.00  0.00           H  
ATOM   1483 1HG  GLU B  23       7.731  11.726  -6.920  1.00  0.00           H  
ATOM   1484 2HG  GLU B  23       7.338  12.128  -5.246  1.00  0.00           H  
ATOM   1485  N   ILE B  24       2.605  11.958  -6.317  1.00  0.00           N  
ATOM   1486  CA  ILE B  24       1.245  11.644  -6.742  1.00  0.00           C  
ATOM   1487  C   ILE B  24       0.660  12.822  -7.501  1.00  0.00           C  
ATOM   1488  O   ILE B  24       0.007  12.626  -8.529  1.00  0.00           O  
ATOM   1489  CB  ILE B  24       0.313  11.281  -5.572  1.00  0.00           C  
ATOM   1490  CG1 ILE B  24       0.787   9.970  -4.969  1.00  0.00           C  
ATOM   1491  CG2 ILE B  24      -1.176  11.147  -6.098  1.00  0.00           C  
ATOM   1492  CD1 ILE B  24       0.143   9.605  -3.641  1.00  0.00           C  
ATOM   1493  H   ILE B  24       2.864  11.964  -5.324  1.00  0.00           H  
ATOM   1494  HA  ILE B  24       1.285  10.789  -7.413  1.00  0.00           H  
ATOM   1495  HB  ILE B  24       0.371  12.048  -4.801  1.00  0.00           H  
ATOM   1496 1HG1 ILE B  24       0.611   9.215  -5.673  1.00  0.00           H  
ATOM   1497 2HG1 ILE B  24       1.852  10.025  -4.823  1.00  0.00           H  
ATOM   1498 1HG2 ILE B  24      -1.843  10.881  -5.286  1.00  0.00           H  
ATOM   1499 2HG2 ILE B  24      -1.517  12.089  -6.523  1.00  0.00           H  
ATOM   1500 3HG2 ILE B  24      -1.223  10.376  -6.867  1.00  0.00           H  
ATOM   1501 1HD1 ILE B  24       0.541   8.653  -3.297  1.00  0.00           H  
ATOM   1502 2HD1 ILE B  24       0.355  10.365  -2.907  1.00  0.00           H  
ATOM   1503 3HD1 ILE B  24      -0.926   9.512  -3.744  1.00  0.00           H  
ATOM   1504  N   LYS B  25       0.859  14.046  -6.996  1.00  0.00           N  
ATOM   1505  CA  LYS B  25       0.348  15.218  -7.706  1.00  0.00           C  
ATOM   1506  C   LYS B  25       0.941  15.291  -9.126  1.00  0.00           C  
ATOM   1507  O   LYS B  25       0.223  15.595 -10.090  1.00  0.00           O  
ATOM   1508  CB  LYS B  25       0.675  16.496  -6.934  1.00  0.00           C  
ATOM   1509  CG  LYS B  25      -0.111  16.676  -5.635  1.00  0.00           C  
ATOM   1510  CD  LYS B  25       0.300  17.964  -4.916  1.00  0.00           C  
ATOM   1511  CE  LYS B  25      -0.437  18.137  -3.594  1.00  0.00           C  
ATOM   1512  NZ  LYS B  25      -0.009  19.380  -2.883  1.00  0.00           N  
ATOM   1513  H   LYS B  25       1.342  14.139  -6.094  1.00  0.00           H  
ATOM   1514  HA  LYS B  25      -0.734  15.125  -7.796  1.00  0.00           H  
ATOM   1515 1HB  LYS B  25       1.738  16.498  -6.679  1.00  0.00           H  
ATOM   1516 2HB  LYS B  25       0.489  17.361  -7.568  1.00  0.00           H  
ATOM   1517 1HG  LYS B  25      -1.177  16.710  -5.860  1.00  0.00           H  
ATOM   1518 2HG  LYS B  25       0.077  15.824  -4.980  1.00  0.00           H  
ATOM   1519 1HD  LYS B  25       1.375  17.934  -4.717  1.00  0.00           H  
ATOM   1520 2HD  LYS B  25       0.090  18.821  -5.554  1.00  0.00           H  
ATOM   1521 1HE  LYS B  25      -1.508  18.187  -3.783  1.00  0.00           H  
ATOM   1522 2HE  LYS B  25      -0.230  17.276  -2.955  1.00  0.00           H  
ATOM   1523 1HZ  LYS B  25      -0.516  19.459  -2.011  1.00  0.00           H  
ATOM   1524 2HZ  LYS B  25       0.986  19.337  -2.694  1.00  0.00           H  
ATOM   1525 3HZ  LYS B  25      -0.206  20.187  -3.460  1.00  0.00           H  
ATOM   1526  N   LYS B  26       2.238  14.964  -9.267  1.00  0.00           N  
ATOM   1527  CA  LYS B  26       2.859  14.971 -10.592  1.00  0.00           C  
ATOM   1528  C   LYS B  26       2.180  13.929 -11.483  1.00  0.00           C  
ATOM   1529  O   LYS B  26       1.907  14.200 -12.657  1.00  0.00           O  
ATOM   1530  CB  LYS B  26       4.361  14.696 -10.497  1.00  0.00           C  
ATOM   1531  CG  LYS B  26       5.170  15.829  -9.876  1.00  0.00           C  
ATOM   1532  CD  LYS B  26       6.667  15.494  -9.833  1.00  0.00           C  
ATOM   1533  CE  LYS B  26       7.505  16.655  -9.277  1.00  0.00           C  
ATOM   1534  NZ  LYS B  26       7.185  16.942  -7.835  1.00  0.00           N  
ATOM   1535  H   LYS B  26       2.792  14.776  -8.422  1.00  0.00           H  
ATOM   1536  HA  LYS B  26       2.707  15.951 -11.044  1.00  0.00           H  
ATOM   1537 1HB  LYS B  26       4.529  13.803  -9.903  1.00  0.00           H  
ATOM   1538 2HB  LYS B  26       4.756  14.501 -11.493  1.00  0.00           H  
ATOM   1539 1HG  LYS B  26       5.019  16.738 -10.457  1.00  0.00           H  
ATOM   1540 2HG  LYS B  26       4.806  16.000  -8.863  1.00  0.00           H  
ATOM   1541 1HD  LYS B  26       6.819  14.620  -9.196  1.00  0.00           H  
ATOM   1542 2HD  LYS B  26       7.017  15.255 -10.836  1.00  0.00           H  
ATOM   1543 1HE  LYS B  26       8.559  16.395  -9.355  1.00  0.00           H  
ATOM   1544 2HE  LYS B  26       7.318  17.553  -9.865  1.00  0.00           H  
ATOM   1545 1HZ  LYS B  26       7.746  17.700  -7.468  1.00  0.00           H  
ATOM   1546 2HZ  LYS B  26       6.213  17.202  -7.739  1.00  0.00           H  
ATOM   1547 3HZ  LYS B  26       7.363  16.118  -7.268  1.00  0.00           H  
ATOM   1548  N   ILE B  27       1.856  12.767 -10.908  1.00  0.00           N  
ATOM   1549  CA  ILE B  27       1.156  11.721 -11.639  1.00  0.00           C  
ATOM   1550  C   ILE B  27      -0.222  12.135 -12.074  1.00  0.00           C  
ATOM   1551  O   ILE B  27      -0.600  11.885 -13.218  1.00  0.00           O  
ATOM   1552  CB  ILE B  27       1.106  10.401 -10.880  1.00  0.00           C  
ATOM   1553  CG1 ILE B  27       2.496   9.847 -10.864  1.00  0.00           C  
ATOM   1554  CG2 ILE B  27       0.084   9.474 -11.486  1.00  0.00           C  
ATOM   1555  CD1 ILE B  27       2.694   8.718  -9.981  1.00  0.00           C  
ATOM   1556  H   ILE B  27       2.175  12.601  -9.946  1.00  0.00           H  
ATOM   1557  HA  ILE B  27       1.724  11.519 -12.534  1.00  0.00           H  
ATOM   1558  HB  ILE B  27       0.835  10.592  -9.846  1.00  0.00           H  
ATOM   1559 1HG1 ILE B  27       2.760   9.545 -11.871  1.00  0.00           H  
ATOM   1560 2HG1 ILE B  27       3.182  10.635 -10.555  1.00  0.00           H  
ATOM   1561 1HG2 ILE B  27       0.042   8.545 -10.949  1.00  0.00           H  
ATOM   1562 2HG2 ILE B  27      -0.881   9.919 -11.447  1.00  0.00           H  
ATOM   1563 3HG2 ILE B  27       0.334   9.292 -12.512  1.00  0.00           H  
ATOM   1564 1HD1 ILE B  27       3.712   8.440 -10.085  1.00  0.00           H  
ATOM   1565 2HD1 ILE B  27       2.478   9.014  -8.956  1.00  0.00           H  
ATOM   1566 3HD1 ILE B  27       2.073   7.885 -10.255  1.00  0.00           H  
ATOM   1567  N   GLU B  28      -0.987  12.786 -11.212  1.00  0.00           N  
ATOM   1568  CA  GLU B  28      -2.302  13.202 -11.658  1.00  0.00           C  
ATOM   1569  C   GLU B  28      -2.188  14.037 -12.928  1.00  0.00           C  
ATOM   1570  O   GLU B  28      -2.961  13.839 -13.874  1.00  0.00           O  
ATOM   1571  CB  GLU B  28      -3.026  13.986 -10.571  1.00  0.00           C  
ATOM   1572  CG  GLU B  28      -4.412  14.453 -10.979  1.00  0.00           C  
ATOM   1573  CD  GLU B  28      -5.211  15.028  -9.854  1.00  0.00           C  
ATOM   1574  OE1 GLU B  28      -4.751  15.013  -8.720  1.00  0.00           O  
ATOM   1575  OE2 GLU B  28      -6.298  15.482 -10.130  1.00  0.00           O  
ATOM   1576  H   GLU B  28      -0.660  12.939 -10.252  1.00  0.00           H  
ATOM   1577  HA  GLU B  28      -2.882  12.313 -11.888  1.00  0.00           H  
ATOM   1578 1HB  GLU B  28      -3.102  13.389  -9.673  1.00  0.00           H  
ATOM   1579 2HB  GLU B  28      -2.436  14.870 -10.319  1.00  0.00           H  
ATOM   1580 1HG  GLU B  28      -4.289  15.233 -11.731  1.00  0.00           H  
ATOM   1581 2HG  GLU B  28      -4.956  13.648 -11.445  1.00  0.00           H  
ATOM   1582  N   LYS B  29      -1.206  14.947 -12.985  1.00  0.00           N  
ATOM   1583  CA  LYS B  29      -1.028  15.744 -14.196  1.00  0.00           C  
ATOM   1584  C   LYS B  29      -0.618  14.869 -15.403  1.00  0.00           C  
ATOM   1585  O   LYS B  29      -1.129  15.065 -16.514  1.00  0.00           O  
ATOM   1586  CB  LYS B  29       0.003  16.847 -13.955  1.00  0.00           C  
ATOM   1587  CG  LYS B  29      -0.481  17.954 -13.016  1.00  0.00           C  
ATOM   1588  CD  LYS B  29       0.591  19.025 -12.795  1.00  0.00           C  
ATOM   1589  CE  LYS B  29       0.101  20.116 -11.847  1.00  0.00           C  
ATOM   1590  NZ  LYS B  29       1.144  21.157 -11.603  1.00  0.00           N  
ATOM   1591  H   LYS B  29      -0.626  15.103 -12.149  1.00  0.00           H  
ATOM   1592  HA  LYS B  29      -1.981  16.212 -14.436  1.00  0.00           H  
ATOM   1593 1HB  LYS B  29       0.902  16.410 -13.520  1.00  0.00           H  
ATOM   1594 2HB  LYS B  29       0.283  17.299 -14.905  1.00  0.00           H  
ATOM   1595 1HG  LYS B  29      -1.375  18.417 -13.434  1.00  0.00           H  
ATOM   1596 2HG  LYS B  29      -0.743  17.508 -12.052  1.00  0.00           H  
ATOM   1597 1HD  LYS B  29       1.481  18.557 -12.367  1.00  0.00           H  
ATOM   1598 2HD  LYS B  29       0.860  19.476 -13.750  1.00  0.00           H  
ATOM   1599 1HE  LYS B  29      -0.779  20.592 -12.276  1.00  0.00           H  
ATOM   1600 2HE  LYS B  29      -0.173  19.661 -10.894  1.00  0.00           H  
ATOM   1601 1HZ  LYS B  29       0.779  21.858 -10.972  1.00  0.00           H  
ATOM   1602 2HZ  LYS B  29       1.962  20.731 -11.192  1.00  0.00           H  
ATOM   1603 3HZ  LYS B  29       1.397  21.594 -12.478  1.00  0.00           H  
ATOM   1604  N   ILE B  30       0.254  13.874 -15.175  1.00  0.00           N  
ATOM   1605  CA  ILE B  30       0.730  12.968 -16.231  1.00  0.00           C  
ATOM   1606  C   ILE B  30      -0.392  12.125 -16.821  1.00  0.00           C  
ATOM   1607  O   ILE B  30      -0.434  11.911 -18.039  1.00  0.00           O  
ATOM   1608  CB  ILE B  30       1.829  12.018 -15.698  1.00  0.00           C  
ATOM   1609  CG1 ILE B  30       3.106  12.828 -15.371  1.00  0.00           C  
ATOM   1610  CG2 ILE B  30       2.116  10.891 -16.721  1.00  0.00           C  
ATOM   1611  CD1 ILE B  30       4.141  12.076 -14.531  1.00  0.00           C  
ATOM   1612  H   ILE B  30       0.664  13.813 -14.234  1.00  0.00           H  
ATOM   1613  HA  ILE B  30       1.155  13.574 -17.029  1.00  0.00           H  
ATOM   1614  HB  ILE B  30       1.487  11.567 -14.782  1.00  0.00           H  
ATOM   1615 1HG1 ILE B  30       3.575  13.120 -16.308  1.00  0.00           H  
ATOM   1616 2HG1 ILE B  30       2.822  13.728 -14.845  1.00  0.00           H  
ATOM   1617 1HG2 ILE B  30       2.871  10.219 -16.335  1.00  0.00           H  
ATOM   1618 2HG2 ILE B  30       1.216  10.319 -16.907  1.00  0.00           H  
ATOM   1619 3HG2 ILE B  30       2.464  11.327 -17.659  1.00  0.00           H  
ATOM   1620 1HD1 ILE B  30       4.996  12.728 -14.358  1.00  0.00           H  
ATOM   1621 2HD1 ILE B  30       3.711  11.798 -13.576  1.00  0.00           H  
ATOM   1622 3HD1 ILE B  30       4.476  11.185 -15.044  1.00  0.00           H  
ATOM   1623  N   ILE B  31      -1.241  11.571 -15.963  1.00  0.00           N  
ATOM   1624  CA  ILE B  31      -2.339  10.740 -16.422  1.00  0.00           C  
ATOM   1625  C   ILE B  31      -3.374  11.578 -17.135  1.00  0.00           C  
ATOM   1626  O   ILE B  31      -3.861  11.169 -18.187  1.00  0.00           O  
ATOM   1627  CB  ILE B  31      -2.963   9.914 -15.302  1.00  0.00           C  
ATOM   1628  CG1 ILE B  31      -1.917   8.908 -14.856  1.00  0.00           C  
ATOM   1629  CG2 ILE B  31      -4.271   9.190 -15.813  1.00  0.00           C  
ATOM   1630  CD1 ILE B  31      -2.252   8.224 -13.625  1.00  0.00           C  
ATOM   1631  H   ILE B  31      -1.102  11.756 -14.967  1.00  0.00           H  
ATOM   1632  HA  ILE B  31      -1.938  10.028 -17.137  1.00  0.00           H  
ATOM   1633  HB  ILE B  31      -3.194  10.564 -14.452  1.00  0.00           H  
ATOM   1634 1HG1 ILE B  31      -1.773   8.184 -15.637  1.00  0.00           H  
ATOM   1635 2HG1 ILE B  31      -0.975   9.432 -14.701  1.00  0.00           H  
ATOM   1636 1HG2 ILE B  31      -4.714   8.590 -15.025  1.00  0.00           H  
ATOM   1637 2HG2 ILE B  31      -5.007   9.926 -16.133  1.00  0.00           H  
ATOM   1638 3HG2 ILE B  31      -4.024   8.543 -16.659  1.00  0.00           H  
ATOM   1639 1HD1 ILE B  31      -1.462   7.543 -13.363  1.00  0.00           H  
ATOM   1640 2HD1 ILE B  31      -2.364   8.965 -12.857  1.00  0.00           H  
ATOM   1641 3HD1 ILE B  31      -3.164   7.673 -13.727  1.00  0.00           H  
ATOM   1642  N   ARG B  32      -3.731  12.745 -16.595  1.00  0.00           N  
ATOM   1643  CA  ARG B  32      -4.702  13.565 -17.297  1.00  0.00           C  
ATOM   1644  C   ARG B  32      -4.179  13.920 -18.698  1.00  0.00           C  
ATOM   1645  O   ARG B  32      -4.949  13.906 -19.662  1.00  0.00           O  
ATOM   1646  CB  ARG B  32      -5.026  14.820 -16.500  1.00  0.00           C  
ATOM   1647  CG  ARG B  32      -5.884  14.581 -15.239  1.00  0.00           C  
ATOM   1648  CD  ARG B  32      -6.164  15.855 -14.502  1.00  0.00           C  
ATOM   1649  NE  ARG B  32      -6.939  15.636 -13.264  1.00  0.00           N  
ATOM   1650  CZ  ARG B  32      -8.270  15.490 -13.176  1.00  0.00           C  
ATOM   1651  NH1 ARG B  32      -9.053  15.515 -14.245  1.00  0.00           N  
ATOM   1652  NH2 ARG B  32      -8.770  15.322 -11.974  1.00  0.00           N  
ATOM   1653  H   ARG B  32      -3.344  13.053 -15.698  1.00  0.00           H  
ATOM   1654  HA  ARG B  32      -5.622  12.992 -17.405  1.00  0.00           H  
ATOM   1655 1HB  ARG B  32      -4.092  15.285 -16.176  1.00  0.00           H  
ATOM   1656 2HB  ARG B  32      -5.547  15.535 -17.137  1.00  0.00           H  
ATOM   1657 1HG  ARG B  32      -6.829  14.133 -15.533  1.00  0.00           H  
ATOM   1658 2HG  ARG B  32      -5.365  13.903 -14.564  1.00  0.00           H  
ATOM   1659 1HD  ARG B  32      -5.208  16.303 -14.219  1.00  0.00           H  
ATOM   1660 2HD  ARG B  32      -6.708  16.547 -15.138  1.00  0.00           H  
ATOM   1661  HE  ARG B  32      -6.441  15.611 -12.356  1.00  0.00           H  
ATOM   1662 1HH1 ARG B  32      -8.657  15.646 -15.163  1.00  0.00           H  
ATOM   1663 2HH1 ARG B  32     -10.052  15.402 -14.144  1.00  0.00           H  
ATOM   1664 1HH2 ARG B  32      -8.111  15.317 -11.175  1.00  0.00           H  
ATOM   1665 2HH2 ARG B  32      -9.761  15.207 -11.833  1.00  0.00           H  
ATOM   1666  N   ASP B  33      -2.866  14.167 -18.832  1.00  0.00           N  
ATOM   1667  CA  ASP B  33      -2.274  14.486 -20.127  1.00  0.00           C  
ATOM   1668  C   ASP B  33      -2.348  13.246 -21.042  1.00  0.00           C  
ATOM   1669  O   ASP B  33      -2.739  13.357 -22.210  1.00  0.00           O  
ATOM   1670  CB  ASP B  33      -0.812  14.918 -19.891  1.00  0.00           C  
ATOM   1671  CG  ASP B  33      -0.055  15.541 -21.076  1.00  0.00           C  
ATOM   1672  OD1 ASP B  33      -0.356  16.660 -21.461  1.00  0.00           O  
ATOM   1673  OD2 ASP B  33       0.830  14.902 -21.580  1.00  0.00           O  
ATOM   1674  H   ASP B  33      -2.268  14.212 -18.000  1.00  0.00           H  
ATOM   1675  HA  ASP B  33      -2.832  15.302 -20.584  1.00  0.00           H  
ATOM   1676 1HB  ASP B  33      -0.791  15.630 -19.065  1.00  0.00           H  
ATOM   1677 2HB  ASP B  33      -0.246  14.047 -19.556  1.00  0.00           H  
ATOM   1678  N   ALA B  34      -2.052  12.054 -20.483  1.00  0.00           N  
ATOM   1679  CA  ALA B  34      -2.121  10.783 -21.208  1.00  0.00           C  
ATOM   1680  C   ALA B  34      -3.552  10.473 -21.661  1.00  0.00           C  
ATOM   1681  O   ALA B  34      -3.768   9.850 -22.699  1.00  0.00           O  
ATOM   1682  CB  ALA B  34      -1.604   9.646 -20.329  1.00  0.00           C  
ATOM   1683  H   ALA B  34      -1.700  12.034 -19.522  1.00  0.00           H  
ATOM   1684  HA  ALA B  34      -1.496  10.871 -22.095  1.00  0.00           H  
ATOM   1685 1HB  ALA B  34      -1.634   8.709 -20.880  1.00  0.00           H  
ATOM   1686 2HB  ALA B  34      -0.581   9.865 -20.026  1.00  0.00           H  
ATOM   1687 3HB  ALA B  34      -2.231   9.564 -19.451  1.00  0.00           H  
ATOM   1688  N   ASP B  35      -4.540  10.876 -20.860  1.00  0.00           N  
ATOM   1689  CA  ASP B  35      -5.941  10.644 -21.183  1.00  0.00           C  
ATOM   1690  C   ASP B  35      -6.434  11.572 -22.305  1.00  0.00           C  
ATOM   1691  O   ASP B  35      -7.127  11.122 -23.223  1.00  0.00           O  
ATOM   1692  CB  ASP B  35      -6.787  10.849 -19.916  1.00  0.00           C  
ATOM   1693  CG  ASP B  35      -8.274  10.418 -20.013  1.00  0.00           C  
ATOM   1694  OD1 ASP B  35      -8.538   9.255 -20.262  1.00  0.00           O  
ATOM   1695  OD2 ASP B  35      -9.132  11.230 -19.776  1.00  0.00           O  
ATOM   1696  H   ASP B  35      -4.300  11.308 -19.967  1.00  0.00           H  
ATOM   1697  HA  ASP B  35      -6.048   9.614 -21.517  1.00  0.00           H  
ATOM   1698 1HB  ASP B  35      -6.317  10.311 -19.090  1.00  0.00           H  
ATOM   1699 2HB  ASP B  35      -6.759  11.908 -19.651  1.00  0.00           H  
ATOM   1700  N   GLU B  36      -6.067  12.861 -22.249  1.00  0.00           N  
ATOM   1701  CA  GLU B  36      -6.506  13.819 -23.264  1.00  0.00           C  
ATOM   1702  C   GLU B  36      -5.806  13.691 -24.621  1.00  0.00           C  
ATOM   1703  O   GLU B  36      -6.423  13.923 -25.664  1.00  0.00           O  
ATOM   1704  CB  GLU B  36      -6.328  15.257 -22.764  1.00  0.00           C  
ATOM   1705  CG  GLU B  36      -7.275  15.675 -21.638  1.00  0.00           C  
ATOM   1706  CD  GLU B  36      -7.063  17.106 -21.197  1.00  0.00           C  
ATOM   1707  OE1 GLU B  36      -6.067  17.679 -21.576  1.00  0.00           O  
ATOM   1708  OE2 GLU B  36      -7.903  17.628 -20.499  1.00  0.00           O  
ATOM   1709  H   GLU B  36      -5.519  13.191 -21.448  1.00  0.00           H  
ATOM   1710  HA  GLU B  36      -7.569  13.653 -23.427  1.00  0.00           H  
ATOM   1711 1HB  GLU B  36      -5.305  15.376 -22.392  1.00  0.00           H  
ATOM   1712 2HB  GLU B  36      -6.457  15.949 -23.594  1.00  0.00           H  
ATOM   1713 1HG  GLU B  36      -8.303  15.554 -21.977  1.00  0.00           H  
ATOM   1714 2HG  GLU B  36      -7.122  15.010 -20.788  1.00  0.00           H  
ATOM   1715  N   LYS B  37      -4.518  13.365 -24.619  1.00  0.00           N  
ATOM   1716  CA  LYS B  37      -3.745  13.289 -25.851  1.00  0.00           C  
ATOM   1717  C   LYS B  37      -3.665  11.891 -26.432  1.00  0.00           C  
ATOM   1718  O   LYS B  37      -3.718  10.891 -25.723  1.00  0.00           O  
ATOM   1719  CB  LYS B  37      -2.355  13.839 -25.587  1.00  0.00           C  
ATOM   1720  CG  LYS B  37      -2.368  15.320 -25.272  1.00  0.00           C  
ATOM   1721  CD  LYS B  37      -1.015  15.815 -24.862  1.00  0.00           C  
ATOM   1722  CE  LYS B  37      -1.034  17.322 -24.618  1.00  0.00           C  
ATOM   1723  NZ  LYS B  37       0.197  17.785 -23.943  1.00  0.00           N  
ATOM   1724  H   LYS B  37      -4.041  13.194 -23.728  1.00  0.00           H  
ATOM   1725  HA  LYS B  37      -4.230  13.922 -26.594  1.00  0.00           H  
ATOM   1726 1HB  LYS B  37      -1.913  13.313 -24.736  1.00  0.00           H  
ATOM   1727 2HB  LYS B  37      -1.716  13.663 -26.454  1.00  0.00           H  
ATOM   1728 1HG  LYS B  37      -2.713  15.876 -26.141  1.00  0.00           H  
ATOM   1729 2HG  LYS B  37      -3.064  15.499 -24.447  1.00  0.00           H  
ATOM   1730 1HD  LYS B  37      -0.713  15.313 -23.937  1.00  0.00           H  
ATOM   1731 2HD  LYS B  37      -0.284  15.585 -25.633  1.00  0.00           H  
ATOM   1732 1HE  LYS B  37      -1.119  17.828 -25.577  1.00  0.00           H  
ATOM   1733 2HE  LYS B  37      -1.894  17.583 -24.000  1.00  0.00           H  
ATOM   1734 1HZ  LYS B  37       0.158  18.776 -23.793  1.00  0.00           H  
ATOM   1735 2HZ  LYS B  37       0.223  17.304 -23.026  1.00  0.00           H  
ATOM   1736 3HZ  LYS B  37       1.012  17.554 -24.481  1.00  0.00           H  
ATOM   1737  N   SER B  38      -3.491  11.803 -27.740  1.00  0.00           N  
ATOM   1738  CA  SER B  38      -3.314  10.494 -28.334  1.00  0.00           C  
ATOM   1739  C   SER B  38      -1.889  10.016 -28.120  1.00  0.00           C  
ATOM   1740  O   SER B  38      -0.939  10.761 -28.377  1.00  0.00           O  
ATOM   1741  CB  SER B  38      -3.612  10.541 -29.822  1.00  0.00           C  
ATOM   1742  OG  SER B  38      -4.956  10.868 -30.063  1.00  0.00           O  
ATOM   1743  H   SER B  38      -3.479  12.628 -28.319  1.00  0.00           H  
ATOM   1744  HA  SER B  38      -3.995   9.792 -27.853  1.00  0.00           H  
ATOM   1745 1HB  SER B  38      -2.964  11.276 -30.298  1.00  0.00           H  
ATOM   1746 2HB  SER B  38      -3.386   9.572 -30.264  1.00  0.00           H  
ATOM   1747  HG  SER B  38      -5.060  10.868 -31.019  1.00  0.00           H  
ATOM   1748  N   LEU B  39      -1.752   8.772 -27.678  1.00  0.00           N  
ATOM   1749  CA  LEU B  39      -0.457   8.160 -27.473  1.00  0.00           C  
ATOM   1750  C   LEU B  39      -0.392   6.838 -28.222  1.00  0.00           C  
ATOM   1751  O   LEU B  39      -1.421   6.175 -28.351  1.00  0.00           O  
ATOM   1752  CB  LEU B  39      -0.229   7.809 -25.987  1.00  0.00           C  
ATOM   1753  CG  LEU B  39      -0.249   8.920 -24.927  1.00  0.00           C  
ATOM   1754  CD1 LEU B  39      -0.148   8.249 -23.564  1.00  0.00           C  
ATOM   1755  CD2 LEU B  39       0.897   9.878 -25.127  1.00  0.00           C  
ATOM   1756  H   LEU B  39      -2.585   8.239 -27.480  1.00  0.00           H  
ATOM   1757  HA  LEU B  39       0.292   8.854 -27.831  1.00  0.00           H  
ATOM   1758 1HB  LEU B  39      -1.011   7.106 -25.702  1.00  0.00           H  
ATOM   1759 2HB  LEU B  39       0.707   7.285 -25.896  1.00  0.00           H  
ATOM   1760  HG  LEU B  39      -1.199   9.472 -24.978  1.00  0.00           H  
ATOM   1761 1HD1 LEU B  39      -0.165   9.002 -22.795  1.00  0.00           H  
ATOM   1762 2HD1 LEU B  39      -0.986   7.573 -23.431  1.00  0.00           H  
ATOM   1763 3HD1 LEU B  39       0.786   7.693 -23.502  1.00  0.00           H  
ATOM   1764 1HD2 LEU B  39       0.861  10.645 -24.350  1.00  0.00           H  
ATOM   1765 2HD2 LEU B  39       1.840   9.341 -25.065  1.00  0.00           H  
ATOM   1766 3HD2 LEU B  39       0.811  10.355 -26.105  1.00  0.00           H  
ATOM   1767  N   PRO B  40       0.777   6.430 -28.732  1.00  0.00           N  
ATOM   1768  CA  PRO B  40       1.050   5.109 -29.258  1.00  0.00           C  
ATOM   1769  C   PRO B  40       1.129   4.179 -28.060  1.00  0.00           C  
ATOM   1770  O   PRO B  40       1.356   4.656 -26.940  1.00  0.00           O  
ATOM   1771  CB  PRO B  40       2.372   5.299 -30.009  1.00  0.00           C  
ATOM   1772  CG  PRO B  40       3.047   6.451 -29.310  1.00  0.00           C  
ATOM   1773  CD  PRO B  40       1.907   7.375 -28.877  1.00  0.00           C  
ATOM   1774  HA  PRO B  40       0.239   4.801 -29.937  1.00  0.00           H  
ATOM   1775 1HB  PRO B  40       2.966   4.364 -29.965  1.00  0.00           H  
ATOM   1776 2HB  PRO B  40       2.173   5.496 -31.073  1.00  0.00           H  
ATOM   1777 1HG  PRO B  40       3.637   6.072 -28.477  1.00  0.00           H  
ATOM   1778 2HG  PRO B  40       3.755   6.944 -29.994  1.00  0.00           H  
ATOM   1779 1HD  PRO B  40       2.179   7.838 -27.931  1.00  0.00           H  
ATOM   1780 2HD  PRO B  40       1.688   8.122 -29.658  1.00  0.00           H  
ATOM   1781  N   GLU B  41       1.001   2.881 -28.283  1.00  0.00           N  
ATOM   1782  CA  GLU B  41       1.073   1.913 -27.199  1.00  0.00           C  
ATOM   1783  C   GLU B  41       2.382   1.932 -26.414  1.00  0.00           C  
ATOM   1784  O   GLU B  41       2.368   1.684 -25.203  1.00  0.00           O  
ATOM   1785  CB  GLU B  41       0.812   0.515 -27.754  1.00  0.00           C  
ATOM   1786  CG  GLU B  41      -0.629   0.307 -28.233  1.00  0.00           C  
ATOM   1787  CD  GLU B  41      -0.903   0.855 -29.617  1.00  0.00           C  
ATOM   1788  OE1 GLU B  41       0.003   1.395 -30.227  1.00  0.00           O  
ATOM   1789  OE2 GLU B  41      -2.019   0.751 -30.056  1.00  0.00           O  
ATOM   1790  H   GLU B  41       0.814   2.535 -29.232  1.00  0.00           H  
ATOM   1791  HA  GLU B  41       0.269   2.147 -26.501  1.00  0.00           H  
ATOM   1792 1HB  GLU B  41       1.488   0.323 -28.590  1.00  0.00           H  
ATOM   1793 2HB  GLU B  41       1.025  -0.227 -26.986  1.00  0.00           H  
ATOM   1794 1HG  GLU B  41      -0.851  -0.760 -28.227  1.00  0.00           H  
ATOM   1795 2HG  GLU B  41      -1.296   0.789 -27.523  1.00  0.00           H  
ATOM   1796  N   GLU B  42       3.513   2.211 -27.058  1.00  0.00           N  
ATOM   1797  CA  GLU B  42       4.761   2.216 -26.309  1.00  0.00           C  
ATOM   1798  C   GLU B  42       4.777   3.379 -25.322  1.00  0.00           C  
ATOM   1799  O   GLU B  42       5.160   3.214 -24.163  1.00  0.00           O  
ATOM   1800  CB  GLU B  42       5.948   2.325 -27.266  1.00  0.00           C  
ATOM   1801  CG  GLU B  42       6.130   1.114 -28.179  1.00  0.00           C  
ATOM   1802  CD  GLU B  42       5.175   1.123 -29.344  1.00  0.00           C  
ATOM   1803  OE1 GLU B  42       4.508   2.124 -29.522  1.00  0.00           O  
ATOM   1804  OE2 GLU B  42       5.106   0.148 -30.047  1.00  0.00           O  
ATOM   1805  H   GLU B  42       3.507   2.381 -28.069  1.00  0.00           H  
ATOM   1806  HA  GLU B  42       4.838   1.285 -25.748  1.00  0.00           H  
ATOM   1807 1HB  GLU B  42       5.834   3.212 -27.890  1.00  0.00           H  
ATOM   1808 2HB  GLU B  42       6.865   2.450 -26.688  1.00  0.00           H  
ATOM   1809 1HG  GLU B  42       7.151   1.102 -28.558  1.00  0.00           H  
ATOM   1810 2HG  GLU B  42       5.975   0.207 -27.596  1.00  0.00           H  
ATOM   1811  N   ALA B  43       4.318   4.548 -25.774  1.00  0.00           N  
ATOM   1812  CA  ALA B  43       4.272   5.726 -24.920  1.00  0.00           C  
ATOM   1813  C   ALA B  43       3.320   5.509 -23.766  1.00  0.00           C  
ATOM   1814  O   ALA B  43       3.608   5.914 -22.639  1.00  0.00           O  
ATOM   1815  CB  ALA B  43       3.831   6.937 -25.697  1.00  0.00           C  
ATOM   1816  H   ALA B  43       4.039   4.597 -26.744  1.00  0.00           H  
ATOM   1817  HA  ALA B  43       5.271   5.894 -24.516  1.00  0.00           H  
ATOM   1818 1HB  ALA B  43       4.519   7.117 -26.517  1.00  0.00           H  
ATOM   1819 2HB  ALA B  43       2.847   6.739 -26.077  1.00  0.00           H  
ATOM   1820 3HB  ALA B  43       3.809   7.803 -25.043  1.00  0.00           H  
ATOM   1821  N   LEU B  44       2.206   4.832 -24.028  1.00  0.00           N  
ATOM   1822  CA  LEU B  44       1.252   4.579 -22.972  1.00  0.00           C  
ATOM   1823  C   LEU B  44       1.825   3.630 -21.935  1.00  0.00           C  
ATOM   1824  O   LEU B  44       1.612   3.828 -20.734  1.00  0.00           O  
ATOM   1825  CB  LEU B  44      -0.049   4.031 -23.545  1.00  0.00           C  
ATOM   1826  CG  LEU B  44      -1.177   3.684 -22.532  1.00  0.00           C  
ATOM   1827  CD1 LEU B  44      -1.597   4.909 -21.690  1.00  0.00           C  
ATOM   1828  CD2 LEU B  44      -2.343   3.159 -23.325  1.00  0.00           C  
ATOM   1829  H   LEU B  44       2.000   4.548 -24.993  1.00  0.00           H  
ATOM   1830  HA  LEU B  44       1.043   5.526 -22.485  1.00  0.00           H  
ATOM   1831 1HB  LEU B  44      -0.438   4.758 -24.259  1.00  0.00           H  
ATOM   1832 2HB  LEU B  44       0.190   3.121 -24.096  1.00  0.00           H  
ATOM   1833  HG  LEU B  44      -0.825   2.913 -21.846  1.00  0.00           H  
ATOM   1834 1HD1 LEU B  44      -2.390   4.610 -21.003  1.00  0.00           H  
ATOM   1835 2HD1 LEU B  44      -0.753   5.278 -21.112  1.00  0.00           H  
ATOM   1836 3HD1 LEU B  44      -1.963   5.695 -22.342  1.00  0.00           H  
ATOM   1837 1HD2 LEU B  44      -3.145   2.878 -22.657  1.00  0.00           H  
ATOM   1838 2HD2 LEU B  44      -2.696   3.928 -24.012  1.00  0.00           H  
ATOM   1839 3HD2 LEU B  44      -2.023   2.287 -23.890  1.00  0.00           H  
ATOM   1840  N   GLN B  45       2.530   2.581 -22.369  1.00  0.00           N  
ATOM   1841  CA  GLN B  45       3.092   1.677 -21.384  1.00  0.00           C  
ATOM   1842  C   GLN B  45       4.195   2.385 -20.594  1.00  0.00           C  
ATOM   1843  O   GLN B  45       4.397   2.057 -19.422  1.00  0.00           O  
ATOM   1844  CB  GLN B  45       3.574   0.366 -21.997  1.00  0.00           C  
ATOM   1845  CG  GLN B  45       3.932  -0.725 -20.936  1.00  0.00           C  
ATOM   1846  CD  GLN B  45       2.695  -1.113 -20.071  1.00  0.00           C  
ATOM   1847  OE1 GLN B  45       1.555  -0.970 -20.554  1.00  0.00           O  
ATOM   1848  NE2 GLN B  45       2.932  -1.599 -18.847  1.00  0.00           N  
ATOM   1849  H   GLN B  45       2.628   2.392 -23.374  1.00  0.00           H  
ATOM   1850  HA  GLN B  45       2.301   1.430 -20.681  1.00  0.00           H  
ATOM   1851 1HB  GLN B  45       2.803  -0.029 -22.660  1.00  0.00           H  
ATOM   1852 2HB  GLN B  45       4.457   0.563 -22.609  1.00  0.00           H  
ATOM   1853 1HG  GLN B  45       4.281  -1.617 -21.450  1.00  0.00           H  
ATOM   1854 2HG  GLN B  45       4.712  -0.354 -20.267  1.00  0.00           H  
ATOM   1855 1HE2 GLN B  45       2.184  -1.881 -18.211  1.00  0.00           H  
ATOM   1856 2HE2 GLN B  45       3.891  -1.729 -18.506  1.00  0.00           H  
ATOM   1857  N   ASP B  46       4.924   3.331 -21.223  1.00  0.00           N  
ATOM   1858  CA  ASP B  46       5.941   4.097 -20.498  1.00  0.00           C  
ATOM   1859  C   ASP B  46       5.284   4.979 -19.436  1.00  0.00           C  
ATOM   1860  O   ASP B  46       5.843   5.149 -18.343  1.00  0.00           O  
ATOM   1861  CB  ASP B  46       6.816   4.957 -21.421  1.00  0.00           C  
ATOM   1862  CG  ASP B  46       7.896   4.176 -22.265  1.00  0.00           C  
ATOM   1863  OD1 ASP B  46       8.186   3.010 -21.985  1.00  0.00           O  
ATOM   1864  OD2 ASP B  46       8.445   4.784 -23.149  1.00  0.00           O  
ATOM   1865  H   ASP B  46       4.791   3.480 -22.231  1.00  0.00           H  
ATOM   1866  HA  ASP B  46       6.586   3.403 -19.987  1.00  0.00           H  
ATOM   1867 1HB  ASP B  46       6.165   5.486 -22.117  1.00  0.00           H  
ATOM   1868 2HB  ASP B  46       7.326   5.713 -20.827  1.00  0.00           H  
ATOM   1869  N   VAL B  47       4.080   5.498 -19.728  1.00  0.00           N  
ATOM   1870  CA  VAL B  47       3.352   6.283 -18.737  1.00  0.00           C  
ATOM   1871  C   VAL B  47       3.030   5.360 -17.570  1.00  0.00           C  
ATOM   1872  O   VAL B  47       3.207   5.748 -16.413  1.00  0.00           O  
ATOM   1873  CB  VAL B  47       2.039   6.911 -19.290  1.00  0.00           C  
ATOM   1874  CG1 VAL B  47       1.245   7.536 -18.147  1.00  0.00           C  
ATOM   1875  CG2 VAL B  47       2.354   8.000 -20.314  1.00  0.00           C  
ATOM   1876  H   VAL B  47       3.719   5.387 -20.682  1.00  0.00           H  
ATOM   1877  HA  VAL B  47       3.995   7.087 -18.382  1.00  0.00           H  
ATOM   1878  HB  VAL B  47       1.434   6.134 -19.748  1.00  0.00           H  
ATOM   1879 1HG1 VAL B  47       0.329   7.977 -18.530  1.00  0.00           H  
ATOM   1880 2HG1 VAL B  47       0.996   6.805 -17.408  1.00  0.00           H  
ATOM   1881 3HG1 VAL B  47       1.849   8.294 -17.693  1.00  0.00           H  
ATOM   1882 1HG2 VAL B  47       1.426   8.427 -20.689  1.00  0.00           H  
ATOM   1883 2HG2 VAL B  47       2.946   8.780 -19.838  1.00  0.00           H  
ATOM   1884 3HG2 VAL B  47       2.908   7.586 -21.132  1.00  0.00           H  
ATOM   1885  N   VAL B  48       2.599   4.125 -17.866  1.00  0.00           N  
ATOM   1886  CA  VAL B  48       2.298   3.183 -16.800  1.00  0.00           C  
ATOM   1887  C   VAL B  48       3.553   2.878 -16.000  1.00  0.00           C  
ATOM   1888  O   VAL B  48       3.531   3.000 -14.785  1.00  0.00           O  
ATOM   1889  CB  VAL B  48       1.714   1.855 -17.354  1.00  0.00           C  
ATOM   1890  CG1 VAL B  48       1.584   0.816 -16.231  1.00  0.00           C  
ATOM   1891  CG2 VAL B  48       0.350   2.093 -18.005  1.00  0.00           C  
ATOM   1892  H   VAL B  48       2.436   3.886 -18.851  1.00  0.00           H  
ATOM   1893  HA  VAL B  48       1.585   3.623 -16.118  1.00  0.00           H  
ATOM   1894  HB  VAL B  48       2.398   1.456 -18.093  1.00  0.00           H  
ATOM   1895 1HG1 VAL B  48       1.191  -0.117 -16.644  1.00  0.00           H  
ATOM   1896 2HG1 VAL B  48       2.550   0.616 -15.783  1.00  0.00           H  
ATOM   1897 3HG1 VAL B  48       0.900   1.188 -15.468  1.00  0.00           H  
ATOM   1898 1HG2 VAL B  48      -0.026   1.148 -18.405  1.00  0.00           H  
ATOM   1899 2HG2 VAL B  48      -0.338   2.464 -17.267  1.00  0.00           H  
ATOM   1900 3HG2 VAL B  48       0.443   2.813 -18.811  1.00  0.00           H  
ATOM   1901  N   LYS B  49       4.690   2.602 -16.639  1.00  0.00           N  
ATOM   1902  CA  LYS B  49       5.885   2.308 -15.847  1.00  0.00           C  
ATOM   1903  C   LYS B  49       6.244   3.434 -14.877  1.00  0.00           C  
ATOM   1904  O   LYS B  49       6.603   3.160 -13.730  1.00  0.00           O  
ATOM   1905  CB  LYS B  49       7.082   2.034 -16.753  1.00  0.00           C  
ATOM   1906  CG  LYS B  49       7.070   0.676 -17.462  1.00  0.00           C  
ATOM   1907  CD  LYS B  49       8.368   0.440 -18.275  1.00  0.00           C  
ATOM   1908  CE  LYS B  49       8.332   1.278 -19.541  1.00  0.00           C  
ATOM   1909  NZ  LYS B  49       9.399   0.981 -20.512  1.00  0.00           N  
ATOM   1910  H   LYS B  49       4.693   2.534 -17.660  1.00  0.00           H  
ATOM   1911  HA  LYS B  49       5.685   1.414 -15.259  1.00  0.00           H  
ATOM   1912 1HB  LYS B  49       7.113   2.815 -17.506  1.00  0.00           H  
ATOM   1913 2HB  LYS B  49       7.998   2.106 -16.170  1.00  0.00           H  
ATOM   1914 1HG  LYS B  49       6.973  -0.112 -16.718  1.00  0.00           H  
ATOM   1915 2HG  LYS B  49       6.208   0.620 -18.128  1.00  0.00           H  
ATOM   1916 1HD  LYS B  49       9.233   0.729 -17.681  1.00  0.00           H  
ATOM   1917 2HD  LYS B  49       8.467  -0.597 -18.540  1.00  0.00           H  
ATOM   1918 1HE  LYS B  49       7.368   1.123 -20.028  1.00  0.00           H  
ATOM   1919 2HE  LYS B  49       8.433   2.320 -19.269  1.00  0.00           H  
ATOM   1920 1HZ  LYS B  49       9.218   1.639 -21.299  1.00  0.00           H  
ATOM   1921 2HZ  LYS B  49      10.305   1.152 -20.113  1.00  0.00           H  
ATOM   1922 3HZ  LYS B  49       9.340   0.029 -20.831  1.00  0.00           H  
ATOM   1923  N   SER B  50       6.144   4.697 -15.308  1.00  0.00           N  
ATOM   1924  CA  SER B  50       6.474   5.809 -14.413  1.00  0.00           C  
ATOM   1925  C   SER B  50       5.520   5.858 -13.217  1.00  0.00           C  
ATOM   1926  O   SER B  50       5.943   5.971 -12.051  1.00  0.00           O  
ATOM   1927  CB  SER B  50       6.407   7.117 -15.178  1.00  0.00           C  
ATOM   1928  OG  SER B  50       6.719   8.210 -14.355  1.00  0.00           O  
ATOM   1929  H   SER B  50       5.889   4.878 -16.288  1.00  0.00           H  
ATOM   1930  HA  SER B  50       7.488   5.664 -14.043  1.00  0.00           H  
ATOM   1931 1HB  SER B  50       7.100   7.076 -16.018  1.00  0.00           H  
ATOM   1932 2HB  SER B  50       5.403   7.240 -15.594  1.00  0.00           H  
ATOM   1933  HG  SER B  50       6.700   8.979 -14.927  1.00  0.00           H  
ATOM   1934  N   VAL B  51       4.232   5.701 -13.516  1.00  0.00           N  
ATOM   1935  CA  VAL B  51       3.170   5.735 -12.533  1.00  0.00           C  
ATOM   1936  C   VAL B  51       3.268   4.569 -11.541  1.00  0.00           C  
ATOM   1937  O   VAL B  51       3.093   4.772 -10.331  1.00  0.00           O  
ATOM   1938  CB  VAL B  51       1.826   5.793 -13.282  1.00  0.00           C  
ATOM   1939  CG1 VAL B  51       0.677   5.623 -12.348  1.00  0.00           C  
ATOM   1940  CG2 VAL B  51       1.748   7.155 -13.999  1.00  0.00           C  
ATOM   1941  H   VAL B  51       3.978   5.604 -14.508  1.00  0.00           H  
ATOM   1942  HA  VAL B  51       3.274   6.661 -11.974  1.00  0.00           H  
ATOM   1943  HB  VAL B  51       1.782   4.985 -14.015  1.00  0.00           H  
ATOM   1944 1HG1 VAL B  51      -0.252   5.659 -12.902  1.00  0.00           H  
ATOM   1945 2HG1 VAL B  51       0.774   4.676 -11.894  1.00  0.00           H  
ATOM   1946 3HG1 VAL B  51       0.682   6.395 -11.594  1.00  0.00           H  
ATOM   1947 1HG2 VAL B  51       0.822   7.242 -14.550  1.00  0.00           H  
ATOM   1948 2HG2 VAL B  51       1.808   7.924 -13.271  1.00  0.00           H  
ATOM   1949 3HG2 VAL B  51       2.575   7.270 -14.681  1.00  0.00           H  
ATOM   1950  N   VAL B  52       3.558   3.372 -12.049  1.00  0.00           N  
ATOM   1951  CA  VAL B  52       3.714   2.185 -11.233  1.00  0.00           C  
ATOM   1952  C   VAL B  52       4.925   2.329 -10.329  1.00  0.00           C  
ATOM   1953  O   VAL B  52       4.831   2.032  -9.148  1.00  0.00           O  
ATOM   1954  CB  VAL B  52       3.832   0.918 -12.102  1.00  0.00           C  
ATOM   1955  CG1 VAL B  52       4.207  -0.312 -11.263  1.00  0.00           C  
ATOM   1956  CG2 VAL B  52       2.524   0.657 -12.748  1.00  0.00           C  
ATOM   1957  H   VAL B  52       3.670   3.299 -13.055  1.00  0.00           H  
ATOM   1958  HA  VAL B  52       2.824   2.081 -10.617  1.00  0.00           H  
ATOM   1959  HB  VAL B  52       4.602   1.078 -12.861  1.00  0.00           H  
ATOM   1960 1HG1 VAL B  52       4.277  -1.183 -11.908  1.00  0.00           H  
ATOM   1961 2HG1 VAL B  52       5.168  -0.146 -10.792  1.00  0.00           H  
ATOM   1962 3HG1 VAL B  52       3.449  -0.486 -10.497  1.00  0.00           H  
ATOM   1963 1HG2 VAL B  52       2.628  -0.205 -13.362  1.00  0.00           H  
ATOM   1964 2HG2 VAL B  52       1.767   0.485 -11.984  1.00  0.00           H  
ATOM   1965 3HG2 VAL B  52       2.234   1.505 -13.352  1.00  0.00           H  
ATOM   1966  N   LYS B  53       6.060   2.825 -10.825  1.00  0.00           N  
ATOM   1967  CA  LYS B  53       7.202   2.950  -9.923  1.00  0.00           C  
ATOM   1968  C   LYS B  53       6.864   3.798  -8.693  1.00  0.00           C  
ATOM   1969  O   LYS B  53       7.244   3.425  -7.577  1.00  0.00           O  
ATOM   1970  CB  LYS B  53       8.417   3.513 -10.656  1.00  0.00           C  
ATOM   1971  CG  LYS B  53       9.073   2.521 -11.622  1.00  0.00           C  
ATOM   1972  CD  LYS B  53      10.246   3.151 -12.369  1.00  0.00           C  
ATOM   1973  CE  LYS B  53      10.877   2.168 -13.350  1.00  0.00           C  
ATOM   1974  NZ  LYS B  53      12.008   2.784 -14.107  1.00  0.00           N  
ATOM   1975  H   LYS B  53       6.138   3.057 -11.819  1.00  0.00           H  
ATOM   1976  HA  LYS B  53       7.462   1.953  -9.570  1.00  0.00           H  
ATOM   1977 1HB  LYS B  53       8.107   4.387 -11.238  1.00  0.00           H  
ATOM   1978 2HB  LYS B  53       9.162   3.843  -9.935  1.00  0.00           H  
ATOM   1979 1HG  LYS B  53       9.439   1.665 -11.052  1.00  0.00           H  
ATOM   1980 2HG  LYS B  53       8.342   2.160 -12.333  1.00  0.00           H  
ATOM   1981 1HD  LYS B  53       9.889   4.022 -12.923  1.00  0.00           H  
ATOM   1982 2HD  LYS B  53      11.002   3.478 -11.656  1.00  0.00           H  
ATOM   1983 1HE  LYS B  53      11.247   1.304 -12.802  1.00  0.00           H  
ATOM   1984 2HE  LYS B  53      10.115   1.838 -14.061  1.00  0.00           H  
ATOM   1985 1HZ  LYS B  53      12.398   2.105 -14.746  1.00  0.00           H  
ATOM   1986 2HZ  LYS B  53      11.670   3.581 -14.629  1.00  0.00           H  
ATOM   1987 3HZ  LYS B  53      12.724   3.085 -13.461  1.00  0.00           H  
ATOM   1988  N   VAL B  54       6.114   4.897  -8.864  1.00  0.00           N  
ATOM   1989  CA  VAL B  54       5.717   5.682  -7.691  1.00  0.00           C  
ATOM   1990  C   VAL B  54       4.775   4.898  -6.803  1.00  0.00           C  
ATOM   1991  O   VAL B  54       4.922   4.921  -5.576  1.00  0.00           O  
ATOM   1992  CB  VAL B  54       5.048   6.994  -8.076  1.00  0.00           C  
ATOM   1993  CG1 VAL B  54       4.430   7.706  -6.805  1.00  0.00           C  
ATOM   1994  CG2 VAL B  54       6.102   7.896  -8.724  1.00  0.00           C  
ATOM   1995  H   VAL B  54       5.871   5.190  -9.820  1.00  0.00           H  
ATOM   1996  HA  VAL B  54       6.615   5.918  -7.120  1.00  0.00           H  
ATOM   1997  HB  VAL B  54       4.247   6.781  -8.765  1.00  0.00           H  
ATOM   1998 1HG1 VAL B  54       3.964   8.643  -7.099  1.00  0.00           H  
ATOM   1999 2HG1 VAL B  54       3.677   7.081  -6.333  1.00  0.00           H  
ATOM   2000 3HG1 VAL B  54       5.219   7.911  -6.087  1.00  0.00           H  
ATOM   2001 1HG2 VAL B  54       5.662   8.843  -9.016  1.00  0.00           H  
ATOM   2002 2HG2 VAL B  54       6.902   8.084  -8.002  1.00  0.00           H  
ATOM   2003 3HG2 VAL B  54       6.514   7.401  -9.605  1.00  0.00           H  
ATOM   2004  N   TYR B  55       3.797   4.227  -7.409  1.00  0.00           N  
ATOM   2005  CA  TYR B  55       2.854   3.432  -6.654  1.00  0.00           C  
ATOM   2006  C   TYR B  55       3.580   2.416  -5.798  1.00  0.00           C  
ATOM   2007  O   TYR B  55       3.303   2.305  -4.602  1.00  0.00           O  
ATOM   2008  CB  TYR B  55       1.890   2.714  -7.602  1.00  0.00           C  
ATOM   2009  CG  TYR B  55       0.918   1.839  -6.911  1.00  0.00           C  
ATOM   2010  CD1 TYR B  55      -0.265   2.346  -6.444  1.00  0.00           C  
ATOM   2011  CD2 TYR B  55       1.228   0.521  -6.703  1.00  0.00           C  
ATOM   2012  CE1 TYR B  55      -1.126   1.531  -5.781  1.00  0.00           C  
ATOM   2013  CE2 TYR B  55       0.362  -0.279  -6.025  1.00  0.00           C  
ATOM   2014  CZ  TYR B  55      -0.817   0.212  -5.562  1.00  0.00           C  
ATOM   2015  OH  TYR B  55      -1.678  -0.609  -4.849  1.00  0.00           O  
ATOM   2016  H   TYR B  55       3.696   4.288  -8.429  1.00  0.00           H  
ATOM   2017  HA  TYR B  55       2.305   4.074  -5.976  1.00  0.00           H  
ATOM   2018 1HB  TYR B  55       1.347   3.448  -8.191  1.00  0.00           H  
ATOM   2019 2HB  TYR B  55       2.453   2.102  -8.289  1.00  0.00           H  
ATOM   2020  HD1 TYR B  55      -0.515   3.394  -6.591  1.00  0.00           H  
ATOM   2021  HD2 TYR B  55       2.172   0.118  -7.062  1.00  0.00           H  
ATOM   2022  HE1 TYR B  55      -2.027   1.932  -5.405  1.00  0.00           H  
ATOM   2023  HE2 TYR B  55       0.620  -1.297  -5.844  1.00  0.00           H  
ATOM   2024  HH  TYR B  55      -1.206  -1.419  -4.612  1.00  0.00           H  
ATOM   2025  N   LEU B  56       4.514   1.683  -6.400  1.00  0.00           N  
ATOM   2026  CA  LEU B  56       5.216   0.637  -5.695  1.00  0.00           C  
ATOM   2027  C   LEU B  56       6.078   1.210  -4.594  1.00  0.00           C  
ATOM   2028  O   LEU B  56       6.133   0.632  -3.516  1.00  0.00           O  
ATOM   2029  CB  LEU B  56       6.110  -0.135  -6.655  1.00  0.00           C  
ATOM   2030  CG  LEU B  56       5.419  -0.936  -7.761  1.00  0.00           C  
ATOM   2031  CD1 LEU B  56       6.490  -1.499  -8.639  1.00  0.00           C  
ATOM   2032  CD2 LEU B  56       4.560  -2.007  -7.212  1.00  0.00           C  
ATOM   2033  H   LEU B  56       4.701   1.847  -7.386  1.00  0.00           H  
ATOM   2034  HA  LEU B  56       4.488  -0.022  -5.238  1.00  0.00           H  
ATOM   2035 1HB  LEU B  56       6.767   0.587  -7.147  1.00  0.00           H  
ATOM   2036 2HB  LEU B  56       6.726  -0.817  -6.079  1.00  0.00           H  
ATOM   2037  HG  LEU B  56       4.807  -0.274  -8.349  1.00  0.00           H  
ATOM   2038 1HD1 LEU B  56       6.057  -2.049  -9.458  1.00  0.00           H  
ATOM   2039 2HD1 LEU B  56       7.099  -0.690  -9.041  1.00  0.00           H  
ATOM   2040 3HD1 LEU B  56       7.109  -2.160  -8.044  1.00  0.00           H  
ATOM   2041 1HD2 LEU B  56       4.113  -2.544  -8.031  1.00  0.00           H  
ATOM   2042 2HD2 LEU B  56       5.143  -2.664  -6.647  1.00  0.00           H  
ATOM   2043 3HD2 LEU B  56       3.782  -1.597  -6.589  1.00  0.00           H  
ATOM   2044  N   LYS B  57       6.731   2.353  -4.829  1.00  0.00           N  
ATOM   2045  CA  LYS B  57       7.542   2.979  -3.791  1.00  0.00           C  
ATOM   2046  C   LYS B  57       6.696   3.281  -2.565  1.00  0.00           C  
ATOM   2047  O   LYS B  57       7.095   2.988  -1.431  1.00  0.00           O  
ATOM   2048  CB  LYS B  57       8.163   4.273  -4.328  1.00  0.00           C  
ATOM   2049  CG  LYS B  57       9.020   5.094  -3.343  1.00  0.00           C  
ATOM   2050  CD  LYS B  57       9.609   6.318  -4.075  1.00  0.00           C  
ATOM   2051  CE  LYS B  57      10.304   7.311  -3.139  1.00  0.00           C  
ATOM   2052  NZ  LYS B  57      10.886   8.456  -3.907  1.00  0.00           N  
ATOM   2053  H   LYS B  57       6.703   2.767  -5.766  1.00  0.00           H  
ATOM   2054  HA  LYS B  57       8.332   2.290  -3.502  1.00  0.00           H  
ATOM   2055 1HB  LYS B  57       8.779   4.036  -5.195  1.00  0.00           H  
ATOM   2056 2HB  LYS B  57       7.366   4.926  -4.682  1.00  0.00           H  
ATOM   2057 1HG  LYS B  57       8.400   5.440  -2.512  1.00  0.00           H  
ATOM   2058 2HG  LYS B  57       9.826   4.476  -2.944  1.00  0.00           H  
ATOM   2059 1HD  LYS B  57      10.325   5.981  -4.824  1.00  0.00           H  
ATOM   2060 2HD  LYS B  57       8.799   6.850  -4.592  1.00  0.00           H  
ATOM   2061 1HE  LYS B  57       9.565   7.706  -2.439  1.00  0.00           H  
ATOM   2062 2HE  LYS B  57      11.096   6.816  -2.579  1.00  0.00           H  
ATOM   2063 1HZ  LYS B  57      11.314   9.148  -3.271  1.00  0.00           H  
ATOM   2064 2HZ  LYS B  57      11.575   8.130  -4.552  1.00  0.00           H  
ATOM   2065 3HZ  LYS B  57      10.142   8.942  -4.434  1.00  0.00           H  
ATOM   2066  N   SER B  58       5.513   3.841  -2.800  1.00  0.00           N  
ATOM   2067  CA  SER B  58       4.607   4.195  -1.731  1.00  0.00           C  
ATOM   2068  C   SER B  58       4.129   2.936  -0.992  1.00  0.00           C  
ATOM   2069  O   SER B  58       4.041   2.916   0.247  1.00  0.00           O  
ATOM   2070  CB  SER B  58       3.468   4.970  -2.301  1.00  0.00           C  
ATOM   2071  OG  SER B  58       2.668   5.468  -1.285  1.00  0.00           O  
ATOM   2072  H   SER B  58       5.264   4.087  -3.767  1.00  0.00           H  
ATOM   2073  HA  SER B  58       5.143   4.824  -1.023  1.00  0.00           H  
ATOM   2074 1HB  SER B  58       3.853   5.760  -2.927  1.00  0.00           H  
ATOM   2075 2HB  SER B  58       2.877   4.317  -2.943  1.00  0.00           H  
ATOM   2076  HG  SER B  58       1.969   5.967  -1.724  1.00  0.00           H  
ATOM   2077  N   VAL B  59       3.839   1.871  -1.744  1.00  0.00           N  
ATOM   2078  CA  VAL B  59       3.430   0.616  -1.141  1.00  0.00           C  
ATOM   2079  C   VAL B  59       4.563   0.011  -0.305  1.00  0.00           C  
ATOM   2080  O   VAL B  59       4.306  -0.488   0.790  1.00  0.00           O  
ATOM   2081  CB  VAL B  59       2.968  -0.401  -2.185  1.00  0.00           C  
ATOM   2082  CG1 VAL B  59       2.759  -1.715  -1.541  1.00  0.00           C  
ATOM   2083  CG2 VAL B  59       1.669   0.049  -2.796  1.00  0.00           C  
ATOM   2084  H   VAL B  59       3.873   1.964  -2.766  1.00  0.00           H  
ATOM   2085  HA  VAL B  59       2.584   0.820  -0.486  1.00  0.00           H  
ATOM   2086  HB  VAL B  59       3.731  -0.509  -2.954  1.00  0.00           H  
ATOM   2087 1HG1 VAL B  59       2.431  -2.412  -2.306  1.00  0.00           H  
ATOM   2088 2HG1 VAL B  59       3.670  -2.082  -1.094  1.00  0.00           H  
ATOM   2089 3HG1 VAL B  59       2.009  -1.620  -0.769  1.00  0.00           H  
ATOM   2090 1HG2 VAL B  59       1.356  -0.688  -3.514  1.00  0.00           H  
ATOM   2091 2HG2 VAL B  59       0.917   0.149  -2.030  1.00  0.00           H  
ATOM   2092 3HG2 VAL B  59       1.796   1.001  -3.283  1.00  0.00           H  
ATOM   2093  N   LYS B  60       5.805   0.041  -0.802  1.00  0.00           N  
ATOM   2094  CA  LYS B  60       6.937  -0.497  -0.050  1.00  0.00           C  
ATOM   2095  C   LYS B  60       7.043   0.221   1.298  1.00  0.00           C  
ATOM   2096  O   LYS B  60       7.291  -0.425   2.325  1.00  0.00           O  
ATOM   2097  CB  LYS B  60       8.244  -0.329  -0.836  1.00  0.00           C  
ATOM   2098  CG  LYS B  60       8.398  -1.227  -2.086  1.00  0.00           C  
ATOM   2099  CD  LYS B  60       9.701  -0.885  -2.847  1.00  0.00           C  
ATOM   2100  CE  LYS B  60       9.784  -1.596  -4.208  1.00  0.00           C  
ATOM   2101  NZ  LYS B  60      11.014  -1.207  -4.988  1.00  0.00           N  
ATOM   2102  H   LYS B  60       5.954   0.421  -1.737  1.00  0.00           H  
ATOM   2103  HA  LYS B  60       6.764  -1.556   0.136  1.00  0.00           H  
ATOM   2104 1HB  LYS B  60       8.324   0.706  -1.167  1.00  0.00           H  
ATOM   2105 2HB  LYS B  60       9.088  -0.522  -0.176  1.00  0.00           H  
ATOM   2106 1HG  LYS B  60       8.447  -2.268  -1.763  1.00  0.00           H  
ATOM   2107 2HG  LYS B  60       7.548  -1.125  -2.739  1.00  0.00           H  
ATOM   2108 1HD  LYS B  60       9.743   0.192  -3.015  1.00  0.00           H  
ATOM   2109 2HD  LYS B  60      10.560  -1.174  -2.244  1.00  0.00           H  
ATOM   2110 1HE  LYS B  60       9.789  -2.672  -4.062  1.00  0.00           H  
ATOM   2111 2HE  LYS B  60       8.904  -1.319  -4.791  1.00  0.00           H  
ATOM   2112 1HZ  LYS B  60      11.000  -1.682  -5.916  1.00  0.00           H  
ATOM   2113 2HZ  LYS B  60      11.014  -0.214  -5.145  1.00  0.00           H  
ATOM   2114 3HZ  LYS B  60      11.847  -1.467  -4.488  1.00  0.00           H  
ATOM   2115  N   GLU B  61       6.803   1.546   1.306  1.00  0.00           N  
ATOM   2116  CA  GLU B  61       6.824   2.297   2.557  1.00  0.00           C  
ATOM   2117  C   GLU B  61       5.650   1.860   3.453  1.00  0.00           C  
ATOM   2118  O   GLU B  61       5.829   1.718   4.667  1.00  0.00           O  
ATOM   2119  CB  GLU B  61       6.793   3.813   2.290  1.00  0.00           C  
ATOM   2120  CG  GLU B  61       8.092   4.392   1.650  1.00  0.00           C  
ATOM   2121  CD  GLU B  61       9.285   4.214   2.557  1.00  0.00           C  
ATOM   2122  OE1 GLU B  61       9.061   4.225   3.723  1.00  0.00           O  
ATOM   2123  OE2 GLU B  61      10.420   4.067   2.101  1.00  0.00           O  
ATOM   2124  H   GLU B  61       6.682   2.033   0.410  1.00  0.00           H  
ATOM   2125  HA  GLU B  61       7.747   2.067   3.084  1.00  0.00           H  
ATOM   2126 1HB  GLU B  61       5.966   4.043   1.618  1.00  0.00           H  
ATOM   2127 2HB  GLU B  61       6.611   4.346   3.225  1.00  0.00           H  
ATOM   2128 1HG  GLU B  61       8.283   3.864   0.717  1.00  0.00           H  
ATOM   2129 2HG  GLU B  61       7.944   5.440   1.415  1.00  0.00           H  
ATOM   2130  N   THR B  62       4.479   1.563   2.855  1.00  0.00           N  
ATOM   2131  CA  THR B  62       3.327   1.076   3.625  1.00  0.00           C  
ATOM   2132  C   THR B  62       3.678  -0.253   4.280  1.00  0.00           C  
ATOM   2133  O   THR B  62       3.331  -0.481   5.440  1.00  0.00           O  
ATOM   2134  CB  THR B  62       2.050   0.849   2.783  1.00  0.00           C  
ATOM   2135  OG1 THR B  62       1.608   2.074   2.180  1.00  0.00           O  
ATOM   2136  CG2 THR B  62       0.926   0.319   3.708  1.00  0.00           C  
ATOM   2137  H   THR B  62       4.386   1.771   1.857  1.00  0.00           H  
ATOM   2138  HA  THR B  62       3.100   1.798   4.407  1.00  0.00           H  
ATOM   2139  HB  THR B  62       2.251   0.124   2.009  1.00  0.00           H  
ATOM   2140  HG1 THR B  62       2.258   2.333   1.497  1.00  0.00           H  
ATOM   2141 1HG2 THR B  62       0.023   0.148   3.155  1.00  0.00           H  
ATOM   2142 2HG2 THR B  62       1.223  -0.610   4.157  1.00  0.00           H  
ATOM   2143 3HG2 THR B  62       0.728   1.050   4.490  1.00  0.00           H  
ATOM   2144  N   ILE B  63       4.349  -1.136   3.543  1.00  0.00           N  
ATOM   2145  CA  ILE B  63       4.723  -2.429   4.090  1.00  0.00           C  
ATOM   2146  C   ILE B  63       5.658  -2.256   5.265  1.00  0.00           C  
ATOM   2147  O   ILE B  63       5.463  -2.909   6.289  1.00  0.00           O  
ATOM   2148  CB  ILE B  63       5.375  -3.337   3.025  1.00  0.00           C  
ATOM   2149  CG1 ILE B  63       4.289  -3.756   1.980  1.00  0.00           C  
ATOM   2150  CG2 ILE B  63       6.131  -4.548   3.678  1.00  0.00           C  
ATOM   2151  CD1 ILE B  63       4.836  -4.420   0.736  1.00  0.00           C  
ATOM   2152  H   ILE B  63       4.552  -0.891   2.569  1.00  0.00           H  
ATOM   2153  HA  ILE B  63       3.822  -2.922   4.446  1.00  0.00           H  
ATOM   2154  HB  ILE B  63       6.104  -2.744   2.476  1.00  0.00           H  
ATOM   2155 1HG1 ILE B  63       3.591  -4.435   2.445  1.00  0.00           H  
ATOM   2156 2HG1 ILE B  63       3.744  -2.864   1.673  1.00  0.00           H  
ATOM   2157 1HG2 ILE B  63       6.595  -5.127   2.906  1.00  0.00           H  
ATOM   2158 2HG2 ILE B  63       6.910  -4.196   4.356  1.00  0.00           H  
ATOM   2159 3HG2 ILE B  63       5.467  -5.176   4.233  1.00  0.00           H  
ATOM   2160 1HD1 ILE B  63       4.025  -4.665   0.067  1.00  0.00           H  
ATOM   2161 2HD1 ILE B  63       5.518  -3.736   0.237  1.00  0.00           H  
ATOM   2162 3HD1 ILE B  63       5.359  -5.329   0.992  1.00  0.00           H  
ATOM   2163  N   LYS B  64       6.667  -1.388   5.143  1.00  0.00           N  
ATOM   2164  CA  LYS B  64       7.568  -1.182   6.267  1.00  0.00           C  
ATOM   2165  C   LYS B  64       6.824  -0.644   7.485  1.00  0.00           C  
ATOM   2166  O   LYS B  64       7.103  -1.074   8.607  1.00  0.00           O  
ATOM   2167  CB  LYS B  64       8.704  -0.246   5.885  1.00  0.00           C  
ATOM   2168  CG  LYS B  64       9.716  -0.879   4.939  1.00  0.00           C  
ATOM   2169  CD  LYS B  64      10.955  -0.009   4.755  1.00  0.00           C  
ATOM   2170  CE  LYS B  64      10.652   1.210   3.909  1.00  0.00           C  
ATOM   2171  NZ  LYS B  64      11.869   1.972   3.566  1.00  0.00           N  
ATOM   2172  H   LYS B  64       6.811  -0.901   4.252  1.00  0.00           H  
ATOM   2173  HA  LYS B  64       7.996  -2.149   6.540  1.00  0.00           H  
ATOM   2174 1HB  LYS B  64       8.275   0.631   5.397  1.00  0.00           H  
ATOM   2175 2HB  LYS B  64       9.221   0.094   6.782  1.00  0.00           H  
ATOM   2176 1HG  LYS B  64      10.017  -1.849   5.338  1.00  0.00           H  
ATOM   2177 2HG  LYS B  64       9.244  -1.041   3.971  1.00  0.00           H  
ATOM   2178 1HD  LYS B  64      11.321   0.322   5.730  1.00  0.00           H  
ATOM   2179 2HD  LYS B  64      11.737  -0.590   4.269  1.00  0.00           H  
ATOM   2180 1HE  LYS B  64      10.162   0.892   2.987  1.00  0.00           H  
ATOM   2181 2HE  LYS B  64       9.982   1.873   4.454  1.00  0.00           H  
ATOM   2182 1HZ  LYS B  64      11.562   2.779   2.981  1.00  0.00           H  
ATOM   2183 2HZ  LYS B  64      12.323   2.299   4.407  1.00  0.00           H  
ATOM   2184 3HZ  LYS B  64      12.504   1.397   3.040  1.00  0.00           H  
ATOM   2185  N   SER B  65       5.859   0.259   7.258  1.00  0.00           N  
ATOM   2186  CA  SER B  65       5.052   0.846   8.320  1.00  0.00           C  
ATOM   2187  C   SER B  65       4.247  -0.227   9.026  1.00  0.00           C  
ATOM   2188  O   SER B  65       4.208  -0.286  10.263  1.00  0.00           O  
ATOM   2189  CB  SER B  65       4.125   1.887   7.714  1.00  0.00           C  
ATOM   2190  OG  SER B  65       3.347   2.531   8.674  1.00  0.00           O  
ATOM   2191  H   SER B  65       5.727   0.604   6.302  1.00  0.00           H  
ATOM   2192  HA  SER B  65       5.706   1.292   9.055  1.00  0.00           H  
ATOM   2193 1HB  SER B  65       4.704   2.612   7.155  1.00  0.00           H  
ATOM   2194 2HB  SER B  65       3.471   1.404   7.006  1.00  0.00           H  
ATOM   2195  HG  SER B  65       2.830   3.180   8.189  1.00  0.00           H  
ATOM   2196  N   ILE B  66       3.656  -1.123   8.246  1.00  0.00           N  
ATOM   2197  CA  ILE B  66       2.898  -2.203   8.822  1.00  0.00           C  
ATOM   2198  C   ILE B  66       3.785  -3.136   9.626  1.00  0.00           C  
ATOM   2199  O   ILE B  66       3.392  -3.539  10.722  1.00  0.00           O  
ATOM   2200  CB  ILE B  66       2.148  -3.004   7.760  1.00  0.00           C  
ATOM   2201  CG1 ILE B  66       1.019  -2.146   7.141  1.00  0.00           C  
ATOM   2202  CG2 ILE B  66       1.619  -4.221   8.393  1.00  0.00           C  
ATOM   2203  CD1 ILE B  66       0.391  -2.725   5.902  1.00  0.00           C  
ATOM   2204  H   ILE B  66       3.695  -1.001   7.230  1.00  0.00           H  
ATOM   2205  HA  ILE B  66       2.161  -1.774   9.497  1.00  0.00           H  
ATOM   2206  HB  ILE B  66       2.831  -3.273   6.951  1.00  0.00           H  
ATOM   2207 1HG1 ILE B  66       0.251  -2.019   7.860  1.00  0.00           H  
ATOM   2208 2HG1 ILE B  66       1.421  -1.167   6.897  1.00  0.00           H  
ATOM   2209 1HG2 ILE B  66       1.098  -4.796   7.663  1.00  0.00           H  
ATOM   2210 2HG2 ILE B  66       2.403  -4.826   8.793  1.00  0.00           H  
ATOM   2211 3HG2 ILE B  66       0.959  -3.929   9.199  1.00  0.00           H  
ATOM   2212 1HD1 ILE B  66      -0.385  -2.050   5.544  1.00  0.00           H  
ATOM   2213 2HD1 ILE B  66       1.158  -2.834   5.138  1.00  0.00           H  
ATOM   2214 3HD1 ILE B  66      -0.051  -3.684   6.108  1.00  0.00           H  
ATOM   2215  N   GLU B  67       4.954  -3.505   9.090  1.00  0.00           N  
ATOM   2216  CA  GLU B  67       5.857  -4.403   9.795  1.00  0.00           C  
ATOM   2217  C   GLU B  67       6.332  -3.789  11.108  1.00  0.00           C  
ATOM   2218  O   GLU B  67       6.482  -4.502  12.107  1.00  0.00           O  
ATOM   2219  CB  GLU B  67       7.049  -4.771   8.918  1.00  0.00           C  
ATOM   2220  CG  GLU B  67       6.709  -5.693   7.758  1.00  0.00           C  
ATOM   2221  CD  GLU B  67       7.887  -5.963   6.876  1.00  0.00           C  
ATOM   2222  OE1 GLU B  67       8.864  -5.272   7.009  1.00  0.00           O  
ATOM   2223  OE2 GLU B  67       7.822  -6.884   6.083  1.00  0.00           O  
ATOM   2224  H   GLU B  67       5.211  -3.169   8.155  1.00  0.00           H  
ATOM   2225  HA  GLU B  67       5.317  -5.317  10.021  1.00  0.00           H  
ATOM   2226 1HB  GLU B  67       7.479  -3.858   8.501  1.00  0.00           H  
ATOM   2227 2HB  GLU B  67       7.817  -5.250   9.523  1.00  0.00           H  
ATOM   2228 1HG  GLU B  67       6.335  -6.636   8.153  1.00  0.00           H  
ATOM   2229 2HG  GLU B  67       5.917  -5.241   7.169  1.00  0.00           H  
ATOM   2230  N   LEU B  68       6.546  -2.466  11.120  1.00  0.00           N  
ATOM   2231  CA  LEU B  68       6.980  -1.761  12.317  1.00  0.00           C  
ATOM   2232  C   LEU B  68       5.905  -1.921  13.403  1.00  0.00           C  
ATOM   2233  O   LEU B  68       6.215  -2.191  14.575  1.00  0.00           O  
ATOM   2234  CB  LEU B  68       7.145  -0.265  11.991  1.00  0.00           C  
ATOM   2235  CG  LEU B  68       7.674   0.644  13.084  1.00  0.00           C  
ATOM   2236  CD1 LEU B  68       9.150   0.251  13.433  1.00  0.00           C  
ATOM   2237  CD2 LEU B  68       7.497   2.114  12.647  1.00  0.00           C  
ATOM   2238  H   LEU B  68       6.478  -1.952  10.236  1.00  0.00           H  
ATOM   2239  HA  LEU B  68       7.911  -2.202  12.657  1.00  0.00           H  
ATOM   2240 1HB  LEU B  68       7.808  -0.177  11.130  1.00  0.00           H  
ATOM   2241 2HB  LEU B  68       6.177   0.125  11.700  1.00  0.00           H  
ATOM   2242  HG  LEU B  68       7.108   0.493  13.947  1.00  0.00           H  
ATOM   2243 1HD1 LEU B  68       9.541   0.869  14.208  1.00  0.00           H  
ATOM   2244 2HD1 LEU B  68       9.200  -0.779  13.763  1.00  0.00           H  
ATOM   2245 3HD1 LEU B  68       9.769   0.372  12.553  1.00  0.00           H  
ATOM   2246 1HD2 LEU B  68       7.846   2.780  13.441  1.00  0.00           H  
ATOM   2247 2HD2 LEU B  68       8.063   2.299  11.744  1.00  0.00           H  
ATOM   2248 3HD2 LEU B  68       6.439   2.314  12.452  1.00  0.00           H  
ATOM   2249  N   VAL B  69       4.639  -1.774  12.993  1.00  0.00           N  
ATOM   2250  CA  VAL B  69       3.497  -1.950  13.876  1.00  0.00           C  
ATOM   2251  C   VAL B  69       3.357  -3.401  14.324  1.00  0.00           C  
ATOM   2252  O   VAL B  69       3.085  -3.634  15.498  1.00  0.00           O  
ATOM   2253  CB  VAL B  69       2.220  -1.395  13.230  1.00  0.00           C  
ATOM   2254  CG1 VAL B  69       0.983  -1.750  14.050  1.00  0.00           C  
ATOM   2255  CG2 VAL B  69       2.362   0.119  13.156  1.00  0.00           C  
ATOM   2256  H   VAL B  69       4.484  -1.478  12.020  1.00  0.00           H  
ATOM   2257  HA  VAL B  69       3.668  -1.364  14.772  1.00  0.00           H  
ATOM   2258  HB  VAL B  69       2.109  -1.813  12.231  1.00  0.00           H  
ATOM   2259 1HG1 VAL B  69       0.094  -1.334  13.576  1.00  0.00           H  
ATOM   2260 2HG1 VAL B  69       0.889  -2.820  14.094  1.00  0.00           H  
ATOM   2261 3HG1 VAL B  69       1.080  -1.347  15.059  1.00  0.00           H  
ATOM   2262 1HG2 VAL B  69       1.488   0.550  12.698  1.00  0.00           H  
ATOM   2263 2HG2 VAL B  69       2.468   0.514  14.155  1.00  0.00           H  
ATOM   2264 3HG2 VAL B  69       3.242   0.379  12.568  1.00  0.00           H  
ATOM   2265  N   ILE B  70       3.552  -4.369  13.429  1.00  0.00           N  
ATOM   2266  CA  ILE B  70       3.453  -5.771  13.819  1.00  0.00           C  
ATOM   2267  C   ILE B  70       4.466  -6.117  14.903  1.00  0.00           C  
ATOM   2268  O   ILE B  70       4.124  -6.827  15.855  1.00  0.00           O  
ATOM   2269  CB  ILE B  70       3.626  -6.715  12.599  1.00  0.00           C  
ATOM   2270  CG1 ILE B  70       2.366  -6.590  11.664  1.00  0.00           C  
ATOM   2271  CG2 ILE B  70       3.960  -8.179  13.028  1.00  0.00           C  
ATOM   2272  CD1 ILE B  70       2.515  -7.250  10.301  1.00  0.00           C  
ATOM   2273  H   ILE B  70       3.734  -4.110  12.455  1.00  0.00           H  
ATOM   2274  HA  ILE B  70       2.461  -5.942  14.224  1.00  0.00           H  
ATOM   2275  HB  ILE B  70       4.463  -6.349  12.013  1.00  0.00           H  
ATOM   2276 1HG1 ILE B  70       1.514  -7.027  12.151  1.00  0.00           H  
ATOM   2277 2HG1 ILE B  70       2.159  -5.536  11.509  1.00  0.00           H  
ATOM   2278 1HG2 ILE B  70       4.111  -8.803  12.150  1.00  0.00           H  
ATOM   2279 2HG2 ILE B  70       4.871  -8.198  13.618  1.00  0.00           H  
ATOM   2280 3HG2 ILE B  70       3.178  -8.592  13.608  1.00  0.00           H  
ATOM   2281 1HD1 ILE B  70       1.610  -7.105   9.726  1.00  0.00           H  
ATOM   2282 2HD1 ILE B  70       3.354  -6.804   9.772  1.00  0.00           H  
ATOM   2283 3HD1 ILE B  70       2.688  -8.310  10.415  1.00  0.00           H  
ATOM   2284  N   GLU B  71       5.713  -5.660  14.766  1.00  0.00           N  
ATOM   2285  CA  GLU B  71       6.692  -5.957  15.802  1.00  0.00           C  
ATOM   2286  C   GLU B  71       6.280  -5.317  17.140  1.00  0.00           C  
ATOM   2287  O   GLU B  71       6.392  -5.959  18.192  1.00  0.00           O  
ATOM   2288  CB  GLU B  71       8.084  -5.507  15.380  1.00  0.00           C  
ATOM   2289  CG  GLU B  71       9.203  -5.959  16.322  1.00  0.00           C  
ATOM   2290  CD  GLU B  71      10.565  -5.605  15.794  1.00  0.00           C  
ATOM   2291  OE1 GLU B  71      11.249  -6.488  15.333  1.00  0.00           O  
ATOM   2292  OE2 GLU B  71      10.944  -4.448  15.873  1.00  0.00           O  
ATOM   2293  H   GLU B  71       5.972  -5.122  13.930  1.00  0.00           H  
ATOM   2294  HA  GLU B  71       6.721  -7.036  15.943  1.00  0.00           H  
ATOM   2295 1HB  GLU B  71       8.299  -5.889  14.381  1.00  0.00           H  
ATOM   2296 2HB  GLU B  71       8.106  -4.416  15.322  1.00  0.00           H  
ATOM   2297 1HG  GLU B  71       9.065  -5.497  17.298  1.00  0.00           H  
ATOM   2298 2HG  GLU B  71       9.137  -7.038  16.454  1.00  0.00           H  
ATOM   2299  N   LEU B  72       5.760  -4.072  17.107  1.00  0.00           N  
ATOM   2300  CA  LEU B  72       5.319  -3.419  18.339  1.00  0.00           C  
ATOM   2301  C   LEU B  72       4.174  -4.206  18.982  1.00  0.00           C  
ATOM   2302  O   LEU B  72       4.122  -4.343  20.209  1.00  0.00           O  
ATOM   2303  CB  LEU B  72       4.839  -1.979  18.077  1.00  0.00           C  
ATOM   2304  CG  LEU B  72       4.353  -1.177  19.336  1.00  0.00           C  
ATOM   2305  CD1 LEU B  72       5.496  -0.988  20.361  1.00  0.00           C  
ATOM   2306  CD2 LEU B  72       3.773   0.150  18.904  1.00  0.00           C  
ATOM   2307  H   LEU B  72       5.727  -3.556  16.220  1.00  0.00           H  
ATOM   2308  HA  LEU B  72       6.160  -3.407  19.022  1.00  0.00           H  
ATOM   2309 1HB  LEU B  72       5.652  -1.424  17.612  1.00  0.00           H  
ATOM   2310 2HB  LEU B  72       4.010  -2.020  17.369  1.00  0.00           H  
ATOM   2311  HG  LEU B  72       3.588  -1.743  19.809  1.00  0.00           H  
ATOM   2312 1HD1 LEU B  72       5.117  -0.451  21.227  1.00  0.00           H  
ATOM   2313 2HD1 LEU B  72       5.873  -1.949  20.689  1.00  0.00           H  
ATOM   2314 3HD1 LEU B  72       6.299  -0.411  19.903  1.00  0.00           H  
ATOM   2315 1HD2 LEU B  72       3.394   0.687  19.762  1.00  0.00           H  
ATOM   2316 2HD2 LEU B  72       4.535   0.734  18.437  1.00  0.00           H  
ATOM   2317 3HD2 LEU B  72       2.965  -0.029  18.202  1.00  0.00           H  
ATOM   2318  N   ILE B  73       3.259  -4.723  18.157  1.00  0.00           N  
ATOM   2319  CA  ILE B  73       2.131  -5.495  18.653  1.00  0.00           C  
ATOM   2320  C   ILE B  73       2.596  -6.751  19.363  1.00  0.00           C  
ATOM   2321  O   ILE B  73       2.142  -7.046  20.472  1.00  0.00           O  
ATOM   2322  CB  ILE B  73       1.174  -5.882  17.512  1.00  0.00           C  
ATOM   2323  CG1 ILE B  73       0.484  -4.654  16.998  1.00  0.00           C  
ATOM   2324  CG2 ILE B  73       0.183  -6.884  18.014  1.00  0.00           C  
ATOM   2325  CD1 ILE B  73      -0.232  -4.800  15.718  1.00  0.00           C  
ATOM   2326  H   ILE B  73       3.336  -4.515  17.156  1.00  0.00           H  
ATOM   2327  HA  ILE B  73       1.586  -4.880  19.364  1.00  0.00           H  
ATOM   2328  HB  ILE B  73       1.741  -6.307  16.688  1.00  0.00           H  
ATOM   2329 1HG1 ILE B  73      -0.228  -4.397  17.692  1.00  0.00           H  
ATOM   2330 2HG1 ILE B  73       1.196  -3.850  16.920  1.00  0.00           H  
ATOM   2331 1HG2 ILE B  73      -0.497  -7.171  17.243  1.00  0.00           H  
ATOM   2332 2HG2 ILE B  73       0.677  -7.740  18.353  1.00  0.00           H  
ATOM   2333 3HG2 ILE B  73      -0.353  -6.480  18.817  1.00  0.00           H  
ATOM   2334 1HD1 ILE B  73      -0.708  -3.853  15.487  1.00  0.00           H  
ATOM   2335 2HD1 ILE B  73       0.469  -5.054  14.934  1.00  0.00           H  
ATOM   2336 3HD1 ILE B  73      -0.982  -5.560  15.790  1.00  0.00           H  
ATOM   2337  N   LYS B  74       3.549  -7.473  18.778  1.00  0.00           N  
ATOM   2338  CA  LYS B  74       4.050  -8.672  19.438  1.00  0.00           C  
ATOM   2339  C   LYS B  74       4.602  -8.335  20.823  1.00  0.00           C  
ATOM   2340  O   LYS B  74       4.393  -9.089  21.776  1.00  0.00           O  
ATOM   2341  CB  LYS B  74       5.061  -9.378  18.547  1.00  0.00           C  
ATOM   2342  CG  LYS B  74       4.390 -10.024  17.330  1.00  0.00           C  
ATOM   2343  CD  LYS B  74       5.373 -10.709  16.400  1.00  0.00           C  
ATOM   2344  CE  LYS B  74       4.642 -11.254  15.173  1.00  0.00           C  
ATOM   2345  NZ  LYS B  74       5.563 -11.859  14.169  1.00  0.00           N  
ATOM   2346  H   LYS B  74       3.883  -7.201  17.845  1.00  0.00           H  
ATOM   2347  HA  LYS B  74       3.238  -9.354  19.599  1.00  0.00           H  
ATOM   2348 1HB  LYS B  74       5.800  -8.653  18.191  1.00  0.00           H  
ATOM   2349 2HB  LYS B  74       5.585 -10.144  19.114  1.00  0.00           H  
ATOM   2350 1HG  LYS B  74       3.655 -10.752  17.674  1.00  0.00           H  
ATOM   2351 2HG  LYS B  74       3.862  -9.251  16.771  1.00  0.00           H  
ATOM   2352 1HD  LYS B  74       6.126  -9.988  16.074  1.00  0.00           H  
ATOM   2353 2HD  LYS B  74       5.869 -11.527  16.920  1.00  0.00           H  
ATOM   2354 1HE  LYS B  74       3.913 -12.000  15.479  1.00  0.00           H  
ATOM   2355 2HE  LYS B  74       4.121 -10.436  14.709  1.00  0.00           H  
ATOM   2356 1HZ  LYS B  74       5.003 -12.155  13.352  1.00  0.00           H  
ATOM   2357 2HZ  LYS B  74       6.225 -11.168  13.862  1.00  0.00           H  
ATOM   2358 3HZ  LYS B  74       6.052 -12.646  14.558  1.00  0.00           H  
ATOM   2359  N   VAL B  75       5.249  -7.178  20.950  1.00  0.00           N  
ATOM   2360  CA  VAL B  75       5.753  -6.723  22.241  1.00  0.00           C  
ATOM   2361  C   VAL B  75       4.615  -6.371  23.241  1.00  0.00           C  
ATOM   2362  O   VAL B  75       4.717  -6.715  24.421  1.00  0.00           O  
ATOM   2363  CB  VAL B  75       6.709  -5.523  22.038  1.00  0.00           C  
ATOM   2364  CG1 VAL B  75       7.114  -4.894  23.373  1.00  0.00           C  
ATOM   2365  CG2 VAL B  75       7.943  -6.018  21.292  1.00  0.00           C  
ATOM   2366  H   VAL B  75       5.436  -6.639  20.095  1.00  0.00           H  
ATOM   2367  HA  VAL B  75       6.335  -7.537  22.672  1.00  0.00           H  
ATOM   2368  HB  VAL B  75       6.211  -4.758  21.454  1.00  0.00           H  
ATOM   2369 1HG1 VAL B  75       7.787  -4.059  23.186  1.00  0.00           H  
ATOM   2370 2HG1 VAL B  75       6.235  -4.528  23.903  1.00  0.00           H  
ATOM   2371 3HG1 VAL B  75       7.621  -5.639  23.988  1.00  0.00           H  
ATOM   2372 1HG2 VAL B  75       8.630  -5.203  21.123  1.00  0.00           H  
ATOM   2373 2HG2 VAL B  75       8.439  -6.783  21.883  1.00  0.00           H  
ATOM   2374 3HG2 VAL B  75       7.651  -6.439  20.333  1.00  0.00           H  
ATOM   2375  N   ILE B  76       3.569  -5.664  22.779  1.00  0.00           N  
ATOM   2376  CA  ILE B  76       2.429  -5.250  23.627  1.00  0.00           C  
ATOM   2377  C   ILE B  76       1.428  -6.344  24.073  1.00  0.00           C  
ATOM   2378  O   ILE B  76       0.976  -6.309  25.219  1.00  0.00           O  
ATOM   2379  CB  ILE B  76       1.612  -4.114  22.951  1.00  0.00           C  
ATOM   2380  CG1 ILE B  76       2.483  -2.834  22.869  1.00  0.00           C  
ATOM   2381  CG2 ILE B  76       0.255  -3.833  23.737  1.00  0.00           C  
ATOM   2382  CD1 ILE B  76       1.899  -1.753  21.998  1.00  0.00           C  
ATOM   2383  H   ILE B  76       3.607  -5.361  21.799  1.00  0.00           H  
ATOM   2384  HA  ILE B  76       2.858  -4.831  24.534  1.00  0.00           H  
ATOM   2385  HB  ILE B  76       1.386  -4.412  21.927  1.00  0.00           H  
ATOM   2386 1HG1 ILE B  76       2.631  -2.435  23.870  1.00  0.00           H  
ATOM   2387 2HG1 ILE B  76       3.457  -3.106  22.457  1.00  0.00           H  
ATOM   2388 1HG2 ILE B  76      -0.312  -3.048  23.262  1.00  0.00           H  
ATOM   2389 2HG2 ILE B  76      -0.372  -4.722  23.763  1.00  0.00           H  
ATOM   2390 3HG2 ILE B  76       0.488  -3.532  24.759  1.00  0.00           H  
ATOM   2391 1HD1 ILE B  76       2.574  -0.909  21.982  1.00  0.00           H  
ATOM   2392 2HD1 ILE B  76       1.763  -2.136  20.992  1.00  0.00           H  
ATOM   2393 3HD1 ILE B  76       0.957  -1.437  22.377  1.00  0.00           H  
ATOM   2394  N   MET B  77       1.006  -7.230  23.164  1.00  0.00           N  
ATOM   2395  CA  MET B  77      -0.029  -8.250  23.451  1.00  0.00           C  
ATOM   2396  C   MET B  77       0.088  -9.028  24.756  1.00  0.00           C  
ATOM   2397  O   MET B  77       0.911  -9.944  24.819  1.00  0.00           O  
ATOM   2398  OXT MET B  77      -0.999  -9.203  25.325  1.00  0.00           O  
ATOM   2399  CB  MET B  77      -0.102  -9.276  22.342  1.00  0.00           C  
ATOM   2400  CG  MET B  77      -0.695  -8.784  21.105  1.00  0.00           C  
ATOM   2401  SD  MET B  77      -0.916 -10.049  19.866  1.00  0.00           S  
ATOM   2402  CE  MET B  77       0.735 -10.523  19.437  1.00  0.00           C  
ATOM   2403  H   MET B  77       1.439  -7.193  22.236  1.00  0.00           H  
ATOM   2404  HA  MET B  77      -0.985  -7.727  23.485  1.00  0.00           H  
ATOM   2405 1HB  MET B  77       0.913  -9.590  22.120  1.00  0.00           H  
ATOM   2406 2HB  MET B  77      -0.648 -10.143  22.671  1.00  0.00           H  
ATOM   2407 1HG  MET B  77      -1.664  -8.422  21.387  1.00  0.00           H  
ATOM   2408 2HG  MET B  77      -0.124  -7.972  20.704  1.00  0.00           H  
ATOM   2409 1HE  MET B  77       0.717 -11.287  18.681  1.00  0.00           H  
ATOM   2410 2HE  MET B  77       1.239  -9.684  19.057  1.00  0.00           H  
ATOM   2411 3HE  MET B  77       1.257 -10.904  20.310  1.00  0.00           H  
TER                                                                             
ATOM   2413  N   GLU C   1      -5.208  13.274  22.361  1.00  0.00           N  
ATOM   2414  CA  GLU C   1      -5.380  13.293  20.913  1.00  0.00           C  
ATOM   2415  C   GLU C   1      -5.874  11.969  20.354  1.00  0.00           C  
ATOM   2416  O   GLU C   1      -6.322  11.918  19.210  1.00  0.00           O  
ATOM   2417  CB  GLU C   1      -4.064  13.646  20.219  1.00  0.00           C  
ATOM   2418  CG  GLU C   1      -3.552  15.054  20.476  1.00  0.00           C  
ATOM   2419  CD  GLU C   1      -2.212  15.304  19.828  1.00  0.00           C  
ATOM   2420  OE1 GLU C   1      -1.637  14.370  19.302  1.00  0.00           O  
ATOM   2421  OE2 GLU C   1      -1.750  16.419  19.871  1.00  0.00           O  
ATOM   2422 1H   GLU C   1      -5.057  14.218  22.688  1.00  0.00           H  
ATOM   2423 2H   GLU C   1      -6.028  12.892  22.810  1.00  0.00           H  
ATOM   2424 3H   GLU C   1      -4.405  12.709  22.592  1.00  0.00           H  
ATOM   2425  HA  GLU C   1      -6.121  14.057  20.666  1.00  0.00           H  
ATOM   2426 1HB  GLU C   1      -3.291  12.940  20.526  1.00  0.00           H  
ATOM   2427 2HB  GLU C   1      -4.192  13.540  19.142  1.00  0.00           H  
ATOM   2428 1HG  GLU C   1      -4.276  15.769  20.076  1.00  0.00           H  
ATOM   2429 2HG  GLU C   1      -3.467  15.224  21.546  1.00  0.00           H  
ATOM   2430  N   THR C   2      -5.821  10.900  21.145  1.00  0.00           N  
ATOM   2431  CA  THR C   2      -6.181   9.578  20.648  1.00  0.00           C  
ATOM   2432  C   THR C   2      -7.605   9.509  20.110  1.00  0.00           C  
ATOM   2433  O   THR C   2      -7.846   8.847  19.097  1.00  0.00           O  
ATOM   2434  CB  THR C   2      -5.979   8.514  21.744  1.00  0.00           C  
ATOM   2435  OG1 THR C   2      -4.596   8.516  22.146  1.00  0.00           O  
ATOM   2436  CG2 THR C   2      -6.323   7.119  21.179  1.00  0.00           C  
ATOM   2437  H   THR C   2      -5.484  10.948  22.094  1.00  0.00           H  
ATOM   2438  HA  THR C   2      -5.506   9.333  19.830  1.00  0.00           H  
ATOM   2439  HB  THR C   2      -6.612   8.737  22.607  1.00  0.00           H  
ATOM   2440  HG1 THR C   2      -4.488   7.959  22.925  1.00  0.00           H  
ATOM   2441 1HG2 THR C   2      -6.157   6.366  21.945  1.00  0.00           H  
ATOM   2442 2HG2 THR C   2      -7.364   7.079  20.866  1.00  0.00           H  
ATOM   2443 3HG2 THR C   2      -5.687   6.914  20.324  1.00  0.00           H  
ATOM   2444  N   GLU C   3      -8.560  10.148  20.784  1.00  0.00           N  
ATOM   2445  CA  GLU C   3      -9.947  10.083  20.338  1.00  0.00           C  
ATOM   2446  C   GLU C   3     -10.137  10.787  18.995  1.00  0.00           C  
ATOM   2447  O   GLU C   3     -10.858  10.281  18.128  1.00  0.00           O  
ATOM   2448  CB  GLU C   3     -10.854  10.707  21.394  1.00  0.00           C  
ATOM   2449  CG  GLU C   3     -10.866   9.946  22.718  1.00  0.00           C  
ATOM   2450  CD  GLU C   3      -9.653  10.256  23.557  1.00  0.00           C  
ATOM   2451  OE1 GLU C   3      -8.924  11.159  23.191  1.00  0.00           O  
ATOM   2452  OE2 GLU C   3      -9.420   9.580  24.525  1.00  0.00           O  
ATOM   2453  H   GLU C   3      -8.328  10.675  21.628  1.00  0.00           H  
ATOM   2454  HA  GLU C   3     -10.218   9.034  20.216  1.00  0.00           H  
ATOM   2455 1HB  GLU C   3     -10.542  11.734  21.585  1.00  0.00           H  
ATOM   2456 2HB  GLU C   3     -11.876  10.742  21.018  1.00  0.00           H  
ATOM   2457 1HG  GLU C   3     -11.764  10.211  23.276  1.00  0.00           H  
ATOM   2458 2HG  GLU C   3     -10.898   8.876  22.512  1.00  0.00           H  
ATOM   2459  N   GLU C   4      -9.464  11.933  18.822  1.00  0.00           N  
ATOM   2460  CA  GLU C   4      -9.517  12.720  17.593  1.00  0.00           C  
ATOM   2461  C   GLU C   4      -8.881  11.932  16.452  1.00  0.00           C  
ATOM   2462  O   GLU C   4      -9.370  11.943  15.315  1.00  0.00           O  
ATOM   2463  CB  GLU C   4      -8.771  14.040  17.792  1.00  0.00           C  
ATOM   2464  CG  GLU C   4      -9.438  15.010  18.762  1.00  0.00           C  
ATOM   2465  CD  GLU C   4      -8.601  16.233  19.009  1.00  0.00           C  
ATOM   2466  OE1 GLU C   4      -7.475  16.236  18.580  1.00  0.00           O  
ATOM   2467  OE2 GLU C   4      -9.080  17.153  19.627  1.00  0.00           O  
ATOM   2468  H   GLU C   4      -8.929  12.282  19.605  1.00  0.00           H  
ATOM   2469  HA  GLU C   4     -10.558  12.923  17.346  1.00  0.00           H  
ATOM   2470 1HB  GLU C   4      -7.766  13.834  18.161  1.00  0.00           H  
ATOM   2471 2HB  GLU C   4      -8.666  14.544  16.832  1.00  0.00           H  
ATOM   2472 1HG  GLU C   4     -10.400  15.314  18.352  1.00  0.00           H  
ATOM   2473 2HG  GLU C   4      -9.620  14.499  19.706  1.00  0.00           H  
ATOM   2474  N   ILE C   5      -7.812  11.217  16.778  1.00  0.00           N  
ATOM   2475  CA  ILE C   5      -7.111  10.371  15.837  1.00  0.00           C  
ATOM   2476  C   ILE C   5      -7.985   9.203  15.412  1.00  0.00           C  
ATOM   2477  O   ILE C   5      -8.045   8.884  14.218  1.00  0.00           O  
ATOM   2478  CB  ILE C   5      -5.769   9.929  16.436  1.00  0.00           C  
ATOM   2479  CG1 ILE C   5      -4.839  11.211  16.516  1.00  0.00           C  
ATOM   2480  CG2 ILE C   5      -5.171   8.757  15.672  1.00  0.00           C  
ATOM   2481  CD1 ILE C   5      -3.578  11.068  17.339  1.00  0.00           C  
ATOM   2482  H   ILE C   5      -7.447  11.310  17.731  1.00  0.00           H  
ATOM   2483  HA  ILE C   5      -6.891  10.962  14.950  1.00  0.00           H  
ATOM   2484  HB  ILE C   5      -5.935   9.616  17.459  1.00  0.00           H  
ATOM   2485 1HG1 ILE C   5      -4.567  11.497  15.518  1.00  0.00           H  
ATOM   2486 2HG1 ILE C   5      -5.418  12.022  16.943  1.00  0.00           H  
ATOM   2487 1HG2 ILE C   5      -4.250   8.483  16.143  1.00  0.00           H  
ATOM   2488 2HG2 ILE C   5      -5.843   7.903  15.691  1.00  0.00           H  
ATOM   2489 3HG2 ILE C   5      -4.995   9.038  14.646  1.00  0.00           H  
ATOM   2490 1HD1 ILE C   5      -3.035  12.014  17.332  1.00  0.00           H  
ATOM   2491 2HD1 ILE C   5      -3.844  10.818  18.365  1.00  0.00           H  
ATOM   2492 3HD1 ILE C   5      -2.947  10.302  16.931  1.00  0.00           H  
ATOM   2493  N   ALA C   6      -8.650   8.547  16.369  1.00  0.00           N  
ATOM   2494  CA  ALA C   6      -9.538   7.451  16.034  1.00  0.00           C  
ATOM   2495  C   ALA C   6     -10.677   7.947  15.145  1.00  0.00           C  
ATOM   2496  O   ALA C   6     -11.055   7.260  14.193  1.00  0.00           O  
ATOM   2497  CB  ALA C   6     -10.086   6.823  17.296  1.00  0.00           C  
ATOM   2498  H   ALA C   6      -8.514   8.804  17.350  1.00  0.00           H  
ATOM   2499  HA  ALA C   6      -8.969   6.708  15.480  1.00  0.00           H  
ATOM   2500 1HB  ALA C   6      -9.258   6.469  17.910  1.00  0.00           H  
ATOM   2501 2HB  ALA C   6     -10.652   7.574  17.851  1.00  0.00           H  
ATOM   2502 3HB  ALA C   6     -10.735   5.992  17.040  1.00  0.00           H  
ATOM   2503  N   TYR C   7     -11.187   9.157  15.422  1.00  0.00           N  
ATOM   2504  CA  TYR C   7     -12.238   9.764  14.617  1.00  0.00           C  
ATOM   2505  C   TYR C   7     -11.801   9.940  13.182  1.00  0.00           C  
ATOM   2506  O   TYR C   7     -12.546   9.583  12.260  1.00  0.00           O  
ATOM   2507  CB  TYR C   7     -12.683  11.100  15.201  1.00  0.00           C  
ATOM   2508  CG  TYR C   7     -13.597  11.865  14.287  1.00  0.00           C  
ATOM   2509  CD1 TYR C   7     -14.919  11.505  14.144  1.00  0.00           C  
ATOM   2510  CD2 TYR C   7     -13.089  12.948  13.583  1.00  0.00           C  
ATOM   2511  CE1 TYR C   7     -15.736  12.222  13.294  1.00  0.00           C  
ATOM   2512  CE2 TYR C   7     -13.902  13.664  12.741  1.00  0.00           C  
ATOM   2513  CZ  TYR C   7     -15.220  13.306  12.592  1.00  0.00           C  
ATOM   2514  OH  TYR C   7     -16.034  14.027  11.748  1.00  0.00           O  
ATOM   2515  H   TYR C   7     -10.861   9.658  16.255  1.00  0.00           H  
ATOM   2516  HA  TYR C   7     -13.091   9.095  14.610  1.00  0.00           H  
ATOM   2517 1HB  TYR C   7     -13.197  10.930  16.146  1.00  0.00           H  
ATOM   2518 2HB  TYR C   7     -11.823  11.714  15.410  1.00  0.00           H  
ATOM   2519  HD1 TYR C   7     -15.317  10.658  14.692  1.00  0.00           H  
ATOM   2520  HD2 TYR C   7     -12.041  13.231  13.698  1.00  0.00           H  
ATOM   2521  HE1 TYR C   7     -16.780  11.938  13.173  1.00  0.00           H  
ATOM   2522  HE2 TYR C   7     -13.502  14.514  12.188  1.00  0.00           H  
ATOM   2523  HH  TYR C   7     -16.880  13.578  11.659  1.00  0.00           H  
ATOM   2524  N   SER C   8     -10.608  10.510  12.994  1.00  0.00           N  
ATOM   2525  CA  SER C   8     -10.080  10.745  11.667  1.00  0.00           C  
ATOM   2526  C   SER C   8      -9.926   9.431  10.917  1.00  0.00           C  
ATOM   2527  O   SER C   8     -10.298   9.347   9.737  1.00  0.00           O  
ATOM   2528  CB  SER C   8      -8.746  11.455  11.755  1.00  0.00           C  
ATOM   2529  OG  SER C   8      -8.217  11.699  10.477  1.00  0.00           O  
ATOM   2530  H   SER C   8     -10.071  10.825  13.808  1.00  0.00           H  
ATOM   2531  HA  SER C   8     -10.782  11.376  11.122  1.00  0.00           H  
ATOM   2532 1HB  SER C   8      -8.874  12.395  12.291  1.00  0.00           H  
ATOM   2533 2HB  SER C   8      -8.050  10.844  12.332  1.00  0.00           H  
ATOM   2534  HG  SER C   8      -7.393  12.164  10.623  1.00  0.00           H  
ATOM   2535  N   SER C   9      -9.419   8.382  11.596  1.00  0.00           N  
ATOM   2536  CA  SER C   9      -9.281   7.104  10.916  1.00  0.00           C  
ATOM   2537  C   SER C   9     -10.633   6.580  10.483  1.00  0.00           C  
ATOM   2538  O   SER C   9     -10.756   6.091   9.363  1.00  0.00           O  
ATOM   2539  CB  SER C   9      -8.610   6.029  11.748  1.00  0.00           C  
ATOM   2540  OG  SER C   9      -8.538   4.832  10.970  1.00  0.00           O  
ATOM   2541  H   SER C   9      -9.091   8.498  12.560  1.00  0.00           H  
ATOM   2542  HA  SER C   9      -8.683   7.263  10.024  1.00  0.00           H  
ATOM   2543 1HB  SER C   9      -7.608   6.353  12.034  1.00  0.00           H  
ATOM   2544 2HB  SER C   9      -9.181   5.854  12.660  1.00  0.00           H  
ATOM   2545  HG  SER C   9      -8.150   4.117  11.508  1.00  0.00           H  
ATOM   2546  N   ARG C  10     -11.658   6.678  11.347  1.00  0.00           N  
ATOM   2547  CA  ARG C  10     -12.968   6.157  10.973  1.00  0.00           C  
ATOM   2548  C   ARG C  10     -13.537   6.881   9.757  1.00  0.00           C  
ATOM   2549  O   ARG C  10     -14.100   6.239   8.861  1.00  0.00           O  
ATOM   2550  CB  ARG C  10     -13.972   6.282  12.116  1.00  0.00           C  
ATOM   2551  CG  ARG C  10     -13.727   5.357  13.300  1.00  0.00           C  
ATOM   2552  CD  ARG C  10     -14.899   5.278  14.228  1.00  0.00           C  
ATOM   2553  NE  ARG C  10     -15.278   6.574  14.825  1.00  0.00           N  
ATOM   2554  CZ  ARG C  10     -14.756   7.131  15.947  1.00  0.00           C  
ATOM   2555  NH1 ARG C  10     -13.781   6.555  16.615  1.00  0.00           N  
ATOM   2556  NH2 ARG C  10     -15.250   8.280  16.382  1.00  0.00           N  
ATOM   2557  H   ARG C  10     -11.494   7.057  12.286  1.00  0.00           H  
ATOM   2558  HA  ARG C  10     -12.856   5.101  10.728  1.00  0.00           H  
ATOM   2559 1HB  ARG C  10     -13.947   7.305  12.495  1.00  0.00           H  
ATOM   2560 2HB  ARG C  10     -14.976   6.097  11.742  1.00  0.00           H  
ATOM   2561 1HG  ARG C  10     -13.519   4.356  12.928  1.00  0.00           H  
ATOM   2562 2HG  ARG C  10     -12.878   5.707  13.862  1.00  0.00           H  
ATOM   2563 1HD  ARG C  10     -15.758   4.905  13.670  1.00  0.00           H  
ATOM   2564 2HD  ARG C  10     -14.676   4.580  15.032  1.00  0.00           H  
ATOM   2565  HE  ARG C  10     -16.030   7.078  14.371  1.00  0.00           H  
ATOM   2566 1HH1 ARG C  10     -13.393   5.679  16.299  1.00  0.00           H  
ATOM   2567 2HH1 ARG C  10     -13.429   6.997  17.453  1.00  0.00           H  
ATOM   2568 1HH2 ARG C  10     -16.017   8.716  15.886  1.00  0.00           H  
ATOM   2569 2HH2 ARG C  10     -14.879   8.710  17.220  1.00  0.00           H  
ATOM   2570  N   GLU C  11     -13.368   8.204   9.686  1.00  0.00           N  
ATOM   2571  CA  GLU C  11     -13.917   8.911   8.539  1.00  0.00           C  
ATOM   2572  C   GLU C  11     -13.163   8.528   7.268  1.00  0.00           C  
ATOM   2573  O   GLU C  11     -13.776   8.312   6.208  1.00  0.00           O  
ATOM   2574  CB  GLU C  11     -13.840  10.425   8.763  1.00  0.00           C  
ATOM   2575  CG  GLU C  11     -14.756  10.950   9.873  1.00  0.00           C  
ATOM   2576  CD  GLU C  11     -16.225  10.749   9.607  1.00  0.00           C  
ATOM   2577  OE1 GLU C  11     -16.705  11.196   8.599  1.00  0.00           O  
ATOM   2578  OE2 GLU C  11     -16.865  10.084  10.396  1.00  0.00           O  
ATOM   2579  H   GLU C  11     -12.931   8.709  10.468  1.00  0.00           H  
ATOM   2580  HA  GLU C  11     -14.958   8.628   8.421  1.00  0.00           H  
ATOM   2581 1HB  GLU C  11     -12.814  10.693   9.032  1.00  0.00           H  
ATOM   2582 2HB  GLU C  11     -14.087  10.945   7.839  1.00  0.00           H  
ATOM   2583 1HG  GLU C  11     -14.501  10.450  10.805  1.00  0.00           H  
ATOM   2584 2HG  GLU C  11     -14.559  12.011  10.003  1.00  0.00           H  
ATOM   2585  N   ALA C  12     -11.833   8.380   7.380  1.00  0.00           N  
ATOM   2586  CA  ALA C  12     -11.043   7.985   6.234  1.00  0.00           C  
ATOM   2587  C   ALA C  12     -11.418   6.584   5.803  1.00  0.00           C  
ATOM   2588  O   ALA C  12     -11.543   6.323   4.607  1.00  0.00           O  
ATOM   2589  CB  ALA C  12      -9.559   8.037   6.562  1.00  0.00           C  
ATOM   2590  H   ALA C  12     -11.365   8.594   8.268  1.00  0.00           H  
ATOM   2591  HA  ALA C  12     -11.260   8.668   5.414  1.00  0.00           H  
ATOM   2592 1HB  ALA C  12      -9.288   9.049   6.863  1.00  0.00           H  
ATOM   2593 2HB  ALA C  12      -9.349   7.349   7.383  1.00  0.00           H  
ATOM   2594 3HB  ALA C  12      -8.979   7.747   5.687  1.00  0.00           H  
ATOM   2595  N   GLU C  13     -11.652   5.694   6.773  1.00  0.00           N  
ATOM   2596  CA  GLU C  13     -11.985   4.320   6.483  1.00  0.00           C  
ATOM   2597  C   GLU C  13     -13.279   4.248   5.719  1.00  0.00           C  
ATOM   2598  O   GLU C  13     -13.356   3.560   4.711  1.00  0.00           O  
ATOM   2599  CB  GLU C  13     -12.054   3.487   7.758  1.00  0.00           C  
ATOM   2600  CG  GLU C  13     -12.306   2.002   7.530  1.00  0.00           C  
ATOM   2601  CD  GLU C  13     -12.215   1.202   8.799  1.00  0.00           C  
ATOM   2602  OE1 GLU C  13     -11.991   1.796   9.833  1.00  0.00           O  
ATOM   2603  OE2 GLU C  13     -12.357  -0.003   8.740  1.00  0.00           O  
ATOM   2604  H   GLU C  13     -11.523   5.969   7.746  1.00  0.00           H  
ATOM   2605  HA  GLU C  13     -11.197   3.900   5.869  1.00  0.00           H  
ATOM   2606 1HB  GLU C  13     -11.119   3.594   8.311  1.00  0.00           H  
ATOM   2607 2HB  GLU C  13     -12.850   3.870   8.395  1.00  0.00           H  
ATOM   2608 1HG  GLU C  13     -13.303   1.879   7.114  1.00  0.00           H  
ATOM   2609 2HG  GLU C  13     -11.584   1.630   6.804  1.00  0.00           H  
ATOM   2610  N   LYS C  14     -14.291   5.017   6.109  1.00  0.00           N  
ATOM   2611  CA  LYS C  14     -15.535   4.931   5.359  1.00  0.00           C  
ATOM   2612  C   LYS C  14     -15.326   5.249   3.872  1.00  0.00           C  
ATOM   2613  O   LYS C  14     -15.833   4.517   3.006  1.00  0.00           O  
ATOM   2614  CB  LYS C  14     -16.580   5.851   5.987  1.00  0.00           C  
ATOM   2615  CG  LYS C  14     -17.146   5.311   7.314  1.00  0.00           C  
ATOM   2616  CD  LYS C  14     -18.277   6.179   7.883  1.00  0.00           C  
ATOM   2617  CE  LYS C  14     -17.709   7.430   8.548  1.00  0.00           C  
ATOM   2618  NZ  LYS C  14     -18.732   8.220   9.288  1.00  0.00           N  
ATOM   2619  H   LYS C  14     -14.207   5.582   6.961  1.00  0.00           H  
ATOM   2620  HA  LYS C  14     -15.899   3.906   5.428  1.00  0.00           H  
ATOM   2621 1HB  LYS C  14     -16.117   6.821   6.179  1.00  0.00           H  
ATOM   2622 2HB  LYS C  14     -17.402   6.006   5.290  1.00  0.00           H  
ATOM   2623 1HG  LYS C  14     -17.527   4.304   7.150  1.00  0.00           H  
ATOM   2624 2HG  LYS C  14     -16.340   5.252   8.044  1.00  0.00           H  
ATOM   2625 1HD  LYS C  14     -18.957   6.474   7.084  1.00  0.00           H  
ATOM   2626 2HD  LYS C  14     -18.836   5.608   8.623  1.00  0.00           H  
ATOM   2627 1HE  LYS C  14     -16.930   7.127   9.249  1.00  0.00           H  
ATOM   2628 2HE  LYS C  14     -17.268   8.075   7.791  1.00  0.00           H  
ATOM   2629 1HZ  LYS C  14     -18.223   9.026   9.702  1.00  0.00           H  
ATOM   2630 2HZ  LYS C  14     -19.450   8.547   8.664  1.00  0.00           H  
ATOM   2631 3HZ  LYS C  14     -19.142   7.667  10.019  1.00  0.00           H  
ATOM   2632  N   GLU C  15     -14.534   6.285   3.557  1.00  0.00           N  
ATOM   2633  CA  GLU C  15     -14.285   6.570   2.142  1.00  0.00           C  
ATOM   2634  C   GLU C  15     -13.458   5.460   1.489  1.00  0.00           C  
ATOM   2635  O   GLU C  15     -13.734   5.047   0.357  1.00  0.00           O  
ATOM   2636  CB  GLU C  15     -13.565   7.898   1.926  1.00  0.00           C  
ATOM   2637  CG  GLU C  15     -13.432   8.253   0.432  1.00  0.00           C  
ATOM   2638  CD  GLU C  15     -12.781   9.572   0.152  1.00  0.00           C  
ATOM   2639  OE1 GLU C  15     -12.223  10.171   1.049  1.00  0.00           O  
ATOM   2640  OE2 GLU C  15     -12.832   9.991  -0.983  1.00  0.00           O  
ATOM   2641  H   GLU C  15     -14.159   6.884   4.308  1.00  0.00           H  
ATOM   2642  HA  GLU C  15     -15.245   6.618   1.630  1.00  0.00           H  
ATOM   2643 1HB  GLU C  15     -14.107   8.698   2.430  1.00  0.00           H  
ATOM   2644 2HB  GLU C  15     -12.564   7.846   2.364  1.00  0.00           H  
ATOM   2645 1HG  GLU C  15     -12.843   7.484  -0.055  1.00  0.00           H  
ATOM   2646 2HG  GLU C  15     -14.424   8.241  -0.018  1.00  0.00           H  
ATOM   2647  N   LEU C  16     -12.446   4.974   2.206  1.00  0.00           N  
ATOM   2648  CA  LEU C  16     -11.543   3.955   1.700  1.00  0.00           C  
ATOM   2649  C   LEU C  16     -12.277   2.638   1.431  1.00  0.00           C  
ATOM   2650  O   LEU C  16     -11.967   1.965   0.445  1.00  0.00           O  
ATOM   2651  CB  LEU C  16     -10.406   3.773   2.716  1.00  0.00           C  
ATOM   2652  CG  LEU C  16      -9.393   4.996   2.867  1.00  0.00           C  
ATOM   2653  CD1 LEU C  16      -8.541   4.817   4.126  1.00  0.00           C  
ATOM   2654  CD2 LEU C  16      -8.483   5.043   1.695  1.00  0.00           C  
ATOM   2655  H   LEU C  16     -12.265   5.374   3.134  1.00  0.00           H  
ATOM   2656  HA  LEU C  16     -11.133   4.305   0.758  1.00  0.00           H  
ATOM   2657 1HB  LEU C  16     -10.849   3.580   3.676  1.00  0.00           H  
ATOM   2658 2HB  LEU C  16      -9.831   2.901   2.425  1.00  0.00           H  
ATOM   2659  HG  LEU C  16      -9.939   5.927   2.923  1.00  0.00           H  
ATOM   2660 1HD1 LEU C  16      -7.842   5.651   4.212  1.00  0.00           H  
ATOM   2661 2HD1 LEU C  16      -9.178   4.793   5.002  1.00  0.00           H  
ATOM   2662 3HD1 LEU C  16      -7.997   3.901   4.060  1.00  0.00           H  
ATOM   2663 1HD2 LEU C  16      -7.788   5.861   1.805  1.00  0.00           H  
ATOM   2664 2HD2 LEU C  16      -7.940   4.116   1.673  1.00  0.00           H  
ATOM   2665 3HD2 LEU C  16      -9.041   5.174   0.774  1.00  0.00           H  
ATOM   2666  N   LYS C  17     -13.268   2.289   2.267  1.00  0.00           N  
ATOM   2667  CA  LYS C  17     -14.067   1.072   2.096  1.00  0.00           C  
ATOM   2668  C   LYS C  17     -14.941   1.185   0.853  1.00  0.00           C  
ATOM   2669  O   LYS C  17     -15.082   0.219   0.095  1.00  0.00           O  
ATOM   2670  CB  LYS C  17     -14.980   0.845   3.308  1.00  0.00           C  
ATOM   2671  CG  LYS C  17     -14.295   0.451   4.610  1.00  0.00           C  
ATOM   2672  CD  LYS C  17     -13.816  -0.982   4.626  1.00  0.00           C  
ATOM   2673  CE  LYS C  17     -13.216  -1.298   5.979  1.00  0.00           C  
ATOM   2674  NZ  LYS C  17     -12.767  -2.688   6.091  1.00  0.00           N  
ATOM   2675  H   LYS C  17     -13.427   2.881   3.080  1.00  0.00           H  
ATOM   2676  HA  LYS C  17     -13.396   0.224   1.966  1.00  0.00           H  
ATOM   2677 1HB  LYS C  17     -15.528   1.770   3.509  1.00  0.00           H  
ATOM   2678 2HB  LYS C  17     -15.715   0.080   3.069  1.00  0.00           H  
ATOM   2679 1HG  LYS C  17     -13.422   1.082   4.743  1.00  0.00           H  
ATOM   2680 2HG  LYS C  17     -14.971   0.622   5.447  1.00  0.00           H  
ATOM   2681 1HD  LYS C  17     -14.648  -1.658   4.432  1.00  0.00           H  
ATOM   2682 2HD  LYS C  17     -13.052  -1.138   3.863  1.00  0.00           H  
ATOM   2683 1HE  LYS C  17     -12.359  -0.651   6.131  1.00  0.00           H  
ATOM   2684 2HE  LYS C  17     -13.951  -1.099   6.759  1.00  0.00           H  
ATOM   2685 1HZ  LYS C  17     -12.356  -2.822   7.017  1.00  0.00           H  
ATOM   2686 2HZ  LYS C  17     -13.520  -3.340   5.975  1.00  0.00           H  
ATOM   2687 3HZ  LYS C  17     -12.072  -2.880   5.384  1.00  0.00           H  
ATOM   2688  N   LYS C  18     -15.511   2.374   0.622  1.00  0.00           N  
ATOM   2689  CA  LYS C  18     -16.318   2.578  -0.571  1.00  0.00           C  
ATOM   2690  C   LYS C  18     -15.435   2.354  -1.798  1.00  0.00           C  
ATOM   2691  O   LYS C  18     -15.838   1.668  -2.747  1.00  0.00           O  
ATOM   2692  CB  LYS C  18     -16.928   3.983  -0.586  1.00  0.00           C  
ATOM   2693  CG  LYS C  18     -17.857   4.283  -1.777  1.00  0.00           C  
ATOM   2694  CD  LYS C  18     -18.469   5.691  -1.651  1.00  0.00           C  
ATOM   2695  CE  LYS C  18     -19.519   5.984  -2.739  1.00  0.00           C  
ATOM   2696  NZ  LYS C  18     -18.929   6.042  -4.117  1.00  0.00           N  
ATOM   2697  H   LYS C  18     -15.431   3.111   1.333  1.00  0.00           H  
ATOM   2698  HA  LYS C  18     -17.119   1.840  -0.586  1.00  0.00           H  
ATOM   2699 1HB  LYS C  18     -17.485   4.140   0.338  1.00  0.00           H  
ATOM   2700 2HB  LYS C  18     -16.123   4.720  -0.602  1.00  0.00           H  
ATOM   2701 1HG  LYS C  18     -17.285   4.217  -2.708  1.00  0.00           H  
ATOM   2702 2HG  LYS C  18     -18.655   3.541  -1.811  1.00  0.00           H  
ATOM   2703 1HD  LYS C  18     -18.939   5.793  -0.672  1.00  0.00           H  
ATOM   2704 2HD  LYS C  18     -17.672   6.431  -1.727  1.00  0.00           H  
ATOM   2705 1HE  LYS C  18     -20.280   5.206  -2.716  1.00  0.00           H  
ATOM   2706 2HE  LYS C  18     -19.988   6.942  -2.520  1.00  0.00           H  
ATOM   2707 1HZ  LYS C  18     -19.647   6.236  -4.793  1.00  0.00           H  
ATOM   2708 2HZ  LYS C  18     -18.227   6.760  -4.171  1.00  0.00           H  
ATOM   2709 3HZ  LYS C  18     -18.493   5.143  -4.365  1.00  0.00           H  
ATOM   2710  N   ILE C  19     -14.207   2.886  -1.739  1.00  0.00           N  
ATOM   2711  CA  ILE C  19     -13.265   2.741  -2.830  1.00  0.00           C  
ATOM   2712  C   ILE C  19     -12.871   1.284  -3.002  1.00  0.00           C  
ATOM   2713  O   ILE C  19     -12.846   0.787  -4.124  1.00  0.00           O  
ATOM   2714  CB  ILE C  19     -12.020   3.618  -2.644  1.00  0.00           C  
ATOM   2715  CG1 ILE C  19     -12.424   5.106  -2.753  1.00  0.00           C  
ATOM   2716  CG2 ILE C  19     -11.012   3.245  -3.720  1.00  0.00           C  
ATOM   2717  CD1 ILE C  19     -11.355   6.088  -2.285  1.00  0.00           C  
ATOM   2718  H   ILE C  19     -13.955   3.456  -0.923  1.00  0.00           H  
ATOM   2719  HA  ILE C  19     -13.758   3.067  -3.743  1.00  0.00           H  
ATOM   2720  HB  ILE C  19     -11.586   3.470  -1.657  1.00  0.00           H  
ATOM   2721 1HG1 ILE C  19     -12.669   5.327  -3.789  1.00  0.00           H  
ATOM   2722 2HG1 ILE C  19     -13.317   5.268  -2.149  1.00  0.00           H  
ATOM   2723 1HG2 ILE C  19     -10.168   3.852  -3.646  1.00  0.00           H  
ATOM   2724 2HG2 ILE C  19     -10.705   2.209  -3.615  1.00  0.00           H  
ATOM   2725 3HG2 ILE C  19     -11.456   3.388  -4.683  1.00  0.00           H  
ATOM   2726 1HD1 ILE C  19     -11.738   7.107  -2.386  1.00  0.00           H  
ATOM   2727 2HD1 ILE C  19     -11.124   5.895  -1.236  1.00  0.00           H  
ATOM   2728 3HD1 ILE C  19     -10.457   5.988  -2.878  1.00  0.00           H  
ATOM   2729  N   GLU C  20     -12.589   0.562  -1.917  1.00  0.00           N  
ATOM   2730  CA  GLU C  20     -12.212  -0.835  -2.066  1.00  0.00           C  
ATOM   2731  C   GLU C  20     -13.235  -1.592  -2.907  1.00  0.00           C  
ATOM   2732  O   GLU C  20     -12.850  -2.332  -3.825  1.00  0.00           O  
ATOM   2733  CB  GLU C  20     -12.066  -1.495  -0.682  1.00  0.00           C  
ATOM   2734  CG  GLU C  20     -11.731  -3.000  -0.684  1.00  0.00           C  
ATOM   2735  CD  GLU C  20     -11.454  -3.549   0.681  1.00  0.00           C  
ATOM   2736  OE1 GLU C  20     -11.356  -2.780   1.600  1.00  0.00           O  
ATOM   2737  OE2 GLU C  20     -11.358  -4.745   0.815  1.00  0.00           O  
ATOM   2738  H   GLU C  20     -12.583   1.002  -0.994  1.00  0.00           H  
ATOM   2739  HA  GLU C  20     -11.256  -0.871  -2.578  1.00  0.00           H  
ATOM   2740 1HB  GLU C  20     -11.299  -0.973  -0.112  1.00  0.00           H  
ATOM   2741 2HB  GLU C  20     -13.000  -1.377  -0.136  1.00  0.00           H  
ATOM   2742 1HG  GLU C  20     -12.588  -3.527  -1.085  1.00  0.00           H  
ATOM   2743 2HG  GLU C  20     -10.905  -3.206  -1.313  1.00  0.00           H  
ATOM   2744  N   GLU C  21     -14.530  -1.366  -2.659  1.00  0.00           N  
ATOM   2745  CA  GLU C  21     -15.530  -2.061  -3.460  1.00  0.00           C  
ATOM   2746  C   GLU C  21     -15.538  -1.586  -4.925  1.00  0.00           C  
ATOM   2747  O   GLU C  21     -15.652  -2.411  -5.843  1.00  0.00           O  
ATOM   2748  CB  GLU C  21     -16.921  -1.883  -2.845  1.00  0.00           C  
ATOM   2749  CG  GLU C  21     -17.125  -2.611  -1.508  1.00  0.00           C  
ATOM   2750  CD  GLU C  21     -16.973  -4.111  -1.634  1.00  0.00           C  
ATOM   2751  OE1 GLU C  21     -17.500  -4.663  -2.566  1.00  0.00           O  
ATOM   2752  OE2 GLU C  21     -16.312  -4.710  -0.802  1.00  0.00           O  
ATOM   2753  H   GLU C  21     -14.791  -0.766  -1.865  1.00  0.00           H  
ATOM   2754  HA  GLU C  21     -15.290  -3.120  -3.457  1.00  0.00           H  
ATOM   2755 1HB  GLU C  21     -17.100  -0.818  -2.672  1.00  0.00           H  
ATOM   2756 2HB  GLU C  21     -17.678  -2.233  -3.545  1.00  0.00           H  
ATOM   2757 1HG  GLU C  21     -16.387  -2.238  -0.794  1.00  0.00           H  
ATOM   2758 2HG  GLU C  21     -18.115  -2.375  -1.123  1.00  0.00           H  
ATOM   2759  N   GLU C  22     -15.348  -0.280  -5.161  1.00  0.00           N  
ATOM   2760  CA  GLU C  22     -15.326   0.229  -6.534  1.00  0.00           C  
ATOM   2761  C   GLU C  22     -14.115  -0.291  -7.322  1.00  0.00           C  
ATOM   2762  O   GLU C  22     -14.228  -0.582  -8.520  1.00  0.00           O  
ATOM   2763  CB  GLU C  22     -15.338   1.762  -6.553  1.00  0.00           C  
ATOM   2764  CG  GLU C  22     -16.656   2.378  -6.078  1.00  0.00           C  
ATOM   2765  CD  GLU C  22     -16.683   3.898  -6.076  1.00  0.00           C  
ATOM   2766  OE1 GLU C  22     -15.736   4.526  -6.523  1.00  0.00           O  
ATOM   2767  OE2 GLU C  22     -17.667   4.443  -5.606  1.00  0.00           O  
ATOM   2768  H   GLU C  22     -15.306   0.372  -4.366  1.00  0.00           H  
ATOM   2769  HA  GLU C  22     -16.227  -0.119  -7.036  1.00  0.00           H  
ATOM   2770 1HB  GLU C  22     -14.539   2.135  -5.912  1.00  0.00           H  
ATOM   2771 2HB  GLU C  22     -15.142   2.114  -7.563  1.00  0.00           H  
ATOM   2772 1HG  GLU C  22     -17.454   2.017  -6.723  1.00  0.00           H  
ATOM   2773 2HG  GLU C  22     -16.861   2.020  -5.072  1.00  0.00           H  
ATOM   2774  N   GLN C  23     -12.966  -0.425  -6.651  1.00  0.00           N  
ATOM   2775  CA  GLN C  23     -11.757  -0.908  -7.307  1.00  0.00           C  
ATOM   2776  C   GLN C  23     -11.933  -2.373  -7.705  1.00  0.00           C  
ATOM   2777  O   GLN C  23     -11.522  -2.768  -8.801  1.00  0.00           O  
ATOM   2778  CB  GLN C  23     -10.552  -0.773  -6.368  1.00  0.00           C  
ATOM   2779  CG  GLN C  23     -10.100   0.667  -6.037  1.00  0.00           C  
ATOM   2780  CD  GLN C  23      -9.422   1.427  -7.163  1.00  0.00           C  
ATOM   2781  OE1 GLN C  23     -10.061   1.911  -8.097  1.00  0.00           O  
ATOM   2782  NE2 GLN C  23      -8.107   1.537  -7.063  1.00  0.00           N  
ATOM   2783  H   GLN C  23     -12.945  -0.129  -5.674  1.00  0.00           H  
ATOM   2784  HA  GLN C  23     -11.587  -0.320  -8.208  1.00  0.00           H  
ATOM   2785 1HB  GLN C  23     -10.800  -1.253  -5.419  1.00  0.00           H  
ATOM   2786 2HB  GLN C  23      -9.709  -1.305  -6.791  1.00  0.00           H  
ATOM   2787 1HG  GLN C  23     -10.992   1.218  -5.787  1.00  0.00           H  
ATOM   2788 2HG  GLN C  23      -9.427   0.641  -5.181  1.00  0.00           H  
ATOM   2789 1HE2 GLN C  23      -7.574   2.029  -7.780  1.00  0.00           H  
ATOM   2790 2HE2 GLN C  23      -7.625   1.114  -6.256  1.00  0.00           H  
ATOM   2791  N   LYS C  24     -12.585  -3.173  -6.846  1.00  0.00           N  
ATOM   2792  CA  LYS C  24     -12.834  -4.572  -7.188  1.00  0.00           C  
ATOM   2793  C   LYS C  24     -13.771  -4.681  -8.385  1.00  0.00           C  
ATOM   2794  O   LYS C  24     -13.567  -5.525  -9.267  1.00  0.00           O  
ATOM   2795  CB  LYS C  24     -13.412  -5.339  -6.006  1.00  0.00           C  
ATOM   2796  CG  LYS C  24     -12.416  -5.618  -4.884  1.00  0.00           C  
ATOM   2797  CD  LYS C  24     -12.997  -6.566  -3.828  1.00  0.00           C  
ATOM   2798  CE  LYS C  24     -14.055  -5.869  -2.974  1.00  0.00           C  
ATOM   2799  NZ  LYS C  24     -14.498  -6.696  -1.824  1.00  0.00           N  
ATOM   2800  H   LYS C  24     -12.841  -2.803  -5.923  1.00  0.00           H  
ATOM   2801  HA  LYS C  24     -11.886  -5.031  -7.465  1.00  0.00           H  
ATOM   2802 1HB  LYS C  24     -14.234  -4.754  -5.592  1.00  0.00           H  
ATOM   2803 2HB  LYS C  24     -13.822  -6.286  -6.351  1.00  0.00           H  
ATOM   2804 1HG  LYS C  24     -11.516  -6.071  -5.307  1.00  0.00           H  
ATOM   2805 2HG  LYS C  24     -12.132  -4.682  -4.408  1.00  0.00           H  
ATOM   2806 1HD  LYS C  24     -13.444  -7.431  -4.317  1.00  0.00           H  
ATOM   2807 2HD  LYS C  24     -12.194  -6.913  -3.178  1.00  0.00           H  
ATOM   2808 1HE  LYS C  24     -13.642  -4.940  -2.599  1.00  0.00           H  
ATOM   2809 2HE  LYS C  24     -14.929  -5.644  -3.582  1.00  0.00           H  
ATOM   2810 1HZ  LYS C  24     -15.199  -6.134  -1.300  1.00  0.00           H  
ATOM   2811 2HZ  LYS C  24     -14.914  -7.555  -2.141  1.00  0.00           H  
ATOM   2812 3HZ  LYS C  24     -13.703  -6.892  -1.238  1.00  0.00           H  
ATOM   2813  N   LYS C  25     -14.792  -3.818  -8.435  1.00  0.00           N  
ATOM   2814  CA  LYS C  25     -15.712  -3.848  -9.557  1.00  0.00           C  
ATOM   2815  C   LYS C  25     -14.968  -3.535 -10.847  1.00  0.00           C  
ATOM   2816  O   LYS C  25     -15.158  -4.228 -11.852  1.00  0.00           O  
ATOM   2817  CB  LYS C  25     -16.858  -2.855  -9.345  1.00  0.00           C  
ATOM   2818  CG  LYS C  25     -17.930  -2.841 -10.454  1.00  0.00           C  
ATOM   2819  CD  LYS C  25     -19.068  -1.863 -10.101  1.00  0.00           C  
ATOM   2820  CE  LYS C  25     -20.220  -1.896 -11.122  1.00  0.00           C  
ATOM   2821  NZ  LYS C  25     -19.821  -1.354 -12.462  1.00  0.00           N  
ATOM   2822  H   LYS C  25     -14.954  -3.177  -7.650  1.00  0.00           H  
ATOM   2823  HA  LYS C  25     -16.126  -4.852  -9.640  1.00  0.00           H  
ATOM   2824 1HB  LYS C  25     -17.346  -3.069  -8.394  1.00  0.00           H  
ATOM   2825 2HB  LYS C  25     -16.445  -1.848  -9.272  1.00  0.00           H  
ATOM   2826 1HG  LYS C  25     -17.470  -2.535 -11.399  1.00  0.00           H  
ATOM   2827 2HG  LYS C  25     -18.338  -3.844 -10.579  1.00  0.00           H  
ATOM   2828 1HD  LYS C  25     -19.465  -2.113  -9.115  1.00  0.00           H  
ATOM   2829 2HD  LYS C  25     -18.666  -0.851 -10.062  1.00  0.00           H  
ATOM   2830 1HE  LYS C  25     -20.557  -2.923 -11.245  1.00  0.00           H  
ATOM   2831 2HE  LYS C  25     -21.045  -1.298 -10.735  1.00  0.00           H  
ATOM   2832 1HZ  LYS C  25     -20.599  -1.390 -13.096  1.00  0.00           H  
ATOM   2833 2HZ  LYS C  25     -19.512  -0.400 -12.379  1.00  0.00           H  
ATOM   2834 3HZ  LYS C  25     -19.053  -1.907 -12.865  1.00  0.00           H  
ATOM   2835  N   ALA C  26     -14.109  -2.505 -10.819  1.00  0.00           N  
ATOM   2836  CA  ALA C  26     -13.361  -2.124 -12.007  1.00  0.00           C  
ATOM   2837  C   ALA C  26     -12.436  -3.240 -12.468  1.00  0.00           C  
ATOM   2838  O   ALA C  26     -12.279  -3.456 -13.673  1.00  0.00           O  
ATOM   2839  CB  ALA C  26     -12.561  -0.889 -11.733  1.00  0.00           C  
ATOM   2840  H   ALA C  26     -14.016  -1.948  -9.962  1.00  0.00           H  
ATOM   2841  HA  ALA C  26     -14.078  -1.919 -12.804  1.00  0.00           H  
ATOM   2842 1HB  ALA C  26     -12.039  -0.605 -12.638  1.00  0.00           H  
ATOM   2843 2HB  ALA C  26     -13.229  -0.087 -11.423  1.00  0.00           H  
ATOM   2844 3HB  ALA C  26     -11.845  -1.094 -10.935  1.00  0.00           H  
ATOM   2845  N   LYS C  27     -11.826  -3.954 -11.517  1.00  0.00           N  
ATOM   2846  CA  LYS C  27     -10.952  -5.061 -11.854  1.00  0.00           C  
ATOM   2847  C   LYS C  27     -11.708  -6.106 -12.651  1.00  0.00           C  
ATOM   2848  O   LYS C  27     -11.230  -6.566 -13.694  1.00  0.00           O  
ATOM   2849  CB  LYS C  27     -10.411  -5.707 -10.582  1.00  0.00           C  
ATOM   2850  CG  LYS C  27      -9.507  -6.889 -10.801  1.00  0.00           C  
ATOM   2851  CD  LYS C  27      -9.028  -7.457  -9.472  1.00  0.00           C  
ATOM   2852  CE  LYS C  27      -8.137  -8.654  -9.687  1.00  0.00           C  
ATOM   2853  NZ  LYS C  27      -7.826  -9.357  -8.428  1.00  0.00           N  
ATOM   2854  H   LYS C  27     -11.935  -3.676 -10.534  1.00  0.00           H  
ATOM   2855  HA  LYS C  27     -10.130  -4.688 -12.462  1.00  0.00           H  
ATOM   2856 1HB  LYS C  27      -9.865  -4.959 -10.005  1.00  0.00           H  
ATOM   2857 2HB  LYS C  27     -11.238  -6.042  -9.968  1.00  0.00           H  
ATOM   2858 1HG  LYS C  27     -10.058  -7.677 -11.324  1.00  0.00           H  
ATOM   2859 2HG  LYS C  27      -8.687  -6.609 -11.414  1.00  0.00           H  
ATOM   2860 1HD  LYS C  27      -8.462  -6.694  -8.927  1.00  0.00           H  
ATOM   2861 2HD  LYS C  27      -9.883  -7.755  -8.865  1.00  0.00           H  
ATOM   2862 1HE  LYS C  27      -8.618  -9.352 -10.373  1.00  0.00           H  
ATOM   2863 2HE  LYS C  27      -7.198  -8.315 -10.129  1.00  0.00           H  
ATOM   2864 1HZ  LYS C  27      -7.203 -10.144  -8.656  1.00  0.00           H  
ATOM   2865 2HZ  LYS C  27      -7.356  -8.750  -7.754  1.00  0.00           H  
ATOM   2866 3HZ  LYS C  27      -8.670  -9.711  -7.996  1.00  0.00           H  
ATOM   2867  N   LYS C  28     -12.907  -6.458 -12.172  1.00  0.00           N  
ATOM   2868  CA  LYS C  28     -13.723  -7.456 -12.844  1.00  0.00           C  
ATOM   2869  C   LYS C  28     -14.131  -6.989 -14.238  1.00  0.00           C  
ATOM   2870  O   LYS C  28     -14.138  -7.786 -15.185  1.00  0.00           O  
ATOM   2871  CB  LYS C  28     -14.959  -7.781 -12.006  1.00  0.00           C  
ATOM   2872  CG  LYS C  28     -14.656  -8.561 -10.727  1.00  0.00           C  
ATOM   2873  CD  LYS C  28     -15.923  -8.828  -9.914  1.00  0.00           C  
ATOM   2874  CE  LYS C  28     -15.613  -9.591  -8.629  1.00  0.00           C  
ATOM   2875  NZ  LYS C  28     -16.839  -9.829  -7.812  1.00  0.00           N  
ATOM   2876  H   LYS C  28     -13.219  -6.049 -11.280  1.00  0.00           H  
ATOM   2877  HA  LYS C  28     -13.128  -8.365 -12.956  1.00  0.00           H  
ATOM   2878 1HB  LYS C  28     -15.452  -6.848 -11.721  1.00  0.00           H  
ATOM   2879 2HB  LYS C  28     -15.663  -8.357 -12.603  1.00  0.00           H  
ATOM   2880 1HG  LYS C  28     -14.186  -9.510 -10.990  1.00  0.00           H  
ATOM   2881 2HG  LYS C  28     -13.954  -7.989 -10.120  1.00  0.00           H  
ATOM   2882 1HD  LYS C  28     -16.388  -7.874  -9.654  1.00  0.00           H  
ATOM   2883 2HD  LYS C  28     -16.627  -9.406 -10.511  1.00  0.00           H  
ATOM   2884 1HE  LYS C  28     -15.165 -10.550  -8.884  1.00  0.00           H  
ATOM   2885 2HE  LYS C  28     -14.900  -9.014  -8.037  1.00  0.00           H  
ATOM   2886 1HZ  LYS C  28     -16.592 -10.335  -6.972  1.00  0.00           H  
ATOM   2887 2HZ  LYS C  28     -17.255  -8.943  -7.560  1.00  0.00           H  
ATOM   2888 3HZ  LYS C  28     -17.502 -10.372  -8.347  1.00  0.00           H  
ATOM   2889  N   GLU C  29     -14.447  -5.694 -14.378  1.00  0.00           N  
ATOM   2890  CA  GLU C  29     -14.831  -5.169 -15.678  1.00  0.00           C  
ATOM   2891  C   GLU C  29     -13.676  -5.264 -16.666  1.00  0.00           C  
ATOM   2892  O   GLU C  29     -13.892  -5.630 -17.822  1.00  0.00           O  
ATOM   2893  CB  GLU C  29     -15.280  -3.710 -15.566  1.00  0.00           C  
ATOM   2894  CG  GLU C  29     -16.607  -3.502 -14.850  1.00  0.00           C  
ATOM   2895  CD  GLU C  29     -16.930  -2.051 -14.639  1.00  0.00           C  
ATOM   2896  OE1 GLU C  29     -16.104  -1.231 -14.955  1.00  0.00           O  
ATOM   2897  OE2 GLU C  29     -18.007  -1.761 -14.145  1.00  0.00           O  
ATOM   2898  H   GLU C  29     -14.480  -5.093 -13.545  1.00  0.00           H  
ATOM   2899  HA  GLU C  29     -15.659  -5.763 -16.060  1.00  0.00           H  
ATOM   2900 1HB  GLU C  29     -14.520  -3.144 -15.031  1.00  0.00           H  
ATOM   2901 2HB  GLU C  29     -15.363  -3.279 -16.562  1.00  0.00           H  
ATOM   2902 1HG  GLU C  29     -17.397  -3.957 -15.444  1.00  0.00           H  
ATOM   2903 2HG  GLU C  29     -16.579  -4.010 -13.892  1.00  0.00           H  
ATOM   2904  N   LEU C  30     -12.448  -4.984 -16.219  1.00  0.00           N  
ATOM   2905  CA  LEU C  30     -11.302  -5.074 -17.113  1.00  0.00           C  
ATOM   2906  C   LEU C  30     -11.046  -6.512 -17.536  1.00  0.00           C  
ATOM   2907  O   LEU C  30     -10.726  -6.760 -18.705  1.00  0.00           O  
ATOM   2908  CB  LEU C  30     -10.064  -4.475 -16.440  1.00  0.00           C  
ATOM   2909  CG  LEU C  30     -10.114  -2.947 -16.230  1.00  0.00           C  
ATOM   2910  CD1 LEU C  30      -8.968  -2.510 -15.392  1.00  0.00           C  
ATOM   2911  CD2 LEU C  30     -10.042  -2.237 -17.522  1.00  0.00           C  
ATOM   2912  H   LEU C  30     -12.340  -4.630 -15.260  1.00  0.00           H  
ATOM   2913  HA  LEU C  30     -11.533  -4.517 -18.013  1.00  0.00           H  
ATOM   2914 1HB  LEU C  30      -9.958  -4.940 -15.456  1.00  0.00           H  
ATOM   2915 2HB  LEU C  30      -9.186  -4.716 -17.033  1.00  0.00           H  
ATOM   2916  HG  LEU C  30     -11.041  -2.682 -15.725  1.00  0.00           H  
ATOM   2917 1HD1 LEU C  30      -9.019  -1.435 -15.255  1.00  0.00           H  
ATOM   2918 2HD1 LEU C  30      -9.030  -3.009 -14.429  1.00  0.00           H  
ATOM   2919 3HD1 LEU C  30      -8.035  -2.765 -15.883  1.00  0.00           H  
ATOM   2920 1HD2 LEU C  30     -10.088  -1.214 -17.301  1.00  0.00           H  
ATOM   2921 2HD2 LEU C  30      -9.122  -2.460 -18.018  1.00  0.00           H  
ATOM   2922 3HD2 LEU C  30     -10.865  -2.485 -18.170  1.00  0.00           H  
ATOM   2923  N   GLU C  31     -11.230  -7.468 -16.616  1.00  0.00           N  
ATOM   2924  CA  GLU C  31     -11.026  -8.866 -16.969  1.00  0.00           C  
ATOM   2925  C   GLU C  31     -12.022  -9.292 -18.048  1.00  0.00           C  
ATOM   2926  O   GLU C  31     -11.635  -9.983 -18.998  1.00  0.00           O  
ATOM   2927  CB  GLU C  31     -11.173  -9.768 -15.738  1.00  0.00           C  
ATOM   2928  CG  GLU C  31     -10.044  -9.654 -14.708  1.00  0.00           C  
ATOM   2929  CD  GLU C  31     -10.307 -10.474 -13.464  1.00  0.00           C  
ATOM   2930  OE1 GLU C  31     -11.409 -10.950 -13.318  1.00  0.00           O  
ATOM   2931  OE2 GLU C  31      -9.404 -10.640 -12.674  1.00  0.00           O  
ATOM   2932  H   GLU C  31     -11.446  -7.204 -15.646  1.00  0.00           H  
ATOM   2933  HA  GLU C  31     -10.021  -8.981 -17.366  1.00  0.00           H  
ATOM   2934 1HB  GLU C  31     -12.106  -9.524 -15.230  1.00  0.00           H  
ATOM   2935 2HB  GLU C  31     -11.237 -10.807 -16.055  1.00  0.00           H  
ATOM   2936 1HG  GLU C  31      -9.115  -9.992 -15.165  1.00  0.00           H  
ATOM   2937 2HG  GLU C  31      -9.918  -8.610 -14.430  1.00  0.00           H  
ATOM   2938  N   GLU C  32     -13.273  -8.818 -17.940  1.00  0.00           N  
ATOM   2939  CA  GLU C  32     -14.307  -9.121 -18.924  1.00  0.00           C  
ATOM   2940  C   GLU C  32     -14.033  -8.429 -20.262  1.00  0.00           C  
ATOM   2941  O   GLU C  32     -14.188  -9.035 -21.326  1.00  0.00           O  
ATOM   2942  CB  GLU C  32     -15.681  -8.716 -18.376  1.00  0.00           C  
ATOM   2943  CG  GLU C  32     -16.878  -8.979 -19.300  1.00  0.00           C  
ATOM   2944  CD  GLU C  32     -17.100 -10.443 -19.648  1.00  0.00           C  
ATOM   2945  OE1 GLU C  32     -16.503 -11.285 -19.023  1.00  0.00           O  
ATOM   2946  OE2 GLU C  32     -17.874 -10.720 -20.553  1.00  0.00           O  
ATOM   2947  H   GLU C  32     -13.522  -8.295 -17.091  1.00  0.00           H  
ATOM   2948  HA  GLU C  32     -14.309 -10.196 -19.089  1.00  0.00           H  
ATOM   2949 1HB  GLU C  32     -15.859  -9.238 -17.436  1.00  0.00           H  
ATOM   2950 2HB  GLU C  32     -15.669  -7.649 -18.149  1.00  0.00           H  
ATOM   2951 1HG  GLU C  32     -17.775  -8.594 -18.820  1.00  0.00           H  
ATOM   2952 2HG  GLU C  32     -16.725  -8.413 -20.212  1.00  0.00           H  
ATOM   2953  N   GLN C  33     -13.549  -7.184 -20.236  1.00  0.00           N  
ATOM   2954  CA  GLN C  33     -13.268  -6.508 -21.495  1.00  0.00           C  
ATOM   2955  C   GLN C  33     -12.208  -7.283 -22.263  1.00  0.00           C  
ATOM   2956  O   GLN C  33     -12.285  -7.412 -23.489  1.00  0.00           O  
ATOM   2957  CB  GLN C  33     -12.762  -5.083 -21.251  1.00  0.00           C  
ATOM   2958  CG  GLN C  33     -13.789  -4.094 -20.740  1.00  0.00           C  
ATOM   2959  CD  GLN C  33     -13.127  -2.783 -20.349  1.00  0.00           C  
ATOM   2960  OE1 GLN C  33     -12.184  -2.346 -21.025  1.00  0.00           O  
ATOM   2961  NE2 GLN C  33     -13.593  -2.158 -19.277  1.00  0.00           N  
ATOM   2962  H   GLN C  33     -13.456  -6.691 -19.343  1.00  0.00           H  
ATOM   2963  HA  GLN C  33     -14.180  -6.478 -22.091  1.00  0.00           H  
ATOM   2964 1HB  GLN C  33     -11.967  -5.121 -20.508  1.00  0.00           H  
ATOM   2965 2HB  GLN C  33     -12.332  -4.688 -22.171  1.00  0.00           H  
ATOM   2966 1HG  GLN C  33     -14.502  -3.893 -21.539  1.00  0.00           H  
ATOM   2967 2HG  GLN C  33     -14.305  -4.500 -19.887  1.00  0.00           H  
ATOM   2968 1HE2 GLN C  33     -13.165  -1.279 -18.966  1.00  0.00           H  
ATOM   2969 2HE2 GLN C  33     -14.365  -2.537 -18.767  1.00  0.00           H  
ATOM   2970  N   LYS C  34     -11.214  -7.817 -21.546  1.00  0.00           N  
ATOM   2971  CA  LYS C  34     -10.201  -8.619 -22.204  1.00  0.00           C  
ATOM   2972  C   LYS C  34     -10.736  -9.983 -22.639  1.00  0.00           C  
ATOM   2973  O   LYS C  34     -10.539 -10.392 -23.782  1.00  0.00           O  
ATOM   2974  CB  LYS C  34      -9.017  -8.843 -21.283  1.00  0.00           C  
ATOM   2975  CG  LYS C  34      -8.191  -7.615 -21.009  1.00  0.00           C  
ATOM   2976  CD  LYS C  34      -6.910  -7.972 -20.274  1.00  0.00           C  
ATOM   2977  CE  LYS C  34      -7.181  -8.337 -18.809  1.00  0.00           C  
ATOM   2978  NZ  LYS C  34      -5.951  -8.699 -18.102  1.00  0.00           N  
ATOM   2979  H   LYS C  34     -11.158  -7.620 -20.540  1.00  0.00           H  
ATOM   2980  HA  LYS C  34      -9.862  -8.087 -23.094  1.00  0.00           H  
ATOM   2981 1HB  LYS C  34      -9.403  -9.218 -20.339  1.00  0.00           H  
ATOM   2982 2HB  LYS C  34      -8.369  -9.608 -21.705  1.00  0.00           H  
ATOM   2983 1HG  LYS C  34      -7.959  -7.134 -21.953  1.00  0.00           H  
ATOM   2984 2HG  LYS C  34      -8.772  -6.926 -20.403  1.00  0.00           H  
ATOM   2985 1HD  LYS C  34      -6.417  -8.810 -20.770  1.00  0.00           H  
ATOM   2986 2HD  LYS C  34      -6.238  -7.117 -20.294  1.00  0.00           H  
ATOM   2987 1HE  LYS C  34      -7.643  -7.483 -18.309  1.00  0.00           H  
ATOM   2988 2HE  LYS C  34      -7.854  -9.184 -18.753  1.00  0.00           H  
ATOM   2989 1HZ  LYS C  34      -6.159  -8.944 -17.120  1.00  0.00           H  
ATOM   2990 2HZ  LYS C  34      -5.524  -9.506 -18.540  1.00  0.00           H  
ATOM   2991 3HZ  LYS C  34      -5.283  -7.952 -18.096  1.00  0.00           H  
ATOM   2992  N   ARG C  35     -11.536 -10.649 -21.793  1.00  0.00           N  
ATOM   2993  CA  ARG C  35     -12.050 -11.984 -22.116  1.00  0.00           C  
ATOM   2994  C   ARG C  35     -12.805 -11.978 -23.437  1.00  0.00           C  
ATOM   2995  O   ARG C  35     -12.668 -12.896 -24.248  1.00  0.00           O  
ATOM   2996  CB  ARG C  35     -13.000 -12.500 -21.042  1.00  0.00           C  
ATOM   2997  CG  ARG C  35     -13.443 -13.976 -21.225  1.00  0.00           C  
ATOM   2998  CD  ARG C  35     -14.551 -14.369 -20.295  1.00  0.00           C  
ATOM   2999  NE  ARG C  35     -15.802 -13.684 -20.633  1.00  0.00           N  
ATOM   3000  CZ  ARG C  35     -16.661 -14.052 -21.625  1.00  0.00           C  
ATOM   3001  NH1 ARG C  35     -16.424 -15.120 -22.377  1.00  0.00           N  
ATOM   3002  NH2 ARG C  35     -17.747 -13.325 -21.838  1.00  0.00           N  
ATOM   3003  H   ARG C  35     -11.712 -10.272 -20.857  1.00  0.00           H  
ATOM   3004  HA  ARG C  35     -11.205 -12.668 -22.197  1.00  0.00           H  
ATOM   3005 1HB  ARG C  35     -12.528 -12.404 -20.065  1.00  0.00           H  
ATOM   3006 2HB  ARG C  35     -13.899 -11.878 -21.028  1.00  0.00           H  
ATOM   3007 1HG  ARG C  35     -13.785 -14.129 -22.244  1.00  0.00           H  
ATOM   3008 2HG  ARG C  35     -12.592 -14.628 -21.034  1.00  0.00           H  
ATOM   3009 1HD  ARG C  35     -14.715 -15.444 -20.332  1.00  0.00           H  
ATOM   3010 2HD  ARG C  35     -14.278 -14.081 -19.278  1.00  0.00           H  
ATOM   3011  HE  ARG C  35     -16.059 -12.851 -20.070  1.00  0.00           H  
ATOM   3012 1HH1 ARG C  35     -15.599 -15.679 -22.223  1.00  0.00           H  
ATOM   3013 2HH1 ARG C  35     -17.070 -15.377 -23.109  1.00  0.00           H  
ATOM   3014 1HH2 ARG C  35     -17.912 -12.479 -21.265  1.00  0.00           H  
ATOM   3015 2HH2 ARG C  35     -18.397 -13.573 -22.563  1.00  0.00           H  
ATOM   3016  N   GLN C  36     -13.576 -10.920 -23.658  1.00  0.00           N  
ATOM   3017  CA  GLN C  36     -14.395 -10.750 -24.849  1.00  0.00           C  
ATOM   3018  C   GLN C  36     -13.599 -10.541 -26.145  1.00  0.00           C  
ATOM   3019  O   GLN C  36     -14.156 -10.688 -27.235  1.00  0.00           O  
ATOM   3020  CB  GLN C  36     -15.325  -9.556 -24.650  1.00  0.00           C  
ATOM   3021  CG  GLN C  36     -16.405  -9.768 -23.603  1.00  0.00           C  
ATOM   3022  CD  GLN C  36     -17.228  -8.521 -23.383  1.00  0.00           C  
ATOM   3023  OE1 GLN C  36     -16.966  -7.476 -23.993  1.00  0.00           O  
ATOM   3024  NE2 GLN C  36     -18.220  -8.611 -22.508  1.00  0.00           N  
ATOM   3025  H   GLN C  36     -13.642 -10.215 -22.913  1.00  0.00           H  
ATOM   3026  HA  GLN C  36     -14.998 -11.647 -24.968  1.00  0.00           H  
ATOM   3027 1HB  GLN C  36     -14.727  -8.693 -24.336  1.00  0.00           H  
ATOM   3028 2HB  GLN C  36     -15.800  -9.300 -25.594  1.00  0.00           H  
ATOM   3029 1HG  GLN C  36     -17.071 -10.556 -23.944  1.00  0.00           H  
ATOM   3030 2HG  GLN C  36     -15.958 -10.061 -22.658  1.00  0.00           H  
ATOM   3031 1HE2 GLN C  36     -18.793  -7.818 -22.314  1.00  0.00           H  
ATOM   3032 2HE2 GLN C  36     -18.367  -9.483 -21.991  1.00  0.00           H  
ATOM   3033  N   ASN C  37     -12.340 -10.115 -26.040  1.00  0.00           N  
ATOM   3034  CA  ASN C  37     -11.507  -9.851 -27.207  1.00  0.00           C  
ATOM   3035  C   ASN C  37     -10.389 -10.888 -27.403  1.00  0.00           C  
ATOM   3036  O   ASN C  37      -9.992 -11.182 -28.533  1.00  0.00           O  
ATOM   3037  CB  ASN C  37     -10.972  -8.440 -27.116  1.00  0.00           C  
ATOM   3038  CG  ASN C  37     -12.079  -7.412 -27.305  1.00  0.00           C  
ATOM   3039  OD1 ASN C  37     -12.457  -7.151 -28.456  1.00  0.00           O  
ATOM   3040  ND2 ASN C  37     -12.616  -6.846 -26.250  1.00  0.00           N  
ATOM   3041  H   ASN C  37     -11.918 -10.057 -25.114  1.00  0.00           H  
ATOM   3042  HA  ASN C  37     -12.140  -9.907 -28.092  1.00  0.00           H  
ATOM   3043 1HB  ASN C  37     -10.514  -8.289 -26.131  1.00  0.00           H  
ATOM   3044 2HB  ASN C  37     -10.201  -8.285 -27.868  1.00  0.00           H  
ATOM   3045 1HD2 ASN C  37     -13.349  -6.178 -26.369  1.00  0.00           H  
ATOM   3046 2HD2 ASN C  37     -12.327  -7.085 -25.303  1.00  0.00           H  
ATOM   3047  N   GLY C  38      -9.884 -11.441 -26.298  1.00  0.00           N  
ATOM   3048  CA  GLY C  38      -8.808 -12.433 -26.283  1.00  0.00           C  
ATOM   3049  C   GLY C  38      -7.405 -11.854 -26.061  1.00  0.00           C  
ATOM   3050  O   GLY C  38      -6.459 -12.597 -25.785  1.00  0.00           O  
ATOM   3051  H   GLY C  38     -10.252 -11.145 -25.398  1.00  0.00           H  
ATOM   3052 1HA  GLY C  38      -9.021 -13.159 -25.498  1.00  0.00           H  
ATOM   3053 2HA  GLY C  38      -8.823 -12.983 -27.222  1.00  0.00           H  
ATOM   3054  N   GLU C  39      -7.269 -10.535 -26.180  1.00  0.00           N  
ATOM   3055  CA  GLU C  39      -5.996  -9.851 -26.000  1.00  0.00           C  
ATOM   3056  C   GLU C  39      -6.183  -8.545 -25.210  1.00  0.00           C  
ATOM   3057  O   GLU C  39      -7.265  -7.956 -25.258  1.00  0.00           O  
ATOM   3058  CB  GLU C  39      -5.354  -9.547 -27.371  1.00  0.00           C  
ATOM   3059  CG  GLU C  39      -4.936 -10.784 -28.193  1.00  0.00           C  
ATOM   3060  CD  GLU C  39      -4.241 -10.438 -29.503  1.00  0.00           C  
ATOM   3061  OE1 GLU C  39      -4.124  -9.274 -29.800  1.00  0.00           O  
ATOM   3062  OE2 GLU C  39      -3.828 -11.341 -30.196  1.00  0.00           O  
ATOM   3063  H   GLU C  39      -8.090  -9.991 -26.401  1.00  0.00           H  
ATOM   3064  HA  GLU C  39      -5.344 -10.526 -25.453  1.00  0.00           H  
ATOM   3065 1HB  GLU C  39      -6.070  -8.991 -27.976  1.00  0.00           H  
ATOM   3066 2HB  GLU C  39      -4.483  -8.907 -27.248  1.00  0.00           H  
ATOM   3067 1HG  GLU C  39      -4.272 -11.400 -27.586  1.00  0.00           H  
ATOM   3068 2HG  GLU C  39      -5.822 -11.372 -28.417  1.00  0.00           H  
ATOM   3069  N   PRO C  40      -5.170  -8.094 -24.446  1.00  0.00           N  
ATOM   3070  CA  PRO C  40      -5.124  -6.812 -23.766  1.00  0.00           C  
ATOM   3071  C   PRO C  40      -4.918  -5.712 -24.794  1.00  0.00           C  
ATOM   3072  O   PRO C  40      -4.327  -5.960 -25.845  1.00  0.00           O  
ATOM   3073  CB  PRO C  40      -3.920  -6.963 -22.831  1.00  0.00           C  
ATOM   3074  CG  PRO C  40      -3.019  -7.958 -23.534  1.00  0.00           C  
ATOM   3075  CD  PRO C  40      -3.962  -8.926 -24.232  1.00  0.00           C  
ATOM   3076  HA  PRO C  40      -6.055  -6.654 -23.206  1.00  0.00           H  
ATOM   3077 1HB  PRO C  40      -3.439  -5.982 -22.686  1.00  0.00           H  
ATOM   3078 2HB  PRO C  40      -4.246  -7.307 -21.843  1.00  0.00           H  
ATOM   3079 1HG  PRO C  40      -2.363  -7.429 -24.248  1.00  0.00           H  
ATOM   3080 2HG  PRO C  40      -2.358  -8.454 -22.807  1.00  0.00           H  
ATOM   3081 1HD  PRO C  40      -3.500  -9.224 -25.181  1.00  0.00           H  
ATOM   3082 2HD  PRO C  40      -4.186  -9.786 -23.581  1.00  0.00           H  
ATOM   3083  N   SER C  41      -5.342  -4.497 -24.479  1.00  0.00           N  
ATOM   3084  CA  SER C  41      -5.103  -3.365 -25.373  1.00  0.00           C  
ATOM   3085  C   SER C  41      -4.854  -2.059 -24.615  1.00  0.00           C  
ATOM   3086  O   SER C  41      -4.788  -2.041 -23.376  1.00  0.00           O  
ATOM   3087  CB  SER C  41      -6.263  -3.185 -26.338  1.00  0.00           C  
ATOM   3088  OG  SER C  41      -5.912  -2.274 -27.352  1.00  0.00           O  
ATOM   3089  H   SER C  41      -5.835  -4.359 -23.611  1.00  0.00           H  
ATOM   3090  HA  SER C  41      -4.210  -3.582 -25.963  1.00  0.00           H  
ATOM   3091 1HB  SER C  41      -6.525  -4.147 -26.780  1.00  0.00           H  
ATOM   3092 2HB  SER C  41      -7.138  -2.818 -25.798  1.00  0.00           H  
ATOM   3093  HG  SER C  41      -6.708  -2.152 -27.891  1.00  0.00           H  
ATOM   3094  N   SER C  42      -4.777  -0.956 -25.372  1.00  0.00           N  
ATOM   3095  CA  SER C  42      -4.493   0.390 -24.854  1.00  0.00           C  
ATOM   3096  C   SER C  42      -5.626   0.876 -23.967  1.00  0.00           C  
ATOM   3097  O   SER C  42      -5.451   1.737 -23.100  1.00  0.00           O  
ATOM   3098  CB  SER C  42      -4.324   1.350 -26.013  1.00  0.00           C  
ATOM   3099  OG  SER C  42      -5.545   1.536 -26.677  1.00  0.00           O  
ATOM   3100  H   SER C  42      -4.915  -1.088 -26.367  1.00  0.00           H  
ATOM   3101  HA  SER C  42      -3.573   0.353 -24.270  1.00  0.00           H  
ATOM   3102 1HB  SER C  42      -3.956   2.305 -25.654  1.00  0.00           H  
ATOM   3103 2HB  SER C  42      -3.588   0.953 -26.709  1.00  0.00           H  
ATOM   3104  HG  SER C  42      -5.351   2.100 -27.434  1.00  0.00           H  
ATOM   3105  N   GLU C  43      -6.786   0.270 -24.167  1.00  0.00           N  
ATOM   3106  CA  GLU C  43      -7.988   0.555 -23.422  1.00  0.00           C  
ATOM   3107  C   GLU C  43      -7.819   0.137 -21.972  1.00  0.00           C  
ATOM   3108  O   GLU C  43      -8.307   0.820 -21.066  1.00  0.00           O  
ATOM   3109  CB  GLU C  43      -9.159  -0.206 -24.041  1.00  0.00           C  
ATOM   3110  CG  GLU C  43      -9.563   0.281 -25.426  1.00  0.00           C  
ATOM   3111  CD  GLU C  43     -10.631  -0.568 -26.056  1.00  0.00           C  
ATOM   3112  OE1 GLU C  43     -10.949  -1.590 -25.498  1.00  0.00           O  
ATOM   3113  OE2 GLU C  43     -11.117  -0.203 -27.098  1.00  0.00           O  
ATOM   3114  H   GLU C  43      -6.814  -0.411 -24.912  1.00  0.00           H  
ATOM   3115  HA  GLU C  43      -8.181   1.628 -23.460  1.00  0.00           H  
ATOM   3116 1HB  GLU C  43      -8.900  -1.263 -24.117  1.00  0.00           H  
ATOM   3117 2HB  GLU C  43     -10.029  -0.131 -23.387  1.00  0.00           H  
ATOM   3118 1HG  GLU C  43      -9.928   1.304 -25.344  1.00  0.00           H  
ATOM   3119 2HG  GLU C  43      -8.683   0.291 -26.069  1.00  0.00           H  
ATOM   3120  N   ILE C  44      -7.123  -0.983 -21.752  1.00  0.00           N  
ATOM   3121  CA  ILE C  44      -6.942  -1.518 -20.422  1.00  0.00           C  
ATOM   3122  C   ILE C  44      -5.874  -0.688 -19.770  1.00  0.00           C  
ATOM   3123  O   ILE C  44      -6.056  -0.222 -18.652  1.00  0.00           O  
ATOM   3124  CB  ILE C  44      -6.526  -3.008 -20.453  1.00  0.00           C  
ATOM   3125  CG1 ILE C  44      -7.628  -3.888 -21.182  1.00  0.00           C  
ATOM   3126  CG2 ILE C  44      -6.246  -3.530 -19.008  1.00  0.00           C  
ATOM   3127  CD1 ILE C  44      -9.049  -3.904 -20.566  1.00  0.00           C  
ATOM   3128  H   ILE C  44      -6.672  -1.469 -22.524  1.00  0.00           H  
ATOM   3129  HA  ILE C  44      -7.861  -1.402 -19.853  1.00  0.00           H  
ATOM   3130  HB  ILE C  44      -5.609  -3.103 -21.037  1.00  0.00           H  
ATOM   3131 1HG1 ILE C  44      -7.727  -3.520 -22.201  1.00  0.00           H  
ATOM   3132 2HG1 ILE C  44      -7.268  -4.907 -21.218  1.00  0.00           H  
ATOM   3133 1HG2 ILE C  44      -5.930  -4.567 -19.054  1.00  0.00           H  
ATOM   3134 2HG2 ILE C  44      -5.457  -2.937 -18.550  1.00  0.00           H  
ATOM   3135 3HG2 ILE C  44      -7.132  -3.457 -18.398  1.00  0.00           H  
ATOM   3136 1HD1 ILE C  44      -9.691  -4.540 -21.175  1.00  0.00           H  
ATOM   3137 2HD1 ILE C  44      -9.023  -4.305 -19.556  1.00  0.00           H  
ATOM   3138 3HD1 ILE C  44      -9.468  -2.899 -20.549  1.00  0.00           H  
ATOM   3139  N   SER C  45      -4.777  -0.420 -20.483  1.00  0.00           N  
ATOM   3140  CA  SER C  45      -3.714   0.351 -19.846  1.00  0.00           C  
ATOM   3141  C   SER C  45      -4.194   1.740 -19.409  1.00  0.00           C  
ATOM   3142  O   SER C  45      -3.841   2.179 -18.310  1.00  0.00           O  
ATOM   3143  CB  SER C  45      -2.493   0.449 -20.741  1.00  0.00           C  
ATOM   3144  OG  SER C  45      -1.874  -0.805 -20.893  1.00  0.00           O  
ATOM   3145  H   SER C  45      -4.664  -0.811 -21.424  1.00  0.00           H  
ATOM   3146  HA  SER C  45      -3.405  -0.188 -18.951  1.00  0.00           H  
ATOM   3147 1HB  SER C  45      -2.797   0.810 -21.710  1.00  0.00           H  
ATOM   3148 2HB  SER C  45      -1.786   1.164 -20.325  1.00  0.00           H  
ATOM   3149  HG  SER C  45      -1.051  -0.651 -21.381  1.00  0.00           H  
ATOM   3150  N   LYS C  46      -5.041   2.420 -20.204  1.00  0.00           N  
ATOM   3151  CA  LYS C  46      -5.541   3.716 -19.741  1.00  0.00           C  
ATOM   3152  C   LYS C  46      -6.439   3.572 -18.509  1.00  0.00           C  
ATOM   3153  O   LYS C  46      -6.357   4.380 -17.575  1.00  0.00           O  
ATOM   3154  CB  LYS C  46      -6.305   4.453 -20.831  1.00  0.00           C  
ATOM   3155  CG  LYS C  46      -5.443   4.990 -21.931  1.00  0.00           C  
ATOM   3156  CD  LYS C  46      -6.252   5.719 -22.959  1.00  0.00           C  
ATOM   3157  CE  LYS C  46      -5.367   6.271 -24.042  1.00  0.00           C  
ATOM   3158  NZ  LYS C  46      -6.144   7.007 -25.058  1.00  0.00           N  
ATOM   3159  H   LYS C  46      -5.295   2.061 -21.131  1.00  0.00           H  
ATOM   3160  HA  LYS C  46      -4.686   4.326 -19.456  1.00  0.00           H  
ATOM   3161 1HB  LYS C  46      -7.026   3.764 -21.284  1.00  0.00           H  
ATOM   3162 2HB  LYS C  46      -6.866   5.278 -20.393  1.00  0.00           H  
ATOM   3163 1HG  LYS C  46      -4.688   5.657 -21.516  1.00  0.00           H  
ATOM   3164 2HG  LYS C  46      -4.952   4.168 -22.413  1.00  0.00           H  
ATOM   3165 1HD  LYS C  46      -6.973   5.029 -23.405  1.00  0.00           H  
ATOM   3166 2HD  LYS C  46      -6.795   6.542 -22.488  1.00  0.00           H  
ATOM   3167 1HE  LYS C  46      -4.634   6.951 -23.598  1.00  0.00           H  
ATOM   3168 2HE  LYS C  46      -4.839   5.448 -24.526  1.00  0.00           H  
ATOM   3169 1HZ  LYS C  46      -5.505   7.363 -25.750  1.00  0.00           H  
ATOM   3170 2HZ  LYS C  46      -6.824   6.399 -25.492  1.00  0.00           H  
ATOM   3171 3HZ  LYS C  46      -6.614   7.784 -24.610  1.00  0.00           H  
ATOM   3172  N   GLN C  47      -7.293   2.539 -18.481  1.00  0.00           N  
ATOM   3173  CA  GLN C  47      -8.160   2.346 -17.329  1.00  0.00           C  
ATOM   3174  C   GLN C  47      -7.330   1.990 -16.098  1.00  0.00           C  
ATOM   3175  O   GLN C  47      -7.640   2.445 -14.994  1.00  0.00           O  
ATOM   3176  CB  GLN C  47      -9.194   1.285 -17.638  1.00  0.00           C  
ATOM   3177  CG  GLN C  47     -10.243   1.726 -18.672  1.00  0.00           C  
ATOM   3178  CD  GLN C  47     -11.150   0.580 -19.127  1.00  0.00           C  
ATOM   3179  OE1 GLN C  47     -12.106   0.179 -18.437  1.00  0.00           O  
ATOM   3180  NE2 GLN C  47     -10.828   0.032 -20.284  1.00  0.00           N  
ATOM   3181  H   GLN C  47      -7.386   1.916 -19.293  1.00  0.00           H  
ATOM   3182  HA  GLN C  47      -8.679   3.281 -17.127  1.00  0.00           H  
ATOM   3183 1HB  GLN C  47      -8.678   0.413 -18.043  1.00  0.00           H  
ATOM   3184 2HB  GLN C  47      -9.700   0.992 -16.721  1.00  0.00           H  
ATOM   3185 1HG  GLN C  47     -10.868   2.492 -18.219  1.00  0.00           H  
ATOM   3186 2HG  GLN C  47      -9.738   2.135 -19.541  1.00  0.00           H  
ATOM   3187 1HE2 GLN C  47     -11.361  -0.758 -20.650  1.00  0.00           H  
ATOM   3188 2HE2 GLN C  47     -10.027   0.389 -20.802  1.00  0.00           H  
ATOM   3189  N   VAL C  48      -6.257   1.223 -16.294  1.00  0.00           N  
ATOM   3190  CA  VAL C  48      -5.367   0.866 -15.212  1.00  0.00           C  
ATOM   3191  C   VAL C  48      -4.681   2.120 -14.684  1.00  0.00           C  
ATOM   3192  O   VAL C  48      -4.598   2.277 -13.472  1.00  0.00           O  
ATOM   3193  CB  VAL C  48      -4.374  -0.246 -15.606  1.00  0.00           C  
ATOM   3194  CG1 VAL C  48      -3.319  -0.430 -14.532  1.00  0.00           C  
ATOM   3195  CG2 VAL C  48      -5.154  -1.580 -15.745  1.00  0.00           C  
ATOM   3196  H   VAL C  48      -6.087   0.856 -17.229  1.00  0.00           H  
ATOM   3197  HA  VAL C  48      -5.972   0.456 -14.407  1.00  0.00           H  
ATOM   3198  HB  VAL C  48      -3.884   0.013 -16.546  1.00  0.00           H  
ATOM   3199 1HG1 VAL C  48      -2.643  -1.230 -14.828  1.00  0.00           H  
ATOM   3200 2HG1 VAL C  48      -2.747   0.486 -14.403  1.00  0.00           H  
ATOM   3201 3HG1 VAL C  48      -3.807  -0.690 -13.593  1.00  0.00           H  
ATOM   3202 1HG2 VAL C  48      -4.475  -2.373 -16.019  1.00  0.00           H  
ATOM   3203 2HG2 VAL C  48      -5.628  -1.822 -14.796  1.00  0.00           H  
ATOM   3204 3HG2 VAL C  48      -5.917  -1.478 -16.507  1.00  0.00           H  
ATOM   3205  N   LEU C  49      -4.231   3.045 -15.550  1.00  0.00           N  
ATOM   3206  CA  LEU C  49      -3.622   4.261 -15.010  1.00  0.00           C  
ATOM   3207  C   LEU C  49      -4.591   5.020 -14.135  1.00  0.00           C  
ATOM   3208  O   LEU C  49      -4.204   5.502 -13.065  1.00  0.00           O  
ATOM   3209  CB  LEU C  49      -3.232   5.257 -16.111  1.00  0.00           C  
ATOM   3210  CG  LEU C  49      -2.075   4.960 -16.997  1.00  0.00           C  
ATOM   3211  CD1 LEU C  49      -2.027   6.002 -18.118  1.00  0.00           C  
ATOM   3212  CD2 LEU C  49      -0.819   5.032 -16.196  1.00  0.00           C  
ATOM   3213  H   LEU C  49      -4.261   2.863 -16.558  1.00  0.00           H  
ATOM   3214  HA  LEU C  49      -2.766   3.985 -14.408  1.00  0.00           H  
ATOM   3215 1HB  LEU C  49      -4.097   5.378 -16.761  1.00  0.00           H  
ATOM   3216 2HB  LEU C  49      -3.046   6.205 -15.646  1.00  0.00           H  
ATOM   3217  HG  LEU C  49      -2.185   3.975 -17.446  1.00  0.00           H  
ATOM   3218 1HD1 LEU C  49      -1.179   5.789 -18.763  1.00  0.00           H  
ATOM   3219 2HD1 LEU C  49      -2.945   5.956 -18.701  1.00  0.00           H  
ATOM   3220 3HD1 LEU C  49      -1.920   6.998 -17.698  1.00  0.00           H  
ATOM   3221 1HD2 LEU C  49      -0.012   4.851 -16.868  1.00  0.00           H  
ATOM   3222 2HD2 LEU C  49      -0.719   6.017 -15.766  1.00  0.00           H  
ATOM   3223 3HD2 LEU C  49      -0.813   4.294 -15.405  1.00  0.00           H  
ATOM   3224  N   LYS C  50      -5.856   5.092 -14.548  1.00  0.00           N  
ATOM   3225  CA  LYS C  50      -6.846   5.792 -13.748  1.00  0.00           C  
ATOM   3226  C   LYS C  50      -7.043   5.083 -12.405  1.00  0.00           C  
ATOM   3227  O   LYS C  50      -7.133   5.747 -11.366  1.00  0.00           O  
ATOM   3228  CB  LYS C  50      -8.153   5.904 -14.524  1.00  0.00           C  
ATOM   3229  CG  LYS C  50      -8.041   6.848 -15.705  1.00  0.00           C  
ATOM   3230  CD  LYS C  50      -9.314   6.931 -16.527  1.00  0.00           C  
ATOM   3231  CE  LYS C  50      -9.068   7.793 -17.742  1.00  0.00           C  
ATOM   3232  NZ  LYS C  50     -10.245   7.894 -18.646  1.00  0.00           N  
ATOM   3233  H   LYS C  50      -6.103   4.702 -15.467  1.00  0.00           H  
ATOM   3234  HA  LYS C  50      -6.477   6.797 -13.546  1.00  0.00           H  
ATOM   3235 1HB  LYS C  50      -8.440   4.921 -14.898  1.00  0.00           H  
ATOM   3236 2HB  LYS C  50      -8.945   6.256 -13.867  1.00  0.00           H  
ATOM   3237 1HG  LYS C  50      -7.790   7.844 -15.340  1.00  0.00           H  
ATOM   3238 2HG  LYS C  50      -7.230   6.513 -16.351  1.00  0.00           H  
ATOM   3239 1HD  LYS C  50      -9.608   5.931 -16.851  1.00  0.00           H  
ATOM   3240 2HD  LYS C  50     -10.118   7.361 -15.932  1.00  0.00           H  
ATOM   3241 1HE  LYS C  50      -8.789   8.795 -17.419  1.00  0.00           H  
ATOM   3242 2HE  LYS C  50      -8.238   7.362 -18.306  1.00  0.00           H  
ATOM   3243 1HZ  LYS C  50      -9.941   8.487 -19.436  1.00  0.00           H  
ATOM   3244 2HZ  LYS C  50     -10.503   6.988 -18.985  1.00  0.00           H  
ATOM   3245 3HZ  LYS C  50     -11.021   8.318 -18.174  1.00  0.00           H  
ATOM   3246  N   LEU C  51      -7.045   3.742 -12.414  1.00  0.00           N  
ATOM   3247  CA  LEU C  51      -7.174   2.965 -11.189  1.00  0.00           C  
ATOM   3248  C   LEU C  51      -5.944   3.127 -10.304  1.00  0.00           C  
ATOM   3249  O   LEU C  51      -6.078   3.113  -9.078  1.00  0.00           O  
ATOM   3250  CB  LEU C  51      -7.409   1.481 -11.504  1.00  0.00           C  
ATOM   3251  CG  LEU C  51      -8.771   1.138 -12.165  1.00  0.00           C  
ATOM   3252  CD1 LEU C  51      -8.762  -0.323 -12.598  1.00  0.00           C  
ATOM   3253  CD2 LEU C  51      -9.914   1.398 -11.193  1.00  0.00           C  
ATOM   3254  H   LEU C  51      -7.029   3.259 -13.320  1.00  0.00           H  
ATOM   3255  HA  LEU C  51      -8.016   3.353 -10.629  1.00  0.00           H  
ATOM   3256 1HB  LEU C  51      -6.620   1.149 -12.171  1.00  0.00           H  
ATOM   3257 2HB  LEU C  51      -7.335   0.915 -10.578  1.00  0.00           H  
ATOM   3258  HG  LEU C  51      -8.910   1.758 -13.040  1.00  0.00           H  
ATOM   3259 1HD1 LEU C  51      -9.704  -0.568 -13.078  1.00  0.00           H  
ATOM   3260 2HD1 LEU C  51      -7.948  -0.480 -13.300  1.00  0.00           H  
ATOM   3261 3HD1 LEU C  51      -8.625  -0.964 -11.729  1.00  0.00           H  
ATOM   3262 1HD2 LEU C  51     -10.838   1.171 -11.674  1.00  0.00           H  
ATOM   3263 2HD2 LEU C  51      -9.792   0.766 -10.315  1.00  0.00           H  
ATOM   3264 3HD2 LEU C  51      -9.943   2.433 -10.886  1.00  0.00           H  
ATOM   3265  N   ILE C  52      -4.748   3.268 -10.902  1.00  0.00           N  
ATOM   3266  CA  ILE C  52      -3.540   3.459 -10.108  1.00  0.00           C  
ATOM   3267  C   ILE C  52      -3.637   4.825  -9.457  1.00  0.00           C  
ATOM   3268  O   ILE C  52      -3.348   4.958  -8.276  1.00  0.00           O  
ATOM   3269  CB  ILE C  52      -2.209   3.400 -10.892  1.00  0.00           C  
ATOM   3270  CG1 ILE C  52      -1.954   2.012 -11.462  1.00  0.00           C  
ATOM   3271  CG2 ILE C  52      -1.065   3.711  -9.847  1.00  0.00           C  
ATOM   3272  CD1 ILE C  52      -0.838   1.994 -12.509  1.00  0.00           C  
ATOM   3273  H   ILE C  52      -4.701   3.198 -11.919  1.00  0.00           H  
ATOM   3274  HA  ILE C  52      -3.506   2.698  -9.336  1.00  0.00           H  
ATOM   3275  HB  ILE C  52      -2.202   4.118 -11.715  1.00  0.00           H  
ATOM   3276 1HG1 ILE C  52      -1.678   1.341 -10.650  1.00  0.00           H  
ATOM   3277 2HG1 ILE C  52      -2.864   1.639 -11.911  1.00  0.00           H  
ATOM   3278 1HG2 ILE C  52      -0.101   3.655 -10.279  1.00  0.00           H  
ATOM   3279 2HG2 ILE C  52      -1.186   4.694  -9.435  1.00  0.00           H  
ATOM   3280 3HG2 ILE C  52      -1.122   2.978  -9.054  1.00  0.00           H  
ATOM   3281 1HD1 ILE C  52      -0.709   1.000 -12.867  1.00  0.00           H  
ATOM   3282 2HD1 ILE C  52      -1.105   2.639 -13.340  1.00  0.00           H  
ATOM   3283 3HD1 ILE C  52       0.092   2.332 -12.082  1.00  0.00           H  
ATOM   3284  N   LEU C  53      -4.044   5.849 -10.204  1.00  0.00           N  
ATOM   3285  CA  LEU C  53      -4.154   7.170  -9.614  1.00  0.00           C  
ATOM   3286  C   LEU C  53      -5.151   7.180  -8.479  1.00  0.00           C  
ATOM   3287  O   LEU C  53      -4.896   7.788  -7.433  1.00  0.00           O  
ATOM   3288  CB  LEU C  53      -4.556   8.192 -10.665  1.00  0.00           C  
ATOM   3289  CG  LEU C  53      -4.764   9.648 -10.197  1.00  0.00           C  
ATOM   3290  CD1 LEU C  53      -3.485  10.216  -9.548  1.00  0.00           C  
ATOM   3291  CD2 LEU C  53      -5.149  10.469 -11.421  1.00  0.00           C  
ATOM   3292  H   LEU C  53      -4.248   5.707 -11.199  1.00  0.00           H  
ATOM   3293  HA  LEU C  53      -3.187   7.432  -9.223  1.00  0.00           H  
ATOM   3294 1HB  LEU C  53      -3.810   8.189 -11.405  1.00  0.00           H  
ATOM   3295 2HB  LEU C  53      -5.485   7.854 -11.129  1.00  0.00           H  
ATOM   3296  HG  LEU C  53      -5.569   9.690  -9.460  1.00  0.00           H  
ATOM   3297 1HD1 LEU C  53      -3.670  11.236  -9.243  1.00  0.00           H  
ATOM   3298 2HD1 LEU C  53      -3.213   9.636  -8.669  1.00  0.00           H  
ATOM   3299 3HD1 LEU C  53      -2.682  10.196 -10.252  1.00  0.00           H  
ATOM   3300 1HD2 LEU C  53      -5.322  11.490 -11.121  1.00  0.00           H  
ATOM   3301 2HD2 LEU C  53      -4.349  10.431 -12.160  1.00  0.00           H  
ATOM   3302 3HD2 LEU C  53      -6.060  10.062 -11.857  1.00  0.00           H  
ATOM   3303  N   LYS C  54      -6.290   6.520  -8.668  1.00  0.00           N  
ATOM   3304  CA  LYS C  54      -7.275   6.449  -7.615  1.00  0.00           C  
ATOM   3305  C   LYS C  54      -6.643   5.723  -6.429  1.00  0.00           C  
ATOM   3306  O   LYS C  54      -6.823   6.142  -5.283  1.00  0.00           O  
ATOM   3307  CB  LYS C  54      -8.540   5.787  -8.161  1.00  0.00           C  
ATOM   3308  CG  LYS C  54      -9.742   5.704  -7.240  1.00  0.00           C  
ATOM   3309  CD  LYS C  54     -10.952   5.258  -8.075  1.00  0.00           C  
ATOM   3310  CE  LYS C  54     -12.214   5.108  -7.265  1.00  0.00           C  
ATOM   3311  NZ  LYS C  54     -13.379   4.776  -8.127  1.00  0.00           N  
ATOM   3312  H   LYS C  54      -6.485   6.088  -9.576  1.00  0.00           H  
ATOM   3313  HA  LYS C  54      -7.524   7.461  -7.298  1.00  0.00           H  
ATOM   3314 1HB  LYS C  54      -8.845   6.307  -9.069  1.00  0.00           H  
ATOM   3315 2HB  LYS C  54      -8.296   4.763  -8.454  1.00  0.00           H  
ATOM   3316 1HG  LYS C  54      -9.554   4.969  -6.451  1.00  0.00           H  
ATOM   3317 2HG  LYS C  54      -9.936   6.673  -6.781  1.00  0.00           H  
ATOM   3318 1HD  LYS C  54     -11.132   5.996  -8.859  1.00  0.00           H  
ATOM   3319 2HD  LYS C  54     -10.727   4.309  -8.555  1.00  0.00           H  
ATOM   3320 1HE  LYS C  54     -12.083   4.310  -6.560  1.00  0.00           H  
ATOM   3321 2HE  LYS C  54     -12.419   6.031  -6.725  1.00  0.00           H  
ATOM   3322 1HZ  LYS C  54     -14.222   4.665  -7.537  1.00  0.00           H  
ATOM   3323 2HZ  LYS C  54     -13.538   5.511  -8.793  1.00  0.00           H  
ATOM   3324 3HZ  LYS C  54     -13.204   3.911  -8.615  1.00  0.00           H  
ATOM   3325  N   ALA C  55      -5.879   4.658  -6.711  1.00  0.00           N  
ATOM   3326  CA  ALA C  55      -5.169   3.888  -5.709  1.00  0.00           C  
ATOM   3327  C   ALA C  55      -4.114   4.732  -4.988  1.00  0.00           C  
ATOM   3328  O   ALA C  55      -3.864   4.518  -3.807  1.00  0.00           O  
ATOM   3329  CB  ALA C  55      -4.517   2.690  -6.335  1.00  0.00           C  
ATOM   3330  H   ALA C  55      -5.824   4.329  -7.676  1.00  0.00           H  
ATOM   3331  HA  ALA C  55      -5.899   3.543  -4.981  1.00  0.00           H  
ATOM   3332 1HB  ALA C  55      -4.053   2.144  -5.572  1.00  0.00           H  
ATOM   3333 2HB  ALA C  55      -5.265   2.075  -6.824  1.00  0.00           H  
ATOM   3334 3HB  ALA C  55      -3.786   2.988  -7.047  1.00  0.00           H  
ATOM   3335  N   LEU C  56      -3.472   5.667  -5.684  1.00  0.00           N  
ATOM   3336  CA  LEU C  56      -2.473   6.517  -5.055  1.00  0.00           C  
ATOM   3337  C   LEU C  56      -3.123   7.426  -4.035  1.00  0.00           C  
ATOM   3338  O   LEU C  56      -2.561   7.647  -2.955  1.00  0.00           O  
ATOM   3339  CB  LEU C  56      -1.735   7.357  -6.096  1.00  0.00           C  
ATOM   3340  CG  LEU C  56      -0.756   6.627  -7.034  1.00  0.00           C  
ATOM   3341  CD1 LEU C  56      -0.304   7.565  -8.148  1.00  0.00           C  
ATOM   3342  CD2 LEU C  56       0.470   6.158  -6.270  1.00  0.00           C  
ATOM   3343  H   LEU C  56      -3.673   5.763  -6.679  1.00  0.00           H  
ATOM   3344  HA  LEU C  56      -1.767   5.882  -4.531  1.00  0.00           H  
ATOM   3345 1HB  LEU C  56      -2.477   7.841  -6.719  1.00  0.00           H  
ATOM   3346 2HB  LEU C  56      -1.221   8.101  -5.586  1.00  0.00           H  
ATOM   3347  HG  LEU C  56      -1.249   5.784  -7.466  1.00  0.00           H  
ATOM   3348 1HD1 LEU C  56       0.373   7.021  -8.803  1.00  0.00           H  
ATOM   3349 2HD1 LEU C  56      -1.141   7.910  -8.718  1.00  0.00           H  
ATOM   3350 3HD1 LEU C  56       0.208   8.418  -7.740  1.00  0.00           H  
ATOM   3351 1HD2 LEU C  56       1.118   5.668  -6.978  1.00  0.00           H  
ATOM   3352 2HD2 LEU C  56       0.992   6.997  -5.832  1.00  0.00           H  
ATOM   3353 3HD2 LEU C  56       0.196   5.464  -5.485  1.00  0.00           H  
ATOM   3354  N   LYS C  57      -4.333   7.906  -4.350  1.00  0.00           N  
ATOM   3355  CA  LYS C  57      -5.074   8.761  -3.431  1.00  0.00           C  
ATOM   3356  C   LYS C  57      -5.465   7.915  -2.204  1.00  0.00           C  
ATOM   3357  O   LYS C  57      -5.386   8.393  -1.065  1.00  0.00           O  
ATOM   3358  CB  LYS C  57      -6.322   9.324  -4.121  1.00  0.00           C  
ATOM   3359  CG  LYS C  57      -6.067  10.266  -5.344  1.00  0.00           C  
ATOM   3360  CD  LYS C  57      -5.517  11.648  -4.996  1.00  0.00           C  
ATOM   3361  CE  LYS C  57      -5.414  12.499  -6.286  1.00  0.00           C  
ATOM   3362  NZ  LYS C  57      -4.995  13.914  -6.032  1.00  0.00           N  
ATOM   3363  H   LYS C  57      -4.696   7.713  -5.293  1.00  0.00           H  
ATOM   3364  HA  LYS C  57      -4.432   9.575  -3.100  1.00  0.00           H  
ATOM   3365 1HB  LYS C  57      -6.938   8.501  -4.473  1.00  0.00           H  
ATOM   3366 2HB  LYS C  57      -6.913   9.877  -3.394  1.00  0.00           H  
ATOM   3367 1HG  LYS C  57      -5.351   9.784  -6.005  1.00  0.00           H  
ATOM   3368 2HG  LYS C  57      -6.999  10.385  -5.895  1.00  0.00           H  
ATOM   3369 1HD  LYS C  57      -6.172  12.143  -4.279  1.00  0.00           H  
ATOM   3370 2HD  LYS C  57      -4.523  11.549  -4.559  1.00  0.00           H  
ATOM   3371 1HE  LYS C  57      -4.685  12.035  -6.952  1.00  0.00           H  
ATOM   3372 2HE  LYS C  57      -6.384  12.508  -6.781  1.00  0.00           H  
ATOM   3373 1HZ  LYS C  57      -4.955  14.407  -6.951  1.00  0.00           H  
ATOM   3374 2HZ  LYS C  57      -5.669  14.371  -5.439  1.00  0.00           H  
ATOM   3375 3HZ  LYS C  57      -4.089  13.948  -5.596  1.00  0.00           H  
ATOM   3376  N   VAL C  58      -5.797   6.631  -2.446  1.00  0.00           N  
ATOM   3377  CA  VAL C  58      -6.126   5.676  -1.384  1.00  0.00           C  
ATOM   3378  C   VAL C  58      -4.921   5.468  -0.494  1.00  0.00           C  
ATOM   3379  O   VAL C  58      -5.041   5.534   0.728  1.00  0.00           O  
ATOM   3380  CB  VAL C  58      -6.543   4.302  -1.995  1.00  0.00           C  
ATOM   3381  CG1 VAL C  58      -6.659   3.199  -0.986  1.00  0.00           C  
ATOM   3382  CG2 VAL C  58      -7.828   4.433  -2.626  1.00  0.00           C  
ATOM   3383  H   VAL C  58      -5.877   6.348  -3.428  1.00  0.00           H  
ATOM   3384  HA  VAL C  58      -6.946   6.078  -0.791  1.00  0.00           H  
ATOM   3385  HB  VAL C  58      -5.819   4.010  -2.695  1.00  0.00           H  
ATOM   3386 1HG1 VAL C  58      -6.946   2.280  -1.493  1.00  0.00           H  
ATOM   3387 2HG1 VAL C  58      -5.711   3.050  -0.507  1.00  0.00           H  
ATOM   3388 3HG1 VAL C  58      -7.396   3.440  -0.273  1.00  0.00           H  
ATOM   3389 1HG2 VAL C  58      -8.077   3.474  -3.068  1.00  0.00           H  
ATOM   3390 2HG2 VAL C  58      -8.569   4.707  -1.877  1.00  0.00           H  
ATOM   3391 3HG2 VAL C  58      -7.802   5.185  -3.385  1.00  0.00           H  
ATOM   3392  N   ILE C  59      -3.751   5.278  -1.093  1.00  0.00           N  
ATOM   3393  CA  ILE C  59      -2.557   5.067  -0.308  1.00  0.00           C  
ATOM   3394  C   ILE C  59      -2.225   6.285   0.529  1.00  0.00           C  
ATOM   3395  O   ILE C  59      -1.874   6.139   1.701  1.00  0.00           O  
ATOM   3396  CB  ILE C  59      -1.337   4.697  -1.175  1.00  0.00           C  
ATOM   3397  CG1 ILE C  59      -1.513   3.341  -1.795  1.00  0.00           C  
ATOM   3398  CG2 ILE C  59      -0.132   4.666  -0.300  1.00  0.00           C  
ATOM   3399  CD1 ILE C  59      -0.530   2.985  -2.877  1.00  0.00           C  
ATOM   3400  H   ILE C  59      -3.718   5.218  -2.112  1.00  0.00           H  
ATOM   3401  HA  ILE C  59      -2.740   4.233   0.369  1.00  0.00           H  
ATOM   3402  HB  ILE C  59      -1.207   5.419  -1.981  1.00  0.00           H  
ATOM   3403 1HG1 ILE C  59      -1.385   2.649  -1.046  1.00  0.00           H  
ATOM   3404 2HG1 ILE C  59      -2.520   3.250  -2.187  1.00  0.00           H  
ATOM   3405 1HG2 ILE C  59       0.702   4.383  -0.860  1.00  0.00           H  
ATOM   3406 2HG2 ILE C  59       0.044   5.641   0.123  1.00  0.00           H  
ATOM   3407 3HG2 ILE C  59      -0.274   3.947   0.499  1.00  0.00           H  
ATOM   3408 1HD1 ILE C  59      -0.755   1.981  -3.190  1.00  0.00           H  
ATOM   3409 2HD1 ILE C  59      -0.639   3.675  -3.710  1.00  0.00           H  
ATOM   3410 3HD1 ILE C  59       0.489   3.012  -2.522  1.00  0.00           H  
ATOM   3411  N   ALA C  60      -2.284   7.486  -0.053  1.00  0.00           N  
ATOM   3412  CA  ALA C  60      -1.953   8.664   0.727  1.00  0.00           C  
ATOM   3413  C   ALA C  60      -2.890   8.819   1.922  1.00  0.00           C  
ATOM   3414  O   ALA C  60      -2.434   9.149   3.019  1.00  0.00           O  
ATOM   3415  CB  ALA C  60      -2.024   9.902  -0.146  1.00  0.00           C  
ATOM   3416  H   ALA C  60      -2.538   7.569  -1.042  1.00  0.00           H  
ATOM   3417  HA  ALA C  60      -0.936   8.545   1.104  1.00  0.00           H  
ATOM   3418 1HB  ALA C  60      -1.338   9.790  -0.982  1.00  0.00           H  
ATOM   3419 2HB  ALA C  60      -3.044  10.012  -0.524  1.00  0.00           H  
ATOM   3420 3HB  ALA C  60      -1.751  10.778   0.437  1.00  0.00           H  
ATOM   3421  N   LYS C  61      -4.190   8.539   1.743  1.00  0.00           N  
ATOM   3422  CA  LYS C  61      -5.123   8.656   2.858  1.00  0.00           C  
ATOM   3423  C   LYS C  61      -4.847   7.615   3.935  1.00  0.00           C  
ATOM   3424  O   LYS C  61      -4.908   7.926   5.132  1.00  0.00           O  
ATOM   3425  CB  LYS C  61      -6.555   8.604   2.350  1.00  0.00           C  
ATOM   3426  CG  LYS C  61      -6.940   9.872   1.608  1.00  0.00           C  
ATOM   3427  CD  LYS C  61      -8.352   9.842   1.061  1.00  0.00           C  
ATOM   3428  CE  LYS C  61      -8.662  11.165   0.351  1.00  0.00           C  
ATOM   3429  NZ  LYS C  61     -10.012  11.188  -0.241  1.00  0.00           N  
ATOM   3430  H   LYS C  61      -4.540   8.304   0.805  1.00  0.00           H  
ATOM   3431  HA  LYS C  61      -4.977   9.634   3.313  1.00  0.00           H  
ATOM   3432 1HB  LYS C  61      -6.639   7.786   1.641  1.00  0.00           H  
ATOM   3433 2HB  LYS C  61      -7.250   8.423   3.169  1.00  0.00           H  
ATOM   3434 1HG  LYS C  61      -6.840  10.720   2.285  1.00  0.00           H  
ATOM   3435 2HG  LYS C  61      -6.247  10.017   0.780  1.00  0.00           H  
ATOM   3436 1HD  LYS C  61      -8.450   9.022   0.345  1.00  0.00           H  
ATOM   3437 2HD  LYS C  61      -9.073   9.688   1.868  1.00  0.00           H  
ATOM   3438 1HE  LYS C  61      -8.582  11.978   1.070  1.00  0.00           H  
ATOM   3439 2HE  LYS C  61      -7.930  11.319  -0.441  1.00  0.00           H  
ATOM   3440 1HZ  LYS C  61     -10.179  12.068  -0.696  1.00  0.00           H  
ATOM   3441 2HZ  LYS C  61     -10.104  10.446  -0.919  1.00  0.00           H  
ATOM   3442 3HZ  LYS C  61     -10.732  11.054   0.479  1.00  0.00           H  
ATOM   3443  N   ILE C  62      -4.476   6.405   3.520  1.00  0.00           N  
ATOM   3444  CA  ILE C  62      -4.146   5.347   4.456  1.00  0.00           C  
ATOM   3445  C   ILE C  62      -2.915   5.702   5.246  1.00  0.00           C  
ATOM   3446  O   ILE C  62      -2.894   5.493   6.456  1.00  0.00           O  
ATOM   3447  CB  ILE C  62      -3.912   4.019   3.738  1.00  0.00           C  
ATOM   3448  CG1 ILE C  62      -5.231   3.574   3.178  1.00  0.00           C  
ATOM   3449  CG2 ILE C  62      -3.270   2.963   4.710  1.00  0.00           C  
ATOM   3450  CD1 ILE C  62      -5.131   2.493   2.201  1.00  0.00           C  
ATOM   3451  H   ILE C  62      -4.490   6.202   2.514  1.00  0.00           H  
ATOM   3452  HA  ILE C  62      -4.977   5.227   5.146  1.00  0.00           H  
ATOM   3453  HB  ILE C  62      -3.242   4.179   2.892  1.00  0.00           H  
ATOM   3454 1HG1 ILE C  62      -5.851   3.270   3.980  1.00  0.00           H  
ATOM   3455 2HG1 ILE C  62      -5.703   4.413   2.707  1.00  0.00           H  
ATOM   3456 1HG2 ILE C  62      -3.107   2.026   4.190  1.00  0.00           H  
ATOM   3457 2HG2 ILE C  62      -2.306   3.316   5.076  1.00  0.00           H  
ATOM   3458 3HG2 ILE C  62      -3.929   2.800   5.559  1.00  0.00           H  
ATOM   3459 1HD1 ILE C  62      -6.112   2.244   1.825  1.00  0.00           H  
ATOM   3460 2HD1 ILE C  62      -4.520   2.862   1.402  1.00  0.00           H  
ATOM   3461 3HD1 ILE C  62      -4.683   1.609   2.635  1.00  0.00           H  
ATOM   3462  N   GLN C  63      -1.881   6.214   4.578  1.00  0.00           N  
ATOM   3463  CA  GLN C  63      -0.656   6.582   5.264  1.00  0.00           C  
ATOM   3464  C   GLN C  63      -0.886   7.714   6.248  1.00  0.00           C  
ATOM   3465  O   GLN C  63      -0.323   7.694   7.343  1.00  0.00           O  
ATOM   3466  CB  GLN C  63       0.399   6.981   4.242  1.00  0.00           C  
ATOM   3467  CG  GLN C  63       0.919   5.819   3.434  1.00  0.00           C  
ATOM   3468  CD  GLN C  63       1.712   6.257   2.247  1.00  0.00           C  
ATOM   3469  OE1 GLN C  63       1.709   7.446   1.891  1.00  0.00           O  
ATOM   3470  NE2 GLN C  63       2.359   5.300   1.599  1.00  0.00           N  
ATOM   3471  H   GLN C  63      -1.949   6.329   3.562  1.00  0.00           H  
ATOM   3472  HA  GLN C  63      -0.299   5.716   5.816  1.00  0.00           H  
ATOM   3473 1HB  GLN C  63      -0.037   7.708   3.552  1.00  0.00           H  
ATOM   3474 2HB  GLN C  63       1.235   7.460   4.745  1.00  0.00           H  
ATOM   3475 1HG  GLN C  63       1.563   5.209   4.064  1.00  0.00           H  
ATOM   3476 2HG  GLN C  63       0.079   5.221   3.082  1.00  0.00           H  
ATOM   3477 1HE2 GLN C  63       2.837   5.496   0.730  1.00  0.00           H  
ATOM   3478 2HE2 GLN C  63       2.302   4.351   1.922  1.00  0.00           H  
ATOM   3479  N   LYS C  64      -1.722   8.696   5.893  1.00  0.00           N  
ATOM   3480  CA  LYS C  64      -1.972   9.788   6.820  1.00  0.00           C  
ATOM   3481  C   LYS C  64      -2.716   9.279   8.051  1.00  0.00           C  
ATOM   3482  O   LYS C  64      -2.374   9.649   9.180  1.00  0.00           O  
ATOM   3483  CB  LYS C  64      -2.773  10.895   6.129  1.00  0.00           C  
ATOM   3484  CG  LYS C  64      -1.983  11.678   5.070  1.00  0.00           C  
ATOM   3485  CD  LYS C  64      -2.856  12.720   4.361  1.00  0.00           C  
ATOM   3486  CE  LYS C  64      -2.089  13.411   3.220  1.00  0.00           C  
ATOM   3487  NZ  LYS C  64      -2.926  14.436   2.504  1.00  0.00           N  
ATOM   3488  H   LYS C  64      -2.130   8.712   4.952  1.00  0.00           H  
ATOM   3489  HA  LYS C  64      -1.015  10.193   7.145  1.00  0.00           H  
ATOM   3490 1HB  LYS C  64      -3.639  10.449   5.632  1.00  0.00           H  
ATOM   3491 2HB  LYS C  64      -3.144  11.597   6.873  1.00  0.00           H  
ATOM   3492 1HG  LYS C  64      -1.155  12.191   5.560  1.00  0.00           H  
ATOM   3493 2HG  LYS C  64      -1.564  10.996   4.341  1.00  0.00           H  
ATOM   3494 1HD  LYS C  64      -3.734  12.224   3.942  1.00  0.00           H  
ATOM   3495 2HD  LYS C  64      -3.187  13.470   5.076  1.00  0.00           H  
ATOM   3496 1HE  LYS C  64      -1.201  13.899   3.618  1.00  0.00           H  
ATOM   3497 2HE  LYS C  64      -1.780  12.652   2.499  1.00  0.00           H  
ATOM   3498 1HZ  LYS C  64      -2.359  14.850   1.732  1.00  0.00           H  
ATOM   3499 2HZ  LYS C  64      -3.738  13.997   2.109  1.00  0.00           H  
ATOM   3500 3HZ  LYS C  64      -3.208  15.161   3.139  1.00  0.00           H  
ATOM   3501  N   SER C  65      -3.701   8.400   7.840  1.00  0.00           N  
ATOM   3502  CA  SER C  65      -4.482   7.846   8.932  1.00  0.00           C  
ATOM   3503  C   SER C  65      -3.632   6.952   9.821  1.00  0.00           C  
ATOM   3504  O   SER C  65      -3.647   7.078  11.055  1.00  0.00           O  
ATOM   3505  CB  SER C  65      -5.635   7.051   8.366  1.00  0.00           C  
ATOM   3506  OG  SER C  65      -6.397   6.497   9.378  1.00  0.00           O  
ATOM   3507  H   SER C  65      -3.958   8.144   6.882  1.00  0.00           H  
ATOM   3508  HA  SER C  65      -4.871   8.667   9.533  1.00  0.00           H  
ATOM   3509 1HB  SER C  65      -6.257   7.700   7.750  1.00  0.00           H  
ATOM   3510 2HB  SER C  65      -5.249   6.262   7.720  1.00  0.00           H  
ATOM   3511  HG  SER C  65      -7.092   6.002   8.930  1.00  0.00           H  
ATOM   3512  N   ALA C  66      -2.860   6.063   9.185  1.00  0.00           N  
ATOM   3513  CA  ALA C  66      -2.011   5.134   9.891  1.00  0.00           C  
ATOM   3514  C   ALA C  66      -0.964   5.868  10.695  1.00  0.00           C  
ATOM   3515  O   ALA C  66      -0.688   5.480  11.832  1.00  0.00           O  
ATOM   3516  CB  ALA C  66      -1.343   4.194   8.902  1.00  0.00           C  
ATOM   3517  H   ALA C  66      -2.897   6.005   8.171  1.00  0.00           H  
ATOM   3518  HA  ALA C  66      -2.630   4.562  10.578  1.00  0.00           H  
ATOM   3519 1HB  ALA C  66      -2.110   3.660   8.339  1.00  0.00           H  
ATOM   3520 2HB  ALA C  66      -0.730   4.778   8.215  1.00  0.00           H  
ATOM   3521 3HB  ALA C  66      -0.717   3.486   9.432  1.00  0.00           H  
ATOM   3522  N   GLN C  67      -0.410   6.961  10.151  1.00  0.00           N  
ATOM   3523  CA  GLN C  67       0.586   7.693  10.897  1.00  0.00           C  
ATOM   3524  C   GLN C  67      -0.014   8.360  12.109  1.00  0.00           C  
ATOM   3525  O   GLN C  67       0.596   8.331  13.174  1.00  0.00           O  
ATOM   3526  CB  GLN C  67       1.275   8.735  10.035  1.00  0.00           C  
ATOM   3527  CG  GLN C  67       2.396   9.471  10.752  1.00  0.00           C  
ATOM   3528  CD  GLN C  67       3.488   8.567  11.175  1.00  0.00           C  
ATOM   3529  OE1 GLN C  67       3.904   7.713  10.377  1.00  0.00           O  
ATOM   3530  NE2 GLN C  67       3.965   8.733  12.404  1.00  0.00           N  
ATOM   3531  H   GLN C  67      -0.625   7.246   9.190  1.00  0.00           H  
ATOM   3532  HA  GLN C  67       1.339   6.983  11.237  1.00  0.00           H  
ATOM   3533 1HB  GLN C  67       1.683   8.261   9.142  1.00  0.00           H  
ATOM   3534 2HB  GLN C  67       0.537   9.472   9.703  1.00  0.00           H  
ATOM   3535 1HG  GLN C  67       2.798  10.215  10.085  1.00  0.00           H  
ATOM   3536 2HG  GLN C  67       2.007   9.944  11.652  1.00  0.00           H  
ATOM   3537 1HE2 GLN C  67       4.682   8.127  12.743  1.00  0.00           H  
ATOM   3538 2HE2 GLN C  67       3.579   9.454  13.042  1.00  0.00           H  
ATOM   3539  N   ARG C  68      -1.231   8.893  12.007  1.00  0.00           N  
ATOM   3540  CA  ARG C  68      -1.796   9.503  13.197  1.00  0.00           C  
ATOM   3541  C   ARG C  68      -2.023   8.442  14.271  1.00  0.00           C  
ATOM   3542  O   ARG C  68      -1.827   8.718  15.458  1.00  0.00           O  
ATOM   3543  CB  ARG C  68      -3.068  10.267  12.891  1.00  0.00           C  
ATOM   3544  CG  ARG C  68      -2.918  11.477  11.947  1.00  0.00           C  
ATOM   3545  CD  ARG C  68      -2.170  12.650  12.574  1.00  0.00           C  
ATOM   3546  NE  ARG C  68      -0.691  12.520  12.466  1.00  0.00           N  
ATOM   3547  CZ  ARG C  68       0.047  12.732  11.347  1.00  0.00           C  
ATOM   3548  NH1 ARG C  68      -0.521  13.099  10.213  1.00  0.00           N  
ATOM   3549  NH2 ARG C  68       1.363  12.559  11.419  1.00  0.00           N  
ATOM   3550  H   ARG C  68      -1.707   8.949  11.098  1.00  0.00           H  
ATOM   3551  HA  ARG C  68      -1.072  10.206  13.594  1.00  0.00           H  
ATOM   3552 1HB  ARG C  68      -3.794   9.586  12.441  1.00  0.00           H  
ATOM   3553 2HB  ARG C  68      -3.481  10.629  13.804  1.00  0.00           H  
ATOM   3554 1HG  ARG C  68      -2.360  11.164  11.081  1.00  0.00           H  
ATOM   3555 2HG  ARG C  68      -3.904  11.818  11.637  1.00  0.00           H  
ATOM   3556 1HD  ARG C  68      -2.470  13.577  12.090  1.00  0.00           H  
ATOM   3557 2HD  ARG C  68      -2.423  12.704  13.634  1.00  0.00           H  
ATOM   3558  HE  ARG C  68      -0.152  12.234  13.308  1.00  0.00           H  
ATOM   3559 1HH1 ARG C  68      -1.517  13.226  10.163  1.00  0.00           H  
ATOM   3560 2HH1 ARG C  68       0.051  13.254   9.395  1.00  0.00           H  
ATOM   3561 1HH2 ARG C  68       1.763  12.251  12.327  1.00  0.00           H  
ATOM   3562 2HH2 ARG C  68       1.974  12.679  10.589  1.00  0.00           H  
ATOM   3563  N   GLN C  69      -2.418   7.228  13.877  1.00  0.00           N  
ATOM   3564  CA  GLN C  69      -2.593   6.171  14.869  1.00  0.00           C  
ATOM   3565  C   GLN C  69      -1.246   5.830  15.508  1.00  0.00           C  
ATOM   3566  O   GLN C  69      -1.174   5.648  16.725  1.00  0.00           O  
ATOM   3567  CB  GLN C  69      -3.239   4.959  14.222  1.00  0.00           C  
ATOM   3568  CG  GLN C  69      -4.675   5.216  13.861  1.00  0.00           C  
ATOM   3569  CD  GLN C  69      -5.262   4.158  13.009  1.00  0.00           C  
ATOM   3570  OE1 GLN C  69      -4.590   3.657  12.096  1.00  0.00           O  
ATOM   3571  NE2 GLN C  69      -6.505   3.796  13.281  1.00  0.00           N  
ATOM   3572  H   GLN C  69      -2.641   7.070  12.884  1.00  0.00           H  
ATOM   3573  HA  GLN C  69      -3.251   6.525  15.653  1.00  0.00           H  
ATOM   3574 1HB  GLN C  69      -2.695   4.696  13.317  1.00  0.00           H  
ATOM   3575 2HB  GLN C  69      -3.194   4.108  14.901  1.00  0.00           H  
ATOM   3576 1HG  GLN C  69      -5.263   5.289  14.771  1.00  0.00           H  
ATOM   3577 2HG  GLN C  69      -4.733   6.156  13.310  1.00  0.00           H  
ATOM   3578 1HE2 GLN C  69      -6.959   3.093  12.705  1.00  0.00           H  
ATOM   3579 2HE2 GLN C  69      -7.006   4.232  14.028  1.00  0.00           H  
ATOM   3580  N   GLN C  70      -0.165   5.820  14.713  1.00  0.00           N  
ATOM   3581  CA  GLN C  70       1.154   5.543  15.270  1.00  0.00           C  
ATOM   3582  C   GLN C  70       1.563   6.667  16.220  1.00  0.00           C  
ATOM   3583  O   GLN C  70       2.120   6.399  17.287  1.00  0.00           O  
ATOM   3584  CB  GLN C  70       2.192   5.345  14.165  1.00  0.00           C  
ATOM   3585  CG  GLN C  70       1.957   4.073  13.369  1.00  0.00           C  
ATOM   3586  CD  GLN C  70       2.933   3.834  12.251  1.00  0.00           C  
ATOM   3587  OE1 GLN C  70       4.052   4.401  12.188  1.00  0.00           O  
ATOM   3588  NE2 GLN C  70       2.483   2.975  11.322  1.00  0.00           N  
ATOM   3589  H   GLN C  70      -0.293   5.927  13.699  1.00  0.00           H  
ATOM   3590  HA  GLN C  70       1.098   4.628  15.845  1.00  0.00           H  
ATOM   3591 1HB  GLN C  70       2.160   6.193  13.480  1.00  0.00           H  
ATOM   3592 2HB  GLN C  70       3.190   5.312  14.598  1.00  0.00           H  
ATOM   3593 1HG  GLN C  70       1.966   3.230  14.017  1.00  0.00           H  
ATOM   3594 2HG  GLN C  70       0.982   4.139  12.922  1.00  0.00           H  
ATOM   3595 1HE2 GLN C  70       3.026   2.747  10.502  1.00  0.00           H  
ATOM   3596 2HE2 GLN C  70       1.551   2.559  11.415  1.00  0.00           H  
ATOM   3597  N   ASP C  71       1.212   7.917  15.894  1.00  0.00           N  
ATOM   3598  CA  ASP C  71       1.554   9.031  16.767  1.00  0.00           C  
ATOM   3599  C   ASP C  71       0.820   8.860  18.095  1.00  0.00           C  
ATOM   3600  O   ASP C  71       1.397   9.105  19.162  1.00  0.00           O  
ATOM   3601  CB  ASP C  71       1.132  10.369  16.142  1.00  0.00           C  
ATOM   3602  CG  ASP C  71       1.956  10.805  14.895  1.00  0.00           C  
ATOM   3603  OD1 ASP C  71       3.031  10.293  14.666  1.00  0.00           O  
ATOM   3604  OD2 ASP C  71       1.461  11.643  14.159  1.00  0.00           O  
ATOM   3605  H   ASP C  71       0.789   8.088  14.979  1.00  0.00           H  
ATOM   3606  HA  ASP C  71       2.628   9.030  16.945  1.00  0.00           H  
ATOM   3607 1HB  ASP C  71       0.088  10.307  15.855  1.00  0.00           H  
ATOM   3608 2HB  ASP C  71       1.205  11.152  16.896  1.00  0.00           H  
ATOM   3609  N   ALA C  72      -0.446   8.399  18.040  1.00  0.00           N  
ATOM   3610  CA  ALA C  72      -1.200   8.149  19.263  1.00  0.00           C  
ATOM   3611  C   ALA C  72      -0.532   7.045  20.074  1.00  0.00           C  
ATOM   3612  O   ALA C  72      -0.400   7.177  21.290  1.00  0.00           O  
ATOM   3613  CB  ALA C  72      -2.636   7.745  18.956  1.00  0.00           C  
ATOM   3614  H   ALA C  72      -0.891   8.289  17.122  1.00  0.00           H  
ATOM   3615  HA  ALA C  72      -1.202   9.063  19.855  1.00  0.00           H  
ATOM   3616 1HB  ALA C  72      -3.123   8.515  18.399  1.00  0.00           H  
ATOM   3617 2HB  ALA C  72      -2.634   6.838  18.370  1.00  0.00           H  
ATOM   3618 3HB  ALA C  72      -3.173   7.577  19.886  1.00  0.00           H  
ATOM   3619  N   LEU C  73      -0.031   5.995  19.406  1.00  0.00           N  
ATOM   3620  CA  LEU C  73       0.613   4.901  20.126  1.00  0.00           C  
ATOM   3621  C   LEU C  73       1.871   5.373  20.815  1.00  0.00           C  
ATOM   3622  O   LEU C  73       2.118   5.013  21.968  1.00  0.00           O  
ATOM   3623  CB  LEU C  73       1.002   3.758  19.164  1.00  0.00           C  
ATOM   3624  CG  LEU C  73      -0.143   2.957  18.522  1.00  0.00           C  
ATOM   3625  CD1 LEU C  73       0.417   2.000  17.453  1.00  0.00           C  
ATOM   3626  CD2 LEU C  73      -0.829   2.193  19.561  1.00  0.00           C  
ATOM   3627  H   LEU C  73      -0.202   5.927  18.397  1.00  0.00           H  
ATOM   3628  HA  LEU C  73      -0.064   4.549  20.896  1.00  0.00           H  
ATOM   3629 1HB  LEU C  73       1.592   4.179  18.360  1.00  0.00           H  
ATOM   3630 2HB  LEU C  73       1.634   3.055  19.707  1.00  0.00           H  
ATOM   3631  HG  LEU C  73      -0.842   3.632  18.046  1.00  0.00           H  
ATOM   3632 1HD1 LEU C  73      -0.402   1.437  17.006  1.00  0.00           H  
ATOM   3633 2HD1 LEU C  73       0.924   2.557  16.685  1.00  0.00           H  
ATOM   3634 3HD1 LEU C  73       1.112   1.316  17.915  1.00  0.00           H  
ATOM   3635 1HD2 LEU C  73      -1.640   1.623  19.107  1.00  0.00           H  
ATOM   3636 2HD2 LEU C  73      -0.107   1.531  20.017  1.00  0.00           H  
ATOM   3637 3HD2 LEU C  73      -1.234   2.837  20.307  1.00  0.00           H  
ATOM   3638  N   ILE C  74       2.625   6.241  20.151  1.00  0.00           N  
ATOM   3639  CA  ILE C  74       3.855   6.738  20.729  1.00  0.00           C  
ATOM   3640  C   ILE C  74       3.551   7.556  21.961  1.00  0.00           C  
ATOM   3641  O   ILE C  74       4.222   7.380  22.982  1.00  0.00           O  
ATOM   3642  CB  ILE C  74       4.647   7.581  19.708  1.00  0.00           C  
ATOM   3643  CG1 ILE C  74       5.129   6.658  18.608  1.00  0.00           C  
ATOM   3644  CG2 ILE C  74       5.864   8.275  20.410  1.00  0.00           C  
ATOM   3645  CD1 ILE C  74       5.615   7.329  17.344  1.00  0.00           C  
ATOM   3646  H   ILE C  74       2.360   6.482  19.190  1.00  0.00           H  
ATOM   3647  HA  ILE C  74       4.457   5.886  21.018  1.00  0.00           H  
ATOM   3648  HB  ILE C  74       3.989   8.330  19.261  1.00  0.00           H  
ATOM   3649 1HG1 ILE C  74       5.951   6.076  19.013  1.00  0.00           H  
ATOM   3650 2HG1 ILE C  74       4.328   5.988  18.350  1.00  0.00           H  
ATOM   3651 1HG2 ILE C  74       6.419   8.858  19.692  1.00  0.00           H  
ATOM   3652 2HG2 ILE C  74       5.516   8.940  21.199  1.00  0.00           H  
ATOM   3653 3HG2 ILE C  74       6.520   7.519  20.844  1.00  0.00           H  
ATOM   3654 1HD1 ILE C  74       5.933   6.566  16.634  1.00  0.00           H  
ATOM   3655 2HD1 ILE C  74       4.799   7.901  16.903  1.00  0.00           H  
ATOM   3656 3HD1 ILE C  74       6.432   7.992  17.553  1.00  0.00           H  
ATOM   3657  N   LYS C  75       2.567   8.453  21.873  1.00  0.00           N  
ATOM   3658  CA  LYS C  75       2.206   9.297  22.999  1.00  0.00           C  
ATOM   3659  C   LYS C  75       1.622   8.513  24.178  1.00  0.00           C  
ATOM   3660  O   LYS C  75       1.875   8.865  25.329  1.00  0.00           O  
ATOM   3661  CB  LYS C  75       1.265  10.403  22.539  1.00  0.00           C  
ATOM   3662  CG  LYS C  75       1.977  11.438  21.661  1.00  0.00           C  
ATOM   3663  CD  LYS C  75       1.061  12.561  21.199  1.00  0.00           C  
ATOM   3664  CE  LYS C  75       1.829  13.548  20.312  1.00  0.00           C  
ATOM   3665  NZ  LYS C  75       0.986  14.693  19.879  1.00  0.00           N  
ATOM   3666  H   LYS C  75       2.070   8.562  20.980  1.00  0.00           H  
ATOM   3667  HA  LYS C  75       3.117   9.774  23.358  1.00  0.00           H  
ATOM   3668 1HB  LYS C  75       0.448   9.963  21.957  1.00  0.00           H  
ATOM   3669 2HB  LYS C  75       0.831  10.906  23.401  1.00  0.00           H  
ATOM   3670 1HG  LYS C  75       2.808  11.865  22.221  1.00  0.00           H  
ATOM   3671 2HG  LYS C  75       2.382  10.933  20.783  1.00  0.00           H  
ATOM   3672 1HD  LYS C  75       0.229  12.144  20.622  1.00  0.00           H  
ATOM   3673 2HD  LYS C  75       0.655  13.093  22.057  1.00  0.00           H  
ATOM   3674 1HE  LYS C  75       2.686  13.929  20.861  1.00  0.00           H  
ATOM   3675 2HE  LYS C  75       2.182  13.019  19.426  1.00  0.00           H  
ATOM   3676 1HZ  LYS C  75       1.516  15.317  19.297  1.00  0.00           H  
ATOM   3677 2HZ  LYS C  75       0.169  14.373  19.355  1.00  0.00           H  
ATOM   3678 3HZ  LYS C  75       0.655  15.199  20.688  1.00  0.00           H  
ATOM   3679  N   ILE C  76       0.856   7.450  23.907  1.00  0.00           N  
ATOM   3680  CA  ILE C  76       0.289   6.642  24.985  1.00  0.00           C  
ATOM   3681  C   ILE C  76       1.409   5.882  25.709  1.00  0.00           C  
ATOM   3682  O   ILE C  76       1.401   5.788  26.939  1.00  0.00           O  
ATOM   3683  CB  ILE C  76      -0.765   5.621  24.474  1.00  0.00           C  
ATOM   3684  CG1 ILE C  76      -2.018   6.334  23.910  1.00  0.00           C  
ATOM   3685  CG2 ILE C  76      -1.223   4.749  25.678  1.00  0.00           C  
ATOM   3686  CD1 ILE C  76      -2.939   5.399  23.080  1.00  0.00           C  
ATOM   3687  H   ILE C  76       0.622   7.241  22.932  1.00  0.00           H  
ATOM   3688  HA  ILE C  76      -0.192   7.305  25.699  1.00  0.00           H  
ATOM   3689  HB  ILE C  76      -0.340   4.995  23.683  1.00  0.00           H  
ATOM   3690 1HG1 ILE C  76      -2.596   6.737  24.740  1.00  0.00           H  
ATOM   3691 2HG1 ILE C  76      -1.705   7.161  23.288  1.00  0.00           H  
ATOM   3692 1HG2 ILE C  76      -1.967   4.067  25.364  1.00  0.00           H  
ATOM   3693 2HG2 ILE C  76      -0.390   4.193  26.100  1.00  0.00           H  
ATOM   3694 3HG2 ILE C  76      -1.651   5.390  26.454  1.00  0.00           H  
ATOM   3695 1HD1 ILE C  76      -3.788   5.961  22.712  1.00  0.00           H  
ATOM   3696 2HD1 ILE C  76      -2.374   5.011  22.232  1.00  0.00           H  
ATOM   3697 3HD1 ILE C  76      -3.305   4.570  23.677  1.00  0.00           H  
ATOM   3698  N   LEU C  77       2.332   5.292  24.937  1.00  0.00           N  
ATOM   3699  CA  LEU C  77       3.455   4.514  25.455  1.00  0.00           C  
ATOM   3700  C   LEU C  77       4.570   5.330  26.134  1.00  0.00           C  
ATOM   3701  O   LEU C  77       5.211   4.821  27.055  1.00  0.00           O  
ATOM   3702  CB  LEU C  77       4.061   3.718  24.297  1.00  0.00           C  
ATOM   3703  CG  LEU C  77       3.207   2.585  23.690  1.00  0.00           C  
ATOM   3704  CD1 LEU C  77       3.829   2.109  22.402  1.00  0.00           C  
ATOM   3705  CD2 LEU C  77       3.135   1.409  24.651  1.00  0.00           C  
ATOM   3706  H   LEU C  77       2.248   5.377  23.920  1.00  0.00           H  
ATOM   3707  HA  LEU C  77       3.059   3.831  26.200  1.00  0.00           H  
ATOM   3708 1HB  LEU C  77       4.274   4.428  23.500  1.00  0.00           H  
ATOM   3709 2HB  LEU C  77       4.990   3.280  24.634  1.00  0.00           H  
ATOM   3710  HG  LEU C  77       2.221   2.962  23.474  1.00  0.00           H  
ATOM   3711 1HD1 LEU C  77       3.211   1.329  21.988  1.00  0.00           H  
ATOM   3712 2HD1 LEU C  77       3.884   2.939  21.695  1.00  0.00           H  
ATOM   3713 3HD1 LEU C  77       4.829   1.724  22.593  1.00  0.00           H  
ATOM   3714 1HD2 LEU C  77       2.545   0.620  24.199  1.00  0.00           H  
ATOM   3715 2HD2 LEU C  77       4.139   1.036  24.847  1.00  0.00           H  
ATOM   3716 3HD2 LEU C  77       2.674   1.709  25.584  1.00  0.00           H  
ATOM   3717  N   SER C  78       4.817   6.561  25.664  1.00  0.00           N  
ATOM   3718  CA  SER C  78       5.877   7.441  26.177  1.00  0.00           C  
ATOM   3719  C   SER C  78       5.607   7.963  27.592  1.00  0.00           C  
ATOM   3720  O   SER C  78       5.113   9.081  27.749  1.00  0.00           O  
ATOM   3721  OXT SER C  78       6.269   7.484  28.511  1.00  0.00           O  
ATOM   3722  CB  SER C  78       6.064   8.631  25.238  1.00  0.00           C  
ATOM   3723  OG  SER C  78       6.519   8.223  23.965  1.00  0.00           O  
ATOM   3724  H   SER C  78       4.274   6.895  24.867  1.00  0.00           H  
ATOM   3725  HA  SER C  78       6.804   6.873  26.213  1.00  0.00           H  
ATOM   3726 1HB  SER C  78       5.111   9.155  25.131  1.00  0.00           H  
ATOM   3727 2HB  SER C  78       6.774   9.327  25.676  1.00  0.00           H  
ATOM   3728  HG  SER C  78       5.755   7.756  23.570  1.00  0.00           H  
TER                                                                             
# All scores below are weighted scores, not raw scores.
#BEGIN_POSE_ENERGIES_TABLE results/sb_designs/cartesian_relax_cr/Sh13_Rosetta_design/beta_nov16/Sh13_Rosetta_design_0008.pdb
label fa_atr fa_rep fa_sol fa_intra_atr_xover4 fa_intra_rep_xover4 fa_intra_sol_xover4 lk_ball lk_ball_iso lk_ball_bridge lk_ball_bridge_uncpl fa_elec fa_intra_elec hbond_sr_bb hbond_lr_bb hbond_bb_sc hbond_sc dslf_fa13 omega fa_dun_dev fa_dun_rot fa_dun_semi p_aa_pp hxl_tors ref sugar_bb rama_prepro cart_bonded total
weights 1 0.55 1 1 0.55 1 0.92 -0.38 -0.33 -0.33 1 1 1 1 1 1 1.25 0.48 0.69 0.76 0.78 0.61 1 1 0.5 0.5 0.5 NA
pose -1390.55 129.351 1176.79 -84.8044 30.5507 60.6671 616.49 -618.494 -2.34875 -16.4665 -649.403 -41.3667 -241.89 -1.60077 -7.57526 -72.1028 0 5.21507 15.9091 144.911 204.819 -40.9432 17.0856 -131.046 0 -1.01976 118.897 -778.925
PRO:NtermProteinFull_1 -2.50503 0.16788 3.33665 -0.18552 0.05069 0.13389 1.68376 -1.30543 -0.00193 -0.01975 -1.96627 1.29483 0 0 0 0 0 0.1601 0.00401 0.07697 0 0 0 -5.1227 0 0 0.21136 -3.98649
ASP_2 -4.03314 0.32623 4.52452 -0.1136 0.01073 0.34704 2.48255 -2.0272 -0 -0 -4.35921 -0.42086 0 0 0 -0.7451 0 -0.07176 0.00556 0 1.69755 0.0536 0 -2.2837 0 0.07676 0.3908 -4.13921
SER_3 -5.55193 0.40233 5.66614 -0.02493 0.00098 0.02462 2.02691 -2.54924 -0 -0 -1.94176 -0.25283 0 0 -0.75227 0 0 -0.02971 0.00897 0.93247 0 -0.10538 0.80116 -1.1772 0 -0.20056 0.55987 -2.16236
ASP_4 -5.20503 0.35169 6.76201 -0.11155 0.00406 0.34003 2.86782 -2.90685 -0 -0 -3.07194 -0.45813 0 0 0 -0.20068 0 0.2174 0.00153 0 2.21067 -0.28761 0 -2.2837 0 -0.43227 0.54169 -1.66086
GLU_5 -5.52955 0.23074 6.8809 -0.43842 0.06167 0.86033 3.05957 -3.00027 -0 -0 -4.06921 -0.51587 0 0 0 -0.69873 0 0.0027 0.01398 0 3.22589 -0.33919 0 -2.5358 0 -0.40611 0.40676 -2.79062
LEU_6 -11.0741 1.98387 3.83889 -0.68413 0.36681 0.23401 2.91435 -3.07908 -0.00193 -0.01975 -1.93932 0.16363 0 0 0 0 0 0.17995 0.13116 1.00547 0 -0.27073 0 0.72952 0 -0.26442 1.11213 -4.67367
ARG_7 -7.91236 0.67737 8.40971 -0.55414 0.07569 0.30668 2.80491 -3.67173 -0 -0 -3.46174 0.22205 0 0 0 -0.20068 0 0.02819 0.11631 1.90525 0 -0.1131 0 -1.281 0 -0.00014 1.52457 -1.12417
LYS_8 -5.23782 0.26305 7.11053 -0.43679 0.10555 0.22739 3.32212 -3.02994 -0 -0 -4.30541 0.1027 0 0 0 -0.69873 0 0.0427 0.05004 2.59225 0 0.00227 0 -1.6738 0 -0.09034 0.87769 -0.77653
LEU_9 -9.16666 1.02223 4.31192 -0.49302 0.18631 0.11924 2.9861 -3.06904 -0.01307 -0.1265 -2.419 0.22578 0 0 0 0 0 -0.01017 0.07344 0.30335 0 -0.30486 0 0.72952 0 -0.16718 0.48378 -5.32784
LEU_10 -9.41644 1.42676 4.30491 -0.52589 0.25874 0.12389 2.96908 -3.0098 -0 -0 -2.32396 0.2495 0 0 0 0 0 -0.00312 0.00474 0.35847 0 -0.27492 0 0.72952 0 -0.06034 0.79686 -4.39201
LYS_11 -4.85235 0.24159 7.45626 -0.8395 0.15402 0.91571 3.39707 -3.15247 -0.01441 -0.14424 -4.81072 -0.05855 0 0 0 -0.71486 0 -0.02968 0.03389 3.04593 0 -0.00285 0 -1.6738 0 -0.11108 0.75635 -0.40372
GLN_12 -6.07625 0.36302 5.624 -0.26602 0.05578 0.21361 2.67385 -2.8312 -0.01307 -0.1265 -2.26875 -0.47398 0 0 0 0 0 -0.04588 0.08143 0 2.7148 -0.12041 0 -1.0644 0 -0.09079 0.45568 -1.1951
LEU_13 -10.6904 2.11022 3.60891 -0.69733 0.34459 0.263 2.97506 -3.0951 -0 -0 -2.46644 0.1301 0 0 0 0 0 0.01381 0.33204 1.1147 0 -0.28412 0 0.72952 0 -0.03035 0.87319 -4.76863
GLU_14 -5.90253 0.3188 7.25341 -0.21426 0.027 0.29905 3.47189 -3.27079 -0.01441 -0.14424 -4.34976 -0.61595 0 0 0 -0.49879 0 0.02452 0.00743 0 3.03302 -0.26773 0 -2.5358 0 -0.25774 0.84639 -2.7905
ASP_15 -4.93845 0.29289 7.65641 -0.1006 0.00286 0.29822 3.60125 -3.28477 -0 -0 -5.25383 -0.36279 0 0 0 -0.71486 0 0.03145 0.00043 0 1.7594 0.16937 0 -2.2837 0 -0.21494 0.45998 -2.88169
LEU_16 -9.33907 0.84046 4.63171 -0.48493 0.18964 0.11612 3.01074 -3.19666 -0.01287 -0.12017 -2.46873 0.22097 0 0 0 0 0 -0.00994 0.04954 0.32102 0 -0.29634 0 0.72952 0 -0.06417 0.47698 -5.40618
LEU_17 -9.38324 1.20059 4.1468 -0.47584 0.15969 0.10841 2.96438 -2.99863 -0 -0 -2.71513 0.21445 0 0 0 0 0 0.01418 0.07517 0.36247 0 -0.27543 0 0.72952 0 -0.05464 0.52033 -5.40694
GLN_18 -4.58406 0.21081 5.34705 -0.84754 0.1081 0.90792 2.12628 -2.44492 -0.02265 -0.11711 -2.14976 -0.83865 0 0 0 0 0 0.07201 0.0413 0 2.96307 -0.20841 0 -1.0644 0 -0.08175 0.45525 -0.12744
GLN_19 -6.21801 0.35303 5.63659 -0.26189 0.05328 0.20715 2.89335 -2.87522 -0.02983 -0.28051 -2.46835 -0.49995 0 0 0 0 0 -0.04404 0.12686 0 2.71265 -0.14182 0 -1.0644 0 -0.07952 0.3607 -1.61994
LEU_20 -10.3822 1.73674 4.09421 -0.7059 0.3815 0.2621 3.33092 -3.23306 -0 -0 -2.63054 0.15928 0 0 0 0 0 0.06264 0.18237 1.07961 0 -0.28115 0 0.72952 0 -0.04457 0.62799 -4.63053
LYS_21 -6.69024 0.44199 7.18467 -0.29894 0.02516 0.1314 3.39462 -3.25301 -0.02265 -0.11711 -4.42413 -0.00674 0 0 0 -0.5502 0 -0.00219 0.06703 1.68334 0 -0.05126 0 -1.6738 0 -0.15652 0.60424 -3.71435
ASP_22 -4.73786 0.29718 7.35626 -0.21723 0.00071 0.70878 3.43364 -3.12008 -0.03309 -0.15905 -5.49032 -0.07351 0 0 0 -0.54232 0 0.05418 0.0391 0 3.29687 0.1834 0 -2.2837 0 -0.11034 0.32774 -1.06966
LEU_23 -9.22894 0.813 4.86737 -0.48901 0.2878 0.12239 3.0904 -3.32247 -0 -0 -2.26946 0.20441 0 0 0 0 0 0.12019 0.34923 0.32219 0 -0.30685 0 0.72952 0 -0.07863 0.45218 -4.33667
ILE_24 -9.14416 1.12077 4.12217 -0.50969 0.37094 0.10115 2.89919 -3.07634 -0 -0 -1.70811 0.05101 0 0 0 0 0 -0.06682 0.06083 0.57086 0 -0.43648 0 1.0317 0 0.10042 0.574 -3.93855
ASP_25 -5.15386 0.22935 6.89051 -0.18737 4e-05 0.61394 3.22697 -3.01999 -0.02341 -0.23005 -4.35301 -0.26402 0 0 0 -0.62578 0 0.07982 0.01159 0 3.21215 0.25597 0 -2.2837 0 0.30006 0.52736 -0.79342
LYS_26 -7.26171 0.59951 7.96388 -0.36508 0.0477 0.20677 3.87105 -3.70177 -0.02605 -0.08579 -5.85067 0.3334 0 0 0 -0.54232 0 -0.00619 0.16133 2.3445 0 -0.04792 0 -1.6738 0 -0.03919 0.51669 -3.55566
ALA_27 -5.43301 0.52106 3.05995 -0.02157 0 0 2.40216 -2.49253 -0 -0 -2.7498 -0.39025 0 0 0 0 0 0.20643 0 0 0 -0.36408 0 2.3386 0 -0.34851 0.41219 -2.85936
GLU_28 -4.48276 0.38282 5.80207 -0.2007 0.03297 0.27156 2.57281 -2.64476 -0.02464 -0.21738 -3.1138 -0.52586 0 0 0 -0.63527 0 -0.03316 0.00233 0 3.17425 -0.15978 0 -2.5358 0 -0.12922 0.40105 -2.06326
ARG_29 -4.44493 0.20991 5.35297 -0.62132 0.09646 0.35254 2.27445 -2.30457 -0 -0 -2.8987 0.24114 0 0 0 -0.62578 0 -0.04708 0.06223 2.51039 0 -0.17527 0 -1.281 0 -0.06733 0.49508 -0.87083
HIS_D_30 -4.71789 0.35373 4.29333 -0.43115 0.02508 0.56012 1.46473 -2.10553 -0.01064 -0.12141 -1.76561 -0.36737 0 0 0 0 0 0.09789 0.00486 0 1.58129 -0.44723 0 0.13443 0 -0.2249 0.40632 -1.26995
ASN_31 -3.51109 0.25769 4.15046 -0.20435 0.10022 0.35619 1.50907 -1.89177 -0.01855 -0.16437 -1.54671 -0.97991 0 0 -0.81651 0 0 -0.09675 0.00645 0 2.06827 -1.03184 0 -0.87355 0 -0.29415 0.62788 -2.35334
GLY_32 -3.55002 0.24747 2.73195 -5e-05 0 0 1.49897 -1.69434 -0 -0 -1.43864 -0.38362 0 0 -0.3307 0 0 -0.17855 0 0 0 -1.36752 0 1.2108 0 -0.30638 0.54027 -3.02035
ASP_33 -5.50048 0.43523 7.23551 -0.22473 0.0372 0.69203 3.32654 -3.20843 -0.01815 -0.21613 -4.49384 -0.78878 0 0 -1.22714 0 0 0.02408 0.05012 0 2.83339 -0.18148 0 -2.2837 0 -0.21298 0.20651 -3.51522
ASN_34 -6.18232 0.28455 5.23126 -0.19507 0.03931 0.29165 2.34577 -2.81469 -0.00684 -0.0901 -0.73682 -0.30887 0 0 0 -0.84507 0 -0.04657 0.02108 0 1.62629 0.01819 0 -0.87355 0 -0.11284 0.56109 -1.79355
ASP_35 -3.96593 0.64943 6.79546 -0.10886 0.00279 0.33086 3.00881 -2.86227 -0.00751 -0.09472 -6.50221 -0.49287 0 0 -0.30949 0 0 0.1145 0.0275 0 2.33901 -0.27102 0 -2.2837 0 -0.17302 0.70209 -3.10113
VAL_36 -7.5447 0.68343 4.60227 -0.3153 0.27948 0.07297 2.97444 -2.95441 -0 -0 -2.64721 -0.25909 0 0 -0.91765 0 0 -0.06937 0.02302 0.17308 0 -0.31157 0 2.085 0 -0.11565 0.61483 -3.62644
ILE_37 -8.77218 1.22764 3.6947 -0.51779 0.46092 0.10554 2.56367 -2.91049 -0 -0 -2.13202 -0.03342 0 0 0 0 0 -0.04366 0.24232 0.60289 0 -0.38303 0 1.0317 0 0.24965 0.67831 -3.93527
LEU_38 -7.20184 0.51395 4.07811 -0.46876 0.24299 0.11344 2.16985 -2.47014 -0.02477 -0.07851 -1.79015 0.20744 0 0 0 0 0 0.17113 0.00524 0.31285 0 -0.29603 0 0.72952 0 0.15533 0.68409 -2.94627
GLU_39 -5.86677 0.39227 7.1339 -0.42572 0.04078 0.81602 3.15277 -3.25533 -0.02121 -0.21822 -3.63315 -0.41959 0 0 0 -0.42826 0 -0.02793 0.1133 0 3.21959 -0.32275 0 -2.5358 0 -0.28348 0.55322 -2.01635
LEU_40 -9.68597 1.5763 3.91249 -0.59315 0.11799 0.16891 2.9533 -3.09551 -0 -0 -2.3294 0.12164 0 0 0 0 0 -0.00557 0.35506 0.81868 0 -0.18887 0 0.72952 0 0.13907 0.87708 -4.12844
HIS_D_41 -8.87955 0.94403 7.55084 -0.7926 0.04109 0.89583 3.40877 -3.94497 -0 -0 -3.33567 -0.26191 0 0 0 -1.4314 0 8e-05 0.06037 0 2.2007 -0.01814 0 0.13443 0 0.42115 1.15138 -1.85555
GLU_42 -6.18584 0.51333 8.34781 -0.3433 0.09208 0.41346 3.7002 -3.50416 -0.01115 -0.09295 -5.36378 -0.64782 0 0 0 -0.35444 0 -0.00995 0.00368 0 3.24086 -0.18239 0 -2.5358 0 -0.0303 0.68822 -2.26224
ILE_43 -9.23846 0.81138 4.67965 -0.66937 0.5137 0.15397 2.99741 -3.11629 -0 -0 -2.02077 0.12391 0 0 0 0 0 -0.02113 0.03063 0.6383 0 -0.32897 0 1.0317 0 -0.02724 0.65172 -3.78985
TYR_44 -10.6773 1.5619 4.53824 -1.03905 0.11632 0.43448 3.54598 -3.28601 -0.0064 -0.09753 -2.06624 -0.27574 0 0 0 -0.66583 0 -0.0066 0.11432 0 1.94084 -0.27657 0.07074 0.96414 0 0.31831 0.84158 -3.95039
LEU_45 -8.29491 0.88825 5.5931 -0.46289 0.16769 0.10632 2.54965 -3.14379 -0 -0 -2.19448 0.21568 0 0 0 0 0 0.0544 0.16278 0.29874 0 -0.28223 0 0.72952 0 0.27747 0.63549 -2.69919
ARG_46 -7.37877 0.59252 6.71152 -0.44287 0.04363 0.22454 3.06436 -3.24045 -0.01696 -0.16036 -3.35545 0.35512 0 0 0 -0.35444 0 -0.02424 0.3398 2.03656 0 -0.17788 0 -1.281 0 -0.12858 0.44362 -2.7493
LEU_47 -9.71662 1.57814 3.44402 -0.5102 0.21696 0.11936 3.18725 -3.01163 -0 -0 -2.84909 0.21901 0 0 0 0 0 -0.00164 0.07078 0.28534 0 -0.29944 0 0.72952 0 -0.17398 0.72174 -5.99049
LEU_48 -6.64571 0.80993 3.96624 -0.714 0.31965 0.29941 2.65319 -2.47473 -0.00524 -0.03643 -1.91386 0.08863 0 0 0 0 0 -0.01756 0.1312 0.89932 0 -0.22869 0 0.72952 0 0.11842 0.87787 -1.14284
ASP_49 -5.0062 0.53728 8.41764 -0.21672 0.00025 0.70682 3.59187 -3.54233 -0.02127 -0.06004 -7.49634 -0.13899 0 0 0 -0.51556 0 -0.01842 0.10255 0 3.18953 0.2916 0 -2.2837 0 0.5063 0.59175 -1.36397
ILE_50 -8.82866 1.01109 4.4618 -0.67614 0.5178 0.15764 2.89266 -3.00627 -0 -0 -1.84474 0.11127 0 0 0 0 0 -0.01561 0.08901 0.77342 0 -0.37868 0 1.0317 0 0.36238 0.70895 -2.63238
TYR_51 -9.72283 0.6718 4.81028 -1.01135 0.10638 0.46945 3.47238 -3.38251 -0.01017 -0.15683 -2.96569 -0.27126 0 0 0 -0.79408 0 0.00279 0.00492 0 1.88193 -0.33775 0.03895 0.96414 0 0.30603 0.73916 -5.18427
GLN_52 -8.0051 0.52046 7.93213 -0.74027 0.17449 0.77741 3.96973 -3.7876 -0.01749 -0.14493 -4.32198 -0.35318 0 0 0 -2.2383 0 0.15748 0.27787 0 2.84203 -0.22373 0 -1.0644 0 0.22481 0.71311 -3.30745
LYS_53 -6.31041 0.46291 7.00274 -0.3278 0.02951 0.1572 3.23243 -3.21576 -0.06682 -0.22771 -4.7418 0.27067 0 0 0 -0.51556 0 -0.02698 0.0872 2.33417 0 -0.03169 0 -1.6738 0 -0.23278 0.75217 -3.04208
LEU_54 -9.93362 1.88083 3.1815 -0.5066 0.15644 0.10808 2.649 -2.95639 -0 -0 -2.13146 0.26477 0 0 0 0 0 -0.04 0.19478 0.44927 0 -0.25243 0 0.72952 0 -0.13826 1.01946 -5.3251
ALA_55 -5.04872 0.14508 3.85339 -0.02165 0 0 2.41556 -2.45418 -0 -0 -2.37921 -0.35499 0 0 0 0 0 -0.03374 0 0 0 -0.21147 0 2.3386 0 -0.08204 0.80328 -1.03009
LYS_56 -5.64369 0.26382 7.2982 -0.32861 0.04896 0.16342 3.37214 -3.1011 -0 -0 -4.74905 -0.00134 0 0 0 -0.7687 0 -0.01361 0.21734 1.79924 0 -0.04375 0 -1.6738 0 -0.22483 0.35281 -3.03256
ILE_57 -8.00486 0.81436 3.9861 -0.50513 0.50632 0.10443 2.60043 -2.76227 -0 -0 -2.22771 -0.15576 0 0 0 0 0 -0.0561 0.01068 0.6819 0 -0.40442 0 1.0317 0 -0.01397 0.71657 -3.67774
ILE_58 -9.08169 1.73429 3.04318 -0.70294 1.03932 0.16069 2.43607 -2.6862 -0.00787 -0.0473 -2.0104 0.24125 0 0 0 0 0 -0.06754 0.10647 0.56506 0 -0.35648 0 1.0317 0 0.22601 1.05131 -3.32508
LEU_59 -7.0326 0.43623 3.2909 -0.45184 0.18928 0.1038 2.30699 -2.51623 -0 -0 -2.12113 0.19552 0 0 0 0 0 0.12475 0.05402 0.31097 0 -0.27604 0 0.72952 0 0.14535 0.84023 -3.67029
LYS_60 -3.96579 0.22134 5.51166 -0.45885 0.06395 0.32795 2.52575 -2.36367 -0 -0 -3.58944 0.10305 0 0 0 -0.7451 0 -0.00214 0.0217 2.49648 0 0.03437 0 -1.6738 0 0.00433 0.46151 -1.0267
LEU_61 -5.54571 0.40876 2.75204 -0.47605 0.14984 0.11948 1.62284 -1.88899 -0 -0 -0.9031 0.22296 0 0 0 0 0 -0.04933 0.03701 0.33384 0 -0.29768 0 0.72952 0 -0.08352 0.53371 -2.33439
LEU_62 -6.3484 0.92981 1.10972 -0.53665 0.22479 0.1417 1.38139 -1.53052 -0 -0 -0.73112 0.23351 0 0 0 0 0 -0.03568 0.00575 0.30773 0 -0.27726 0 0.72952 0 -0.05638 0.91091 -3.54118
ARG:CtermProteinFull_63 -2.51135 0.14522 3.54226 -0.86378 0.24537 0.77879 1.77555 -1.53991 -0.00787 -0.0473 -1.7591 -0.21982 0 0 0 -0.6745 0 0 0.15612 1.66575 0 0 0 -1.281 0 0.00925 1.15777 0.57143
PRO:NtermProteinFull_64 -2.02831 0.12428 2.5253 -0.10421 0.00437 0.06461 1.20422 -1.06229 -0 -0.12768 -0.90349 1.88741 0 0 0 0 0 0.04267 0.04593 0.11279 0 0 0 -5.1227 0 0 0.24519 -3.09192
GLN_65 -5.69748 0.31773 4.60096 -0.79955 0.15093 0.82609 2.02586 -2.12568 -0.00943 -0.06662 -1.43924 -0.85519 0 0 0 -0.98346 0 -0.01654 0.07593 0 2.87651 -0.24986 0 -1.0644 0 -0.07322 0.33529 -2.17136
LEU_66 -6.97627 0.72144 4.06415 -0.72689 0.2835 0.33417 1.63613 -2.59299 -0 -0.12768 -1.0161 0.05164 0 0 0 0 0 -0.05354 0.07983 1.22651 0 -0.3064 0 0.72952 0 -0.14415 0.25639 -2.56075
ASP_67 -4.5064 0.2444 6.19291 -0.10523 0.00405 0.31581 2.47141 -2.77761 -0.01897 -0.13026 -2.21762 -0.30566 0 0 0 -0.6603 0 0.13296 0.00889 0 2.14342 -0.01766 0 -2.2837 0 -0.13638 0.35332 -1.29262
LYS_68 -4.73011 0.1309 6.31389 -0.42034 0.06338 0.23073 3.10405 -2.78571 -0.00943 -0.06662 -3.9077 -0.14058 0 0 0 -0.92577 0 -0.03533 0.0263 2.14334 0 0.03461 0 -1.6738 0 -0.08064 0.33753 -2.39133
PHE_69 -10.5888 1.5612 3.68739 -0.83311 0.03825 0.25738 2.64192 -2.97212 -0 -0 -2.59763 -0.03557 0 0 0 0 0 -0.01257 0.3726 0 1.92265 -0.27365 0 1.4028 0 0.12638 0.40198 -4.90082
ARG_70 -7.89877 0.50353 7.93299 -1.06482 0.27469 0.82272 3.32054 -3.75222 -0.02632 -0.21453 -4.3652 0.34306 0 0 0 -1.32607 0 -0.03279 0.17526 2.51482 0 -0.07238 0 -1.281 0 0.22159 0.60902 -3.31586
ASP_71 -4.33604 0.14306 6.1897 -0.11127 0.01358 0.34334 2.6701 -2.74334 -0.00182 -0.01307 -3.21355 -0.18648 0 0 0 -0.42431 0 0.00499 0.01506 0 1.87657 -0.00697 0 -2.2837 0 0.02064 0.54741 -1.49609
GLU_72 -6.06526 0.52047 5.71956 -0.6034 0.13239 1.10559 2.55537 -2.73678 -0.01531 -0.11094 -2.69732 -0.71739 0 0 0 0 0 -0.02622 0.0373 0 3.38162 -0.30755 0 -2.5358 0 -0.27603 0.34523 -2.29448
SER_73 -6.77345 0.50483 6.91901 -0.02761 0 0.05727 3.57149 -3.35489 -0.01487 -0.15968 -3.3808 -0.67189 0 0 0 -1.30519 0 0.11489 0.14551 0.93367 0 0.30902 1.73214 -1.1772 0 -0.02564 0.58913 -2.01426
ARG_74 -5.14525 0.23493 6.52259 -0.58055 0.06416 0.36823 3.09836 -2.86455 -0.00182 -0.01307 -3.38848 0.41882 0 0 0 -0.42431 0 0.31938 0.07281 2.46545 0 -0.11702 0 -1.281 0 0.14468 0.6618 0.55516
TYR_75 -6.80971 0.50895 6.27706 -1.1694 0.18994 0.57384 3.19323 -3.28235 -0.02978 -0.13435 -3.05012 -0.26713 0 0 0 -0.37925 0 -0.01735 0.51775 0 1.92075 -0.31437 0.03003 0.96414 0 0.21807 0.59846 -0.46159
LEU_76 -8.91011 0.97785 5.31661 -0.48767 0.20853 0.11659 3.35078 -3.41642 -0 -0 -2.73756 0.22364 0 0 0 0 0 0.18818 0.25635 0.28066 0 -0.28851 0 0.72952 0 0.26418 0.74042 -3.18697
ASP_77 -5.73547 0.62524 8.79374 -0.20978 1e-05 0.68471 3.78604 -3.68492 -0.025 -0.10984 -7.06103 -0.14993 0 0 0 -0.39169 0 0.01335 0.02167 0 3.1779 0.29987 0 -2.2837 0 0.18175 0.66115 -1.40594
LYS_78 -4.51409 0.23032 5.47146 -0.30019 0.02734 0.13364 2.46722 -2.52612 -0 -0 -1.89932 -0.0235 0 0 0 0 0 -0.01256 0.00237 1.76217 0 -0.02717 0 -1.6738 0 0.02832 0.38177 -0.47211
ALA_79 -5.19551 0.36137 4.19128 -0.02199 0 0 2.78929 -2.65557 -0 -0 -2.37718 -0.36416 0 0 0 0 0 0.05019 0 0 0 -0.26034 0 2.3386 0 -0.30698 0.22743 -1.22359
SER_80 -5.06281 0.2333 5.87095 -0.0331 0 0.06848 3.06826 -2.75025 -0.02312 -0.2425 -3.23013 -0.69414 0 0 0 -0.59753 0 0.00694 0.00484 0.92593 0 0.31208 1.78449 -1.1772 0 0.04309 0.31624 -1.17619
LYS_81 -4.6756 0.52512 7.18252 -0.34715 0.0374 0.19969 3.08748 -3.08196 -0.00593 -0.01594 -5.26824 0.34424 0 0 0 0 0 0.11582 0.01783 2.33335 0 -0.02631 0 -1.6738 0 0.04856 0.40399 -0.79892
GLU_82 -4.63272 0.18355 6.75929 -0.31077 0.05113 0.34837 3.04863 -2.89566 -0.01266 -0.07481 -3.50366 -0.53829 0 0 0 -0.38512 0 0.04532 0.02363 0 3.19765 -0.11212 0 -2.5358 0 -0.15973 0.3663 -1.13748
VAL_83 -7.58921 0.96675 5.61367 -0.32741 0.43252 0.07539 3.26812 -3.25119 -0.01406 -0.0983 -2.5895 -0.24906 0 0 0 0 0 -0.07048 0.04041 0.17247 0 -0.25769 0 2.085 0 0.03547 0.43561 -1.3215
GLU_84 -5.48805 0.30355 6.9431 -0.32628 0.04125 0.37436 3.43615 -3.06055 -0 -0 -4.49297 -0.65228 0 0 0 -0.68464 0 0.01206 0.10202 0 3.4735 -0.24794 0 -2.5358 0 -0.04162 0.48882 -2.35531
ASP_85 -4.44685 0.51682 6.86574 -0.19825 0.0007 0.6496 2.56803 -2.94673 -0 -0 -4.91625 -0.09954 0 0 0 0 0 0.10123 0.15302 0 3.3231 0.13859 0 -2.2837 0 -0.12775 0.44174 -0.26051
GLU_86 -7.2508 0.40143 8.48685 -0.22159 0.04972 0.33011 4.00787 -3.81651 -0.03998 -0.30824 -4.18391 -0.63875 0 0 0 -0.77345 0 -0.02431 0.05752 0 3.01186 -0.33142 0 -2.5358 0 -0.28417 0.39384 -3.66972
ILE_87 -8.8771 1.04529 4.64285 -0.50876 0.41756 0.10437 3.00294 -3.15607 -0 -0 -2.53589 -0.10067 0 0 0 0 0 -0.01436 0.01169 0.63218 0 -0.40803 0 1.0317 0 -0.1078 0.47668 -4.34341
LYS_88 -4.68336 0.21875 5.48548 -0.29778 0.02573 0.12984 2.33739 -2.44221 -0 -0 -1.84906 -0.00098 0 0 0 0 0 0.05581 0.00628 1.68815 0 -0.03217 0 -1.6738 0 0.04489 0.48317 -0.50387
LYS_89 -5.33482 0.5675 7.12644 -0.35721 0.04174 0.22032 2.85858 -3.15181 -0 -0 -5.10233 0.38333 0 0 0 0 0 0.13292 0.02591 2.33432 0 -0.01649 0 -1.6738 0 -0.23386 0.33055 -1.84872
ILE_90 -9.72669 1.60876 3.94462 -0.54513 0.55093 0.11275 3.15036 -3.16532 -0.0128 -0.0756 -2.21017 -0.00823 0 0 0 0 0 -0.02938 0.11542 0.64115 0 -0.39084 0 1.0317 0 0.00024 0.7437 -4.26453
GLU_91 -6.66555 0.46221 7.41622 -0.34308 0.06089 0.39162 3.93136 -3.31516 -0 -0 -5.93038 -0.59074 0 0 0 -1.69069 0 0.06346 0.17216 0 3.15458 -0.16221 0 -2.5358 0 0.14349 0.75149 -4.68613
LYS_92 -4.2205 0.24738 5.04167 -0.29823 0.02905 0.13225 2.20785 -2.29627 -0 -0 -2.0644 -0.01793 0 0 0 0 0 -0.01474 0.00218 1.75692 0 -0.02191 0 -1.6738 0 -0.14557 0.3861 -0.94997
ILE_93 -6.07872 0.49135 4.52224 -0.50613 0.47453 0.10462 2.63198 -2.60876 -0.01059 -0.11052 -2.07584 -0.01874 0 0 0 0 0 -0.06577 0.06071 0.58649 0 -0.4238 0 1.0317 0 0.02444 0.38161 -1.58918
ILE_94 -8.87468 0.9402 3.47222 -0.53384 0.43698 0.10921 2.68571 -2.86002 -0 -0 -2.56172 -0.13473 0 0 0 0 0 -0.0107 0.00205 0.70998 0 -0.44034 0 1.0317 0 0.25794 0.60755 -5.1625
ARG_95 -5.42425 0.19902 6.54026 -0.58772 0.07644 0.32115 3.38638 -2.85826 -0.0128 -0.0756 -3.33724 0.1676 0 0 0 -1.184 0 0.01505 0.03936 2.46023 0 -0.16964 0 -1.281 0 0.05596 0.77318 -0.89588
ASP_96 -4.95331 0.3212 7.33017 -0.17496 0 0.57554 3.57701 -3.13965 -0.01059 -0.11052 -4.93965 -0.28349 0 0 0 -0.74125 0 0.11126 0.04172 0 3.26042 0.22852 0 -2.2837 0 0.05258 0.67931 -0.4594
ALA_97 -4.58128 0.20804 2.91348 -0.02344 0 0 2.12103 -2.204 -0.01909 -0.06731 -0.67927 -0.36901 0 0 0 0 0 -0.02535 0 0 0 -0.26072 0 2.3386 0 -0.17728 0.47736 -0.34823
ASP_98 -3.75291 0.25901 5.78133 -0.19827 0.0003 0.64826 2.68309 -2.43892 -0.03677 -0.15895 -4.11649 -0.09986 0 0 0 -0.40108 0 -0.0155 0.01481 0 3.3633 0.05286 0 -2.2837 0 -0.16879 0.33424 -0.53404
GLU_99 -2.57253 0.05114 3.37133 -0.21725 0.02371 0.30003 1.13645 -1.45855 -0 -0 -0.72847 -0.5566 0 0 0 0 0 -0.04519 0.02485 0 3.10212 -0.29663 0 -2.5358 0 -0.10711 0.33098 -0.17752
LYS_100 -3.61913 0.10948 5.67145 -0.32565 0.06564 0.16515 2.51999 -2.27287 -0.03284 -0.14438 -3.71707 0.00333 0 0 0 -0.74125 0 -0.00227 0.47276 1.97338 0 -0.04133 0 -1.6738 0 -0.33147 0.38137 -1.5395
SER_101 -1.15677 0.05821 0.90642 -0.02819 0.00052 0.02387 0.04762 -0.45059 -0 -0 -0.075 -0.08899 0 0 0 0 0 -0.01892 0.00094 0.46203 0 0.31693 0.60017 -1.1772 0 -0.1855 0.2761 -0.48834
LEU_102 -4.63875 0.53698 0.71157 -0.45551 0.1178 0.08805 0.51262 -1.0352 -0 -0 0.26191 0.03195 0 0 0 0 0 0.51258 0.01506 0.65619 0 0.03177 0 0.72952 0 1.06817 0.88593 0.03066
PRO_103 -3.91317 0.54293 3.39281 -0.19438 0.00267 0.14028 1.81611 -1.58847 -0 -0 -2.14875 0.07318 0 0 0 0 0 0.08881 0.02076 0.40915 0 -0.95729 0 -5.1227 0 0.9326 1.13216 -5.3733
GLU_104 -3.33457 0.10593 4.01528 -0.45831 0.22715 1.42754 1.26475 -1.79243 -0.01733 -0.12717 -1.73339 -2.98912 0 0 0 0 0 -0.06889 0.0238 0 3.90555 -0.32992 0 -2.5358 0 -0.35206 0.5108 -2.25821
GLU_105 -3.57043 0.19201 5.07918 -0.4657 0.24562 1.46489 1.76708 -2.25751 -0.047 -0.27975 -0.72895 -2.8349 0 0 0 0 0 0.02634 0.01134 0 3.90465 -0.19481 0 -2.5358 0 -0.28274 0.29274 -0.21372
ALA_106 -4.83652 0.53337 3.51895 -0.02288 0 0 2.14725 -2.20642 -0.02966 -0.15258 -1.08581 -0.3721 0 0 0 0 0 -0.00438 0 0 0 -0.23029 0 2.3386 0 -0.27485 0.18557 -0.49175
LEU_107 -8.52022 0.67537 4.45785 -0.70384 0.20489 0.29162 2.80392 -2.95377 -0 -0 -2.10487 0.07828 0 0 0 0 0 0.02157 0.04933 0.9388 0 -0.25498 0 0.72952 0 -0.13261 0.40457 -4.01457
GLN_108 -6.7023 0.28918 7.40965 -0.78628 0.26256 0.8401 3.58405 -3.53867 -0.0171 -0.19388 -3.98182 -1.04069 0 0 -1.14722 0 0 0.22541 0.13073 0 3.4226 -0.24677 0 -1.0644 0 -0.11216 0.75092 -1.91609
ASP_109 -5.31612 0.43437 7.38078 -0.10078 0.00548 0.30629 3.38766 -3.26662 -0 -0 -4.34504 -0.31019 0 0 0 -0.18111 0 0.2413 0.0742 0 1.74208 0.05349 0 -2.2837 0 -0.22016 0.79274 -1.60534
VAL_110 -6.97469 0.79261 3.21978 -0.30725 0.20174 0.07061 2.87712 -2.65814 -0 -0 -2.17523 -0.18314 0 0 0 0 0 -0.03272 0.00183 0.12456 0 -0.2598 0 2.085 0 -0.00047 0.60755 -2.61065
VAL_111 -8.64356 0.95929 4.37234 -0.29954 0.194 0.06715 3.16773 -3.29538 -0.00885 -0.05333 -2.53067 -0.00678 0 0 0 0 0 -0.05756 0.00418 0.04512 0 -0.31118 0 2.085 0 0.27708 0.64844 -3.38648
LYS_112 -7.19553 0.57181 8.04412 -0.47335 0.17638 0.25225 3.40924 -3.42603 -0 -0 -4.94357 0.12467 0 0 0 -0.18111 0 -0.0181 0.17289 2.4805 0 -0.01841 0 -1.6738 0 0.16663 0.71558 -1.81583
SER_113 -3.88595 0.13819 4.56034 -0.02618 0 0.0615 2.04054 -2.21932 -0 -0 -1.79997 -0.61553 0 0 0 0 0 -0.02231 0.00033 0.77504 0 0.32593 0.60571 -1.1772 0 0.26763 0.46881 -0.50245
VAL_114 -8.23832 0.87606 2.2479 -0.31164 0.20643 0.06791 2.75785 -2.59198 -0 -0 -2.03019 -0.07819 0 0 0 0 0 -0.02047 0.01131 0.14509 0 -0.27292 0 2.085 0 0.35784 0.40864 -4.37969
VAL_115 -7.85443 0.90395 3.91778 -0.3136 0.18973 0.07078 2.74908 -2.92656 -0.00622 -0.03868 -2.84281 -0.13143 0 0 0 0 0 -0.06205 0.01187 0.12024 0 -0.30229 0 2.085 0 0.14417 0.61509 -3.67039
LYS_116 -4.66503 0.24251 5.17001 -0.30084 0.02545 0.13206 2.36121 -2.43327 -0.00885 -0.05333 -2.40913 -0.01517 0 0 0 0 0 0.1594 0.04338 1.67522 0 -0.03562 0 -1.6738 0 0.04823 0.51085 -1.22671
VAL_117 -6.72698 0.76052 4.09274 -0.31746 0.25257 0.07385 2.51123 -2.70458 -0.01326 -0.13513 -2.01005 -0.24202 0 0 0 0 0 -0.04407 0.03059 0.11701 0 -0.32205 0 2.085 0 0.05255 0.39597 -2.14356
TYR_118 -10.7374 1.64211 4.26931 -0.96921 0.11769 0.36253 3.64188 -3.36939 -0 -0 -2.49062 -0.28779 0 0 0 -0.72359 0 0.003 0.00113 0 1.86956 -0.41935 0.08981 0.96414 0 0.44833 0.44066 -5.14718
LEU_119 -9.56968 1.38087 4.40377 -0.51962 0.26357 0.12174 3.04244 -3.19876 -0 -0 -2.8014 0.26834 0 0 0 0 0 0.10421 0.11949 0.34343 0 -0.28543 0 0.72952 0 0.33075 0.53456 -4.73221
LYS_120 -5.89716 0.23349 8.32815 -0.39106 0.04288 0.197 4.22509 -3.48152 -0.00622 -0.03868 -6.00184 -0.1182 0 0 0 -1.15857 0 -0.01958 0.20971 1.98109 0 0.03815 0 -1.6738 0 0.0297 0.52549 -2.97589
SER_121 -6.24886 0.76488 5.90842 -0.0279 0 0.06297 3.25345 -3.01428 -0 -0 -3.55936 -0.49009 0 0 0 -0.48148 0 0.12668 0.31696 1.11698 0 0.30085 0.60063 -1.1772 0 0.17351 0.38578 -1.98806
VAL_122 -8.65739 1.2565 3.86551 -0.32479 0.3696 0.07431 3.20922 -3.00408 -0 -0 -2.42567 -0.19173 0 0 0 0 0 -0.03975 0.00707 0.15535 0 -0.26242 0 2.085 0 0.16906 0.37868 -3.33551
LYS_123 -6.69964 0.39669 7.22081 -0.28639 0.02226 0.12361 3.52076 -3.25761 -0 -0 -4.42201 -0.01603 0 0 0 -0.63527 0 0.11732 0.23541 1.68091 0 -0.03978 0 -1.6738 0 -0.02794 0.46418 -3.2765
GLU_124 -7.05734 0.49596 8.50049 -0.44329 0.09312 0.89993 4.06233 -3.80038 -0 -0 -5.64134 -0.52368 0 0 0 -1.0309 0 0.17809 0.00332 0 3.38653 -0.32421 0 -2.5358 0 -0.32985 0.56503 -3.50197
THR_125 -6.74213 0.68057 6.31949 -0.21328 0.28871 0.07892 3.78178 -3.14861 -0 -0 -3.39173 -0.25946 0 0 0 -0.66583 0 -0.0122 4e-05 0.13932 0 0.03175 2.28904 -1.425 0 -0.04015 0.56796 -1.72084
ILE_126 -8.97361 0.73598 4.83553 -0.50043 0.33121 0.10158 3.01663 -3.14111 -0 -0 -2.13626 0.02153 0 0 0 0 0 -0.02703 0.04245 0.55975 0 -0.41696 0 1.0317 0 0.41933 0.57135 -3.52838
LYS_127 -6.31692 0.22351 7.75752 -0.47195 0.1419 0.24495 3.2404 -3.42423 -0.0565 -0.3677 -4.22638 0.10131 0 0 0 -0.65165 0 0.01266 0.01974 2.52295 0 -0.02977 0 -1.6738 0 0.07248 0.5137 -2.36777
SER_128 -5.84882 0.69802 5.83438 -0.02594 0 0.05923 3.11939 -2.95251 -0.00288 -0.02791 -2.71843 -0.59559 0 0 0 -0.49031 0 0.06501 0.03054 0.82632 0 0.31961 0.60224 -1.1772 0 0.11113 0.34032 -1.83338
ILE_129 -9.52152 1.5364 3.41302 -0.52149 0.68663 0.10553 2.89917 -2.83216 -0 -0 -2.43951 -0.01194 0 0 0 0 0 -0.06743 0.02004 0.59417 0 -0.43287 0 1.0317 0 0.41228 0.41301 -4.71498
GLU_130 -6.15319 0.27232 6.98657 -0.21996 0.03343 0.31098 3.38385 -3.26095 -0.01142 -0.12241 -4.10387 -0.5947 0 0 0 -0.5502 0 0.01089 0.01302 0 3.02541 -0.32671 0 -2.5358 0 -0.07177 0.4115 -3.503
LEU_131 -8.09987 0.91498 4.14319 -0.63268 0.22846 0.20808 2.51624 -2.7776 -0 -0 -2.43446 0.10126 0 0 0 0 0 0.1352 0.25604 0.95396 0 -0.24219 0 0.72952 0 -0.12394 0.5221 -3.60171
VAL_132 -7.60238 0.82821 4.34354 -0.31784 0.19162 0.07222 2.98065 -2.89546 -0 -0 -2.21536 -0.21873 0 0 0 0 0 -0.03454 0.0102 0.22312 0 -0.2618 0 2.085 0 0.12771 0.66553 -2.01829
ILE_133 -8.96169 0.87414 4.46068 -0.49656 0.32257 0.10178 3.01968 -3.03174 -0 -0 -2.21233 0.02096 0 0 0 0 0 -0.02047 0.06994 0.61427 0 -0.35875 0 1.0317 0 0.25988 0.64246 -3.6635
GLU_134 -5.42257 0.25191 7.17526 -0.31814 0.02951 0.31874 3.76425 -3.16838 -0 -0 -4.69874 -0.54472 0 0 0 -1.90922 0 0.05095 0.11708 0 4.51815 -0.23364 0 -2.5358 0 0.05611 0.52757 -2.02167
LEU_135 -8.40763 0.7761 3.77425 -0.6948 0.25542 0.27853 2.55852 -2.70378 -0 -0 -2.01226 0.0721 0 0 0 0 0 -0.00711 0.06655 1.08046 0 -0.27647 0 0.72952 0 -0.17188 0.39279 -4.28969
ILE_136 -10.6817 2.35273 3.64067 -0.52588 0.55335 0.10318 2.83425 -3.03586 -0 -0 -2.22369 0.1156 0 0 0 0 0 -0.01815 0.05197 0.57211 0 -0.40909 0 1.0317 0 0.21819 0.60806 -4.81253
LYS_137 -5.47115 0.5116 5.07701 -0.31311 0.04406 0.14904 2.30693 -2.50777 -0.01564 -0.14384 -2.73609 -0.02019 0 0 0 -0.49879 0 0.17115 0.03589 1.67928 0 -0.06687 0 -1.6738 0 0.10171 0.71109 -2.65948
VAL_138 -4.08665 0.3409 3.01222 -0.3113 0.19385 0.07074 1.398 -1.67618 -0 -0 -0.46866 -0.16925 0 0 0 0 0 -0.06935 0.00223 0.15289 0 -0.32243 0 2.085 0 -0.04531 0.59016 0.69686
ILE_139 -6.07638 0.53563 0.79019 -0.51718 0.52058 0.10974 1.39213 -1.445 -0 -0 -0.61513 -0.09055 0 0 0 0 0 0.07167 0.00055 0.72583 0 -0.46437 0 1.0317 0 0.1449 0.82164 -3.06404
MET:CtermProteinFull_140 -8.61258 1.29508 4.71124 -0.46395 0.15945 0.23998 1.66516 -2.13249 -0.01564 -0.14384 -2.22389 0.04419 0 0 -0.75227 0 0 0 0.23298 1.76511 0 0 0 1.2334 0 0.08405 2.00577 -0.90826
GLU:NtermProteinFull_141 -3.59626 0.31971 5.13678 -0.25433 0.03788 0.41952 2.50228 -2.20032 -0.10057 -0.52583 -4.11231 0.58848 0 0 0 -0.43103 0 0.14517 0.01826 0 2.90801 0 0 -2.5358 0 0 0.13318 -1.54719
THR_142 -4.67332 0.19584 3.1745 -0.20829 0.18217 0.07875 1.6964 -1.94579 -0.01886 -0.13309 -1.41069 -0.60235 0 0 0 0 0 -0.05166 0.0224 0.17505 0 0.13233 2.27379 -1.425 0 0.22321 0.27683 -2.03778
GLU_143 -3.91512 0.16626 5.36834 -0.47591 0.31545 1.50047 2.23757 -2.45677 -0.09858 -0.47839 -2.90788 -2.92367 0 0 0 -0.6745 0 0.03832 0.02701 0 3.96956 -0.25918 0 -2.5358 0 0.02246 0.24376 -2.83659
GLU_144 -3.97491 0.17696 4.56516 -0.21667 0.03989 0.31661 1.82981 -2.1381 -0.04786 -0.29359 -1.2721 -0.6171 0 0 0 0 0 0.11816 0.02224 0 3.01405 -0.30272 0 -2.5358 0 -0.43516 0.18904 -1.56208
ILE_145 -8.22358 0.92783 4.8344 -0.49793 0.27042 0.10147 2.78465 -3.10592 -0 -0 -2.10193 0.01379 0 0 0 0 0 0.01193 0.07119 0.59247 0 -0.45858 0 1.0317 0 -0.08185 0.48697 -3.34297
ALA_146 -4.66047 0.21233 4.73864 -0.02184 0 0 2.57725 -2.65338 -0 -0 -2.29454 -0.36923 0 0 0 0 0 0.11298 0 0 0 -0.28592 0 2.3386 0 0.01115 0.48939 0.19496
TYR_147 -6.51488 0.40176 6.73245 -1.00861 0.06554 0.39342 2.61125 -3.20776 -0.00918 -0.08724 -2.06334 -0.30663 0 0 0 0 0 -0.00348 0.20676 0 1.84537 -0.33137 0.03948 0.96414 0 0.16294 0.19839 0.089
SER_148 -4.14669 0.16245 4.95469 -0.02856 0 0.06597 2.35081 -2.44943 -0 -0 -2.27164 -0.54981 0 0 0 0 0 0.02872 0.00072 0.88783 0 0.31214 0.60101 -1.1772 0 0.53481 0.23644 -0.48773
SER_149 -5.36243 0.31661 6.49078 -0.03446 0 0.07984 3.21037 -3.04536 -0.02428 -0.26016 -2.47552 -0.4685 0 0 0 -0.20441 0 -0.03636 2e-05 0.88474 0 0.31324 0.60491 -1.1772 0 0.44913 0.50143 -0.2376
ARG_150 -6.40493 0.34578 7.24785 -0.76898 0.07583 0.50248 2.70381 -3.40923 -0.00836 -0.08871 -2.25823 0.32637 0 0 0 0 0 -0.03519 0.07508 1.43763 0 -0.10114 0 -1.281 0 0.19108 0.6573 -0.79254
GLU_151 -5.58352 0.2774 7.17025 -0.42952 0.04854 0.84246 2.92203 -3.0536 -0.00918 -0.08724 -3.99049 -0.47143 0 0 0 -0.67958 0 0.07787 0.00564 0 3.37027 -0.27263 0 -2.5358 0 -0.23276 0.42824 -2.20308
ALA_152 -4.67375 0.36797 4.35219 -0.02189 0 0 2.68809 -2.52556 -0 -0 -2.4492 -0.36811 0 0 0 0 0 -0.04649 0 0 0 -0.16463 0 2.3386 0 -0.28604 0.24899 -0.53983
GLU_153 -6.80753 0.56334 9.06437 -0.32619 0.04779 0.36771 4.30408 -3.7904 -0.02411 -0.25035 -5.64646 -0.57397 0 0 0 -0.7687 0 -0.01182 0.04337 0 3.33588 -0.15421 0 -2.5358 0 -0.17158 0.36856 -2.96601
LYS_154 -5.00994 0.26204 6.90654 -0.44854 0.11521 0.24455 3.07921 -2.91792 -0 -0 -4.32971 0.11122 0 0 0 -0.67958 0 0.08298 0.15765 2.50279 0 0.00261 0 -1.6738 0 -0.09987 0.56247 -1.13207
GLU_155 -4.94449 0.34413 6.74203 -0.34748 0.1141 0.4132 3.22709 -2.94576 -0 -0 -4.50614 -0.64049 0 0 0 -0.46068 0 -0.04201 0.0271 0 3.69786 -0.21753 0 -2.5358 0 -0.16062 0.48616 -1.74933
LEU_156 -8.83394 0.96565 4.04881 -0.46632 0.16566 0.11128 2.95983 -2.99842 -0 -0 -2.42175 0.2162 0 0 0 0 0 0.05843 0.26772 0.28113 0 -0.30492 0 0.72952 0 -0.20026 0.48896 -4.93243
LYS_157 -5.9081 0.64488 8.45236 -0.47207 0.09812 0.27538 3.53473 -3.45417 -0.07059 -0.29233 -5.34898 0.13113 0 0 0 0 0 0.13473 0.2069 2.24587 0 -0.04359 0 -1.6738 0 -0.16849 0.5767 -1.1313
LYS_158 -4.55841 0.2894 6.6209 -0.43772 0.04715 0.2813 3.25065 -2.80441 -0.00859 -0.05623 -4.10995 0.07396 0 0 0 0 0 0.00321 0.01563 2.51936 0 0.01834 0 -1.6738 0 -0.17259 0.44936 -0.25244
ILE_159 -7.90266 1.00223 5.5841 -0.508 0.43047 0.10314 2.78623 -3.0993 -0.00917 -0.06321 -2.47079 -0.01524 0 0 0 0 0 -0.06223 0.02209 0.62999 0 -0.42194 0 1.0317 0 0.07961 0.48956 -2.39342
GLU_160 -6.81687 0.56999 7.07039 -0.32134 0.04718 0.35537 2.72505 -3.18929 -0.06159 -0.30057 -2.88131 -0.5268 0 0 0 0 0 0.0155 0.16907 0 3.08618 -0.12921 0 -2.5358 0 0.26769 0.50768 -1.9487
GLU_161 -4.93211 0.24936 6.93029 -0.44906 0.06727 0.89567 2.96303 -2.92622 -0 -0 -4.11816 -0.44013 0 0 0 -0.6554 0 0.03656 0.00494 0 3.2741 -0.29451 0 -2.5358 0 -0.0874 0.3968 -1.62076
GLU_162 -5.56605 0.28557 8.29991 -0.20554 0.02269 0.26777 4.51189 -3.51461 -0 -0 -6.29614 -0.56726 0 0 0 -0.63634 0 -0.01539 0.0068 0 3.1627 -0.32713 0 -2.5358 0 -0.46902 0.3327 -3.24327
GLN_163 -8.42781 0.62452 6.89846 -0.46474 0.0506 0.4377 3.64492 -3.57358 -0.03001 -0.14258 -4.13167 -0.37614 0 0 0 -0.70781 0 0.13595 0.2074 0 4.48138 -0.13794 0 -1.0644 0 -0.26771 0.40497 -2.4385
LYS_164 -6.02109 0.3332 7.85475 -0.46221 0.13745 0.23604 3.27121 -3.23345 -0.04051 -0.20312 -4.42936 0.0971 0 0 0 -0.6554 0 0.03413 0.03784 2.61484 0 -0.01923 0 -1.6738 0 -0.16349 0.44871 -1.8364
LYS_165 -4.94218 0.383 6.89743 -0.44571 0.05207 0.29391 3.46203 -2.9813 -0 -0 -4.26181 0.08289 0 0 0 0 0 -0.01493 0.00918 2.44867 0 0.04554 0 -1.6738 0 -0.11897 0.31064 -0.45334
ALA_166 -5.15863 0.43576 4.40582 -0.02306 0 0 2.47106 -2.63329 -0.01886 -0.15597 -2.12904 -0.3675 0 0 0 0 0 0.05563 0 0 0 -0.27625 0 2.3386 0 -0.1376 0.27499 -0.91834
LYS_167 -8.01861 0.66956 10.0402 -0.43055 0.08031 0.22344 4.53307 -4.16602 -0.02477 -0.07851 -6.6204 -0.08184 0 0 0 -0.42826 0 -0.00919 0.23535 1.96031 0 0.05519 0 -1.6738 0 -0.04797 0.31938 -3.46311
LYS_168 -4.73981 0.19758 5.60979 -0.30311 0.02895 0.13594 2.35189 -2.52664 -0.02038 -0.16331 -2.14741 -0.01457 0 0 0 0 0 0.01393 0.00207 1.7386 0 -0.02659 0 -1.6738 0 -0.04853 0.2973 -1.2881
GLU_169 -5.78942 0.47347 7.83087 -0.2167 0.03172 0.30894 3.76877 -3.39201 -0.01886 -0.15597 -4.78379 -0.60832 0 0 0 0 0 0.01765 0.0229 0 3.01758 -0.24932 0 -2.5358 0 -0.35846 0.25693 -2.37983
LEU_170 -9.38861 1.00832 4.23953 -0.50689 0.33694 0.12226 2.80213 -3.14211 -0 -0 -2.41834 0.24938 0 0 0 0 0 0.04937 0.01582 0.32893 0 -0.29442 0 0.72952 0 -0.24994 0.46703 -5.65107
GLU_171 -5.12532 0.17401 6.43213 -0.2092 0.02766 0.2902 2.48943 -2.8008 -0.03044 -0.2886 -2.66069 -0.58585 0 0 0 0 0 0.0611 0.01415 0 3.00081 -0.25883 0 -2.5358 0 -0.25466 0.48056 -1.78014
GLU_172 -6.22829 0.41564 8.47622 -0.64614 0.16199 1.19554 4.13333 -3.60209 -0 -0 -5.07104 -0.63444 0 0 0 -2.40316 0 0.02372 0.03537 0 3.38364 -0.2734 0 -2.5358 0 -0.39842 0.36355 -3.60378
GLN_173 -6.63762 0.28447 6.5443 -0.27513 0.02144 0.21934 3.27116 -3.24539 -0.02379 -0.30796 -3.72932 -0.471 0 0 -0.52108 -2.2878 0 0.12398 0.08589 0 3.17809 -0.16133 0 -1.0644 0 -0.16897 0.39313 -4.772
LYS_174 -7.18528 0.92733 8.30638 -0.48105 0.21908 0.24729 3.65213 -3.59956 -0.0316 -0.14927 -6.98744 0.13031 0 0 0 0 0 -0.03985 0.08082 2.79879 0 -0.08138 0 -1.6738 0 0.03176 0.53959 -3.29576
ARG_175 -4.35278 0.1677 6.01839 -1.10517 0.2379 0.80936 2.91434 -2.57239 -0.01927 -0.1449 -3.1116 0.09501 0 0 0 -1.57683 0 -0.05647 0.30033 2.58608 0 -0.16533 0 -1.281 0 0.09116 0.55101 -0.61447
GLN_176 -4.55947 0.31102 5.38609 -0.29095 0.04277 0.24347 1.58455 -2.33226 -0.03089 -0.29248 -1.90466 -0.52661 0 0 0 -0.82633 0 -0.06347 0.02044 0 2.94407 -0.14421 0 -1.0644 0 -0.07893 0.47054 -1.1117
ASN_177 -2.98174 0.15579 3.79112 -0.19408 0.01096 0.29223 2.14908 -1.79458 -0 -0 -1.37073 -0.50664 0 0 -0.52108 0 0 0.04615 0.09455 0 2.21077 0.08004 0 -0.87355 0 0.28804 0.46955 1.34588
GLY_178 -1.55659 0.09045 2.00089 -7e-05 0 0 0.84894 -0.91715 -0 -0 -1.14641 -0.36388 0 0 0 0 0 -0.17523 0 0 0 -1.51655 0 1.2108 0 0.06934 0.29329 -1.16217
GLU_179 -2.22581 0.38728 2.49623 -0.18602 0.02132 0.26195 0.60985 -1.05048 -0.0316 -0.14927 -0.00635 -0.60135 0 0 0 0 0 0.13363 0.02847 0 3.18106 -0.07671 0 -2.5358 0 1.00174 0.65326 1.9114
PRO_180 -2.05381 0.35961 1.045 -0.20017 0.00511 0.14573 0.08412 -0.3506 -0.00822 -0.06448 0.20783 0.003 0 0 0 0 0 -0.00724 0.00126 0.41169 0 -0.89607 0 -5.1227 0 1.12396 0.69029 -4.6257
SER_181 -2.88285 0.25584 3.74772 -0.018 0 0.02917 2.15791 -1.5793 -0.00822 -0.06448 -1.94059 -0.9541 0 0 -0.13993 0 0 -0.04499 0.00356 1.29136 0 -0.54771 0.60974 -1.1772 0 0.2068 0.2896 -0.76564
SER_182 -3.62516 0.20103 3.46759 -0.02914 0 0.04798 1.73944 -1.65618 -0 -0 -1.8099 -1.08239 0 0 -0.13993 0 0 -0.01327 0.0023 0.18114 0 -0.14265 0.6097 -1.1772 0 0.22741 0.26457 -2.93467
GLU_183 -3.95294 0.37966 4.49174 -0.22013 0.04069 0.32598 1.89154 -2.0604 -0.01218 -0.16038 -1.24005 -0.62104 0 0 0 0 0 -0.05168 0.027 0 3.02202 -0.31818 0 -2.5358 0 -0.48406 0.21803 -1.26017
ILE_184 -8.76336 0.55333 4.67012 -0.6279 0.29586 0.13392 2.96864 -3.03575 -0 -0 -1.84933 0.2437 0 0 0 0 0 -0.03015 0.02309 0.6565 0 -0.4698 0 1.0317 0 -0.16712 0.59359 -3.77296
SER_185 -5.83194 0.2715 5.47076 -0.0231 0 0.02275 2.70602 -2.81048 -0 -0 -1.94429 -0.31975 0 0 0 -0.84507 0 0.14256 0.02662 0.55537 0 0.26989 0.62669 -1.1772 0 0.17497 0.76807 -1.91665
LYS_186 -6.19845 0.36502 6.09809 -0.32233 0.03314 0.14787 2.70875 -2.83941 -0.0887 -0.37065 -2.45816 -0.00887 0 0 0 0 0 0.01912 0.04959 1.77203 0 -0.0229 0 -1.6738 0 -0.03021 0.47807 -2.34178
GLN_187 -7.40569 0.73084 6.83625 -0.29232 0.02637 0.26379 3.93319 -3.47805 -0 -0 -4.14966 -0.2591 0 0 0 -2.2878 0 0.13578 0.09989 0 3.66023 -0.21686 0 -1.0644 0 -0.20666 0.34522 -3.32898
VAL_188 -8.43389 0.68919 3.99892 -0.31343 0.16444 0.07168 3.12233 -3.06264 -0 -0 -2.76005 -0.23534 0 0 0 0 0 0.01516 0.03632 0.17766 0 -0.24952 0 2.085 0 -0.03092 0.61794 -4.10712
LEU_189 -9.59549 1.0383 3.38891 -0.50699 0.22364 0.12114 2.87403 -3.0005 -0 -0 -2.36022 0.23958 0 0 0 0 0 0.00432 0.05658 0.3773 0 -0.25362 0 0.72952 0 0.12556 0.9367 -5.60125
LYS_190 -5.74147 0.35752 7.17065 -0.32141 0.05063 0.1581 3.43973 -3.14363 -0 -0 -5.07997 -0.00452 0 0 0 -0.40108 0 0.11715 0.07495 1.75006 0 -0.02015 0 -1.6738 0 -0.06855 0.759 -2.57678
LEU_191 -7.44181 0.73935 4.66037 -0.49811 0.30181 0.12543 3.32711 -3.00993 -0 -0 -2.83393 0.22256 0 0 0 0 0 0.06692 0.01999 0.31251 0 -0.31542 0 0.72952 0 -0.23971 0.47497 -3.35837
ILE_192 -9.10345 1.2575 3.52917 -0.50125 0.51514 0.10052 3.38554 -3.12889 -0 -0 -2.38279 -0.14792 0 0 0 0 0 -0.0554 0.07278 0.64869 0 -0.45203 0 1.0317 0 0.02471 0.77029 -4.4357
LEU_193 -8.1935 0.95212 4.32788 -0.70615 0.2143 0.28691 2.81625 -2.95854 -0 -0 -2.00115 0.08694 0 0 0 0 0 0.07247 0.05873 0.97698 0 -0.24426 0 0.72952 0 0.21721 0.79099 -2.5733
LYS_194 -6.67148 0.53041 7.2704 -0.37137 0.02663 0.17779 3.711 -3.27771 -0.02816 -0.13793 -3.99957 -0.16067 0 0 0 -0.63634 0 0.10081 0.24811 2.23024 0 -0.00039 0 -1.6738 0 -0.00294 0.60574 -2.05923
ALA_195 -7.00317 1.38517 4.9242 -0.02399 0 0 3.24405 -3.35567 -0.00185 -0.00465 -2.38642 -0.36644 0 0 0 0 0 0.01032 0 0 0 -0.27142 0 2.3386 0 -0.3495 0.5987 -1.26207
LEU_196 -10.102 1.31705 3.4944 -0.47492 0.19825 0.11473 2.99115 -3.12326 -0 -0 -2.494 0.18644 0 0 0 0 0 0.08309 0.10555 0.32134 0 -0.29911 0 0.72952 0 -0.30618 0.4722 -6.78578
LYS_197 -5.75962 0.26232 6.51214 -0.43846 0.06974 0.24743 3.34934 -3.01943 -0 -0 -3.86794 0.10825 0 0 0 -0.50669 0 0.2018 0.24391 2.22046 0 -0.05608 0 -1.6738 0 -0.25003 0.66673 -1.68992
VAL_198 -7.83755 1.43277 3.74987 -0.30679 0.17987 0.06672 2.95432 -2.87109 -0 -0 -2.11991 0.02076 0 0 0 0 0 -0.06078 0.07382 0.05195 0 -0.31084 0 2.085 0 -0.01485 0.80218 -2.10455
ILE_199 -9.97601 1.65764 4.98467 -0.52489 0.67178 0.1055 3.44284 -3.48092 -0 -0 -2.43598 -0.02588 0 0 0 0 0 -0.06653 0.00348 0.56135 0 -0.43578 0 1.0317 0 0.36604 0.84726 -3.27372
ALA_200 -5.02099 0.24457 4.58099 -0.02176 0 0 2.48377 -2.58933 -0.01886 -0.21748 -2.28656 -0.36301 0 0 0 0 0 0.00523 0 0 0 -0.28477 0 2.3386 0 0.09506 0.57536 -0.47917
LYS_201 -5.76525 0.33362 6.91142 -0.31519 0.04286 0.14789 3.29997 -3.07464 -0 -0 -5.01548 -0.04166 0 0 0 -0.46068 0 0.09964 0.02897 1.78805 0 -0.05011 0 -1.6738 0 -0.27025 0.39716 -3.61749
ILE_202 -8.30506 1.17506 3.82805 -0.53942 0.46828 0.10961 2.89286 -2.82965 -0 -0 -2.41793 -0.01422 0 0 0 0 0 -0.06433 0.05201 0.59995 0 -0.43311 0 1.0317 0 -0.02065 0.56701 -3.89984
GLN_203 -7.6173 0.42783 7.35492 -0.28526 0.07187 0.2461 3.67333 -3.63927 -0.03275 -0.37647 -3.89261 -0.52831 0 0 0 -1.07901 0 0.00761 0.28832 0 2.74512 -0.15831 0 -1.0644 0 0.14441 0.571 -3.14316
LYS_204 -5.12996 0.28648 7.12061 -0.29456 0.0266 0.13148 3.36604 -3.05292 -0 -0 -4.44006 -0.03035 0 0 0 -0.68464 0 -0.00494 0.07868 1.78468 0 -0.01023 0 -1.6738 0 -0.08878 0.38665 -2.22902
SER_205 -5.00073 0.23928 5.96657 -0.02742 0 0.06329 2.8199 -2.8187 -0.02626 -0.21139 -2.12138 -0.6281 0 0 0 0 0 -0.01225 0.00029 0.72999 0 0.33205 0.6005 -1.1772 0 0.29895 0.1896 -0.78302
ALA_206 -5.51328 0.34618 4.61957 -0.02222 0 0 2.86931 -2.83908 -0 -0 -2.63623 -0.36229 0 0 0 0 0 -0.00362 0 0 0 -0.2673 0 2.3386 0 0.24168 0.23431 -0.99437
GLN_207 -8.70561 0.49957 10.1961 -0.90927 0.1832 0.99186 4.17324 -4.53236 -0.03285 -0.24973 -3.95847 -0.81845 0 0 0 -1.19885 0 0.06076 0.02151 0 2.89571 -0.15495 0 -1.0644 0 -0.17658 0.53952 -2.24006
ARG_208 -7.68254 0.77579 8.59251 -1.48427 0.4001 1.34664 4.03477 -3.95435 -0.0381 -0.2281 -5.22579 0.1969 0 0 0 -1.5119 0 0.12678 0.09803 3.07354 0 -0.14384 0 -1.281 0 -0.15448 0.79993 -2.25939
GLN_209 -8.5991 0.556 7.04143 -0.27643 0.07065 0.23676 4.20007 -3.85338 -0.01017 -0.15683 -3.36921 -0.4962 0 0 0 -2.03389 0 0.08567 0.17232 0 2.71498 -0.16484 0 -1.0644 0 -0.13371 0.69682 -4.38347
GLN_210 -9.4341 0.699 7.89996 -0.26286 0.03005 0.20037 4.28154 -4.0781 -0.01669 -0.14344 -4.06026 -0.45913 0 0 0 -2.02603 0 0.02751 0.01837 0 3.05157 -0.20406 0 -1.0644 0 -0.07917 0.6353 -4.98459
ASP_211 -6.47445 0.2851 8.95505 -0.10216 0.00348 0.302 4.1757 -3.92444 -0.01487 -0.15968 -5.52876 -0.42123 0 0 0 -1.75552 0 0.14648 0.01913 0 1.74383 0.19723 0 -2.2837 0 -0.04949 0.59916 -4.28714
ALA_212 -6.06375 0.53845 3.72518 -0.02154 0 0 2.87562 -2.76098 -0 -0 -2.4553 -0.36275 0 0 0 0 0 -0.02653 0 0 0 -0.2092 0 2.3386 0 -0.07246 0.43642 -2.05823
LEU_213 -8.75213 1.02155 4.06637 -0.49995 0.30501 0.11537 2.87737 -2.92645 -0 -0 -2.23087 0.25633 0 0 0 0 0 -0.03116 0.00613 0.33224 0 -0.28581 0 0.72952 0 -0.10878 0.46456 -4.6607
ILE_214 -8.60651 0.76358 5.17426 -0.50641 0.34513 0.10363 3.28674 -3.15135 -0 -0 -3.07085 -0.03371 0 0 0 0 0 -0.06928 0.11648 0.54566 0 -0.45901 0 1.0317 0 0.17131 0.47715 -3.88149
LYS_215 -4.43132 0.19776 6.18774 -0.3121 0.03933 0.14992 2.45743 -2.63691 -0.0091 -0.04469 -3.29691 -0.03988 0 0 0 -0.43103 0 0.04072 0.04215 1.78614 0 -0.05595 0 -1.6738 0 -0.01227 0.4691 -1.57368
ILE_216 -5.9936 0.50367 2.75887 -0.49379 0.45332 0.10002 1.58566 -2.03696 -0 -0 -0.77965 -0.0866 0 0 0 0 0 -0.06668 0.0833 0.66629 0 -0.45098 0 1.0317 0 -0.10181 0.55164 -2.27559
LEU_217 -5.93431 0.6169 1.42017 -0.49625 0.18973 0.1302 1.24274 -1.58303 -0 -0 -0.73432 0.2353 0 0 0 0 0 -0.0496 0.16532 0.34491 0 -0.30498 0 0.72952 0 -0.00436 0.62122 -3.41084
SER:CtermProteinFull_218 -3.07223 0.19532 3.78079 -0.04587 0.00688 0.04613 1.9478 -1.78009 -0.01645 -0.12896 -1.77659 0.78799 0 0 0 -0.66577 0 0 1e-05 0.52639 0 0 1.87469 -1.1772 0 -0.111 0.60969 1.00153
#END_POSE_ENERGIES_TABLE results/sb_designs/cartesian_relax_cr/Sh13_Rosetta_design/beta_nov16/Sh13_Rosetta_design_0008.pdb
