# Supplementary material for: De novo design of obligate ABC-type heterotrimeric proteins
Source: Nat Struct Mol Biol. 2022 Dec 15;29(12):1266–76. doi: 10.1038/s41594-022-00879-4 (PMC9758053; doi:10.1038/s41594-022-00879-4)
Supplement: Supplementary file 4 — This compressed file contains all PDB files and scripts used in our design protocols and analyses, as well as the final design model outputs. [file 41594_2022_879_MOESM4_ESM.zip › source_data/pdbs/base_pdbs/DHT03_xtal.pdb]

HEADER                                            xx-MMM-xx                     
REMARK   3                                                                      
REMARK   3 REFINEMENT.                                                          
REMARK   3   PROGRAM     : PHENIX (1.18.2_3874: ???)                            
REMARK   3   AUTHORS     : Adams,Afonine,Bunkoczi,Burnley,Chen,Dar,Dav          
REMARK   3               : Draizen,Echols,Gildea,Gros,Grosse-Kunstleve          
REMARK   3               : Hintze,Hung,Ioerger,Liebschner,McCoy,McKee,          
REMARK   3               : Oeffner,Poon,Read,Richardson,Richardson,Sac          
REMARK   3               : Sauter,Sobolev,Storoni,Terwilliger,Williams          
REMARK   3                                                                      
REMARK   3  X-RAY DATA.                                                         
REMARK   3                                                                      
REMARK   3  REFINEMENT TARGET : ML                                              
REMARK   3                                                                      
REMARK   3  DATA USED IN REFINEMENT.                                            
REMARK   3   RESOLUTION RANGE HIGH (ANGSTROMS) : 2.10                           
REMARK   3   RESOLUTION RANGE LOW  (ANGSTROMS) : 48.21                          
REMARK   3   MIN(FOBS/SIGMA_FOBS)              : 0.03                           
REMARK   3   COMPLETENESS FOR RANGE        (%) : 73.95                          
REMARK   3   NUMBER OF REFLECTIONS             : 10828                          
REMARK   3   NUMBER OF REFLECTIONS (NON-ANOMALOUS) : 10828                      
REMARK   3                                                                      
REMARK   3  FIT TO DATA USED IN REFINEMENT.                                     
REMARK   3   R VALUE     (WORKING + TEST SET) : 0.2450                          
REMARK   3   R VALUE            (WORKING SET) : 0.2406                          
REMARK   3   FREE R VALUE                     : 0.2821                          
REMARK   3   FREE R VALUE TEST SET SIZE   (%) : 10.10                           
REMARK   3   FREE R VALUE TEST SET COUNT      : 1094                            
REMARK   3                                                                      
REMARK   3  FIT TO DATA USED IN REFINEMENT (IN BINS).                           
REMARK   3   BIN  RESOLUTION RANGE  COMPL.    NWORK NFREE   RWORK  RFR          
REMARK   3     1   48.21 -    4.20    0.95     1563   174  0.1948 0.20          
REMARK   3     2    4.20 -    3.33    0.94     1560   174  0.2315 0.31          
REMARK   3     3    3.33 -    2.91    0.91     1491   167  0.2868 0.37          
REMARK   3     4    2.91 -    2.65    0.88     1455   160  0.3032 0.32          
REMARK   3     5    2.65 -    2.46    0.85     1392   159  0.3115 0.41          
REMARK   3     6    2.46 -    2.31    0.69     1127   129  0.3325 0.40          
REMARK   3     7    2.31 -    2.20    0.43      707    79  0.3418 0.36          
REMARK   3     8    2.20 -    2.10    0.27      439    52  0.3199 0.40          
REMARK   3                                                                      
REMARK   3  BULK SOLVENT MODELLING.                                             
REMARK   3   METHOD USED        : FLAT BULK SOLVENT MODEL                       
REMARK   3   SOLVENT RADIUS     : 1.11                                          
REMARK   3   SHRINKAGE RADIUS   : 0.90                                          
REMARK   3   GRID STEP FACTOR   : 4.00                                          
REMARK   3                                                                      
REMARK   3  ERROR ESTIMATES.                                                    
REMARK   3   COORDINATE ERROR (MAXIMUM-LIKELIHOOD BASED)     : 0.36             
REMARK   3   PHASE ERROR (DEGREES, MAXIMUM-LIKELIHOOD BASED) : 42.93            
REMARK   3                                                                      
REMARK   3  STRUCTURE FACTORS CALCULATION ALGORITHM : FFT                       
REMARK   3                                                                      
REMARK   3                                                                      
REMARK   3  GEOMETRY RESTRAINTS LIBRARY: GEOSTD + MONOMER LIBRARY + CD          
REMARK   3  DEVIATIONS FROM IDEAL VALUES.                                       
REMARK   3    BOND      :  0.002   0.031   1892                                 
REMARK   3    ANGLE     :  0.385   3.815   2525                                 
REMARK   3    CHIRALITY :  0.031   0.124    307                                 
REMARK   3    PLANARITY :  0.003   0.034    310                                 
REMARK   3    DIHEDRAL  : 15.556 179.972    788                                 
REMARK   3    MIN NONBONDED DISTANCE : 2.349                                    
REMARK   3                                                                      
REMARK   3  MOLPROBITY STATISTICS.                                              
REMARK   3    ALL-ATOM CLASHSCORE : 3.56                                        
REMARK   3    RAMACHANDRAN PLOT:                                                
REMARK   3      OUTLIERS :  0.45 %                                              
REMARK   3      ALLOWED  :  1.82 %                                              
REMARK   3      FAVORED  : 97.73 %                                              
REMARK   3    ROTAMER OUTLIERS :  0.00 %                                        
REMARK   3    CBETA DEVIATIONS :  0.00 %                                        
REMARK   3    PEPTIDE PLANE:                                                    
REMARK   3      CIS-PROLINE     : 0.00 %                                        
REMARK   3      CIS-GENERAL     : 0.00 %                                        
REMARK   3      TWISTED PROLINE : 0.00 %                                        
REMARK   3      TWISTED GENERAL : 0.00 %                                        
REMARK   3                                                                      
REMARK   3  RAMA-Z (RAMACHANDRAN PLOT Z-SCORE):                                 
REMARK   3  INTERPRETATION: BAD |RAMA-Z| > 3; SUSPICIOUS 2 < |RAMA-Z|           
REMARK   3  SCORES FOR WHOLE/HELIX/SHEET/LOOP ARE SCALED INDEPENDENTLY          
REMARK   3  THEREFORE, THE VALUES ARE NOT RELATED IN A SIMPLE MANNER.           
REMARK   3    WHOLE: -2.54 (0.42), RESIDUES: 223                                
REMARK   3    HELIX: -1.41 (0.27), RESIDUES: 212                                
REMARK   3    SHEET:  NONE (NONE), RESIDUES: 0                                  
REMARK   3    LOOP : -2.23 (1.32), RESIDUES: 11                                 
REMARK   3                                                                      
REMARK   3                  min    max   mean <Bi,j>   iso aniso                
REMARK   3     Overall:   34.32 177.78  77.21   9.51  1886  1881                
REMARK   3     Protein:   34.32 177.78  77.27   9.51  1881  1881                
REMARK   3     Water:     41.08  71.95  53.36    N/A     5     0                
REMARK   3     Chain  A:  36.83 177.78  88.62    N/A   616   616                
REMARK   3     Chain  C:  34.32 130.43  67.75    N/A   628   628                
REMARK   3     Chain  B:  37.22 136.83  75.69    N/A   637   637                
REMARK   3     Chain  S:  41.08  71.95  53.36    N/A     5     0                
REMARK   3     Histogram:                                                       
REMARK   3         Values      Number of atoms                                  
REMARK   3      34.32 - 48.66       137                                         
REMARK   3      48.66 - 63.01       531                                         
REMARK   3      63.01 - 77.36       413                                         
REMARK   3      77.36 - 91.70       313                                         
REMARK   3      91.70 - 106.05      252                                         
REMARK   3     106.05 - 120.39      127                                         
REMARK   3     120.39 - 134.74       56                                         
REMARK   3     134.74 - 149.09       36                                         
REMARK   3     149.09 - 163.43       17                                         
REMARK   3     163.43 - 177.78        4                                         
REMARK   3                                                                      
REMARK   3                                                                      
REMARK   3  TLS DETAILS.                                                        
REMARK   3   NUMBER OF TLS GROUPS: 7                                            
REMARK   3   ORIGIN: CENTER OF MASS                                             
REMARK   3   TLS GROUP : 1                                                      
REMARK   3    SELECTION: chain 'A' and (resid   -1  through   33 )              
REMARK   3    ORIGIN FOR THE GROUP (A):   7.0692  16.0492  19.6803              
REMARK   3    T TENSOR                                                          
REMARK   3      T11:   0.7463 T22:   0.8953                                     
REMARK   3      T33:   0.5053 T12:  -0.2782                                     
REMARK   3      T13:  -0.0411 T23:   0.1169                                     
REMARK   3    L TENSOR                                                          
REMARK   3      L11:   6.2851 L22:   7.9374                                     
REMARK   3      L33:   5.7128 L12:  -1.3339                                     
REMARK   3      L13:  -1.9235 L23:   1.2588                                     
REMARK   3    S TENSOR                                                          
REMARK   3      S11:  -0.1412 S12:  -1.0552 S13:  -0.8480                       
REMARK   3      S21:   1.2230 S22:  -0.5487 S23:   1.9442                       
REMARK   3      S31:   1.0689 S32:  -0.5049 S33:   0.6687                       
REMARK   3   TLS GROUP : 2                                                      
REMARK   3    SELECTION: chain 'A' and (resid   34  through   38 )              
REMARK   3    ORIGIN FOR THE GROUP (A):   9.4148  -2.3217  -2.6759              
REMARK   3    T TENSOR                                                          
REMARK   3      T11:   2.1046 T22:   1.2085                                     
REMARK   3      T33:   1.8874 T12:   0.2923                                     
REMARK   3      T13:  -0.8963 T23:  -0.4239                                     
REMARK   3    L TENSOR                                                          
REMARK   3      L11:   0.0189 L22:   2.2921                                     
REMARK   3      L33:   4.9564 L12:   0.2009                                     
REMARK   3      L13:  -0.2126 L23:  -2.7870                                     
REMARK   3    S TENSOR                                                          
REMARK   3      S11:  -2.2909 S12:  -1.3374 S13:   2.1864                       
REMARK   3      S21:   3.8544 S22:   0.5471 S23:  -2.3569                       
REMARK   3      S31:  -0.2683 S32:   1.0704 S33:  -0.0296                       
REMARK   3   TLS GROUP : 3                                                      
REMARK   3    SELECTION: chain 'A' and (resid   39  through   72 )              
REMARK   3    ORIGIN FOR THE GROUP (A):   4.9477  21.7904  12.5282              
REMARK   3    T TENSOR                                                          
REMARK   3      T11:   0.3613 T22:   0.5602                                     
REMARK   3      T33:   0.4796 T12:  -0.0998                                     
REMARK   3      T13:   0.0391 T23:   0.0322                                     
REMARK   3    L TENSOR                                                          
REMARK   3      L11:   5.9758 L22:   6.5143                                     
REMARK   3      L33:   6.2177 L12:  -1.1100                                     
REMARK   3      L13:   1.2702 L23:   1.1190                                     
REMARK   3    S TENSOR                                                          
REMARK   3      S11:   0.4010 S12:  -0.5629 S13:  -0.1874                       
REMARK   3      S21:   0.7652 S22:  -0.3927 S23:   0.5264                       
REMARK   3      S31:   0.3581 S32:  -0.0434 S33:  -0.1277                       
REMARK   3   TLS GROUP : 4                                                      
REMARK   3    SELECTION: chain 'B' and (resid   -1  through   35 )              
REMARK   3    ORIGIN FOR THE GROUP (A):  24.7127  21.1719   6.7767              
REMARK   3    T TENSOR                                                          
REMARK   3      T11:   0.3551 T22:   0.4812                                     
REMARK   3      T33:   0.6977 T12:   0.0074                                     
REMARK   3      T13:   0.0629 T23:  -0.0526                                     
REMARK   3    L TENSOR                                                          
REMARK   3      L11:   5.1196 L22:   5.0569                                     
REMARK   3      L33:   2.9680 L12:   0.8037                                     
REMARK   3      L13:  -0.7267 L23:   2.7712                                     
REMARK   3    S TENSOR                                                          
REMARK   3      S11:   0.0773 S12:   0.2295 S13:   0.0849                       
REMARK   3      S21:  -0.0679 S22:   0.3440 S23:  -0.3527                       
REMARK   3      S31:  -0.5112 S32:   0.7245 S33:  -0.3925                       
REMARK   3   TLS GROUP : 5                                                      
REMARK   3    SELECTION: chain 'B' and (resid   36  through   76 )              
REMARK   3    ORIGIN FOR THE GROUP (A):  16.3738  14.6693   8.2659              
REMARK   3    T TENSOR                                                          
REMARK   3      T11:   0.3801 T22:   0.3306                                     
REMARK   3      T33:   0.4413 T12:   0.0835                                     
REMARK   3      T13:  -0.0699 T23:   0.0604                                     
REMARK   3    L TENSOR                                                          
REMARK   3      L11:   5.4494 L22:   8.6935                                     
REMARK   3      L33:   4.0432 L12:   1.7486                                     
REMARK   3      L13:  -0.9233 L23:   3.1071                                     
REMARK   3    S TENSOR                                                          
REMARK   3      S11:  -0.1799 S12:   0.2765 S13:  -0.3538                       
REMARK   3      S21:   0.3121 S22:   0.0774 S23:   0.1175                       
REMARK   3      S31:   1.3533 S32:   0.1044 S33:  -0.1148                       
REMARK   3   TLS GROUP : 6                                                      
REMARK   3    SELECTION: chain 'C' and (resid    2  through   38 )              
REMARK   3    ORIGIN FOR THE GROUP (A):  15.1225  26.7465   8.3640              
REMARK   3    T TENSOR                                                          
REMARK   3      T11:   0.3549 T22:   0.3844                                     
REMARK   3      T33:   0.4133 T12:  -0.0062                                     
REMARK   3      T13:   0.0519 T23:   0.1374                                     
REMARK   3    L TENSOR                                                          
REMARK   3      L11:   5.4015 L22:   8.2826                                     
REMARK   3      L33:   8.0299 L12:   0.4610                                     
REMARK   3      L13:   0.6374 L23:   5.0987                                     
REMARK   3    S TENSOR                                                          
REMARK   3      S11:  -0.1019 S12:   0.3965 S13:   0.4293                       
REMARK   3      S21:  -0.3533 S22:   0.5091 S23:  -0.2446                       
REMARK   3      S31:  -0.6526 S32:   0.8653 S33:  -0.2609                       
REMARK   3   TLS GROUP : 7                                                      
REMARK   3    SELECTION: chain 'C' and (resid   39  through   75 )              
REMARK   3    ORIGIN FOR THE GROUP (A):   3.6133  26.2377   4.2727              
REMARK   3    T TENSOR                                                          
REMARK   3      T11:   0.3504 T22:   0.3474                                     
REMARK   3      T33:   0.4360 T12:   0.0496                                     
REMARK   3      T13:  -0.0352 T23:   0.0519                                     
REMARK   3    L TENSOR                                                          
REMARK   3      L11:   7.2337 L22:   9.2470                                     
REMARK   3      L33:   7.2853 L12:   4.6720                                     
REMARK   3      L13:   2.5529 L23:   4.8854                                     
REMARK   3    S TENSOR                                                          
REMARK   3      S11:  -0.4193 S12:   0.3359 S13:   0.4709                       
REMARK   3      S21:  -0.7873 S22:  -0.1267 S23:   0.3354                       
REMARK   3      S31:  -0.6977 S32:   0.2645 S33:   0.5342                       
REMARK   3                                                                      
ATOM      1  N   SER A  -1       5.852  31.887  38.543  1.00  0.00           N  
ATOM      2  CA  SER A  -1       4.924  31.253  37.607  1.00  0.00           C  
ATOM      3  C   SER A  -1       3.698  32.160  37.382  1.00  0.00           C  
ATOM      4  O   SER A  -1       2.958  32.461  38.324  1.00  0.00           O  
ATOM      5  CB  SER A  -1       4.488  29.900  38.135  1.00  0.00           C  
ATOM      6  OG  SER A  -1       5.579  29.028  38.243  1.00  0.00           O  
ATOM      7 1H   SER A  -1       6.644  31.292  38.683  1.00  0.00           H  
ATOM      8 2H   SER A  -1       6.156  32.763  38.169  1.00  0.00           H  
ATOM      9 3H   SER A  -1       5.392  32.040  39.418  1.00  0.00           H  
ATOM     10  HA  SER A  -1       5.429  31.131  36.648  1.00  0.00           H  
ATOM     11 1HB  SER A  -1       4.020  30.024  39.111  1.00  0.00           H  
ATOM     12 2HB  SER A  -1       3.742  29.472  37.466  1.00  0.00           H  
ATOM     13  HG  SER A  -1       5.239  28.227  38.649  1.00  0.00           H  
ATOM     14  N   SER A   0       3.496  32.599  36.127  1.00  0.00           N  
ATOM     15  CA  SER A   0       2.547  33.659  35.783  1.00  0.00           C  
ATOM     16  C   SER A   0       1.860  33.335  34.454  1.00  0.00           C  
ATOM     17  O   SER A   0       2.284  32.392  33.773  1.00  0.00           O  
ATOM     18  CB  SER A   0       3.256  34.996  35.692  1.00  0.00           C  
ATOM     19  OG  SER A   0       4.061  35.061  34.546  1.00  0.00           O  
ATOM     20  H   SER A   0       4.035  32.164  35.393  1.00  0.00           H  
ATOM     21  HA  SER A   0       1.778  33.700  36.555  1.00  0.00           H  
ATOM     22 1HB  SER A   0       2.519  35.798  35.668  1.00  0.00           H  
ATOM     23 2HB  SER A   0       3.871  35.143  36.579  1.00  0.00           H  
ATOM     24  HG  SER A   0       4.696  35.762  34.708  1.00  0.00           H  
ATOM     25  N   PRO A   1       0.788  34.071  34.041  1.00  0.00           N  
ATOM     26  CA  PRO A   1       0.058  33.678  32.824  1.00  0.00           C  
ATOM     27  C   PRO A   1       0.919  33.446  31.591  1.00  0.00           C  
ATOM     28  O   PRO A   1       0.855  32.370  30.991  1.00  0.00           O  
ATOM     29  CB  PRO A   1      -0.899  34.854  32.609  1.00  0.00           C  
ATOM     30  CG  PRO A   1      -1.200  35.303  33.975  1.00  0.00           C  
ATOM     31  CD  PRO A   1       0.100  35.195  34.739  1.00  0.00           C  
ATOM     32  HA  PRO A   1      -0.496  32.748  33.019  1.00  0.00           H  
ATOM     33 1HB  PRO A   1      -0.413  35.627  31.996  1.00  0.00           H  
ATOM     34 2HB  PRO A   1      -1.790  34.519  32.057  1.00  0.00           H  
ATOM     35 1HG  PRO A   1      -1.585  36.333  33.960  1.00  0.00           H  
ATOM     36 2HG  PRO A   1      -1.989  34.676  34.416  1.00  0.00           H  
ATOM     37 1HD  PRO A   1       0.661  36.137  34.643  1.00  0.00           H  
ATOM     38 2HD  PRO A   1      -0.112  34.976  35.796  1.00  0.00           H  
ATOM     39  N   GLU A   2       1.727  34.436  31.207  1.00  0.00           N  
ATOM     40  CA  GLU A   2       2.531  34.307  29.994  1.00  0.00           C  
ATOM     41  C   GLU A   2       3.569  33.201  30.121  1.00  0.00           C  
ATOM     42  O   GLU A   2       3.866  32.515  29.139  1.00  0.00           O  
ATOM     43  CB  GLU A   2       3.226  35.633  29.675  1.00  0.00           C  
ATOM     44  CG  GLU A   2       2.278  36.774  29.336  1.00  0.00           C  
ATOM     45  CD  GLU A   2       1.679  37.419  30.555  1.00  0.00           C  
ATOM     46  OE1 GLU A   2       2.043  37.041  31.643  1.00  0.00           O  
ATOM     47  OE2 GLU A   2       0.856  38.290  30.398  1.00  0.00           O  
ATOM     48  H   GLU A   2       1.791  35.284  31.752  1.00  0.00           H  
ATOM     49  HA  GLU A   2       1.870  34.038  29.169  1.00  0.00           H  
ATOM     50 1HB  GLU A   2       3.830  35.941  30.528  1.00  0.00           H  
ATOM     51 2HB  GLU A   2       3.900  35.495  28.829  1.00  0.00           H  
ATOM     52 1HG  GLU A   2       2.824  37.530  28.771  1.00  0.00           H  
ATOM     53 2HG  GLU A   2       1.479  36.393  28.702  1.00  0.00           H  
ATOM     54  N   GLU A   3       4.132  33.017  31.315  1.00  0.00           N  
ATOM     55  CA  GLU A   3       5.103  31.950  31.528  1.00  0.00           C  
ATOM     56  C   GLU A   3       4.435  30.583  31.452  1.00  0.00           C  
ATOM     57  O   GLU A   3       5.008  29.636  30.902  1.00  0.00           O  
ATOM     58  CB  GLU A   3       5.794  32.117  32.883  1.00  0.00           C  
ATOM     59  CG  GLU A   3       6.659  33.364  32.998  1.00  0.00           C  
ATOM     60  CD  GLU A   3       7.115  33.632  34.405  1.00  0.00           C  
ATOM     61  OE1 GLU A   3       6.856  32.818  35.259  1.00  0.00           O  
ATOM     62  OE2 GLU A   3       7.723  34.653  34.627  1.00  0.00           O  
ATOM     63  H   GLU A   3       3.888  33.621  32.087  1.00  0.00           H  
ATOM     64  HA  GLU A   3       5.851  31.999  30.736  1.00  0.00           H  
ATOM     65 1HB  GLU A   3       5.043  32.157  33.672  1.00  0.00           H  
ATOM     66 2HB  GLU A   3       6.427  31.251  33.078  1.00  0.00           H  
ATOM     67 1HG  GLU A   3       7.536  33.246  32.361  1.00  0.00           H  
ATOM     68 2HG  GLU A   3       6.093  34.221  32.635  1.00  0.00           H  
ATOM     69  N   GLU A   4       3.223  30.461  32.004  1.00  0.00           N  
ATOM     70  CA  GLU A   4       2.493  29.202  31.920  1.00  0.00           C  
ATOM     71  C   GLU A   4       2.083  28.892  30.486  1.00  0.00           C  
ATOM     72  O   GLU A   4       2.117  27.728  30.072  1.00  0.00           O  
ATOM     73  CB  GLU A   4       1.252  29.246  32.815  1.00  0.00           C  
ATOM     74  CG  GLU A   4       1.552  29.217  34.307  1.00  0.00           C  
ATOM     75  CD  GLU A   4       2.199  27.934  34.749  1.00  0.00           C  
ATOM     76  OE1 GLU A   4       1.846  26.903  34.229  1.00  0.00           O  
ATOM     77  OE2 GLU A   4       3.048  27.985  35.608  1.00  0.00           O  
ATOM     78  H   GLU A   4       2.802  31.243  32.485  1.00  0.00           H  
ATOM     79  HA  GLU A   4       3.149  28.398  32.255  1.00  0.00           H  
ATOM     80 1HB  GLU A   4       0.684  30.152  32.605  1.00  0.00           H  
ATOM     81 2HB  GLU A   4       0.609  28.396  32.587  1.00  0.00           H  
ATOM     82 1HG  GLU A   4       2.215  30.047  34.549  1.00  0.00           H  
ATOM     83 2HG  GLU A   4       0.623  29.358  34.856  1.00  0.00           H  
ATOM     84  N   LYS A   5       1.689  29.912  29.721  1.00  0.00           N  
ATOM     85  CA  LYS A   5       1.390  29.701  28.309  1.00  0.00           C  
ATOM     86  C   LYS A   5       2.606  29.175  27.562  1.00  0.00           C  
ATOM     87  O   LYS A   5       2.490  28.245  26.756  1.00  0.00           O  
ATOM     88  CB  LYS A   5       0.899  30.999  27.665  1.00  0.00           C  
ATOM     89  CG  LYS A   5       0.417  30.845  26.228  1.00  0.00           C  
ATOM     90  CD  LYS A   5       0.083  32.194  25.610  1.00  0.00           C  
ATOM     91  CE  LYS A   5      -1.191  32.776  26.204  1.00  0.00           C  
ATOM     92  NZ  LYS A   5      -1.626  34.008  25.491  1.00  0.00           N  
ATOM     93  H   LYS A   5       1.594  30.839  30.111  1.00  0.00           H  
ATOM     94  HA  LYS A   5       0.603  28.951  28.230  1.00  0.00           H  
ATOM     95 1HB  LYS A   5       0.076  31.408  28.251  1.00  0.00           H  
ATOM     96 2HB  LYS A   5       1.703  31.735  27.671  1.00  0.00           H  
ATOM     97 1HG  LYS A   5       1.195  30.365  25.633  1.00  0.00           H  
ATOM     98 2HG  LYS A   5      -0.472  30.216  26.208  1.00  0.00           H  
ATOM     99 1HD  LYS A   5       0.906  32.889  25.785  1.00  0.00           H  
ATOM    100 2HD  LYS A   5      -0.049  32.079  24.534  1.00  0.00           H  
ATOM    101 1HE  LYS A   5      -1.989  32.037  26.147  1.00  0.00           H  
ATOM    102 2HE  LYS A   5      -1.025  33.019  27.253  1.00  0.00           H  
ATOM    103 1HZ  LYS A   5      -2.472  34.362  25.915  1.00  0.00           H  
ATOM    104 2HZ  LYS A   5      -0.900  34.708  25.553  1.00  0.00           H  
ATOM    105 3HZ  LYS A   5      -1.801  33.791  24.520  1.00  0.00           H  
ATOM    106  N   LEU A   6       3.782  29.747  27.826  1.00  0.00           N  
ATOM    107  CA  LEU A   6       5.007  29.247  27.214  1.00  0.00           C  
ATOM    108  C   LEU A   6       5.250  27.790  27.587  1.00  0.00           C  
ATOM    109  O   LEU A   6       5.523  26.954  26.717  1.00  0.00           O  
ATOM    110  CB  LEU A   6       6.187  30.125  27.631  1.00  0.00           C  
ATOM    111  CG  LEU A   6       7.577  29.771  27.103  1.00  0.00           C  
ATOM    112  CD1 LEU A   6       8.383  31.041  26.899  1.00  0.00           C  
ATOM    113  CD2 LEU A   6       8.299  28.833  28.059  1.00  0.00           C  
ATOM    114  H   LEU A   6       3.833  30.535  28.456  1.00  0.00           H  
ATOM    115  HA  LEU A   6       4.895  29.293  26.131  1.00  0.00           H  
ATOM    116 1HB  LEU A   6       5.990  31.147  27.311  1.00  0.00           H  
ATOM    117 2HB  LEU A   6       6.261  30.114  28.718  1.00  0.00           H  
ATOM    118  HG  LEU A   6       7.484  29.280  26.134  1.00  0.00           H  
ATOM    119 1HD1 LEU A   6       9.373  30.787  26.522  1.00  0.00           H  
ATOM    120 2HD1 LEU A   6       7.875  31.682  26.178  1.00  0.00           H  
ATOM    121 3HD1 LEU A   6       8.480  31.567  27.848  1.00  0.00           H  
ATOM    122 1HD2 LEU A   6       9.286  28.595  27.660  1.00  0.00           H  
ATOM    123 2HD2 LEU A   6       8.407  29.316  29.031  1.00  0.00           H  
ATOM    124 3HD2 LEU A   6       7.723  27.914  28.173  1.00  0.00           H  
ATOM    125  N   LYS A   7       5.164  27.468  28.881  1.00  0.00           N  
ATOM    126  CA  LYS A   7       5.441  26.110  29.335  1.00  0.00           C  
ATOM    127  C   LYS A   7       4.469  25.096  28.747  1.00  0.00           C  
ATOM    128  O   LYS A   7       4.871  23.963  28.459  1.00  0.00           O  
ATOM    129  CB  LYS A   7       5.397  26.044  30.863  1.00  0.00           C  
ATOM    130  CG  LYS A   7       6.579  26.709  31.555  1.00  0.00           C  
ATOM    131  CD  LYS A   7       6.604  26.383  33.041  1.00  0.00           C  
ATOM    132  CE  LYS A   7       5.452  27.053  33.775  1.00  0.00           C  
ATOM    133  NZ  LYS A   7       5.539  26.854  35.247  1.00  0.00           N  
ATOM    134  H   LYS A   7       4.904  28.170  29.559  1.00  0.00           H  
ATOM    135  HA  LYS A   7       6.437  25.827  28.993  1.00  0.00           H  
ATOM    136 1HB  LYS A   7       4.486  26.523  31.222  1.00  0.00           H  
ATOM    137 2HB  LYS A   7       5.366  25.001  31.181  1.00  0.00           H  
ATOM    138 1HG  LYS A   7       7.509  26.364  31.100  1.00  0.00           H  
ATOM    139 2HG  LYS A   7       6.513  27.789  31.430  1.00  0.00           H  
ATOM    140 1HD  LYS A   7       6.532  25.303  33.178  1.00  0.00           H  
ATOM    141 2HD  LYS A   7       7.545  26.725  33.473  1.00  0.00           H  
ATOM    142 1HE  LYS A   7       5.459  28.121  33.564  1.00  0.00           H  
ATOM    143 2HE  LYS A   7       4.507  26.642  33.421  1.00  0.00           H  
ATOM    144 1HZ  LYS A   7       4.758  27.312  35.696  1.00  0.00           H  
ATOM    145 2HZ  LYS A   7       5.514  25.866  35.456  1.00  0.00           H  
ATOM    146 3HZ  LYS A   7       6.403  27.249  35.590  1.00  0.00           H  
ATOM    147  N   GLU A   8       3.201  25.471  28.567  1.00  0.00           N  
ATOM    148  CA  GLU A   8       2.247  24.561  27.945  1.00  0.00           C  
ATOM    149  C   GLU A   8       2.641  24.268  26.502  1.00  0.00           C  
ATOM    150  O   GLU A   8       2.617  23.113  26.063  1.00  0.00           O  
ATOM    151  CB  GLU A   8       0.835  25.150  27.991  1.00  0.00           C  
ATOM    152  CG  GLU A   8      -0.236  24.267  27.366  1.00  0.00           C  
ATOM    153  CD  GLU A   8      -0.452  22.986  28.122  1.00  0.00           C  
ATOM    154  OE1 GLU A   8      -0.077  22.924  29.269  1.00  0.00           O  
ATOM    155  OE2 GLU A   8      -0.993  22.068  27.553  1.00  0.00           O  
ATOM    156  H   GLU A   8       2.890  26.386  28.859  1.00  0.00           H  
ATOM    157  HA  GLU A   8       2.262  23.617  28.491  1.00  0.00           H  
ATOM    158 1HB  GLU A   8       0.553  25.337  29.027  1.00  0.00           H  
ATOM    159 2HB  GLU A   8       0.824  26.109  27.471  1.00  0.00           H  
ATOM    160 1HG  GLU A   8      -1.174  24.820  27.334  1.00  0.00           H  
ATOM    161 2HG  GLU A   8       0.052  24.035  26.342  1.00  0.00           H  
ATOM    162  N   LEU A   9       3.013  25.307  25.749  1.00  0.00           N  
ATOM    163  CA  LEU A   9       3.452  25.104  24.373  1.00  0.00           C  
ATOM    164  C   LEU A   9       4.801  24.402  24.311  1.00  0.00           C  
ATOM    165  O   LEU A   9       5.037  23.596  23.403  1.00  0.00           O  
ATOM    166  CB  LEU A   9       3.518  26.440  23.632  1.00  0.00           C  
ATOM    167  CG  LEU A   9       2.267  26.896  22.874  1.00  0.00           C  
ATOM    168  CD1 LEU A   9       1.126  27.250  23.817  1.00  0.00           C  
ATOM    169  CD2 LEU A   9       2.606  28.071  21.978  1.00  0.00           C  
ATOM    170  H   LEU A   9       2.993  26.244  26.126  1.00  0.00           H  
ATOM    171  HA  LEU A   9       2.729  24.462  23.871  1.00  0.00           H  
ATOM    172 1HB  LEU A   9       3.750  27.224  24.351  1.00  0.00           H  
ATOM    173 2HB  LEU A   9       4.326  26.393  22.902  1.00  0.00           H  
ATOM    174  HG  LEU A   9       1.893  26.075  22.263  1.00  0.00           H  
ATOM    175 1HD1 LEU A   9       0.259  27.568  23.237  1.00  0.00           H  
ATOM    176 2HD1 LEU A   9       0.861  26.376  24.413  1.00  0.00           H  
ATOM    177 3HD1 LEU A   9       1.437  28.059  24.477  1.00  0.00           H  
ATOM    178 1HD2 LEU A   9       1.712  28.390  21.441  1.00  0.00           H  
ATOM    179 2HD2 LEU A   9       2.978  28.897  22.585  1.00  0.00           H  
ATOM    180 3HD2 LEU A   9       3.372  27.774  21.262  1.00  0.00           H  
ATOM    181  N   LEU A  10       5.697  24.694  25.256  1.00  0.00           N  
ATOM    182  CA  LEU A  10       6.998  24.036  25.262  1.00  0.00           C  
ATOM    183  C   LEU A  10       6.859  22.538  25.504  1.00  0.00           C  
ATOM    184  O   LEU A  10       7.640  21.748  24.962  1.00  0.00           O  
ATOM    185  CB  LEU A  10       7.906  24.669  26.316  1.00  0.00           C  
ATOM    186  CG  LEU A  10       9.413  24.487  26.122  1.00  0.00           C  
ATOM    187  CD1 LEU A  10       9.881  25.199  24.860  1.00  0.00           C  
ATOM    188  CD2 LEU A  10      10.176  24.988  27.337  1.00  0.00           C  
ATOM    189  H   LEU A  10       5.485  25.371  25.976  1.00  0.00           H  
ATOM    190  HA  LEU A  10       7.455  24.166  24.282  1.00  0.00           H  
ATOM    191 1HB  LEU A  10       7.711  25.740  26.344  1.00  0.00           H  
ATOM    192 2HB  LEU A  10       7.653  24.250  27.290  1.00  0.00           H  
ATOM    193  HG  LEU A  10       9.636  23.430  25.978  1.00  0.00           H  
ATOM    194 1HD1 LEU A  10      10.955  25.057  24.740  1.00  0.00           H  
ATOM    195 2HD1 LEU A  10       9.362  24.785  23.995  1.00  0.00           H  
ATOM    196 3HD1 LEU A  10       9.663  26.263  24.940  1.00  0.00           H  
ATOM    197 1HD2 LEU A  10      11.246  24.849  27.177  1.00  0.00           H  
ATOM    198 2HD2 LEU A  10       9.967  26.048  27.487  1.00  0.00           H  
ATOM    199 3HD2 LEU A  10       9.865  24.429  28.219  1.00  0.00           H  
ATOM    200  N   LYS A  11       5.873  22.130  26.305  1.00  0.00           N  
ATOM    201  CA  LYS A  11       5.578  20.710  26.456  1.00  0.00           C  
ATOM    202  C   LYS A  11       4.943  20.132  25.198  1.00  0.00           C  
ATOM    203  O   LYS A  11       5.257  18.999  24.817  1.00  0.00           O  
ATOM    204  CB  LYS A  11       4.660  20.482  27.658  1.00  0.00           C  
ATOM    205  CG  LYS A  11       4.271  19.027  27.885  1.00  0.00           C  
ATOM    206  CD  LYS A  11       5.490  18.172  28.200  1.00  0.00           C  
ATOM    207  CE  LYS A  11       5.090  16.748  28.558  1.00  0.00           C  
ATOM    208  NZ  LYS A  11       6.272  15.854  28.688  1.00  0.00           N  
ATOM    209  H   LYS A  11       5.320  22.804  26.815  1.00  0.00           H  
ATOM    210  HA  LYS A  11       6.515  20.178  26.621  1.00  0.00           H  
ATOM    211 1HB  LYS A  11       5.150  20.842  28.563  1.00  0.00           H  
ATOM    212 2HB  LYS A  11       3.743  21.057  27.531  1.00  0.00           H  
ATOM    213 1HG  LYS A  11       3.568  18.963  28.716  1.00  0.00           H  
ATOM    214 2HG  LYS A  11       3.786  18.637  26.991  1.00  0.00           H  
ATOM    215 1HD  LYS A  11       6.151  18.147  27.333  1.00  0.00           H  
ATOM    216 2HD  LYS A  11       6.033  18.608  29.038  1.00  0.00           H  
ATOM    217 1HE  LYS A  11       4.546  16.750  29.502  1.00  0.00           H  
ATOM    218 2HE  LYS A  11       4.432  16.349  27.786  1.00  0.00           H  
ATOM    219 1HZ  LYS A  11       5.965  14.921  28.925  1.00  0.00           H  
ATOM    220 2HZ  LYS A  11       6.774  15.829  27.811  1.00  0.00           H  
ATOM    221 3HZ  LYS A  11       6.880  16.202  29.414  1.00  0.00           H  
ATOM    222  N   GLU A  12       4.050  20.888  24.550  1.00  0.00           N  
ATOM    223  CA  GLU A  12       3.502  20.446  23.273  1.00  0.00           C  
ATOM    224  C   GLU A  12       4.596  20.295  22.224  1.00  0.00           C  
ATOM    225  O   GLU A  12       4.533  19.385  21.389  1.00  0.00           O  
ATOM    226  CB  GLU A  12       2.441  21.431  22.778  1.00  0.00           C  
ATOM    227  CG  GLU A  12       1.144  21.412  23.574  1.00  0.00           C  
ATOM    228  CD  GLU A  12       0.164  22.458  23.122  1.00  0.00           C  
ATOM    229  OE1 GLU A  12       0.524  23.266  22.300  1.00  0.00           O  
ATOM    230  OE2 GLU A  12      -0.946  22.449  23.600  1.00  0.00           O  
ATOM    231  H   GLU A  12       3.746  21.770  24.937  1.00  0.00           H  
ATOM    232  HA  GLU A  12       3.039  19.468  23.414  1.00  0.00           H  
ATOM    233 1HB  GLU A  12       2.841  22.445  22.814  1.00  0.00           H  
ATOM    234 2HB  GLU A  12       2.198  21.212  21.738  1.00  0.00           H  
ATOM    235 1HG  GLU A  12       0.682  20.430  23.473  1.00  0.00           H  
ATOM    236 2HG  GLU A  12       1.375  21.568  24.627  1.00  0.00           H  
ATOM    237  N   LEU A  13       5.601  21.173  22.250  1.00  0.00           N  
ATOM    238  CA  LEU A  13       6.712  21.053  21.313  1.00  0.00           C  
ATOM    239  C   LEU A  13       7.490  19.767  21.551  1.00  0.00           C  
ATOM    240  O   LEU A  13       7.851  19.067  20.598  1.00  0.00           O  
ATOM    241  CB  LEU A  13       7.650  22.259  21.444  1.00  0.00           C  
ATOM    242  CG  LEU A  13       8.831  22.293  20.465  1.00  0.00           C  
ATOM    243  CD1 LEU A  13       8.306  22.275  19.036  1.00  0.00           C  
ATOM    244  CD2 LEU A  13       9.670  23.536  20.723  1.00  0.00           C  
ATOM    245  H   LEU A  13       5.602  21.930  22.920  1.00  0.00           H  
ATOM    246  HA  LEU A  13       6.308  21.011  20.302  1.00  0.00           H  
ATOM    247 1HB  LEU A  13       7.070  23.169  21.295  1.00  0.00           H  
ATOM    248 2HB  LEU A  13       8.058  22.274  22.455  1.00  0.00           H  
ATOM    249  HG  LEU A  13       9.446  21.404  20.605  1.00  0.00           H  
ATOM    250 1HD1 LEU A  13       9.144  22.299  18.340  1.00  0.00           H  
ATOM    251 2HD1 LEU A  13       7.726  21.366  18.873  1.00  0.00           H  
ATOM    252 3HD1 LEU A  13       7.672  23.145  18.870  1.00  0.00           H  
ATOM    253 1HD2 LEU A  13      10.509  23.559  20.028  1.00  0.00           H  
ATOM    254 2HD2 LEU A  13       9.056  24.425  20.582  1.00  0.00           H  
ATOM    255 3HD2 LEU A  13      10.046  23.514  21.746  1.00  0.00           H  
ATOM    256  N   LYS A  14       7.760  19.439  22.819  1.00  0.00           N  
ATOM    257  CA  LYS A  14       8.394  18.162  23.134  1.00  0.00           C  
ATOM    258  C   LYS A  14       7.530  16.989  22.697  1.00  0.00           C  
ATOM    259  O   LYS A  14       8.054  15.971  22.232  1.00  0.00           O  
ATOM    260  CB  LYS A  14       8.687  18.066  24.633  1.00  0.00           C  
ATOM    261  CG  LYS A  14       9.804  18.983  25.115  1.00  0.00           C  
ATOM    262  CD  LYS A  14       9.974  18.898  26.625  1.00  0.00           C  
ATOM    263  CE  LYS A  14      11.078  19.827  27.111  1.00  0.00           C  
ATOM    264  NZ  LYS A  14      12.431  19.305  26.778  1.00  0.00           N  
ATOM    265  H   LYS A  14       7.529  20.072  23.571  1.00  0.00           H  
ATOM    266  HA  LYS A  14       9.338  18.101  22.591  1.00  0.00           H  
ATOM    267 1HB  LYS A  14       7.787  18.310  25.196  1.00  0.00           H  
ATOM    268 2HB  LYS A  14       8.963  17.042  24.884  1.00  0.00           H  
ATOM    269 1HG  LYS A  14      10.741  18.698  24.636  1.00  0.00           H  
ATOM    270 2HG  LYS A  14       9.574  20.012  24.841  1.00  0.00           H  
ATOM    271 1HD  LYS A  14       9.038  19.173  27.113  1.00  0.00           H  
ATOM    272 2HD  LYS A  14      10.224  17.875  26.906  1.00  0.00           H  
ATOM    273 1HE  LYS A  14      10.957  20.807  26.651  1.00  0.00           H  
ATOM    274 2HE  LYS A  14      11.004  19.945  28.192  1.00  0.00           H  
ATOM    275 1HZ  LYS A  14      13.133  19.947  27.117  1.00  0.00           H  
ATOM    276 2HZ  LYS A  14      12.561  18.403  27.215  1.00  0.00           H  
ATOM    277 3HZ  LYS A  14      12.518  19.209  25.776  1.00  0.00           H  
ATOM    278  N   LYS A  15       6.210  17.115  22.837  1.00  0.00           N  
ATOM    279  CA  LYS A  15       5.306  16.050  22.418  1.00  0.00           C  
ATOM    280  C   LYS A  15       5.402  15.819  20.915  1.00  0.00           C  
ATOM    281  O   LYS A  15       5.493  14.677  20.450  1.00  0.00           O  
ATOM    282  CB  LYS A  15       3.872  16.401  22.821  1.00  0.00           C  
ATOM    283  CG  LYS A  15       2.874  15.263  22.688  1.00  0.00           C  
ATOM    284  CD  LYS A  15       1.439  15.772  22.768  1.00  0.00           C  
ATOM    285  CE  LYS A  15       1.154  16.480  24.088  1.00  0.00           C  
ATOM    286  NZ  LYS A  15       1.304  15.591  25.274  1.00  0.00           N  
ATOM    287  H   LYS A  15       5.824  17.958  23.238  1.00  0.00           H  
ATOM    288  HA  LYS A  15       5.601  15.128  22.921  1.00  0.00           H  
ATOM    289 1HB  LYS A  15       3.857  16.732  23.860  1.00  0.00           H  
ATOM    290 2HB  LYS A  15       3.514  17.228  22.208  1.00  0.00           H  
ATOM    291 1HG  LYS A  15       3.020  14.762  21.730  1.00  0.00           H  
ATOM    292 2HG  LYS A  15       3.039  14.539  23.485  1.00  0.00           H  
ATOM    293 1HD  LYS A  15       1.254  16.471  21.951  1.00  0.00           H  
ATOM    294 2HD  LYS A  15       0.750  14.933  22.668  1.00  0.00           H  
ATOM    295 1HE  LYS A  15       1.837  17.320  24.205  1.00  0.00           H  
ATOM    296 2HE  LYS A  15       0.135  16.867  24.081  1.00  0.00           H  
ATOM    297 1HZ  LYS A  15       1.103  16.113  26.115  1.00  0.00           H  
ATOM    298 2HZ  LYS A  15       0.661  14.816  25.198  1.00  0.00           H  
ATOM    299 3HZ  LYS A  15       2.250  15.240  25.315  1.00  0.00           H  
ATOM    300  N   VAL A  16       5.396  16.905  20.138  1.00  0.00           N  
ATOM    301  CA  VAL A  16       5.490  16.789  18.686  1.00  0.00           C  
ATOM    302  C   VAL A  16       6.847  16.225  18.281  1.00  0.00           C  
ATOM    303  O   VAL A  16       6.939  15.350  17.412  1.00  0.00           O  
ATOM    304  CB  VAL A  16       5.285  18.163  18.021  1.00  0.00           C  
ATOM    305  CG1 VAL A  16       5.643  18.099  16.544  1.00  0.00           C  
ATOM    306  CG2 VAL A  16       3.846  18.619  18.208  1.00  0.00           C  
ATOM    307  H   VAL A  16       5.326  17.822  20.555  1.00  0.00           H  
ATOM    308  HA  VAL A  16       4.737  16.077  18.346  1.00  0.00           H  
ATOM    309  HB  VAL A  16       5.959  18.885  18.484  1.00  0.00           H  
ATOM    310 1HG1 VAL A  16       5.493  19.079  16.090  1.00  0.00           H  
ATOM    311 2HG1 VAL A  16       6.687  17.806  16.435  1.00  0.00           H  
ATOM    312 3HG1 VAL A  16       5.006  17.368  16.047  1.00  0.00           H  
ATOM    313 1HG2 VAL A  16       3.708  19.592  17.737  1.00  0.00           H  
ATOM    314 2HG2 VAL A  16       3.172  17.894  17.750  1.00  0.00           H  
ATOM    315 3HG2 VAL A  16       3.625  18.698  19.273  1.00  0.00           H  
ATOM    316  N   LEU A  17       7.920  16.716  18.907  1.00  0.00           N  
ATOM    317  CA  LEU A  17       9.256  16.226  18.575  1.00  0.00           C  
ATOM    318  C   LEU A  17       9.391  14.739  18.876  1.00  0.00           C  
ATOM    319  O   LEU A  17      10.040  14.001  18.124  1.00  0.00           O  
ATOM    320  CB  LEU A  17      10.315  17.025  19.337  1.00  0.00           C  
ATOM    321  CG  LEU A  17      10.511  18.490  18.943  1.00  0.00           C  
ATOM    322  CD1 LEU A  17      11.400  19.197  19.950  1.00  0.00           C  
ATOM    323  CD2 LEU A  17      11.099  18.597  17.549  1.00  0.00           C  
ATOM    324  H   LEU A  17       7.820  17.430  19.614  1.00  0.00           H  
ATOM    325  HA  LEU A  17       9.417  16.359  17.506  1.00  0.00           H  
ATOM    326 1HB  LEU A  17      10.062  17.015  20.396  1.00  0.00           H  
ATOM    327 2HB  LEU A  17      11.279  16.533  19.211  1.00  0.00           H  
ATOM    328  HG  LEU A  17       9.549  19.003  18.959  1.00  0.00           H  
ATOM    329 1HD1 LEU A  17      11.529  20.238  19.654  1.00  0.00           H  
ATOM    330 2HD1 LEU A  17      10.938  19.155  20.936  1.00  0.00           H  
ATOM    331 3HD1 LEU A  17      12.373  18.707  19.983  1.00  0.00           H  
ATOM    332 1HD2 LEU A  17      11.229  19.648  17.288  1.00  0.00           H  
ATOM    333 2HD2 LEU A  17      12.065  18.094  17.522  1.00  0.00           H  
ATOM    334 3HD2 LEU A  17      10.425  18.127  16.832  1.00  0.00           H  
ATOM    335  N   ASP A  18       8.778  14.276  19.969  1.00  0.00           N  
ATOM    336  CA  ASP A  18       8.838  12.856  20.303  1.00  0.00           C  
ATOM    337  C   ASP A  18       8.169  12.010  19.228  1.00  0.00           C  
ATOM    338  O   ASP A  18       8.743  11.019  18.759  1.00  0.00           O  
ATOM    339  CB  ASP A  18       8.171  12.594  21.656  1.00  0.00           C  
ATOM    340  CG  ASP A  18       8.368  11.166  22.146  1.00  0.00           C  
ATOM    341  OD1 ASP A  18       9.496  10.748  22.261  1.00  0.00           O  
ATOM    342  OD2 ASP A  18       7.389  10.506  22.401  1.00  0.00           O  
ATOM    343  H   ASP A  18       8.268  14.903  20.575  1.00  0.00           H  
ATOM    344  HA  ASP A  18       9.885  12.556  20.352  1.00  0.00           H  
ATOM    345 1HB  ASP A  18       8.578  13.278  22.401  1.00  0.00           H  
ATOM    346 2HB  ASP A  18       7.102  12.792  21.579  1.00  0.00           H  
ATOM    347  N   ARG A  19       6.955  12.384  18.819  1.00  0.00           N  
ATOM    348  CA  ARG A  19       6.270  11.630  17.777  1.00  0.00           C  
ATOM    349  C   ARG A  19       6.965  11.763  16.427  1.00  0.00           C  
ATOM    350  O   ARG A  19       7.028  10.790  15.668  1.00  0.00           O  
ATOM    351  CB  ARG A  19       4.813  12.081  17.661  1.00  0.00           C  
ATOM    352  CG  ARG A  19       4.020  11.289  16.638  1.00  0.00           C  
ATOM    353  CD  ARG A  19       2.574  11.733  16.572  1.00  0.00           C  
ATOM    354  NE  ARG A  19       1.870  11.078  15.475  1.00  0.00           N  
ATOM    355  CZ  ARG A  19       0.636  11.385  15.088  1.00  0.00           C  
ATOM    356  NH1 ARG A  19      -0.037  12.342  15.712  1.00  0.00           N  
ATOM    357  NH2 ARG A  19       0.076  10.736  14.076  1.00  0.00           N  
ATOM    358  H   ARG A  19       6.499  13.189  19.224  1.00  0.00           H  
ATOM    359  HA  ARG A  19       6.288  10.573  18.046  1.00  0.00           H  
ATOM    360 1HB  ARG A  19       4.324  11.982  18.629  1.00  0.00           H  
ATOM    361 2HB  ARG A  19       4.780  13.135  17.384  1.00  0.00           H  
ATOM    362 1HG  ARG A  19       4.462  11.424  15.650  1.00  0.00           H  
ATOM    363 2HG  ARG A  19       4.039  10.231  16.902  1.00  0.00           H  
ATOM    364 1HD  ARG A  19       2.073  11.480  17.506  1.00  0.00           H  
ATOM    365 2HD  ARG A  19       2.531  12.811  16.418  1.00  0.00           H  
ATOM    366  HE  ARG A  19       2.354  10.343  14.977  1.00  0.00           H  
ATOM    367 1HH1 ARG A  19       0.389  12.839  16.482  1.00  0.00           H  
ATOM    368 2HH1 ARG A  19      -0.974  12.574  15.418  1.00  0.00           H  
ATOM    369 1HH2 ARG A  19       0.588  10.008  13.597  1.00  0.00           H  
ATOM    370 2HH2 ARG A  19      -0.861  10.970  13.783  1.00  0.00           H  
ATOM    371  N   LEU A  20       7.486  12.951  16.111  1.00  0.00           N  
ATOM    372  CA  LEU A  20       8.157  13.143  14.830  1.00  0.00           C  
ATOM    373  C   LEU A  20       9.351  12.209  14.690  1.00  0.00           C  
ATOM    374  O   LEU A  20       9.554  11.606  13.630  1.00  0.00           O  
ATOM    375  CB  LEU A  20       8.593  14.600  14.679  1.00  0.00           C  
ATOM    376  CG  LEU A  20       9.350  14.949  13.397  1.00  0.00           C  
ATOM    377  CD1 LEU A  20       8.492  14.670  12.174  1.00  0.00           C  
ATOM    378  CD2 LEU A  20       9.801  16.399  13.421  1.00  0.00           C  
ATOM    379  H   LEU A  20       7.422  13.727  16.754  1.00  0.00           H  
ATOM    380  HA  LEU A  20       7.455  12.901  14.033  1.00  0.00           H  
ATOM    381 1HB  LEU A  20       7.708  15.233  14.718  1.00  0.00           H  
ATOM    382 2HB  LEU A  20       9.236  14.859  15.520  1.00  0.00           H  
ATOM    383  HG  LEU A  20      10.227  14.307  13.306  1.00  0.00           H  
ATOM    384 1HD1 LEU A  20       9.050  14.924  11.273  1.00  0.00           H  
ATOM    385 2HD1 LEU A  20       8.227  13.613  12.149  1.00  0.00           H  
ATOM    386 3HD1 LEU A  20       7.585  15.271  12.221  1.00  0.00           H  
ATOM    387 1HD2 LEU A  20      10.339  16.628  12.500  1.00  0.00           H  
ATOM    388 2HD2 LEU A  20       8.931  17.050  13.504  1.00  0.00           H  
ATOM    389 3HD2 LEU A  20      10.459  16.561  14.275  1.00  0.00           H  
ATOM    390  N   LYS A  21      10.151  12.071  15.750  1.00  0.00           N  
ATOM    391  CA  LYS A  21      11.261  11.126  15.715  1.00  0.00           C  
ATOM    392  C   LYS A  21      10.776   9.695  15.538  1.00  0.00           C  
ATOM    393  O   LYS A  21      11.415   8.911  14.826  1.00  0.00           O  
ATOM    394  CB  LYS A  21      12.101  11.257  16.985  1.00  0.00           C  
ATOM    395  CG  LYS A  21      12.929  12.531  17.033  1.00  0.00           C  
ATOM    396  CD  LYS A  21      13.851  12.567  18.241  1.00  0.00           C  
ATOM    397  CE  LYS A  21      13.101  12.940  19.507  1.00  0.00           C  
ATOM    398  NZ  LYS A  21      14.034  13.316  20.606  1.00  0.00           N  
ATOM    399  H   LYS A  21       9.996  12.618  16.585  1.00  0.00           H  
ATOM    400  HA  LYS A  21      11.887  11.360  14.853  1.00  0.00           H  
ATOM    401 1HB  LYS A  21      11.448  11.238  17.858  1.00  0.00           H  
ATOM    402 2HB  LYS A  21      12.777  10.405  17.063  1.00  0.00           H  
ATOM    403 1HG  LYS A  21      13.535  12.606  16.130  1.00  0.00           H  
ATOM    404 2HG  LYS A  21      12.265  13.394  17.077  1.00  0.00           H  
ATOM    405 1HD  LYS A  21      14.309  11.587  18.378  1.00  0.00           H  
ATOM    406 2HD  LYS A  21      14.642  13.298  18.073  1.00  0.00           H  
ATOM    407 1HE  LYS A  21      12.437  13.779  19.303  1.00  0.00           H  
ATOM    408 2HE  LYS A  21      12.493  12.096  19.832  1.00  0.00           H  
ATOM    409 1HZ  LYS A  21      13.503  13.557  21.431  1.00  0.00           H  
ATOM    410 2HZ  LYS A  21      14.642  12.537  20.814  1.00  0.00           H  
ATOM    411 3HZ  LYS A  21      14.589  14.110  20.320  1.00  0.00           H  
ATOM    412  N   LYS A  22       9.655   9.333  16.165  1.00  0.00           N  
ATOM    413  CA  LYS A  22       9.101   7.999  15.957  1.00  0.00           C  
ATOM    414  C   LYS A  22       8.661   7.795  14.514  1.00  0.00           C  
ATOM    415  O   LYS A  22       8.810   6.694  13.973  1.00  0.00           O  
ATOM    416  CB  LYS A  22       7.923   7.758  16.903  1.00  0.00           C  
ATOM    417  CG  LYS A  22       8.315   7.574  18.363  1.00  0.00           C  
ATOM    418  CD  LYS A  22       7.147   7.058  19.189  1.00  0.00           C  
ATOM    419  CE  LYS A  22       6.122   8.153  19.443  1.00  0.00           C  
ATOM    420  NZ  LYS A  22       5.105   7.741  20.448  1.00  0.00           N  
ATOM    421  H   LYS A  22       9.180   9.972  16.786  1.00  0.00           H  
ATOM    422  HA  LYS A  22       9.880   7.265  16.163  1.00  0.00           H  
ATOM    423 1HB  LYS A  22       7.232   8.599  16.846  1.00  0.00           H  
ATOM    424 2HB  LYS A  22       7.380   6.866  16.588  1.00  0.00           H  
ATOM    425 1HG  LYS A  22       9.140   6.863  18.431  1.00  0.00           H  
ATOM    426 2HG  LYS A  22       8.646   8.527  18.773  1.00  0.00           H  
ATOM    427 1HD  LYS A  22       6.663   6.235  18.661  1.00  0.00           H  
ATOM    428 2HD  LYS A  22       7.513   6.687  20.146  1.00  0.00           H  
ATOM    429 1HE  LYS A  22       6.628   9.048  19.803  1.00  0.00           H  
ATOM    430 2HE  LYS A  22       5.613   8.400  18.511  1.00  0.00           H  
ATOM    431 1HZ  LYS A  22       4.445   8.493  20.589  1.00  0.00           H  
ATOM    432 2HZ  LYS A  22       4.615   6.921  20.116  1.00  0.00           H  
ATOM    433 3HZ  LYS A  22       5.562   7.528  21.323  1.00  0.00           H  
ATOM    434  N   ILE A  23       8.125   8.837  13.878  1.00  0.00           N  
ATOM    435  CA  ILE A  23       7.735   8.739  12.476  1.00  0.00           C  
ATOM    436  C   ILE A  23       8.955   8.518  11.591  1.00  0.00           C  
ATOM    437  O   ILE A  23       8.928   7.687  10.677  1.00  0.00           O  
ATOM    438  CB  ILE A  23       6.989  10.006  12.020  1.00  0.00           C  
ATOM    439  CG1 ILE A  23       5.616  10.089  12.691  1.00  0.00           C  
ATOM    440  CG2 ILE A  23       6.847  10.024  10.505  1.00  0.00           C  
ATOM    441  CD1 ILE A  23       4.938  11.431  12.533  1.00  0.00           C  
ATOM    442  H   ILE A  23       7.984   9.709  14.368  1.00  0.00           H  
ATOM    443  HA  ILE A  23       7.095   7.866  12.355  1.00  0.00           H  
ATOM    444  HB  ILE A  23       7.546  10.889  12.333  1.00  0.00           H  
ATOM    445 1HG1 ILE A  23       4.961   9.324  12.274  1.00  0.00           H  
ATOM    446 2HG1 ILE A  23       5.719   9.883  13.757  1.00  0.00           H  
ATOM    447 1HG2 ILE A  23       6.317  10.926  10.200  1.00  0.00           H  
ATOM    448 2HG2 ILE A  23       7.835  10.011  10.047  1.00  0.00           H  
ATOM    449 3HG2 ILE A  23       6.286   9.146  10.183  1.00  0.00           H  
ATOM    450 1HD1 ILE A  23       3.971  11.412  13.036  1.00  0.00           H  
ATOM    451 2HD1 ILE A  23       5.562  12.208  12.976  1.00  0.00           H  
ATOM    452 3HD1 ILE A  23       4.792  11.642  11.475  1.00  0.00           H  
ATOM    453  N   LEU A  24      10.034   9.262  11.839  1.00  0.00           N  
ATOM    454  CA  LEU A  24      11.261   9.058  11.076  1.00  0.00           C  
ATOM    455  C   LEU A  24      11.774   7.635  11.240  1.00  0.00           C  
ATOM    456  O   LEU A  24      12.205   7.006  10.267  1.00  0.00           O  
ATOM    457  CB  LEU A  24      12.331  10.061  11.512  1.00  0.00           C  
ATOM    458  CG  LEU A  24      12.454  11.376  10.739  1.00  0.00           C  
ATOM    459  CD1 LEU A  24      11.153  12.159  10.760  1.00  0.00           C  
ATOM    460  CD2 LEU A  24      13.591  12.208  11.308  1.00  0.00           C  
ATOM    461  H   LEU A  24      10.013   9.973  12.556  1.00  0.00           H  
ATOM    462  HA  LEU A  24      11.042   9.218  10.021  1.00  0.00           H  
ATOM    463 1HB  LEU A  24      12.150  10.333  12.550  1.00  0.00           H  
ATOM    464 2HB  LEU A  24      13.306   9.578  11.449  1.00  0.00           H  
ATOM    465  HG  LEU A  24      12.656  11.163   9.689  1.00  0.00           H  
ATOM    466 1HD1 LEU A  24      11.277  13.087  10.201  1.00  0.00           H  
ATOM    467 2HD1 LEU A  24      10.363  11.564  10.302  1.00  0.00           H  
ATOM    468 3HD1 LEU A  24      10.884  12.389  11.790  1.00  0.00           H  
ATOM    469 1HD2 LEU A  24      13.672  13.142  10.751  1.00  0.00           H  
ATOM    470 2HD2 LEU A  24      13.392  12.426  12.357  1.00  0.00           H  
ATOM    471 3HD2 LEU A  24      14.525  11.653  11.224  1.00  0.00           H  
ATOM    472  N   GLU A  25      11.731   7.113  12.467  1.00  0.00           N  
ATOM    473  CA  GLU A  25      12.156   5.738  12.700  1.00  0.00           C  
ATOM    474  C   GLU A  25      11.267   4.753  11.952  1.00  0.00           C  
ATOM    475  O   GLU A  25      11.768   3.849  11.273  1.00  0.00           O  
ATOM    476  CB  GLU A  25      12.139   5.421  14.197  1.00  0.00           C  
ATOM    477  CG  GLU A  25      12.607   4.016  14.547  1.00  0.00           C  
ATOM    478  CD  GLU A  25      12.546   3.730  16.022  1.00  0.00           C  
ATOM    479  OE1 GLU A  25      12.115   4.585  16.757  1.00  0.00           O  
ATOM    480  OE2 GLU A  25      12.932   2.653  16.414  1.00  0.00           O  
ATOM    481  H   GLU A  25      11.404   7.666  13.247  1.00  0.00           H  
ATOM    482  HA  GLU A  25      13.173   5.621  12.323  1.00  0.00           H  
ATOM    483 1HB  GLU A  25      12.778   6.128  14.726  1.00  0.00           H  
ATOM    484 2HB  GLU A  25      11.127   5.543  14.583  1.00  0.00           H  
ATOM    485 1HG  GLU A  25      11.980   3.294  14.023  1.00  0.00           H  
ATOM    486 2HG  GLU A  25      13.630   3.887  14.199  1.00  0.00           H  
ATOM    487  N   ARG A  26       9.947   4.913  12.061  1.00  0.00           N  
ATOM    488  CA  ARG A  26       9.035   3.977  11.409  1.00  0.00           C  
ATOM    489  C   ARG A  26       9.176   4.032   9.892  1.00  0.00           C  
ATOM    490  O   ARG A  26       9.199   2.988   9.230  1.00  0.00           O  
ATOM    491  CB  ARG A  26       7.595   4.269  11.824  1.00  0.00           C  
ATOM    492  CG  ARG A  26       6.589   3.262  11.300  1.00  0.00           C  
ATOM    493  CD  ARG A  26       5.170   3.704  11.598  1.00  0.00           C  
ATOM    494  NE  ARG A  26       4.834   4.929  10.880  1.00  0.00           N  
ATOM    495  CZ  ARG A  26       4.513   4.974   9.591  1.00  0.00           C  
ATOM    496  NH1 ARG A  26       4.484   3.859   8.874  1.00  0.00           N  
ATOM    497  NH2 ARG A  26       4.222   6.135   9.019  1.00  0.00           N  
ATOM    498  H   ARG A  26       9.564   5.682  12.593  1.00  0.00           H  
ATOM    499  HA  ARG A  26       9.294   2.966  11.724  1.00  0.00           H  
ATOM    500 1HB  ARG A  26       7.526   4.283  12.911  1.00  0.00           H  
ATOM    501 2HB  ARG A  26       7.306   5.257  11.465  1.00  0.00           H  
ATOM    502 1HG  ARG A  26       6.704   3.161  10.220  1.00  0.00           H  
ATOM    503 2HG  ARG A  26       6.760   2.295  11.775  1.00  0.00           H  
ATOM    504 1HD  ARG A  26       4.474   2.923  11.293  1.00  0.00           H  
ATOM    505 2HD  ARG A  26       5.064   3.889  12.666  1.00  0.00           H  
ATOM    506  HE  ARG A  26       4.846   5.796  11.400  1.00  0.00           H  
ATOM    507 1HH1 ARG A  26       4.706   2.973   9.307  1.00  0.00           H  
ATOM    508 2HH1 ARG A  26       4.241   3.895   7.894  1.00  0.00           H  
ATOM    509 1HH2 ARG A  26       4.244   6.986   9.563  1.00  0.00           H  
ATOM    510 2HH2 ARG A  26       3.979   6.168   8.040  1.00  0.00           H  
ATOM    511  N   ASN A  27       9.268   5.237   9.323  1.00  0.00           N  
ATOM    512  CA  ASN A  27       9.400   5.355   7.873  1.00  0.00           C  
ATOM    513  C   ASN A  27      10.709   4.747   7.388  1.00  0.00           C  
ATOM    514  O   ASN A  27      10.753   4.125   6.321  1.00  0.00           O  
ATOM    515  CB  ASN A  27       9.295   6.819   7.447  1.00  0.00           C  
ATOM    516  CG  ASN A  27       7.893   7.373   7.602  1.00  0.00           C  
ATOM    517  OD1 ASN A  27       6.944   6.629   7.845  1.00  0.00           O  
ATOM    518  ND2 ASN A  27       7.755   8.685   7.453  1.00  0.00           N  
ATOM    519  H   ASN A  27       9.248   6.076   9.884  1.00  0.00           H  
ATOM    520  HA  ASN A  27       8.588   4.795   7.405  1.00  0.00           H  
ATOM    521 1HB  ASN A  27       9.980   7.422   8.045  1.00  0.00           H  
ATOM    522 2HB  ASN A  27       9.599   6.917   6.404  1.00  0.00           H  
ATOM    523 1HD2 ASN A  27       6.852   9.106   7.544  1.00  0.00           H  
ATOM    524 2HD2 ASN A  27       8.552   9.252   7.249  1.00  0.00           H  
ATOM    525  N   ASP A  28      11.787   4.914   8.159  1.00  0.00           N  
ATOM    526  CA  ASP A  28      13.054   4.288   7.798  1.00  0.00           C  
ATOM    527  C   ASP A  28      12.979   2.773   7.937  1.00  0.00           C  
ATOM    528  O   ASP A  28      13.526   2.043   7.102  1.00  0.00           O  
ATOM    529  CB  ASP A  28      14.181   4.851   8.663  1.00  0.00           C  
ATOM    530  CG  ASP A  28      15.553   4.626   8.060  1.00  0.00           C  
ATOM    531  OD1 ASP A  28      15.633   4.295   6.858  1.00  0.00           O  
ATOM    532  OD2 ASP A  28      16.555   4.779   8.789  1.00  0.00           O  
ATOM    533  H   ASP A  28      11.736   5.474   8.998  1.00  0.00           H  
ATOM    534  HA  ASP A  28      13.266   4.514   6.752  1.00  0.00           H  
ATOM    535 1HB  ASP A  28      14.032   5.922   8.804  1.00  0.00           H  
ATOM    536 2HB  ASP A  28      14.151   4.385   9.648  1.00  0.00           H  
ATOM    537  N   GLU A  29      12.303   2.286   8.979  1.00  0.00           N  
ATOM    538  CA  GLU A  29      12.156   0.847   9.169  1.00  0.00           C  
ATOM    539  C   GLU A  29      11.391   0.218   8.009  1.00  0.00           C  
ATOM    540  O   GLU A  29      11.762  -0.852   7.515  1.00  0.00           O  
ATOM    541  CB  GLU A  29      11.438   0.552  10.488  1.00  0.00           C  
ATOM    542  CG  GLU A  29      11.347  -0.927  10.837  1.00  0.00           C  
ATOM    543  CD  GLU A  29      10.688  -1.175  12.166  1.00  0.00           C  
ATOM    544  OE1 GLU A  29      10.137  -0.252  12.715  1.00  0.00           O  
ATOM    545  OE2 GLU A  29      10.736  -2.289  12.631  1.00  0.00           O  
ATOM    546  H   GLU A  29      11.885   2.916   9.649  1.00  0.00           H  
ATOM    547  HA  GLU A  29      13.149   0.397   9.193  1.00  0.00           H  
ATOM    548 1HB  GLU A  29      11.954   1.057  11.304  1.00  0.00           H  
ATOM    549 2HB  GLU A  29      10.423   0.948  10.446  1.00  0.00           H  
ATOM    550 1HG  GLU A  29      10.779  -1.439  10.062  1.00  0.00           H  
ATOM    551 2HG  GLU A  29      12.352  -1.348  10.851  1.00  0.00           H  
ATOM    552  N   GLU A  30      10.318   0.875   7.558  1.00  0.00           N  
ATOM    553  CA  GLU A  30       9.511   0.318   6.476  1.00  0.00           C  
ATOM    554  C   GLU A  30      10.263   0.355   5.150  1.00  0.00           C  
ATOM    555  O   GLU A  30      10.223  -0.611   4.379  1.00  0.00           O  
ATOM    556  CB  GLU A  30       8.192   1.084   6.346  1.00  0.00           C  
ATOM    557  CG  GLU A  30       7.210   0.840   7.482  1.00  0.00           C  
ATOM    558  CD  GLU A  30       6.613  -0.539   7.454  1.00  0.00           C  
ATOM    559  OE1 GLU A  30       6.324  -1.019   6.384  1.00  0.00           O  
ATOM    560  OE2 GLU A  30       6.445  -1.114   8.504  1.00  0.00           O  
ATOM    561  H   GLU A  30      10.055   1.763   7.961  1.00  0.00           H  
ATOM    562  HA  GLU A  30       9.298  -0.726   6.705  1.00  0.00           H  
ATOM    563 1HB  GLU A  30       8.396   2.154   6.303  1.00  0.00           H  
ATOM    564 2HB  GLU A  30       7.701   0.806   5.413  1.00  0.00           H  
ATOM    565 1HG  GLU A  30       7.726   0.981   8.432  1.00  0.00           H  
ATOM    566 2HG  GLU A  30       6.411   1.578   7.422  1.00  0.00           H  
ATOM    567  N   ILE A  31      10.956   1.462   4.868  1.00  0.00           N  
ATOM    568  CA  ILE A  31      11.650   1.601   3.592  1.00  0.00           C  
ATOM    569  C   ILE A  31      12.808   0.617   3.490  1.00  0.00           C  
ATOM    570  O   ILE A  31      13.050   0.041   2.419  1.00  0.00           O  
ATOM    571  CB  ILE A  31      12.177   3.036   3.405  1.00  0.00           C  
ATOM    572  CG1 ILE A  31      11.015   4.005   3.172  1.00  0.00           C  
ATOM    573  CG2 ILE A  31      13.163   3.095   2.249  1.00  0.00           C  
ATOM    574  CD1 ILE A  31      11.401   5.462   3.293  1.00  0.00           C  
ATOM    575  H   ILE A  31      11.004   2.214   5.539  1.00  0.00           H  
ATOM    576  HA  ILE A  31      10.958   1.343   2.791  1.00  0.00           H  
ATOM    577  HB  ILE A  31      12.680   3.360   4.316  1.00  0.00           H  
ATOM    578 1HG1 ILE A  31      10.600   3.843   2.177  1.00  0.00           H  
ATOM    579 2HG1 ILE A  31      10.222   3.803   3.892  1.00  0.00           H  
ATOM    580 1HG2 ILE A  31      13.525   4.116   2.130  1.00  0.00           H  
ATOM    581 2HG2 ILE A  31      14.004   2.433   2.454  1.00  0.00           H  
ATOM    582 3HG2 ILE A  31      12.667   2.777   1.331  1.00  0.00           H  
ATOM    583 1HD1 ILE A  31      10.525   6.086   3.115  1.00  0.00           H  
ATOM    584 2HD1 ILE A  31      11.786   5.654   4.295  1.00  0.00           H  
ATOM    585 3HD1 ILE A  31      12.169   5.697   2.558  1.00  0.00           H  
ATOM    586  N   LYS A  32      13.518   0.376   4.591  1.00  0.00           N  
ATOM    587  CA  LYS A  32      14.626  -0.581   4.583  1.00  0.00           C  
ATOM    588  C   LYS A  32      14.187  -2.012   4.229  1.00  0.00           C  
ATOM    589  O   LYS A  32      15.046  -2.893   4.099  1.00  0.00           O  
ATOM    590  CB  LYS A  32      15.325  -0.577   5.943  1.00  0.00           C  
ATOM    591  CG  LYS A  32      16.251   0.611   6.171  1.00  0.00           C  
ATOM    592  CD  LYS A  32      16.908   0.545   7.542  1.00  0.00           C  
ATOM    593  CE  LYS A  32      17.919   1.667   7.727  1.00  0.00           C  
ATOM    594  NZ  LYS A  32      18.443   1.719   9.118  1.00  0.00           N  
ATOM    595  H   LYS A  32      13.292   0.859   5.449  1.00  0.00           H  
ATOM    596  HA  LYS A  32      15.332  -0.287   3.805  1.00  0.00           H  
ATOM    597 1HB  LYS A  32      14.577  -0.575   6.737  1.00  0.00           H  
ATOM    598 2HB  LYS A  32      15.916  -1.487   6.052  1.00  0.00           H  
ATOM    599 1HG  LYS A  32      17.028   0.619   5.405  1.00  0.00           H  
ATOM    600 2HG  LYS A  32      15.681   1.536   6.095  1.00  0.00           H  
ATOM    601 1HD  LYS A  32      16.143   0.624   8.316  1.00  0.00           H  
ATOM    602 2HD  LYS A  32      17.417  -0.412   7.655  1.00  0.00           H  
ATOM    603 1HE  LYS A  32      18.753   1.521   7.042  1.00  0.00           H  
ATOM    604 2HE  LYS A  32      17.449   2.622   7.493  1.00  0.00           H  
ATOM    605 1HZ  LYS A  32      19.109   2.475   9.200  1.00  0.00           H  
ATOM    606 2HZ  LYS A  32      17.679   1.873   9.762  1.00  0.00           H  
ATOM    607 3HZ  LYS A  32      18.899   0.845   9.340  1.00  0.00           H  
ATOM    608  N   LYS A  33      12.887  -2.280   4.068  1.00  0.00           N  
ATOM    609  CA  LYS A  33      12.456  -3.575   3.555  1.00  0.00           C  
ATOM    610  C   LYS A  33      12.923  -3.804   2.121  1.00  0.00           C  
ATOM    611  O   LYS A  33      13.025  -4.960   1.693  1.00  0.00           O  
ATOM    612  CB  LYS A  33      10.933  -3.696   3.633  1.00  0.00           C  
ATOM    613  CG  LYS A  33      10.384  -3.829   5.048  1.00  0.00           C  
ATOM    614  CD  LYS A  33       8.863  -3.824   5.053  1.00  0.00           C  
ATOM    615  CE  LYS A  33       8.313  -4.033   6.456  1.00  0.00           C  
ATOM    616  NZ  LYS A  33       6.832  -3.889   6.501  1.00  0.00           N  
ATOM    617  H   LYS A  33      12.191  -1.586   4.301  1.00  0.00           H  
ATOM    618  HA  LYS A  33      12.910  -4.358   4.164  1.00  0.00           H  
ATOM    619 1HB  LYS A  33      10.475  -2.817   3.178  1.00  0.00           H  
ATOM    620 2HB  LYS A  33      10.607  -4.567   3.065  1.00  0.00           H  
ATOM    621 1HG  LYS A  33      10.737  -4.762   5.489  1.00  0.00           H  
ATOM    622 2HG  LYS A  33      10.744  -3.001   5.657  1.00  0.00           H  
ATOM    623 1HD  LYS A  33       8.501  -2.869   4.668  1.00  0.00           H  
ATOM    624 2HD  LYS A  33       8.494  -4.620   4.406  1.00  0.00           H  
ATOM    625 1HE  LYS A  33       8.579  -5.029   6.806  1.00  0.00           H  
ATOM    626 2HE  LYS A  33       8.756  -3.304   7.134  1.00  0.00           H  
ATOM    627 1HZ  LYS A  33       6.508  -4.034   7.446  1.00  0.00           H  
ATOM    628 2HZ  LYS A  33       6.574  -2.961   6.195  1.00  0.00           H  
ATOM    629 3HZ  LYS A  33       6.408  -4.573   5.891  1.00  0.00           H  
ATOM    630  N   SER A  34      13.188  -2.726   1.376  1.00  0.00           N  
ATOM    631  CA  SER A  34      13.894  -2.768   0.097  1.00  0.00           C  
ATOM    632  C   SER A  34      13.127  -3.514  -0.988  1.00  0.00           C  
ATOM    633  O   SER A  34      11.919  -3.743  -0.863  1.00  0.00           O  
ATOM    634  CB  SER A  34      15.252  -3.415   0.286  1.00  0.00           C  
ATOM    635  OG  SER A  34      16.081  -3.174  -0.817  1.00  0.00           O  
ATOM    636  H   SER A  34      12.873  -1.836   1.736  1.00  0.00           H  
ATOM    637  HA  SER A  34      14.015  -1.746  -0.265  1.00  0.00           H  
ATOM    638 1HB  SER A  34      15.720  -3.022   1.189  1.00  0.00           H  
ATOM    639 2HB  SER A  34      15.127  -4.488   0.424  1.00  0.00           H  
ATOM    640  HG  SER A  34      16.850  -3.736  -0.698  1.00  0.00           H  
ATOM    641  N   ASP A  35      13.833  -3.884  -2.055  1.00  0.00           N  
ATOM    642  CA  ASP A  35      13.251  -4.458  -3.273  1.00  0.00           C  
ATOM    643  C   ASP A  35      12.233  -3.458  -3.814  1.00  0.00           C  
ATOM    644  O   ASP A  35      12.636  -2.357  -4.221  1.00  0.00           O  
ATOM    645  CB  ASP A  35      12.727  -5.863  -2.971  1.00  0.00           C  
ATOM    646  CG  ASP A  35      13.843  -6.833  -2.595  1.00  0.00           C  
ATOM    647  OD1 ASP A  35      14.986  -6.636  -3.063  1.00  0.00           O  
ATOM    648  OD2 ASP A  35      13.581  -7.785  -1.829  1.00  0.00           O  
ATOM    649  H   ASP A  35      14.833  -3.753  -2.001  1.00  0.00           H  
ATOM    650  HA  ASP A  35      14.031  -4.521  -4.033  1.00  0.00           H  
ATOM    651 1HB  ASP A  35      12.010  -5.816  -2.151  1.00  0.00           H  
ATOM    652 2HB  ASP A  35      12.202  -6.252  -3.843  1.00  0.00           H  
ATOM    653  N   GLU A  36      10.942  -3.775  -3.845  1.00  0.00           N  
ATOM    654  CA  GLU A  36       9.953  -2.877  -4.429  1.00  0.00           C  
ATOM    655  C   GLU A  36       9.182  -2.133  -3.343  1.00  0.00           C  
ATOM    656  O   GLU A  36       8.886  -2.688  -2.281  1.00  0.00           O  
ATOM    657  CB  GLU A  36       8.986  -3.662  -5.323  1.00  0.00           C  
ATOM    658  CG  GLU A  36       8.383  -4.884  -4.643  1.00  0.00           C  
ATOM    659  CD  GLU A  36       7.558  -5.736  -5.589  1.00  0.00           C  
ATOM    660  OE1 GLU A  36       7.487  -5.402  -6.795  1.00  0.00           O  
ATOM    661  OE2 GLU A  36       6.980  -6.747  -5.132  1.00  0.00           O  
ATOM    662  H   GLU A  36      10.637  -4.656  -3.456  1.00  0.00           H  
ATOM    663  HA  GLU A  36      10.474  -2.139  -5.040  1.00  0.00           H  
ATOM    664 1HB  GLU A  36       8.172  -3.010  -5.640  1.00  0.00           H  
ATOM    665 2HB  GLU A  36       9.508  -3.993  -6.221  1.00  0.00           H  
ATOM    666 1HG  GLU A  36       9.188  -5.492  -4.231  1.00  0.00           H  
ATOM    667 2HG  GLU A  36       7.756  -4.553  -3.816  1.00  0.00           H  
ATOM    668  N   LEU A  37       8.850  -0.870  -3.617  1.00  0.00           N  
ATOM    669  CA  LEU A  37       8.132  -0.018  -2.675  1.00  0.00           C  
ATOM    670  C   LEU A  37       6.711   0.205  -3.177  1.00  0.00           C  
ATOM    671  O   LEU A  37       6.498   0.409  -4.376  1.00  0.00           O  
ATOM    672  CB  LEU A  37       8.841   1.328  -2.479  1.00  0.00           C  
ATOM    673  CG  LEU A  37      10.117   1.377  -1.625  1.00  0.00           C  
ATOM    674  CD1 LEU A  37      11.318   0.761  -2.358  1.00  0.00           C  
ATOM    675  CD2 LEU A  37      10.425   2.804  -1.150  1.00  0.00           C  
ATOM    676  H   LEU A  37       9.110  -0.496  -4.518  1.00  0.00           H  
ATOM    677  HA  LEU A  37       8.093  -0.525  -1.711  1.00  0.00           H  
ATOM    678 1HB  LEU A  37       9.119   1.719  -3.457  1.00  0.00           H  
ATOM    679 2HB  LEU A  37       8.143   2.025  -2.017  1.00  0.00           H  
ATOM    680  HG  LEU A  37       9.992   0.743  -0.747  1.00  0.00           H  
ATOM    681 1HD1 LEU A  37      12.200   0.815  -1.720  1.00  0.00           H  
ATOM    682 2HD1 LEU A  37      11.105  -0.282  -2.593  1.00  0.00           H  
ATOM    683 3HD1 LEU A  37      11.503   1.312  -3.279  1.00  0.00           H  
ATOM    684 1HD2 LEU A  37      11.334   2.799  -0.548  1.00  0.00           H  
ATOM    685 2HD2 LEU A  37      10.567   3.453  -2.015  1.00  0.00           H  
ATOM    686 3HD2 LEU A  37       9.594   3.175  -0.550  1.00  0.00           H  
ATOM    687  N   ASP A  38       5.745   0.169  -2.258  1.00  0.00           N  
ATOM    688  CA  ASP A  38       4.352   0.397  -2.625  1.00  0.00           C  
ATOM    689  C   ASP A  38       4.070   1.891  -2.717  1.00  0.00           C  
ATOM    690  O   ASP A  38       4.278   2.637  -1.757  1.00  0.00           O  
ATOM    691  CB  ASP A  38       3.408  -0.250  -1.608  1.00  0.00           C  
ATOM    692  CG  ASP A  38       1.940  -0.103  -1.984  1.00  0.00           C  
ATOM    693  OD1 ASP A  38       1.660   0.556  -2.958  1.00  0.00           O  
ATOM    694  OD2 ASP A  38       1.113  -0.650  -1.295  1.00  0.00           O  
ATOM    695  H   ASP A  38       5.975  -0.020  -1.293  1.00  0.00           H  
ATOM    696  HA  ASP A  38       4.173  -0.052  -3.602  1.00  0.00           H  
ATOM    697 1HB  ASP A  38       3.641  -1.312  -1.520  1.00  0.00           H  
ATOM    698 2HB  ASP A  38       3.564   0.202  -0.628  1.00  0.00           H  
ATOM    699  N   ASP A  39       3.600   2.329  -3.887  1.00  0.00           N  
ATOM    700  CA  ASP A  39       3.374   3.754  -4.101  1.00  0.00           C  
ATOM    701  C   ASP A  39       2.374   4.312  -3.096  1.00  0.00           C  
ATOM    702  O   ASP A  39       2.531   5.441  -2.617  1.00  0.00           O  
ATOM    703  CB  ASP A  39       2.873   4.010  -5.524  1.00  0.00           C  
ATOM    704  CG  ASP A  39       3.946   3.782  -6.580  1.00  0.00           C  
ATOM    705  OD1 ASP A  39       5.099   3.729  -6.225  1.00  0.00           O  
ATOM    706  OD2 ASP A  39       3.601   3.663  -7.732  1.00  0.00           O  
ATOM    707  H   ASP A  39       3.396   1.681  -4.635  1.00  0.00           H  
ATOM    708  HA  ASP A  39       4.318   4.280  -3.951  1.00  0.00           H  
ATOM    709 1HB  ASP A  39       2.029   3.353  -5.736  1.00  0.00           H  
ATOM    710 2HB  ASP A  39       2.516   5.037  -5.605  1.00  0.00           H  
ATOM    711  N   GLU A  40       1.343   3.533  -2.759  1.00  0.00           N  
ATOM    712  CA  GLU A  40       0.277   4.040  -1.901  1.00  0.00           C  
ATOM    713  C   GLU A  40       0.774   4.273  -0.479  1.00  0.00           C  
ATOM    714  O   GLU A  40       0.617   5.369   0.072  1.00  0.00           O  
ATOM    715  CB  GLU A  40      -0.902   3.065  -1.884  1.00  0.00           C  
ATOM    716  CG  GLU A  40      -2.084   3.523  -1.041  1.00  0.00           C  
ATOM    717  CD  GLU A  40      -3.156   2.477  -0.919  1.00  0.00           C  
ATOM    718  OE1 GLU A  40      -2.877   1.333  -1.190  1.00  0.00           O  
ATOM    719  OE2 GLU A  40      -4.256   2.821  -0.555  1.00  0.00           O  
ATOM    720  H   GLU A  40       1.292   2.583  -3.097  1.00  0.00           H  
ATOM    721  HA  GLU A  40      -0.057   5.000  -2.295  1.00  0.00           H  
ATOM    722 1HB  GLU A  40      -1.259   2.908  -2.902  1.00  0.00           H  
ATOM    723 2HB  GLU A  40      -0.572   2.100  -1.500  1.00  0.00           H  
ATOM    724 1HG  GLU A  40      -1.728   3.780  -0.044  1.00  0.00           H  
ATOM    725 2HG  GLU A  40      -2.509   4.421  -1.488  1.00  0.00           H  
ATOM    726  N   SER A  41       1.370   3.246   0.134  1.00  0.00           N  
ATOM    727  CA  SER A  41       1.833   3.373   1.512  1.00  0.00           C  
ATOM    728  C   SER A  41       2.993   4.350   1.626  1.00  0.00           C  
ATOM    729  O   SER A  41       3.193   4.957   2.684  1.00  0.00           O  
ATOM    730  CB  SER A  41       2.251   2.018   2.048  1.00  0.00           C  
ATOM    731  OG  SER A  41       3.428   1.575   1.429  1.00  0.00           O  
ATOM    732  H   SER A  41       1.507   2.371  -0.352  1.00  0.00           H  
ATOM    733  HA  SER A  41       1.014   3.766   2.117  1.00  0.00           H  
ATOM    734 1HB  SER A  41       2.407   2.084   3.124  1.00  0.00           H  
ATOM    735 2HB  SER A  41       1.453   1.297   1.876  1.00  0.00           H  
ATOM    736  HG  SER A  41       3.606   0.704   1.792  1.00  0.00           H  
ATOM    737  N   LEU A  42       3.763   4.520   0.549  1.00  0.00           N  
ATOM    738  CA  LEU A  42       4.880   5.457   0.577  1.00  0.00           C  
ATOM    739  C   LEU A  42       4.382   6.894   0.653  1.00  0.00           C  
ATOM    740  O   LEU A  42       4.921   7.713   1.405  1.00  0.00           O  
ATOM    741  CB  LEU A  42       5.757   5.276  -0.669  1.00  0.00           C  
ATOM    742  CG  LEU A  42       7.084   6.045  -0.664  1.00  0.00           C  
ATOM    743  CD1 LEU A  42       7.923   5.605   0.528  1.00  0.00           C  
ATOM    744  CD2 LEU A  42       7.820   5.795  -1.972  1.00  0.00           C  
ATOM    745  H   LEU A  42       3.578   4.000  -0.296  1.00  0.00           H  
ATOM    746  HA  LEU A  42       5.472   5.262   1.470  1.00  0.00           H  
ATOM    747 1HB  LEU A  42       5.987   4.218  -0.781  1.00  0.00           H  
ATOM    748 2HB  LEU A  42       5.190   5.598  -1.542  1.00  0.00           H  
ATOM    749  HG  LEU A  42       6.887   7.112  -0.557  1.00  0.00           H  
ATOM    750 1HD1 LEU A  42       8.866   6.151   0.531  1.00  0.00           H  
ATOM    751 2HD1 LEU A  42       7.381   5.813   1.451  1.00  0.00           H  
ATOM    752 3HD1 LEU A  42       8.123   4.536   0.457  1.00  0.00           H  
ATOM    753 1HD2 LEU A  42       8.763   6.342  -1.970  1.00  0.00           H  
ATOM    754 2HD2 LEU A  42       8.019   4.728  -2.080  1.00  0.00           H  
ATOM    755 3HD2 LEU A  42       7.206   6.135  -2.806  1.00  0.00           H  
ATOM    756  N   LEU A  43       3.343   7.217  -0.120  1.00  0.00           N  
ATOM    757  CA  LEU A  43       2.739   8.541  -0.026  1.00  0.00           C  
ATOM    758  C   LEU A  43       2.020   8.740   1.302  1.00  0.00           C  
ATOM    759  O   LEU A  43       2.028   9.849   1.847  1.00  0.00           O  
ATOM    760  CB  LEU A  43       1.753   8.754  -1.182  1.00  0.00           C  
ATOM    761  CG  LEU A  43       2.381   8.897  -2.574  1.00  0.00           C  
ATOM    762  CD1 LEU A  43       1.291   8.820  -3.634  1.00  0.00           C  
ATOM    763  CD2 LEU A  43       3.134  10.217  -2.658  1.00  0.00           C  
ATOM    764  H   LEU A  43       2.964   6.550  -0.777  1.00  0.00           H  
ATOM    765  HA  LEU A  43       3.532   9.287  -0.077  1.00  0.00           H  
ATOM    766 1HB  LEU A  43       1.068   7.908  -1.213  1.00  0.00           H  
ATOM    767 2HB  LEU A  43       1.175   9.656  -0.984  1.00  0.00           H  
ATOM    768  HG  LEU A  43       3.074   8.073  -2.748  1.00  0.00           H  
ATOM    769 1HD1 LEU A  43       1.737   8.922  -4.623  1.00  0.00           H  
ATOM    770 2HD1 LEU A  43       0.782   7.859  -3.563  1.00  0.00           H  
ATOM    771 3HD1 LEU A  43       0.572   9.624  -3.476  1.00  0.00           H  
ATOM    772 1HD2 LEU A  43       3.581  10.319  -3.648  1.00  0.00           H  
ATOM    773 2HD2 LEU A  43       2.442  11.042  -2.486  1.00  0.00           H  
ATOM    774 3HD2 LEU A  43       3.918  10.238  -1.902  1.00  0.00           H  
ATOM    775  N   GLU A  44       1.396   7.687   1.838  1.00  0.00           N  
ATOM    776  CA  GLU A  44       0.730   7.807   3.131  1.00  0.00           C  
ATOM    777  C   GLU A  44       1.730   8.111   4.240  1.00  0.00           C  
ATOM    778  O   GLU A  44       1.448   8.919   5.133  1.00  0.00           O  
ATOM    779  CB  GLU A  44      -0.050   6.530   3.444  1.00  0.00           C  
ATOM    780  CG  GLU A  44      -1.308   6.339   2.609  1.00  0.00           C  
ATOM    781  CD  GLU A  44      -2.025   5.041   2.931  1.00  0.00           C  
ATOM    782  OE1 GLU A  44      -1.415   4.171   3.588  1.00  0.00           O  
ATOM    783  OE2 GLU A  44      -3.198   4.890   2.530  1.00  0.00           O  
ATOM    784  H   GLU A  44       1.378   6.799   1.356  1.00  0.00           H  
ATOM    785  HA  GLU A  44       0.031   8.643   3.084  1.00  0.00           H  
ATOM    786 1HB  GLU A  44       0.591   5.663   3.284  1.00  0.00           H  
ATOM    787 2HB  GLU A  44      -0.344   6.531   4.494  1.00  0.00           H  
ATOM    788 1HG  GLU A  44      -1.984   7.173   2.793  1.00  0.00           H  
ATOM    789 2HG  GLU A  44      -1.037   6.352   1.555  1.00  0.00           H  
ATOM    790  N   ASP A  45       2.903   7.472   4.203  1.00  0.00           N  
ATOM    791  CA  ASP A  45       3.946   7.778   5.177  1.00  0.00           C  
ATOM    792  C   ASP A  45       4.403   9.226   5.071  1.00  0.00           C  
ATOM    793  O   ASP A  45       4.729   9.849   6.088  1.00  0.00           O  
ATOM    794  CB  ASP A  45       5.145   6.846   4.988  1.00  0.00           C  
ATOM    795  CG  ASP A  45       4.885   5.435   5.498  1.00  0.00           C  
ATOM    796  OD1 ASP A  45       3.913   5.244   6.190  1.00  0.00           O  
ATOM    797  OD2 ASP A  45       5.661   4.562   5.190  1.00  0.00           O  
ATOM    798  H   ASP A  45       3.080   6.770   3.498  1.00  0.00           H  
ATOM    799  HA  ASP A  45       3.536   7.638   6.178  1.00  0.00           H  
ATOM    800 1HB  ASP A  45       5.402   6.793   3.930  1.00  0.00           H  
ATOM    801 2HB  ASP A  45       6.009   7.253   5.514  1.00  0.00           H  
ATOM    802  N   ILE A  46       4.441   9.774   3.855  1.00  0.00           N  
ATOM    803  CA  ILE A  46       4.790  11.181   3.684  1.00  0.00           C  
ATOM    804  C   ILE A  46       3.725  12.072   4.308  1.00  0.00           C  
ATOM    805  O   ILE A  46       4.038  13.076   4.960  1.00  0.00           O  
ATOM    806  CB  ILE A  46       4.955  11.535   2.195  1.00  0.00           C  
ATOM    807  CG1 ILE A  46       6.197  10.850   1.618  1.00  0.00           C  
ATOM    808  CG2 ILE A  46       5.042  13.043   2.014  1.00  0.00           C  
ATOM    809  CD1 ILE A  46       6.297  10.937   0.112  1.00  0.00           C  
ATOM    810  H   ILE A  46       4.227   9.218   3.040  1.00  0.00           H  
ATOM    811  HA  ILE A  46       5.721  11.373   4.217  1.00  0.00           H  
ATOM    812  HB  ILE A  46       4.099  11.160   1.635  1.00  0.00           H  
ATOM    813 1HG1 ILE A  46       7.092  11.300   2.046  1.00  0.00           H  
ATOM    814 2HG1 ILE A  46       6.195   9.797   1.899  1.00  0.00           H  
ATOM    815 1HG2 ILE A  46       5.159  13.276   0.956  1.00  0.00           H  
ATOM    816 2HG2 ILE A  46       4.131  13.507   2.389  1.00  0.00           H  
ATOM    817 3HG2 ILE A  46       5.899  13.427   2.567  1.00  0.00           H  
ATOM    818 1HD1 ILE A  46       7.202  10.429  -0.222  1.00  0.00           H  
ATOM    819 2HD1 ILE A  46       5.426  10.460  -0.339  1.00  0.00           H  
ATOM    820 3HD1 ILE A  46       6.336  11.982  -0.191  1.00  0.00           H  
ATOM    821  N   VAL A  47       2.450  11.719   4.124  1.00  0.00           N  
ATOM    822  CA  VAL A  47       1.364  12.529   4.670  1.00  0.00           C  
ATOM    823  C   VAL A  47       1.503  12.650   6.182  1.00  0.00           C  
ATOM    824  O   VAL A  47       1.418  13.746   6.746  1.00  0.00           O  
ATOM    825  CB  VAL A  47      -0.003  11.907   4.327  1.00  0.00           C  
ATOM    826  CG1 VAL A  47      -1.103  12.541   5.166  1.00  0.00           C  
ATOM    827  CG2 VAL A  47      -0.290  12.075   2.843  1.00  0.00           C  
ATOM    828  H   VAL A  47       2.226  10.884   3.602  1.00  0.00           H  
ATOM    829  HA  VAL A  47       1.442  13.536   4.259  1.00  0.00           H  
ATOM    830  HB  VAL A  47       0.019  10.845   4.576  1.00  0.00           H  
ATOM    831 1HG1 VAL A  47      -2.061  12.089   4.910  1.00  0.00           H  
ATOM    832 2HG1 VAL A  47      -0.895  12.377   6.223  1.00  0.00           H  
ATOM    833 3HG1 VAL A  47      -1.142  13.611   4.964  1.00  0.00           H  
ATOM    834 1HG2 VAL A  47      -1.258  11.632   2.608  1.00  0.00           H  
ATOM    835 2HG2 VAL A  47      -0.307  13.136   2.594  1.00  0.00           H  
ATOM    836 3HG2 VAL A  47       0.487  11.578   2.263  1.00  0.00           H  
ATOM    837  N   GLU A  48       1.741  11.524   6.861  1.00  0.00           N  
ATOM    838  CA  GLU A  48       1.887  11.558   8.313  1.00  0.00           C  
ATOM    839  C   GLU A  48       3.098  12.378   8.737  1.00  0.00           C  
ATOM    840  O   GLU A  48       3.028  13.120   9.722  1.00  0.00           O  
ATOM    841  CB  GLU A  48       1.985  10.136   8.864  1.00  0.00           C  
ATOM    842  CG  GLU A  48       1.999  10.050  10.382  1.00  0.00           C  
ATOM    843  CD  GLU A  48       1.788   8.639  10.892  1.00  0.00           C  
ATOM    844  OE1 GLU A  48       1.742   7.708  10.063  1.00  0.00           O  
ATOM    845  OE2 GLU A  48       1.666   8.464  12.123  1.00  0.00           O  
ATOM    846  H   GLU A  48       1.822  10.640   6.379  1.00  0.00           H  
ATOM    847  HA  GLU A  48       1.007  12.041   8.738  1.00  0.00           H  
ATOM    848 1HB  GLU A  48       1.141   9.547   8.504  1.00  0.00           H  
ATOM    849 2HB  GLU A  48       2.895   9.664   8.494  1.00  0.00           H  
ATOM    850 1HG  GLU A  48       2.958  10.417  10.747  1.00  0.00           H  
ATOM    851 2HG  GLU A  48       1.218  10.697  10.779  1.00  0.00           H  
ATOM    852  N   LEU A  49       4.210  12.266   8.006  1.00  0.00           N  
ATOM    853  CA  LEU A  49       5.366  13.111   8.284  1.00  0.00           C  
ATOM    854  C   LEU A  49       5.017  14.583   8.110  1.00  0.00           C  
ATOM    855  O   LEU A  49       5.316  15.409   8.980  1.00  0.00           O  
ATOM    856  CB  LEU A  49       6.531  12.741   7.358  1.00  0.00           C  
ATOM    857  CG  LEU A  49       7.773  13.637   7.461  1.00  0.00           C  
ATOM    858  CD1 LEU A  49       8.362  13.529   8.861  1.00  0.00           C  
ATOM    859  CD2 LEU A  49       8.788  13.220   6.407  1.00  0.00           C  
ATOM    860  H   LEU A  49       4.262  11.594   7.254  1.00  0.00           H  
ATOM    861  HA  LEU A  49       5.663  12.960   9.322  1.00  0.00           H  
ATOM    862 1HB  LEU A  49       6.840  11.721   7.579  1.00  0.00           H  
ATOM    863 2HB  LEU A  49       6.181  12.778   6.327  1.00  0.00           H  
ATOM    864  HG  LEU A  49       7.486  14.676   7.299  1.00  0.00           H  
ATOM    865 1HD1 LEU A  49       9.244  14.165   8.935  1.00  0.00           H  
ATOM    866 2HD1 LEU A  49       7.622  13.851   9.594  1.00  0.00           H  
ATOM    867 3HD1 LEU A  49       8.643  12.495   9.059  1.00  0.00           H  
ATOM    868 1HD2 LEU A  49       9.670  13.857   6.480  1.00  0.00           H  
ATOM    869 2HD2 LEU A  49       9.076  12.182   6.570  1.00  0.00           H  
ATOM    870 3HD2 LEU A  49       8.346  13.324   5.416  1.00  0.00           H  
ATOM    871  N   LEU A  50       4.377  14.929   6.990  1.00  0.00           N  
ATOM    872  CA  LEU A  50       4.085  16.331   6.707  1.00  0.00           C  
ATOM    873  C   LEU A  50       3.173  16.943   7.762  1.00  0.00           C  
ATOM    874  O   LEU A  50       3.356  18.107   8.136  1.00  0.00           O  
ATOM    875  CB  LEU A  50       3.434  16.464   5.325  1.00  0.00           C  
ATOM    876  CG  LEU A  50       4.346  16.169   4.128  1.00  0.00           C  
ATOM    877  CD1 LEU A  50       3.519  16.154   2.850  1.00  0.00           C  
ATOM    878  CD2 LEU A  50       5.446  17.218   4.056  1.00  0.00           C  
ATOM    879  H   LEU A  50       4.089  14.224   6.328  1.00  0.00           H  
ATOM    880  HA  LEU A  50       5.021  16.890   6.727  1.00  0.00           H  
ATOM    881 1HB  LEU A  50       2.587  15.782   5.273  1.00  0.00           H  
ATOM    882 2HB  LEU A  50       3.060  17.482   5.213  1.00  0.00           H  
ATOM    883  HG  LEU A  50       4.794  15.182   4.247  1.00  0.00           H  
ATOM    884 1HD1 LEU A  50       4.167  15.944   1.999  1.00  0.00           H  
ATOM    885 2HD1 LEU A  50       2.753  15.382   2.921  1.00  0.00           H  
ATOM    886 3HD1 LEU A  50       3.045  17.125   2.712  1.00  0.00           H  
ATOM    887 1HD2 LEU A  50       6.095  17.007   3.205  1.00  0.00           H  
ATOM    888 2HD2 LEU A  50       4.999  18.205   3.936  1.00  0.00           H  
ATOM    889 3HD2 LEU A  50       6.032  17.194   4.974  1.00  0.00           H  
ATOM    890  N   LYS A  51       2.196  16.179   8.259  1.00  0.00           N  
ATOM    891  CA  LYS A  51       1.272  16.720   9.252  1.00  0.00           C  
ATOM    892  C   LYS A  51       2.004  17.135  10.523  1.00  0.00           C  
ATOM    893  O   LYS A  51       1.752  18.218  11.067  1.00  0.00           O  
ATOM    894  CB  LYS A  51       0.184  15.697   9.583  1.00  0.00           C  
ATOM    895  CG  LYS A  51      -0.869  15.525   8.497  1.00  0.00           C  
ATOM    896  CD  LYS A  51      -1.930  14.517   8.911  1.00  0.00           C  
ATOM    897  CE  LYS A  51      -3.003  14.371   7.842  1.00  0.00           C  
ATOM    898  NZ  LYS A  51      -3.835  15.598   7.717  1.00  0.00           N  
ATOM    899  H   LYS A  51       2.087  15.222   7.955  1.00  0.00           H  
ATOM    900  HA  LYS A  51       0.807  17.616   8.840  1.00  0.00           H  
ATOM    901 1HB  LYS A  51       0.642  14.724   9.762  1.00  0.00           H  
ATOM    902 2HB  LYS A  51      -0.326  15.992  10.500  1.00  0.00           H  
ATOM    903 1HG  LYS A  51      -1.349  16.484   8.300  1.00  0.00           H  
ATOM    904 2HG  LYS A  51      -0.392  15.182   7.579  1.00  0.00           H  
ATOM    905 1HD  LYS A  51      -1.464  13.545   9.080  1.00  0.00           H  
ATOM    906 2HD  LYS A  51      -2.399  14.842   9.840  1.00  0.00           H  
ATOM    907 1HE  LYS A  51      -2.534  14.166   6.881  1.00  0.00           H  
ATOM    908 2HE  LYS A  51      -3.653  13.531   8.090  1.00  0.00           H  
ATOM    909 1HZ  LYS A  51      -4.534  15.461   7.000  1.00  0.00           H  
ATOM    910 2HZ  LYS A  51      -4.291  15.788   8.599  1.00  0.00           H  
ATOM    911 3HZ  LYS A  51      -3.247  16.381   7.468  1.00  0.00           H  
ATOM    912  N   GLU A  52       2.911  16.288  11.017  1.00  0.00           N  
ATOM    913  CA  GLU A  52       3.695  16.654  12.192  1.00  0.00           C  
ATOM    914  C   GLU A  52       4.697  17.755  11.881  1.00  0.00           C  
ATOM    915  O   GLU A  52       4.945  18.620  12.727  1.00  0.00           O  
ATOM    916  CB  GLU A  52       4.430  15.430  12.742  1.00  0.00           C  
ATOM    917  CG  GLU A  52       3.529  14.405  13.416  1.00  0.00           C  
ATOM    918  CD  GLU A  52       2.741  14.981  14.559  1.00  0.00           C  
ATOM    919  OE1 GLU A  52       3.261  15.825  15.249  1.00  0.00           O  
ATOM    920  OE2 GLU A  52       1.617  14.575  14.744  1.00  0.00           O  
ATOM    921  H   GLU A  52       3.064  15.389  10.584  1.00  0.00           H  
ATOM    922  HA  GLU A  52       3.017  17.039  12.955  1.00  0.00           H  
ATOM    923 1HB  GLU A  52       4.960  14.929  11.932  1.00  0.00           H  
ATOM    924 2HB  GLU A  52       5.175  15.750  13.471  1.00  0.00           H  
ATOM    925 1HG  GLU A  52       2.835  14.006  12.676  1.00  0.00           H  
ATOM    926 2HG  GLU A  52       4.141  13.582  13.780  1.00  0.00           H  
ATOM    927  N   ILE A  53       5.277  17.741  10.680  1.00  0.00           N  
ATOM    928  CA  ILE A  53       6.199  18.803  10.289  1.00  0.00           C  
ATOM    929  C   ILE A  53       5.480  20.147  10.261  1.00  0.00           C  
ATOM    930  O   ILE A  53       6.005  21.160  10.742  1.00  0.00           O  
ATOM    931  CB  ILE A  53       6.821  18.518   8.910  1.00  0.00           C  
ATOM    932  CG1 ILE A  53       7.802  17.346   8.998  1.00  0.00           C  
ATOM    933  CG2 ILE A  53       7.518  19.760   8.374  1.00  0.00           C  
ATOM    934  CD1 ILE A  53       9.046  17.650   9.803  1.00  0.00           C  
ATOM    935  H   ILE A  53       5.082  16.994  10.029  1.00  0.00           H  
ATOM    936  HA  ILE A  53       6.979  18.879  11.046  1.00  0.00           H  
ATOM    937  HB  ILE A  53       6.039  18.223   8.212  1.00  0.00           H  
ATOM    938 1HG1 ILE A  53       7.304  16.489   9.450  1.00  0.00           H  
ATOM    939 2HG1 ILE A  53       8.110  17.053   7.994  1.00  0.00           H  
ATOM    940 1HG2 ILE A  53       7.952  19.541   7.399  1.00  0.00           H  
ATOM    941 2HG2 ILE A  53       6.794  20.568   8.276  1.00  0.00           H  
ATOM    942 3HG2 ILE A  53       8.306  20.061   9.064  1.00  0.00           H  
ATOM    943 1HD1 ILE A  53       9.692  16.772   9.819  1.00  0.00           H  
ATOM    944 2HD1 ILE A  53       9.579  18.484   9.347  1.00  0.00           H  
ATOM    945 3HD1 ILE A  53       8.764  17.912  10.822  1.00  0.00           H  
ATOM    946  N   ILE A  54       4.260  20.173   9.720  1.00  0.00           N  
ATOM    947  CA  ILE A  54       3.489  21.413   9.678  1.00  0.00           C  
ATOM    948  C   ILE A  54       3.176  21.902  11.089  1.00  0.00           C  
ATOM    949  O   ILE A  54       3.339  23.088  11.401  1.00  0.00           O  
ATOM    950  CB  ILE A  54       2.178  21.223   8.894  1.00  0.00           C  
ATOM    951  CG1 ILE A  54       2.472  21.012   7.406  1.00  0.00           C  
ATOM    952  CG2 ILE A  54       1.260  22.419   9.094  1.00  0.00           C  
ATOM    953  CD1 ILE A  54       1.301  20.460   6.625  1.00  0.00           C  
ATOM    954  H   ILE A  54       3.859  19.331   9.333  1.00  0.00           H  
ATOM    955  HA  ILE A  54       4.098  22.183   9.206  1.00  0.00           H  
ATOM    956  HB  ILE A  54       1.671  20.325   9.245  1.00  0.00           H  
ATOM    957 1HG1 ILE A  54       2.767  21.960   6.956  1.00  0.00           H  
ATOM    958 2HG1 ILE A  54       3.310  20.324   7.294  1.00  0.00           H  
ATOM    959 1HG2 ILE A  54       0.338  22.268   8.533  1.00  0.00           H  
ATOM    960 2HG2 ILE A  54       1.026  22.524  10.153  1.00  0.00           H  
ATOM    961 3HG2 ILE A  54       1.757  23.322   8.741  1.00  0.00           H  
ATOM    962 1HD1 ILE A  54       1.587  20.338   5.579  1.00  0.00           H  
ATOM    963 2HD1 ILE A  54       1.012  19.493   7.037  1.00  0.00           H  
ATOM    964 3HD1 ILE A  54       0.461  21.150   6.692  1.00  0.00           H  
ATOM    965  N   LYS A  55       2.716  21.000  11.962  1.00  0.00           N  
ATOM    966  CA  LYS A  55       2.441  21.385  13.343  1.00  0.00           C  
ATOM    967  C   LYS A  55       3.703  21.849  14.056  1.00  0.00           C  
ATOM    968  O   LYS A  55       3.644  22.746  14.905  1.00  0.00           O  
ATOM    969  CB  LYS A  55       1.807  20.221  14.106  1.00  0.00           C  
ATOM    970  CG  LYS A  55       0.376  19.904  13.695  1.00  0.00           C  
ATOM    971  CD  LYS A  55      -0.258  18.889  14.635  1.00  0.00           C  
ATOM    972  CE  LYS A  55       0.414  17.529  14.515  1.00  0.00           C  
ATOM    973  NZ  LYS A  55      -0.293  16.488  15.310  1.00  0.00           N  
ATOM    974  H   LYS A  55       2.555  20.045  11.677  1.00  0.00           H  
ATOM    975  HA  LYS A  55       1.737  22.218  13.336  1.00  0.00           H  
ATOM    976 1HB  LYS A  55       2.405  19.321  13.958  1.00  0.00           H  
ATOM    977 2HB  LYS A  55       1.807  20.442  15.173  1.00  0.00           H  
ATOM    978 1HG  LYS A  55      -0.218  20.819  13.708  1.00  0.00           H  
ATOM    979 2HG  LYS A  55       0.369  19.502  12.682  1.00  0.00           H  
ATOM    980 1HD  LYS A  55      -0.168  19.240  15.663  1.00  0.00           H  
ATOM    981 2HD  LYS A  55      -1.316  18.783  14.396  1.00  0.00           H  
ATOM    982 1HE  LYS A  55       0.430  17.222  13.471  1.00  0.00           H  
ATOM    983 2HE  LYS A  55       1.443  17.599  14.867  1.00  0.00           H  
ATOM    984 1HZ  LYS A  55       0.182  15.602  15.205  1.00  0.00           H  
ATOM    985 2HZ  LYS A  55      -0.299  16.753  16.285  1.00  0.00           H  
ATOM    986 3HZ  LYS A  55      -1.244  16.400  14.980  1.00  0.00           H  
ATOM    987  N   LEU A  56       4.847  21.249  13.729  1.00  0.00           N  
ATOM    988  CA  LEU A  56       6.096  21.624  14.382  1.00  0.00           C  
ATOM    989  C   LEU A  56       6.401  23.102  14.172  1.00  0.00           C  
ATOM    990  O   LEU A  56       6.704  23.826  15.128  1.00  0.00           O  
ATOM    991  CB  LEU A  56       7.236  20.752  13.859  1.00  0.00           C  
ATOM    992  CG  LEU A  56       8.628  20.998  14.440  1.00  0.00           C  
ATOM    993  CD1 LEU A  56       8.642  20.718  15.932  1.00  0.00           C  
ATOM    994  CD2 LEU A  56       9.655  20.139  13.721  1.00  0.00           C  
ATOM    995  H   LEU A  56       4.859  20.526  13.024  1.00  0.00           H  
ATOM    996  HA  LEU A  56       5.988  21.461  15.454  1.00  0.00           H  
ATOM    997 1HB  LEU A  56       6.992  19.708  14.052  1.00  0.00           H  
ATOM    998 2HB  LEU A  56       7.314  20.891  12.780  1.00  0.00           H  
ATOM    999  HG  LEU A  56       8.893  22.049  14.318  1.00  0.00           H  
ATOM   1000 1HD1 LEU A  56       9.642  20.900  16.327  1.00  0.00           H  
ATOM   1001 2HD1 LEU A  56       7.930  21.375  16.432  1.00  0.00           H  
ATOM   1002 3HD1 LEU A  56       8.365  19.680  16.110  1.00  0.00           H  
ATOM   1003 1HD2 LEU A  56      10.644  20.323  14.143  1.00  0.00           H  
ATOM   1004 2HD2 LEU A  56       9.399  19.086  13.843  1.00  0.00           H  
ATOM   1005 3HD2 LEU A  56       9.661  20.390  12.660  1.00  0.00           H  
ATOM   1006  N   TRP A  57       6.322  23.574  12.923  1.00  0.00           N  
ATOM   1007  CA  TRP A  57       6.580  24.988  12.663  1.00  0.00           C  
ATOM   1008  C   TRP A  57       5.585  25.877  13.398  1.00  0.00           C  
ATOM   1009  O   TRP A  57       5.974  26.889  13.992  1.00  0.00           O  
ATOM   1010  CB  TRP A  57       6.511  25.275  11.162  1.00  0.00           C  
ATOM   1011  CG  TRP A  57       7.234  24.263  10.325  1.00  0.00           C  
ATOM   1012  CD1 TRP A  57       6.824  23.751   9.131  1.00  0.00           C  
ATOM   1013  CD2 TRP A  57       8.505  23.633  10.618  1.00  0.00           C  
ATOM   1014  NE1 TRP A  57       7.747  22.848   8.662  1.00  0.00           N  
ATOM   1015  CE2 TRP A  57       8.782  22.764   9.558  1.00  0.00           C  
ATOM   1016  CE3 TRP A  57       9.415  23.735  11.677  1.00  0.00           C  
ATOM   1017  CZ2 TRP A  57       9.935  21.995   9.523  1.00  0.00           C  
ATOM   1018  CZ3 TRP A  57      10.571  22.964  11.641  1.00  0.00           C  
ATOM   1019  CH2 TRP A  57      10.824  22.118  10.591  1.00  0.00           C  
ATOM   1020  H   TRP A  57       6.087  22.967  12.151  1.00  0.00           H  
ATOM   1021  HA  TRP A  57       7.576  25.231  13.032  1.00  0.00           H  
ATOM   1022 1HB  TRP A  57       5.469  25.301  10.844  1.00  0.00           H  
ATOM   1023 2HB  TRP A  57       6.940  26.256  10.960  1.00  0.00           H  
ATOM   1024  HD1 TRP A  57       5.900  24.018   8.623  1.00  0.00           H  
ATOM   1025  HE1 TRP A  57       7.676  22.329   7.799  1.00  0.00           H  
ATOM   1026  HE3 TRP A  57       9.220  24.407  12.512  1.00  0.00           H  
ATOM   1027  HZ2 TRP A  57      10.153  21.317   8.698  1.00  0.00           H  
ATOM   1028  HZ3 TRP A  57      11.274  23.049  12.470  1.00  0.00           H  
ATOM   1029  HH2 TRP A  57      11.741  21.528  10.594  1.00  0.00           H  
ATOM   1030  N   LYS A  58       4.297  25.524  13.359  1.00  0.00           N  
ATOM   1031  CA  LYS A  58       3.275  26.391  13.938  1.00  0.00           C  
ATOM   1032  C   LYS A  58       3.545  26.650  15.415  1.00  0.00           C  
ATOM   1033  O   LYS A  58       3.347  27.769  15.903  1.00  0.00           O  
ATOM   1034  CB  LYS A  58       1.886  25.776  13.757  1.00  0.00           C  
ATOM   1035  CG  LYS A  58       1.368  25.802  12.325  1.00  0.00           C  
ATOM   1036  CD  LYS A  58       0.020  25.106  12.212  1.00  0.00           C  
ATOM   1037  CE  LYS A  58      -0.404  24.951  10.759  1.00  0.00           C  
ATOM   1038  NZ  LYS A  58      -1.042  26.187  10.230  1.00  0.00           N  
ATOM   1039  H   LYS A  58       4.017  24.654  12.929  1.00  0.00           H  
ATOM   1040  HA  LYS A  58       3.306  27.352  13.424  1.00  0.00           H  
ATOM   1041 1HB  LYS A  58       1.901  24.738  14.088  1.00  0.00           H  
ATOM   1042 2HB  LYS A  58       1.169  26.309  14.382  1.00  0.00           H  
ATOM   1043 1HG  LYS A  58       1.262  26.836  11.995  1.00  0.00           H  
ATOM   1044 2HG  LYS A  58       2.082  25.302  11.671  1.00  0.00           H  
ATOM   1045 1HD  LYS A  58       0.081  24.119  12.672  1.00  0.00           H  
ATOM   1046 2HD  LYS A  58      -0.735  25.688  12.741  1.00  0.00           H  
ATOM   1047 1HE  LYS A  58       0.467  24.717  10.149  1.00  0.00           H  
ATOM   1048 2HE  LYS A  58      -1.112  24.127  10.673  1.00  0.00           H  
ATOM   1049 1HZ  LYS A  58      -1.308  26.043   9.267  1.00  0.00           H  
ATOM   1050 2HZ  LYS A  58      -1.863  26.404  10.778  1.00  0.00           H  
ATOM   1051 3HZ  LYS A  58      -0.388  26.955  10.288  1.00  0.00           H  
ATOM   1052  N   ILE A  59       4.002  25.630  16.143  1.00  0.00           N  
ATOM   1053  CA  ILE A  59       4.346  25.829  17.546  1.00  0.00           C  
ATOM   1054  C   ILE A  59       5.527  26.781  17.673  1.00  0.00           C  
ATOM   1055  O   ILE A  59       5.529  27.681  18.521  1.00  0.00           O  
ATOM   1056  CB  ILE A  59       4.683  24.491  18.231  1.00  0.00           C  
ATOM   1057  CG1 ILE A  59       3.439  23.601  18.303  1.00  0.00           C  
ATOM   1058  CG2 ILE A  59       5.249  24.733  19.621  1.00  0.00           C  
ATOM   1059  CD1 ILE A  59       3.735  22.169  18.687  1.00  0.00           C  
ATOM   1060  H   ILE A  59       4.114  24.713  15.734  1.00  0.00           H  
ATOM   1061  HA  ILE A  59       3.502  26.304  18.045  1.00  0.00           H  
ATOM   1062  HB  ILE A  59       5.421  23.954  17.637  1.00  0.00           H  
ATOM   1063 1HG1 ILE A  59       2.740  24.011  19.031  1.00  0.00           H  
ATOM   1064 2HG1 ILE A  59       2.938  23.596  17.335  1.00  0.00           H  
ATOM   1065 1HG2 ILE A  59       5.481  23.778  20.091  1.00  0.00           H  
ATOM   1066 2HG2 ILE A  59       6.158  25.330  19.545  1.00  0.00           H  
ATOM   1067 3HG2 ILE A  59       4.515  25.266  20.226  1.00  0.00           H  
ATOM   1068 1HD1 ILE A  59       2.805  21.600  18.717  1.00  0.00           H  
ATOM   1069 2HD1 ILE A  59       4.408  21.726  17.951  1.00  0.00           H  
ATOM   1070 3HD1 ILE A  59       4.206  22.145  19.669  1.00  0.00           H  
ATOM   1071  N   LEU A  60       6.544  26.611  16.820  1.00  0.00           N  
ATOM   1072  CA  LEU A  60       7.717  27.477  16.885  1.00  0.00           C  
ATOM   1073  C   LEU A  60       7.366  28.914  16.527  1.00  0.00           C  
ATOM   1074  O   LEU A  60       7.940  29.858  17.084  1.00  0.00           O  
ATOM   1075  CB  LEU A  60       8.813  26.946  15.960  1.00  0.00           C  
ATOM   1076  CG  LEU A  60       9.430  25.605  16.353  1.00  0.00           C  
ATOM   1077  CD1 LEU A  60      10.347  25.104  15.254  1.00  0.00           C  
ATOM   1078  CD2 LEU A  60      10.185  25.729  17.666  1.00  0.00           C  
ATOM   1079  H   LEU A  60       6.509  25.881  16.123  1.00  0.00           H  
ATOM   1080  HA  LEU A  60       8.091  27.477  17.908  1.00  0.00           H  
ATOM   1081 1HB  LEU A  60       8.399  26.837  14.959  1.00  0.00           H  
ATOM   1082 2HB  LEU A  60       9.618  27.679  15.920  1.00  0.00           H  
ATOM   1083  HG  LEU A  60       8.641  24.861  16.468  1.00  0.00           H  
ATOM   1084 1HD1 LEU A  60      10.779  24.148  15.549  1.00  0.00           H  
ATOM   1085 2HD1 LEU A  60       9.776  24.976  14.334  1.00  0.00           H  
ATOM   1086 3HD1 LEU A  60      11.145  25.827  15.090  1.00  0.00           H  
ATOM   1087 1HD2 LEU A  60      10.617  24.763  17.930  1.00  0.00           H  
ATOM   1088 2HD2 LEU A  60      10.982  26.465  17.560  1.00  0.00           H  
ATOM   1089 3HD2 LEU A  60       9.500  26.046  18.452  1.00  0.00           H  
ATOM   1090  N   VAL A  61       6.430  29.104  15.596  1.00  0.00           N  
ATOM   1091  CA  VAL A  61       6.000  30.458  15.254  1.00  0.00           C  
ATOM   1092  C   VAL A  61       5.338  31.117  16.456  1.00  0.00           C  
ATOM   1093  O   VAL A  61       5.659  32.258  16.815  1.00  0.00           O  
ATOM   1094  CB  VAL A  61       5.013  30.431  14.072  1.00  0.00           C  
ATOM   1095  CG1 VAL A  61       4.370  31.797  13.884  1.00  0.00           C  
ATOM   1096  CG2 VAL A  61       5.734  29.996  12.806  1.00  0.00           C  
ATOM   1097  H   VAL A  61       6.010  28.319  15.119  1.00  0.00           H  
ATOM   1098  HA  VAL A  61       6.882  31.049  15.008  1.00  0.00           H  
ATOM   1099  HB  VAL A  61       4.212  29.727  14.295  1.00  0.00           H  
ATOM   1100 1HG1 VAL A  61       3.675  31.760  13.045  1.00  0.00           H  
ATOM   1101 2HG1 VAL A  61       3.830  32.072  14.790  1.00  0.00           H  
ATOM   1102 3HG1 VAL A  61       5.143  32.538  13.682  1.00  0.00           H  
ATOM   1103 1HG2 VAL A  61       5.030  29.978  11.974  1.00  0.00           H  
ATOM   1104 2HG2 VAL A  61       6.539  30.697  12.586  1.00  0.00           H  
ATOM   1105 3HG2 VAL A  61       6.151  28.998  12.949  1.00  0.00           H  
ATOM   1106  N   GLU A  62       4.417  30.405  17.110  1.00  0.00           N  
ATOM   1107  CA  GLU A  62       3.755  30.958  18.284  1.00  0.00           C  
ATOM   1108  C   GLU A  62       4.725  31.116  19.450  1.00  0.00           C  
ATOM   1109  O   GLU A  62       4.627  32.088  20.207  1.00  0.00           O  
ATOM   1110  CB  GLU A  62       2.584  30.067  18.702  1.00  0.00           C  
ATOM   1111  CG  GLU A  62       1.632  30.707  19.703  1.00  0.00           C  
ATOM   1112  CD  GLU A  62       0.361  29.925  19.885  1.00  0.00           C  
ATOM   1113  OE1 GLU A  62       0.217  28.907  19.251  1.00  0.00           O  
ATOM   1114  OE2 GLU A  62      -0.466  30.345  20.659  1.00  0.00           O  
ATOM   1115  H   GLU A  62       4.171  29.477  16.797  1.00  0.00           H  
ATOM   1116  HA  GLU A  62       3.382  31.952  18.035  1.00  0.00           H  
ATOM   1117 1HB  GLU A  62       2.005  29.790  17.820  1.00  0.00           H  
ATOM   1118 2HB  GLU A  62       2.966  29.147  19.144  1.00  0.00           H  
ATOM   1119 1HG  GLU A  62       2.136  30.788  20.666  1.00  0.00           H  
ATOM   1120 2HG  GLU A  62       1.389  31.713  19.365  1.00  0.00           H  
ATOM   1121  N   LEU A  63       5.662  30.178  19.609  1.00  0.00           N  
ATOM   1122  CA  LEU A  63       6.640  30.287  20.686  1.00  0.00           C  
ATOM   1123  C   LEU A  63       7.521  31.516  20.515  1.00  0.00           C  
ATOM   1124  O   LEU A  63       7.821  32.207  21.495  1.00  0.00           O  
ATOM   1125  CB  LEU A  63       7.515  29.028  20.736  1.00  0.00           C  
ATOM   1126  CG  LEU A  63       8.607  29.019  21.814  1.00  0.00           C  
ATOM   1127  CD1 LEU A  63       7.964  29.138  23.189  1.00  0.00           C  
ATOM   1128  CD2 LEU A  63       9.422  27.739  21.700  1.00  0.00           C  
ATOM   1129  H   LEU A  63       5.702  29.385  18.986  1.00  0.00           H  
ATOM   1130  HA  LEU A  63       6.105  30.391  21.630  1.00  0.00           H  
ATOM   1131 1HB  LEU A  63       6.873  28.165  20.907  1.00  0.00           H  
ATOM   1132 2HB  LEU A  63       8.003  28.906  19.769  1.00  0.00           H  
ATOM   1133  HG  LEU A  63       9.262  29.880  21.676  1.00  0.00           H  
ATOM   1134 1HD1 LEU A  63       8.740  29.131  23.955  1.00  0.00           H  
ATOM   1135 2HD1 LEU A  63       7.404  30.071  23.249  1.00  0.00           H  
ATOM   1136 3HD1 LEU A  63       7.289  28.298  23.349  1.00  0.00           H  
ATOM   1137 1HD2 LEU A  63      10.198  27.733  22.466  1.00  0.00           H  
ATOM   1138 2HD2 LEU A  63       8.768  26.878  21.839  1.00  0.00           H  
ATOM   1139 3HD2 LEU A  63       9.884  27.688  20.714  1.00  0.00           H  
ATOM   1140  N   SER A  64       7.944  31.805  19.282  1.00  0.00           N  
ATOM   1141  CA  SER A  64       8.750  32.996  19.036  1.00  0.00           C  
ATOM   1142  C   SER A  64       8.010  34.259  19.459  1.00  0.00           C  
ATOM   1143  O   SER A  64       8.594  35.142  20.098  1.00  0.00           O  
ATOM   1144  CB  SER A  64       9.119  33.083  17.568  1.00  0.00           C  
ATOM   1145  OG  SER A  64       9.897  34.220  17.312  1.00  0.00           O  
ATOM   1146  H   SER A  64       7.710  31.201  18.507  1.00  0.00           H  
ATOM   1147  HA  SER A  64       9.659  32.929  19.636  1.00  0.00           H  
ATOM   1148 1HB  SER A  64       9.670  32.189  17.278  1.00  0.00           H  
ATOM   1149 2HB  SER A  64       8.212  33.117  16.966  1.00  0.00           H  
ATOM   1150  HG  SER A  64      10.088  34.204  16.372  1.00  0.00           H  
ATOM   1151  N   ASP A  65       6.724  34.362  19.115  1.00  0.00           N  
ATOM   1152  CA  ASP A  65       5.949  35.530  19.516  1.00  0.00           C  
ATOM   1153  C   ASP A  65       5.895  35.663  21.032  1.00  0.00           C  
ATOM   1154  O   ASP A  65       6.041  36.766  21.568  1.00  0.00           O  
ATOM   1155  CB  ASP A  65       4.527  35.449  18.954  1.00  0.00           C  
ATOM   1156  CG  ASP A  65       4.466  35.711  17.455  1.00  0.00           C  
ATOM   1157  OD1 ASP A  65       5.427  36.211  16.920  1.00  0.00           O  
ATOM   1158  OD2 ASP A  65       3.460  35.408  16.860  1.00  0.00           O  
ATOM   1159  H   ASP A  65       6.276  33.635  18.576  1.00  0.00           H  
ATOM   1160  HA  ASP A  65       6.440  36.422  19.126  1.00  0.00           H  
ATOM   1161 1HB  ASP A  65       4.113  34.460  19.152  1.00  0.00           H  
ATOM   1162 2HB  ASP A  65       3.893  36.177  19.461  1.00  0.00           H  
ATOM   1163  N   ILE A  66       5.694  34.548  21.739  1.00  0.00           N  
ATOM   1164  CA  ILE A  66       5.620  34.588  23.199  1.00  0.00           C  
ATOM   1165  C   ILE A  66       6.949  35.044  23.789  1.00  0.00           C  
ATOM   1166  O   ILE A  66       6.984  35.852  24.727  1.00  0.00           O  
ATOM   1167  CB  ILE A  66       5.245  33.210  23.774  1.00  0.00           C  
ATOM   1168  CG1 ILE A  66       3.810  32.844  23.389  1.00  0.00           C  
ATOM   1169  CG2 ILE A  66       5.413  33.201  25.285  1.00  0.00           C  
ATOM   1170  CD1 ILE A  66       3.456  31.398  23.655  1.00  0.00           C  
ATOM   1171  H   ILE A  66       5.590  33.662  21.265  1.00  0.00           H  
ATOM   1172  HA  ILE A  66       4.875  35.328  23.487  1.00  0.00           H  
ATOM   1173  HB  ILE A  66       5.892  32.447  23.341  1.00  0.00           H  
ATOM   1174 1HG1 ILE A  66       3.113  33.473  23.941  1.00  0.00           H  
ATOM   1175 2HG1 ILE A  66       3.656  33.041  22.327  1.00  0.00           H  
ATOM   1176 1HG2 ILE A  66       5.143  32.219  25.675  1.00  0.00           H  
ATOM   1177 2HG2 ILE A  66       6.450  33.418  25.537  1.00  0.00           H  
ATOM   1178 3HG2 ILE A  66       4.766  33.958  25.728  1.00  0.00           H  
ATOM   1179 1HD1 ILE A  66       2.423  31.215  23.357  1.00  0.00           H  
ATOM   1180 2HD1 ILE A  66       4.119  30.749  23.083  1.00  0.00           H  
ATOM   1181 3HD1 ILE A  66       3.568  31.187  24.718  1.00  0.00           H  
ATOM   1182  N   LEU A  67       8.061  34.546  23.244  1.00  0.00           N  
ATOM   1183  CA  LEU A  67       9.371  34.921  23.767  1.00  0.00           C  
ATOM   1184  C   LEU A  67       9.621  36.419  23.645  1.00  0.00           C  
ATOM   1185  O   LEU A  67      10.178  37.031  24.563  1.00  0.00           O  
ATOM   1186  CB  LEU A  67      10.474  34.155  23.025  1.00  0.00           C  
ATOM   1187  CG  LEU A  67      10.544  32.649  23.309  1.00  0.00           C  
ATOM   1188  CD1 LEU A  67      11.482  31.987  22.309  1.00  0.00           C  
ATOM   1189  CD2 LEU A  67      11.018  32.422  24.736  1.00  0.00           C  
ATOM   1190  H   LEU A  67       8.008  33.906  22.464  1.00  0.00           H  
ATOM   1191  HA  LEU A  67       9.404  34.674  24.828  1.00  0.00           H  
ATOM   1192 1HB  LEU A  67      10.326  34.284  21.954  1.00  0.00           H  
ATOM   1193 2HB  LEU A  67      11.438  34.588  23.293  1.00  0.00           H  
ATOM   1194  HG  LEU A  67       9.555  32.208  23.180  1.00  0.00           H  
ATOM   1195 1HD1 LEU A  67      11.532  30.917  22.510  1.00  0.00           H  
ATOM   1196 2HD1 LEU A  67      11.109  32.148  21.297  1.00  0.00           H  
ATOM   1197 3HD1 LEU A  67      12.477  32.420  22.402  1.00  0.00           H  
ATOM   1198 1HD2 LEU A  67      11.067  31.352  24.938  1.00  0.00           H  
ATOM   1199 2HD2 LEU A  67      12.008  32.862  24.865  1.00  0.00           H  
ATOM   1200 3HD2 LEU A  67      10.320  32.891  25.430  1.00  0.00           H  
ATOM   1201  N   LEU A  68       9.218  37.026  22.528  1.00  0.00           N  
ATOM   1202  CA  LEU A  68       9.395  38.466  22.372  1.00  0.00           C  
ATOM   1203  C   LEU A  68       8.587  39.242  23.403  1.00  0.00           C  
ATOM   1204  O   LEU A  68       9.039  40.281  23.897  1.00  0.00           O  
ATOM   1205  CB  LEU A  68       8.981  38.900  20.960  1.00  0.00           C  
ATOM   1206  CG  LEU A  68       9.922  38.468  19.829  1.00  0.00           C  
ATOM   1207  CD1 LEU A  68       9.297  38.819  18.485  1.00  0.00           C  
ATOM   1208  CD2 LEU A  68      11.270  39.154  20.000  1.00  0.00           C  
ATOM   1209  H   LEU A  68       8.787  36.499  21.781  1.00  0.00           H  
ATOM   1210  HA  LEU A  68      10.444  38.705  22.540  1.00  0.00           H  
ATOM   1211 1HB  LEU A  68       7.995  38.489  20.746  1.00  0.00           H  
ATOM   1212 2HB  LEU A  68       8.911  39.987  20.937  1.00  0.00           H  
ATOM   1213  HG  LEU A  68      10.058  37.387  19.861  1.00  0.00           H  
ATOM   1214 1HD1 LEU A  68       9.966  38.513  17.681  1.00  0.00           H  
ATOM   1215 2HD1 LEU A  68       8.344  38.301  18.381  1.00  0.00           H  
ATOM   1216 3HD1 LEU A  68       9.133  39.895  18.431  1.00  0.00           H  
ATOM   1217 1HD2 LEU A  68      11.939  38.846  19.196  1.00  0.00           H  
ATOM   1218 2HD2 LEU A  68      11.135  40.235  19.967  1.00  0.00           H  
ATOM   1219 3HD2 LEU A  68      11.702  38.871  20.960  1.00  0.00           H  
ATOM   1220  N   LYS A  69       7.389  38.759  23.742  1.00  0.00           N  
ATOM   1221  CA  LYS A  69       6.593  39.430  24.766  1.00  0.00           C  
ATOM   1222  C   LYS A  69       7.272  39.355  26.126  1.00  0.00           C  
ATOM   1223  O   LYS A  69       7.224  40.315  26.906  1.00  0.00           O  
ATOM   1224  CB  LYS A  69       5.190  38.823  24.834  1.00  0.00           C  
ATOM   1225  CG  LYS A  69       4.152  39.507  23.954  1.00  0.00           C  
ATOM   1226  CD  LYS A  69       4.136  38.930  22.550  1.00  0.00           C  
ATOM   1227  CE  LYS A  69       2.931  39.411  21.760  1.00  0.00           C  
ATOM   1228  NZ  LYS A  69       3.003  40.868  21.471  1.00  0.00           N  
ATOM   1229  H   LYS A  69       7.022  37.929  23.299  1.00  0.00           H  
ATOM   1230  HA  LYS A  69       6.505  40.484  24.500  1.00  0.00           H  
ATOM   1231 1HB  LYS A  69       5.233  37.774  24.539  1.00  0.00           H  
ATOM   1232 2HB  LYS A  69       4.827  38.860  25.861  1.00  0.00           H  
ATOM   1233 1HG  LYS A  69       3.162  39.383  24.395  1.00  0.00           H  
ATOM   1234 2HG  LYS A  69       4.372  40.572  23.892  1.00  0.00           H  
ATOM   1235 1HD  LYS A  69       5.044  39.228  22.024  1.00  0.00           H  
ATOM   1236 2HD  LYS A  69       4.108  37.842  22.604  1.00  0.00           H  
ATOM   1237 1HE  LYS A  69       2.875  38.868  20.818  1.00  0.00           H  
ATOM   1238 2HE  LYS A  69       2.021  39.209  22.325  1.00  0.00           H  
ATOM   1239 1HZ  LYS A  69       2.186  41.148  20.946  1.00  0.00           H  
ATOM   1240 2HZ  LYS A  69       3.037  41.383  22.340  1.00  0.00           H  
ATOM   1241 3HZ  LYS A  69       3.833  41.064  20.931  1.00  0.00           H  
ATOM   1242  N   LEU A  70       7.914  38.224  26.427  1.00  0.00           N  
ATOM   1243  CA  LEU A  70       8.572  38.061  27.720  1.00  0.00           C  
ATOM   1244  C   LEU A  70       9.880  38.839  27.783  1.00  0.00           C  
ATOM   1245  O   LEU A  70      10.237  39.377  28.836  1.00  0.00           O  
ATOM   1246  CB  LEU A  70       8.819  36.579  27.995  1.00  0.00           C  
ATOM   1247  CG  LEU A  70       7.586  35.709  28.228  1.00  0.00           C  
ATOM   1248  CD1 LEU A  70       7.965  34.237  28.212  1.00  0.00           C  
ATOM   1249  CD2 LEU A  70       6.924  36.081  29.545  1.00  0.00           C  
ATOM   1250  H   LEU A  70       7.950  37.469  25.757  1.00  0.00           H  
ATOM   1251  HA  LEU A  70       7.917  38.459  28.494  1.00  0.00           H  
ATOM   1252 1HB  LEU A  70       9.358  36.154  27.149  1.00  0.00           H  
ATOM   1253 2HB  LEU A  70       9.448  36.490  28.880  1.00  0.00           H  
ATOM   1254  HG  LEU A  70       6.875  35.860  27.415  1.00  0.00           H  
ATOM   1255 1HD1 LEU A  70       7.076  33.630  28.379  1.00  0.00           H  
ATOM   1256 2HD1 LEU A  70       8.400  33.984  27.245  1.00  0.00           H  
ATOM   1257 3HD1 LEU A  70       8.692  34.041  28.999  1.00  0.00           H  
ATOM   1258 1HD2 LEU A  70       6.045  35.454  29.700  1.00  0.00           H  
ATOM   1259 2HD2 LEU A  70       7.629  35.927  30.362  1.00  0.00           H  
ATOM   1260 3HD2 LEU A  70       6.623  37.128  29.517  1.00  0.00           H  
ATOM   1261  N   ILE A  71      10.611  38.901  26.670  1.00  0.00           N  
ATOM   1262  CA  ILE A  71      11.898  39.589  26.658  1.00  0.00           C  
ATOM   1263  C   ILE A  71      11.696  41.100  26.656  1.00  0.00           C  
ATOM   1264  O   ILE A  71      12.379  41.835  27.380  1.00  0.00           O  
ATOM   1265  CB  ILE A  71      12.737  39.177  25.435  1.00  0.00           C  
ATOM   1266  CG1 ILE A  71      13.156  37.709  25.545  1.00  0.00           C  
ATOM   1267  CG2 ILE A  71      13.957  40.074  25.300  1.00  0.00           C  
ATOM   1268  CD1 ILE A  71      13.711  37.134  24.262  1.00  0.00           C  
ATOM   1269  H   ILE A  71      10.277  38.469  25.820  1.00  0.00           H  
ATOM   1270  HA  ILE A  71      12.432  39.340  27.575  1.00  0.00           H  
ATOM   1271  HB  ILE A  71      12.132  39.265  24.533  1.00  0.00           H  
ATOM   1272 1HG1 ILE A  71      13.914  37.605  26.321  1.00  0.00           H  
ATOM   1273 2HG1 ILE A  71      12.298  37.107  25.844  1.00  0.00           H  
ATOM   1274 1HG2 ILE A  71      14.539  39.769  24.430  1.00  0.00           H  
ATOM   1275 2HG2 ILE A  71      13.637  41.108  25.177  1.00  0.00           H  
ATOM   1276 3HG2 ILE A  71      14.572  39.989  26.196  1.00  0.00           H  
ATOM   1277 1HD1 ILE A  71      13.985  36.091  24.419  1.00  0.00           H  
ATOM   1278 2HD1 ILE A  71      12.954  37.196  23.478  1.00  0.00           H  
ATOM   1279 3HD1 ILE A  71      14.592  37.699  23.961  1.00  0.00           H  
ATOM   1280  N   SER A  72      10.758  41.583  25.850  1.00  0.00           N  
ATOM   1281  CA  SER A  72      10.511  43.016  25.737  1.00  0.00           C  
ATOM   1282  C   SER A  72       9.587  43.501  26.848  1.00  0.00           C  
ATOM   1283  O   SER A  72       8.796  44.424  26.654  1.00  0.00           O  
ATOM   1284  OXT SER A  72       9.608  42.990  27.968  1.00  0.00           O  
ATOM   1285  CB  SER A  72       9.905  43.336  24.384  1.00  0.00           C  
ATOM   1286  OG  SER A  72       9.604  44.701  24.280  1.00  0.00           O  
ATOM   1287  H   SER A  72      10.202  40.943  25.302  1.00  0.00           H  
ATOM   1288  HA  SER A  72      11.462  43.540  25.842  1.00  0.00           H  
ATOM   1289 1HB  SER A  72      10.603  43.054  23.597  1.00  0.00           H  
ATOM   1290 2HB  SER A  72       8.999  42.749  24.244  1.00  0.00           H  
ATOM   1291  HG  SER A  72       8.922  44.872  24.933  1.00  0.00           H  
TER                                                                             
ATOM   1293  N   SER B  -1      31.331  27.018  31.656  1.00  0.00           N  
ATOM   1294  CA  SER B  -1      30.462  27.992  32.310  1.00  0.00           C  
ATOM   1295  C   SER B  -1      29.655  28.794  31.297  1.00  0.00           C  
ATOM   1296  O   SER B  -1      29.856  28.659  30.089  1.00  0.00           O  
ATOM   1297  CB  SER B  -1      31.287  28.932  33.166  1.00  0.00           C  
ATOM   1298  OG  SER B  -1      32.106  29.746  32.373  1.00  0.00           O  
ATOM   1299 1H   SER B  -1      31.844  26.511  32.349  1.00  0.00           H  
ATOM   1300 2H   SER B  -1      30.777  26.382  31.120  1.00  0.00           H  
ATOM   1301 3H   SER B  -1      31.970  27.494  31.051  1.00  0.00           H  
ATOM   1302  HA  SER B  -1      29.756  27.454  32.944  1.00  0.00           H  
ATOM   1303 1HB  SER B  -1      30.623  29.554  33.767  1.00  0.00           H  
ATOM   1304 2HB  SER B  -1      31.902  28.353  33.854  1.00  0.00           H  
ATOM   1305  HG  SER B  -1      32.587  30.311  32.982  1.00  0.00           H  
ATOM   1306  N   SER B   0      28.745  29.634  31.810  1.00  0.00           N  
ATOM   1307  CA  SER B   0      27.854  30.495  31.035  1.00  0.00           C  
ATOM   1308  C   SER B   0      26.892  29.655  30.202  1.00  0.00           C  
ATOM   1309  O   SER B   0      27.156  29.393  29.022  1.00  0.00           O  
ATOM   1310  CB  SER B   0      28.658  31.410  30.132  1.00  0.00           C  
ATOM   1311  OG  SER B   0      27.833  32.363  29.520  1.00  0.00           O  
ATOM   1312  H   SER B   0      28.693  29.653  32.818  1.00  0.00           H  
ATOM   1313  HA  SER B   0      27.260  31.092  31.729  1.00  0.00           H  
ATOM   1314 1HB  SER B   0      29.427  31.914  30.717  1.00  0.00           H  
ATOM   1315 2HB  SER B   0      29.161  30.818  29.369  1.00  0.00           H  
ATOM   1316  HG  SER B   0      28.403  32.874  28.941  1.00  0.00           H  
ATOM   1317  N   PRO B   1      25.769  29.215  30.777  1.00  0.00           N  
ATOM   1318  CA  PRO B   1      24.843  28.366  30.010  1.00  0.00           C  
ATOM   1319  C   PRO B   1      24.422  28.964  28.679  1.00  0.00           C  
ATOM   1320  O   PRO B   1      24.212  28.218  27.715  1.00  0.00           O  
ATOM   1321  CB  PRO B   1      23.645  28.239  30.956  1.00  0.00           C  
ATOM   1322  CG  PRO B   1      24.243  28.333  32.318  1.00  0.00           C  
ATOM   1323  CD  PRO B   1      25.321  29.375  32.182  1.00  0.00           C  
ATOM   1324  HA  PRO B   1      25.322  27.395  29.812  1.00  0.00           H  
ATOM   1325 1HB  PRO B   1      22.919  29.040  30.752  1.00  0.00           H  
ATOM   1326 2HB  PRO B   1      23.128  27.284  30.782  1.00  0.00           H  
ATOM   1327 1HG  PRO B   1      23.473  28.613  33.052  1.00  0.00           H  
ATOM   1328 2HG  PRO B   1      24.636  27.354  32.628  1.00  0.00           H  
ATOM   1329 1HD  PRO B   1      24.892  30.373  32.359  1.00  0.00           H  
ATOM   1330 2HD  PRO B   1      26.126  29.166  32.902  1.00  0.00           H  
ATOM   1331  N   VAL B   2      24.295  30.290  28.591  1.00  0.00           N  
ATOM   1332  CA  VAL B   2      23.883  30.910  27.336  1.00  0.00           C  
ATOM   1333  C   VAL B   2      24.977  30.765  26.286  1.00  0.00           C  
ATOM   1334  O   VAL B   2      24.696  30.514  25.107  1.00  0.00           O  
ATOM   1335  CB  VAL B   2      23.507  32.385  27.569  1.00  0.00           C  
ATOM   1336  CG1 VAL B   2      23.235  33.087  26.246  1.00  0.00           C  
ATOM   1337  CG2 VAL B   2      22.296  32.479  28.481  1.00  0.00           C  
ATOM   1338  H   VAL B   2      24.482  30.876  29.391  1.00  0.00           H  
ATOM   1339  HA  VAL B   2      23.008  30.380  26.958  1.00  0.00           H  
ATOM   1340  HB  VAL B   2      24.350  32.897  28.033  1.00  0.00           H  
ATOM   1341 1HG1 VAL B   2      22.971  34.129  26.434  1.00  0.00           H  
ATOM   1342 2HG1 VAL B   2      24.128  33.047  25.622  1.00  0.00           H  
ATOM   1343 3HG1 VAL B   2      22.410  32.592  25.734  1.00  0.00           H  
ATOM   1344 1HG2 VAL B   2      22.039  33.526  28.639  1.00  0.00           H  
ATOM   1345 2HG2 VAL B   2      21.453  31.964  28.020  1.00  0.00           H  
ATOM   1346 3HG2 VAL B   2      22.526  32.013  29.440  1.00  0.00           H  
ATOM   1347  N   ASP B   3      26.241  30.909  26.694  1.00  0.00           N  
ATOM   1348  CA  ASP B   3      27.342  30.776  25.748  1.00  0.00           C  
ATOM   1349  C   ASP B   3      27.592  29.321  25.373  1.00  0.00           C  
ATOM   1350  O   ASP B   3      28.127  29.045  24.293  1.00  0.00           O  
ATOM   1351  CB  ASP B   3      28.610  31.406  26.323  1.00  0.00           C  
ATOM   1352  CG  ASP B   3      28.506  32.914  26.455  1.00  0.00           C  
ATOM   1353  OD1 ASP B   3      27.827  33.543  25.615  1.00  0.00           O  
ATOM   1354  OD2 ASP B   3      29.105  33.472  27.397  1.00  0.00           O  
ATOM   1355  H   ASP B   3      26.446  31.111  27.662  1.00  0.00           H  
ATOM   1356  HA  ASP B   3      27.074  31.301  24.830  1.00  0.00           H  
ATOM   1357 1HB  ASP B   3      28.813  30.981  27.307  1.00  0.00           H  
ATOM   1358 2HB  ASP B   3      29.459  31.167  25.682  1.00  0.00           H  
ATOM   1359  N   GLU B   4      27.222  28.381  26.248  1.00  0.00           N  
ATOM   1360  CA  GLU B   4      27.253  26.972  25.869  1.00  0.00           C  
ATOM   1361  C   GLU B   4      26.315  26.689  24.705  1.00  0.00           C  
ATOM   1362  O   GLU B   4      26.647  25.898  23.814  1.00  0.00           O  
ATOM   1363  CB  GLU B   4      26.889  26.093  27.065  1.00  0.00           C  
ATOM   1364  CG  GLU B   4      27.979  25.970  28.122  1.00  0.00           C  
ATOM   1365  CD  GLU B   4      29.115  25.051  27.698  1.00  0.00           C  
ATOM   1366  OE1 GLU B   4      29.130  24.602  26.531  1.00  0.00           O  
ATOM   1367  OE2 GLU B   4      29.994  24.770  28.540  1.00  0.00           O  
ATOM   1368  H   GLU B   4      26.917  28.634  27.177  1.00  0.00           H  
ATOM   1369  HA  GLU B   4      28.265  26.722  25.547  1.00  0.00           H  
ATOM   1370 1HB  GLU B   4      26.000  26.492  27.553  1.00  0.00           H  
ATOM   1371 2HB  GLU B   4      26.649  25.088  26.718  1.00  0.00           H  
ATOM   1372 1HG  GLU B   4      28.386  26.959  28.326  1.00  0.00           H  
ATOM   1373 2HG  GLU B   4      27.537  25.592  29.042  1.00  0.00           H  
ATOM   1374  N   ILE B   5      25.141  27.321  24.696  1.00  0.00           N  
ATOM   1375  CA  ILE B   5      24.225  27.187  23.570  1.00  0.00           C  
ATOM   1376  C   ILE B   5      24.800  27.858  22.331  1.00  0.00           C  
ATOM   1377  O   ILE B   5      24.776  27.285  21.236  1.00  0.00           O  
ATOM   1378  CB  ILE B   5      22.850  27.798  23.897  1.00  0.00           C  
ATOM   1379  CG1 ILE B   5      22.112  26.932  24.922  1.00  0.00           C  
ATOM   1380  CG2 ILE B   5      22.021  27.952  22.631  1.00  0.00           C  
ATOM   1381  CD1 ILE B   5      20.838  27.556  25.444  1.00  0.00           C  
ATOM   1382  H   ILE B   5      24.876  27.903  25.479  1.00  0.00           H  
ATOM   1383  HA  ILE B   5      24.119  26.129  23.334  1.00  0.00           H  
ATOM   1384  HB  ILE B   5      22.987  28.778  24.353  1.00  0.00           H  
ATOM   1385 1HG1 ILE B   5      21.864  25.971  24.475  1.00  0.00           H  
ATOM   1386 2HG1 ILE B   5      22.767  26.737  25.772  1.00  0.00           H  
ATOM   1387 1HG2 ILE B   5      21.053  28.384  22.881  1.00  0.00           H  
ATOM   1388 2HG2 ILE B   5      22.542  28.607  21.934  1.00  0.00           H  
ATOM   1389 3HG2 ILE B   5      21.875  26.975  22.171  1.00  0.00           H  
ATOM   1390 1HD1 ILE B   5      20.372  26.884  26.165  1.00  0.00           H  
ATOM   1391 2HD1 ILE B   5      21.069  28.505  25.928  1.00  0.00           H  
ATOM   1392 3HD1 ILE B   5      20.152  27.728  24.615  1.00  0.00           H  
ATOM   1393  N   ASP B   6      25.323  29.079  22.477  1.00  0.00           N  
ATOM   1394  CA  ASP B   6      25.951  29.750  21.343  1.00  0.00           C  
ATOM   1395  C   ASP B   6      26.985  28.843  20.689  1.00  0.00           C  
ATOM   1396  O   ASP B   6      27.016  28.706  19.461  1.00  0.00           O  
ATOM   1397  CB  ASP B   6      26.590  31.065  21.796  1.00  0.00           C  
ATOM   1398  CG  ASP B   6      26.979  31.957  20.630  1.00  0.00           C  
ATOM   1399  OD1 ASP B   6      26.575  31.660  19.486  1.00  0.00           O  
ATOM   1400  OD2 ASP B   6      27.688  32.962  20.858  1.00  0.00           O  
ATOM   1401  H   ASP B   6      25.289  29.550  23.370  1.00  0.00           H  
ATOM   1402  HA  ASP B   6      25.181  29.970  20.602  1.00  0.00           H  
ATOM   1403 1HB  ASP B   6      25.894  31.607  22.436  1.00  0.00           H  
ATOM   1404 2HB  ASP B   6      27.481  30.852  22.387  1.00  0.00           H  
ATOM   1405  N   LYS B   7      27.824  28.196  21.501  1.00  0.00           N  
ATOM   1406  CA  LYS B   7      28.778  27.226  20.976  1.00  0.00           C  
ATOM   1407  C   LYS B   7      28.067  26.079  20.266  1.00  0.00           C  
ATOM   1408  O   LYS B   7      28.483  25.659  19.180  1.00  0.00           O  
ATOM   1409  CB  LYS B   7      29.661  26.681  22.101  1.00  0.00           C  
ATOM   1410  CG  LYS B   7      30.666  25.627  21.656  1.00  0.00           C  
ATOM   1411  CD  LYS B   7      31.746  26.232  20.772  1.00  0.00           C  
ATOM   1412  CE  LYS B   7      32.984  25.348  20.725  1.00  0.00           C  
ATOM   1413  NZ  LYS B   7      32.685  24.000  20.170  1.00  0.00           N  
ATOM   1414  H   LYS B   7      27.803  28.378  22.495  1.00  0.00           H  
ATOM   1415  HA  LYS B   7      29.411  27.725  20.241  1.00  0.00           H  
ATOM   1416 1HB  LYS B   7      30.215  27.500  22.558  1.00  0.00           H  
ATOM   1417 2HB  LYS B   7      29.032  26.238  22.874  1.00  0.00           H  
ATOM   1418 1HG  LYS B   7      31.136  25.179  22.533  1.00  0.00           H  
ATOM   1419 2HG  LYS B   7      30.151  24.843  21.102  1.00  0.00           H  
ATOM   1420 1HD  LYS B   7      31.360  26.356  19.759  1.00  0.00           H  
ATOM   1421 2HD  LYS B   7      32.026  27.212  21.157  1.00  0.00           H  
ATOM   1422 1HE  LYS B   7      33.745  25.822  20.107  1.00  0.00           H  
ATOM   1423 2HE  LYS B   7      33.386  25.232  21.731  1.00  0.00           H  
ATOM   1424 1HZ  LYS B   7      33.530  23.447  20.156  1.00  0.00           H  
ATOM   1425 2HZ  LYS B   7      31.993  23.544  20.747  1.00  0.00           H  
ATOM   1426 3HZ  LYS B   7      32.330  24.094  19.229  1.00  0.00           H  
ATOM   1427  N   GLU B   8      26.983  25.571  20.856  1.00  0.00           N  
ATOM   1428  CA  GLU B   8      26.245  24.470  20.244  1.00  0.00           C  
ATOM   1429  C   GLU B   8      25.602  24.884  18.924  1.00  0.00           C  
ATOM   1430  O   GLU B   8      25.539  24.082  17.985  1.00  0.00           O  
ATOM   1431  CB  GLU B   8      25.190  23.942  21.219  1.00  0.00           C  
ATOM   1432  CG  GLU B   8      24.493  22.664  20.771  1.00  0.00           C  
ATOM   1433  CD  GLU B   8      25.422  21.462  20.731  1.00  0.00           C  
ATOM   1434  OE1 GLU B   8      26.572  21.575  21.205  1.00  0.00           O  
ATOM   1435  OE2 GLU B   8      24.999  20.403  20.222  1.00  0.00           O  
ATOM   1436  H   GLU B   8      26.663  25.948  21.736  1.00  0.00           H  
ATOM   1437  HA  GLU B   8      26.948  23.668  20.015  1.00  0.00           H  
ATOM   1438 1HB  GLU B   8      25.653  23.746  22.186  1.00  0.00           H  
ATOM   1439 2HB  GLU B   8      24.423  24.702  21.372  1.00  0.00           H  
ATOM   1440 1HG  GLU B   8      23.673  22.450  21.456  1.00  0.00           H  
ATOM   1441 2HG  GLU B   8      24.070  22.822  19.780  1.00  0.00           H  
ATOM   1442  N   VAL B   9      25.126  26.129  18.829  1.00  0.00           N  
ATOM   1443  CA  VAL B   9      24.502  26.597  17.594  1.00  0.00           C  
ATOM   1444  C   VAL B   9      25.515  26.626  16.457  1.00  0.00           C  
ATOM   1445  O   VAL B   9      25.212  26.227  15.326  1.00  0.00           O  
ATOM   1446  CB  VAL B   9      23.855  27.977  17.811  1.00  0.00           C  
ATOM   1447  CG1 VAL B   9      23.378  28.560  16.488  1.00  0.00           C  
ATOM   1448  CG2 VAL B   9      22.702  27.870  18.788  1.00  0.00           C  
ATOM   1449  H   VAL B   9      25.194  26.759  19.616  1.00  0.00           H  
ATOM   1450  HA  VAL B   9      23.725  25.887  17.308  1.00  0.00           H  
ATOM   1451  HB  VAL B   9      24.604  28.661  18.210  1.00  0.00           H  
ATOM   1452 1HG1 VAL B   9      22.924  29.536  16.663  1.00  0.00           H  
ATOM   1453 2HG1 VAL B   9      24.227  28.671  15.813  1.00  0.00           H  
ATOM   1454 3HG1 VAL B   9      22.642  27.893  16.041  1.00  0.00           H  
ATOM   1455 1HG2 VAL B   9      22.254  28.853  18.933  1.00  0.00           H  
ATOM   1456 2HG2 VAL B   9      21.952  27.184  18.393  1.00  0.00           H  
ATOM   1457 3HG2 VAL B   9      23.068  27.494  19.744  1.00  0.00           H  
ATOM   1458  N   LYS B  10      26.731  27.101  16.735  1.00  0.00           N  
ATOM   1459  CA  LYS B  10      27.769  27.117  15.709  1.00  0.00           C  
ATOM   1460  C   LYS B  10      28.115  25.707  15.247  1.00  0.00           C  
ATOM   1461  O   LYS B  10      28.350  25.486  14.052  1.00  0.00           O  
ATOM   1462  CB  LYS B  10      29.016  27.828  16.232  1.00  0.00           C  
ATOM   1463  CG  LYS B  10      28.781  29.270  16.665  1.00  0.00           C  
ATOM   1464  CD  LYS B  10      28.204  30.107  15.536  1.00  0.00           C  
ATOM   1465  CE  LYS B  10      28.208  31.587  15.886  1.00  0.00           C  
ATOM   1466  NZ  LYS B  10      27.670  31.841  17.251  1.00  0.00           N  
ATOM   1467  H   LYS B  10      26.946  27.454  17.657  1.00  0.00           H  
ATOM   1468  HA  LYS B  10      27.391  27.661  14.843  1.00  0.00           H  
ATOM   1469 1HB  LYS B  10      29.415  27.282  17.087  1.00  0.00           H  
ATOM   1470 2HB  LYS B  10      29.785  27.832  15.459  1.00  0.00           H  
ATOM   1471 1HG  LYS B  10      28.088  29.288  17.507  1.00  0.00           H  
ATOM   1472 2HG  LYS B  10      29.724  29.712  16.985  1.00  0.00           H  
ATOM   1473 1HD  LYS B  10      28.794  29.954  14.631  1.00  0.00           H  
ATOM   1474 2HD  LYS B  10      27.179  29.793  15.338  1.00  0.00           H  
ATOM   1475 1HE  LYS B  10      29.226  31.970  15.835  1.00  0.00           H  
ATOM   1476 2HE  LYS B  10      27.600  32.133  15.165  1.00  0.00           H  
ATOM   1477 1HZ  LYS B  10      27.690  32.833  17.443  1.00  0.00           H  
ATOM   1478 2HZ  LYS B  10      26.717  31.507  17.306  1.00  0.00           H  
ATOM   1479 3HZ  LYS B  10      28.236  31.356  17.932  1.00  0.00           H  
ATOM   1480  N   LYS B  11      28.151  24.745  16.171  1.00  0.00           N  
ATOM   1481  CA  LYS B  11      28.350  23.351  15.785  1.00  0.00           C  
ATOM   1482  C   LYS B  11      27.269  22.889  14.816  1.00  0.00           C  
ATOM   1483  O   LYS B  11      27.571  22.303  13.771  1.00  0.00           O  
ATOM   1484  CB  LYS B  11      28.369  22.450  17.021  1.00  0.00           C  
ATOM   1485  CG  LYS B  11      28.517  20.966  16.715  1.00  0.00           C  
ATOM   1486  CD  LYS B  11      28.458  20.131  17.985  1.00  0.00           C  
ATOM   1487  CE  LYS B  11      28.662  18.653  17.687  1.00  0.00           C  
ATOM   1488  NZ  LYS B  11      27.433  18.021  17.133  1.00  0.00           N  
ATOM   1489  H   LYS B  11      28.039  24.974  17.149  1.00  0.00           H  
ATOM   1490  HA  LYS B  11      29.309  23.268  15.273  1.00  0.00           H  
ATOM   1491 1HB  LYS B  11      29.194  22.742  17.672  1.00  0.00           H  
ATOM   1492 2HB  LYS B  11      27.445  22.585  17.584  1.00  0.00           H  
ATOM   1493 1HG  LYS B  11      27.716  20.650  16.045  1.00  0.00           H  
ATOM   1494 2HG  LYS B  11      29.472  20.790  16.219  1.00  0.00           H  
ATOM   1495 1HD  LYS B  11      29.233  20.464  18.676  1.00  0.00           H  
ATOM   1496 2HD  LYS B  11      27.488  20.264  18.463  1.00  0.00           H  
ATOM   1497 1HE  LYS B  11      29.472  18.535  16.968  1.00  0.00           H  
ATOM   1498 2HE  LYS B  11      28.941  18.132  18.603  1.00  0.00           H  
ATOM   1499 1HZ  LYS B  11      27.610  17.044  16.950  1.00  0.00           H  
ATOM   1500 2HZ  LYS B  11      26.680  18.108  17.801  1.00  0.00           H  
ATOM   1501 3HZ  LYS B  11      27.175  18.483  16.273  1.00  0.00           H  
ATOM   1502  N   LEU B  12      26.002  23.148  15.141  1.00  0.00           N  
ATOM   1503  CA  LEU B  12      24.909  22.664  14.309  1.00  0.00           C  
ATOM   1504  C   LEU B  12      24.769  23.468  13.023  1.00  0.00           C  
ATOM   1505  O   LEU B  12      24.256  22.946  12.027  1.00  0.00           O  
ATOM   1506  CB  LEU B  12      23.591  22.717  15.092  1.00  0.00           C  
ATOM   1507  CG  LEU B  12      23.272  21.480  15.941  1.00  0.00           C  
ATOM   1508  CD1 LEU B  12      24.485  21.117  16.786  1.00  0.00           C  
ATOM   1509  CD2 LEU B  12      22.061  21.764  16.818  1.00  0.00           C  
ATOM   1510  H   LEU B  12      25.789  23.685  15.970  1.00  0.00           H  
ATOM   1511  HA  LEU B  12      25.122  21.634  14.023  1.00  0.00           H  
ATOM   1512 1HB  LEU B  12      23.617  23.578  15.757  1.00  0.00           H  
ATOM   1513 2HB  LEU B  12      22.772  22.854  14.386  1.00  0.00           H  
ATOM   1514  HG  LEU B  12      23.056  20.635  15.287  1.00  0.00           H  
ATOM   1515 1HD1 LEU B  12      24.258  20.238  17.390  1.00  0.00           H  
ATOM   1516 2HD1 LEU B  12      25.331  20.899  16.134  1.00  0.00           H  
ATOM   1517 3HD1 LEU B  12      24.736  21.951  17.441  1.00  0.00           H  
ATOM   1518 1HD2 LEU B  12      21.833  20.885  17.421  1.00  0.00           H  
ATOM   1519 2HD2 LEU B  12      22.276  22.608  17.473  1.00  0.00           H  
ATOM   1520 3HD2 LEU B  12      21.204  22.004  16.188  1.00  0.00           H  
ATOM   1521  N   GLU B  13      25.211  24.727  13.023  1.00  0.00           N  
ATOM   1522  CA  GLU B  13      25.240  25.491  11.781  1.00  0.00           C  
ATOM   1523  C   GLU B  13      26.229  24.890  10.793  1.00  0.00           C  
ATOM   1524  O   GLU B  13      25.952  24.820   9.590  1.00  0.00           O  
ATOM   1525  CB  GLU B  13      25.605  26.951  12.060  1.00  0.00           C  
ATOM   1526  CG  GLU B  13      25.617  27.843  10.826  1.00  0.00           C  
ATOM   1527  CD  GLU B  13      25.908  29.282  11.147  1.00  0.00           C  
ATOM   1528  OE1 GLU B  13      26.117  29.584  12.298  1.00  0.00           O  
ATOM   1529  OE2 GLU B  13      25.922  30.081  10.241  1.00  0.00           O  
ATOM   1530  H   GLU B  13      25.529  25.162  13.877  1.00  0.00           H  
ATOM   1531  HA  GLU B  13      24.250  25.449  11.325  1.00  0.00           H  
ATOM   1532 1HB  GLU B  13      24.896  27.374  12.771  1.00  0.00           H  
ATOM   1533 2HB  GLU B  13      26.594  26.998  12.516  1.00  0.00           H  
ATOM   1534 1HG  GLU B  13      26.374  27.477  10.133  1.00  0.00           H  
ATOM   1535 2HG  GLU B  13      24.649  27.774  10.332  1.00  0.00           H  
ATOM   1536  N   GLU B  14      27.391  24.451  11.285  1.00  0.00           N  
ATOM   1537  CA  GLU B  14      28.349  23.764  10.426  1.00  0.00           C  
ATOM   1538  C   GLU B  14      27.765  22.463   9.888  1.00  0.00           C  
ATOM   1539  O   GLU B  14      27.990  22.106   8.725  1.00  0.00           O  
ATOM   1540  CB  GLU B  14      29.645  23.506  11.198  1.00  0.00           C  
ATOM   1541  CG  GLU B  14      30.760  22.869  10.382  1.00  0.00           C  
ATOM   1542  CD  GLU B  14      31.301  23.785   9.299  1.00  0.00           C  
ATOM   1543  OE1 GLU B  14      31.077  25.012   9.381  1.00  0.00           O  
ATOM   1544  OE2 GLU B  14      31.951  23.274   8.362  1.00  0.00           O  
ATOM   1545  H   GLU B  14      27.616  24.591  12.259  1.00  0.00           H  
ATOM   1546  HA  GLU B  14      28.567  24.404   9.570  1.00  0.00           H  
ATOM   1547 1HB  GLU B  14      30.025  24.447  11.597  1.00  0.00           H  
ATOM   1548 2HB  GLU B  14      29.440  22.850  12.044  1.00  0.00           H  
ATOM   1549 1HG  GLU B  14      31.576  22.598  11.052  1.00  0.00           H  
ATOM   1550 2HG  GLU B  14      30.384  21.956   9.924  1.00  0.00           H  
ATOM   1551  N   GLU B  15      27.002  21.745  10.717  1.00  0.00           N  
ATOM   1552  CA  GLU B  15      26.310  20.553  10.237  1.00  0.00           C  
ATOM   1553  C   GLU B  15      25.264  20.900   9.185  1.00  0.00           C  
ATOM   1554  O   GLU B  15      25.094  20.155   8.214  1.00  0.00           O  
ATOM   1555  CB  GLU B  15      25.645  19.818  11.403  1.00  0.00           C  
ATOM   1556  CG  GLU B  15      26.621  19.171  12.376  1.00  0.00           C  
ATOM   1557  CD  GLU B  15      25.951  18.654  13.619  1.00  0.00           C  
ATOM   1558  OE1 GLU B  15      24.771  18.863  13.766  1.00  0.00           O  
ATOM   1559  OE2 GLU B  15      26.621  18.047  14.422  1.00  0.00           O  
ATOM   1560  H   GLU B  15      26.898  22.019  11.684  1.00  0.00           H  
ATOM   1561  HA  GLU B  15      27.039  19.896   9.763  1.00  0.00           H  
ATOM   1562 1HB  GLU B  15      25.024  20.515  11.966  1.00  0.00           H  
ATOM   1563 2HB  GLU B  15      24.992  19.037  11.016  1.00  0.00           H  
ATOM   1564 1HG  GLU B  15      27.122  18.343  11.876  1.00  0.00           H  
ATOM   1565 2HG  GLU B  15      27.378  19.903  12.655  1.00  0.00           H  
ATOM   1566  N   ALA B  16      24.554  22.017   9.361  1.00  0.00           N  
ATOM   1567  CA  ALA B  16      23.614  22.457   8.336  1.00  0.00           C  
ATOM   1568  C   ALA B  16      24.338  22.777   7.034  1.00  0.00           C  
ATOM   1569  O   ALA B  16      23.837  22.472   5.946  1.00  0.00           O  
ATOM   1570  CB  ALA B  16      22.828  23.671   8.829  1.00  0.00           C  
ATOM   1571  H   ALA B  16      24.659  22.567  10.201  1.00  0.00           H  
ATOM   1572  HA  ALA B  16      22.919  21.640   8.140  1.00  0.00           H  
ATOM   1573 1HB  ALA B  16      22.130  23.991   8.055  1.00  0.00           H  
ATOM   1574 2HB  ALA B  16      22.275  23.405   9.730  1.00  0.00           H  
ATOM   1575 3HB  ALA B  16      23.517  24.484   9.053  1.00  0.00           H  
ATOM   1576  N   LYS B  17      25.518  23.395   7.127  1.00  0.00           N  
ATOM   1577  CA  LYS B  17      26.317  23.640   5.931  1.00  0.00           C  
ATOM   1578  C   LYS B  17      26.695  22.330   5.254  1.00  0.00           C  
ATOM   1579  O   LYS B  17      26.554  22.188   4.033  1.00  0.00           O  
ATOM   1580  CB  LYS B  17      27.567  24.444   6.291  1.00  0.00           C  
ATOM   1581  CG  LYS B  17      28.474  24.760   5.111  1.00  0.00           C  
ATOM   1582  CD  LYS B  17      29.712  25.529   5.552  1.00  0.00           C  
ATOM   1583  CE  LYS B  17      30.657  25.788   4.385  1.00  0.00           C  
ATOM   1584  NZ  LYS B  17      31.904  26.482   4.817  1.00  0.00           N  
ATOM   1585  H   LYS B  17      25.869  23.699   8.024  1.00  0.00           H  
ATOM   1586  HA  LYS B  17      25.717  24.217   5.227  1.00  0.00           H  
ATOM   1587 1HB  LYS B  17      27.273  25.390   6.748  1.00  0.00           H  
ATOM   1588 2HB  LYS B  17      28.155  23.894   7.026  1.00  0.00           H  
ATOM   1589 1HG  LYS B  17      28.786  23.830   4.632  1.00  0.00           H  
ATOM   1590 2HG  LYS B  17      27.927  25.357   4.381  1.00  0.00           H  
ATOM   1591 1HD  LYS B  17      29.413  26.485   5.983  1.00  0.00           H  
ATOM   1592 2HD  LYS B  17      30.243  24.958   6.314  1.00  0.00           H  
ATOM   1593 1HE  LYS B  17      30.926  24.842   3.918  1.00  0.00           H  
ATOM   1594 2HE  LYS B  17      30.154  26.405   3.640  1.00  0.00           H  
ATOM   1595 1HZ  LYS B  17      32.500  26.634   4.016  1.00  0.00           H  
ATOM   1596 2HZ  LYS B  17      31.668  27.371   5.235  1.00  0.00           H  
ATOM   1597 3HZ  LYS B  17      32.390  25.911   5.493  1.00  0.00           H  
ATOM   1598  N   LYS B  18      27.175  21.358   6.034  1.00  0.00           N  
ATOM   1599  CA  LYS B  18      27.523  20.055   5.478  1.00  0.00           C  
ATOM   1600  C   LYS B  18      26.306  19.334   4.918  1.00  0.00           C  
ATOM   1601  O   LYS B  18      26.419  18.630   3.909  1.00  0.00           O  
ATOM   1602  CB  LYS B  18      28.200  19.187   6.540  1.00  0.00           C  
ATOM   1603  CG  LYS B  18      29.560  19.698   6.996  1.00  0.00           C  
ATOM   1604  CD  LYS B  18      30.593  19.587   5.885  1.00  0.00           C  
ATOM   1605  CE  LYS B  18      32.002  19.814   6.413  1.00  0.00           C  
ATOM   1606  NZ  LYS B  18      33.013  19.813   5.321  1.00  0.00           N  
ATOM   1607  H   LYS B  18      27.301  21.520   7.023  1.00  0.00           H  
ATOM   1608  HA  LYS B  18      28.218  20.207   4.652  1.00  0.00           H  
ATOM   1609 1HB  LYS B  18      27.556  19.119   7.418  1.00  0.00           H  
ATOM   1610 2HB  LYS B  18      28.334  18.177   6.153  1.00  0.00           H  
ATOM   1611 1HG  LYS B  18      29.474  20.743   7.298  1.00  0.00           H  
ATOM   1612 2HG  LYS B  18      29.897  19.117   7.854  1.00  0.00           H  
ATOM   1613 1HD  LYS B  18      30.538  18.595   5.434  1.00  0.00           H  
ATOM   1614 2HD  LYS B  18      30.381  20.329   5.115  1.00  0.00           H  
ATOM   1615 1HE  LYS B  18      32.046  20.770   6.932  1.00  0.00           H  
ATOM   1616 2HE  LYS B  18      32.254  19.028   7.125  1.00  0.00           H  
ATOM   1617 1HZ  LYS B  18      33.932  19.965   5.712  1.00  0.00           H  
ATOM   1618 2HZ  LYS B  18      32.993  18.922   4.845  1.00  0.00           H  
ATOM   1619 3HZ  LYS B  18      32.800  20.550   4.665  1.00  0.00           H  
ATOM   1620  N   SER B  19      25.142  19.489   5.551  1.00  0.00           N  
ATOM   1621  CA  SER B  19      23.929  18.890   5.006  1.00  0.00           C  
ATOM   1622  C   SER B  19      23.614  19.456   3.629  1.00  0.00           C  
ATOM   1623  O   SER B  19      23.299  18.706   2.699  1.00  0.00           O  
ATOM   1624  CB  SER B  19      22.759  19.129   5.941  1.00  0.00           C  
ATOM   1625  OG  SER B  19      21.585  18.558   5.432  1.00  0.00           O  
ATOM   1626  H   SER B  19      25.086  20.019   6.410  1.00  0.00           H  
ATOM   1627  HA  SER B  19      24.093  17.818   4.892  1.00  0.00           H  
ATOM   1628 1HB  SER B  19      22.982  18.701   6.918  1.00  0.00           H  
ATOM   1629 2HB  SER B  19      22.616  20.200   6.078  1.00  0.00           H  
ATOM   1630  HG  SER B  19      20.906  18.720   6.091  1.00  0.00           H  
ATOM   1631  N   GLN B  20      23.700  20.781   3.480  1.00  0.00           N  
ATOM   1632  CA  GLN B  20      23.401  21.394   2.190  1.00  0.00           C  
ATOM   1633  C   GLN B  20      24.350  20.885   1.112  1.00  0.00           C  
ATOM   1634  O   GLN B  20      23.943  20.678  -0.038  1.00  0.00           O  
ATOM   1635  CB  GLN B  20      23.471  22.917   2.298  1.00  0.00           C  
ATOM   1636  CG  GLN B  20      22.998  23.630   1.043  1.00  0.00           C  
ATOM   1637  CD  GLN B  20      21.534  23.367   0.734  1.00  0.00           C  
ATOM   1638  OE1 GLN B  20      20.695  23.330   1.635  1.00  0.00           O  
ATOM   1639  NE2 GLN B  20      21.223  23.174  -0.545  1.00  0.00           N  
ATOM   1640  H   GLN B  20      23.971  21.371   4.253  1.00  0.00           H  
ATOM   1641  HA  GLN B  20      22.390  21.110   1.898  1.00  0.00           H  
ATOM   1642 1HB  GLN B  20      22.860  23.251   3.136  1.00  0.00           H  
ATOM   1643 2HB  GLN B  20      24.498  23.220   2.501  1.00  0.00           H  
ATOM   1644 1HG  GLN B  20      23.129  24.704   1.177  1.00  0.00           H  
ATOM   1645 2HG  GLN B  20      23.591  23.284   0.196  1.00  0.00           H  
ATOM   1646 1HE2 GLN B  20      20.273  22.996  -0.807  1.00  0.00           H  
ATOM   1647 2HE2 GLN B  20      21.937  23.206  -1.244  1.00  0.00           H  
ATOM   1648  N   GLU B  21      25.619  20.672   1.466  1.00  0.00           N  
ATOM   1649  CA  GLU B  21      26.567  20.103   0.511  1.00  0.00           C  
ATOM   1650  C   GLU B  21      26.157  18.695   0.099  1.00  0.00           C  
ATOM   1651  O   GLU B  21      26.253  18.336  -1.081  1.00  0.00           O  
ATOM   1652  CB  GLU B  21      27.977  20.080   1.106  1.00  0.00           C  
ATOM   1653  CG  GLU B  21      28.606  21.453   1.286  1.00  0.00           C  
ATOM   1654  CD  GLU B  21      29.984  21.392   1.886  1.00  0.00           C  
ATOM   1655  OE1 GLU B  21      30.412  20.317   2.233  1.00  0.00           O  
ATOM   1656  OE2 GLU B  21      30.608  22.420   1.997  1.00  0.00           O  
ATOM   1657  H   GLU B  21      25.937  20.902   2.397  1.00  0.00           H  
ATOM   1658  HA  GLU B  21      26.565  20.721  -0.388  1.00  0.00           H  
ATOM   1659 1HB  GLU B  21      27.952  19.592   2.081  1.00  0.00           H  
ATOM   1660 2HB  GLU B  21      28.633  19.493   0.463  1.00  0.00           H  
ATOM   1661 1HG  GLU B  21      28.667  21.944   0.315  1.00  0.00           H  
ATOM   1662 2HG  GLU B  21      27.963  22.055   1.927  1.00  0.00           H  
ATOM   1663  N   GLU B  22      25.701  17.884   1.056  1.00  0.00           N  
ATOM   1664  CA  GLU B  22      25.192  16.563   0.711  1.00  0.00           C  
ATOM   1665  C   GLU B  22      23.944  16.661  -0.154  1.00  0.00           C  
ATOM   1666  O   GLU B  22      23.775  15.868  -1.087  1.00  0.00           O  
ATOM   1667  CB  GLU B  22      24.884  15.764   1.979  1.00  0.00           C  
ATOM   1668  CG  GLU B  22      24.539  14.302   1.732  1.00  0.00           C  
ATOM   1669  CD  GLU B  22      24.425  13.505   3.002  1.00  0.00           C  
ATOM   1670  OE1 GLU B  22      24.511  14.088   4.057  1.00  0.00           O  
ATOM   1671  OE2 GLU B  22      24.253  12.312   2.918  1.00  0.00           O  
ATOM   1672  H   GLU B  22      25.704  18.173   2.023  1.00  0.00           H  
ATOM   1673  HA  GLU B  22      25.954  16.039   0.133  1.00  0.00           H  
ATOM   1674 1HB  GLU B  22      25.745  15.796   2.648  1.00  0.00           H  
ATOM   1675 2HB  GLU B  22      24.045  16.222   2.503  1.00  0.00           H  
ATOM   1676 1HG  GLU B  22      23.591  14.249   1.198  1.00  0.00           H  
ATOM   1677 2HG  GLU B  22      25.307  13.860   1.099  1.00  0.00           H  
ATOM   1678  N   VAL B  23      23.064  17.622   0.137  1.00  0.00           N  
ATOM   1679  CA  VAL B  23      21.860  17.796  -0.668  1.00  0.00           C  
ATOM   1680  C   VAL B  23      22.225  18.177  -2.097  1.00  0.00           C  
ATOM   1681  O   VAL B  23      21.634  17.670  -3.059  1.00  0.00           O  
ATOM   1682  CB  VAL B  23      20.956  18.885  -0.060  1.00  0.00           C  
ATOM   1683  CG1 VAL B  23      19.831  19.240  -1.020  1.00  0.00           C  
ATOM   1684  CG2 VAL B  23      20.399  18.411   1.273  1.00  0.00           C  
ATOM   1685  H   VAL B  23      23.226  18.240   0.920  1.00  0.00           H  
ATOM   1686  HA  VAL B  23      21.335  16.841  -0.716  1.00  0.00           H  
ATOM   1687  HB  VAL B  23      21.546  19.790   0.093  1.00  0.00           H  
ATOM   1688 1HG1 VAL B  23      19.202  20.012  -0.574  1.00  0.00           H  
ATOM   1689 2HG1 VAL B  23      20.252  19.611  -1.954  1.00  0.00           H  
ATOM   1690 3HG1 VAL B  23      19.229  18.353  -1.219  1.00  0.00           H  
ATOM   1691 1HG2 VAL B  23      19.762  19.186   1.698  1.00  0.00           H  
ATOM   1692 2HG2 VAL B  23      19.815  17.503   1.121  1.00  0.00           H  
ATOM   1693 3HG2 VAL B  23      21.221  18.202   1.958  1.00  0.00           H  
ATOM   1694  N   GLU B  24      23.206  19.065  -2.262  1.00  0.00           N  
ATOM   1695  CA  GLU B  24      23.606  19.469  -3.607  1.00  0.00           C  
ATOM   1696  C   GLU B  24      24.191  18.295  -4.384  1.00  0.00           C  
ATOM   1697  O   GLU B  24      23.897  18.125  -5.573  1.00  0.00           O  
ATOM   1698  CB  GLU B  24      24.627  20.607  -3.540  1.00  0.00           C  
ATOM   1699  CG  GLU B  24      24.059  21.933  -3.052  1.00  0.00           C  
ATOM   1700  CD  GLU B  24      22.971  22.466  -3.942  1.00  0.00           C  
ATOM   1701  OE1 GLU B  24      23.098  22.351  -5.138  1.00  0.00           O  
ATOM   1702  OE2 GLU B  24      22.012  22.991  -3.426  1.00  0.00           O  
ATOM   1703  H   GLU B  24      23.681  19.467  -1.466  1.00  0.00           H  
ATOM   1704  HA  GLU B  24      22.719  19.802  -4.146  1.00  0.00           H  
ATOM   1705 1HB  GLU B  24      25.442  20.327  -2.873  1.00  0.00           H  
ATOM   1706 2HB  GLU B  24      25.054  20.771  -4.530  1.00  0.00           H  
ATOM   1707 1HG  GLU B  24      23.657  21.796  -2.049  1.00  0.00           H  
ATOM   1708 2HG  GLU B  24      24.865  22.662  -2.994  1.00  0.00           H  
ATOM   1709  N   ARG B  25      25.008  17.467  -3.725  1.00  0.00           N  
ATOM   1710  CA  ARG B  25      25.512  16.256  -4.369  1.00  0.00           C  
ATOM   1711  C   ARG B  25      24.383  15.294  -4.714  1.00  0.00           C  
ATOM   1712  O   ARG B  25      24.407  14.665  -5.779  1.00  0.00           O  
ATOM   1713  CB  ARG B  25      26.537  15.559  -3.471  1.00  0.00           C  
ATOM   1714  CG  ARG B  25      27.843  16.320  -3.283  1.00  0.00           C  
ATOM   1715  CD  ARG B  25      28.859  15.510  -2.483  1.00  0.00           C  
ATOM   1716  NE  ARG B  25      29.973  16.341  -2.032  1.00  0.00           N  
ATOM   1717  CZ  ARG B  25      30.034  16.929  -0.840  1.00  0.00           C  
ATOM   1718  NH1 ARG B  25      29.044  16.774   0.028  1.00  0.00           N  
ATOM   1719  NH2 ARG B  25      31.085  17.671  -0.515  1.00  0.00           N  
ATOM   1720  H   ARG B  25      25.285  17.671  -2.776  1.00  0.00           H  
ATOM   1721  HA  ARG B  25      26.000  16.537  -5.302  1.00  0.00           H  
ATOM   1722 1HB  ARG B  25      26.105  15.396  -2.484  1.00  0.00           H  
ATOM   1723 2HB  ARG B  25      26.781  14.582  -3.887  1.00  0.00           H  
ATOM   1724 1HG  ARG B  25      28.276  16.545  -4.258  1.00  0.00           H  
ATOM   1725 2HG  ARG B  25      27.648  17.250  -2.748  1.00  0.00           H  
ATOM   1726 1HD  ARG B  25      28.374  15.081  -1.607  1.00  0.00           H  
ATOM   1727 2HD  ARG B  25      29.257  14.710  -3.106  1.00  0.00           H  
ATOM   1728  HE  ARG B  25      30.747  16.476  -2.669  1.00  0.00           H  
ATOM   1729 1HH1 ARG B  25      28.243  16.209  -0.216  1.00  0.00           H  
ATOM   1730 2HH1 ARG B  25      29.091  17.221   0.932  1.00  0.00           H  
ATOM   1731 1HH2 ARG B  25      31.843  17.791  -1.174  1.00  0.00           H  
ATOM   1732 2HH2 ARG B  25      31.129  18.116   0.389  1.00  0.00           H  
ATOM   1733  N   LEU B  26      23.389  15.168  -3.834  1.00  0.00           N  
ATOM   1734  CA  LEU B  26      22.236  14.329  -4.139  1.00  0.00           C  
ATOM   1735  C   LEU B  26      21.541  14.794  -5.410  1.00  0.00           C  
ATOM   1736  O   LEU B  26      21.268  13.988  -6.308  1.00  0.00           O  
ATOM   1737  CB  LEU B  26      21.242  14.346  -2.970  1.00  0.00           C  
ATOM   1738  CG  LEU B  26      19.935  13.577  -3.197  1.00  0.00           C  
ATOM   1739  CD1 LEU B  26      20.226  12.084  -3.252  1.00  0.00           C  
ATOM   1740  CD2 LEU B  26      18.954  13.902  -2.080  1.00  0.00           C  
ATOM   1741  H   LEU B  26      23.424  15.653  -2.949  1.00  0.00           H  
ATOM   1742  HA  LEU B  26      22.584  13.310  -4.307  1.00  0.00           H  
ATOM   1743 1HB  LEU B  26      21.729  13.920  -2.094  1.00  0.00           H  
ATOM   1744 2HB  LEU B  26      20.984  15.382  -2.749  1.00  0.00           H  
ATOM   1745  HG  LEU B  26      19.503  13.868  -4.155  1.00  0.00           H  
ATOM   1746 1HD1 LEU B  26      19.297  11.537  -3.414  1.00  0.00           H  
ATOM   1747 2HD1 LEU B  26      20.915  11.877  -4.071  1.00  0.00           H  
ATOM   1748 3HD1 LEU B  26      20.675  11.766  -2.311  1.00  0.00           H  
ATOM   1749 1HD2 LEU B  26      18.024  13.356  -2.242  1.00  0.00           H  
ATOM   1750 2HD2 LEU B  26      19.384  13.611  -1.122  1.00  0.00           H  
ATOM   1751 3HD2 LEU B  26      18.750  14.973  -2.076  1.00  0.00           H  
ATOM   1752  N   LYS B  27      21.253  16.095  -5.502  1.00  0.00           N  
ATOM   1753  CA  LYS B  27      20.576  16.645  -6.668  1.00  0.00           C  
ATOM   1754  C   LYS B  27      21.323  16.353  -7.964  1.00  0.00           C  
ATOM   1755  O   LYS B  27      20.682  16.134  -8.996  1.00  0.00           O  
ATOM   1756  CB  LYS B  27      20.389  18.154  -6.504  1.00  0.00           C  
ATOM   1757  CG  LYS B  27      19.318  18.550  -5.497  1.00  0.00           C  
ATOM   1758  CD  LYS B  27      18.962  20.024  -5.619  1.00  0.00           C  
ATOM   1759  CE  LYS B  27      20.046  20.907  -5.019  1.00  0.00           C  
ATOM   1760  NZ  LYS B  27      19.628  22.334  -4.952  1.00  0.00           N  
ATOM   1761  H   LYS B  27      21.510  16.713  -4.745  1.00  0.00           H  
ATOM   1762  HA  LYS B  27      19.597  16.174  -6.754  1.00  0.00           H  
ATOM   1763 1HB  LYS B  27      21.330  18.605  -6.187  1.00  0.00           H  
ATOM   1764 2HB  LYS B  27      20.123  18.594  -7.466  1.00  0.00           H  
ATOM   1765 1HG  LYS B  27      18.421  17.953  -5.666  1.00  0.00           H  
ATOM   1766 2HG  LYS B  27      19.678  18.354  -4.487  1.00  0.00           H  
ATOM   1767 1HD  LYS B  27      18.836  20.282  -6.671  1.00  0.00           H  
ATOM   1768 2HD  LYS B  27      18.023  20.216  -5.100  1.00  0.00           H  
ATOM   1769 1HE  LYS B  27      20.280  20.563  -4.012  1.00  0.00           H  
ATOM   1770 2HE  LYS B  27      20.950  20.835  -5.623  1.00  0.00           H  
ATOM   1771 1HZ  LYS B  27      20.372  22.885  -4.550  1.00  0.00           H  
ATOM   1772 2HZ  LYS B  27      19.426  22.670  -5.883  1.00  0.00           H  
ATOM   1773 3HZ  LYS B  27      18.801  22.416  -4.378  1.00  0.00           H  
ATOM   1774  N   GLN B  28      22.658  16.346  -7.938  1.00  0.00           N  
ATOM   1775  CA  GLN B  28      23.418  16.022  -9.143  1.00  0.00           C  
ATOM   1776  C   GLN B  28      23.174  14.579  -9.564  1.00  0.00           C  
ATOM   1777  O   GLN B  28      22.992  14.287 -10.752  1.00  0.00           O  
ATOM   1778  CB  GLN B  28      24.914  16.256  -8.917  1.00  0.00           C  
ATOM   1779  CG  GLN B  28      25.282  17.702  -8.635  1.00  0.00           C  
ATOM   1780  CD  GLN B  28      24.996  18.613  -9.813  1.00  0.00           C  
ATOM   1781  OE1 GLN B  28      24.050  19.406  -9.788  1.00  0.00           O  
ATOM   1782  NE2 GLN B  28      25.812  18.505 -10.855  1.00  0.00           N  
ATOM   1783  H   GLN B  28      23.156  16.563  -7.087  1.00  0.00           H  
ATOM   1784  HA  GLN B  28      23.083  16.674  -9.949  1.00  0.00           H  
ATOM   1785 1HB  GLN B  28      25.254  15.652  -8.076  1.00  0.00           H  
ATOM   1786 2HB  GLN B  28      25.470  15.933  -9.797  1.00  0.00           H  
ATOM   1787 1HG  GLN B  28      24.702  18.054  -7.782  1.00  0.00           H  
ATOM   1788 2HG  GLN B  28      26.348  17.758  -8.410  1.00  0.00           H  
ATOM   1789 1HE2 GLN B  28      25.673  19.080 -11.662  1.00  0.00           H  
ATOM   1790 2HE2 GLN B  28      26.567  17.849 -10.834  1.00  0.00           H  
ATOM   1791  N   GLU B  29      23.162  13.661  -8.595  1.00  0.00           N  
ATOM   1792  CA  GLU B  29      22.907  12.256  -8.897  1.00  0.00           C  
ATOM   1793  C   GLU B  29      21.472  12.038  -9.359  1.00  0.00           C  
ATOM   1794  O   GLU B  29      21.228  11.288 -10.312  1.00  0.00           O  
ATOM   1795  CB  GLU B  29      23.213  11.394  -7.671  1.00  0.00           C  
ATOM   1796  CG  GLU B  29      23.040   9.900  -7.893  1.00  0.00           C  
ATOM   1797  CD  GLU B  29      23.332   9.082  -6.646  1.00  0.00           C  
ATOM   1798  OE1 GLU B  29      23.476   9.677  -5.556  1.00  0.00           O  
ATOM   1799  OE2 GLU B  29      23.419   7.840  -6.757  1.00  0.00           O  
ATOM   1800  H   GLU B  29      23.332  13.935  -7.637  1.00  0.00           H  
ATOM   1801  HA  GLU B  29      23.563  11.953  -9.714  1.00  0.00           H  
ATOM   1802 1HB  GLU B  29      24.240  11.567  -7.351  1.00  0.00           H  
ATOM   1803 2HB  GLU B  29      22.560  11.687  -6.848  1.00  0.00           H  
ATOM   1804 1HG  GLU B  29      22.016   9.706  -8.210  1.00  0.00           H  
ATOM   1805 2HG  GLU B  29      23.706   9.583  -8.694  1.00  0.00           H  
ATOM   1806  N   VAL B  30      20.509  12.683  -8.695  1.00  0.00           N  
ATOM   1807  CA  VAL B  30      19.105  12.460  -9.027  1.00  0.00           C  
ATOM   1808  C   VAL B  30      18.800  12.979 -10.427  1.00  0.00           C  
ATOM   1809  O   VAL B  30      18.093  12.326 -11.205  1.00  0.00           O  
ATOM   1810  CB  VAL B  30      18.194  13.107  -7.965  1.00  0.00           C  
ATOM   1811  CG1 VAL B  30      16.737  13.027  -8.390  1.00  0.00           C  
ATOM   1812  CG2 VAL B  30      18.393  12.428  -6.620  1.00  0.00           C  
ATOM   1813  H   VAL B  30      20.743  13.330  -7.956  1.00  0.00           H  
ATOM   1814  HA  VAL B  30      18.918  11.386  -9.041  1.00  0.00           H  
ATOM   1815  HB  VAL B  30      18.447  14.164  -7.878  1.00  0.00           H  
ATOM   1816 1HG1 VAL B  30      16.110  13.489  -7.627  1.00  0.00           H  
ATOM   1817 2HG1 VAL B  30      16.605  13.553  -9.335  1.00  0.00           H  
ATOM   1818 3HG1 VAL B  30      16.450  11.983  -8.510  1.00  0.00           H  
ATOM   1819 1HG2 VAL B  30      17.745  12.894  -5.879  1.00  0.00           H  
ATOM   1820 2HG2 VAL B  30      18.144  11.370  -6.706  1.00  0.00           H  
ATOM   1821 3HG2 VAL B  30      19.432  12.533  -6.310  1.00  0.00           H  
ATOM   1822  N   GLU B  31      19.333  14.154 -10.773  1.00  0.00           N  
ATOM   1823  CA  GLU B  31      19.097  14.701 -12.106  1.00  0.00           C  
ATOM   1824  C   GLU B  31      19.722  13.820 -13.180  1.00  0.00           C  
ATOM   1825  O   GLU B  31      19.116  13.582 -14.231  1.00  0.00           O  
ATOM   1826  CB  GLU B  31      19.657  16.121 -12.208  1.00  0.00           C  
ATOM   1827  CG  GLU B  31      19.374  16.815 -13.532  1.00  0.00           C  
ATOM   1828  CD  GLU B  31      17.909  17.065 -13.761  1.00  0.00           C  
ATOM   1829  OE1 GLU B  31      17.170  17.065 -12.806  1.00  0.00           O  
ATOM   1830  OE2 GLU B  31      17.529  17.257 -14.892  1.00  0.00           O  
ATOM   1831  H   GLU B  31      19.903  14.674 -10.122  1.00  0.00           H  
ATOM   1832  HA  GLU B  31      18.021  14.723 -12.285  1.00  0.00           H  
ATOM   1833 1HB  GLU B  31      19.237  16.736 -11.411  1.00  0.00           H  
ATOM   1834 2HB  GLU B  31      20.738  16.097 -12.067  1.00  0.00           H  
ATOM   1835 1HG  GLU B  31      19.901  17.769 -13.551  1.00  0.00           H  
ATOM   1836 2HG  GLU B  31      19.763  16.201 -14.343  1.00  0.00           H  
ATOM   1837  N   LYS B  32      20.934  13.319 -12.929  1.00  0.00           N  
ATOM   1838  CA  LYS B  32      21.551  12.381 -13.861  1.00  0.00           C  
ATOM   1839  C   LYS B  32      20.730  11.102 -13.975  1.00  0.00           C  
ATOM   1840  O   LYS B  32      20.501  10.599 -15.081  1.00  0.00           O  
ATOM   1841  CB  LYS B  32      22.980  12.052 -13.425  1.00  0.00           C  
ATOM   1842  CG  LYS B  32      23.717  11.095 -14.353  1.00  0.00           C  
ATOM   1843  CD  LYS B  32      25.143  10.855 -13.880  1.00  0.00           C  
ATOM   1844  CE  LYS B  32      25.830   9.783 -14.713  1.00  0.00           C  
ATOM   1845  NZ  LYS B  32      26.087  10.240 -16.106  1.00  0.00           N  
ATOM   1846  H   LYS B  32      21.436  13.584 -12.094  1.00  0.00           H  
ATOM   1847  HA  LYS B  32      21.582  12.843 -14.848  1.00  0.00           H  
ATOM   1848 1HB  LYS B  32      23.562  12.972 -13.362  1.00  0.00           H  
ATOM   1849 2HB  LYS B  32      22.963  11.607 -12.430  1.00  0.00           H  
ATOM   1850 1HG  LYS B  32      23.189  10.142 -14.387  1.00  0.00           H  
ATOM   1851 2HG  LYS B  32      23.742  11.512 -15.359  1.00  0.00           H  
ATOM   1852 1HD  LYS B  32      25.712  11.783 -13.956  1.00  0.00           H  
ATOM   1853 2HD  LYS B  32      25.132  10.540 -12.837  1.00  0.00           H  
ATOM   1854 1HE  LYS B  32      26.779   9.516 -14.251  1.00  0.00           H  
ATOM   1855 2HE  LYS B  32      25.203   8.892 -14.747  1.00  0.00           H  
ATOM   1856 1HZ  LYS B  32      26.542   9.502 -16.624  1.00  0.00           H  
ATOM   1857 2HZ  LYS B  32      25.211  10.474 -16.552  1.00  0.00           H  
ATOM   1858 3HZ  LYS B  32      26.683  11.055 -16.089  1.00  0.00           H  
ATOM   1859  N   ALA B  33      20.277  10.565 -12.839  1.00  0.00           N  
ATOM   1860  CA  ALA B  33      19.462   9.355 -12.865  1.00  0.00           C  
ATOM   1861  C   ALA B  33      18.119   9.598 -13.539  1.00  0.00           C  
ATOM   1862  O   ALA B  33      17.580   8.694 -14.189  1.00  0.00           O  
ATOM   1863  CB  ALA B  33      19.256   8.832 -11.443  1.00  0.00           C  
ATOM   1864  H   ALA B  33      20.495  10.993 -11.951  1.00  0.00           H  
ATOM   1865  HA  ALA B  33      19.993   8.602 -13.447  1.00  0.00           H  
ATOM   1866 1HB  ALA B  33      18.647   7.929 -11.472  1.00  0.00           H  
ATOM   1867 2HB  ALA B  33      20.224   8.603 -10.996  1.00  0.00           H  
ATOM   1868 3HB  ALA B  33      18.752   9.591 -10.846  1.00  0.00           H  
ATOM   1869  N   SER B  34      17.564  10.803 -13.393  1.00  0.00           N  
ATOM   1870  CA  SER B  34      16.291  11.116 -14.030  1.00  0.00           C  
ATOM   1871  C   SER B  34      16.408  11.077 -15.549  1.00  0.00           C  
ATOM   1872  O   SER B  34      15.535  10.527 -16.230  1.00  0.00           O  
ATOM   1873  CB  SER B  34      15.808  12.483 -13.586  1.00  0.00           C  
ATOM   1874  OG  SER B  34      14.587  12.806 -14.192  1.00  0.00           O  
ATOM   1875  H   SER B  34      18.023  11.511 -12.838  1.00  0.00           H  
ATOM   1876  HA  SER B  34      15.563  10.357 -13.740  1.00  0.00           H  
ATOM   1877 1HB  SER B  34      15.694  12.495 -12.503  1.00  0.00           H  
ATOM   1878 2HB  SER B  34      16.554  13.234 -13.844  1.00  0.00           H  
ATOM   1879  HG  SER B  34      14.339  13.667 -13.847  1.00  0.00           H  
ATOM   1880  N   LYS B  35      17.483  11.652 -16.096  1.00  0.00           N  
ATOM   1881  CA  LYS B  35      17.678  11.641 -17.539  1.00  0.00           C  
ATOM   1882  C   LYS B  35      17.988  10.249 -18.072  1.00  0.00           C  
ATOM   1883  O   LYS B  35      17.569   9.918 -19.186  1.00  0.00           O  
ATOM   1884  CB  LYS B  35      18.799  12.606 -17.927  1.00  0.00           C  
ATOM   1885  CG  LYS B  35      18.497  14.071 -17.636  1.00  0.00           C  
ATOM   1886  CD  LYS B  35      17.361  14.584 -18.507  1.00  0.00           C  
ATOM   1887  CE  LYS B  35      17.178  16.087 -18.352  1.00  0.00           C  
ATOM   1888  NZ  LYS B  35      16.606  16.444 -17.026  1.00  0.00           N  
ATOM   1889  H   LYS B  35      18.172  12.101 -15.510  1.00  0.00           H  
ATOM   1890  HA  LYS B  35      16.750  11.959 -18.016  1.00  0.00           H  
ATOM   1891 1HB  LYS B  35      19.710  12.340 -17.391  1.00  0.00           H  
ATOM   1892 2HB  LYS B  35      19.007  12.513 -18.993  1.00  0.00           H  
ATOM   1893 1HG  LYS B  35      18.219  14.184 -16.587  1.00  0.00           H  
ATOM   1894 2HG  LYS B  35      19.387  14.670 -17.824  1.00  0.00           H  
ATOM   1895 1HD  LYS B  35      17.573  14.358 -19.553  1.00  0.00           H  
ATOM   1896 2HD  LYS B  35      16.433  14.085 -18.227  1.00  0.00           H  
ATOM   1897 1HE  LYS B  35      18.141  16.583 -18.464  1.00  0.00           H  
ATOM   1898 2HE  LYS B  35      16.512  16.455 -19.132  1.00  0.00           H  
ATOM   1899 1HZ  LYS B  35      16.500  17.447 -16.963  1.00  0.00           H  
ATOM   1900 2HZ  LYS B  35      15.703  16.003 -16.918  1.00  0.00           H  
ATOM   1901 3HZ  LYS B  35      17.225  16.124 -16.294  1.00  0.00           H  
ATOM   1902  N   ALA B  36      18.704   9.429 -17.308  1.00  0.00           N  
ATOM   1903  CA  ALA B  36      18.969   8.051 -17.696  1.00  0.00           C  
ATOM   1904  C   ALA B  36      17.714   7.207 -17.535  1.00  0.00           C  
ATOM   1905  O   ALA B  36      16.870   7.480 -16.677  1.00  0.00           O  
ATOM   1906  CB  ALA B  36      20.106   7.461 -16.860  1.00  0.00           C  
ATOM   1907  H   ALA B  36      19.075   9.774 -16.434  1.00  0.00           H  
ATOM   1908  HA  ALA B  36      19.268   8.046 -18.745  1.00  0.00           H  
ATOM   1909 1HB  ALA B  36      20.286   6.431 -17.168  1.00  0.00           H  
ATOM   1910 2HB  ALA B  36      21.011   8.048 -17.011  1.00  0.00           H  
ATOM   1911 3HB  ALA B  36      19.831   7.482 -15.807  1.00  0.00           H  
ATOM   1912  N   GLY B  37      17.590   6.182 -18.374  1.00  0.00           N  
ATOM   1913  CA  GLY B  37      16.531   5.205 -18.223  1.00  0.00           C  
ATOM   1914  C   GLY B  37      16.789   4.292 -17.042  1.00  0.00           C  
ATOM   1915  O   GLY B  37      17.847   3.654 -16.966  1.00  0.00           O  
ATOM   1916  H   GLY B  37      18.248   6.081 -19.133  1.00  0.00           H  
ATOM   1917 1HA  GLY B  37      15.578   5.719 -18.089  1.00  0.00           H  
ATOM   1918 2HA  GLY B  37      16.450   4.613 -19.134  1.00  0.00           H  
ATOM   1919  N   LEU B  38      15.835   4.225 -16.112  1.00  0.00           N  
ATOM   1920  CA  LEU B  38      15.955   3.383 -14.932  1.00  0.00           C  
ATOM   1921  C   LEU B  38      14.961   2.235 -14.978  1.00  0.00           C  
ATOM   1922  O   LEU B  38      13.893   2.344 -15.589  1.00  0.00           O  
ATOM   1923  CB  LEU B  38      15.729   4.214 -13.662  1.00  0.00           C  
ATOM   1924  CG  LEU B  38      16.677   5.404 -13.469  1.00  0.00           C  
ATOM   1925  CD1 LEU B  38      16.246   6.204 -12.246  1.00  0.00           C  
ATOM   1926  CD2 LEU B  38      18.104   4.898 -13.316  1.00  0.00           C  
ATOM   1927  H   LEU B  38      15.001   4.781 -16.237  1.00  0.00           H  
ATOM   1928  HA  LEU B  38      16.958   2.960 -14.910  1.00  0.00           H  
ATOM   1929 1HB  LEU B  38      14.711   4.600 -13.676  1.00  0.00           H  
ATOM   1930 2HB  LEU B  38      15.837   3.561 -12.796  1.00  0.00           H  
ATOM   1931  HG  LEU B  38      16.616   6.063 -14.336  1.00  0.00           H  
ATOM   1932 1HD1 LEU B  38      16.919   7.050 -12.109  1.00  0.00           H  
ATOM   1933 2HD1 LEU B  38      15.229   6.570 -12.391  1.00  0.00           H  
ATOM   1934 3HD1 LEU B  38      16.281   5.566 -11.364  1.00  0.00           H  
ATOM   1935 1HD2 LEU B  38      18.777   5.745 -13.179  1.00  0.00           H  
ATOM   1936 2HD2 LEU B  38      18.166   4.241 -12.448  1.00  0.00           H  
ATOM   1937 3HD2 LEU B  38      18.392   4.346 -14.210  1.00  0.00           H  
ATOM   1938  N   ASP B  39      15.320   1.142 -14.309  1.00  0.00           N  
ATOM   1939  CA  ASP B  39      14.378   0.089 -13.977  1.00  0.00           C  
ATOM   1940  C   ASP B  39      13.614   0.456 -12.706  1.00  0.00           C  
ATOM   1941  O   ASP B  39      13.845   1.498 -12.086  1.00  0.00           O  
ATOM   1942  CB  ASP B  39      15.102  -1.247 -13.790  1.00  0.00           C  
ATOM   1943  CG  ASP B  39      14.185  -2.449 -13.974  1.00  0.00           C  
ATOM   1944  OD1 ASP B  39      12.993  -2.258 -14.040  1.00  0.00           O  
ATOM   1945  OD2 ASP B  39      14.684  -3.546 -14.047  1.00  0.00           O  
ATOM   1946  H   ASP B  39      16.285   1.047 -14.025  1.00  0.00           H  
ATOM   1947  HA  ASP B  39      13.671  -0.015 -14.800  1.00  0.00           H  
ATOM   1948 1HB  ASP B  39      15.921  -1.320 -14.506  1.00  0.00           H  
ATOM   1949 2HB  ASP B  39      15.536  -1.289 -12.791  1.00  0.00           H  
ATOM   1950  N   HIS B  40      12.679  -0.415 -12.318  1.00  0.00           N  
ATOM   1951  CA  HIS B  40      11.976  -0.203 -11.060  1.00  0.00           C  
ATOM   1952  C   HIS B  40      12.920  -0.339  -9.872  1.00  0.00           C  
ATOM   1953  O   HIS B  40      12.784   0.393  -8.886  1.00  0.00           O  
ATOM   1954  CB  HIS B  40      10.816  -1.193 -10.914  1.00  0.00           C  
ATOM   1955  CG  HIS B  40       9.857  -0.838  -9.820  1.00  0.00           C  
ATOM   1956  ND1 HIS B  40       9.873  -1.456  -8.587  1.00  0.00           N  
ATOM   1957  CD2 HIS B  40       8.852   0.068  -9.774  1.00  0.00           C  
ATOM   1958  CE1 HIS B  40       8.919  -0.943  -7.829  1.00  0.00           C  
ATOM   1959  NE2 HIS B  40       8.286  -0.017  -8.525  1.00  0.00           N  
ATOM   1960  H   HIS B  40      12.449  -1.222 -12.881  1.00  0.00           H  
ATOM   1961  HA  HIS B  40      11.575   0.810 -11.033  1.00  0.00           H  
ATOM   1962 1HB  HIS B  40      10.261  -1.244 -11.851  1.00  0.00           H  
ATOM   1963 2HB  HIS B  40      11.210  -2.188 -10.712  1.00  0.00           H  
ATOM   1964  HD2 HIS B  40       8.549   0.740 -10.577  1.00  0.00           H  
ATOM   1965  HE1 HIS B  40       8.694  -1.235  -6.803  1.00  0.00           H  
ATOM   1966  HE2 HIS B  40       7.511   0.541  -8.198  1.00  0.00           H  
ATOM   1967  N   GLU B  41      13.878  -1.266  -9.951  1.00  0.00           N  
ATOM   1968  CA  GLU B  41      14.889  -1.385  -8.907  1.00  0.00           C  
ATOM   1969  C   GLU B  41      15.774  -0.148  -8.853  1.00  0.00           C  
ATOM   1970  O   GLU B  41      16.230   0.242  -7.772  1.00  0.00           O  
ATOM   1971  CB  GLU B  41      15.749  -2.629  -9.136  1.00  0.00           C  
ATOM   1972  CG  GLU B  41      14.991  -3.945  -9.034  1.00  0.00           C  
ATOM   1973  CD  GLU B  41      15.825  -5.133  -9.427  1.00  0.00           C  
ATOM   1974  OE1 GLU B  41      17.017  -4.984  -9.547  1.00  0.00           O  
ATOM   1975  OE2 GLU B  41      15.269  -6.191  -9.607  1.00  0.00           O  
ATOM   1976  H   GLU B  41      13.909  -1.897 -10.739  1.00  0.00           H  
ATOM   1977  HA  GLU B  41      14.383  -1.475  -7.944  1.00  0.00           H  
ATOM   1978 1HB  GLU B  41      16.203  -2.580 -10.125  1.00  0.00           H  
ATOM   1979 2HB  GLU B  41      16.558  -2.652  -8.405  1.00  0.00           H  
ATOM   1980 1HG  GLU B  41      14.650  -4.078  -8.008  1.00  0.00           H  
ATOM   1981 2HG  GLU B  41      14.112  -3.896  -9.676  1.00  0.00           H  
ATOM   1982  N   GLY B  42      16.032   0.475 -10.004  1.00  0.00           N  
ATOM   1983  CA  GLY B  42      16.785   1.718 -10.011  1.00  0.00           C  
ATOM   1984  C   GLY B  42      16.062   2.836  -9.284  1.00  0.00           C  
ATOM   1985  O   GLY B  42      16.679   3.603  -8.540  1.00  0.00           O  
ATOM   1986  H   GLY B  42      15.708   0.092 -10.881  1.00  0.00           H  
ATOM   1987 1HA  GLY B  42      17.756   1.557  -9.541  1.00  0.00           H  
ATOM   1988 2HA  GLY B  42      16.972   2.024 -11.039  1.00  0.00           H  
ATOM   1989  N   ASP B  43      14.748   2.946  -9.494  1.00  0.00           N  
ATOM   1990  CA  ASP B  43      13.965   3.940  -8.765  1.00  0.00           C  
ATOM   1991  C   ASP B  43      14.018   3.692  -7.263  1.00  0.00           C  
ATOM   1992  O   ASP B  43      14.020   4.646  -6.476  1.00  0.00           O  
ATOM   1993  CB  ASP B  43      12.510   3.928  -9.238  1.00  0.00           C  
ATOM   1994  CG  ASP B  43      12.330   4.545 -10.618  1.00  0.00           C  
ATOM   1995  OD1 ASP B  43      13.223   5.226 -11.064  1.00  0.00           O  
ATOM   1996  OD2 ASP B  43      11.302   4.330 -11.214  1.00  0.00           O  
ATOM   1997  H   ASP B  43      14.282   2.344 -10.158  1.00  0.00           H  
ATOM   1998  HA  ASP B  43      14.394   4.924  -8.954  1.00  0.00           H  
ATOM   1999 1HB  ASP B  43      12.143   2.902  -9.264  1.00  0.00           H  
ATOM   2000 2HB  ASP B  43      11.892   4.478  -8.527  1.00  0.00           H  
ATOM   2001  N   SER B  44      14.062   2.423  -6.849  1.00  0.00           N  
ATOM   2002  CA  SER B  44      14.106   2.104  -5.427  1.00  0.00           C  
ATOM   2003  C   SER B  44      15.366   2.662  -4.778  1.00  0.00           C  
ATOM   2004  O   SER B  44      15.309   3.243  -3.688  1.00  0.00           O  
ATOM   2005  CB  SER B  44      14.045   0.602  -5.227  1.00  0.00           C  
ATOM   2006  OG  SER B  44      12.783   0.100  -5.570  1.00  0.00           O  
ATOM   2007  H   SER B  44      14.066   1.671  -7.523  1.00  0.00           H  
ATOM   2008  HA  SER B  44      13.249   2.572  -4.941  1.00  0.00           H  
ATOM   2009 1HB  SER B  44      14.809   0.122  -5.839  1.00  0.00           H  
ATOM   2010 2HB  SER B  44      14.263   0.365  -4.187  1.00  0.00           H  
ATOM   2011  HG  SER B  44      12.737  -0.782  -5.194  1.00  0.00           H  
ATOM   2012  N   ARG B  45      16.518   2.495  -5.434  1.00  0.00           N  
ATOM   2013  CA  ARG B  45      17.772   2.933  -4.830  1.00  0.00           C  
ATOM   2014  C   ARG B  45      17.923   4.446  -4.893  1.00  0.00           C  
ATOM   2015  O   ARG B  45      18.576   5.038  -4.026  1.00  0.00           O  
ATOM   2016  CB  ARG B  45      18.956   2.281  -5.528  1.00  0.00           C  
ATOM   2017  CG  ARG B  45      19.316   2.884  -6.876  1.00  0.00           C  
ATOM   2018  CD  ARG B  45      20.522   2.244  -7.460  1.00  0.00           C  
ATOM   2019  NE  ARG B  45      21.717   2.525  -6.680  1.00  0.00           N  
ATOM   2020  CZ  ARG B  45      22.929   1.987  -6.917  1.00  0.00           C  
ATOM   2021  NH1 ARG B  45      23.091   1.143  -7.912  1.00  0.00           N  
ATOM   2022  NH2 ARG B  45      23.956   2.308  -6.148  1.00  0.00           N  
ATOM   2023  H   ARG B  45      16.536   2.066  -6.348  1.00  0.00           H  
ATOM   2024  HA  ARG B  45      17.764   2.654  -3.776  1.00  0.00           H  
ATOM   2025 1HB  ARG B  45      19.836   2.350  -4.890  1.00  0.00           H  
ATOM   2026 2HB  ARG B  45      18.748   1.222  -5.685  1.00  0.00           H  
ATOM   2027 1HG  ARG B  45      18.486   2.747  -7.569  1.00  0.00           H  
ATOM   2028 2HG  ARG B  45      19.517   3.949  -6.756  1.00  0.00           H  
ATOM   2029 1HD  ARG B  45      20.382   1.164  -7.491  1.00  0.00           H  
ATOM   2030 2HD  ARG B  45      20.679   2.618  -8.471  1.00  0.00           H  
ATOM   2031  HE  ARG B  45      21.632   3.170  -5.906  1.00  0.00           H  
ATOM   2032 1HH1 ARG B  45      22.306   0.898  -8.499  1.00  0.00           H  
ATOM   2033 2HH1 ARG B  45      24.000   0.740  -8.089  1.00  0.00           H  
ATOM   2034 1HH2 ARG B  45      23.831   2.957  -5.383  1.00  0.00           H  
ATOM   2035 2HH2 ARG B  45      24.864   1.905  -6.326  1.00  0.00           H  
ATOM   2036  N   ILE B  46      17.330   5.087  -5.901  1.00  0.00           N  
ATOM   2037  CA  ILE B  46      17.361   6.544  -5.974  1.00  0.00           C  
ATOM   2038  C   ILE B  46      16.541   7.147  -4.841  1.00  0.00           C  
ATOM   2039  O   ILE B  46      16.997   8.058  -4.141  1.00  0.00           O  
ATOM   2040  CB  ILE B  46      16.824   7.046  -7.327  1.00  0.00           C  
ATOM   2041  CG1 ILE B  46      17.760   6.623  -8.462  1.00  0.00           C  
ATOM   2042  CG2 ILE B  46      16.656   8.557  -7.305  1.00  0.00           C  
ATOM   2043  CD1 ILE B  46      19.136   7.244  -8.382  1.00  0.00           C  
ATOM   2044  H   ILE B  46      16.852   4.569  -6.624  1.00  0.00           H  
ATOM   2045  HA  ILE B  46      18.390   6.875  -5.838  1.00  0.00           H  
ATOM   2046  HB  ILE B  46      15.857   6.585  -7.527  1.00  0.00           H  
ATOM   2047 1HG1 ILE B  46      17.873   5.540  -8.456  1.00  0.00           H  
ATOM   2048 2HG1 ILE B  46      17.318   6.899  -9.420  1.00  0.00           H  
ATOM   2049 1HG2 ILE B  46      16.276   8.894  -8.269  1.00  0.00           H  
ATOM   2050 2HG2 ILE B  46      15.952   8.833  -6.521  1.00  0.00           H  
ATOM   2051 3HG2 ILE B  46      17.619   9.028  -7.110  1.00  0.00           H  
ATOM   2052 1HD1 ILE B  46      19.741   6.898  -9.220  1.00  0.00           H  
ATOM   2053 2HD1 ILE B  46      19.048   8.330  -8.422  1.00  0.00           H  
ATOM   2054 3HD1 ILE B  46      19.612   6.953  -7.447  1.00  0.00           H  
ATOM   2055  N   PHE B  47      15.323   6.642  -4.637  1.00  0.00           N  
ATOM   2056  CA  PHE B  47      14.487   7.158  -3.559  1.00  0.00           C  
ATOM   2057  C   PHE B  47      15.120   6.905  -2.197  1.00  0.00           C  
ATOM   2058  O   PHE B  47      15.164   7.807  -1.352  1.00  0.00           O  
ATOM   2059  CB  PHE B  47      13.098   6.517  -3.607  1.00  0.00           C  
ATOM   2060  CG  PHE B  47      12.177   6.984  -2.516  1.00  0.00           C  
ATOM   2061  CD1 PHE B  47      11.458   8.162  -2.653  1.00  0.00           C  
ATOM   2062  CD2 PHE B  47      12.029   6.248  -1.350  1.00  0.00           C  
ATOM   2063  CE1 PHE B  47      10.610   8.593  -1.650  1.00  0.00           C  
ATOM   2064  CE2 PHE B  47      11.182   6.675  -0.346  1.00  0.00           C  
ATOM   2065  CZ  PHE B  47      10.472   7.850  -0.497  1.00  0.00           C  
ATOM   2066  H   PHE B  47      14.967   5.900  -5.224  1.00  0.00           H  
ATOM   2067  HA  PHE B  47      14.395   8.238  -3.679  1.00  0.00           H  
ATOM   2068 1HB  PHE B  47      12.629   6.736  -4.565  1.00  0.00           H  
ATOM   2069 2HB  PHE B  47      13.195   5.435  -3.530  1.00  0.00           H  
ATOM   2070  HD1 PHE B  47      11.566   8.749  -3.565  1.00  0.00           H  
ATOM   2071  HD2 PHE B  47      12.590   5.320  -1.231  1.00  0.00           H  
ATOM   2072  HE1 PHE B  47      10.051   9.520  -1.771  1.00  0.00           H  
ATOM   2073  HE2 PHE B  47      11.074   6.087   0.565  1.00  0.00           H  
ATOM   2074  HZ  PHE B  47       9.805   8.189   0.295  1.00  0.00           H  
ATOM   2075  N   LYS B  48      15.613   5.684  -1.961  1.00  0.00           N  
ATOM   2076  CA  LYS B  48      16.252   5.382  -0.684  1.00  0.00           C  
ATOM   2077  C   LYS B  48      17.417   6.324  -0.409  1.00  0.00           C  
ATOM   2078  O   LYS B  48      17.595   6.778   0.727  1.00  0.00           O  
ATOM   2079  CB  LYS B  48      16.735   3.931  -0.658  1.00  0.00           C  
ATOM   2080  CG  LYS B  48      15.624   2.902  -0.494  1.00  0.00           C  
ATOM   2081  CD  LYS B  48      16.191   1.510  -0.253  1.00  0.00           C  
ATOM   2082  CE  LYS B  48      16.755   0.912  -1.533  1.00  0.00           C  
ATOM   2083  NZ  LYS B  48      17.273  -0.467  -1.322  1.00  0.00           N  
ATOM   2084  H   LYS B  48      15.547   4.960  -2.663  1.00  0.00           H  
ATOM   2085  HA  LYS B  48      15.523   5.533   0.112  1.00  0.00           H  
ATOM   2086 1HB  LYS B  48      17.265   3.706  -1.583  1.00  0.00           H  
ATOM   2087 2HB  LYS B  48      17.439   3.796   0.164  1.00  0.00           H  
ATOM   2088 1HG  LYS B  48      14.992   3.179   0.351  1.00  0.00           H  
ATOM   2089 2HG  LYS B  48      15.010   2.883  -1.394  1.00  0.00           H  
ATOM   2090 1HD  LYS B  48      16.984   1.565   0.493  1.00  0.00           H  
ATOM   2091 2HD  LYS B  48      15.404   0.858   0.125  1.00  0.00           H  
ATOM   2092 1HE  LYS B  48      15.977   0.882  -2.294  1.00  0.00           H  
ATOM   2093 2HE  LYS B  48      17.568   1.539  -1.901  1.00  0.00           H  
ATOM   2094 1HZ  LYS B  48      17.638  -0.827  -2.193  1.00  0.00           H  
ATOM   2095 2HZ  LYS B  48      18.010  -0.448  -0.631  1.00  0.00           H  
ATOM   2096 3HZ  LYS B  48      16.524  -1.062  -1.000  1.00  0.00           H  
ATOM   2097  N   LYS B  49      18.217   6.632  -1.432  1.00  0.00           N  
ATOM   2098  CA  LYS B  49      19.299   7.596  -1.264  1.00  0.00           C  
ATOM   2099  C   LYS B  49      18.755   8.962  -0.864  1.00  0.00           C  
ATOM   2100  O   LYS B  49      19.318   9.632   0.009  1.00  0.00           O  
ATOM   2101  CB  LYS B  49      20.114   7.699  -2.552  1.00  0.00           C  
ATOM   2102  CG  LYS B  49      21.340   8.589  -2.454  1.00  0.00           C  
ATOM   2103  CD  LYS B  49      22.444   7.916  -1.655  1.00  0.00           C  
ATOM   2104  CE  LYS B  49      23.739   8.704  -1.738  1.00  0.00           C  
ATOM   2105  NZ  LYS B  49      24.356   8.609  -3.091  1.00  0.00           N  
ATOM   2106  H   LYS B  49      18.081   6.198  -2.334  1.00  0.00           H  
ATOM   2107  HA  LYS B  49      19.950   7.248  -0.461  1.00  0.00           H  
ATOM   2108 1HB  LYS B  49      20.447   6.705  -2.852  1.00  0.00           H  
ATOM   2109 2HB  LYS B  49      19.483   8.088  -3.351  1.00  0.00           H  
ATOM   2110 1HG  LYS B  49      21.710   8.810  -3.456  1.00  0.00           H  
ATOM   2111 2HG  LYS B  49      21.071   9.527  -1.970  1.00  0.00           H  
ATOM   2112 1HD  LYS B  49      22.140   7.837  -0.611  1.00  0.00           H  
ATOM   2113 2HD  LYS B  49      22.613   6.912  -2.043  1.00  0.00           H  
ATOM   2114 1HE  LYS B  49      23.543   9.751  -1.512  1.00  0.00           H  
ATOM   2115 2HE  LYS B  49      24.445   8.322  -1.000  1.00  0.00           H  
ATOM   2116 1HZ  LYS B  49      25.213   9.143  -3.109  1.00  0.00           H  
ATOM   2117 2HZ  LYS B  49      24.558   7.641  -3.302  1.00  0.00           H  
ATOM   2118 3HZ  LYS B  49      23.716   8.977  -3.780  1.00  0.00           H  
ATOM   2119  N   ILE B  50      17.658   9.391  -1.495  1.00  0.00           N  
ATOM   2120  CA  ILE B  50      17.051  10.674  -1.154  1.00  0.00           C  
ATOM   2121  C   ILE B  50      16.471  10.635   0.253  1.00  0.00           C  
ATOM   2122  O   ILE B  50      16.649  11.579   1.032  1.00  0.00           O  
ATOM   2123  CB  ILE B  50      15.947  11.049  -2.158  1.00  0.00           C  
ATOM   2124  CG1 ILE B  50      16.538  11.231  -3.558  1.00  0.00           C  
ATOM   2125  CG2 ILE B  50      15.229  12.313  -1.711  1.00  0.00           C  
ATOM   2126  CD1 ILE B  50      15.501  11.292  -4.656  1.00  0.00           C  
ATOM   2127  H   ILE B  50      17.239   8.826  -2.220  1.00  0.00           H  
ATOM   2128  HA  ILE B  50      17.829  11.437  -1.160  1.00  0.00           H  
ATOM   2129  HB  ILE B  50      15.224  10.236  -2.225  1.00  0.00           H  
ATOM   2130 1HG1 ILE B  50      17.122  12.151  -3.590  1.00  0.00           H  
ATOM   2131 2HG1 ILE B  50      17.217  10.406  -3.777  1.00  0.00           H  
ATOM   2132 1HG2 ILE B  50      14.452  12.564  -2.433  1.00  0.00           H  
ATOM   2133 2HG2 ILE B  50      14.776  12.148  -0.734  1.00  0.00           H  
ATOM   2134 3HG2 ILE B  50      15.943  13.134  -1.647  1.00  0.00           H  
ATOM   2135 1HD1 ILE B  50      15.996  11.422  -5.619  1.00  0.00           H  
ATOM   2136 2HD1 ILE B  50      14.926  10.365  -4.666  1.00  0.00           H  
ATOM   2137 3HD1 ILE B  50      14.831  12.132  -4.478  1.00  0.00           H  
ATOM   2138  N   HIS B  51      15.778   9.548   0.604  1.00  0.00           N  
ATOM   2139  CA  HIS B  51      15.184   9.444   1.933  1.00  0.00           C  
ATOM   2140  C   HIS B  51      16.225   9.641   3.027  1.00  0.00           C  
ATOM   2141  O   HIS B  51      15.985  10.371   3.996  1.00  0.00           O  
ATOM   2142  CB  HIS B  51      14.501   8.084   2.113  1.00  0.00           C  
ATOM   2143  CG  HIS B  51      13.928   7.875   3.480  1.00  0.00           C  
ATOM   2144  ND1 HIS B  51      12.757   8.475   3.895  1.00  0.00           N  
ATOM   2145  CD2 HIS B  51      14.363   7.135   4.526  1.00  0.00           C  
ATOM   2146  CE1 HIS B  51      12.497   8.111   5.139  1.00  0.00           C  
ATOM   2147  NE2 HIS B  51      13.456   7.299   5.544  1.00  0.00           N  
ATOM   2148  H   HIS B  51      15.658   8.788  -0.049  1.00  0.00           H  
ATOM   2149  HA  HIS B  51      14.436  10.226   2.060  1.00  0.00           H  
ATOM   2150 1HB  HIS B  51      13.695   7.983   1.385  1.00  0.00           H  
ATOM   2151 2HB  HIS B  51      15.219   7.288   1.919  1.00  0.00           H  
ATOM   2152  HD2 HIS B  51      15.265   6.523   4.555  1.00  0.00           H  
ATOM   2153  HE1 HIS B  51      11.637   8.427   5.729  1.00  0.00           H  
ATOM   2154  HE2 HIS B  51      13.518   6.865   6.454  1.00  0.00           H  
ATOM   2155  N   ASP B  52      17.386   8.994   2.894  1.00  0.00           N  
ATOM   2156  CA  ASP B  52      18.442   9.160   3.889  1.00  0.00           C  
ATOM   2157  C   ASP B  52      18.853  10.619   4.035  1.00  0.00           C  
ATOM   2158  O   ASP B  52      19.103  11.082   5.152  1.00  0.00           O  
ATOM   2159  CB  ASP B  52      19.664   8.318   3.516  1.00  0.00           C  
ATOM   2160  CG  ASP B  52      19.448   6.827   3.740  1.00  0.00           C  
ATOM   2161  OD1 ASP B  52      18.503   6.478   4.407  1.00  0.00           O  
ATOM   2162  OD2 ASP B  52      20.230   6.053   3.242  1.00  0.00           O  
ATOM   2163  H   ASP B  52      17.545   8.385   2.105  1.00  0.00           H  
ATOM   2164  HA  ASP B  52      18.060   8.833   4.856  1.00  0.00           H  
ATOM   2165 1HB  ASP B  52      19.912   8.481   2.467  1.00  0.00           H  
ATOM   2166 2HB  ASP B  52      20.522   8.639   4.108  1.00  0.00           H  
ATOM   2167  N   VAL B  53      18.929  11.355   2.926  1.00  0.00           N  
ATOM   2168  CA  VAL B  53      19.302  12.763   3.001  1.00  0.00           C  
ATOM   2169  C   VAL B  53      18.188  13.574   3.652  1.00  0.00           C  
ATOM   2170  O   VAL B  53      18.445  14.458   4.479  1.00  0.00           O  
ATOM   2171  CB  VAL B  53      19.653  13.298   1.603  1.00  0.00           C  
ATOM   2172  CG1 VAL B  53      19.897  14.793   1.652  1.00  0.00           C  
ATOM   2173  CG2 VAL B  53      20.874  12.577   1.059  1.00  0.00           C  
ATOM   2174  H   VAL B  53      18.729  10.947   2.024  1.00  0.00           H  
ATOM   2175  HA  VAL B  53      20.180  12.855   3.642  1.00  0.00           H  
ATOM   2176  HB  VAL B  53      18.806  13.130   0.937  1.00  0.00           H  
ATOM   2177 1HG1 VAL B  53      20.144  15.155   0.653  1.00  0.00           H  
ATOM   2178 2HG1 VAL B  53      18.999  15.297   2.008  1.00  0.00           H  
ATOM   2179 3HG1 VAL B  53      20.725  15.004   2.328  1.00  0.00           H  
ATOM   2180 1HG2 VAL B  53      21.113  12.962   0.068  1.00  0.00           H  
ATOM   2181 2HG2 VAL B  53      21.720  12.740   1.727  1.00  0.00           H  
ATOM   2182 3HG2 VAL B  53      20.665  11.509   0.992  1.00  0.00           H  
ATOM   2183  N   VAL B  54      16.934  13.285   3.294  1.00  0.00           N  
ATOM   2184  CA  VAL B  54      15.808  13.966   3.928  1.00  0.00           C  
ATOM   2185  C   VAL B  54      15.790  13.680   5.426  1.00  0.00           C  
ATOM   2186  O   VAL B  54      15.575  14.584   6.243  1.00  0.00           O  
ATOM   2187  CB  VAL B  54      14.485  13.555   3.253  1.00  0.00           C  
ATOM   2188  CG1 VAL B  54      13.295  14.077   4.041  1.00  0.00           C  
ATOM   2189  CG2 VAL B  54      14.440  14.074   1.823  1.00  0.00           C  
ATOM   2190  H   VAL B  54      16.752  12.593   2.582  1.00  0.00           H  
ATOM   2191  HA  VAL B  54      15.943  15.042   3.809  1.00  0.00           H  
ATOM   2192  HB  VAL B  54      14.415  12.467   3.244  1.00  0.00           H  
ATOM   2193 1HG1 VAL B  54      12.371  13.775   3.547  1.00  0.00           H  
ATOM   2194 2HG1 VAL B  54      13.317  13.665   5.049  1.00  0.00           H  
ATOM   2195 3HG1 VAL B  54      13.340  15.164   4.091  1.00  0.00           H  
ATOM   2196 1HG2 VAL B  54      13.501  13.776   1.358  1.00  0.00           H  
ATOM   2197 2HG2 VAL B  54      14.514  15.162   1.829  1.00  0.00           H  
ATOM   2198 3HG2 VAL B  54      15.274  13.657   1.258  1.00  0.00           H  
ATOM   2199  N   THR B  55      16.029  12.424   5.809  1.00  0.00           N  
ATOM   2200  CA  THR B  55      16.027  12.069   7.224  1.00  0.00           C  
ATOM   2201  C   THR B  55      17.140  12.790   7.978  1.00  0.00           C  
ATOM   2202  O   THR B  55      16.918  13.313   9.078  1.00  0.00           O  
ATOM   2203  CB  THR B  55      16.174  10.548   7.413  1.00  0.00           C  
ATOM   2204  OG1 THR B  55      15.092   9.875   6.757  1.00  0.00           O  
ATOM   2205  CG2 THR B  55      16.167  10.191   8.892  1.00  0.00           C  
ATOM   2206  H   THR B  55      16.214  11.707   5.122  1.00  0.00           H  
ATOM   2207  HA  THR B  55      15.080  12.389   7.659  1.00  0.00           H  
ATOM   2208  HB  THR B  55      17.113  10.216   6.970  1.00  0.00           H  
ATOM   2209  HG1 THR B  55      15.218   9.919   5.806  1.00  0.00           H  
ATOM   2210 1HG2 THR B  55      16.273   9.112   9.006  1.00  0.00           H  
ATOM   2211 2HG2 THR B  55      16.996  10.692   9.391  1.00  0.00           H  
ATOM   2212 3HG2 THR B  55      15.227  10.512   9.339  1.00  0.00           H  
ATOM   2213  N   LYS B  56      18.344  12.834   7.401  1.00  0.00           N  
ATOM   2214  CA  LYS B  56      19.441  13.555   8.041  1.00  0.00           C  
ATOM   2215  C   LYS B  56      19.087  15.019   8.263  1.00  0.00           C  
ATOM   2216  O   LYS B  56      19.301  15.559   9.355  1.00  0.00           O  
ATOM   2217  CB  LYS B  56      20.715  13.445   7.202  1.00  0.00           C  
ATOM   2218  CG  LYS B  56      21.373  12.072   7.235  1.00  0.00           C  
ATOM   2219  CD  LYS B  56      22.640  12.046   6.392  1.00  0.00           C  
ATOM   2220  CE  LYS B  56      23.152  10.626   6.205  1.00  0.00           C  
ATOM   2221  NZ  LYS B  56      24.396  10.586   5.389  1.00  0.00           N  
ATOM   2222  H   LYS B  56      18.509  12.371   6.518  1.00  0.00           H  
ATOM   2223  HA  LYS B  56      19.628  13.105   9.016  1.00  0.00           H  
ATOM   2224 1HB  LYS B  56      20.489  13.683   6.163  1.00  0.00           H  
ATOM   2225 2HB  LYS B  56      21.446  14.174   7.553  1.00  0.00           H  
ATOM   2226 1HG  LYS B  56      21.626  11.814   8.263  1.00  0.00           H  
ATOM   2227 2HG  LYS B  56      20.677  11.326   6.852  1.00  0.00           H  
ATOM   2228 1HD  LYS B  56      22.434  12.481   5.413  1.00  0.00           H  
ATOM   2229 2HD  LYS B  56      23.413  12.640   6.879  1.00  0.00           H  
ATOM   2230 1HE  LYS B  56      23.357  10.182   7.178  1.00  0.00           H  
ATOM   2231 2HE  LYS B  56      22.389  10.025   5.710  1.00  0.00           H  
ATOM   2232 1HZ  LYS B  56      24.702   9.628   5.288  1.00  0.00           H  
ATOM   2233 2HZ  LYS B  56      24.213  10.978   4.476  1.00  0.00           H  
ATOM   2234 3HZ  LYS B  56      25.117  11.123   5.847  1.00  0.00           H  
ATOM   2235  N   GLN B  57      18.534  15.675   7.240  1.00  0.00           N  
ATOM   2236  CA  GLN B  57      18.255  17.104   7.335  1.00  0.00           C  
ATOM   2237  C   GLN B  57      17.229  17.400   8.421  1.00  0.00           C  
ATOM   2238  O   GLN B  57      17.366  18.382   9.159  1.00  0.00           O  
ATOM   2239  CB  GLN B  57      17.761  17.643   5.990  1.00  0.00           C  
ATOM   2240  CG  GLN B  57      17.639  19.156   5.932  1.00  0.00           C  
ATOM   2241  CD  GLN B  57      17.310  19.657   4.539  1.00  0.00           C  
ATOM   2242  OE1 GLN B  57      16.468  19.085   3.841  1.00  0.00           O  
ATOM   2243  NE2 GLN B  57      17.973  20.731   4.126  1.00  0.00           N  
ATOM   2244  H   GLN B  57      18.302  15.184   6.389  1.00  0.00           H  
ATOM   2245  HA  GLN B  57      19.176  17.618   7.609  1.00  0.00           H  
ATOM   2246 1HB  GLN B  57      18.444  17.330   5.200  1.00  0.00           H  
ATOM   2247 2HB  GLN B  57      16.783  17.217   5.765  1.00  0.00           H  
ATOM   2248 1HG  GLN B  57      16.843  19.472   6.606  1.00  0.00           H  
ATOM   2249 2HG  GLN B  57      18.586  19.598   6.240  1.00  0.00           H  
ATOM   2250 1HE2 GLN B  57      17.798  21.108   3.215  1.00  0.00           H  
ATOM   2251 2HE2 GLN B  57      18.648  21.164   4.724  1.00  0.00           H  
ATOM   2252  N   ILE B  58      16.198  16.561   8.538  1.00  0.00           N  
ATOM   2253  CA  ILE B  58      15.198  16.754   9.584  1.00  0.00           C  
ATOM   2254  C   ILE B  58      15.823  16.564  10.960  1.00  0.00           C  
ATOM   2255  O   ILE B  58      15.548  17.329  11.894  1.00  0.00           O  
ATOM   2256  CB  ILE B  58      14.020  15.778   9.411  1.00  0.00           C  
ATOM   2257  CG1 ILE B  58      13.240  16.103   8.134  1.00  0.00           C  
ATOM   2258  CG2 ILE B  58      13.105  15.828  10.625  1.00  0.00           C  
ATOM   2259  CD1 ILE B  58      12.259  15.027   7.727  1.00  0.00           C  
ATOM   2260  H   ILE B  58      16.102  15.783   7.902  1.00  0.00           H  
ATOM   2261  HA  ILE B  58      14.840  17.781   9.534  1.00  0.00           H  
ATOM   2262  HB  ILE B  58      14.401  14.763   9.297  1.00  0.00           H  
ATOM   2263 1HG1 ILE B  58      12.689  17.033   8.272  1.00  0.00           H  
ATOM   2264 2HG1 ILE B  58      13.938  16.256   7.311  1.00  0.00           H  
ATOM   2265 1HG2 ILE B  58      12.278  15.133  10.486  1.00  0.00           H  
ATOM   2266 2HG2 ILE B  58      13.667  15.550  11.516  1.00  0.00           H  
ATOM   2267 3HG2 ILE B  58      12.714  16.839  10.744  1.00  0.00           H  
ATOM   2268 1HD1 ILE B  58      11.745  15.330   6.815  1.00  0.00           H  
ATOM   2269 2HD1 ILE B  58      12.795  14.094   7.550  1.00  0.00           H  
ATOM   2270 3HD1 ILE B  58      11.529  14.881   8.522  1.00  0.00           H  
ATOM   2271  N   LYS B  59      16.674  15.547  11.109  1.00  0.00           N  
ATOM   2272  CA  LYS B  59      17.352  15.339  12.384  1.00  0.00           C  
ATOM   2273  C   LYS B  59      18.209  16.540  12.768  1.00  0.00           C  
ATOM   2274  O   LYS B  59      18.298  16.882  13.953  1.00  0.00           O  
ATOM   2275  CB  LYS B  59      18.215  14.077  12.329  1.00  0.00           C  
ATOM   2276  CG  LYS B  59      17.428  12.774  12.357  1.00  0.00           C  
ATOM   2277  CD  LYS B  59      18.351  11.568  12.277  1.00  0.00           C  
ATOM   2278  CE  LYS B  59      17.579  10.267  12.434  1.00  0.00           C  
ATOM   2279  NZ  LYS B  59      18.458   9.076  12.284  1.00  0.00           N  
ATOM   2280  H   LYS B  59      16.857  14.912  10.345  1.00  0.00           H  
ATOM   2281  HA  LYS B  59      16.598  15.223  13.163  1.00  0.00           H  
ATOM   2282 1HB  LYS B  59      18.815  14.086  11.418  1.00  0.00           H  
ATOM   2283 2HB  LYS B  59      18.904  14.070  13.174  1.00  0.00           H  
ATOM   2284 1HG  LYS B  59      16.849  12.718  13.280  1.00  0.00           H  
ATOM   2285 2HG  LYS B  59      16.737  12.749  11.514  1.00  0.00           H  
ATOM   2286 1HD  LYS B  59      18.862  11.564  11.313  1.00  0.00           H  
ATOM   2287 2HD  LYS B  59      19.101  11.631  13.066  1.00  0.00           H  
ATOM   2288 1HE  LYS B  59      17.112  10.237  13.417  1.00  0.00           H  
ATOM   2289 2HE  LYS B  59      16.792  10.218  11.681  1.00  0.00           H  
ATOM   2290 1HZ  LYS B  59      17.909   8.235  12.394  1.00  0.00           H  
ATOM   2291 2HZ  LYS B  59      18.883   9.083  11.367  1.00  0.00           H  
ATOM   2292 3HZ  LYS B  59      19.181   9.100  12.990  1.00  0.00           H  
ATOM   2293  N   VAL B  60      18.843  17.191  11.791  1.00  0.00           N  
ATOM   2294  CA  VAL B  60      19.589  18.407  12.094  1.00  0.00           C  
ATOM   2295  C   VAL B  60      18.654  19.480  12.637  1.00  0.00           C  
ATOM   2296  O   VAL B  60      18.973  20.149  13.627  1.00  0.00           O  
ATOM   2297  CB  VAL B  60      20.301  18.932  10.834  1.00  0.00           C  
ATOM   2298  CG1 VAL B  60      20.909  20.302  11.098  1.00  0.00           C  
ATOM   2299  CG2 VAL B  60      21.369  17.944  10.392  1.00  0.00           C  
ATOM   2300  H   VAL B  60      18.815  16.856  10.839  1.00  0.00           H  
ATOM   2301  HA  VAL B  60      20.310  18.183  12.881  1.00  0.00           H  
ATOM   2302  HB  VAL B  60      19.566  19.055  10.037  1.00  0.00           H  
ATOM   2303 1HG1 VAL B  60      21.408  20.658  10.196  1.00  0.00           H  
ATOM   2304 2HG1 VAL B  60      20.122  21.002  11.377  1.00  0.00           H  
ATOM   2305 3HG1 VAL B  60      21.634  20.227  11.908  1.00  0.00           H  
ATOM   2306 1HG2 VAL B  60      21.868  18.322   9.500  1.00  0.00           H  
ATOM   2307 2HG2 VAL B  60      22.100  17.817  11.191  1.00  0.00           H  
ATOM   2308 3HG2 VAL B  60      20.905  16.983  10.169  1.00  0.00           H  
ATOM   2309  N   ILE B  61      17.484  19.652  12.016  1.00  0.00           N  
ATOM   2310  CA  ILE B  61      16.531  20.649  12.496  1.00  0.00           C  
ATOM   2311  C   ILE B  61      16.054  20.299  13.898  1.00  0.00           C  
ATOM   2312  O   ILE B  61      15.945  21.173  14.768  1.00  0.00           O  
ATOM   2313  CB  ILE B  61      15.321  20.759  11.550  1.00  0.00           C  
ATOM   2314  CG1 ILE B  61      15.756  21.306  10.188  1.00  0.00           C  
ATOM   2315  CG2 ILE B  61      14.246  21.643  12.163  1.00  0.00           C  
ATOM   2316  CD1 ILE B  61      14.709  21.159   9.108  1.00  0.00           C  
ATOM   2317  H   ILE B  61      17.248  19.094  11.209  1.00  0.00           H  
ATOM   2318  HA  ILE B  61      17.038  21.611  12.557  1.00  0.00           H  
ATOM   2319  HB  ILE B  61      14.906  19.768  11.373  1.00  0.00           H  
ATOM   2320 1HG1 ILE B  61      16.003  22.363  10.282  1.00  0.00           H  
ATOM   2321 2HG1 ILE B  61      16.658  20.789   9.859  1.00  0.00           H  
ATOM   2322 1HG2 ILE B  61      13.398  21.711  11.482  1.00  0.00           H  
ATOM   2323 2HG2 ILE B  61      13.917  21.213  13.109  1.00  0.00           H  
ATOM   2324 3HG2 ILE B  61      14.651  22.640  12.339  1.00  0.00           H  
ATOM   2325 1HD1 ILE B  61      15.090  21.568   8.172  1.00  0.00           H  
ATOM   2326 2HD1 ILE B  61      14.472  20.103   8.972  1.00  0.00           H  
ATOM   2327 3HD1 ILE B  61      13.808  21.698   9.399  1.00  0.00           H  
ATOM   2328  N   ILE B  62      15.760  19.019  14.142  1.00  0.00           N  
ATOM   2329  CA  ILE B  62      15.281  18.599  15.455  1.00  0.00           C  
ATOM   2330  C   ILE B  62      16.304  18.936  16.530  1.00  0.00           C  
ATOM   2331  O   ILE B  62      15.956  19.447  17.602  1.00  0.00           O  
ATOM   2332  CB  ILE B  62      14.982  17.089  15.479  1.00  0.00           C  
ATOM   2333  CG1 ILE B  62      13.745  16.775  14.634  1.00  0.00           C  
ATOM   2334  CG2 ILE B  62      14.790  16.608  16.909  1.00  0.00           C  
ATOM   2335  CD1 ILE B  62      13.556  15.302  14.351  1.00  0.00           C  
ATOM   2336  H   ILE B  62      15.869  18.328  13.413  1.00  0.00           H  
ATOM   2337  HA  ILE B  62      14.379  19.164  15.691  1.00  0.00           H  
ATOM   2338  HB  ILE B  62      15.815  16.546  15.032  1.00  0.00           H  
ATOM   2339 1HG1 ILE B  62      12.854  17.142  15.143  1.00  0.00           H  
ATOM   2340 2HG1 ILE B  62      13.814  17.299  13.680  1.00  0.00           H  
ATOM   2341 1HG2 ILE B  62      14.580  15.538  16.908  1.00  0.00           H  
ATOM   2342 2HG2 ILE B  62      15.697  16.798  17.482  1.00  0.00           H  
ATOM   2343 3HG2 ILE B  62      13.955  17.141  17.363  1.00  0.00           H  
ATOM   2344 1HD1 ILE B  62      12.660  15.160  13.747  1.00  0.00           H  
ATOM   2345 2HD1 ILE B  62      14.423  14.922  13.809  1.00  0.00           H  
ATOM   2346 3HD1 ILE B  62      13.449  14.762  15.290  1.00  0.00           H  
ATOM   2347  N   ARG B  63      17.584  18.673  16.259  1.00  0.00           N  
ATOM   2348  CA  ARG B  63      18.615  19.009  17.234  1.00  0.00           C  
ATOM   2349  C   ARG B  63      18.693  20.513  17.468  1.00  0.00           C  
ATOM   2350  O   ARG B  63      18.870  20.952  18.609  1.00  0.00           O  
ATOM   2351  CB  ARG B  63      19.972  18.501  16.771  1.00  0.00           C  
ATOM   2352  CG  ARG B  63      20.143  16.991  16.828  1.00  0.00           C  
ATOM   2353  CD  ARG B  63      21.576  16.599  16.811  1.00  0.00           C  
ATOM   2354  NE  ARG B  63      22.221  16.960  15.559  1.00  0.00           N  
ATOM   2355  CZ  ARG B  63      22.210  16.201  14.445  1.00  0.00           C  
ATOM   2356  NH1 ARG B  63      21.583  15.045  14.444  1.00  0.00           N  
ATOM   2357  NH2 ARG B  63      22.828  16.618  13.355  1.00  0.00           N  
ATOM   2358  H   ARG B  63      17.855  18.243  15.386  1.00  0.00           H  
ATOM   2359  HA  ARG B  63      18.349  18.554  18.189  1.00  0.00           H  
ATOM   2360 1HB  ARG B  63      20.147  18.814  15.743  1.00  0.00           H  
ATOM   2361 2HB  ARG B  63      20.756  18.945  17.386  1.00  0.00           H  
ATOM   2362 1HG  ARG B  63      19.694  16.608  17.745  1.00  0.00           H  
ATOM   2363 2HG  ARG B  63      19.653  16.537  15.966  1.00  0.00           H  
ATOM   2364 1HD  ARG B  63      22.100  17.103  17.622  1.00  0.00           H  
ATOM   2365 2HD  ARG B  63      21.659  15.521  16.939  1.00  0.00           H  
ATOM   2366  HE  ARG B  63      22.714  17.842  15.521  1.00  0.00           H  
ATOM   2367 1HH1 ARG B  63      21.110  14.726  15.278  1.00  0.00           H  
ATOM   2368 2HH1 ARG B  63      21.575  14.476  13.610  1.00  0.00           H  
ATOM   2369 1HH2 ARG B  63      23.310  17.507  13.355  1.00  0.00           H  
ATOM   2370 2HH2 ARG B  63      22.820  16.050  12.521  1.00  0.00           H  
ATOM   2371  N   LEU B  64      18.540  21.313  16.409  1.00  0.00           N  
ATOM   2372  CA  LEU B  64      18.487  22.763  16.575  1.00  0.00           C  
ATOM   2373  C   LEU B  64      17.315  23.173  17.454  1.00  0.00           C  
ATOM   2374  O   LEU B  64      17.450  24.050  18.316  1.00  0.00           O  
ATOM   2375  CB  LEU B  64      18.373  23.451  15.209  1.00  0.00           C  
ATOM   2376  CG  LEU B  64      19.677  23.558  14.407  1.00  0.00           C  
ATOM   2377  CD1 LEU B  64      19.356  23.900  12.959  1.00  0.00           C  
ATOM   2378  CD2 LEU B  64      20.573  24.617  15.033  1.00  0.00           C  
ATOM   2379  H   LEU B  64      18.460  20.921  15.482  1.00  0.00           H  
ATOM   2380  HA  LEU B  64      19.404  23.089  17.066  1.00  0.00           H  
ATOM   2381 1HB  LEU B  64      17.656  22.901  14.602  1.00  0.00           H  
ATOM   2382 2HB  LEU B  64      17.993  24.461  15.359  1.00  0.00           H  
ATOM   2383  HG  LEU B  64      20.190  22.597  14.417  1.00  0.00           H  
ATOM   2384 1HD1 LEU B  64      20.282  23.976  12.389  1.00  0.00           H  
ATOM   2385 2HD1 LEU B  64      18.731  23.117  12.530  1.00  0.00           H  
ATOM   2386 3HD1 LEU B  64      18.827  24.851  12.918  1.00  0.00           H  
ATOM   2387 1HD2 LEU B  64      21.500  24.693  14.464  1.00  0.00           H  
ATOM   2388 2HD2 LEU B  64      20.061  25.580  15.023  1.00  0.00           H  
ATOM   2389 3HD2 LEU B  64      20.801  24.339  16.062  1.00  0.00           H  
ATOM   2390  N   ILE B  65      16.153  22.552  17.248  1.00  0.00           N  
ATOM   2391  CA  ILE B  65      14.974  22.902  18.030  1.00  0.00           C  
ATOM   2392  C   ILE B  65      15.167  22.514  19.490  1.00  0.00           C  
ATOM   2393  O   ILE B  65      14.824  23.278  20.400  1.00  0.00           O  
ATOM   2394  CB  ILE B  65      13.715  22.212  17.473  1.00  0.00           C  
ATOM   2395  CG1 ILE B  65      13.381  22.754  16.081  1.00  0.00           C  
ATOM   2396  CG2 ILE B  65      12.540  22.406  18.419  1.00  0.00           C  
ATOM   2397  CD1 ILE B  65      12.370  21.920  15.327  1.00  0.00           C  
ATOM   2398  H   ILE B  65      16.081  21.830  16.545  1.00  0.00           H  
ATOM   2399  HA  ILE B  65      14.847  23.983  18.000  1.00  0.00           H  
ATOM   2400  HB  ILE B  65      13.905  21.145  17.359  1.00  0.00           H  
ATOM   2401 1HG1 ILE B  65      12.990  23.767  16.169  1.00  0.00           H  
ATOM   2402 2HG1 ILE B  65      14.291  22.806  15.483  1.00  0.00           H  
ATOM   2403 1HG2 ILE B  65      11.658  21.913  18.010  1.00  0.00           H  
ATOM   2404 2HG2 ILE B  65      12.779  21.974  19.390  1.00  0.00           H  
ATOM   2405 3HG2 ILE B  65      12.338  23.471  18.536  1.00  0.00           H  
ATOM   2406 1HD1 ILE B  65      12.185  22.367  14.350  1.00  0.00           H  
ATOM   2407 2HD1 ILE B  65      12.757  20.909  15.197  1.00  0.00           H  
ATOM   2408 3HD1 ILE B  65      11.438  21.882  15.890  1.00  0.00           H  
ATOM   2409  N   GLU B  66      15.725  21.326  19.738  1.00  0.00           N  
ATOM   2410  CA  GLU B  66      16.018  20.916  21.107  1.00  0.00           C  
ATOM   2411  C   GLU B  66      16.983  21.877  21.789  1.00  0.00           C  
ATOM   2412  O   GLU B  66      16.845  22.146  22.988  1.00  0.00           O  
ATOM   2413  CB  GLU B  66      16.576  19.493  21.118  1.00  0.00           C  
ATOM   2414  CG  GLU B  66      15.543  18.434  20.774  1.00  0.00           C  
ATOM   2415  CD  GLU B  66      16.144  17.050  20.643  1.00  0.00           C  
ATOM   2416  OE1 GLU B  66      17.386  16.929  20.711  1.00  0.00           O  
ATOM   2417  OE2 GLU B  66      15.374  16.082  20.472  1.00  0.00           O  
ATOM   2418  H   GLU B  66      15.950  20.700  18.978  1.00  0.00           H  
ATOM   2419  HA  GLU B  66      15.090  20.935  21.680  1.00  0.00           H  
ATOM   2420 1HB  GLU B  66      17.396  19.418  20.403  1.00  0.00           H  
ATOM   2421 2HB  GLU B  66      16.981  19.269  22.105  1.00  0.00           H  
ATOM   2422 1HG  GLU B  66      14.783  18.416  21.554  1.00  0.00           H  
ATOM   2423 2HG  GLU B  66      15.058  18.706  19.838  1.00  0.00           H  
ATOM   2424  N   VAL B  67      17.962  22.399  21.049  1.00  0.00           N  
ATOM   2425  CA  VAL B  67      18.810  23.457  21.585  1.00  0.00           C  
ATOM   2426  C   VAL B  67      18.000  24.732  21.783  1.00  0.00           C  
ATOM   2427  O   VAL B  67      18.150  25.427  22.796  1.00  0.00           O  
ATOM   2428  CB  VAL B  67      20.021  23.682  20.662  1.00  0.00           C  
ATOM   2429  CG1 VAL B  67      20.814  24.905  21.098  1.00  0.00           C  
ATOM   2430  CG2 VAL B  67      20.910  22.449  20.658  1.00  0.00           C  
ATOM   2431  H   VAL B  67      18.126  22.065  20.110  1.00  0.00           H  
ATOM   2432  HA  VAL B  67      19.168  23.150  22.568  1.00  0.00           H  
ATOM   2433  HB  VAL B  67      19.665  23.876  19.650  1.00  0.00           H  
ATOM   2434 1HG1 VAL B  67      21.665  25.044  20.432  1.00  0.00           H  
ATOM   2435 2HG1 VAL B  67      20.175  25.786  21.058  1.00  0.00           H  
ATOM   2436 3HG1 VAL B  67      21.172  24.761  22.118  1.00  0.00           H  
ATOM   2437 1HG2 VAL B  67      21.763  22.618  20.002  1.00  0.00           H  
ATOM   2438 2HG2 VAL B  67      21.263  22.251  21.670  1.00  0.00           H  
ATOM   2439 3HG2 VAL B  67      20.341  21.591  20.298  1.00  0.00           H  
ATOM   2440  N   TYR B  68      17.123  25.050  20.829  1.00  0.00           N  
ATOM   2441  CA  TYR B  68      16.249  26.209  20.970  1.00  0.00           C  
ATOM   2442  C   TYR B  68      15.404  26.108  22.233  1.00  0.00           C  
ATOM   2443  O   TYR B  68      15.202  27.104  22.937  1.00  0.00           O  
ATOM   2444  CB  TYR B  68      15.363  26.339  19.729  1.00  0.00           C  
ATOM   2445  CG  TYR B  68      14.482  27.568  19.695  1.00  0.00           C  
ATOM   2446  CD1 TYR B  68      14.999  28.828  19.961  1.00  0.00           C  
ATOM   2447  CD2 TYR B  68      13.137  27.468  19.364  1.00  0.00           C  
ATOM   2448  CE1 TYR B  68      14.197  29.953  19.919  1.00  0.00           C  
ATOM   2449  CE2 TYR B  68      12.327  28.585  19.318  1.00  0.00           C  
ATOM   2450  CZ  TYR B  68      12.862  29.825  19.596  1.00  0.00           C  
ATOM   2451  OH  TYR B  68      12.058  30.940  19.551  1.00  0.00           O  
ATOM   2452  H   TYR B  68      17.059  24.484  19.995  1.00  0.00           H  
ATOM   2453  HA  TYR B  68      16.869  27.102  21.059  1.00  0.00           H  
ATOM   2454 1HB  TYR B  68      15.988  26.359  18.836  1.00  0.00           H  
ATOM   2455 2HB  TYR B  68      14.712  25.468  19.654  1.00  0.00           H  
ATOM   2456  HD1 TYR B  68      16.055  28.942  20.209  1.00  0.00           H  
ATOM   2457  HD2 TYR B  68      12.703  26.494  19.136  1.00  0.00           H  
ATOM   2458  HE1 TYR B  68      14.622  30.934  20.131  1.00  0.00           H  
ATOM   2459  HE2 TYR B  68      11.272  28.483  19.064  1.00  0.00           H  
ATOM   2460  HH  TYR B  68      11.150  30.673  19.387  1.00  0.00           H  
ATOM   2461  N   VAL B  69      14.907  24.907  22.541  1.00  0.00           N  
ATOM   2462  CA  VAL B  69      14.165  24.704  23.781  1.00  0.00           C  
ATOM   2463  C   VAL B  69      15.043  25.020  24.985  1.00  0.00           C  
ATOM   2464  O   VAL B  69      14.620  25.718  25.914  1.00  0.00           O  
ATOM   2465  CB  VAL B  69      13.662  23.251  23.877  1.00  0.00           C  
ATOM   2466  CG1 VAL B  69      13.139  22.960  25.275  1.00  0.00           C  
ATOM   2467  CG2 VAL B  69      12.581  23.008  22.835  1.00  0.00           C  
ATOM   2468  H   VAL B  69      15.042  24.127  21.915  1.00  0.00           H  
ATOM   2469  HA  VAL B  69      13.329  25.404  23.802  1.00  0.00           H  
ATOM   2470  HB  VAL B  69      14.498  22.575  23.699  1.00  0.00           H  
ATOM   2471 1HG1 VAL B  69      12.788  21.929  25.325  1.00  0.00           H  
ATOM   2472 2HG1 VAL B  69      13.940  23.106  26.001  1.00  0.00           H  
ATOM   2473 3HG1 VAL B  69      12.314  23.635  25.503  1.00  0.00           H  
ATOM   2474 1HG2 VAL B  69      12.230  21.979  22.908  1.00  0.00           H  
ATOM   2475 2HG2 VAL B  69      11.748  23.689  23.010  1.00  0.00           H  
ATOM   2476 3HG2 VAL B  69      12.989  23.182  21.839  1.00  0.00           H  
ATOM   2477  N   ARG B  70      16.282  24.519  24.985  1.00  0.00           N  
ATOM   2478  CA  ARG B  70      17.193  24.795  26.091  1.00  0.00           C  
ATOM   2479  C   ARG B  70      17.394  26.290  26.292  1.00  0.00           C  
ATOM   2480  O   ARG B  70      17.446  26.761  27.434  1.00  0.00           O  
ATOM   2481  CB  ARG B  70      18.535  24.107  25.846  1.00  0.00           C  
ATOM   2482  CG  ARG B  70      18.520  22.607  26.085  1.00  0.00           C  
ATOM   2483  CD  ARG B  70      19.714  21.950  25.421  1.00  0.00           C  
ATOM   2484  NE  ARG B  70      20.970  22.557  25.850  1.00  0.00           N  
ATOM   2485  CZ  ARG B  70      22.140  22.348  25.256  1.00  0.00           C  
ATOM   2486  NH1 ARG B  70      22.215  21.544  24.203  1.00  0.00           N  
ATOM   2487  NH2 ARG B  70      23.234  22.942  25.712  1.00  0.00           N  
ATOM   2488  H   ARG B  70      16.599  23.943  24.219  1.00  0.00           H  
ATOM   2489  HA  ARG B  70      16.756  24.399  27.008  1.00  0.00           H  
ATOM   2490 1HB  ARG B  70      18.850  24.280  24.818  1.00  0.00           H  
ATOM   2491 2HB  ARG B  70      19.292  24.543  26.499  1.00  0.00           H  
ATOM   2492 1HG  ARG B  70      18.557  22.408  27.156  1.00  0.00           H  
ATOM   2493 2HG  ARG B  70      17.606  22.182  25.668  1.00  0.00           H  
ATOM   2494 1HD  ARG B  70      19.738  20.892  25.681  1.00  0.00           H  
ATOM   2495 2HD  ARG B  70      19.634  22.056  24.340  1.00  0.00           H  
ATOM   2496  HE  ARG B  70      20.945  23.175  26.650  1.00  0.00           H  
ATOM   2497 1HH1 ARG B  70      21.383  21.091  23.853  1.00  0.00           H  
ATOM   2498 2HH1 ARG B  70      23.104  21.385  23.752  1.00  0.00           H  
ATOM   2499 1HH2 ARG B  70      23.179  23.555  26.513  1.00  0.00           H  
ATOM   2500 2HH2 ARG B  70      24.121  22.781  25.259  1.00  0.00           H  
ATOM   2501  N   LEU B  71      17.504  27.051  25.201  1.00  0.00           N  
ATOM   2502  CA  LEU B  71      17.622  28.500  25.321  1.00  0.00           C  
ATOM   2503  C   LEU B  71      16.416  29.093  26.037  1.00  0.00           C  
ATOM   2504  O   LEU B  71      16.558  30.008  26.856  1.00  0.00           O  
ATOM   2505  CB  LEU B  71      17.788  29.129  23.939  1.00  0.00           C  
ATOM   2506  CG  LEU B  71      18.063  30.631  23.906  1.00  0.00           C  
ATOM   2507  CD1 LEU B  71      19.387  30.939  24.583  1.00  0.00           C  
ATOM   2508  CD2 LEU B  71      18.056  31.147  22.476  1.00  0.00           C  
ATOM   2509  H   LEU B  71      17.508  26.632  24.283  1.00  0.00           H  
ATOM   2510  HA  LEU B  71      18.504  28.727  25.919  1.00  0.00           H  
ATOM   2511 1HB  LEU B  71      18.614  28.636  23.430  1.00  0.00           H  
ATOM   2512 2HB  LEU B  71      16.878  28.953  23.365  1.00  0.00           H  
ATOM   2513  HG  LEU B  71      17.293  31.155  24.473  1.00  0.00           H  
ATOM   2514 1HD1 LEU B  71      19.571  32.013  24.552  1.00  0.00           H  
ATOM   2515 2HD1 LEU B  71      19.351  30.607  25.621  1.00  0.00           H  
ATOM   2516 3HD1 LEU B  71      20.191  30.419  24.063  1.00  0.00           H  
ATOM   2517 1HD2 LEU B  71      18.254  32.219  22.474  1.00  0.00           H  
ATOM   2518 2HD2 LEU B  71      18.828  30.635  21.901  1.00  0.00           H  
ATOM   2519 3HD2 LEU B  71      17.082  30.957  22.025  1.00  0.00           H  
ATOM   2520  N   VAL B  72      15.221  28.576  25.747  1.00  0.00           N  
ATOM   2521  CA  VAL B  72      14.016  29.083  26.394  1.00  0.00           C  
ATOM   2522  C   VAL B  72      14.001  28.703  27.869  1.00  0.00           C  
ATOM   2523  O   VAL B  72      13.625  29.510  28.729  1.00  0.00           O  
ATOM   2524  CB  VAL B  72      12.758  28.521  25.705  1.00  0.00           C  
ATOM   2525  CG1 VAL B  72      11.507  28.921  26.473  1.00  0.00           C  
ATOM   2526  CG2 VAL B  72      12.690  29.014  24.268  1.00  0.00           C  
ATOM   2527  H   VAL B  72      15.140  27.828  25.074  1.00  0.00           H  
ATOM   2528  HA  VAL B  72      14.026  30.172  26.341  1.00  0.00           H  
ATOM   2529  HB  VAL B  72      12.806  27.432  25.715  1.00  0.00           H  
ATOM   2530 1HG1 VAL B  72      10.627  28.516  25.973  1.00  0.00           H  
ATOM   2531 2HG1 VAL B  72      11.561  28.527  27.488  1.00  0.00           H  
ATOM   2532 3HG1 VAL B  72      11.434  30.008  26.508  1.00  0.00           H  
ATOM   2533 1HG2 VAL B  72      11.799  28.613  23.787  1.00  0.00           H  
ATOM   2534 2HG2 VAL B  72      12.648  30.104  24.259  1.00  0.00           H  
ATOM   2535 3HG2 VAL B  72      13.576  28.681  23.727  1.00  0.00           H  
ATOM   2536  N   GLU B  73      14.409  27.472  28.188  1.00  0.00           N  
ATOM   2537  CA  GLU B  73      14.362  27.015  29.572  1.00  0.00           C  
ATOM   2538  C   GLU B  73      15.301  27.821  30.461  1.00  0.00           C  
ATOM   2539  O   GLU B  73      14.996  28.052  31.636  1.00  0.00           O  
ATOM   2540  CB  GLU B  73      14.721  25.530  29.654  1.00  0.00           C  
ATOM   2541  CG  GLU B  73      13.674  24.597  29.064  1.00  0.00           C  
ATOM   2542  CD  GLU B  73      14.094  23.153  29.091  1.00  0.00           C  
ATOM   2543  OE1 GLU B  73      15.219  22.889  29.439  1.00  0.00           O  
ATOM   2544  OE2 GLU B  73      13.288  22.314  28.765  1.00  0.00           O  
ATOM   2545  H   GLU B  73      14.754  26.845  27.475  1.00  0.00           H  
ATOM   2546  HA  GLU B  73      13.349  27.159  29.950  1.00  0.00           H  
ATOM   2547 1HB  GLU B  73      15.660  25.353  29.129  1.00  0.00           H  
ATOM   2548 2HB  GLU B  73      14.871  25.248  30.696  1.00  0.00           H  
ATOM   2549 1HG  GLU B  73      12.747  24.704  29.628  1.00  0.00           H  
ATOM   2550 2HG  GLU B  73      13.476  24.893  28.035  1.00  0.00           H  
ATOM   2551  N   ILE B  74      16.440  28.259  29.924  1.00  0.00           N  
ATOM   2552  CA  ILE B  74      17.409  28.989  30.736  1.00  0.00           C  
ATOM   2553  C   ILE B  74      16.835  30.330  31.178  1.00  0.00           C  
ATOM   2554  O   ILE B  74      16.925  30.702  32.353  1.00  0.00           O  
ATOM   2555  CB  ILE B  74      18.720  29.218  29.962  1.00  0.00           C  
ATOM   2556  CG1 ILE B  74      19.472  27.896  29.783  1.00  0.00           C  
ATOM   2557  CG2 ILE B  74      19.591  30.236  30.682  1.00  0.00           C  
ATOM   2558  CD1 ILE B  74      20.630  27.979  28.816  1.00  0.00           C  
ATOM   2559  H   ILE B  74      16.644  28.090  28.949  1.00  0.00           H  
ATOM   2560  HA  ILE B  74      17.598  28.419  31.645  1.00  0.00           H  
ATOM   2561  HB  ILE B  74      18.493  29.589  28.963  1.00  0.00           H  
ATOM   2562 1HG1 ILE B  74      19.855  27.562  30.747  1.00  0.00           H  
ATOM   2563 2HG1 ILE B  74      18.783  27.132  29.424  1.00  0.00           H  
ATOM   2564 1HG2 ILE B  74      20.514  30.385  30.122  1.00  0.00           H  
ATOM   2565 2HG2 ILE B  74      19.057  31.182  30.759  1.00  0.00           H  
ATOM   2566 3HG2 ILE B  74      19.828  29.871  31.681  1.00  0.00           H  
ATOM   2567 1HD1 ILE B  74      21.113  27.004  28.742  1.00  0.00           H  
ATOM   2568 2HD1 ILE B  74      20.264  28.278  27.834  1.00  0.00           H  
ATOM   2569 3HD1 ILE B  74      21.351  28.713  29.174  1.00  0.00           H  
ATOM   2570  N   ILE B  75      16.215  31.065  30.250  1.00  0.00           N  
ATOM   2571  CA  ILE B  75      15.688  32.386  30.577  1.00  0.00           C  
ATOM   2572  C   ILE B  75      14.452  32.304  31.461  1.00  0.00           C  
ATOM   2573  O   ILE B  75      14.138  33.262  32.180  1.00  0.00           O  
ATOM   2574  CB  ILE B  75      15.346  33.169  29.297  1.00  0.00           C  
ATOM   2575  CG1 ILE B  75      14.183  32.501  28.558  1.00  0.00           C  
ATOM   2576  CG2 ILE B  75      16.565  33.273  28.394  1.00  0.00           C  
ATOM   2577  CD1 ILE B  75      13.605  33.343  27.443  1.00  0.00           C  
ATOM   2578  H   ILE B  75      16.106  30.711  29.310  1.00  0.00           H  
ATOM   2579  HA  ILE B  75      16.448  32.933  31.135  1.00  0.00           H  
ATOM   2580  HB  ILE B  75      15.015  34.173  29.562  1.00  0.00           H  
ATOM   2581 1HG1 ILE B  75      14.518  31.555  28.133  1.00  0.00           H  
ATOM   2582 2HG1 ILE B  75      13.384  32.277  29.264  1.00  0.00           H  
ATOM   2583 1HG2 ILE B  75      16.305  33.828  27.493  1.00  0.00           H  
ATOM   2584 2HG2 ILE B  75      17.365  33.791  28.922  1.00  0.00           H  
ATOM   2585 3HG2 ILE B  75      16.900  32.272  28.119  1.00  0.00           H  
ATOM   2586 1HD1 ILE B  75      12.785  32.803  26.967  1.00  0.00           H  
ATOM   2587 2HD1 ILE B  75      13.231  34.282  27.852  1.00  0.00           H  
ATOM   2588 3HD1 ILE B  75      14.378  33.550  26.705  1.00  0.00           H  
ATOM   2589  N   LEU B  76      13.738  31.187  31.425  1.00  0.00           N  
ATOM   2590  CA  LEU B  76      12.517  31.041  32.201  1.00  0.00           C  
ATOM   2591  C   LEU B  76      12.850  30.754  33.661  1.00  0.00           C  
ATOM   2592  O   LEU B  76      12.782  31.638  34.518  1.00  0.00           O  
ATOM   2593  OXT LEU B  76      13.217  29.633  34.007  1.00  0.00           O  
ATOM   2594  CB  LEU B  76      11.651  29.911  31.628  1.00  0.00           C  
ATOM   2595  CG  LEU B  76      10.233  29.804  32.203  1.00  0.00           C  
ATOM   2596  CD1 LEU B  76       9.402  30.989  31.731  1.00  0.00           C  
ATOM   2597  CD2 LEU B  76       9.606  28.488  31.765  1.00  0.00           C  
ATOM   2598  H   LEU B  76      14.047  30.419  30.846  1.00  0.00           H  
ATOM   2599  HA  LEU B  76      11.962  31.977  32.152  1.00  0.00           H  
ATOM   2600 1HB  LEU B  76      11.562  30.053  30.553  1.00  0.00           H  
ATOM   2601 2HB  LEU B  76      12.155  28.962  31.809  1.00  0.00           H  
ATOM   2602  HG  LEU B  76      10.277  29.840  33.292  1.00  0.00           H  
ATOM   2603 1HD1 LEU B  76       8.394  30.913  32.140  1.00  0.00           H  
ATOM   2604 2HD1 LEU B  76       9.862  31.916  32.075  1.00  0.00           H  
ATOM   2605 3HD1 LEU B  76       9.353  30.989  30.643  1.00  0.00           H  
ATOM   2606 1HD2 LEU B  76       8.598  28.411  32.175  1.00  0.00           H  
ATOM   2607 2HD2 LEU B  76       9.559  28.452  30.677  1.00  0.00           H  
ATOM   2608 3HD2 LEU B  76      10.210  27.658  32.131  1.00  0.00           H  
TER                                                                             
ATOM   2610  N   GLN C   2       7.285   5.343  -7.971  1.00  0.00           N  
ATOM   2611  CA  GLN C   2       8.058   5.940  -6.889  1.00  0.00           C  
ATOM   2612  C   GLN C   2       8.466   7.363  -7.251  1.00  0.00           C  
ATOM   2613  O   GLN C   2       8.764   8.180  -6.378  1.00  0.00           O  
ATOM   2614  CB  GLN C   2       9.298   5.097  -6.580  1.00  0.00           C  
ATOM   2615  CG  GLN C   2       8.990   3.722  -6.014  1.00  0.00           C  
ATOM   2616  CD  GLN C   2      10.244   2.962  -5.625  1.00  0.00           C  
ATOM   2617  OE1 GLN C   2      11.108   3.485  -4.916  1.00  0.00           O  
ATOM   2618  NE2 GLN C   2      10.351   1.721  -6.087  1.00  0.00           N  
ATOM   2619 1H   GLN C   2       7.024   4.411  -7.720  1.00  0.00           H  
ATOM   2620 2H   GLN C   2       6.461   5.887  -8.133  1.00  0.00           H  
ATOM   2621 3H   GLN C   2       7.838   5.321  -8.804  1.00  0.00           H  
ATOM   2622  HA  GLN C   2       7.432   5.978  -5.997  1.00  0.00           H  
ATOM   2623 1HB  GLN C   2       9.883   4.964  -7.490  1.00  0.00           H  
ATOM   2624 2HB  GLN C   2       9.926   5.624  -5.862  1.00  0.00           H  
ATOM   2625 1HG  GLN C   2       8.370   3.836  -5.125  1.00  0.00           H  
ATOM   2626 2HG  GLN C   2       8.458   3.141  -6.768  1.00  0.00           H  
ATOM   2627 1HE2 GLN C   2      11.156   1.171  -5.863  1.00  0.00           H  
ATOM   2628 2HE2 GLN C   2       9.626   1.336  -6.659  1.00  0.00           H  
ATOM   2629  N   LYS C   3       8.470   7.653  -8.554  1.00  0.00           N  
ATOM   2630  CA  LYS C   3       8.896   8.959  -9.040  1.00  0.00           C  
ATOM   2631  C   LYS C   3       8.051  10.101  -8.492  1.00  0.00           C  
ATOM   2632  O   LYS C   3       8.578  11.205  -8.311  1.00  0.00           O  
ATOM   2633  CB  LYS C   3       8.864   8.983 -10.569  1.00  0.00           C  
ATOM   2634  CG  LYS C   3       9.948   8.144 -11.233  1.00  0.00           C  
ATOM   2635  CD  LYS C   3       9.847   8.211 -12.750  1.00  0.00           C  
ATOM   2636  CE  LYS C   3      10.913   7.353 -13.415  1.00  0.00           C  
ATOM   2637  NZ  LYS C   3      10.804   7.381 -14.899  1.00  0.00           N  
ATOM   2638  H   LYS C   3       8.173   6.953  -9.219  1.00  0.00           H  
ATOM   2639  HA  LYS C   3       9.916   9.139  -8.700  1.00  0.00           H  
ATOM   2640 1HB  LYS C   3       7.898   8.619 -10.919  1.00  0.00           H  
ATOM   2641 2HB  LYS C   3       8.974  10.009 -10.919  1.00  0.00           H  
ATOM   2642 1HG  LYS C   3      10.929   8.507 -10.927  1.00  0.00           H  
ATOM   2643 2HG  LYS C   3       9.849   7.106 -10.917  1.00  0.00           H  
ATOM   2644 1HD  LYS C   3       8.862   7.862 -13.065  1.00  0.00           H  
ATOM   2645 2HD  LYS C   3       9.969   9.243 -13.077  1.00  0.00           H  
ATOM   2646 1HE  LYS C   3      11.900   7.713 -13.129  1.00  0.00           H  
ATOM   2647 2HE  LYS C   3      10.814   6.322 -13.076  1.00  0.00           H  
ATOM   2648 1HZ  LYS C   3      11.526   6.801 -15.301  1.00  0.00           H  
ATOM   2649 2HZ  LYS C   3       9.897   7.031 -15.177  1.00  0.00           H  
ATOM   2650 3HZ  LYS C   3      10.913   8.330 -15.227  1.00  0.00           H  
ATOM   2651  N   GLU C   4       6.767   9.867  -8.215  1.00  0.00           N  
ATOM   2652  CA  GLU C   4       5.933  10.910  -7.632  1.00  0.00           C  
ATOM   2653  C   GLU C   4       6.358  11.231  -6.202  1.00  0.00           C  
ATOM   2654  O   GLU C   4       6.318  12.395  -5.788  1.00  0.00           O  
ATOM   2655  CB  GLU C   4       4.463  10.495  -7.676  1.00  0.00           C  
ATOM   2656  CG  GLU C   4       3.500  11.642  -7.443  1.00  0.00           C  
ATOM   2657  CD  GLU C   4       3.583  12.703  -8.526  1.00  0.00           C  
ATOM   2658  OE1 GLU C   4       3.947  12.363  -9.671  1.00  0.00           O  
ATOM   2659  OE2 GLU C   4       3.289  13.881  -8.230  1.00  0.00           O  
ATOM   2660  H   GLU C   4       6.360   8.962  -8.407  1.00  0.00           H  
ATOM   2661  HA  GLU C   4       6.059  11.821  -8.217  1.00  0.00           H  
ATOM   2662 1HB  GLU C   4       4.239  10.053  -8.647  1.00  0.00           H  
ATOM   2663 2HB  GLU C   4       4.277   9.733  -6.919  1.00  0.00           H  
ATOM   2664 1HG  GLU C   4       2.485  11.249  -7.408  1.00  0.00           H  
ATOM   2665 2HG  GLU C   4       3.718  12.094  -6.476  1.00  0.00           H  
ATOM   2666  N   ALA C   5       6.766  10.218  -5.435  1.00  0.00           N  
ATOM   2667  CA  ALA C   5       7.281  10.477  -4.096  1.00  0.00           C  
ATOM   2668  C   ALA C   5       8.665  11.109  -4.131  1.00  0.00           C  
ATOM   2669  O   ALA C   5       9.014  11.862  -3.216  1.00  0.00           O  
ATOM   2670  CB  ALA C   5       7.316   9.185  -3.279  1.00  0.00           C  
ATOM   2671  H   ALA C   5       6.723   9.266  -5.770  1.00  0.00           H  
ATOM   2672  HA  ALA C   5       6.612  11.185  -3.607  1.00  0.00           H  
ATOM   2673 1HB  ALA C   5       7.703   9.395  -2.282  1.00  0.00           H  
ATOM   2674 2HB  ALA C   5       6.308   8.778  -3.198  1.00  0.00           H  
ATOM   2675 3HB  ALA C   5       7.961   8.460  -3.772  1.00  0.00           H  
ATOM   2676  N   ILE C   6       9.457  10.822  -5.166  1.00  0.00           N  
ATOM   2677  CA  ILE C   6      10.793  11.402  -5.265  1.00  0.00           C  
ATOM   2678  C   ILE C   6      10.706  12.919  -5.381  1.00  0.00           C  
ATOM   2679  O   ILE C   6      11.425  13.651  -4.691  1.00  0.00           O  
ATOM   2680  CB  ILE C   6      11.557  10.832  -6.474  1.00  0.00           C  
ATOM   2681  CG1 ILE C   6      11.999   9.393  -6.196  1.00  0.00           C  
ATOM   2682  CG2 ILE C   6      12.756  11.706  -6.806  1.00  0.00           C  
ATOM   2683  CD1 ILE C   6      12.570   8.685  -7.404  1.00  0.00           C  
ATOM   2684  H   ILE C   6       9.136  10.198  -5.893  1.00  0.00           H  
ATOM   2685  HA  ILE C   6      11.334  11.182  -4.346  1.00  0.00           H  
ATOM   2686  HB  ILE C   6      10.895  10.796  -7.339  1.00  0.00           H  
ATOM   2687 1HG1 ILE C   6      12.754   9.390  -5.411  1.00  0.00           H  
ATOM   2688 2HG1 ILE C   6      11.149   8.814  -5.833  1.00  0.00           H  
ATOM   2689 1HG2 ILE C   6      13.285  11.289  -7.663  1.00  0.00           H  
ATOM   2690 2HG2 ILE C   6      12.416  12.713  -7.046  1.00  0.00           H  
ATOM   2691 3HG2 ILE C   6      13.427  11.744  -5.948  1.00  0.00           H  
ATOM   2692 1HD1 ILE C   6      12.861   7.671  -7.128  1.00  0.00           H  
ATOM   2693 2HD1 ILE C   6      11.817   8.645  -8.192  1.00  0.00           H  
ATOM   2694 3HD1 ILE C   6      13.444   9.227  -7.763  1.00  0.00           H  
ATOM   2695  N   LYS C   7       9.818  13.415  -6.249  1.00  0.00           N  
ATOM   2696  CA  LYS C   7       9.730  14.856  -6.463  1.00  0.00           C  
ATOM   2697  C   LYS C   7       9.188  15.578  -5.235  1.00  0.00           C  
ATOM   2698  O   LYS C   7       9.493  16.758  -5.030  1.00  0.00           O  
ATOM   2699  CB  LYS C   7       8.852  15.160  -7.678  1.00  0.00           C  
ATOM   2700  CG  LYS C   7       7.361  14.958  -7.442  1.00  0.00           C  
ATOM   2701  CD  LYS C   7       6.548  15.371  -8.660  1.00  0.00           C  
ATOM   2702  CE  LYS C   7       6.553  16.882  -8.843  1.00  0.00           C  
ATOM   2703  NZ  LYS C   7       5.527  17.327  -9.826  1.00  0.00           N  
ATOM   2704  H   LYS C   7       9.201  12.803  -6.763  1.00  0.00           H  
ATOM   2705  HA  LYS C   7      10.735  15.241  -6.641  1.00  0.00           H  
ATOM   2706 1HB  LYS C   7       9.005  16.194  -7.988  1.00  0.00           H  
ATOM   2707 2HB  LYS C   7       9.149  14.522  -8.510  1.00  0.00           H  
ATOM   2708 1HG  LYS C   7       7.166  13.907  -7.225  1.00  0.00           H  
ATOM   2709 2HG  LYS C   7       7.044  15.553  -6.586  1.00  0.00           H  
ATOM   2710 1HD  LYS C   7       6.967  14.904  -9.553  1.00  0.00           H  
ATOM   2711 2HD  LYS C   7       5.519  15.033  -8.543  1.00  0.00           H  
ATOM   2712 1HE  LYS C   7       6.355  17.365  -7.887  1.00  0.00           H  
ATOM   2713 2HE  LYS C   7       7.534  17.203  -9.192  1.00  0.00           H  
ATOM   2714 1HZ  LYS C   7       5.563  18.332  -9.918  1.00  0.00           H  
ATOM   2715 2HZ  LYS C   7       5.711  16.899 -10.722  1.00  0.00           H  
ATOM   2716 3HZ  LYS C   7       4.610  17.051  -9.504  1.00  0.00           H  
ATOM   2717  N   VAL C   8       8.395  14.894  -4.408  1.00  0.00           N  
ATOM   2718  CA  VAL C   8       7.945  15.488  -3.152  1.00  0.00           C  
ATOM   2719  C   VAL C   8       9.121  15.666  -2.200  1.00  0.00           C  
ATOM   2720  O   VAL C   8       9.291  16.728  -1.589  1.00  0.00           O  
ATOM   2721  CB  VAL C   8       6.874  14.602  -2.488  1.00  0.00           C  
ATOM   2722  CG1 VAL C   8       6.556  15.109  -1.089  1.00  0.00           C  
ATOM   2723  CG2 VAL C   8       5.621  14.572  -3.349  1.00  0.00           C  
ATOM   2724  H   VAL C   8       8.097  13.958  -4.644  1.00  0.00           H  
ATOM   2725  HA  VAL C   8       7.544  16.480  -3.362  1.00  0.00           H  
ATOM   2726  HB  VAL C   8       7.267  13.591  -2.381  1.00  0.00           H  
ATOM   2727 1HG1 VAL C   8       5.798  14.472  -0.635  1.00  0.00           H  
ATOM   2728 2HG1 VAL C   8       7.460  15.088  -0.480  1.00  0.00           H  
ATOM   2729 3HG1 VAL C   8       6.182  16.131  -1.149  1.00  0.00           H  
ATOM   2730 1HG2 VAL C   8       4.868  13.944  -2.874  1.00  0.00           H  
ATOM   2731 2HG2 VAL C   8       5.231  15.584  -3.460  1.00  0.00           H  
ATOM   2732 3HG2 VAL C   8       5.864  14.167  -4.331  1.00  0.00           H  
ATOM   2733  N   TYR C   9       9.950  14.627  -2.059  1.00  0.00           N  
ATOM   2734  CA  TYR C   9      11.129  14.731  -1.203  1.00  0.00           C  
ATOM   2735  C   TYR C   9      12.068  15.830  -1.683  1.00  0.00           C  
ATOM   2736  O   TYR C   9      12.634  16.568  -0.867  1.00  0.00           O  
ATOM   2737  CB  TYR C   9      11.868  13.392  -1.146  1.00  0.00           C  
ATOM   2738  CG  TYR C   9      11.404  12.487  -0.027  1.00  0.00           C  
ATOM   2739  CD1 TYR C   9      10.239  12.781   0.666  1.00  0.00           C  
ATOM   2740  CD2 TYR C   9      12.143  11.362   0.307  1.00  0.00           C  
ATOM   2741  CE1 TYR C   9       9.815  11.954   1.689  1.00  0.00           C  
ATOM   2742  CE2 TYR C   9      11.720  10.535   1.329  1.00  0.00           C  
ATOM   2743  CZ  TYR C   9      10.561  10.828   2.018  1.00  0.00           C  
ATOM   2744  OH  TYR C   9      10.139  10.004   3.036  1.00  0.00           O  
ATOM   2745  H   TYR C   9       9.768  13.759  -2.543  1.00  0.00           H  
ATOM   2746  HA  TYR C   9      10.804  14.998  -0.197  1.00  0.00           H  
ATOM   2747 1HB  TYR C   9      11.734  12.862  -2.090  1.00  0.00           H  
ATOM   2748 2HB  TYR C   9      12.935  13.571  -1.019  1.00  0.00           H  
ATOM   2749  HD1 TYR C   9       9.657  13.665   0.404  1.00  0.00           H  
ATOM   2750  HD2 TYR C   9      13.059  11.131  -0.237  1.00  0.00           H  
ATOM   2751  HE1 TYR C   9       8.900  12.186   2.233  1.00  0.00           H  
ATOM   2752  HE2 TYR C   9      12.302   9.651   1.592  1.00  0.00           H  
ATOM   2753  HH  TYR C   9      10.849   9.403   3.275  1.00  0.00           H  
ATOM   2754  N   LEU C  10      12.253  15.951  -3.000  1.00  0.00           N  
ATOM   2755  CA  LEU C  10      13.139  16.986  -3.522  1.00  0.00           C  
ATOM   2756  C   LEU C  10      12.629  18.380  -3.175  1.00  0.00           C  
ATOM   2757  O   LEU C  10      13.424  19.264  -2.835  1.00  0.00           O  
ATOM   2758  CB  LEU C  10      13.274  16.850  -5.043  1.00  0.00           C  
ATOM   2759  CG  LEU C  10      13.977  15.579  -5.537  1.00  0.00           C  
ATOM   2760  CD1 LEU C  10      13.850  15.483  -7.051  1.00  0.00           C  
ATOM   2761  CD2 LEU C  10      15.438  15.609  -5.112  1.00  0.00           C  
ATOM   2762  H   LEU C  10      11.785  15.333  -3.647  1.00  0.00           H  
ATOM   2763  HA  LEU C  10      14.116  16.873  -3.053  1.00  0.00           H  
ATOM   2764 1HB  LEU C  10      12.279  16.869  -5.484  1.00  0.00           H  
ATOM   2765 2HB  LEU C  10      13.833  17.706  -5.421  1.00  0.00           H  
ATOM   2766  HG  LEU C  10      13.492  14.703  -5.106  1.00  0.00           H  
ATOM   2767 1HD1 LEU C  10      14.349  14.580  -7.402  1.00  0.00           H  
ATOM   2768 2HD1 LEU C  10      12.796  15.444  -7.326  1.00  0.00           H  
ATOM   2769 3HD1 LEU C  10      14.313  16.355  -7.511  1.00  0.00           H  
ATOM   2770 1HD2 LEU C  10      15.938  14.705  -5.462  1.00  0.00           H  
ATOM   2771 2HD2 LEU C  10      15.925  16.483  -5.544  1.00  0.00           H  
ATOM   2772 3HD2 LEU C  10      15.500  15.659  -4.025  1.00  0.00           H  
ATOM   2773  N   GLU C  11      11.312  18.593  -3.247  1.00  0.00           N  
ATOM   2774  CA  GLU C  11      10.749  19.875  -2.834  1.00  0.00           C  
ATOM   2775  C   GLU C  11      10.991  20.130  -1.352  1.00  0.00           C  
ATOM   2776  O   GLU C  11      11.298  21.259  -0.953  1.00  0.00           O  
ATOM   2777  CB  GLU C  11       9.249  19.921  -3.132  1.00  0.00           C  
ATOM   2778  CG  GLU C  11       8.904  20.009  -4.612  1.00  0.00           C  
ATOM   2779  CD  GLU C  11       7.425  19.938  -4.873  1.00  0.00           C  
ATOM   2780  OE1 GLU C  11       6.683  19.767  -3.935  1.00  0.00           O  
ATOM   2781  OE2 GLU C  11       7.037  20.056  -6.011  1.00  0.00           O  
ATOM   2782  H   GLU C  11      10.693  17.870  -3.586  1.00  0.00           H  
ATOM   2783  HA  GLU C  11      11.250  20.668  -3.392  1.00  0.00           H  
ATOM   2784 1HB  GLU C  11       8.771  19.027  -2.730  1.00  0.00           H  
ATOM   2785 2HB  GLU C  11       8.805  20.782  -2.633  1.00  0.00           H  
ATOM   2786 1HG  GLU C  11       9.287  20.949  -5.008  1.00  0.00           H  
ATOM   2787 2HG  GLU C  11       9.400  19.196  -5.139  1.00  0.00           H  
ATOM   2788  N   LEU C  12      10.856  19.093  -0.521  1.00  0.00           N  
ATOM   2789  CA  LEU C  12      11.054  19.256   0.917  1.00  0.00           C  
ATOM   2790  C   LEU C  12      12.500  19.598   1.250  1.00  0.00           C  
ATOM   2791  O   LEU C  12      12.761  20.334   2.208  1.00  0.00           O  
ATOM   2792  CB  LEU C  12      10.646  17.975   1.655  1.00  0.00           C  
ATOM   2793  CG  LEU C  12       9.144  17.664   1.668  1.00  0.00           C  
ATOM   2794  CD1 LEU C  12       8.914  16.291   2.285  1.00  0.00           C  
ATOM   2795  CD2 LEU C  12       8.408  18.743   2.448  1.00  0.00           C  
ATOM   2796  H   LEU C  12      10.615  18.182  -0.884  1.00  0.00           H  
ATOM   2797  HA  LEU C  12      10.434  20.084   1.259  1.00  0.00           H  
ATOM   2798 1HB  LEU C  12      11.155  17.131   1.193  1.00  0.00           H  
ATOM   2799 2HB  LEU C  12      10.978  18.050   2.691  1.00  0.00           H  
ATOM   2800  HG  LEU C  12       8.769  17.636   0.644  1.00  0.00           H  
ATOM   2801 1HD1 LEU C  12       7.847  16.069   2.294  1.00  0.00           H  
ATOM   2802 2HD1 LEU C  12       9.436  15.536   1.696  1.00  0.00           H  
ATOM   2803 3HD1 LEU C  12       9.295  16.282   3.306  1.00  0.00           H  
ATOM   2804 1HD2 LEU C  12       7.340  18.522   2.456  1.00  0.00           H  
ATOM   2805 2HD2 LEU C  12       8.781  18.771   3.472  1.00  0.00           H  
ATOM   2806 3HD2 LEU C  12       8.575  19.711   1.975  1.00  0.00           H  
ATOM   2807  N   LEU C  13      13.452  19.057   0.487  1.00  0.00           N  
ATOM   2808  CA  LEU C  13      14.856  19.375   0.727  1.00  0.00           C  
ATOM   2809  C   LEU C  13      15.111  20.865   0.554  1.00  0.00           C  
ATOM   2810  O   LEU C  13      15.786  21.492   1.379  1.00  0.00           O  
ATOM   2811  CB  LEU C  13      15.748  18.556  -0.209  1.00  0.00           C  
ATOM   2812  CG  LEU C  13      15.882  17.060   0.081  1.00  0.00           C  
ATOM   2813  CD1 LEU C  13      16.596  16.356  -1.062  1.00  0.00           C  
ATOM   2814  CD2 LEU C  13      16.622  16.831   1.388  1.00  0.00           C  
ATOM   2815  H   LEU C  13      13.212  18.423  -0.262  1.00  0.00           H  
ATOM   2816  HA  LEU C  13      15.097  19.117   1.757  1.00  0.00           H  
ATOM   2817 1HB  LEU C  13      15.365  18.649  -1.224  1.00  0.00           H  
ATOM   2818 2HB  LEU C  13      16.754  18.975  -0.184  1.00  0.00           H  
ATOM   2819  HG  LEU C  13      14.890  16.613   0.154  1.00  0.00           H  
ATOM   2820 1HD1 LEU C  13      16.682  15.293  -0.838  1.00  0.00           H  
ATOM   2821 2HD1 LEU C  13      16.027  16.487  -1.982  1.00  0.00           H  
ATOM   2822 3HD1 LEU C  13      17.591  16.781  -1.186  1.00  0.00           H  
ATOM   2823 1HD2 LEU C  13      16.706  15.761   1.576  1.00  0.00           H  
ATOM   2824 2HD2 LEU C  13      17.619  17.268   1.323  1.00  0.00           H  
ATOM   2825 3HD2 LEU C  13      16.073  17.301   2.204  1.00  0.00           H  
ATOM   2826  N   GLU C  14      14.568  21.456  -0.511  1.00  0.00           N  
ATOM   2827  CA  GLU C  14      14.718  22.894  -0.705  1.00  0.00           C  
ATOM   2828  C   GLU C  14      14.009  23.680   0.392  1.00  0.00           C  
ATOM   2829  O   GLU C  14      14.555  24.668   0.896  1.00  0.00           O  
ATOM   2830  CB  GLU C  14      14.171  23.305  -2.074  1.00  0.00           C  
ATOM   2831  CG  GLU C  14      14.618  24.683  -2.541  1.00  0.00           C  
ATOM   2832  CD  GLU C  14      13.703  25.782  -2.077  1.00  0.00           C  
ATOM   2833  OE1 GLU C  14      12.523  25.547  -1.983  1.00  0.00           O  
ATOM   2834  OE2 GLU C  14      14.187  26.859  -1.815  1.00  0.00           O  
ATOM   2835  H   GLU C  14      14.049  20.919  -1.192  1.00  0.00           H  
ATOM   2836  HA  GLU C  14      15.778  23.142  -0.643  1.00  0.00           H  
ATOM   2837 1HB  GLU C  14      14.486  22.579  -2.825  1.00  0.00           H  
ATOM   2838 2HB  GLU C  14      13.082  23.297  -2.049  1.00  0.00           H  
ATOM   2839 1HG  GLU C  14      15.621  24.876  -2.162  1.00  0.00           H  
ATOM   2840 2HG  GLU C  14      14.662  24.690  -3.629  1.00  0.00           H  
ATOM   2841  N   VAL C  15      12.806  23.254   0.783  1.00  0.00           N  
ATOM   2842  CA  VAL C  15      12.063  23.965   1.819  1.00  0.00           C  
ATOM   2843  C   VAL C  15      12.776  23.851   3.161  1.00  0.00           C  
ATOM   2844  O   VAL C  15      12.927  24.840   3.889  1.00  0.00           O  
ATOM   2845  CB  VAL C  15      10.636  23.399   1.944  1.00  0.00           C  
ATOM   2846  CG1 VAL C  15       9.936  23.984   3.161  1.00  0.00           C  
ATOM   2847  CG2 VAL C  15       9.849  23.693   0.676  1.00  0.00           C  
ATOM   2848  H   VAL C  15      12.399  22.431   0.363  1.00  0.00           H  
ATOM   2849  HA  VAL C  15      12.036  25.024   1.560  1.00  0.00           H  
ATOM   2850  HB  VAL C  15      10.695  22.321   2.094  1.00  0.00           H  
ATOM   2851 1HG1 VAL C  15       8.929  23.573   3.234  1.00  0.00           H  
ATOM   2852 2HG1 VAL C  15      10.497  23.731   4.061  1.00  0.00           H  
ATOM   2853 3HG1 VAL C  15       9.878  25.068   3.062  1.00  0.00           H  
ATOM   2854 1HG2 VAL C  15       8.842  23.290   0.771  1.00  0.00           H  
ATOM   2855 2HG2 VAL C  15       9.796  24.771   0.523  1.00  0.00           H  
ATOM   2856 3HG2 VAL C  15      10.347  23.230  -0.177  1.00  0.00           H  
ATOM   2857  N   HIS C  16      13.230  22.643   3.508  1.00  0.00           N  
ATOM   2858  CA  HIS C  16      13.852  22.433   4.812  1.00  0.00           C  
ATOM   2859  C   HIS C  16      15.207  23.118   4.916  1.00  0.00           C  
ATOM   2860  O   HIS C  16      15.645  23.448   6.024  1.00  0.00           O  
ATOM   2861  CB  HIS C  16      14.015  20.936   5.093  1.00  0.00           C  
ATOM   2862  CG  HIS C  16      12.731  20.245   5.432  1.00  0.00           C  
ATOM   2863  ND1 HIS C  16      12.637  18.875   5.566  1.00  0.00           N  
ATOM   2864  CD2 HIS C  16      11.490  20.732   5.664  1.00  0.00           C  
ATOM   2865  CE1 HIS C  16      11.391  18.551   5.867  1.00  0.00           C  
ATOM   2866  NE2 HIS C  16      10.676  19.659   5.931  1.00  0.00           N  
ATOM   2867  H   HIS C  16      13.147  21.864   2.872  1.00  0.00           H  
ATOM   2868  HA  HIS C  16      13.228  22.874   5.588  1.00  0.00           H  
ATOM   2869 1HB  HIS C  16      14.446  20.446   4.219  1.00  0.00           H  
ATOM   2870 2HB  HIS C  16      14.708  20.795   5.922  1.00  0.00           H  
ATOM   2871  HD2 HIS C  16      11.191  21.781   5.641  1.00  0.00           H  
ATOM   2872  HE1 HIS C  16      11.018  17.540   6.033  1.00  0.00           H  
ATOM   2873  HE2 HIS C  16       9.690  19.714   6.143  1.00  0.00           H  
ATOM   2874  N   SER C  17      15.887  23.334   3.789  1.00  0.00           N  
ATOM   2875  CA  SER C  17      17.109  24.128   3.823  1.00  0.00           C  
ATOM   2876  C   SER C  17      16.809  25.561   4.239  1.00  0.00           C  
ATOM   2877  O   SER C  17      17.571  26.168   4.999  1.00  0.00           O  
ATOM   2878  CB  SER C  17      17.782  24.115   2.464  1.00  0.00           C  
ATOM   2879  OG  SER C  17      18.248  22.832   2.148  1.00  0.00           O  
ATOM   2880  H   SER C  17      15.571  22.955   2.908  1.00  0.00           H  
ATOM   2881  HA  SER C  17      17.779  23.701   4.570  1.00  0.00           H  
ATOM   2882 1HB  SER C  17      17.074  24.445   1.704  1.00  0.00           H  
ATOM   2883 2HB  SER C  17      18.614  24.817   2.464  1.00  0.00           H  
ATOM   2884  HG  SER C  17      19.101  22.957   1.724  1.00  0.00           H  
ATOM   2885  N   ARG C  18      15.695  26.115   3.761  1.00  0.00           N  
ATOM   2886  CA  ARG C  18      15.277  27.442   4.191  1.00  0.00           C  
ATOM   2887  C   ARG C  18      14.769  27.457   5.625  1.00  0.00           C  
ATOM   2888  O   ARG C  18      14.886  28.485   6.300  1.00  0.00           O  
ATOM   2889  CB  ARG C  18      14.207  27.988   3.246  1.00  0.00           C  
ATOM   2890  CG  ARG C  18      14.784  28.451   1.923  1.00  0.00           C  
ATOM   2891  CD  ARG C  18      13.758  29.158   1.062  1.00  0.00           C  
ATOM   2892  NE  ARG C  18      12.928  28.220   0.317  1.00  0.00           N  
ATOM   2893  CZ  ARG C  18      11.632  28.034   0.537  1.00  0.00           C  
ATOM   2894  NH1 ARG C  18      10.955  27.158  -0.193  1.00  0.00           N  
ATOM   2895  NH2 ARG C  18      11.011  28.727   1.481  1.00  0.00           N  
ATOM   2896  H   ARG C  18      15.128  25.614   3.092  1.00  0.00           H  
ATOM   2897  HA  ARG C  18      16.144  28.104   4.162  1.00  0.00           H  
ATOM   2898 1HB  ARG C  18      13.463  27.216   3.055  1.00  0.00           H  
ATOM   2899 2HB  ARG C  18      13.696  28.825   3.720  1.00  0.00           H  
ATOM   2900 1HG  ARG C  18      15.604  29.145   2.106  1.00  0.00           H  
ATOM   2901 2HG  ARG C  18      15.154  27.590   1.365  1.00  0.00           H  
ATOM   2902 1HD  ARG C  18      13.106  29.760   1.693  1.00  0.00           H  
ATOM   2903 2HD  ARG C  18      14.267  29.802   0.346  1.00  0.00           H  
ATOM   2904  HE  ARG C  18      13.370  27.678  -0.413  1.00  0.00           H  
ATOM   2905 1HH1 ARG C  18      11.426  26.633  -0.917  1.00  0.00           H  
ATOM   2906 2HH1 ARG C  18       9.969  27.017  -0.026  1.00  0.00           H  
ATOM   2907 1HH2 ARG C  18      11.525  29.399   2.035  1.00  0.00           H  
ATOM   2908 2HH2 ARG C  18      10.026  28.585   1.647  1.00  0.00           H  
ATOM   2909  N   VAL C  19      14.213  26.343   6.103  1.00  0.00           N  
ATOM   2910  CA  VAL C  19      13.866  26.243   7.517  1.00  0.00           C  
ATOM   2911  C   VAL C  19      15.120  26.319   8.376  1.00  0.00           C  
ATOM   2912  O   VAL C  19      15.152  27.034   9.384  1.00  0.00           O  
ATOM   2913  CB  VAL C  19      13.127  24.921   7.799  1.00  0.00           C  
ATOM   2914  CG1 VAL C  19      12.975  24.706   9.298  1.00  0.00           C  
ATOM   2915  CG2 VAL C  19      11.768  24.931   7.116  1.00  0.00           C  
ATOM   2916  H   VAL C  19      14.028  25.559   5.494  1.00  0.00           H  
ATOM   2917  HA  VAL C  19      13.243  27.098   7.781  1.00  0.00           H  
ATOM   2918  HB  VAL C  19      13.722  24.093   7.414  1.00  0.00           H  
ATOM   2919 1HG1 VAL C  19      12.451  23.767   9.479  1.00  0.00           H  
ATOM   2920 2HG1 VAL C  19      13.961  24.666   9.761  1.00  0.00           H  
ATOM   2921 3HG1 VAL C  19      12.404  25.528   9.728  1.00  0.00           H  
ATOM   2922 1HG2 VAL C  19      11.252  23.994   7.319  1.00  0.00           H  
ATOM   2923 2HG2 VAL C  19      11.175  25.763   7.497  1.00  0.00           H  
ATOM   2924 3HG2 VAL C  19      11.903  25.045   6.040  1.00  0.00           H  
ATOM   2925  N   LEU C  20      16.171  25.591   7.990  1.00  0.00           N  
ATOM   2926  CA  LEU C  20      17.430  25.645   8.727  1.00  0.00           C  
ATOM   2927  C   LEU C  20      17.964  27.072   8.792  1.00  0.00           C  
ATOM   2928  O   LEU C  20      18.343  27.558   9.863  1.00  0.00           O  
ATOM   2929  CB  LEU C  20      18.471  24.731   8.069  1.00  0.00           C  
ATOM   2930  CG  LEU C  20      18.296  23.229   8.328  1.00  0.00           C  
ATOM   2931  CD1 LEU C  20      19.149  22.441   7.344  1.00  0.00           C  
ATOM   2932  CD2 LEU C  20      18.684  22.913   9.764  1.00  0.00           C  
ATOM   2933  H   LEU C  20      16.101  24.993   7.179  1.00  0.00           H  
ATOM   2934  HA  LEU C  20      17.248  25.310   9.747  1.00  0.00           H  
ATOM   2935 1HB  LEU C  20      18.439  24.887   6.992  1.00  0.00           H  
ATOM   2936 2HB  LEU C  20      19.460  25.016   8.427  1.00  0.00           H  
ATOM   2937  HG  LEU C  20      17.254  22.950   8.163  1.00  0.00           H  
ATOM   2938 1HD1 LEU C  20      19.025  21.374   7.528  1.00  0.00           H  
ATOM   2939 2HD1 LEU C  20      18.837  22.671   6.325  1.00  0.00           H  
ATOM   2940 3HD1 LEU C  20      20.197  22.711   7.473  1.00  0.00           H  
ATOM   2941 1HD2 LEU C  20      18.559  21.845   9.949  1.00  0.00           H  
ATOM   2942 2HD2 LEU C  20      19.725  23.190   9.929  1.00  0.00           H  
ATOM   2943 3HD2 LEU C  20      18.046  23.476  10.446  1.00  0.00           H  
ATOM   2944  N   LYS C  21      17.990  27.761   7.647  1.00  0.00           N  
ATOM   2945  CA  LYS C  21      18.502  29.129   7.612  1.00  0.00           C  
ATOM   2946  C   LYS C  21      17.688  30.050   8.513  1.00  0.00           C  
ATOM   2947  O   LYS C  21      18.253  30.785   9.332  1.00  0.00           O  
ATOM   2948  CB  LYS C  21      18.499  29.646   6.174  1.00  0.00           C  
ATOM   2949  CG  LYS C  21      19.080  31.042   6.001  1.00  0.00           C  
ATOM   2950  CD  LYS C  21      19.111  31.437   4.533  1.00  0.00           C  
ATOM   2951  CE  LYS C  21      19.673  32.835   4.334  1.00  0.00           C  
ATOM   2952  NZ  LYS C  21      19.696  33.212   2.892  1.00  0.00           N  
ATOM   2953  H   LYS C  21      17.655  27.339   6.793  1.00  0.00           H  
ATOM   2954  HA  LYS C  21      19.526  29.125   7.985  1.00  0.00           H  
ATOM   2955 1HB  LYS C  21      19.072  28.968   5.542  1.00  0.00           H  
ATOM   2956 2HB  LYS C  21      17.477  29.663   5.795  1.00  0.00           H  
ATOM   2957 1HG  LYS C  21      18.473  31.760   6.554  1.00  0.00           H  
ATOM   2958 2HG  LYS C  21      20.093  31.066   6.401  1.00  0.00           H  
ATOM   2959 1HD  LYS C  21      19.729  30.729   3.979  1.00  0.00           H  
ATOM   2960 2HD  LYS C  21      18.100  31.406   4.127  1.00  0.00           H  
ATOM   2961 1HE  LYS C  21      19.062  33.553   4.880  1.00  0.00           H  
ATOM   2962 2HE  LYS C  21      20.687  32.879   4.730  1.00  0.00           H  
ATOM   2963 1HZ  LYS C  21      20.074  34.144   2.793  1.00  0.00           H  
ATOM   2964 2HZ  LYS C  21      20.274  32.559   2.382  1.00  0.00           H  
ATOM   2965 3HZ  LYS C  21      18.757  33.189   2.522  1.00  0.00           H  
ATOM   2966  N   ALA C  22      16.361  30.022   8.382  1.00  0.00           N  
ATOM   2967  CA  ALA C  22      15.526  30.921   9.173  1.00  0.00           C  
ATOM   2968  C   ALA C  22      15.580  30.568  10.654  1.00  0.00           C  
ATOM   2969  O   ALA C  22      15.626  31.461  11.510  1.00  0.00           O  
ATOM   2970  CB  ALA C  22      14.085  30.887   8.665  1.00  0.00           C  
ATOM   2971  H   ALA C  22      15.920  29.382   7.737  1.00  0.00           H  
ATOM   2972  HA  ALA C  22      15.917  31.932   9.061  1.00  0.00           H  
ATOM   2973 1HB  ALA C  22      13.473  31.561   9.263  1.00  0.00           H  
ATOM   2974 2HB  ALA C  22      14.060  31.202   7.622  1.00  0.00           H  
ATOM   2975 3HB  ALA C  22      13.695  29.874   8.747  1.00  0.00           H  
ATOM   2976  N   LEU C  23      15.581  29.274  10.976  1.00  0.00           N  
ATOM   2977  CA  LEU C  23      15.557  28.855  12.373  1.00  0.00           C  
ATOM   2978  C   LEU C  23      16.860  29.202  13.084  1.00  0.00           C  
ATOM   2979  O   LEU C  23      16.838  29.670  14.228  1.00  0.00           O  
ATOM   2980  CB  LEU C  23      15.272  27.356  12.461  1.00  0.00           C  
ATOM   2981  CG  LEU C  23      14.923  26.762  13.826  1.00  0.00           C  
ATOM   2982  CD1 LEU C  23      13.895  25.657  13.663  1.00  0.00           C  
ATOM   2983  CD2 LEU C  23      16.165  26.228  14.513  1.00  0.00           C  
ATOM   2984  H   LEU C  23      15.599  28.570  10.252  1.00  0.00           H  
ATOM   2985  HA  LEU C  23      14.761  29.397  12.882  1.00  0.00           H  
ATOM   2986 1HB  LEU C  23      14.437  27.122  11.803  1.00  0.00           H  
ATOM   2987 2HB  LEU C  23      16.149  26.814  12.107  1.00  0.00           H  
ATOM   2988  HG  LEU C  23      14.477  27.533  14.455  1.00  0.00           H  
ATOM   2989 1HD1 LEU C  23      13.651  25.239  14.640  1.00  0.00           H  
ATOM   2990 2HD1 LEU C  23      12.991  26.063  13.208  1.00  0.00           H  
ATOM   2991 3HD1 LEU C  23      14.302  24.873  13.026  1.00  0.00           H  
ATOM   2992 1HD2 LEU C  23      15.894  25.811  15.484  1.00  0.00           H  
ATOM   2993 2HD2 LEU C  23      16.616  25.450  13.897  1.00  0.00           H  
ATOM   2994 3HD2 LEU C  23      16.880  27.039  14.654  1.00  0.00           H  
ATOM   2995  N   ILE C  24      18.003  28.981  12.431  1.00  0.00           N  
ATOM   2996  CA  ILE C  24      19.282  29.302  13.060  1.00  0.00           C  
ATOM   2997  C   ILE C  24      19.375  30.798  13.336  1.00  0.00           C  
ATOM   2998  O   ILE C  24      19.841  31.219  14.402  1.00  0.00           O  
ATOM   2999  CB  ILE C  24      20.463  28.864  12.174  1.00  0.00           C  
ATOM   3000  CG1 ILE C  24      20.542  27.336  12.108  1.00  0.00           C  
ATOM   3001  CG2 ILE C  24      21.766  29.445  12.700  1.00  0.00           C  
ATOM   3002  CD1 ILE C  24      21.469  26.819  11.031  1.00  0.00           C  
ATOM   3003  H   ILE C  24      17.998  28.591  11.499  1.00  0.00           H  
ATOM   3004  HA  ILE C  24      19.329  28.797  14.024  1.00  0.00           H  
ATOM   3005  HB  ILE C  24      20.304  29.216  11.155  1.00  0.00           H  
ATOM   3006 1HG1 ILE C  24      20.883  26.948  13.067  1.00  0.00           H  
ATOM   3007 2HG1 ILE C  24      19.548  26.928  11.925  1.00  0.00           H  
ATOM   3008 1HG2 ILE C  24      22.590  29.125  12.063  1.00  0.00           H  
ATOM   3009 2HG2 ILE C  24      21.706  30.533  12.697  1.00  0.00           H  
ATOM   3010 3HG2 ILE C  24      21.937  29.094  13.718  1.00  0.00           H  
ATOM   3011 1HD1 ILE C  24      21.471  25.729  11.046  1.00  0.00           H  
ATOM   3012 2HD1 ILE C  24      21.125  27.168  10.057  1.00  0.00           H  
ATOM   3013 3HD1 ILE C  24      22.478  27.187  11.213  1.00  0.00           H  
ATOM   3014  N   GLU C  25      18.914  31.622  12.392  1.00  0.00           N  
ATOM   3015  CA  GLU C  25      18.947  33.067  12.598  1.00  0.00           C  
ATOM   3016  C   GLU C  25      18.118  33.478  13.810  1.00  0.00           C  
ATOM   3017  O   GLU C  25      18.538  34.342  14.588  1.00  0.00           O  
ATOM   3018  CB  GLU C  25      18.455  33.792  11.345  1.00  0.00           C  
ATOM   3019  CG  GLU C  25      19.438  33.760  10.189  1.00  0.00           C  
ATOM   3020  CD  GLU C  25      18.929  34.502   8.969  1.00  0.00           C  
ATOM   3021  OE1 GLU C  25      17.755  34.932   8.979  1.00  0.00           O  
ATOM   3022  OE2 GLU C  25      19.702  34.658   8.001  1.00  0.00           O  
ATOM   3023  H   GLU C  25      18.539  31.257  11.529  1.00  0.00           H  
ATOM   3024  HA  GLU C  25      19.977  33.366  12.794  1.00  0.00           H  
ATOM   3025 1HB  GLU C  25      17.520  33.342  11.008  1.00  0.00           H  
ATOM   3026 2HB  GLU C  25      18.248  34.835  11.586  1.00  0.00           H  
ATOM   3027 1HG  GLU C  25      20.376  34.211  10.512  1.00  0.00           H  
ATOM   3028 2HG  GLU C  25      19.637  32.723   9.924  1.00  0.00           H  
ATOM   3029  N   GLN C  26      16.945  32.870  13.990  1.00  0.00           N  
ATOM   3030  CA  GLN C  26      16.107  33.227  15.130  1.00  0.00           C  
ATOM   3031  C   GLN C  26      16.791  32.896  16.450  1.00  0.00           C  
ATOM   3032  O   GLN C  26      16.698  33.669  17.411  1.00  0.00           O  
ATOM   3033  CB  GLN C  26      14.758  32.507  15.048  1.00  0.00           C  
ATOM   3034  CG  GLN C  26      13.835  33.035  13.963  1.00  0.00           C  
ATOM   3035  CD  GLN C  26      12.516  32.289  13.912  1.00  0.00           C  
ATOM   3036  OE1 GLN C  26      12.035  31.778  14.927  1.00  0.00           O  
ATOM   3037  NE2 GLN C  26      11.921  32.222  12.726  1.00  0.00           N  
ATOM   3038  H   GLN C  26      16.624  32.161  13.346  1.00  0.00           H  
ATOM   3039  HA  GLN C  26      15.942  34.304  15.114  1.00  0.00           H  
ATOM   3040 1HB  GLN C  26      14.923  31.445  14.861  1.00  0.00           H  
ATOM   3041 2HB  GLN C  26      14.240  32.594  16.003  1.00  0.00           H  
ATOM   3042 1HG  GLN C  26      13.626  34.087  14.160  1.00  0.00           H  
ATOM   3043 2HG  GLN C  26      14.327  32.927  12.997  1.00  0.00           H  
ATOM   3044 1HE2 GLN C  26      11.047  31.742  12.630  1.00  0.00           H  
ATOM   3045 2HE2 GLN C  26      12.345  32.650  11.928  1.00  0.00           H  
ATOM   3046  N   ILE C  27      17.482  31.758  16.519  1.00  0.00           N  
ATOM   3047  CA  ILE C  27      18.174  31.388  17.752  1.00  0.00           C  
ATOM   3048  C   ILE C  27      19.260  32.406  18.074  1.00  0.00           C  
ATOM   3049  O   ILE C  27      19.387  32.862  19.217  1.00  0.00           O  
ATOM   3050  CB  ILE C  27      18.797  29.984  17.641  1.00  0.00           C  
ATOM   3051  CG1 ILE C  27      17.702  28.924  17.496  1.00  0.00           C  
ATOM   3052  CG2 ILE C  27      19.668  29.692  18.853  1.00  0.00           C  
ATOM   3053  CD1 ILE C  27      18.219  27.563  17.090  1.00  0.00           C  
ATOM   3054  H   ILE C  27      17.535  31.140  15.721  1.00  0.00           H  
ATOM   3055  HA  ILE C  27      17.456  31.408  18.570  1.00  0.00           H  
ATOM   3056  HB  ILE C  27      19.410  29.928  16.743  1.00  0.00           H  
ATOM   3057 1HG1 ILE C  27      17.170  28.819  18.441  1.00  0.00           H  
ATOM   3058 2HG1 ILE C  27      16.977  29.249  16.749  1.00  0.00           H  
ATOM   3059 1HG2 ILE C  27      20.100  28.696  18.759  1.00  0.00           H  
ATOM   3060 2HG2 ILE C  27      20.467  30.429  18.913  1.00  0.00           H  
ATOM   3061 3HG2 ILE C  27      19.061  29.740  19.758  1.00  0.00           H  
ATOM   3062 1HD1 ILE C  27      17.385  26.866  17.007  1.00  0.00           H  
ATOM   3063 2HD1 ILE C  27      18.725  27.639  16.127  1.00  0.00           H  
ATOM   3064 3HD1 ILE C  27      18.920  27.201  17.841  1.00  0.00           H  
ATOM   3065  N   LYS C  28      20.057  32.779  17.070  1.00  0.00           N  
ATOM   3066  CA  LYS C  28      21.114  33.764  17.287  1.00  0.00           C  
ATOM   3067  C   LYS C  28      20.541  35.095  17.752  1.00  0.00           C  
ATOM   3068  O   LYS C  28      21.096  35.741  18.648  1.00  0.00           O  
ATOM   3069  CB  LYS C  28      21.932  33.963  16.010  1.00  0.00           C  
ATOM   3070  CG  LYS C  28      22.807  32.775  15.633  1.00  0.00           C  
ATOM   3071  CD  LYS C  28      23.548  33.027  14.328  1.00  0.00           C  
ATOM   3072  CE  LYS C  28      24.452  31.857  13.969  1.00  0.00           C  
ATOM   3073  NZ  LYS C  28      25.163  32.078  12.681  1.00  0.00           N  
ATOM   3074  H   LYS C  28      19.936  32.382  16.149  1.00  0.00           H  
ATOM   3075  HA  LYS C  28      21.776  33.393  18.070  1.00  0.00           H  
ATOM   3076 1HB  LYS C  28      21.261  34.163  15.175  1.00  0.00           H  
ATOM   3077 2HB  LYS C  28      22.580  34.832  16.125  1.00  0.00           H  
ATOM   3078 1HG  LYS C  28      23.534  32.591  16.424  1.00  0.00           H  
ATOM   3079 2HG  LYS C  28      22.186  31.886  15.522  1.00  0.00           H  
ATOM   3080 1HD  LYS C  28      22.828  33.179  13.523  1.00  0.00           H  
ATOM   3081 2HD  LYS C  28      24.156  33.927  14.423  1.00  0.00           H  
ATOM   3082 1HE  LYS C  28      25.190  31.712  14.757  1.00  0.00           H  
ATOM   3083 2HE  LYS C  28      23.856  30.948  13.889  1.00  0.00           H  
ATOM   3084 1HZ  LYS C  28      25.751  31.281  12.479  1.00  0.00           H  
ATOM   3085 2HZ  LYS C  28      24.488  32.195  11.938  1.00  0.00           H  
ATOM   3086 3HZ  LYS C  28      25.735  32.908  12.749  1.00  0.00           H  
ATOM   3087  N   LEU C  29      19.430  35.525  17.151  1.00  0.00           N  
ATOM   3088  CA  LEU C  29      18.837  36.802  17.529  1.00  0.00           C  
ATOM   3089  C   LEU C  29      18.324  36.770  18.963  1.00  0.00           C  
ATOM   3090  O   LEU C  29      18.475  37.751  19.703  1.00  0.00           O  
ATOM   3091  CB  LEU C  29      17.688  37.156  16.577  1.00  0.00           C  
ATOM   3092  CG  LEU C  29      18.095  37.475  15.133  1.00  0.00           C  
ATOM   3093  CD1 LEU C  29      16.855  37.506  14.250  1.00  0.00           C  
ATOM   3094  CD2 LEU C  29      18.827  38.809  15.095  1.00  0.00           C  
ATOM   3095  H   LEU C  29      18.989  34.972  16.429  1.00  0.00           H  
ATOM   3096  HA  LEU C  29      19.610  37.569  17.483  1.00  0.00           H  
ATOM   3097 1HB  LEU C  29      16.992  36.319  16.547  1.00  0.00           H  
ATOM   3098 2HB  LEU C  29      17.163  38.025  16.973  1.00  0.00           H  
ATOM   3099  HG  LEU C  29      18.752  36.690  14.758  1.00  0.00           H  
ATOM   3100 1HD1 LEU C  29      17.144  37.733  13.224  1.00  0.00           H  
ATOM   3101 2HD1 LEU C  29      16.362  36.534  14.281  1.00  0.00           H  
ATOM   3102 3HD1 LEU C  29      16.170  38.272  14.611  1.00  0.00           H  
ATOM   3103 1HD2 LEU C  29      19.117  39.035  14.068  1.00  0.00           H  
ATOM   3104 2HD2 LEU C  29      18.170  39.595  15.468  1.00  0.00           H  
ATOM   3105 3HD2 LEU C  29      19.718  38.752  15.720  1.00  0.00           H  
ATOM   3106  N   PHE C  30      17.719  35.654  19.379  1.00  0.00           N  
ATOM   3107  CA  PHE C  30      17.255  35.559  20.760  1.00  0.00           C  
ATOM   3108  C   PHE C  30      18.416  35.576  21.744  1.00  0.00           C  
ATOM   3109  O   PHE C  30      18.308  36.190  22.810  1.00  0.00           O  
ATOM   3110  CB  PHE C  30      16.410  34.302  20.956  1.00  0.00           C  
ATOM   3111  CG  PHE C  30      14.975  34.461  20.524  1.00  0.00           C  
ATOM   3112  CD1 PHE C  30      14.150  35.381  21.148  1.00  0.00           C  
ATOM   3113  CD2 PHE C  30      14.449  33.681  19.508  1.00  0.00           C  
ATOM   3114  CE1 PHE C  30      12.833  35.532  20.756  1.00  0.00           C  
ATOM   3115  CE2 PHE C  30      13.133  33.825  19.111  1.00  0.00           C  
ATOM   3116  CZ  PHE C  30      12.322  34.752  19.738  1.00  0.00           C  
ATOM   3117  H   PHE C  30      17.574  34.871  18.757  1.00  0.00           H  
ATOM   3118  HA  PHE C  30      16.638  36.431  20.978  1.00  0.00           H  
ATOM   3119 1HB  PHE C  30      16.846  33.479  20.392  1.00  0.00           H  
ATOM   3120 2HB  PHE C  30      16.419  34.019  22.008  1.00  0.00           H  
ATOM   3121  HD1 PHE C  30      14.551  35.992  21.958  1.00  0.00           H  
ATOM   3122  HD2 PHE C  30      15.091  32.950  19.014  1.00  0.00           H  
ATOM   3123  HE1 PHE C  30      12.198  36.267  21.251  1.00  0.00           H  
ATOM   3124  HE2 PHE C  30      12.735  33.209  18.305  1.00  0.00           H  
ATOM   3125  HZ  PHE C  30      11.283  34.867  19.431  1.00  0.00           H  
ATOM   3126  N   ILE C  31      19.530  34.919  21.404  1.00  0.00           N  
ATOM   3127  CA  ILE C  31      20.694  34.921  22.287  1.00  0.00           C  
ATOM   3128  C   ILE C  31      21.160  36.346  22.557  1.00  0.00           C  
ATOM   3129  O   ILE C  31      21.433  36.720  23.705  1.00  0.00           O  
ATOM   3130  CB  ILE C  31      21.851  34.105  21.680  1.00  0.00           C  
ATOM   3131  CG1 ILE C  31      21.509  32.613  21.679  1.00  0.00           C  
ATOM   3132  CG2 ILE C  31      23.140  34.358  22.447  1.00  0.00           C  
ATOM   3133  CD1 ILE C  31      22.438  31.774  20.831  1.00  0.00           C  
ATOM   3134  H   ILE C  31      19.575  34.414  20.530  1.00  0.00           H  
ATOM   3135  HA  ILE C  31      20.401  34.498  23.247  1.00  0.00           H  
ATOM   3136  HB  ILE C  31      21.995  34.396  20.640  1.00  0.00           H  
ATOM   3137 1HG1 ILE C  31      21.540  32.232  22.699  1.00  0.00           H  
ATOM   3138 2HG1 ILE C  31      20.493  32.473  21.310  1.00  0.00           H  
ATOM   3139 1HG2 ILE C  31      23.947  33.774  22.006  1.00  0.00           H  
ATOM   3140 2HG2 ILE C  31      23.390  35.417  22.398  1.00  0.00           H  
ATOM   3141 3HG2 ILE C  31      23.007  34.065  23.489  1.00  0.00           H  
ATOM   3142 1HD1 ILE C  31      22.131  30.729  20.880  1.00  0.00           H  
ATOM   3143 2HD1 ILE C  31      22.396  32.117  19.797  1.00  0.00           H  
ATOM   3144 3HD1 ILE C  31      23.457  31.871  21.204  1.00  0.00           H  
ATOM   3145  N   GLU C  32      21.241  37.168  21.511  1.00  0.00           N  
ATOM   3146  CA  GLU C  32      21.651  38.553  21.704  1.00  0.00           C  
ATOM   3147  C   GLU C  32      20.579  39.374  22.412  1.00  0.00           C  
ATOM   3148  O   GLU C  32      20.910  40.214  23.257  1.00  0.00           O  
ATOM   3149  CB  GLU C  32      22.009  39.191  20.358  1.00  0.00           C  
ATOM   3150  CG  GLU C  32      22.667  40.562  20.472  1.00  0.00           C  
ATOM   3151  CD  GLU C  32      24.015  40.515  21.162  1.00  0.00           C  
ATOM   3152  OE1 GLU C  32      24.648  39.439  21.159  1.00  0.00           O  
ATOM   3153  OE2 GLU C  32      24.441  41.555  21.710  1.00  0.00           O  
ATOM   3154  H   GLU C  32      21.020  36.846  20.579  1.00  0.00           H  
ATOM   3155  HA  GLU C  32      22.534  38.567  22.344  1.00  0.00           H  
ATOM   3156 1HB  GLU C  32      22.688  38.535  19.813  1.00  0.00           H  
ATOM   3157 2HB  GLU C  32      21.106  39.300  19.756  1.00  0.00           H  
ATOM   3158 1HG  GLU C  32      22.799  40.974  19.472  1.00  0.00           H  
ATOM   3159 2HG  GLU C  32      22.005  41.227  21.024  1.00  0.00           H  
ATOM   3160  N   LEU C  33      19.301  39.141  22.096  1.00  0.00           N  
ATOM   3161  CA  LEU C  33      18.221  39.849  22.782  1.00  0.00           C  
ATOM   3162  C   LEU C  33      18.202  39.530  24.271  1.00  0.00           C  
ATOM   3163  O   LEU C  33      17.907  40.404  25.094  1.00  0.00           O  
ATOM   3164  CB  LEU C  33      16.868  39.482  22.160  1.00  0.00           C  
ATOM   3165  CG  LEU C  33      16.580  40.096  20.784  1.00  0.00           C  
ATOM   3166  CD1 LEU C  33      15.373  39.407  20.163  1.00  0.00           C  
ATOM   3167  CD2 LEU C  33      16.339  41.591  20.936  1.00  0.00           C  
ATOM   3168  H   LEU C  33      19.070  38.470  21.377  1.00  0.00           H  
ATOM   3169  HA  LEU C  33      18.390  40.920  22.679  1.00  0.00           H  
ATOM   3170 1HB  LEU C  33      16.816  38.399  22.056  1.00  0.00           H  
ATOM   3171 2HB  LEU C  33      16.076  39.800  22.838  1.00  0.00           H  
ATOM   3172  HG  LEU C  33      17.433  39.932  20.126  1.00  0.00           H  
ATOM   3173 1HD1 LEU C  33      15.168  39.844  19.185  1.00  0.00           H  
ATOM   3174 2HD1 LEU C  33      15.580  38.343  20.048  1.00  0.00           H  
ATOM   3175 3HD1 LEU C  33      14.505  39.541  20.808  1.00  0.00           H  
ATOM   3176 1HD2 LEU C  33      16.134  42.028  19.958  1.00  0.00           H  
ATOM   3177 2HD2 LEU C  33      15.484  41.757  21.593  1.00  0.00           H  
ATOM   3178 3HD2 LEU C  33      17.223  42.061  21.366  1.00  0.00           H  
ATOM   3179  N   ILE C  34      18.496  38.280  24.634  1.00  0.00           N  
ATOM   3180  CA  ILE C  34      18.549  37.906  26.045  1.00  0.00           C  
ATOM   3181  C   ILE C  34      19.652  38.676  26.755  1.00  0.00           C  
ATOM   3182  O   ILE C  34      19.458  39.198  27.860  1.00  0.00           O  
ATOM   3183  CB  ILE C  34      18.783  36.393  26.212  1.00  0.00           C  
ATOM   3184  CG1 ILE C  34      17.567  35.607  25.717  1.00  0.00           C  
ATOM   3185  CG2 ILE C  34      19.082  36.059  27.665  1.00  0.00           C  
ATOM   3186  CD1 ILE C  34      17.863  34.158  25.401  1.00  0.00           C  
ATOM   3187  H   ILE C  34      18.686  37.579  23.932  1.00  0.00           H  
ATOM   3188  HA  ILE C  34      17.604  38.183  26.512  1.00  0.00           H  
ATOM   3189  HB  ILE C  34      19.629  36.086  25.597  1.00  0.00           H  
ATOM   3190 1HG1 ILE C  34      16.782  35.638  26.471  1.00  0.00           H  
ATOM   3191 2HG1 ILE C  34      17.172  36.077  24.816  1.00  0.00           H  
ATOM   3192 1HG2 ILE C  34      19.244  34.986  27.766  1.00  0.00           H  
ATOM   3193 2HG2 ILE C  34      19.976  36.592  27.985  1.00  0.00           H  
ATOM   3194 3HG2 ILE C  34      18.238  36.358  28.288  1.00  0.00           H  
ATOM   3195 1HD1 ILE C  34      16.953  33.667  25.056  1.00  0.00           H  
ATOM   3196 2HD1 ILE C  34      18.623  34.104  24.621  1.00  0.00           H  
ATOM   3197 3HD1 ILE C  34      18.227  33.658  26.298  1.00  0.00           H  
ATOM   3198  N   LYS C  35      20.828  38.763  26.130  1.00  0.00           N  
ATOM   3199  CA  LYS C  35      21.922  39.521  26.724  1.00  0.00           C  
ATOM   3200  C   LYS C  35      21.623  41.015  26.722  1.00  0.00           C  
ATOM   3201  O   LYS C  35      21.931  41.715  27.694  1.00  0.00           O  
ATOM   3202  CB  LYS C  35      23.230  39.246  25.980  1.00  0.00           C  
ATOM   3203  CG  LYS C  35      23.774  37.836  26.165  1.00  0.00           C  
ATOM   3204  CD  LYS C  35      25.041  37.621  25.351  1.00  0.00           C  
ATOM   3205  CE  LYS C  35      25.597  36.219  25.550  1.00  0.00           C  
ATOM   3206  NZ  LYS C  35      26.854  36.004  24.782  1.00  0.00           N  
ATOM   3207  H   LYS C  35      20.972  38.305  25.241  1.00  0.00           H  
ATOM   3208  HA  LYS C  35      22.032  39.213  27.764  1.00  0.00           H  
ATOM   3209 1HB  LYS C  35      23.082  39.410  24.912  1.00  0.00           H  
ATOM   3210 2HB  LYS C  35      23.994  39.947  26.316  1.00  0.00           H  
ATOM   3211 1HG  LYS C  35      23.997  37.668  27.219  1.00  0.00           H  
ATOM   3212 2HG  LYS C  35      23.023  37.112  25.851  1.00  0.00           H  
ATOM   3213 1HD  LYS C  35      24.823  37.771  24.292  1.00  0.00           H  
ATOM   3214 2HD  LYS C  35      25.796  38.347  25.654  1.00  0.00           H  
ATOM   3215 1HE  LYS C  35      25.799  36.054  26.607  1.00  0.00           H  
ATOM   3216 2HE  LYS C  35      24.859  35.486  25.225  1.00  0.00           H  
ATOM   3217 1HZ  LYS C  35      27.189  35.065  24.940  1.00  0.00           H  
ATOM   3218 2HZ  LYS C  35      26.674  36.136  23.797  1.00  0.00           H  
ATOM   3219 3HZ  LYS C  35      27.552  36.666  25.088  1.00  0.00           H  
ATOM   3220  N   ARG C  36      21.019  41.521  25.648  1.00  0.00           N  
ATOM   3221  CA  ARG C  36      20.722  42.944  25.546  1.00  0.00           C  
ATOM   3222  C   ARG C  36      19.541  43.192  24.613  1.00  0.00           C  
ATOM   3223  O   ARG C  36      19.679  43.070  23.390  1.00  0.00           O  
ATOM   3224  CB  ARG C  36      21.951  43.710  25.055  1.00  0.00           C  
ATOM   3225  CG  ARG C  36      21.731  45.203  24.942  1.00  0.00           C  
ATOM   3226  CD  ARG C  36      23.017  45.933  24.611  1.00  0.00           C  
ATOM   3227  NE  ARG C  36      22.786  47.365  24.454  1.00  0.00           N  
ATOM   3228  CZ  ARG C  36      22.766  48.231  25.464  1.00  0.00           C  
ATOM   3229  NH1 ARG C  36      22.545  49.516  25.232  1.00  0.00           N  
ATOM   3230  NH2 ARG C  36      22.965  47.810  26.706  1.00  0.00           N  
ATOM   3231  H   ARG C  36      20.760  40.909  24.888  1.00  0.00           H  
ATOM   3232  HA  ARG C  36      20.453  43.313  26.535  1.00  0.00           H  
ATOM   3233 1HB  ARG C  36      22.783  43.538  25.737  1.00  0.00           H  
ATOM   3234 2HB  ARG C  36      22.248  43.333  24.076  1.00  0.00           H  
ATOM   3235 1HG  ARG C  36      21.007  45.405  24.151  1.00  0.00           H  
ATOM   3236 2HG  ARG C  36      21.350  45.588  25.889  1.00  0.00           H  
ATOM   3237 1HD  ARG C  36      23.737  45.783  25.415  1.00  0.00           H  
ATOM   3238 2HD  ARG C  36      23.427  45.543  23.680  1.00  0.00           H  
ATOM   3239  HE  ARG C  36      22.632  47.716  23.519  1.00  0.00           H  
ATOM   3240 1HH1 ARG C  36      22.391  49.840  24.288  1.00  0.00           H  
ATOM   3241 2HH1 ARG C  36      22.530  50.172  25.999  1.00  0.00           H  
ATOM   3242 1HH2 ARG C  36      23.131  46.829  26.887  1.00  0.00           H  
ATOM   3243 2HH2 ARG C  36      22.949  48.469  27.470  1.00  0.00           H  
ATOM   3244  N   PRO C  37      18.371  43.538  25.148  1.00  0.00           N  
ATOM   3245  CA  PRO C  37      17.217  43.797  24.280  1.00  0.00           C  
ATOM   3246  C   PRO C  37      17.496  44.933  23.307  1.00  0.00           C  
ATOM   3247  O   PRO C  37      18.127  45.934  23.654  1.00  0.00           O  
ATOM   3248  CB  PRO C  37      16.102  44.170  25.267  1.00  0.00           C  
ATOM   3249  CG  PRO C  37      16.518  43.562  26.574  1.00  0.00           C  
ATOM   3250  CD  PRO C  37      18.011  43.650  26.598  1.00  0.00           C  
ATOM   3251  HA  PRO C  37      16.961  42.877  23.734  1.00  0.00           H  
ATOM   3252 1HB  PRO C  37      16.003  45.264  25.326  1.00  0.00           H  
ATOM   3253 2HB  PRO C  37      15.138  43.778  24.911  1.00  0.00           H  
ATOM   3254 1HG  PRO C  37      16.058  44.109  27.410  1.00  0.00           H  
ATOM   3255 2HG  PRO C  37      16.163  42.523  26.640  1.00  0.00           H  
ATOM   3256 1HD  PRO C  37      18.315  44.619  27.021  1.00  0.00           H  
ATOM   3257 2HD  PRO C  37      18.418  42.821  27.196  1.00  0.00           H  
ATOM   3258  N   ASP C  38      17.017  44.764  22.075  1.00  0.00           N  
ATOM   3259  CA  ASP C  38      17.197  45.761  21.027  1.00  0.00           C  
ATOM   3260  C   ASP C  38      16.013  45.677  20.077  1.00  0.00           C  
ATOM   3261  O   ASP C  38      15.723  44.602  19.543  1.00  0.00           O  
ATOM   3262  CB  ASP C  38      18.507  45.540  20.267  1.00  0.00           C  
ATOM   3263  CG  ASP C  38      18.786  46.627  19.238  1.00  0.00           C  
ATOM   3264  OD1 ASP C  38      17.921  47.440  19.013  1.00  0.00           O  
ATOM   3265  OD2 ASP C  38      19.860  46.633  18.686  1.00  0.00           O  
ATOM   3266  H   ASP C  38      16.512  43.915  21.865  1.00  0.00           H  
ATOM   3267  HA  ASP C  38      17.230  46.748  21.490  1.00  0.00           H  
ATOM   3268 1HB  ASP C  38      19.337  45.507  20.974  1.00  0.00           H  
ATOM   3269 2HB  ASP C  38      18.474  44.576  19.757  1.00  0.00           H  
ATOM   3270  N   GLU C  39      15.334  46.809  19.871  1.00  0.00           N  
ATOM   3271  CA  GLU C  39      14.154  46.809  19.012  1.00  0.00           C  
ATOM   3272  C   GLU C  39      14.502  46.388  17.590  1.00  0.00           C  
ATOM   3273  O   GLU C  39      13.697  45.733  16.917  1.00  0.00           O  
ATOM   3274  CB  GLU C  39      13.497  48.190  19.017  1.00  0.00           C  
ATOM   3275  CG  GLU C  39      12.091  48.202  18.443  1.00  0.00           C  
ATOM   3276  CD  GLU C  39      11.105  47.440  19.308  1.00  0.00           C  
ATOM   3277  OE1 GLU C  39      11.410  47.210  20.498  1.00  0.00           O  
ATOM   3278  OE2 GLU C  39      10.028  47.066  18.798  1.00  0.00           O  
ATOM   3279  H   GLU C  39      15.627  47.672  20.305  1.00  0.00           H  
ATOM   3280  HA  GLU C  39      13.442  46.081  19.402  1.00  0.00           H  
ATOM   3281 1HB  GLU C  39      13.452  48.567  20.038  1.00  0.00           H  
ATOM   3282 2HB  GLU C  39      14.107  48.884  18.438  1.00  0.00           H  
ATOM   3283 1HG  GLU C  39      11.757  49.235  18.350  1.00  0.00           H  
ATOM   3284 2HG  GLU C  39      12.113  47.765  17.446  1.00  0.00           H  
ATOM   3285  N   ASP C  40      15.692  46.763  17.112  1.00  0.00           N  
ATOM   3286  CA  ASP C  40      16.090  46.408  15.753  1.00  0.00           C  
ATOM   3287  C   ASP C  40      16.233  44.903  15.588  1.00  0.00           C  
ATOM   3288  O   ASP C  40      15.958  44.365  14.509  1.00  0.00           O  
ATOM   3289  CB  ASP C  40      17.410  47.092  15.385  1.00  0.00           C  
ATOM   3290  CG  ASP C  40      17.248  48.580  15.107  1.00  0.00           C  
ATOM   3291  OD1 ASP C  40      16.145  49.001  14.853  1.00  0.00           O  
ATOM   3292  OD2 ASP C  40      18.231  49.282  15.152  1.00  0.00           O  
ATOM   3293  H   ASP C  40      16.328  47.297  17.688  1.00  0.00           H  
ATOM   3294  HA  ASP C  40      15.313  46.744  15.066  1.00  0.00           H  
ATOM   3295 1HB  ASP C  40      18.124  46.964  16.199  1.00  0.00           H  
ATOM   3296 2HB  ASP C  40      17.832  46.615  14.500  1.00  0.00           H  
ATOM   3297  N   LEU C  41      16.664  44.209  16.641  1.00  0.00           N  
ATOM   3298  CA  LEU C  41      16.778  42.757  16.570  1.00  0.00           C  
ATOM   3299  C   LEU C  41      15.409  42.098  16.668  1.00  0.00           C  
ATOM   3300  O   LEU C  41      15.135  41.117  15.969  1.00  0.00           O  
ATOM   3301  CB  LEU C  41      17.700  42.247  17.677  1.00  0.00           C  
ATOM   3302  CG  LEU C  41      19.195  42.124  17.371  1.00  0.00           C  
ATOM   3303  CD1 LEU C  41      19.813  43.464  16.995  1.00  0.00           C  
ATOM   3304  CD2 LEU C  41      19.899  41.533  18.573  1.00  0.00           C  
ATOM   3305  H   LEU C  41      16.917  44.682  17.497  1.00  0.00           H  
ATOM   3306  HA  LEU C  41      17.207  42.490  15.605  1.00  0.00           H  
ATOM   3307 1HB  LEU C  41      17.615  42.913  18.535  1.00  0.00           H  
ATOM   3308 2HB  LEU C  41      17.365  41.255  17.980  1.00  0.00           H  
ATOM   3309  HG  LEU C  41      19.338  41.475  16.507  1.00  0.00           H  
ATOM   3310 1HD1 LEU C  41      20.875  43.329  16.786  1.00  0.00           H  
ATOM   3311 2HD1 LEU C  41      19.317  43.857  16.108  1.00  0.00           H  
ATOM   3312 3HD1 LEU C  41      19.692  44.165  17.820  1.00  0.00           H  
ATOM   3313 1HD2 LEU C  41      20.965  41.442  18.363  1.00  0.00           H  
ATOM   3314 2HD2 LEU C  41      19.754  42.184  19.436  1.00  0.00           H  
ATOM   3315 3HD2 LEU C  41      19.486  40.548  18.789  1.00  0.00           H  
ATOM   3316  N   ALA C  42      14.535  42.626  17.527  1.00  0.00           N  
ATOM   3317  CA  ALA C  42      13.183  42.090  17.624  1.00  0.00           C  
ATOM   3318  C   ALA C  42      12.440  42.195  16.299  1.00  0.00           C  
ATOM   3319  O   ALA C  42      11.655  41.303  15.958  1.00  0.00           O  
ATOM   3320  CB  ALA C  42      12.409  42.811  18.727  1.00  0.00           C  
ATOM   3321  H   ALA C  42      14.800  43.401  18.118  1.00  0.00           H  
ATOM   3322  HA  ALA C  42      13.256  41.031  17.875  1.00  0.00           H  
ATOM   3323 1HB  ALA C  42      11.400  42.402  18.791  1.00  0.00           H  
ATOM   3324 2HB  ALA C  42      12.918  42.670  19.681  1.00  0.00           H  
ATOM   3325 3HB  ALA C  42      12.355  43.874  18.499  1.00  0.00           H  
ATOM   3326  N   ASP C  43      12.671  43.271  15.542  1.00  0.00           N  
ATOM   3327  CA  ASP C  43      11.997  43.433  14.257  1.00  0.00           C  
ATOM   3328  C   ASP C  43      12.385  42.323  13.289  1.00  0.00           C  
ATOM   3329  O   ASP C  43      11.531  41.776  12.581  1.00  0.00           O  
ATOM   3330  CB  ASP C  43      12.331  44.794  13.641  1.00  0.00           C  
ATOM   3331  CG  ASP C  43      11.588  45.944  14.308  1.00  0.00           C  
ATOM   3332  OD1 ASP C  43      10.645  45.685  15.017  1.00  0.00           O  
ATOM   3333  OD2 ASP C  43      11.971  47.070  14.101  1.00  0.00           O  
ATOM   3334  H   ASP C  43      13.316  43.984  15.852  1.00  0.00           H  
ATOM   3335  HA  ASP C  43      10.921  43.366  14.420  1.00  0.00           H  
ATOM   3336 1HB  ASP C  43      13.402  44.977  13.722  1.00  0.00           H  
ATOM   3337 2HB  ASP C  43      12.080  44.785  12.580  1.00  0.00           H  
ATOM   3338  N   LYS C  44      13.673  41.979  13.236  1.00  0.00           N  
ATOM   3339  CA  LYS C  44      14.108  40.931  12.324  1.00  0.00           C  
ATOM   3340  C   LYS C  44      13.817  39.534  12.854  1.00  0.00           C  
ATOM   3341  O   LYS C  44      13.848  38.578  12.073  1.00  0.00           O  
ATOM   3342  CB  LYS C  44      15.598  41.083  12.011  1.00  0.00           C  
ATOM   3343  CG  LYS C  44      16.491  41.184  13.225  1.00  0.00           C  
ATOM   3344  CD  LYS C  44      17.955  41.225  12.822  1.00  0.00           C  
ATOM   3345  CE  LYS C  44      18.295  42.497  12.066  1.00  0.00           C  
ATOM   3346  NZ  LYS C  44      19.759  42.600  11.809  1.00  0.00           N  
ATOM   3347  H   LYS C  44      14.357  42.437  13.822  1.00  0.00           H  
ATOM   3348  HA  LYS C  44      13.544  41.025  11.395  1.00  0.00           H  
ATOM   3349 1HB  LYS C  44      15.935  40.230  11.422  1.00  0.00           H  
ATOM   3350 2HB  LYS C  44      15.754  41.978  11.409  1.00  0.00           H  
ATOM   3351 1HG  LYS C  44      16.247  42.090  13.782  1.00  0.00           H  
ATOM   3352 2HG  LYS C  44      16.322  40.324  13.873  1.00  0.00           H  
ATOM   3353 1HD  LYS C  44      18.580  41.168  13.715  1.00  0.00           H  
ATOM   3354 2HD  LYS C  44      18.181  40.369  12.187  1.00  0.00           H  
ATOM   3355 1HE  LYS C  44      17.764  42.508  11.115  1.00  0.00           H  
ATOM   3356 2HE  LYS C  44      17.973  43.362  12.646  1.00  0.00           H  
ATOM   3357 1HZ  LYS C  44      19.954  43.454  11.306  1.00  0.00           H  
ATOM   3358 2HZ  LYS C  44      20.256  42.606  12.689  1.00  0.00           H  
ATOM   3359 3HZ  LYS C  44      20.061  41.809  11.258  1.00  0.00           H  
ATOM   3360  N   VAL C  45      13.539  39.389  14.152  1.00  0.00           N  
ATOM   3361  CA  VAL C  45      12.942  38.150  14.643  1.00  0.00           C  
ATOM   3362  C   VAL C  45      11.526  38.005  14.105  1.00  0.00           C  
ATOM   3363  O   VAL C  45      11.124  36.930  13.644  1.00  0.00           O  
ATOM   3364  CB  VAL C  45      12.915  38.132  16.183  1.00  0.00           C  
ATOM   3365  CG1 VAL C  45      12.088  36.959  16.687  1.00  0.00           C  
ATOM   3366  CG2 VAL C  45      14.335  38.064  16.725  1.00  0.00           C  
ATOM   3367  H   VAL C  45      13.738  40.133  14.806  1.00  0.00           H  
ATOM   3368  HA  VAL C  45      13.526  37.311  14.263  1.00  0.00           H  
ATOM   3369  HB  VAL C  45      12.433  39.043  16.539  1.00  0.00           H  
ATOM   3370 1HG1 VAL C  45      12.079  36.962  17.778  1.00  0.00           H  
ATOM   3371 2HG1 VAL C  45      11.067  37.048  16.317  1.00  0.00           H  
ATOM   3372 3HG1 VAL C  45      12.525  36.026  16.331  1.00  0.00           H  
ATOM   3373 1HG2 VAL C  45      14.308  38.053  17.814  1.00  0.00           H  
ATOM   3374 2HG2 VAL C  45      14.819  37.157  16.364  1.00  0.00           H  
ATOM   3375 3HG2 VAL C  45      14.896  38.935  16.385  1.00  0.00           H  
ATOM   3376  N   ARG C  46      10.747  39.090  14.158  1.00  0.00           N  
ATOM   3377  CA  ARG C  46       9.405  39.068  13.589  1.00  0.00           C  
ATOM   3378  C   ARG C  46       9.454  38.818  12.088  1.00  0.00           C  
ATOM   3379  O   ARG C  46       8.608  38.101  11.543  1.00  0.00           O  
ATOM   3380  CB  ARG C  46       8.686  40.382  13.889  1.00  0.00           C  
ATOM   3381  CG  ARG C  46       8.392  40.610  15.360  1.00  0.00           C  
ATOM   3382  CD  ARG C  46       7.612  41.897  15.572  1.00  0.00           C  
ATOM   3383  NE  ARG C  46       7.590  42.288  16.978  1.00  0.00           N  
ATOM   3384  CZ  ARG C  46       8.398  43.197  17.513  1.00  0.00           C  
ATOM   3385  NH1 ARG C  46       9.295  43.818  16.759  1.00  0.00           N  
ATOM   3386  NH2 ARG C  46       8.308  43.489  18.804  1.00  0.00           N  
ATOM   3387  H   ARG C  46      11.082  39.937  14.595  1.00  0.00           H  
ATOM   3388  HA  ARG C  46       8.849  38.250  14.047  1.00  0.00           H  
ATOM   3389 1HB  ARG C  46       9.289  41.216  13.534  1.00  0.00           H  
ATOM   3390 2HB  ARG C  46       7.739  40.410  13.349  1.00  0.00           H  
ATOM   3391 1HG  ARG C  46       7.801  39.779  15.746  1.00  0.00           H  
ATOM   3392 2HG  ARG C  46       9.329  40.678  15.912  1.00  0.00           H  
ATOM   3393 1HD  ARG C  46       8.073  42.700  14.999  1.00  0.00           H  
ATOM   3394 2HD  ARG C  46       6.584  41.758  15.239  1.00  0.00           H  
ATOM   3395  HE  ARG C  46       6.915  41.837  17.581  1.00  0.00           H  
ATOM   3396 1HH1 ARG C  46       9.365  43.601  15.775  1.00  0.00           H  
ATOM   3397 2HH1 ARG C  46       9.908  44.508  17.168  1.00  0.00           H  
ATOM   3398 1HH2 ARG C  46       7.624  43.019  19.381  1.00  0.00           H  
ATOM   3399 2HH2 ARG C  46       8.922  44.179  19.209  1.00  0.00           H  
ATOM   3400  N   LYS C  47      10.438  39.408  11.403  1.00  0.00           N  
ATOM   3401  CA  LYS C  47      10.597  39.165   9.972  1.00  0.00           C  
ATOM   3402  C   LYS C  47      10.834  37.686   9.696  1.00  0.00           C  
ATOM   3403  O   LYS C  47      10.186  37.091   8.828  1.00  0.00           O  
ATOM   3404  CB  LYS C  47      11.749  39.999   9.410  1.00  0.00           C  
ATOM   3405  CG  LYS C  47      11.999  39.802   7.920  1.00  0.00           C  
ATOM   3406  CD  LYS C  47      13.173  40.643   7.441  1.00  0.00           C  
ATOM   3407  CE  LYS C  47      13.638  40.209   6.059  1.00  0.00           C  
ATOM   3408  NZ  LYS C  47      12.617  40.492   5.014  1.00  0.00           N  
ATOM   3409  H   LYS C  47      11.082  40.028  11.872  1.00  0.00           H  
ATOM   3410  HA  LYS C  47       9.675  39.456   9.468  1.00  0.00           H  
ATOM   3411 1HB  LYS C  47      11.550  41.057   9.579  1.00  0.00           H  
ATOM   3412 2HB  LYS C  47      12.670  39.750   9.938  1.00  0.00           H  
ATOM   3413 1HG  LYS C  47      12.211  38.751   7.722  1.00  0.00           H  
ATOM   3414 2HG  LYS C  47      11.108  40.086   7.361  1.00  0.00           H  
ATOM   3415 1HD  LYS C  47      12.878  41.693   7.403  1.00  0.00           H  
ATOM   3416 2HD  LYS C  47      14.002  40.542   8.141  1.00  0.00           H  
ATOM   3417 1HE  LYS C  47      14.557  40.734   5.803  1.00  0.00           H  
ATOM   3418 2HE  LYS C  47      13.846  39.139   6.064  1.00  0.00           H  
ATOM   3419 1HZ  LYS C  47      12.962  40.190   4.114  1.00  0.00           H  
ATOM   3420 2HZ  LYS C  47      11.765  39.994   5.231  1.00  0.00           H  
ATOM   3421 3HZ  LYS C  47      12.429  41.484   4.986  1.00  0.00           H  
ATOM   3422  N   SER C  48      11.762  37.074  10.437  1.00  0.00           N  
ATOM   3423  CA  SER C  48      12.039  35.653  10.263  1.00  0.00           C  
ATOM   3424  C   SER C  48      10.824  34.801  10.602  1.00  0.00           C  
ATOM   3425  O   SER C  48      10.568  33.790   9.937  1.00  0.00           O  
ATOM   3426  CB  SER C  48      13.211  35.241  11.132  1.00  0.00           C  
ATOM   3427  OG  SER C  48      13.528  33.890  10.941  1.00  0.00           O  
ATOM   3428  H   SER C  48      12.281  37.595  11.129  1.00  0.00           H  
ATOM   3429  HA  SER C  48      12.281  35.473   9.215  1.00  0.00           H  
ATOM   3430 1HB  SER C  48      14.077  35.858  10.891  1.00  0.00           H  
ATOM   3431 2HB  SER C  48      12.967  35.415  12.179  1.00  0.00           H  
ATOM   3432  HG  SER C  48      14.419  33.776  11.281  1.00  0.00           H  
ATOM   3433  N   SER C  49      10.069  35.186  11.634  1.00  0.00           N  
ATOM   3434  CA  SER C  49       8.838  34.476  11.960  1.00  0.00           C  
ATOM   3435  C   SER C  49       7.854  34.523  10.797  1.00  0.00           C  
ATOM   3436  O   SER C  49       7.223  33.512  10.469  1.00  0.00           O  
ATOM   3437  CB  SER C  49       8.202  35.074  13.199  1.00  0.00           C  
ATOM   3438  OG  SER C  49       7.046  34.369  13.560  1.00  0.00           O  
ATOM   3439  H   SER C  49      10.346  35.976  12.200  1.00  0.00           H  
ATOM   3440  HA  SER C  49       9.082  33.428  12.144  1.00  0.00           H  
ATOM   3441 1HB  SER C  49       8.916  35.053  14.022  1.00  0.00           H  
ATOM   3442 2HB  SER C  49       7.950  36.117  13.011  1.00  0.00           H  
ATOM   3443  HG  SER C  49       6.676  34.836  14.313  1.00  0.00           H  
ATOM   3444  N   GLU C  50       7.715  35.689  10.161  1.00  0.00           N  
ATOM   3445  CA  GLU C  50       6.856  35.790   8.986  1.00  0.00           C  
ATOM   3446  C   GLU C  50       7.379  34.941   7.836  1.00  0.00           C  
ATOM   3447  O   GLU C  50       6.585  34.379   7.073  1.00  0.00           O  
ATOM   3448  CB  GLU C  50       6.736  37.249   8.539  1.00  0.00           C  
ATOM   3449  CG  GLU C  50       5.953  38.137   9.496  1.00  0.00           C  
ATOM   3450  CD  GLU C  50       4.512  37.731   9.624  1.00  0.00           C  
ATOM   3451  OE1 GLU C  50       3.936  37.332   8.641  1.00  0.00           O  
ATOM   3452  OE2 GLU C  50       3.985  37.820  10.709  1.00  0.00           O  
ATOM   3453  H   GLU C  50       8.202  36.512  10.486  1.00  0.00           H  
ATOM   3454  HA  GLU C  50       5.868  35.408   9.246  1.00  0.00           H  
ATOM   3455 1HB  GLU C  50       7.732  37.677   8.424  1.00  0.00           H  
ATOM   3456 2HB  GLU C  50       6.247  37.292   7.566  1.00  0.00           H  
ATOM   3457 1HG  GLU C  50       6.420  38.094  10.479  1.00  0.00           H  
ATOM   3458 2HG  GLU C  50       6.006  39.166   9.144  1.00  0.00           H  
ATOM   3459  N   GLU C  51       8.703  34.836   7.691  1.00  0.00           N  
ATOM   3460  CA  GLU C  51       9.258  33.969   6.656  1.00  0.00           C  
ATOM   3461  C   GLU C  51       8.906  32.512   6.920  1.00  0.00           C  
ATOM   3462  O   GLU C  51       8.606  31.758   5.987  1.00  0.00           O  
ATOM   3463  CB  GLU C  51      10.778  34.132   6.579  1.00  0.00           C  
ATOM   3464  CG  GLU C  51      11.239  35.469   6.018  1.00  0.00           C  
ATOM   3465  CD  GLU C  51      10.886  35.648   4.567  1.00  0.00           C  
ATOM   3466  OE1 GLU C  51      11.073  34.725   3.812  1.00  0.00           O  
ATOM   3467  OE2 GLU C  51      10.428  36.709   4.215  1.00  0.00           O  
ATOM   3468  H   GLU C  51       9.332  35.351   8.291  1.00  0.00           H  
ATOM   3469  HA  GLU C  51       8.819  34.250   5.698  1.00  0.00           H  
ATOM   3470 1HB  GLU C  51      11.207  34.022   7.576  1.00  0.00           H  
ATOM   3471 2HB  GLU C  51      11.197  33.344   5.954  1.00  0.00           H  
ATOM   3472 1HG  GLU C  51      10.779  36.272   6.594  1.00  0.00           H  
ATOM   3473 2HG  GLU C  51      12.319  35.548   6.136  1.00  0.00           H  
ATOM   3474  N   LEU C  52       8.930  32.096   8.189  1.00  0.00           N  
ATOM   3475  CA  LEU C  52       8.526  30.736   8.523  1.00  0.00           C  
ATOM   3476  C   LEU C  52       7.040  30.515   8.266  1.00  0.00           C  
ATOM   3477  O   LEU C  52       6.647  29.432   7.818  1.00  0.00           O  
ATOM   3478  CB  LEU C  52       8.845  30.438   9.993  1.00  0.00           C  
ATOM   3479  CG  LEU C  52       8.549  29.007  10.461  1.00  0.00           C  
ATOM   3480  CD1 LEU C  52       9.298  28.018   9.578  1.00  0.00           C  
ATOM   3481  CD2 LEU C  52       8.956  28.855  11.919  1.00  0.00           C  
ATOM   3482  H   LEU C  52       9.227  32.717   8.928  1.00  0.00           H  
ATOM   3483  HA  LEU C  52       9.070  30.046   7.880  1.00  0.00           H  
ATOM   3484 1HB  LEU C  52       9.903  30.630  10.165  1.00  0.00           H  
ATOM   3485 2HB  LEU C  52       8.267  31.117  10.619  1.00  0.00           H  
ATOM   3486  HG  LEU C  52       7.482  28.804  10.359  1.00  0.00           H  
ATOM   3487 1HD1 LEU C  52       9.087  27.002   9.910  1.00  0.00           H  
ATOM   3488 2HD1 LEU C  52       8.973  28.136   8.544  1.00  0.00           H  
ATOM   3489 3HD1 LEU C  52      10.368  28.208   9.647  1.00  0.00           H  
ATOM   3490 1HD2 LEU C  52       8.744  27.838  12.252  1.00  0.00           H  
ATOM   3491 2HD2 LEU C  52      10.022  29.057  12.022  1.00  0.00           H  
ATOM   3492 3HD2 LEU C  52       8.392  29.561  12.530  1.00  0.00           H  
ATOM   3493  N   LYS C  53       6.205  31.524   8.533  1.00  0.00           N  
ATOM   3494  CA  LYS C  53       4.787  31.421   8.200  1.00  0.00           C  
ATOM   3495  C   LYS C  53       4.589  31.135   6.717  1.00  0.00           C  
ATOM   3496  O   LYS C  53       3.755  30.302   6.344  1.00  0.00           O  
ATOM   3497  CB  LYS C  53       4.050  32.703   8.591  1.00  0.00           C  
ATOM   3498  CG  LYS C  53       3.897  32.908  10.093  1.00  0.00           C  
ATOM   3499  CD  LYS C  53       3.172  34.209  10.402  1.00  0.00           C  
ATOM   3500  CE  LYS C  53       3.206  34.522  11.891  1.00  0.00           C  
ATOM   3501  NZ  LYS C  53       2.572  35.833  12.198  1.00  0.00           N  
ATOM   3502  H   LYS C  53       6.548  32.368   8.969  1.00  0.00           H  
ATOM   3503  HA  LYS C  53       4.360  30.587   8.758  1.00  0.00           H  
ATOM   3504 1HB  LYS C  53       4.581  33.566   8.188  1.00  0.00           H  
ATOM   3505 2HB  LYS C  53       3.052  32.698   8.152  1.00  0.00           H  
ATOM   3506 1HG  LYS C  53       3.333  32.077  10.518  1.00  0.00           H  
ATOM   3507 2HG  LYS C  53       4.882  32.931  10.558  1.00  0.00           H  
ATOM   3508 1HD  LYS C  53       3.643  35.027   9.856  1.00  0.00           H  
ATOM   3509 2HD  LYS C  53       2.134  34.132  10.081  1.00  0.00           H  
ATOM   3510 1HE  LYS C  53       2.681  33.741  12.439  1.00  0.00           H  
ATOM   3511 2HE  LYS C  53       4.240  34.544  12.235  1.00  0.00           H  
ATOM   3512 1HZ  LYS C  53       2.615  36.003  13.193  1.00  0.00           H  
ATOM   3513 2HZ  LYS C  53       3.063  36.568  11.709  1.00  0.00           H  
ATOM   3514 3HZ  LYS C  53       1.607  35.818  11.901  1.00  0.00           H  
ATOM   3515  N   LYS C  54       5.342  31.823   5.853  1.00  0.00           N  
ATOM   3516  CA  LYS C  54       5.278  31.528   4.425  1.00  0.00           C  
ATOM   3517  C   LYS C  54       5.743  30.109   4.127  1.00  0.00           C  
ATOM   3518  O   LYS C  54       5.160  29.434   3.271  1.00  0.00           O  
ATOM   3519  CB  LYS C  54       6.119  32.531   3.634  1.00  0.00           C  
ATOM   3520  CG  LYS C  54       5.524  33.931   3.560  1.00  0.00           C  
ATOM   3521  CD  LYS C  54       6.293  34.808   2.583  1.00  0.00           C  
ATOM   3522  CE  LYS C  54       7.608  35.283   3.183  1.00  0.00           C  
ATOM   3523  NZ  LYS C  54       8.300  36.263   2.301  1.00  0.00           N  
ATOM   3524  H   LYS C  54       5.962  32.552   6.177  1.00  0.00           H  
ATOM   3525  HA  LYS C  54       4.239  31.608   4.102  1.00  0.00           H  
ATOM   3526 1HB  LYS C  54       7.108  32.612   4.084  1.00  0.00           H  
ATOM   3527 2HB  LYS C  54       6.252  32.170   2.614  1.00  0.00           H  
ATOM   3528 1HG  LYS C  54       4.484  33.868   3.237  1.00  0.00           H  
ATOM   3529 2HG  LYS C  54       5.551  34.391   4.547  1.00  0.00           H  
ATOM   3530 1HD  LYS C  54       6.500  34.244   1.673  1.00  0.00           H  
ATOM   3531 2HD  LYS C  54       5.690  35.677   2.322  1.00  0.00           H  
ATOM   3532 1HE  LYS C  54       7.420  35.751   4.148  1.00  0.00           H  
ATOM   3533 2HE  LYS C  54       8.266  34.428   3.340  1.00  0.00           H  
ATOM   3534 1HZ  LYS C  54       9.166  36.552   2.733  1.00  0.00           H  
ATOM   3535 2HZ  LYS C  54       8.496  35.834   1.408  1.00  0.00           H  
ATOM   3536 3HZ  LYS C  54       7.707  37.069   2.164  1.00  0.00           H  
ATOM   3537  N   ILE C  55       6.787  29.642   4.815  1.00  0.00           N  
ATOM   3538  CA  ILE C  55       7.239  28.269   4.625  1.00  0.00           C  
ATOM   3539  C   ILE C  55       6.134  27.290   5.001  1.00  0.00           C  
ATOM   3540  O   ILE C  55       5.922  26.281   4.317  1.00  0.00           O  
ATOM   3541  CB  ILE C  55       8.498  27.979   5.462  1.00  0.00           C  
ATOM   3542  CG1 ILE C  55       9.710  28.708   4.875  1.00  0.00           C  
ATOM   3543  CG2 ILE C  55       8.757  26.481   5.532  1.00  0.00           C  
ATOM   3544  CD1 ILE C  55      10.924  28.698   5.776  1.00  0.00           C  
ATOM   3545  H   ILE C  55       7.274  30.234   5.473  1.00  0.00           H  
ATOM   3546  HA  ILE C  55       7.451  28.119   3.567  1.00  0.00           H  
ATOM   3547  HB  ILE C  55       8.359  28.361   6.472  1.00  0.00           H  
ATOM   3548 1HG1 ILE C  55       9.985  28.250   3.926  1.00  0.00           H  
ATOM   3549 2HG1 ILE C  55       9.446  29.746   4.672  1.00  0.00           H  
ATOM   3550 1HG2 ILE C  55       9.650  26.294   6.126  1.00  0.00           H  
ATOM   3551 2HG2 ILE C  55       7.903  25.986   5.993  1.00  0.00           H  
ATOM   3552 3HG2 ILE C  55       8.902  26.090   4.525  1.00  0.00           H  
ATOM   3553 1HD1 ILE C  55      11.741  29.234   5.292  1.00  0.00           H  
ATOM   3554 2HD1 ILE C  55      10.680  29.184   6.721  1.00  0.00           H  
ATOM   3555 3HD1 ILE C  55      11.228  27.669   5.965  1.00  0.00           H  
ATOM   3556  N   ILE C  56       5.408  27.573   6.086  1.00  0.00           N  
ATOM   3557  CA  ILE C  56       4.323  26.691   6.508  1.00  0.00           C  
ATOM   3558  C   ILE C  56       3.293  26.551   5.396  1.00  0.00           C  
ATOM   3559  O   ILE C  56       2.834  25.443   5.090  1.00  0.00           O  
ATOM   3560  CB  ILE C  56       3.639  27.219   7.783  1.00  0.00           C  
ATOM   3561  CG1 ILE C  56       4.580  27.092   8.984  1.00  0.00           C  
ATOM   3562  CG2 ILE C  56       2.340  26.471   8.038  1.00  0.00           C  
ATOM   3563  CD1 ILE C  56       4.102  27.830  10.214  1.00  0.00           C  
ATOM   3564  H   ILE C  56       5.606  28.404   6.627  1.00  0.00           H  
ATOM   3565  HA  ILE C  56       4.735  25.700   6.693  1.00  0.00           H  
ATOM   3566  HB  ILE C  56       3.420  28.280   7.665  1.00  0.00           H  
ATOM   3567 1HG1 ILE C  56       4.700  26.040   9.242  1.00  0.00           H  
ATOM   3568 2HG1 ILE C  56       5.564  27.476   8.718  1.00  0.00           H  
ATOM   3569 1HG2 ILE C  56       1.870  26.856   8.943  1.00  0.00           H  
ATOM   3570 2HG2 ILE C  56       1.667  26.612   7.193  1.00  0.00           H  
ATOM   3571 3HG2 ILE C  56       2.550  25.409   8.162  1.00  0.00           H  
ATOM   3572 1HD1 ILE C  56       4.821  27.693  11.023  1.00  0.00           H  
ATOM   3573 2HD1 ILE C  56       4.009  28.892   9.988  1.00  0.00           H  
ATOM   3574 3HD1 ILE C  56       3.134  27.437  10.520  1.00  0.00           H  
ATOM   3575  N   LYS C  57       2.927  27.667   4.762  1.00  0.00           N  
ATOM   3576  CA  LYS C  57       1.961  27.611   3.671  1.00  0.00           C  
ATOM   3577  C   LYS C  57       2.489  26.801   2.495  1.00  0.00           C  
ATOM   3578  O   LYS C  57       1.717  26.117   1.818  1.00  0.00           O  
ATOM   3579  CB  LYS C  57       1.594  29.022   3.211  1.00  0.00           C  
ATOM   3580  CG  LYS C  57       0.917  29.875   4.277  1.00  0.00           C  
ATOM   3581  CD  LYS C  57      -0.354  29.214   4.789  1.00  0.00           C  
ATOM   3582  CE  LYS C  57      -1.133  30.146   5.705  1.00  0.00           C  
ATOM   3583  NZ  LYS C  57      -2.329  29.480   6.289  1.00  0.00           N  
ATOM   3584  H   LYS C  57       3.314  28.561   5.030  1.00  0.00           H  
ATOM   3585  HA  LYS C  57       1.064  27.105   4.030  1.00  0.00           H  
ATOM   3586 1HB  LYS C  57       2.493  29.545   2.886  1.00  0.00           H  
ATOM   3587 2HB  LYS C  57       0.922  28.963   2.355  1.00  0.00           H  
ATOM   3588 1HG  LYS C  57       1.602  30.023   5.113  1.00  0.00           H  
ATOM   3589 2HG  LYS C  57       0.667  30.849   3.858  1.00  0.00           H  
ATOM   3590 1HD  LYS C  57      -0.986  28.936   3.944  1.00  0.00           H  
ATOM   3591 2HD  LYS C  57      -0.097  28.310   5.340  1.00  0.00           H  
ATOM   3592 1HE  LYS C  57      -0.488  30.483   6.515  1.00  0.00           H  
ATOM   3593 2HE  LYS C  57      -1.459  31.021   5.142  1.00  0.00           H  
ATOM   3594 1HZ  LYS C  57      -2.817  30.130   6.889  1.00  0.00           H  
ATOM   3595 2HZ  LYS C  57      -2.944  29.180   5.546  1.00  0.00           H  
ATOM   3596 3HZ  LYS C  57      -2.038  28.678   6.830  1.00  0.00           H  
ATOM   3597  N   GLU C  58       3.796  26.863   2.237  1.00  0.00           N  
ATOM   3598  CA  GLU C  58       4.368  26.051   1.168  1.00  0.00           C  
ATOM   3599  C   GLU C  58       4.283  24.570   1.500  1.00  0.00           C  
ATOM   3600  O   GLU C  58       3.980  23.748   0.627  1.00  0.00           O  
ATOM   3601  CB  GLU C  58       5.826  26.445   0.919  1.00  0.00           C  
ATOM   3602  CG  GLU C  58       6.008  27.823   0.300  1.00  0.00           C  
ATOM   3603  CD  GLU C  58       7.448  28.247   0.228  1.00  0.00           C  
ATOM   3604  OE1 GLU C  58       8.277  27.565   0.782  1.00  0.00           O  
ATOM   3605  OE2 GLU C  58       7.721  29.254  -0.382  1.00  0.00           O  
ATOM   3606  H   GLU C  58       4.402  27.467   2.773  1.00  0.00           H  
ATOM   3607  HA  GLU C  58       3.791  26.220   0.259  1.00  0.00           H  
ATOM   3608 1HB  GLU C  58       6.374  26.427   1.862  1.00  0.00           H  
ATOM   3609 2HB  GLU C  58       6.292  25.716   0.256  1.00  0.00           H  
ATOM   3610 1HG  GLU C  58       5.593  27.815  -0.708  1.00  0.00           H  
ATOM   3611 2HG  GLU C  58       5.449  28.551   0.887  1.00  0.00           H  
ATOM   3612  N   VAL C  59       4.549  24.208   2.755  1.00  0.00           N  
ATOM   3613  CA  VAL C  59       4.465  22.806   3.149  1.00  0.00           C  
ATOM   3614  C   VAL C  59       3.017  22.332   3.114  1.00  0.00           C  
ATOM   3615  O   VAL C  59       2.730  21.204   2.694  1.00  0.00           O  
ATOM   3616  CB  VAL C  59       5.040  22.607   4.564  1.00  0.00           C  
ATOM   3617  CG1 VAL C  59       4.842  21.170   5.022  1.00  0.00           C  
ATOM   3618  CG2 VAL C  59       6.514  22.981   4.581  1.00  0.00           C  
ATOM   3619  H   VAL C  59       4.809  24.898   3.445  1.00  0.00           H  
ATOM   3620  HA  VAL C  59       5.012  22.209   2.418  1.00  0.00           H  
ATOM   3621  HB  VAL C  59       4.494  23.244   5.260  1.00  0.00           H  
ATOM   3622 1HG1 VAL C  59       5.254  21.047   6.024  1.00  0.00           H  
ATOM   3623 2HG1 VAL C  59       3.778  20.936   5.036  1.00  0.00           H  
ATOM   3624 3HG1 VAL C  59       5.354  20.496   4.335  1.00  0.00           H  
ATOM   3625 1HG2 VAL C  59       6.914  22.839   5.585  1.00  0.00           H  
ATOM   3626 2HG2 VAL C  59       7.058  22.348   3.880  1.00  0.00           H  
ATOM   3627 3HG2 VAL C  59       6.628  24.026   4.290  1.00  0.00           H  
ATOM   3628  N   GLU C  60       2.082  23.183   3.544  1.00  0.00           N  
ATOM   3629  CA  GLU C  60       0.668  22.840   3.433  1.00  0.00           C  
ATOM   3630  C   GLU C  60       0.266  22.617   1.981  1.00  0.00           C  
ATOM   3631  O   GLU C  60      -0.523  21.711   1.688  1.00  0.00           O  
ATOM   3632  CB  GLU C  60      -0.194  23.935   4.061  1.00  0.00           C  
ATOM   3633  CG  GLU C  60      -0.125  23.995   5.580  1.00  0.00           C  
ATOM   3634  CD  GLU C  60      -0.959  25.123   6.157  1.00  0.00           C  
ATOM   3635  OE1 GLU C  60      -1.593  25.855   5.369  1.00  0.00           O  
ATOM   3636  OE2 GLU C  60      -0.983  25.274   7.397  1.00  0.00           O  
ATOM   3637  H   GLU C  60       2.342  24.070   3.949  1.00  0.00           H  
ATOM   3638  HA  GLU C  60       0.495  21.906   3.970  1.00  0.00           H  
ATOM   3639 1HB  GLU C  60       0.113  24.907   3.674  1.00  0.00           H  
ATOM   3640 2HB  GLU C  60      -1.236  23.785   3.779  1.00  0.00           H  
ATOM   3641 1HG  GLU C  60      -0.480  23.048   5.987  1.00  0.00           H  
ATOM   3642 2HG  GLU C  60       0.913  24.122   5.881  1.00  0.00           H  
ATOM   3643  N   LYS C  61       0.795  23.426   1.061  1.00  0.00           N  
ATOM   3644  CA  LYS C  61       0.515  23.215  -0.355  1.00  0.00           C  
ATOM   3645  C   LYS C  61       1.070  21.878  -0.829  1.00  0.00           C  
ATOM   3646  O   LYS C  61       0.415  21.163  -1.594  1.00  0.00           O  
ATOM   3647  CB  LYS C  61       1.086  24.365  -1.187  1.00  0.00           C  
ATOM   3648  CG  LYS C  61       0.800  24.248  -2.679  1.00  0.00           C  
ATOM   3649  CD  LYS C  61       0.990  25.575  -3.407  1.00  0.00           C  
ATOM   3650  CE  LYS C  61       2.450  25.998  -3.462  1.00  0.00           C  
ATOM   3651  NZ  LYS C  61       2.633  27.230  -4.282  1.00  0.00           N  
ATOM   3652  H   LYS C  61       1.393  24.192   1.335  1.00  0.00           H  
ATOM   3653  HA  LYS C  61      -0.566  23.186  -0.493  1.00  0.00           H  
ATOM   3654 1HB  LYS C  61       0.672  25.310  -0.835  1.00  0.00           H  
ATOM   3655 2HB  LYS C  61       2.167  24.410  -1.052  1.00  0.00           H  
ATOM   3656 1HG  LYS C  61       1.471  23.511  -3.121  1.00  0.00           H  
ATOM   3657 2HG  LYS C  61      -0.226  23.915  -2.827  1.00  0.00           H  
ATOM   3658 1HD  LYS C  61       0.615  25.486  -4.428  1.00  0.00           H  
ATOM   3659 2HD  LYS C  61       0.423  26.354  -2.898  1.00  0.00           H  
ATOM   3660 1HE  LYS C  61       2.811  26.187  -2.452  1.00  0.00           H  
ATOM   3661 2HE  LYS C  61       3.046  25.193  -3.892  1.00  0.00           H  
ATOM   3662 1HZ  LYS C  61       3.611  27.482  -4.298  1.00  0.00           H  
ATOM   3663 2HZ  LYS C  61       2.315  27.057  -5.226  1.00  0.00           H  
ATOM   3664 3HZ  LYS C  61       2.098  27.986  -3.880  1.00  0.00           H  
ATOM   3665  N   ILE C  62       2.275  21.519  -0.377  1.00  0.00           N  
ATOM   3666  CA  ILE C  62       2.842  20.221  -0.730  1.00  0.00           C  
ATOM   3667  C   ILE C  62       1.951  19.098  -0.217  1.00  0.00           C  
ATOM   3668  O   ILE C  62       1.662  18.134  -0.936  1.00  0.00           O  
ATOM   3669  CB  ILE C  62       4.262  20.059  -0.157  1.00  0.00           C  
ATOM   3670  CG1 ILE C  62       5.234  21.007  -0.864  1.00  0.00           C  
ATOM   3671  CG2 ILE C  62       4.728  18.617  -0.290  1.00  0.00           C  
ATOM   3672  CD1 ILE C  62       6.574  21.133  -0.175  1.00  0.00           C  
ATOM   3673  H   ILE C  62       2.805  22.143   0.214  1.00  0.00           H  
ATOM   3674  HA  ILE C  62       2.868  20.139  -1.816  1.00  0.00           H  
ATOM   3675  HB  ILE C  62       4.263  20.335   0.897  1.00  0.00           H  
ATOM   3676 1HG1 ILE C  62       5.405  20.660  -1.882  1.00  0.00           H  
ATOM   3677 2HG1 ILE C  62       4.791  22.001  -0.929  1.00  0.00           H  
ATOM   3678 1HG2 ILE C  62       5.733  18.521   0.119  1.00  0.00           H  
ATOM   3679 2HG2 ILE C  62       4.050  17.964   0.257  1.00  0.00           H  
ATOM   3680 3HG2 ILE C  62       4.736  18.333  -1.343  1.00  0.00           H  
ATOM   3681 1HD1 ILE C  62       7.207  21.822  -0.735  1.00  0.00           H  
ATOM   3682 2HD1 ILE C  62       6.429  21.514   0.836  1.00  0.00           H  
ATOM   3683 3HD1 ILE C  62       7.053  20.156  -0.130  1.00  0.00           H  
ATOM   3684  N   LEU C  63       1.478  19.218   1.027  1.00  0.00           N  
ATOM   3685  CA  LEU C  63       0.601  18.196   1.590  1.00  0.00           C  
ATOM   3686  C   LEU C  63      -0.694  18.068   0.794  1.00  0.00           C  
ATOM   3687  O   LEU C  63      -1.138  16.951   0.501  1.00  0.00           O  
ATOM   3688  CB  LEU C  63       0.276  18.526   3.053  1.00  0.00           C  
ATOM   3689  CG  LEU C  63      -0.737  17.599   3.735  1.00  0.00           C  
ATOM   3690  CD1 LEU C  63      -0.237  16.163   3.669  1.00  0.00           C  
ATOM   3691  CD2 LEU C  63      -0.940  18.042   5.177  1.00  0.00           C  
ATOM   3692  H   LEU C  63       1.723  20.020   1.589  1.00  0.00           H  
ATOM   3693  HA  LEU C  63       1.111  17.234   1.535  1.00  0.00           H  
ATOM   3694 1HB  LEU C  63       1.199  18.491   3.630  1.00  0.00           H  
ATOM   3695 2HB  LEU C  63      -0.119  19.541   3.100  1.00  0.00           H  
ATOM   3696  HG  LEU C  63      -1.688  17.646   3.204  1.00  0.00           H  
ATOM   3697 1HD1 LEU C  63      -0.957  15.504   4.154  1.00  0.00           H  
ATOM   3698 2HD1 LEU C  63      -0.119  15.866   2.627  1.00  0.00           H  
ATOM   3699 3HD1 LEU C  63       0.723  16.088   4.179  1.00  0.00           H  
ATOM   3700 1HD2 LEU C  63      -1.661  17.383   5.661  1.00  0.00           H  
ATOM   3701 2HD2 LEU C  63       0.010  17.994   5.709  1.00  0.00           H  
ATOM   3702 3HD2 LEU C  63      -1.315  19.065   5.194  1.00  0.00           H  
ATOM   3703  N   ARG C  64      -1.318  19.197   0.441  1.00  0.00           N  
ATOM   3704  CA  ARG C  64      -2.560  19.142  -0.327  1.00  0.00           C  
ATOM   3705  C   ARG C  64      -2.359  18.405  -1.643  1.00  0.00           C  
ATOM   3706  O   ARG C  64      -3.206  17.592  -2.043  1.00  0.00           O  
ATOM   3707  CB  ARG C  64      -3.089  20.553  -0.593  1.00  0.00           C  
ATOM   3708  CG  ARG C  64      -3.693  21.246   0.618  1.00  0.00           C  
ATOM   3709  CD  ARG C  64      -4.540  22.442   0.199  1.00  0.00           C  
ATOM   3710  NE  ARG C  64      -3.762  23.440  -0.530  1.00  0.00           N  
ATOM   3711  CZ  ARG C  64      -3.073  24.419   0.047  1.00  0.00           C  
ATOM   3712  NH1 ARG C  64      -2.395  25.285  -0.695  1.00  0.00           N  
ATOM   3713  NH2 ARG C  64      -3.061  24.535   1.368  1.00  0.00           N  
ATOM   3714  H   ARG C  64      -0.939  20.097   0.701  1.00  0.00           H  
ATOM   3715  HA  ARG C  64      -3.303  18.595   0.254  1.00  0.00           H  
ATOM   3716 1HB  ARG C  64      -2.280  21.180  -0.963  1.00  0.00           H  
ATOM   3717 2HB  ARG C  64      -3.854  20.514  -1.368  1.00  0.00           H  
ATOM   3718 1HG  ARG C  64      -4.326  20.544   1.161  1.00  0.00           H  
ATOM   3719 2HG  ARG C  64      -2.894  21.596   1.273  1.00  0.00           H  
ATOM   3720 1HD  ARG C  64      -5.350  22.105  -0.447  1.00  0.00           H  
ATOM   3721 2HD  ARG C  64      -4.957  22.919   1.085  1.00  0.00           H  
ATOM   3722  HE  ARG C  64      -3.749  23.380  -1.540  1.00  0.00           H  
ATOM   3723 1HH1 ARG C  64      -2.401  25.201  -1.702  1.00  0.00           H  
ATOM   3724 2HH1 ARG C  64      -1.873  26.027  -0.253  1.00  0.00           H  
ATOM   3725 1HH2 ARG C  64      -3.577  23.877   1.937  1.00  0.00           H  
ATOM   3726 2HH2 ARG C  64      -2.538  25.278   1.805  1.00  0.00           H  
ATOM   3727  N   LYS C  65      -1.250  18.669  -2.334  1.00  0.00           N  
ATOM   3728  CA  LYS C  65      -0.962  17.958  -3.574  1.00  0.00           C  
ATOM   3729  C   LYS C  65      -0.812  16.461  -3.339  1.00  0.00           C  
ATOM   3730  O   LYS C  65      -1.323  15.657  -4.127  1.00  0.00           O  
ATOM   3731  CB  LYS C  65       0.304  18.514  -4.227  1.00  0.00           C  
ATOM   3732  CG  LYS C  65       0.542  18.031  -5.652  1.00  0.00           C  
ATOM   3733  CD  LYS C  65       1.597  16.936  -5.696  1.00  0.00           C  
ATOM   3734  CE  LYS C  65       3.001  17.516  -5.601  1.00  0.00           C  
ATOM   3735  NZ  LYS C  65       4.044  16.456  -5.646  1.00  0.00           N  
ATOM   3736  H   LYS C  65      -0.597  19.367  -2.004  1.00  0.00           H  
ATOM   3737  HA  LYS C  65      -1.803  18.094  -4.255  1.00  0.00           H  
ATOM   3738 1HB  LYS C  65       0.255  19.603  -4.247  1.00  0.00           H  
ATOM   3739 2HB  LYS C  65       1.173  18.236  -3.631  1.00  0.00           H  
ATOM   3740 1HG  LYS C  65      -0.390  17.643  -6.065  1.00  0.00           H  
ATOM   3741 2HG  LYS C  65       0.871  18.867  -6.269  1.00  0.00           H  
ATOM   3742 1HD  LYS C  65       1.441  16.246  -4.865  1.00  0.00           H  
ATOM   3743 2HD  LYS C  65       1.506  16.380  -6.629  1.00  0.00           H  
ATOM   3744 1HE  LYS C  65       3.166  18.206  -6.428  1.00  0.00           H  
ATOM   3745 2HE  LYS C  65       3.104  18.069  -4.668  1.00  0.00           H  
ATOM   3746 1HZ  LYS C  65       4.959  16.880  -5.581  1.00  0.00           H  
ATOM   3747 2HZ  LYS C  65       3.913  15.819  -4.873  1.00  0.00           H  
ATOM   3748 3HZ  LYS C  65       3.971  15.947  -6.516  1.00  0.00           H  
ATOM   3749  N   VAL C  66      -0.124  16.071  -2.268  1.00  0.00           N  
ATOM   3750  CA  VAL C  66       0.022  14.652  -1.963  1.00  0.00           C  
ATOM   3751  C   VAL C  66      -1.337  14.030  -1.665  1.00  0.00           C  
ATOM   3752  O   VAL C  66      -1.638  12.920  -2.119  1.00  0.00           O  
ATOM   3753  CB  VAL C  66       0.957  14.452  -0.756  1.00  0.00           C  
ATOM   3754  CG1 VAL C  66       0.940  12.999  -0.305  1.00  0.00           C  
ATOM   3755  CG2 VAL C  66       2.368  14.888  -1.116  1.00  0.00           C  
ATOM   3756  H   VAL C  66       0.304  16.751  -1.656  1.00  0.00           H  
ATOM   3757  HA  VAL C  66       0.418  14.148  -2.846  1.00  0.00           H  
ATOM   3758  HB  VAL C  66       0.591  15.051   0.078  1.00  0.00           H  
ATOM   3759 1HG1 VAL C  66       1.606  12.875   0.550  1.00  0.00           H  
ATOM   3760 2HG1 VAL C  66      -0.073  12.718  -0.018  1.00  0.00           H  
ATOM   3761 3HG1 VAL C  66       1.277  12.360  -1.121  1.00  0.00           H  
ATOM   3762 1HG2 VAL C  66       3.024  14.745  -0.257  1.00  0.00           H  
ATOM   3763 2HG2 VAL C  66       2.731  14.293  -1.953  1.00  0.00           H  
ATOM   3764 3HG2 VAL C  66       2.363  15.942  -1.395  1.00  0.00           H  
ATOM   3765  N   ASP C  67      -2.179  14.738  -0.910  1.00  0.00           N  
ATOM   3766  CA  ASP C  67      -3.508  14.220  -0.606  1.00  0.00           C  
ATOM   3767  C   ASP C  67      -4.341  14.053  -1.869  1.00  0.00           C  
ATOM   3768  O   ASP C  67      -5.090  13.078  -1.993  1.00  0.00           O  
ATOM   3769  CB  ASP C  67      -4.235  15.150   0.369  1.00  0.00           C  
ATOM   3770  CG  ASP C  67      -3.740  15.009   1.802  1.00  0.00           C  
ATOM   3771  OD1 ASP C  67      -3.066  14.047   2.085  1.00  0.00           O  
ATOM   3772  OD2 ASP C  67      -4.040  15.865   2.600  1.00  0.00           O  
ATOM   3773  H   ASP C  67      -1.905  15.637  -0.541  1.00  0.00           H  
ATOM   3774  HA  ASP C  67      -3.401  13.234  -0.155  1.00  0.00           H  
ATOM   3775 1HB  ASP C  67      -4.101  16.185   0.054  1.00  0.00           H  
ATOM   3776 2HB  ASP C  67      -5.304  14.936   0.347  1.00  0.00           H  
ATOM   3777  N   ASP C  68      -4.226  14.988  -2.815  1.00  0.00           N  
ATOM   3778  CA  ASP C  68      -4.935  14.839  -4.082  1.00  0.00           C  
ATOM   3779  C   ASP C  68      -4.504  13.570  -4.805  1.00  0.00           C  
ATOM   3780  O   ASP C  68      -5.326  12.896  -5.435  1.00  0.00           O  
ATOM   3781  CB  ASP C  68      -4.690  16.054  -4.981  1.00  0.00           C  
ATOM   3782  CG  ASP C  68      -5.434  17.297  -4.511  1.00  0.00           C  
ATOM   3783  OD1 ASP C  68      -6.326  17.164  -3.708  1.00  0.00           O  
ATOM   3784  OD2 ASP C  68      -5.102  18.368  -4.961  1.00  0.00           O  
ATOM   3785  H   ASP C  68      -3.651  15.805  -2.666  1.00  0.00           H  
ATOM   3786  HA  ASP C  68      -6.001  14.752  -3.874  1.00  0.00           H  
ATOM   3787 1HB  ASP C  68      -3.623  16.276  -5.011  1.00  0.00           H  
ATOM   3788 2HB  ASP C  68      -5.006  15.823  -5.999  1.00  0.00           H  
ATOM   3789  N   ILE C  69      -3.220  13.221  -4.716  1.00  0.00           N  
ATOM   3790  CA  ILE C  69      -2.731  12.018  -5.382  1.00  0.00           C  
ATOM   3791  C   ILE C  69      -3.307  10.774  -4.718  1.00  0.00           C  
ATOM   3792  O   ILE C  69      -3.822   9.875  -5.394  1.00  0.00           O  
ATOM   3793  CB  ILE C  69      -1.193  11.955  -5.356  1.00  0.00           C  
ATOM   3794  CG1 ILE C  69      -0.597  13.095  -6.186  1.00  0.00           C  
ATOM   3795  CG2 ILE C  69      -0.707  10.608  -5.869  1.00  0.00           C  
ATOM   3796  CD1 ILE C  69       0.859  13.371  -5.889  1.00  0.00           C  
ATOM   3797  H   ILE C  69      -2.574  13.787  -4.185  1.00  0.00           H  
ATOM   3798  HA  ILE C  69      -3.086  12.025  -6.412  1.00  0.00           H  
ATOM   3799  HB  ILE C  69      -0.840  12.092  -4.334  1.00  0.00           H  
ATOM   3800 1HG1 ILE C  69      -0.691  12.860  -7.246  1.00  0.00           H  
ATOM   3801 2HG1 ILE C  69      -1.161  14.011  -6.004  1.00  0.00           H  
ATOM   3802 1HG2 ILE C  69       0.382  10.581  -5.845  1.00  0.00           H  
ATOM   3803 2HG2 ILE C  69      -1.104   9.814  -5.239  1.00  0.00           H  
ATOM   3804 3HG2 ILE C  69      -1.050  10.464  -6.894  1.00  0.00           H  
ATOM   3805 1HD1 ILE C  69       1.209  14.191  -6.516  1.00  0.00           H  
ATOM   3806 2HD1 ILE C  69       0.971  13.643  -4.839  1.00  0.00           H  
ATOM   3807 3HD1 ILE C  69       1.448  12.479  -6.098  1.00  0.00           H  
ATOM   3808  N   LEU C  70      -3.239  10.708  -3.385  1.00  0.00           N  
ATOM   3809  CA  LEU C  70      -3.760   9.548  -2.670  1.00  0.00           C  
ATOM   3810  C   LEU C  70      -5.258   9.386  -2.888  1.00  0.00           C  
ATOM   3811  O   LEU C  70      -5.756   8.261  -3.018  1.00  0.00           O  
ATOM   3812  CB  LEU C  70      -3.468   9.676  -1.169  1.00  0.00           C  
ATOM   3813  CG  LEU C  70      -2.038   9.329  -0.737  1.00  0.00           C  
ATOM   3814  CD1 LEU C  70      -1.798   9.835   0.679  1.00  0.00           C  
ATOM   3815  CD2 LEU C  70      -1.833   7.824  -0.822  1.00  0.00           C  
ATOM   3816  H   LEU C  70      -2.825  11.465  -2.859  1.00  0.00           H  
ATOM   3817  HA  LEU C  70      -3.272   8.655  -3.059  1.00  0.00           H  
ATOM   3818 1HB  LEU C  70      -3.666  10.702  -0.864  1.00  0.00           H  
ATOM   3819 2HB  LEU C  70      -4.147   9.020  -0.626  1.00  0.00           H  
ATOM   3820  HG  LEU C  70      -1.327   9.829  -1.395  1.00  0.00           H  
ATOM   3821 1HD1 LEU C  70      -0.781   9.588   0.986  1.00  0.00           H  
ATOM   3822 2HD1 LEU C  70      -1.932  10.916   0.706  1.00  0.00           H  
ATOM   3823 3HD1 LEU C  70      -2.506   9.363   1.359  1.00  0.00           H  
ATOM   3824 1HD2 LEU C  70      -0.816   7.576  -0.516  1.00  0.00           H  
ATOM   3825 2HD2 LEU C  70      -2.543   7.322  -0.164  1.00  0.00           H  
ATOM   3826 3HD2 LEU C  70      -1.994   7.492  -1.848  1.00  0.00           H  
ATOM   3827  N   TYR C  71      -5.997  10.498  -2.928  1.00  0.00           N  
ATOM   3828  CA  TYR C  71      -7.430  10.422  -3.192  1.00  0.00           C  
ATOM   3829  C   TYR C  71      -7.704   9.737  -4.524  1.00  0.00           C  
ATOM   3830  O   TYR C  71      -8.574   8.865  -4.623  1.00  0.00           O  
ATOM   3831  CB  TYR C  71      -8.047  11.821  -3.173  1.00  0.00           C  
ATOM   3832  CG  TYR C  71      -9.554  11.821  -3.317  1.00  0.00           C  
ATOM   3833  CD1 TYR C  71     -10.158  12.006  -4.556  1.00  0.00           C  
ATOM   3834  CD2 TYR C  71     -10.372  11.633  -2.211  1.00  0.00           C  
ATOM   3835  CE1 TYR C  71     -11.537  12.003  -4.687  1.00  0.00           C  
ATOM   3836  CE2 TYR C  71     -11.749  11.629  -2.333  1.00  0.00           C  
ATOM   3837  CZ  TYR C  71     -12.325  11.814  -3.571  1.00  0.00           C  
ATOM   3838  OH  TYR C  71     -13.695  11.809  -3.689  1.00  0.00           O  
ATOM   3839  H   TYR C  71      -5.572  11.401  -2.777  1.00  0.00           H  
ATOM   3840  HA  TYR C  71      -7.895   9.823  -2.408  1.00  0.00           H  
ATOM   3841 1HB  TYR C  71      -7.793  12.319  -2.236  1.00  0.00           H  
ATOM   3842 2HB  TYR C  71      -7.627  12.415  -3.984  1.00  0.00           H  
ATOM   3843  HD1 TYR C  71      -9.545  12.156  -5.444  1.00  0.00           H  
ATOM   3844  HD2 TYR C  71      -9.931  11.486  -1.226  1.00  0.00           H  
ATOM   3845  HE1 TYR C  71     -11.992  12.149  -5.666  1.00  0.00           H  
ATOM   3846  HE2 TYR C  71     -12.374  11.480  -1.452  1.00  0.00           H  
ATOM   3847  HH  TYR C  71     -14.089  11.665  -2.825  1.00  0.00           H  
ATOM   3848  N   LYS C  72      -6.970  10.128  -5.568  1.00  0.00           N  
ATOM   3849  CA  LYS C  72      -7.159   9.503  -6.872  1.00  0.00           C  
ATOM   3850  C   LYS C  72      -6.696   8.052  -6.856  1.00  0.00           C  
ATOM   3851  O   LYS C  72      -7.345   7.180  -7.445  1.00  0.00           O  
ATOM   3852  CB  LYS C  72      -6.411  10.282  -7.955  1.00  0.00           C  
ATOM   3853  CG  LYS C  72      -7.001  11.651  -8.265  1.00  0.00           C  
ATOM   3854  CD  LYS C  72      -6.165  12.392  -9.299  1.00  0.00           C  
ATOM   3855  CE  LYS C  72      -6.731  13.775  -9.581  1.00  0.00           C  
ATOM   3856  NZ  LYS C  72      -5.893  14.532 -10.550  1.00  0.00           N  
ATOM   3857  H   LYS C  72      -6.278  10.858  -5.468  1.00  0.00           H  
ATOM   3858  HA  LYS C  72      -8.224   9.503  -7.105  1.00  0.00           H  
ATOM   3859 1HB  LYS C  72      -5.374  10.426  -7.650  1.00  0.00           H  
ATOM   3860 2HB  LYS C  72      -6.403   9.704  -8.879  1.00  0.00           H  
ATOM   3861 1HG  LYS C  72      -8.015  11.532  -8.648  1.00  0.00           H  
ATOM   3862 2HG  LYS C  72      -7.044  12.244  -7.352  1.00  0.00           H  
ATOM   3863 1HD  LYS C  72      -5.142  12.494  -8.934  1.00  0.00           H  
ATOM   3864 2HD  LYS C  72      -6.146  11.821 -10.227  1.00  0.00           H  
ATOM   3865 1HE  LYS C  72      -7.738  13.681  -9.986  1.00  0.00           H  
ATOM   3866 2HE  LYS C  72      -6.789  14.341  -8.651  1.00  0.00           H  
ATOM   3867 1HZ  LYS C  72      -6.301  15.442 -10.710  1.00  0.00           H  
ATOM   3868 2HZ  LYS C  72      -4.961  14.642 -10.176  1.00  0.00           H  
ATOM   3869 3HZ  LYS C  72      -5.848  14.026 -11.423  1.00  0.00           H  
ATOM   3870  N   VAL C  73      -5.577   7.775  -6.186  1.00  0.00           N  
ATOM   3871  CA  VAL C  73      -5.067   6.408  -6.121  1.00  0.00           C  
ATOM   3872  C   VAL C  73      -6.071   5.499  -5.419  1.00  0.00           C  
ATOM   3873  O   VAL C  73      -6.290   4.353  -5.831  1.00  0.00           O  
ATOM   3874  CB  VAL C  73      -3.723   6.368  -5.371  1.00  0.00           C  
ATOM   3875  CG1 VAL C  73      -3.339   4.933  -5.041  1.00  0.00           C  
ATOM   3876  CG2 VAL C  73      -2.643   7.036  -6.208  1.00  0.00           C  
ATOM   3877  H   VAL C  73      -5.071   8.511  -5.715  1.00  0.00           H  
ATOM   3878  HA  VAL C  73      -4.956   6.032  -7.139  1.00  0.00           H  
ATOM   3879  HB  VAL C  73      -3.830   6.898  -4.424  1.00  0.00           H  
ATOM   3880 1HG1 VAL C  73      -2.387   4.924  -4.510  1.00  0.00           H  
ATOM   3881 2HG1 VAL C  73      -4.109   4.487  -4.411  1.00  0.00           H  
ATOM   3882 3HG1 VAL C  73      -3.246   4.360  -5.963  1.00  0.00           H  
ATOM   3883 1HG2 VAL C  73      -1.695   7.005  -5.671  1.00  0.00           H  
ATOM   3884 2HG2 VAL C  73      -2.540   6.509  -7.157  1.00  0.00           H  
ATOM   3885 3HG2 VAL C  73      -2.918   8.074  -6.397  1.00  0.00           H  
ATOM   3886  N   LYS C  74      -6.714   6.001  -4.362  1.00  0.00           N  
ATOM   3887  CA  LYS C  74      -7.646   5.180  -3.597  1.00  0.00           C  
ATOM   3888  C   LYS C  74      -9.030   5.114  -4.230  1.00  0.00           C  
ATOM   3889  O   LYS C  74      -9.922   4.474  -3.663  1.00  0.00           O  
ATOM   3890  CB  LYS C  74      -7.766   5.705  -2.166  1.00  0.00           C  
ATOM   3891  CG  LYS C  74      -6.512   5.556  -1.319  1.00  0.00           C  
ATOM   3892  CD  LYS C  74      -6.745   6.127   0.072  1.00  0.00           C  
ATOM   3893  CE  LYS C  74      -5.535   5.940   0.965  1.00  0.00           C  
ATOM   3894  NZ  LYS C  74      -5.777   6.491   2.325  1.00  0.00           N  
ATOM   3895  H   LYS C  74      -6.559   6.959  -4.082  1.00  0.00           H  
ATOM   3896  HA  LYS C  74      -7.261   4.160  -3.564  1.00  0.00           H  
ATOM   3897 1HB  LYS C  74      -8.024   6.764  -2.188  1.00  0.00           H  
ATOM   3898 2HB  LYS C  74      -8.573   5.182  -1.653  1.00  0.00           H  
ATOM   3899 1HG  LYS C  74      -6.249   4.501  -1.240  1.00  0.00           H  
ATOM   3900 2HG  LYS C  74      -5.686   6.084  -1.796  1.00  0.00           H  
ATOM   3901 1HD  LYS C  74      -6.965   7.193  -0.004  1.00  0.00           H  
ATOM   3902 2HD  LYS C  74      -7.599   5.630   0.531  1.00  0.00           H  
ATOM   3903 1HE  LYS C  74      -5.302   4.879   1.044  1.00  0.00           H  
ATOM   3904 2HE  LYS C  74      -4.676   6.446   0.523  1.00  0.00           H  
ATOM   3905 1HZ  LYS C  74      -4.956   6.353   2.896  1.00  0.00           H  
ATOM   3906 2HZ  LYS C  74      -5.979   7.479   2.258  1.00  0.00           H  
ATOM   3907 3HZ  LYS C  74      -6.563   6.016   2.745  1.00  0.00           H  
ATOM   3908  N   SER C  75      -9.228   5.754  -5.379  1.00  0.00           N  
ATOM   3909  CA  SER C  75     -10.532   5.796  -6.040  1.00  0.00           C  
ATOM   3910  C   SER C  75     -10.689   4.702  -7.097  1.00  0.00           C  
ATOM   3911  O   SER C  75     -11.165   4.954  -8.204  1.00  0.00           O  
ATOM   3912  OXT SER C  75     -10.352   3.538  -6.870  1.00  0.00           O  
ATOM   3913  CB  SER C  75     -10.737   7.154  -6.683  1.00  0.00           C  
ATOM   3914  OG  SER C  75     -11.948   7.198  -7.387  1.00  0.00           O  
ATOM   3915  H   SER C  75      -8.445   6.228  -5.806  1.00  0.00           H  
ATOM   3916  HA  SER C  75     -11.306   5.627  -5.291  1.00  0.00           H  
ATOM   3917 1HB  SER C  75     -10.732   7.925  -5.914  1.00  0.00           H  
ATOM   3918 2HB  SER C  75      -9.911   7.363  -7.362  1.00  0.00           H  
ATOM   3919  HG  SER C  75     -11.849   6.590  -8.123  1.00  0.00           H  
TER                                                                             
# All scores below are weighted scores, not raw scores.
#BEGIN_POSE_ENERGIES_TABLE xtalcstrelax_rrx0645_phenix9_001_0001.pdb
label fa_atr fa_rep fa_sol fa_intra_atr_xover4 fa_intra_rep_xover4 fa_intra_sol_xover4 lk_ball lk_ball_iso lk_ball_bridge lk_ball_bridge_uncpl fa_elec fa_intra_elec pro_close hbond_sr_bb hbond_lr_bb hbond_bb_sc hbond_sc dslf_fa13 coordinate_constraint omega fa_dun_dev fa_dun_rot fa_dun_semi p_aa_pp hxl_tors ref rama_prepro gen_bonded total
weights 1 0.55 1 1 0.55 1 0.92 -0.38 -0.33 -0.33 1 1 1.25 1 1 1 1 1.25 1 0.48 0.69 0.76 0.78 0.61 1 1 0.5 1 NA
pose -1402.6 161.192 1190.38 -104.173 67.2018 83.5456 627.139 -622.109 -1.39959 -9.66094 -528.606 -32.2643 0.19302 -225.317 0 -3.59437 -30.848 0 80.9495 31.1187 38.8362 185.251 211.786 -30.244 15.4092 -131.736 24.4955 0 -405.047
SER:NtermProteinFull_1 -2.03617 0.85206 2.55678 -1.21362 0.73477 2.3839 0.74401 -0.70495 -0 -0 -3.2027 -0.02165 0 0 0 0 0 0 40.4807 1.0853 0.02433 0.62315 0 0 0.61256 -1.1772 0 0 41.7413
SER_2 -4.50652 1.29096 6.37564 -0.02575 0 0.06188 2.47108 -2.26702 -0.02212 -0.1357 -3.12159 -0.57574 0.01291 0 0 0 0 0 0.02785 0.36683 0.14831 0.13302 0 -0.4789 0.81272 -1.1772 1.5973 0 0.98797
PRO_3 -3.27635 0.48774 3.42275 -0.06509 1e-05 0.0426 1.50426 -1.4572 -0 -0 -1.21918 0.62885 0.07212 0 0 0 0 0 0.1562 0.01818 0.21992 0.07523 0 0.6504 0 -5.1227 2.62263 0 -1.23964
GLU_4 -4.27486 0.23549 4.28296 -0.46391 0.22835 1.4501 1.62674 -2.00086 -0.03453 -0.18645 -1.36668 -2.84306 0 0 0 0 0 0 0.34957 0.08834 0.01635 0 4.04309 -0.34553 0 -2.5358 0.77339 0 -0.95733
GLU_5 -6.53891 0.40689 7.01931 -0.21802 0.04605 0.33041 3.0257 -3.20573 -0.02606 -0.14811 -2.51159 -0.62619 0 0 0 0 0 0 0.46319 0.16839 0.23017 0 3.21053 -0.26852 0 -2.5358 -0.44894 0 -1.62723
GLU_6 -5.91681 0.35465 8.10935 -0.45135 0.06438 0.8931 3.73391 -3.40688 -0 -0 -4.88688 -0.4466 0 0 0 0 -0.36424 0 0.05198 0.39789 0.02529 0 3.35544 -0.29715 0 -2.5358 -0.42543 0 -1.74515
LYS_7 -5.01883 0.19289 4.82461 -0.55207 0.30196 0.28137 2.58261 -2.38746 -0.0121 -0.08084 -1.84069 -0.02053 0 0 0 0 0 0 0.05744 0.20609 0.04646 3.07938 0 0.02654 0 -1.6738 -0.24606 0 -0.23304
LEU_8 -8.34816 1.52737 3.43766 -0.66118 0.61204 0.23992 2.75623 -2.74637 -0 -0 -2.38706 -0.06317 0 0 0 0 0 0 0.10479 -0.00596 0.44239 1.20309 0 -0.1946 0 0.72952 0.32876 0 -3.02472
LYS_9 -6.58964 0.6049 7.6186 -0.48862 0.24202 0.2522 3.3395 -3.35538 -0 -0 -4.12246 0.12335 0 0 0 0 -0.36424 0 0.56946 0.16261 0.0447 2.54893 0 -0.05446 0 -1.6738 0.15228 0 -0.99004
GLU_10 -4.6144 0.22173 5.65399 -0.63854 0.16012 1.16992 2.73735 -2.56071 -0.00523 -0.02601 -1.71174 -0.63608 0 0 0 0 0 0 0.21935 0.11008 0.00501 0 3.48804 -0.11698 0 -2.5358 -0.22222 0 0.6979
LEU_11 -7.41534 0.78408 5.44827 -0.50093 0.14724 0.12026 3.00095 -3.13409 -0.01139 -0.09955 -2.47387 -0.01297 0 0 0 0 0 0 0.01347 0.05279 0.27357 3.23896 0 -0.30332 0 0.72952 -0.11328 0 -0.25564
LEU_12 -7.32953 0.52671 3.56837 -0.62416 0.62723 0.2196 2.72953 -2.55303 -0 -0 -2.30094 0.10174 0 0 0 0 0 0 0.10135 0.72204 1.56146 1.36117 0 -0.3141 0 0.72952 -0.14952 0 -1.02255
LYS_13 -4.78518 0.23554 5.61936 -0.81008 0.37002 0.74499 2.60217 -2.54394 -0 -0 -1.99993 -0.18302 0 0 0 0 0 0 1.17041 0.52214 0.15878 2.68345 0 -0.08344 0 -1.6738 -0.16114 0 1.86632
GLU_14 -6.30727 0.4229 6.69871 -0.21785 0.02967 0.30892 3.15687 -3.12814 -0.01662 -0.12556 -1.67675 -0.6018 0 0 0 0 0 0 0.11403 0.12128 0.01572 0 3.02185 -0.32347 0 -2.5358 -0.3165 0 -1.35981
LEU_15 -8.88144 1.17548 3.45667 -0.71067 0.63289 0.2712 2.9238 -2.85591 -0 -0 -2.36532 0.16335 0 0 0 0 0 0 0.16217 0.42269 0.06276 0.91386 0 -0.24277 0 0.72952 -0.12914 0 -4.27087
LYS_16 -5.6488 0.18453 6.25738 -0.36226 0.0438 0.1811 2.89718 -2.83009 -0 -0 -2.47074 0.31147 0 0 0 0 0 0 0.15377 0.0255 0.18904 2.49546 0 -0.04628 0 -1.6738 -0.07674 0 -0.3695
LYS_17 -4.59541 0.22488 5.32185 -0.68906 0.44339 0.4301 2.61036 -2.46487 -0.00055 -0.00739 -1.97468 0.39375 0 0 0 0 0 0 0.24654 0.01011 0.7537 2.94971 0 0.04847 0 -1.6738 -0.12193 0 1.90518
VAL_18 -6.80271 0.54468 4.76641 -0.31197 0.27304 0.0711 3.25546 -2.87716 -0 -0 -2.7212 -0.1029 0 0 0 0 0 0 0.05762 -0.06311 0.14063 0.12219 0 -0.30459 0 2.085 0.1246 0 -1.74293
LEU_19 -8.25628 0.88793 3.8196 -0.49136 0.31436 0.11756 2.52134 -2.75923 -0 -0 -2.1737 0.23787 0 0 0 0 0 0 0.05322 0.03961 0.06676 0.29079 0 -0.28705 0 0.72952 0.07518 0 -4.81389
ASP_20 -4.56374 0.22834 6.18592 -0.22358 0.00289 0.72414 2.5087 -2.69724 -0.01855 -0.0606 -2.68372 -0.06691 0 0 0 0 0 0 0.61944 0.04799 0.02382 0 3.04968 0.31647 0 -2.2837 0.42176 0 1.5311
ARG_21 -6.87921 0.43429 8.23153 -0.56804 0.13945 0.36708 3.5351 -3.48362 -0 -0 -2.77283 0.21555 0 0 0 0 -0.5961 0 0.37805 -0.01893 0.16576 2.81201 0 -0.11736 0 -1.281 0.3256 0 0.88734
LEU_22 -8.56439 0.82218 3.76748 -0.70711 0.37266 0.27822 3.01076 -2.83366 -0 -0 -2.55705 0.12872 0 0 0 0 0 0 0.06676 0.23717 0.01823 0.9581 0 -0.23583 0 0.72952 0.03074 0 -4.47754
LYS_23 -5.88924 0.31236 6.53482 -0.46208 0.10666 0.25295 3.14327 -2.97965 -0 -0 -3.56916 0.11268 0 0 0 0 -0.23613 0 0.13671 0.24953 0.2972 2.54235 0 -0.03716 0 -1.6738 -0.03709 0 -1.19577
LYS_24 -5.46296 0.39187 6.60956 -0.46661 0.13441 0.23974 2.7812 -2.89145 -0.01801 -0.05322 -2.70893 0.10703 0 0 0 0 0 0 0.22642 0.15018 0.10628 2.58815 0 -0.04761 0 -1.6738 -0.36641 0 -0.35415
ILE_25 -8.98271 0.9647 5.47462 -0.51488 0.64879 0.10172 3.31447 -3.37496 -0 -0 -2.41785 0.06471 0 0 0 0 0 0 0.11644 0.06671 0.06479 0.61232 0 -0.42315 0 1.0317 -0.05173 0 -3.3043
LEU_26 -7.51256 0.62195 3.2599 -0.51318 0.16494 0.11427 2.51852 -2.59168 -0 -0 -2.21045 0.04498 0 0 0 0 0 0 0.0623 0.09545 0.07882 3.39281 0 -0.23962 0 0.72952 0.26597 0 -1.71805
GLU_27 -4.21022 0.18234 5.46646 -0.32758 0.07773 0.38297 2.68651 -2.51895 -0 -0 -2.00886 -0.57679 0 0 0 0 0 0 0.11693 -0.01903 0.0277 0 3.1322 -0.0453 0 -2.5358 0.23648 0 0.0668
ARG_28 -6.67816 0.18391 9.11289 -1.1545 0.3747 0.79795 4.07319 -3.94393 -0 -0 -4.66694 0.19558 0 0 0 0 -0.84964 0 0.03709 -0.01128 0.15703 2.60704 0 -0.04159 0 -1.281 0.16796 0 -0.91972
ASN_29 -7.37704 0.34576 7.74321 -0.17179 0.02249 0.26033 2.98232 -3.7847 -0.00474 -0.05989 -2.34673 -0.26178 0 0 0 0 0 0 0.01303 0.24636 0.04412 0 1.59614 0.36553 0 -0.87355 0.19207 0 -1.06886
ASP_30 -5.75475 0.36086 7.90772 -0.24158 0.0306 0.81448 2.92504 -3.3776 -0.02326 -0.18789 -3.4542 0.37336 0 0 0 0 0 0 0.11436 0.07289 0.43089 0 4.45482 0.11819 0 -2.2837 0.10749 0 2.38773
GLU_31 -4.06606 0.1236 5.21525 -0.32851 0.05699 0.38538 2.17638 -2.33933 -0 -0 -1.10966 -0.61902 0 0 0 0 0 0 0.28596 -0.04101 0.02918 0 3.45767 -0.17308 0 -2.5358 -0.14881 0 0.36915
GLU_32 -5.21635 0.23114 7.05951 -0.42285 0.05372 0.80636 3.17706 -2.87932 -0.01022 -0.06292 -3.8394 -0.42182 0 0 0 0 -0.6199 0 0.39598 -0.0375 0.18452 0 3.43974 -0.20736 0 -2.5358 -0.22643 0 -1.13184
ILE_33 -6.68747 1.21706 3.80145 -0.51791 0.66531 0.10501 2.32449 -2.41792 -0 -0 -1.9288 -0.02783 0 0 0 0 0 0 0.06878 -0.02688 0.19884 1.14314 0 -0.19248 0 1.0317 -0.11016 0 -1.35366
LYS_34 -3.92947 0.42219 5.11367 -0.32319 0.03448 0.16865 1.31798 -2.13347 -0 -0 -2.28666 -0.12333 0 0 0 0 0 0 1.49837 0.47284 0.75551 1.65141 0 0.05117 0 -1.6738 0.76521 0 1.78156
LYS_35 -3.55698 0.56821 5.59337 -0.3164 0.03027 0.15455 2.53751 -2.2214 -0 -0 -2.82138 -0.06596 0 0 0 0 -0.6199 0 0.15363 1.8338 0.16223 1.87997 0 -0.02701 0 -1.6738 0.54731 0 2.15803
SER_36 -3.11214 0.36319 4.47335 -0.01574 0 0.02755 1.98681 -1.96162 -0.01022 -0.06292 -1.70362 -0.81371 0 0 0 -0.18882 -0.3059 0 1.34139 0.21765 0.05901 0.20219 0 0.60649 0.65623 -1.1772 1.13341 0 1.71538
ASP_37 -2.01481 0.16698 2.66441 -0.08786 0.01037 0.29166 0.92059 -1.12645 -0.0043 -0.05343 -1.52344 -0.41081 0 0 0 -0.58635 0 0 0.19032 -0.11055 0.01481 0 2.04882 0.15387 0 -2.2837 2.43878 0 0.69887
GLU_38 -2.35388 0.29211 1.79891 -0.37236 0.20159 0.53415 0.36385 -0.94569 -0 -0 0.63951 -0.49631 0 0 0 0 0 0 0.2583 0.06686 0.43632 0 5.03492 0.09376 0 -2.5358 0.99051 0 4.00674
LEU_39 -5.24451 0.3306 1.39878 -0.46785 0.38589 0.10952 0.78453 -1.41483 -0.02227 -0.13049 0.17336 0.04342 0 0 0 0 0 0 0.25943 -0.02526 0.03402 1.81541 0 -0.28781 0 0.72952 -0.23939 0 -1.76793
ASP_40 -3.5136 0.27664 5.80181 -0.19758 0.08634 0.62713 2.38909 -2.41164 -0.00231 -0.01797 -2.05343 -1.5742 0 0 0 -0.37009 0 0 0.13726 -0.02682 0.01155 0 2.57981 -0.29299 0 -2.2837 -0.26166 0 -1.09637
ASP_41 -3.31045 0.08036 5.05574 -0.11372 0.01505 0.35059 2.37093 -2.21647 -0 -0 -2.21186 -0.28234 0 0 0 0 0 0 0.39975 0.06524 0.01429 0 1.69574 0.12886 0 -2.2837 -0.04874 0 -0.2907
GLU_42 -5.33855 0.34892 6.3323 -0.3227 0.10095 0.37121 2.59936 -2.72763 -0.00277 -0.02006 -1.91727 -0.56844 0 0 0 -0.37009 0 0 0.68257 -0.00722 0.19924 0 3.28216 0.0196 0 -2.5358 0.52833 0 0.65411
SER_43 -4.25083 0.19665 5.83668 -0.02855 0 0.04662 2.08288 -2.57253 -0.00839 -0.08281 -0.66901 -1.08344 0 0 0 0 0 0 0.23389 0.01633 0.04486 0.25172 0 0.04598 0.60282 -1.1772 0.21233 0 -0.302
LEU_44 -7.09616 1.26257 3.57523 -0.69207 0.842 0.2452 2.50553 -2.49523 -0 -0 -1.75102 0.17836 0 0 0 0 0 0 0.4332 0.37579 0.39664 0.88561 0 -0.23861 0 0.72952 -0.19389 0 -1.03734
LEU_45 -8.11604 1.02624 3.52228 -0.50706 0.42144 0.12688 2.82297 -2.76081 -0 -0 -2.15181 0.2237 0 0 0 0 0 0 0.12363 0.11768 0.14315 0.32755 0 -0.30874 0 0.72952 -0.03678 0 -4.29621
GLU_46 -6.73976 0.53985 7.79202 -0.20919 0.02633 0.28099 3.45498 -3.49554 -0.00885 -0.0849 -2.86549 -0.55278 0 0 0 0 0 0 0.04897 0.27783 0.04884 0 3.02696 -0.24192 0 -2.5358 -0.27772 0 -1.51516
ASP_47 -5.97966 0.23752 8.23983 -0.11573 0.02096 0.36009 3.33777 -3.58835 -0.00395 -0.06981 -3.55667 -0.24114 0 0 0 0 -0.84964 0 0.17068 0.22124 0.05976 0 1.70664 0.08833 0 -2.2837 -0.21154 0 -2.45737
ILE_48 -8.21753 1.31889 3.88943 -0.51696 0.70499 0.10221 3.15924 -2.87845 -0 -0 -2.13098 0.03217 0 0 0 0 0 0 0.0432 -0.07213 0.0296 0.79795 0 -0.33367 0 1.0317 0.04419 0 -2.99614
VAL_49 -7.47209 1.20792 4.63986 -0.31002 0.27491 0.06964 3.37091 -2.99251 -0 -0 -2.17332 0.00843 0 0 0 0 0 0 0.01323 -0.01988 0.38013 0.05429 0 -0.23068 0 2.085 0.38537 0 -0.70882
GLU_50 -5.39791 0.23808 5.99216 -0.33084 0.0426 0.37541 2.52085 -2.76157 -0.00371 -0.06452 -2.47123 -0.56943 0 0 0 0 -0.5961 0 0.0893 0.43126 0.24745 0 3.6127 -0.26015 0 -2.5358 0.11516 0 -1.3263
LEU_51 -7.49091 0.71359 4.20672 -0.70675 0.37766 0.26525 2.84791 -2.73958 -0 -0 -1.99548 0.16852 0 0 0 0 0 0 0.0435 0.0185 0.08116 0.82033 0 -0.20214 0 0.72952 0.09186 0 -2.77033
LEU_52 -9.17293 1.36285 4.12292 -0.51573 0.56111 0.1259 3.03409 -3.02515 -0 -0 -2.76509 0.27376 0 0 0 0 0 0 0.06685 -0.05642 0.0035 0.29573 0 -0.28462 0 0.72952 0.29775 0 -4.94596
LYS_53 -5.96199 0.37678 5.91722 -0.36123 0.05141 0.17546 2.72931 -2.78129 -0 -0 -2.25671 0.36299 0 0 0 0 0 0 0.10881 0.16309 0.13742 2.56455 0 0.04784 0 -1.6738 0.03365 0 -0.3665
GLU_54 -7.89439 0.79857 9.30741 -0.47745 0.10595 0.97821 3.96192 -3.9199 -0 -0 -5.073 -0.47315 0 0 0 0 -0.50451 0 0.17808 0.19571 0.10746 0 3.25651 -0.32689 0 -2.5358 -0.20414 0 -2.51944
ILE_55 -8.85195 1.39117 4.47915 -0.70783 1.41948 0.15903 3.49172 -3.09704 -0 -0 -1.476 0.41283 0 0 0 0 0 0 0.05837 -0.02574 0.64971 0.558 0 -0.34877 0 1.0317 -0.08807 0 -0.94426
ILE_56 -8.73647 1.30372 5.19282 -0.5097 0.54914 0.10026 2.90226 -3.08622 -0 -0 -2.04834 0.09963 0 0 0 0 0 0 0.09169 0.02035 0.16209 0.52116 0 -0.44568 0 1.0317 0.3864 0 -2.46518
LYS_57 -6.36649 0.34575 7.6018 -0.49716 0.2886 0.25599 3.3159 -3.32813 -0 -0 -3.82369 0.12783 0 0 0 0 -0.50451 0 0.35467 -0.05826 0.04888 2.55934 0 -0.05978 0 -1.6738 0.03251 0 -1.38055
LEU_58 -8.85757 1.32547 3.08029 -0.67989 0.30378 0.23258 2.88156 -2.68283 -0 -0 -2.05041 0.15626 0 0 0 0 0 0 0.03502 0.04512 0.05732 0.8147 0 -0.19294 0 0.72952 0.15127 0 -4.65076
TRP_59 -12.0814 3.37949 3.55101 -1.15775 1.31641 0.7288 3.59639 -3.43459 -0.00125 -0.01228 -1.65703 -0.37763 0 0 0 0 0 0 0.12522 0.06589 1.70668 0 3.95038 -0.18868 0 3.035 0.42076 0 2.96545
LYS_60 -6.43389 0.5285 6.45548 -0.35133 0.04264 0.17153 3.14402 -3.04064 -0.00015 -0.00113 -2.89754 0.25291 0 0 0 0 -0.29175 0 0.11869 0.15151 0.57451 2.52406 0 -0.04573 0 -1.6738 -0.02339 0 -0.79549
ILE_61 -7.34827 0.70797 4.32304 -0.51217 0.62207 0.10062 2.85613 -2.79451 -0 -0 -2.43051 0.06204 0 0 0 0 0 0 0.05024 -0.06977 0.02969 0.68463 0 -0.38441 0 1.0317 0.02119 0 -3.05032
LEU_62 -7.88841 0.81443 3.11051 -0.50923 0.46143 0.12427 2.57688 -2.55126 -0.00744 -0.11721 -1.94172 0.24851 0 0 0 0 0 0 0.09703 0.17325 0.04326 0.29077 0 -0.31391 0 0.72952 0.0349 0 -4.62441
VAL_63 -6.72719 0.80184 4.73243 -0.30602 0.24599 0.0684 2.67303 -2.82946 -0 -0 -1.47802 -0.01585 0 0 0 0 0 0 0.05851 -0.0318 0.09545 0.03371 0 -0.33725 0 2.085 0.15524 0 -0.77599
GLU_64 -5.30042 0.51134 5.11904 -0.32675 0.04129 0.38523 2.39578 -2.57975 -0.00101 -0.00848 -1.96928 -0.60745 0 0 0 0 0 0 0.34437 0.06648 0.38063 0 3.87711 -0.32361 0 -2.5358 -0.01321 0 -0.54449
LEU_65 -8.09943 0.4814 3.79473 -0.71809 0.50546 0.29454 2.83311 -2.81643 -0 -0 -2.38101 0.13753 0 0 0 0 0 0 0.16902 0.10779 0.0367 1.01691 0 -0.26665 0 0.72952 -0.21591 0 -4.39083
SER_66 -5.86285 0.25083 6.07617 -0.02887 0 0.06694 2.91634 -2.95569 -0.00742 -0.12033 -2.26486 -0.54753 0 0 0 0 0 0 0.11295 0.04742 0.00073 0.7783 0 0.33042 0.6 -1.1772 0.35187 0 -1.43276
ASP_67 -4.67873 0.32228 6.11638 -0.11235 0.019 0.34671 2.58357 -2.73663 -0.03053 -0.25167 -2.10762 -0.23549 0 0 0 0 0 0 0.12132 -0.02428 0.01802 0 1.71668 0.26697 0 -2.2837 0.50543 0 -0.44464
ILE_68 -7.92765 0.63781 4.51002 -0.51433 0.64203 0.10162 2.89063 -2.8 -0 -0 -1.87526 0.0529 0 0 0 0 0 0 0.07007 -0.06915 0.00877 0.73343 0 -0.33358 0 1.0317 0.2862 0 -2.5548
LEU_69 -9.21335 1.45871 3.47656 -0.50468 0.42222 0.12165 3.11723 -2.84685 -0 -0 -2.48901 0.25605 0 0 0 0 0 0 0.18344 0.06343 0.09687 0.35548 0 -0.26553 0 0.72952 0.1474 0 -4.89088
LEU_70 -7.4443 0.41748 4.03497 -0.51819 0.63199 0.12854 2.63488 -2.70492 -0 -0 -1.99109 0.26123 0 0 0 0 0 0 0.11054 0.11958 0.053 0.2813 0 -0.30106 0 0.72952 0.00208 0 -3.55445
LYS_71 -3.94889 0.2863 4.52697 -0.57828 0.10024 0.44483 1.77688 -2.03711 -0 -0 -0.17471 0.3787 0 0 0 0 0 0 0.05507 -0.04458 0.24047 4.15943 0 -0.04239 0 -1.6738 -0.22489 0 3.24423
LEU_72 -5.19596 0.38204 2.96281 -0.49715 0.36513 0.12181 1.53744 -1.87298 -3e-05 -0.00011 -0.31904 0.20427 0 0 0 0 0 0 0.03986 -0.0431 0.14994 0.37352 0 -0.27395 0 0.72952 -0.22827 0 -1.56425
ILE_73 -5.94563 1.7721 3.58912 -0.51102 0.61297 0.10105 1.51423 -1.69787 -0 -0 -2.07501 0.00689 0 0 0 0 0 0 0.10131 -0.04115 0.0577 0.84577 0 -0.43439 0 1.0317 -0.00124 0 -1.07347
SER:CtermProteinFull_74 -2.77776 1.55605 4.23971 -1.3591 1.43778 3.36013 1.32327 -1.35455 -3e-05 -0.00011 -1.28013 -2.71106 0 0 0 0 0 0 0.04482 0 0.02502 0.66432 0 0 1.97896 -1.1772 0.04153 0 4.01166
SER:NtermProteinFull_75 -1.89433 1.5536 2.35305 -1.20285 0.88117 2.67945 0.61874 -0.5751 -0.01096 -0.03197 -1.19451 -0.69481 0 0 0 0 0 0 0.73347 2e-05 0.00123 0.22449 0 0 0.60007 -1.1772 0 0 2.86358
SER_76 -4.22259 2.06508 5.62001 -0.0377 0.02143 0.07479 2.52291 -1.95231 -0 -0 -3.20165 -0.40606 0.00661 0 0 0 -0.37725 0 0.09391 -0.04309 3e-05 0.57385 0 0.26707 0.60355 -1.1772 2.55461 0 2.98602
PRO_77 -3.71266 0.34571 2.21716 -0.07077 0 0.04421 1.26982 -1.22582 -0 -0 -0.31583 0.61615 0.03025 0 0 0 0 0 0.16742 -0.15331 0.04876 0.24106 0 -0.00751 0 -5.1227 2.71891 0 -2.90915
VAL_78 -5.09057 0.31411 2.91748 -0.30957 0.20895 0.07061 1.57457 -1.97351 -0 -0 -1.03134 -0.20409 0 0 0 0 0 0 0.01083 -0.05557 0.00127 0.39164 0 -0.20349 0 2.085 0.14072 0 -1.15294
ASP_79 -5.01319 0.42209 7.02254 -0.11437 0.01278 0.35238 3.63591 -3.02087 -0 -0 -5.38759 -0.24913 0 0 0 0 -0.95325 0 0.07232 1.0264 0.0197 0 2.3447 -0.23277 0 -2.2837 -0.20015 0 -2.54618
GLU_80 -4.7761 0.1956 5.93858 -0.44385 0.11031 0.8537 2.68894 -2.65614 -0.013 -0.06286 -2.05912 -0.57641 0 0 0 0 0 0 0.35858 0.31469 0.4307 0 4.20746 -0.26487 0 -2.5358 -0.3743 0 1.33611
ILE_81 -8.80169 2.231 4.38904 -0.51579 0.78414 0.09986 3.37772 -3.20566 -0 -0 -1.59563 0.11276 0 0 0 0 0 0 0.07117 0.07799 0.36704 0.58809 0 -0.47784 0 1.0317 -0.03954 0 -1.50565
ASP_82 -5.63739 0.5732 7.31216 -0.23814 0.02519 0.84955 3.11949 -3.36929 -0.00379 -0.0086 -5.15571 0.36449 0 0 0 0 0 0 0.09481 0.30147 0.23076 0 4.18408 0.16254 0 -2.2837 0.67627 0 1.19739
LYS_83 -4.15748 0.24794 5.25777 -0.84482 0.21122 0.8555 2.30775 -2.41217 -0 -0 -2.02835 0.15546 0 0 0 0 0 0 0.42777 -0.0158 0.1682 3.01517 0 0.02145 0 -1.6738 0.48924 0 2.02504
GLU_84 -6.5527 0.58873 6.60963 -0.6031 0.2133 1.1175 3.29209 -3.12024 -0.02884 -0.15715 -2.46367 -0.73199 0 0 0 0 0 0 0.11329 -0.00603 0.11592 0 3.66701 -0.33805 0 -2.5358 -0.27916 0 -1.09924
VAL_85 -7.13374 0.84125 4.18765 -0.3096 0.21135 0.07022 3.27698 -2.84058 -0 -0 -2.8801 -0.13511 0 0 0 0 0 0 0.06544 0.00753 0.00138 0.14416 0 -0.261 0 2.085 -0.18404 0 -2.8532
LYS_86 -5.49923 0.50721 7.89215 -0.69898 0.33909 0.69029 3.14267 -3.30059 -0.00379 -0.0086 -4.72654 0.74219 0 0 0 0 0 0 0.32632 0.46267 0.98355 2.80564 0 -0.02861 0 -1.6738 -0.0921 0 1.85955
LYS_87 -5.66692 0.29418 7.11506 -0.48518 0.1071 0.33982 3.29529 -3.11349 -0.0268 -0.12626 -3.41801 0.17758 0 0 0 0 -0.13049 0 0.32528 0.01959 0.31606 2.26049 0 0.06482 0 -1.6738 0.0434 0 -0.28228
LEU_88 -9.07313 1.06003 5.52596 -0.55904 0.68327 0.13412 2.95784 -3.38206 -0.0207 -0.14944 -2.19821 0.07312 0 0 0 0 0 0 0.20058 0.67086 0.24969 2.98506 0 -0.25853 0 0.72952 0.0527 0 -0.31837
GLU_89 -6.00323 0.38586 7.23595 -0.33938 0.07358 0.40914 4.36474 -3.43558 -0 -0 -5.15334 -0.62323 0 0 0 0 -0.5204 0 0.04887 0.36704 0.01028 0 3.59362 -0.24138 0 -2.5358 -0.33777 0 -2.70102
GLU_90 -4.97969 0.28785 6.4285 -0.6073 0.13423 1.10925 2.96388 -2.7816 -0.02537 -0.14717 -2.84355 -0.6542 0 0 0 0 0 0 0.06283 0.44228 0.02316 0 3.56994 -0.28811 0 -2.5358 -0.40948 0 -0.25034
GLU_91 -6.67012 0.30237 8.70995 -0.219 0.04163 0.32555 4.05176 -3.83285 -0.0207 -0.14944 -5.03548 -0.61346 0 0 0 0 -0.52857 0 0.43545 0.35787 0.10539 0 3.0191 -0.28721 0 -2.5358 -0.44577 0 -2.98932
ALA_92 -5.13686 0.256 3.60959 -0.02178 0 0 2.724 -2.52316 -0 -0 -1.95032 -0.36224 0 0 0 0 0 0 0.08319 0.33264 0 0 0 -0.24169 0 2.3386 -0.33636 0 -1.22838
LYS_93 -5.01994 0.28301 6.42576 -0.41674 0.0739 0.22136 2.80046 -2.78702 -0.02537 -0.14717 -2.36332 -0.08992 0 0 0 0 0 0 0.14331 0.08568 0.08948 2.00236 0 0.06152 0 -1.6738 -0.00302 0 -0.33946
LYS_94 -5.30688 0.22978 6.73526 -0.5355 0.22998 0.32598 2.8981 -2.90401 -0.03119 -0.27756 -3.04926 0.18134 0 0 0 0 0 0 0.07861 0.26067 0.21434 2.2912 0 -0.05266 0 -1.6738 -0.09824 0 -0.48384
SER_95 -5.08717 0.57392 5.93994 -0.02828 0 0.06578 3.41782 -2.87615 -0.00022 -0.00649 -2.58106 -0.56658 0 0 0 0 0 0 0.02238 -0.01417 0.0008 0.72017 0 0.33321 0.60287 -1.1772 0.12897 0 -0.53146
GLN_96 -6.01825 0.45256 6.98252 -0.82731 0.14422 0.86987 3.72724 -3.20163 -0.01252 -0.12257 -3.43159 -0.82065 0 0 0 0 -1.36098 0 0.04946 0.23804 0.04149 0 3.01792 -0.19772 0 -1.0644 0.34655 0 -1.18775
GLU_97 -6.16605 0.39096 8.01901 -0.21409 0.02776 0.2956 3.04486 -3.42905 -0.04908 -0.3399 -3.07442 -0.5892 0 0 0 0 0 0 0.15262 0.34757 0.01969 0 3.02963 -0.20619 0 -2.5358 -0.14395 0 -1.42003
GLU_98 -5.9518 0.19975 7.34764 -0.33173 0.04568 0.39175 3.76162 -3.33677 -0 -0 -4.35245 -0.62349 0 0 0 0 -0.76204 0 0.09584 0.0524 0.12942 0 3.66456 -0.27494 0 -2.5358 -0.37175 0 -2.85214
VAL_99 -7.84149 0.95366 4.83281 -0.31287 0.27532 0.07155 3.16705 -3.09153 -0 -0 -2.63388 -0.11544 0 0 0 0 0 0 0.01371 -0.06019 0.05635 0.16069 0 -0.22501 0 2.085 -0.1515 0 -2.81577
GLU_100 -6.18404 0.579 8.28749 -0.45275 0.06932 0.90988 3.83229 -3.48408 -0.01525 -0.14313 -4.56619 -0.46323 0 0 0 0 -1.18176 0 0.22061 0.41592 0.02427 0 3.50049 -0.22194 0 -2.5358 -0.10602 0 -1.51494
ARG_101 -5.40368 0.28572 6.66089 -0.62034 0.2275 0.38634 2.71698 -2.99941 -0.03097 -0.21793 -2.37672 0.29889 0 0 0 0 0 0 0.05388 0.24128 0.29158 1.90197 0 -0.11517 0 -1.281 -0.23957 0 -0.21975
LEU_102 -8.53592 1.84253 4.16412 -0.68668 0.3104 0.24047 3.23031 -2.97963 -0.00057 -0.00421 -2.4725 0.16825 0 0 0 0 0 0 0.155 -0.00425 0.35373 0.80473 0 -0.1881 0 0.72952 0.31959 0 -2.55322
LYS_103 -6.12238 0.32512 7.40858 -0.46724 0.13445 0.24147 3.13158 -3.25011 -0.00036 -0.00862 -4.09129 0.12116 0 0 0 0 -0.56545 0 1.128 0.07593 0.13435 2.48555 0 -0.08419 0 -1.6738 0.31246 0 -0.76477
GLN_104 -3.95807 0.32179 4.88174 -0.59631 0.07761 0.61973 2.27805 -2.24809 -0.01525 -0.14313 -1.8109 -0.11159 0 0 0 0 0 0 0.39609 0.05532 0.09103 0 4.44399 -0.01146 0 -1.0644 0.03946 0 3.24561
GLU_105 -4.80463 0.15392 6.34768 -0.32656 0.07546 0.38303 3.67622 -2.94542 -0.00033 -0.00081 -4.39661 -0.59137 0 0 0 0 -0.63248 0 0.13766 -0.02326 0.0672 0 3.63549 -0.19584 0 -2.5358 -0.00489 0 -1.98134
VAL_106 -6.68167 0.7495 3.14284 -0.30754 0.19954 0.06956 2.56065 -2.569 -0 -0 -2.59334 -0.14842 0 0 0 0 0 0 0.0541 -0.04662 0.00439 0.19283 0 -0.26635 0 2.085 -0.08453 0 -3.63906
GLU_107 -4.56397 0.35602 6.6663 -0.63417 0.15908 1.169 3.40067 -2.9021 -0.00093 -0.01283 -4.41902 -0.65661 0 0 0 0 0 0 0.09018 0.36057 0.01293 0 3.46764 -0.21861 0 -2.5358 -0.13179 0 -0.39345
LYS_108 -3.92471 0.16267 4.67492 -0.48383 0.08727 0.29664 2.35497 -2.26809 -0 -0 -1.5859 0.1814 0 0 0 0 0 0 0.08548 0.04148 0.02537 2.59522 0 0.0401 0 -1.6738 -0.16405 0 0.44511
ALA_109 -4.99864 0.51071 3.19498 -0.02299 0 0 2.47754 -2.3987 -0 -0 -0.36859 -0.3708 0 0 0 0 0 0 0.07926 0.03412 0 0 0 -0.17049 0 2.3386 -0.26061 0 0.04439
SER_110 -3.35537 0.20755 4.25981 -0.02909 0 0.06755 1.89742 -2.01179 -0 -0 -0.74931 -0.53851 0 0 0 0 0 0 0.20351 0.03059 0.00014 0.86106 0 0.31844 0.60123 -1.1772 -0.0264 0 0.55961
LYS_111 -3.00846 0.26567 4.8487 -0.65417 0.31969 0.62141 2.36162 -2.02288 -0 -0 -3.1104 0.44006 0 0 0 0 0 0 0.42219 0.32579 0.04565 2.63519 0 -0.0808 0 -1.6738 0.03743 0 1.77289
ALA_112 -2.9745 0.07635 3.13979 -0.02284 0 0 1.79492 -1.81129 -0 -0 0.29976 -0.18692 0 0 0 0 0 0 0.09026 0.13825 0 0 0 -0.08982 0 2.3386 -0.55911 0 2.23344
GLY_113 -0.98262 0.03906 0.84762 -0.00024 0 0 0.06864 -0.50489 -0 -0 0.17951 -0.31047 0 0 0 0 0 0 0.16385 -0.01157 0 0 0 1.22122 0 1.2108 0.43857 0 2.35946
LEU_114 -4.18415 0.345 1.63253 -0.47369 0.4095 0.08608 0.79653 -1.33797 -0 -0 0.06631 0.15654 0 0 0 0 0 0 1.00919 0.98553 0.01445 0.55743 0 -0.2692 0 0.72952 0.64595 0 1.16955
ASP_115 -3.16625 0.26902 4.67826 -0.11364 0.02433 0.34174 2.25111 -2.02966 -0 -0 -1.97052 -1.24997 0 0 0 -0.49315 0 0 0.46395 0.15249 0.00054 0 2.23403 -0.28837 0 -2.2837 -0.20578 0 -1.38559
HIS_116 -4.29528 0.4753 5.39526 -0.69604 0.00987 0.78322 2.46189 -2.44117 -0 -0 -2.0767 -0.26582 0 0 0 -0.49315 0 0 0.32837 0.40433 0.25613 0 3.12511 0.09249 0 0.13443 -0.09299 0 3.10524
GLU_117 -3.17392 0.23607 4.00109 -0.22058 0.04126 0.33007 1.58867 -1.81954 -0 -0 -0.69836 -0.63095 0 0 0 0 0 0 0.52468 0.34086 0.20559 0 3.33571 -0.36355 0 -2.5358 -0.29395 0 0.86737
GLY_118 -4.22765 0.8514 4.44781 -5e-05 0 0 2.2557 -2.23167 -0 -0 -0.83918 -0.40523 0 0 0 0 0 0 0.01736 0.25724 0 0 0 0.57957 0 1.2108 0.21213 0 2.12823
ASP_119 -6.28369 0.18789 7.58969 -0.11508 0.01973 0.35622 2.9457 -3.34504 -0 -0 -2.83747 -0.26803 0 0 0 0 0 0 0.13401 -0.05043 0.0139 0 1.72121 0.07511 0 -2.2837 0.4563 0 -1.6837
SER_120 -6.17048 0.66711 7.2329 -0.02283 0 0.02193 3.78112 -3.35237 -0 -0 -3.35948 -0.34571 0 0 0 -0.39753 -0.87948 0 0.08076 -0.00959 0.08935 0.51647 0 0.32543 0.73542 -1.1772 0.27887 0 -1.98531
ARG_121 -4.90062 0.72576 5.17308 -0.78239 0.21815 0.52069 2.26745 -2.35502 -0 -0 -1.81158 0.70701 0 0 0 0 0 0 0.15963 0.31858 0.48222 2.88774 0 -0.14576 0 -1.281 0.1096 0 2.29356
ILE_122 -7.18506 0.76863 3.92786 -0.70509 1.38558 0.15485 2.62071 -2.56912 -0 -0 -1.90808 0.45892 0 0 0 0 0 0 0.13159 -0.04073 0.17071 0.60618 0 -0.49067 0 1.0317 0.0342 0 -1.6078
PHE_123 -9.97725 1.42095 3.57748 -0.9064 0.06111 0.34728 2.86786 -2.94678 -0 -0 -3.03122 0.04101 0 0 0 0 0 0 0.20475 0.03856 0.00071 0 2.03532 -0.21785 0 1.4028 0.30934 0 -4.77232
LYS_124 -6.6683 0.63857 7.11017 -0.46919 0.22045 0.24432 3.16113 -3.20435 -0 -0 -1.45768 0.13473 0 0 0 0 -0.3059 0 0.33692 0.23115 0.10769 2.47617 0 -0.02576 0 -1.6738 0.05166 0 0.90798
LYS_125 -5.20057 0.30072 6.24318 -0.72838 0.26921 0.4793 3.23196 -2.86364 -0.00033 -0.00081 -3.83209 0.29739 0 0 0 0 -0.63248 0 0.12748 0.04815 0.29576 3.47282 0 0.01272 0 -1.6738 -0.10768 0 -0.26108
ILE_126 -9.8542 2.37827 3.36767 -0.51072 0.59429 0.10042 3.36736 -3.06999 -0 -0 -2.35383 0.05331 0 0 0 0 0 0 0.10926 -0.0681 0.29369 0.67598 0 -0.4224 0 1.0317 0.03838 0 -4.2689
HIS_127 -8.98496 1.01583 8.16756 -0.74404 0.01955 0.80091 4.07369 -4.12193 -0 -0 -4.50471 -0.24819 0 0 0 0 -0.57688 0 0.1452 0.04077 0.03737 0 1.6281 -0.09499 0 0.13443 0.44061 0 -2.7717
ASP_128 -4.87132 0.328 6.35004 -0.11445 0.01887 0.35389 2.51043 -2.86492 -0.01876 -0.13328 -1.70363 -0.28136 0 0 0 0 0 0 0.13988 -0.00487 0.01524 0 1.67953 0.15567 0 -2.2837 0.48739 0 -0.23736
VAL_129 -7.37366 0.79683 3.98787 -0.30778 0.21004 0.06971 2.61264 -2.74616 -0.00022 -0.00649 -2.00411 -0.17753 0 0 0 0 0 0 0.01321 0.10533 0.00753 0.27735 0 -0.29044 0 2.085 0.1558 0 -2.58509
VAL_130 -7.53782 0.67142 3.50773 -0.30801 0.19945 0.06938 2.65344 -2.74507 -0.00058 -0.0125 -2.29989 -0.09909 0 0 0 0 0 0 0.00681 -0.0548 0.00926 0.11038 0 -0.22256 0 2.085 0.13299 0 -3.83444
THR_131 -6.28601 0.37574 6.2874 -0.20451 0.14961 0.07484 2.99905 -3.021 -0 -0 -3.34 -0.11243 0 0 0 0 0 0 0.03035 0.12627 0.03958 0.10969 0 -0.00379 2.28604 -1.425 0.36634 0 -1.54784
LYS_132 -5.63029 0.56188 7.18519 -0.30544 0.02759 0.13763 3.7426 -3.13885 -0 -0 -4.14235 0.02959 0 0 0 0 -0.76204 0 0.19782 0.03262 0.28294 1.79123 0 0.04738 0 -1.6738 0.34076 0 -1.27553
GLN_133 -8.34245 0.60313 7.4248 -0.36819 0.03821 0.20171 3.95344 -3.73898 -0.02281 -0.20356 -2.55811 -0.55785 0 0 0 0 -0.38644 0 0.07176 0.09065 0.19554 0 3.68184 -0.11517 0 -1.0644 0.1349 0 -0.96197
ILE_134 -8.33559 0.68327 3.83488 -0.51388 0.62955 0.10163 2.86252 -2.85009 -0 -0 -2.29077 0.03784 0 0 0 0 0 0 0.08101 0.03128 0.02211 0.7314 0 -0.36133 0 1.0317 0.12368 0 -4.18078
LYS_135 -6.67668 0.45838 6.13159 -0.30593 0.02516 0.1349 2.66415 -3.02021 -0 -0 -2.09239 -0.02687 0 0 0 0 0 0 0.0387 0.32498 0.15418 1.70527 0 -0.05984 0 -1.6738 -0.069 0 -2.28744
VAL_136 -7.48423 0.72514 5.09934 -0.30878 0.2481 0.07007 2.98038 -3.15786 -0 -0 -2.1336 -0.06366 0 0 0 0 0 0 0.06598 -0.03392 1e-05 0.08232 0 -0.26142 0 2.085 -0.01922 0 -2.10636
ILE_137 -9.34231 1.61101 4.06795 -0.51313 0.61116 0.10136 3.3046 -3.04094 -0 -0 -1.94932 0.05244 0 0 0 0 0 0 0.21701 -0.06686 0.08811 0.67392 0 -0.36509 0 1.0317 0.27102 0 -3.24737
ILE_138 -8.54758 0.70654 5.00167 -0.51361 0.62922 0.10103 3.0869 -3.10748 -0 -0 -2.20593 0.10275 0 0 0 0 0 0 0.08645 0.00496 0.09042 0.64053 0 -0.33576 0 1.0317 0.38057 0 -2.84761
ARG_139 -7.38443 0.67916 7.68084 -0.80967 0.1869 0.53123 3.32621 -3.70781 -0.01291 -0.12985 -3.23746 0.39142 0 0 0 0 -0.39808 0 0.18121 0.41013 0.41384 1.44983 0 -0.11705 0 -1.281 0.17255 0 -1.65496
LEU_140 -9.24955 1.43754 3.76646 -0.49592 0.33976 0.12307 3.02994 -2.96692 -0 -0 -2.31857 0.21182 0 0 0 0 0 0 0.24127 -0.03802 0.99837 0.43773 0 -0.24695 0 0.72952 0.01696 0 -3.98351
ILE_141 -9.63708 2.10043 3.27633 -0.51244 0.59342 0.10145 3.43196 -3.01665 -0 -0 -2.50317 0.03446 0 0 0 0 0 0 0.09004 0.11668 0.0632 0.72284 0 -0.38967 0 1.0317 0.1773 0 -4.31919
GLU_142 -6.09749 0.23751 6.76682 -0.2163 0.03659 0.30648 3.27911 -3.20417 -0.01291 -0.12985 -3.68694 -0.58978 0 0 0 0 -0.23613 0 0.09626 0.83445 0.02623 0 3.03124 -0.29299 0 -2.5358 -0.10569 0 -2.49335
VAL_143 -7.503 1.16756 4.73752 -0.30803 0.19504 0.06968 3.04343 -2.97581 -0 -0 -1.96301 -0.16589 0 0 0 0 0 0 0.02284 0.10873 0.00276 0.25903 0 -0.24992 0 2.085 -0.18139 0 -1.65548
TYR_144 -8.94732 1.44816 4.59517 -0.85241 0.17982 0.36221 3.58947 -3.0897 -0.01544 -0.26232 -2.02442 -0.28408 0 0 0 0 0 0 0.18064 0.24439 0.04129 0 3.76962 0.06502 0.01419 0.96414 0.12255 0 0.101
VAL_145 -7.62306 1.10579 5.15656 -0.31005 0.26426 0.07005 3.4173 -3.21941 -0 -0 -2.47521 -0.03042 0 0 0 0 0 0 0.0914 -0.01691 0.12457 0.04947 0 -0.26715 0 2.085 0.34428 0 -1.23354
ARG_146 -7.07894 0.58657 6.58423 -0.67525 0.10814 0.40459 3.06661 -3.21117 -0.00669 -0.07934 -1.96016 0.52941 0 0 0 0 0 0 0.14228 0.17711 0.93439 2.42051 0 -0.15418 0 -1.281 0.28837 0 0.79547
LEU_147 -8.26 0.99442 2.99992 -0.69091 0.48798 0.25605 2.57719 -2.66447 -0 -0 -1.6405 0.11848 0 0 0 0 0 0 0.11944 -0.01683 0.16654 1.05867 0 -0.25647 0 0.72952 0.13446 0 -3.88653
VAL_148 -7.51553 1.85278 2.84124 -0.31037 0.26189 0.07111 2.98064 -2.54776 -0 -0 -1.74845 -0.16527 0 0 0 0 0 0 0.15025 -0.03234 0.00396 0.30168 0 -0.26744 0 2.085 0.07337 0 -1.96525
GLU_149 -5.21774 0.18176 5.75536 -0.21904 0.03064 0.31306 2.58291 -2.64902 -0.00669 -0.07934 -1.37508 -0.60269 0 0 0 0 0 0 0.14925 -0.06245 0.00551 0 3.03942 -0.36163 0 -2.5358 -0.2534 0 -1.30496
ILE_150 -5.28239 1.01799 2.9793 -0.51163 0.67315 0.09909 1.63198 -1.94801 -0 -0 -0.13631 0.12593 0 0 0 0 0 0 0.29082 -0.04484 0.166 0.56413 0 -0.46294 0 1.0317 -0.07429 0 0.11968
ILE_151 -5.60754 3.12645 3.0559 -0.54932 0.65784 0.12153 1.38492 -1.50076 -0 -0 -1.76459 0.58883 0 0 0 0 0 0 0.32291 -0.0112 0.0639 0.65204 0 0.35085 0 1.0317 0.16763 0 2.0911
LEU:CtermProteinFull_152 -5.03641 2.59994 3.75073 -3.5002 5.13379 2.86952 1.49521 -1.50762 -0 -0 -1.08632 -1.06161 0 0 0 0 0 0 0.58238 0 0.5275 0.52134 0 0 0 0.72952 -0.00865 0 6.00915
GLN:NtermProteinFull_153 -7.80919 2.6823 7.35692 -2.64597 2.88435 2.53792 3.55979 -3.15637 -0.08079 -0.34381 -3.74786 2.43275 0 0 0 0 -0.87948 0 0.15921 0.04379 0.08138 0 3.08298 0 0 -1.0644 0 0 5.09353
LYS_154 -4.21864 2.57262 4.67539 -0.31422 0.02836 0.15007 1.55821 -1.67249 -0 -0 -1.98088 -0.01392 0 0 0 0 0 0 0.14567 0.11127 0.00463 1.75752 0 -0.06628 0 -1.6738 -0.1648 0 0.89871
GLU_155 -4.35472 1.13363 4.83983 -0.59962 0.12956 1.10621 1.97279 -2.16339 -0.09028 -0.30223 -1.66717 -0.63573 0 0 0 0 0 0 0.12416 0.36816 0.52896 0 3.49355 -0.31923 0 -2.5358 -0.40305 0 0.62564
ALA_156 -5.28443 0.22601 2.6025 -0.02353 1e-05 0 2.0656 -2.12487 -0 -0 -1.04169 -0.3735 0 0 0 0 0 0 0.05588 0.01811 0 0 0 -0.0015 0 2.3386 -0.48169 0 -2.0245
ILE_157 -8.23575 1.50545 4.18159 -0.51446 0.76574 0.09935 2.88392 -2.82153 -0 -0 -1.70689 0.15572 0 0 0 0 0 0 0.09659 -0.014 0.78621 0.52396 0 -0.4402 0 1.0317 -0.00411 0 -1.70671
LYS_158 -6.00769 0.74572 7.05198 -0.65961 0.41765 0.33503 2.5026 -3.02075 -0.03607 -0.14235 -1.2006 0.29203 0 0 0 0 0 0 1.25812 0.45136 0.50653 3.27576 0 -0.05021 0 -1.6738 -0.00862 0 4.03708
VAL_159 -7.3022 0.95438 4.22423 -0.30611 0.24071 0.06894 2.95733 -2.89978 -0.01821 -0.15633 -1.51141 -0.06694 0 0 0 0 0 0 0.02769 0.02433 0.01636 0.07356 0 -0.37215 0 2.085 -0.0999 0 -2.06052
TYR_160 -10.0439 1.43533 3.69994 -0.58782 1.61347 0.23727 3.30877 -3.01732 -0 -0 -2.18171 -0.29818 0 0 0 0 -0.57688 0 0.43084 -0.0171 0.78555 0 4.11505 0.07743 0.1025 0.96414 0.21654 0 0.2639
LEU_161 -6.48184 0.78201 3.56026 -0.50859 0.46131 0.12021 2.19633 -2.41593 -0 -0 -1.74663 0.27435 0 0 0 0 0 0 0.11315 0.30002 0.08268 0.33405 0 -0.27668 0 0.72952 0.07684 0 -2.39894
GLU_162 -5.37339 0.45206 6.43469 -0.21511 0.0295 0.30465 3.37569 -2.9674 -0.03749 -0.31088 -2.39426 -0.60234 0 0 0 0 0 0 0.11141 -0.03662 0.0151 0 3.02792 -0.24305 0 -2.5358 -0.18182 0 -1.14713
LEU_163 -8.03194 0.75767 4.529 -0.5202 0.63324 0.13072 3.06581 -3.05852 -0 -0 -2.2767 0.2554 0 0 0 0 0 0 0.26251 0.08017 0.01305 0.29524 0 -0.3167 0 0.72952 -0.27216 0 -3.72389
LEU_164 -8.43419 1.23047 3.82934 -0.48652 0.37774 0.11292 3.28674 -2.97999 -0 -0 -1.90513 0.24674 0 0 0 0 0 0 0.04353 0.14604 0.06715 0.56144 0 -0.22745 0 0.72952 0.08152 0 -3.32015
GLU_165 -4.72227 0.15608 6.98085 -0.74031 0.11236 1.48606 3.22123 -3.04941 -0.01928 -0.15455 -3.34938 -0.455 0 0 0 0 -1.47418 0 0.13298 -0.02491 0.27768 0 4.49812 -0.2095 0 -2.5358 0.00717 0 0.13794
VAL_166 -7.47145 1.01222 5.05807 -0.30827 0.25142 0.0698 3.22851 -3.23382 -0 -0 -1.7962 -0.08053 0 0 0 0 0 0 0.06042 -0.00482 0.03021 0.09659 0 -0.34337 0 2.085 -0.04818 0 -1.3944
HIS_167 -9.13779 0.58071 6.41156 -0.43945 0.13931 0.42056 3.20298 -3.67214 -0.01111 -0.09729 -2.505 -0.50838 0 0 0 0 0 0 0.08456 0.69803 0.06669 0 2.73205 -0.04537 0 0.13443 0.00396 0 -1.94171
SER_168 -5.35216 0.34369 6.62024 -0.02386 0 0.02212 3.3064 -3.06966 -0 -0 -2.73824 -0.39898 0 0 0 0 -1.13111 0 0.00564 0.35256 0.00211 0.51558 0 0.2859 1.28183 -1.1772 -0.04536 0 -1.20051
ARG_169 -7.12976 0.31727 8.74778 -0.89305 0.51367 0.64892 4.59657 -4.03784 -0 -0 -5.74445 0.46501 0 0 0 0 -2.51664 0 0.24023 0.81477 0.49635 2.93992 0 -0.16003 0 -1.281 -0.11951 0 -2.10177
VAL_170 -7.74702 1.13301 2.91372 -0.30934 0.2538 0.07013 2.774 -2.72862 -0 -0 -1.88044 -0.06847 0 0 0 0 0 0 0.07795 0.02486 0.04138 0.06688 0 -0.30881 0 2.085 -0.03485 0 -3.63681
LEU_171 -8.40663 1.13352 3.9023 -0.48949 0.35677 0.11443 2.84776 -2.84525 -0 -0 -1.89459 0.23929 0 0 0 0 0 0 0.08136 -0.01296 0.49533 0.73621 0 -0.19493 0 0.72952 0.47345 0 -2.73391
LYS_172 -4.25259 0.21217 5.29697 -0.40611 0.05225 0.20298 2.07817 -2.38007 -0 -0 -1.34095 -0.06402 0 0 0 0 0 0 0.10371 -0.00545 0.03518 1.91891 0 0.07811 0 -1.6738 0.5695 0 0.42497
ALA_173 -4.5813 0.16179 4.61199 -0.02163 0 0 2.59801 -2.51007 -0.01429 -0.1471 -2.22915 -0.35102 0 0 0 0 0 0 0.04626 -0.03742 0 0 0 -0.08886 0 2.3386 0.19434 0 -0.02985
LEU_174 -7.17157 0.8319 3.80504 -0.65041 0.33734 0.25831 2.60181 -2.63886 -0 -0 -2.40037 -0.096 0 0 0 0 0 0 0.09622 0.01885 0.53328 1.82505 0 -0.24107 0 0.72952 0.00368 0 -2.15727
ILE_175 -7.80773 0.42844 4.42537 -0.51466 0.63157 0.10213 2.55203 -2.83731 -0 -0 -2.36571 0.04396 0 0 0 0 0 0 0.09121 -0.03557 0.02913 0.77915 0 -0.28867 0 1.0317 0.15881 0 -3.57614
GLU_176 -5.329 0.40967 6.14409 -0.21142 0.02456 0.27841 2.51801 -2.7703 -0.01429 -0.1471 -1.76964 -0.56232 0 0 0 0 0 0 0.03584 -0.02664 0.09237 0 3.01674 -0.20714 0 -2.5358 -0.03437 0 -1.08832
GLN_177 -7.52705 0.56329 7.21686 -0.2673 0.0262 0.19847 3.55795 -3.50237 -0.008 -0.1451 -2.68729 -0.46565 0 0 0 0 -0.74906 0 0.16569 0.00955 0.07881 0 3.1057 -0.13418 0 -1.0644 -0.12346 0 -1.75134
ILE_178 -8.45242 1.21114 3.55363 -0.50843 0.60477 0.0984 2.90988 -2.74088 -0 -0 -1.89278 0.11751 0 0 0 0 0 0 0.06956 -0.04009 0.12417 0.53086 0 -0.4402 0 1.0317 0.24964 0 -3.57354
LYS_179 -6.50504 0.42315 7.44492 -0.30592 0.02885 0.13588 3.4552 -3.27392 -0 -0 -4.02126 0.00716 0 0 0 0 -0.5204 0 0.11453 -0.03907 0.02272 1.72411 0 0.00466 0 -1.6738 0.15506 0 -2.82318
LEU_180 -8.27646 1.19761 4.76501 -0.49835 0.35237 0.11837 2.94404 -2.93304 -0 -0 -2.1303 0.23528 0 0 0 0 0 0 0.03683 0.11294 0.1513 0.35584 0 -0.27968 0 0.72952 -0.0913 0 -3.21003
PHE_181 -10.434 0.98808 3.87971 -0.57367 0.09442 0.23194 3.47011 -3.17977 -0 -0 -2.60336 -0.0455 0 0 0 0 0 0 0.10791 0.0625 0.22705 0 2.68718 0.11664 0 1.4028 -0.06065 0 -3.62863
ILE_182 -8.06424 0.51039 4.38036 -0.51153 0.6145 0.09976 2.62984 -2.94553 -0 -0 -2.00164 0.13952 0 0 0 0 0 0 0.26509 0.00421 0.0555 0.60204 0 -0.34087 0 1.0317 0.29604 0 -3.23485
GLU_183 -5.16184 0.51097 5.41334 -0.6185 0.13974 1.14356 2.56478 -2.61581 -0 -0 -1.9273 -0.60941 0 0 0 0 0 0 0.15712 0.1844 0.16182 0 3.36043 -0.28689 0 -2.5358 0.13883 0 0.01943
LEU_184 -9.6691 0.74869 3.98349 -0.50444 0.41478 0.12683 2.91872 -3.1969 -0 -0 -0.85826 0.22528 0 0 0 0 0 0 0.18885 0.10204 0.39447 0.28659 0 -0.29179 0 0.72952 -0.21688 0 -4.61812
ILE_185 -5.97389 1.16876 2.85614 -0.5082 0.45263 0.10155 1.70128 -2.02465 -0 -0 -0.8156 0.04286 0 0 0 0 0 0 0.10624 0.0067 0.61711 0.58398 0 -0.41388 0 1.0317 0.168 0 -0.89928
LYS_186 -4.12935 0.12646 4.6485 -0.30626 0.0305 0.13975 2.13022 -2.00168 -0 -0 -3.49843 -0.0266 0 0 0 0 -0.576 0 0.24341 -0.03961 0.05262 1.80699 0 -0.05485 0 -1.6738 0.0567 0 -3.07142
ARG_187 -3.52907 0.32047 4.28815 -0.73894 0.22575 0.48469 1.77477 -1.97536 -0 -0 -1.24211 0.17275 0.00107 0 0 0 0 0 0.16874 0.0787 0.08869 2.40904 0 0.23742 0 -1.281 1.76587 0 3.24963
PRO_188 -2.9213 0.24042 1.37633 -0.12575 0.00122 0.09082 0.52234 -0.6843 -0 -0 -0.07522 0.23601 0.07005 0 0 0 0 0 0.26486 -0.08522 0.07613 0.201 0 -0.889 0 -5.1227 1.56639 0 -5.25792
ASP_189 -4.77682 0.38224 5.91081 -0.18476 0.06787 0.58994 3.06512 -2.69307 -0.01229 -0.12384 -2.7521 -1.66402 0 0 0 -0.34758 0 0 0.07426 -0.01905 0.02477 0 2.53876 -0.25228 0 -2.2837 0.03845 0 -2.4173
GLU_190 -3.33295 0.14722 5.02926 -0.58154 0.15409 1.07315 2.1484 -2.28774 -0.02379 -0.16932 -0.82401 -0.73362 0 0 0 0 0 0 0.0759 -0.05741 0.38995 0 3.69468 -0.33647 0 -2.5358 0.15087 0 1.98088
ASP_191 -3.7959 0.25849 4.94599 -0.1155 0.02233 0.35855 1.58595 -2.19905 -0.01229 -0.12384 -1.33138 -0.24837 0 0 0 -0.34758 0 0 0.16265 0.10377 0.05352 0 1.80991 0.04024 0 -2.2837 -0.29358 0 -1.40978
LEU_192 -8.21404 1.5726 4.89712 -0.50651 0.1852 0.11452 2.92736 -2.8837 -0 -0 -1.57726 0.03353 0 0 0 0 0 0 0.13913 0.23602 0.04138 3.0542 0 -0.2405 0 0.72952 -0.0456 0 0.46297
ALA_193 -6.0995 0.31165 4.43969 -0.0226 0 0 2.76798 -2.99626 -0 -0 -2.05431 -0.36935 0 0 0 0 0 0 0.06587 -0.03013 0 0 0 -0.35691 0 2.3386 -0.16356 0 -2.16883
ASP_194 -5.24538 0.27667 7.43105 -0.11211 0.02317 0.34649 2.97624 -3.28119 -0.01005 -0.05482 -2.38555 -0.20831 0 0 0 0 0 0 0.12192 -0.01895 0.11977 0 1.7505 0.29325 0 -2.2837 -0.03794 0 -0.29894
LYS_195 -6.43354 1.21844 5.31998 -0.59409 0.50271 0.35242 2.41633 -2.57086 -0 -0 -1.51668 0.386 0 0 0 0 0 0 0.03823 2.33598 0.81838 3.53016 0 -0.11191 0 -1.6738 -0.06215 0 3.95558
VAL_196 -8.08943 1.12885 3.78251 -0.30835 0.24928 0.06989 2.861 -2.87845 -0 -0 -2.14164 -0.09491 0 0 0 0 0 0 0.06678 0.14485 0.06902 0.10543 0 -0.35025 0 2.085 -0.11841 0 -3.41884
ARG_197 -6.88808 0.42883 7.54592 -0.61369 0.28773 0.37942 3.41102 -3.64244 -0.01374 -0.1145 -3.48576 0.32369 0 0 0 0 0 0 0.16861 0.16783 0.34892 1.90635 0 -0.12637 0 -1.281 0.03806 0 -1.15921
LYS_198 -4.86389 0.49271 5.82912 -0.4849 0.09664 0.29009 2.77426 -2.64091 -0.03674 -0.1496 -1.81907 0.22374 0 0 0 0 0 0 0.11921 0.05001 0.1254 2.41665 0 0.0689 0 -1.6738 0.10926 0 0.92708
SER_199 -5.76562 0.42501 6.51984 -0.03151 0 0.0721 3.54428 -3.04651 -0 -0 -2.5485 -0.45239 0 0 0 0 -0.74906 0 0.05048 0.28997 0.01949 1.36983 0 0.26943 0.77878 -1.1772 0.20401 0 -0.22756
SER_200 -5.68795 0.35122 6.73637 -0.02903 0 0.06676 3.22188 -3.11291 -0 -0 -2.73533 -0.50823 0 0 0 0 0 0 0.02355 0.22028 0.04024 0.86985 0 0.31466 0.60644 -1.1772 0.27572 0 -0.5237
GLU_201 -5.86416 0.46419 7.84962 -0.45215 0.06448 0.90149 3.58877 -3.30122 -0 -0 -4.00633 -0.44889 0 0 0 0 -0.61003 0 0.04942 0.23307 0.00052 0 3.36356 -0.34877 0 -2.5358 -0.00379 0 -1.05601
GLU_202 -6.00224 0.44793 7.85435 -0.43805 0.05563 0.8456 3.79824 -3.36172 -0.03674 -0.1496 -4.16026 -0.44732 0 0 0 0 -0.61411 0 0.47694 0.23023 0.02623 0 3.38163 -0.27828 0 -2.5358 -0.46795 0 -1.37532
LEU_203 -8.13776 0.96086 4.41965 -0.72368 0.73569 0.30499 3.31774 -2.93572 -0 -0 -2.20544 0.13635 0 0 0 0 0 0 0.07685 0.43819 0.07187 1.17967 0 -0.30066 0 0.72952 -0.28208 0 -2.21396
LYS_204 -7.15514 0.80924 8.08548 -0.30828 0.03047 0.14166 3.68351 -3.51348 -0.02311 -0.13134 -4.21133 0.02967 0 0 0 0 -0.61003 0 0.09551 0.28274 0.15904 1.72085 0 0.00562 0 -1.6738 -0.044 0 -2.62672
LYS_205 -5.56668 0.3434 7.49737 -0.46429 0.16125 0.24374 3.4574 -3.16512 -0 -0 -3.76686 0.11906 0 0 0 0 -0.61411 0 0.28295 0.16356 0.0518 2.56139 0 -0.02033 0 -1.6738 -0.12836 0 -0.51762
ILE_206 -8.62944 1.5019 5.06468 -0.51793 0.70277 0.10326 3.41274 -3.31111 -0.01709 -0.1199 -1.99857 0.03889 0 0 0 0 0 0 0.0879 -0.05203 0.20747 0.81182 0 -0.24704 0 1.0317 -0.01472 0 -1.9447
ILE_207 -9.27184 1.61769 5.78915 -0.51324 0.65926 0.10001 3.35681 -3.38426 -0 -0 -2.32045 0.12702 0 0 0 0 0 0 0.02054 -0.01336 0.041 0.62602 0 -0.3356 0 1.0317 0.42851 0 -2.04105
LYS_208 -5.19499 0.24417 6.42433 -0.58018 0.39047 0.39613 2.78387 -2.84008 -0.02157 -0.19102 -2.68595 0.22922 0 0 0 0 0 0 0.23309 0.18952 0.35349 2.3009 0 -0.05694 0 -1.6738 0.08474 0 0.3854
GLU_209 -6.09737 0.3414 7.72332 -0.21556 0.03762 0.31305 4.23948 -3.46967 -0.01709 -0.1199 -3.66124 -0.59906 0 0 0 0 -1.04246 0 0.12386 0.03943 0.04354 0 3.03996 -0.23149 0 -2.5358 -0.38514 0 -2.47314
VAL_210 -7.46448 0.87645 4.0358 -0.30985 0.26004 0.0712 3.20513 -2.85859 -0 -0 -2.39948 -0.17857 0 0 0 0 0 0 0.06058 0.25891 0.05527 0.39 0 -0.19548 0 2.085 -0.19706 0 -2.30515
GLU_211 -7.52663 0.44685 8.65614 -0.21266 0.02573 0.2876 3.99233 -3.87976 -0.04298 -0.30111 -4.94093 -0.59243 0 0 0 0 -0.29175 0 0.06464 0.21152 0.01909 0 3.07073 -0.26076 0 -2.5358 -0.20535 0 -4.01555
LYS_212 -5.4435 0.31393 6.25502 -0.57951 0.13289 0.27944 2.53907 -2.86994 -0 -0 -1.86131 -0.00814 0 0 0 0 0 0 0.04821 0.1829 0.23683 3.30271 0 -0.00331 0 -1.6738 -0.29806 0 0.55342
ILE_213 -7.44032 0.52671 4.2626 -0.51154 0.62119 0.09983 3.38822 -2.87246 -0 -0 -2.15018 0.10979 0 0 0 0 0 0 0.01805 -0.03249 0.0163 0.60897 0 -0.37262 0 1.0317 0.09679 0 -2.59946
LEU_214 -8.45438 0.85874 5.31031 -0.7247 0.52114 0.31052 3.16838 -3.26249 -0 -0 -2.04361 0.14257 0 0 0 0 0 0 0.01611 0.00454 0.23349 0.90334 0 -0.2285 0 0.72952 0.37037 0 -2.14466
ARG_215 -6.27953 0.3594 7.80407 -0.81236 0.19319 0.53235 2.75073 -3.51733 -0.02837 -0.19409 -2.07681 0.43288 0 0 0 0 0 0 0.08972 0.11928 0.20702 1.45988 0 -0.11003 0 -1.281 0.24887 0 -0.10214
LYS_216 -6.35974 0.54306 8.25956 -0.83032 0.42782 0.60017 3.85249 -3.66415 -0 -0 -2.39726 0.09083 0 0 0 0 0 0 0.19607 0.07383 0.743 3.73272 0 0.01538 0 -1.6738 0.02427 0 3.63391
VAL_217 -7.98242 0.73708 3.85035 -0.31145 0.26459 0.07116 3.22898 -2.96682 -0 -0 -2.18337 -0.11187 0 0 0 0 0 0 0.08788 -0.02926 0.0088 0.15975 0 -0.22928 0 2.085 -0.00232 0 -3.32318
ASP_218 -5.59448 0.24915 6.93717 -0.11446 0.0238 0.35539 3.13804 -3.27477 -0 -0 -2.87002 -0.22416 0 0 0 0 0 0 0.21237 0.23387 0.15649 0 1.70072 0.18363 0 -2.2837 0.08425 0 -1.08671
ASP_219 -4.57277 0.18236 6.07656 -0.11393 0.01855 0.35146 2.48273 -2.72291 -0 -0 -1.85033 -0.27494 0 0 0 0 0 0 0.14291 -0.038 0.01186 0 1.69518 0.10724 0 -2.2837 0.06106 0 -0.72667
ILE_220 -7.1955 1.49007 5.09876 -0.50303 0.46663 0.09799 3.48494 -2.9193 -0 -0 -2.28875 0.09213 0 0 0 0 0 0 0.1228 -0.06167 0.3557 0.52861 0 -0.49798 0 1.0317 0.26897 0 -0.42792
LEU_221 -8.70432 1.02548 4.83329 -0.5033 0.37356 0.129 2.94716 -3.04206 -0 -0 -2.2706 0.20696 0 0 0 0 0 0 0.14462 0.12658 1.1485 0.30436 0 -0.28327 0 0.72952 0.22791 0 -2.6066
TYR_222 -4.16993 0.1793 4.85067 -0.866 0.04231 0.3411 2.04394 -2.29413 -0 -0 -1.35424 -0.28794 0 0 0 0 0 0 0.06769 0.03125 0.15377 0 1.95625 -0.27777 0 0.96414 0.23505 0 1.61544
LYS_223 -4.15341 0.22299 4.71711 -0.30638 0.03011 0.14035 1.96184 -2.21666 -0 -0 -0.99006 -0.02542 0 0 0 0 0 0 0.08147 0.00208 0.02929 1.79786 0 -0.04229 0 -1.6738 0.11823 0 -0.30668
VAL_224 -4.28255 0.54817 3.19061 -0.3159 0.2989 0.07256 1.85963 -1.8758 -0.01128 -0.06789 -0.69793 -0.1433 0 0 0 0 0 0 0.01633 -0.0344 0.21687 0.28696 0 -0.12031 0 2.085 -0.0756 0 0.95007
LYS_225 -4.92852 1.82357 6.189 -0.33257 0.04811 0.1867 2.61252 -2.1062 -0 -0 -4.56603 -0.17596 0 0 0 0 0 0 0.14201 -0.05371 0.04093 1.68826 0 -0.00214 0 -1.6738 0.13613 0 -0.97169
SER:CtermProteinFull_226 -2.70832 1.72179 3.8552 -1.3587 1.61633 3.30086 1.20803 -1.26162 -0.01128 -0.06789 -1.80981 -2.98096 0 0 0 0 0 0 0.19179 0 0.0182 0.68563 0 0 1.933 -1.1772 0.09489 0 3.24994
#END_POSE_ENERGIES_TABLE xtalcstrelax_rrx0645_phenix9_001_0001.pdb
