# Supplementary material for: De novo design of obligate ABC-type heterotrimeric proteins
Source: Nat Struct Mol Biol. 2022 Dec 15;29(12):1266–76. doi: 10.1038/s41594-022-00879-4 (PMC9758053; doi:10.1038/s41594-022-00879-4)
Supplement: Supplementary file 4 — This compressed file contains all PDB files and scripts used in our design protocols and analyses, as well as the final design model outputs. [file 41594_2022_879_MOESM4_ESM.zip › source_data/scripts/for_rings/databases/DHR_inputs.json]

[
{"file": "input_pdbs/DHR64.pdb",
  "name": "DHR64",
  "class": ["Monomer"],
  "type": "repeat_protein" ,
  "base": "" ,
  "components": ["DHR64"],
  "validated": true,
  "protocol": "n/a",
  "connections": [
   {"chain": 1, "direction": "N", "residues":[":168"]},
   {"chain": 1, "direction": "C", "residues":["-168:"]}
  ]
},
{"file": "input_pdbs/DHR70.pdb",
  "name": "DHR70",
  "class": ["Monomer"],
  "type": "repeat_protein" ,
  "base": "" ,
  "components": ["DHR70"],
  "validated": true,
  "protocol": "n/a",
  "connections": [
   {"chain": 1, "direction": "N", "residues":[":147"]},
   {"chain": 1, "direction": "C", "residues":["-147:"]}
  ]
},
{"file": "input_pdbs/DHR71.pdb",
  "name": "DHR71",
  "class": ["Monomer"],
  "type": "repeat_protein" ,
  "base": "" ,
  "components": ["DHR71"],
  "validated": true,
  "protocol": "n/a",
  "connections": [
   {"chain": 1, "direction": "N", "residues":[":147"]},
   {"chain": 1, "direction": "C", "residues":["-147:"]}
  ]
}
]
