# Supplementary material for: De novo design of obligate ABC-type heterotrimeric proteins
Source: Nat Struct Mol Biol. 2022 Dec 15;29(12):1266–76. doi: 10.1038/s41594-022-00879-4 (PMC9758053; doi:10.1038/s41594-022-00879-4)
Supplement: Supplementary file 4 — This compressed file contains all PDB files and scripts used in our design protocols and analyses, as well as the final design model outputs. [file 41594_2022_879_MOESM4_ESM.zip › source_data/scripts/for_rings/databases/DHT_inputs.json]

[
{"file": "input_pdbs/DHT01-4arm-02.pdb",
  "class": ["DHT_NC"],
  "type": "DHT_NC",
  "base": "",
  "name": "DHT01-4arm-02",
  "components": [""],
  "validated": true,
  "protocol": "",
  "connections":[{"chain": 1, "direction": "C", "residues": ["-97:"]},
                  {"chain": 2, "direction": "N", "residues": [":144"]},
                  {"chain": 3, "direction": "N", "residues": [":144"]},
                  {"chain": 3, "direction": "C", "residues": ["-97:"]}]
},
{"file": "input_pdbs/DHT03-2arm.pdb", 
  "class": ["DHT_NN"], 
  "type": "DHT_NN", 
  "base": "DHT03-2arm", 
  "name": "DHT03-2arm", 
  "components": [""], 
  "validated": true, 
  "protocol": "", 
  "connections":[{"chain": 1, "direction": "N", "residues": [":210"]},
  				{"chain": 2, "direction": "N", "residues": [":210"]}] 
  }
]
