# Supplementary material for: De novo design of obligate ABC-type heterotrimeric proteins
Source: Nat Struct Mol Biol. 2022 Dec 15;29(12):1266–76. doi: 10.1038/s41594-022-00879-4 (PMC9758053; doi:10.1038/s41594-022-00879-4)
Supplement: Supplementary file 4 — This compressed file contains all PDB files and scripts used in our design protocols and analyses, as well as the final design model outputs. [file 41594_2022_879_MOESM4_ESM.zip › source_data/scripts/for_rings/databases/LHD_inputs.json]

[
{"file": "input_pdbs/LHD274_A64_B82.pdb", 
  "class": ["LHD_CC"], 
  "type": "LHD_CC", 
  "base": "LHD274_A64_B82", 
  "name": "LHD274_A64_B82", 
  "components": [""], 
  "validated": false, 
  "protocol": "", 
  "connections":[{"chain": 1, "direction": "C", "residues": ["-187:"]},
  				{"chain": 2, "direction": "C", "residues": ["-196:"]}] 
  }, 

{"file": "input_pdbs/LHD29_A53_B53.pdb", 
  "class": ["LHD_CC"], 
  "type": "LHD_CC", 
  "base": "LHD29_A53_B53", 
  "name": "LHD29_A53_B53", 
  "components": [""], 
  "validated": false, 
  "protocol": "", 
  "connections":[{"chain": 1, "direction": "C", "residues": ["-140:"]},
  				{"chain": 2, "direction": "C", "residues": ["-138:"]}] 
  },

{"file": "input_pdbs/LHD274_A76_B82.pdb", 
  "class": ["LHD_CC"], 
  "type": "LHD_CC", 
  "base": "LHD274_A76_B82", 
  "name": "LHD274_A76_B82", 
  "components": [""], 
  "validated": false, 
  "protocol": "", 
  "connections":[{"chain": 1, "direction": "C", "residues": ["-185:"]},
  				{"chain": 2, "direction": "C", "residues": ["-196:"]}] 
  }
]
