# Supplementary material for: De novo design of obligate ABC-type heterotrimeric proteins
Source: Nat Struct Mol Biol. 2022 Dec 15;29(12):1266–76. doi: 10.1038/s41594-022-00879-4 (PMC9758053; doi:10.1038/s41594-022-00879-4)
Supplement: Supplementary file 4 — This compressed file contains all PDB files and scripts used in our design protocols and analyses, as well as the final design model outputs. [file 41594_2022_879_MOESM4_ESM.zip › source_data/scripts/for_rings/input_pdbs/LHD274_A76_B82.pdb]

ATOM      1  N   THR A   1     178.750 144.321  37.439  1.00  0.00           N  
ATOM      2  CA  THR A   1     178.783 144.365  35.982  1.00  0.00           C  
ATOM      3  C   THR A   1     179.147 143.000  35.393  1.00  0.00           C  
ATOM      4  O   THR A   1     179.531 142.072  36.128  1.00  0.00           O  
ATOM      5  CB  THR A   1     179.780 145.428  35.485  1.00  0.00           C  
ATOM      6  CG2 THR A   1     179.389 146.806  35.997  1.00  0.00           C  
ATOM      7  OG1 THR A   1     181.097 145.105  35.950  1.00  0.00           O  
ATOM      8 1H   THR A   1     178.059 144.964  37.795  1.00  0.00           H  
ATOM      9 2H   THR A   1     178.535 143.384  37.745  1.00  0.00           H  
ATOM     10 3H   THR A   1     179.667 144.582  37.781  1.00  0.00           H  
ATOM     11  HA  THR A   1     177.783 144.626  35.627  1.00  0.00           H  
ATOM     12  HB  THR A   1     179.787 145.439  34.396  1.00  0.00           H  
ATOM     13  HG1 THR A   1     181.498 144.466  35.356  1.00  0.00           H  
ATOM     14 1HG2 THR A   1     180.105 147.544  35.636  1.00  0.00           H  
ATOM     15 2HG2 THR A   1     178.393 147.059  35.636  1.00  0.00           H  
ATOM     16 3HG2 THR A   1     179.390 146.803  37.087  1.00  0.00           H  
ATOM     17  N   THR A   2     178.934 142.883  34.075  1.00  0.00           N  
ATOM     18  CA  THR A   2     179.301 141.695  33.315  1.00  0.00           C  
ATOM     19  C   THR A   2     180.634 141.997  32.701  1.00  0.00           C  
ATOM     20  O   THR A   2     180.773 142.965  31.945  1.00  0.00           O  
ATOM     21  CB  THR A   2     178.271 141.337  32.228  1.00  0.00           C  
ATOM     22  CG2 THR A   2     178.778 140.186  31.373  1.00  0.00           C  
ATOM     23  OG1 THR A   2     177.034 140.961  32.845  1.00  0.00           O  
ATOM     24  H   THR A   2     178.573 143.690  33.555  1.00  0.00           H  
ATOM     25  HA  THR A   2     179.415 140.842  33.984  1.00  0.00           H  
ATOM     26  HB  THR A   2     178.096 142.205  31.592  1.00  0.00           H  
ATOM     27  HG1 THR A   2     177.129 140.096  33.252  1.00  0.00           H  
ATOM     28 1HG2 THR A   2     178.038 139.947  30.610  1.00  0.00           H  
ATOM     29 2HG2 THR A   2     179.714 140.473  30.893  1.00  0.00           H  
ATOM     30 3HG2 THR A   2     178.946 139.313  32.001  1.00  0.00           H  
ATOM     31  N   ASN A   3     181.627 141.214  33.052  1.00  0.00           N  
ATOM     32  CA  ASN A   3     182.900 141.464  32.450  1.00  0.00           C  
ATOM     33  C   ASN A   3     183.477 140.318  31.635  1.00  0.00           C  
ATOM     34  O   ASN A   3     183.335 139.135  31.997  1.00  0.00           O  
ATOM     35  CB  ASN A   3     183.881 141.875  33.532  1.00  0.00           C  
ATOM     36  CG  ASN A   3     183.475 143.146  34.228  1.00  0.00           C  
ATOM     37  ND2 ASN A   3     184.393 143.732  34.953  1.00  0.00           N  
ATOM     38  OD1 ASN A   3     182.330 143.596  34.106  1.00  0.00           O  
ATOM     39  H   ASN A   3     181.530 140.533  33.803  1.00  0.00           H  
ATOM     40  HA  ASN A   3     182.822 142.314  31.769  1.00  0.00           H  
ATOM     41 1HB  ASN A   3     183.960 141.080  34.273  1.00  0.00           H  
ATOM     42 2HB  ASN A   3     184.868 142.015  33.093  1.00  0.00           H  
ATOM     43 1HD2 ASN A   3     184.180 144.581  35.438  1.00  0.00           H  
ATOM     44 2HD2 ASN A   3     185.306 143.333  35.023  1.00  0.00           H  
ATOM     45  N   PHE A   4     184.129 140.650  30.512  1.00  0.00           N  
ATOM     46  CA  PHE A   4     184.892 139.671  29.783  1.00  0.00           C  
ATOM     47  C   PHE A   4     186.336 140.152  29.543  1.00  0.00           C  
ATOM     48  O   PHE A   4     186.601 141.335  29.238  1.00  0.00           O  
ATOM     49  CB  PHE A   4     184.208 139.367  28.448  1.00  0.00           C  
ATOM     50  CG  PHE A   4     182.840 138.761  28.592  1.00  0.00           C  
ATOM     51  CD1 PHE A   4     181.707 139.559  28.557  1.00  0.00           C  
ATOM     52  CD2 PHE A   4     182.686 137.394  28.762  1.00  0.00           C  
ATOM     53  CE1 PHE A   4     180.447 139.003  28.690  1.00  0.00           C  
ATOM     54  CE2 PHE A   4     181.428 136.836  28.893  1.00  0.00           C  
ATOM     55  CZ  PHE A   4     180.309 137.642  28.858  1.00  0.00           C  
ATOM     56  H   PHE A   4     184.086 141.627  30.162  1.00  0.00           H  
ATOM     57  HA  PHE A   4     184.938 138.740  30.362  1.00  0.00           H  
ATOM     58 1HB  PHE A   4     184.115 140.286  27.871  1.00  0.00           H  
ATOM     59 2HB  PHE A   4     184.825 138.679  27.872  1.00  0.00           H  
ATOM     60  HD1 PHE A   4     181.817 140.635  28.424  1.00  0.00           H  
ATOM     61  HD2 PHE A   4     183.570 136.757  28.791  1.00  0.00           H  
ATOM     62  HE1 PHE A   4     179.565 139.642  28.662  1.00  0.00           H  
ATOM     63  HE2 PHE A   4     181.321 135.759  29.026  1.00  0.00           H  
ATOM     64  HZ  PHE A   4     179.318 137.203  28.963  1.00  0.00           H  
ATOM     65  N   HIS A   5     187.277 139.216  29.617  1.00  0.00           N  
ATOM     66  CA  HIS A   5     188.684 139.457  29.266  1.00  0.00           C  
ATOM     67  C   HIS A   5     189.196 138.419  28.266  1.00  0.00           C  
ATOM     68  O   HIS A   5     189.311 137.238  28.586  1.00  0.00           O  
ATOM     69  CB  HIS A   5     189.563 139.438  30.520  1.00  0.00           C  
ATOM     70  CG  HIS A   5     189.212 140.498  31.518  1.00  0.00           C  
ATOM     71  CD2 HIS A   5     188.266 140.531  32.486  1.00  0.00           C  
ATOM     72  ND1 HIS A   5     189.876 141.704  31.588  1.00  0.00           N  
ATOM     73  CE1 HIS A   5     189.354 142.435  32.557  1.00  0.00           C  
ATOM     74  NE2 HIS A   5     188.377 141.747  33.117  1.00  0.00           N  
ATOM     75  H   HIS A   5     187.015 138.318  30.015  1.00  0.00           H  
ATOM     76  HA  HIS A   5     188.761 140.429  28.789  1.00  0.00           H  
ATOM     77 1HB  HIS A   5     189.481 138.467  31.010  1.00  0.00           H  
ATOM     78 2HB  HIS A   5     190.607 139.571  30.234  1.00  0.00           H  
ATOM     79  HD2 HIS A   5     187.552 139.742  32.722  1.00  0.00           H  
ATOM     80  HE1 HIS A   5     189.674 143.436  32.843  1.00  0.00           H  
ATOM     81  HE2 HIS A   5     187.800 142.058  33.885  1.00  0.00           H  
ATOM     82  N   LEU A   6     189.417 138.840  27.009  1.00  0.00           N  
ATOM     83  CA  LEU A   6     189.846 137.898  25.960  1.00  0.00           C  
ATOM     84  C   LEU A   6     191.370 137.935  25.739  1.00  0.00           C  
ATOM     85  O   LEU A   6     191.967 138.984  25.476  1.00  0.00           O  
ATOM     86  CB  LEU A   6     189.129 138.219  24.643  1.00  0.00           C  
ATOM     87  CG  LEU A   6     187.632 138.531  24.758  1.00  0.00           C  
ATOM     88  CD1 LEU A   6     187.059 138.796  23.372  1.00  0.00           C  
ATOM     89  CD2 LEU A   6     186.921 137.366  25.431  1.00  0.00           C  
ATOM     90  H   LEU A   6     189.316 139.848  26.807  1.00  0.00           H  
ATOM     91  HA  LEU A   6     189.589 136.880  26.282  1.00  0.00           H  
ATOM     92 1HB  LEU A   6     189.612 139.081  24.185  1.00  0.00           H  
ATOM     93 2HB  LEU A   6     189.240 137.367  23.971  1.00  0.00           H  
ATOM     94  HG  LEU A   6     187.493 139.433  25.354  1.00  0.00           H  
ATOM     95 1HD1 LEU A   6     185.995 139.017  23.455  1.00  0.00           H  
ATOM     96 2HD1 LEU A   6     187.572 139.646  22.923  1.00  0.00           H  
ATOM     97 3HD1 LEU A   6     187.199 137.914  22.747  1.00  0.00           H  
ATOM     98 1HD2 LEU A   6     185.856 137.588  25.514  1.00  0.00           H  
ATOM     99 2HD2 LEU A   6     187.058 136.463  24.834  1.00  0.00           H  
ATOM    100 3HD2 LEU A   6     187.338 137.210  26.426  1.00  0.00           H  
ATOM    101  N   ILE A   7     192.014 136.780  25.903  1.00  0.00           N  
ATOM    102  CA  ILE A   7     193.483 136.716  25.842  1.00  0.00           C  
ATOM    103  C   ILE A   7     193.932 136.003  24.568  1.00  0.00           C  
ATOM    104  O   ILE A   7     193.398 134.935  24.246  1.00  0.00           O  
ATOM    105  CB  ILE A   7     194.062 135.990  27.070  1.00  0.00           C  
ATOM    106  CG1 ILE A   7     193.530 136.616  28.361  1.00  0.00           C  
ATOM    107  CG2 ILE A   7     195.582 136.029  27.044  1.00  0.00           C  
ATOM    108  CD1 ILE A   7     193.900 138.071  28.532  1.00  0.00           C  
ATOM    109  H   ILE A   7     191.480 135.916  26.088  1.00  0.00           H  
ATOM    110  HA  ILE A   7     193.870 137.728  25.820  1.00  0.00           H  
ATOM    111  HB  ILE A   7     193.735 134.949  27.066  1.00  0.00           H  
ATOM    112 1HG1 ILE A   7     192.443 136.536  28.383  1.00  0.00           H  
ATOM    113 2HG1 ILE A   7     193.913 136.064  29.219  1.00  0.00           H  
ATOM    114 1HG2 ILE A   7     195.975 135.513  27.919  1.00  0.00           H  
ATOM    115 2HG2 ILE A   7     195.942 135.538  26.141  1.00  0.00           H  
ATOM    116 3HG2 ILE A   7     195.919 137.065  27.052  1.00  0.00           H  
ATOM    117 1HD1 ILE A   7     193.488 138.445  29.470  1.00  0.00           H  
ATOM    118 2HD1 ILE A   7     194.987 138.170  28.548  1.00  0.00           H  
ATOM    119 3HD1 ILE A   7     193.496 138.649  27.702  1.00  0.00           H  
ATOM    120  N   ASN A   8     194.945 136.549  23.858  1.00  0.00           N  
ATOM    121  CA  ASN A   8     195.448 135.927  22.622  1.00  0.00           C  
ATOM    122  C   ASN A   8     194.368 135.836  21.555  1.00  0.00           C  
ATOM    123  O   ASN A   8     194.292 134.877  20.783  1.00  0.00           O  
ATOM    124  CB  ASN A   8     196.017 134.550  22.909  1.00  0.00           C  
ATOM    125  CG  ASN A   8     196.978 134.090  21.848  1.00  0.00           C  
ATOM    126  ND2 ASN A   8     196.895 132.833  21.490  1.00  0.00           N  
ATOM    127  OD1 ASN A   8     197.798 134.873  21.354  1.00  0.00           O  
ATOM    128  H   ASN A   8     195.344 137.431  24.167  1.00  0.00           H  
ATOM    129  HA  ASN A   8     196.210 136.589  22.205  1.00  0.00           H  
ATOM    130 1HB  ASN A   8     196.534 134.563  23.870  1.00  0.00           H  
ATOM    131 2HB  ASN A   8     195.204 133.827  22.983  1.00  0.00           H  
ATOM    132 1HD2 ASN A   8     197.510 132.472  20.788  1.00  0.00           H  
ATOM    133 2HD2 ASN A   8     196.217 132.237  21.917  1.00  0.00           H  
ATOM    134  N   GLY A   9     193.553 136.871  21.514  1.00  0.00           N  
ATOM    135  CA  GLY A   9     192.475 136.872  20.565  1.00  0.00           C  
ATOM    136  C   GLY A   9     192.911 137.462  19.209  1.00  0.00           C  
ATOM    137  O   GLY A   9     193.844 138.260  19.130  1.00  0.00           O  
ATOM    138  H   GLY A   9     193.718 137.644  22.163  1.00  0.00           H  
ATOM    139 1HA  GLY A   9     192.116 135.853  20.419  1.00  0.00           H  
ATOM    140 2HA  GLY A   9     191.643 137.453  20.961  1.00  0.00           H  
ATOM    141  N   SER A  10     192.226 137.068  18.144  1.00  0.00           N  
ATOM    142  CA  SER A  10     192.414 137.641  16.809  1.00  0.00           C  
ATOM    143  C   SER A  10     191.648 138.951  16.692  1.00  0.00           C  
ATOM    144  O   SER A  10     190.689 139.157  17.430  1.00  0.00           O  
ATOM    145  CB  SER A  10     191.947 136.673  15.739  1.00  0.00           C  
ATOM    146  OG  SER A  10     190.559 136.495  15.795  1.00  0.00           O  
ATOM    147  H   SER A  10     191.533 136.323  18.251  1.00  0.00           H  
ATOM    148  HA  SER A  10     193.474 137.836  16.652  1.00  0.00           H  
ATOM    149 1HB  SER A  10     192.231 137.050  14.758  1.00  0.00           H  
ATOM    150 2HB  SER A  10     192.445 135.713  15.876  1.00  0.00           H  
ATOM    151  HG  SER A  10     190.344 135.874  15.094  1.00  0.00           H  
ATOM    152  N   GLU A  11     192.001 139.825  15.737  1.00  0.00           N  
ATOM    153  CA  GLU A  11     191.229 141.060  15.576  1.00  0.00           C  
ATOM    154  C   GLU A  11     189.823 140.793  15.052  1.00  0.00           C  
ATOM    155  O   GLU A  11     188.885 141.504  15.407  1.00  0.00           O  
ATOM    156  CB  GLU A  11     191.940 142.069  14.669  1.00  0.00           C  
ATOM    157  CG  GLU A  11     191.279 143.481  14.622  1.00  0.00           C  
ATOM    158  CD  GLU A  11     191.273 144.306  15.963  1.00  0.00           C  
ATOM    159  OE1 GLU A  11     192.039 144.008  16.866  1.00  0.00           O  
ATOM    160  OE2 GLU A  11     190.485 145.255  16.041  1.00  0.00           O1-
ATOM    161  H   GLU A  11     192.812 139.647  15.158  1.00  0.00           H  
ATOM    162  HA  GLU A  11     191.128 141.523  16.555  1.00  0.00           H  
ATOM    163 1HB  GLU A  11     192.969 142.183  14.982  1.00  0.00           H  
ATOM    164 2HB  GLU A  11     191.956 141.675  13.651  1.00  0.00           H  
ATOM    165 1HG  GLU A  11     191.805 144.066  13.868  1.00  0.00           H  
ATOM    166 2HG  GLU A  11     190.258 143.363  14.281  1.00  0.00           H  
ATOM    167  N   GLU A  12     189.673 139.790  14.184  1.00  0.00           N  
ATOM    168  CA  GLU A  12     188.353 139.512  13.624  1.00  0.00           C  
ATOM    169  C   GLU A  12     187.411 139.086  14.744  1.00  0.00           C  
ATOM    170  O   GLU A  12     186.249 139.515  14.799  1.00  0.00           O  
ATOM    171  CB  GLU A  12     188.432 138.421  12.553  1.00  0.00           C  
ATOM    172  CG  GLU A  12     189.136 138.847  11.272  1.00  0.00           C  
ATOM    173  CD  GLU A  12     189.259 137.730  10.273  1.00  0.00           C  
ATOM    174  OE1 GLU A  12     189.410 136.605  10.684  1.00  0.00           O  
ATOM    175  OE2 GLU A  12     189.203 138.003   9.097  1.00  0.00           O1-
ATOM    176  H   GLU A  12     190.473 139.229  13.935  1.00  0.00           H  
ATOM    177  HA  GLU A  12     187.965 140.416  13.164  1.00  0.00           H  
ATOM    178 1HB  GLU A  12     188.961 137.556  12.953  1.00  0.00           H  
ATOM    179 2HB  GLU A  12     187.426 138.097  12.289  1.00  0.00           H  
ATOM    180 1HG  GLU A  12     188.578 139.665  10.817  1.00  0.00           H  
ATOM    181 2HG  GLU A  12     190.130 139.216  11.521  1.00  0.00           H  
ATOM    182  N   ALA A  13     187.929 138.276  15.660  1.00  0.00           N  
ATOM    183  CA  ALA A  13     187.161 137.826  16.809  1.00  0.00           C  
ATOM    184  C   ALA A  13     186.811 139.006  17.720  1.00  0.00           C  
ATOM    185  O   ALA A  13     185.696 139.070  18.244  1.00  0.00           O  
ATOM    186  CB  ALA A  13     187.933 136.762  17.577  1.00  0.00           C  
ATOM    187  H   ALA A  13     188.881 137.927  15.523  1.00  0.00           H  
ATOM    188  HA  ALA A  13     186.235 137.390  16.454  1.00  0.00           H  
ATOM    189 1HB  ALA A  13     187.343 136.435  18.435  1.00  0.00           H  
ATOM    190 2HB  ALA A  13     188.127 135.911  16.925  1.00  0.00           H  
ATOM    191 3HB  ALA A  13     188.876 137.179  17.926  1.00  0.00           H  
ATOM    192  N   ARG A  14     187.757 139.948  17.891  1.00  0.00           N  
ATOM    193  CA  ARG A  14     187.496 141.108  18.731  1.00  0.00           C  
ATOM    194  C   ARG A  14     186.438 141.965  18.098  1.00  0.00           C  
ATOM    195  O   ARG A  14     185.533 142.420  18.799  1.00  0.00           O  
ATOM    196  CB  ARG A  14     188.739 141.968  18.984  1.00  0.00           C  
ATOM    197  CG  ARG A  14     189.724 141.373  19.950  1.00  0.00           C  
ATOM    198  CD  ARG A  14     190.828 142.287  20.338  1.00  0.00           C  
ATOM    199  NE  ARG A  14     191.802 142.473  19.275  1.00  0.00           N  
ATOM    200  CZ  ARG A  14     192.863 141.671  19.063  1.00  0.00           C  
ATOM    201  NH1 ARG A  14     193.070 140.616  19.810  1.00  0.00           N1+
ATOM    202  NH2 ARG A  14     193.683 141.965  18.079  1.00  0.00           N  
ATOM    203  H   ARG A  14     188.671 139.805  17.466  1.00  0.00           H  
ATOM    204  HA  ARG A  14     187.125 140.768  19.681  1.00  0.00           H  
ATOM    205 1HB  ARG A  14     189.250 142.152  18.049  1.00  0.00           H  
ATOM    206 2HB  ARG A  14     188.431 142.932  19.382  1.00  0.00           H  
ATOM    207 1HG  ARG A  14     189.216 141.040  20.801  1.00  0.00           H  
ATOM    208 2HG  ARG A  14     190.190 140.537  19.484  1.00  0.00           H  
ATOM    209 1HD  ARG A  14     190.409 143.257  20.574  1.00  0.00           H  
ATOM    210 2HD  ARG A  14     191.340 141.910  21.224  1.00  0.00           H  
ATOM    211  HE  ARG A  14     191.700 143.263  18.619  1.00  0.00           H  
ATOM    212 1HH1 ARG A  14     192.414 140.382  20.545  1.00  0.00           H  
ATOM    213 2HH1 ARG A  14     193.849 139.996  19.618  1.00  0.00           H  
ATOM    214 1HH2 ARG A  14     193.466 142.794  17.506  1.00  0.00           H  
ATOM    215 2HH2 ARG A  14     194.481 141.389  17.880  1.00  0.00           H  
ATOM    216  N   GLN A  15     186.492 142.163  16.786  1.00  0.00           N  
ATOM    217  CA  GLN A  15     185.560 143.077  16.154  1.00  0.00           C  
ATOM    218  C   GLN A  15     184.133 142.539  16.203  1.00  0.00           C  
ATOM    219  O   GLN A  15     183.197 143.286  16.493  1.00  0.00           O  
ATOM    220  CB  GLN A  15     185.992 143.392  14.727  1.00  0.00           C  
ATOM    221  CG  GLN A  15     187.220 144.276  14.696  1.00  0.00           C  
ATOM    222  CD  GLN A  15     187.706 144.643  13.329  1.00  0.00           C  
ATOM    223  NE2 GLN A  15     188.813 145.369  13.324  1.00  0.00           N  
ATOM    224  OE1 GLN A  15     187.120 144.297  12.291  1.00  0.00           O  
ATOM    225  H   GLN A  15     187.249 141.722  16.242  1.00  0.00           H  
ATOM    226  HA  GLN A  15     185.581 144.012  16.717  1.00  0.00           H  
ATOM    227 1HB  GLN A  15     186.233 142.457  14.207  1.00  0.00           H  
ATOM    228 2HB  GLN A  15     185.184 143.878  14.190  1.00  0.00           H  
ATOM    229 1HG  GLN A  15     186.981 145.200  15.220  1.00  0.00           H  
ATOM    230 2HG  GLN A  15     188.034 143.769  15.212  1.00  0.00           H  
ATOM    231 1HE2 GLN A  15     189.222 145.664  12.460  1.00  0.00           H  
ATOM    232 2HE2 GLN A  15     189.265 145.611  14.221  1.00  0.00           H  
ATOM    233  N   VAL A  16     183.947 141.237  15.970  1.00  0.00           N  
ATOM    234  CA  VAL A  16     182.594 140.698  15.947  1.00  0.00           C  
ATOM    235  C   VAL A  16     181.986 140.662  17.362  1.00  0.00           C  
ATOM    236  O   VAL A  16     180.781 140.905  17.524  1.00  0.00           O  
ATOM    237  CB  VAL A  16     182.601 139.279  15.349  1.00  0.00           C  
ATOM    238  CG1 VAL A  16     183.159 138.281  16.353  1.00  0.00           C  
ATOM    239  CG2 VAL A  16     181.192 138.889  14.926  1.00  0.00           C  
ATOM    240  H   VAL A  16     184.756 140.652  15.725  1.00  0.00           H  
ATOM    241  HA  VAL A  16     181.978 141.346  15.321  1.00  0.00           H  
ATOM    242  HB  VAL A  16     183.259 139.263  14.480  1.00  0.00           H  
ATOM    243 1HG1 VAL A  16     183.156 137.283  15.913  1.00  0.00           H  
ATOM    244 2HG1 VAL A  16     184.179 138.559  16.613  1.00  0.00           H  
ATOM    245 3HG1 VAL A  16     182.540 138.283  17.250  1.00  0.00           H  
ATOM    246 1HG2 VAL A  16     181.204 137.884  14.504  1.00  0.00           H  
ATOM    247 2HG2 VAL A  16     180.533 138.909  15.794  1.00  0.00           H  
ATOM    248 3HG2 VAL A  16     180.829 139.592  14.178  1.00  0.00           H  
ATOM    249  N   ILE A  17     182.828 140.406  18.367  1.00  0.00           N  
ATOM    250  CA  ILE A  17     182.420 140.388  19.768  1.00  0.00           C  
ATOM    251  C   ILE A  17     182.063 141.748  20.296  1.00  0.00           C  
ATOM    252  O   ILE A  17     181.098 141.886  21.053  1.00  0.00           O  
ATOM    253  CB  ILE A  17     183.531 139.791  20.651  1.00  0.00           C  
ATOM    254  CG1 ILE A  17     183.694 138.295  20.367  1.00  0.00           C  
ATOM    255  CG2 ILE A  17     183.226 140.027  22.122  1.00  0.00           C  
ATOM    256  CD1 ILE A  17     184.932 137.688  20.984  1.00  0.00           C  
ATOM    257  H   ILE A  17     183.806 140.177  18.132  1.00  0.00           H  
ATOM    258  HA  ILE A  17     181.510 139.801  19.850  1.00  0.00           H  
ATOM    259  HB  ILE A  17     184.482 140.264  20.407  1.00  0.00           H  
ATOM    260 1HG1 ILE A  17     182.825 137.757  20.745  1.00  0.00           H  
ATOM    261 2HG1 ILE A  17     183.736 138.133  19.290  1.00  0.00           H  
ATOM    262 1HG2 ILE A  17     184.021 139.598  22.732  1.00  0.00           H  
ATOM    263 2HG2 ILE A  17     183.159 141.097  22.313  1.00  0.00           H  
ATOM    264 3HG2 ILE A  17     182.277 139.554  22.377  1.00  0.00           H  
ATOM    265 1HD1 ILE A  17     184.979 136.627  20.740  1.00  0.00           H  
ATOM    266 2HD1 ILE A  17     185.818 138.190  20.593  1.00  0.00           H  
ATOM    267 3HD1 ILE A  17     184.896 137.809  22.066  1.00  0.00           H  
ATOM    268  N   GLU A  18     182.841 142.767  19.943  1.00  0.00           N  
ATOM    269  CA  GLU A  18     182.500 144.127  20.289  1.00  0.00           C  
ATOM    270  C   GLU A  18     181.147 144.481  19.694  1.00  0.00           C  
ATOM    271  O   GLU A  18     180.325 145.100  20.369  1.00  0.00           O  
ATOM    272  CB  GLU A  18     183.573 145.097  19.790  1.00  0.00           C  
ATOM    273  CG  GLU A  18     184.875 145.054  20.576  1.00  0.00           C  
ATOM    274  CD  GLU A  18     185.930 145.964  20.013  1.00  0.00           C  
ATOM    275  OE1 GLU A  18     185.702 146.534  18.972  1.00  0.00           O  
ATOM    276  OE2 GLU A  18     186.966 146.090  20.622  1.00  0.00           O1-
ATOM    277  H   GLU A  18     183.696 142.605  19.414  1.00  0.00           H  
ATOM    278  HA  GLU A  18     182.439 144.208  21.367  1.00  0.00           H  
ATOM    279 1HB  GLU A  18     183.805 144.878  18.747  1.00  0.00           H  
ATOM    280 2HB  GLU A  18     183.190 146.117  19.832  1.00  0.00           H  
ATOM    281 1HG  GLU A  18     184.675 145.346  21.608  1.00  0.00           H  
ATOM    282 2HG  GLU A  18     185.250 144.032  20.584  1.00  0.00           H  
ATOM    283  N   GLU A  19     180.886 144.072  18.446  1.00  0.00           N  
ATOM    284  CA  GLU A  19     179.589 144.316  17.850  1.00  0.00           C  
ATOM    285  C   GLU A  19     178.489 143.530  18.536  1.00  0.00           C  
ATOM    286  O   GLU A  19     177.394 144.053  18.732  1.00  0.00           O  
ATOM    287  CB  GLU A  19     179.619 143.968  16.361  1.00  0.00           C  
ATOM    288  CG  GLU A  19     180.465 144.907  15.512  1.00  0.00           C  
ATOM    289  CD  GLU A  19     180.520 144.499  14.066  1.00  0.00           C  
ATOM    290  OE1 GLU A  19     180.014 143.451  13.744  1.00  0.00           O  
ATOM    291  OE2 GLU A  19     181.070 145.236  13.282  1.00  0.00           O1-
ATOM    292  H   GLU A  19     181.610 143.621  17.872  1.00  0.00           H  
ATOM    293  HA  GLU A  19     179.361 145.376  17.947  1.00  0.00           H  
ATOM    294 1HB  GLU A  19     180.010 142.957  16.232  1.00  0.00           H  
ATOM    295 2HB  GLU A  19     178.605 143.979  15.963  1.00  0.00           H  
ATOM    296 1HG  GLU A  19     180.049 145.912  15.578  1.00  0.00           H  
ATOM    297 2HG  GLU A  19     181.476 144.935  15.916  1.00  0.00           H  
ATOM    298  N   ILE A  20     178.771 142.284  18.925  1.00  0.00           N  
ATOM    299  CA  ILE A  20     177.788 141.465  19.612  1.00  0.00           C  
ATOM    300  C   ILE A  20     177.348 142.093  20.917  1.00  0.00           C  
ATOM    301  O   ILE A  20     176.142 142.165  21.216  1.00  0.00           O  
ATOM    302  CB  ILE A  20     178.346 140.058  19.890  1.00  0.00           C  
ATOM    303  CG1 ILE A  20     178.429 139.251  18.591  1.00  0.00           C  
ATOM    304  CG2 ILE A  20     177.483 139.336  20.914  1.00  0.00           C  
ATOM    305  CD1 ILE A  20     179.325 138.037  18.682  1.00  0.00           C  
ATOM    306  H   ILE A  20     179.678 141.864  18.685  1.00  0.00           H  
ATOM    307  HA  ILE A  20     176.913 141.378  18.969  1.00  0.00           H  
ATOM    308  HB  ILE A  20     179.361 140.138  20.276  1.00  0.00           H  
ATOM    309 1HG1 ILE A  20     177.432 138.919  18.305  1.00  0.00           H  
ATOM    310 2HG1 ILE A  20     178.802 139.889  17.790  1.00  0.00           H  
ATOM    311 1HG2 ILE A  20     177.890 138.342  21.098  1.00  0.00           H  
ATOM    312 2HG2 ILE A  20     177.473 139.902  21.844  1.00  0.00           H  
ATOM    313 3HG2 ILE A  20     176.465 139.246  20.534  1.00  0.00           H  
ATOM    314 1HD1 ILE A  20     179.333 137.518  17.724  1.00  0.00           H  
ATOM    315 2HD1 ILE A  20     180.338 138.351  18.933  1.00  0.00           H  
ATOM    316 3HD1 ILE A  20     178.951 137.367  19.454  1.00  0.00           H  
ATOM    317  N   VAL A  21     178.310 142.560  21.710  1.00  0.00           N  
ATOM    318  CA  VAL A  21     177.986 143.147  22.987  1.00  0.00           C  
ATOM    319  C   VAL A  21     177.304 144.500  22.767  1.00  0.00           C  
ATOM    320  O   VAL A  21     176.337 144.810  23.464  1.00  0.00           O  
ATOM    321  CB  VAL A  21     179.260 143.329  23.834  1.00  0.00           C  
ATOM    322  CG1 VAL A  21     178.946 144.098  25.109  1.00  0.00           C  
ATOM    323  CG2 VAL A  21     179.863 141.971  24.158  1.00  0.00           C  
ATOM    324  H   VAL A  21     179.296 142.487  21.410  1.00  0.00           H  
ATOM    325  HA  VAL A  21     177.265 142.487  23.482  1.00  0.00           H  
ATOM    326  HB  VAL A  21     179.979 143.921  23.270  1.00  0.00           H  
ATOM    327 1HG1 VAL A  21     179.857 144.217  25.695  1.00  0.00           H  
ATOM    328 2HG1 VAL A  21     178.550 145.080  24.852  1.00  0.00           H  
ATOM    329 3HG1 VAL A  21     178.208 143.549  25.693  1.00  0.00           H  
ATOM    330 1HG2 VAL A  21     180.763 142.106  24.757  1.00  0.00           H  
ATOM    331 2HG2 VAL A  21     179.141 141.375  24.718  1.00  0.00           H  
ATOM    332 3HG2 VAL A  21     180.118 141.455  23.232  1.00  0.00           H  
ATOM    333  N   GLU A  22     177.823 145.336  21.842  1.00  0.00           N  
ATOM    334  CA  GLU A  22     177.222 146.644  21.629  1.00  0.00           C  
ATOM    335  C   GLU A  22     175.822 146.529  21.022  1.00  0.00           C  
ATOM    336  O   GLU A  22     174.943 147.307  21.385  1.00  0.00           O  
ATOM    337  CB  GLU A  22     178.113 147.494  20.721  1.00  0.00           C  
ATOM    338  CG  GLU A  22     177.610 148.913  20.495  1.00  0.00           C  
ATOM    339  CD  GLU A  22     177.574 149.728  21.758  1.00  0.00           C  
ATOM    340  OE1 GLU A  22     178.256 149.376  22.689  1.00  0.00           O  
ATOM    341  OE2 GLU A  22     176.862 150.705  21.789  1.00  0.00           O1-
ATOM    342  H   GLU A  22     178.632 145.061  21.275  1.00  0.00           H  
ATOM    343  HA  GLU A  22     177.134 147.132  22.601  1.00  0.00           H  
ATOM    344 1HB  GLU A  22     179.113 147.557  21.150  1.00  0.00           H  
ATOM    345 2HB  GLU A  22     178.204 147.013  19.747  1.00  0.00           H  
ATOM    346 1HG  GLU A  22     178.263 149.408  19.775  1.00  0.00           H  
ATOM    347 2HG  GLU A  22     176.611 148.869  20.067  1.00  0.00           H  
ATOM    348  N   ILE A  23     175.593 145.561  20.110  1.00  0.00           N  
ATOM    349  CA  ILE A  23     174.253 145.375  19.564  1.00  0.00           C  
ATOM    350  C   ILE A  23     173.250 144.995  20.649  1.00  0.00           C  
ATOM    351  O   ILE A  23     172.167 145.583  20.733  1.00  0.00           O  
ATOM    352  CB  ILE A  23     174.256 144.294  18.467  1.00  0.00           C  
ATOM    353  CG1 ILE A  23     174.973 144.805  17.216  1.00  0.00           C  
ATOM    354  CG2 ILE A  23     172.833 143.871  18.135  1.00  0.00           C  
ATOM    355  CD1 ILE A  23     175.333 143.715  16.231  1.00  0.00           C  
ATOM    356  H   ILE A  23     176.377 145.000  19.765  1.00  0.00           H  
ATOM    357  HA  ILE A  23     173.935 146.321  19.126  1.00  0.00           H  
ATOM    358  HB  ILE A  23     174.811 143.424  18.817  1.00  0.00           H  
ATOM    359 1HG1 ILE A  23     174.342 145.531  16.706  1.00  0.00           H  
ATOM    360 2HG1 ILE A  23     175.891 145.317  17.506  1.00  0.00           H  
ATOM    361 1HG2 ILE A  23     172.854 143.107  17.357  1.00  0.00           H  
ATOM    362 2HG2 ILE A  23     172.355 143.468  19.026  1.00  0.00           H  
ATOM    363 3HG2 ILE A  23     172.271 144.734  17.779  1.00  0.00           H  
ATOM    364 1HD1 ILE A  23     175.839 144.155  15.371  1.00  0.00           H  
ATOM    365 2HD1 ILE A  23     175.994 142.994  16.711  1.00  0.00           H  
ATOM    366 3HD1 ILE A  23     174.426 143.212  15.899  1.00  0.00           H  
ATOM    367  N   ILE A  24     173.635 144.057  21.527  1.00  0.00           N  
ATOM    368  CA  ILE A  24     172.746 143.691  22.619  1.00  0.00           C  
ATOM    369  C   ILE A  24     172.534 144.861  23.543  1.00  0.00           C  
ATOM    370  O   ILE A  24     171.410 145.113  23.957  1.00  0.00           O  
ATOM    371  CB  ILE A  24     173.304 142.500  23.419  1.00  0.00           C  
ATOM    372  CG1 ILE A  24     173.256 141.222  22.576  1.00  0.00           C  
ATOM    373  CG2 ILE A  24     172.526 142.316  24.712  1.00  0.00           C  
ATOM    374  CD1 ILE A  24     174.073 140.084  23.146  1.00  0.00           C  
ATOM    375  H   ILE A  24     174.529 143.575  21.393  1.00  0.00           H  
ATOM    376  HA  ILE A  24     171.780 143.426  22.193  1.00  0.00           H  
ATOM    377  HB  ILE A  24     174.352 142.680  23.657  1.00  0.00           H  
ATOM    378 1HG1 ILE A  24     172.224 140.887  22.481  1.00  0.00           H  
ATOM    379 2HG1 ILE A  24     173.625 141.434  21.572  1.00  0.00           H  
ATOM    380 1HG2 ILE A  24     172.934 141.470  25.265  1.00  0.00           H  
ATOM    381 2HG2 ILE A  24     172.610 143.218  25.318  1.00  0.00           H  
ATOM    382 3HG2 ILE A  24     171.478 142.129  24.483  1.00  0.00           H  
ATOM    383 1HD1 ILE A  24     173.989 139.215  22.493  1.00  0.00           H  
ATOM    384 2HD1 ILE A  24     175.118 140.385  23.218  1.00  0.00           H  
ATOM    385 3HD1 ILE A  24     173.700 139.830  24.137  1.00  0.00           H  
ATOM    386  N   ALA A  25     173.606 145.581  23.852  1.00  0.00           N  
ATOM    387  CA  ALA A  25     173.499 146.698  24.752  1.00  0.00           C  
ATOM    388  C   ALA A  25     172.568 147.765  24.197  1.00  0.00           C  
ATOM    389  O   ALA A  25     171.787 148.372  24.941  1.00  0.00           O  
ATOM    390  CB  ALA A  25     174.878 147.280  25.027  1.00  0.00           C  
ATOM    391  H   ALA A  25     174.530 145.316  23.492  1.00  0.00           H  
ATOM    392  HA  ALA A  25     173.089 146.327  25.685  1.00  0.00           H  
ATOM    393 1HB  ALA A  25     174.786 148.120  25.716  1.00  0.00           H  
ATOM    394 2HB  ALA A  25     175.515 146.514  25.470  1.00  0.00           H  
ATOM    395 3HB  ALA A  25     175.320 147.623  24.093  1.00  0.00           H  
ATOM    396  N   ARG A  26     172.643 148.035  22.887  1.00  0.00           N  
ATOM    397  CA  ARG A  26     171.754 149.041  22.317  1.00  0.00           C  
ATOM    398  C   ARG A  26     170.290 148.614  22.429  1.00  0.00           C  
ATOM    399  O   ARG A  26     169.430 149.450  22.723  1.00  0.00           O  
ATOM    400  CB  ARG A  26     172.099 149.289  20.855  1.00  0.00           C  
ATOM    401  CG  ARG A  26     173.415 150.015  20.622  1.00  0.00           C  
ATOM    402  CD  ARG A  26     173.706 150.171  19.175  1.00  0.00           C  
ATOM    403  NE  ARG A  26     174.964 150.865  18.947  1.00  0.00           N  
ATOM    404  CZ  ARG A  26     175.541 151.026  17.740  1.00  0.00           C  
ATOM    405  NH1 ARG A  26     174.964 150.537  16.665  1.00  0.00           N1+
ATOM    406  NH2 ARG A  26     176.689 151.673  17.639  1.00  0.00           N  
ATOM    407  H   ARG A  26     173.350 147.572  22.308  1.00  0.00           H  
ATOM    408  HA  ARG A  26     171.879 149.961  22.872  1.00  0.00           H  
ATOM    409 1HB  ARG A  26     172.149 148.338  20.328  1.00  0.00           H  
ATOM    410 2HB  ARG A  26     171.309 149.880  20.391  1.00  0.00           H  
ATOM    411 1HG  ARG A  26     173.368 151.006  21.072  1.00  0.00           H  
ATOM    412 2HG  ARG A  26     174.228 149.448  21.078  1.00  0.00           H  
ATOM    413 1HD  ARG A  26     173.769 149.189  18.708  1.00  0.00           H  
ATOM    414 2HD  ARG A  26     172.910 150.746  18.703  1.00  0.00           H  
ATOM    415  HE  ARG A  26     175.438 151.255  19.752  1.00  0.00           H  
ATOM    416 1HH1 ARG A  26     174.087 150.043  16.743  1.00  0.00           H  
ATOM    417 2HH1 ARG A  26     175.396 150.658  15.761  1.00  0.00           H  
ATOM    418 1HH2 ARG A  26     177.133 152.048  18.465  1.00  0.00           H  
ATOM    419 2HH2 ARG A  26     177.122 151.794  16.734  1.00  0.00           H  
ATOM    420  N   LEU A  27     170.009 147.317  22.261  1.00  0.00           N  
ATOM    421  CA  LEU A  27     168.649 146.805  22.402  1.00  0.00           C  
ATOM    422  C   LEU A  27     168.233 146.633  23.873  1.00  0.00           C  
ATOM    423  O   LEU A  27     167.057 146.771  24.210  1.00  0.00           O  
ATOM    424  CB  LEU A  27     168.526 145.461  21.672  1.00  0.00           C  
ATOM    425  CG  LEU A  27     168.701 145.514  20.149  1.00  0.00           C  
ATOM    426  CD1 LEU A  27     168.848 144.099  19.606  1.00  0.00           C  
ATOM    427  CD2 LEU A  27     167.505 146.218  19.524  1.00  0.00           C  
ATOM    428  H   LEU A  27     170.762 146.686  21.960  1.00  0.00           H  
ATOM    429  HA  LEU A  27     167.968 147.525  21.952  1.00  0.00           H  
ATOM    430 1HB  LEU A  27     169.278 144.781  22.068  1.00  0.00           H  
ATOM    431 2HB  LEU A  27     167.541 145.043  21.878  1.00  0.00           H  
ATOM    432  HG  LEU A  27     169.612 146.061  19.905  1.00  0.00           H  
ATOM    433 1HD1 LEU A  27     168.972 144.136  18.523  1.00  0.00           H  
ATOM    434 2HD1 LEU A  27     169.722 143.626  20.054  1.00  0.00           H  
ATOM    435 3HD1 LEU A  27     167.957 143.521  19.849  1.00  0.00           H  
ATOM    436 1HD2 LEU A  27     167.629 146.255  18.442  1.00  0.00           H  
ATOM    437 2HD2 LEU A  27     166.594 145.671  19.765  1.00  0.00           H  
ATOM    438 3HD2 LEU A  27     167.434 147.232  19.916  1.00  0.00           H  
ATOM    439  N   ALA A  28     169.208 146.343  24.746  1.00  0.00           N  
ATOM    440  CA  ALA A  28     168.966 146.120  26.171  1.00  0.00           C  
ATOM    441  C   ALA A  28     168.959 147.411  27.000  1.00  0.00           C  
ATOM    442  O   ALA A  28     168.402 147.438  28.100  1.00  0.00           O  
ATOM    443  CB  ALA A  28     170.010 145.159  26.722  1.00  0.00           C  
ATOM    444  H   ALA A  28     170.160 146.224  24.392  1.00  0.00           H  
ATOM    445  HA  ALA A  28     167.984 145.661  26.274  1.00  0.00           H  
ATOM    446 1HB  ALA A  28     169.815 144.979  27.780  1.00  0.00           H  
ATOM    447 2HB  ALA A  28     169.961 144.217  26.177  1.00  0.00           H  
ATOM    448 3HB  ALA A  28     171.001 145.594  26.606  1.00  0.00           H  
ATOM    449  N   GLY A  29     169.563 148.486  26.488  1.00  0.00           N  
ATOM    450  CA  GLY A  29     169.588 149.759  27.196  1.00  0.00           C  
ATOM    451  C   GLY A  29     170.709 149.812  28.233  1.00  0.00           C  
ATOM    452  O   GLY A  29     170.603 150.496  29.250  1.00  0.00           O  
ATOM    453  H   GLY A  29     170.078 148.412  25.612  1.00  0.00           H  
ATOM    454 1HA  GLY A  29     169.716 150.562  26.472  1.00  0.00           H  
ATOM    455 2HA  GLY A  29     168.627 149.921  27.683  1.00  0.00           H  
ATOM    456  N   THR A  30     171.755 149.025  27.994  1.00  0.00           N  
ATOM    457  CA  THR A  30     172.902 148.955  28.890  1.00  0.00           C  
ATOM    458  C   THR A  30     174.074 149.819  28.449  1.00  0.00           C  
ATOM    459  O   THR A  30     174.138 150.288  27.308  1.00  0.00           O  
ATOM    460  CB  THR A  30     173.382 147.498  29.036  1.00  0.00           C  
ATOM    461  CG2 THR A  30     172.251 146.612  29.533  1.00  0.00           C  
ATOM    462  OG1 THR A  30     173.840 147.015  27.766  1.00  0.00           O  
ATOM    463  H   THR A  30     171.785 148.524  27.103  1.00  0.00           H  
ATOM    464  HA  THR A  30     172.587 149.303  29.877  1.00  0.00           H  
ATOM    465  HB  THR A  30     174.209 147.456  29.744  1.00  0.00           H  
ATOM    466  HG1 THR A  30     174.731 147.335  27.604  1.00  0.00           H  
ATOM    467 1HG2 THR A  30     172.608 145.586  29.629  1.00  0.00           H  
ATOM    468 2HG2 THR A  30     171.908 146.970  30.503  1.00  0.00           H  
ATOM    469 3HG2 THR A  30     171.425 146.642  28.823  1.00  0.00           H  
ATOM    470  N   GLU A  31     175.018 150.018  29.359  1.00  0.00           N  
ATOM    471  CA  GLU A  31     176.196 150.844  29.112  1.00  0.00           C  
ATOM    472  C   GLU A  31     177.418 149.973  28.869  1.00  0.00           C  
ATOM    473  O   GLU A  31     177.699 149.060  29.656  1.00  0.00           O  
ATOM    474  CB  GLU A  31     176.488 151.761  30.299  1.00  0.00           C  
ATOM    475  CG  GLU A  31     177.709 152.683  30.106  1.00  0.00           C  
ATOM    476  CD  GLU A  31     177.943 153.634  31.258  1.00  0.00           C  
ATOM    477  OE1 GLU A  31     177.070 153.794  32.085  1.00  0.00           O  
ATOM    478  OE2 GLU A  31     179.011 154.186  31.329  1.00  0.00           O1-
ATOM    479  H   GLU A  31     174.923 149.549  30.253  1.00  0.00           H  
ATOM    480  HA  GLU A  31     176.018 151.451  28.221  1.00  0.00           H  
ATOM    481 1HB  GLU A  31     175.619 152.387  30.506  1.00  0.00           H  
ATOM    482 2HB  GLU A  31     176.666 151.152  31.174  1.00  0.00           H  
ATOM    483 1HG  GLU A  31     178.607 152.078  29.986  1.00  0.00           H  
ATOM    484 2HG  GLU A  31     177.571 153.257  29.191  1.00  0.00           H  
ATOM    485  N   VAL A  32     178.165 150.237  27.788  1.00  0.00           N  
ATOM    486  CA  VAL A  32     179.318 149.382  27.540  1.00  0.00           C  
ATOM    487  C   VAL A  32     180.598 150.175  27.388  1.00  0.00           C  
ATOM    488  O   VAL A  32     180.664 151.160  26.657  1.00  0.00           O  
ATOM    489  CB  VAL A  32     179.094 148.544  26.268  1.00  0.00           C  
ATOM    490  CG1 VAL A  32     180.293 147.646  26.003  1.00  0.00           C  
ATOM    491  CG2 VAL A  32     177.823 147.720  26.406  1.00  0.00           C  
ATOM    492  H   VAL A  32     177.929 151.004  27.172  1.00  0.00           H  
ATOM    493  HA  VAL A  32     179.436 148.720  28.386  1.00  0.00           H  
ATOM    494  HB  VAL A  32     179.002 149.215  25.413  1.00  0.00           H  
ATOM    495 1HG1 VAL A  32     180.119 147.061  25.100  1.00  0.00           H  
ATOM    496 2HG1 VAL A  32     181.185 148.259  25.872  1.00  0.00           H  
ATOM    497 3HG1 VAL A  32     180.437 146.972  26.848  1.00  0.00           H  
ATOM    498 1HG2 VAL A  32     177.672 147.131  25.503  1.00  0.00           H  
ATOM    499 2HG2 VAL A  32     177.915 147.053  27.264  1.00  0.00           H  
ATOM    500 3HG2 VAL A  32     176.972 148.385  26.554  1.00  0.00           H  
ATOM    501  N   HIS A  33     181.610 149.711  28.098  1.00  0.00           N  
ATOM    502  CA  HIS A  33     182.942 150.261  27.988  1.00  0.00           C  
ATOM    503  C   HIS A  33     183.913 149.145  27.638  1.00  0.00           C  
ATOM    504  O   HIS A  33     183.812 148.040  28.179  1.00  0.00           O  
ATOM    505  CB  HIS A  33     183.366 150.947  29.291  1.00  0.00           C  
ATOM    506  CG  HIS A  33     184.767 151.479  29.263  1.00  0.00           C  
ATOM    507  CD2 HIS A  33     185.903 151.020  29.837  1.00  0.00           C  
ATOM    508  ND1 HIS A  33     185.114 152.623  28.579  1.00  0.00           N  
ATOM    509  CE1 HIS A  33     186.409 152.847  28.732  1.00  0.00           C  
ATOM    510  NE2 HIS A  33     186.909 151.889  29.490  1.00  0.00           N  
ATOM    511  H   HIS A  33     181.420 148.915  28.714  1.00  0.00           H  
ATOM    512  HA  HIS A  33     182.956 151.017  27.207  1.00  0.00           H  
ATOM    513 1HB  HIS A  33     182.691 151.778  29.502  1.00  0.00           H  
ATOM    514 2HB  HIS A  33     183.284 150.241  30.117  1.00  0.00           H  
ATOM    515  HD2 HIS A  33     186.004 150.129  30.455  1.00  0.00           H  
ATOM    516  HE1 HIS A  33     186.965 153.682  28.305  1.00  0.00           H  
ATOM    517  HE2 HIS A  33     187.876 151.804  29.771  1.00  0.00           H  
ATOM    518  N   PHE A  34     184.866 149.424  26.754  1.00  0.00           N  
ATOM    519  CA  PHE A  34     185.848 148.406  26.398  1.00  0.00           C  
ATOM    520  C   PHE A  34     187.185 149.027  26.048  1.00  0.00           C  
ATOM    521  O   PHE A  34     187.247 150.181  25.608  1.00  0.00           O  
ATOM    522  CB  PHE A  34     185.348 147.570  25.221  1.00  0.00           C  
ATOM    523  CG  PHE A  34     185.035 148.375  23.992  1.00  0.00           C  
ATOM    524  CD1 PHE A  34     185.982 148.540  22.993  1.00  0.00           C  
ATOM    525  CD2 PHE A  34     183.793 148.972  23.835  1.00  0.00           C  
ATOM    526  CE1 PHE A  34     185.696 149.284  21.864  1.00  0.00           C  
ATOM    527  CE2 PHE A  34     183.503 149.714  22.707  1.00  0.00           C  
ATOM    528  CZ  PHE A  34     184.457 149.870  21.720  1.00  0.00           C  
ATOM    529  H   PHE A  34     184.922 150.345  26.341  1.00  0.00           H  
ATOM    530  HA  PHE A  34     185.988 147.759  27.259  1.00  0.00           H  
ATOM    531 1HB  PHE A  34     186.102 146.826  24.956  1.00  0.00           H  
ATOM    532 2HB  PHE A  34     184.448 147.030  25.511  1.00  0.00           H  
ATOM    533  HD1 PHE A  34     186.962 148.075  23.106  1.00  0.00           H  
ATOM    534  HD2 PHE A  34     183.041 148.850  24.614  1.00  0.00           H  
ATOM    535  HE1 PHE A  34     186.450 149.405  21.086  1.00  0.00           H  
ATOM    536  HE2 PHE A  34     182.523 150.178  22.594  1.00  0.00           H  
ATOM    537  HZ  PHE A  34     184.230 150.456  20.830  1.00  0.00           H  
ATOM    538  N   GLU A  35     188.245 148.237  26.184  1.00  0.00           N  
ATOM    539  CA  GLU A  35     189.605 148.716  25.939  1.00  0.00           C  
ATOM    540  C   GLU A  35     190.431 147.647  25.202  1.00  0.00           C  
ATOM    541  O   GLU A  35     190.182 146.441  25.316  1.00  0.00           O  
ATOM    542  CB  GLU A  35     190.286 149.091  27.258  1.00  0.00           C  
ATOM    543  CG  GLU A  35     189.569 150.173  28.049  1.00  0.00           C  
ATOM    544  CD  GLU A  35     190.268 150.521  29.334  1.00  0.00           C  
ATOM    545  OE1 GLU A  35     191.386 150.097  29.514  1.00  0.00           O  
ATOM    546  OE2 GLU A  35     189.685 151.211  30.138  1.00  0.00           O1-
ATOM    547  H   GLU A  35     188.070 147.269  26.477  1.00  0.00           H  
ATOM    548  HA  GLU A  35     189.546 149.588  25.287  1.00  0.00           H  
ATOM    549 1HB  GLU A  35     190.362 148.206  27.891  1.00  0.00           H  
ATOM    550 2HB  GLU A  35     191.299 149.438  27.059  1.00  0.00           H  
ATOM    551 1HG  GLU A  35     189.495 151.070  27.435  1.00  0.00           H  
ATOM    552 2HG  GLU A  35     188.557 149.836  28.273  1.00  0.00           H  
ATOM    553  N   LYS A  36     191.400 148.068  24.393  1.00  0.00           N  
ATOM    554  CA  LYS A  36     192.353 147.096  23.852  1.00  0.00           C  
ATOM    555  C   LYS A  36     193.774 147.261  24.381  1.00  0.00           C  
ATOM    556  O   LYS A  36     194.197 148.364  24.744  1.00  0.00           O  
ATOM    557  CB  LYS A  36     192.345 147.179  22.326  1.00  0.00           C  
ATOM    558  CG  LYS A  36     191.007 146.820  21.707  1.00  0.00           C  
ATOM    559  CD  LYS A  36     191.021 146.935  20.188  1.00  0.00           C  
ATOM    560  CE  LYS A  36     189.631 146.707  19.631  1.00  0.00           C  
ATOM    561  NZ  LYS A  36     189.550 146.898  18.156  1.00  0.00           N1+
ATOM    562  H   LYS A  36     191.485 149.054  24.170  1.00  0.00           H  
ATOM    563  HA  LYS A  36     192.027 146.095  24.136  1.00  0.00           H  
ATOM    564 1HB  LYS A  36     192.610 148.188  22.008  1.00  0.00           H  
ATOM    565 2HB  LYS A  36     193.099 146.497  21.920  1.00  0.00           H  
ATOM    566 1HG  LYS A  36     190.755 145.803  21.987  1.00  0.00           H  
ATOM    567 2HG  LYS A  36     190.235 147.477  22.098  1.00  0.00           H  
ATOM    568 1HD  LYS A  36     191.363 147.926  19.892  1.00  0.00           H  
ATOM    569 2HD  LYS A  36     191.700 146.191  19.758  1.00  0.00           H  
ATOM    570 1HE  LYS A  36     189.322 145.691  19.867  1.00  0.00           H  
ATOM    571 2HE  LYS A  36     188.940 147.404  20.109  1.00  0.00           H  
ATOM    572 1HZ  LYS A  36     188.550 146.719  17.929  1.00  0.00           H  
ATOM    573 2HZ  LYS A  36     189.796 147.838  17.911  1.00  0.00           H  
ATOM    574 3HZ  LYS A  36     190.184 146.230  17.627  1.00  0.00           H  
ATOM    575  N   SER A  37     194.527 146.161  24.339  1.00  0.00           N  
ATOM    576  CA  SER A  37     195.936 146.104  24.699  1.00  0.00           C  
ATOM    577  C   SER A  37     196.629 145.108  23.771  1.00  0.00           C  
ATOM    578  O   SER A  37     196.035 144.650  22.779  1.00  0.00           O  
ATOM    579  CB  SER A  37     196.105 145.694  26.148  1.00  0.00           C  
ATOM    580  OG  SER A  37     197.435 145.849  26.562  1.00  0.00           O  
ATOM    581  H   SER A  37     194.072 145.272  24.105  1.00  0.00           H  
ATOM    582  HA  SER A  37     196.382 147.091  24.575  1.00  0.00           H  
ATOM    583 1HB  SER A  37     195.453 146.298  26.776  1.00  0.00           H  
ATOM    584 2HB  SER A  37     195.803 144.654  26.269  1.00  0.00           H  
ATOM    585  HG  SER A  37     197.450 145.623  27.494  1.00  0.00           H  
ATOM    586  N   ASP A  38     197.837 144.671  24.103  1.00  0.00           N  
ATOM    587  CA  ASP A  38     198.586 143.898  23.123  1.00  0.00           C  
ATOM    588  C   ASP A  38     198.091 142.443  23.052  1.00  0.00           C  
ATOM    589  O   ASP A  38     198.579 141.537  23.739  1.00  0.00           O  
ATOM    590  CB  ASP A  38     200.078 143.926  23.459  1.00  0.00           C  
ATOM    591  CG  ASP A  38     200.931 143.191  22.432  1.00  0.00           C  
ATOM    592  OD1 ASP A  38     200.395 142.777  21.431  1.00  0.00           O  
ATOM    593  OD2 ASP A  38     202.108 143.050  22.660  1.00  0.00           O1-
ATOM    594  H   ASP A  38     198.253 144.920  24.994  1.00  0.00           H  
ATOM    595  HA  ASP A  38     198.438 144.360  22.142  1.00  0.00           H  
ATOM    596 1HB  ASP A  38     200.419 144.959  23.520  1.00  0.00           H  
ATOM    597 2HB  ASP A  38     200.240 143.469  24.436  1.00  0.00           H  
ATOM    598  N   GLY A  39     197.103 142.259  22.165  1.00  0.00           N  
ATOM    599  CA  GLY A  39     196.440 140.985  21.900  1.00  0.00           C  
ATOM    600  C   GLY A  39     195.243 140.682  22.806  1.00  0.00           C  
ATOM    601  O   GLY A  39     194.751 139.538  22.810  1.00  0.00           O  
ATOM    602  H   GLY A  39     196.761 143.107  21.715  1.00  0.00           H  
ATOM    603 1HA  GLY A  39     196.118 140.973  20.856  1.00  0.00           H  
ATOM    604 2HA  GLY A  39     197.167 140.188  21.996  1.00  0.00           H  
ATOM    605  N   THR A  40     194.786 141.651  23.603  1.00  0.00           N  
ATOM    606  CA  THR A  40     193.671 141.376  24.510  1.00  0.00           C  
ATOM    607  C   THR A  40     192.472 142.326  24.289  1.00  0.00           C  
ATOM    608  O   THR A  40     192.608 143.432  23.755  1.00  0.00           O  
ATOM    609  CB  THR A  40     194.135 141.468  25.975  1.00  0.00           C  
ATOM    610  CG2 THR A  40     195.364 140.603  26.200  1.00  0.00           C  
ATOM    611  OG1 THR A  40     194.448 142.831  26.295  1.00  0.00           O  
ATOM    612  H   THR A  40     195.197 142.586  23.542  1.00  0.00           H  
ATOM    613  HA  THR A  40     193.316 140.369  24.323  1.00  0.00           H  
ATOM    614  HB  THR A  40     193.333 141.131  26.631  1.00  0.00           H  
ATOM    615  HG1 THR A  40     194.231 143.000  27.215  1.00  0.00           H  
ATOM    616 1HG2 THR A  40     195.678 140.679  27.242  1.00  0.00           H  
ATOM    617 2HG2 THR A  40     195.126 139.564  25.968  1.00  0.00           H  
ATOM    618 3HG2 THR A  40     196.172 140.941  25.553  1.00  0.00           H  
ATOM    619  N   LEU A  41     191.266 141.868  24.653  1.00  0.00           N  
ATOM    620  CA  LEU A  41     190.098 142.763  24.715  1.00  0.00           C  
ATOM    621  C   LEU A  41     189.365 142.720  26.045  1.00  0.00           C  
ATOM    622  O   LEU A  41     188.966 141.664  26.552  1.00  0.00           O  
ATOM    623  CB  LEU A  41     189.112 142.459  23.583  1.00  0.00           C  
ATOM    624  CG  LEU A  41     187.727 143.221  23.572  1.00  0.00           C  
ATOM    625  CD1 LEU A  41     187.923 144.736  23.324  1.00  0.00           C  
ATOM    626  CD2 LEU A  41     186.853 142.610  22.474  1.00  0.00           C  
ATOM    627  H   LEU A  41     191.180 140.878  24.925  1.00  0.00           H  
ATOM    628  HA  LEU A  41     190.455 143.788  24.583  1.00  0.00           H  
ATOM    629 1HB  LEU A  41     189.605 142.711  22.691  1.00  0.00           H  
ATOM    630 2HB  LEU A  41     188.918 141.415  23.575  1.00  0.00           H  
ATOM    631  HG  LEU A  41     187.239 143.104  24.519  1.00  0.00           H  
ATOM    632 1HD1 LEU A  41     186.950 145.235  23.305  1.00  0.00           H  
ATOM    633 2HD1 LEU A  41     188.527 145.176  24.115  1.00  0.00           H  
ATOM    634 3HD1 LEU A  41     188.412 144.892  22.366  1.00  0.00           H  
ATOM    635 1HD2 LEU A  41     185.875 143.101  22.444  1.00  0.00           H  
ATOM    636 2HD2 LEU A  41     187.336 142.734  21.530  1.00  0.00           H  
ATOM    637 3HD2 LEU A  41     186.721 141.548  22.680  1.00  0.00           H  
ATOM    638  N   GLU A  42     189.158 143.902  26.603  1.00  0.00           N  
ATOM    639  CA  GLU A  42     188.408 144.100  27.826  1.00  0.00           C  
ATOM    640  C   GLU A  42     187.000 144.653  27.585  1.00  0.00           C  
ATOM    641  O   GLU A  42     186.851 145.724  26.991  1.00  0.00           O  
ATOM    642  CB  GLU A  42     189.179 145.043  28.755  1.00  0.00           C  
ATOM    643  CG  GLU A  42     188.526 145.261  30.112  1.00  0.00           C  
ATOM    644  CD  GLU A  42     189.422 145.976  31.084  1.00  0.00           C  
ATOM    645  OE1 GLU A  42     190.613 145.950  30.893  1.00  0.00           O  
ATOM    646  OE2 GLU A  42     188.913 146.548  32.020  1.00  0.00           O1-
ATOM    647  H   GLU A  42     189.559 144.739  26.161  1.00  0.00           H  
ATOM    648  HA  GLU A  42     188.321 143.131  28.335  1.00  0.00           H  
ATOM    649 1HB  GLU A  42     190.179 144.645  28.925  1.00  0.00           H  
ATOM    650 2HB  GLU A  42     189.288 146.015  28.276  1.00  0.00           H  
ATOM    651 1HG  GLU A  42     187.616 145.847  29.976  1.00  0.00           H  
ATOM    652 2HG  GLU A  42     188.243 144.294  30.527  1.00  0.00           H  
ATOM    653  N   ILE A  43     185.973 143.897  28.022  1.00  0.00           N  
ATOM    654  CA  ILE A  43     184.577 144.289  27.850  1.00  0.00           C  
ATOM    655  C   ILE A  43     183.834 144.490  29.192  1.00  0.00           C  
ATOM    656  O   ILE A  43     183.721 143.536  29.969  1.00  0.00           O  
ATOM    657  CB  ILE A  43     183.859 143.138  27.153  1.00  0.00           C  
ATOM    658  CG1 ILE A  43     184.504 142.854  25.784  1.00  0.00           C  
ATOM    659  CG2 ILE A  43     182.365 143.465  27.016  1.00  0.00           C  
ATOM    660  CD1 ILE A  43     184.055 141.593  25.122  1.00  0.00           C  
ATOM    661  H   ILE A  43     186.154 142.999  28.480  1.00  0.00           H  
ATOM    662  HA  ILE A  43     184.526 145.209  27.274  1.00  0.00           H  
ATOM    663  HB  ILE A  43     183.981 142.285  27.735  1.00  0.00           H  
ATOM    664 1HG1 ILE A  43     184.318 143.675  25.131  1.00  0.00           H  
ATOM    665 2HG1 ILE A  43     185.562 142.745  25.915  1.00  0.00           H  
ATOM    666 1HG2 ILE A  43     181.840 142.644  26.555  1.00  0.00           H  
ATOM    667 2HG2 ILE A  43     181.934 143.641  27.995  1.00  0.00           H  
ATOM    668 3HG2 ILE A  43     182.260 144.363  26.414  1.00  0.00           H  
ATOM    669 1HD1 ILE A  43     184.597 141.484  24.196  1.00  0.00           H  
ATOM    670 2HD1 ILE A  43     184.288 140.746  25.767  1.00  0.00           H  
ATOM    671 3HD1 ILE A  43     183.010 141.616  24.917  1.00  0.00           H  
ATOM    672  N   ARG A  44     183.234 145.646  29.460  1.00  0.00           N  
ATOM    673  CA  ARG A  44     182.477 145.771  30.723  1.00  0.00           C  
ATOM    674  C   ARG A  44     181.067 146.294  30.513  1.00  0.00           C  
ATOM    675  O   ARG A  44     180.897 147.391  29.966  1.00  0.00           O  
ATOM    676  CB  ARG A  44     183.202 146.697  31.689  1.00  0.00           C  
ATOM    677  CG  ARG A  44     182.547 146.833  33.056  1.00  0.00           C  
ATOM    678  CD  ARG A  44     183.407 147.586  34.004  1.00  0.00           C  
ATOM    679  NE  ARG A  44     182.888 147.538  35.362  1.00  0.00           N  
ATOM    680  CZ  ARG A  44     183.414 148.208  36.405  1.00  0.00           C  
ATOM    681  NH1 ARG A  44     184.472 148.971  36.233  1.00  0.00           N1+
ATOM    682  NH2 ARG A  44     182.868 148.098  37.603  1.00  0.00           N  
ATOM    683  H   ARG A  44     183.364 146.440  28.815  1.00  0.00           H  
ATOM    684  HA  ARG A  44     182.366 144.783  31.159  1.00  0.00           H  
ATOM    685 1HB  ARG A  44     184.217 146.339  31.846  1.00  0.00           H  
ATOM    686 2HB  ARG A  44     183.268 147.696  31.255  1.00  0.00           H  
ATOM    687 1HG  ARG A  44     181.601 147.367  32.955  1.00  0.00           H  
ATOM    688 2HG  ARG A  44     182.362 145.842  33.471  1.00  0.00           H  
ATOM    689 1HD  ARG A  44     184.409 147.155  34.006  1.00  0.00           H  
ATOM    690 2HD  ARG A  44     183.462 148.629  33.697  1.00  0.00           H  
ATOM    691  HE  ARG A  44     182.077 146.961  35.536  1.00  0.00           H  
ATOM    692 1HH1 ARG A  44     184.888 149.055  35.317  1.00  0.00           H  
ATOM    693 2HH1 ARG A  44     184.865 149.472  37.014  1.00  0.00           H  
ATOM    694 1HH2 ARG A  44     182.057 147.512  37.738  1.00  0.00           H  
ATOM    695 2HH2 ARG A  44     183.262 148.600  38.386  1.00  0.00           H  
ATOM    696  N   VAL A  45     180.033 145.566  30.990  1.00  0.00           N  
ATOM    697  CA  VAL A  45     178.668 146.036  30.741  1.00  0.00           C  
ATOM    698  C   VAL A  45     177.845 146.289  32.023  1.00  0.00           C  
ATOM    699  O   VAL A  45     177.697 145.399  32.885  1.00  0.00           O  
ATOM    700  CB  VAL A  45     177.893 144.971  29.926  1.00  0.00           C  
ATOM    701  CG1 VAL A  45     176.488 145.537  29.575  1.00  0.00           C  
ATOM    702  CG2 VAL A  45     178.705 144.464  28.700  1.00  0.00           C  
ATOM    703  H   VAL A  45     180.163 144.664  31.469  1.00  0.00           H  
ATOM    704  HA  VAL A  45     178.716 146.971  30.180  1.00  0.00           H  
ATOM    705  HB  VAL A  45     177.716 144.106  30.573  1.00  0.00           H  
ATOM    706 1HG1 VAL A  45     175.942 144.797  29.051  1.00  0.00           H  
ATOM    707 2HG1 VAL A  45     175.942 145.811  30.468  1.00  0.00           H  
ATOM    708 3HG1 VAL A  45     176.554 146.405  28.954  1.00  0.00           H  
ATOM    709 1HG2 VAL A  45     178.133 143.699  28.182  1.00  0.00           H  
ATOM    710 2HG2 VAL A  45     178.915 145.235  28.030  1.00  0.00           H  
ATOM    711 3HG2 VAL A  45     179.644 144.041  29.044  1.00  0.00           H  
ATOM    712  N   LYS A  46     177.251 147.476  32.123  1.00  0.00           N  
ATOM    713  CA  LYS A  46     176.480 147.832  33.309  1.00  0.00           C  
ATOM    714  C   LYS A  46     175.005 147.506  33.095  1.00  0.00           C  
ATOM    715  O   LYS A  46     174.471 147.742  32.018  1.00  0.00           O  
ATOM    716  CB  LYS A  46     176.619 149.321  33.635  1.00  0.00           C  
ATOM    717  CG  LYS A  46     178.043 149.803  33.943  1.00  0.00           C  
ATOM    718  CD  LYS A  46     178.045 151.314  34.200  1.00  0.00           C  
ATOM    719  CE  LYS A  46     179.446 151.903  34.292  1.00  0.00           C  
ATOM    720  NZ  LYS A  46     179.398 153.398  34.317  1.00  0.00           N1+
ATOM    721  H   LYS A  46     177.362 148.139  31.347  1.00  0.00           H  
ATOM    722  HA  LYS A  46     176.829 147.244  34.148  1.00  0.00           H  
ATOM    723 1HB  LYS A  46     176.250 149.905  32.788  1.00  0.00           H  
ATOM    724 2HB  LYS A  46     175.990 149.560  34.489  1.00  0.00           H  
ATOM    725 1HG  LYS A  46     178.428 149.290  34.815  1.00  0.00           H  
ATOM    726 2HG  LYS A  46     178.689 149.582  33.090  1.00  0.00           H  
ATOM    727 1HD  LYS A  46     177.512 151.822  33.407  1.00  0.00           H  
ATOM    728 2HD  LYS A  46     177.529 151.514  35.136  1.00  0.00           H  
ATOM    729 1HE  LYS A  46     179.934 151.545  35.197  1.00  0.00           H  
ATOM    730 2HE  LYS A  46     180.022 151.586  33.425  1.00  0.00           H  
ATOM    731 1HZ  LYS A  46     180.331 153.773  34.359  1.00  0.00           H  
ATOM    732 2HZ  LYS A  46     178.935 153.712  33.436  1.00  0.00           H  
ATOM    733 3HZ  LYS A  46     178.866 153.721  35.109  1.00  0.00           H  
ATOM    734  N   ASN A  47     174.321 147.062  34.150  1.00  0.00           N  
ATOM    735  CA  ASN A  47     172.889 146.735  34.115  1.00  0.00           C  
ATOM    736  C   ASN A  47     172.479 145.650  33.100  1.00  0.00           C  
ATOM    737  O   ASN A  47     171.418 145.736  32.491  1.00  0.00           O  
ATOM    738  CB  ASN A  47     172.092 148.004  33.843  1.00  0.00           C  
ATOM    739  CG  ASN A  47     172.318 149.036  34.902  1.00  0.00           C  
ATOM    740  ND2 ASN A  47     172.397 150.282  34.494  1.00  0.00           N  
ATOM    741  OD1 ASN A  47     172.423 148.716  36.096  1.00  0.00           O  
ATOM    742  H   ASN A  47     174.807 146.940  35.028  1.00  0.00           H  
ATOM    743  HA  ASN A  47     172.604 146.363  35.098  1.00  0.00           H  
ATOM    744 1HB  ASN A  47     172.351 148.418  32.874  1.00  0.00           H  
ATOM    745 2HB  ASN A  47     171.030 147.760  33.820  1.00  0.00           H  
ATOM    746 1HD2 ASN A  47     172.545 151.017  35.158  1.00  0.00           H  
ATOM    747 2HD2 ASN A  47     172.304 150.497  33.520  1.00  0.00           H  
ATOM    748  N   LEU A  48     173.316 144.624  32.943  1.00  0.00           N  
ATOM    749  CA  LEU A  48     172.985 143.543  32.012  1.00  0.00           C  
ATOM    750  C   LEU A  48     172.299 142.357  32.702  1.00  0.00           C  
ATOM    751  O   LEU A  48     172.703 141.938  33.788  1.00  0.00           O  
ATOM    752  CB  LEU A  48     174.258 143.056  31.309  1.00  0.00           C  
ATOM    753  CG  LEU A  48     174.047 142.046  30.174  1.00  0.00           C  
ATOM    754  CD1 LEU A  48     173.409 142.748  28.983  1.00  0.00           C  
ATOM    755  CD2 LEU A  48     175.382 141.425  29.793  1.00  0.00           C  
ATOM    756  H   LEU A  48     174.173 144.615  33.470  1.00  0.00           H  
ATOM    757  HA  LEU A  48     172.310 143.943  31.258  1.00  0.00           H  
ATOM    758 1HB  LEU A  48     174.776 143.919  30.893  1.00  0.00           H  
ATOM    759 2HB  LEU A  48     174.909 142.592  32.050  1.00  0.00           H  
ATOM    760  HG  LEU A  48     173.365 141.264  30.506  1.00  0.00           H  
ATOM    761 1HD1 LEU A  48     173.259 142.030  28.176  1.00  0.00           H  
ATOM    762 2HD1 LEU A  48     172.447 143.166  29.279  1.00  0.00           H  
ATOM    763 3HD1 LEU A  48     174.063 143.547  28.638  1.00  0.00           H  
ATOM    764 1HD2 LEU A  48     175.232 140.706  28.986  1.00  0.00           H  
ATOM    765 2HD2 LEU A  48     176.066 142.206  29.459  1.00  0.00           H  
ATOM    766 3HD2 LEU A  48     175.807 140.916  30.657  1.00  0.00           H  
ATOM    767  N   HIS A  49     171.286 141.803  32.036  1.00  0.00           N  
ATOM    768  CA  HIS A  49     170.536 140.618  32.455  1.00  0.00           C  
ATOM    769  C   HIS A  49     171.369 139.331  32.328  1.00  0.00           C  
ATOM    770  O   HIS A  49     172.143 139.169  31.376  1.00  0.00           O  
ATOM    771  CB  HIS A  49     169.236 140.498  31.645  1.00  0.00           C  
ATOM    772  CG  HIS A  49     168.218 139.540  32.233  1.00  0.00           C  
ATOM    773  CD2 HIS A  49     167.031 139.781  32.840  1.00  0.00           C  
ATOM    774  ND1 HIS A  49     168.375 138.163  32.231  1.00  0.00           N  
ATOM    775  CE1 HIS A  49     167.325 137.604  32.822  1.00  0.00           C  
ATOM    776  NE2 HIS A  49     166.499 138.566  33.197  1.00  0.00           N  
ATOM    777  H   HIS A  49     170.982 142.257  31.186  1.00  0.00           H  
ATOM    778  HA  HIS A  49     170.261 140.725  33.506  1.00  0.00           H  
ATOM    779 1HB  HIS A  49     168.768 141.482  31.566  1.00  0.00           H  
ATOM    780 2HB  HIS A  49     169.469 140.168  30.634  1.00  0.00           H  
ATOM    781  HD2 HIS A  49     166.582 140.760  33.020  1.00  0.00           H  
ATOM    782  HE1 HIS A  49     167.163 136.535  32.971  1.00  0.00           H  
ATOM    783  HE2 HIS A  49     165.613 138.434  33.672  1.00  0.00           H  
ATOM    784  N   GLU A  50     171.206 138.410  33.284  1.00  0.00           N  
ATOM    785  CA  GLU A  50     171.935 137.139  33.294  1.00  0.00           C  
ATOM    786  C   GLU A  50     171.799 136.322  32.008  1.00  0.00           C  
ATOM    787  O   GLU A  50     172.768 135.677  31.582  1.00  0.00           O  
ATOM    788  CB  GLU A  50     171.463 136.268  34.461  1.00  0.00           C  
ATOM    789  CG  GLU A  50     172.184 134.912  34.562  1.00  0.00           C  
ATOM    790  CD  GLU A  50     171.754 134.101  35.751  1.00  0.00           C  
ATOM    791  OE1 GLU A  50     170.999 134.607  36.546  1.00  0.00           O  
ATOM    792  OE2 GLU A  50     172.165 132.958  35.855  1.00  0.00           O1-
ATOM    793  H   GLU A  50     170.553 138.593  34.035  1.00  0.00           H  
ATOM    794  HA  GLU A  50     172.989 137.366  33.447  1.00  0.00           H  
ATOM    795 1HB  GLU A  50     171.616 136.803  35.397  1.00  0.00           H  
ATOM    796 2HB  GLU A  50     170.393 136.079  34.359  1.00  0.00           H  
ATOM    797 1HG  GLU A  50     171.978 134.322  33.669  1.00  0.00           H  
ATOM    798 2HG  GLU A  50     173.260 135.079  34.607  1.00  0.00           H  
ATOM    799  N   GLU A  51     170.610 136.274  31.408  1.00  0.00           N  
ATOM    800  CA  GLU A  51     170.450 135.465  30.204  1.00  0.00           C  
ATOM    801  C   GLU A  51     171.314 136.014  29.081  1.00  0.00           C  
ATOM    802  O   GLU A  51     171.898 135.251  28.307  1.00  0.00           O  
ATOM    803  CB  GLU A  51     168.984 135.428  29.768  1.00  0.00           C  
ATOM    804  CG  GLU A  51     168.084 134.587  30.661  1.00  0.00           C  
ATOM    805  CD  GLU A  51     166.646 134.599  30.220  1.00  0.00           C  
ATOM    806  OE1 GLU A  51     166.332 135.323  29.306  1.00  0.00           O  
ATOM    807  OE2 GLU A  51     165.862 133.885  30.799  1.00  0.00           O1-
ATOM    808  H   GLU A  51     169.822 136.811  31.775  1.00  0.00           H  
ATOM    809  HA  GLU A  51     170.783 134.452  30.421  1.00  0.00           H  
ATOM    810 1HB  GLU A  51     168.585 136.442  29.748  1.00  0.00           H  
ATOM    811 2HB  GLU A  51     168.917 135.030  28.755  1.00  0.00           H  
ATOM    812 1HG  GLU A  51     168.443 133.558  30.657  1.00  0.00           H  
ATOM    813 2HG  GLU A  51     168.149 134.962  31.681  1.00  0.00           H  
ATOM    814  N   LEU A  52     171.422 137.346  29.029  1.00  0.00           N  
ATOM    815  CA  LEU A  52     172.217 137.994  28.007  1.00  0.00           C  
ATOM    816  C   LEU A  52     173.693 137.748  28.235  1.00  0.00           C  
ATOM    817  O   LEU A  52     174.436 137.585  27.262  1.00  0.00           O  
ATOM    818  CB  LEU A  52     171.937 139.502  27.993  1.00  0.00           C  
ATOM    819  CG  LEU A  52     170.510 139.910  27.602  1.00  0.00           C  
ATOM    820  CD1 LEU A  52     170.324 141.402  27.848  1.00  0.00           C  
ATOM    821  CD2 LEU A  52     170.264 139.562  26.142  1.00  0.00           C  
ATOM    822  H   LEU A  52     170.912 137.895  29.703  1.00  0.00           H  
ATOM    823  HA  LEU A  52     171.948 137.582  27.044  1.00  0.00           H  
ATOM    824 1HB  LEU A  52     172.135 139.902  28.986  1.00  0.00           H  
ATOM    825 2HB  LEU A  52     172.622 139.976  27.290  1.00  0.00           H  
ATOM    826  HG  LEU A  52     169.796 139.377  28.228  1.00  0.00           H  
ATOM    827 1HD1 LEU A  52     169.310 141.692  27.571  1.00  0.00           H  
ATOM    828 2HD1 LEU A  52     170.487 141.620  28.904  1.00  0.00           H  
ATOM    829 3HD1 LEU A  52     171.038 141.962  27.246  1.00  0.00           H  
ATOM    830 1HD2 LEU A  52     169.250 139.852  25.865  1.00  0.00           H  
ATOM    831 2HD2 LEU A  52     170.979 140.096  25.515  1.00  0.00           H  
ATOM    832 3HD2 LEU A  52     170.387 138.488  25.999  1.00  0.00           H  
ATOM    833  N   GLU A  53     174.127 137.735  29.498  1.00  0.00           N  
ATOM    834  CA  GLU A  53     175.521 137.446  29.818  1.00  0.00           C  
ATOM    835  C   GLU A  53     175.867 136.061  29.319  1.00  0.00           C  
ATOM    836  O   GLU A  53     176.925 135.860  28.714  1.00  0.00           O  
ATOM    837  CB  GLU A  53     175.773 137.545  31.324  1.00  0.00           C  
ATOM    838  CG  GLU A  53     177.161 137.097  31.759  1.00  0.00           C  
ATOM    839  CD  GLU A  53     177.446 137.394  33.205  1.00  0.00           C  
ATOM    840  OE1 GLU A  53     176.889 138.334  33.719  1.00  0.00           O  
ATOM    841  OE2 GLU A  53     178.222 136.681  33.797  1.00  0.00           O1-
ATOM    842  H   GLU A  53     173.467 137.964  30.248  1.00  0.00           H  
ATOM    843  HA  GLU A  53     176.154 138.168  29.316  1.00  0.00           H  
ATOM    844 1HB  GLU A  53     175.638 138.576  31.650  1.00  0.00           H  
ATOM    845 2HB  GLU A  53     175.043 136.934  31.856  1.00  0.00           H  
ATOM    846 1HG  GLU A  53     177.252 136.022  31.597  1.00  0.00           H  
ATOM    847 2HG  GLU A  53     177.904 137.594  31.138  1.00  0.00           H  
ATOM    848  N   ARG A  54     174.959 135.112  29.549  1.00  0.00           N  
ATOM    849  CA  ARG A  54     175.178 133.743  29.126  1.00  0.00           C  
ATOM    850  C   ARG A  54     175.227 133.612  27.599  1.00  0.00           C  
ATOM    851  O   ARG A  54     176.088 132.897  27.076  1.00  0.00           O  
ATOM    852  CB  ARG A  54     174.103 132.853  29.723  1.00  0.00           C  
ATOM    853  CG  ARG A  54     174.268 132.654  31.236  1.00  0.00           C  
ATOM    854  CD  ARG A  54     173.213 131.789  31.837  1.00  0.00           C  
ATOM    855  NE  ARG A  54     173.366 131.694  33.303  1.00  0.00           N  
ATOM    856  CZ  ARG A  54     174.185 130.857  33.966  1.00  0.00           C  
ATOM    857  NH1 ARG A  54     174.970 129.994  33.338  1.00  0.00           N1+
ATOM    858  NH2 ARG A  54     174.177 130.935  35.278  1.00  0.00           N  
ATOM    859  H   ARG A  54     174.116 135.359  30.087  1.00  0.00           H  
ATOM    860  HA  ARG A  54     176.139 133.421  29.527  1.00  0.00           H  
ATOM    861 1HB  ARG A  54     173.122 133.300  29.548  1.00  0.00           H  
ATOM    862 2HB  ARG A  54     174.118 131.877  29.243  1.00  0.00           H  
ATOM    863 1HG  ARG A  54     175.244 132.211  31.430  1.00  0.00           H  
ATOM    864 2HG  ARG A  54     174.216 133.628  31.726  1.00  0.00           H  
ATOM    865 1HD  ARG A  54     172.238 132.236  31.630  1.00  0.00           H  
ATOM    866 2HD  ARG A  54     173.250 130.791  31.411  1.00  0.00           H  
ATOM    867  HE  ARG A  54     172.804 132.320  33.904  1.00  0.00           H  
ATOM    868 1HH1 ARG A  54     174.972 129.944  32.330  1.00  0.00           H  
ATOM    869 2HH1 ARG A  54     175.574 129.382  33.869  1.00  0.00           H  
ATOM    870 1HH2 ARG A  54     173.546 131.630  35.715  1.00  0.00           H  
ATOM    871 2HH2 ARG A  54     174.766 130.339  35.837  1.00  0.00           H  
ATOM    872  N   LEU A  55     174.348 134.329  26.885  1.00  0.00           N  
ATOM    873  CA  LEU A  55     174.341 134.290  25.423  1.00  0.00           C  
ATOM    874  C   LEU A  55     175.609 134.931  24.850  1.00  0.00           C  
ATOM    875  O   LEU A  55     176.201 134.411  23.902  1.00  0.00           O  
ATOM    876  CB  LEU A  55     173.101 135.013  24.880  1.00  0.00           C  
ATOM    877  CG  LEU A  55     171.759 134.314  25.136  1.00  0.00           C  
ATOM    878  CD1 LEU A  55     170.619 135.274  24.822  1.00  0.00           C  
ATOM    879  CD2 LEU A  55     171.669 133.059  24.282  1.00  0.00           C  
ATOM    880  H   LEU A  55     173.621 134.863  27.380  1.00  0.00           H  
ATOM    881  HA  LEU A  55     174.316 133.243  25.107  1.00  0.00           H  
ATOM    882 1HB  LEU A  55     173.051 136.002  25.332  1.00  0.00           H  
ATOM    883 2HB  LEU A  55     173.213 135.132  23.803  1.00  0.00           H  
ATOM    884  HG  LEU A  55     171.685 134.043  26.189  1.00  0.00           H  
ATOM    885 1HD1 LEU A  55     169.666 134.779  25.003  1.00  0.00           H  
ATOM    886 2HD1 LEU A  55     170.698 136.154  25.460  1.00  0.00           H  
ATOM    887 3HD1 LEU A  55     170.677 135.576  23.776  1.00  0.00           H  
ATOM    888 1HD2 LEU A  55     170.715 132.563  24.465  1.00  0.00           H  
ATOM    889 2HD2 LEU A  55     171.741 133.330  23.228  1.00  0.00           H  
ATOM    890 3HD2 LEU A  55     172.485 132.383  24.540  1.00  0.00           H  
ATOM    891  N   ILE A  56     176.064 136.032  25.469  1.00  0.00           N  
ATOM    892  CA  ILE A  56     177.293 136.678  25.037  1.00  0.00           C  
ATOM    893  C   ILE A  56     178.470 135.761  25.268  1.00  0.00           C  
ATOM    894  O   ILE A  56     179.312 135.635  24.374  1.00  0.00           O  
ATOM    895  CB  ILE A  56     177.520 138.007  25.783  1.00  0.00           C  
ATOM    896  CG1 ILE A  56     176.490 139.049  25.340  1.00  0.00           C  
ATOM    897  CG2 ILE A  56     178.933 138.517  25.543  1.00  0.00           C  
ATOM    898  CD1 ILE A  56     176.431 140.268  26.233  1.00  0.00           C  
ATOM    899  H   ILE A  56     175.485 136.451  26.203  1.00  0.00           H  
ATOM    900  HA  ILE A  56     177.247 136.856  23.980  1.00  0.00           H  
ATOM    901  HB  ILE A  56     177.374 137.854  26.851  1.00  0.00           H  
ATOM    902 1HG1 ILE A  56     176.717 139.379  24.327  1.00  0.00           H  
ATOM    903 2HG1 ILE A  56     175.499 138.595  25.320  1.00  0.00           H  
ATOM    904 1HG2 ILE A  56     179.075 139.456  26.076  1.00  0.00           H  
ATOM    905 2HG2 ILE A  56     179.650 137.781  25.906  1.00  0.00           H  
ATOM    906 3HG2 ILE A  56     179.086 138.677  24.476  1.00  0.00           H  
ATOM    907 1HD1 ILE A  56     175.678 140.960  25.855  1.00  0.00           H  
ATOM    908 2HD1 ILE A  56     176.169 139.963  27.247  1.00  0.00           H  
ATOM    909 3HD1 ILE A  56     177.403 140.759  26.241  1.00  0.00           H  
ATOM    910  N   LYS A  57     178.554 135.124  26.430  1.00  0.00           N  
ATOM    911  CA  LYS A  57     179.646 134.204  26.688  1.00  0.00           C  
ATOM    912  C   LYS A  57     179.727 133.114  25.614  1.00  0.00           C  
ATOM    913  O   LYS A  57     180.800 132.883  25.058  1.00  0.00           O  
ATOM    914  CB  LYS A  57     179.488 133.573  28.073  1.00  0.00           C  
ATOM    915  CG  LYS A  57     180.596 132.597  28.448  1.00  0.00           C  
ATOM    916  CD  LYS A  57     180.378 132.025  29.841  1.00  0.00           C  
ATOM    917  CE  LYS A  57     181.508 131.086  30.237  1.00  0.00           C  
ATOM    918  NZ  LYS A  57     181.434 129.788  29.512  1.00  0.00           N1+
ATOM    919  H   LYS A  57     177.856 135.307  27.167  1.00  0.00           H  
ATOM    920  HA  LYS A  57     180.584 134.772  26.673  1.00  0.00           H  
ATOM    921 1HB  LYS A  57     179.463 134.358  28.829  1.00  0.00           H  
ATOM    922 2HB  LYS A  57     178.540 133.039  28.123  1.00  0.00           H  
ATOM    923 1HG  LYS A  57     180.619 131.778  27.727  1.00  0.00           H  
ATOM    924 2HG  LYS A  57     181.557 133.108  28.421  1.00  0.00           H  
ATOM    925 1HD  LYS A  57     180.322 132.838  30.564  1.00  0.00           H  
ATOM    926 2HD  LYS A  57     179.437 131.475  29.866  1.00  0.00           H  
ATOM    927 1HE  LYS A  57     182.465 131.556  30.017  1.00  0.00           H  
ATOM    928 2HE  LYS A  57     181.461 130.892  31.309  1.00  0.00           H  
ATOM    929 1HZ  LYS A  57     182.199 129.195  29.803  1.00  0.00           H  
ATOM    930 2HZ  LYS A  57     180.556 129.334  29.724  1.00  0.00           H  
ATOM    931 3HZ  LYS A  57     181.495 129.953  28.519  1.00  0.00           H  
ATOM    932  N   GLU A  58     178.578 132.499  25.261  1.00  0.00           N  
ATOM    933  CA  GLU A  58     178.590 131.450  24.238  1.00  0.00           C  
ATOM    934  C   GLU A  58     179.048 131.990  22.893  1.00  0.00           C  
ATOM    935  O   GLU A  58     179.814 131.341  22.181  1.00  0.00           O  
ATOM    936  CB  GLU A  58     177.201 130.826  24.095  1.00  0.00           C  
ATOM    937  CG  GLU A  58     177.129 129.671  23.106  1.00  0.00           C  
ATOM    938  CD  GLU A  58     175.796 128.975  23.113  1.00  0.00           C  
ATOM    939  OE1 GLU A  58     174.829 129.589  23.497  1.00  0.00           O  
ATOM    940  OE2 GLU A  58     175.745 127.828  22.736  1.00  0.00           O1-
ATOM    941  H   GLU A  58     177.702 132.753  25.694  1.00  0.00           H  
ATOM    942  HA  GLU A  58     179.291 130.674  24.546  1.00  0.00           H  
ATOM    943 1HB  GLU A  58     176.865 130.456  25.065  1.00  0.00           H  
ATOM    944 2HB  GLU A  58     176.490 131.587  23.772  1.00  0.00           H  
ATOM    945 1HG  GLU A  58     177.320 130.054  22.103  1.00  0.00           H  
ATOM    946 2HG  GLU A  58     177.911 128.952  23.345  1.00  0.00           H  
ATOM    947  N   LEU A  59     178.579 133.188  22.537  1.00  0.00           N  
ATOM    948  CA  LEU A  59     178.916 133.755  21.250  1.00  0.00           C  
ATOM    949  C   LEU A  59     180.389 134.121  21.218  1.00  0.00           C  
ATOM    950  O   LEU A  59     181.042 134.015  20.180  1.00  0.00           O  
ATOM    951  CB  LEU A  59     178.056 134.994  20.968  1.00  0.00           C  
ATOM    952  CG  LEU A  59     176.558 134.734  20.771  1.00  0.00           C  
ATOM    953  CD1 LEU A  59     175.816 136.061  20.707  1.00  0.00           C  
ATOM    954  CD2 LEU A  59     176.346 133.927  19.498  1.00  0.00           C  
ATOM    955  H   LEU A  59     177.982 133.710  23.163  1.00  0.00           H  
ATOM    956  HA  LEU A  59     178.734 133.002  20.482  1.00  0.00           H  
ATOM    957 1HB  LEU A  59     178.166 135.688  21.800  1.00  0.00           H  
ATOM    958 2HB  LEU A  59     178.431 135.478  20.066  1.00  0.00           H  
ATOM    959  HG  LEU A  59     176.170 134.176  21.624  1.00  0.00           H  
ATOM    960 1HD1 LEU A  59     174.751 135.877  20.567  1.00  0.00           H  
ATOM    961 2HD1 LEU A  59     175.969 136.609  21.637  1.00  0.00           H  
ATOM    962 3HD1 LEU A  59     176.194 136.649  19.872  1.00  0.00           H  
ATOM    963 1HD2 LEU A  59     175.281 133.740  19.359  1.00  0.00           H  
ATOM    964 2HD2 LEU A  59     176.732 134.484  18.646  1.00  0.00           H  
ATOM    965 3HD2 LEU A  59     176.873 132.975  19.579  1.00  0.00           H  
ATOM    966  N   ILE A  60     180.943 134.557  22.348  1.00  0.00           N  
ATOM    967  CA  ILE A  60     182.366 134.815  22.438  1.00  0.00           C  
ATOM    968  C   ILE A  60     183.141 133.512  22.236  1.00  0.00           C  
ATOM    969  O   ILE A  60     184.119 133.468  21.491  1.00  0.00           O  
ATOM    970  CB  ILE A  60     182.731 135.444  23.794  1.00  0.00           C  
ATOM    971  CG1 ILE A  60     182.222 136.886  23.868  1.00  0.00           C  
ATOM    972  CG2 ILE A  60     184.235 135.395  24.016  1.00  0.00           C  
ATOM    973  CD1 ILE A  60     182.308 137.494  25.250  1.00  0.00           C  
ATOM    974  H   ILE A  60     180.363 134.711  23.160  1.00  0.00           H  
ATOM    975  HA  ILE A  60     182.641 135.515  21.649  1.00  0.00           H  
ATOM    976  HB  ILE A  60     182.237 134.895  24.594  1.00  0.00           H  
ATOM    977 1HG1 ILE A  60     182.797 137.511  23.185  1.00  0.00           H  
ATOM    978 2HG1 ILE A  60     181.181 136.922  23.545  1.00  0.00           H  
ATOM    979 1HG2 ILE A  60     184.476 135.844  24.979  1.00  0.00           H  
ATOM    980 2HG2 ILE A  60     184.570 134.358  24.006  1.00  0.00           H  
ATOM    981 3HG2 ILE A  60     184.738 135.947  23.222  1.00  0.00           H  
ATOM    982 1HD1 ILE A  60     181.930 138.516  25.222  1.00  0.00           H  
ATOM    983 2HD1 ILE A  60     181.710 136.904  25.944  1.00  0.00           H  
ATOM    984 3HD1 ILE A  60     183.346 137.502  25.580  1.00  0.00           H  
ATOM    985  N   GLU A  61     182.715 132.424  22.900  1.00  0.00           N  
ATOM    986  CA  GLU A  61     183.409 131.149  22.722  1.00  0.00           C  
ATOM    987  C   GLU A  61     183.367 130.692  21.269  1.00  0.00           C  
ATOM    988  O   GLU A  61     184.346 130.156  20.748  1.00  0.00           O  
ATOM    989  CB  GLU A  61     182.791 130.075  23.620  1.00  0.00           C  
ATOM    990  CG  GLU A  61     183.056 130.269  25.106  1.00  0.00           C  
ATOM    991  CD  GLU A  61     182.387 129.230  25.960  1.00  0.00           C  
ATOM    992  OE1 GLU A  61     181.886 128.274  25.417  1.00  0.00           O  
ATOM    993  OE2 GLU A  61     182.375 129.391  27.158  1.00  0.00           O1-
ATOM    994  H   GLU A  61     181.921 132.469  23.523  1.00  0.00           H  
ATOM    995  HA  GLU A  61     184.454 131.282  23.004  1.00  0.00           H  
ATOM    996 1HB  GLU A  61     181.711 130.055  23.472  1.00  0.00           H  
ATOM    997 2HB  GLU A  61     183.179 129.096  23.335  1.00  0.00           H  
ATOM    998 1HG  GLU A  61     184.131 130.229  25.280  1.00  0.00           H  
ATOM    999 2HG  GLU A  61     182.705 131.257  25.401  1.00  0.00           H  
ATOM   1000  N   LEU A  62     182.227 130.897  20.589  1.00  0.00           N  
ATOM   1001  CA  LEU A  62     182.088 130.560  19.173  1.00  0.00           C  
ATOM   1002  C   LEU A  62     182.934 131.438  18.259  1.00  0.00           C  
ATOM   1003  O   LEU A  62     183.520 130.958  17.288  1.00  0.00           O  
ATOM   1004  CB  LEU A  62     180.616 130.672  18.757  1.00  0.00           C  
ATOM   1005  CG  LEU A  62     179.680 129.603  19.332  1.00  0.00           C  
ATOM   1006  CD1 LEU A  62     178.233 130.021  19.111  1.00  0.00           C  
ATOM   1007  CD2 LEU A  62     179.969 128.264  18.668  1.00  0.00           C  
ATOM   1008  H   LEU A  62     181.440 131.299  21.078  1.00  0.00           H  
ATOM   1009  HA  LEU A  62     182.413 129.530  19.030  1.00  0.00           H  
ATOM   1010 1HB  LEU A  62     180.240 131.644  19.072  1.00  0.00           H  
ATOM   1011 2HB  LEU A  62     180.556 130.616  17.671  1.00  0.00           H  
ATOM   1012  HG  LEU A  62     179.841 129.516  20.407  1.00  0.00           H  
ATOM   1013 1HD1 LEU A  62     177.567 129.260  19.519  1.00  0.00           H  
ATOM   1014 2HD1 LEU A  62     178.048 130.971  19.613  1.00  0.00           H  
ATOM   1015 3HD1 LEU A  62     178.045 130.132  18.044  1.00  0.00           H  
ATOM   1016 1HD2 LEU A  62     179.303 127.504  19.076  1.00  0.00           H  
ATOM   1017 2HD2 LEU A  62     179.806 128.349  17.593  1.00  0.00           H  
ATOM   1018 3HD2 LEU A  62     181.004 127.981  18.856  1.00  0.00           H  
ATOM   1019  N   ALA A  63     182.994 132.733  18.576  1.00  0.00           N  
ATOM   1020  CA  ALA A  63     183.874 133.622  17.825  1.00  0.00           C  
ATOM   1021  C   ALA A  63     185.331 133.199  17.965  1.00  0.00           C  
ATOM   1022  O   ALA A  63     186.100 133.262  17.006  1.00  0.00           O  
ATOM   1023  CB  ALA A  63     183.695 135.061  18.289  1.00  0.00           C  
ATOM   1024  H   ALA A  63     182.439 133.112  19.330  1.00  0.00           H  
ATOM   1025  HA  ALA A  63     183.596 133.577  16.772  1.00  0.00           H  
ATOM   1026 1HB  ALA A  63     184.359 135.712  17.720  1.00  0.00           H  
ATOM   1027 2HB  ALA A  63     182.661 135.368  18.129  1.00  0.00           H  
ATOM   1028 3HB  ALA A  63     183.935 135.134  19.348  1.00  0.00           H  
ATOM   1029  N   LEU A  64     185.705 132.768  19.162  1.00  0.00           N  
ATOM   1030  CA  LEU A  64     187.063 132.303  19.420  1.00  0.00           C  
ATOM   1031  C   LEU A  64     187.270 130.887  18.898  1.00  0.00           C  
ATOM   1032  O   LEU A  64     188.383 130.504  18.538  1.00  0.00           O  
ATOM   1033  CB  LEU A  64     187.363 132.350  20.923  1.00  0.00           C  
ATOM   1034  CG  LEU A  64     187.333 133.742  21.564  1.00  0.00           C  
ATOM   1035  CD1 LEU A  64     187.441 133.608  23.078  1.00  0.00           C  
ATOM   1036  CD2 LEU A  64     188.473 134.583  21.008  1.00  0.00           C  
ATOM   1037  H   LEU A  64     185.033 132.758  19.916  1.00  0.00           H  
ATOM   1038  HA  LEU A  64     187.759 132.955  18.889  1.00  0.00           H  
ATOM   1039 1HB  LEU A  64     186.634 131.730  21.442  1.00  0.00           H  
ATOM   1040 2HB  LEU A  64     188.354 131.928  21.093  1.00  0.00           H  
ATOM   1041  HG  LEU A  64     186.383 134.226  21.339  1.00  0.00           H  
ATOM   1042 1HD1 LEU A  64     187.419 134.598  23.534  1.00  0.00           H  
ATOM   1043 2HD1 LEU A  64     186.603 133.019  23.451  1.00  0.00           H  
ATOM   1044 3HD1 LEU A  64     188.376 133.112  23.333  1.00  0.00           H  
ATOM   1045 1HD2 LEU A  64     188.451 135.574  21.463  1.00  0.00           H  
ATOM   1046 2HD2 LEU A  64     189.425 134.101  21.234  1.00  0.00           H  
ATOM   1047 3HD2 LEU A  64     188.361 134.678  19.928  1.00  0.00           H  
ATOM   1048  N   LEU A  65     186.191 130.112  18.862  1.00  0.00           N  
ATOM   1049  CA  LEU A  65     186.215 128.794  18.241  1.00  0.00           C  
ATOM   1050  C   LEU A  65     186.463 128.895  16.742  1.00  0.00           C  
ATOM   1051  O   LEU A  65     187.190 128.085  16.166  1.00  0.00           O  
ATOM   1052  CB  LEU A  65     184.892 128.062  18.498  1.00  0.00           C  
ATOM   1053  CG  LEU A  65     184.821 126.617  17.989  1.00  0.00           C  
ATOM   1054  CD1 LEU A  65     185.842 125.764  18.730  1.00  0.00           C  
ATOM   1055  CD2 LEU A  65     183.412 126.078  18.185  1.00  0.00           C  
ATOM   1056  H   LEU A  65     185.331 130.445  19.275  1.00  0.00           H  
ATOM   1057  HA  LEU A  65     187.038 128.222  18.675  1.00  0.00           H  
ATOM   1058 1HB  LEU A  65     184.709 128.044  19.572  1.00  0.00           H  
ATOM   1059 2HB  LEU A  65     184.087 128.622  18.024  1.00  0.00           H  
ATOM   1060  HG  LEU A  65     185.075 126.593  16.928  1.00  0.00           H  
ATOM   1061 1HD1 LEU A  65     185.791 124.738  18.368  1.00  0.00           H  
ATOM   1062 2HD1 LEU A  65     186.842 126.161  18.557  1.00  0.00           H  
ATOM   1063 3HD1 LEU A  65     185.623 125.783  19.798  1.00  0.00           H  
ATOM   1064 1HD2 LEU A  65     183.361 125.051  17.822  1.00  0.00           H  
ATOM   1065 2HD2 LEU A  65     183.158 126.100  19.244  1.00  0.00           H  
ATOM   1066 3HD2 LEU A  65     182.706 126.695  17.629  1.00  0.00           H  
ATOM   1067  N   LEU A  66     185.858 129.897  16.113  1.00  0.00           N  
ATOM   1068  CA  LEU A  66     186.102 130.176  14.703  1.00  0.00           C  
ATOM   1069  C   LEU A  66     187.558 130.553  14.462  1.00  0.00           C  
ATOM   1070  O   LEU A  66     188.172 130.106  13.495  1.00  0.00           O  
ATOM   1071  CB  LEU A  66     185.187 131.311  14.221  1.00  0.00           C  
ATOM   1072  CG  LEU A  66     185.339 131.706  12.747  1.00  0.00           C  
ATOM   1073  CD1 LEU A  66     184.961 130.525  11.862  1.00  0.00           C  
ATOM   1074  CD2 LEU A  66     184.461 132.913  12.452  1.00  0.00           C  
ATOM   1075  H   LEU A  66     185.210 130.478  16.625  1.00  0.00           H  
ATOM   1076  HA  LEU A  66     185.896 129.273  14.129  1.00  0.00           H  
ATOM   1077 1HB  LEU A  66     184.152 131.013  14.380  1.00  0.00           H  
ATOM   1078 2HB  LEU A  66     185.385 132.197  14.824  1.00  0.00           H  
ATOM   1079  HG  LEU A  66     186.380 131.956  12.542  1.00  0.00           H  
ATOM   1080 1HD1 LEU A  66     185.069 130.806  10.815  1.00  0.00           H  
ATOM   1081 2HD1 LEU A  66     185.617 129.683  12.081  1.00  0.00           H  
ATOM   1082 3HD1 LEU A  66     183.927 130.241  12.056  1.00  0.00           H  
ATOM   1083 1HD2 LEU A  66     184.569 133.195  11.404  1.00  0.00           H  
ATOM   1084 2HD2 LEU A  66     183.419 132.663  12.654  1.00  0.00           H  
ATOM   1085 3HD2 LEU A  66     184.764 133.747  13.085  1.00  0.00           H  
ATOM   1086  N   GLN A  67     188.104 131.382  15.346  1.00  0.00           N  
ATOM   1087  CA  GLN A  67     189.522 131.718  15.307  1.00  0.00           C  
ATOM   1088  C   GLN A  67     190.385 130.460  15.302  1.00  0.00           C  
ATOM   1089  O   GLN A  67     191.330 130.350  14.523  1.00  0.00           O  
ATOM   1090  CB  GLN A  67     189.896 132.604  16.498  1.00  0.00           C  
ATOM   1091  CG  GLN A  67     191.386 132.867  16.635  1.00  0.00           C  
ATOM   1092  CD  GLN A  67     191.708 133.767  17.812  1.00  0.00           C  
ATOM   1093  NE2 GLN A  67     192.897 133.595  18.379  1.00  0.00           N  
ATOM   1094  OE1 GLN A  67     190.898 134.609  18.208  1.00  0.00           O  
ATOM   1095  H   GLN A  67     187.521 131.789  16.063  1.00  0.00           H  
ATOM   1096  HA  GLN A  67     189.725 132.260  14.384  1.00  0.00           H  
ATOM   1097 1HB  GLN A  67     189.392 133.566  16.408  1.00  0.00           H  
ATOM   1098 2HB  GLN A  67     189.550 132.139  17.421  1.00  0.00           H  
ATOM   1099 1HG  GLN A  67     191.899 131.917  16.780  1.00  0.00           H  
ATOM   1100 2HG  GLN A  67     191.743 133.351  15.726  1.00  0.00           H  
ATOM   1101 1HE2 GLN A  67     193.166 134.161  19.160  1.00  0.00           H  
ATOM   1102 2HE2 GLN A  67     193.524 132.901  18.026  1.00  0.00           H  
ATOM   1103  N   LEU A  68     190.052 129.518  16.177  1.00  0.00           N  
ATOM   1104  CA  LEU A  68     190.777 128.256  16.256  1.00  0.00           C  
ATOM   1105  C   LEU A  68     190.599 127.437  14.986  1.00  0.00           C  
ATOM   1106  O   LEU A  68     191.573 126.979  14.386  1.00  0.00           O  
ATOM   1107  CB  LEU A  68     190.298 127.444  17.466  1.00  0.00           C  
ATOM   1108  CG  LEU A  68     190.638 128.036  18.840  1.00  0.00           C  
ATOM   1109  CD1 LEU A  68     189.828 127.323  19.915  1.00  0.00           C  
ATOM   1110  CD2 LEU A  68     192.132 127.896  19.098  1.00  0.00           C  
ATOM   1111  H   LEU A  68     189.277 129.679  16.803  1.00  0.00           H  
ATOM   1112  HA  LEU A  68     191.843 128.475  16.361  1.00  0.00           H  
ATOM   1113 1HB  LEU A  68     189.217 127.342  17.408  1.00  0.00           H  
ATOM   1114 2HB  LEU A  68     190.741 126.450  17.415  1.00  0.00           H  
ATOM   1115  HG  LEU A  68     190.364 129.090  18.860  1.00  0.00           H  
ATOM   1116 1HD1 LEU A  68     190.070 127.743  20.891  1.00  0.00           H  
ATOM   1117 2HD1 LEU A  68     188.765 127.455  19.717  1.00  0.00           H  
ATOM   1118 3HD1 LEU A  68     190.070 126.261  19.907  1.00  0.00           H  
ATOM   1119 1HD2 LEU A  68     192.373 128.318  20.075  1.00  0.00           H  
ATOM   1120 2HD2 LEU A  68     192.407 126.842  19.079  1.00  0.00           H  
ATOM   1121 3HD2 LEU A  68     192.685 128.430  18.325  1.00  0.00           H  
ATOM   1122  N   ALA A  69     189.348 127.254  14.578  1.00  0.00           N  
ATOM   1123  CA  ALA A  69     189.030 126.411  13.431  1.00  0.00           C  
ATOM   1124  C   ALA A  69     189.569 127.013  12.140  1.00  0.00           C  
ATOM   1125  O   ALA A  69     190.048 126.295  11.262  1.00  0.00           O  
ATOM   1126  CB  ALA A  69     187.526 126.199  13.329  1.00  0.00           C  
ATOM   1127  H   ALA A  69     188.598 127.711  15.074  1.00  0.00           H  
ATOM   1128  HA  ALA A  69     189.511 125.443  13.571  1.00  0.00           H  
ATOM   1129 1HB  ALA A  69     187.306 125.568  12.466  1.00  0.00           H  
ATOM   1130 2HB  ALA A  69     187.165 125.714  14.235  1.00  0.00           H  
ATOM   1131 3HB  ALA A  69     187.031 127.161  13.209  1.00  0.00           H  
ATOM   1132  N   LYS A  70     189.485 128.333  12.028  1.00  0.00           N  
ATOM   1133  CA  LYS A  70     189.908 129.030  10.819  1.00  0.00           C  
ATOM   1134  C   LYS A  70     191.407 128.876  10.591  1.00  0.00           C  
ATOM   1135  O   LYS A  70     191.850 128.599   9.475  1.00  0.00           O  
ATOM   1136  CB  LYS A  70     189.537 130.512  10.897  1.00  0.00           C  
ATOM   1137  CG  LYS A  70     189.915 131.320   9.662  1.00  0.00           C  
ATOM   1138  CD  LYS A  70     189.361 132.735   9.738  1.00  0.00           C  
ATOM   1139  CE  LYS A  70     189.799 133.566   8.541  1.00  0.00           C  
ATOM   1140  NZ  LYS A  70     189.202 134.929   8.562  1.00  0.00           N1+
ATOM   1141  H   LYS A  70     189.122 128.871  12.803  1.00  0.00           H  
ATOM   1142  HA  LYS A  70     189.396 128.582   9.966  1.00  0.00           H  
ATOM   1143 1HB  LYS A  70     188.462 130.610  11.044  1.00  0.00           H  
ATOM   1144 2HB  LYS A  70     190.029 130.965  11.758  1.00  0.00           H  
ATOM   1145 1HG  LYS A  70     191.002 131.368   9.578  1.00  0.00           H  
ATOM   1146 2HG  LYS A  70     189.520 130.831   8.773  1.00  0.00           H  
ATOM   1147 1HD  LYS A  70     188.271 132.698   9.765  1.00  0.00           H  
ATOM   1148 2HD  LYS A  70     189.713 133.215  10.650  1.00  0.00           H  
ATOM   1149 1HE  LYS A  70     190.884 133.658   8.539  1.00  0.00           H  
ATOM   1150 2HE  LYS A  70     189.497 133.065   7.620  1.00  0.00           H  
ATOM   1151 1HZ  LYS A  70     189.516 135.447   7.753  1.00  0.00           H  
ATOM   1152 2HZ  LYS A  70     188.194 134.856   8.544  1.00  0.00           H  
ATOM   1153 3HZ  LYS A  70     189.490 135.410   9.402  1.00  0.00           H  
ATOM   1154  N   LYS A  71     192.184 129.057  11.653  1.00  0.00           N  
ATOM   1155  CA  LYS A  71     193.633 128.911  11.578  1.00  0.00           C  
ATOM   1156  C   LYS A  71     194.021 127.511  11.120  1.00  0.00           C  
ATOM   1157  O   LYS A  71     194.840 127.346  10.216  1.00  0.00           O  
ATOM   1158  CB  LYS A  71     194.273 129.217  12.932  1.00  0.00           C  
ATOM   1159  CG  LYS A  71     195.793 129.118  12.946  1.00  0.00           C  
ATOM   1160  CD  LYS A  71     196.358 129.483  14.311  1.00  0.00           C  
ATOM   1161  CE  LYS A  71     197.873 129.341  14.339  1.00  0.00           C  
ATOM   1162  NZ  LYS A  71     198.440 129.696  15.668  1.00  0.00           N1+
ATOM   1163  H   LYS A  71     191.759 129.304  12.536  1.00  0.00           H  
ATOM   1164  HA  LYS A  71     194.013 129.617  10.839  1.00  0.00           H  
ATOM   1165 1HB  LYS A  71     194.002 130.227  13.243  1.00  0.00           H  
ATOM   1166 2HB  LYS A  71     193.885 128.529  13.683  1.00  0.00           H  
ATOM   1167 1HG  LYS A  71     196.092 128.099  12.699  1.00  0.00           H  
ATOM   1168 2HG  LYS A  71     196.208 129.791  12.198  1.00  0.00           H  
ATOM   1169 1HD  LYS A  71     196.092 130.514  14.551  1.00  0.00           H  
ATOM   1170 2HD  LYS A  71     195.928 128.829  15.070  1.00  0.00           H  
ATOM   1171 1HE  LYS A  71     198.147 128.315  14.103  1.00  0.00           H  
ATOM   1172 2HE  LYS A  71     198.313 129.994  13.585  1.00  0.00           H  
ATOM   1173 1HZ  LYS A  71     199.444 129.590  15.646  1.00  0.00           H  
ATOM   1174 2HZ  LYS A  71     198.208 130.654  15.890  1.00  0.00           H  
ATOM   1175 3HZ  LYS A  71     198.054 129.085  16.374  1.00  0.00           H  
ATOM   1176  N   GLU A  72     193.428 126.502  11.752  1.00  0.00           N  
ATOM   1177  CA  GLU A  72     193.728 125.113  11.426  1.00  0.00           C  
ATOM   1178  C   GLU A  72     193.186 124.738  10.053  1.00  0.00           C  
ATOM   1179  O   GLU A  72     193.825 123.999   9.304  1.00  0.00           O  
ATOM   1180  CB  GLU A  72     193.145 124.178  12.488  1.00  0.00           C  
ATOM   1181  CG  GLU A  72     193.820 124.273  13.849  1.00  0.00           C  
ATOM   1182  CD  GLU A  72     193.189 123.377  14.878  1.00  0.00           C  
ATOM   1183  OE1 GLU A  72     192.180 122.782  14.583  1.00  0.00           O  
ATOM   1184  OE2 GLU A  72     193.715 123.288  15.963  1.00  0.00           O1-
ATOM   1185  H   GLU A  72     192.751 126.705  12.475  1.00  0.00           H  
ATOM   1186  HA  GLU A  72     194.812 124.991  11.398  1.00  0.00           H  
ATOM   1187 1HB  GLU A  72     192.086 124.398  12.624  1.00  0.00           H  
ATOM   1188 2HB  GLU A  72     193.224 123.145  12.146  1.00  0.00           H  
ATOM   1189 1HG  GLU A  72     194.870 124.000  13.741  1.00  0.00           H  
ATOM   1190 2HG  GLU A  72     193.775 125.304  14.194  1.00  0.00           H  
ATOM   1191  N   ALA A  73     192.005 125.255   9.727  1.00  0.00           N  
ATOM   1192  CA  ALA A  73     191.380 124.984   8.438  1.00  0.00           C  
ATOM   1193  C   ALA A  73     192.234 125.508   7.291  1.00  0.00           C  
ATOM   1194  O   ALA A  73     192.375 124.851   6.259  1.00  0.00           O  
ATOM   1195  CB  ALA A  73     189.990 125.597   8.386  1.00  0.00           C  
ATOM   1196  H   ALA A  73     191.530 125.852  10.391  1.00  0.00           H  
ATOM   1197  HA  ALA A  73     191.291 123.905   8.318  1.00  0.00           H  
ATOM   1198 1HB  ALA A  73     189.534 125.387   7.419  1.00  0.00           H  
ATOM   1199 2HB  ALA A  73     189.372 125.170   9.177  1.00  0.00           H  
ATOM   1200 3HB  ALA A  73     190.061 126.675   8.526  1.00  0.00           H  
ATOM   1201  N   ILE A  74     192.800 126.695   7.475  1.00  0.00           N  
ATOM   1202  CA  ILE A  74     193.679 127.290   6.474  1.00  0.00           C  
ATOM   1203  C   ILE A  74     194.996 126.530   6.377  1.00  0.00           C  
ATOM   1204  O   ILE A  74     195.473 126.232   5.282  1.00  0.00           O  
ATOM   1205  CB  ILE A  74     193.961 128.769   6.799  1.00  0.00           C  
ATOM   1206  CG1 ILE A  74     192.689 129.604   6.634  1.00  0.00           C  
ATOM   1207  CG2 ILE A  74     195.073 129.305   5.911  1.00  0.00           C  
ATOM   1208  CD1 ILE A  74     192.790 130.993   7.223  1.00  0.00           C  
ATOM   1209  H   ILE A  74     192.619 127.200   8.332  1.00  0.00           H  
ATOM   1210  HA  ILE A  74     193.188 127.225   5.501  1.00  0.00           H  
ATOM   1211  HB  ILE A  74     194.265 128.860   7.841  1.00  0.00           H  
ATOM   1212 1HG1 ILE A  74     192.451 129.698   5.575  1.00  0.00           H  
ATOM   1213 2HG1 ILE A  74     191.853 129.092   7.111  1.00  0.00           H  
ATOM   1214 1HG2 ILE A  74     195.260 130.351   6.155  1.00  0.00           H  
ATOM   1215 2HG2 ILE A  74     195.982 128.727   6.078  1.00  0.00           H  
ATOM   1216 3HG2 ILE A  74     194.777 129.222   4.866  1.00  0.00           H  
ATOM   1217 1HD1 ILE A  74     191.849 131.523   7.067  1.00  0.00           H  
ATOM   1218 2HD1 ILE A  74     192.993 130.920   8.292  1.00  0.00           H  
ATOM   1219 3HD1 ILE A  74     193.597 131.537   6.736  1.00  0.00           H  
ATOM   1220  N   GLU A  75     195.579 126.219   7.529  1.00  0.00           N  
ATOM   1221  CA  GLU A  75     196.827 125.465   7.578  1.00  0.00           C  
ATOM   1222  C   GLU A  75     196.697 124.137   6.847  1.00  0.00           C  
ATOM   1223  O   GLU A  75     197.569 123.759   6.065  1.00  0.00           O  
ATOM   1224  CB  GLU A  75     197.246 125.221   9.029  1.00  0.00           C  
ATOM   1225  CG  GLU A  75     198.519 124.402   9.186  1.00  0.00           C  
ATOM   1226  CD  GLU A  75     198.878 124.149  10.623  1.00  0.00           C  
ATOM   1227  OE1 GLU A  75     198.367 124.838  11.474  1.00  0.00           O  
ATOM   1228  OE2 GLU A  75     199.664 123.264  10.873  1.00  0.00           O1-
ATOM   1229  H   GLU A  75     195.149 126.513   8.396  1.00  0.00           H  
ATOM   1230  HA  GLU A  75     197.601 126.047   7.075  1.00  0.00           H  
ATOM   1231 1HB  GLU A  75     197.400 126.177   9.529  1.00  0.00           H  
ATOM   1232 2HB  GLU A  75     196.446 124.701   9.556  1.00  0.00           H  
ATOM   1233 1HG  GLU A  75     198.387 123.445   8.683  1.00  0.00           H  
ATOM   1234 2HG  GLU A  75     199.340 124.927   8.699  1.00  0.00           H  
ATOM   1235  N   GLU A  76     195.602 123.431   7.105  1.00  0.00           N  
ATOM   1236  CA  GLU A  76     195.342 122.151   6.455  1.00  0.00           C  
ATOM   1237  C   GLU A  76     195.197 122.320   4.947  1.00  0.00           C  
ATOM   1238  O   GLU A  76     195.752 121.545   4.168  1.00  0.00           O  
ATOM   1239  CB  GLU A  76     194.081 121.506   7.031  1.00  0.00           C  
ATOM   1240  CG  GLU A  76     193.684 120.195   6.365  1.00  0.00           C  
ATOM   1241  CD  GLU A  76     194.627 119.069   6.688  1.00  0.00           C  
ATOM   1242  OE1 GLU A  76     195.152 119.050   7.776  1.00  0.00           O  
ATOM   1243  OE2 GLU A  76     194.821 118.224   5.845  1.00  0.00           O1-
ATOM   1244  H   GLU A  76     194.929 123.789   7.770  1.00  0.00           H  
ATOM   1245  HA  GLU A  76     196.194 121.494   6.632  1.00  0.00           H  
ATOM   1246 1HB  GLU A  76     194.223 121.311   8.093  1.00  0.00           H  
ATOM   1247 2HB  GLU A  76     193.243 122.197   6.934  1.00  0.00           H  
ATOM   1248 1HG  GLU A  76     192.683 119.921   6.693  1.00  0.00           H  
ATOM   1249 2HG  GLU A  76     193.656 120.340   5.288  1.00  0.00           H  
ATOM   1250  N   ALA A  77     194.445 123.336   4.541  1.00  0.00           N  
ATOM   1251  CA  ALA A  77     194.230 123.615   3.126  1.00  0.00           C  
ATOM   1252  C   ALA A  77     195.540 123.951   2.425  1.00  0.00           C  
ATOM   1253  O   ALA A  77     195.767 123.545   1.285  1.00  0.00           O  
ATOM   1254  CB  ALA A  77     193.231 124.749   2.955  1.00  0.00           C  
ATOM   1255  H   ALA A  77     194.012 123.934   5.230  1.00  0.00           H  
ATOM   1256  HA  ALA A  77     193.824 122.718   2.655  1.00  0.00           H  
ATOM   1257 1HB  ALA A  77     193.080 124.945   1.892  1.00  0.00           H  
ATOM   1258 2HB  ALA A  77     192.282 124.471   3.411  1.00  0.00           H  
ATOM   1259 3HB  ALA A  77     193.615 125.647   3.439  1.00  0.00           H  
ATOM   1260  N   LYS A  78     196.399 124.693   3.113  1.00  0.00           N  
ATOM   1261  CA  LYS A  78     197.700 125.062   2.570  1.00  0.00           C  
ATOM   1262  C   LYS A  78     198.590 123.836   2.391  1.00  0.00           C  
ATOM   1263  O   LYS A  78     199.310 123.718   1.401  1.00  0.00           O  
ATOM   1264  CB  LYS A  78     198.388 126.085   3.474  1.00  0.00           C  
ATOM   1265  CG  LYS A  78     197.807 127.490   3.390  1.00  0.00           C  
ATOM   1266  CD  LYS A  78     198.452 128.417   4.409  1.00  0.00           C  
ATOM   1267  CE  LYS A  78     199.831 128.870   3.952  1.00  0.00           C  
ATOM   1268  NZ  LYS A  78     199.755 129.815   2.805  1.00  0.00           N1+
ATOM   1269  H   LYS A  78     196.143 125.011   4.037  1.00  0.00           H  
ATOM   1270  HA  LYS A  78     197.551 125.504   1.585  1.00  0.00           H  
ATOM   1271 1HB  LYS A  78     198.319 125.757   4.512  1.00  0.00           H  
ATOM   1272 2HB  LYS A  78     199.446 126.143   3.219  1.00  0.00           H  
ATOM   1273 1HG  LYS A  78     197.972 127.892   2.389  1.00  0.00           H  
ATOM   1274 2HG  LYS A  78     196.733 127.452   3.574  1.00  0.00           H  
ATOM   1275 1HD  LYS A  78     197.821 129.294   4.554  1.00  0.00           H  
ATOM   1276 2HD  LYS A  78     198.549 127.898   5.363  1.00  0.00           H  
ATOM   1277 1HE  LYS A  78     200.345 129.360   4.777  1.00  0.00           H  
ATOM   1278 2HE  LYS A  78     200.418 128.002   3.652  1.00  0.00           H  
ATOM   1279 1HZ  LYS A  78     200.688 130.091   2.533  1.00  0.00           H  
ATOM   1280 2HZ  LYS A  78     199.296 129.364   2.026  1.00  0.00           H  
ATOM   1281 3HZ  LYS A  78     199.229 130.634   3.077  1.00  0.00           H  
ATOM   1282  N   LYS A  79     198.534 122.926   3.359  1.00  0.00           N  
ATOM   1283  CA  LYS A  79     199.291 121.684   3.286  1.00  0.00           C  
ATOM   1284  C   LYS A  79     198.787 120.796   2.156  1.00  0.00           C  
ATOM   1285  O   LYS A  79     199.564 120.093   1.510  1.00  0.00           O  
ATOM   1286  CB  LYS A  79     199.218 120.935   4.618  1.00  0.00           C  
ATOM   1287  CG  LYS A  79     200.045 121.555   5.736  1.00  0.00           C  
ATOM   1288  CD  LYS A  79     199.841 120.818   7.051  1.00  0.00           C  
ATOM   1289  CE  LYS A  79     200.704 121.405   8.157  1.00  0.00           C  
ATOM   1290  NZ  LYS A  79     200.366 120.837   9.489  1.00  0.00           N1+
ATOM   1291  H   LYS A  79     197.951 123.099   4.166  1.00  0.00           H  
ATOM   1292  HA  LYS A  79     200.334 121.926   3.076  1.00  0.00           H  
ATOM   1293 1HB  LYS A  79     198.182 120.891   4.954  1.00  0.00           H  
ATOM   1294 2HB  LYS A  79     199.560 119.909   4.478  1.00  0.00           H  
ATOM   1295 1HG  LYS A  79     201.103 121.518   5.470  1.00  0.00           H  
ATOM   1296 2HG  LYS A  79     199.759 122.598   5.865  1.00  0.00           H  
ATOM   1297 1HD  LYS A  79     198.792 120.885   7.345  1.00  0.00           H  
ATOM   1298 2HD  LYS A  79     200.097 119.767   6.922  1.00  0.00           H  
ATOM   1299 1HE  LYS A  79     201.753 121.204   7.944  1.00  0.00           H  
ATOM   1300 2HE  LYS A  79     200.565 122.486   8.192  1.00  0.00           H  
ATOM   1301 1HZ  LYS A  79     200.960 121.251  10.194  1.00  0.00           H  
ATOM   1302 2HZ  LYS A  79     199.399 121.034   9.704  1.00  0.00           H  
ATOM   1303 3HZ  LYS A  79     200.509 119.836   9.475  1.00  0.00           H  
ATOM   1304  N   GLN A  80     197.479 120.830   1.924  1.00  0.00           N  
ATOM   1305  CA  GLN A  80     196.880 120.110   0.808  1.00  0.00           C  
ATOM   1306  C   GLN A  80     197.288 120.722  -0.526  1.00  0.00           C  
ATOM   1307  O   GLN A  80     197.387 120.025  -1.537  1.00  0.00           O  
ATOM   1308  CB  GLN A  80     195.354 120.100   0.931  1.00  0.00           C  
ATOM   1309  CG  GLN A  80     194.826 119.241   2.069  1.00  0.00           C  
ATOM   1310  CD  GLN A  80     193.322 119.350   2.226  1.00  0.00           C  
ATOM   1311  NE2 GLN A  80     192.803 118.809   3.324  1.00  0.00           N  
ATOM   1312  OE1 GLN A  80     192.633 119.913   1.372  1.00  0.00           O  
ATOM   1313  H   GLN A  80     196.883 121.370   2.538  1.00  0.00           H  
ATOM   1314  HA  GLN A  80     197.243 119.082   0.825  1.00  0.00           H  
ATOM   1315 1HB  GLN A  80     194.995 121.118   1.084  1.00  0.00           H  
ATOM   1316 2HB  GLN A  80     194.915 119.735   0.004  1.00  0.00           H  
ATOM   1317 1HG  GLN A  80     195.076 118.199   1.869  1.00  0.00           H  
ATOM   1318 2HG  GLN A  80     195.293 119.564   3.000  1.00  0.00           H  
ATOM   1319 1HE2 GLN A  80     191.815 118.850   3.481  1.00  0.00           H  
ATOM   1320 2HE2 GLN A  80     193.398 118.362   3.991  1.00  0.00           H  
ATOM   1321  N   GLY A  81     197.530 122.028  -0.522  1.00  0.00           N  
ATOM   1322  CA  GLY A  81     197.874 122.748  -1.742  1.00  0.00           C  
ATOM   1323  C   GLY A  81     196.629 123.280  -2.440  1.00  0.00           C  
ATOM   1324  O   GLY A  81     196.595 123.405  -3.662  1.00  0.00           O  
ATOM   1325  H   GLY A  81     197.468 122.537   0.347  1.00  0.00           H  
ATOM   1326 1HA  GLY A  81     198.543 123.575  -1.500  1.00  0.00           H  
ATOM   1327 2HA  GLY A  81     198.416 122.083  -2.415  1.00  0.00           H  
ATOM   1328  N   ASN A  82     195.604 123.592  -1.652  1.00  0.00           N  
ATOM   1329  CA  ASN A  82     194.342 124.080  -2.195  1.00  0.00           C  
ATOM   1330  C   ASN A  82     194.070 125.513  -1.759  1.00  0.00           C  
ATOM   1331  O   ASN A  82     193.331 125.752  -0.803  1.00  0.00           O  
ATOM   1332  CB  ASN A  82     193.196 123.172  -1.784  1.00  0.00           C  
ATOM   1333  CG  ASN A  82     193.290 121.806  -2.406  1.00  0.00           C  
ATOM   1334  ND2 ASN A  82     193.148 120.786  -1.599  1.00  0.00           N  
ATOM   1335  OD1 ASN A  82     193.493 121.675  -3.619  1.00  0.00           O  
ATOM   1336  H   ASN A  82     195.705 123.492  -0.652  1.00  0.00           H  
ATOM   1337  HA  ASN A  82     194.407 124.073  -3.284  1.00  0.00           H  
ATOM   1338 1HB  ASN A  82     193.188 123.065  -0.699  1.00  0.00           H  
ATOM   1339 2HB  ASN A  82     192.249 123.626  -2.076  1.00  0.00           H  
ATOM   1340 1HD2 ASN A  82     193.202 119.853  -1.957  1.00  0.00           H  
ATOM   1341 2HD2 ASN A  82     192.985 120.939  -0.624  1.00  0.00           H  
ATOM   1342  N   PRO A  83     194.671 126.465  -2.464  1.00  0.00           N  
ATOM   1343  CA  PRO A  83     194.516 127.877  -2.133  1.00  0.00           C  
ATOM   1344  C   PRO A  83     193.085 128.343  -2.366  1.00  0.00           C  
ATOM   1345  O   PRO A  83     192.635 129.320  -1.766  1.00  0.00           O  
ATOM   1346  CB  PRO A  83     195.498 128.566  -3.086  1.00  0.00           C  
ATOM   1347  CG  PRO A  83     195.635 127.609  -4.222  1.00  0.00           C  
ATOM   1348  CD  PRO A  83     195.610 126.251  -3.574  1.00  0.00           C  
ATOM   1349  HA  PRO A  83     194.739 128.003  -1.074  1.00  0.00           H  
ATOM   1350 1HB  PRO A  83     195.099 129.542  -3.397  1.00  0.00           H  
ATOM   1351 2HB  PRO A  83     196.451 128.757  -2.572  1.00  0.00           H  
ATOM   1352 1HG  PRO A  83     194.813 127.752  -4.938  1.00  0.00           H  
ATOM   1353 2HG  PRO A  83     196.570 127.802  -4.768  1.00  0.00           H  
ATOM   1354 1HD  PRO A  83     195.240 125.507  -4.294  1.00  0.00           H  
ATOM   1355 2HD  PRO A  83     196.621 125.990  -3.230  1.00  0.00           H  
ATOM   1356  N   GLU A  84     192.374 127.642  -3.244  1.00  0.00           N  
ATOM   1357  CA  GLU A  84     190.949 127.876  -3.437  1.00  0.00           C  
ATOM   1358  C   GLU A  84     190.154 127.501  -2.191  1.00  0.00           C  
ATOM   1359  O   GLU A  84     189.194 128.179  -1.829  1.00  0.00           O  
ATOM   1360  CB  GLU A  84     190.439 127.081  -4.640  1.00  0.00           C  
ATOM   1361  CG  GLU A  84     190.989 127.546  -5.981  1.00  0.00           C  
ATOM   1362  CD  GLU A  84     192.356 126.993  -6.276  1.00  0.00           C  
ATOM   1363  OE1 GLU A  84     192.864 126.253  -5.469  1.00  0.00           O  
ATOM   1364  OE2 GLU A  84     192.893 127.313  -7.310  1.00  0.00           O1-
ATOM   1365  H   GLU A  84     192.835 126.928  -3.791  1.00  0.00           H  
ATOM   1366  HA  GLU A  84     190.795 128.941  -3.618  1.00  0.00           H  
ATOM   1367 1HB  GLU A  84     190.699 126.029  -4.519  1.00  0.00           H  
ATOM   1368 2HB  GLU A  84     189.351 127.145  -4.684  1.00  0.00           H  
ATOM   1369 1HG  GLU A  84     190.306 127.234  -6.771  1.00  0.00           H  
ATOM   1370 2HG  GLU A  84     191.033 128.634  -5.986  1.00  0.00           H  
ATOM   1371  N   LEU A  85     190.563 126.416  -1.542  1.00  0.00           N  
ATOM   1372  CA  LEU A  85     189.923 125.978  -0.308  1.00  0.00           C  
ATOM   1373  C   LEU A  85     190.141 126.983   0.817  1.00  0.00           C  
ATOM   1374  O   LEU A  85     189.244 127.235   1.619  1.00  0.00           O  
ATOM   1375  CB  LEU A  85     190.466 124.606   0.112  1.00  0.00           C  
ATOM   1376  CG  LEU A  85     189.879 124.025   1.404  1.00  0.00           C  
ATOM   1377  CD1 LEU A  85     188.366 123.914   1.270  1.00  0.00           C  
ATOM   1378  CD2 LEU A  85     190.505 122.666   1.681  1.00  0.00           C  
ATOM   1379  H   LEU A  85     191.338 125.883  -1.908  1.00  0.00           H  
ATOM   1380  HA  LEU A  85     188.848 125.905  -0.483  1.00  0.00           H  
ATOM   1381 1HB  LEU A  85     190.271 123.895  -0.689  1.00  0.00           H  
ATOM   1382 2HB  LEU A  85     191.545 124.686   0.245  1.00  0.00           H  
ATOM   1383  HG  LEU A  85     190.090 124.698   2.235  1.00  0.00           H  
ATOM   1384 1HD1 LEU A  85     187.948 123.501   2.189  1.00  0.00           H  
ATOM   1385 2HD1 LEU A  85     187.943 124.902   1.093  1.00  0.00           H  
ATOM   1386 3HD1 LEU A  85     188.123 123.258   0.435  1.00  0.00           H  
ATOM   1387 1HD2 LEU A  85     190.088 122.254   2.601  1.00  0.00           H  
ATOM   1388 2HD2 LEU A  85     190.293 121.992   0.852  1.00  0.00           H  
ATOM   1389 3HD2 LEU A  85     191.584 122.778   1.790  1.00  0.00           H  
ATOM   1390  N   VAL A  86     191.340 127.556   0.864  1.00  0.00           N  
ATOM   1391  CA  VAL A  86     191.652 128.596   1.836  1.00  0.00           C  
ATOM   1392  C   VAL A  86     190.690 129.772   1.713  1.00  0.00           C  
ATOM   1393  O   VAL A  86     190.186 130.282   2.712  1.00  0.00           O  
ATOM   1394  CB  VAL A  86     193.097 129.096   1.639  1.00  0.00           C  
ATOM   1395  CG1 VAL A  86     193.350 130.338   2.478  1.00  0.00           C  
ATOM   1396  CG2 VAL A  86     194.079 127.993   2.000  1.00  0.00           C  
ATOM   1397  H   VAL A  86     192.053 127.262   0.213  1.00  0.00           H  
ATOM   1398  HA  VAL A  86     191.537 128.181   2.838  1.00  0.00           H  
ATOM   1399  HB  VAL A  86     193.234 129.379   0.596  1.00  0.00           H  
ATOM   1400 1HG1 VAL A  86     194.375 130.678   2.327  1.00  0.00           H  
ATOM   1401 2HG1 VAL A  86     192.659 131.127   2.180  1.00  0.00           H  
ATOM   1402 3HG1 VAL A  86     193.198 130.103   3.532  1.00  0.00           H  
ATOM   1403 1HG2 VAL A  86     195.097 128.351   1.857  1.00  0.00           H  
ATOM   1404 2HG2 VAL A  86     193.937 127.705   3.042  1.00  0.00           H  
ATOM   1405 3HG2 VAL A  86     193.905 127.126   1.358  1.00  0.00           H  
ATOM   1406  N   GLU A  87     190.443 130.198   0.479  1.00  0.00           N  
ATOM   1407  CA  GLU A  87     189.498 131.278   0.217  1.00  0.00           C  
ATOM   1408  C   GLU A  87     188.098 130.915   0.696  1.00  0.00           C  
ATOM   1409  O   GLU A  87     187.411 131.731   1.313  1.00  0.00           O  
ATOM   1410  CB  GLU A  87     189.466 131.609  -1.277  1.00  0.00           C  
ATOM   1411  CG  GLU A  87     188.493 132.716  -1.654  1.00  0.00           C  
ATOM   1412  CD  GLU A  87     188.528 133.052  -3.120  1.00  0.00           C  
ATOM   1413  OE1 GLU A  87     189.463 132.661  -3.777  1.00  0.00           O  
ATOM   1414  OE2 GLU A  87     187.618 133.698  -3.583  1.00  0.00           O1-
ATOM   1415  H   GLU A  87     190.919 129.763  -0.298  1.00  0.00           H  
ATOM   1416  HA  GLU A  87     189.819 132.161   0.771  1.00  0.00           H  
ATOM   1417 1HB  GLU A  87     190.460 131.912  -1.603  1.00  0.00           H  
ATOM   1418 2HB  GLU A  87     189.194 130.718  -1.841  1.00  0.00           H  
ATOM   1419 1HG  GLU A  87     187.483 132.405  -1.390  1.00  0.00           H  
ATOM   1420 2HG  GLU A  87     188.731 133.609  -1.077  1.00  0.00           H  
ATOM   1421  N   TRP A  88     187.682 129.685   0.411  1.00  0.00           N  
ATOM   1422  CA  TRP A  88     186.334 129.238   0.745  1.00  0.00           C  
ATOM   1423  C   TRP A  88     186.139 129.155   2.253  1.00  0.00           C  
ATOM   1424  O   TRP A  88     185.053 129.425   2.762  1.00  0.00           O  
ATOM   1425  CB  TRP A  88     186.054 127.873   0.115  1.00  0.00           C  
ATOM   1426  CG  TRP A  88     185.698 127.946  -1.340  1.00  0.00           C  
ATOM   1427  CD1 TRP A  88     186.377 127.378  -2.375  1.00  0.00           C  
ATOM   1428  CD2 TRP A  88     184.566 128.631  -1.930  1.00  0.00           C  
ATOM   1429  CE2 TRP A  88     184.641 128.426  -3.310  1.00  0.00           C  
ATOM   1430  CE3 TRP A  88     183.513 129.390  -1.405  1.00  0.00           C  
ATOM   1431  NE1 TRP A  88     185.752 127.661  -3.563  1.00  0.00           N  
ATOM   1432  CZ2 TRP A  88     183.701 128.953  -4.182  1.00  0.00           C  
ATOM   1433  CZ3 TRP A  88     182.569 129.917  -2.279  1.00  0.00           C  
ATOM   1434  CH2 TRP A  88     182.662 129.703  -3.631  1.00  0.00           C  
ATOM   1435  H   TRP A  88     188.313 129.045  -0.050  1.00  0.00           H  
ATOM   1436  HA  TRP A  88     185.622 129.965   0.358  1.00  0.00           H  
ATOM   1437 1HB  TRP A  88     186.933 127.235   0.221  1.00  0.00           H  
ATOM   1438 2HB  TRP A  88     185.233 127.390   0.645  1.00  0.00           H  
ATOM   1439  HD1 TRP A  88     187.285 126.786  -2.273  1.00  0.00           H  
ATOM   1440  HE1 TRP A  88     186.058 127.358  -4.476  1.00  0.00           H  
ATOM   1441  HE3 TRP A  88     183.433 129.561  -0.331  1.00  0.00           H  
ATOM   1442  HZ2 TRP A  88     183.758 128.795  -5.259  1.00  0.00           H  
ATOM   1443  HZ3 TRP A  88     181.752 130.507  -1.862  1.00  0.00           H  
ATOM   1444  HH2 TRP A  88     181.905 130.132  -4.289  1.00  0.00           H  
ATOM   1445  N   VAL A  89     187.199 128.782   2.961  1.00  0.00           N  
ATOM   1446  CA  VAL A  89     187.184 128.782   4.421  1.00  0.00           C  
ATOM   1447  C   VAL A  89     186.995 130.190   4.968  1.00  0.00           C  
ATOM   1448  O   VAL A  89     186.204 130.408   5.887  1.00  0.00           O  
ATOM   1449  CB  VAL A  89     188.498 128.195   4.968  1.00  0.00           C  
ATOM   1450  CG1 VAL A  89     188.619 128.460   6.462  1.00  0.00           C  
ATOM   1451  CG2 VAL A  89     188.559 126.703   4.678  1.00  0.00           C  
ATOM   1452  H   VAL A  89     188.038 128.489   2.478  1.00  0.00           H  
ATOM   1453  HA  VAL A  89     186.341 128.180   4.758  1.00  0.00           H  
ATOM   1454  HB  VAL A  89     189.339 128.695   4.485  1.00  0.00           H  
ATOM   1455 1HG1 VAL A  89     189.553 128.038   6.833  1.00  0.00           H  
ATOM   1456 2HG1 VAL A  89     188.610 129.535   6.643  1.00  0.00           H  
ATOM   1457 3HG1 VAL A  89     187.781 127.996   6.982  1.00  0.00           H  
ATOM   1458 1HG2 VAL A  89     189.491 126.294   5.069  1.00  0.00           H  
ATOM   1459 2HG2 VAL A  89     187.715 126.204   5.158  1.00  0.00           H  
ATOM   1460 3HG2 VAL A  89     188.514 126.539   3.603  1.00  0.00           H  
ATOM   1461  N   ALA A  90     187.725 131.145   4.399  1.00  0.00           N  
ATOM   1462  CA  ALA A  90     187.614 132.540   4.807  1.00  0.00           C  
ATOM   1463  C   ALA A  90     186.216 133.080   4.540  1.00  0.00           C  
ATOM   1464  O   ALA A  90     185.660 133.821   5.355  1.00  0.00           O  
ATOM   1465  CB  ALA A  90     188.655 133.386   4.088  1.00  0.00           C  
ATOM   1466  H   ALA A  90     188.374 130.896   3.665  1.00  0.00           H  
ATOM   1467  HA  ALA A  90     187.794 132.602   5.881  1.00  0.00           H  
ATOM   1468 1HB  ALA A  90     188.559 134.425   4.402  1.00  0.00           H  
ATOM   1469 2HB  ALA A  90     189.652 133.023   4.334  1.00  0.00           H  
ATOM   1470 3HB  ALA A  90     188.500 133.317   3.012  1.00  0.00           H  
ATOM   1471  N   ARG A  91     185.649 132.708   3.398  1.00  0.00           N  
ATOM   1472  CA  ARG A  91     184.303 133.135   3.035  1.00  0.00           C  
ATOM   1473  C   ARG A  91     183.263 132.529   3.969  1.00  0.00           C  
ATOM   1474  O   ARG A  91     182.348 133.217   4.426  1.00  0.00           O  
ATOM   1475  CB  ARG A  91     183.984 132.739   1.600  1.00  0.00           C  
ATOM   1476  CG  ARG A  91     184.703 133.552   0.537  1.00  0.00           C  
ATOM   1477  CD  ARG A  91     184.353 133.098  -0.833  1.00  0.00           C  
ATOM   1478  NE  ARG A  91     185.065 133.850  -1.853  1.00  0.00           N  
ATOM   1479  CZ  ARG A  91     184.669 135.041  -2.343  1.00  0.00           C  
ATOM   1480  NH1 ARG A  91     183.566 135.602  -1.896  1.00  0.00           N1+
ATOM   1481  NH2 ARG A  91     185.388 135.647  -3.272  1.00  0.00           N  
ATOM   1482  H   ARG A  91     186.164 132.114   2.765  1.00  0.00           H  
ATOM   1483  HA  ARG A  91     184.244 134.219   3.133  1.00  0.00           H  
ATOM   1484 1HB  ARG A  91     184.243 131.692   1.446  1.00  0.00           H  
ATOM   1485 2HB  ARG A  91     182.912 132.839   1.424  1.00  0.00           H  
ATOM   1486 1HG  ARG A  91     184.425 134.602   0.632  1.00  0.00           H  
ATOM   1487 2HG  ARG A  91     185.781 133.449   0.667  1.00  0.00           H  
ATOM   1488 1HD  ARG A  91     184.610 132.045  -0.944  1.00  0.00           H  
ATOM   1489 2HD  ARG A  91     183.284 133.229  -0.997  1.00  0.00           H  
ATOM   1490  HE  ARG A  91     185.919 133.451  -2.221  1.00  0.00           H  
ATOM   1491 1HH1 ARG A  91     183.017 135.138  -1.186  1.00  0.00           H  
ATOM   1492 2HH1 ARG A  91     183.269 136.494  -2.262  1.00  0.00           H  
ATOM   1493 1HH2 ARG A  91     186.235 135.217  -3.614  1.00  0.00           H  
ATOM   1494 2HH2 ARG A  91     185.091 136.539  -3.638  1.00  0.00           H  
ATOM   1495  N   ALA A  92     183.407 131.239   4.251  1.00  0.00           N  
ATOM   1496  CA  ALA A  92     182.511 130.551   5.173  1.00  0.00           C  
ATOM   1497  C   ALA A  92     182.632 131.115   6.583  1.00  0.00           C  
ATOM   1498  O   ALA A  92     181.640 131.234   7.303  1.00  0.00           O  
ATOM   1499  CB  ALA A  92     182.799 129.057   5.173  1.00  0.00           C  
ATOM   1500  H   ALA A  92     184.157 130.722   3.816  1.00  0.00           H  
ATOM   1501  HA  ALA A  92     181.485 130.710   4.840  1.00  0.00           H  
ATOM   1502 1HB  ALA A  92     182.122 128.557   5.867  1.00  0.00           H  
ATOM   1503 2HB  ALA A  92     182.651 128.657   4.171  1.00  0.00           H  
ATOM   1504 3HB  ALA A  92     183.828 128.884   5.486  1.00  0.00           H  
ATOM   1505  N   ALA A  93     183.854 131.463   6.973  1.00  0.00           N  
ATOM   1506  CA  ALA A  93     184.097 132.073   8.274  1.00  0.00           C  
ATOM   1507  C   ALA A  93     183.369 133.404   8.405  1.00  0.00           C  
ATOM   1508  O   ALA A  93     182.842 133.731   9.469  1.00  0.00           O  
ATOM   1509  CB  ALA A  93     185.591 132.266   8.497  1.00  0.00           C  
ATOM   1510  H   ALA A  93     184.633 131.301   6.350  1.00  0.00           H  
ATOM   1511  HA  ALA A  93     183.713 131.406   9.046  1.00  0.00           H  
ATOM   1512 1HB  ALA A  93     185.757 132.722   9.473  1.00  0.00           H  
ATOM   1513 2HB  ALA A  93     186.092 131.298   8.460  1.00  0.00           H  
ATOM   1514 3HB  ALA A  93     185.994 132.913   7.721  1.00  0.00           H  
ATOM   1515  N   GLU A  94     183.338 134.166   7.318  1.00  0.00           N  
ATOM   1516  CA  GLU A  94     182.620 135.436   7.291  1.00  0.00           C  
ATOM   1517  C   GLU A  94     181.135 135.235   7.561  1.00  0.00           C  
ATOM   1518  O   GLU A  94     180.502 136.049   8.234  1.00  0.00           O  
ATOM   1519  CB  GLU A  94     182.813 136.129   5.940  1.00  0.00           C  
ATOM   1520  CG  GLU A  94     182.152 137.496   5.836  1.00  0.00           C  
ATOM   1521  CD  GLU A  94     182.757 138.511   6.766  1.00  0.00           C  
ATOM   1522  OE1 GLU A  94     183.871 138.312   7.188  1.00  0.00           O  
ATOM   1523  OE2 GLU A  94     182.104 139.486   7.054  1.00  0.00           O1-
ATOM   1524  H   GLU A  94     183.824 133.858   6.489  1.00  0.00           H  
ATOM   1525  HA  GLU A  94     183.018 136.071   8.081  1.00  0.00           H  
ATOM   1526 1HB  GLU A  94     183.878 136.256   5.745  1.00  0.00           H  
ATOM   1527 2HB  GLU A  94     182.408 135.500   5.147  1.00  0.00           H  
ATOM   1528 1HG  GLU A  94     182.247 137.857   4.812  1.00  0.00           H  
ATOM   1529 2HG  GLU A  94     181.091 137.394   6.059  1.00  0.00           H  
ATOM   1530  N   VAL A  95     180.585 134.146   7.033  1.00  0.00           N  
ATOM   1531  CA  VAL A  95     179.184 133.809   7.262  1.00  0.00           C  
ATOM   1532  C   VAL A  95     178.930 133.473   8.727  1.00  0.00           C  
ATOM   1533  O   VAL A  95     177.915 133.872   9.299  1.00  0.00           O  
ATOM   1534  CB  VAL A  95     178.773 132.613   6.384  1.00  0.00           C  
ATOM   1535  CG1 VAL A  95     177.390 132.115   6.776  1.00  0.00           C  
ATOM   1536  CG2 VAL A  95     178.807 133.011   4.917  1.00  0.00           C  
ATOM   1537  H   VAL A  95     181.149 133.537   6.460  1.00  0.00           H  
ATOM   1538  HA  VAL A  95     178.574 134.678   7.012  1.00  0.00           H  
ATOM   1539  HB  VAL A  95     179.469 131.792   6.555  1.00  0.00           H  
ATOM   1540 1HG1 VAL A  95     177.115 131.269   6.146  1.00  0.00           H  
ATOM   1541 2HG1 VAL A  95     177.398 131.801   7.819  1.00  0.00           H  
ATOM   1542 3HG1 VAL A  95     176.663 132.917   6.643  1.00  0.00           H  
ATOM   1543 1HG2 VAL A  95     178.516 132.160   4.301  1.00  0.00           H  
ATOM   1544 2HG2 VAL A  95     178.114 133.835   4.747  1.00  0.00           H  
ATOM   1545 3HG2 VAL A  95     179.817 133.324   4.648  1.00  0.00           H  
ATOM   1546  N   VAL A  96     179.856 132.735   9.329  1.00  0.00           N  
ATOM   1547  CA  VAL A  96     179.772 132.403  10.744  1.00  0.00           C  
ATOM   1548  C   VAL A  96     179.714 133.660  11.602  1.00  0.00           C  
ATOM   1549  O   VAL A  96     178.933 133.744  12.548  1.00  0.00           O  
ATOM   1550  CB  VAL A  96     180.984 131.551  11.166  1.00  0.00           C  
ATOM   1551  CG1 VAL A  96     181.016 131.381  12.677  1.00  0.00           C  
ATOM   1552  CG2 VAL A  96     180.934 130.199  10.471  1.00  0.00           C  
ATOM   1553  H   VAL A  96     180.641 132.394   8.789  1.00  0.00           H  
ATOM   1554  HA  VAL A  96     178.850 131.845  10.915  1.00  0.00           H  
ATOM   1555  HB  VAL A  96     181.899 132.072  10.881  1.00  0.00           H  
ATOM   1556 1HG1 VAL A  96     181.880 130.778  12.958  1.00  0.00           H  
ATOM   1557 2HG1 VAL A  96     181.089 132.360  13.152  1.00  0.00           H  
ATOM   1558 3HG1 VAL A  96     180.104 130.884  13.006  1.00  0.00           H  
ATOM   1559 1HG2 VAL A  96     181.794 129.602  10.773  1.00  0.00           H  
ATOM   1560 2HG2 VAL A  96     180.016 129.680  10.751  1.00  0.00           H  
ATOM   1561 3HG2 VAL A  96     180.954 130.344   9.391  1.00  0.00           H  
ATOM   1562  N   LYS A  97     180.549 134.639  11.264  1.00  0.00           N  
ATOM   1563  CA  LYS A  97     180.567 135.910  11.979  1.00  0.00           C  
ATOM   1564  C   LYS A  97     179.233 136.631  11.852  1.00  0.00           C  
ATOM   1565  O   LYS A  97     178.751 137.240  12.809  1.00  0.00           O  
ATOM   1566  CB  LYS A  97     181.697 136.801  11.461  1.00  0.00           C  
ATOM   1567  CG  LYS A  97     183.080 136.424  11.972  1.00  0.00           C  
ATOM   1568  CD  LYS A  97     184.114 137.476  11.598  1.00  0.00           C  
ATOM   1569  CE  LYS A  97     184.422 137.445  10.109  1.00  0.00           C  
ATOM   1570  NZ  LYS A  97     185.523 138.380   9.748  1.00  0.00           N1+
ATOM   1571  H   LYS A  97     181.187 134.497  10.494  1.00  0.00           H  
ATOM   1572  HA  LYS A  97     180.736 135.710  13.036  1.00  0.00           H  
ATOM   1573 1HB  LYS A  97     181.721 136.762  10.372  1.00  0.00           H  
ATOM   1574 2HB  LYS A  97     181.505 137.835  11.747  1.00  0.00           H  
ATOM   1575 1HG  LYS A  97     183.052 136.323  13.058  1.00  0.00           H  
ATOM   1576 2HG  LYS A  97     183.378 135.466  11.545  1.00  0.00           H  
ATOM   1577 1HD  LYS A  97     183.739 138.465  11.863  1.00  0.00           H  
ATOM   1578 2HD  LYS A  97     185.034 137.295  12.153  1.00  0.00           H  
ATOM   1579 1HE  LYS A  97     184.710 136.436   9.817  1.00  0.00           H  
ATOM   1580 2HE  LYS A  97     183.530 137.721   9.547  1.00  0.00           H  
ATOM   1581 1HZ  LYS A  97     185.695 138.330   8.755  1.00  0.00           H  
ATOM   1582 2HZ  LYS A  97     185.260 139.323   9.998  1.00  0.00           H  
ATOM   1583 3HZ  LYS A  97     186.361 138.122  10.249  1.00  0.00           H  
ATOM   1584  N   GLU A  98     178.637 136.562  10.667  1.00  0.00           N  
ATOM   1585  CA  GLU A  98     177.328 137.156  10.430  1.00  0.00           C  
ATOM   1586  C   GLU A  98     176.261 136.503  11.300  1.00  0.00           C  
ATOM   1587  O   GLU A  98     175.408 137.183  11.872  1.00  0.00           O  
ATOM   1588  CB  GLU A  98     176.944 137.029   8.954  1.00  0.00           C  
ATOM   1589  CG  GLU A  98     175.568 137.582   8.612  1.00  0.00           C  
ATOM   1590  CD  GLU A  98     175.495 139.079   8.723  1.00  0.00           C  
ATOM   1591  OE1 GLU A  98     176.528 139.701   8.811  1.00  0.00           O  
ATOM   1592  OE2 GLU A  98     174.407 139.603   8.719  1.00  0.00           O1-
ATOM   1593  H   GLU A  98     179.106 136.085   9.910  1.00  0.00           H  
ATOM   1594  HA  GLU A  98     177.373 138.212  10.699  1.00  0.00           H  
ATOM   1595 1HB  GLU A  98     177.678 137.554   8.341  1.00  0.00           H  
ATOM   1596 2HB  GLU A  98     176.964 135.979   8.662  1.00  0.00           H  
ATOM   1597 1HG  GLU A  98     175.314 137.293   7.592  1.00  0.00           H  
ATOM   1598 2HG  GLU A  98     174.833 137.137   9.280  1.00  0.00           H  
ATOM   1599  N   VAL A  99     176.316 135.178  11.398  1.00  0.00           N  
ATOM   1600  CA  VAL A  99     175.363 134.431  12.211  1.00  0.00           C  
ATOM   1601  C   VAL A  99     175.464 134.825  13.680  1.00  0.00           C  
ATOM   1602  O   VAL A  99     174.451 134.964  14.366  1.00  0.00           O  
ATOM   1603  CB  VAL A  99     175.612 132.917  12.072  1.00  0.00           C  
ATOM   1604  CG1 VAL A  99     174.805 132.147  13.106  1.00  0.00           C  
ATOM   1605  CG2 VAL A  99     175.259 132.463  10.664  1.00  0.00           C  
ATOM   1606  H   VAL A  99     177.034 134.677  10.898  1.00  0.00           H  
ATOM   1607  HA  VAL A  99     174.355 134.672  11.873  1.00  0.00           H  
ATOM   1608  HB  VAL A  99     176.664 132.712  12.267  1.00  0.00           H  
ATOM   1609 1HG1 VAL A  99     174.992 131.079  12.993  1.00  0.00           H  
ATOM   1610 2HG1 VAL A  99     175.100 132.463  14.107  1.00  0.00           H  
ATOM   1611 3HG1 VAL A  99     173.743 132.345  12.960  1.00  0.00           H  
ATOM   1612 1HG2 VAL A  99     175.437 131.391  10.572  1.00  0.00           H  
ATOM   1613 2HG2 VAL A  99     174.207 132.673  10.466  1.00  0.00           H  
ATOM   1614 3HG2 VAL A  99     175.877 132.996   9.942  1.00  0.00           H  
ATOM   1615  N   LEU A 100     176.692 135.003  14.156  1.00  0.00           N  
ATOM   1616  CA  LEU A 100     176.925 135.419  15.534  1.00  0.00           C  
ATOM   1617  C   LEU A 100     176.368 136.815  15.790  1.00  0.00           C  
ATOM   1618  O   LEU A 100     175.839 137.093  16.867  1.00  0.00           O  
ATOM   1619  CB  LEU A 100     178.426 135.395  15.847  1.00  0.00           C  
ATOM   1620  CG  LEU A 100     179.089 134.011  15.822  1.00  0.00           C  
ATOM   1621  CD1 LEU A 100     180.600 134.170  15.910  1.00  0.00           C  
ATOM   1622  CD2 LEU A 100     178.558 133.173  16.976  1.00  0.00           C  
ATOM   1623  H   LEU A 100     177.482 134.848  13.548  1.00  0.00           H  
ATOM   1624  HA  LEU A 100     176.404 134.729  16.197  1.00  0.00           H  
ATOM   1625 1HB  LEU A 100     178.942 136.022  15.121  1.00  0.00           H  
ATOM   1626 2HB  LEU A 100     178.582 135.818  16.839  1.00  0.00           H  
ATOM   1627  HG  LEU A 100     178.860 133.515  14.877  1.00  0.00           H  
ATOM   1628 1HD1 LEU A 100     181.071 133.187  15.893  1.00  0.00           H  
ATOM   1629 2HD1 LEU A 100     180.955 134.756  15.063  1.00  0.00           H  
ATOM   1630 3HD1 LEU A 100     180.858 134.678  16.838  1.00  0.00           H  
ATOM   1631 1HD2 LEU A 100     179.029 132.190  16.957  1.00  0.00           H  
ATOM   1632 2HD2 LEU A 100     178.787 133.668  17.919  1.00  0.00           H  
ATOM   1633 3HD2 LEU A 100     177.479 133.061  16.877  1.00  0.00           H  
ATOM   1634  N   ARG A 101     176.487 137.687  14.796  1.00  0.00           N  
ATOM   1635  CA  ARG A 101     175.927 139.030  14.883  1.00  0.00           C  
ATOM   1636  C   ARG A 101     174.405 138.992  14.905  1.00  0.00           C  
ATOM   1637  O   ARG A 101     173.767 139.778  15.605  1.00  0.00           O  
ATOM   1638  CB  ARG A 101     176.392 139.883  13.712  1.00  0.00           C  
ATOM   1639  CG  ARG A 101     175.997 141.349  13.790  1.00  0.00           C  
ATOM   1640  CD  ARG A 101     176.528 142.123  12.640  1.00  0.00           C  
ATOM   1641  NE  ARG A 101     177.982 142.110  12.601  1.00  0.00           N  
ATOM   1642  CZ  ARG A 101     178.717 141.423  11.706  1.00  0.00           C  
ATOM   1643  NH1 ARG A 101     178.123 140.700  10.783  1.00  0.00           N1+
ATOM   1644  NH2 ARG A 101     180.037 141.476  11.756  1.00  0.00           N  
ATOM   1645  H   ARG A 101     176.978 137.412  13.957  1.00  0.00           H  
ATOM   1646  HA  ARG A 101     176.261 139.483  15.817  1.00  0.00           H  
ATOM   1647 1HB  ARG A 101     177.478 139.837  13.638  1.00  0.00           H  
ATOM   1648 2HB  ARG A 101     175.984 139.480  12.784  1.00  0.00           H  
ATOM   1649 1HG  ARG A 101     174.910 141.433  13.787  1.00  0.00           H  
ATOM   1650 2HG  ARG A 101     176.393 141.784  14.708  1.00  0.00           H  
ATOM   1651 1HD  ARG A 101     176.159 141.692  11.709  1.00  0.00           H  
ATOM   1652 2HD  ARG A 101     176.199 143.158  12.715  1.00  0.00           H  
ATOM   1653  HE  ARG A 101     178.475 142.655  13.296  1.00  0.00           H  
ATOM   1654 1HH1 ARG A 101     177.114 140.659  10.745  1.00  0.00           H  
ATOM   1655 2HH1 ARG A 101     178.675 140.186  10.112  1.00  0.00           H  
ATOM   1656 1HH2 ARG A 101     180.494 142.032  12.466  1.00  0.00           H  
ATOM   1657 2HH2 ARG A 101     180.589 140.961  11.085  1.00  0.00           H  
ATOM   1658  N   VAL A 102     173.828 138.072  14.139  1.00  0.00           N  
ATOM   1659  CA  VAL A 102     172.390 137.843  14.166  1.00  0.00           C  
ATOM   1660  C   VAL A 102     171.934 137.371  15.541  1.00  0.00           C  
ATOM   1661  O   VAL A 102     170.885 137.785  16.035  1.00  0.00           O  
ATOM   1662  CB  VAL A 102     171.995 136.795  13.109  1.00  0.00           C  
ATOM   1663  CG1 VAL A 102     170.552 136.354  13.309  1.00  0.00           C  
ATOM   1664  CG2 VAL A 102     172.195 137.368  11.713  1.00  0.00           C  
ATOM   1665  H   VAL A 102     174.403 137.520  13.519  1.00  0.00           H  
ATOM   1666  HA  VAL A 102     171.884 138.788  13.959  1.00  0.00           H  
ATOM   1667  HB  VAL A 102     172.622 135.913  13.233  1.00  0.00           H  
ATOM   1668 1HG1 VAL A 102     170.291 135.613  12.554  1.00  0.00           H  
ATOM   1669 2HG1 VAL A 102     170.441 135.914  14.301  1.00  0.00           H  
ATOM   1670 3HG1 VAL A 102     169.892 137.216  13.215  1.00  0.00           H  
ATOM   1671 1HG2 VAL A 102     171.914 136.621  10.971  1.00  0.00           H  
ATOM   1672 2HG2 VAL A 102     171.572 138.253  11.591  1.00  0.00           H  
ATOM   1673 3HG2 VAL A 102     173.242 137.638  11.578  1.00  0.00           H  
ATOM   1674  N   ALA A 103     172.728 136.500  16.154  1.00  0.00           N  
ATOM   1675  CA  ALA A 103     172.458 136.039  17.510  1.00  0.00           C  
ATOM   1676  C   ALA A 103     172.388 137.206  18.486  1.00  0.00           C  
ATOM   1677  O   ALA A 103     171.563 137.217  19.398  1.00  0.00           O  
ATOM   1678  CB  ALA A 103     173.521 135.043  17.953  1.00  0.00           C  
ATOM   1679  H   ALA A 103     173.541 136.148  15.668  1.00  0.00           H  
ATOM   1680  HA  ALA A 103     171.488 135.542  17.520  1.00  0.00           H  
ATOM   1681 1HB  ALA A 103     173.306 134.708  18.966  1.00  0.00           H  
ATOM   1682 2HB  ALA A 103     173.520 134.186  17.278  1.00  0.00           H  
ATOM   1683 3HB  ALA A 103     174.500 135.522  17.929  1.00  0.00           H  
ATOM   1684  N   ALA A 104     173.260 138.191  18.286  1.00  0.00           N  
ATOM   1685  CA  ALA A 104     173.271 139.386  19.120  1.00  0.00           C  
ATOM   1686  C   ALA A 104     171.954 140.142  19.017  1.00  0.00           C  
ATOM   1687  O   ALA A 104     171.422 140.623  20.016  1.00  0.00           O  
ATOM   1688  CB  ALA A 104     174.431 140.291  18.734  1.00  0.00           C  
ATOM   1689  H   ALA A 104     173.933 138.107  17.538  1.00  0.00           H  
ATOM   1690  HA  ALA A 104     173.394 139.081  20.160  1.00  0.00           H  
ATOM   1691 1HB  ALA A 104     174.426 141.180  19.366  1.00  0.00           H  
ATOM   1692 2HB  ALA A 104     175.371 139.756  18.869  1.00  0.00           H  
ATOM   1693 3HB  ALA A 104     174.330 140.587  17.691  1.00  0.00           H  
ATOM   1694  N   GLU A 105     171.429 140.243  17.799  1.00  0.00           N  
ATOM   1695  CA  GLU A 105     170.137 140.879  17.569  1.00  0.00           C  
ATOM   1696  C   GLU A 105     169.012 140.095  18.232  1.00  0.00           C  
ATOM   1697  O   GLU A 105     168.126 140.670  18.863  1.00  0.00           O  
ATOM   1698  CB  GLU A 105     169.866 141.010  16.069  1.00  0.00           C  
ATOM   1699  CG  GLU A 105     170.754 142.020  15.354  1.00  0.00           C  
ATOM   1700  CD  GLU A 105     170.515 142.064  13.872  1.00  0.00           C  
ATOM   1701  OE1 GLU A 105     169.763 141.253  13.386  1.00  0.00           O  
ATOM   1702  OE2 GLU A 105     171.085 142.909  13.223  1.00  0.00           O1-
ATOM   1703  H   GLU A 105     171.939 139.871  17.011  1.00  0.00           H  
ATOM   1704  HA  GLU A 105     170.155 141.872  18.019  1.00  0.00           H  
ATOM   1705 1HB  GLU A 105     170.008 140.043  15.588  1.00  0.00           H  
ATOM   1706 2HB  GLU A 105     168.830 141.307  15.910  1.00  0.00           H  
ATOM   1707 1HG  GLU A 105     170.568 143.010  15.771  1.00  0.00           H  
ATOM   1708 2HG  GLU A 105     171.796 141.768  15.543  1.00  0.00           H  
ATOM   1709  N   ALA A 106     169.053 138.773  18.085  1.00  0.00           N  
ATOM   1710  CA  ALA A 106     168.055 137.903  18.698  1.00  0.00           C  
ATOM   1711  C   ALA A 106     168.101 137.998  20.217  1.00  0.00           C  
ATOM   1712  O   ALA A 106     167.065 138.023  20.878  1.00  0.00           O  
ATOM   1713  CB  ALA A 106     168.260 136.464  18.251  1.00  0.00           C  
ATOM   1714  H   ALA A 106     169.793 138.363  17.533  1.00  0.00           H  
ATOM   1715  HA  ALA A 106     167.066 138.231  18.375  1.00  0.00           H  
ATOM   1716 1HB  ALA A 106     167.509 135.826  18.717  1.00  0.00           H  
ATOM   1717 2HB  ALA A 106     168.166 136.403  17.167  1.00  0.00           H  
ATOM   1718 3HB  ALA A 106     169.253 136.128  18.547  1.00  0.00           H  
ATOM   1719  N   ALA A 107     169.311 138.047  20.764  1.00  0.00           N  
ATOM   1720  CA  ALA A 107     169.494 138.119  22.209  1.00  0.00           C  
ATOM   1721  C   ALA A 107     168.912 139.408  22.774  1.00  0.00           C  
ATOM   1722  O   ALA A 107     168.123 139.383  23.720  1.00  0.00           O  
ATOM   1723  CB  ALA A 107     170.970 138.006  22.564  1.00  0.00           C  
ATOM   1724  H   ALA A 107     170.124 138.034  20.166  1.00  0.00           H  
ATOM   1725  HA  ALA A 107     168.960 137.286  22.668  1.00  0.00           H  
ATOM   1726 1HB  ALA A 107     171.090 138.062  23.646  1.00  0.00           H  
ATOM   1727 2HB  ALA A 107     171.359 137.053  22.205  1.00  0.00           H  
ATOM   1728 3HB  ALA A 107     171.520 138.821  22.095  1.00  0.00           H  
ATOM   1729  N   GLY A 108     169.305 140.534  22.190  1.00  0.00           N  
ATOM   1730  CA  GLY A 108     168.889 141.841  22.689  1.00  0.00           C  
ATOM   1731  C   GLY A 108     167.417 142.100  22.396  1.00  0.00           C  
ATOM   1732  O   GLY A 108     166.782 142.927  23.048  1.00  0.00           O  
ATOM   1733  H   GLY A 108     169.906 140.486  21.381  1.00  0.00           H  
ATOM   1734 1HA  GLY A 108     169.066 141.893  23.764  1.00  0.00           H  
ATOM   1735 2HA  GLY A 108     169.498 142.617  22.226  1.00  0.00           H  
ATOM   1736  N   ALA A 109     166.881 141.385  21.413  1.00  0.00           N  
ATOM   1737  CA  ALA A 109     165.486 141.551  21.019  1.00  0.00           C  
ATOM   1738  C   ALA A 109     164.559 140.756  21.929  1.00  0.00           C  
ATOM   1739  O   ALA A 109     163.337 140.825  21.795  1.00  0.00           O  
ATOM   1740  CB  ALA A 109     165.291 141.133  19.569  1.00  0.00           C  
ATOM   1741  H   ALA A 109     167.453 140.710  20.926  1.00  0.00           H  
ATOM   1742  HA  ALA A 109     165.222 142.605  21.115  1.00  0.00           H  
ATOM   1743 1HB  ALA A 109     164.245 141.264  19.290  1.00  0.00           H  
ATOM   1744 2HB  ALA A 109     165.917 141.750  18.925  1.00  0.00           H  
ATOM   1745 3HB  ALA A 109     165.570 140.087  19.451  1.00  0.00           H  
ATOM   1746  N   GLY A 110     165.146 140.005  22.854  1.00  0.00           N  
ATOM   1747  CA  GLY A 110     164.371 139.195  23.786  1.00  0.00           C  
ATOM   1748  C   GLY A 110     163.956 137.874  23.154  1.00  0.00           C  
ATOM   1749  O   GLY A 110     162.901 137.324  23.473  1.00  0.00           O  
ATOM   1750  H   GLY A 110     166.154 139.996  22.912  1.00  0.00           H  
ATOM   1751 1HA  GLY A 110     164.965 139.004  24.681  1.00  0.00           H  
ATOM   1752 2HA  GLY A 110     163.487 139.747  24.100  1.00  0.00           H  
ATOM   1753  N   ASN A 111     164.790 137.365  22.253  1.00  0.00           N  
ATOM   1754  CA  ASN A 111     164.519 136.098  21.584  1.00  0.00           C  
ATOM   1755  C   ASN A 111     165.672 135.123  21.760  1.00  0.00           C  
ATOM   1756  O   ASN A 111     166.371 134.793  20.801  1.00  0.00           O  
ATOM   1757  CB  ASN A 111     164.231 136.323  20.111  1.00  0.00           C  
ATOM   1758  CG  ASN A 111     163.012 137.174  19.884  1.00  0.00           C  
ATOM   1759  ND2 ASN A 111     163.225 138.406  19.497  1.00  0.00           N  
ATOM   1760  OD1 ASN A 111     161.878 136.715  20.059  1.00  0.00           O  
ATOM   1761  H   ASN A 111     165.636 137.871  22.026  1.00  0.00           H  
ATOM   1762  HA  ASN A 111     163.634 135.651  22.039  1.00  0.00           H  
ATOM   1763 1HB  ASN A 111     165.089 136.805  19.642  1.00  0.00           H  
ATOM   1764 2HB  ASN A 111     164.085 135.362  19.618  1.00  0.00           H  
ATOM   1765 1HD2 ASN A 111     162.451 139.018  19.330  1.00  0.00           H  
ATOM   1766 2HD2 ASN A 111     164.160 138.736  19.368  1.00  0.00           H  
ATOM   1767  N   PRO A 112     165.871 134.664  22.992  1.00  0.00           N  
ATOM   1768  CA  PRO A 112     166.999 133.798  23.313  1.00  0.00           C  
ATOM   1769  C   PRO A 112     166.916 132.479  22.554  1.00  0.00           C  
ATOM   1770  O   PRO A 112     167.929 131.819  22.326  1.00  0.00           O  
ATOM   1771  CB  PRO A 112     166.855 133.590  24.823  1.00  0.00           C  
ATOM   1772  CG  PRO A 112     165.428 133.917  25.103  1.00  0.00           C  
ATOM   1773  CD  PRO A 112     165.114 135.053  24.165  1.00  0.00           C  
ATOM   1774  HA  PRO A 112     167.917 134.298  23.008  1.00  0.00           H  
ATOM   1775 1HB  PRO A 112     167.115 132.554  25.087  1.00  0.00           H  
ATOM   1776 2HB  PRO A 112     167.556 134.244  25.362  1.00  0.00           H  
ATOM   1777 1HG  PRO A 112     164.794 133.035  24.927  1.00  0.00           H  
ATOM   1778 2HG  PRO A 112     165.301 134.194  26.161  1.00  0.00           H  
ATOM   1779 1HD  PRO A 112     164.030 135.084  23.976  1.00  0.00           H  
ATOM   1780 2HD  PRO A 112     165.457 135.999  24.607  1.00  0.00           H  
ATOM   1781  N   ASP A 113     165.703 132.102  22.165  1.00  0.00           N  
ATOM   1782  CA  ASP A 113     165.493 130.892  21.382  1.00  0.00           C  
ATOM   1783  C   ASP A 113     166.176 130.990  20.022  1.00  0.00           C  
ATOM   1784  O   ASP A 113     166.713 130.006  19.517  1.00  0.00           O  
ATOM   1785  CB  ASP A 113     163.995 130.632  21.190  1.00  0.00           C  
ATOM   1786  CG  ASP A 113     163.302 130.196  22.473  1.00  0.00           C  
ATOM   1787  OD1 ASP A 113     163.984 129.815  23.395  1.00  0.00           O  
ATOM   1788  OD2 ASP A 113     162.097 130.247  22.518  1.00  0.00           O1-
ATOM   1789  H   ASP A 113     164.907 132.669  22.419  1.00  0.00           H  
ATOM   1790  HA  ASP A 113     165.938 130.053  21.915  1.00  0.00           H  
ATOM   1791 1HB  ASP A 113     163.513 131.538  20.823  1.00  0.00           H  
ATOM   1792 2HB  ASP A 113     163.856 129.857  20.435  1.00  0.00           H  
ATOM   1793  N   LEU A 114     166.150 132.181  19.437  1.00  0.00           N  
ATOM   1794  CA  LEU A 114     166.770 132.412  18.138  1.00  0.00           C  
ATOM   1795  C   LEU A 114     168.264 132.673  18.278  1.00  0.00           C  
ATOM   1796  O   LEU A 114     169.053 132.300  17.410  1.00  0.00           O  
ATOM   1797  CB  LEU A 114     166.101 133.600  17.435  1.00  0.00           C  
ATOM   1798  CG  LEU A 114     164.659 133.370  16.967  1.00  0.00           C  
ATOM   1799  CD1 LEU A 114     164.073 134.683  16.464  1.00  0.00           C  
ATOM   1800  CD2 LEU A 114     164.641 132.310  15.876  1.00  0.00           C  
ATOM   1801  H   LEU A 114     165.690 132.950  19.906  1.00  0.00           H  
ATOM   1802  HA  LEU A 114     166.648 131.513  17.534  1.00  0.00           H  
ATOM   1803 1HB  LEU A 114     166.098 134.449  18.116  1.00  0.00           H  
ATOM   1804 2HB  LEU A 114     166.696 133.865  16.560  1.00  0.00           H  
ATOM   1805  HG  LEU A 114     164.053 133.035  17.809  1.00  0.00           H  
ATOM   1806 1HD1 LEU A 114     163.047 134.519  16.132  1.00  0.00           H  
ATOM   1807 2HD1 LEU A 114     164.079 135.416  17.270  1.00  0.00           H  
ATOM   1808 3HD1 LEU A 114     164.669 135.051  15.631  1.00  0.00           H  
ATOM   1809 1HD2 LEU A 114     163.616 132.145  15.544  1.00  0.00           H  
ATOM   1810 2HD2 LEU A 114     165.247 132.645  15.033  1.00  0.00           H  
ATOM   1811 3HD2 LEU A 114     165.049 131.378  16.267  1.00  0.00           H  
ATOM   1812  N   ALA A 115     168.645 133.315  19.376  1.00  0.00           N  
ATOM   1813  CA  ALA A 115     170.053 133.536  19.685  1.00  0.00           C  
ATOM   1814  C   ALA A 115     170.786 132.216  19.887  1.00  0.00           C  
ATOM   1815  O   ALA A 115     171.931 132.059  19.462  1.00  0.00           O  
ATOM   1816  CB  ALA A 115     170.194 134.413  20.921  1.00  0.00           C  
ATOM   1817  H   ALA A 115     167.944 133.661  20.014  1.00  0.00           H  
ATOM   1818  HA  ALA A 115     170.517 134.046  18.839  1.00  0.00           H  
ATOM   1819 1HB  ALA A 115     171.251 134.568  21.138  1.00  0.00           H  
ATOM   1820 2HB  ALA A 115     169.716 135.375  20.740  1.00  0.00           H  
ATOM   1821 3HB  ALA A 115     169.717 133.925  21.769  1.00  0.00           H  
ATOM   1822  N   LYS A 116     170.118 131.269  20.535  1.00  0.00           N  
ATOM   1823  CA  LYS A 116     170.676 129.934  20.728  1.00  0.00           C  
ATOM   1824  C   LYS A 116     170.731 129.166  19.413  1.00  0.00           C  
ATOM   1825  O   LYS A 116     171.728 128.509  19.109  1.00  0.00           O  
ATOM   1826  CB  LYS A 116     169.856 129.154  21.757  1.00  0.00           C  
ATOM   1827  CG  LYS A 116     170.385 127.758  22.056  1.00  0.00           C  
ATOM   1828  CD  LYS A 116     171.746 127.815  22.735  1.00  0.00           C  
ATOM   1829  CE  LYS A 116     172.229 126.427  23.126  1.00  0.00           C  
ATOM   1830  NZ  LYS A 116     173.576 126.465  23.759  1.00  0.00           N1+
ATOM   1831  H   LYS A 116     169.202 131.478  20.907  1.00  0.00           H  
ATOM   1832  HA  LYS A 116     171.696 130.033  21.097  1.00  0.00           H  
ATOM   1833 1HB  LYS A 116     169.827 129.709  22.696  1.00  0.00           H  
ATOM   1834 2HB  LYS A 116     168.829 129.055  21.405  1.00  0.00           H  
ATOM   1835 1HG  LYS A 116     169.685 127.235  22.708  1.00  0.00           H  
ATOM   1836 2HG  LYS A 116     170.476 127.197  21.126  1.00  0.00           H  
ATOM   1837 1HD  LYS A 116     172.472 128.267  22.057  1.00  0.00           H  
ATOM   1838 2HD  LYS A 116     171.679 128.433  23.631  1.00  0.00           H  
ATOM   1839 1HE  LYS A 116     171.524 125.981  23.826  1.00  0.00           H  
ATOM   1840 2HE  LYS A 116     172.277 125.795  22.240  1.00  0.00           H  
ATOM   1841 1HZ  LYS A 116     173.860 125.527  24.003  1.00  0.00           H  
ATOM   1842 2HZ  LYS A 116     174.243 126.861  23.111  1.00  0.00           H  
ATOM   1843 3HZ  LYS A 116     173.540 127.033  24.594  1.00  0.00           H  
ATOM   1844  N   ALA A 117     169.659 129.254  18.635  1.00  0.00           N  
ATOM   1845  CA  ALA A 117     169.614 128.634  17.316  1.00  0.00           C  
ATOM   1846  C   ALA A 117     170.709 129.185  16.412  1.00  0.00           C  
ATOM   1847  O   ALA A 117     171.343 128.439  15.666  1.00  0.00           O  
ATOM   1848  CB  ALA A 117     168.248 128.838  16.679  1.00  0.00           C  
ATOM   1849  H   ALA A 117     168.851 129.765  18.967  1.00  0.00           H  
ATOM   1850  HA  ALA A 117     169.789 127.563  17.432  1.00  0.00           H  
ATOM   1851 1HB  ALA A 117     168.231 128.369  15.695  1.00  0.00           H  
ATOM   1852 2HB  ALA A 117     167.481 128.387  17.309  1.00  0.00           H  
ATOM   1853 3HB  ALA A 117     168.051 129.903  16.576  1.00  0.00           H  
ATOM   1854  N   ALA A 118     170.923 130.494  16.482  1.00  0.00           N  
ATOM   1855  CA  ALA A 118     172.010 131.133  15.749  1.00  0.00           C  
ATOM   1856  C   ALA A 118     173.367 130.653  16.250  1.00  0.00           C  
ATOM   1857  O   ALA A 118     174.282 130.418  15.462  1.00  0.00           O  
ATOM   1858  CB  ALA A 118     171.910 132.647  15.862  1.00  0.00           C  
ATOM   1859  H   ALA A 118     170.316 131.062  17.056  1.00  0.00           H  
ATOM   1860  HA  ALA A 118     171.930 130.856  14.698  1.00  0.00           H  
ATOM   1861 1HB  ALA A 118     172.728 133.109  15.311  1.00  0.00           H  
ATOM   1862 2HB  ALA A 118     170.959 132.980  15.446  1.00  0.00           H  
ATOM   1863 3HB  ALA A 118     171.967 132.938  16.910  1.00  0.00           H  
ATOM   1864  N   ALA A 119     173.489 130.513  17.564  1.00  0.00           N  
ATOM   1865  CA  ALA A 119     174.717 130.010  18.170  1.00  0.00           C  
ATOM   1866  C   ALA A 119     175.011 128.585  17.723  1.00  0.00           C  
ATOM   1867  O   ALA A 119     176.157 128.236  17.444  1.00  0.00           O  
ATOM   1868  CB  ALA A 119     174.626 130.078  19.689  1.00  0.00           C  
ATOM   1869  H   ALA A 119     172.714 130.758  18.161  1.00  0.00           H  
ATOM   1870  HA  ALA A 119     175.546 130.638  17.843  1.00  0.00           H  
ATOM   1871 1HB  ALA A 119     175.550 129.699  20.126  1.00  0.00           H  
ATOM   1872 2HB  ALA A 119     174.476 131.112  19.998  1.00  0.00           H  
ATOM   1873 3HB  ALA A 119     173.789 129.472  20.029  1.00  0.00           H  
ATOM   1874  N   GLU A 120     173.967 127.765  17.652  1.00  0.00           N  
ATOM   1875  CA  GLU A 120     174.105 126.389  17.194  1.00  0.00           C  
ATOM   1876  C   GLU A 120     174.436 126.334  15.707  1.00  0.00           C  
ATOM   1877  O   GLU A 120     175.201 125.477  15.265  1.00  0.00           O  
ATOM   1878  CB  GLU A 120     172.819 125.604  17.471  1.00  0.00           C  
ATOM   1879  CG  GLU A 120     172.577 125.293  18.940  1.00  0.00           C  
ATOM   1880  CD  GLU A 120     173.661 124.444  19.545  1.00  0.00           C  
ATOM   1881  OE1 GLU A 120     174.163 123.583  18.865  1.00  0.00           O  
ATOM   1882  OE2 GLU A 120     173.987 124.659  20.689  1.00  0.00           O1-
ATOM   1883  H   GLU A 120     173.057 128.106  17.926  1.00  0.00           H  
ATOM   1884  HA  GLU A 120     174.931 125.922  17.733  1.00  0.00           H  
ATOM   1885 1HB  GLU A 120     171.962 126.169  17.102  1.00  0.00           H  
ATOM   1886 2HB  GLU A 120     172.846 124.659  16.928  1.00  0.00           H  
ATOM   1887 1HG  GLU A 120     172.514 126.230  19.494  1.00  0.00           H  
ATOM   1888 2HG  GLU A 120     171.622 124.779  19.039  1.00  0.00           H  
ATOM   1889  N   LEU A 121     173.856 127.251  14.944  1.00  0.00           N  
ATOM   1890  CA  LEU A 121     174.157 127.366  13.519  1.00  0.00           C  
ATOM   1891  C   LEU A 121     175.622 127.709  13.292  1.00  0.00           C  
ATOM   1892  O   LEU A 121     176.293 127.095  12.463  1.00  0.00           O  
ATOM   1893  CB  LEU A 121     173.269 128.438  12.874  1.00  0.00           C  
ATOM   1894  CG  LEU A 121     173.535 128.716  11.389  1.00  0.00           C  
ATOM   1895  CD1 LEU A 121     173.267 127.454  10.580  1.00  0.00           C  
ATOM   1896  CD2 LEU A 121     172.654 129.863  10.921  1.00  0.00           C  
ATOM   1897  H   LEU A 121     173.190 127.888  15.356  1.00  0.00           H  
ATOM   1898  HA  LEU A 121     173.966 126.401  13.049  1.00  0.00           H  
ATOM   1899 1HB  LEU A 121     172.230 128.133  12.973  1.00  0.00           H  
ATOM   1900 2HB  LEU A 121     173.406 129.374  13.416  1.00  0.00           H  
ATOM   1901  HG  LEU A 121     174.583 128.984  11.251  1.00  0.00           H  
ATOM   1902 1HD1 LEU A 121     173.457 127.651   9.525  1.00  0.00           H  
ATOM   1903 2HD1 LEU A 121     173.925 126.655  10.922  1.00  0.00           H  
ATOM   1904 3HD1 LEU A 121     172.229 127.152  10.712  1.00  0.00           H  
ATOM   1905 1HD2 LEU A 121     172.843 130.062   9.865  1.00  0.00           H  
ATOM   1906 2HD2 LEU A 121     171.606 129.596  11.058  1.00  0.00           H  
ATOM   1907 3HD2 LEU A 121     172.879 130.757  11.504  1.00  0.00           H  
ATOM   1908  N   ALA A 122     176.116 128.695  14.034  1.00  0.00           N  
ATOM   1909  CA  ALA A 122     177.517 129.090  13.949  1.00  0.00           C  
ATOM   1910  C   ALA A 122     178.439 127.921  14.265  1.00  0.00           C  
ATOM   1911  O   ALA A 122     179.448 127.714  13.588  1.00  0.00           O  
ATOM   1912  CB  ALA A 122     177.797 130.253  14.890  1.00  0.00           C  
ATOM   1913  H   ALA A 122     175.504 129.183  14.674  1.00  0.00           H  
ATOM   1914  HA  ALA A 122     177.723 129.410  12.928  1.00  0.00           H  
ATOM   1915 1HB  ALA A 122     178.847 130.536  14.816  1.00  0.00           H  
ATOM   1916 2HB  ALA A 122     177.172 131.103  14.615  1.00  0.00           H  
ATOM   1917 3HB  ALA A 122     177.574 129.955  15.913  1.00  0.00           H  
ATOM   1918  N   ARG A 123     178.091 127.159  15.297  1.00  0.00           N  
ATOM   1919  CA  ARG A 123     178.850 125.969  15.662  1.00  0.00           C  
ATOM   1920  C   ARG A 123     178.848 124.946  14.534  1.00  0.00           C  
ATOM   1921  O   ARG A 123     179.895 124.427  14.152  1.00  0.00           O  
ATOM   1922  CB  ARG A 123     178.275 125.333  16.920  1.00  0.00           C  
ATOM   1923  CG  ARG A 123     178.988 124.074  17.381  1.00  0.00           C  
ATOM   1924  CD  ARG A 123     178.254 123.398  18.482  1.00  0.00           C  
ATOM   1925  NE  ARG A 123     176.887 123.072  18.103  1.00  0.00           N  
ATOM   1926  CZ  ARG A 123     176.545 122.070  17.270  1.00  0.00           C  
ATOM   1927  NH1 ARG A 123     177.475 121.310  16.738  1.00  0.00           N1+
ATOM   1928  NH2 ARG A 123     175.271 121.853  16.988  1.00  0.00           N  
ATOM   1929  H   ARG A 123     177.278 127.410  15.840  1.00  0.00           H  
ATOM   1930  HA  ARG A 123     179.884 126.260  15.841  1.00  0.00           H  
ATOM   1931 1HB  ARG A 123     178.312 126.051  17.739  1.00  0.00           H  
ATOM   1932 2HB  ARG A 123     177.229 125.078  16.753  1.00  0.00           H  
ATOM   1933 1HG  ARG A 123     179.070 123.376  16.547  1.00  0.00           H  
ATOM   1934 2HG  ARG A 123     179.985 124.329  17.740  1.00  0.00           H  
ATOM   1935 1HD  ARG A 123     178.765 122.473  18.748  1.00  0.00           H  
ATOM   1936 2HD  ARG A 123     178.218 124.054  19.351  1.00  0.00           H  
ATOM   1937  HE  ARG A 123     176.143 123.636  18.493  1.00  0.00           H  
ATOM   1938 1HH1 ARG A 123     178.447 121.473  16.955  1.00  0.00           H  
ATOM   1939 2HH1 ARG A 123     177.216 120.558  16.114  1.00  0.00           H  
ATOM   1940 1HH2 ARG A 123     174.555 122.439  17.397  1.00  0.00           H  
ATOM   1941 2HH2 ARG A 123     175.013 121.103  16.363  1.00  0.00           H  
ATOM   1942  N   ALA A 124     177.663 124.661  14.002  1.00  0.00           N  
ATOM   1943  CA  ALA A 124     177.511 123.632  12.981  1.00  0.00           C  
ATOM   1944  C   ALA A 124     178.344 123.953  11.749  1.00  0.00           C  
ATOM   1945  O   ALA A 124     178.941 123.064  11.142  1.00  0.00           O  
ATOM   1946  CB  ALA A 124     176.045 123.473  12.602  1.00  0.00           C  
ATOM   1947  H   ALA A 124     176.848 125.168  14.315  1.00  0.00           H  
ATOM   1948  HA  ALA A 124     177.868 122.687  13.385  1.00  0.00           H  
ATOM   1949 1HB  ALA A 124     175.948 122.700  11.838  1.00  0.00           H  
ATOM   1950 2HB  ALA A 124     175.471 123.186  13.483  1.00  0.00           H  
ATOM   1951 3HB  ALA A 124     175.666 124.417  12.214  1.00  0.00           H  
ATOM   1952  N   VAL A 125     178.379 125.228  11.379  1.00  0.00           N  
ATOM   1953  CA  VAL A 125     179.158 125.673  10.230  1.00  0.00           C  
ATOM   1954  C   VAL A 125     180.653 125.546  10.493  1.00  0.00           C  
ATOM   1955  O   VAL A 125     181.409 125.094   9.632  1.00  0.00           O  
ATOM   1956  CB  VAL A 125     178.823 127.137   9.892  1.00  0.00           C  
ATOM   1957  CG1 VAL A 125     179.755 127.660   8.809  1.00  0.00           C  
ATOM   1958  CG2 VAL A 125     177.371 127.248   9.455  1.00  0.00           C  
ATOM   1959  H   VAL A 125     177.854 125.910  11.911  1.00  0.00           H  
ATOM   1960  HA  VAL A 125     178.917 125.034   9.380  1.00  0.00           H  
ATOM   1961  HB  VAL A 125     178.985 127.751  10.778  1.00  0.00           H  
ATOM   1962 1HG1 VAL A 125     179.504 128.697   8.582  1.00  0.00           H  
ATOM   1963 2HG1 VAL A 125     180.786 127.605   9.158  1.00  0.00           H  
ATOM   1964 3HG1 VAL A 125     179.642 127.056   7.909  1.00  0.00           H  
ATOM   1965 1HG2 VAL A 125     177.141 128.287   9.218  1.00  0.00           H  
ATOM   1966 2HG2 VAL A 125     177.208 126.630   8.571  1.00  0.00           H  
ATOM   1967 3HG2 VAL A 125     176.721 126.908  10.260  1.00  0.00           H  
ATOM   1968  N   ILE A 126     181.075 125.946  11.688  1.00  0.00           N  
ATOM   1969  CA  ILE A 126     182.476 125.854  12.076  1.00  0.00           C  
ATOM   1970  C   ILE A 126     182.974 124.417  12.005  1.00  0.00           C  
ATOM   1971  O   ILE A 126     184.048 124.148  11.469  1.00  0.00           O  
ATOM   1972  CB  ILE A 126     182.689 126.402  13.499  1.00  0.00           C  
ATOM   1973  CG1 ILE A 126     182.487 127.919  13.522  1.00  0.00           C  
ATOM   1974  CG2 ILE A 126     184.076 126.038  14.007  1.00  0.00           C  
ATOM   1975  CD1 ILE A 126     182.332 128.494  14.912  1.00  0.00           C  
ATOM   1976  H   ILE A 126     180.406 126.324  12.343  1.00  0.00           H  
ATOM   1977  HA  ILE A 126     183.069 126.443  11.378  1.00  0.00           H  
ATOM   1978  HB  ILE A 126     181.944 125.975  14.168  1.00  0.00           H  
ATOM   1979 1HG1 ILE A 126     183.338 128.407  13.045  1.00  0.00           H  
ATOM   1980 2HG1 ILE A 126     181.598 128.177  12.946  1.00  0.00           H  
ATOM   1981 1HG2 ILE A 126     184.210 126.434  15.013  1.00  0.00           H  
ATOM   1982 2HG2 ILE A 126     184.183 124.955  14.026  1.00  0.00           H  
ATOM   1983 3HG2 ILE A 126     184.829 126.466  13.346  1.00  0.00           H  
ATOM   1984 1HD1 ILE A 126     182.193 129.573  14.846  1.00  0.00           H  
ATOM   1985 2HD1 ILE A 126     181.463 128.045  15.396  1.00  0.00           H  
ATOM   1986 3HD1 ILE A 126     183.225 128.279  15.496  1.00  0.00           H  
ATOM   1987  N   GLU A 127     182.188 123.495  12.551  1.00  0.00           N  
ATOM   1988  CA  GLU A 127     182.524 122.077  12.506  1.00  0.00           C  
ATOM   1989  C   GLU A 127     182.470 121.542  11.080  1.00  0.00           C  
ATOM   1990  O   GLU A 127     183.302 120.728  10.681  1.00  0.00           O  
ATOM   1991  CB  GLU A 127     181.573 121.275  13.398  1.00  0.00           C  
ATOM   1992  CG  GLU A 127     181.751 121.523  14.890  1.00  0.00           C  
ATOM   1993  CD  GLU A 127     180.761 120.765  15.730  1.00  0.00           C  
ATOM   1994  OE1 GLU A 127     180.231 119.789  15.256  1.00  0.00           O  
ATOM   1995  OE2 GLU A 127     180.535 121.163  16.849  1.00  0.00           O1-
ATOM   1996  H   GLU A 127     181.336 123.785  13.009  1.00  0.00           H  
ATOM   1997  HA  GLU A 127     183.543 121.951  12.867  1.00  0.00           H  
ATOM   1998 1HB  GLU A 127     180.542 121.517  13.139  1.00  0.00           H  
ATOM   1999 2HB  GLU A 127     181.715 120.210  13.216  1.00  0.00           H  
ATOM   2000 1HG  GLU A 127     182.759 121.225  15.178  1.00  0.00           H  
ATOM   2001 2HG  GLU A 127     181.646 122.589  15.085  1.00  0.00           H  
ATOM   2002  N   ALA A 128     181.486 122.006  10.317  1.00  0.00           N  
ATOM   2003  CA  ALA A 128     181.333 121.590   8.928  1.00  0.00           C  
ATOM   2004  C   ALA A 128     182.533 122.010   8.092  1.00  0.00           C  
ATOM   2005  O   ALA A 128     182.967 121.283   7.200  1.00  0.00           O  
ATOM   2006  CB  ALA A 128     180.051 122.161   8.342  1.00  0.00           C  
ATOM   2007  H   ALA A 128     180.829 122.664  10.709  1.00  0.00           H  
ATOM   2008  HA  ALA A 128     181.276 120.502   8.899  1.00  0.00           H  
ATOM   2009 1HB  ALA A 128     179.950 121.842   7.304  1.00  0.00           H  
ATOM   2010 2HB  ALA A 128     179.197 121.804   8.916  1.00  0.00           H  
ATOM   2011 3HB  ALA A 128     180.086 123.249   8.384  1.00  0.00           H  
ATOM   2012  N   ILE A 129     183.066 123.194   8.383  1.00  0.00           N  
ATOM   2013  CA  ILE A 129     184.265 123.679   7.713  1.00  0.00           C  
ATOM   2014  C   ILE A 129     185.458 122.776   7.998  1.00  0.00           C  
ATOM   2015  O   ILE A 129     186.162 122.354   7.079  1.00  0.00           O  
ATOM   2016  CB  ILE A 129     184.594 125.119   8.148  1.00  0.00           C  
ATOM   2017  CG1 ILE A 129     183.538 126.091   7.619  1.00  0.00           C  
ATOM   2018  CG2 ILE A 129     185.980 125.517   7.665  1.00  0.00           C  
ATOM   2019  CD1 ILE A 129     183.565 127.446   8.289  1.00  0.00           C  
ATOM   2020  H   ILE A 129     182.627 123.771   9.087  1.00  0.00           H  
ATOM   2021  HA  ILE A 129     184.090 123.667   6.638  1.00  0.00           H  
ATOM   2022  HB  ILE A 129     184.566 125.185   9.236  1.00  0.00           H  
ATOM   2023 1HG1 ILE A 129     183.681 126.237   6.549  1.00  0.00           H  
ATOM   2024 2HG1 ILE A 129     182.545 125.662   7.760  1.00  0.00           H  
ATOM   2025 1HG2 ILE A 129     186.196 126.537   7.980  1.00  0.00           H  
ATOM   2026 2HG2 ILE A 129     186.722 124.841   8.088  1.00  0.00           H  
ATOM   2027 3HG2 ILE A 129     186.016 125.459   6.577  1.00  0.00           H  
ATOM   2028 1HD1 ILE A 129     182.788 128.079   7.860  1.00  0.00           H  
ATOM   2029 2HD1 ILE A 129     183.388 127.327   9.358  1.00  0.00           H  
ATOM   2030 3HD1 ILE A 129     184.538 127.910   8.131  1.00  0.00           H  
ATOM   2031  N   GLU A 130     185.681 122.481   9.274  1.00  0.00           N  
ATOM   2032  CA  GLU A 130     186.778 121.612   9.680  1.00  0.00           C  
ATOM   2033  C   GLU A 130     186.687 120.252   8.999  1.00  0.00           C  
ATOM   2034  O   GLU A 130     187.685 119.719   8.518  1.00  0.00           O  
ATOM   2035  CB  GLU A 130     186.780 121.433  11.200  1.00  0.00           C  
ATOM   2036  CG  GLU A 130     187.901 120.547  11.727  1.00  0.00           C  
ATOM   2037  CD  GLU A 130     187.880 120.407  13.224  1.00  0.00           C  
ATOM   2038  OE1 GLU A 130     187.126 121.104  13.856  1.00  0.00           O  
ATOM   2039  OE2 GLU A 130     188.622 119.601  13.734  1.00  0.00           O1-
ATOM   2040  H   GLU A 130     185.073 122.869   9.982  1.00  0.00           H  
ATOM   2041  HA  GLU A 130     187.717 122.073   9.370  1.00  0.00           H  
ATOM   2042 1HB  GLU A 130     186.870 122.407  11.681  1.00  0.00           H  
ATOM   2043 2HB  GLU A 130     185.833 120.997  11.516  1.00  0.00           H  
ATOM   2044 1HG  GLU A 130     187.808 119.558  11.280  1.00  0.00           H  
ATOM   2045 2HG  GLU A 130     188.858 120.967  11.419  1.00  0.00           H  
ATOM   2046  N   GLU A 131     185.480 119.696   8.961  1.00  0.00           N  
ATOM   2047  CA  GLU A 131     185.258 118.388   8.358  1.00  0.00           C  
ATOM   2048  C   GLU A 131     185.479 118.430   6.852  1.00  0.00           C  
ATOM   2049  O   GLU A 131     186.179 117.584   6.293  1.00  0.00           O  
ATOM   2050  CB  GLU A 131     183.841 117.894   8.660  1.00  0.00           C  
ATOM   2051  CG  GLU A 131     183.498 116.547   8.039  1.00  0.00           C  
ATOM   2052  CD  GLU A 131     184.247 115.406   8.667  1.00  0.00           C  
ATOM   2053  OE1 GLU A 131     184.497 115.463   9.848  1.00  0.00           O  
ATOM   2054  OE2 GLU A 131     184.568 114.474   7.968  1.00  0.00           O1-
ATOM   2055  H   GLU A 131     184.696 120.193   9.360  1.00  0.00           H  
ATOM   2056  HA  GLU A 131     185.979 117.688   8.780  1.00  0.00           H  
ATOM   2057 1HB  GLU A 131     183.707 117.808   9.738  1.00  0.00           H  
ATOM   2058 2HB  GLU A 131     183.117 118.623   8.297  1.00  0.00           H  
ATOM   2059 1HG  GLU A 131     182.429 116.370   8.149  1.00  0.00           H  
ATOM   2060 2HG  GLU A 131     183.726 116.582   6.974  1.00  0.00           H  
ATOM   2061  N   ALA A 132     184.881 119.420   6.198  1.00  0.00           N  
ATOM   2062  CA  ALA A 132     184.963 119.540   4.747  1.00  0.00           C  
ATOM   2063  C   ALA A 132     186.395 119.784   4.294  1.00  0.00           C  
ATOM   2064  O   ALA A 132     186.835 119.247   3.276  1.00  0.00           O  
ATOM   2065  CB  ALA A 132     184.054 120.660   4.258  1.00  0.00           C  
ATOM   2066  H   ALA A 132     184.355 120.107   6.721  1.00  0.00           H  
ATOM   2067  HA  ALA A 132     184.630 118.600   4.305  1.00  0.00           H  
ATOM   2068 1HB  ALA A 132     184.126 120.736   3.172  1.00  0.00           H  
ATOM   2069 2HB  ALA A 132     183.025 120.441   4.539  1.00  0.00           H  
ATOM   2070 3HB  ALA A 132     184.362 121.600   4.709  1.00  0.00           H  
ATOM   2071  N   VAL A 133     187.121 120.595   5.056  1.00  0.00           N  
ATOM   2072  CA  VAL A 133     188.511 120.907   4.737  1.00  0.00           C  
ATOM   2073  C   VAL A 133     189.392 119.671   4.853  1.00  0.00           C  
ATOM   2074  O   VAL A 133     190.260 119.435   4.012  1.00  0.00           O  
ATOM   2075  CB  VAL A 133     189.044 122.004   5.679  1.00  0.00           C  
ATOM   2076  CG1 VAL A 133     190.560 122.086   5.597  1.00  0.00           C  
ATOM   2077  CG2 VAL A 133     188.410 123.340   5.326  1.00  0.00           C  
ATOM   2078  H   VAL A 133     186.701 121.008   5.876  1.00  0.00           H  
ATOM   2079  HA  VAL A 133     188.557 121.252   3.703  1.00  0.00           H  
ATOM   2080  HB  VAL A 133     188.791 121.740   6.706  1.00  0.00           H  
ATOM   2081 1HG1 VAL A 133     190.920 122.865   6.268  1.00  0.00           H  
ATOM   2082 2HG1 VAL A 133     190.993 121.128   5.887  1.00  0.00           H  
ATOM   2083 3HG1 VAL A 133     190.857 122.323   4.575  1.00  0.00           H  
ATOM   2084 1HG2 VAL A 133     188.792 124.111   5.997  1.00  0.00           H  
ATOM   2085 2HG2 VAL A 133     188.658 123.601   4.297  1.00  0.00           H  
ATOM   2086 3HG2 VAL A 133     187.328 123.271   5.433  1.00  0.00           H  
ATOM   2087  N   LYS A 134     189.166 118.887   5.900  1.00  0.00           N  
ATOM   2088  CA  LYS A 134     189.886 117.632   6.086  1.00  0.00           C  
ATOM   2089  C   LYS A 134     189.568 116.645   4.970  1.00  0.00           C  
ATOM   2090  O   LYS A 134     190.423 115.856   4.564  1.00  0.00           O  
ATOM   2091  CB  LYS A 134     189.547 117.016   7.444  1.00  0.00           C  
ATOM   2092  CG  LYS A 134     190.151 117.748   8.635  1.00  0.00           C  
ATOM   2093  CD  LYS A 134     191.649 117.502   8.733  1.00  0.00           C  
ATOM   2094  CE  LYS A 134     192.254 118.227   9.926  1.00  0.00           C  
ATOM   2095  NZ  LYS A 134     193.726 118.033  10.009  1.00  0.00           N1+
ATOM   2096  H   LYS A 134     188.477 119.164   6.585  1.00  0.00           H  
ATOM   2097  HA  LYS A 134     190.956 117.839   6.051  1.00  0.00           H  
ATOM   2098 1HB  LYS A 134     188.464 116.998   7.576  1.00  0.00           H  
ATOM   2099 2HB  LYS A 134     189.897 115.984   7.473  1.00  0.00           H  
ATOM   2100 1HG  LYS A 134     189.973 118.819   8.533  1.00  0.00           H  
ATOM   2101 2HG  LYS A 134     189.675 117.404   9.553  1.00  0.00           H  
ATOM   2102 1HD  LYS A 134     191.837 116.433   8.834  1.00  0.00           H  
ATOM   2103 2HD  LYS A 134     192.135 117.853   7.823  1.00  0.00           H  
ATOM   2104 1HE  LYS A 134     192.044 119.294   9.848  1.00  0.00           H  
ATOM   2105 2HE  LYS A 134     191.799 117.857  10.846  1.00  0.00           H  
ATOM   2106 1HZ  LYS A 134     194.087 118.528  10.812  1.00  0.00           H  
ATOM   2107 2HZ  LYS A 134     193.931 117.048  10.101  1.00  0.00           H  
ATOM   2108 3HZ  LYS A 134     194.161 118.390   9.171  1.00  0.00           H  
ATOM   2109  N   GLN A 135     188.336 116.694   4.477  1.00  0.00           N  
ATOM   2110  CA  GLN A 135     187.956 115.936   3.289  1.00  0.00           C  
ATOM   2111  C   GLN A 135     188.575 116.532   2.033  1.00  0.00           C  
ATOM   2112  O   GLN A 135     188.869 115.817   1.074  1.00  0.00           O  
ATOM   2113  CB  GLN A 135     186.432 115.889   3.149  1.00  0.00           C  
ATOM   2114  CG  GLN A 135     185.733 115.075   4.224  1.00  0.00           C  
ATOM   2115  CD  GLN A 135     184.222 115.173   4.134  1.00  0.00           C  
ATOM   2116  NE2 GLN A 135     183.539 114.783   5.204  1.00  0.00           N  
ATOM   2117  OE1 GLN A 135     183.672 115.597   3.114  1.00  0.00           O  
ATOM   2118  H   GLN A 135     187.646 117.269   4.933  1.00  0.00           H  
ATOM   2119  HA  GLN A 135     188.332 114.917   3.394  1.00  0.00           H  
ATOM   2120 1HB  GLN A 135     186.032 116.901   3.180  1.00  0.00           H  
ATOM   2121 2HB  GLN A 135     186.169 115.462   2.180  1.00  0.00           H  
ATOM   2122 1HG  GLN A 135     186.014 114.026   4.113  1.00  0.00           H  
ATOM   2123 2HG  GLN A 135     186.042 115.443   5.202  1.00  0.00           H  
ATOM   2124 1HE2 GLN A 135     182.540 114.825   5.204  1.00  0.00           H  
ATOM   2125 2HE2 GLN A 135     184.024 114.446   6.012  1.00  0.00           H  
ATOM   2126  N   GLY A 136     188.768 117.846   2.040  1.00  0.00           N  
ATOM   2127  CA  GLY A 136     189.258 118.554   0.863  1.00  0.00           C  
ATOM   2128  C   GLY A 136     188.106 119.012  -0.022  1.00  0.00           C  
ATOM   2129  O   GLY A 136     188.320 119.490  -1.136  1.00  0.00           O  
ATOM   2130  H   GLY A 136     188.571 118.367   2.882  1.00  0.00           H  
ATOM   2131 1HA  GLY A 136     189.846 119.417   1.177  1.00  0.00           H  
ATOM   2132 2HA  GLY A 136     189.921 117.905   0.296  1.00  0.00           H  
ATOM   2133  N   ASN A 137     186.885 118.866   0.480  1.00  0.00           N  
ATOM   2134  CA  ASN A 137     185.691 119.150  -0.308  1.00  0.00           C  
ATOM   2135  C   ASN A 137     185.302 120.619  -0.205  1.00  0.00           C  
ATOM   2136  O   ASN A 137     184.398 120.978   0.549  1.00  0.00           O  
ATOM   2137  CB  ASN A 137     184.541 118.261   0.124  1.00  0.00           C  
ATOM   2138  CG  ASN A 137     184.657 116.862  -0.415  1.00  0.00           C  
ATOM   2139  ND2 ASN A 137     184.324 115.892   0.399  1.00  0.00           N  
ATOM   2140  OD1 ASN A 137     185.051 116.659  -1.570  1.00  0.00           O  
ATOM   2141  H   ASN A 137     186.780 118.546   1.433  1.00  0.00           H  
ATOM   2142  HA  ASN A 137     185.912 118.941  -1.356  1.00  0.00           H  
ATOM   2143 1HB  ASN A 137     184.504 118.215   1.213  1.00  0.00           H  
ATOM   2144 2HB  ASN A 137     183.599 118.691  -0.218  1.00  0.00           H  
ATOM   2145 1HD2 ASN A 137     184.382 114.942   0.094  1.00  0.00           H  
ATOM   2146 2HD2 ASN A 137     184.012 116.103   1.324  1.00  0.00           H  
ATOM   2147  N   ALA A 138     185.990 121.465  -0.966  1.00  0.00           N  
ATOM   2148  CA  ALA A 138     185.696 122.894  -0.983  1.00  0.00           C  
ATOM   2149  C   ALA A 138     184.233 123.153  -1.313  1.00  0.00           C  
ATOM   2150  O   ALA A 138     183.635 124.109  -0.823  1.00  0.00           O  
ATOM   2151  CB  ALA A 138     186.597 123.608  -1.980  1.00  0.00           C  
ATOM   2152  H   ALA A 138     186.735 121.108  -1.547  1.00  0.00           H  
ATOM   2153  HA  ALA A 138     185.888 123.289   0.016  1.00  0.00           H  
ATOM   2154 1HB  ALA A 138     186.365 124.673  -1.981  1.00  0.00           H  
ATOM   2155 2HB  ALA A 138     187.640 123.464  -1.697  1.00  0.00           H  
ATOM   2156 3HB  ALA A 138     186.432 123.200  -2.976  1.00  0.00           H  
ATOM   2157  N   GLU A 139     183.659 122.292  -2.147  1.00  0.00           N  
ATOM   2158  CA  GLU A 139     182.258 122.418  -2.534  1.00  0.00           C  
ATOM   2159  C   GLU A 139     181.345 122.376  -1.316  1.00  0.00           C  
ATOM   2160  O   GLU A 139     180.350 123.097  -1.249  1.00  0.00           O  
ATOM   2161  CB  GLU A 139     181.872 121.307  -3.511  1.00  0.00           C  
ATOM   2162  CG  GLU A 139     180.412 121.326  -3.941  1.00  0.00           C  
ATOM   2163  CD  GLU A 139     180.120 120.368  -5.062  1.00  0.00           C  
ATOM   2164  OE1 GLU A 139     181.014 119.662  -5.463  1.00  0.00           O  
ATOM   2165  OE2 GLU A 139     179.001 120.343  -5.519  1.00  0.00           O1-
ATOM   2166  H   GLU A 139     184.206 121.531  -2.525  1.00  0.00           H  
ATOM   2167  HA  GLU A 139     182.118 123.384  -3.019  1.00  0.00           H  
ATOM   2168 1HB  GLU A 139     182.487 121.381  -4.408  1.00  0.00           H  
ATOM   2169 2HB  GLU A 139     182.074 120.336  -3.057  1.00  0.00           H  
ATOM   2170 1HG  GLU A 139     179.789 121.068  -3.086  1.00  0.00           H  
ATOM   2171 2HG  GLU A 139     180.151 122.336  -4.255  1.00  0.00           H  
ATOM   2172  N   LEU A 140     181.688 121.525  -0.356  1.00  0.00           N  
ATOM   2173  CA  LEU A 140     180.886 121.371   0.853  1.00  0.00           C  
ATOM   2174  C   LEU A 140     180.956 122.617   1.725  1.00  0.00           C  
ATOM   2175  O   LEU A 140     179.974 123.000   2.360  1.00  0.00           O  
ATOM   2176  CB  LEU A 140     181.363 120.152   1.654  1.00  0.00           C  
ATOM   2177  CG  LEU A 140     180.591 118.850   1.406  1.00  0.00           C  
ATOM   2178  CD1 LEU A 140     180.578 118.543  -0.085  1.00  0.00           C  
ATOM   2179  CD2 LEU A 140     181.237 117.719   2.192  1.00  0.00           C  
ATOM   2180  H   LEU A 140     182.526 120.971  -0.462  1.00  0.00           H  
ATOM   2181  HA  LEU A 140     179.844 121.230   0.560  1.00  0.00           H  
ATOM   2182 1HB  LEU A 140     182.409 119.968   1.415  1.00  0.00           H  
ATOM   2183 2HB  LEU A 140     181.290 120.384   2.716  1.00  0.00           H  
ATOM   2184  HG  LEU A 140     179.557 118.973   1.730  1.00  0.00           H  
ATOM   2185 1HD1 LEU A 140     180.029 117.617  -0.261  1.00  0.00           H  
ATOM   2186 2HD1 LEU A 140     180.093 119.359  -0.621  1.00  0.00           H  
ATOM   2187 3HD1 LEU A 140     181.602 118.431  -0.442  1.00  0.00           H  
ATOM   2188 1HD2 LEU A 140     180.688 116.794   2.018  1.00  0.00           H  
ATOM   2189 2HD2 LEU A 140     182.271 117.595   1.868  1.00  0.00           H  
ATOM   2190 3HD2 LEU A 140     181.216 117.958   3.256  1.00  0.00           H  
ATOM   2191  N   VAL A 141     182.127 123.249   1.755  1.00  0.00           N  
ATOM   2192  CA  VAL A 141     182.311 124.487   2.499  1.00  0.00           C  
ATOM   2193  C   VAL A 141     181.424 125.596   1.949  1.00  0.00           C  
ATOM   2194  O   VAL A 141     180.806 126.345   2.707  1.00  0.00           O  
ATOM   2195  CB  VAL A 141     183.785 124.932   2.436  1.00  0.00           C  
ATOM   2196  CG1 VAL A 141     183.953 126.308   3.063  1.00  0.00           C  
ATOM   2197  CG2 VAL A 141     184.664 123.909   3.139  1.00  0.00           C  
ATOM   2198  H   VAL A 141     182.909 122.857   1.248  1.00  0.00           H  
ATOM   2199  HA  VAL A 141     182.021 124.315   3.535  1.00  0.00           H  
ATOM   2200  HB  VAL A 141     184.086 125.016   1.392  1.00  0.00           H  
ATOM   2201 1HG1 VAL A 141     184.999 126.607   3.010  1.00  0.00           H  
ATOM   2202 2HG1 VAL A 141     183.342 127.031   2.522  1.00  0.00           H  
ATOM   2203 3HG1 VAL A 141     183.638 126.275   4.105  1.00  0.00           H  
ATOM   2204 1HG2 VAL A 141     185.705 124.230   3.090  1.00  0.00           H  
ATOM   2205 2HG2 VAL A 141     184.360 123.822   4.182  1.00  0.00           H  
ATOM   2206 3HG2 VAL A 141     184.561 122.941   2.648  1.00  0.00           H  
ATOM   2207  N   GLU A 142     181.361 125.699   0.626  1.00  0.00           N  
ATOM   2208  CA  GLU A 142     180.535 126.705  -0.027  1.00  0.00           C  
ATOM   2209  C   GLU A 142     179.062 126.507   0.304  1.00  0.00           C  
ATOM   2210  O   GLU A 142     178.376 127.446   0.710  1.00  0.00           O  
ATOM   2211  CB  GLU A 142     180.738 126.659  -1.544  1.00  0.00           C  
ATOM   2212  CG  GLU A 142     179.849 127.615  -2.326  1.00  0.00           C  
ATOM   2213  CD  GLU A 142     180.045 127.511  -3.813  1.00  0.00           C  
ATOM   2214  OE1 GLU A 142     180.871 126.735  -4.232  1.00  0.00           O  
ATOM   2215  OE2 GLU A 142     179.367 128.208  -4.532  1.00  0.00           O1-
ATOM   2216  H   GLU A 142     181.904 125.063   0.059  1.00  0.00           H  
ATOM   2217  HA  GLU A 142     180.828 127.688   0.342  1.00  0.00           H  
ATOM   2218 1HB  GLU A 142     181.775 126.897  -1.780  1.00  0.00           H  
ATOM   2219 2HB  GLU A 142     180.543 125.649  -1.907  1.00  0.00           H  
ATOM   2220 1HG  GLU A 142     178.807 127.400  -2.092  1.00  0.00           H  
ATOM   2221 2HG  GLU A 142     180.062 128.634  -2.007  1.00  0.00           H  
ATOM   2222  N   TRP A 143     178.580 125.281   0.129  1.00  0.00           N  
ATOM   2223  CA  TRP A 143     177.158 124.990   0.265  1.00  0.00           C  
ATOM   2224  C   TRP A 143     176.677 125.242   1.688  1.00  0.00           C  
ATOM   2225  O   TRP A 143     175.602 125.802   1.899  1.00  0.00           O  
ATOM   2226  CB  TRP A 143     176.872 123.537  -0.124  1.00  0.00           C  
ATOM   2227  CG  TRP A 143     176.856 123.307  -1.604  1.00  0.00           C  
ATOM   2228  CD1 TRP A 143     177.605 122.403  -2.297  1.00  0.00           C  
ATOM   2229  CD2 TRP A 143     176.043 123.991  -2.588  1.00  0.00           C  
ATOM   2230  CE2 TRP A 143     176.364 123.445  -3.833  1.00  0.00           C  
ATOM   2231  CE3 TRP A 143     175.084 125.009  -2.512  1.00  0.00           C  
ATOM   2232  NE1 TRP A 143     177.318 122.479  -3.638  1.00  0.00           N  
ATOM   2233  CZ2 TRP A 143     175.761 123.881  -5.003  1.00  0.00           C  
ATOM   2234  CZ3 TRP A 143     174.478 125.446  -3.685  1.00  0.00           C  
ATOM   2235  CH2 TRP A 143     174.809 124.895  -4.897  1.00  0.00           C  
ATOM   2236  H   TRP A 143     179.216 124.532  -0.105  1.00  0.00           H  
ATOM   2237  HA  TRP A 143     176.603 125.657  -0.394  1.00  0.00           H  
ATOM   2238 1HB  TRP A 143     177.628 122.887   0.316  1.00  0.00           H  
ATOM   2239 2HB  TRP A 143     175.906 123.235   0.282  1.00  0.00           H  
ATOM   2240  HD1 TRP A 143     178.327 121.722  -1.851  1.00  0.00           H  
ATOM   2241  HE1 TRP A 143     177.742 121.918  -4.362  1.00  0.00           H  
ATOM   2242  HE3 TRP A 143     174.816 125.447  -1.551  1.00  0.00           H  
ATOM   2243  HZ2 TRP A 143     176.009 123.458  -5.976  1.00  0.00           H  
ATOM   2244  HZ3 TRP A 143     173.733 126.238  -3.616  1.00  0.00           H  
ATOM   2245  HH2 TRP A 143     174.313 125.261  -5.798  1.00  0.00           H  
ATOM   2246  N   VAL A 144     177.484 124.828   2.661  1.00  0.00           N  
ATOM   2247  CA  VAL A 144     177.158 125.040   4.066  1.00  0.00           C  
ATOM   2248  C   VAL A 144     177.113 126.523   4.404  1.00  0.00           C  
ATOM   2249  O   VAL A 144     176.223 126.982   5.121  1.00  0.00           O  
ATOM   2250  CB  VAL A 144     178.194 124.342   4.966  1.00  0.00           C  
ATOM   2251  CG1 VAL A 144     178.022 124.777   6.414  1.00  0.00           C  
ATOM   2252  CG2 VAL A 144     178.060 122.833   4.838  1.00  0.00           C  
ATOM   2253  H   VAL A 144     178.341 124.354   2.421  1.00  0.00           H  
ATOM   2254  HA  VAL A 144     176.165 124.627   4.258  1.00  0.00           H  
ATOM   2255  HB  VAL A 144     179.194 124.647   4.657  1.00  0.00           H  
ATOM   2256 1HG1 VAL A 144     178.763 124.275   7.036  1.00  0.00           H  
ATOM   2257 2HG1 VAL A 144     178.157 125.857   6.489  1.00  0.00           H  
ATOM   2258 3HG1 VAL A 144     177.021 124.512   6.757  1.00  0.00           H  
ATOM   2259 1HG2 VAL A 144     178.797 122.345   5.476  1.00  0.00           H  
ATOM   2260 2HG2 VAL A 144     177.057 122.529   5.143  1.00  0.00           H  
ATOM   2261 3HG2 VAL A 144     178.228 122.539   3.801  1.00  0.00           H  
ATOM   2262  N   ALA A 145     178.080 127.273   3.882  1.00  0.00           N  
ATOM   2263  CA  ALA A 145     178.103 128.722   4.056  1.00  0.00           C  
ATOM   2264  C   ALA A 145     176.845 129.363   3.487  1.00  0.00           C  
ATOM   2265  O   ALA A 145     176.290 130.290   4.077  1.00  0.00           O  
ATOM   2266  CB  ALA A 145     179.342 129.313   3.400  1.00  0.00           C  
ATOM   2267  H   ALA A 145     178.815 126.828   3.355  1.00  0.00           H  
ATOM   2268  HA  ALA A 145     178.134 128.942   5.122  1.00  0.00           H  
ATOM   2269 1HB  ALA A 145     179.346 130.394   3.537  1.00  0.00           H  
ATOM   2270 2HB  ALA A 145     180.235 128.886   3.858  1.00  0.00           H  
ATOM   2271 3HB  ALA A 145     179.334 129.081   2.335  1.00  0.00           H  
ATOM   2272  N   ARG A 146     176.400 128.868   2.338  1.00  0.00           N  
ATOM   2273  CA  ARG A 146     175.182 129.366   1.709  1.00  0.00           C  
ATOM   2274  C   ARG A 146     173.951 128.994   2.523  1.00  0.00           C  
ATOM   2275  O   ARG A 146     173.059 129.818   2.729  1.00  0.00           O  
ATOM   2276  CB  ARG A 146     175.041 128.809   0.300  1.00  0.00           C  
ATOM   2277  CG  ARG A 146     176.021 129.377  -0.715  1.00  0.00           C  
ATOM   2278  CD  ARG A 146     175.804 128.805  -2.067  1.00  0.00           C  
ATOM   2279  NE  ARG A 146     176.802 129.267  -3.018  1.00  0.00           N  
ATOM   2280  CZ  ARG A 146     176.755 130.448  -3.663  1.00  0.00           C  
ATOM   2281  NH1 ARG A 146     175.754 131.273  -3.451  1.00  0.00           N1+
ATOM   2282  NH2 ARG A 146     177.716 130.778  -4.510  1.00  0.00           N  
ATOM   2283  H   ARG A 146     176.918 128.126   1.890  1.00  0.00           H  
ATOM   2284  HA  ARG A 146     175.235 130.453   1.666  1.00  0.00           H  
ATOM   2285 1HB  ARG A 146     175.177 127.729   0.321  1.00  0.00           H  
ATOM   2286 2HB  ARG A 146     174.034 129.004  -0.069  1.00  0.00           H  
ATOM   2287 1HG  ARG A 146     175.895 130.458  -0.775  1.00  0.00           H  
ATOM   2288 2HG  ARG A 146     177.040 129.146  -0.402  1.00  0.00           H  
ATOM   2289 1HD  ARG A 146     175.861 127.718  -2.016  1.00  0.00           H  
ATOM   2290 2HD  ARG A 146     174.822 129.099  -2.434  1.00  0.00           H  
ATOM   2291  HE  ARG A 146     177.589 128.659  -3.208  1.00  0.00           H  
ATOM   2292 1HH1 ARG A 146     175.021 131.022  -2.803  1.00  0.00           H  
ATOM   2293 2HH1 ARG A 146     175.719 132.160  -3.935  1.00  0.00           H  
ATOM   2294 1HH2 ARG A 146     178.485 130.143  -4.673  1.00  0.00           H  
ATOM   2295 2HH2 ARG A 146     177.679 131.663  -4.993  1.00  0.00           H  
ATOM   2296  N   ALA A 147     173.906 127.750   2.989  1.00  0.00           N  
ATOM   2297  CA  ALA A 147     172.783 127.269   3.783  1.00  0.00           C  
ATOM   2298  C   ALA A 147     172.656 128.050   5.084  1.00  0.00           C  
ATOM   2299  O   ALA A 147     171.549 128.369   5.521  1.00  0.00           O  
ATOM   2300  CB  ALA A 147     172.936 125.782   4.071  1.00  0.00           C  
ATOM   2301  H   ALA A 147     174.671 127.122   2.784  1.00  0.00           H  
ATOM   2302  HA  ALA A 147     171.865 127.420   3.215  1.00  0.00           H  
ATOM   2303 1HB  ALA A 147     172.088 125.438   4.666  1.00  0.00           H  
ATOM   2304 2HB  ALA A 147     172.968 125.230   3.133  1.00  0.00           H  
ATOM   2305 3HB  ALA A 147     173.860 125.612   4.623  1.00  0.00           H  
ATOM   2306  N   ALA A 148     173.792 128.355   5.699  1.00  0.00           N  
ATOM   2307  CA  ALA A 148     173.810 129.133   6.932  1.00  0.00           C  
ATOM   2308  C   ALA A 148     173.335 130.560   6.692  1.00  0.00           C  
ATOM   2309  O   ALA A 148     172.636 131.141   7.521  1.00  0.00           O  
ATOM   2310  CB  ALA A 148     175.208 129.134   7.536  1.00  0.00           C  
ATOM   2311  H   ALA A 148     174.666 128.042   5.303  1.00  0.00           H  
ATOM   2312  HA  ALA A 148     173.124 128.673   7.643  1.00  0.00           H  
ATOM   2313 1HB  ALA A 148     175.205 129.718   8.456  1.00  0.00           H  
ATOM   2314 2HB  ALA A 148     175.510 128.110   7.756  1.00  0.00           H  
ATOM   2315 3HB  ALA A 148     175.909 129.576   6.829  1.00  0.00           H  
ATOM   2316  N   LYS A 149     173.721 131.121   5.551  1.00  0.00           N  
ATOM   2317  CA  LYS A 149     173.257 132.446   5.154  1.00  0.00           C  
ATOM   2318  C   LYS A 149     171.740 132.484   5.027  1.00  0.00           C  
ATOM   2319  O   LYS A 149     171.099 133.449   5.443  1.00  0.00           O  
ATOM   2320  CB  LYS A 149     173.905 132.868   3.834  1.00  0.00           C  
ATOM   2321  CG  LYS A 149     173.555 134.279   3.384  1.00  0.00           C  
ATOM   2322  CD  LYS A 149     174.312 134.661   2.120  1.00  0.00           C  
ATOM   2323  CE  LYS A 149     173.945 136.062   1.656  1.00  0.00           C  
ATOM   2324  NZ  LYS A 149     174.679 136.450   0.420  1.00  0.00           N1+
ATOM   2325  H   LYS A 149     174.350 130.617   4.942  1.00  0.00           H  
ATOM   2326  HA  LYS A 149     173.543 133.159   5.928  1.00  0.00           H  
ATOM   2327 1HB  LYS A 149     174.990 132.804   3.925  1.00  0.00           H  
ATOM   2328 2HB  LYS A 149     173.603 132.180   3.045  1.00  0.00           H  
ATOM   2329 1HG  LYS A 149     172.483 134.344   3.188  1.00  0.00           H  
ATOM   2330 2HG  LYS A 149     173.804 134.986   4.174  1.00  0.00           H  
ATOM   2331 1HD  LYS A 149     175.385 134.620   2.313  1.00  0.00           H  
ATOM   2332 2HD  LYS A 149     174.077 133.952   1.326  1.00  0.00           H  
ATOM   2333 1HE  LYS A 149     172.876 136.112   1.459  1.00  0.00           H  
ATOM   2334 2HE  LYS A 149     174.181 136.779   2.443  1.00  0.00           H  
ATOM   2335 1HZ  LYS A 149     174.409 137.383   0.146  1.00  0.00           H  
ATOM   2336 2HZ  LYS A 149     175.674 136.426   0.598  1.00  0.00           H  
ATOM   2337 3HZ  LYS A 149     174.454 135.803  -0.322  1.00  0.00           H  
ATOM   2338  N   VAL A 150     171.173 131.430   4.452  1.00  0.00           N  
ATOM   2339  CA  VAL A 150     169.724 131.302   4.347  1.00  0.00           C  
ATOM   2340  C   VAL A 150     169.080 131.198   5.724  1.00  0.00           C  
ATOM   2341  O   VAL A 150     168.075 131.854   6.000  1.00  0.00           O  
ATOM   2342  CB  VAL A 150     169.356 130.057   3.518  1.00  0.00           C  
ATOM   2343  CG1 VAL A 150     167.862 129.782   3.603  1.00  0.00           C  
ATOM   2344  CG2 VAL A 150     169.787 130.252   2.072  1.00  0.00           C  
ATOM   2345  H   VAL A 150     171.760 130.698   4.078  1.00  0.00           H  
ATOM   2346  HA  VAL A 150     169.332 132.197   3.865  1.00  0.00           H  
ATOM   2347  HB  VAL A 150     169.867 129.189   3.937  1.00  0.00           H  
ATOM   2348 1HG1 VAL A 150     167.620 128.899   3.012  1.00  0.00           H  
ATOM   2349 2HG1 VAL A 150     167.583 129.610   4.642  1.00  0.00           H  
ATOM   2350 3HG1 VAL A 150     167.312 130.640   3.215  1.00  0.00           H  
ATOM   2351 1HG2 VAL A 150     169.524 129.369   1.492  1.00  0.00           H  
ATOM   2352 2HG2 VAL A 150     169.281 131.123   1.656  1.00  0.00           H  
ATOM   2353 3HG2 VAL A 150     170.865 130.405   2.032  1.00  0.00           H  
ATOM   2354  N   ALA A 151     169.665 130.372   6.585  1.00  0.00           N  
ATOM   2355  CA  ALA A 151     169.181 130.222   7.953  1.00  0.00           C  
ATOM   2356  C   ALA A 151     169.246 131.544   8.708  1.00  0.00           C  
ATOM   2357  O   ALA A 151     168.354 131.867   9.491  1.00  0.00           O  
ATOM   2358  CB  ALA A 151     169.982 129.156   8.683  1.00  0.00           C  
ATOM   2359  H   ALA A 151     170.465 129.833   6.284  1.00  0.00           H  
ATOM   2360  HA  ALA A 151     168.137 129.914   7.917  1.00  0.00           H  
ATOM   2361 1HB  ALA A 151     169.608 129.055   9.703  1.00  0.00           H  
ATOM   2362 2HB  ALA A 151     169.877 128.203   8.165  1.00  0.00           H  
ATOM   2363 3HB  ALA A 151     171.030 129.442   8.709  1.00  0.00           H  
ATOM   2364  N   ALA A 152     170.308 132.306   8.467  1.00  0.00           N  
ATOM   2365  CA  ALA A 152     170.457 133.625   9.068  1.00  0.00           C  
ATOM   2366  C   ALA A 152     169.330 134.555   8.642  1.00  0.00           C  
ATOM   2367  O   ALA A 152     168.832 135.350   9.440  1.00  0.00           O  
ATOM   2368  CB  ALA A 152     171.807 134.226   8.700  1.00  0.00           C  
ATOM   2369  H   ALA A 152     171.032 131.960   7.851  1.00  0.00           H  
ATOM   2370  HA  ALA A 152     170.407 133.518  10.153  1.00  0.00           H  
ATOM   2371 1HB  ALA A 152     171.902 135.212   9.156  1.00  0.00           H  
ATOM   2372 2HB  ALA A 152     172.605 133.577   9.062  1.00  0.00           H  
ATOM   2373 3HB  ALA A 152     171.879 134.320   7.617  1.00  0.00           H  
ATOM   2374  N   GLU A 153     168.930 134.452   7.379  1.00  0.00           N  
ATOM   2375  CA  GLU A 153     167.802 135.222   6.868  1.00  0.00           C  
ATOM   2376  C   GLU A 153     166.505 134.821   7.555  1.00  0.00           C  
ATOM   2377  O   GLU A 153     165.672 135.669   7.874  1.00  0.00           O  
ATOM   2378  CB  GLU A 153     167.669 135.035   5.356  1.00  0.00           C  
ATOM   2379  CG  GLU A 153     166.572 135.871   4.712  1.00  0.00           C  
ATOM   2380  CD  GLU A 153     166.874 137.343   4.729  1.00  0.00           C  
ATOM   2381  OE1 GLU A 153     167.989 137.698   5.021  1.00  0.00           O  
ATOM   2382  OE2 GLU A 153     165.986 138.115   4.447  1.00  0.00           O1-
ATOM   2383  H   GLU A 153     169.418 133.825   6.758  1.00  0.00           H  
ATOM   2384  HA  GLU A 153     167.978 136.276   7.082  1.00  0.00           H  
ATOM   2385 1HB  GLU A 153     168.612 135.290   4.872  1.00  0.00           H  
ATOM   2386 2HB  GLU A 153     167.462 133.987   5.136  1.00  0.00           H  
ATOM   2387 1HG  GLU A 153     166.443 135.549   3.678  1.00  0.00           H  
ATOM   2388 2HG  GLU A 153     165.635 135.690   5.238  1.00  0.00           H  
ATOM   2389  N   VAL A 154     166.337 133.521   7.780  1.00  0.00           N  
ATOM   2390  CA  VAL A 154     165.175 133.010   8.499  1.00  0.00           C  
ATOM   2391  C   VAL A 154     165.121 133.558   9.920  1.00  0.00           C  
ATOM   2392  O   VAL A 154     164.058 133.932  10.410  1.00  0.00           O  
ATOM   2393  CB  VAL A 154     165.209 131.472   8.546  1.00  0.00           C  
ATOM   2394  CG1 VAL A 154     164.135 130.945   9.484  1.00  0.00           C  
ATOM   2395  CG2 VAL A 154     165.028 130.907   7.145  1.00  0.00           C  
ATOM   2396  H   VAL A 154     167.032 132.872   7.445  1.00  0.00           H  
ATOM   2397  HA  VAL A 154     164.274 133.346   7.983  1.00  0.00           H  
ATOM   2398  HB  VAL A 154     166.171 131.151   8.946  1.00  0.00           H  
ATOM   2399 1HG1 VAL A 154     164.173 129.855   9.505  1.00  0.00           H  
ATOM   2400 2HG1 VAL A 154     164.305 131.332  10.488  1.00  0.00           H  
ATOM   2401 3HG1 VAL A 154     163.154 131.265   9.132  1.00  0.00           H  
ATOM   2402 1HG2 VAL A 154     165.053 129.819   7.186  1.00  0.00           H  
ATOM   2403 2HG2 VAL A 154     164.068 131.234   6.743  1.00  0.00           H  
ATOM   2404 3HG2 VAL A 154     165.830 131.265   6.501  1.00  0.00           H  
ATOM   2405  N   ILE A 155     166.277 133.602  10.574  1.00  0.00           N  
ATOM   2406  CA  ILE A 155     166.362 134.089  11.946  1.00  0.00           C  
ATOM   2407  C   ILE A 155     166.031 135.575  12.024  1.00  0.00           C  
ATOM   2408  O   ILE A 155     165.279 136.008  12.898  1.00  0.00           O  
ATOM   2409  CB  ILE A 155     167.763 133.843  12.532  1.00  0.00           C  
ATOM   2410  CG1 ILE A 155     168.037 132.341  12.649  1.00  0.00           C  
ATOM   2411  CG2 ILE A 155     167.900 134.519  13.887  1.00  0.00           C  
ATOM   2412  CD1 ILE A 155     169.494 132.000  12.861  1.00  0.00           C  
ATOM   2413  H   ILE A 155     167.118 133.290  10.110  1.00  0.00           H  
ATOM   2414  HA  ILE A 155     165.627 133.556  12.548  1.00  0.00           H  
ATOM   2415  HB  ILE A 155     168.516 134.248  11.856  1.00  0.00           H  
ATOM   2416 1HG1 ILE A 155     167.465 131.931  13.481  1.00  0.00           H  
ATOM   2417 2HG1 ILE A 155     167.698 131.838  11.742  1.00  0.00           H  
ATOM   2418 1HG2 ILE A 155     168.897 134.334  14.287  1.00  0.00           H  
ATOM   2419 2HG2 ILE A 155     167.748 135.591  13.776  1.00  0.00           H  
ATOM   2420 3HG2 ILE A 155     167.153 134.116  14.572  1.00  0.00           H  
ATOM   2421 1HD1 ILE A 155     169.608 130.918  12.934  1.00  0.00           H  
ATOM   2422 2HD1 ILE A 155     170.081 132.372  12.020  1.00  0.00           H  
ATOM   2423 3HD1 ILE A 155     169.845 132.464  13.782  1.00  0.00           H  
ATOM   2424  N   LYS A 156     166.602 136.352  11.110  1.00  0.00           N  
ATOM   2425  CA  LYS A 156     166.338 137.784  11.048  1.00  0.00           C  
ATOM   2426  C   LYS A 156     164.848 138.065  10.894  1.00  0.00           C  
ATOM   2427  O   LYS A 156     164.305 138.957  11.541  1.00  0.00           O  
ATOM   2428  CB  LYS A 156     167.117 138.423   9.896  1.00  0.00           C  
ATOM   2429  CG  LYS A 156     168.615 138.542  10.141  1.00  0.00           C  
ATOM   2430  CD  LYS A 156     169.326 139.131   8.931  1.00  0.00           C  
ATOM   2431  CE  LYS A 156     170.835 139.150   9.130  1.00  0.00           C  
ATOM   2432  NZ  LYS A 156     171.544 139.710   7.948  1.00  0.00           N1+
ATOM   2433  H   LYS A 156     167.232 135.938  10.438  1.00  0.00           H  
ATOM   2434  HA  LYS A 156     166.663 138.235  11.987  1.00  0.00           H  
ATOM   2435 1HB  LYS A 156     166.971 137.835   8.990  1.00  0.00           H  
ATOM   2436 2HB  LYS A 156     166.728 139.423   9.705  1.00  0.00           H  
ATOM   2437 1HG  LYS A 156     168.794 139.183  11.004  1.00  0.00           H  
ATOM   2438 2HG  LYS A 156     169.029 137.556  10.349  1.00  0.00           H  
ATOM   2439 1HD  LYS A 156     169.091 138.539   8.045  1.00  0.00           H  
ATOM   2440 2HD  LYS A 156     168.978 140.152   8.767  1.00  0.00           H  
ATOM   2441 1HE  LYS A 156     171.078 139.752  10.004  1.00  0.00           H  
ATOM   2442 2HE  LYS A 156     171.191 138.135   9.305  1.00  0.00           H  
ATOM   2443 1HZ  LYS A 156     172.540 139.705   8.119  1.00  0.00           H  
ATOM   2444 2HZ  LYS A 156     171.340 139.148   7.134  1.00  0.00           H  
ATOM   2445 3HZ  LYS A 156     171.237 140.658   7.787  1.00  0.00           H  
ATOM   2446  N   VAL A 157     164.192 137.295  10.031  1.00  0.00           N  
ATOM   2447  CA  VAL A 157     162.752 137.404   9.846  1.00  0.00           C  
ATOM   2448  C   VAL A 157     162.002 136.946  11.090  1.00  0.00           C  
ATOM   2449  O   VAL A 157     161.013 137.559  11.493  1.00  0.00           O  
ATOM   2450  CB  VAL A 157     162.301 136.561   8.637  1.00  0.00           C  
ATOM   2451  CG1 VAL A 157     160.783 136.514   8.557  1.00  0.00           C  
ATOM   2452  CG2 VAL A 157     162.892 137.133   7.358  1.00  0.00           C  
ATOM   2453  H   VAL A 157     164.708 136.615   9.488  1.00  0.00           H  
ATOM   2454  HA  VAL A 157     162.504 138.454   9.680  1.00  0.00           H  
ATOM   2455  HB  VAL A 157     162.648 135.537   8.774  1.00  0.00           H  
ATOM   2456 1HG1 VAL A 157     160.482 135.914   7.698  1.00  0.00           H  
ATOM   2457 2HG1 VAL A 157     160.383 136.069   9.469  1.00  0.00           H  
ATOM   2458 3HG1 VAL A 157     160.393 137.525   8.447  1.00  0.00           H  
ATOM   2459 1HG2 VAL A 157     162.570 136.532   6.509  1.00  0.00           H  
ATOM   2460 2HG2 VAL A 157     162.550 138.160   7.226  1.00  0.00           H  
ATOM   2461 3HG2 VAL A 157     163.979 137.119   7.421  1.00  0.00           H  
ATOM   2462  N   ALA A 158     162.477 135.863  11.695  1.00  0.00           N  
ATOM   2463  CA  ALA A 158     161.845 135.313  12.890  1.00  0.00           C  
ATOM   2464  C   ALA A 158     161.756 136.356  13.996  1.00  0.00           C  
ATOM   2465  O   ALA A 158     160.774 136.410  14.732  1.00  0.00           O  
ATOM   2466  CB  ALA A 158     162.607 134.088  13.374  1.00  0.00           C  
ATOM   2467  H   ALA A 158     163.296 135.408  11.319  1.00  0.00           H  
ATOM   2468  HA  ALA A 158     160.828 135.013  12.636  1.00  0.00           H  
ATOM   2469 1HB  ALA A 158     162.123 133.690  14.267  1.00  0.00           H  
ATOM   2470 2HB  ALA A 158     162.611 133.328  12.593  1.00  0.00           H  
ATOM   2471 3HB  ALA A 158     163.631 134.368  13.614  1.00  0.00           H  
ATOM   2472  N   ILE A 159     162.793 137.180  14.107  1.00  0.00           N  
ATOM   2473  CA  ILE A 159     162.802 138.272  15.074  1.00  0.00           C  
ATOM   2474  C   ILE A 159     161.681 139.266  14.793  1.00  0.00           C  
ATOM   2475  O   ILE A 159     160.970 139.687  15.704  1.00  0.00           O  
ATOM   2476  CB  ILE A 159     164.156 139.005  15.061  1.00  0.00           C  
ATOM   2477  CG1 ILE A 159     165.266 138.086  15.577  1.00  0.00           C  
ATOM   2478  CG2 ILE A 159     164.080 140.274  15.896  1.00  0.00           C  
ATOM   2479  CD1 ILE A 159     166.660 138.605  15.310  1.00  0.00           C  
ATOM   2480  H   ILE A 159     163.594 137.048  13.508  1.00  0.00           H  
ATOM   2481  HA  ILE A 159     162.633 137.856  16.067  1.00  0.00           H  
ATOM   2482  HB  ILE A 159     164.416 139.270  14.037  1.00  0.00           H  
ATOM   2483 1HG1 ILE A 159     165.152 137.947  16.651  1.00  0.00           H  
ATOM   2484 2HG1 ILE A 159     165.173 137.105  15.109  1.00  0.00           H  
ATOM   2485 1HG2 ILE A 159     165.046 140.780  15.876  1.00  0.00           H  
ATOM   2486 2HG2 ILE A 159     163.317 140.934  15.486  1.00  0.00           H  
ATOM   2487 3HG2 ILE A 159     163.826 140.019  16.924  1.00  0.00           H  
ATOM   2488 1HD1 ILE A 159     167.393 137.900  15.705  1.00  0.00           H  
ATOM   2489 2HD1 ILE A 159     166.808 138.719  14.237  1.00  0.00           H  
ATOM   2490 3HD1 ILE A 159     166.788 139.570  15.799  1.00  0.00           H  
ATOM   2491  N   GLN A 160     161.528 139.634  13.526  1.00  0.00           N  
ATOM   2492  CA  GLN A 160     160.461 140.538  13.114  1.00  0.00           C  
ATOM   2493  C   GLN A 160     159.092 139.893  13.297  1.00  0.00           C  
ATOM   2494  O   GLN A 160     158.125 140.561  13.666  1.00  0.00           O  
ATOM   2495  CB  GLN A 160     160.648 140.960  11.655  1.00  0.00           C  
ATOM   2496  CG  GLN A 160     159.695 142.051  11.195  1.00  0.00           C  
ATOM   2497  CD  GLN A 160     159.899 143.353  11.948  1.00  0.00           C  
ATOM   2498  NE2 GLN A 160     158.813 144.088  12.160  1.00  0.00           N  
ATOM   2499  OE1 GLN A 160     161.020 143.694  12.333  1.00  0.00           O  
ATOM   2500  H   GLN A 160     162.168 139.280  12.829  1.00  0.00           H  
ATOM   2501  HA  GLN A 160     160.495 141.425  13.749  1.00  0.00           H  
ATOM   2502 1HB  GLN A 160     161.666 141.321  11.507  1.00  0.00           H  
ATOM   2503 2HB  GLN A 160     160.510 140.096  11.005  1.00  0.00           H  
ATOM   2504 1HG  GLN A 160     159.862 142.240  10.134  1.00  0.00           H  
ATOM   2505 2HG  GLN A 160     158.671 141.718  11.361  1.00  0.00           H  
ATOM   2506 1HE2 GLN A 160     158.886 144.957  12.651  1.00  0.00           H  
ATOM   2507 2HE2 GLN A 160     157.924 143.774  11.829  1.00  0.00           H  
ATOM   2508  N   ALA A 161     159.018 138.592  13.034  1.00  0.00           N  
ATOM   2509  CA  ALA A 161     157.762 137.858  13.152  1.00  0.00           C  
ATOM   2510  C   ALA A 161     157.191 137.966  14.560  1.00  0.00           C  
ATOM   2511  O   ALA A 161     155.982 138.118  14.738  1.00  0.00           O  
ATOM   2512  CB  ALA A 161     157.965 136.398  12.776  1.00  0.00           C  
ATOM   2513  H   ALA A 161     159.852 138.099  12.747  1.00  0.00           H  
ATOM   2514  HA  ALA A 161     157.040 138.299  12.465  1.00  0.00           H  
ATOM   2515 1HB  ALA A 161     157.019 135.864  12.868  1.00  0.00           H  
ATOM   2516 2HB  ALA A 161     158.318 136.334  11.747  1.00  0.00           H  
ATOM   2517 3HB  ALA A 161     158.702 135.949  13.441  1.00  0.00           H  
ATOM   2518  N   GLU A 162     158.064 137.890  15.557  1.00  0.00           N  
ATOM   2519  CA  GLU A 162     157.657 138.045  16.948  1.00  0.00           C  
ATOM   2520  C   GLU A 162     157.193 139.467  17.231  1.00  0.00           C  
ATOM   2521  O   GLU A 162     156.204 139.679  17.933  1.00  0.00           O  
ATOM   2522  CB  GLU A 162     158.809 137.677  17.886  1.00  0.00           C  
ATOM   2523  CG  GLU A 162     158.473 137.788  19.367  1.00  0.00           C  
ATOM   2524  CD  GLU A 162     157.403 136.824  19.798  1.00  0.00           C  
ATOM   2525  OE1 GLU A 162     157.143 135.893  19.076  1.00  0.00           O  
ATOM   2526  OE2 GLU A 162     156.843 137.020  20.851  1.00  0.00           O1-
ATOM   2527  H   GLU A 162     159.038 137.720  15.345  1.00  0.00           H  
ATOM   2528  HA  GLU A 162     156.816 137.378  17.138  1.00  0.00           H  
ATOM   2529 1HB  GLU A 162     159.125 136.652  17.691  1.00  0.00           H  
ATOM   2530 2HB  GLU A 162     159.661 138.326  17.687  1.00  0.00           H  
ATOM   2531 1HG  GLU A 162     159.375 137.595  19.948  1.00  0.00           H  
ATOM   2532 2HG  GLU A 162     158.147 138.805  19.580  1.00  0.00           H  
ATOM   2533  N   LYS A 163     157.911 140.439  16.679  1.00  0.00           N  
ATOM   2534  CA  LYS A 163     157.544 141.842  16.826  1.00  0.00           C  
ATOM   2535  C   LYS A 163     156.176 142.121  16.218  1.00  0.00           C  
ATOM   2536  O   LYS A 163     155.443 142.993  16.684  1.00  0.00           O  
ATOM   2537  CB  LYS A 163     158.599 142.742  16.181  1.00  0.00           C  
ATOM   2538  CG  LYS A 163     159.923 142.797  16.932  1.00  0.00           C  
ATOM   2539  CD  LYS A 163     160.920 143.706  16.228  1.00  0.00           C  
ATOM   2540  CE  LYS A 163     162.229 143.794  16.998  1.00  0.00           C  
ATOM   2541  NZ  LYS A 163     163.222 144.663  16.310  1.00  0.00           N1+
ATOM   2542  H   LYS A 163     158.735 140.200  16.146  1.00  0.00           H  
ATOM   2543  HA  LYS A 163     157.484 142.075  17.892  1.00  0.00           H  
ATOM   2544 1HB  LYS A 163     158.803 142.397  15.168  1.00  0.00           H  
ATOM   2545 2HB  LYS A 163     158.214 143.759  16.108  1.00  0.00           H  
ATOM   2546 1HG  LYS A 163     159.753 143.172  17.942  1.00  0.00           H  
ATOM   2547 2HG  LYS A 163     160.344 141.795  17.001  1.00  0.00           H  
ATOM   2548 1HD  LYS A 163     161.121 143.320  15.228  1.00  0.00           H  
ATOM   2549 2HD  LYS A 163     160.498 144.706  16.135  1.00  0.00           H  
ATOM   2550 1HE  LYS A 163     162.040 144.195  17.992  1.00  0.00           H  
ATOM   2551 2HE  LYS A 163     162.654 142.796  17.107  1.00  0.00           H  
ATOM   2552 1HZ  LYS A 163     164.075 144.694  16.851  1.00  0.00           H  
ATOM   2553 2HZ  LYS A 163     163.419 144.289  15.392  1.00  0.00           H  
ATOM   2554 3HZ  LYS A 163     162.847 145.596  16.219  1.00  0.00           H  
ATOM   2555  N   GLU A 164     155.837 141.372  15.172  1.00  0.00           N  
ATOM   2556  CA  GLU A 164     154.557 141.541  14.493  1.00  0.00           C  
ATOM   2557  C   GLU A 164     153.453 140.765  15.198  1.00  0.00           C  
ATOM   2558  O   GLU A 164     152.283 140.851  14.824  1.00  0.00           O  
ATOM   2559  CB  GLU A 164     154.663 141.085  13.036  1.00  0.00           C  
ATOM   2560  CG  GLU A 164     155.624 141.908  12.189  1.00  0.00           C  
ATOM   2561  CD  GLU A 164     155.092 143.273  11.858  1.00  0.00           C  
ATOM   2562  OE1 GLU A 164     153.915 143.487  12.022  1.00  0.00           O  
ATOM   2563  OE2 GLU A 164     155.863 144.105  11.441  1.00  0.00           O1-
ATOM   2564  H   GLU A 164     156.482 140.670  14.840  1.00  0.00           H  
ATOM   2565  HA  GLU A 164     154.288 142.596  14.520  1.00  0.00           H  
ATOM   2566 1HB  GLU A 164     154.990 140.047  13.002  1.00  0.00           H  
ATOM   2567 2HB  GLU A 164     153.680 141.134  12.568  1.00  0.00           H  
ATOM   2568 1HG  GLU A 164     156.565 142.018  12.731  1.00  0.00           H  
ATOM   2569 2HG  GLU A 164     155.830 141.368  11.265  1.00  0.00           H  
ATOM   2570  N   GLY A 165     153.831 140.006  16.221  1.00  0.00           N  
ATOM   2571  CA  GLY A 165     152.870 139.228  16.996  1.00  0.00           C  
ATOM   2572  C   GLY A 165     152.639 137.859  16.369  1.00  0.00           C  
ATOM   2573  O   GLY A 165     151.793 137.091  16.828  1.00  0.00           O  
ATOM   2574  H   GLY A 165     154.809 139.967  16.471  1.00  0.00           H  
ATOM   2575 1HA  GLY A 165     153.233 139.109  18.016  1.00  0.00           H  
ATOM   2576 2HA  GLY A 165     151.926 139.770  17.052  1.00  0.00           H  
ATOM   2577  N   ASN A 166     153.397 137.558  15.320  1.00  0.00           N  
ATOM   2578  CA  ASN A 166     153.212 136.321  14.570  1.00  0.00           C  
ATOM   2579  C   ASN A 166     153.982 135.173  15.205  1.00  0.00           C  
ATOM   2580  O   ASN A 166     154.957 134.677  14.639  1.00  0.00           O  
ATOM   2581  CB  ASN A 166     153.629 136.505  13.121  1.00  0.00           C  
ATOM   2582  CG  ASN A 166     152.595 137.236  12.310  1.00  0.00           C  
ATOM   2583  ND2 ASN A 166     152.980 138.349  11.739  1.00  0.00           N  
ATOM   2584  OD1 ASN A 166     151.446 136.791  12.201  1.00  0.00           O  
ATOM   2585  H   ASN A 166     154.121 138.202  15.034  1.00  0.00           H  
ATOM   2586  HA  ASN A 166     152.152 136.062  14.588  1.00  0.00           H  
ATOM   2587 1HB  ASN A 166     154.567 137.064  13.081  1.00  0.00           H  
ATOM   2588 2HB  ASN A 166     153.809 135.531  12.667  1.00  0.00           H  
ATOM   2589 1HD2 ASN A 166     152.334 138.877  11.188  1.00  0.00           H  
ATOM   2590 2HD2 ASN A 166     153.919 138.671  11.854  1.00  0.00           H  
ATOM   2591  N   ARG A 167     153.537 134.750  16.385  1.00  0.00           N  
ATOM   2592  CA  ARG A 167     154.198 133.670  17.108  1.00  0.00           C  
ATOM   2593  C   ARG A 167     154.244 132.394  16.276  1.00  0.00           C  
ATOM   2594  O   ARG A 167     155.188 131.612  16.374  1.00  0.00           O  
ATOM   2595  CB  ARG A 167     153.479 133.390  18.421  1.00  0.00           C  
ATOM   2596  CG  ARG A 167     154.034 132.216  19.214  1.00  0.00           C  
ATOM   2597  CD  ARG A 167     155.453 132.432  19.593  1.00  0.00           C  
ATOM   2598  NE  ARG A 167     155.633 133.663  20.345  1.00  0.00           N  
ATOM   2599  CZ  ARG A 167     155.377 133.800  21.660  1.00  0.00           C  
ATOM   2600  NH1 ARG A 167     154.929 132.777  22.355  1.00  0.00           N1+
ATOM   2601  NH2 ARG A 167     155.572 134.965  22.253  1.00  0.00           N  
ATOM   2602  H   ARG A 167     152.723 135.186  16.789  1.00  0.00           H  
ATOM   2603  HA  ARG A 167     155.226 133.967  17.313  1.00  0.00           H  
ATOM   2604 1HB  ARG A 167     153.530 134.270  19.057  1.00  0.00           H  
ATOM   2605 2HB  ARG A 167     152.427 133.186  18.224  1.00  0.00           H  
ATOM   2606 1HG  ARG A 167     153.450 132.087  20.126  1.00  0.00           H  
ATOM   2607 2HG  ARG A 167     153.972 131.308  18.612  1.00  0.00           H  
ATOM   2608 1HD  ARG A 167     155.794 131.602  20.211  1.00  0.00           H  
ATOM   2609 2HD  ARG A 167     156.066 132.488  18.694  1.00  0.00           H  
ATOM   2610  HE  ARG A 167     155.975 134.474  19.846  1.00  0.00           H  
ATOM   2611 1HH1 ARG A 167     154.780 131.886  21.901  1.00  0.00           H  
ATOM   2612 2HH1 ARG A 167     154.737 132.880  23.340  1.00  0.00           H  
ATOM   2613 1HH2 ARG A 167     155.916 135.752  21.721  1.00  0.00           H  
ATOM   2614 2HH2 ARG A 167     155.380 135.068  23.239  1.00  0.00           H  
ATOM   2615  N   ASP A 168     153.218 132.192  15.455  1.00  0.00           N  
ATOM   2616  CA  ASP A 168     153.161 131.034  14.572  1.00  0.00           C  
ATOM   2617  C   ASP A 168     154.392 130.962  13.678  1.00  0.00           C  
ATOM   2618  O   ASP A 168     154.926 129.881  13.426  1.00  0.00           O  
ATOM   2619  CB  ASP A 168     151.899 131.079  13.708  1.00  0.00           C  
ATOM   2620  CG  ASP A 168     150.620 130.912  14.519  1.00  0.00           C  
ATOM   2621  OD1 ASP A 168     150.684 130.344  15.583  1.00  0.00           O  
ATOM   2622  OD2 ASP A 168     149.592 131.357  14.067  1.00  0.00           O1-
ATOM   2623  H   ASP A 168     152.458 132.857  15.445  1.00  0.00           H  
ATOM   2624  HA  ASP A 168     153.144 130.131  15.184  1.00  0.00           H  
ATOM   2625 1HB  ASP A 168     151.855 132.030  13.177  1.00  0.00           H  
ATOM   2626 2HB  ASP A 168     151.941 130.288  12.959  1.00  0.00           H  
ATOM   2627  N   LEU A 169     154.841 132.119  13.201  1.00  0.00           N  
ATOM   2628  CA  LEU A 169     155.951 132.181  12.261  1.00  0.00           C  
ATOM   2629  C   LEU A 169     157.288 132.210  12.991  1.00  0.00           C  
ATOM   2630  O   LEU A 169     158.292 131.705  12.491  1.00  0.00           O  
ATOM   2631  CB  LEU A 169     155.822 133.421  11.368  1.00  0.00           C  
ATOM   2632  CG  LEU A 169     154.587 133.461  10.459  1.00  0.00           C  
ATOM   2633  CD1 LEU A 169     154.476 134.834   9.813  1.00  0.00           C  
ATOM   2634  CD2 LEU A 169     154.698 132.368   9.406  1.00  0.00           C  
ATOM   2635  H   LEU A 169     154.396 132.977  13.495  1.00  0.00           H  
ATOM   2636  HA  LEU A 169     155.934 131.284  11.642  1.00  0.00           H  
ATOM   2637 1HB  LEU A 169     155.793 134.305  12.004  1.00  0.00           H  
ATOM   2638 2HB  LEU A 169     156.705 133.486  10.732  1.00  0.00           H  
ATOM   2639  HG  LEU A 169     153.690 133.299  11.057  1.00  0.00           H  
ATOM   2640 1HD1 LEU A 169     153.599 134.861   9.167  1.00  0.00           H  
ATOM   2641 2HD1 LEU A 169     154.378 135.594  10.588  1.00  0.00           H  
ATOM   2642 3HD1 LEU A 169     155.368 135.031   9.220  1.00  0.00           H  
ATOM   2643 1HD2 LEU A 169     153.820 132.395   8.759  1.00  0.00           H  
ATOM   2644 2HD2 LEU A 169     155.595 132.529   8.806  1.00  0.00           H  
ATOM   2645 3HD2 LEU A 169     154.759 131.395   9.895  1.00  0.00           H  
ATOM   2646  N   PHE A 170     157.295 132.809  14.178  1.00  0.00           N  
ATOM   2647  CA  PHE A 170     158.467 132.779  15.045  1.00  0.00           C  
ATOM   2648  C   PHE A 170     158.881 131.348  15.361  1.00  0.00           C  
ATOM   2649  O   PHE A 170     160.049 130.981  15.212  1.00  0.00           O  
ATOM   2650  CB  PHE A 170     158.189 133.534  16.346  1.00  0.00           C  
ATOM   2651  CG  PHE A 170     159.266 133.373  17.382  1.00  0.00           C  
ATOM   2652  CD1 PHE A 170     160.359 134.227  17.403  1.00  0.00           C  
ATOM   2653  CD2 PHE A 170     159.186 132.370  18.335  1.00  0.00           C  
ATOM   2654  CE1 PHE A 170     161.350 134.080  18.356  1.00  0.00           C  
ATOM   2655  CE2 PHE A 170     160.175 132.220  19.288  1.00  0.00           C  
ATOM   2656  CZ  PHE A 170     161.259 133.077  19.298  1.00  0.00           C  
ATOM   2657  H   PHE A 170     156.468 133.296  14.488  1.00  0.00           H  
ATOM   2658  HA  PHE A 170     159.296 133.256  14.522  1.00  0.00           H  
ATOM   2659 1HB  PHE A 170     158.078 134.596  16.133  1.00  0.00           H  
ATOM   2660 2HB  PHE A 170     157.250 133.186  16.774  1.00  0.00           H  
ATOM   2661  HD1 PHE A 170     160.431 135.020  16.659  1.00  0.00           H  
ATOM   2662  HD2 PHE A 170     158.331 131.693  18.327  1.00  0.00           H  
ATOM   2663  HE1 PHE A 170     162.204 134.757  18.362  1.00  0.00           H  
ATOM   2664  HE2 PHE A 170     160.102 131.428  20.033  1.00  0.00           H  
ATOM   2665  HZ  PHE A 170     162.039 132.961  20.048  1.00  0.00           H  
ATOM   2666  N   ARG A 171     157.920 130.541  15.799  1.00  0.00           N  
ATOM   2667  CA  ARG A 171     158.187 129.153  16.150  1.00  0.00           C  
ATOM   2668  C   ARG A 171     158.529 128.327  14.917  1.00  0.00           C  
ATOM   2669  O   ARG A 171     159.459 127.520  14.934  1.00  0.00           O  
ATOM   2670  CB  ARG A 171     156.984 128.537  16.850  1.00  0.00           C  
ATOM   2671  CG  ARG A 171     157.132 127.065  17.201  1.00  0.00           C  
ATOM   2672  CD  ARG A 171     158.201 126.845  18.208  1.00  0.00           C  
ATOM   2673  NE  ARG A 171     158.486 125.431  18.395  1.00  0.00           N  
ATOM   2674  CZ  ARG A 171     157.816 124.622  19.238  1.00  0.00           C  
ATOM   2675  NH1 ARG A 171     156.828 125.098  19.963  1.00  0.00           N1+
ATOM   2676  NH2 ARG A 171     158.154 123.346  19.336  1.00  0.00           N  
ATOM   2677  H   ARG A 171     156.983 130.901  15.891  1.00  0.00           H  
ATOM   2678  HA  ARG A 171     159.050 129.122  16.816  1.00  0.00           H  
ATOM   2679 1HB  ARG A 171     156.787 129.077  17.775  1.00  0.00           H  
ATOM   2680 2HB  ARG A 171     156.103 128.639  16.217  1.00  0.00           H  
ATOM   2681 1HG  ARG A 171     156.193 126.693  17.609  1.00  0.00           H  
ATOM   2682 2HG  ARG A 171     157.386 126.502  16.303  1.00  0.00           H  
ATOM   2683 1HD  ARG A 171     159.116 127.336  17.882  1.00  0.00           H  
ATOM   2684 2HD  ARG A 171     157.888 127.258  19.167  1.00  0.00           H  
ATOM   2685  HE  ARG A 171     159.240 125.028  17.856  1.00  0.00           H  
ATOM   2686 1HH1 ARG A 171     156.570 126.072  19.886  1.00  0.00           H  
ATOM   2687 2HH1 ARG A 171     156.326 124.489  20.594  1.00  0.00           H  
ATOM   2688 1HH2 ARG A 171     158.913 122.979  18.781  1.00  0.00           H  
ATOM   2689 2HH2 ARG A 171     157.651 122.740  19.967  1.00  0.00           H  
ATOM   2690  N   ALA A 172     157.771 128.534  13.844  1.00  0.00           N  
ATOM   2691  CA  ALA A 172     158.018 127.838  12.586  1.00  0.00           C  
ATOM   2692  C   ALA A 172     159.416 128.134  12.058  1.00  0.00           C  
ATOM   2693  O   ALA A 172     160.121 127.232  11.604  1.00  0.00           O  
ATOM   2694  CB  ALA A 172     156.971 128.228  11.554  1.00  0.00           C  
ATOM   2695  H   ALA A 172     157.006 129.190  13.902  1.00  0.00           H  
ATOM   2696  HA  ALA A 172     157.951 126.767  12.765  1.00  0.00           H  
ATOM   2697 1HB  ALA A 172     157.167 127.700  10.619  1.00  0.00           H  
ATOM   2698 2HB  ALA A 172     155.980 127.957  11.920  1.00  0.00           H  
ATOM   2699 3HB  ALA A 172     157.011 129.302  11.378  1.00  0.00           H  
ATOM   2700  N   ALA A 173     159.814 129.399  12.125  1.00  0.00           N  
ATOM   2701  CA  ALA A 173     161.147 129.808  11.701  1.00  0.00           C  
ATOM   2702  C   ALA A 173     162.221 129.180  12.582  1.00  0.00           C  
ATOM   2703  O   ALA A 173     163.270 128.757  12.093  1.00  0.00           O  
ATOM   2704  CB  ALA A 173     161.269 131.325  11.720  1.00  0.00           C  
ATOM   2705  H   ALA A 173     159.174 130.099  12.476  1.00  0.00           H  
ATOM   2706  HA  ALA A 173     161.309 129.457  10.681  1.00  0.00           H  
ATOM   2707 1HB  ALA A 173     162.271 131.614  11.402  1.00  0.00           H  
ATOM   2708 2HB  ALA A 173     160.533 131.757  11.042  1.00  0.00           H  
ATOM   2709 3HB  ALA A 173     161.090 131.691  12.731  1.00  0.00           H  
ATOM   2710  N   LEU A 174     161.951 129.120  13.881  1.00  0.00           N  
ATOM   2711  CA  LEU A 174     162.875 128.504  14.827  1.00  0.00           C  
ATOM   2712  C   LEU A 174     163.109 127.036  14.492  1.00  0.00           C  
ATOM   2713  O   LEU A 174     164.245 126.562  14.498  1.00  0.00           O  
ATOM   2714  CB  LEU A 174     162.332 128.629  16.257  1.00  0.00           C  
ATOM   2715  CG  LEU A 174     163.200 128.001  17.354  1.00  0.00           C  
ATOM   2716  CD1 LEU A 174     164.532 128.733  17.430  1.00  0.00           C  
ATOM   2717  CD2 LEU A 174     162.463 128.068  18.684  1.00  0.00           C  
ATOM   2718  H   LEU A 174     161.086 129.511  14.222  1.00  0.00           H  
ATOM   2719  HA  LEU A 174     163.836 129.016  14.757  1.00  0.00           H  
ATOM   2720 1HB  LEU A 174     162.212 129.685  16.491  1.00  0.00           H  
ATOM   2721 2HB  LEU A 174     161.351 128.156  16.298  1.00  0.00           H  
ATOM   2722  HG  LEU A 174     163.405 126.960  17.106  1.00  0.00           H  
ATOM   2723 1HD1 LEU A 174     165.149 128.288  18.211  1.00  0.00           H  
ATOM   2724 2HD1 LEU A 174     165.047 128.653  16.472  1.00  0.00           H  
ATOM   2725 3HD1 LEU A 174     164.358 129.784  17.662  1.00  0.00           H  
ATOM   2726 1HD2 LEU A 174     163.078 127.621  19.464  1.00  0.00           H  
ATOM   2727 2HD2 LEU A 174     162.258 129.109  18.935  1.00  0.00           H  
ATOM   2728 3HD2 LEU A 174     161.522 127.522  18.607  1.00  0.00           H  
ATOM   2729  N   GLU A 175     162.027 126.322  14.202  1.00  0.00           N  
ATOM   2730  CA  GLU A 175     162.115 124.915  13.827  1.00  0.00           C  
ATOM   2731  C   GLU A 175     162.793 124.747  12.474  1.00  0.00           C  
ATOM   2732  O   GLU A 175     163.523 123.779  12.249  1.00  0.00           O  
ATOM   2733  CB  GLU A 175     160.723 124.283  13.792  1.00  0.00           C  
ATOM   2734  CG  GLU A 175     160.035 124.206  15.147  1.00  0.00           C  
ATOM   2735  CD  GLU A 175     160.777 123.349  16.134  1.00  0.00           C  
ATOM   2736  OE1 GLU A 175     161.574 122.545  15.713  1.00  0.00           O  
ATOM   2737  OE2 GLU A 175     160.548 123.498  17.311  1.00  0.00           O1-
ATOM   2738  H   GLU A 175     161.121 126.764  14.239  1.00  0.00           H  
ATOM   2739  HA  GLU A 175     162.726 124.398  14.568  1.00  0.00           H  
ATOM   2740 1HB  GLU A 175     160.080 124.854  13.122  1.00  0.00           H  
ATOM   2741 2HB  GLU A 175     160.792 123.270  13.395  1.00  0.00           H  
ATOM   2742 1HG  GLU A 175     159.943 125.213  15.555  1.00  0.00           H  
ATOM   2743 2HG  GLU A 175     159.030 123.808  15.011  1.00  0.00           H  
ATOM   2744  N   LEU A 176     162.547 125.691  11.572  1.00  0.00           N  
ATOM   2745  CA  LEU A 176     163.150 125.660  10.246  1.00  0.00           C  
ATOM   2746  C   LEU A 176     164.668 125.762  10.327  1.00  0.00           C  
ATOM   2747  O   LEU A 176     165.386 125.033   9.642  1.00  0.00           O  
ATOM   2748  CB  LEU A 176     162.600 126.808   9.388  1.00  0.00           C  
ATOM   2749  CG  LEU A 176     163.183 126.919   7.973  1.00  0.00           C  
ATOM   2750  CD1 LEU A 176     162.901 125.636   7.203  1.00  0.00           C  
ATOM   2751  CD2 LEU A 176     162.579 128.124   7.269  1.00  0.00           C  
ATOM   2752  H   LEU A 176     161.927 126.452  11.814  1.00  0.00           H  
ATOM   2753  HA  LEU A 176     162.908 124.706   9.778  1.00  0.00           H  
ATOM   2754 1HB  LEU A 176     161.522 126.683   9.293  1.00  0.00           H  
ATOM   2755 2HB  LEU A 176     162.792 127.749   9.902  1.00  0.00           H  
ATOM   2756  HG  LEU A 176     164.266 127.040   8.036  1.00  0.00           H  
ATOM   2757 1HD1 LEU A 176     163.316 125.716   6.198  1.00  0.00           H  
ATOM   2758 2HD1 LEU A 176     163.361 124.794   7.720  1.00  0.00           H  
ATOM   2759 3HD1 LEU A 176     161.825 125.481   7.140  1.00  0.00           H  
ATOM   2760 1HD2 LEU A 176     162.995 128.205   6.264  1.00  0.00           H  
ATOM   2761 2HD2 LEU A 176     161.497 128.005   7.206  1.00  0.00           H  
ATOM   2762 3HD2 LEU A 176     162.811 129.029   7.831  1.00  0.00           H  
ATOM   2763  N   VAL A 177     165.151 126.669  11.168  1.00  0.00           N  
ATOM   2764  CA  VAL A 177     166.586 126.851  11.358  1.00  0.00           C  
ATOM   2765  C   VAL A 177     167.238 125.577  11.878  1.00  0.00           C  
ATOM   2766  O   VAL A 177     168.300 125.175  11.405  1.00  0.00           O  
ATOM   2767  CB  VAL A 177     166.852 128.002  12.347  1.00  0.00           C  
ATOM   2768  CG1 VAL A 177     168.322 128.044  12.731  1.00  0.00           C  
ATOM   2769  CG2 VAL A 177     166.418 129.324  11.732  1.00  0.00           C  
ATOM   2770  H   VAL A 177     164.509 127.248  11.691  1.00  0.00           H  
ATOM   2771  HA  VAL A 177     167.035 127.084  10.392  1.00  0.00           H  
ATOM   2772  HB  VAL A 177     166.285 127.822  13.261  1.00  0.00           H  
ATOM   2773 1HG1 VAL A 177     168.492 128.863  13.430  1.00  0.00           H  
ATOM   2774 2HG1 VAL A 177     168.603 127.102  13.203  1.00  0.00           H  
ATOM   2775 3HG1 VAL A 177     168.929 128.199  11.838  1.00  0.00           H  
ATOM   2776 1HG2 VAL A 177     166.608 130.134  12.436  1.00  0.00           H  
ATOM   2777 2HG2 VAL A 177     166.980 129.500  10.814  1.00  0.00           H  
ATOM   2778 3HG2 VAL A 177     165.352 129.286  11.502  1.00  0.00           H  
ATOM   2779  N   ARG A 178     166.596 124.946  12.855  1.00  0.00           N  
ATOM   2780  CA  ARG A 178     167.066 123.670  13.382  1.00  0.00           C  
ATOM   2781  C   ARG A 178     167.176 122.625  12.279  1.00  0.00           C  
ATOM   2782  O   ARG A 178     168.169 121.903  12.190  1.00  0.00           O  
ATOM   2783  CB  ARG A 178     166.130 123.162  14.467  1.00  0.00           C  
ATOM   2784  CG  ARG A 178     166.461 121.776  15.000  1.00  0.00           C  
ATOM   2785  CD  ARG A 178     165.454 121.313  15.989  1.00  0.00           C  
ATOM   2786  NE  ARG A 178     164.108 121.328  15.439  1.00  0.00           N  
ATOM   2787  CZ  ARG A 178     163.625 120.417  14.571  1.00  0.00           C  
ATOM   2788  NH1 ARG A 178     164.388 119.429  14.164  1.00  0.00           N1+
ATOM   2789  NH2 ARG A 178     162.384 120.520  14.129  1.00  0.00           N  
ATOM   2790  H   ARG A 178     165.760 125.360  13.243  1.00  0.00           H  
ATOM   2791  HA  ARG A 178     168.062 123.813  13.799  1.00  0.00           H  
ATOM   2792 1HB  ARG A 178     166.141 123.850  15.310  1.00  0.00           H  
ATOM   2793 2HB  ARG A 178     165.110 123.132  14.084  1.00  0.00           H  
ATOM   2794 1HG  ARG A 178     166.484 121.064  14.175  1.00  0.00           H  
ATOM   2795 2HG  ARG A 178     167.436 121.797  15.489  1.00  0.00           H  
ATOM   2796 1HD  ARG A 178     165.686 120.291  16.293  1.00  0.00           H  
ATOM   2797 2HD  ARG A 178     165.474 121.964  16.863  1.00  0.00           H  
ATOM   2798  HE  ARG A 178     163.491 122.076  15.730  1.00  0.00           H  
ATOM   2799 1HH1 ARG A 178     165.337 119.351  14.503  1.00  0.00           H  
ATOM   2800 2HH1 ARG A 178     164.026 118.746  13.513  1.00  0.00           H  
ATOM   2801 1HH2 ARG A 178     161.797 121.282  14.443  1.00  0.00           H  
ATOM   2802 2HH2 ARG A 178     162.023 119.839  13.479  1.00  0.00           H  
ATOM   2803  N   ALA A 179     166.147 122.548  11.440  1.00  0.00           N  
ATOM   2804  CA  ALA A 179     166.116 121.573  10.356  1.00  0.00           C  
ATOM   2805  C   ALA A 179     167.281 121.776   9.396  1.00  0.00           C  
ATOM   2806  O   ALA A 179     167.866 120.812   8.902  1.00  0.00           O  
ATOM   2807  CB  ALA A 179     164.793 121.657   9.607  1.00  0.00           C  
ATOM   2808  H   ALA A 179     165.371 123.181  11.554  1.00  0.00           H  
ATOM   2809  HA  ALA A 179     166.210 120.574  10.785  1.00  0.00           H  
ATOM   2810 1HB  ALA A 179     164.784 120.922   8.801  1.00  0.00           H  
ATOM   2811 2HB  ALA A 179     163.972 121.451  10.294  1.00  0.00           H  
ATOM   2812 3HB  ALA A 179     164.675 122.656   9.189  1.00  0.00           H  
ATOM   2813  N   VAL A 180     167.614 123.036   9.135  1.00  0.00           N  
ATOM   2814  CA  VAL A 180     168.741 123.368   8.274  1.00  0.00           C  
ATOM   2815  C   VAL A 180     170.066 122.997   8.930  1.00  0.00           C  
ATOM   2816  O   VAL A 180     170.967 122.473   8.278  1.00  0.00           O  
ATOM   2817  CB  VAL A 180     168.736 124.873   7.947  1.00  0.00           C  
ATOM   2818  CG1 VAL A 180     170.009 125.262   7.210  1.00  0.00           C  
ATOM   2819  CG2 VAL A 180     167.507 125.219   7.121  1.00  0.00           C  
ATOM   2820  H   VAL A 180     167.071 123.783   9.548  1.00  0.00           H  
ATOM   2821  HA  VAL A 180     168.655 122.790   7.354  1.00  0.00           H  
ATOM   2822  HB  VAL A 180     168.720 125.438   8.879  1.00  0.00           H  
ATOM   2823 1HG1 VAL A 180     169.990 126.329   6.986  1.00  0.00           H  
ATOM   2824 2HG1 VAL A 180     170.873 125.038   7.834  1.00  0.00           H  
ATOM   2825 3HG1 VAL A 180     170.076 124.700   6.280  1.00  0.00           H  
ATOM   2826 1HG2 VAL A 180     167.510 126.287   6.895  1.00  0.00           H  
ATOM   2827 2HG2 VAL A 180     167.521 124.651   6.191  1.00  0.00           H  
ATOM   2828 3HG2 VAL A 180     166.608 124.972   7.685  1.00  0.00           H  
ATOM   2829  N   ILE A 181     170.175 123.275  10.225  1.00  0.00           N  
ATOM   2830  CA  ILE A 181     171.382 122.951  10.980  1.00  0.00           C  
ATOM   2831  C   ILE A 181     171.661 121.454  10.954  1.00  0.00           C  
ATOM   2832  O   ILE A 181     172.796 121.028  10.742  1.00  0.00           O  
ATOM   2833  CB  ILE A 181     171.262 123.429  12.437  1.00  0.00           C  
ATOM   2834  CG1 ILE A 181     171.276 124.957  12.502  1.00  0.00           C  
ATOM   2835  CG2 ILE A 181     172.386 122.847  13.281  1.00  0.00           C  
ATOM   2836  CD1 ILE A 181     170.862 125.515  13.844  1.00  0.00           C  
ATOM   2837  H   ILE A 181     169.401 123.718  10.701  1.00  0.00           H  
ATOM   2838  HA  ILE A 181     172.226 123.452  10.506  1.00  0.00           H  
ATOM   2839  HB  ILE A 181     170.307 123.105  12.849  1.00  0.00           H  
ATOM   2840 1HG1 ILE A 181     172.277 125.323  12.274  1.00  0.00           H  
ATOM   2841 2HG1 ILE A 181     170.603 125.361  11.744  1.00  0.00           H  
ATOM   2842 1HG2 ILE A 181     172.288 123.195  14.308  1.00  0.00           H  
ATOM   2843 2HG2 ILE A 181     172.332 121.759  13.259  1.00  0.00           H  
ATOM   2844 3HG2 ILE A 181     173.347 123.171  12.879  1.00  0.00           H  
ATOM   2845 1HD1 ILE A 181     170.896 126.606  13.811  1.00  0.00           H  
ATOM   2846 2HD1 ILE A 181     169.846 125.192  14.076  1.00  0.00           H  
ATOM   2847 3HD1 ILE A 181     171.542 125.155  14.613  1.00  0.00           H  
ATOM   2848  N   GLU A 182     170.620 120.660  11.174  1.00  0.00           N  
ATOM   2849  CA  GLU A 182     170.747 119.206  11.162  1.00  0.00           C  
ATOM   2850  C   GLU A 182     171.205 118.706   9.800  1.00  0.00           C  
ATOM   2851  O   GLU A 182     172.012 117.780   9.706  1.00  0.00           O  
ATOM   2852  CB  GLU A 182     169.417 118.551  11.537  1.00  0.00           C  
ATOM   2853  CG  GLU A 182     169.016 118.729  12.993  1.00  0.00           C  
ATOM   2854  CD  GLU A 182     167.646 118.188  13.294  1.00  0.00           C  
ATOM   2855  OE1 GLU A 182     167.063 117.583  12.426  1.00  0.00           O  
ATOM   2856  OE2 GLU A 182     167.181 118.381  14.393  1.00  0.00           O1-
ATOM   2857  H   GLU A 182     169.715 121.072  11.356  1.00  0.00           H  
ATOM   2858  HA  GLU A 182     171.504 118.921  11.892  1.00  0.00           H  
ATOM   2859 1HB  GLU A 182     168.620 118.963  10.917  1.00  0.00           H  
ATOM   2860 2HB  GLU A 182     169.469 117.480  11.333  1.00  0.00           H  
ATOM   2861 1HG  GLU A 182     169.742 118.217  13.625  1.00  0.00           H  
ATOM   2862 2HG  GLU A 182     169.044 119.790  13.241  1.00  0.00           H  
ATOM   2863  N   ALA A 183     170.686 119.322   8.743  1.00  0.00           N  
ATOM   2864  CA  ALA A 183     171.081 118.977   7.382  1.00  0.00           C  
ATOM   2865  C   ALA A 183     172.570 119.217   7.163  1.00  0.00           C  
ATOM   2866  O   ALA A 183     173.248 118.419   6.512  1.00  0.00           O  
ATOM   2867  CB  ALA A 183     170.262 119.770   6.376  1.00  0.00           C  
ATOM   2868  H   ALA A 183     170.000 120.052   8.886  1.00  0.00           H  
ATOM   2869  HA  ALA A 183     170.892 117.915   7.229  1.00  0.00           H  
ATOM   2870 1HB  ALA A 183     170.569 119.502   5.363  1.00  0.00           H  
ATOM   2871 2HB  ALA A 183     169.204 119.544   6.506  1.00  0.00           H  
ATOM   2872 3HB  ALA A 183     170.428 120.836   6.532  1.00  0.00           H  
ATOM   2873  N   ILE A 184     173.074 120.316   7.711  1.00  0.00           N  
ATOM   2874  CA  ILE A 184     174.487 120.655   7.590  1.00  0.00           C  
ATOM   2875  C   ILE A 184     175.359 119.639   8.314  1.00  0.00           C  
ATOM   2876  O   ILE A 184     176.345 119.148   7.763  1.00  0.00           O  
ATOM   2877  CB  ILE A 184     174.764 122.061   8.152  1.00  0.00           C  
ATOM   2878  CG1 ILE A 184     174.150 123.130   7.244  1.00  0.00           C  
ATOM   2879  CG2 ILE A 184     176.261 122.287   8.305  1.00  0.00           C  
ATOM   2880  CD1 ILE A 184     174.102 124.506   7.865  1.00  0.00           C  
ATOM   2881  H   ILE A 184     172.461 120.936   8.224  1.00  0.00           H  
ATOM   2882  HA  ILE A 184     174.760 120.632   6.534  1.00  0.00           H  
ATOM   2883  HB  ILE A 184     174.289 122.165   9.126  1.00  0.00           H  
ATOM   2884 1HG1 ILE A 184     174.722 123.192   6.318  1.00  0.00           H  
ATOM   2885 2HG1 ILE A 184     173.133 122.841   6.979  1.00  0.00           H  
ATOM   2886 1HG2 ILE A 184     176.440 123.285   8.702  1.00  0.00           H  
ATOM   2887 2HG2 ILE A 184     176.672 121.545   8.991  1.00  0.00           H  
ATOM   2888 3HG2 ILE A 184     176.745 122.190   7.333  1.00  0.00           H  
ATOM   2889 1HD1 ILE A 184     173.653 125.208   7.161  1.00  0.00           H  
ATOM   2890 2HD1 ILE A 184     173.504 124.474   8.776  1.00  0.00           H  
ATOM   2891 3HD1 ILE A 184     175.113 124.832   8.105  1.00  0.00           H  
ATOM   2892  N   GLU A 185     174.992 119.328   9.553  1.00  0.00           N  
ATOM   2893  CA  GLU A 185     175.786 118.428  10.383  1.00  0.00           C  
ATOM   2894  C   GLU A 185     175.840 117.028   9.782  1.00  0.00           C  
ATOM   2895  O   GLU A 185     176.879 116.369   9.814  1.00  0.00           O  
ATOM   2896  CB  GLU A 185     175.211 118.362  11.799  1.00  0.00           C  
ATOM   2897  CG  GLU A 185     175.444 119.615  12.630  1.00  0.00           C  
ATOM   2898  CD  GLU A 185     174.903 119.501  14.028  1.00  0.00           C  
ATOM   2899  OE1 GLU A 185     173.923 118.817  14.212  1.00  0.00           O  
ATOM   2900  OE2 GLU A 185     175.468 120.097  14.914  1.00  0.00           O1-
ATOM   2901  H   GLU A 185     174.145 119.724   9.929  1.00  0.00           H  
ATOM   2902  HA  GLU A 185     176.806 118.806  10.429  1.00  0.00           H  
ATOM   2903 1HB  GLU A 185     174.135 118.191  11.748  1.00  0.00           H  
ATOM   2904 2HB  GLU A 185     175.652 117.520  12.334  1.00  0.00           H  
ATOM   2905 1HG  GLU A 185     176.516 119.811  12.684  1.00  0.00           H  
ATOM   2906 2HG  GLU A 185     174.974 120.462  12.132  1.00  0.00           H  
ATOM   2907  N   GLU A 186     174.715 116.579   9.235  1.00  0.00           N  
ATOM   2908  CA  GLU A 186     174.617 115.238   8.675  1.00  0.00           C  
ATOM   2909  C   GLU A 186     175.264 115.166   7.298  1.00  0.00           C  
ATOM   2910  O   GLU A 186     176.027 114.243   7.008  1.00  0.00           O  
ATOM   2911  CB  GLU A 186     173.152 114.804   8.584  1.00  0.00           C  
ATOM   2912  CG  GLU A 186     172.948 113.370   8.111  1.00  0.00           C  
ATOM   2913  CD  GLU A 186     173.445 112.353   9.101  1.00  0.00           C  
ATOM   2914  OE1 GLU A 186     173.552 112.681  10.258  1.00  0.00           O  
ATOM   2915  OE2 GLU A 186     173.717 111.247   8.698  1.00  0.00           O1-
ATOM   2916  H   GLU A 186     173.905 117.185   9.207  1.00  0.00           H  
ATOM   2917  HA  GLU A 186     175.153 114.549   9.329  1.00  0.00           H  
ATOM   2918 1HB  GLU A 186     172.681 114.904   9.561  1.00  0.00           H  
ATOM   2919 2HB  GLU A 186     172.620 115.462   7.896  1.00  0.00           H  
ATOM   2920 1HG  GLU A 186     171.885 113.204   7.938  1.00  0.00           H  
ATOM   2921 2HG  GLU A 186     173.469 113.235   7.164  1.00  0.00           H  
ATOM   2922  N   ALA A 187     174.955 116.145   6.453  1.00  0.00           N  
ATOM   2923  CA  ALA A 187     175.354 116.100   5.052  1.00  0.00           C  
ATOM   2924  C   ALA A 187     176.870 116.102   4.911  1.00  0.00           C  
ATOM   2925  O   ALA A 187     177.427 115.396   4.071  1.00  0.00           O  
ATOM   2926  CB  ALA A 187     174.750 117.271   4.291  1.00  0.00           C  
ATOM   2927  H   ALA A 187     174.432 116.939   6.793  1.00  0.00           H  
ATOM   2928  HA  ALA A 187     174.984 115.173   4.615  1.00  0.00           H  
ATOM   2929 1HB  ALA A 187     175.058 117.223   3.247  1.00  0.00           H  
ATOM   2930 2HB  ALA A 187     173.664 117.223   4.353  1.00  0.00           H  
ATOM   2931 3HB  ALA A 187     175.097 118.204   4.730  1.00  0.00           H  
ATOM   2932  N   VAL A 188     177.536 116.903   5.737  1.00  0.00           N  
ATOM   2933  CA  VAL A 188     178.985 117.051   5.661  1.00  0.00           C  
ATOM   2934  C   VAL A 188     179.692 115.763   6.061  1.00  0.00           C  
ATOM   2935  O   VAL A 188     180.812 115.498   5.625  1.00  0.00           O  
ATOM   2936  CB  VAL A 188     179.456 118.196   6.577  1.00  0.00           C  
ATOM   2937  CG1 VAL A 188     179.431 117.757   8.034  1.00  0.00           C  
ATOM   2938  CG2 VAL A 188     180.853 118.642   6.173  1.00  0.00           C  
ATOM   2939  H   VAL A 188     177.026 117.423   6.436  1.00  0.00           H  
ATOM   2940  HA  VAL A 188     179.257 117.271   4.628  1.00  0.00           H  
ATOM   2941  HB  VAL A 188     178.765 119.033   6.482  1.00  0.00           H  
ATOM   2942 1HG1 VAL A 188     179.766 118.578   8.668  1.00  0.00           H  
ATOM   2943 2HG1 VAL A 188     178.415 117.476   8.311  1.00  0.00           H  
ATOM   2944 3HG1 VAL A 188     180.094 116.902   8.167  1.00  0.00           H  
ATOM   2945 1HG2 VAL A 188     181.178 119.452   6.824  1.00  0.00           H  
ATOM   2946 2HG2 VAL A 188     181.543 117.804   6.263  1.00  0.00           H  
ATOM   2947 3HG2 VAL A 188     180.839 118.992   5.140  1.00  0.00           H  
ATOM   2948  N   LYS A 189     179.030 114.964   6.890  1.00  0.00           N  
ATOM   2949  CA  LYS A 189     179.578 113.682   7.319  1.00  0.00           C  
ATOM   2950  C   LYS A 189     179.318 112.596   6.284  1.00  0.00           C  
ATOM   2951  O   LYS A 189     180.120 111.677   6.119  1.00  0.00           O  
ATOM   2952  CB  LYS A 189     178.989 113.271   8.670  1.00  0.00           C  
ATOM   2953  CG  LYS A 189     179.364 114.192   9.824  1.00  0.00           C  
ATOM   2954  CD  LYS A 189     180.839 114.068  10.173  1.00  0.00           C  
ATOM   2955  CE  LYS A 189     181.191 114.900  11.399  1.00  0.00           C  
ATOM   2956  NZ  LYS A 189     182.617 114.739  11.792  1.00  0.00           N1+
ATOM   2957  H   LYS A 189     178.123 115.250   7.231  1.00  0.00           H  
ATOM   2958  HA  LYS A 189     180.659 113.786   7.426  1.00  0.00           H  
ATOM   2959 1HB  LYS A 189     177.902 113.247   8.600  1.00  0.00           H  
ATOM   2960 2HB  LYS A 189     179.324 112.266   8.922  1.00  0.00           H  
ATOM   2961 1HG  LYS A 189     179.148 115.226   9.550  1.00  0.00           H  
ATOM   2962 2HG  LYS A 189     178.769 113.936  10.701  1.00  0.00           H  
ATOM   2963 1HD  LYS A 189     181.081 113.023  10.373  1.00  0.00           H  
ATOM   2964 2HD  LYS A 189     181.442 114.408   9.331  1.00  0.00           H  
ATOM   2965 1HE  LYS A 189     181.001 115.952  11.191  1.00  0.00           H  
ATOM   2966 2HE  LYS A 189     180.560 114.599  12.235  1.00  0.00           H  
ATOM   2967 1HZ  LYS A 189     182.808 115.304  12.606  1.00  0.00           H  
ATOM   2968 2HZ  LYS A 189     182.799 113.767  12.005  1.00  0.00           H  
ATOM   2969 3HZ  LYS A 189     183.212 115.032  11.031  1.00  0.00           H  
ATOM   2970  N   GLN A 190     178.193 112.708   5.587  1.00  0.00           N  
ATOM   2971  CA  GLN A 190     177.856 111.772   4.521  1.00  0.00           C  
ATOM   2972  C   GLN A 190     178.619 112.093   3.244  1.00  0.00           C  
ATOM   2973  O   GLN A 190     178.936 111.201   2.457  1.00  0.00           O  
ATOM   2974  CB  GLN A 190     176.349 111.791   4.247  1.00  0.00           C  
ATOM   2975  CG  GLN A 190     175.506 111.210   5.369  1.00  0.00           C  
ATOM   2976  CD  GLN A 190     174.035 111.127   5.004  1.00  0.00           C  
ATOM   2977  NE2 GLN A 190     173.194 110.866   5.998  1.00  0.00           N  
ATOM   2978  OE1 GLN A 190     173.660 111.297   3.841  1.00  0.00           O  
ATOM   2979  H   GLN A 190     177.554 113.459   5.802  1.00  0.00           H  
ATOM   2980  HA  GLN A 190     178.147 110.769   4.836  1.00  0.00           H  
ATOM   2981 1HB  GLN A 190     176.024 112.817   4.078  1.00  0.00           H  
ATOM   2982 2HB  GLN A 190     176.137 111.225   3.340  1.00  0.00           H  
ATOM   2983 1HG  GLN A 190     175.859 110.203   5.591  1.00  0.00           H  
ATOM   2984 2HG  GLN A 190     175.604 111.843   6.249  1.00  0.00           H  
ATOM   2985 1HE2 GLN A 190     172.212 110.800   5.818  1.00  0.00           H  
ATOM   2986 2HE2 GLN A 190     173.541 110.735   6.926  1.00  0.00           H  
ATOM   2987  N   GLY A 191     178.913 113.373   3.040  1.00  0.00           N  
ATOM   2988  CA  GLY A 191     179.534 113.830   1.805  1.00  0.00           C  
ATOM   2989  C   GLY A 191     178.487 114.130   0.739  1.00  0.00           C  
ATOM   2990  O   GLY A 191     178.813 114.291  -0.437  1.00  0.00           O  
ATOM   2991  H   GLY A 191     178.699 114.047   3.763  1.00  0.00           H  
ATOM   2992 1HA  GLY A 191     180.123 114.726   2.003  1.00  0.00           H  
ATOM   2993 2HA  GLY A 191     180.222 113.068   1.441  1.00  0.00           H  
ATOM   2994  N   ASN A 192     177.228 114.204   1.158  1.00  0.00           N  
ATOM   2995  CA  ASN A 192     176.122 114.398   0.229  1.00  0.00           C  
ATOM   2996  C   ASN A 192     175.742 115.868   0.124  1.00  0.00           C  
ATOM   2997  O   ASN A 192     174.821 116.332   0.798  1.00  0.00           O  
ATOM   2998  CB  ASN A 192     174.923 113.565   0.644  1.00  0.00           C  
ATOM   2999  CG  ASN A 192     175.157 112.090   0.473  1.00  0.00           C  
ATOM   3000  ND2 ASN A 192     174.361 111.292   1.140  1.00  0.00           N  
ATOM   3001  OD1 ASN A 192     176.058 111.674  -0.264  1.00  0.00           O  
ATOM   3002  H   ASN A 192     177.033 114.123   2.146  1.00  0.00           H  
ATOM   3003  HA  ASN A 192     176.439 114.068  -0.760  1.00  0.00           H  
ATOM   3004 1HB  ASN A 192     174.686 113.765   1.690  1.00  0.00           H  
ATOM   3005 2HB  ASN A 192     174.055 113.855   0.051  1.00  0.00           H  
ATOM   3006 1HD2 ASN A 192     174.471 110.301   1.064  1.00  0.00           H  
ATOM   3007 2HD2 ASN A 192     173.646 111.673   1.724  1.00  0.00           H  
ATOM   3008  N   ALA A 193     176.455 116.601  -0.723  1.00  0.00           N  
ATOM   3009  CA  ALA A 193     176.279 118.045  -0.827  1.00  0.00           C  
ATOM   3010  C   ALA A 193     174.844 118.397  -1.205  1.00  0.00           C  
ATOM   3011  O   ALA A 193     174.336 119.452  -0.823  1.00  0.00           O  
ATOM   3012  CB  ALA A 193     177.252 118.627  -1.842  1.00  0.00           C  
ATOM   3013  H   ALA A 193     177.140 116.146  -1.311  1.00  0.00           H  
ATOM   3014  HA  ALA A 193     176.484 118.483   0.149  1.00  0.00           H  
ATOM   3015 1HB  ALA A 193     177.108 119.705  -1.908  1.00  0.00           H  
ATOM   3016 2HB  ALA A 193     178.275 118.416  -1.528  1.00  0.00           H  
ATOM   3017 3HB  ALA A 193     177.073 118.176  -2.817  1.00  0.00           H  
ATOM   3018  N   GLU A 194     174.201 117.512  -1.956  1.00  0.00           N  
ATOM   3019  CA  GLU A 194     172.859 117.768  -2.465  1.00  0.00           C  
ATOM   3020  C   GLU A 194     171.888 118.062  -1.329  1.00  0.00           C  
ATOM   3021  O   GLU A 194     170.933 118.820  -1.494  1.00  0.00           O  
ATOM   3022  CB  GLU A 194     172.360 116.574  -3.281  1.00  0.00           C  
ATOM   3023  CG  GLU A 194     171.060 116.827  -4.033  1.00  0.00           C  
ATOM   3024  CD  GLU A 194     170.748 115.752  -5.038  1.00  0.00           C  
ATOM   3025  OE1 GLU A 194     171.515 114.825  -5.145  1.00  0.00           O  
ATOM   3026  OE2 GLU A 194     169.742 115.859  -5.699  1.00  0.00           O1-
ATOM   3027  H   GLU A 194     174.654 116.638  -2.183  1.00  0.00           H  
ATOM   3028  HA  GLU A 194     172.895 118.651  -3.104  1.00  0.00           H  
ATOM   3029 1HB  GLU A 194     173.119 116.290  -4.011  1.00  0.00           H  
ATOM   3030 2HB  GLU A 194     172.204 115.723  -2.621  1.00  0.00           H  
ATOM   3031 1HG  GLU A 194     170.243 116.885  -3.316  1.00  0.00           H  
ATOM   3032 2HG  GLU A 194     171.128 117.786  -4.545  1.00  0.00           H  
ATOM   3033  N   LEU A 195     172.137 117.454  -0.174  1.00  0.00           N  
ATOM   3034  CA  LEU A 195     171.290 117.655   0.996  1.00  0.00           C  
ATOM   3035  C   LEU A 195     171.307 119.111   1.444  1.00  0.00           C  
ATOM   3036  O   LEU A 195     170.289 119.647   1.880  1.00  0.00           O  
ATOM   3037  CB  LEU A 195     171.754 116.754   2.148  1.00  0.00           C  
ATOM   3038  CG  LEU A 195     171.441 115.261   1.994  1.00  0.00           C  
ATOM   3039  CD1 LEU A 195     172.170 114.474   3.074  1.00  0.00           C  
ATOM   3040  CD2 LEU A 195     169.937 115.046   2.080  1.00  0.00           C  
ATOM   3041  H   LEU A 195     172.933 116.835  -0.105  1.00  0.00           H  
ATOM   3042  HA  LEU A 195     170.263 117.403   0.728  1.00  0.00           H  
ATOM   3043 1HB  LEU A 195     172.834 116.858   2.256  1.00  0.00           H  
ATOM   3044 2HB  LEU A 195     171.285 117.099   3.070  1.00  0.00           H  
ATOM   3045  HG  LEU A 195     171.802 114.912   1.026  1.00  0.00           H  
ATOM   3046 1HD1 LEU A 195     171.948 113.413   2.964  1.00  0.00           H  
ATOM   3047 2HD1 LEU A 195     173.244 114.630   2.977  1.00  0.00           H  
ATOM   3048 3HD1 LEU A 195     171.841 114.814   4.056  1.00  0.00           H  
ATOM   3049 1HD2 LEU A 195     169.715 113.985   1.970  1.00  0.00           H  
ATOM   3050 2HD2 LEU A 195     169.576 115.394   3.048  1.00  0.00           H  
ATOM   3051 3HD2 LEU A 195     169.443 115.606   1.286  1.00  0.00           H  
ATOM   3052  N   VAL A 196     172.468 119.746   1.333  1.00  0.00           N  
ATOM   3053  CA  VAL A 196     172.640 121.117   1.793  1.00  0.00           C  
ATOM   3054  C   VAL A 196     172.069 122.111   0.789  1.00  0.00           C  
ATOM   3055  O   VAL A 196     171.397 123.072   1.164  1.00  0.00           O  
ATOM   3056  CB  VAL A 196     174.132 121.421   2.022  1.00  0.00           C  
ATOM   3057  CG1 VAL A 196     174.321 122.871   2.447  1.00  0.00           C  
ATOM   3058  CG2 VAL A 196     174.701 120.473   3.066  1.00  0.00           C  
ATOM   3059  H   VAL A 196     173.253 119.265   0.916  1.00  0.00           H  
ATOM   3060  HA  VAL A 196     172.090 121.240   2.728  1.00  0.00           H  
ATOM   3061  HB  VAL A 196     174.667 121.292   1.081  1.00  0.00           H  
ATOM   3062 1HG1 VAL A 196     175.383 123.068   2.603  1.00  0.00           H  
ATOM   3063 2HG1 VAL A 196     173.940 123.531   1.669  1.00  0.00           H  
ATOM   3064 3HG1 VAL A 196     173.779 123.051   3.374  1.00  0.00           H  
ATOM   3065 1HG2 VAL A 196     175.756 120.694   3.222  1.00  0.00           H  
ATOM   3066 2HG2 VAL A 196     174.160 120.601   4.004  1.00  0.00           H  
ATOM   3067 3HG2 VAL A 196     174.592 119.446   2.722  1.00  0.00           H  
ATOM   3068  N   GLU A 197     172.339 121.875  -0.490  1.00  0.00           N  
ATOM   3069  CA  GLU A 197     171.804 122.714  -1.555  1.00  0.00           C  
ATOM   3070  C   GLU A 197     170.281 122.673  -1.575  1.00  0.00           C  
ATOM   3071  O   GLU A 197     169.624 123.713  -1.636  1.00  0.00           O  
ATOM   3072  CB  GLU A 197     172.353 122.269  -2.913  1.00  0.00           C  
ATOM   3073  CG  GLU A 197     171.798 123.044  -4.101  1.00  0.00           C  
ATOM   3074  CD  GLU A 197     172.380 122.598  -5.413  1.00  0.00           C  
ATOM   3075  OE1 GLU A 197     173.046 121.591  -5.434  1.00  0.00           O  
ATOM   3076  OE2 GLU A 197     172.159 123.267  -6.395  1.00  0.00           O1-
ATOM   3077  H   GLU A 197     172.932 121.093  -0.730  1.00  0.00           H  
ATOM   3078  HA  GLU A 197     172.104 123.744  -1.367  1.00  0.00           H  
ATOM   3079 1HB  GLU A 197     173.437 122.378  -2.921  1.00  0.00           H  
ATOM   3080 2HB  GLU A 197     172.129 121.214  -3.068  1.00  0.00           H  
ATOM   3081 1HG  GLU A 197     170.717 122.913  -4.132  1.00  0.00           H  
ATOM   3082 2HG  GLU A 197     172.004 124.103  -3.957  1.00  0.00           H  
ATOM   3083  N   ARG A 198     169.726 121.468  -1.524  1.00  0.00           N  
ATOM   3084  CA  ARG A 198     168.284 121.284  -1.633  1.00  0.00           C  
ATOM   3085  C   ARG A 198     167.562 121.874  -0.428  1.00  0.00           C  
ATOM   3086  O   ARG A 198     166.536 122.540  -0.572  1.00  0.00           O  
ATOM   3087  CB  ARG A 198     167.939 119.806  -1.750  1.00  0.00           C  
ATOM   3088  CG  ARG A 198     166.473 119.510  -2.020  1.00  0.00           C  
ATOM   3089  CD  ARG A 198     166.253 118.080  -2.355  1.00  0.00           C  
ATOM   3090  NE  ARG A 198     164.866 117.810  -2.696  1.00  0.00           N  
ATOM   3091  CZ  ARG A 198     164.389 116.604  -3.061  1.00  0.00           C  
ATOM   3092  NH1 ARG A 198     165.198 115.569  -3.128  1.00  0.00           N1+
ATOM   3093  NH2 ARG A 198     163.107 116.461  -3.351  1.00  0.00           N  
ATOM   3094  H   ARG A 198     170.319 120.658  -1.409  1.00  0.00           H  
ATOM   3095  HA  ARG A 198     167.934 121.813  -2.519  1.00  0.00           H  
ATOM   3096 1HB  ARG A 198     168.519 119.362  -2.559  1.00  0.00           H  
ATOM   3097 2HB  ARG A 198     168.216 119.293  -0.829  1.00  0.00           H  
ATOM   3098 1HG  ARG A 198     165.885 119.749  -1.134  1.00  0.00           H  
ATOM   3099 2HG  ARG A 198     166.128 120.116  -2.858  1.00  0.00           H  
ATOM   3100 1HD  ARG A 198     166.874 117.807  -3.209  1.00  0.00           H  
ATOM   3101 2HD  ARG A 198     166.521 117.461  -1.500  1.00  0.00           H  
ATOM   3102  HE  ARG A 198     164.213 118.580  -2.655  1.00  0.00           H  
ATOM   3103 1HH1 ARG A 198     166.178 115.680  -2.906  1.00  0.00           H  
ATOM   3104 2HH1 ARG A 198     164.840 114.666  -3.403  1.00  0.00           H  
ATOM   3105 1HH2 ARG A 198     162.485 117.255  -3.300  1.00  0.00           H  
ATOM   3106 2HH2 ARG A 198     162.750 115.557  -3.626  1.00  0.00           H  
ATOM   3107  N   VAL A 199     168.102 121.625   0.760  1.00  0.00           N  
ATOM   3108  CA  VAL A 199     167.518 122.144   1.991  1.00  0.00           C  
ATOM   3109  C   VAL A 199     167.618 123.663   2.049  1.00  0.00           C  
ATOM   3110  O   VAL A 199     166.677 124.341   2.464  1.00  0.00           O  
ATOM   3111  CB  VAL A 199     168.228 121.536   3.216  1.00  0.00           C  
ATOM   3112  CG1 VAL A 199     167.881 122.319   4.473  1.00  0.00           C  
ATOM   3113  CG2 VAL A 199     167.839 120.074   3.367  1.00  0.00           C  
ATOM   3114  H   VAL A 199     168.937 121.060   0.811  1.00  0.00           H  
ATOM   3115  HA  VAL A 199     166.462 121.881   2.010  1.00  0.00           H  
ATOM   3116  HB  VAL A 199     169.306 121.614   3.075  1.00  0.00           H  
ATOM   3117 1HG1 VAL A 199     168.392 121.876   5.329  1.00  0.00           H  
ATOM   3118 2HG1 VAL A 199     168.201 123.354   4.357  1.00  0.00           H  
ATOM   3119 3HG1 VAL A 199     166.805 122.288   4.638  1.00  0.00           H  
ATOM   3120 1HG2 VAL A 199     168.345 119.651   4.233  1.00  0.00           H  
ATOM   3121 2HG2 VAL A 199     166.760 119.997   3.502  1.00  0.00           H  
ATOM   3122 3HG2 VAL A 199     168.134 119.525   2.472  1.00  0.00           H  
ATOM   3123  N   ALA A 200     168.764 124.192   1.633  1.00  0.00           N  
ATOM   3124  CA  ALA A 200     168.976 125.634   1.609  1.00  0.00           C  
ATOM   3125  C   ALA A 200     167.951 126.328   0.721  1.00  0.00           C  
ATOM   3126  O   ALA A 200     167.433 127.388   1.063  1.00  0.00           O  
ATOM   3127  CB  ALA A 200     170.387 125.953   1.139  1.00  0.00           C  
ATOM   3128  H   ALA A 200     169.505 123.580   1.329  1.00  0.00           H  
ATOM   3129  HA  ALA A 200     168.848 126.022   2.621  1.00  0.00           H  
ATOM   3130 1HB  ALA A 200     170.530 127.033   1.127  1.00  0.00           H  
ATOM   3131 2HB  ALA A 200     171.109 125.500   1.819  1.00  0.00           H  
ATOM   3132 3HB  ALA A 200     170.535 125.555   0.137  1.00  0.00           H  
ATOM   3133  N   ARG A 201     167.664 125.720  -0.426  1.00  0.00           N  
ATOM   3134  CA  ARG A 201     166.684 126.263  -1.357  1.00  0.00           C  
ATOM   3135  C   ARG A 201     165.280 126.218  -0.768  1.00  0.00           C  
ATOM   3136  O   ARG A 201     164.513 127.173  -0.892  1.00  0.00           O  
ATOM   3137  CB  ARG A 201     166.705 125.490  -2.669  1.00  0.00           C  
ATOM   3138  CG  ARG A 201     167.932 125.729  -3.531  1.00  0.00           C  
ATOM   3139  CD  ARG A 201     167.898 124.914  -4.773  1.00  0.00           C  
ATOM   3140  NE  ARG A 201     169.170 124.947  -5.479  1.00  0.00           N  
ATOM   3141  CZ  ARG A 201     169.555 125.932  -6.314  1.00  0.00           C  
ATOM   3142  NH1 ARG A 201     168.761 126.954  -6.535  1.00  0.00           N1+
ATOM   3143  NH2 ARG A 201     170.735 125.870  -6.908  1.00  0.00           N  
ATOM   3144  H   ARG A 201     168.138 124.857  -0.659  1.00  0.00           H  
ATOM   3145  HA  ARG A 201     166.928 127.309  -1.547  1.00  0.00           H  
ATOM   3146 1HB  ARG A 201     166.648 124.423  -2.462  1.00  0.00           H  
ATOM   3147 2HB  ARG A 201     165.828 125.755  -3.261  1.00  0.00           H  
ATOM   3148 1HG  ARG A 201     167.981 126.782  -3.814  1.00  0.00           H  
ATOM   3149 2HG  ARG A 201     168.829 125.462  -2.971  1.00  0.00           H  
ATOM   3150 1HD  ARG A 201     167.675 123.878  -4.522  1.00  0.00           H  
ATOM   3151 2HD  ARG A 201     167.128 125.300  -5.441  1.00  0.00           H  
ATOM   3152  HE  ARG A 201     169.808 124.176  -5.334  1.00  0.00           H  
ATOM   3153 1HH1 ARG A 201     167.861 127.004  -6.080  1.00  0.00           H  
ATOM   3154 2HH1 ARG A 201     169.051 127.693  -7.159  1.00  0.00           H  
ATOM   3155 1HH2 ARG A 201     171.345 125.083  -6.737  1.00  0.00           H  
ATOM   3156 2HH2 ARG A 201     171.024 126.607  -7.533  1.00  0.00           H  
ATOM   3157  N   LEU A 202     164.950 125.104  -0.125  1.00  0.00           N  
ATOM   3158  CA  LEU A 202     163.638 124.934   0.492  1.00  0.00           C  
ATOM   3159  C   LEU A 202     163.448 125.900   1.654  1.00  0.00           C  
ATOM   3160  O   LEU A 202     162.379 126.488   1.816  1.00  0.00           O  
ATOM   3161  CB  LEU A 202     163.468 123.491   0.985  1.00  0.00           C  
ATOM   3162  CG  LEU A 202     163.350 122.424  -0.110  1.00  0.00           C  
ATOM   3163  CD1 LEU A 202     163.522 121.042   0.507  1.00  0.00           C  
ATOM   3164  CD2 LEU A 202     162.000 122.551  -0.800  1.00  0.00           C  
ATOM   3165  H   LEU A 202     165.624 124.353  -0.060  1.00  0.00           H  
ATOM   3166  HA  LEU A 202     162.875 125.157  -0.252  1.00  0.00           H  
ATOM   3167 1HB  LEU A 202     164.324 123.234   1.607  1.00  0.00           H  
ATOM   3168 2HB  LEU A 202     162.569 123.438   1.599  1.00  0.00           H  
ATOM   3169  HG  LEU A 202     164.146 122.563  -0.842  1.00  0.00           H  
ATOM   3170 1HD1 LEU A 202     163.439 120.283  -0.271  1.00  0.00           H  
ATOM   3171 2HD1 LEU A 202     164.504 120.973   0.976  1.00  0.00           H  
ATOM   3172 3HD1 LEU A 202     162.748 120.880   1.256  1.00  0.00           H  
ATOM   3173 1HD2 LEU A 202     161.917 121.791  -1.579  1.00  0.00           H  
ATOM   3174 2HD2 LEU A 202     161.204 122.409  -0.069  1.00  0.00           H  
ATOM   3175 3HD2 LEU A 202     161.912 123.541  -1.246  1.00  0.00           H  
ATOM   3176  N   ALA A 203     164.493 126.062   2.461  1.00  0.00           N  
ATOM   3177  CA  ALA A 203     164.452 126.982   3.591  1.00  0.00           C  
ATOM   3178  C   ALA A 203     164.333 128.426   3.121  1.00  0.00           C  
ATOM   3179  O   ALA A 203     163.631 129.231   3.733  1.00  0.00           O  
ATOM   3180  CB  ALA A 203     165.690 126.808   4.460  1.00  0.00           C  
ATOM   3181  H   ALA A 203     165.337 125.533   2.286  1.00  0.00           H  
ATOM   3182  HA  ALA A 203     163.571 126.754   4.190  1.00  0.00           H  
ATOM   3183 1HB  ALA A 203     165.645 127.501   5.300  1.00  0.00           H  
ATOM   3184 2HB  ALA A 203     165.730 125.786   4.836  1.00  0.00           H  
ATOM   3185 3HB  ALA A 203     166.580 127.012   3.868  1.00  0.00           H  
ATOM   3186  N   LYS A 204     165.026 128.747   2.034  1.00  0.00           N  
ATOM   3187  CA  LYS A 204     164.948 130.079   1.444  1.00  0.00           C  
ATOM   3188  C   LYS A 204     163.530 130.398   0.989  1.00  0.00           C  
ATOM   3189  O   LYS A 204     163.029 131.499   1.210  1.00  0.00           O  
ATOM   3190  CB  LYS A 204     165.918 130.203   0.268  1.00  0.00           C  
ATOM   3191  CG  LYS A 204     165.968 131.586  -0.365  1.00  0.00           C  
ATOM   3192  CD  LYS A 204     167.023 131.657  -1.459  1.00  0.00           C  
ATOM   3193  CE  LYS A 204     167.051 133.030  -2.114  1.00  0.00           C  
ATOM   3194  NZ  LYS A 204     168.074 133.111  -3.192  1.00  0.00           N1+
ATOM   3195  H   LYS A 204     165.619 128.053   1.605  1.00  0.00           H  
ATOM   3196  HA  LYS A 204     165.222 130.811   2.204  1.00  0.00           H  
ATOM   3197 1HB  LYS A 204     166.926 129.949   0.599  1.00  0.00           H  
ATOM   3198 2HB  LYS A 204     165.641 129.490  -0.508  1.00  0.00           H  
ATOM   3199 1HG  LYS A 204     164.995 131.827  -0.794  1.00  0.00           H  
ATOM   3200 2HG  LYS A 204     166.201 132.328   0.401  1.00  0.00           H  
ATOM   3201 1HD  LYS A 204     168.004 131.447  -1.033  1.00  0.00           H  
ATOM   3202 2HD  LYS A 204     166.808 130.907  -2.219  1.00  0.00           H  
ATOM   3203 1HE  LYS A 204     166.074 133.250  -2.541  1.00  0.00           H  
ATOM   3204 2HE  LYS A 204     167.272 133.787  -1.363  1.00  0.00           H  
ATOM   3205 1HZ  LYS A 204     168.062 134.036  -3.599  1.00  0.00           H  
ATOM   3206 2HZ  LYS A 204     168.990 132.928  -2.802  1.00  0.00           H  
ATOM   3207 3HZ  LYS A 204     167.868 132.427  -3.904  1.00  0.00           H  
ATOM   3208  N   LYS A 205     162.887 129.427   0.346  1.00  0.00           N  
ATOM   3209  CA  LYS A 205     161.493 129.566  -0.054  1.00  0.00           C  
ATOM   3210  C   LYS A 205     160.599 129.837   1.150  1.00  0.00           C  
ATOM   3211  O   LYS A 205     159.731 130.708   1.105  1.00  0.00           O  
ATOM   3212  CB  LYS A 205     161.020 128.310  -0.789  1.00  0.00           C  
ATOM   3213  CG  LYS A 205     159.586 128.381  -1.295  1.00  0.00           C  
ATOM   3214  CD  LYS A 205     159.218 127.134  -2.087  1.00  0.00           C  
ATOM   3215  CE  LYS A 205     157.780 127.195  -2.579  1.00  0.00           C  
ATOM   3216  NZ  LYS A 205     157.421 126.005  -3.397  1.00  0.00           N1+
ATOM   3217  H   LYS A 205     163.379 128.571   0.131  1.00  0.00           H  
ATOM   3218  HA  LYS A 205     161.410 130.419  -0.728  1.00  0.00           H  
ATOM   3219 1HB  LYS A 205     161.669 128.124  -1.646  1.00  0.00           H  
ATOM   3220 2HB  LYS A 205     161.100 127.448  -0.126  1.00  0.00           H  
ATOM   3221 1HG  LYS A 205     158.906 128.478  -0.449  1.00  0.00           H  
ATOM   3222 2HG  LYS A 205     159.468 129.254  -1.935  1.00  0.00           H  
ATOM   3223 1HD  LYS A 205     159.884 127.036  -2.945  1.00  0.00           H  
ATOM   3224 2HD  LYS A 205     159.337 126.253  -1.454  1.00  0.00           H  
ATOM   3225 1HE  LYS A 205     157.105 127.252  -1.727  1.00  0.00           H  
ATOM   3226 2HE  LYS A 205     157.641 128.091  -3.185  1.00  0.00           H  
ATOM   3227 1HZ  LYS A 205     156.461 126.085  -3.705  1.00  0.00           H  
ATOM   3228 2HZ  LYS A 205     158.029 125.953  -4.203  1.00  0.00           H  
ATOM   3229 3HZ  LYS A 205     157.527 125.170  -2.841  1.00  0.00           H  
ATOM   3230  N   ALA A 206     160.817 129.087   2.224  1.00  0.00           N  
ATOM   3231  CA  ALA A 206     160.056 129.268   3.453  1.00  0.00           C  
ATOM   3232  C   ALA A 206     160.269 130.663   4.032  1.00  0.00           C  
ATOM   3233  O   ALA A 206     159.334 131.285   4.539  1.00  0.00           O  
ATOM   3234  CB  ALA A 206     160.434 128.207   4.474  1.00  0.00           C  
ATOM   3235  H   ALA A 206     161.528 128.372   2.188  1.00  0.00           H  
ATOM   3236  HA  ALA A 206     158.996 129.167   3.220  1.00  0.00           H  
ATOM   3237 1HB  ALA A 206     159.858 128.357   5.387  1.00  0.00           H  
ATOM   3238 2HB  ALA A 206     160.222 127.219   4.070  1.00  0.00           H  
ATOM   3239 3HB  ALA A 206     161.498 128.285   4.702  1.00  0.00           H  
ATOM   3240  N   ALA A 207     161.504 131.148   3.952  1.00  0.00           N  
ATOM   3241  CA  ALA A 207     161.839 132.474   4.455  1.00  0.00           C  
ATOM   3242  C   ALA A 207     160.990 133.547   3.787  1.00  0.00           C  
ATOM   3243  O   ALA A 207     160.528 134.484   4.440  1.00  0.00           O  
ATOM   3244  CB  ALA A 207     163.319 132.761   4.244  1.00  0.00           C  
ATOM   3245  H   ALA A 207     162.228 130.583   3.533  1.00  0.00           H  
ATOM   3246  HA  ALA A 207     161.626 132.503   5.525  1.00  0.00           H  
ATOM   3247 1HB  ALA A 207     163.554 133.756   4.626  1.00  0.00           H  
ATOM   3248 2HB  ALA A 207     163.913 132.018   4.776  1.00  0.00           H  
ATOM   3249 3HB  ALA A 207     163.549 132.718   3.181  1.00  0.00           H  
ATOM   3250  N   GLU A 208     160.784 133.406   2.483  1.00  0.00           N  
ATOM   3251  CA  GLU A 208     159.976 134.356   1.725  1.00  0.00           C  
ATOM   3252  C   GLU A 208     158.494 134.164   2.013  1.00  0.00           C  
ATOM   3253  O   GLU A 208     157.727 135.128   2.039  1.00  0.00           O  
ATOM   3254  CB  GLU A 208     160.239 134.205   0.226  1.00  0.00           C  
ATOM   3255  CG  GLU A 208     161.631 134.631  -0.215  1.00  0.00           C  
ATOM   3256  CD  GLU A 208     161.921 136.077   0.079  1.00  0.00           C  
ATOM   3257  OE1 GLU A 208     161.160 136.914  -0.343  1.00  0.00           O  
ATOM   3258  OE2 GLU A 208     162.906 136.345   0.727  1.00  0.00           O1-
ATOM   3259  H   GLU A 208     161.201 132.623   2.002  1.00  0.00           H  
ATOM   3260  HA  GLU A 208     160.246 135.365   2.037  1.00  0.00           H  
ATOM   3261 1HB  GLU A 208     160.099 133.163  -0.065  1.00  0.00           H  
ATOM   3262 2HB  GLU A 208     159.515 134.800  -0.332  1.00  0.00           H  
ATOM   3263 1HG  GLU A 208     162.369 134.014   0.298  1.00  0.00           H  
ATOM   3264 2HG  GLU A 208     161.733 134.456  -1.285  1.00  0.00           H  
ATOM   3265  N   LEU A 209     158.091 132.917   2.225  1.00  0.00           N  
ATOM   3266  CA  LEU A 209     156.715 132.604   2.590  1.00  0.00           C  
ATOM   3267  C   LEU A 209     156.359 133.190   3.951  1.00  0.00           C  
ATOM   3268  O   LEU A 209     155.235 133.638   4.170  1.00  0.00           O  
ATOM   3269  CB  LEU A 209     156.503 131.085   2.609  1.00  0.00           C  
ATOM   3270  CG  LEU A 209     156.442 130.405   1.235  1.00  0.00           C  
ATOM   3271  CD1 LEU A 209     156.542 128.895   1.410  1.00  0.00           C  
ATOM   3272  CD2 LEU A 209     155.146 130.791   0.535  1.00  0.00           C  
ATOM   3273  H   LEU A 209     158.757 132.163   2.132  1.00  0.00           H  
ATOM   3274  HA  LEU A 209     156.051 133.057   1.851  1.00  0.00           H  
ATOM   3275 1HB  LEU A 209     157.317 130.628   3.168  1.00  0.00           H  
ATOM   3276 2HB  LEU A 209     155.569 130.871   3.127  1.00  0.00           H  
ATOM   3277  HG  LEU A 209     157.291 130.728   0.631  1.00  0.00           H  
ATOM   3278 1HD1 LEU A 209     156.499 128.413   0.435  1.00  0.00           H  
ATOM   3279 2HD1 LEU A 209     157.486 128.648   1.895  1.00  0.00           H  
ATOM   3280 3HD1 LEU A 209     155.713 128.545   2.025  1.00  0.00           H  
ATOM   3281 1HD2 LEU A 209     155.103 130.307  -0.442  1.00  0.00           H  
ATOM   3282 2HD2 LEU A 209     154.297 130.467   1.138  1.00  0.00           H  
ATOM   3283 3HD2 LEU A 209     155.111 131.873   0.407  1.00  0.00           H  
ATOM   3284  N   ILE A 210     157.326 133.183   4.862  1.00  0.00           N  
ATOM   3285  CA  ILE A 210     157.152 133.807   6.168  1.00  0.00           C  
ATOM   3286  C   ILE A 210     156.952 135.311   6.036  1.00  0.00           C  
ATOM   3287  O   ILE A 210     156.068 135.889   6.671  1.00  0.00           O  
ATOM   3288  CB  ILE A 210     158.365 133.528   7.075  1.00  0.00           C  
ATOM   3289  CG1 ILE A 210     158.431 132.041   7.436  1.00  0.00           C  
ATOM   3290  CG2 ILE A 210     158.296 134.381   8.332  1.00  0.00           C  
ATOM   3291  CD1 ILE A 210     159.758 131.611   8.018  1.00  0.00           C  
ATOM   3292  H   ILE A 210     158.203 132.733   4.644  1.00  0.00           H  
ATOM   3293  HA  ILE A 210     156.255 133.395   6.632  1.00  0.00           H  
ATOM   3294  HB  ILE A 210     159.284 133.762   6.539  1.00  0.00           H  
ATOM   3295 1HG1 ILE A 210     157.649 131.808   8.160  1.00  0.00           H  
ATOM   3296 2HG1 ILE A 210     158.239 131.442   6.545  1.00  0.00           H  
ATOM   3297 1HG2 ILE A 210     159.160 134.171   8.963  1.00  0.00           H  
ATOM   3298 2HG2 ILE A 210     158.296 135.435   8.057  1.00  0.00           H  
ATOM   3299 3HG2 ILE A 210     157.382 134.150   8.880  1.00  0.00           H  
ATOM   3300 1HD1 ILE A 210     159.727 130.547   8.248  1.00  0.00           H  
ATOM   3301 2HD1 ILE A 210     160.551 131.804   7.294  1.00  0.00           H  
ATOM   3302 3HD1 ILE A 210     159.954 132.174   8.929  1.00  0.00           H  
ATOM   3303  N   LYS A 211     157.780 135.943   5.211  1.00  0.00           N  
ATOM   3304  CA  LYS A 211     157.604 137.353   4.880  1.00  0.00           C  
ATOM   3305  C   LYS A 211     156.230 137.611   4.276  1.00  0.00           C  
ATOM   3306  O   LYS A 211     155.561 138.584   4.622  1.00  0.00           O  
ATOM   3307  CB  LYS A 211     158.698 137.818   3.918  1.00  0.00           C  
ATOM   3308  CG  LYS A 211     160.093 137.861   4.525  1.00  0.00           C  
ATOM   3309  CD  LYS A 211     161.139 138.228   3.482  1.00  0.00           C  
ATOM   3310  CE  LYS A 211     162.549 138.005   4.008  1.00  0.00           C  
ATOM   3311  NZ  LYS A 211     163.578 138.244   2.961  1.00  0.00           N1+
ATOM   3312  H   LYS A 211     158.551 135.434   4.802  1.00  0.00           H  
ATOM   3313  HA  LYS A 211     157.676 137.936   5.800  1.00  0.00           H  
ATOM   3314 1HB  LYS A 211     158.730 137.152   3.054  1.00  0.00           H  
ATOM   3315 2HB  LYS A 211     158.460 138.817   3.552  1.00  0.00           H  
ATOM   3316 1HG  LYS A 211     160.120 138.600   5.327  1.00  0.00           H  
ATOM   3317 2HG  LYS A 211     160.338 136.886   4.946  1.00  0.00           H  
ATOM   3318 1HD  LYS A 211     160.992 137.619   2.590  1.00  0.00           H  
ATOM   3319 2HD  LYS A 211     161.026 139.276   3.208  1.00  0.00           H  
ATOM   3320 1HE  LYS A 211     162.735 138.679   4.844  1.00  0.00           H  
ATOM   3321 2HE  LYS A 211     162.646 136.982   4.368  1.00  0.00           H  
ATOM   3322 1HZ  LYS A 211     164.498 138.087   3.349  1.00  0.00           H  
ATOM   3323 2HZ  LYS A 211     163.425 137.611   2.188  1.00  0.00           H  
ATOM   3324 3HZ  LYS A 211     163.511 139.196   2.633  1.00  0.00           H  
ATOM   3325  N   ARG A 212     155.811 136.729   3.372  1.00  0.00           N  
ATOM   3326  CA  ARG A 212     154.500 136.840   2.745  1.00  0.00           C  
ATOM   3327  C   ARG A 212     153.385 136.718   3.776  1.00  0.00           C  
ATOM   3328  O   ARG A 212     152.412 137.470   3.745  1.00  0.00           O  
ATOM   3329  CB  ARG A 212     154.322 135.768   1.681  1.00  0.00           C  
ATOM   3330  CG  ARG A 212     152.999 135.819   0.936  1.00  0.00           C  
ATOM   3331  CD  ARG A 212     152.932 134.795  -0.138  1.00  0.00           C  
ATOM   3332  NE  ARG A 212     151.644 134.800  -0.814  1.00  0.00           N  
ATOM   3333  CZ  ARG A 212     151.296 133.955  -1.803  1.00  0.00           C  
ATOM   3334  NH1 ARG A 212     152.148 133.045  -2.220  1.00  0.00           N1+
ATOM   3335  NH2 ARG A 212     150.098 134.040  -2.354  1.00  0.00           N  
ATOM   3336  H   ARG A 212     156.420 135.968   3.111  1.00  0.00           H  
ATOM   3337  HA  ARG A 212     154.417 137.824   2.284  1.00  0.00           H  
ATOM   3338 1HB  ARG A 212     155.119 135.853   0.943  1.00  0.00           H  
ATOM   3339 2HB  ARG A 212     154.405 134.782   2.140  1.00  0.00           H  
ATOM   3340 1HG  ARG A 212     152.182 135.637   1.634  1.00  0.00           H  
ATOM   3341 2HG  ARG A 212     152.874 136.801   0.482  1.00  0.00           H  
ATOM   3342 1HD  ARG A 212     153.706 134.995  -0.878  1.00  0.00           H  
ATOM   3343 2HD  ARG A 212     153.088 133.806   0.291  1.00  0.00           H  
ATOM   3344  HE  ARG A 212     150.962 135.486  -0.520  1.00  0.00           H  
ATOM   3345 1HH1 ARG A 212     153.065 132.979  -1.799  1.00  0.00           H  
ATOM   3346 2HH1 ARG A 212     151.888 132.410  -2.961  1.00  0.00           H  
ATOM   3347 1HH2 ARG A 212     149.443 134.739  -2.034  1.00  0.00           H  
ATOM   3348 2HH2 ARG A 212     149.837 133.407  -3.095  1.00  0.00           H  
ATOM   3349  N   ALA A 213     153.534 135.765   4.691  1.00  0.00           N  
ATOM   3350  CA  ALA A 213     152.533 135.532   5.725  1.00  0.00           C  
ATOM   3351  C   ALA A 213     152.360 136.759   6.610  1.00  0.00           C  
ATOM   3352  O   ALA A 213     151.246 137.093   7.013  1.00  0.00           O  
ATOM   3353  CB  ALA A 213     152.911 134.321   6.563  1.00  0.00           C  
ATOM   3354  H   ALA A 213     154.361 135.188   4.669  1.00  0.00           H  
ATOM   3355  HA  ALA A 213     151.574 135.337   5.239  1.00  0.00           H  
ATOM   3356 1HB  ALA A 213     152.153 134.160   7.332  1.00  0.00           H  
ATOM   3357 2HB  ALA A 213     152.975 133.440   5.925  1.00  0.00           H  
ATOM   3358 3HB  ALA A 213     153.876 134.494   7.038  1.00  0.00           H  
ATOM   3359  N   ILE A 214     153.467 137.427   6.910  1.00  0.00           N  
ATOM   3360  CA  ILE A 214     153.435 138.645   7.712  1.00  0.00           C  
ATOM   3361  C   ILE A 214     152.680 139.756   6.993  1.00  0.00           C  
ATOM   3362  O   ILE A 214     151.837 140.430   7.585  1.00  0.00           O  
ATOM   3363  CB  ILE A 214     154.860 139.122   8.043  1.00  0.00           C  
ATOM   3364  CG1 ILE A 214     155.549 138.135   8.988  1.00  0.00           C  
ATOM   3365  CG2 ILE A 214     154.826 140.514   8.656  1.00  0.00           C  
ATOM   3366  CD1 ILE A 214     157.040 138.349   9.116  1.00  0.00           C  
ATOM   3367  H   ILE A 214     154.357 137.082   6.576  1.00  0.00           H  
ATOM   3368  HA  ILE A 214     152.908 138.433   8.641  1.00  0.00           H  
ATOM   3369  HB  ILE A 214     155.456 139.152   7.131  1.00  0.00           H  
ATOM   3370 1HG1 ILE A 214     155.107 138.212   9.981  1.00  0.00           H  
ATOM   3371 2HG1 ILE A 214     155.382 137.117   8.636  1.00  0.00           H  
ATOM   3372 1HG2 ILE A 214     155.841 140.837   8.884  1.00  0.00           H  
ATOM   3373 2HG2 ILE A 214     154.374 141.211   7.951  1.00  0.00           H  
ATOM   3374 3HG2 ILE A 214     154.237 140.494   9.573  1.00  0.00           H  
ATOM   3375 1HD1 ILE A 214     157.457 137.611   9.802  1.00  0.00           H  
ATOM   3376 2HD1 ILE A 214     157.509 138.240   8.138  1.00  0.00           H  
ATOM   3377 3HD1 ILE A 214     157.231 139.350   9.500  1.00  0.00           H  
ATOM   3378  N   ARG A 215     152.985 139.940   5.714  1.00  0.00           N  
ATOM   3379  CA  ARG A 215     152.295 140.932   4.897  1.00  0.00           C  
ATOM   3380  C   ARG A 215     150.818 140.587   4.741  1.00  0.00           C  
ATOM   3381  O   ARG A 215     149.960 141.468   4.764  1.00  0.00           O  
ATOM   3382  CB  ARG A 215     152.937 141.034   3.522  1.00  0.00           C  
ATOM   3383  CG  ARG A 215     152.255 142.001   2.567  1.00  0.00           C  
ATOM   3384  CD  ARG A 215     152.363 143.406   3.041  1.00  0.00           C  
ATOM   3385  NE  ARG A 215     151.689 144.332   2.145  1.00  0.00           N  
ATOM   3386  CZ  ARG A 215     152.260 144.911   1.070  1.00  0.00           C  
ATOM   3387  NH1 ARG A 215     153.515 144.648   0.772  1.00  0.00           N1+
ATOM   3388  NH2 ARG A 215     151.562 145.741   0.317  1.00  0.00           N  
ATOM   3389  H   ARG A 215     153.715 139.381   5.296  1.00  0.00           H  
ATOM   3390  HA  ARG A 215     152.356 141.899   5.398  1.00  0.00           H  
ATOM   3391 1HB  ARG A 215     153.974 141.350   3.626  1.00  0.00           H  
ATOM   3392 2HB  ARG A 215     152.940 140.052   3.049  1.00  0.00           H  
ATOM   3393 1HG  ARG A 215     152.724 141.933   1.585  1.00  0.00           H  
ATOM   3394 2HG  ARG A 215     151.199 141.747   2.484  1.00  0.00           H  
ATOM   3395 1HD  ARG A 215     151.907 143.493   4.026  1.00  0.00           H  
ATOM   3396 2HD  ARG A 215     153.412 143.690   3.098  1.00  0.00           H  
ATOM   3397  HE  ARG A 215     150.724 144.559   2.342  1.00  0.00           H  
ATOM   3398 1HH1 ARG A 215     154.049 144.013   1.348  1.00  0.00           H  
ATOM   3399 2HH1 ARG A 215     153.942 145.081  -0.033  1.00  0.00           H  
ATOM   3400 1HH2 ARG A 215     150.599 145.942   0.547  1.00  0.00           H  
ATOM   3401 2HH2 ARG A 215     151.991 146.175  -0.488  1.00  0.00           H  
ATOM   3402  N   ALA A 216     150.531 139.299   4.586  1.00  0.00           N  
ATOM   3403  CA  ALA A 216     149.161 138.838   4.395  1.00  0.00           C  
ATOM   3404  C   ALA A 216     148.267 139.282   5.545  1.00  0.00           C  
ATOM   3405  O   ALA A 216     147.121 139.678   5.335  1.00  0.00           O  
ATOM   3406  CB  ALA A 216     149.127 137.323   4.254  1.00  0.00           C  
ATOM   3407  H   ALA A 216     151.282 138.623   4.598  1.00  0.00           H  
ATOM   3408  HA  ALA A 216     148.771 139.282   3.482  1.00  0.00           H  
ATOM   3409 1HB  ALA A 216     148.097 136.994   4.113  1.00  0.00           H  
ATOM   3410 2HB  ALA A 216     149.723 137.025   3.392  1.00  0.00           H  
ATOM   3411 3HB  ALA A 216     149.534 136.865   5.153  1.00  0.00           H  
ATOM   3412  N   GLU A 217     148.795 139.212   6.762  1.00  0.00           N  
ATOM   3413  CA  GLU A 217     148.056 139.631   7.947  1.00  0.00           C  
ATOM   3414  C   GLU A 217     147.804 141.134   7.934  1.00  0.00           C  
ATOM   3415  O   GLU A 217     146.714 141.593   8.276  1.00  0.00           O  
ATOM   3416  CB  GLU A 217     148.815 139.243   9.216  1.00  0.00           C  
ATOM   3417  CG  GLU A 217     148.076 139.554  10.511  1.00  0.00           C  
ATOM   3418  CD  GLU A 217     146.796 138.780  10.653  1.00  0.00           C  
ATOM   3419  OE1 GLU A 217     146.647 137.785   9.985  1.00  0.00           O  
ATOM   3420  OE2 GLU A 217     145.963 139.186  11.430  1.00  0.00           O1-
ATOM   3421  H   GLU A 217     149.737 138.861   6.869  1.00  0.00           H  
ATOM   3422  HA  GLU A 217     147.085 139.134   7.941  1.00  0.00           H  
ATOM   3423 1HB  GLU A 217     149.027 138.173   9.201  1.00  0.00           H  
ATOM   3424 2HB  GLU A 217     149.771 139.766   9.242  1.00  0.00           H  
ATOM   3425 1HG  GLU A 217     148.726 139.317  11.353  1.00  0.00           H  
ATOM   3426 2HG  GLU A 217     147.857 140.620  10.545  1.00  0.00           H  
ATOM   3427  N   LYS A 218     148.819 141.896   7.539  1.00  0.00           N  
ATOM   3428  CA  LYS A 218     148.715 143.349   7.500  1.00  0.00           C  
ATOM   3429  C   LYS A 218     147.716 143.800   6.441  1.00  0.00           C  
ATOM   3430  O   LYS A 218     147.126 144.877   6.548  1.00  0.00           O  
ATOM   3431  CB  LYS A 218     150.082 143.980   7.230  1.00  0.00           C  
ATOM   3432  CG  LYS A 218     151.070 143.852   8.383  1.00  0.00           C  
ATOM   3433  CD  LYS A 218     152.393 144.525   8.055  1.00  0.00           C  
ATOM   3434  CE  LYS A 218     153.379 144.404   9.207  1.00  0.00           C  
ATOM   3435  NZ  LYS A 218     154.675 145.070   8.904  1.00  0.00           N1+
ATOM   3436  H   LYS A 218     149.684 141.457   7.262  1.00  0.00           H  
ATOM   3437  HA  LYS A 218     148.353 143.699   8.466  1.00  0.00           H  
ATOM   3438 1HB  LYS A 218     150.531 143.515   6.353  1.00  0.00           H  
ATOM   3439 2HB  LYS A 218     149.959 145.040   7.012  1.00  0.00           H  
ATOM   3440 1HG  LYS A 218     150.648 144.315   9.277  1.00  0.00           H  
ATOM   3441 2HG  LYS A 218     151.250 142.798   8.593  1.00  0.00           H  
ATOM   3442 1HD  LYS A 218     152.826 144.062   7.166  1.00  0.00           H  
ATOM   3443 2HD  LYS A 218     152.222 145.581   7.845  1.00  0.00           H  
ATOM   3444 1HE  LYS A 218     152.951 144.857  10.100  1.00  0.00           H  
ATOM   3445 2HE  LYS A 218     153.567 143.350   9.416  1.00  0.00           H  
ATOM   3446 1HZ  LYS A 218     155.299 144.967   9.691  1.00  0.00           H  
ATOM   3447 2HZ  LYS A 218     155.090 144.644   8.087  1.00  0.00           H  
ATOM   3448 3HZ  LYS A 218     154.516 146.052   8.727  1.00  0.00           H  
ATOM   3449  N   GLU A 219     147.526 142.972   5.420  1.00  0.00           N  
ATOM   3450  CA  GLU A 219     146.546 143.251   4.377  1.00  0.00           C  
ATOM   3451  C   GLU A 219     145.160 142.754   4.777  1.00  0.00           C  
ATOM   3452  O   GLU A 219     144.186 142.969   4.059  1.00  0.00           O  
ATOM   3453  CB  GLU A 219     146.973 142.599   3.060  1.00  0.00           C  
ATOM   3454  CG  GLU A 219     148.252 143.170   2.461  1.00  0.00           C  
ATOM   3455  CD  GLU A 219     148.091 144.583   1.975  1.00  0.00           C  
ATOM   3456  OE1 GLU A 219     146.994 144.951   1.628  1.00  0.00           O  
ATOM   3457  OE2 GLU A 219     149.067 145.296   1.950  1.00  0.00           O1-
ATOM   3458  H   GLU A 219     148.078 142.127   5.364  1.00  0.00           H  
ATOM   3459  HA  GLU A 219     146.485 144.331   4.240  1.00  0.00           H  
ATOM   3460 1HB  GLU A 219     147.122 141.531   3.212  1.00  0.00           H  
ATOM   3461 2HB  GLU A 219     146.178 142.717   2.322  1.00  0.00           H  
ATOM   3462 1HG  GLU A 219     149.036 143.145   3.216  1.00  0.00           H  
ATOM   3463 2HG  GLU A 219     148.564 142.538   1.630  1.00  0.00           H  
ATOM   3464  N   GLY A 220     145.085 142.092   5.927  1.00  0.00           N  
ATOM   3465  CA  GLY A 220     143.818 141.576   6.429  1.00  0.00           C  
ATOM   3466  C   GLY A 220     143.464 140.247   5.771  1.00  0.00           C  
ATOM   3467  O   GLY A 220     142.335 139.769   5.880  1.00  0.00           O  
ATOM   3468  H   GLY A 220     145.925 141.942   6.465  1.00  0.00           H  
ATOM   3469 1HA  GLY A 220     143.881 141.446   7.509  1.00  0.00           H  
ATOM   3470 2HA  GLY A 220     143.029 142.301   6.238  1.00  0.00           H  
ATOM   3471  N   ASN A 221     144.439 139.653   5.089  1.00  0.00           N  
ATOM   3472  CA  ASN A 221     144.215 138.412   4.360  1.00  0.00           C  
ATOM   3473  C   ASN A 221     144.630 137.202   5.189  1.00  0.00           C  
ATOM   3474  O   ASN A 221     145.721 136.661   5.010  1.00  0.00           O  
ATOM   3475  CB  ASN A 221     144.956 138.431   3.036  1.00  0.00           C  
ATOM   3476  CG  ASN A 221     144.536 137.313   2.123  1.00  0.00           C  
ATOM   3477  ND2 ASN A 221     144.738 137.497   0.843  1.00  0.00           N  
ATOM   3478  OD1 ASN A 221     144.029 136.280   2.578  1.00  0.00           O  
ATOM   3479  H   ASN A 221     145.357 140.073   5.078  1.00  0.00           H  
ATOM   3480  HA  ASN A 221     143.151 138.319   4.151  1.00  0.00           H  
ATOM   3481 1HB  ASN A 221     144.776 139.383   2.532  1.00  0.00           H  
ATOM   3482 2HB  ASN A 221     146.028 138.356   3.216  1.00  0.00           H  
ATOM   3483 1HD2 ASN A 221     144.478 136.785   0.188  1.00  0.00           H  
ATOM   3484 2HD2 ASN A 221     145.150 138.346   0.519  1.00  0.00           H  
ATOM   3485  N   ARG A 222     143.753 136.784   6.093  1.00  0.00           N  
ATOM   3486  CA  ARG A 222     144.066 135.706   7.024  1.00  0.00           C  
ATOM   3487  C   ARG A 222     144.253 134.383   6.292  1.00  0.00           C  
ATOM   3488  O   ARG A 222     145.054 133.543   6.701  1.00  0.00           O  
ATOM   3489  CB  ARG A 222     142.965 135.557   8.062  1.00  0.00           C  
ATOM   3490  CG  ARG A 222     143.167 134.420   9.051  1.00  0.00           C  
ATOM   3491  CD  ARG A 222     144.415 134.591   9.836  1.00  0.00           C  
ATOM   3492  NE  ARG A 222     144.448 135.867  10.532  1.00  0.00           N  
ATOM   3493  CZ  ARG A 222     143.783 136.134  11.672  1.00  0.00           C  
ATOM   3494  NH1 ARG A 222     143.040 135.205  12.233  1.00  0.00           N1+
ATOM   3495  NH2 ARG A 222     143.877 137.329  12.228  1.00  0.00           N  
ATOM   3496  H   ARG A 222     142.845 137.224   6.140  1.00  0.00           H  
ATOM   3497  HA  ARG A 222     145.007 135.943   7.522  1.00  0.00           H  
ATOM   3498 1HB  ARG A 222     142.878 136.479   8.635  1.00  0.00           H  
ATOM   3499 2HB  ARG A 222     142.012 135.392   7.560  1.00  0.00           H  
ATOM   3500 1HG  ARG A 222     142.326 134.385   9.744  1.00  0.00           H  
ATOM   3501 2HG  ARG A 222     143.229 133.475   8.510  1.00  0.00           H  
ATOM   3502 1HD  ARG A 222     144.489 133.797  10.579  1.00  0.00           H  
ATOM   3503 2HD  ARG A 222     145.275 134.544   9.170  1.00  0.00           H  
ATOM   3504  HE  ARG A 222     145.009 136.606  10.131  1.00  0.00           H  
ATOM   3505 1HH1 ARG A 222     142.968 134.292  11.809  1.00  0.00           H  
ATOM   3506 2HH1 ARG A 222     142.541 135.406  13.088  1.00  0.00           H  
ATOM   3507 1HH2 ARG A 222     144.449 138.043  11.796  1.00  0.00           H  
ATOM   3508 2HH2 ARG A 222     143.379 137.530  13.083  1.00  0.00           H  
ATOM   3509  N   ASP A 223     143.509 134.205   5.206  1.00  0.00           N  
ATOM   3510  CA  ASP A 223     143.550 132.962   4.443  1.00  0.00           C  
ATOM   3511  C   ASP A 223     144.910 132.765   3.786  1.00  0.00           C  
ATOM   3512  O   ASP A 223     145.453 131.662   3.779  1.00  0.00           O  
ATOM   3513  CB  ASP A 223     142.455 132.948   3.374  1.00  0.00           C  
ATOM   3514  CG  ASP A 223     141.056 132.805   3.960  1.00  0.00           C  
ATOM   3515  OD1 ASP A 223     140.950 132.452   5.112  1.00  0.00           O  
ATOM   3516  OD2 ASP A 223     140.109 133.050   3.254  1.00  0.00           O1-
ATOM   3517  H   ASP A 223     142.897 134.948   4.900  1.00  0.00           H  
ATOM   3518  HA  ASP A 223     143.392 132.130   5.130  1.00  0.00           H  
ATOM   3519 1HB  ASP A 223     142.498 133.874   2.799  1.00  0.00           H  
ATOM   3520 2HB  ASP A 223     142.630 132.126   2.683  1.00  0.00           H  
ATOM   3521  N   GLU A 224     145.457 133.844   3.234  1.00  0.00           N  
ATOM   3522  CA  GLU A 224     146.776 133.802   2.615  1.00  0.00           C  
ATOM   3523  C   GLU A 224     147.864 133.562   3.655  1.00  0.00           C  
ATOM   3524  O   GLU A 224     148.824 132.831   3.404  1.00  0.00           O  
ATOM   3525  CB  GLU A 224     147.054 135.106   1.864  1.00  0.00           C  
ATOM   3526  CG  GLU A 224     148.367 135.120   1.095  1.00  0.00           C  
ATOM   3527  CD  GLU A 224     148.529 136.343   0.237  1.00  0.00           C  
ATOM   3528  OE1 GLU A 224     147.782 137.274   0.414  1.00  0.00           O  
ATOM   3529  OE2 GLU A 224     149.402 136.347  -0.600  1.00  0.00           O1-
ATOM   3530  H   GLU A 224     144.944 134.714   3.246  1.00  0.00           H  
ATOM   3531  HA  GLU A 224     146.802 132.971   1.911  1.00  0.00           H  
ATOM   3532 1HB  GLU A 224     146.249 135.295   1.154  1.00  0.00           H  
ATOM   3533 2HB  GLU A 224     147.070 135.937   2.569  1.00  0.00           H  
ATOM   3534 1HG  GLU A 224     149.193 135.078   1.806  1.00  0.00           H  
ATOM   3535 2HG  GLU A 224     148.420 134.232   0.467  1.00  0.00           H  
ATOM   3536  N   ARG A 225     147.709 134.177   4.820  1.00  0.00           N  
ATOM   3537  CA  ARG A 225     148.615 133.942   5.939  1.00  0.00           C  
ATOM   3538  C   ARG A 225     148.681 132.461   6.291  1.00  0.00           C  
ATOM   3539  O   ARG A 225     149.762 131.904   6.476  1.00  0.00           O  
ATOM   3540  CB  ARG A 225     148.173 134.733   7.162  1.00  0.00           C  
ATOM   3541  CG  ARG A 225     149.035 134.534   8.398  1.00  0.00           C  
ATOM   3542  CD  ARG A 225     148.439 135.185   9.593  1.00  0.00           C  
ATOM   3543  NE  ARG A 225     149.319 135.106  10.748  1.00  0.00           N  
ATOM   3544  CZ  ARG A 225     149.356 134.075  11.614  1.00  0.00           C  
ATOM   3545  NH1 ARG A 225     148.558 133.044  11.443  1.00  0.00           N1+
ATOM   3546  NH2 ARG A 225     150.194 134.099  12.636  1.00  0.00           N  
ATOM   3547  H   ARG A 225     146.945 134.826   4.937  1.00  0.00           H  
ATOM   3548  HA  ARG A 225     149.617 134.255   5.646  1.00  0.00           H  
ATOM   3549 1HB  ARG A 225     148.174 135.796   6.927  1.00  0.00           H  
ATOM   3550 2HB  ARG A 225     147.151 134.455   7.423  1.00  0.00           H  
ATOM   3551 1HG  ARG A 225     149.137 133.467   8.602  1.00  0.00           H  
ATOM   3552 2HG  ARG A 225     150.021 134.966   8.227  1.00  0.00           H  
ATOM   3553 1HD  ARG A 225     148.250 136.235   9.378  1.00  0.00           H  
ATOM   3554 2HD  ARG A 225     147.500 134.691   9.846  1.00  0.00           H  
ATOM   3555  HE  ARG A 225     149.948 135.880  10.912  1.00  0.00           H  
ATOM   3556 1HH1 ARG A 225     147.917 133.026  10.662  1.00  0.00           H  
ATOM   3557 2HH1 ARG A 225     148.585 132.271  12.092  1.00  0.00           H  
ATOM   3558 1HH2 ARG A 225     150.807 134.891  12.768  1.00  0.00           H  
ATOM   3559 2HH2 ARG A 225     150.221 133.326  13.284  1.00  0.00           H  
ATOM   3560  N   ARG A 226     147.517 131.826   6.381  1.00  0.00           N  
ATOM   3561  CA  ARG A 226     147.437 130.418   6.748  1.00  0.00           C  
ATOM   3562  C   ARG A 226     148.051 129.534   5.670  1.00  0.00           C  
ATOM   3563  O   ARG A 226     148.783 128.592   5.969  1.00  0.00           O  
ATOM   3564  CB  ARG A 226     145.990 130.006   6.975  1.00  0.00           C  
ATOM   3565  CG  ARG A 226     145.788 128.532   7.296  1.00  0.00           C  
ATOM   3566  CD  ARG A 226     146.405 128.164   8.597  1.00  0.00           C  
ATOM   3567  NE  ARG A 226     146.323 126.735   8.851  1.00  0.00           N  
ATOM   3568  CZ  ARG A 226     145.267 126.120   9.421  1.00  0.00           C  
ATOM   3569  NH1 ARG A 226     144.217 126.818   9.790  1.00  0.00           N1+
ATOM   3570  NH2 ARG A 226     145.290 124.812   9.609  1.00  0.00           N  
ATOM   3571  H   ARG A 226     146.664 132.335   6.192  1.00  0.00           H  
ATOM   3572  HA  ARG A 226     148.007 130.265   7.665  1.00  0.00           H  
ATOM   3573 1HB  ARG A 226     145.572 130.582   7.799  1.00  0.00           H  
ATOM   3574 2HB  ARG A 226     145.403 130.232   6.086  1.00  0.00           H  
ATOM   3575 1HG  ARG A 226     144.722 128.314   7.346  1.00  0.00           H  
ATOM   3576 2HG  ARG A 226     146.248 127.924   6.517  1.00  0.00           H  
ATOM   3577 1HD  ARG A 226     147.455 128.451   8.596  1.00  0.00           H  
ATOM   3578 2HD  ARG A 226     145.888 128.684   9.403  1.00  0.00           H  
ATOM   3579  HE  ARG A 226     147.110 126.164   8.581  1.00  0.00           H  
ATOM   3580 1HH1 ARG A 226     144.201 127.818   9.645  1.00  0.00           H  
ATOM   3581 2HH1 ARG A 226     143.429 126.357  10.216  1.00  0.00           H  
ATOM   3582 1HH2 ARG A 226     146.098 124.274   9.326  1.00  0.00           H  
ATOM   3583 2HH2 ARG A 226     144.500 124.349  10.036  1.00  0.00           H  
ATOM   3584  N   GLU A 227     147.748 129.844   4.413  1.00  0.00           N  
ATOM   3585  CA  GLU A 227     148.286 129.092   3.287  1.00  0.00           C  
ATOM   3586  C   GLU A 227     149.811 129.119   3.284  1.00  0.00           C  
ATOM   3587  O   GLU A 227     150.460 128.088   3.113  1.00  0.00           O  
ATOM   3588  CB  GLU A 227     147.752 129.653   1.968  1.00  0.00           C  
ATOM   3589  CG  GLU A 227     148.249 128.923   0.728  1.00  0.00           C  
ATOM   3590  CD  GLU A 227     147.652 129.459  -0.544  1.00  0.00           C  
ATOM   3591  OE1 GLU A 227     146.798 130.309  -0.465  1.00  0.00           O  
ATOM   3592  OE2 GLU A 227     148.048 129.015  -1.595  1.00  0.00           O1-
ATOM   3593  H   GLU A 227     147.128 130.620   4.234  1.00  0.00           H  
ATOM   3594  HA  GLU A 227     147.976 128.049   3.386  1.00  0.00           H  
ATOM   3595 1HB  GLU A 227     146.662 129.608   1.969  1.00  0.00           H  
ATOM   3596 2HB  GLU A 227     148.037 130.701   1.877  1.00  0.00           H  
ATOM   3597 1HG  GLU A 227     149.333 129.017   0.674  1.00  0.00           H  
ATOM   3598 2HG  GLU A 227     148.006 127.866   0.820  1.00  0.00           H  
ATOM   3599  N   ALA A 228     150.373 130.306   3.473  1.00  0.00           N  
ATOM   3600  CA  ALA A 228     151.821 130.467   3.538  1.00  0.00           C  
ATOM   3601  C   ALA A 228     152.405 129.716   4.729  1.00  0.00           C  
ATOM   3602  O   ALA A 228     153.466 129.101   4.628  1.00  0.00           O  
ATOM   3603  CB  ALA A 228     152.191 131.940   3.613  1.00  0.00           C  
ATOM   3604  H   ALA A 228     149.784 131.122   3.575  1.00  0.00           H  
ATOM   3605  HA  ALA A 228     152.258 130.041   2.635  1.00  0.00           H  
ATOM   3606 1HB  ALA A 228     153.275 132.044   3.662  1.00  0.00           H  
ATOM   3607 2HB  ALA A 228     151.818 132.454   2.727  1.00  0.00           H  
ATOM   3608 3HB  ALA A 228     151.744 132.384   4.502  1.00  0.00           H  
ATOM   3609  N   LEU A 229     151.704 129.770   5.858  1.00  0.00           N  
ATOM   3610  CA  LEU A 229     152.154 129.101   7.071  1.00  0.00           C  
ATOM   3611  C   LEU A 229     152.238 127.594   6.872  1.00  0.00           C  
ATOM   3612  O   LEU A 229     153.198 126.952   7.300  1.00  0.00           O  
ATOM   3613  CB  LEU A 229     151.206 129.416   8.235  1.00  0.00           C  
ATOM   3614  CG  LEU A 229     151.536 128.734   9.567  1.00  0.00           C  
ATOM   3615  CD1 LEU A 229     152.903 129.200  10.052  1.00  0.00           C  
ATOM   3616  CD2 LEU A 229     150.455 129.058  10.587  1.00  0.00           C  
ATOM   3617  H   LEU A 229     150.838 130.289   5.874  1.00  0.00           H  
ATOM   3618  HA  LEU A 229     153.157 129.458   7.313  1.00  0.00           H  
ATOM   3619 1HB  LEU A 229     151.209 130.492   8.404  1.00  0.00           H  
ATOM   3620 2HB  LEU A 229     150.196 129.118   7.951  1.00  0.00           H  
ATOM   3621  HG  LEU A 229     151.585 127.653   9.421  1.00  0.00           H  
ATOM   3622 1HD1 LEU A 229     153.139 128.713  10.999  1.00  0.00           H  
ATOM   3623 2HD1 LEU A 229     153.660 128.936   9.312  1.00  0.00           H  
ATOM   3624 3HD1 LEU A 229     152.890 130.280  10.192  1.00  0.00           H  
ATOM   3625 1HD2 LEU A 229     150.690 128.573  11.534  1.00  0.00           H  
ATOM   3626 2HD2 LEU A 229     150.407 130.138  10.735  1.00  0.00           H  
ATOM   3627 3HD2 LEU A 229     149.492 128.699  10.223  1.00  0.00           H  
ATOM   3628  N   GLU A 230     151.225 127.031   6.220  1.00  0.00           N  
ATOM   3629  CA  GLU A 230     151.186 125.598   5.955  1.00  0.00           C  
ATOM   3630  C   GLU A 230     152.315 125.178   5.024  1.00  0.00           C  
ATOM   3631  O   GLU A 230     152.903 124.110   5.186  1.00  0.00           O  
ATOM   3632  CB  GLU A 230     149.838 125.204   5.346  1.00  0.00           C  
ATOM   3633  CG  GLU A 230     148.668 125.268   6.316  1.00  0.00           C  
ATOM   3634  CD  GLU A 230     148.767 124.252   7.419  1.00  0.00           C  
ATOM   3635  OE1 GLU A 230     149.464 123.282   7.248  1.00  0.00           O  
ATOM   3636  OE2 GLU A 230     148.145 124.448   8.437  1.00  0.00           O1-
ATOM   3637  H   GLU A 230     150.464 127.613   5.900  1.00  0.00           H  
ATOM   3638  HA  GLU A 230     151.322 125.069   6.897  1.00  0.00           H  
ATOM   3639 1HB  GLU A 230     149.614 125.862   4.505  1.00  0.00           H  
ATOM   3640 2HB  GLU A 230     149.897 124.188   4.958  1.00  0.00           H  
ATOM   3641 1HG  GLU A 230     148.627 126.265   6.756  1.00  0.00           H  
ATOM   3642 2HG  GLU A 230     147.744 125.107   5.763  1.00  0.00           H  
ATOM   3643  N   ARG A 231     152.615 126.029   4.045  1.00  0.00           N  
ATOM   3644  CA  ARG A 231     153.697 125.762   3.105  1.00  0.00           C  
ATOM   3645  C   ARG A 231     155.052 125.786   3.804  1.00  0.00           C  
ATOM   3646  O   ARG A 231     155.939 124.995   3.483  1.00  0.00           O  
ATOM   3647  CB  ARG A 231     153.693 126.787   1.980  1.00  0.00           C  
ATOM   3648  CG  ARG A 231     152.538 126.654   1.000  1.00  0.00           C  
ATOM   3649  CD  ARG A 231     152.585 127.706  -0.049  1.00  0.00           C  
ATOM   3650  NE  ARG A 231     151.373 127.725  -0.852  1.00  0.00           N  
ATOM   3651  CZ  ARG A 231     151.127 126.899  -1.888  1.00  0.00           C  
ATOM   3652  NH1 ARG A 231     152.017 125.996  -2.233  1.00  0.00           N1+
ATOM   3653  NH2 ARG A 231     149.992 126.997  -2.556  1.00  0.00           N  
ATOM   3654  H   ARG A 231     152.080 126.878   3.951  1.00  0.00           H  
ATOM   3655  HA  ARG A 231     153.557 124.765   2.689  1.00  0.00           H  
ATOM   3656 1HB  ARG A 231     153.655 127.790   2.401  1.00  0.00           H  
ATOM   3657 2HB  ARG A 231     154.619 126.705   1.410  1.00  0.00           H  
ATOM   3658 1HG  ARG A 231     152.584 125.680   0.512  1.00  0.00           H  
ATOM   3659 2HG  ARG A 231     151.594 126.746   1.537  1.00  0.00           H  
ATOM   3660 1HD  ARG A 231     152.700 128.682   0.420  1.00  0.00           H  
ATOM   3661 2HD  ARG A 231     153.430 127.520  -0.711  1.00  0.00           H  
ATOM   3662  HE  ARG A 231     150.664 128.406  -0.615  1.00  0.00           H  
ATOM   3663 1HH1 ARG A 231     152.885 125.921  -1.722  1.00  0.00           H  
ATOM   3664 2HH1 ARG A 231     151.834 125.377  -3.010  1.00  0.00           H  
ATOM   3665 1HH2 ARG A 231     149.307 127.691  -2.289  1.00  0.00           H  
ATOM   3666 2HH2 ARG A 231     149.807 126.379  -3.332  1.00  0.00           H  
ATOM   3667  N   VAL A 232     155.205 126.696   4.759  1.00  0.00           N  
ATOM   3668  CA  VAL A 232     156.408 126.752   5.579  1.00  0.00           C  
ATOM   3669  C   VAL A 232     156.567 125.486   6.411  1.00  0.00           C  
ATOM   3670  O   VAL A 232     157.664 124.939   6.523  1.00  0.00           O  
ATOM   3671  CB  VAL A 232     156.359 127.975   6.514  1.00  0.00           C  
ATOM   3672  CG1 VAL A 232     157.466 127.893   7.556  1.00  0.00           C  
ATOM   3673  CG2 VAL A 232     156.479 129.254   5.701  1.00  0.00           C  
ATOM   3674  H   VAL A 232     154.467 127.368   4.921  1.00  0.00           H  
ATOM   3675  HA  VAL A 232     157.272 126.825   4.921  1.00  0.00           H  
ATOM   3676  HB  VAL A 232     155.412 127.972   7.051  1.00  0.00           H  
ATOM   3677 1HG1 VAL A 232     157.417 128.764   8.209  1.00  0.00           H  
ATOM   3678 2HG1 VAL A 232     157.339 126.987   8.150  1.00  0.00           H  
ATOM   3679 3HG1 VAL A 232     158.434 127.868   7.057  1.00  0.00           H  
ATOM   3680 1HG2 VAL A 232     156.444 130.114   6.369  1.00  0.00           H  
ATOM   3681 2HG2 VAL A 232     157.425 129.253   5.159  1.00  0.00           H  
ATOM   3682 3HG2 VAL A 232     155.655 129.313   4.990  1.00  0.00           H  
ATOM   3683  N   ARG A 233     155.466 125.023   6.991  1.00  0.00           N  
ATOM   3684  CA  ARG A 233     155.462 123.770   7.736  1.00  0.00           C  
ATOM   3685  C   ARG A 233     155.906 122.605   6.859  1.00  0.00           C  
ATOM   3686  O   ARG A 233     156.691 121.758   7.286  1.00  0.00           O  
ATOM   3687  CB  ARG A 233     154.074 123.482   8.290  1.00  0.00           C  
ATOM   3688  CG  ARG A 233     153.961 122.195   9.093  1.00  0.00           C  
ATOM   3689  CD  ARG A 233     152.596 122.017   9.652  1.00  0.00           C  
ATOM   3690  NE  ARG A 233     151.594 121.877   8.609  1.00  0.00           N  
ATOM   3691  CZ  ARG A 233     151.360 120.743   7.919  1.00  0.00           C  
ATOM   3692  NH1 ARG A 233     152.062 119.662   8.174  1.00  0.00           N1+
ATOM   3693  NH2 ARG A 233     150.425 120.719   6.986  1.00  0.00           N  
ATOM   3694  H   ARG A 233     154.610 125.551   6.914  1.00  0.00           H  
ATOM   3695  HA  ARG A 233     156.171 123.854   8.560  1.00  0.00           H  
ATOM   3696 1HB  ARG A 233     153.765 124.301   8.937  1.00  0.00           H  
ATOM   3697 2HB  ARG A 233     153.359 123.423   7.470  1.00  0.00           H  
ATOM   3698 1HG  ARG A 233     154.178 121.343   8.447  1.00  0.00           H  
ATOM   3699 2HG  ARG A 233     154.672 122.216   9.919  1.00  0.00           H  
ATOM   3700 1HD  ARG A 233     152.572 121.119  10.271  1.00  0.00           H  
ATOM   3701 2HD  ARG A 233     152.337 122.883  10.261  1.00  0.00           H  
ATOM   3702  HE  ARG A 233     151.034 122.688   8.384  1.00  0.00           H  
ATOM   3703 1HH1 ARG A 233     152.778 119.681   8.887  1.00  0.00           H  
ATOM   3704 2HH1 ARG A 233     151.887 118.812   7.657  1.00  0.00           H  
ATOM   3705 1HH2 ARG A 233     149.884 121.549   6.791  1.00  0.00           H  
ATOM   3706 2HH2 ARG A 233     150.249 119.871   6.470  1.00  0.00           H  
ATOM   3707  N   GLU A 234     155.402 122.571   5.630  1.00  0.00           N  
ATOM   3708  CA  GLU A 234     155.777 121.532   4.677  1.00  0.00           C  
ATOM   3709  C   GLU A 234     157.283 121.517   4.442  1.00  0.00           C  
ATOM   3710  O   GLU A 234     157.903 120.455   4.393  1.00  0.00           O  
ATOM   3711  CB  GLU A 234     155.046 121.736   3.350  1.00  0.00           C  
ATOM   3712  CG  GLU A 234     155.366 120.693   2.288  1.00  0.00           C  
ATOM   3713  CD  GLU A 234     154.625 120.923   1.001  1.00  0.00           C  
ATOM   3714  OE1 GLU A 234     153.825 121.826   0.951  1.00  0.00           O  
ATOM   3715  OE2 GLU A 234     154.863 120.197   0.065  1.00  0.00           O1-
ATOM   3716  H   GLU A 234     154.742 123.281   5.350  1.00  0.00           H  
ATOM   3717  HA  GLU A 234     155.501 120.565   5.096  1.00  0.00           H  
ATOM   3718 1HB  GLU A 234     153.969 121.720   3.520  1.00  0.00           H  
ATOM   3719 2HB  GLU A 234     155.298 122.716   2.943  1.00  0.00           H  
ATOM   3720 1HG  GLU A 234     156.438 120.712   2.087  1.00  0.00           H  
ATOM   3721 2HG  GLU A 234     155.114 119.708   2.674  1.00  0.00           H  
ATOM   3722  N   VAL A 235     157.863 122.704   4.296  1.00  0.00           N  
ATOM   3723  CA  VAL A 235     159.303 122.832   4.110  1.00  0.00           C  
ATOM   3724  C   VAL A 235     160.065 122.261   5.300  1.00  0.00           C  
ATOM   3725  O   VAL A 235     161.042 121.531   5.131  1.00  0.00           O  
ATOM   3726  CB  VAL A 235     159.687 124.311   3.918  1.00  0.00           C  
ATOM   3727  CG1 VAL A 235     161.190 124.495   4.070  1.00  0.00           C  
ATOM   3728  CG2 VAL A 235     159.219 124.796   2.555  1.00  0.00           C  
ATOM   3729  H   VAL A 235     157.292 123.536   4.313  1.00  0.00           H  
ATOM   3730  HA  VAL A 235     159.593 122.259   3.227  1.00  0.00           H  
ATOM   3731  HB  VAL A 235     159.211 124.904   4.699  1.00  0.00           H  
ATOM   3732 1HG1 VAL A 235     161.443 125.547   3.933  1.00  0.00           H  
ATOM   3733 2HG1 VAL A 235     161.497 124.176   5.065  1.00  0.00           H  
ATOM   3734 3HG1 VAL A 235     161.706 123.897   3.320  1.00  0.00           H  
ATOM   3735 1HG2 VAL A 235     159.493 125.844   2.427  1.00  0.00           H  
ATOM   3736 2HG2 VAL A 235     159.692 124.199   1.775  1.00  0.00           H  
ATOM   3737 3HG2 VAL A 235     158.137 124.694   2.485  1.00  0.00           H  
ATOM   3738  N   ILE A 236     159.613 122.600   6.502  1.00  0.00           N  
ATOM   3739  CA  ILE A 236     160.275 122.156   7.723  1.00  0.00           C  
ATOM   3740  C   ILE A 236     160.267 120.636   7.833  1.00  0.00           C  
ATOM   3741  O   ILE A 236     161.293 120.019   8.120  1.00  0.00           O  
ATOM   3742  CB  ILE A 236     159.600 122.765   8.965  1.00  0.00           C  
ATOM   3743  CG1 ILE A 236     159.781 124.285   8.981  1.00  0.00           C  
ATOM   3744  CG2 ILE A 236     160.165 122.145  10.235  1.00  0.00           C  
ATOM   3745  CD1 ILE A 236     158.871 124.999   9.955  1.00  0.00           C  
ATOM   3746  H   ILE A 236     158.789 123.179   6.573  1.00  0.00           H  
ATOM   3747  HA  ILE A 236     161.316 122.479   7.688  1.00  0.00           H  
ATOM   3748  HB  ILE A 236     158.528 122.577   8.926  1.00  0.00           H  
ATOM   3749 1HG1 ILE A 236     160.813 124.525   9.238  1.00  0.00           H  
ATOM   3750 2HG1 ILE A 236     159.592 124.683   7.985  1.00  0.00           H  
ATOM   3751 1HG2 ILE A 236     159.678 122.588  11.103  1.00  0.00           H  
ATOM   3752 2HG2 ILE A 236     159.986 121.071  10.226  1.00  0.00           H  
ATOM   3753 3HG2 ILE A 236     161.237 122.335  10.286  1.00  0.00           H  
ATOM   3754 1HD1 ILE A 236     159.058 126.072   9.908  1.00  0.00           H  
ATOM   3755 2HD1 ILE A 236     157.831 124.799   9.695  1.00  0.00           H  
ATOM   3756 3HD1 ILE A 236     159.068 124.640  10.964  1.00  0.00           H  
ATOM   3757  N   GLU A 237     159.103 120.038   7.602  1.00  0.00           N  
ATOM   3758  CA  GLU A 237     158.965 118.588   7.652  1.00  0.00           C  
ATOM   3759  C   GLU A 237     159.725 117.920   6.514  1.00  0.00           C  
ATOM   3760  O   GLU A 237     160.344 116.873   6.699  1.00  0.00           O  
ATOM   3761  CB  GLU A 237     157.488 118.192   7.592  1.00  0.00           C  
ATOM   3762  CG  GLU A 237     156.677 118.595   8.815  1.00  0.00           C  
ATOM   3763  CD  GLU A 237     155.210 118.306   8.668  1.00  0.00           C  
ATOM   3764  OE1 GLU A 237     154.842 117.678   7.705  1.00  0.00           O  
ATOM   3765  OE2 GLU A 237     154.456 118.713   9.520  1.00  0.00           O1-
ATOM   3766  H   GLU A 237     158.293 120.602   7.386  1.00  0.00           H  
ATOM   3767  HA  GLU A 237     159.393 118.231   8.591  1.00  0.00           H  
ATOM   3768 1HB  GLU A 237     157.024 118.648   6.718  1.00  0.00           H  
ATOM   3769 2HB  GLU A 237     157.404 117.110   7.479  1.00  0.00           H  
ATOM   3770 1HG  GLU A 237     157.057 118.057   9.685  1.00  0.00           H  
ATOM   3771 2HG  GLU A 237     156.817 119.661   8.995  1.00  0.00           H  
ATOM   3772  N   ARG A 238     159.676 118.534   5.338  1.00  0.00           N  
ATOM   3773  CA  ARG A 238     160.339 117.988   4.160  1.00  0.00           C  
ATOM   3774  C   ARG A 238     161.847 117.922   4.358  1.00  0.00           C  
ATOM   3775  O   ARG A 238     162.489 116.939   3.985  1.00  0.00           O  
ATOM   3776  CB  ARG A 238     160.029 118.831   2.931  1.00  0.00           C  
ATOM   3777  CG  ARG A 238     160.558 118.271   1.620  1.00  0.00           C  
ATOM   3778  CD  ARG A 238     160.126 119.090   0.460  1.00  0.00           C  
ATOM   3779  NE  ARG A 238     158.684 119.060   0.281  1.00  0.00           N  
ATOM   3780  CZ  ARG A 238     158.008 118.064  -0.325  1.00  0.00           C  
ATOM   3781  NH1 ARG A 238     158.658 117.026  -0.803  1.00  0.00           N1+
ATOM   3782  NH2 ARG A 238     156.693 118.131  -0.438  1.00  0.00           N  
ATOM   3783  H   ARG A 238     159.166 119.403   5.255  1.00  0.00           H  
ATOM   3784  HA  ARG A 238     159.982 116.971   4.003  1.00  0.00           H  
ATOM   3785 1HB  ARG A 238     158.951 118.943   2.831  1.00  0.00           H  
ATOM   3786 2HB  ARG A 238     160.450 119.828   3.059  1.00  0.00           H  
ATOM   3787 1HG  ARG A 238     161.648 118.257   1.645  1.00  0.00           H  
ATOM   3788 2HG  ARG A 238     160.185 117.256   1.482  1.00  0.00           H  
ATOM   3789 1HD  ARG A 238     160.429 120.126   0.612  1.00  0.00           H  
ATOM   3790 2HD  ARG A 238     160.590 118.706  -0.448  1.00  0.00           H  
ATOM   3791  HE  ARG A 238     158.150 119.843   0.636  1.00  0.00           H  
ATOM   3792 1HH1 ARG A 238     159.663 116.974  -0.717  1.00  0.00           H  
ATOM   3793 2HH1 ARG A 238     158.151 116.279  -1.257  1.00  0.00           H  
ATOM   3794 1HH2 ARG A 238     156.194 118.928  -0.070  1.00  0.00           H  
ATOM   3795 2HH2 ARG A 238     156.187 117.384  -0.891  1.00  0.00           H  
ATOM   3796  N   ILE A 239     162.409 118.971   4.946  1.00  0.00           N  
ATOM   3797  CA  ILE A 239     163.845 119.036   5.191  1.00  0.00           C  
ATOM   3798  C   ILE A 239     164.299 117.907   6.106  1.00  0.00           C  
ATOM   3799  O   ILE A 239     165.308 117.251   5.845  1.00  0.00           O  
ATOM   3800  CB  ILE A 239     164.238 120.390   5.810  1.00  0.00           C  
ATOM   3801  CG1 ILE A 239     164.115 121.508   4.772  1.00  0.00           C  
ATOM   3802  CG2 ILE A 239     165.649 120.330   6.370  1.00  0.00           C  
ATOM   3803  CD1 ILE A 239     164.163 122.898   5.363  1.00  0.00           C  
ATOM   3804  H   ILE A 239     161.827 119.746   5.231  1.00  0.00           H  
ATOM   3805  HA  ILE A 239     164.364 118.919   4.240  1.00  0.00           H  
ATOM   3806  HB  ILE A 239     163.547 120.633   6.618  1.00  0.00           H  
ATOM   3807 1HG1 ILE A 239     164.924 121.419   4.046  1.00  0.00           H  
ATOM   3808 2HG1 ILE A 239     163.176 121.400   4.231  1.00  0.00           H  
ATOM   3809 1HG2 ILE A 239     165.911 121.295   6.805  1.00  0.00           H  
ATOM   3810 2HG2 ILE A 239     165.704 119.560   7.140  1.00  0.00           H  
ATOM   3811 3HG2 ILE A 239     166.349 120.092   5.568  1.00  0.00           H  
ATOM   3812 1HD1 ILE A 239     164.070 123.637   4.566  1.00  0.00           H  
ATOM   3813 2HD1 ILE A 239     163.341 123.022   6.070  1.00  0.00           H  
ATOM   3814 3HD1 ILE A 239     165.111 123.041   5.880  1.00  0.00           H  
ATOM   3815  N   GLU A 240     163.550 117.687   7.182  1.00  0.00           N  
ATOM   3816  CA  GLU A 240     163.862 116.621   8.128  1.00  0.00           C  
ATOM   3817  C   GLU A 240     163.826 115.257   7.453  1.00  0.00           C  
ATOM   3818  O   GLU A 240     164.681 114.407   7.701  1.00  0.00           O  
ATOM   3819  CB  GLU A 240     162.880 116.644   9.302  1.00  0.00           C  
ATOM   3820  CG  GLU A 240     163.075 117.809  10.262  1.00  0.00           C  
ATOM   3821  CD  GLU A 240     162.206 117.711  11.484  1.00  0.00           C  
ATOM   3822  OE1 GLU A 240     161.480 116.754  11.598  1.00  0.00           O  
ATOM   3823  OE2 GLU A 240     162.267 118.597  12.304  1.00  0.00           O1-
ATOM   3824  H   GLU A 240     162.745 118.272   7.348  1.00  0.00           H  
ATOM   3825  HA  GLU A 240     164.874 116.779   8.504  1.00  0.00           H  
ATOM   3826 1HB  GLU A 240     161.860 116.692   8.921  1.00  0.00           H  
ATOM   3827 2HB  GLU A 240     162.974 115.720   9.873  1.00  0.00           H  
ATOM   3828 1HG  GLU A 240     164.119 117.839  10.574  1.00  0.00           H  
ATOM   3829 2HG  GLU A 240     162.856 118.738   9.738  1.00  0.00           H  
ATOM   3830  N   GLU A 241     162.831 115.052   6.594  1.00  0.00           N  
ATOM   3831  CA  GLU A 241     162.651 113.771   5.923  1.00  0.00           C  
ATOM   3832  C   GLU A 241     163.781 113.503   4.936  1.00  0.00           C  
ATOM   3833  O   GLU A 241     164.268 112.377   4.826  1.00  0.00           O  
ATOM   3834  CB  GLU A 241     161.305 113.738   5.195  1.00  0.00           C  
ATOM   3835  CG  GLU A 241     160.955 112.388   4.584  1.00  0.00           C  
ATOM   3836  CD  GLU A 241     160.752 111.314   5.617  1.00  0.00           C  
ATOM   3837  OE1 GLU A 241     160.465 111.644   6.742  1.00  0.00           O  
ATOM   3838  OE2 GLU A 241     160.885 110.161   5.279  1.00  0.00           O1-
ATOM   3839  H   GLU A 241     162.186 115.803   6.402  1.00  0.00           H  
ATOM   3840  HA  GLU A 241     162.671 112.981   6.673  1.00  0.00           H  
ATOM   3841 1HB  GLU A 241     160.509 114.006   5.888  1.00  0.00           H  
ATOM   3842 2HB  GLU A 241     161.305 114.476   4.394  1.00  0.00           H  
ATOM   3843 1HG  GLU A 241     160.042 112.490   4.000  1.00  0.00           H  
ATOM   3844 2HG  GLU A 241     161.754 112.088   3.907  1.00  0.00           H  
ATOM   3845  N   LEU A 242     164.193 114.542   4.218  1.00  0.00           N  
ATOM   3846  CA  LEU A 242     165.280 114.426   3.255  1.00  0.00           C  
ATOM   3847  C   LEU A 242     166.580 114.017   3.938  1.00  0.00           C  
ATOM   3848  O   LEU A 242     167.328 113.187   3.423  1.00  0.00           O  
ATOM   3849  CB  LEU A 242     165.479 115.756   2.518  1.00  0.00           C  
ATOM   3850  CG  LEU A 242     164.361 116.151   1.544  1.00  0.00           C  
ATOM   3851  CD1 LEU A 242     164.535 117.607   1.133  1.00  0.00           C  
ATOM   3852  CD2 LEU A 242     164.396 115.233   0.332  1.00  0.00           C  
ATOM   3853  H   LEU A 242     163.740 115.436   4.344  1.00  0.00           H  
ATOM   3854  HA  LEU A 242     165.025 113.646   2.537  1.00  0.00           H  
ATOM   3855 1HB  LEU A 242     165.572 116.552   3.255  1.00  0.00           H  
ATOM   3856 2HB  LEU A 242     166.408 115.703   1.950  1.00  0.00           H  
ATOM   3857  HG  LEU A 242     163.396 116.058   2.041  1.00  0.00           H  
ATOM   3858 1HD1 LEU A 242     163.740 117.887   0.442  1.00  0.00           H  
ATOM   3859 2HD1 LEU A 242     164.487 118.243   2.018  1.00  0.00           H  
ATOM   3860 3HD1 LEU A 242     165.501 117.735   0.647  1.00  0.00           H  
ATOM   3861 1HD2 LEU A 242     163.600 115.513  -0.360  1.00  0.00           H  
ATOM   3862 2HD2 LEU A 242     165.361 115.325  -0.168  1.00  0.00           H  
ATOM   3863 3HD2 LEU A 242     164.252 114.201   0.652  1.00  0.00           H  
ATOM   3864  N   VAL A 243     166.841 114.605   5.099  1.00  0.00           N  
ATOM   3865  CA  VAL A 243     168.050 114.302   5.858  1.00  0.00           C  
ATOM   3866  C   VAL A 243     168.024 112.873   6.385  1.00  0.00           C  
ATOM   3867  O   VAL A 243     169.029 112.163   6.327  1.00  0.00           O  
ATOM   3868  CB  VAL A 243     168.199 115.278   7.038  1.00  0.00           C  
ATOM   3869  CG1 VAL A 243     169.345 114.849   7.943  1.00  0.00           C  
ATOM   3870  CG2 VAL A 243     168.424 116.690   6.518  1.00  0.00           C  
ATOM   3871  H   VAL A 243     166.186 115.280   5.469  1.00  0.00           H  
ATOM   3872  HA  VAL A 243     168.908 114.394   5.191  1.00  0.00           H  
ATOM   3873  HB  VAL A 243     167.289 115.253   7.639  1.00  0.00           H  
ATOM   3874 1HG1 VAL A 243     169.438 115.551   8.773  1.00  0.00           H  
ATOM   3875 2HG1 VAL A 243     169.146 113.850   8.333  1.00  0.00           H  
ATOM   3876 3HG1 VAL A 243     170.274 114.838   7.374  1.00  0.00           H  
ATOM   3877 1HG2 VAL A 243     168.529 117.375   7.359  1.00  0.00           H  
ATOM   3878 2HG2 VAL A 243     169.331 116.715   5.914  1.00  0.00           H  
ATOM   3879 3HG2 VAL A 243     167.573 116.993   5.908  1.00  0.00           H  
ATOM   3880  N   ARG A 244     166.872 112.457   6.898  1.00  0.00           N  
ATOM   3881  CA  ARG A 244     166.708 111.102   7.414  1.00  0.00           C  
ATOM   3882  C   ARG A 244     166.909 110.066   6.316  1.00  0.00           C  
ATOM   3883  O   ARG A 244     167.516 109.019   6.542  1.00  0.00           O  
ATOM   3884  CB  ARG A 244     165.324 110.927   8.025  1.00  0.00           C  
ATOM   3885  CG  ARG A 244     165.148 111.550   9.400  1.00  0.00           C  
ATOM   3886  CD  ARG A 244     163.917 111.060  10.071  1.00  0.00           C  
ATOM   3887  NE  ARG A 244     162.712 111.558   9.426  1.00  0.00           N  
ATOM   3888  CZ  ARG A 244     162.063 112.683   9.784  1.00  0.00           C  
ATOM   3889  NH1 ARG A 244     162.512 113.412  10.782  1.00  0.00           N1+
ATOM   3890  NH2 ARG A 244     160.971 113.051   9.134  1.00  0.00           N  
ATOM   3891  H   ARG A 244     166.089 113.094   6.932  1.00  0.00           H  
ATOM   3892  HA  ARG A 244     167.468 110.929   8.177  1.00  0.00           H  
ATOM   3893 1HB  ARG A 244     164.577 111.366   7.365  1.00  0.00           H  
ATOM   3894 2HB  ARG A 244     165.098 109.864   8.112  1.00  0.00           H  
ATOM   3895 1HG  ARG A 244     166.005 111.298  10.026  1.00  0.00           H  
ATOM   3896 2HG  ARG A 244     165.077 112.635   9.301  1.00  0.00           H  
ATOM   3897 1HD  ARG A 244     163.895 109.971  10.040  1.00  0.00           H  
ATOM   3898 2HD  ARG A 244     163.912 111.394  11.108  1.00  0.00           H  
ATOM   3899  HE  ARG A 244     162.336 111.022   8.656  1.00  0.00           H  
ATOM   3900 1HH1 ARG A 244     163.345 113.131  11.278  1.00  0.00           H  
ATOM   3901 2HH1 ARG A 244     162.025 114.255  11.050  1.00  0.00           H  
ATOM   3902 1HH2 ARG A 244     160.627 112.489   8.368  1.00  0.00           H  
ATOM   3903 2HH2 ARG A 244     160.486 113.893   9.403  1.00  0.00           H  
ATOM   3904  N   GLN A 245     166.393 110.364   5.128  1.00  0.00           N  
ATOM   3905  CA  GLN A 245     166.515 109.456   3.993  1.00  0.00           C  
ATOM   3906  C   GLN A 245     167.891 109.562   3.347  1.00  0.00           C  
ATOM   3907  O   GLN A 245     168.418 108.581   2.825  1.00  0.00           O  
ATOM   3908  CB  GLN A 245     165.427 109.748   2.956  1.00  0.00           C  
ATOM   3909  CG  GLN A 245     164.024 109.372   3.403  1.00  0.00           C  
ATOM   3910  CD  GLN A 245     162.998 109.548   2.299  1.00  0.00           C  
ATOM   3911  NE2 GLN A 245     161.733 109.675   2.684  1.00  0.00           N  
ATOM   3912  OE1 GLN A 245     163.340 109.568   1.113  1.00  0.00           O  
ATOM   3913  H   GLN A 245     165.906 111.241   5.008  1.00  0.00           H  
ATOM   3914  HA  GLN A 245     166.397 108.434   4.353  1.00  0.00           H  
ATOM   3915 1HB  GLN A 245     165.430 110.811   2.714  1.00  0.00           H  
ATOM   3916 2HB  GLN A 245     165.645 109.203   2.039  1.00  0.00           H  
ATOM   3917 1HG  GLN A 245     164.020 108.327   3.710  1.00  0.00           H  
ATOM   3918 2HG  GLN A 245     163.737 110.008   4.240  1.00  0.00           H  
ATOM   3919 1HE2 GLN A 245     161.011 109.794   2.000  1.00  0.00           H  
ATOM   3920 2HE2 GLN A 245     161.501 109.654   3.655  1.00  0.00           H  
ATOM   3921  N   GLY A 246     168.465 110.760   3.385  1.00  0.00           N  
ATOM   3922  CA  GLY A 246     169.720 111.029   2.693  1.00  0.00           C  
ATOM   3923  C   GLY A 246     169.486 111.291   1.210  1.00  0.00           C  
ATOM   3924  O   GLY A 246     170.359 111.036   0.380  1.00  0.00           O  
ATOM   3925  H   GLY A 246     168.023 111.501   3.909  1.00  0.00           H  
ATOM   3926 1HA  GLY A 246     170.207 111.892   3.146  1.00  0.00           H  
ATOM   3927 2HA  GLY A 246     170.394 110.182   2.814  1.00  0.00           H  
ATOM   3928  N   ASN A 247     168.302 111.797   0.884  1.00  0.00           N  
ATOM   3929  CA  ASN A 247     167.935 112.057  -0.504  1.00  0.00           C  
ATOM   3930  C   ASN A 247     167.833 113.551  -0.777  1.00  0.00           C  
ATOM   3931  O   ASN A 247     167.501 114.333   0.114  1.00  0.00           O  
ATOM   3932  CB  ASN A 247     166.632 111.360  -0.849  1.00  0.00           C  
ATOM   3933  CG  ASN A 247     166.783 109.867  -0.952  1.00  0.00           C  
ATOM   3934  ND2 ASN A 247     165.789 109.146  -0.499  1.00  0.00           N  
ATOM   3935  OD1 ASN A 247     167.803 109.367  -1.441  1.00  0.00           O  
ATOM   3936  OXT ASN A 247     168.078 113.979  -1.871  1.00  0.00           O1-
ATOM   3937  H   ASN A 247     167.640 112.012   1.616  1.00  0.00           H  
ATOM   3938  HA  ASN A 247     168.717 111.655  -1.147  1.00  0.00           H  
ATOM   3939 1HB  ASN A 247     165.885 111.586  -0.087  1.00  0.00           H  
ATOM   3940 2HB  ASN A 247     166.257 111.741  -1.798  1.00  0.00           H  
ATOM   3941 1HD2 ASN A 247     165.835 108.149  -0.541  1.00  0.00           H  
ATOM   3942 2HD2 ASN A 247     164.984 109.594  -0.113  1.00  0.00           H  
TER   
ATOM   3943  N   ASN B   1     179.400 138.707  36.972  1.00  0.00           N  
ATOM   3944  CA  ASN B   1     180.688 138.099  37.291  1.00  0.00           C  
ATOM   3945  C   ASN B   1     181.731 138.429  36.231  1.00  0.00           C  
ATOM   3946  O   ASN B   1     181.433 139.098  35.240  1.00  0.00           O  
ATOM   3947  CB  ASN B   1     180.543 136.596  37.448  1.00  0.00           C  
ATOM   3948  CG  ASN B   1     179.623 136.218  38.576  1.00  0.00           C  
ATOM   3949  ND2 ASN B   1     179.137 135.003  38.548  1.00  0.00           N  
ATOM   3950  OD1 ASN B   1     179.354 137.026  39.470  1.00  0.00           O  
ATOM   3951 1H   ASN B   1     178.735 138.473  37.682  1.00  0.00           H  
ATOM   3952 2H   ASN B   1     179.504 139.701  36.928  1.00  0.00           H  
ATOM   3953 3H   ASN B   1     179.080 138.366  36.089  1.00  0.00           H  
ATOM   3954  HA  ASN B   1     181.031 138.495  38.246  1.00  0.00           H  
ATOM   3955 1HB  ASN B   1     180.158 136.167  36.520  1.00  0.00           H  
ATOM   3956 2HB  ASN B   1     181.523 136.154  37.630  1.00  0.00           H  
ATOM   3957 1HD2 ASN B   1     178.518 134.696  39.273  1.00  0.00           H  
ATOM   3958 2HD2 ASN B   1     179.381 134.382  37.805  1.00  0.00           H  
ATOM   3959  N   THR B   2     182.956 137.960  36.443  1.00  0.00           N  
ATOM   3960  CA  THR B   2     184.032 138.186  35.485  1.00  0.00           C  
ATOM   3961  C   THR B   2     184.419 136.892  34.779  1.00  0.00           C  
ATOM   3962  O   THR B   2     184.736 135.893  35.422  1.00  0.00           O  
ATOM   3963  CB  THR B   2     185.271 138.789  36.173  1.00  0.00           C  
ATOM   3964  CG2 THR B   2     186.388 139.007  35.166  1.00  0.00           C  
ATOM   3965  OG1 THR B   2     184.922 140.044  36.773  1.00  0.00           O  
ATOM   3966  H   THR B   2     183.147 137.438  37.286  1.00  0.00           H  
ATOM   3967  HA  THR B   2     183.687 138.901  34.741  1.00  0.00           H  
ATOM   3968  HB  THR B   2     185.618 138.113  36.954  1.00  0.00           H  
ATOM   3969  HG1 THR B   2     184.333 139.891  37.516  1.00  0.00           H  
ATOM   3970 1HG2 THR B   2     187.255 139.434  35.670  1.00  0.00           H  
ATOM   3971 2HG2 THR B   2     186.664 138.053  34.715  1.00  0.00           H  
ATOM   3972 3HG2 THR B   2     186.049 139.690  34.388  1.00  0.00           H  
ATOM   3973  N   HIS B   3     184.388 136.916  33.451  1.00  0.00           N  
ATOM   3974  CA  HIS B   3     184.766 135.753  32.658  1.00  0.00           C  
ATOM   3975  C   HIS B   3     186.095 135.978  31.950  1.00  0.00           C  
ATOM   3976  O   HIS B   3     186.258 136.948  31.211  1.00  0.00           O  
ATOM   3977  CB  HIS B   3     183.680 135.422  31.628  1.00  0.00           C  
ATOM   3978  CG  HIS B   3     182.347 135.115  32.236  1.00  0.00           C  
ATOM   3979  CD2 HIS B   3     181.362 135.930  32.681  1.00  0.00           C  
ATOM   3980  ND1 HIS B   3     181.904 133.826  32.443  1.00  0.00           N  
ATOM   3981  CE1 HIS B   3     180.701 133.861  32.991  1.00  0.00           C  
ATOM   3982  NE2 HIS B   3     180.350 135.124  33.146  1.00  0.00           N  
ATOM   3983  H   HIS B   3     184.092 137.759  32.978  1.00  0.00           H  
ATOM   3984  HA  HIS B   3     184.869 134.897  33.326  1.00  0.00           H  
ATOM   3985 1HB  HIS B   3     183.559 136.265  30.947  1.00  0.00           H  
ATOM   3986 2HB  HIS B   3     183.991 134.563  31.035  1.00  0.00           H  
ATOM   3987  HD2 HIS B   3     181.368 137.019  32.674  1.00  0.00           H  
ATOM   3988  HE1 HIS B   3     180.101 132.994  33.268  1.00  0.00           H  
ATOM   3989  HE2 HIS B   3     179.480 135.452  33.539  1.00  0.00           H  
ATOM   3990  N   PHE B   4     187.036 135.067  32.168  1.00  0.00           N  
ATOM   3991  CA  PHE B   4     188.291 135.069  31.428  1.00  0.00           C  
ATOM   3992  C   PHE B   4     188.317 133.959  30.384  1.00  0.00           C  
ATOM   3993  O   PHE B   4     188.271 132.778  30.723  1.00  0.00           O  
ATOM   3994  CB  PHE B   4     189.475 134.905  32.383  1.00  0.00           C  
ATOM   3995  CG  PHE B   4     189.609 136.022  33.379  1.00  0.00           C  
ATOM   3996  CD1 PHE B   4     189.039 135.919  34.639  1.00  0.00           C  
ATOM   3997  CD2 PHE B   4     190.304 137.178  33.057  1.00  0.00           C  
ATOM   3998  CE1 PHE B   4     189.161 136.946  35.556  1.00  0.00           C  
ATOM   3999  CE2 PHE B   4     190.429 138.205  33.972  1.00  0.00           C  
ATOM   4000  CZ  PHE B   4     189.857 138.089  35.223  1.00  0.00           C  
ATOM   4001  H   PHE B   4     186.872 134.347  32.859  1.00  0.00           H  
ATOM   4002  HA  PHE B   4     188.389 136.023  30.913  1.00  0.00           H  
ATOM   4003 1HB  PHE B   4     189.372 133.970  32.932  1.00  0.00           H  
ATOM   4004 2HB  PHE B   4     190.399 134.848  31.809  1.00  0.00           H  
ATOM   4005  HD1 PHE B   4     188.490 135.014  34.902  1.00  0.00           H  
ATOM   4006  HD2 PHE B   4     190.756 137.269  32.069  1.00  0.00           H  
ATOM   4007  HE1 PHE B   4     188.709 136.851  36.542  1.00  0.00           H  
ATOM   4008  HE2 PHE B   4     190.979 139.108  33.707  1.00  0.00           H  
ATOM   4009  HZ  PHE B   4     189.953 138.899  35.944  1.00  0.00           H  
ATOM   4010  N   ILE B   5     188.382 134.347  29.114  1.00  0.00           N  
ATOM   4011  CA  ILE B   5     188.319 133.388  28.018  1.00  0.00           C  
ATOM   4012  C   ILE B   5     189.638 133.328  27.259  1.00  0.00           C  
ATOM   4013  O   ILE B   5     190.068 134.315  26.661  1.00  0.00           O  
ATOM   4014  CB  ILE B   5     187.182 133.744  27.043  1.00  0.00           C  
ATOM   4015  CG1 ILE B   5     185.852 133.855  27.792  1.00  0.00           C  
ATOM   4016  CG2 ILE B   5     187.087 132.706  25.935  1.00  0.00           C  
ATOM   4017  CD1 ILE B   5     185.459 135.275  28.131  1.00  0.00           C  
ATOM   4018  H   ILE B   5     188.489 135.330  28.902  1.00  0.00           H  
ATOM   4019  HA  ILE B   5     188.120 132.400  28.434  1.00  0.00           H  
ATOM   4020  HB  ILE B   5     187.376 134.720  26.598  1.00  0.00           H  
ATOM   4021 1HG1 ILE B   5     185.057 133.416  27.191  1.00  0.00           H  
ATOM   4022 2HG1 ILE B   5     185.909 133.288  28.721  1.00  0.00           H  
ATOM   4023 1HG2 ILE B   5     186.277 132.972  25.256  1.00  0.00           H  
ATOM   4024 2HG2 ILE B   5     188.027 132.674  25.385  1.00  0.00           H  
ATOM   4025 3HG2 ILE B   5     186.888 131.727  26.371  1.00  0.00           H  
ATOM   4026 1HD1 ILE B   5     184.506 135.273  28.661  1.00  0.00           H  
ATOM   4027 2HD1 ILE B   5     186.225 135.724  28.764  1.00  0.00           H  
ATOM   4028 3HD1 ILE B   5     185.361 135.854  27.214  1.00  0.00           H  
ATOM   4029  N   VAL B   6     190.286 132.168  27.298  1.00  0.00           N  
ATOM   4030  CA  VAL B   6     191.569 131.987  26.631  1.00  0.00           C  
ATOM   4031  C   VAL B   6     191.470 130.953  25.517  1.00  0.00           C  
ATOM   4032  O   VAL B   6     191.070 129.813  25.749  1.00  0.00           O  
ATOM   4033  CB  VAL B   6     192.641 131.542  27.645  1.00  0.00           C  
ATOM   4034  CG1 VAL B   6     193.996 131.415  26.967  1.00  0.00           C  
ATOM   4035  CG2 VAL B   6     192.704 132.532  28.798  1.00  0.00           C  
ATOM   4036  H   VAL B   6     189.893 131.398  27.819  1.00  0.00           H  
ATOM   4037  HA  VAL B   6     191.870 132.936  26.190  1.00  0.00           H  
ATOM   4038  HB  VAL B   6     192.378 130.556  28.027  1.00  0.00           H  
ATOM   4039 1HG1 VAL B   6     194.741 131.099  27.698  1.00  0.00           H  
ATOM   4040 2HG1 VAL B   6     193.936 130.675  26.169  1.00  0.00           H  
ATOM   4041 3HG1 VAL B   6     194.285 132.378  26.548  1.00  0.00           H  
ATOM   4042 1HG2 VAL B   6     193.464 132.211  29.511  1.00  0.00           H  
ATOM   4043 2HG2 VAL B   6     192.961 133.520  28.415  1.00  0.00           H  
ATOM   4044 3HG2 VAL B   6     191.735 132.576  29.295  1.00  0.00           H  
ATOM   4045  N   VAL B   7     191.834 131.352  24.303  1.00  0.00           N  
ATOM   4046  CA  VAL B   7     191.703 130.465  23.152  1.00  0.00           C  
ATOM   4047  C   VAL B   7     193.064 130.146  22.549  1.00  0.00           C  
ATOM   4048  O   VAL B   7     193.953 130.996  22.521  1.00  0.00           O  
ATOM   4049  CB  VAL B   7     190.805 131.109  22.080  1.00  0.00           C  
ATOM   4050  CG1 VAL B   7     189.387 131.277  22.603  1.00  0.00           C  
ATOM   4051  CG2 VAL B   7     191.386 132.448  21.654  1.00  0.00           C  
ATOM   4052  H   VAL B   7     192.209 132.281  24.173  1.00  0.00           H  
ATOM   4053  HA  VAL B   7     191.256 129.530  23.485  1.00  0.00           H  
ATOM   4054  HB  VAL B   7     190.753 130.445  21.217  1.00  0.00           H  
ATOM   4055 1HG1 VAL B   7     188.766 131.733  21.831  1.00  0.00           H  
ATOM   4056 2HG1 VAL B   7     188.979 130.302  22.867  1.00  0.00           H  
ATOM   4057 3HG1 VAL B   7     189.399 131.918  23.484  1.00  0.00           H  
ATOM   4058 1HG2 VAL B   7     190.748 132.898  20.895  1.00  0.00           H  
ATOM   4059 2HG2 VAL B   7     191.445 133.110  22.519  1.00  0.00           H  
ATOM   4060 3HG2 VAL B   7     192.386 132.298  21.245  1.00  0.00           H  
ATOM   4061  N   HIS B   8     193.215 128.915  22.060  1.00  0.00           N  
ATOM   4062  CA  HIS B   8     194.395 128.515  21.304  1.00  0.00           C  
ATOM   4063  C   HIS B   8     195.663 128.710  22.123  1.00  0.00           C  
ATOM   4064  O   HIS B   8     196.688 129.145  21.599  1.00  0.00           O  
ATOM   4065  CB  HIS B   8     194.496 129.310  19.998  1.00  0.00           C  
ATOM   4066  CG  HIS B   8     193.293 129.177  19.117  1.00  0.00           C  
ATOM   4067  CD2 HIS B   8     192.333 130.070  18.778  1.00  0.00           C  
ATOM   4068  ND1 HIS B   8     192.971 128.003  18.470  1.00  0.00           N  
ATOM   4069  CE1 HIS B   8     191.865 128.180  17.769  1.00  0.00           C  
ATOM   4070  NE2 HIS B   8     191.458 129.424  17.939  1.00  0.00           N  
ATOM   4071  H   HIS B   8     192.482 128.236  22.218  1.00  0.00           H  
ATOM   4072  HA  HIS B   8     194.316 127.452  21.076  1.00  0.00           H  
ATOM   4073 1HB  HIS B   8     194.638 130.367  20.225  1.00  0.00           H  
ATOM   4074 2HB  HIS B   8     195.368 128.976  19.436  1.00  0.00           H  
ATOM   4075  HD2 HIS B   8     192.267 131.107  19.108  1.00  0.00           H  
ATOM   4076  HE1 HIS B   8     191.371 127.426  17.155  1.00  0.00           H  
ATOM   4077  HE2 HIS B   8     190.637 129.841  17.522  1.00  0.00           H  
ATOM   4078  N   GLY B   9     195.592 128.380  23.409  1.00  0.00           N  
ATOM   4079  CA  GLY B   9     196.775 128.417  24.264  1.00  0.00           C  
ATOM   4080  C   GLY B   9     197.411 127.038  24.380  1.00  0.00           C  
ATOM   4081  O   GLY B   9     196.958 126.077  23.759  1.00  0.00           O  
ATOM   4082  H   GLY B   9     194.699 128.117  23.798  1.00  0.00           H  
ATOM   4083 1HA  GLY B   9     197.498 129.122  23.853  1.00  0.00           H  
ATOM   4084 2HA  GLY B   9     196.497 128.779  25.251  1.00  0.00           H  
ATOM   4085  N   GLY B  10     198.464 126.949  25.193  1.00  0.00           N  
ATOM   4086  CA  GLY B  10     199.161 125.692  25.440  1.00  0.00           C  
ATOM   4087  C   GLY B  10     198.815 125.132  26.815  1.00  0.00           C  
ATOM   4088  O   GLY B  10     198.102 125.772  27.588  1.00  0.00           O  
ATOM   4089  H   GLY B  10     198.790 127.784  25.660  1.00  0.00           H  
ATOM   4090 1HA  GLY B  10     198.890 124.969  24.670  1.00  0.00           H  
ATOM   4091 2HA  GLY B  10     200.236 125.852  25.367  1.00  0.00           H  
ATOM   4092  N   GLU B  11     199.333 123.945  27.123  1.00  0.00           N  
ATOM   4093  CA  GLU B  11     199.037 123.288  28.390  1.00  0.00           C  
ATOM   4094  C   GLU B  11     199.639 124.055  29.562  1.00  0.00           C  
ATOM   4095  O   GLU B  11     199.000 124.197  30.605  1.00  0.00           O  
ATOM   4096  CB  GLU B  11     199.563 121.851  28.382  1.00  0.00           C  
ATOM   4097  CG  GLU B  11     199.291 121.074  29.663  1.00  0.00           C  
ATOM   4098  CD  GLU B  11     197.827 120.825  29.895  1.00  0.00           C  
ATOM   4099  OE1 GLU B  11     197.080 120.864  28.948  1.00  0.00           O  
ATOM   4100  OE2 GLU B  11     197.456 120.592  31.021  1.00  0.00           O1-
ATOM   4101  H   GLU B  11     199.941 123.487  26.460  1.00  0.00           H  
ATOM   4102  HA  GLU B  11     197.955 123.263  28.521  1.00  0.00           H  
ATOM   4103 1HB  GLU B  11     199.111 121.302  27.556  1.00  0.00           H  
ATOM   4104 2HB  GLU B  11     200.642 121.860  28.219  1.00  0.00           H  
ATOM   4105 1HG  GLU B  11     199.808 120.117  29.612  1.00  0.00           H  
ATOM   4106 2HG  GLU B  11     199.699 121.632  30.506  1.00  0.00           H  
ATOM   4107  N   GLU B  12     200.858 124.547  29.388  1.00  0.00           N  
ATOM   4108  CA  GLU B  12     201.527 125.290  30.449  1.00  0.00           C  
ATOM   4109  C   GLU B  12     200.768 126.565  30.792  1.00  0.00           C  
ATOM   4110  O   GLU B  12     200.662 126.949  31.955  1.00  0.00           O  
ATOM   4111  CB  GLU B  12     202.960 125.635  30.038  1.00  0.00           C  
ATOM   4112  CG  GLU B  12     203.872 124.427  29.865  1.00  0.00           C  
ATOM   4113  CD  GLU B  12     203.677 123.732  28.547  1.00  0.00           C  
ATOM   4114  OE1 GLU B  12     202.862 124.179  27.775  1.00  0.00           O  
ATOM   4115  OE2 GLU B  12     204.344 122.753  28.310  1.00  0.00           O1-
ATOM   4116  H   GLU B  12     201.327 124.421  28.500  1.00  0.00           H  
ATOM   4117  HA  GLU B  12     201.560 124.663  31.341  1.00  0.00           H  
ATOM   4118 1HB  GLU B  12     202.947 126.182  29.095  1.00  0.00           H  
ATOM   4119 2HB  GLU B  12     203.408 126.286  30.788  1.00  0.00           H  
ATOM   4120 1HG  GLU B  12     204.909 124.754  29.940  1.00  0.00           H  
ATOM   4121 2HG  GLU B  12     203.682 123.723  30.674  1.00  0.00           H  
ATOM   4122  N   ALA B  13     200.232 127.209  29.761  1.00  0.00           N  
ATOM   4123  CA  ALA B  13     199.465 128.436  29.933  1.00  0.00           C  
ATOM   4124  C   ALA B  13     198.197 128.184  30.741  1.00  0.00           C  
ATOM   4125  O   ALA B  13     197.836 128.987  31.600  1.00  0.00           O  
ATOM   4126  CB  ALA B  13     199.120 129.039  28.579  1.00  0.00           C  
ATOM   4127  H   ALA B  13     200.358 126.832  28.833  1.00  0.00           H  
ATOM   4128  HA  ALA B  13     200.076 129.152  30.482  1.00  0.00           H  
ATOM   4129 1HB  ALA B  13     198.548 129.955  28.725  1.00  0.00           H  
ATOM   4130 2HB  ALA B  13     200.038 129.268  28.038  1.00  0.00           H  
ATOM   4131 3HB  ALA B  13     198.527 128.328  28.005  1.00  0.00           H  
ATOM   4132  N   ARG B  14     197.528 127.066  30.464  1.00  0.00           N  
ATOM   4133  CA  ARG B  14     196.282 126.737  31.152  1.00  0.00           C  
ATOM   4134  C   ARG B  14     196.526 126.468  32.631  1.00  0.00           C  
ATOM   4135  O   ARG B  14     195.801 126.981  33.482  1.00  0.00           O  
ATOM   4136  CB  ARG B  14     195.625 125.519  30.519  1.00  0.00           C  
ATOM   4137  CG  ARG B  14     194.886 125.793  29.218  1.00  0.00           C  
ATOM   4138  CD  ARG B  14     194.035 124.645  28.819  1.00  0.00           C  
ATOM   4139  NE  ARG B  14     194.824 123.459  28.529  1.00  0.00           N  
ATOM   4140  CZ  ARG B  14     195.356 123.169  27.325  1.00  0.00           C  
ATOM   4141  NH1 ARG B  14     195.176 123.987  26.312  1.00  0.00           N1+
ATOM   4142  NH2 ARG B  14     196.060 122.062  27.163  1.00  0.00           N  
ATOM   4143  H   ARG B  14     197.887 126.431  29.766  1.00  0.00           H  
ATOM   4144  HA  ARG B  14     195.607 127.590  31.070  1.00  0.00           H  
ATOM   4145 1HB  ARG B  14     196.383 124.763  30.314  1.00  0.00           H  
ATOM   4146 2HB  ARG B  14     194.911 125.086  31.219  1.00  0.00           H  
ATOM   4147 1HG  ARG B  14     194.248 126.668  29.341  1.00  0.00           H  
ATOM   4148 2HG  ARG B  14     195.609 125.979  28.422  1.00  0.00           H  
ATOM   4149 1HD  ARG B  14     193.344 124.405  29.626  1.00  0.00           H  
ATOM   4150 2HD  ARG B  14     193.470 124.905  27.924  1.00  0.00           H  
ATOM   4151  HE  ARG B  14     194.984 122.805  29.284  1.00  0.00           H  
ATOM   4152 1HH1 ARG B  14     194.637 124.833  26.437  1.00  0.00           H  
ATOM   4153 2HH1 ARG B  14     195.574 123.770  25.411  1.00  0.00           H  
ATOM   4154 1HH2 ARG B  14     196.199 121.433  27.942  1.00  0.00           H  
ATOM   4155 2HH2 ARG B  14     196.460 121.846  26.262  1.00  0.00           H  
ATOM   4156  N   GLN B  15     197.542 125.664  32.927  1.00  0.00           N  
ATOM   4157  CA  GLN B  15     197.843 125.277  34.302  1.00  0.00           C  
ATOM   4158  C   GLN B  15     198.227 126.487  35.143  1.00  0.00           C  
ATOM   4159  O   GLN B  15     197.795 126.615  36.288  1.00  0.00           O  
ATOM   4160  CB  GLN B  15     198.970 124.241  34.333  1.00  0.00           C  
ATOM   4161  CG  GLN B  15     198.574 122.875  33.797  1.00  0.00           C  
ATOM   4162  CD  GLN B  15     199.716 121.879  33.854  1.00  0.00           C  
ATOM   4163  NE2 GLN B  15     199.588 120.790  33.105  1.00  0.00           N  
ATOM   4164  OE1 GLN B  15     200.704 122.085  34.565  1.00  0.00           O  
ATOM   4165  H   GLN B  15     198.121 125.306  32.180  1.00  0.00           H  
ATOM   4166  HA  GLN B  15     196.946 124.837  34.740  1.00  0.00           H  
ATOM   4167 1HB  GLN B  15     199.813 124.602  33.745  1.00  0.00           H  
ATOM   4168 2HB  GLN B  15     199.317 124.112  35.359  1.00  0.00           H  
ATOM   4169 1HG  GLN B  15     197.751 122.486  34.395  1.00  0.00           H  
ATOM   4170 2HG  GLN B  15     198.264 122.981  32.757  1.00  0.00           H  
ATOM   4171 1HE2 GLN B  15     200.309 120.095  33.102  1.00  0.00           H  
ATOM   4172 2HE2 GLN B  15     198.770 120.662  32.544  1.00  0.00           H  
ATOM   4173  N   LEU B  16     199.036 127.378  34.572  1.00  0.00           N  
ATOM   4174  CA  LEU B  16     199.451 128.587  35.270  1.00  0.00           C  
ATOM   4175  C   LEU B  16     198.304 129.583  35.376  1.00  0.00           C  
ATOM   4176  O   LEU B  16     198.163 130.280  36.382  1.00  0.00           O  
ATOM   4177  CB  LEU B  16     200.636 129.238  34.546  1.00  0.00           C  
ATOM   4178  CG  LEU B  16     201.966 128.476  34.628  1.00  0.00           C  
ATOM   4179  CD1 LEU B  16     202.950 129.064  33.627  1.00  0.00           C  
ATOM   4180  CD2 LEU B  16     202.512 128.559  36.046  1.00  0.00           C  
ATOM   4181  H   LEU B  16     199.368 127.212  33.631  1.00  0.00           H  
ATOM   4182  HA  LEU B  16     199.765 128.313  36.278  1.00  0.00           H  
ATOM   4183 1HB  LEU B  16     200.382 129.347  33.493  1.00  0.00           H  
ATOM   4184 2HB  LEU B  16     200.797 130.231  34.965  1.00  0.00           H  
ATOM   4185  HG  LEU B  16     201.803 127.430  34.362  1.00  0.00           H  
ATOM   4186 1HD1 LEU B  16     203.895 128.521  33.684  1.00  0.00           H  
ATOM   4187 2HD1 LEU B  16     202.543 128.972  32.619  1.00  0.00           H  
ATOM   4188 3HD1 LEU B  16     203.120 130.114  33.857  1.00  0.00           H  
ATOM   4189 1HD2 LEU B  16     203.456 128.017  36.103  1.00  0.00           H  
ATOM   4190 2HD2 LEU B  16     202.676 129.604  36.311  1.00  0.00           H  
ATOM   4191 3HD2 LEU B  16     201.796 128.116  36.738  1.00  0.00           H  
ATOM   4192  N   ALA B  17     197.485 129.636  34.331  1.00  0.00           N  
ATOM   4193  CA  ALA B  17     196.341 130.538  34.293  1.00  0.00           C  
ATOM   4194  C   ALA B  17     195.361 130.234  35.419  1.00  0.00           C  
ATOM   4195  O   ALA B  17     194.923 131.135  36.135  1.00  0.00           O  
ATOM   4196  CB  ALA B  17     195.641 130.447  32.944  1.00  0.00           C  
ATOM   4197  H   ALA B  17     197.663 129.035  33.538  1.00  0.00           H  
ATOM   4198  HA  ALA B  17     196.699 131.559  34.421  1.00  0.00           H  
ATOM   4199 1HB  ALA B  17     194.790 131.126  32.930  1.00  0.00           H  
ATOM   4200 2HB  ALA B  17     196.339 130.722  32.154  1.00  0.00           H  
ATOM   4201 3HB  ALA B  17     195.294 129.427  32.783  1.00  0.00           H  
ATOM   4202  N   GLU B  18     195.027 128.956  35.570  1.00  0.00           N  
ATOM   4203  CA  GLU B  18     194.074 128.509  36.578  1.00  0.00           C  
ATOM   4204  C   GLU B  18     194.642 128.660  37.982  1.00  0.00           C  
ATOM   4205  O   GLU B  18     193.933 129.057  38.906  1.00  0.00           O  
ATOM   4206  CB  GLU B  18     193.680 127.050  36.330  1.00  0.00           C  
ATOM   4207  CG  GLU B  18     192.820 126.831  35.094  1.00  0.00           C  
ATOM   4208  CD  GLU B  18     192.313 125.421  34.975  1.00  0.00           C  
ATOM   4209  OE1 GLU B  18     192.974 124.531  35.455  1.00  0.00           O  
ATOM   4210  OE2 GLU B  18     191.265 125.234  34.406  1.00  0.00           O1-
ATOM   4211  H   GLU B  18     195.451 128.264  34.969  1.00  0.00           H  
ATOM   4212  HA  GLU B  18     193.179 129.129  36.505  1.00  0.00           H  
ATOM   4213 1HB  GLU B  18     194.580 126.444  36.223  1.00  0.00           H  
ATOM   4214 2HB  GLU B  18     193.132 126.669  37.192  1.00  0.00           H  
ATOM   4215 1HG  GLU B  18     191.967 127.509  35.133  1.00  0.00           H  
ATOM   4216 2HG  GLU B  18     193.405 127.078  34.208  1.00  0.00           H  
ATOM   4217  N   THR B  19     195.924 128.340  38.135  1.00  0.00           N  
ATOM   4218  CA  THR B  19     196.591 128.413  39.429  1.00  0.00           C  
ATOM   4219  C   THR B  19     196.698 129.855  39.913  1.00  0.00           C  
ATOM   4220  O   THR B  19     196.453 130.141  41.085  1.00  0.00           O  
ATOM   4221  CB  THR B  19     197.994 127.782  39.364  1.00  0.00           C  
ATOM   4222  CG2 THR B  19     198.636 127.769  40.743  1.00  0.00           C  
ATOM   4223  OG1 THR B  19     197.895 126.438  38.875  1.00  0.00           O  
ATOM   4224  H   THR B  19     196.454 128.034  37.331  1.00  0.00           H  
ATOM   4225  HA  THR B  19     195.998 127.856  40.155  1.00  0.00           H  
ATOM   4226  HB  THR B  19     198.620 128.357  38.683  1.00  0.00           H  
ATOM   4227  HG1 THR B  19     197.811 126.451  37.919  1.00  0.00           H  
ATOM   4228 1HG2 THR B  19     199.627 127.320  40.679  1.00  0.00           H  
ATOM   4229 2HG2 THR B  19     198.724 128.790  41.113  1.00  0.00           H  
ATOM   4230 3HG2 THR B  19     198.019 127.189  41.427  1.00  0.00           H  
ATOM   4231  N   ALA B  20     197.071 130.752  39.007  1.00  0.00           N  
ATOM   4232  CA  ALA B  20     197.255 132.159  39.345  1.00  0.00           C  
ATOM   4233  C   ALA B  20     195.962 132.775  39.864  1.00  0.00           C  
ATOM   4234  O   ALA B  20     195.972 133.522  40.843  1.00  0.00           O  
ATOM   4235  CB  ALA B  20     197.760 132.933  38.136  1.00  0.00           C  
ATOM   4236  H   ALA B  20     197.244 130.454  38.057  1.00  0.00           H  
ATOM   4237  HA  ALA B  20     197.998 132.230  40.141  1.00  0.00           H  
ATOM   4238 1HB  ALA B  20     197.892 133.982  38.405  1.00  0.00           H  
ATOM   4239 2HB  ALA B  20     198.715 132.519  37.812  1.00  0.00           H  
ATOM   4240 3HB  ALA B  20     197.037 132.855  37.326  1.00  0.00           H  
ATOM   4241  N   VAL B  21     194.851 132.457  39.209  1.00  0.00           N  
ATOM   4242  CA  VAL B  21     193.547 132.931  39.652  1.00  0.00           C  
ATOM   4243  C   VAL B  21     193.137 132.278  40.966  1.00  0.00           C  
ATOM   4244  O   VAL B  21     192.614 132.945  41.857  1.00  0.00           O  
ATOM   4245  CB  VAL B  21     192.480 132.638  38.581  1.00  0.00           C  
ATOM   4246  CG1 VAL B  21     191.091 132.973  39.106  1.00  0.00           C  
ATOM   4247  CG2 VAL B  21     192.783 133.428  37.317  1.00  0.00           C  
ATOM   4248  H   VAL B  21     194.912 131.877  38.384  1.00  0.00           H  
ATOM   4249  HA  VAL B  21     193.603 134.011  39.801  1.00  0.00           H  
ATOM   4250  HB  VAL B  21     192.489 131.571  38.355  1.00  0.00           H  
ATOM   4251 1HG1 VAL B  21     190.349 132.759  38.336  1.00  0.00           H  
ATOM   4252 2HG1 VAL B  21     190.881 132.370  39.989  1.00  0.00           H  
ATOM   4253 3HG1 VAL B  21     191.047 134.030  39.368  1.00  0.00           H  
ATOM   4254 1HG2 VAL B  21     192.025 133.215  36.564  1.00  0.00           H  
ATOM   4255 2HG2 VAL B  21     192.780 134.494  37.544  1.00  0.00           H  
ATOM   4256 3HG2 VAL B  21     193.763 133.142  36.936  1.00  0.00           H  
ATOM   4257  N   ARG B  22     193.394 130.976  41.095  1.00  0.00           N  
ATOM   4258  CA  ARG B  22     193.065 130.258  42.318  1.00  0.00           C  
ATOM   4259  C   ARG B  22     193.706 130.916  43.534  1.00  0.00           C  
ATOM   4260  O   ARG B  22     193.052 131.105  44.561  1.00  0.00           O  
ATOM   4261  CB  ARG B  22     193.523 128.809  42.228  1.00  0.00           C  
ATOM   4262  CG  ARG B  22     193.108 127.933  43.399  1.00  0.00           C  
ATOM   4263  CD  ARG B  22     193.628 126.548  43.260  1.00  0.00           C  
ATOM   4264  NE  ARG B  22     193.083 125.880  42.090  1.00  0.00           N  
ATOM   4265  CZ  ARG B  22     191.893 125.249  42.053  1.00  0.00           C  
ATOM   4266  NH1 ARG B  22     191.137 125.210  43.128  1.00  0.00           N1+
ATOM   4267  NH2 ARG B  22     191.485 124.670  40.938  1.00  0.00           N  
ATOM   4268  H   ARG B  22     193.836 130.478  40.335  1.00  0.00           H  
ATOM   4269  HA  ARG B  22     191.983 130.271  42.448  1.00  0.00           H  
ATOM   4270 1HB  ARG B  22     193.125 128.358  41.321  1.00  0.00           H  
ATOM   4271 2HB  ARG B  22     194.611 128.776  42.160  1.00  0.00           H  
ATOM   4272 1HG  ARG B  22     193.499 128.354  44.326  1.00  0.00           H  
ATOM   4273 2HG  ARG B  22     192.020 127.887  43.451  1.00  0.00           H  
ATOM   4274 1HD  ARG B  22     194.713 126.575  43.163  1.00  0.00           H  
ATOM   4275 2HD  ARG B  22     193.357 125.968  44.141  1.00  0.00           H  
ATOM   4276  HE  ARG B  22     193.637 125.888  41.243  1.00  0.00           H  
ATOM   4277 1HH1 ARG B  22     191.447 125.654  43.980  1.00  0.00           H  
ATOM   4278 2HH1 ARG B  22     190.244 124.738  43.101  1.00  0.00           H  
ATOM   4279 1HH2 ARG B  22     192.066 124.699  40.110  1.00  0.00           H  
ATOM   4280 2HH2 ARG B  22     190.594 124.197  40.911  1.00  0.00           H  
ATOM   4281  N   GLU B  23     194.985 131.266  43.416  1.00  0.00           N  
ATOM   4282  CA  GLU B  23     195.705 131.898  44.513  1.00  0.00           C  
ATOM   4283  C   GLU B  23     195.152 133.286  44.810  1.00  0.00           C  
ATOM   4284  O   GLU B  23     195.047 133.684  45.968  1.00  0.00           O  
ATOM   4285  CB  GLU B  23     197.198 131.993  44.188  1.00  0.00           C  
ATOM   4286  CG  GLU B  23     197.944 130.669  44.269  1.00  0.00           C  
ATOM   4287  CD  GLU B  23     199.431 130.825  44.107  1.00  0.00           C  
ATOM   4288  OE1 GLU B  23     199.855 131.867  43.668  1.00  0.00           O  
ATOM   4289  OE2 GLU B  23     200.143 129.901  44.422  1.00  0.00           O1-
ATOM   4290  H   GLU B  23     195.469 131.085  42.547  1.00  0.00           H  
ATOM   4291  HA  GLU B  23     195.589 131.281  45.405  1.00  0.00           H  
ATOM   4292 1HB  GLU B  23     197.325 132.386  43.179  1.00  0.00           H  
ATOM   4293 2HB  GLU B  23     197.677 132.691  44.874  1.00  0.00           H  
ATOM   4294 1HG  GLU B  23     197.743 130.210  45.237  1.00  0.00           H  
ATOM   4295 2HG  GLU B  23     197.568 130.003  43.496  1.00  0.00           H  
ATOM   4296  N   ILE B  24     194.786 134.013  43.756  1.00  0.00           N  
ATOM   4297  CA  ILE B  24     194.184 135.331  43.918  1.00  0.00           C  
ATOM   4298  C   ILE B  24     192.842 135.239  44.633  1.00  0.00           C  
ATOM   4299  O   ILE B  24     192.563 136.013  45.550  1.00  0.00           O  
ATOM   4300  CB  ILE B  24     193.996 136.021  42.555  1.00  0.00           C  
ATOM   4301  CG1 ILE B  24     195.354 136.391  41.951  1.00  0.00           C  
ATOM   4302  CG2 ILE B  24     193.120 137.255  42.699  1.00  0.00           C  
ATOM   4303  CD1 ILE B  24     195.288 136.777  40.491  1.00  0.00           C  
ATOM   4304  H   ILE B  24     194.916 133.640  42.826  1.00  0.00           H  
ATOM   4305  HA  ILE B  24     194.854 135.945  44.522  1.00  0.00           H  
ATOM   4306  HB  ILE B  24     193.521 135.329  41.861  1.00  0.00           H  
ATOM   4307 1HG1 ILE B  24     195.783 137.225  42.506  1.00  0.00           H  
ATOM   4308 2HG1 ILE B  24     196.038 135.548  42.051  1.00  0.00           H  
ATOM   4309 1HG2 ILE B  24     192.998 137.730  41.727  1.00  0.00           H  
ATOM   4310 2HG2 ILE B  24     192.144 136.966  43.087  1.00  0.00           H  
ATOM   4311 3HG2 ILE B  24     193.590 137.956  43.389  1.00  0.00           H  
ATOM   4312 1HD1 ILE B  24     196.289 137.025  40.135  1.00  0.00           H  
ATOM   4313 2HD1 ILE B  24     194.895 135.941  39.912  1.00  0.00           H  
ATOM   4314 3HD1 ILE B  24     194.636 137.641  40.372  1.00  0.00           H  
ATOM   4315  N   SER B  25     192.017 134.292  44.202  1.00  0.00           N  
ATOM   4316  CA  SER B  25     190.709 134.067  44.806  1.00  0.00           C  
ATOM   4317  C   SER B  25     190.839 133.646  46.265  1.00  0.00           C  
ATOM   4318  O   SER B  25     190.045 134.063  47.108  1.00  0.00           O  
ATOM   4319  CB  SER B  25     189.951 133.005  44.031  1.00  0.00           C  
ATOM   4320  OG  SER B  25     189.648 133.450  42.738  1.00  0.00           O  
ATOM   4321  H   SER B  25     192.301 133.707  43.429  1.00  0.00           H  
ATOM   4322  HA  SER B  25     190.146 134.999  44.766  1.00  0.00           H  
ATOM   4323 1HB  SER B  25     190.552 132.098  43.975  1.00  0.00           H  
ATOM   4324 2HB  SER B  25     189.032 132.758  44.559  1.00  0.00           H  
ATOM   4325  HG  SER B  25     189.274 132.695  42.279  1.00  0.00           H  
ATOM   4326  N   LYS B  26     191.834 132.817  46.557  1.00  0.00           N  
ATOM   4327  CA  LYS B  26     192.101 132.402  47.928  1.00  0.00           C  
ATOM   4328  C   LYS B  26     192.453 133.595  48.806  1.00  0.00           C  
ATOM   4329  O   LYS B  26     191.976 133.707  49.935  1.00  0.00           O  
ATOM   4330  CB  LYS B  26     193.228 131.369  47.966  1.00  0.00           C  
ATOM   4331  CG  LYS B  26     193.539 130.828  49.356  1.00  0.00           C  
ATOM   4332  CD  LYS B  26     194.610 129.747  49.301  1.00  0.00           C  
ATOM   4333  CE  LYS B  26     194.943 129.227  50.691  1.00  0.00           C  
ATOM   4334  NZ  LYS B  26     195.990 128.170  50.653  1.00  0.00           N1+
ATOM   4335  H   LYS B  26     192.420 132.464  45.814  1.00  0.00           H  
ATOM   4336  HA  LYS B  26     191.197 131.945  48.335  1.00  0.00           H  
ATOM   4337 1HB  LYS B  26     192.970 130.524  47.327  1.00  0.00           H  
ATOM   4338 2HB  LYS B  26     194.142 131.813  47.569  1.00  0.00           H  
ATOM   4339 1HG  LYS B  26     193.887 131.640  49.994  1.00  0.00           H  
ATOM   4340 2HG  LYS B  26     192.634 130.408  49.793  1.00  0.00           H  
ATOM   4341 1HD  LYS B  26     194.259 128.918  48.686  1.00  0.00           H  
ATOM   4342 2HD  LYS B  26     195.514 130.154  48.849  1.00  0.00           H  
ATOM   4343 1HE  LYS B  26     195.297 130.049  51.312  1.00  0.00           H  
ATOM   4344 2HE  LYS B  26     194.046 128.814  51.151  1.00  0.00           H  
ATOM   4345 1HZ  LYS B  26     196.183 127.852  51.593  1.00  0.00           H  
ATOM   4346 2HZ  LYS B  26     195.664 127.393  50.095  1.00  0.00           H  
ATOM   4347 3HZ  LYS B  26     196.835 128.546  50.247  1.00  0.00           H  
ATOM   4348  N   LYS B  27     193.295 134.484  48.287  1.00  0.00           N  
ATOM   4349  CA  LYS B  27     193.691 135.681  49.020  1.00  0.00           C  
ATOM   4350  C   LYS B  27     192.504 136.606  49.248  1.00  0.00           C  
ATOM   4351  O   LYS B  27     192.357 137.182  50.327  1.00  0.00           O  
ATOM   4352  CB  LYS B  27     194.800 136.423  48.273  1.00  0.00           C  
ATOM   4353  CG  LYS B  27     196.156 135.733  48.310  1.00  0.00           C  
ATOM   4354  CD  LYS B  27     197.120 136.353  47.310  1.00  0.00           C  
ATOM   4355  CE  LYS B  27     197.575 137.733  47.761  1.00  0.00           C  
ATOM   4356  NZ  LYS B  27     198.512 138.357  46.788  1.00  0.00           N1+
ATOM   4357  H   LYS B  27     193.678 134.323  47.367  1.00  0.00           H  
ATOM   4358  HA  LYS B  27     194.072 135.378  49.996  1.00  0.00           H  
ATOM   4359 1HB  LYS B  27     194.515 136.547  47.227  1.00  0.00           H  
ATOM   4360 2HB  LYS B  27     194.920 137.421  48.698  1.00  0.00           H  
ATOM   4361 1HG  LYS B  27     196.580 135.817  49.311  1.00  0.00           H  
ATOM   4362 2HG  LYS B  27     196.032 134.676  48.075  1.00  0.00           H  
ATOM   4363 1HD  LYS B  27     197.993 135.709  47.199  1.00  0.00           H  
ATOM   4364 2HD  LYS B  27     196.631 136.442  46.340  1.00  0.00           H  
ATOM   4365 1HE  LYS B  27     196.708 138.381  47.879  1.00  0.00           H  
ATOM   4366 2HE  LYS B  27     198.075 137.653  48.727  1.00  0.00           H  
ATOM   4367 1HZ  LYS B  27     198.790 139.268  47.123  1.00  0.00           H  
ATOM   4368 2HZ  LYS B  27     199.330 137.772  46.685  1.00  0.00           H  
ATOM   4369 3HZ  LYS B  27     198.053 138.454  45.893  1.00  0.00           H  
ATOM   4370  N   GLU B  28     191.658 136.751  48.232  1.00  0.00           N  
ATOM   4371  CA  GLU B  28     190.506 137.640  48.318  1.00  0.00           C  
ATOM   4372  C   GLU B  28     189.355 136.981  49.065  1.00  0.00           C  
ATOM   4373  O   GLU B  28     188.504 137.665  49.635  1.00  0.00           O  
ATOM   4374  CB  GLU B  28     190.046 138.054  46.918  1.00  0.00           C  
ATOM   4375  CG  GLU B  28     191.044 138.919  46.160  1.00  0.00           C  
ATOM   4376  CD  GLU B  28     191.225 140.279  46.775  1.00  0.00           C  
ATOM   4377  OE1 GLU B  28     190.244 140.881  47.140  1.00  0.00           O  
ATOM   4378  OE2 GLU B  28     192.347 140.716  46.881  1.00  0.00           O1-
ATOM   4379  H   GLU B  28     191.826 136.249  47.374  1.00  0.00           H  
ATOM   4380  HA  GLU B  28     190.798 138.535  48.866  1.00  0.00           H  
ATOM   4381 1HB  GLU B  28     189.854 137.164  46.320  1.00  0.00           H  
ATOM   4382 2HB  GLU B  28     189.111 138.609  46.991  1.00  0.00           H  
ATOM   4383 1HG  GLU B  28     192.008 138.412  46.139  1.00  0.00           H  
ATOM   4384 2HG  GLU B  28     190.702 139.033  45.132  1.00  0.00           H  
ATOM   4385  N   GLY B  29     189.327 135.652  49.062  1.00  0.00           N  
ATOM   4386  CA  GLY B  29     188.259 134.904  49.713  1.00  0.00           C  
ATOM   4387  C   GLY B  29     187.017 134.837  48.834  1.00  0.00           C  
ATOM   4388  O   GLY B  29     185.892 134.815  49.337  1.00  0.00           O  
ATOM   4389  H   GLY B  29     190.065 135.143  48.596  1.00  0.00           H  
ATOM   4390 1HA  GLY B  29     188.604 133.894  49.936  1.00  0.00           H  
ATOM   4391 2HA  GLY B  29     188.010 135.376  50.663  1.00  0.00           H  
ATOM   4392  N   THR B  30     187.226 134.817  47.520  1.00  0.00           N  
ATOM   4393  CA  THR B  30     186.123 134.813  46.567  1.00  0.00           C  
ATOM   4394  C   THR B  30     185.963 133.446  45.916  1.00  0.00           C  
ATOM   4395  O   THR B  30     186.834 132.583  46.026  1.00  0.00           O  
ATOM   4396  CB  THR B  30     186.326 135.883  45.478  1.00  0.00           C  
ATOM   4397  CG2 THR B  30     186.482 137.260  46.106  1.00  0.00           C  
ATOM   4398  OG1 THR B  30     187.498 135.574  44.713  1.00  0.00           O  
ATOM   4399  H   THR B  30     188.174 134.807  47.175  1.00  0.00           H  
ATOM   4400  HA  THR B  30     185.201 135.041  47.104  1.00  0.00           H  
ATOM   4401  HB  THR B  30     185.464 135.890  44.810  1.00  0.00           H  
ATOM   4402  HG1 THR B  30     187.495 136.088  43.903  1.00  0.00           H  
ATOM   4403 1HG2 THR B  30     186.624 138.003  45.322  1.00  0.00           H  
ATOM   4404 2HG2 THR B  30     185.587 137.502  46.678  1.00  0.00           H  
ATOM   4405 3HG2 THR B  30     187.347 137.261  46.768  1.00  0.00           H  
ATOM   4406  N   GLU B  31     184.843 133.259  45.224  1.00  0.00           N  
ATOM   4407  CA  GLU B  31     184.545 132.005  44.546  1.00  0.00           C  
ATOM   4408  C   GLU B  31     185.028 132.030  43.101  1.00  0.00           C  
ATOM   4409  O   GLU B  31     184.822 133.012  42.386  1.00  0.00           O  
ATOM   4410  CB  GLU B  31     183.041 131.722  44.584  1.00  0.00           C  
ATOM   4411  CG  GLU B  31     182.636 130.388  43.972  1.00  0.00           C  
ATOM   4412  CD  GLU B  31     181.153 130.159  44.000  1.00  0.00           C  
ATOM   4413  OE1 GLU B  31     180.445 131.019  44.464  1.00  0.00           O  
ATOM   4414  OE2 GLU B  31     180.723 129.119  43.555  1.00  0.00           O1-
ATOM   4415  H   GLU B  31     184.184 134.023  45.151  1.00  0.00           H  
ATOM   4416  HA  GLU B  31     185.065 131.199  45.063  1.00  0.00           H  
ATOM   4417 1HB  GLU B  31     182.695 131.732  45.618  1.00  0.00           H  
ATOM   4418 2HB  GLU B  31     182.509 132.509  44.053  1.00  0.00           H  
ATOM   4419 1HG  GLU B  31     182.978 130.357  42.935  1.00  0.00           H  
ATOM   4420 2HG  GLU B  31     183.134 129.586  44.512  1.00  0.00           H  
ATOM   4421  N   VAL B  32     185.684 130.954  42.674  1.00  0.00           N  
ATOM   4422  CA  VAL B  32     186.083 130.831  41.277  1.00  0.00           C  
ATOM   4423  C   VAL B  32     185.718 129.462  40.720  1.00  0.00           C  
ATOM   4424  O   VAL B  32     185.890 128.438  41.382  1.00  0.00           O  
ATOM   4425  CB  VAL B  32     187.601 131.053  41.132  1.00  0.00           C  
ATOM   4426  CG1 VAL B  32     188.364 130.149  42.088  1.00  0.00           C  
ATOM   4427  CG2 VAL B  32     188.026 130.801  39.694  1.00  0.00           C  
ATOM   4428  H   VAL B  32     185.915 130.219  43.328  1.00  0.00           H  
ATOM   4429  HA  VAL B  32     185.559 131.594  40.699  1.00  0.00           H  
ATOM   4430  HB  VAL B  32     187.836 132.082  41.407  1.00  0.00           H  
ATOM   4431 1HG1 VAL B  32     189.435 130.319  41.972  1.00  0.00           H  
ATOM   4432 2HG1 VAL B  32     188.071 130.372  43.113  1.00  0.00           H  
ATOM   4433 3HG1 VAL B  32     188.137 129.107  41.862  1.00  0.00           H  
ATOM   4434 1HG2 VAL B  32     189.100 130.961  39.599  1.00  0.00           H  
ATOM   4435 2HG2 VAL B  32     187.786 129.775  39.418  1.00  0.00           H  
ATOM   4436 3HG2 VAL B  32     187.497 131.488  39.032  1.00  0.00           H  
ATOM   4437  N   ARG B  33     185.230 129.456  39.484  1.00  0.00           N  
ATOM   4438  CA  ARG B  33     184.897 128.228  38.774  1.00  0.00           C  
ATOM   4439  C   ARG B  33     185.788 128.037  37.555  1.00  0.00           C  
ATOM   4440  O   ARG B  33     185.994 128.970  36.779  1.00  0.00           O  
ATOM   4441  CB  ARG B  33     183.439 128.241  38.338  1.00  0.00           C  
ATOM   4442  CG  ARG B  33     182.971 126.978  37.635  1.00  0.00           C  
ATOM   4443  CD  ARG B  33     181.513 127.013  37.352  1.00  0.00           C  
ATOM   4444  NE  ARG B  33     181.180 128.030  36.364  1.00  0.00           N  
ATOM   4445  CZ  ARG B  33     181.180 127.832  35.033  1.00  0.00           C  
ATOM   4446  NH1 ARG B  33     181.499 126.655  34.544  1.00  0.00           N1+
ATOM   4447  NH2 ARG B  33     180.860 128.823  34.216  1.00  0.00           N  
ATOM   4448  H   ARG B  33     185.103 130.341  39.010  1.00  0.00           H  
ATOM   4449  HA  ARG B  33     185.048 127.385  39.450  1.00  0.00           H  
ATOM   4450 1HB  ARG B  33     182.800 128.392  39.205  1.00  0.00           H  
ATOM   4451 2HB  ARG B  33     183.272 129.077  37.658  1.00  0.00           H  
ATOM   4452 1HG  ARG B  33     183.501 126.868  36.689  1.00  0.00           H  
ATOM   4453 2HG  ARG B  33     183.175 126.112  38.267  1.00  0.00           H  
ATOM   4454 1HD  ARG B  33     181.194 126.047  36.965  1.00  0.00           H  
ATOM   4455 2HD  ARG B  33     180.969 127.238  38.268  1.00  0.00           H  
ATOM   4456  HE  ARG B  33     180.928 128.950  36.704  1.00  0.00           H  
ATOM   4457 1HH1 ARG B  33     181.744 125.897  35.167  1.00  0.00           H  
ATOM   4458 2HH1 ARG B  33     181.499 126.507  33.544  1.00  0.00           H  
ATOM   4459 1HH2 ARG B  33     180.616 129.728  34.593  1.00  0.00           H  
ATOM   4460 2HH2 ARG B  33     180.861 128.673  33.218  1.00  0.00           H  
ATOM   4461  N   PHE B  34     186.311 126.828  37.384  1.00  0.00           N  
ATOM   4462  CA  PHE B  34     187.206 126.535  36.273  1.00  0.00           C  
ATOM   4463  C   PHE B  34     186.577 125.541  35.304  1.00  0.00           C  
ATOM   4464  O   PHE B  34     186.210 124.432  35.690  1.00  0.00           O  
ATOM   4465  CB  PHE B  34     188.534 125.981  36.790  1.00  0.00           C  
ATOM   4466  CG  PHE B  34     189.251 126.904  37.733  1.00  0.00           C  
ATOM   4467  CD1 PHE B  34     189.106 126.765  39.106  1.00  0.00           C  
ATOM   4468  CD2 PHE B  34     190.072 127.913  37.252  1.00  0.00           C  
ATOM   4469  CE1 PHE B  34     189.765 127.614  39.975  1.00  0.00           C  
ATOM   4470  CE2 PHE B  34     190.732 128.762  38.118  1.00  0.00           C  
ATOM   4471  CZ  PHE B  34     190.577 128.613  39.481  1.00  0.00           C  
ATOM   4472  H   PHE B  34     186.082 126.093  38.038  1.00  0.00           H  
ATOM   4473  HA  PHE B  34     187.411 127.465  35.737  1.00  0.00           H  
ATOM   4474 1HB  PHE B  34     188.358 125.037  37.305  1.00  0.00           H  
ATOM   4475 2HB  PHE B  34     189.195 125.774  35.948  1.00  0.00           H  
ATOM   4476  HD1 PHE B  34     188.464 125.976  39.496  1.00  0.00           H  
ATOM   4477  HD2 PHE B  34     190.192 128.031  36.174  1.00  0.00           H  
ATOM   4478  HE1 PHE B  34     189.641 127.494  41.052  1.00  0.00           H  
ATOM   4479  HE2 PHE B  34     191.374 129.550  37.725  1.00  0.00           H  
ATOM   4480  HZ  PHE B  34     191.096 129.282  40.165  1.00  0.00           H  
ATOM   4481  N   GLU B  35     186.462 125.941  34.042  1.00  0.00           N  
ATOM   4482  CA  GLU B  35     185.872 125.083  33.021  1.00  0.00           C  
ATOM   4483  C   GLU B  35     186.797 124.937  31.820  1.00  0.00           C  
ATOM   4484  O   GLU B  35     187.328 125.922  31.308  1.00  0.00           O  
ATOM   4485  CB  GLU B  35     184.522 125.642  32.570  1.00  0.00           C  
ATOM   4486  CG  GLU B  35     183.804 124.792  31.533  1.00  0.00           C  
ATOM   4487  CD  GLU B  35     182.430 125.306  31.202  1.00  0.00           C  
ATOM   4488  OE1 GLU B  35     181.990 126.225  31.850  1.00  0.00           O  
ATOM   4489  OE2 GLU B  35     181.821 124.780  30.301  1.00  0.00           O1-
ATOM   4490  H   GLU B  35     186.804 126.855  33.779  1.00  0.00           H  
ATOM   4491  HA  GLU B  35     185.715 124.093  33.451  1.00  0.00           H  
ATOM   4492 1HB  GLU B  35     183.863 125.742  33.434  1.00  0.00           H  
ATOM   4493 2HB  GLU B  35     184.661 126.638  32.149  1.00  0.00           H  
ATOM   4494 1HG  GLU B  35     184.400 124.770  30.620  1.00  0.00           H  
ATOM   4495 2HG  GLU B  35     183.724 123.772  31.905  1.00  0.00           H  
ATOM   4496  N   LYS B  36     186.994 123.701  31.378  1.00  0.00           N  
ATOM   4497  CA  LYS B  36     187.838 123.444  30.220  1.00  0.00           C  
ATOM   4498  C   LYS B  36     187.015 122.948  29.038  1.00  0.00           C  
ATOM   4499  O   LYS B  36     186.101 122.139  29.197  1.00  0.00           O  
ATOM   4500  CB  LYS B  36     188.927 122.428  30.567  1.00  0.00           C  
ATOM   4501  CG  LYS B  36     189.935 122.913  31.601  1.00  0.00           C  
ATOM   4502  CD  LYS B  36     190.945 121.828  31.941  1.00  0.00           C  
ATOM   4503  CE  LYS B  36     192.022 122.349  32.881  1.00  0.00           C  
ATOM   4504  NZ  LYS B  36     191.484 122.640  34.237  1.00  0.00           N1+
ATOM   4505  H   LYS B  36     186.560 122.931  31.865  1.00  0.00           H  
ATOM   4506  HA  LYS B  36     188.328 124.375  29.933  1.00  0.00           H  
ATOM   4507 1HB  LYS B  36     188.466 121.517  30.951  1.00  0.00           H  
ATOM   4508 2HB  LYS B  36     189.477 122.161  29.665  1.00  0.00           H  
ATOM   4509 1HG  LYS B  36     190.464 123.783  31.212  1.00  0.00           H  
ATOM   4510 2HG  LYS B  36     189.410 123.208  32.510  1.00  0.00           H  
ATOM   4511 1HD  LYS B  36     190.434 120.990  32.416  1.00  0.00           H  
ATOM   4512 2HD  LYS B  36     191.417 121.471  31.026  1.00  0.00           H  
ATOM   4513 1HE  LYS B  36     192.816 121.608  32.970  1.00  0.00           H  
ATOM   4514 2HE  LYS B  36     192.453 123.263  32.471  1.00  0.00           H  
ATOM   4515 1HZ  LYS B  36     192.227 122.982  34.829  1.00  0.00           H  
ATOM   4516 2HZ  LYS B  36     190.759 123.340  34.170  1.00  0.00           H  
ATOM   4517 3HZ  LYS B  36     191.100 121.796  34.635  1.00  0.00           H  
ATOM   4518  N   LYS B  37     187.357 123.441  27.855  1.00  0.00           N  
ATOM   4519  CA  LYS B  37     186.789 122.960  26.601  1.00  0.00           C  
ATOM   4520  C   LYS B  37     187.875 122.739  25.555  1.00  0.00           C  
ATOM   4521  O   LYS B  37     189.025 123.134  25.745  1.00  0.00           O  
ATOM   4522  CB  LYS B  37     185.745 123.945  26.073  1.00  0.00           C  
ATOM   4523  CG  LYS B  37     184.532 124.121  26.978  1.00  0.00           C  
ATOM   4524  CD  LYS B  37     183.456 124.956  26.301  1.00  0.00           C  
ATOM   4525  CE  LYS B  37     182.261 125.167  27.221  1.00  0.00           C  
ATOM   4526  NZ  LYS B  37     181.135 125.845  26.521  1.00  0.00           N1+
ATOM   4527  H   LYS B  37     188.044 124.181  27.813  1.00  0.00           H  
ATOM   4528  HA  LYS B  37     186.290 122.010  26.788  1.00  0.00           H  
ATOM   4529 1HB  LYS B  37     186.204 124.925  25.936  1.00  0.00           H  
ATOM   4530 2HB  LYS B  37     185.390 123.611  25.098  1.00  0.00           H  
ATOM   4531 1HG  LYS B  37     184.118 123.143  27.225  1.00  0.00           H  
ATOM   4532 2HG  LYS B  37     184.836 124.612  27.901  1.00  0.00           H  
ATOM   4533 1HD  LYS B  37     183.868 125.928  26.028  1.00  0.00           H  
ATOM   4534 2HD  LYS B  37     183.120 124.454  25.395  1.00  0.00           H  
ATOM   4535 1HE  LYS B  37     181.914 124.204  27.594  1.00  0.00           H  
ATOM   4536 2HE  LYS B  37     182.561 125.776  28.074  1.00  0.00           H  
ATOM   4537 1HZ  LYS B  37     180.363 125.966  27.163  1.00  0.00           H  
ATOM   4538 2HZ  LYS B  37     181.440 126.748  26.186  1.00  0.00           H  
ATOM   4539 3HZ  LYS B  37     180.835 125.279  25.740  1.00  0.00           H  
ATOM   4540  N   ASP B  38     187.505 122.112  24.445  1.00  0.00           N  
ATOM   4541  CA  ASP B  38     188.487 121.736  23.432  1.00  0.00           C  
ATOM   4542  C   ASP B  38     189.103 122.966  22.778  1.00  0.00           C  
ATOM   4543  O   ASP B  38     188.580 123.483  21.791  1.00  0.00           O  
ATOM   4544  CB  ASP B  38     187.843 120.852  22.362  1.00  0.00           C  
ATOM   4545  CG  ASP B  38     188.851 120.291  21.370  1.00  0.00           C  
ATOM   4546  OD1 ASP B  38     189.999 120.656  21.449  1.00  0.00           O  
ATOM   4547  OD2 ASP B  38     188.462 119.502  20.542  1.00  0.00           O1-
ATOM   4548  H   ASP B  38     186.533 121.885  24.302  1.00  0.00           H  
ATOM   4549  HA  ASP B  38     189.284 121.172  23.915  1.00  0.00           H  
ATOM   4550 1HB  ASP B  38     187.324 120.021  22.841  1.00  0.00           H  
ATOM   4551 2HB  ASP B  38     187.097 121.429  21.814  1.00  0.00           H  
ATOM   4552  N   GLY B  39     190.220 123.427  23.336  1.00  0.00           N  
ATOM   4553  CA  GLY B  39     190.963 124.546  22.774  1.00  0.00           C  
ATOM   4554  C   GLY B  39     190.572 125.859  23.440  1.00  0.00           C  
ATOM   4555  O   GLY B  39     191.037 126.927  23.042  1.00  0.00           O  
ATOM   4556  H   GLY B  39     190.566 122.976  24.170  1.00  0.00           H  
ATOM   4557 1HA  GLY B  39     192.033 124.374  22.900  1.00  0.00           H  
ATOM   4558 2HA  GLY B  39     190.774 124.609  21.702  1.00  0.00           H  
ATOM   4559  N   LEU B  40     189.724 125.786  24.464  1.00  0.00           N  
ATOM   4560  CA  LEU B  40     189.247 126.992  25.127  1.00  0.00           C  
ATOM   4561  C   LEU B  40     189.246 126.824  26.642  1.00  0.00           C  
ATOM   4562  O   LEU B  40     188.740 125.831  27.167  1.00  0.00           O  
ATOM   4563  CB  LEU B  40     187.835 127.340  24.643  1.00  0.00           C  
ATOM   4564  CG  LEU B  40     187.283 128.690  25.117  1.00  0.00           C  
ATOM   4565  CD1 LEU B  40     186.442 129.313  24.011  1.00  0.00           C  
ATOM   4566  CD2 LEU B  40     186.461 128.487  26.382  1.00  0.00           C  
ATOM   4567  H   LEU B  40     189.401 124.881  24.779  1.00  0.00           H  
ATOM   4568  HA  LEU B  40     189.922 127.813  24.879  1.00  0.00           H  
ATOM   4569 1HB  LEU B  40     187.832 127.345  23.554  1.00  0.00           H  
ATOM   4570 2HB  LEU B  40     187.149 126.564  24.984  1.00  0.00           H  
ATOM   4571  HG  LEU B  40     188.110 129.367  25.328  1.00  0.00           H  
ATOM   4572 1HD1 LEU B  40     186.049 130.272  24.350  1.00  0.00           H  
ATOM   4573 2HD1 LEU B  40     187.059 129.465  23.127  1.00  0.00           H  
ATOM   4574 3HD1 LEU B  40     185.613 128.648  23.768  1.00  0.00           H  
ATOM   4575 1HD2 LEU B  40     186.069 129.446  26.719  1.00  0.00           H  
ATOM   4576 2HD2 LEU B  40     185.631 127.811  26.172  1.00  0.00           H  
ATOM   4577 3HD2 LEU B  40     187.091 128.058  27.161  1.00  0.00           H  
ATOM   4578  N   LEU B  41     189.813 127.801  27.342  1.00  0.00           N  
ATOM   4579  CA  LEU B  41     189.772 127.833  28.797  1.00  0.00           C  
ATOM   4580  C   LEU B  41     188.871 128.955  29.299  1.00  0.00           C  
ATOM   4581  O   LEU B  41     188.997 130.103  28.870  1.00  0.00           O  
ATOM   4582  CB  LEU B  41     191.187 128.011  29.363  1.00  0.00           C  
ATOM   4583  CG  LEU B  41     191.272 128.276  30.872  1.00  0.00           C  
ATOM   4584  CD1 LEU B  41     190.837 127.030  31.631  1.00  0.00           C  
ATOM   4585  CD2 LEU B  41     192.694 128.671  31.238  1.00  0.00           C  
ATOM   4586  H   LEU B  41     190.287 128.547  26.850  1.00  0.00           H  
ATOM   4587  HA  LEU B  41     189.377 126.881  29.153  1.00  0.00           H  
ATOM   4588 1HB  LEU B  41     191.761 127.111  29.152  1.00  0.00           H  
ATOM   4589 2HB  LEU B  41     191.662 128.848  28.852  1.00  0.00           H  
ATOM   4590  HG  LEU B  41     190.590 129.084  31.138  1.00  0.00           H  
ATOM   4591 1HD1 LEU B  41     190.897 127.218  32.703  1.00  0.00           H  
ATOM   4592 2HD1 LEU B  41     189.809 126.782  31.364  1.00  0.00           H  
ATOM   4593 3HD1 LEU B  41     191.491 126.199  31.371  1.00  0.00           H  
ATOM   4594 1HD2 LEU B  41     192.754 128.860  32.311  1.00  0.00           H  
ATOM   4595 2HD2 LEU B  41     193.376 127.863  30.974  1.00  0.00           H  
ATOM   4596 3HD2 LEU B  41     192.974 129.574  30.695  1.00  0.00           H  
ATOM   4597  N   SER B  42     187.963 128.621  30.208  1.00  0.00           N  
ATOM   4598  CA  SER B  42     187.043 129.607  30.759  1.00  0.00           C  
ATOM   4599  C   SER B  42     187.125 129.650  32.277  1.00  0.00           C  
ATOM   4600  O   SER B  42     186.875 128.650  32.953  1.00  0.00           O  
ATOM   4601  CB  SER B  42     185.623 129.295  30.330  1.00  0.00           C  
ATOM   4602  OG  SER B  42     184.704 130.112  31.002  1.00  0.00           O  
ATOM   4603  H   SER B  42     187.914 127.665  30.533  1.00  0.00           H  
ATOM   4604  HA  SER B  42     187.319 130.590  30.377  1.00  0.00           H  
ATOM   4605 1HB  SER B  42     185.527 129.443  29.255  1.00  0.00           H  
ATOM   4606 2HB  SER B  42     185.403 128.248  30.536  1.00  0.00           H  
ATOM   4607  HG  SER B  42     184.598 129.728  31.876  1.00  0.00           H  
ATOM   4608  N   ILE B  43     187.490 130.809  32.815  1.00  0.00           N  
ATOM   4609  CA  ILE B  43     187.561 130.983  34.262  1.00  0.00           C  
ATOM   4610  C   ILE B  43     186.567 132.033  34.741  1.00  0.00           C  
ATOM   4611  O   ILE B  43     186.600 133.179  34.295  1.00  0.00           O  
ATOM   4612  CB  ILE B  43     188.981 131.387  34.697  1.00  0.00           C  
ATOM   4613  CG1 ILE B  43     190.002 130.350  34.217  1.00  0.00           C  
ATOM   4614  CG2 ILE B  43     189.050 131.545  36.208  1.00  0.00           C  
ATOM   4615  CD1 ILE B  43     191.439 130.755  34.448  1.00  0.00           C  
ATOM   4616  H   ILE B  43     187.730 131.579  32.208  1.00  0.00           H  
ATOM   4617  HA  ILE B  43     187.310 130.037  34.736  1.00  0.00           H  
ATOM   4618  HB  ILE B  43     189.250 132.333  34.229  1.00  0.00           H  
ATOM   4619 1HG1 ILE B  43     189.827 129.404  34.729  1.00  0.00           H  
ATOM   4620 2HG1 ILE B  43     189.865 130.173  33.150  1.00  0.00           H  
ATOM   4621 1HG2 ILE B  43     190.061 131.829  36.499  1.00  0.00           H  
ATOM   4622 2HG2 ILE B  43     188.351 132.318  36.525  1.00  0.00           H  
ATOM   4623 3HG2 ILE B  43     188.787 130.600  36.686  1.00  0.00           H  
ATOM   4624 1HD1 ILE B  43     192.102 129.971  34.082  1.00  0.00           H  
ATOM   4625 2HD1 ILE B  43     191.645 131.684  33.915  1.00  0.00           H  
ATOM   4626 3HD1 ILE B  43     191.609 130.904  35.514  1.00  0.00           H  
ATOM   4627  N   GLU B  44     185.682 131.642  35.652  1.00  0.00           N  
ATOM   4628  CA  GLU B  44     184.669 132.563  36.156  1.00  0.00           C  
ATOM   4629  C   GLU B  44     184.949 132.954  37.600  1.00  0.00           C  
ATOM   4630  O   GLU B  44     185.057 132.093  38.473  1.00  0.00           O  
ATOM   4631  CB  GLU B  44     183.276 131.935  36.045  1.00  0.00           C  
ATOM   4632  CG  GLU B  44     182.149 132.818  36.555  1.00  0.00           C  
ATOM   4633  CD  GLU B  44     180.805 132.144  36.499  1.00  0.00           C  
ATOM   4634  OE1 GLU B  44     180.745 131.024  36.050  1.00  0.00           O  
ATOM   4635  OE2 GLU B  44     179.842 132.748  36.907  1.00  0.00           O1-
ATOM   4636  H   GLU B  44     185.724 130.700  36.014  1.00  0.00           H  
ATOM   4637  HA  GLU B  44     184.692 133.468  35.548  1.00  0.00           H  
ATOM   4638 1HB  GLU B  44     183.069 131.693  35.004  1.00  0.00           H  
ATOM   4639 2HB  GLU B  44     183.254 131.005  36.609  1.00  0.00           H  
ATOM   4640 1HG  GLU B  44     182.358 133.100  37.588  1.00  0.00           H  
ATOM   4641 2HG  GLU B  44     182.116 133.731  35.958  1.00  0.00           H  
ATOM   4642  N   VAL B  45     185.072 134.255  37.853  1.00  0.00           N  
ATOM   4643  CA  VAL B  45     185.415 134.725  39.189  1.00  0.00           C  
ATOM   4644  C   VAL B  45     184.372 135.708  39.711  1.00  0.00           C  
ATOM   4645  O   VAL B  45     183.937 136.608  38.997  1.00  0.00           O  
ATOM   4646  CB  VAL B  45     186.798 135.405  39.175  1.00  0.00           C  
ATOM   4647  CG1 VAL B  45     187.245 135.730  40.593  1.00  0.00           C  
ATOM   4648  CG2 VAL B  45     187.811 134.505  38.484  1.00  0.00           C  
ATOM   4649  H   VAL B  45     184.937 134.920  37.106  1.00  0.00           H  
ATOM   4650  HA  VAL B  45     185.454 133.868  39.861  1.00  0.00           H  
ATOM   4651  HB  VAL B  45     186.722 136.350  38.637  1.00  0.00           H  
ATOM   4652 1HG1 VAL B  45     188.223 136.211  40.565  1.00  0.00           H  
ATOM   4653 2HG1 VAL B  45     186.524 136.404  41.055  1.00  0.00           H  
ATOM   4654 3HG1 VAL B  45     187.309 134.811  41.174  1.00  0.00           H  
ATOM   4655 1HG2 VAL B  45     188.785 134.993  38.478  1.00  0.00           H  
ATOM   4656 2HG2 VAL B  45     187.881 133.558  39.019  1.00  0.00           H  
ATOM   4657 3HG2 VAL B  45     187.491 134.320  37.458  1.00  0.00           H  
ATOM   4658  N   LYS B  46     183.982 135.533  40.970  1.00  0.00           N  
ATOM   4659  CA  LYS B  46     183.071 136.467  41.620  1.00  0.00           C  
ATOM   4660  C   LYS B  46     183.836 137.511  42.424  1.00  0.00           C  
ATOM   4661  O   LYS B  46     184.942 137.252  42.897  1.00  0.00           O  
ATOM   4662  CB  LYS B  46     182.095 135.716  42.529  1.00  0.00           C  
ATOM   4663  CG  LYS B  46     181.158 134.763  41.796  1.00  0.00           C  
ATOM   4664  CD  LYS B  46     180.177 134.107  42.754  1.00  0.00           C  
ATOM   4665  CE  LYS B  46     179.310 133.079  42.041  1.00  0.00           C  
ATOM   4666  NZ  LYS B  46     178.491 132.283  42.997  1.00  0.00           N1+
ATOM   4667  H   LYS B  46     184.327 134.736  41.488  1.00  0.00           H  
ATOM   4668  HA  LYS B  46     182.501 136.986  40.853  1.00  0.00           H  
ATOM   4669 1HB  LYS B  46     182.652 135.136  43.264  1.00  0.00           H  
ATOM   4670 2HB  LYS B  46     181.481 136.433  43.074  1.00  0.00           H  
ATOM   4671 1HG  LYS B  46     180.602 135.314  41.037  1.00  0.00           H  
ATOM   4672 2HG  LYS B  46     181.743 133.990  41.300  1.00  0.00           H  
ATOM   4673 1HD  LYS B  46     180.726 133.615  43.557  1.00  0.00           H  
ATOM   4674 2HD  LYS B  46     179.533 134.870  43.192  1.00  0.00           H  
ATOM   4675 1HE  LYS B  46     178.645 133.585  41.344  1.00  0.00           H  
ATOM   4676 2HE  LYS B  46     179.946 132.399  41.474  1.00  0.00           H  
ATOM   4677 1HZ  LYS B  46     177.933 131.615  42.486  1.00  0.00           H  
ATOM   4678 2HZ  LYS B  46     179.101 131.794  43.635  1.00  0.00           H  
ATOM   4679 3HZ  LYS B  46     177.884 132.902  43.514  1.00  0.00           H  
ATOM   4680  N   ASN B  47     183.232 138.687  42.584  1.00  0.00           N  
ATOM   4681  CA  ASN B  47     183.742 139.711  43.488  1.00  0.00           C  
ATOM   4682  C   ASN B  47     185.210 140.007  43.213  1.00  0.00           C  
ATOM   4683  O   ASN B  47     186.004 140.144  44.143  1.00  0.00           O  
ATOM   4684  CB  ASN B  47     183.541 139.295  44.933  1.00  0.00           C  
ATOM   4685  CG  ASN B  47     182.090 139.145  45.296  1.00  0.00           C  
ATOM   4686  ND2 ASN B  47     181.792 138.181  46.127  1.00  0.00           N  
ATOM   4687  OD1 ASN B  47     181.238 139.906  44.823  1.00  0.00           O  
ATOM   4688  H   ASN B  47     182.381 138.873  42.072  1.00  0.00           H  
ATOM   4689  HA  ASN B  47     183.186 140.636  43.311  1.00  0.00           H  
ATOM   4690 1HB  ASN B  47     184.048 138.345  45.112  1.00  0.00           H  
ATOM   4691 2HB  ASN B  47     183.995 140.036  45.591  1.00  0.00           H  
ATOM   4692 1HD2 ASN B  47     180.843 138.034  46.405  1.00  0.00           H  
ATOM   4693 2HD2 ASN B  47     182.515 137.589  46.485  1.00  0.00           H  
ATOM   4694  N   LEU B  48     185.568 140.115  41.938  1.00  0.00           N  
ATOM   4695  CA  LEU B  48     186.958 140.337  41.556  1.00  0.00           C  
ATOM   4696  C   LEU B  48     187.200 141.792  41.182  1.00  0.00           C  
ATOM   4697  O   LEU B  48     186.553 142.329  40.281  1.00  0.00           O  
ATOM   4698  CB  LEU B  48     187.337 139.430  40.379  1.00  0.00           C  
ATOM   4699  CG  LEU B  48     188.788 139.540  39.895  1.00  0.00           C  
ATOM   4700  CD1 LEU B  48     189.728 139.056  40.991  1.00  0.00           C  
ATOM   4701  CD2 LEU B  48     188.962 138.722  38.623  1.00  0.00           C  
ATOM   4702  H   LEU B  48     184.864 140.036  41.217  1.00  0.00           H  
ATOM   4703  HA  LEU B  48     187.593 140.089  42.409  1.00  0.00           H  
ATOM   4704 1HB  LEU B  48     187.162 138.395  40.668  1.00  0.00           H  
ATOM   4705 2HB  LEU B  48     186.687 139.665  39.536  1.00  0.00           H  
ATOM   4706  HG  LEU B  48     189.025 140.584  39.689  1.00  0.00           H  
ATOM   4707 1HD1 LEU B  48     190.759 139.134  40.646  1.00  0.00           H  
ATOM   4708 2HD1 LEU B  48     189.596 139.671  41.881  1.00  0.00           H  
ATOM   4709 3HD1 LEU B  48     189.504 138.017  41.229  1.00  0.00           H  
ATOM   4710 1HD2 LEU B  48     189.994 138.801  38.279  1.00  0.00           H  
ATOM   4711 2HD2 LEU B  48     188.727 137.677  38.829  1.00  0.00           H  
ATOM   4712 3HD2 LEU B  48     188.291 139.101  37.853  1.00  0.00           H  
ATOM   4713  N   SER B  49     188.146 142.424  41.870  1.00  0.00           N  
ATOM   4714  CA  SER B  49     188.391 143.851  41.710  1.00  0.00           C  
ATOM   4715  C   SER B  49     188.998 144.155  40.344  1.00  0.00           C  
ATOM   4716  O   SER B  49     189.603 143.282  39.721  1.00  0.00           O  
ATOM   4717  CB  SER B  49     189.314 144.347  42.806  1.00  0.00           C  
ATOM   4718  OG  SER B  49     190.598 143.803  42.668  1.00  0.00           O  
ATOM   4719  H   SER B  49     188.715 141.899  42.518  1.00  0.00           H  
ATOM   4720  HA  SER B  49     187.450 144.393  41.779  1.00  0.00           H  
ATOM   4721 1HB  SER B  49     189.372 145.435  42.767  1.00  0.00           H  
ATOM   4722 2HB  SER B  49     188.904 144.077  43.778  1.00  0.00           H  
ATOM   4723  HG  SER B  49     191.117 144.162  43.391  1.00  0.00           H  
ATOM   4724  N   GLU B  50     188.836 145.395  39.889  1.00  0.00           N  
ATOM   4725  CA  GLU B  50     189.308 145.814  38.576  1.00  0.00           C  
ATOM   4726  C   GLU B  50     190.818 145.656  38.457  1.00  0.00           C  
ATOM   4727  O   GLU B  50     191.320 145.213  37.422  1.00  0.00           O  
ATOM   4728  CB  GLU B  50     188.916 147.269  38.308  1.00  0.00           C  
ATOM   4729  CG  GLU B  50     189.396 147.814  36.970  1.00  0.00           C  
ATOM   4730  CD  GLU B  50     188.963 149.234  36.729  1.00  0.00           C  
ATOM   4731  OE1 GLU B  50     188.016 149.661  37.342  1.00  0.00           O  
ATOM   4732  OE2 GLU B  50     189.584 149.893  35.927  1.00  0.00           O1-
ATOM   4733  H   GLU B  50     188.365 146.070  40.472  1.00  0.00           H  
ATOM   4734  HA  GLU B  50     188.840 145.184  37.820  1.00  0.00           H  
ATOM   4735 1HB  GLU B  50     187.831 147.365  38.339  1.00  0.00           H  
ATOM   4736 2HB  GLU B  50     189.323 147.907  39.093  1.00  0.00           H  
ATOM   4737 1HG  GLU B  50     190.484 147.766  36.938  1.00  0.00           H  
ATOM   4738 2HG  GLU B  50     189.009 147.182  36.172  1.00  0.00           H  
ATOM   4739  N   GLU B  51     191.543 146.028  39.509  1.00  0.00           N  
ATOM   4740  CA  GLU B  51     193.001 145.992  39.484  1.00  0.00           C  
ATOM   4741  C   GLU B  51     193.511 144.584  39.208  1.00  0.00           C  
ATOM   4742  O   GLU B  51     194.479 144.398  38.471  1.00  0.00           O  
ATOM   4743  CB  GLU B  51     193.570 146.500  40.810  1.00  0.00           C  
ATOM   4744  CG  GLU B  51     193.325 147.979  41.075  1.00  0.00           C  
ATOM   4745  CD  GLU B  51     191.952 148.255  41.622  1.00  0.00           C  
ATOM   4746  OE1 GLU B  51     191.206 147.323  41.803  1.00  0.00           O  
ATOM   4747  OE2 GLU B  51     191.650 149.401  41.860  1.00  0.00           O1-
ATOM   4748  H   GLU B  51     191.076 146.340  40.348  1.00  0.00           H  
ATOM   4749  HA  GLU B  51     193.351 146.641  38.681  1.00  0.00           H  
ATOM   4750 1HB  GLU B  51     193.132 145.936  41.635  1.00  0.00           H  
ATOM   4751 2HB  GLU B  51     194.647 146.330  40.833  1.00  0.00           H  
ATOM   4752 1HG  GLU B  51     194.067 148.338  41.788  1.00  0.00           H  
ATOM   4753 2HG  GLU B  51     193.459 148.530  40.146  1.00  0.00           H  
ATOM   4754  N   LEU B  52     192.847 143.597  39.801  1.00  0.00           N  
ATOM   4755  CA  LEU B  52     193.224 142.199  39.617  1.00  0.00           C  
ATOM   4756  C   LEU B  52     192.865 141.711  38.218  1.00  0.00           C  
ATOM   4757  O   LEU B  52     193.607 140.937  37.615  1.00  0.00           O  
ATOM   4758  CB  LEU B  52     192.530 141.320  40.664  1.00  0.00           C  
ATOM   4759  CG  LEU B  52     193.016 141.498  42.109  1.00  0.00           C  
ATOM   4760  CD1 LEU B  52     192.042 140.815  43.060  1.00  0.00           C  
ATOM   4761  CD2 LEU B  52     194.415 140.918  42.250  1.00  0.00           C  
ATOM   4762  H   LEU B  52     192.063 143.817  40.394  1.00  0.00           H  
ATOM   4763  HA  LEU B  52     194.305 142.113  39.747  1.00  0.00           H  
ATOM   4764 1HB  LEU B  52     191.463 141.534  40.645  1.00  0.00           H  
ATOM   4765 2HB  LEU B  52     192.675 140.275  40.393  1.00  0.00           H  
ATOM   4766  HG  LEU B  52     193.036 142.559  42.358  1.00  0.00           H  
ATOM   4767 1HD1 LEU B  52     192.387 140.942  44.087  1.00  0.00           H  
ATOM   4768 2HD1 LEU B  52     191.054 141.263  42.953  1.00  0.00           H  
ATOM   4769 3HD1 LEU B  52     191.988 139.753  42.825  1.00  0.00           H  
ATOM   4770 1HD2 LEU B  52     194.760 141.046  43.276  1.00  0.00           H  
ATOM   4771 2HD2 LEU B  52     194.396 139.857  42.003  1.00  0.00           H  
ATOM   4772 3HD2 LEU B  52     195.093 141.436  41.572  1.00  0.00           H  
ATOM   4773  N   GLN B  53     191.729 142.174  37.708  1.00  0.00           N  
ATOM   4774  CA  GLN B  53     191.279 141.812  36.371  1.00  0.00           C  
ATOM   4775  C   GLN B  53     192.283 142.250  35.313  1.00  0.00           C  
ATOM   4776  O   GLN B  53     192.555 141.516  34.363  1.00  0.00           O  
ATOM   4777  CB  GLN B  53     189.909 142.432  36.080  1.00  0.00           C  
ATOM   4778  CG  GLN B  53     188.759 141.783  36.831  1.00  0.00           C  
ATOM   4779  CD  GLN B  53     187.416 142.379  36.459  1.00  0.00           C  
ATOM   4780  NE2 GLN B  53     186.621 142.720  37.467  1.00  0.00           N  
ATOM   4781  OE1 GLN B  53     187.094 142.530  35.277  1.00  0.00           O  
ATOM   4782  H   GLN B  53     191.163 142.804  38.262  1.00  0.00           H  
ATOM   4783  HA  GLN B  53     191.185 140.725  36.321  1.00  0.00           H  
ATOM   4784 1HB  GLN B  53     189.927 143.491  36.338  1.00  0.00           H  
ATOM   4785 2HB  GLN B  53     189.696 142.359  35.013  1.00  0.00           H  
ATOM   4786 1HG  GLN B  53     188.739 140.719  36.597  1.00  0.00           H  
ATOM   4787 2HG  GLN B  53     188.913 141.927  37.901  1.00  0.00           H  
ATOM   4788 1HE2 GLN B  53     185.722 143.119  37.283  1.00  0.00           H  
ATOM   4789 2HE2 GLN B  53     186.920 142.581  38.411  1.00  0.00           H  
ATOM   4790  N   ARG B  54     192.837 143.445  35.494  1.00  0.00           N  
ATOM   4791  CA  ARG B  54     193.822 143.988  34.569  1.00  0.00           C  
ATOM   4792  C   ARG B  54     195.130 143.210  34.636  1.00  0.00           C  
ATOM   4793  O   ARG B  54     195.740 142.921  33.606  1.00  0.00           O  
ATOM   4794  CB  ARG B  54     194.092 145.455  34.875  1.00  0.00           C  
ATOM   4795  CG  ARG B  54     192.954 146.402  34.527  1.00  0.00           C  
ATOM   4796  CD  ARG B  54     193.291 147.810  34.852  1.00  0.00           C  
ATOM   4797  NE  ARG B  54     192.173 148.706  34.606  1.00  0.00           N  
ATOM   4798  CZ  ARG B  54     191.876 149.250  33.411  1.00  0.00           C  
ATOM   4799  NH1 ARG B  54     192.621 148.981  32.362  1.00  0.00           N1+
ATOM   4800  NH2 ARG B  54     190.834 150.054  33.291  1.00  0.00           N  
ATOM   4801  H   ARG B  54     192.566 143.993  36.298  1.00  0.00           H  
ATOM   4802  HA  ARG B  54     193.426 143.913  33.556  1.00  0.00           H  
ATOM   4803 1HB  ARG B  54     194.303 145.571  35.938  1.00  0.00           H  
ATOM   4804 2HB  ARG B  54     194.974 145.785  34.329  1.00  0.00           H  
ATOM   4805 1HG  ARG B  54     192.741 146.335  33.459  1.00  0.00           H  
ATOM   4806 2HG  ARG B  54     192.063 146.123  35.091  1.00  0.00           H  
ATOM   4807 1HD  ARG B  54     193.564 147.885  35.904  1.00  0.00           H  
ATOM   4808 2HD  ARG B  54     194.129 148.135  34.235  1.00  0.00           H  
ATOM   4809  HE  ARG B  54     191.575 148.937  35.389  1.00  0.00           H  
ATOM   4810 1HH1 ARG B  54     193.417 148.365  32.453  1.00  0.00           H  
ATOM   4811 2HH1 ARG B  54     192.400 149.388  31.466  1.00  0.00           H  
ATOM   4812 1HH2 ARG B  54     190.261 150.263  34.097  1.00  0.00           H  
ATOM   4813 2HH2 ARG B  54     190.611 150.463  32.394  1.00  0.00           H  
ATOM   4814  N   LEU B  55     195.549 142.861  35.849  1.00  0.00           N  
ATOM   4815  CA  LEU B  55     196.766 142.080  36.048  1.00  0.00           C  
ATOM   4816  C   LEU B  55     196.624 140.682  35.461  1.00  0.00           C  
ATOM   4817  O   LEU B  55     197.546 140.163  34.833  1.00  0.00           O  
ATOM   4818  CB  LEU B  55     197.096 141.982  37.542  1.00  0.00           C  
ATOM   4819  CG  LEU B  55     197.592 143.278  38.200  1.00  0.00           C  
ATOM   4820  CD1 LEU B  55     197.542 143.129  39.714  1.00  0.00           C  
ATOM   4821  CD2 LEU B  55     199.006 143.579  37.725  1.00  0.00           C  
ATOM   4822  H   LEU B  55     195.009 143.136  36.659  1.00  0.00           H  
ATOM   4823  HA  LEU B  55     197.586 142.583  35.535  1.00  0.00           H  
ATOM   4824 1HB  LEU B  55     196.203 141.662  38.076  1.00  0.00           H  
ATOM   4825 2HB  LEU B  55     197.868 141.225  37.679  1.00  0.00           H  
ATOM   4826  HG  LEU B  55     196.933 144.101  37.923  1.00  0.00           H  
ATOM   4827 1HD1 LEU B  55     197.894 144.049  40.181  1.00  0.00           H  
ATOM   4828 2HD1 LEU B  55     196.517 142.934  40.028  1.00  0.00           H  
ATOM   4829 3HD1 LEU B  55     198.181 142.300  40.019  1.00  0.00           H  
ATOM   4830 1HD2 LEU B  55     199.358 144.499  38.192  1.00  0.00           H  
ATOM   4831 2HD2 LEU B  55     199.666 142.756  38.002  1.00  0.00           H  
ATOM   4832 3HD2 LEU B  55     199.009 143.697  36.641  1.00  0.00           H  
ATOM   4833  N   ILE B  56     195.455 140.080  35.666  1.00  0.00           N  
ATOM   4834  CA  ILE B  56     195.173 138.741  35.158  1.00  0.00           C  
ATOM   4835  C   ILE B  56     195.110 138.732  33.635  1.00  0.00           C  
ATOM   4836  O   ILE B  56     195.687 137.855  32.992  1.00  0.00           O  
ATOM   4837  CB  ILE B  56     193.847 138.205  35.730  1.00  0.00           C  
ATOM   4838  CG1 ILE B  56     193.985 137.932  37.230  1.00  0.00           C  
ATOM   4839  CG2 ILE B  56     193.424 136.943  34.994  1.00  0.00           C  
ATOM   4840  CD1 ILE B  56     192.664 137.758  37.943  1.00  0.00           C  
ATOM   4841  H   ILE B  56     194.736 140.565  36.186  1.00  0.00           H  
ATOM   4842  HA  ILE B  56     195.978 138.077  35.471  1.00  0.00           H  
ATOM   4843  HB  ILE B  56     193.070 138.959  35.617  1.00  0.00           H  
ATOM   4844 1HG1 ILE B  56     194.577 137.031  37.384  1.00  0.00           H  
ATOM   4845 2HG1 ILE B  56     194.520 138.757  37.702  1.00  0.00           H  
ATOM   4846 1HG2 ILE B  56     192.486 136.576  35.412  1.00  0.00           H  
ATOM   4847 2HG2 ILE B  56     193.286 137.168  33.938  1.00  0.00           H  
ATOM   4848 3HG2 ILE B  56     194.193 136.180  35.106  1.00  0.00           H  
ATOM   4849 1HD1 ILE B  56     192.843 137.569  39.002  1.00  0.00           H  
ATOM   4850 2HD1 ILE B  56     192.068 138.664  37.832  1.00  0.00           H  
ATOM   4851 3HD1 ILE B  56     192.127 136.915  37.512  1.00  0.00           H  
ATOM   4852  N   GLN B  57     194.416 139.715  33.067  1.00  0.00           N  
ATOM   4853  CA  GLN B  57     194.279 139.822  31.620  1.00  0.00           C  
ATOM   4854  C   GLN B  57     195.639 139.844  30.938  1.00  0.00           C  
ATOM   4855  O   GLN B  57     195.871 139.110  29.977  1.00  0.00           O  
ATOM   4856  CB  GLN B  57     193.488 141.077  31.248  1.00  0.00           C  
ATOM   4857  CG  GLN B  57     193.241 141.239  29.758  1.00  0.00           C  
ATOM   4858  CD  GLN B  57     192.756 142.631  29.399  1.00  0.00           C  
ATOM   4859  NE2 GLN B  57     191.708 143.084  30.076  1.00  0.00           N  
ATOM   4860  OE1 GLN B  57     193.319 143.292  28.522  1.00  0.00           O  
ATOM   4861  H   GLN B  57     193.971 140.408  33.651  1.00  0.00           H  
ATOM   4862  HA  GLN B  57     193.725 138.952  31.261  1.00  0.00           H  
ATOM   4863 1HB  GLN B  57     192.520 141.060  31.749  1.00  0.00           H  
ATOM   4864 2HB  GLN B  57     194.021 141.960  31.598  1.00  0.00           H  
ATOM   4865 1HG  GLN B  57     194.172 141.052  29.222  1.00  0.00           H  
ATOM   4866 2HG  GLN B  57     192.480 140.522  29.448  1.00  0.00           H  
ATOM   4867 1HE2 GLN B  57     191.344 143.997  29.883  1.00  0.00           H  
ATOM   4868 2HE2 GLN B  57     191.281 142.516  30.780  1.00  0.00           H  
ATOM   4869  N   GLU B  58     196.536 140.687  31.442  1.00  0.00           N  
ATOM   4870  CA  GLU B  58     197.883 140.787  30.892  1.00  0.00           C  
ATOM   4871  C   GLU B  58     198.672 139.506  31.131  1.00  0.00           C  
ATOM   4872  O   GLU B  58     199.441 139.071  30.274  1.00  0.00           O  
ATOM   4873  CB  GLU B  58     198.624 141.975  31.508  1.00  0.00           C  
ATOM   4874  CG  GLU B  58     198.108 143.337  31.066  1.00  0.00           C  
ATOM   4875  CD  GLU B  58     198.342 143.603  29.604  1.00  0.00           C  
ATOM   4876  OE1 GLU B  58     199.384 143.242  29.114  1.00  0.00           O  
ATOM   4877  OE2 GLU B  58     197.476 144.170  28.979  1.00  0.00           O1-
ATOM   4878  H   GLU B  58     196.278 141.273  32.223  1.00  0.00           H  
ATOM   4879  HA  GLU B  58     197.808 140.943  29.815  1.00  0.00           H  
ATOM   4880 1HB  GLU B  58     198.550 141.927  32.596  1.00  0.00           H  
ATOM   4881 2HB  GLU B  58     199.682 141.919  31.250  1.00  0.00           H  
ATOM   4882 1HG  GLU B  58     197.038 143.391  31.267  1.00  0.00           H  
ATOM   4883 2HG  GLU B  58     198.600 144.110  31.654  1.00  0.00           H  
ATOM   4884  N   LEU B  59     198.477 138.907  32.301  1.00  0.00           N  
ATOM   4885  CA  LEU B  59     199.121 137.640  32.623  1.00  0.00           C  
ATOM   4886  C   LEU B  59     198.717 136.550  31.637  1.00  0.00           C  
ATOM   4887  O   LEU B  59     199.567 135.841  31.098  1.00  0.00           O  
ATOM   4888  CB  LEU B  59     198.756 137.208  34.049  1.00  0.00           C  
ATOM   4889  CG  LEU B  59     199.260 135.823  34.475  1.00  0.00           C  
ATOM   4890  CD1 LEU B  59     200.781 135.842  34.564  1.00  0.00           C  
ATOM   4891  CD2 LEU B  59     198.639 135.446  35.812  1.00  0.00           C  
ATOM   4892  H   LEU B  59     197.870 139.338  32.983  1.00  0.00           H  
ATOM   4893  HA  LEU B  59     200.201 137.770  32.548  1.00  0.00           H  
ATOM   4894 1HB  LEU B  59     199.161 137.937  34.748  1.00  0.00           H  
ATOM   4895 2HB  LEU B  59     197.670 137.208  34.145  1.00  0.00           H  
ATOM   4896  HG  LEU B  59     198.979 135.086  33.723  1.00  0.00           H  
ATOM   4897 1HD1 LEU B  59     201.140 134.858  34.866  1.00  0.00           H  
ATOM   4898 2HD1 LEU B  59     201.199 136.096  33.590  1.00  0.00           H  
ATOM   4899 3HD1 LEU B  59     201.093 136.583  35.298  1.00  0.00           H  
ATOM   4900 1HD2 LEU B  59     198.997 134.461  36.114  1.00  0.00           H  
ATOM   4901 2HD2 LEU B  59     198.921 136.182  36.565  1.00  0.00           H  
ATOM   4902 3HD2 LEU B  59     197.553 135.422  35.715  1.00  0.00           H  
ATOM   4903  N   LEU B  60     197.412 136.417  31.400  1.00  0.00           N  
ATOM   4904  CA  LEU B  60     196.900 135.329  30.576  1.00  0.00           C  
ATOM   4905  C   LEU B  60     197.462 135.393  29.164  1.00  0.00           C  
ATOM   4906  O   LEU B  60     197.823 134.370  28.582  1.00  0.00           O  
ATOM   4907  CB  LEU B  60     195.368 135.380  30.525  1.00  0.00           C  
ATOM   4908  CG  LEU B  60     194.647 135.078  31.846  1.00  0.00           C  
ATOM   4909  CD1 LEU B  60     193.167 135.407  31.703  1.00  0.00           C  
ATOM   4910  CD2 LEU B  60     194.850 133.616  32.213  1.00  0.00           C  
ATOM   4911  H   LEU B  60     196.764 137.081  31.797  1.00  0.00           H  
ATOM   4912  HA  LEU B  60     197.204 134.383  31.023  1.00  0.00           H  
ATOM   4913 1HB  LEU B  60     195.063 136.374  30.201  1.00  0.00           H  
ATOM   4914 2HB  LEU B  60     195.020 134.658  29.786  1.00  0.00           H  
ATOM   4915  HG  LEU B  60     195.055 135.712  32.634  1.00  0.00           H  
ATOM   4916 1HD1 LEU B  60     192.656 135.193  32.642  1.00  0.00           H  
ATOM   4917 2HD1 LEU B  60     193.050 136.463  31.460  1.00  0.00           H  
ATOM   4918 3HD1 LEU B  60     192.735 134.801  30.909  1.00  0.00           H  
ATOM   4919 1HD2 LEU B  60     194.340 133.403  33.152  1.00  0.00           H  
ATOM   4920 2HD2 LEU B  60     194.441 132.983  31.425  1.00  0.00           H  
ATOM   4921 3HD2 LEU B  60     195.916 133.414  32.325  1.00  0.00           H  
ATOM   4922  N   GLN B  61     197.534 136.603  28.615  1.00  0.00           N  
ATOM   4923  CA  GLN B  61     198.115 136.814  27.295  1.00  0.00           C  
ATOM   4924  C   GLN B  61     199.605 136.504  27.292  1.00  0.00           C  
ATOM   4925  O   GLN B  61     200.134 135.960  26.322  1.00  0.00           O  
ATOM   4926  CB  GLN B  61     197.878 138.253  26.832  1.00  0.00           C  
ATOM   4927  CG  GLN B  61     198.304 138.524  25.398  1.00  0.00           C  
ATOM   4928  CD  GLN B  61     197.482 137.738  24.394  1.00  0.00           C  
ATOM   4929  NE2 GLN B  61     198.163 137.020  23.508  1.00  0.00           N  
ATOM   4930  OE1 GLN B  61     196.248 137.776  24.414  1.00  0.00           O  
ATOM   4931  H   GLN B  61     197.178 137.396  29.128  1.00  0.00           H  
ATOM   4932  HA  GLN B  61     197.629 136.137  26.592  1.00  0.00           H  
ATOM   4933 1HB  GLN B  61     196.819 138.495  26.919  1.00  0.00           H  
ATOM   4934 2HB  GLN B  61     198.425 138.939  27.479  1.00  0.00           H  
ATOM   4935 1HG  GLN B  61     198.178 139.585  25.186  1.00  0.00           H  
ATOM   4936 2HG  GLN B  61     199.349 138.240  25.280  1.00  0.00           H  
ATOM   4937 1HE2 GLN B  61     197.675 136.480  22.820  1.00  0.00           H  
ATOM   4938 2HE2 GLN B  61     199.163 137.017  23.527  1.00  0.00           H
[truncated: 256,620 more chars]
