# Supplementary material for: De novo design of obligate ABC-type heterotrimeric proteins
Source: Nat Struct Mol Biol. 2022 Dec 15;29(12):1266–76. doi: 10.1038/s41594-022-00879-4 (PMC9758053; doi:10.1038/s41594-022-00879-4)
Supplement: Supplementary file 4 — This compressed file contains all PDB files and scripts used in our design protocols and analyses, as well as the final design model outputs. [file 41594_2022_879_MOESM4_ESM.zip › source_data/scripts/for_rings/input_pdbs/LHD274_A64_B82.pdb]

ATOM      1  N   THR A   1     178.794 144.580  37.351  1.00  0.00           N  
ATOM      2  CA  THR A   1     178.853 144.548  35.895  1.00  0.00           C  
ATOM      3  C   THR A   1     179.199 143.148  35.382  1.00  0.00           C  
ATOM      4  O   THR A   1     179.546 142.250  36.171  1.00  0.00           O  
ATOM      5  CB  THR A   1     179.880 145.565  35.363  1.00  0.00           C  
ATOM      6  CG2 THR A   1     179.518 146.973  35.809  1.00  0.00           C  
ATOM      7  OG1 THR A   1     181.185 145.233  35.857  1.00  0.00           O  
ATOM      8 1H   THR A   1     178.110 145.254  37.660  1.00  0.00           H  
ATOM      9 2H   THR A   1     178.554 143.664  37.700  1.00  0.00           H  
ATOM     10 3H   THR A   1     179.710 144.840  37.696  1.00  0.00           H  
ATOM     11  HA  THR A   1     177.866 144.810  35.508  1.00  0.00           H  
ATOM     12  HB  THR A   1     179.899 145.528  34.274  1.00  0.00           H  
ATOM     13  HG1 THR A   1     181.588 144.580  35.279  1.00  0.00           H  
ATOM     14 1HG2 THR A   1     180.254 147.678  35.424  1.00  0.00           H  
ATOM     15 2HG2 THR A   1     178.532 147.233  35.425  1.00  0.00           H  
ATOM     16 3HG2 THR A   1     179.507 147.018  36.898  1.00  0.00           H  
ATOM     17  N   THR A   2     179.013 142.969  34.067  1.00  0.00           N  
ATOM     18  CA  THR A   2     179.383 141.744  33.374  1.00  0.00           C  
ATOM     19  C   THR A   2     180.692 142.029  32.703  1.00  0.00           C  
ATOM     20  O   THR A   2     180.792 142.952  31.890  1.00  0.00           O  
ATOM     21  CB  THR A   2     178.331 141.297  32.343  1.00  0.00           C  
ATOM     22  CG2 THR A   2     178.806 140.061  31.595  1.00  0.00           C  
ATOM     23  OG1 THR A   2     177.098 141.002  33.011  1.00  0.00           O  
ATOM     24  H   THR A   2     178.674 143.754  33.501  1.00  0.00           H  
ATOM     25  HA  THR A   2     179.533 140.937  34.092  1.00  0.00           H  
ATOM     26  HB  THR A   2     178.157 142.102  31.628  1.00  0.00           H  
ATOM     27  HG1 THR A   2     176.723 141.814  33.362  1.00  0.00           H  
ATOM     28 1HG2 THR A   2     178.050 139.760  30.870  1.00  0.00           H  
ATOM     29 2HG2 THR A   2     179.738 140.285  31.076  1.00  0.00           H  
ATOM     30 3HG2 THR A   2     178.972 139.249  32.303  1.00  0.00           H  
ATOM     31  N   ASN A   3     181.707 141.284  33.068  1.00  0.00           N  
ATOM     32  CA  ASN A   3     182.964 141.535  32.434  1.00  0.00           C  
ATOM     33  C   ASN A   3     183.542 140.376  31.638  1.00  0.00           C  
ATOM     34  O   ASN A   3     183.409 139.200  32.024  1.00  0.00           O  
ATOM     35  CB  ASN A   3     183.962 141.988  33.484  1.00  0.00           C  
ATOM     36  CG  ASN A   3     183.537 143.256  34.174  1.00  0.00           C  
ATOM     37  ND2 ASN A   3     184.432 143.835  34.932  1.00  0.00           N  
ATOM     38  OD1 ASN A   3     182.397 143.709  34.019  1.00  0.00           O  
ATOM     39  H   ASN A   3     181.638 140.632  33.849  1.00  0.00           H  
ATOM     40  HA  ASN A   3     182.859 142.366  31.732  1.00  0.00           H  
ATOM     41 1HB  ASN A   3     184.084 141.205  34.233  1.00  0.00           H  
ATOM     42 2HB  ASN A   3     184.932 142.151  33.017  1.00  0.00           H  
ATOM     43 1HD2 ASN A   3     184.206 144.680  35.417  1.00  0.00           H  
ATOM     44 2HD2 ASN A   3     185.341 143.431  35.029  1.00  0.00           H  
ATOM     45  N   PHE A   4     184.183 140.688  30.503  1.00  0.00           N  
ATOM     46  CA  PHE A   4     184.930 139.693  29.777  1.00  0.00           C  
ATOM     47  C   PHE A   4     186.379 140.154  29.529  1.00  0.00           C  
ATOM     48  O   PHE A   4     186.654 141.310  29.138  1.00  0.00           O  
ATOM     49  CB  PHE A   4     184.237 139.391  28.447  1.00  0.00           C  
ATOM     50  CG  PHE A   4     182.827 138.892  28.598  1.00  0.00           C  
ATOM     51  CD1 PHE A   4     181.755 139.768  28.524  1.00  0.00           C  
ATOM     52  CD2 PHE A   4     182.572 137.546  28.815  1.00  0.00           C  
ATOM     53  CE1 PHE A   4     180.459 139.311  28.663  1.00  0.00           C  
ATOM     54  CE2 PHE A   4     181.277 137.086  28.953  1.00  0.00           C  
ATOM     55  CZ  PHE A   4     180.219 137.969  28.877  1.00  0.00           C  
ATOM     56  H   PHE A   4     184.144 141.661  30.143  1.00  0.00           H  
ATOM     57  HA  PHE A   4     184.966 138.767  30.361  1.00  0.00           H  
ATOM     58 1HB  PHE A   4     184.215 140.292  27.835  1.00  0.00           H  
ATOM     59 2HB  PHE A   4     184.807 138.640  27.903  1.00  0.00           H  
ATOM     60  HD1 PHE A   4     181.944 140.829  28.354  1.00  0.00           H  
ATOM     61  HD2 PHE A   4     183.408 136.849  28.876  1.00  0.00           H  
ATOM     62  HE1 PHE A   4     179.625 140.010  28.602  1.00  0.00           H  
ATOM     63  HE2 PHE A   4     181.090 136.026  29.122  1.00  0.00           H  
ATOM     64  HZ  PHE A   4     179.197 137.608  28.987  1.00  0.00           H  
ATOM     65  N   HIS A   5     187.316 139.226  29.693  1.00  0.00           N  
ATOM     66  CA  HIS A   5     188.734 139.443  29.372  1.00  0.00           C  
ATOM     67  C   HIS A   5     189.250 138.397  28.383  1.00  0.00           C  
ATOM     68  O   HIS A   5     189.360 137.218  28.713  1.00  0.00           O  
ATOM     69  CB  HIS A   5     189.588 139.413  30.643  1.00  0.00           C  
ATOM     70  CG  HIS A   5     189.244 140.489  31.625  1.00  0.00           C  
ATOM     71  CD2 HIS A   5     188.268 140.566  32.559  1.00  0.00           C  
ATOM     72  ND1 HIS A   5     189.955 141.669  31.714  1.00  0.00           N  
ATOM     73  CE1 HIS A   5     189.427 142.425  32.662  1.00  0.00           C  
ATOM     74  NE2 HIS A   5     188.404 141.777  33.190  1.00  0.00           N  
ATOM     75  H   HIS A   5     187.041 138.355  30.142  1.00  0.00           H  
ATOM     76  HA  HIS A   5     188.837 140.413  28.895  1.00  0.00           H  
ATOM     77 1HB  HIS A   5     189.470 138.448  31.138  1.00  0.00           H  
ATOM     78 2HB  HIS A   5     190.640 139.517  30.376  1.00  0.00           H  
ATOM     79  HD2 HIS A   5     187.514 139.807  32.772  1.00  0.00           H  
ATOM     80  HE1 HIS A   5     189.778 143.413  32.958  1.00  0.00           H  
ATOM     81  HE2 HIS A   5     187.813 142.115  33.936  1.00  0.00           H  
ATOM     82  N   LEU A   6     189.481 138.807  27.125  1.00  0.00           N  
ATOM     83  CA  LEU A   6     189.884 137.850  26.079  1.00  0.00           C  
ATOM     84  C   LEU A   6     191.408 137.853  25.850  1.00  0.00           C  
ATOM     85  O   LEU A   6     192.021 138.880  25.541  1.00  0.00           O  
ATOM     86  CB  LEU A   6     189.169 138.179  24.763  1.00  0.00           C  
ATOM     87  CG  LEU A   6     187.678 138.523  24.884  1.00  0.00           C  
ATOM     88  CD1 LEU A   6     187.093 138.743  23.495  1.00  0.00           C  
ATOM     89  CD2 LEU A   6     186.955 137.399  25.611  1.00  0.00           C  
ATOM     90  H   LEU A   6     189.407 139.817  26.918  1.00  0.00           H  
ATOM     91  HA  LEU A   6     189.607 136.839  26.408  1.00  0.00           H  
ATOM     92 1HB  LEU A   6     189.668 139.028  24.298  1.00  0.00           H  
ATOM     93 2HB  LEU A   6     189.257 137.323  24.095  1.00  0.00           H  
ATOM     94  HG  LEU A   6     187.564 139.451  25.445  1.00  0.00           H  
ATOM     95 1HD1 LEU A   6     186.035 138.986  23.582  1.00  0.00           H  
ATOM     96 2HD1 LEU A   6     187.616 139.564  23.006  1.00  0.00           H  
ATOM     97 3HD1 LEU A   6     187.208 137.834  22.905  1.00  0.00           H  
ATOM     98 1HD2 LEU A   6     185.896 137.644  25.699  1.00  0.00           H  
ATOM     99 2HD2 LEU A   6     187.069 136.471  25.051  1.00  0.00           H  
ATOM    100 3HD2 LEU A   6     187.382 137.277  26.607  1.00  0.00           H  
ATOM    101  N   ILE A   7     192.034 136.694  26.059  1.00  0.00           N  
ATOM    102  CA  ILE A   7     193.502 136.606  26.008  1.00  0.00           C  
ATOM    103  C   ILE A   7     193.948 135.883  24.739  1.00  0.00           C  
ATOM    104  O   ILE A   7     193.415 134.813  24.429  1.00  0.00           O  
ATOM    105  CB  ILE A   7     194.060 135.875  27.242  1.00  0.00           C  
ATOM    106  CG1 ILE A   7     193.522 136.508  28.528  1.00  0.00           C  
ATOM    107  CG2 ILE A   7     195.581 135.897  27.230  1.00  0.00           C  
ATOM    108  CD1 ILE A   7     193.901 137.961  28.698  1.00  0.00           C  
ATOM    109  H   ILE A   7     191.486 135.846  26.274  1.00  0.00           H  
ATOM    110  HA  ILE A   7     193.905 137.613  25.987  1.00  0.00           H  
ATOM    111  HB  ILE A   7     193.722 134.839  27.235  1.00  0.00           H  
ATOM    112 1HG1 ILE A   7     192.435 136.434  28.542  1.00  0.00           H  
ATOM    113 2HG1 ILE A   7     193.896 135.955  29.390  1.00  0.00           H  
ATOM    114 1HG2 ILE A   7     195.959 135.376  28.110  1.00  0.00           H  
ATOM    115 2HG2 ILE A   7     195.945 135.402  26.332  1.00  0.00           H  
ATOM    116 3HG2 ILE A   7     195.930 136.930  27.242  1.00  0.00           H  
ATOM    117 1HD1 ILE A   7     193.483 138.339  29.632  1.00  0.00           H  
ATOM    118 2HD1 ILE A   7     194.987 138.052  28.723  1.00  0.00           H  
ATOM    119 3HD1 ILE A   7     193.506 138.540  27.864  1.00  0.00           H  
ATOM    120  N   ASN A   8     194.959 136.425  24.023  1.00  0.00           N  
ATOM    121  CA  ASN A   8     195.412 135.831  22.753  1.00  0.00           C  
ATOM    122  C   ASN A   8     194.302 135.804  21.713  1.00  0.00           C  
ATOM    123  O   ASN A   8     194.156 134.855  20.939  1.00  0.00           O  
ATOM    124  CB  ASN A   8     195.951 134.430  22.980  1.00  0.00           C  
ATOM    125  CG  ASN A   8     196.842 133.967  21.860  1.00  0.00           C  
ATOM    126  ND2 ASN A   8     196.703 132.721  21.481  1.00  0.00           N  
ATOM    127  OD1 ASN A   8     197.657 134.738  21.339  1.00  0.00           O  
ATOM    128  H   ASN A   8     195.391 137.283  24.351  1.00  0.00           H  
ATOM    129  HA  ASN A   8     196.180 136.487  22.337  1.00  0.00           H  
ATOM    130 1HB  ASN A   8     196.516 134.404  23.911  1.00  0.00           H  
ATOM    131 2HB  ASN A   8     195.120 133.732  23.080  1.00  0.00           H  
ATOM    132 1HD2 ASN A   8     197.270 132.358  20.741  1.00  0.00           H  
ATOM    133 2HD2 ASN A   8     196.032 132.135  21.931  1.00  0.00           H  
ATOM    134  N   GLY A   9     193.542 136.882  21.698  1.00  0.00           N  
ATOM    135  CA  GLY A   9     192.432 136.938  20.789  1.00  0.00           C  
ATOM    136  C   GLY A   9     192.854 137.474  19.407  1.00  0.00           C  
ATOM    137  O   GLY A   9     193.881 138.137  19.266  1.00  0.00           O  
ATOM    138  H   GLY A   9     193.773 137.646  22.336  1.00  0.00           H  
ATOM    139 1HA  GLY A   9     192.002 135.943  20.678  1.00  0.00           H  
ATOM    140 2HA  GLY A   9     191.655 137.579  21.204  1.00  0.00           H  
ATOM    141  N   SER A  10     192.052 137.186  18.391  1.00  0.00           N  
ATOM    142  CA  SER A  10     192.263 137.695  17.031  1.00  0.00           C  
ATOM    143  C   SER A  10     191.482 138.986  16.834  1.00  0.00           C  
ATOM    144  O   SER A  10     190.495 139.208  17.529  1.00  0.00           O  
ATOM    145  CB  SER A  10     191.832 136.666  16.003  1.00  0.00           C  
ATOM    146  OG  SER A  10     190.445 136.476  16.034  1.00  0.00           O  
ATOM    147  H   SER A  10     191.249 136.575  18.553  1.00  0.00           H  
ATOM    148  HA  SER A  10     193.323 137.897  16.889  1.00  0.00           H  
ATOM    149 1HB  SER A  10     192.135 136.997  15.010  1.00  0.00           H  
ATOM    150 2HB  SER A  10     192.337 135.722  16.202  1.00  0.00           H  
ATOM    151  HG  SER A  10     190.261 135.767  15.413  1.00  0.00           H  
ATOM    152  N   GLU A  11     191.855 139.824  15.854  1.00  0.00           N  
ATOM    153  CA  GLU A  11     191.074 141.040  15.617  1.00  0.00           C  
ATOM    154  C   GLU A  11     189.687 140.734  15.065  1.00  0.00           C  
ATOM    155  O   GLU A  11     188.733 141.454  15.353  1.00  0.00           O  
ATOM    156  CB  GLU A  11     191.800 142.019  14.689  1.00  0.00           C  
ATOM    157  CG  GLU A  11     191.161 143.440  14.611  1.00  0.00           C  
ATOM    158  CD  GLU A  11     191.205 144.310  15.923  1.00  0.00           C  
ATOM    159  OE1 GLU A  11     191.978 144.019  16.821  1.00  0.00           O  
ATOM    160  OE2 GLU A  11     190.450 145.286  15.980  1.00  0.00           O1-
ATOM    161  H   GLU A  11     192.687 139.633  15.308  1.00  0.00           H  
ATOM    162  HA  GLU A  11     190.938 141.544  16.572  1.00  0.00           H  
ATOM    163 1HB  GLU A  11     192.831 142.123  14.999  1.00  0.00           H  
ATOM    164 2HB  GLU A  11     191.810 141.603  13.681  1.00  0.00           H  
ATOM    165 1HG  GLU A  11     191.674 143.988  13.822  1.00  0.00           H  
ATOM    166 2HG  GLU A  11     190.129 143.326  14.302  1.00  0.00           H  
ATOM    167  N   GLU A  12     189.574 139.687  14.246  1.00  0.00           N  
ATOM    168  CA  GLU A  12     188.271 139.360  13.668  1.00  0.00           C  
ATOM    169  C   GLU A  12     187.268 139.127  14.792  1.00  0.00           C  
ATOM    170  O   GLU A  12     186.164 139.693  14.789  1.00  0.00           O  
ATOM    171  CB  GLU A  12     188.364 138.122  12.773  1.00  0.00           C  
ATOM    172  CG  GLU A  12     187.056 137.737  12.095  1.00  0.00           C  
ATOM    173  CD  GLU A  12     187.192 136.537  11.202  1.00  0.00           C  
ATOM    174  OE1 GLU A  12     187.594 135.504  11.682  1.00  0.00           O  
ATOM    175  OE2 GLU A  12     186.894 136.651  10.036  1.00  0.00           O1-
ATOM    176  H   GLU A  12     190.386 139.126  14.044  1.00  0.00           H  
ATOM    177  HA  GLU A  12     187.932 140.196  13.063  1.00  0.00           H  
ATOM    178 1HB  GLU A  12     189.107 138.291  11.994  1.00  0.00           H  
ATOM    179 2HB  GLU A  12     188.697 137.269  13.365  1.00  0.00           H  
ATOM    180 1HG  GLU A  12     186.311 137.524  12.861  1.00  0.00           H  
ATOM    181 2HG  GLU A  12     186.701 138.583  11.507  1.00  0.00           H  
ATOM    182  N   ALA A  13     187.671 138.328  15.772  1.00  0.00           N  
ATOM    183  CA  ALA A  13     186.808 137.994  16.894  1.00  0.00           C  
ATOM    184  C   ALA A  13     186.515 139.238  17.738  1.00  0.00           C  
ATOM    185  O   ALA A  13     185.377 139.430  18.178  1.00  0.00           O  
ATOM    186  CB  ALA A  13     187.445 136.904  17.745  1.00  0.00           C  
ATOM    187  H   ALA A  13     188.598 137.902  15.708  1.00  0.00           H  
ATOM    188  HA  ALA A  13     185.868 137.621  16.506  1.00  0.00           H  
ATOM    189 1HB  ALA A  13     186.788 136.665  18.582  1.00  0.00           H  
ATOM    190 2HB  ALA A  13     187.601 136.012  17.138  1.00  0.00           H  
ATOM    191 3HB  ALA A  13     188.403 137.256  18.127  1.00  0.00           H  
ATOM    192  N   ARG A  14     187.535 140.091  17.944  1.00  0.00           N  
ATOM    193  CA  ARG A  14     187.351 141.264  18.788  1.00  0.00           C  
ATOM    194  C   ARG A  14     186.316 142.167  18.185  1.00  0.00           C  
ATOM    195  O   ARG A  14     185.447 142.655  18.908  1.00  0.00           O  
ATOM    196  CB  ARG A  14     188.640 142.066  18.999  1.00  0.00           C  
ATOM    197  CG  ARG A  14     189.627 141.431  19.937  1.00  0.00           C  
ATOM    198  CD  ARG A  14     190.762 142.308  20.319  1.00  0.00           C  
ATOM    199  NE  ARG A  14     191.714 142.496  19.237  1.00  0.00           N  
ATOM    200  CZ  ARG A  14     192.772 141.695  19.003  1.00  0.00           C  
ATOM    201  NH1 ARG A  14     192.995 140.641  19.747  1.00  0.00           N1+
ATOM    202  NH2 ARG A  14     193.571 141.992  18.003  1.00  0.00           N  
ATOM    203  H   ARG A  14     188.445 139.870  17.545  1.00  0.00           H  
ATOM    204  HA  ARG A  14     186.995 140.943  19.750  1.00  0.00           H  
ATOM    205 1HB  ARG A  14     189.130 142.226  18.049  1.00  0.00           H  
ATOM    206 2HB  ARG A  14     188.389 143.044  19.403  1.00  0.00           H  
ATOM    207 1HG  ARG A  14     189.126 141.096  20.792  1.00  0.00           H  
ATOM    208 2HG  ARG A  14     190.061 140.590  19.448  1.00  0.00           H  
ATOM    209 1HD  ARG A  14     190.373 143.280  20.588  1.00  0.00           H  
ATOM    210 2HD  ARG A  14     191.286 141.897  21.183  1.00  0.00           H  
ATOM    211  HE  ARG A  14     191.598 143.285  18.582  1.00  0.00           H  
ATOM    212 1HH1 ARG A  14     192.356 140.405  20.494  1.00  0.00           H  
ATOM    213 2HH1 ARG A  14     193.772 140.022  19.538  1.00  0.00           H  
ATOM    214 1HH2 ARG A  14     193.342 142.820  17.435  1.00  0.00           H  
ATOM    215 2HH2 ARG A  14     194.367 141.416  17.789  1.00  0.00           H  
ATOM    216  N   GLN A  15     186.345 142.368  16.872  1.00  0.00           N  
ATOM    217  CA  GLN A  15     185.391 143.272  16.258  1.00  0.00           C  
ATOM    218  C   GLN A  15     183.990 142.671  16.236  1.00  0.00           C  
ATOM    219  O   GLN A  15     183.011 143.369  16.506  1.00  0.00           O  
ATOM    220  CB  GLN A  15     185.850 143.678  14.862  1.00  0.00           C  
ATOM    221  CG  GLN A  15     187.069 144.574  14.911  1.00  0.00           C  
ATOM    222  CD  GLN A  15     187.533 145.091  13.586  1.00  0.00           C  
ATOM    223  NE2 GLN A  15     188.735 145.642  13.609  1.00  0.00           N  
ATOM    224  OE1 GLN A  15     186.848 145.009  12.555  1.00  0.00           O  
ATOM    225  H   GLN A  15     187.099 141.939  16.316  1.00  0.00           H  
ATOM    226  HA  GLN A  15     185.354 144.176  16.867  1.00  0.00           H  
ATOM    227 1HB  GLN A  15     186.112 142.779  14.292  1.00  0.00           H  
ATOM    228 2HB  GLN A  15     185.048 144.189  14.338  1.00  0.00           H  
ATOM    229 1HG  GLN A  15     186.828 145.433  15.535  1.00  0.00           H  
ATOM    230 2HG  GLN A  15     187.895 144.023  15.360  1.00  0.00           H  
ATOM    231 1HE2 GLN A  15     189.140 146.017  12.775  1.00  0.00           H  
ATOM    232 2HE2 GLN A  15     189.265 145.666  14.497  1.00  0.00           H  
ATOM    233  N   LEU A  16     183.872 141.368  15.964  1.00  0.00           N  
ATOM    234  CA  LEU A  16     182.547 140.769  15.885  1.00  0.00           C  
ATOM    235  C   LEU A  16     181.880 140.711  17.271  1.00  0.00           C  
ATOM    236  O   LEU A  16     180.663 140.920  17.382  1.00  0.00           O  
ATOM    237  CB  LEU A  16     182.645 139.358  15.290  1.00  0.00           C  
ATOM    238  CG  LEU A  16     183.090 139.285  13.823  1.00  0.00           C  
ATOM    239  CD1 LEU A  16     183.310 137.829  13.432  1.00  0.00           C  
ATOM    240  CD2 LEU A  16     182.037 139.935  12.939  1.00  0.00           C  
ATOM    241  H   LEU A  16     184.715 140.828  15.729  1.00  0.00           H  
ATOM    242  HA  LEU A  16     181.930 141.384  15.228  1.00  0.00           H  
ATOM    243 1HB  LEU A  16     183.353 138.780  15.880  1.00  0.00           H  
ATOM    244 2HB  LEU A  16     181.667 138.882  15.363  1.00  0.00           H  
ATOM    245  HG  LEU A  16     184.038 139.809  13.704  1.00  0.00           H  
ATOM    246 1HD1 LEU A  16     183.627 137.777  12.390  1.00  0.00           H  
ATOM    247 2HD1 LEU A  16     184.082 137.395  14.067  1.00  0.00           H  
ATOM    248 3HD1 LEU A  16     182.382 137.274  13.556  1.00  0.00           H  
ATOM    249 1HD2 LEU A  16     182.353 139.883  11.897  1.00  0.00           H  
ATOM    250 2HD2 LEU A  16     181.088 139.410  13.056  1.00  0.00           H  
ATOM    251 3HD2 LEU A  16     181.912 140.979  13.229  1.00  0.00           H  
ATOM    252  N   ILE A  17     182.684 140.473  18.312  1.00  0.00           N  
ATOM    253  CA  ILE A  17     182.213 140.416  19.692  1.00  0.00           C  
ATOM    254  C   ILE A  17     181.731 141.743  20.205  1.00  0.00           C  
ATOM    255  O   ILE A  17     180.666 141.818  20.826  1.00  0.00           O  
ATOM    256  CB  ILE A  17     183.323 139.900  20.625  1.00  0.00           C  
ATOM    257  CG1 ILE A  17     183.612 138.423  20.345  1.00  0.00           C  
ATOM    258  CG2 ILE A  17     182.930 140.101  22.081  1.00  0.00           C  
ATOM    259  CD1 ILE A  17     184.904 137.927  20.953  1.00  0.00           C  
ATOM    260  H   ILE A  17     183.681 140.287  18.120  1.00  0.00           H  
ATOM    261  HA  ILE A  17     181.347 139.763  19.729  1.00  0.00           H  
ATOM    262  HB  ILE A  17     184.246 140.445  20.428  1.00  0.00           H  
ATOM    263 1HG1 ILE A  17     182.796 137.813  20.731  1.00  0.00           H  
ATOM    264 2HG1 ILE A  17     183.659 138.260  19.267  1.00  0.00           H  
ATOM    265 1HG2 ILE A  17     183.725 139.730  22.726  1.00  0.00           H  
ATOM    266 2HG2 ILE A  17     182.773 141.162  22.271  1.00  0.00           H  
ATOM    267 3HG2 ILE A  17     182.009 139.555  22.288  1.00  0.00           H  
ATOM    268 1HD1 ILE A  17     185.039 136.873  20.711  1.00  0.00           H  
ATOM    269 2HD1 ILE A  17     185.740 138.502  20.552  1.00  0.00           H  
ATOM    270 3HD1 ILE A  17     184.866 138.048  22.035  1.00  0.00           H  
ATOM    271  N   GLN A  18     182.506 142.802  19.990  1.00  0.00           N  
ATOM    272  CA  GLN A  18     182.111 144.122  20.426  1.00  0.00           C  
ATOM    273  C   GLN A  18     180.841 144.540  19.702  1.00  0.00           C  
ATOM    274  O   GLN A  18     179.951 145.127  20.317  1.00  0.00           O  
ATOM    275  CB  GLN A  18     183.231 145.134  20.174  1.00  0.00           C  
ATOM    276  CG  GLN A  18     182.943 146.527  20.709  1.00  0.00           C  
ATOM    277  CD  GLN A  18     182.820 146.552  22.222  1.00  0.00           C  
ATOM    278  NE2 GLN A  18     182.108 147.546  22.740  1.00  0.00           N  
ATOM    279  OE1 GLN A  18     183.361 145.687  22.917  1.00  0.00           O  
ATOM    280  H   GLN A  18     183.396 142.702  19.509  1.00  0.00           H  
ATOM    281  HA  GLN A  18     181.912 144.094  21.490  1.00  0.00           H  
ATOM    282 1HB  GLN A  18     184.152 144.781  20.637  1.00  0.00           H  
ATOM    283 2HB  GLN A  18     183.412 145.217  19.103  1.00  0.00           H  
ATOM    284 1HG  GLN A  18     183.757 147.192  20.421  1.00  0.00           H  
ATOM    285 2HG  GLN A  18     182.003 146.882  20.285  1.00  0.00           H  
ATOM    286 1HE2 GLN A  18     181.992 147.614  23.731  1.00  0.00           H  
ATOM    287 2HE2 GLN A  18     181.686 148.226  22.139  1.00  0.00           H  
ATOM    288  N   LYS A  19     180.727 144.222  18.406  1.00  0.00           N  
ATOM    289  CA  LYS A  19     179.523 144.553  17.674  1.00  0.00           C  
ATOM    290  C   LYS A  19     178.302 143.852  18.237  1.00  0.00           C  
ATOM    291  O   LYS A  19     177.244 144.466  18.354  1.00  0.00           O  
ATOM    292  CB  LYS A  19     179.690 144.200  16.195  1.00  0.00           C  
ATOM    293  CG  LYS A  19     180.659 145.101  15.440  1.00  0.00           C  
ATOM    294  CD  LYS A  19     180.789 144.677  13.984  1.00  0.00           C  
ATOM    295  CE  LYS A  19     181.765 145.568  13.231  1.00  0.00           C  
ATOM    296  NZ  LYS A  19     181.931 145.140  11.816  1.00  0.00           N1+
ATOM    297  H   LYS A  19     181.503 143.779  17.897  1.00  0.00           H  
ATOM    298  HA  LYS A  19     179.362 145.627  17.746  1.00  0.00           H  
ATOM    299 1HB  LYS A  19     180.047 143.174  16.103  1.00  0.00           H  
ATOM    300 2HB  LYS A  19     178.723 144.257  15.696  1.00  0.00           H  
ATOM    301 1HG  LYS A  19     180.303 146.132  15.478  1.00  0.00           H  
ATOM    302 2HG  LYS A  19     181.640 145.056  15.911  1.00  0.00           H  
ATOM    303 1HD  LYS A  19     181.139 143.645  13.936  1.00  0.00           H  
ATOM    304 2HD  LYS A  19     179.813 144.733  13.501  1.00  0.00           H  
ATOM    305 1HE  LYS A  19     181.406 146.596  13.249  1.00  0.00           H  
ATOM    306 2HE  LYS A  19     182.737 145.539  13.723  1.00  0.00           H  
ATOM    307 1HZ  LYS A  19     182.585 145.756  11.352  1.00  0.00           H  
ATOM    308 2HZ  LYS A  19     182.282 144.194  11.789  1.00  0.00           H  
ATOM    309 3HZ  LYS A  19     181.038 145.182  11.345  1.00  0.00           H  
ATOM    310  N   ALA A  20     178.437 142.576  18.607  1.00  0.00           N  
ATOM    311  CA  ALA A  20     177.321 141.826  19.158  1.00  0.00           C  
ATOM    312  C   ALA A  20     176.928 142.330  20.528  1.00  0.00           C  
ATOM    313  O   ALA A  20     175.732 142.435  20.851  1.00  0.00           O  
ATOM    314  CB  ALA A  20     177.664 140.345  19.224  1.00  0.00           C  
ATOM    315  H   ALA A  20     179.326 142.087  18.447  1.00  0.00           H  
ATOM    316  HA  ALA A  20     176.468 141.955  18.494  1.00  0.00           H  
ATOM    317 1HB  ALA A  20     176.819 139.794  19.637  1.00  0.00           H  
ATOM    318 2HB  ALA A  20     177.882 139.976  18.222  1.00  0.00           H  
ATOM    319 3HB  ALA A  20     178.535 140.201  19.860  1.00  0.00           H  
ATOM    320  N   VAL A  21     177.923 142.652  21.355  1.00  0.00           N  
ATOM    321  CA  VAL A  21     177.643 143.144  22.681  1.00  0.00           C  
ATOM    322  C   VAL A  21     176.974 144.517  22.587  1.00  0.00           C  
ATOM    323  O   VAL A  21     176.050 144.794  23.351  1.00  0.00           O  
ATOM    324  CB  VAL A  21     178.942 143.243  23.504  1.00  0.00           C  
ATOM    325  CG1 VAL A  21     178.692 143.988  24.806  1.00  0.00           C  
ATOM    326  CG2 VAL A  21     179.491 141.851  23.775  1.00  0.00           C  
ATOM    327  H   VAL A  21     178.901 142.536  21.043  1.00  0.00           H  
ATOM    328  HA  VAL A  21     176.927 142.455  23.145  1.00  0.00           H  
ATOM    329  HB  VAL A  21     179.674 143.820  22.939  1.00  0.00           H  
ATOM    330 1HG1 VAL A  21     179.619 144.048  25.375  1.00  0.00           H  
ATOM    331 2HG1 VAL A  21     178.333 144.994  24.588  1.00  0.00           H  
ATOM    332 3HG1 VAL A  21     177.942 143.454  25.392  1.00  0.00           H  
ATOM    333 1HG2 VAL A  21     180.409 141.929  24.356  1.00  0.00           H  
ATOM    334 2HG2 VAL A  21     178.755 141.272  24.333  1.00  0.00           H  
ATOM    335 3HG2 VAL A  21     179.701 141.353  22.828  1.00  0.00           H  
ATOM    336  N   GLU A  22     177.459 145.404  21.690  1.00  0.00           N  
ATOM    337  CA  GLU A  22     176.827 146.708  21.547  1.00  0.00           C  
ATOM    338  C   GLU A  22     175.411 146.587  20.982  1.00  0.00           C  
ATOM    339  O   GLU A  22     174.521 147.308  21.428  1.00  0.00           O  
ATOM    340  CB  GLU A  22     177.673 147.608  20.642  1.00  0.00           C  
ATOM    341  CG  GLU A  22     178.998 148.041  21.251  1.00  0.00           C  
ATOM    342  CD  GLU A  22     179.830 148.872  20.313  1.00  0.00           C  
ATOM    343  OE1 GLU A  22     179.445 149.014  19.177  1.00  0.00           O  
ATOM    344  OE2 GLU A  22     180.850 149.364  20.732  1.00  0.00           O1-
ATOM    345  H   GLU A  22     178.264 145.172  21.099  1.00  0.00           H  
ATOM    346  HA  GLU A  22     176.763 147.157  22.538  1.00  0.00           H  
ATOM    347 1HB  GLU A  22     177.887 147.087  19.710  1.00  0.00           H  
ATOM    348 2HB  GLU A  22     177.109 148.507  20.394  1.00  0.00           H  
ATOM    349 1HG  GLU A  22     178.800 148.622  22.152  1.00  0.00           H  
ATOM    350 2HG  GLU A  22     179.561 147.155  21.540  1.00  0.00           H  
ATOM    351  N   ALA A  23     175.179 145.678  20.011  1.00  0.00           N  
ATOM    352  CA  ALA A  23     173.825 145.480  19.504  1.00  0.00           C  
ATOM    353  C   ALA A  23     172.878 145.000  20.600  1.00  0.00           C  
ATOM    354  O   ALA A  23     171.744 145.481  20.699  1.00  0.00           O  
ATOM    355  CB  ALA A  23     173.836 144.492  18.347  1.00  0.00           C  
ATOM    356  H   ALA A  23     175.968 145.174  19.597  1.00  0.00           H  
ATOM    357  HA  ALA A  23     173.460 146.440  19.138  1.00  0.00           H  
ATOM    358 1HB  ALA A  23     172.820 144.357  17.974  1.00  0.00           H  
ATOM    359 2HB  ALA A  23     174.469 144.876  17.546  1.00  0.00           H  
ATOM    360 3HB  ALA A  23     174.226 143.535  18.690  1.00  0.00           H  
ATOM    361  N   ILE A  24     173.363 144.103  21.469  1.00  0.00           N  
ATOM    362  CA  ILE A  24     172.546 143.685  22.597  1.00  0.00           C  
ATOM    363  C   ILE A  24     172.304 144.842  23.530  1.00  0.00           C  
ATOM    364  O   ILE A  24     171.182 145.037  23.979  1.00  0.00           O  
ATOM    365  CB  ILE A  24     173.210 142.532  23.373  1.00  0.00           C  
ATOM    366  CG1 ILE A  24     173.211 141.255  22.531  1.00  0.00           C  
ATOM    367  CG2 ILE A  24     172.497 142.301  24.696  1.00  0.00           C  
ATOM    368  CD1 ILE A  24     174.125 140.173  23.062  1.00  0.00           C  
ATOM    369  H   ILE A  24     174.283 143.683  21.302  1.00  0.00           H  
ATOM    370  HA  ILE A  24     171.580 143.360  22.214  1.00  0.00           H  
ATOM    371  HB  ILE A  24     174.253 142.780  23.571  1.00  0.00           H  
ATOM    372 1HG1 ILE A  24     172.200 140.851  22.479  1.00  0.00           H  
ATOM    373 2HG1 ILE A  24     173.521 141.490  21.511  1.00  0.00           H  
ATOM    374 1HG2 ILE A  24     172.979 141.483  25.230  1.00  0.00           H  
ATOM    375 2HG2 ILE A  24     172.547 143.207  25.299  1.00  0.00           H  
ATOM    376 3HG2 ILE A  24     171.454 142.047  24.507  1.00  0.00           H  
ATOM    377 1HD1 ILE A  24     174.072 139.299  22.411  1.00  0.00           H  
ATOM    378 2HD1 ILE A  24     175.150 140.544  23.088  1.00  0.00           H  
ATOM    379 3HD1 ILE A  24     173.813 139.895  24.068  1.00  0.00           H  
ATOM    380  N   SER A  25     173.346 145.618  23.805  1.00  0.00           N  
ATOM    381  CA  SER A  25     173.216 146.713  24.728  1.00  0.00           C  
ATOM    382  C   SER A  25     172.197 147.729  24.236  1.00  0.00           C  
ATOM    383  O   SER A  25     171.480 148.345  25.036  1.00  0.00           O  
ATOM    384  CB  SER A  25     174.562 147.380  24.929  1.00  0.00           C  
ATOM    385  OG  SER A  25     175.473 146.502  25.532  1.00  0.00           O  
ATOM    386  H   SER A  25     174.267 145.410  23.403  1.00  0.00           H  
ATOM    387  HA  SER A  25     172.874 146.305  25.673  1.00  0.00           H  
ATOM    388 1HB  SER A  25     174.953 147.708  23.965  1.00  0.00           H  
ATOM    389 2HB  SER A  25     174.441 148.266  25.550  1.00  0.00           H  
ATOM    390  HG  SER A  25     175.771 145.911  24.836  1.00  0.00           H  
ATOM    391  N   LYS A  26     172.123 147.947  22.916  1.00  0.00           N  
ATOM    392  CA  LYS A  26     171.141 148.895  22.407  1.00  0.00           C  
ATOM    393  C   LYS A  26     169.718 148.462  22.756  1.00  0.00           C  
ATOM    394  O   LYS A  26     168.899 149.303  23.141  1.00  0.00           O  
ATOM    395  CB  LYS A  26     171.288 149.053  20.892  1.00  0.00           C  
ATOM    396  CG  LYS A  26     172.520 149.834  20.457  1.00  0.00           C  
ATOM    397  CD  LYS A  26     172.616 149.917  18.941  1.00  0.00           C  
ATOM    398  CE  LYS A  26     173.854 150.686  18.505  1.00  0.00           C  
ATOM    399  NZ  LYS A  26     173.969 150.761  17.023  1.00  0.00           N1+
ATOM    400  H   LYS A  26     172.783 147.486  22.284  1.00  0.00           H  
ATOM    401  HA  LYS A  26     171.323 149.857  22.869  1.00  0.00           H  
ATOM    402 1HB  LYS A  26     171.336 148.067  20.427  1.00  0.00           H  
ATOM    403 2HB  LYS A  26     170.410 149.561  20.492  1.00  0.00           H  
ATOM    404 1HG  LYS A  26     172.473 150.845  20.865  1.00  0.00           H  
ATOM    405 2HG  LYS A  26     173.416 149.348  20.843  1.00  0.00           H  
ATOM    406 1HD  LYS A  26     172.658 148.910  18.524  1.00  0.00           H  
ATOM    407 2HD  LYS A  26     171.731 150.417  18.547  1.00  0.00           H  
ATOM    408 1HE  LYS A  26     173.813 151.698  18.905  1.00  0.00           H  
ATOM    409 2HE  LYS A  26     174.744 150.199  18.901  1.00  0.00           H  
ATOM    410 1HZ  LYS A  26     174.801 151.278  16.775  1.00  0.00           H  
ATOM    411 2HZ  LYS A  26     174.027 149.827  16.641  1.00  0.00           H  
ATOM    412 3HZ  LYS A  26     173.157 151.229  16.645  1.00  0.00           H  
ATOM    413  N   LYS A  27     169.435 147.156  22.689  1.00  0.00           N  
ATOM    414  CA  LYS A  27     168.108 146.643  23.021  1.00  0.00           C  
ATOM    415  C   LYS A  27     167.878 146.545  24.539  1.00  0.00           C  
ATOM    416  O   LYS A  27     166.767 146.781  25.018  1.00  0.00           O  
ATOM    417  CB  LYS A  27     167.902 145.272  22.373  1.00  0.00           C  
ATOM    418  CG  LYS A  27     167.692 145.316  20.865  1.00  0.00           C  
ATOM    419  CD  LYS A  27     167.157 143.991  20.343  1.00  0.00           C  
ATOM    420  CE  LYS A  27     166.777 144.086  18.873  1.00  0.00           C  
ATOM    421  NZ  LYS A  27     167.970 144.034  17.986  1.00  0.00           N1+
ATOM    422  H   LYS A  27     170.153 146.516  22.328  1.00  0.00           H  
ATOM    423  HA  LYS A  27     167.369 147.333  22.621  1.00  0.00           H  
ATOM    424 1HB  LYS A  27     168.769 144.642  22.572  1.00  0.00           H  
ATOM    425 2HB  LYS A  27     167.035 144.786  22.818  1.00  0.00           H  
ATOM    426 1HG  LYS A  27     166.983 146.106  20.618  1.00  0.00           H  
ATOM    427 2HG  LYS A  27     168.639 145.534  20.371  1.00  0.00           H  
ATOM    428 1HD  LYS A  27     167.918 143.218  20.464  1.00  0.00           H  
ATOM    429 2HD  LYS A  27     166.277 143.702  20.918  1.00  0.00           H  
ATOM    430 1HE  LYS A  27     166.112 143.264  18.616  1.00  0.00           H  
ATOM    431 2HE  LYS A  27     166.248 145.022  18.694  1.00  0.00           H  
ATOM    432 1HZ  LYS A  27     167.677 144.100  17.021  1.00  0.00           H  
ATOM    433 2HZ  LYS A  27     168.587 144.804  18.204  1.00  0.00           H  
ATOM    434 3HZ  LYS A  27     168.460 143.162  18.128  1.00  0.00           H  
ATOM    435  N   GLU A  28     168.935 146.210  25.290  1.00  0.00           N  
ATOM    436  CA  GLU A  28     168.868 146.056  26.744  1.00  0.00           C  
ATOM    437  C   GLU A  28     168.916 147.386  27.503  1.00  0.00           C  
ATOM    438  O   GLU A  28     168.419 147.476  28.629  1.00  0.00           O  
ATOM    439  CB  GLU A  28     170.014 145.160  27.219  1.00  0.00           C  
ATOM    440  CG  GLU A  28     169.919 143.715  26.750  1.00  0.00           C  
ATOM    441  CD  GLU A  28     168.749 142.982  27.344  1.00  0.00           C  
ATOM    442  OE1 GLU A  28     168.278 143.393  28.378  1.00  0.00           O  
ATOM    443  OE2 GLU A  28     168.324 142.010  26.764  1.00  0.00           O1-
ATOM    444  H   GLU A  28     169.821 146.006  24.821  1.00  0.00           H  
ATOM    445  HA  GLU A  28     167.920 145.577  26.983  1.00  0.00           H  
ATOM    446 1HB  GLU A  28     170.964 145.564  26.866  1.00  0.00           H  
ATOM    447 2HB  GLU A  28     170.045 145.156  28.308  1.00  0.00           H  
ATOM    448 1HG  GLU A  28     169.827 143.702  25.664  1.00  0.00           H  
ATOM    449 2HG  GLU A  28     170.839 143.196  27.015  1.00  0.00           H  
ATOM    450  N   GLY A  29     169.501 148.428  26.907  1.00  0.00           N  
ATOM    451  CA  GLY A  29     169.603 149.726  27.559  1.00  0.00           C  
ATOM    452  C   GLY A  29     170.820 149.804  28.481  1.00  0.00           C  
ATOM    453  O   GLY A  29     170.812 150.520  29.484  1.00  0.00           O  
ATOM    454  H   GLY A  29     169.947 148.309  25.998  1.00  0.00           H  
ATOM    455 1HA  GLY A  29     169.670 150.500  26.796  1.00  0.00           H  
ATOM    456 2HA  GLY A  29     168.695 149.917  28.127  1.00  0.00           H  
ATOM    457  N   THR A  30     171.836 149.006  28.169  1.00  0.00           N  
ATOM    458  CA  THR A  30     173.055 148.942  28.965  1.00  0.00           C  
ATOM    459  C   THR A  30     174.166 149.847  28.451  1.00  0.00           C  
ATOM    460  O   THR A  30     174.117 150.355  27.326  1.00  0.00           O  
ATOM    461  CB  THR A  30     173.580 147.496  29.029  1.00  0.00           C  
ATOM    462  CG2 THR A  30     172.528 146.575  29.631  1.00  0.00           C  
ATOM    463  OG1 THR A  30     173.907 147.043  27.710  1.00  0.00           O  
ATOM    464  H   THR A  30     171.786 148.489  27.288  1.00  0.00           H  
ATOM    465  HA  THR A  30     172.816 149.258  29.982  1.00  0.00           H  
ATOM    466  HB  THR A  30     174.478 147.462  29.644  1.00  0.00           H  
ATOM    467  HG1 THR A  30     174.787 147.349  27.476  1.00  0.00           H  
ATOM    468 1HG2 THR A  30     172.917 145.557  29.671  1.00  0.00           H  
ATOM    469 2HG2 THR A  30     172.286 146.910  30.640  1.00  0.00           H  
ATOM    470 3HG2 THR A  30     171.630 146.596  29.016  1.00  0.00           H  
ATOM    471  N   GLU A  31     175.183 150.038  29.280  1.00  0.00           N  
ATOM    472  CA  GLU A  31     176.345 150.851  28.935  1.00  0.00           C  
ATOM    473  C   GLU A  31     177.565 149.972  28.706  1.00  0.00           C  
ATOM    474  O   GLU A  31     177.830 149.057  29.499  1.00  0.00           O  
ATOM    475  CB  GLU A  31     176.674 151.848  30.044  1.00  0.00           C  
ATOM    476  CG  GLU A  31     177.844 152.799  29.722  1.00  0.00           C  
ATOM    477  CD  GLU A  31     178.142 153.795  30.820  1.00  0.00           C  
ATOM    478  OE1 GLU A  31     177.437 153.819  31.807  1.00  0.00           O  
ATOM    479  OE2 GLU A  31     179.094 154.519  30.684  1.00  0.00           O1-
ATOM    480  H   GLU A  31     175.157 149.571  30.179  1.00  0.00           H  
ATOM    481  HA  GLU A  31     176.131 151.394  28.011  1.00  0.00           H  
ATOM    482 1HB  GLU A  31     175.794 152.454  30.269  1.00  0.00           H  
ATOM    483 2HB  GLU A  31     176.928 151.300  30.940  1.00  0.00           H  
ATOM    484 1HG  GLU A  31     178.748 152.218  29.546  1.00  0.00           H  
ATOM    485 2HG  GLU A  31     177.613 153.337  28.803  1.00  0.00           H  
ATOM    486  N   VAL A  32     178.324 150.228  27.631  1.00  0.00           N  
ATOM    487  CA  VAL A  32     179.479 149.368  27.403  1.00  0.00           C  
ATOM    488  C   VAL A  32     180.762 150.158  27.259  1.00  0.00           C  
ATOM    489  O   VAL A  32     180.841 151.128  26.510  1.00  0.00           O  
ATOM    490  CB  VAL A  32     179.267 148.521  26.135  1.00  0.00           C  
ATOM    491  CG1 VAL A  32     180.461 147.610  25.897  1.00  0.00           C  
ATOM    492  CG2 VAL A  32     177.986 147.710  26.262  1.00  0.00           C  
ATOM    493  H   VAL A  32     178.098 150.992  27.010  1.00  0.00           H  
ATOM    494  HA  VAL A  32     179.587 148.713  28.255  1.00  0.00           H  
ATOM    495  HB  VAL A  32     179.192 149.186  25.274  1.00  0.00           H  
ATOM    496 1HG1 VAL A  32     180.295 147.019  24.996  1.00  0.00           H  
ATOM    497 2HG1 VAL A  32     181.360 148.213  25.773  1.00  0.00           H  
ATOM    498 3HG1 VAL A  32     180.586 146.942  26.750  1.00  0.00           H  
ATOM    499 1HG2 VAL A  32     177.842 147.114  25.362  1.00  0.00           H  
ATOM    500 2HG2 VAL A  32     178.058 147.049  27.127  1.00  0.00           H  
ATOM    501 3HG2 VAL A  32     177.139 148.384  26.390  1.00  0.00           H  
ATOM    502  N   HIS A  33     181.761 149.708  27.997  1.00  0.00           N  
ATOM    503  CA  HIS A  33     183.094 150.258  27.901  1.00  0.00           C  
ATOM    504  C   HIS A  33     184.073 149.136  27.597  1.00  0.00           C  
ATOM    505  O   HIS A  33     183.959 148.042  28.158  1.00  0.00           O  
ATOM    506  CB  HIS A  33     183.490 150.974  29.196  1.00  0.00           C  
ATOM    507  CG  HIS A  33     184.905 151.466  29.203  1.00  0.00           C  
ATOM    508  CD2 HIS A  33     186.005 151.001  29.840  1.00  0.00           C  
ATOM    509  ND1 HIS A  33     185.312 152.572  28.489  1.00  0.00           N  
ATOM    510  CE1 HIS A  33     186.605 152.767  28.686  1.00  0.00           C  
ATOM    511  NE2 HIS A  33     187.048 151.826  29.500  1.00  0.00           N  
ATOM    512  H   HIS A  33     181.558 148.925  28.623  1.00  0.00           H  
ATOM    513  HA  HIS A  33     183.123 150.995  27.104  1.00  0.00           H  
ATOM    514 1HB  HIS A  33     182.831 151.830  29.356  1.00  0.00           H  
ATOM    515 2HB  HIS A  33     183.358 150.299  30.041  1.00  0.00           H  
ATOM    516  HD2 HIS A  33     186.055 150.133  30.497  1.00  0.00           H  
ATOM    517  HE1 HIS A  33     187.202 153.568  28.248  1.00  0.00           H  
ATOM    518  HE2 HIS A  33     188.000 151.728  29.824  1.00  0.00           H  
ATOM    519  N   PHE A  34     185.048 149.398  26.730  1.00  0.00           N  
ATOM    520  CA  PHE A  34     186.024 148.366  26.404  1.00  0.00           C  
ATOM    521  C   PHE A  34     187.393 148.965  26.142  1.00  0.00           C  
ATOM    522  O   PHE A  34     187.502 150.129  25.738  1.00  0.00           O  
ATOM    523  CB  PHE A  34     185.572 147.568  25.179  1.00  0.00           C  
ATOM    524  CG  PHE A  34     185.404 148.402  23.941  1.00  0.00           C  
ATOM    525  CD1 PHE A  34     186.454 148.569  23.051  1.00  0.00           C  
ATOM    526  CD2 PHE A  34     184.194 149.020  23.664  1.00  0.00           C  
ATOM    527  CE1 PHE A  34     186.299 149.336  21.912  1.00  0.00           C  
ATOM    528  CE2 PHE A  34     184.036 149.786  22.525  1.00  0.00           C  
ATOM    529  CZ  PHE A  34     185.091 149.944  21.648  1.00  0.00           C  
ATOM    530  H   PHE A  34     185.121 150.315  26.311  1.00  0.00           H  
ATOM    531  HA  PHE A  34     186.104 147.698  27.254  1.00  0.00           H  
ATOM    532 1HB  PHE A  34     186.300 146.786  24.966  1.00  0.00           H  
ATOM    533 2HB  PHE A  34     184.623 147.081  25.394  1.00  0.00           H  
ATOM    534  HD1 PHE A  34     187.410 148.086  23.260  1.00  0.00           H  
ATOM    535  HD2 PHE A  34     183.361 148.895  24.356  1.00  0.00           H  
ATOM    536  HE1 PHE A  34     187.134 149.458  21.222  1.00  0.00           H  
ATOM    537  HE2 PHE A  34     183.080 150.266  22.318  1.00  0.00           H  
ATOM    538  HZ  PHE A  34     184.969 150.549  20.751  1.00  0.00           H  
ATOM    539  N   GLU A  35     188.426 148.147  26.310  1.00  0.00           N  
ATOM    540  CA  GLU A  35     189.806 148.588  26.100  1.00  0.00           C  
ATOM    541  C   GLU A  35     190.621 147.496  25.387  1.00  0.00           C  
ATOM    542  O   GLU A  35     190.350 146.296  25.516  1.00  0.00           O  
ATOM    543  CB  GLU A  35     190.459 148.947  27.437  1.00  0.00           C  
ATOM    544  CG  GLU A  35     189.758 150.058  28.203  1.00  0.00           C  
ATOM    545  CD  GLU A  35     190.442 150.401  29.496  1.00  0.00           C  
ATOM    546  OE1 GLU A  35     191.541 149.944  29.705  1.00  0.00           O  
ATOM    547  OE2 GLU A  35     189.865 151.119  30.279  1.00  0.00           O1-
ATOM    548  H   GLU A  35     188.216 147.185  26.602  1.00  0.00           H  
ATOM    549  HA  GLU A  35     189.787 149.460  25.446  1.00  0.00           H  
ATOM    550 1HB  GLU A  35     190.486 148.064  28.077  1.00  0.00           H  
ATOM    551 2HB  GLU A  35     191.490 149.258  27.267  1.00  0.00           H  
ATOM    552 1HG  GLU A  35     189.721 150.950  27.578  1.00  0.00           H  
ATOM    553 2HG  GLU A  35     188.734 149.753  28.410  1.00  0.00           H  
ATOM    554  N   LYS A  36     191.605 147.890  24.584  1.00  0.00           N  
ATOM    555  CA  LYS A  36     192.530 146.890  24.042  1.00  0.00           C  
ATOM    556  C   LYS A  36     193.987 147.116  24.433  1.00  0.00           C  
ATOM    557  O   LYS A  36     194.426 148.254  24.629  1.00  0.00           O  
ATOM    558  CB  LYS A  36     192.414 146.851  22.517  1.00  0.00           C  
ATOM    559  CG  LYS A  36     191.058 146.393  22.000  1.00  0.00           C  
ATOM    560  CD  LYS A  36     191.092 146.148  20.498  1.00  0.00           C  
ATOM    561  CE  LYS A  36     191.141 147.456  19.725  1.00  0.00           C  
ATOM    562  NZ  LYS A  36     191.021 147.240  18.258  1.00  0.00           N1+
ATOM    563  H   LYS A  36     191.722 148.873  24.366  1.00  0.00           H  
ATOM    564  HA  LYS A  36     192.248 145.910  24.431  1.00  0.00           H  
ATOM    565 1HB  LYS A  36     192.607 147.845  22.112  1.00  0.00           H  
ATOM    566 2HB  LYS A  36     193.172 146.181  22.112  1.00  0.00           H  
ATOM    567 1HG  LYS A  36     190.770 145.469  22.504  1.00  0.00           H  
ATOM    568 2HG  LYS A  36     190.309 147.152  22.218  1.00  0.00           H  
ATOM    569 1HD  LYS A  36     191.972 145.554  20.247  1.00  0.00           H  
ATOM    570 2HD  LYS A  36     190.203 145.592  20.200  1.00  0.00           H  
ATOM    571 1HE  LYS A  36     190.328 148.103  20.052  1.00  0.00           H  
ATOM    572 2HE  LYS A  36     192.083 147.965  19.929  1.00  0.00           H  
ATOM    573 1HZ  LYS A  36     191.058 148.131  17.781  1.00  0.00           H  
ATOM    574 2HZ  LYS A  36     191.782 146.657  17.939  1.00  0.00           H  
ATOM    575 3HZ  LYS A  36     190.142 146.787  18.054  1.00  0.00           H  
ATOM    576  N   SER A  37     194.744 146.018  24.462  1.00  0.00           N  
ATOM    577  CA  SER A  37     196.163 145.997  24.780  1.00  0.00           C  
ATOM    578  C   SER A  37     196.840 144.956  23.891  1.00  0.00           C  
ATOM    579  O   SER A  37     196.235 144.465  22.922  1.00  0.00           O  
ATOM    580  CB  SER A  37     196.380 145.672  26.245  1.00  0.00           C  
ATOM    581  OG  SER A  37     197.722 145.858  26.606  1.00  0.00           O  
ATOM    582  H   SER A  37     194.286 145.112  24.319  1.00  0.00           H  
ATOM    583  HA  SER A  37     196.593 146.980  24.586  1.00  0.00           H  
ATOM    584 1HB  SER A  37     195.746 146.312  26.859  1.00  0.00           H  
ATOM    585 2HB  SER A  37     196.088 144.641  26.437  1.00  0.00           H  
ATOM    586  HG  SER A  37     197.768 145.690  27.550  1.00  0.00           H  
ATOM    587  N   ASP A  38     198.045 144.520  24.234  1.00  0.00           N  
ATOM    588  CA  ASP A  38     198.774 143.689  23.288  1.00  0.00           C  
ATOM    589  C   ASP A  38     198.240 142.246  23.272  1.00  0.00           C  
ATOM    590  O   ASP A  38     198.684 141.361  24.013  1.00  0.00           O  
ATOM    591  CB  ASP A  38     200.267 143.689  23.627  1.00  0.00           C  
ATOM    592  CG  ASP A  38     201.098 142.880  22.640  1.00  0.00           C  
ATOM    593  OD1 ASP A  38     200.561 142.464  21.642  1.00  0.00           O  
ATOM    594  OD2 ASP A  38     202.263 142.686  22.895  1.00  0.00           O1-
ATOM    595  H   ASP A  38     198.473 144.807  25.108  1.00  0.00           H  
ATOM    596  HA  ASP A  38     198.641 144.115  22.288  1.00  0.00           H  
ATOM    597 1HB  ASP A  38     200.638 144.714  23.638  1.00  0.00           H  
ATOM    598 2HB  ASP A  38     200.412 143.277  24.626  1.00  0.00           H  
ATOM    599  N   GLY A  39     197.269 142.048  22.371  1.00  0.00           N  
ATOM    600  CA  GLY A  39     196.581 140.779  22.143  1.00  0.00           C  
ATOM    601  C   GLY A  39     195.375 140.528  23.053  1.00  0.00           C  
ATOM    602  O   GLY A  39     194.846 139.402  23.074  1.00  0.00           O  
ATOM    603  H   GLY A  39     196.958 142.884  21.876  1.00  0.00           H  
ATOM    604 1HA  GLY A  39     196.263 140.740  21.099  1.00  0.00           H  
ATOM    605 2HA  GLY A  39     197.292 139.971  22.268  1.00  0.00           H  
ATOM    606  N   THR A  40     194.951 141.523  23.837  1.00  0.00           N  
ATOM    607  CA  THR A  40     193.834 141.296  24.754  1.00  0.00           C  
ATOM    608  C   THR A  40     192.651 142.259  24.507  1.00  0.00           C  
ATOM    609  O   THR A  40     192.816 143.376  24.004  1.00  0.00           O  
ATOM    610  CB  THR A  40     194.304 141.425  26.214  1.00  0.00           C  
ATOM    611  CG2 THR A  40     195.496 140.518  26.473  1.00  0.00           C  
ATOM    612  OG1 THR A  40     194.674 142.784  26.482  1.00  0.00           O  
ATOM    613  H   THR A  40     195.389 142.445  23.757  1.00  0.00           H  
ATOM    614  HA  THR A  40     193.460 140.290  24.599  1.00  0.00           H  
ATOM    615  HB  THR A  40     193.490 141.145  26.884  1.00  0.00           H  
ATOM    616  HG1 THR A  40     194.462 142.998  27.394  1.00  0.00           H  
ATOM    617 1HG2 THR A  40     195.814 140.621  27.510  1.00  0.00           H  
ATOM    618 2HG2 THR A  40     195.215 139.482  26.280  1.00  0.00           H  
ATOM    619 3HG2 THR A  40     196.317 140.798  25.813  1.00  0.00           H  
ATOM    620  N   LEU A  41     191.429 141.803  24.813  1.00  0.00           N  
ATOM    621  CA  LEU A  41     190.265 142.705  24.855  1.00  0.00           C  
ATOM    622  C   LEU A  41     189.487 142.640  26.156  1.00  0.00           C  
ATOM    623  O   LEU A  41     189.088 141.572  26.640  1.00  0.00           O  
ATOM    624  CB  LEU A  41     189.318 142.435  23.682  1.00  0.00           C  
ATOM    625  CG  LEU A  41     187.921 143.174  23.663  1.00  0.00           C  
ATOM    626  CD1 LEU A  41     188.097 144.701  23.485  1.00  0.00           C  
ATOM    627  CD2 LEU A  41     187.089 142.595  22.517  1.00  0.00           C  
ATOM    628  H   LEU A  41     191.325 140.807  25.055  1.00  0.00           H  
ATOM    629  HA  LEU A  41     190.635 143.730  24.759  1.00  0.00           H  
ATOM    630 1HB  LEU A  41     189.833 142.735  22.817  1.00  0.00           H  
ATOM    631 2HB  LEU A  41     189.145 141.390  23.623  1.00  0.00           H  
ATOM    632  HG  LEU A  41     187.410 143.008  24.591  1.00  0.00           H  
ATOM    633 1HD1 LEU A  41     187.116 145.184  23.458  1.00  0.00           H  
ATOM    634 2HD1 LEU A  41     188.671 145.118  24.311  1.00  0.00           H  
ATOM    635 3HD1 LEU A  41     188.609 144.906  22.548  1.00  0.00           H  
ATOM    636 1HD2 LEU A  41     186.103 143.071  22.478  1.00  0.00           H  
ATOM    637 2HD2 LEU A  41     187.595 142.768  21.593  1.00  0.00           H  
ATOM    638 3HD2 LEU A  41     186.970 141.524  22.674  1.00  0.00           H  
ATOM    639  N   GLU A  42     189.238 143.812  26.716  1.00  0.00           N  
ATOM    640  CA  GLU A  42     188.419 143.990  27.897  1.00  0.00           C  
ATOM    641  C   GLU A  42     187.037 144.573  27.588  1.00  0.00           C  
ATOM    642  O   GLU A  42     186.941 145.661  27.012  1.00  0.00           O  
ATOM    643  CB  GLU A  42     189.146 144.892  28.896  1.00  0.00           C  
ATOM    644  CG  GLU A  42     188.403 145.108  30.207  1.00  0.00           C  
ATOM    645  CD  GLU A  42     189.228 145.831  31.234  1.00  0.00           C  
ATOM    646  OE1 GLU A  42     190.431 145.801  31.132  1.00  0.00           O  
ATOM    647  OE2 GLU A  42     188.654 146.415  32.124  1.00  0.00           O1-
ATOM    648  H   GLU A  42     189.655 144.658  26.305  1.00  0.00           H  
ATOM    649  HA  GLU A  42     188.287 143.008  28.370  1.00  0.00           H  
ATOM    650 1HB  GLU A  42     190.120 144.462  29.131  1.00  0.00           H  
ATOM    651 2HB  GLU A  42     189.319 145.870  28.444  1.00  0.00           H  
ATOM    652 1HG  GLU A  42     187.501 145.686  30.009  1.00  0.00           H  
ATOM    653 2HG  GLU A  42     188.101 144.139  30.604  1.00  0.00           H  
ATOM    654  N   ILE A  43     185.974 143.827  27.947  1.00  0.00           N  
ATOM    655  CA  ILE A  43     184.596 144.262  27.731  1.00  0.00           C  
ATOM    656  C   ILE A  43     183.815 144.471  29.050  1.00  0.00           C  
ATOM    657  O   ILE A  43     183.612 143.502  29.792  1.00  0.00           O  
ATOM    658  CB  ILE A  43     183.869 143.141  26.997  1.00  0.00           C  
ATOM    659  CG1 ILE A  43     184.579 142.822  25.669  1.00  0.00           C  
ATOM    660  CG2 ILE A  43     182.402 143.535  26.772  1.00  0.00           C  
ATOM    661  CD1 ILE A  43     184.088 141.599  24.968  1.00  0.00           C  
ATOM    662  H   ILE A  43     186.113 142.905  28.372  1.00  0.00           H  
ATOM    663  HA  ILE A  43     184.593 145.191  27.166  1.00  0.00           H  
ATOM    664  HB  ILE A  43     183.919 142.287  27.587  1.00  0.00           H  
ATOM    665 1HG1 ILE A  43     184.493 143.657  25.014  1.00  0.00           H  
ATOM    666 2HG1 ILE A  43     185.616 142.639  25.866  1.00  0.00           H  
ATOM    667 1HG2 ILE A  43     181.868 142.736  26.283  1.00  0.00           H  
ATOM    668 2HG2 ILE A  43     181.922 143.735  27.723  1.00  0.00           H  
ATOM    669 3HG2 ILE A  43     182.373 144.434  26.161  1.00  0.00           H  
ATOM    670 1HD1 ILE A  43     184.680 141.458  24.077  1.00  0.00           H  
ATOM    671 2HD1 ILE A  43     184.220 140.734  25.617  1.00  0.00           H  
ATOM    672 3HD1 ILE A  43     183.062 141.695  24.695  1.00  0.00           H  
ATOM    673  N   ARG A  44     183.277 145.654  29.332  1.00  0.00           N  
ATOM    674  CA  ARG A  44     182.530 145.805  30.599  1.00  0.00           C  
ATOM    675  C   ARG A  44     181.112 146.305  30.386  1.00  0.00           C  
ATOM    676  O   ARG A  44     180.926 147.407  29.854  1.00  0.00           O  
ATOM    677  CB  ARG A  44     183.252 146.765  31.532  1.00  0.00           C  
ATOM    678  CG  ARG A  44     182.610 146.928  32.902  1.00  0.00           C  
ATOM    679  CD  ARG A  44     183.459 147.734  33.813  1.00  0.00           C  
ATOM    680  NE  ARG A  44     182.984 147.682  35.187  1.00  0.00           N  
ATOM    681  CZ  ARG A  44     183.506 148.395  36.205  1.00  0.00           C  
ATOM    682  NH1 ARG A  44     184.517 149.208  35.990  1.00  0.00           N1+
ATOM    683  NH2 ARG A  44     183.002 148.276  37.421  1.00  0.00           N  
ATOM    684  H   ARG A  44     183.450 146.447  28.697  1.00  0.00           H  
ATOM    685  HA  ARG A  44     182.434 144.829  31.062  1.00  0.00           H  
ATOM    686 1HB  ARG A  44     184.274 146.426  31.686  1.00  0.00           H  
ATOM    687 2HB  ARG A  44     183.299 147.753  31.071  1.00  0.00           H  
ATOM    688 1HG  ARG A  44     181.648 147.430  32.797  1.00  0.00           H  
ATOM    689 2HG  ARG A  44     182.461 145.945  33.352  1.00  0.00           H  
ATOM    690 1HD  ARG A  44     184.482 147.355  33.791  1.00  0.00           H  
ATOM    691 2HD  ARG A  44     183.453 148.775  33.491  1.00  0.00           H  
ATOM    692  HE  ARG A  44     182.209 147.068  35.393  1.00  0.00           H  
ATOM    693 1HH1 ARG A  44     184.901 149.299  35.060  1.00  0.00           H  
ATOM    694 2HH1 ARG A  44     184.907 149.740  36.751  1.00  0.00           H  
ATOM    695 1HH2 ARG A  44     182.227 147.650  37.587  1.00  0.00           H  
ATOM    696 2HH2 ARG A  44     183.392 148.809  38.183  1.00  0.00           H  
ATOM    697  N   VAL A  45     180.088 145.552  30.845  1.00  0.00           N  
ATOM    698  CA  VAL A  45     178.716 145.997  30.588  1.00  0.00           C  
ATOM    699  C   VAL A  45     177.894 146.275  31.864  1.00  0.00           C  
ATOM    700  O   VAL A  45     177.727 145.395  32.734  1.00  0.00           O  
ATOM    701  CB  VAL A  45     177.953 144.900  29.806  1.00  0.00           C  
ATOM    702  CG1 VAL A  45     176.534 145.433  29.456  1.00  0.00           C  
ATOM    703  CG2 VAL A  45     178.761 144.380  28.581  1.00  0.00           C  
ATOM    704  H   VAL A  45     180.231 144.649  31.316  1.00  0.00           H  
ATOM    705  HA  VAL A  45     178.751 146.917  30.001  1.00  0.00           H  
ATOM    706  HB  VAL A  45     177.799 144.047  30.474  1.00  0.00           H  
ATOM    707 1HG1 VAL A  45     175.997 144.671  28.955  1.00  0.00           H  
ATOM    708 2HG1 VAL A  45     175.993 145.716  30.351  1.00  0.00           H  
ATOM    709 3HG1 VAL A  45     176.577 146.287  28.817  1.00  0.00           H  
ATOM    710 1HG2 VAL A  45     178.198 143.594  28.088  1.00  0.00           H  
ATOM    711 2HG2 VAL A  45     178.949 145.141  27.893  1.00  0.00           H  
ATOM    712 3HG2 VAL A  45     179.712 143.983  28.926  1.00  0.00           H  
ATOM    713  N   LYS A  46     177.322 147.475  31.954  1.00  0.00           N  
ATOM    714  CA  LYS A  46     176.563 147.857  33.139  1.00  0.00           C  
ATOM    715  C   LYS A  46     175.104 147.436  32.987  1.00  0.00           C  
ATOM    716  O   LYS A  46     174.507 147.646  31.939  1.00  0.00           O  
ATOM    717  CB  LYS A  46     176.622 149.370  33.371  1.00  0.00           C  
ATOM    718  CG  LYS A  46     178.017 149.942  33.655  1.00  0.00           C  
ATOM    719  CD  LYS A  46     177.922 151.441  33.956  1.00  0.00           C  
ATOM    720  CE  LYS A  46     179.279 152.129  34.009  1.00  0.00           C  
ATOM    721  NZ  LYS A  46     179.125 153.613  34.115  1.00  0.00           N1+
ATOM    722  H   LYS A  46     177.441 148.126  31.170  1.00  0.00           H  
ATOM    723  HA  LYS A  46     176.967 147.341  34.001  1.00  0.00           H  
ATOM    724 1HB  LYS A  46     176.232 149.879  32.488  1.00  0.00           H  
ATOM    725 2HB  LYS A  46     175.975 149.629  34.206  1.00  0.00           H  
ATOM    726 1HG  LYS A  46     178.463 149.434  34.502  1.00  0.00           H  
ATOM    727 2HG  LYS A  46     178.654 149.790  32.780  1.00  0.00           H  
ATOM    728 1HD  LYS A  46     177.322 151.931  33.199  1.00  0.00           H  
ATOM    729 2HD  LYS A  46     177.431 151.579  34.917  1.00  0.00           H  
ATOM    730 1HE  LYS A  46     179.840 151.765  34.869  1.00  0.00           H  
ATOM    731 2HE  LYS A  46     179.830 151.899  33.099  1.00  0.00           H  
ATOM    732 1HZ  LYS A  46     180.029 154.055  34.131  1.00  0.00           H  
ATOM    733 2HZ  LYS A  46     178.595 153.935  33.275  1.00  0.00           H  
ATOM    734 3HZ  LYS A  46     178.614 153.857  34.948  1.00  0.00           H  
ATOM    735  N   ASN A  47     174.499 146.939  34.068  1.00  0.00           N  
ATOM    736  CA  ASN A  47     173.078 146.573  34.111  1.00  0.00           C  
ATOM    737  C   ASN A  47     172.632 145.515  33.081  1.00  0.00           C  
ATOM    738  O   ASN A  47     171.533 145.596  32.542  1.00  0.00           O  
ATOM    739  CB  ASN A  47     172.232 147.827  33.942  1.00  0.00           C  
ATOM    740  CG  ASN A  47     172.501 148.826  35.021  1.00  0.00           C  
ATOM    741  ND2 ASN A  47     172.514 150.087  34.659  1.00  0.00           N  
ATOM    742  OD1 ASN A  47     172.701 148.466  36.191  1.00  0.00           O  
ATOM    743  H   ASN A  47     175.044 146.803  34.910  1.00  0.00           H  
ATOM    744  HA  ASN A  47     172.868 146.155  35.094  1.00  0.00           H  
ATOM    745 1HB  ASN A  47     172.414 148.284  32.973  1.00  0.00           H  
ATOM    746 2HB  ASN A  47     171.178 147.554  33.981  1.00  0.00           H  
ATOM    747 1HD2 ASN A  47     172.689 150.802  35.338  1.00  0.00           H  
ATOM    748 2HD2 ASN A  47     172.347 150.336  33.703  1.00  0.00           H  
ATOM    749  N   LEU A  48     173.482 144.520  32.834  1.00  0.00           N  
ATOM    750  CA  LEU A  48     173.122 143.468  31.880  1.00  0.00           C  
ATOM    751  C   LEU A  48     172.353 142.313  32.535  1.00  0.00           C  
ATOM    752  O   LEU A  48     172.694 141.868  33.632  1.00  0.00           O  
ATOM    753  CB  LEU A  48     174.390 142.901  31.240  1.00  0.00           C  
ATOM    754  CG  LEU A  48     174.236 141.855  30.093  1.00  0.00           C  
ATOM    755  CD1 LEU A  48     173.656 142.538  28.823  1.00  0.00           C  
ATOM    756  CD2 LEU A  48     175.575 141.249  29.798  1.00  0.00           C  
ATOM    757  H   LEU A  48     174.369 144.512  33.310  1.00  0.00           H  
ATOM    758  HA  LEU A  48     172.493 143.911  31.111  1.00  0.00           H  
ATOM    759 1HB  LEU A  48     174.956 143.700  30.890  1.00  0.00           H  
ATOM    760 2HB  LEU A  48     174.953 142.424  32.024  1.00  0.00           H  
ATOM    761  HG  LEU A  48     173.562 141.060  30.403  1.00  0.00           H  
ATOM    762 1HD1 LEU A  48     173.577 141.830  28.040  1.00  0.00           H  
ATOM    763 2HD1 LEU A  48     172.674 142.953  29.029  1.00  0.00           H  
ATOM    764 3HD1 LEU A  48     174.298 143.321  28.494  1.00  0.00           H  
ATOM    765 1HD2 LEU A  48     175.453 140.511  29.022  1.00  0.00           H  
ATOM    766 2HD2 LEU A  48     176.274 142.009  29.475  1.00  0.00           H  
ATOM    767 3HD2 LEU A  48     175.944 140.779  30.680  1.00  0.00           H  
ATOM    768  N   HIS A  49     171.341 141.813  31.826  1.00  0.00           N  
ATOM    769  CA  HIS A  49     170.540 140.644  32.192  1.00  0.00           C  
ATOM    770  C   HIS A  49     171.338 139.334  32.072  1.00  0.00           C  
ATOM    771  O   HIS A  49     172.018 139.097  31.065  1.00  0.00           O  
ATOM    772  CB  HIS A  49     169.286 140.562  31.314  1.00  0.00           C  
ATOM    773  CG  HIS A  49     168.263 139.591  31.814  1.00  0.00           C  
ATOM    774  CD2 HIS A  49     167.053 139.786  32.388  1.00  0.00           C  
ATOM    775  ND1 HIS A  49     168.440 138.225  31.748  1.00  0.00           N  
ATOM    776  CE1 HIS A  49     167.382 137.621  32.260  1.00  0.00           C  
ATOM    777  NE2 HIS A  49     166.527 138.545  32.655  1.00  0.00           N  
ATOM    778  H   HIS A  49     171.076 142.301  30.982  1.00  0.00           H  
ATOM    779  HA  HIS A  49     170.224 140.740  33.232  1.00  0.00           H  
ATOM    780 1HB  HIS A  49     168.820 141.547  31.253  1.00  0.00           H  
ATOM    781 2HB  HIS A  49     169.568 140.271  30.303  1.00  0.00           H  
ATOM    782  HD2 HIS A  49     166.583 140.747  32.598  1.00  0.00           H  
ATOM    783  HE1 HIS A  49     167.240 136.544  32.343  1.00  0.00           H  
ATOM    784  HE2 HIS A  49     165.629 138.375  33.086  1.00  0.00           H  
ATOM    785  N   PRO A  50     171.251 138.480  33.098  1.00  0.00           N  
ATOM    786  CA  PRO A  50     171.944 137.189  33.114  1.00  0.00           C  
ATOM    787  C   PRO A  50     171.754 136.353  31.846  1.00  0.00           C  
ATOM    788  O   PRO A  50     172.644 135.567  31.487  1.00  0.00           O  
ATOM    789  CB  PRO A  50     171.310 136.498  34.326  1.00  0.00           C  
ATOM    790  CG  PRO A  50     171.012 137.613  35.269  1.00  0.00           C  
ATOM    791  CD  PRO A  50     170.526 138.731  34.384  1.00  0.00           C  
ATOM    792  HA  PRO A  50     173.006 137.386  33.239  1.00  0.00           H  
ATOM    793 1HB  PRO A  50     170.408 135.948  34.017  1.00  0.00           H  
ATOM    794 2HB  PRO A  50     172.008 135.759  34.747  1.00  0.00           H  
ATOM    795 1HG  PRO A  50     170.258 137.298  36.005  1.00  0.00           H  
ATOM    796 2HG  PRO A  50     171.915 137.884  35.834  1.00  0.00           H  
ATOM    797 1HD  PRO A  50     169.436 138.651  34.257  1.00  0.00           H  
ATOM    798 2HD  PRO A  50     170.795 139.699  34.833  1.00  0.00           H  
ATOM    799  N   ARG A  51     170.599 136.449  31.188  1.00  0.00           N  
ATOM    800  CA  ARG A  51     170.400 135.657  29.979  1.00  0.00           C  
ATOM    801  C   ARG A  51     171.382 136.085  28.900  1.00  0.00           C  
ATOM    802  O   ARG A  51     171.921 135.246  28.173  1.00  0.00           O  
ATOM    803  CB  ARG A  51     168.977 135.808  29.460  1.00  0.00           C  
ATOM    804  CG  ARG A  51     168.666 135.007  28.205  1.00  0.00           C  
ATOM    805  CD  ARG A  51     168.760 133.545  28.450  1.00  0.00           C  
ATOM    806  NE  ARG A  51     168.420 132.774  27.265  1.00  0.00           N  
ATOM    807  CZ  ARG A  51     168.579 131.441  27.148  1.00  0.00           C  
ATOM    808  NH1 ARG A  51     169.072 130.746  28.150  1.00  0.00           N1+
ATOM    809  NH2 ARG A  51     168.238 130.831  26.026  1.00  0.00           N  
ATOM    810  H   ARG A  51     169.866 137.081  31.515  1.00  0.00           H  
ATOM    811  HA  ARG A  51     170.591 134.612  30.213  1.00  0.00           H  
ATOM    812 1HB  ARG A  51     168.274 135.497  30.231  1.00  0.00           H  
ATOM    813 2HB  ARG A  51     168.780 136.857  29.238  1.00  0.00           H  
ATOM    814 1HG  ARG A  51     167.654 135.234  27.870  1.00  0.00           H  
ATOM    815 2HG  ARG A  51     169.376 135.269  27.420  1.00  0.00           H  
ATOM    816 1HD  ARG A  51     169.778 133.289  28.742  1.00  0.00           H  
ATOM    817 2HD  ARG A  51     168.073 133.265  29.247  1.00  0.00           H  
ATOM    818  HE  ARG A  51     168.038 133.272  26.473  1.00  0.00           H  
ATOM    819 1HH1 ARG A  51     169.332 131.213  29.007  1.00  0.00           H  
ATOM    820 2HH1 ARG A  51     169.190 129.748  28.061  1.00  0.00           H  
ATOM    821 1HH2 ARG A  51     167.859 131.364  25.256  1.00  0.00           H  
ATOM    822 2HH2 ARG A  51     168.357 129.833  25.938  1.00  0.00           H  
ATOM    823  N   GLN A  52     171.638 137.395  28.836  1.00  0.00           N  
ATOM    824  CA  GLN A  52     172.521 137.937  27.824  1.00  0.00           C  
ATOM    825  C   GLN A  52     173.971 137.691  28.185  1.00  0.00           C  
ATOM    826  O   GLN A  52     174.805 137.563  27.283  1.00  0.00           O  
ATOM    827  CB  GLN A  52     172.272 139.435  27.639  1.00  0.00           C  
ATOM    828  CG  GLN A  52     170.901 139.776  27.083  1.00  0.00           C  
ATOM    829  CD  GLN A  52     170.779 139.450  25.606  1.00  0.00           C  
ATOM    830  NE2 GLN A  52     169.771 140.021  24.956  1.00  0.00           N  
ATOM    831  OE1 GLN A  52     171.582 138.692  25.055  1.00  0.00           O  
ATOM    832  H   GLN A  52     171.181 138.006  29.492  1.00  0.00           H  
ATOM    833  HA  GLN A  52     172.316 137.442  26.883  1.00  0.00           H  
ATOM    834 1HB  GLN A  52     172.382 139.944  28.598  1.00  0.00           H  
ATOM    835 2HB  GLN A  52     173.021 139.848  26.964  1.00  0.00           H  
ATOM    836 1HG  GLN A  52     170.148 139.202  27.623  1.00  0.00           H  
ATOM    837 2HG  GLN A  52     170.721 140.843  27.213  1.00  0.00           H  
ATOM    838 1HE2 GLN A  52     169.640 139.844  23.980  1.00  0.00           H  
ATOM    839 2HE2 GLN A  52     169.143 140.630  25.442  1.00  0.00           H  
ATOM    840  N   GLU A  53     174.281 137.640  29.483  1.00  0.00           N  
ATOM    841  CA  GLU A  53     175.637 137.332  29.927  1.00  0.00           C  
ATOM    842  C   GLU A  53     176.035 135.974  29.394  1.00  0.00           C  
ATOM    843  O   GLU A  53     177.141 135.807  28.868  1.00  0.00           O  
ATOM    844  CB  GLU A  53     175.734 137.349  31.455  1.00  0.00           C  
ATOM    845  CG  GLU A  53     177.085 136.910  32.002  1.00  0.00           C  
ATOM    846  CD  GLU A  53     177.206 137.110  33.487  1.00  0.00           C  
ATOM    847  OE1 GLU A  53     176.260 137.563  34.086  1.00  0.00           O  
ATOM    848  OE2 GLU A  53     178.246 136.808  34.024  1.00  0.00           O1-
ATOM    849  H   GLU A  53     173.554 137.855  30.173  1.00  0.00           H  
ATOM    850  HA  GLU A  53     176.316 138.077  29.532  1.00  0.00           H  
ATOM    851 1HB  GLU A  53     175.535 138.356  31.820  1.00  0.00           H  
ATOM    852 2HB  GLU A  53     174.973 136.692  31.875  1.00  0.00           H  
ATOM    853 1HG  GLU A  53     177.231 135.855  31.776  1.00  0.00           H  
ATOM    854 2HG  GLU A  53     177.870 137.474  31.500  1.00  0.00           H  
ATOM    855  N   ASP A  54     175.119 135.010  29.502  1.00  0.00           N  
ATOM    856  CA  ASP A  54     175.373 133.671  29.005  1.00  0.00           C  
ATOM    857  C   ASP A  54     175.453 133.632  27.474  1.00  0.00           C  
ATOM    858  O   ASP A  54     176.333 132.984  26.906  1.00  0.00           O  
ATOM    859  CB  ASP A  54     174.280 132.717  29.491  1.00  0.00           C  
ATOM    860  CG  ASP A  54     174.569 131.261  29.149  1.00  0.00           C  
ATOM    861  OD1 ASP A  54     175.348 130.651  29.842  1.00  0.00           O  
ATOM    862  OD2 ASP A  54     174.006 130.774  28.197  1.00  0.00           O1-
ATOM    863  H   ASP A  54     174.231 135.212  29.939  1.00  0.00           H  
ATOM    864  HA  ASP A  54     176.328 133.330  29.403  1.00  0.00           H  
ATOM    865 1HB  ASP A  54     174.174 132.806  30.573  1.00  0.00           H  
ATOM    866 2HB  ASP A  54     173.326 132.997  29.044  1.00  0.00           H  
ATOM    867  N   LEU A  55     174.535 134.323  26.784  1.00  0.00           N  
ATOM    868  CA  LEU A  55     174.528 134.335  25.322  1.00  0.00           C  
ATOM    869  C   LEU A  55     175.786 135.014  24.772  1.00  0.00           C  
ATOM    870  O   LEU A  55     176.346 134.583  23.764  1.00  0.00           O  
ATOM    871  CB  LEU A  55     173.278 135.057  24.805  1.00  0.00           C  
ATOM    872  CG  LEU A  55     171.945 134.336  25.047  1.00  0.00           C  
ATOM    873  CD1 LEU A  55     170.793 135.291  24.768  1.00  0.00           C  
ATOM    874  CD2 LEU A  55     171.865 133.106  24.155  1.00  0.00           C  
ATOM    875  H   LEU A  55     173.833 134.849  27.284  1.00  0.00           H  
ATOM    876  HA  LEU A  55     174.515 133.303  24.969  1.00  0.00           H  
ATOM    877 1HB  LEU A  55     173.218 136.033  25.284  1.00  0.00           H  
ATOM    878 2HB  LEU A  55     173.383 135.207  23.730  1.00  0.00           H  
ATOM    879  HG  LEU A  55     171.881 134.031  26.091  1.00  0.00           H  
ATOM    880 1HD1 LEU A  55     169.846 134.779  24.939  1.00  0.00           H  
ATOM    881 2HD1 LEU A  55     170.864 136.152  25.432  1.00  0.00           H  
ATOM    882 3HD1 LEU A  55     170.841 135.627  23.732  1.00  0.00           H  
ATOM    883 1HD2 LEU A  55     170.918 132.593  24.326  1.00  0.00           H  
ATOM    884 2HD2 LEU A  55     171.928 133.409  23.110  1.00  0.00           H  
ATOM    885 3HD2 LEU A  55     172.690 132.433  24.388  1.00  0.00           H  
ATOM    886  N   ILE A  56     176.236 136.089  25.440  1.00  0.00           N  
ATOM    887  CA  ILE A  56     177.468 136.753  25.046  1.00  0.00           C  
ATOM    888  C   ILE A  56     178.654 135.870  25.352  1.00  0.00           C  
ATOM    889  O   ILE A  56     179.567 135.735  24.537  1.00  0.00           O  
ATOM    890  CB  ILE A  56     177.632 138.105  25.764  1.00  0.00           C  
ATOM    891  CG1 ILE A  56     176.589 139.106  25.261  1.00  0.00           C  
ATOM    892  CG2 ILE A  56     179.038 138.649  25.561  1.00  0.00           C  
ATOM    893  CD1 ILE A  56     176.464 140.343  26.122  1.00  0.00           C  
ATOM    894  H   ILE A  56     175.716 136.446  26.229  1.00  0.00           H  
ATOM    895  HA  ILE A  56     177.436 136.934  23.972  1.00  0.00           H  
ATOM    896  HB  ILE A  56     177.455 137.974  26.831  1.00  0.00           H  
ATOM    897 1HG1 ILE A  56     176.844 139.419  24.249  1.00  0.00           H  
ATOM    898 2HG1 ILE A  56     175.612 138.623  25.217  1.00  0.00           H  
ATOM    899 1HG2 ILE A  56     179.136 139.605  26.074  1.00  0.00           H  
ATOM    900 2HG2 ILE A  56     179.763 137.944  25.966  1.00  0.00           H  
ATOM    901 3HG2 ILE A  56     179.223 138.788  24.495  1.00  0.00           H  
ATOM    902 1HD1 ILE A  56     175.705 141.003  25.702  1.00  0.00           H  
ATOM    903 2HD1 ILE A  56     176.174 140.054  27.133  1.00  0.00           H  
ATOM    904 3HD1 ILE A  56     177.420 140.862  26.152  1.00  0.00           H  
ATOM    905  N   LYS A  57     178.686 135.240  26.521  1.00  0.00           N  
ATOM    906  CA  LYS A  57     179.762 134.320  26.833  1.00  0.00           C  
ATOM    907  C   LYS A  57     179.893 133.228  25.767  1.00  0.00           C  
ATOM    908  O   LYS A  57     180.986 132.963  25.266  1.00  0.00           O  
ATOM    909  CB  LYS A  57     179.539 133.693  28.210  1.00  0.00           C  
ATOM    910  CG  LYS A  57     180.627 132.719  28.642  1.00  0.00           C  
ATOM    911  CD  LYS A  57     180.360 132.176  30.037  1.00  0.00           C  
ATOM    912  CE  LYS A  57     181.495 131.278  30.509  1.00  0.00           C  
ATOM    913  NZ  LYS A  57     181.571 130.018  29.722  1.00  0.00           N1+
ATOM    914  H   LYS A  57     177.960 135.398  27.206  1.00  0.00           H  
ATOM    915  HA  LYS A  57     180.699 134.878  26.851  1.00  0.00           H  
ATOM    916 1HB  LYS A  57     179.475 134.479  28.962  1.00  0.00           H  
ATOM    917 2HB  LYS A  57     178.589 133.157  28.216  1.00  0.00           H  
ATOM    918 1HG  LYS A  57     180.670 131.886  27.939  1.00  0.00           H  
ATOM    919 2HG  LYS A  57     181.592 133.227  28.636  1.00  0.00           H  
ATOM    920 1HD  LYS A  57     180.251 133.007  30.736  1.00  0.00           H  
ATOM    921 2HD  LYS A  57     179.434 131.603  30.034  1.00  0.00           H  
ATOM    922 1HE  LYS A  57     182.442 131.809  30.414  1.00  0.00           H  
ATOM    923 2HE  LYS A  57     181.348 131.028  31.559  1.00  0.00           H  
ATOM    924 1HZ  LYS A  57     182.333 129.451  30.066  1.00  0.00           H  
ATOM    925 2HZ  LYS A  57     180.704 129.508  29.817  1.00  0.00           H  
ATOM    926 3HZ  LYS A  57     181.727 130.237  28.748  1.00  0.00           H  
ATOM    927  N   LYS A  58     178.768 132.572  25.403  1.00  0.00           N  
ATOM    928  CA  LYS A  58     178.812 131.578  24.329  1.00  0.00           C  
ATOM    929  C   LYS A  58     179.116 132.222  22.987  1.00  0.00           C  
ATOM    930  O   LYS A  58     179.825 131.649  22.159  1.00  0.00           O  
ATOM    931  CB  LYS A  58     177.491 130.811  24.252  1.00  0.00           C  
ATOM    932  CG  LYS A  58     177.250 129.855  25.412  1.00  0.00           C  
ATOM    933  CD  LYS A  58     175.955 129.077  25.228  1.00  0.00           C  
ATOM    934  CE  LYS A  58     175.773 128.036  26.322  1.00  0.00           C  
ATOM    935  NZ  LYS A  58     175.589 128.660  27.659  1.00  0.00           N1+
ATOM    936  H   LYS A  58     177.890 132.758  25.865  1.00  0.00           H  
ATOM    937  HA  LYS A  58     179.609 130.865  24.549  1.00  0.00           H  
ATOM    938 1HB  LYS A  58     176.662 131.517  24.223  1.00  0.00           H  
ATOM    939 2HB  LYS A  58     177.460 130.232  23.329  1.00  0.00           H  
ATOM    940 1HG  LYS A  58     178.080 129.150  25.482  1.00  0.00           H  
ATOM    941 2HG  LYS A  58     177.195 130.419  26.343  1.00  0.00           H  
ATOM    942 1HD  LYS A  58     175.110 129.768  25.250  1.00  0.00           H  
ATOM    943 2HD  LYS A  58     175.966 128.576  24.260  1.00  0.00           H  
ATOM    944 1HE  LYS A  58     174.902 127.421  26.098  1.00  0.00           H  
ATOM    945 2HE  LYS A  58     176.648 127.387  26.355  1.00  0.00           H  
ATOM    946 1HZ  LYS A  58     175.472 127.937  28.356  1.00  0.00           H  
ATOM    947 2HZ  LYS A  58     176.400 129.218  27.887  1.00  0.00           H  
ATOM    948 3HZ  LYS A  58     174.768 129.250  27.646  1.00  0.00           H  
ATOM    949  N   PHE A  59     178.603 133.433  22.695  1.00  0.00           N  
ATOM    950  CA  PHE A  59     178.970 134.077  21.440  1.00  0.00           C  
ATOM    951  C   PHE A  59     180.479 134.259  21.335  1.00  0.00           C  
ATOM    952  O   PHE A  59     181.076 133.980  20.295  1.00  0.00           O  
ATOM    953  CB  PHE A  59     178.278 135.435  21.314  1.00  0.00           C  
ATOM    954  CG  PHE A  59     178.499 136.107  19.988  1.00  0.00           C  
ATOM    955  CD1 PHE A  59     177.684 135.818  18.904  1.00  0.00           C  
ATOM    956  CD2 PHE A  59     179.522 137.028  19.822  1.00  0.00           C  
ATOM    957  CE1 PHE A  59     177.886 136.435  17.684  1.00  0.00           C  
ATOM    958  CE2 PHE A  59     179.725 137.647  18.605  1.00  0.00           C  
ATOM    959  CZ  PHE A  59     178.906 137.350  17.535  1.00  0.00           C  
ATOM    960  H   PHE A  59     177.971 133.907  23.324  1.00  0.00           H  
ATOM    961  HA  PHE A  59     178.656 133.435  20.617  1.00  0.00           H  
ATOM    962 1HB  PHE A  59     177.205 135.312  21.458  1.00  0.00           H  
ATOM    963 2HB  PHE A  59     178.638 136.101  22.097  1.00  0.00           H  
ATOM    964  HD1 PHE A  59     176.875 135.095  19.022  1.00  0.00           H  
ATOM    965  HD2 PHE A  59     180.168 137.263  20.668  1.00  0.00           H  
ATOM    966  HE1 PHE A  59     177.238 136.199  16.840  1.00  0.00           H  
ATOM    967  HE2 PHE A  59     180.532 138.371  18.488  1.00  0.00           H  
ATOM    968  HZ  PHE A  59     179.067 137.836  16.573  1.00  0.00           H  
ATOM    969  N   ILE A  60     181.090 134.728  22.417  1.00  0.00           N  
ATOM    970  CA  ILE A  60     182.533 134.936  22.453  1.00  0.00           C  
ATOM    971  C   ILE A  60     183.285 133.629  22.246  1.00  0.00           C  
ATOM    972  O   ILE A  60     184.189 133.545  21.416  1.00  0.00           O  
ATOM    973  CB  ILE A  60     182.963 135.571  23.789  1.00  0.00           C  
ATOM    974  CG1 ILE A  60     182.463 137.015  23.879  1.00  0.00           C  
ATOM    975  CG2 ILE A  60     184.476 135.517  23.939  1.00  0.00           C  
ATOM    976  CD1 ILE A  60     182.556 137.606  25.267  1.00  0.00           C  
ATOM    977  H   ILE A  60     180.540 134.945  23.237  1.00  0.00           H  
ATOM    978  HA  ILE A  60     182.804 135.607  21.636  1.00  0.00           H  
ATOM    979  HB  ILE A  60     182.505 135.026  24.614  1.00  0.00           H  
ATOM    980 1HG1 ILE A  60     183.040 137.642  23.201  1.00  0.00           H  
ATOM    981 2HG1 ILE A  60     181.422 137.060  23.559  1.00  0.00           H  
ATOM    982 1HG2 ILE A  60     184.763 135.970  24.888  1.00  0.00           H  
ATOM    983 2HG2 ILE A  60     184.807 134.480  23.918  1.00  0.00           H  
ATOM    984 3HG2 ILE A  60     184.943 136.064  23.120  1.00  0.00           H  
ATOM    985 1HD1 ILE A  60     182.183 138.631  25.252  1.00  0.00           H  
ATOM    986 2HD1 ILE A  60     181.955 137.012  25.957  1.00  0.00           H  
ATOM    987 3HD1 ILE A  60     183.594 137.604  25.595  1.00  0.00           H  
ATOM    988  N   GLU A  61     182.905 132.608  23.007  1.00  0.00           N  
ATOM    989  CA  GLU A  61     183.576 131.314  22.944  1.00  0.00           C  
ATOM    990  C   GLU A  61     183.400 130.669  21.577  1.00  0.00           C  
ATOM    991  O   GLU A  61     184.309 130.009  21.069  1.00  0.00           O  
ATOM    992  CB  GLU A  61     183.039 130.383  24.033  1.00  0.00           C  
ATOM    993  CG  GLU A  61     183.421 130.784  25.450  1.00  0.00           C  
ATOM    994  CD  GLU A  61     182.830 129.879  26.495  1.00  0.00           C  
ATOM    995  OE1 GLU A  61     182.048 129.029  26.143  1.00  0.00           O  
ATOM    996  OE2 GLU A  61     183.159 130.040  27.647  1.00  0.00           O1-
ATOM    997  H   GLU A  61     182.132 132.730  23.647  1.00  0.00           H  
ATOM    998  HA  GLU A  61     184.643 131.471  23.104  1.00  0.00           H  
ATOM    999 1HB  GLU A  61     181.951 130.347  23.977  1.00  0.00           H  
ATOM   1000 2HB  GLU A  61     183.408 129.372  23.861  1.00  0.00           H  
ATOM   1001 1HG  GLU A  61     184.507 130.765  25.542  1.00  0.00           H  
ATOM   1002 2HG  GLU A  61     183.088 131.806  25.629  1.00  0.00           H  
ATOM   1003  N   ALA A  62     182.227 130.862  20.983  1.00  0.00           N  
ATOM   1004  CA  ALA A  62     181.928 130.290  19.675  1.00  0.00           C  
ATOM   1005  C   ALA A  62     182.899 130.798  18.616  1.00  0.00           C  
ATOM   1006  O   ALA A  62     183.422 130.023  17.818  1.00  0.00           O  
ATOM   1007  CB  ALA A  62     180.495 130.608  19.273  1.00  0.00           C  
ATOM   1008  H   ALA A  62     181.526 131.419  21.448  1.00  0.00           H  
ATOM   1009  HA  ALA A  62     182.041 129.209  19.735  1.00  0.00           H  
ATOM   1010 1HB  ALA A  62     180.287 130.175  18.295  1.00  0.00           H  
ATOM   1011 2HB  ALA A  62     179.809 130.189  20.009  1.00  0.00           H  
ATOM   1012 3HB  ALA A  62     180.361 131.688  19.228  1.00  0.00           H  
ATOM   1013  N   LEU A  63     183.137 132.107  18.616  1.00  0.00           N  
ATOM   1014  CA  LEU A  63     184.057 132.718  17.666  1.00  0.00           C  
ATOM   1015  C   LEU A  63     185.494 132.290  17.936  1.00  0.00           C  
ATOM   1016  O   LEU A  63     186.260 132.028  17.010  1.00  0.00           O  
ATOM   1017  CB  LEU A  63     183.951 134.247  17.733  1.00  0.00           C  
ATOM   1018  CG  LEU A  63     182.686 134.854  17.114  1.00  0.00           C  
ATOM   1019  CD1 LEU A  63     182.594 136.327  17.486  1.00  0.00           C  
ATOM   1020  CD2 LEU A  63     182.724 134.673  15.604  1.00  0.00           C  
ATOM   1021  H   LEU A  63     182.666 132.691  19.293  1.00  0.00           H  
ATOM   1022  HA  LEU A  63     183.795 132.379  16.664  1.00  0.00           H  
ATOM   1023 1HB  LEU A  63     183.987 134.551  18.778  1.00  0.00           H  
ATOM   1024 2HB  LEU A  63     184.811 134.678  17.221  1.00  0.00           H  
ATOM   1025  HG  LEU A  63     181.806 134.353  17.517  1.00  0.00           H  
ATOM   1026 1HD1 LEU A  63     181.695 136.759  17.047  1.00  0.00           H  
ATOM   1027 2HD1 LEU A  63     182.549 136.425  18.571  1.00  0.00           H  
ATOM   1028 3HD1 LEU A  63     183.471 136.853  17.110  1.00  0.00           H  
ATOM   1029 1HD2 LEU A  63     181.824 135.104  15.163  1.00  0.00           H  
ATOM   1030 2HD2 LEU A  63     183.603 135.176  15.198  1.00  0.00           H  
ATOM   1031 3HD2 LEU A  63     182.771 133.611  15.365  1.00  0.00           H  
ATOM   1032  N   LEU A  64     185.853 132.217  19.214  1.00  0.00           N  
ATOM   1033  CA  LEU A  64     187.204 131.838  19.609  1.00  0.00           C  
ATOM   1034  C   LEU A  64     187.479 130.373  19.294  1.00  0.00           C  
ATOM   1035  O   LEU A  64     188.615 129.993  19.008  1.00  0.00           O  
ATOM   1036  CB  LEU A  64     187.408 132.092  21.108  1.00  0.00           C  
ATOM   1037  CG  LEU A  64     187.367 133.562  21.545  1.00  0.00           C  
ATOM   1038  CD1 LEU A  64     187.410 133.642  23.065  1.00  0.00           C  
ATOM   1039  CD2 LEU A  64     188.537 134.309  20.925  1.00  0.00           C  
ATOM   1040  H   LEU A  64     185.173 132.432  19.931  1.00  0.00           H  
ATOM   1041  HA  LEU A  64     187.913 132.438  19.041  1.00  0.00           H  
ATOM   1042 1HB  LEU A  64     186.634 131.562  21.660  1.00  0.00           H  
ATOM   1043 2HB  LEU A  64     188.377 131.687  21.400  1.00  0.00           H  
ATOM   1044  HG  LEU A  64     186.431 134.015  21.214  1.00  0.00           H  
ATOM   1045 1HD1 LEU A  64     187.380 134.686  23.375  1.00  0.00           H  
ATOM   1046 2HD1 LEU A  64     186.552 133.116  23.482  1.00  0.00           H  
ATOM   1047 3HD1 LEU A  64     188.329 133.182  23.427  1.00  0.00           H  
ATOM   1048 1HD2 LEU A  64     188.508 135.355  21.235  1.00  0.00           H  
ATOM   1049 2HD2 LEU A  64     189.474 133.859  21.256  1.00  0.00           H  
ATOM   1050 3HD2 LEU A  64     188.472 134.251  19.838  1.00  0.00           H  
ATOM   1051  N   LEU A  65     186.434 129.556  19.348  1.00  0.00           N  
ATOM   1052  CA  LEU A  65     186.540 128.153  18.960  1.00  0.00           C  
ATOM   1053  C   LEU A  65     186.879 128.014  17.483  1.00  0.00           C  
ATOM   1054  O   LEU A  65     187.709 127.186  17.103  1.00  0.00           O  
ATOM   1055  CB  LEU A  65     185.226 127.420  19.260  1.00  0.00           C  
ATOM   1056  CG  LEU A  65     185.207 125.925  18.921  1.00  0.00           C  
ATOM   1057  CD1 LEU A  65     186.284 125.208  19.723  1.00  0.00           C  
ATOM   1058  CD2 LEU A  65     183.829 125.354  19.222  1.00  0.00           C  
ATOM   1059  H   LEU A  65     185.545 129.912  19.664  1.00  0.00           H  
ATOM   1060  HA  LEU A  65     187.349 127.696  19.532  1.00  0.00           H  
ATOM   1061 1HB  LEU A  65     185.007 127.522  20.322  1.00  0.00           H  
ATOM   1062 2HB  LEU A  65     184.425 127.898  18.698  1.00  0.00           H  
ATOM   1063  HG  LEU A  65     185.433 125.788  17.863  1.00  0.00           H  
ATOM   1064 1HD1 LEU A  65     186.270 124.144  19.482  1.00  0.00           H  
ATOM   1065 2HD1 LEU A  65     187.260 125.623  19.474  1.00  0.00           H  
ATOM   1066 3HD1 LEU A  65     186.092 125.340  20.788  1.00  0.00           H  
ATOM   1067 1HD2 LEU A  65     183.815 124.290  18.980  1.00  0.00           H  
ATOM   1068 2HD2 LEU A  65     183.602 125.488  20.280  1.00  0.00           H  
ATOM   1069 3HD2 LEU A  65     183.081 125.872  18.621  1.00  0.00           H  
ATOM   1070  N   ALA A  66     186.237 128.826  16.652  1.00  0.00           N  
ATOM   1071  CA  ALA A  66     186.548 128.872  15.229  1.00  0.00           C  
ATOM   1072  C   ALA A  66     187.986 129.316  14.996  1.00  0.00           C  
ATOM   1073  O   ALA A  66     188.655 128.829  14.083  1.00  0.00           O  
ATOM   1074  CB  ALA A  66     185.582 129.799  14.504  1.00  0.00           C  
ATOM   1075  H   ALA A  66     185.509 129.426  17.016  1.00  0.00           H  
ATOM   1076  HA  ALA A  66     186.440 127.866  14.819  1.00  0.00           H  
ATOM   1077 1HB  ALA A  66     185.827 129.824  13.444  1.00  0.00           H  
ATOM   1078 2HB  ALA A  66     184.564 129.436  14.633  1.00  0.00           H  
ATOM   1079 3HB  ALA A  66     185.664 130.803  14.919  1.00  0.00           H  
ATOM   1080  N   LEU A  67     188.457 130.242  15.822  1.00  0.00           N  
ATOM   1081  CA  LEU A  67     189.836 130.708  15.747  1.00  0.00           C  
ATOM   1082  C   LEU A  67     190.815 129.572  16.019  1.00  0.00           C  
ATOM   1083  O   LEU A  67     191.836 129.445  15.343  1.00  0.00           O  
ATOM   1084  CB  LEU A  67     190.069 131.842  16.753  1.00  0.00           C  
ATOM   1085  CG  LEU A  67     191.488 132.425  16.784  1.00  0.00           C  
ATOM   1086  CD1 LEU A  67     191.831 132.999  15.415  1.00  0.00           C  
ATOM   1087  CD2 LEU A  67     191.576 133.492  17.863  1.00  0.00           C  
ATOM   1088  H   LEU A  67     187.841 130.637  16.519  1.00  0.00           H  
ATOM   1089  HA  LEU A  67     190.025 131.071  14.737  1.00  0.00           H  
ATOM   1090 1HB  LEU A  67     189.382 132.656  16.523  1.00  0.00           H  
ATOM   1091 2HB  LEU A  67     189.840 131.473  17.753  1.00  0.00           H  
ATOM   1092  HG  LEU A  67     192.202 131.630  16.999  1.00  0.00           H  
ATOM   1093 1HD1 LEU A  67     192.839 133.413  15.438  1.00  0.00           H  
ATOM   1094 2HD1 LEU A  67     191.779 132.210  14.666  1.00  0.00           H  
ATOM   1095 3HD1 LEU A  67     191.121 133.787  15.165  1.00  0.00           H  
ATOM   1096 1HD2 LEU A  67     192.584 133.905  17.886  1.00  0.00           H  
ATOM   1097 2HD2 LEU A  67     190.863 134.287  17.647  1.00  0.00           H  
ATOM   1098 3HD2 LEU A  67     191.343 133.049  18.832  1.00  0.00           H  
ATOM   1099  N   VAL A  68     190.497 128.748  17.013  1.00  0.00           N  
ATOM   1100  CA  VAL A  68     191.278 127.550  17.294  1.00  0.00           C  
ATOM   1101  C   VAL A  68     191.229 126.574  16.127  1.00  0.00           C  
ATOM   1102  O   VAL A  68     192.245 125.988  15.749  1.00  0.00           O  
ATOM   1103  CB  VAL A  68     190.753 126.853  18.562  1.00  0.00           C  
ATOM   1104  CG1 VAL A  68     191.418 125.496  18.740  1.00  0.00           C  
ATOM   1105  CG2 VAL A  68     190.997 127.736  19.777  1.00  0.00           C  
ATOM   1106  H   VAL A  68     189.693 128.956  17.587  1.00  0.00           H  
ATOM   1107  HA  VAL A  68     192.319 127.842  17.437  1.00  0.00           H  
ATOM   1108  HB  VAL A  68     189.684 126.674  18.452  1.00  0.00           H  
ATOM   1109 1HG1 VAL A  68     191.035 125.018  19.641  1.00  0.00           H  
ATOM   1110 2HG1 VAL A  68     191.201 124.868  17.876  1.00  0.00           H  
ATOM   1111 3HG1 VAL A  68     192.496 125.629  18.831  1.00  0.00           H  
ATOM   1112 1HG2 VAL A  68     190.623 127.237  20.670  1.00  0.00           H  
ATOM   1113 2HG2 VAL A  68     192.066 127.920  19.884  1.00  0.00           H  
ATOM   1114 3HG2 VAL A  68     190.478 128.686  19.646  1.00  0.00           H  
ATOM   1115  N   ALA A  69     190.041 126.399  15.555  1.00  0.00           N  
ATOM   1116  CA  ALA A  69     189.861 125.507  14.418  1.00  0.00           C  
ATOM   1117  C   ALA A  69     190.735 125.928  13.241  1.00  0.00           C  
ATOM   1118  O   ALA A  69     191.293 125.088  12.537  1.00  0.00           O  
ATOM   1119  CB  ALA A  69     188.398 125.466  14.003  1.00  0.00           C  
ATOM   1120  H   ALA A  69     189.243 126.901  15.919  1.00  0.00           H  
ATOM   1121  HA  ALA A  69     190.168 124.504  14.712  1.00  0.00           H  
ATOM   1122 1HB  ALA A  69     188.278 124.796  13.152  1.00  0.00           H  
ATOM   1123 2HB  ALA A  69     187.794 125.108  14.835  1.00  0.00           H  
ATOM   1124 3HB  ALA A  69     188.071 126.469  13.722  1.00  0.00           H  
ATOM   1125  N   LYS A  70     190.849 127.236  13.036  1.00  0.00           N  
ATOM   1126  CA  LYS A  70     191.717 127.776  11.994  1.00  0.00           C  
ATOM   1127  C   LYS A  70     193.163 127.358  12.216  1.00  0.00           C  
ATOM   1128  O   LYS A  70     193.869 127.001  11.268  1.00  0.00           O  
ATOM   1129  CB  LYS A  70     191.612 129.301  11.945  1.00  0.00           C  
ATOM   1130  CG  LYS A  70     190.305 129.823  11.360  1.00  0.00           C  
ATOM   1131  CD  LYS A  70     190.261 131.344  11.378  1.00  0.00           C  
ATOM   1132  CE  LYS A  70     188.937 131.866  10.838  1.00  0.00           C  
ATOM   1133  NZ  LYS A  70     188.869 133.351  10.873  1.00  0.00           N1+
ATOM   1134  H   LYS A  70     190.320 127.875  13.616  1.00  0.00           H  
ATOM   1135  HA  LYS A  70     191.397 127.368  11.035  1.00  0.00           H  
ATOM   1136 1HB  LYS A  70     191.711 129.706  12.953  1.00  0.00           H  
ATOM   1137 2HB  LYS A  70     192.430 129.703  11.348  1.00  0.00           H  
ATOM   1138 1HG  LYS A  70     190.204 129.478  10.330  1.00  0.00           H  
ATOM   1139 2HG  LYS A  70     189.467 129.435  11.938  1.00  0.00           H  
ATOM   1140 1HD  LYS A  70     190.392 131.699  12.402  1.00  0.00           H  
ATOM   1141 2HD  LYS A  70     191.073 131.739  10.768  1.00  0.00           H  
ATOM   1142 1HE  LYS A  70     188.807 131.531   9.810  1.00  0.00           H  
ATOM   1143 2HE  LYS A  70     188.117 131.464  11.434  1.00  0.00           H  
ATOM   1144 1HZ  LYS A  70     187.978 133.657  10.508  1.00  0.00           H  
ATOM   1145 2HZ  LYS A  70     188.970 133.672  11.826  1.00  0.00           H  
ATOM   1146 3HZ  LYS A  70     189.614 133.736  10.309  1.00  0.00           H  
ATOM   1147  N   GLY A  71     193.605 127.404  13.468  1.00  0.00           N  
ATOM   1148  CA  GLY A  71     194.944 126.950  13.826  1.00  0.00           C  
ATOM   1149  C   GLY A  71     195.116 125.464  13.542  1.00  0.00           C  
ATOM   1150  O   GLY A  71     196.152 125.037  13.026  1.00  0.00           O  
ATOM   1151  H   GLY A  71     192.998 127.762  14.190  1.00  0.00           H  
ATOM   1152 1HA  GLY A  71     195.684 127.520  13.263  1.00  0.00           H  
ATOM   1153 2HA  GLY A  71     195.123 127.146  14.882  1.00  0.00           H  
ATOM   1154  N   GLU A  72     194.100 124.680  13.878  1.00  0.00           N  
ATOM   1155  CA  GLU A  72     194.120 123.245  13.619  1.00  0.00           C  
ATOM   1156  C   GLU A  72     194.188 122.957  12.127  1.00  0.00           C  
ATOM   1157  O   GLU A  72     194.905 122.057  11.689  1.00  0.00           O  
ATOM   1158  CB  GLU A  72     192.882 122.576  14.221  1.00  0.00           C  
ATOM   1159  CG  GLU A  72     192.846 121.063  14.064  1.00  0.00           C  
ATOM   1160  CD  GLU A  72     191.659 120.433  14.737  1.00  0.00           C  
ATOM   1161  OE1 GLU A  72     190.890 121.148  15.334  1.00  0.00           O  
ATOM   1162  OE2 GLU A  72     191.521 119.235  14.656  1.00  0.00           O1-
ATOM   1163  H   GLU A  72     193.293 125.087  14.328  1.00  0.00           H  
ATOM   1164  HA  GLU A  72     195.013 122.823  14.078  1.00  0.00           H  
ATOM   1165 1HB  GLU A  72     192.827 122.804  15.286  1.00  0.00           H  
ATOM   1166 2HB  GLU A  72     191.985 122.982  13.753  1.00  0.00           H  
ATOM   1167 1HG  GLU A  72     192.819 120.819  13.003  1.00  0.00           H  
ATOM   1168 2HG  GLU A  72     193.761 120.643  14.483  1.00  0.00           H  
ATOM   1169  N   LEU A  73     193.437 123.727  11.344  1.00  0.00           N  
ATOM   1170  CA  LEU A  73     193.404 123.550   9.898  1.00  0.00           C  
ATOM   1171  C   LEU A  73     194.778 123.788   9.283  1.00  0.00           C  
ATOM   1172  O   LEU A  73     195.228 123.025   8.428  1.00  0.00           O  
ATOM   1173  CB  LEU A  73     192.383 124.505   9.269  1.00  0.00           C  
ATOM   1174  CG  LEU A  73     192.279 124.456   7.739  1.00  0.00           C  
ATOM   1175  CD1 LEU A  73     191.898 123.049   7.301  1.00  0.00           C  
ATOM   1176  CD2 LEU A  73     191.249 125.473   7.268  1.00  0.00           C  
ATOM   1177  H   LEU A  73     192.874 124.452  11.763  1.00  0.00           H  
ATOM   1178  HA  LEU A  73     193.121 122.519   9.680  1.00  0.00           H  
ATOM   1179 1HB  LEU A  73     191.398 124.278   9.676  1.00  0.00           H  
ATOM   1180 2HB  LEU A  73     192.642 125.526   9.551  1.00  0.00           H  
ATOM   1181  HG  LEU A  73     193.248 124.692   7.301  1.00  0.00           H  
ATOM   1182 1HD1 LEU A  73     191.825 123.014   6.214  1.00  0.00           H  
ATOM   1183 2HD1 LEU A  73     192.661 122.345   7.634  1.00  0.00           H  
ATOM   1184 3HD1 LEU A  73     190.938 122.779   7.739  1.00  0.00           H  
ATOM   1185 1HD2 LEU A  73     191.176 125.438   6.180  1.00  0.00           H  
ATOM   1186 2HD2 LEU A  73     190.279 125.237   7.705  1.00  0.00           H  
ATOM   1187 3HD2 LEU A  73     191.555 126.472   7.579  1.00  0.00           H  
ATOM   1188  N   GLU A  74     195.439 124.853   9.722  1.00  0.00           N  
ATOM   1189  CA  GLU A  74     196.792 125.157   9.269  1.00  0.00           C  
ATOM   1190  C   GLU A  74     197.739 123.996   9.549  1.00  0.00           C  
ATOM   1191  O   GLU A  74     198.542 123.618   8.697  1.00  0.00           O  
ATOM   1192  CB  GLU A  74     197.310 126.426   9.949  1.00  0.00           C  
ATOM   1193  CG  GLU A  74     198.733 126.809   9.564  1.00  0.00           C  
ATOM   1194  CD  GLU A  74     199.235 128.015  10.309  1.00  0.00           C  
ATOM   1195  OE1 GLU A  74     198.434 128.843  10.671  1.00  0.00           O  
ATOM   1196  OE2 GLU A  74     200.422 128.107  10.517  1.00  0.00           O1-
ATOM   1197  H   GLU A  74     194.995 125.470  10.388  1.00  0.00           H  
ATOM   1198  HA  GLU A  74     196.768 125.311   8.189  1.00  0.00           H  
ATOM   1199 1HB  GLU A  74     196.659 127.263   9.700  1.00  0.00           H  
ATOM   1200 2HB  GLU A  74     197.281 126.297  11.031  1.00  0.00           H  
ATOM   1201 1HG  GLU A  74     199.393 125.968   9.769  1.00  0.00           H  
ATOM   1202 2HG  GLU A  74     198.766 127.009   8.494  1.00  0.00           H  
ATOM   1203  N   GLN A  75     197.639 123.434  10.750  1.00  0.00           N  
ATOM   1204  CA  GLN A  75     198.471 122.302  11.136  1.00  0.00           C  
ATOM   1205  C   GLN A  75     198.176 121.081  10.271  1.00  0.00           C  
ATOM   1206  O   GLN A  75     199.090 120.368   9.859  1.00  0.00           O  
ATOM   1207  CB  GLN A  75     198.255 121.960  12.614  1.00  0.00           C  
ATOM   1208  CG  GLN A  75     198.805 122.997  13.578  1.00  0.00           C  
ATOM   1209  CD  GLN A  75     198.498 122.661  15.025  1.00  0.00           C  
ATOM   1210  NE2 GLN A  75     198.915 123.534  15.936  1.00  0.00           N  
ATOM   1211  OE1 GLN A  75     197.893 121.627  15.323  1.00  0.00           O  
ATOM   1212  H   GLN A  75     196.970 123.804  11.410  1.00  0.00           H  
ATOM   1213  HA  GLN A  75     199.516 122.572  10.985  1.00  0.00           H  
ATOM   1214 1HB  GLN A  75     197.189 121.849  12.810  1.00  0.00           H  
ATOM   1215 2HB  GLN A  75     198.731 121.006  12.839  1.00  0.00           H  
ATOM   1216 1HG  GLN A  75     199.887 123.049  13.462  1.00  0.00           H  
ATOM   1217 2HG  GLN A  75     198.357 123.965  13.350  1.00  0.00           H  
ATOM   1218 1HE2 GLN A  75     198.741 123.366  16.907  1.00  0.00           H  
ATOM   1219 2HE2 GLN A  75     199.403 124.359  15.652  1.00  0.00           H  
ATOM   1220  N   ALA A  76     196.897 120.850  10.002  1.00  0.00           N  
ATOM   1221  CA  ALA A  76     196.480 119.709   9.195  1.00  0.00           C  
ATOM   1222  C   ALA A  76     196.992 119.830   7.765  1.00  0.00           C  
ATOM   1223  O   ALA A  76     197.428 118.845   7.168  1.00  0.00           O  
ATOM   1224  CB  ALA A  76     194.964 119.579   9.203  1.00  0.00           C  
ATOM   1225  H   ALA A  76     196.194 121.478  10.365  1.00  0.00           H  
ATOM   1226  HA  ALA A  76     196.909 118.803   9.625  1.00  0.00           H  
ATOM   1227 1HB  ALA A  76     194.668 118.724   8.595  1.00  0.00           H  
ATOM   1228 2HB  ALA A  76     194.617 119.435  10.226  1.00  0.00           H  
ATOM   1229 3HB  ALA A  76     194.519 120.484   8.794  1.00  0.00           H  
ATOM   1230  N   GLU A  77     196.940 121.040   7.222  1.00  0.00           N  
ATOM   1231  CA  GLU A  77     197.402 121.292   5.863  1.00  0.00           C  
ATOM   1232  C   GLU A  77     198.911 121.111   5.753  1.00  0.00           C  
ATOM   1233  O   GLU A  77     199.408 120.539   4.781  1.00  0.00           O  
ATOM   1234  CB  GLU A  77     197.015 122.706   5.421  1.00  0.00           C  
ATOM   1235  CG  GLU A  77     197.122 122.947   3.922  1.00  0.00           C  
ATOM   1236  CD  GLU A  77     198.476 123.449   3.505  1.00  0.00           C  
ATOM   1237  OE1 GLU A  77     199.104 124.126   4.285  1.00  0.00           O  
ATOM   1238  OE2 GLU A  77     198.884 123.156   2.406  1.00  0.00           O1-
ATOM   1239  H   GLU A  77     196.567 121.807   7.764  1.00  0.00           H  
ATOM   1240  HA  GLU A  77     196.933 120.570   5.196  1.00  0.00           H  
ATOM   1241 1HB  GLU A  77     195.987 122.911   5.720  1.00  0.00           H  
ATOM   1242 2HB  GLU A  77     197.654 123.431   5.923  1.00  0.00           H  
ATOM   1243 1HG  GLU A  77     196.917 122.013   3.399  1.00  0.00           H  
ATOM   1244 2HG  GLU A  77     196.365 123.671   3.626  1.00  0.00           H  
ATOM   1245  N   LYS A  78     199.636 121.598   6.754  1.00  0.00           N  
ATOM   1246  CA  LYS A  78     201.085 121.440   6.802  1.00  0.00           C  
ATOM   1247  C   LYS A  78     201.471 119.987   7.043  1.00  0.00           C  
ATOM   1248  O   LYS A  78     202.462 119.499   6.494  1.00  0.00           O  
ATOM   1249  CB  LYS A  78     201.687 122.331   7.888  1.00  0.00           C  
ATOM   1250  CG  LYS A  78     201.684 123.818   7.555  1.00  0.00           C  
ATOM   1251  CD  LYS A  78     202.166 124.650   8.735  1.00  0.00           C  
ATOM   1252  CE  LYS A  78     202.298 126.119   8.360  1.00  0.00           C  
ATOM   1253  NZ  LYS A  78     202.566 126.973   9.548  1.00  0.00           N1+
ATOM   1254  H   LYS A  78     199.170 122.091   7.504  1.00  0.00           H  
ATOM   1255  HA  LYS A  78     201.496 121.736   5.835  1.00  0.00           H  
ATOM   1256 1HB  LYS A  78     201.134 122.196   8.818  1.00  0.00           H  
ATOM   1257 2HB  LYS A  78     202.719 122.033   8.073  1.00  0.00           H  
ATOM   1258 1HG  LYS A  78     202.336 124.002   6.701  1.00  0.00           H  
ATOM   1259 2HG  LYS A  78     200.673 124.130   7.291  1.00  0.00           H  
ATOM   1260 1HD  LYS A  78     201.457 124.557   9.560  1.00  0.00           H  
ATOM   1261 2HD  LYS A  78     203.134 124.279   9.068  1.00  0.00           H  
ATOM   1262 1HE  LYS A  78     203.116 126.239   7.649  1.00  0.00           H  
ATOM   1263 2HE  LYS A  78     201.379 126.457   7.884  1.00  0.00           H  
ATOM   1264 1HZ  LYS A  78     202.648 127.937   9.258  1.00  0.00           H  
ATOM   1265 2HZ  LYS A  78     201.806 126.883  10.206  1.00  0.00           H  
ATOM   1266 3HZ  LYS A  78     203.428 126.681   9.987  1.00  0.00           H  
ATOM   1267  N   GLU A  79     200.689 119.300   7.868  1.00  0.00           N  
ATOM   1268  CA  GLU A  79     200.906 117.882   8.126  1.00  0.00           C  
ATOM   1269  C   GLU A  79     200.564 117.042   6.901  1.00  0.00           C  
ATOM   1270  O   GLU A  79     201.239 116.054   6.606  1.00  0.00           O  
ATOM   1271  CB  GLU A  79     200.067 117.423   9.321  1.00  0.00           C  
ATOM   1272  CG  GLU A  79     200.408 116.030   9.829  1.00  0.00           C  
ATOM   1273  CD  GLU A  79     199.767 115.718  11.154  1.00  0.00           C  
ATOM   1274  OE1 GLU A  79     198.917 116.467  11.572  1.00  0.00           O  
ATOM   1275  OE2 GLU A  79     200.127 114.729  11.747  1.00  0.00           O1-
ATOM   1276  H   GLU A  79     199.925 119.772   8.327  1.00  0.00           H  
ATOM   1277  HA  GLU A  79     201.960 117.729   8.358  1.00  0.00           H  
ATOM   1278 1HB  GLU A  79     200.198 118.122  10.147  1.00  0.00           H  
ATOM   1279 2HB  GLU A  79     199.012 117.432   9.050  1.00  0.00           H  
ATOM   1280 1HG  GLU A  79     200.075 115.295   9.097  1.00  0.00           H  
ATOM   1281 2HG  GLU A  79     201.489 115.944   9.926  1.00  0.00           H  
ATOM   1282  N   GLY A  80     199.515 117.438   6.190  1.00  0.00           N  
ATOM   1283  CA  GLY A  80     199.145 116.788   4.938  1.00  0.00           C  
ATOM   1284  C   GLY A  80     198.043 115.759   5.156  1.00  0.00           C  
ATOM   1285  O   GLY A  80     197.829 114.878   4.323  1.00  0.00           O  
ATOM   1286  H   GLY A  80     198.956 118.210   6.526  1.00  0.00           H  
ATOM   1287 1HA  GLY A  80     198.811 117.538   4.223  1.00  0.00           H  
ATOM   1288 2HA  GLY A  80     200.020 116.302   4.508  1.00  0.00           H  
ATOM   1289  N   ASP A  81     197.347 115.876   6.281  1.00  0.00           N  
ATOM   1290  CA  ASP A  81     196.258 114.960   6.606  1.00  0.00           C  
ATOM   1291  C   ASP A  81     194.902 115.629   6.420  1.00  0.00           C  
ATOM   1292  O   ASP A  81     194.493 116.461   7.231  1.00  0.00           O  
ATOM   1293  CB  ASP A  81     196.392 114.457   8.045  1.00  0.00           C  
ATOM   1294  CG  ASP A  81     197.364 113.292   8.178  1.00  0.00           C  
ATOM   1295  OD1 ASP A  81     197.550 112.587   7.214  1.00  0.00           O  
ATOM   1296  OD2 ASP A  81     197.911 113.119   9.240  1.00  0.00           O1-
ATOM   1297  H   ASP A  81     197.575 116.617   6.927  1.00  0.00           H  
ATOM   1298  HA  ASP A  81     196.304 114.113   5.921  1.00  0.00           H  
ATOM   1299 1HB  ASP A  81     196.734 115.270   8.685  1.00  0.00           H  
ATOM   1300 2HB  ASP A  81     195.415 114.140   8.412  1.00  0.00           H  
ATOM   1301  N   ALA A  82     194.209 115.264   5.346  1.00  0.00           N  
ATOM   1302  CA  ALA A  82     192.944 115.901   4.997  1.00  0.00           C  
ATOM   1303  C   ALA A  82     191.872 115.597   6.034  1.00  0.00           C  
ATOM   1304  O   ALA A  82     190.959 116.395   6.250  1.00  0.00           O  
ATOM   1305  CB  ALA A  82     192.487 115.453   3.617  1.00  0.00           C  
ATOM   1306  H   ALA A  82     194.567 114.527   4.758  1.00  0.00           H  
ATOM   1307  HA  ALA A  82     193.102 116.980   4.985  1.00  0.00           H  
ATOM   1308 1HB  ALA A  82     191.541 115.936   3.371  1.00  0.00           H  
ATOM   1309 2HB  ALA A  82     193.239 115.730   2.877  1.00  0.00           H  
ATOM   1310 3HB  ALA A  82     192.355 114.372   3.611  1.00  0.00           H  
ATOM   1311  N   GLU A  83     191.983 114.438   6.675  1.00  0.00           N  
ATOM   1312  CA  GLU A  83     190.991 113.999   7.648  1.00  0.00           C  
ATOM   1313  C   GLU A  83     190.889 114.979   8.808  1.00  0.00           C  
ATOM   1314  O   GLU A  83     189.793 115.283   9.282  1.00  0.00           O  
ATOM   1315  CB  GLU A  83     191.340 112.605   8.174  1.00  0.00           C  
ATOM   1316  CG  GLU A  83     191.133 111.483   7.167  1.00  0.00           C  
ATOM   1317  CD  GLU A  83     191.567 110.141   7.688  1.00  0.00           C  
ATOM   1318  OE1 GLU A  83     192.306 110.106   8.643  1.00  0.00           O  
ATOM   1319  OE2 GLU A  83     191.159 109.149   7.132  1.00  0.00           O1-
ATOM   1320  H   GLU A  83     192.779 113.845   6.479  1.00  0.00           H  
ATOM   1321  HA  GLU A  83     190.018 113.963   7.157  1.00  0.00           H  
ATOM   1322 1HB  GLU A  83     192.385 112.586   8.486  1.00  0.00           H  
ATOM   1323 2HB  GLU A  83     190.733 112.384   9.051  1.00  0.00           H  
ATOM   1324 1HG  GLU A  83     190.077 111.434   6.906  1.00  0.00           H  
ATOM   1325 2HG  GLU A  83     191.692 111.714   6.262  1.00  0.00           H  
ATOM   1326  N   VAL A  84     192.035 115.475   9.262  1.00  0.00           N  
ATOM   1327  CA  VAL A  84     192.072 116.450  10.346  1.00  0.00           C  
ATOM   1328  C   VAL A  84     191.636 117.826   9.864  1.00  0.00           C  
ATOM   1329  O   VAL A  84     190.913 118.539  10.560  1.00  0.00           O  
ATOM   1330  CB  VAL A  84     193.495 116.542  10.932  1.00  0.00           C  
ATOM   1331  CG1 VAL A  84     193.555 117.608  12.017  1.00  0.00           C  
ATOM   1332  CG2 VAL A  84     193.917 115.188  11.482  1.00  0.00           C  
ATOM   1333  H   VAL A  84     192.902 115.168   8.845  1.00  0.00           H  
ATOM   1334  HA  VAL A  84     191.375 116.133  11.121  1.00  0.00           H  
ATOM   1335  HB  VAL A  84     194.183 116.846  10.145  1.00  0.00           H  
ATOM   1336 1HG1 VAL A  84     194.567 117.660  12.420  1.00  0.00           H  
ATOM   1337 2HG1 VAL A  84     193.284 118.575  11.592  1.00  0.00           H  
ATOM   1338 3HG1 VAL A  84     192.860 117.354  12.815  1.00  0.00           H  
ATOM   1339 1HG2 VAL A  84     194.922 115.261  11.894  1.00  0.00           H  
ATOM   1340 2HG2 VAL A  84     193.224 114.883  12.266  1.00  0.00           H  
ATOM   1341 3HG2 VAL A  84     193.905 114.451  10.680  1.00  0.00           H  
ATOM   1342  N   ALA A  85     192.077 118.197   8.666  1.00  0.00           N  
ATOM   1343  CA  ALA A  85     191.663 119.451   8.053  1.00  0.00           C  
ATOM   1344  C   ALA A  85     190.148 119.520   7.902  1.00  0.00           C  
ATOM   1345  O   ALA A  85     189.542 120.574   8.092  1.00  0.00           O  
ATOM   1346  CB  ALA A  85     192.336 119.627   6.698  1.00  0.00           C  
ATOM   1347  H   ALA A  85     192.716 117.593   8.169  1.00  0.00           H  
ATOM   1348  HA  ALA A  85     191.967 120.274   8.703  1.00  0.00           H  
ATOM   1349 1HB  ALA A  85     192.016 120.569   6.253  1.00  0.00           H  
ATOM   1350 2HB  ALA A  85     193.419 119.637   6.830  1.00  0.00           H  
ATOM   1351 3HB  ALA A  85     192.058 118.804   6.044  1.00  0.00           H  
ATOM   1352  N   LEU A  86     189.541 118.388   7.561  1.00  0.00           N  
ATOM   1353  CA  LEU A  86     188.090 118.291   7.481  1.00  0.00           C  
ATOM   1354  C   LEU A  86     187.442 118.615   8.820  1.00  0.00           C  
ATOM   1355  O   LEU A  86     186.519 119.425   8.895  1.00  0.00           O  
ATOM   1356  CB  LEU A  86     187.678 116.882   7.034  1.00  0.00           C  
ATOM   1357  CG  LEU A  86     186.167 116.632   6.932  1.00  0.00           C  
ATOM   1358  CD1 LEU A  86     185.606 117.390   5.737  1.00  0.00           C  
ATOM   1359  CD2 LEU A  86     185.907 115.139   6.805  1.00  0.00           C  
ATOM   1360  H   LEU A  86     190.101 117.574   7.350  1.00  0.00           H  
ATOM   1361  HA  LEU A  86     187.733 119.022   6.755  1.00  0.00           H  
ATOM   1362 1HB  LEU A  86     188.111 116.688   6.054  1.00  0.00           H  
ATOM   1363 2HB  LEU A  86     188.086 116.159   7.739  1.00  0.00           H  
ATOM   1364  HG  LEU A  86     185.674 117.012   7.829  1.00  0.00           H  
ATOM   1365 1HD1 LEU A  86     184.533 117.212   5.665  1.00  0.00           H  
ATOM   1366 2HD1 LEU A  86     185.789 118.456   5.863  1.00  0.00           H  
ATOM   1367 3HD1 LEU A  86     186.092 117.043   4.826  1.00  0.00           H  
ATOM   1368 1HD2 LEU A  86     184.833 114.961   6.734  1.00  0.00           H  
ATOM   1369 2HD2 LEU A  86     186.399 114.758   5.909  1.00  0.00           H  
ATOM   1370 3HD2 LEU A  86     186.303 114.625   7.682  1.00  0.00           H  
ATOM   1371  N   ARG A  87     187.932 117.977   9.880  1.00  0.00           N  
ATOM   1372  CA  ARG A  87     187.406 118.204  11.221  1.00  0.00           C  
ATOM   1373  C   ARG A  87     187.506 119.673  11.612  1.00  0.00           C  
ATOM   1374  O   ARG A  87     186.587 120.231  12.209  1.00  0.00           O  
ATOM   1375  CB  ARG A  87     188.157 117.359  12.241  1.00  0.00           C  
ATOM   1376  CG  ARG A  87     187.656 117.488  13.670  1.00  0.00           C  
ATOM   1377  CD  ARG A  87     188.412 116.607  14.598  1.00  0.00           C  
ATOM   1378  NE  ARG A  87     189.789 117.045  14.757  1.00  0.00           N  
ATOM   1379  CZ  ARG A  87     190.772 116.297  15.296  1.00  0.00           C  
ATOM   1380  NH1 ARG A  87     190.514 115.079  15.722  1.00  0.00           N1+
ATOM   1381  NH2 ARG A  87     191.995 116.786  15.397  1.00  0.00           N  
ATOM   1382  H   ARG A  87     188.687 117.320   9.753  1.00  0.00           H  
ATOM   1383  HA  ARG A  87     186.350 117.931  11.230  1.00  0.00           H  
ATOM   1384 1HB  ARG A  87     188.091 116.310  11.961  1.00  0.00           H  
ATOM   1385 2HB  ARG A  87     189.212 117.635  12.236  1.00  0.00           H  
ATOM   1386 1HG  ARG A  87     187.769 118.518  14.005  1.00  0.00           H  
ATOM   1387 2HG  ARG A  87     186.603 117.207  13.713  1.00  0.00           H  
ATOM   1388 1HD  ARG A  87     187.935 116.618  15.578  1.00  0.00           H  
ATOM   1389 2HD  ARG A  87     188.420 115.590  14.209  1.00  0.00           H  
ATOM   1390  HE  ARG A  87     190.026 117.976  14.442  1.00  0.00           H  
ATOM   1391 1HH1 ARG A  87     189.578 114.706  15.644  1.00  0.00           H  
ATOM   1392 2HH1 ARG A  87     191.250 114.519  16.125  1.00  0.00           H  
ATOM   1393 1HH2 ARG A  87     192.194 117.722  15.070  1.00  0.00           H  
ATOM   1394 2HH2 ARG A  87     192.731 116.226  15.800  1.00  0.00           H  
ATOM   1395  N   ALA A  88     188.630 120.296  11.270  1.00  0.00           N  
ATOM   1396  CA  ALA A  88     188.862 121.695  11.607  1.00  0.00           C  
ATOM   1397  C   ALA A  88     187.772 122.590  11.031  1.00  0.00           C  
ATOM   1398  O   ALA A  88     187.258 123.476  11.713  1.00  0.00           O  
ATOM   1399  CB  ALA A  88     190.230 122.139  11.108  1.00  0.00           C  
ATOM   1400  H   ALA A  88     189.339 119.787  10.762  1.00  0.00           H  
ATOM   1401  HA  ALA A  88     188.836 121.799  12.693  1.00  0.00           H  
ATOM   1402 1HB  ALA A  88     190.388 123.185  11.368  1.00  0.00           H  
ATOM   1403 2HB  ALA A  88     191.003 121.528  11.573  1.00  0.00           H  
ATOM   1404 3HB  ALA A  88     190.277 122.022  10.026  1.00  0.00           H  
ATOM   1405  N   VAL A  89     187.423 122.350   9.771  1.00  0.00           N  
ATOM   1406  CA  VAL A  89     186.397 123.140   9.098  1.00  0.00           C  
ATOM   1407  C   VAL A  89     185.013 122.835   9.658  1.00  0.00           C  
ATOM   1408  O   VAL A  89     184.196 123.737   9.843  1.00  0.00           O  
ATOM   1409  CB  VAL A  89     186.409 122.855   7.585  1.00  0.00           C  
ATOM   1410  CG1 VAL A  89     185.259 123.574   6.897  1.00  0.00           C  
ATOM   1411  CG2 VAL A  89     187.743 123.279   6.989  1.00  0.00           C  
ATOM   1412  H   VAL A  89     187.881 121.607   9.265  1.00  0.00           H  
ATOM   1413  HA  VAL A  89     186.601 124.196   9.276  1.00  0.00           H  
ATOM   1414  HB  VAL A  89     186.263 121.787   7.424  1.00  0.00           H  
ATOM   1415 1HG1 VAL A  89     185.282 123.361   5.828  1.00  0.00           H  
ATOM   1416 2HG1 VAL A  89     184.313 123.227   7.314  1.00  0.00           H  
ATOM   1417 3HG1 VAL A  89     185.355 124.648   7.054  1.00  0.00           H  
ATOM   1418 1HG2 VAL A  89     187.746 123.073   5.919  1.00  0.00           H  
ATOM   1419 2HG2 VAL A  89     187.892 124.346   7.154  1.00  0.00           H  
ATOM   1420 3HG2 VAL A  89     188.549 122.722   7.468  1.00  0.00           H  
ATOM   1421  N   GLU A  90     184.757 121.560   9.923  1.00  0.00           N  
ATOM   1422  CA  GLU A  90     183.492 121.139  10.514  1.00  0.00           C  
ATOM   1423  C   GLU A  90     183.201 121.908  11.796  1.00  0.00           C  
ATOM   1424  O   GLU A  90     182.060 122.290  12.057  1.00  0.00           O  
ATOM   1425  CB  GLU A  90     183.511 119.637  10.804  1.00  0.00           C  
ATOM   1426  CG  GLU A  90     182.225 119.099  11.416  1.00  0.00           C  
ATOM   1427  CD  GLU A  90     182.293 117.628  11.721  1.00  0.00           C  
ATOM   1428  OE1 GLU A  90     182.946 116.919  10.993  1.00  0.00           O  
ATOM   1429  OE2 GLU A  90     181.693 117.213  12.685  1.00  0.00           O1-
ATOM   1430  H   GLU A  90     185.455 120.862   9.713  1.00  0.00           H  
ATOM   1431  HA  GLU A  90     182.690 121.358   9.809  1.00  0.00           H  
ATOM   1432 1HB  GLU A  90     183.696 119.091   9.879  1.00  0.00           H  
ATOM   1433 2HB  GLU A  90     184.328 119.408  11.488  1.00  0.00           H  
ATOM   1434 1HG  GLU A  90     182.020 119.641  12.339  1.00  0.00           H  
ATOM   1435 2HG  GLU A  90     181.402 119.285  10.728  1.00  0.00           H  
ATOM   1436  N   LYS A  91     184.239 122.131  12.594  1.00  0.00           N  
ATOM   1437  CA  LYS A  91     184.107 122.908  13.822  1.00  0.00           C  
ATOM   1438  C   LYS A  91     183.626 124.324  13.533  1.00  0.00           C  
ATOM   1439  O   LYS A  91     182.746 124.845  14.217  1.00  0.00           O  
ATOM   1440  CB  LYS A  91     185.439 122.950  14.573  1.00  0.00           C  
ATOM   1441  CG  LYS A  91     185.846 121.624  15.204  1.00  0.00           C  
ATOM   1442  CD  LYS A  91     187.187 121.740  15.914  1.00  0.00           C  
ATOM   1443  CE  LYS A  91     187.602 120.412  16.532  1.00  0.00           C  
ATOM   1444  NZ  LYS A  91     188.932 120.499  17.195  1.00  0.00           N1+
ATOM   1445  H   LYS A  91     185.142 121.758  12.345  1.00  0.00           H  
ATOM   1446  HA  LYS A  91     183.360 122.430  14.455  1.00  0.00           H  
ATOM   1447 1HB  LYS A  91     186.233 123.253  13.891  1.00  0.00           H  
ATOM   1448 2HB  LYS A  91     185.386 123.695  15.367  1.00  0.00           H  
ATOM   1449 1HG  LYS A  91     185.089 121.317  15.927  1.00  0.00           H  
ATOM   1450 2HG  LYS A  91     185.917 120.860  14.432  1.00  0.00           H  
ATOM   1451 1HD  LYS A  91     187.950 122.054  15.201  1.00  0.00           H  
ATOM   1452 2HD  LYS A  91     187.119 122.490  16.701  1.00  0.00           H  
ATOM   1453 1HE  LYS A  91     186.862 120.107  17.269  1.00  0.00           H  
ATOM   1454 2HE  LYS A  91     187.648 119.649  15.756  1.00  0.00           H  
ATOM   1455 1HZ  LYS A  91     189.171 119.601  17.591  1.00  0.00           H  
ATOM   1456 2HZ  LYS A  91     189.632 120.764  16.516  1.00  0.00           H  
ATOM   1457 3HZ  LYS A  91     188.897 121.192  17.930  1.00  0.00           H  
ATOM   1458  N   VAL A  92     184.211 124.944  12.512  1.00  0.00           N  
ATOM   1459  CA  VAL A  92     183.843 126.302  12.128  1.00  0.00           C  
ATOM   1460  C   VAL A  92     182.398 126.366  11.651  1.00  0.00           C  
ATOM   1461  O   VAL A  92     181.682 127.326  11.936  1.00  0.00           O  
ATOM   1462  CB  VAL A  92     184.774 126.812  11.011  1.00  0.00           C  
ATOM   1463  CG1 VAL A  92     184.363 128.210  10.573  1.00  0.00           C  
ATOM   1464  CG2 VAL A  92     186.217 126.799  11.493  1.00  0.00           C  
ATOM   1465  H   VAL A  92     184.926 124.461  11.989  1.00  0.00           H  
ATOM   1466  HA  VAL A  92     183.931 126.944  13.003  1.00  0.00           H  
ATOM   1467  HB  VAL A  92     184.674 126.161  10.142  1.00  0.00           H  
ATOM   1468 1HG1 VAL A  92     185.031 128.554   9.783  1.00  0.00           H  
ATOM   1469 2HG1 VAL A  92     183.340 128.188  10.199  1.00  0.00           H  
ATOM   1470 3HG1 VAL A  92     184.425 128.890  11.422  1.00  0.00           H  
ATOM   1471 1HG2 VAL A  92     186.868 127.160  10.697  1.00  0.00           H  
ATOM   1472 2HG2 VAL A  92     186.315 127.446  12.364  1.00  0.00           H  
ATOM   1473 3HG2 VAL A  92     186.501 125.782  11.761  1.00  0.00           H  
ATOM   1474  N   VAL A  93     181.974 125.339  10.923  1.00  0.00           N  
ATOM   1475  CA  VAL A  93     180.588 125.232  10.485  1.00  0.00           C  
ATOM   1476  C   VAL A  93     179.638 125.136  11.673  1.00  0.00           C  
ATOM   1477  O   VAL A  93     178.597 125.792  11.703  1.00  0.00           O  
ATOM   1478  CB  VAL A  93     180.408 123.992   9.587  1.00  0.00           C  
ATOM   1479  CG1 VAL A  93     178.934 123.764   9.285  1.00  0.00           C  
ATOM   1480  CG2 VAL A  93     181.201 124.165   8.300  1.00  0.00           C  
ATOM   1481  H   VAL A  93     182.629 124.615  10.668  1.00  0.00           H  
ATOM   1482  HA  VAL A  93     180.328 126.132   9.928  1.00  0.00           H  
ATOM   1483  HB  VAL A  93     180.767 123.114  10.121  1.00  0.00           H  
ATOM   1484 1HG1 VAL A  93     178.825 122.884   8.651  1.00  0.00           H  
ATOM   1485 2HG1 VAL A  93     178.392 123.606  10.218  1.00  0.00           H  
ATOM   1486 3HG1 VAL A  93     178.528 124.634   8.770  1.00  0.00           H  
ATOM   1487 1HG2 VAL A  93     181.069 123.286   7.671  1.00  0.00           H  
ATOM   1488 2HG2 VAL A  93     180.844 125.048   7.770  1.00  0.00           H  
ATOM   1489 3HG2 VAL A  93     182.257 124.287   8.539  1.00  0.00           H  
ATOM   1490  N   ARG A  94     180.005 124.316  12.652  1.00  0.00           N  
ATOM   1491  CA  ARG A  94     179.212 124.168  13.865  1.00  0.00           C  
ATOM   1492  C   ARG A  94     179.129 125.482  14.632  1.00  0.00           C  
ATOM   1493  O   ARG A  94     178.093 125.809  15.212  1.00  0.00           O  
ATOM   1494  CB  ARG A  94     179.807 123.095  14.764  1.00  0.00           C  
ATOM   1495  CG  ARG A  94     179.626 121.670  14.265  1.00  0.00           C  
ATOM   1496  CD  ARG A  94     180.312 120.690  15.144  1.00  0.00           C  
ATOM   1497  NE  ARG A  94     180.215 119.333  14.625  1.00  0.00           N  
ATOM   1498  CZ  ARG A  94     179.177 118.505  14.846  1.00  0.00           C  
ATOM   1499  NH1 ARG A  94     178.159 118.904  15.576  1.00  0.00           N1+
ATOM   1500  NH2 ARG A  94     179.182 117.287  14.328  1.00  0.00           N  
ATOM   1501  H   ARG A  94     180.856 123.782  12.552  1.00  0.00           H  
ATOM   1502  HA  ARG A  94     178.197 123.887  13.584  1.00  0.00           H  
ATOM   1503 1HB  ARG A  94     180.875 123.270  14.884  1.00  0.00           H  
ATOM   1504 2HB  ARG A  94     179.353 123.157  15.754  1.00  0.00           H  
ATOM   1505 1HG  ARG A  94     178.565 121.425  14.240  1.00  0.00           H  
ATOM   1506 2HG  ARG A  94     180.043 121.582  13.261  1.00  0.00           H  
ATOM   1507 1HD  ARG A  94     181.368 120.948  15.223  1.00  0.00           H  
ATOM   1508 2HD  ARG A  94     179.858 120.708  16.134  1.00  0.00           H  
ATOM   1509  HE  ARG A  94     180.977 118.991  14.059  1.00  0.00           H  
ATOM   1510 1HH1 ARG A  94     178.155 119.834  15.971  1.00  0.00           H  
ATOM   1511 2HH1 ARG A  94     177.381 118.281  15.741  1.00  0.00           H  
ATOM   1512 1HH2 ARG A  94     179.964 116.981  13.767  1.00  0.00           H  
ATOM   1513 2HH2 ARG A  94     178.404 116.666  14.493  1.00  0.00           H  
ATOM   1514  N   VAL A  95     180.226 126.234  14.632  1.00  0.00           N  
ATOM   1515  CA  VAL A  95     180.244 127.564  15.227  1.00  0.00           C  
ATOM   1516  C   VAL A  95     179.269 128.497  14.523  1.00  0.00           C  
ATOM   1517  O   VAL A  95     178.526 129.236  15.168  1.00  0.00           O  
ATOM   1518  CB  VAL A  95     181.663 128.161  15.157  1.00  0.00           C  
ATOM   1519  CG1 VAL A  95     181.626 129.654  15.449  1.00  0.00           C  
ATOM   1520  CG2 VAL A  95     182.577 127.441  16.137  1.00  0.00           C  
ATOM   1521  H   VAL A  95     181.068 125.871  14.208  1.00  0.00           H  
ATOM   1522  HA  VAL A  95     179.928 127.481  16.269  1.00  0.00           H  
ATOM   1523  HB  VAL A  95     182.047 128.042  14.144  1.00  0.00           H  
ATOM   1524 1HG1 VAL A  95     182.637 130.060  15.396  1.00  0.00           H  
ATOM   1525 2HG1 VAL A  95     180.996 130.153  14.715  1.00  0.00           H  
ATOM   1526 3HG1 VAL A  95     181.223 129.819  16.448  1.00  0.00           H  
ATOM   1527 1HG2 VAL A  95     183.577 127.868  16.081  1.00  0.00           H  
ATOM   1528 2HG2 VAL A  95     182.188 127.556  17.149  1.00  0.00           H  
ATOM   1529 3HG2 VAL A  95     182.619 126.381  15.883  1.00  0.00           H  
ATOM   1530  N   ALA A  96     179.274 128.457  13.195  1.00  0.00           N  
ATOM   1531  CA  ALA A  96     178.384 129.293  12.399  1.00  0.00           C  
ATOM   1532  C   ALA A  96     176.926 129.045  12.762  1.00  0.00           C  
ATOM   1533  O   ALA A  96     176.138 129.985  12.876  1.00  0.00           O  
ATOM   1534  CB  ALA A  96     178.609 129.044  10.915  1.00  0.00           C  
ATOM   1535  H   ALA A  96     179.912 127.830  12.725  1.00  0.00           H  
ATOM   1536  HA  ALA A  96     178.607 130.338  12.616  1.00  0.00           H  
ATOM   1537 1HB  ALA A  96     177.936 129.677  10.334  1.00  0.00           H  
ATOM   1538 2HB  ALA A  96     179.641 129.282  10.658  1.00  0.00           H  
ATOM   1539 3HB  ALA A  96     178.409 127.999  10.687  1.00  0.00           H  
ATOM   1540  N   GLU A  97     176.572 127.777  12.940  1.00  0.00           N  
ATOM   1541  CA  GLU A  97     175.228 127.409  13.367  1.00  0.00           C  
ATOM   1542  C   GLU A  97     174.944 127.907  14.779  1.00  0.00           C  
ATOM   1543  O   GLU A  97     173.866 128.431  15.057  1.00  0.00           O  
ATOM   1544  CB  GLU A  97     175.047 125.890  13.306  1.00  0.00           C  
ATOM   1545  CG  GLU A  97     173.668 125.405  13.728  1.00  0.00           C  
ATOM   1546  CD  GLU A  97     173.526 123.908  13.656  1.00  0.00           C  
ATOM   1547  OE1 GLU A  97     174.317 123.288  12.986  1.00  0.00           O  
ATOM   1548  OE2 GLU A  97     172.629 123.386  14.274  1.00  0.00           O1-
ATOM   1549  H   GLU A  97     177.252 127.049  12.774  1.00  0.00           H  
ATOM   1550  HA  GLU A  97     174.511 127.883  12.699  1.00  0.00           H  
ATOM   1551 1HB  GLU A  97     175.228 125.543  12.288  1.00  0.00           H  
ATOM   1552 2HB  GLU A  97     175.783 125.409  13.952  1.00  0.00           H  
ATOM   1553 1HG  GLU A  97     173.477 125.726  14.750  1.00  0.00           H  
ATOM   1554 2HG  GLU A  97     172.920 125.864  13.084  1.00  0.00           H  
ATOM   1555  N   LEU A  98     175.918 127.742  15.667  1.00  0.00           N  
ATOM   1556  CA  LEU A  98     175.771 128.168  17.055  1.00  0.00           C  
ATOM   1557  C   LEU A  98     175.592 129.677  17.150  1.00  0.00           C  
ATOM   1558  O   LEU A  98     174.777 130.167  17.931  1.00  0.00           O  
ATOM   1559  CB  LEU A  98     176.995 127.740  17.875  1.00  0.00           C  
ATOM   1560  CG  LEU A  98     176.994 128.172  19.346  1.00  0.00           C  
ATOM   1561  CD1 LEU A  98     175.756 127.617  20.038  1.00  0.00           C  
ATOM   1562  CD2 LEU A  98     178.265 127.677  20.022  1.00  0.00           C  
ATOM   1563  H   LEU A  98     176.784 127.311  15.375  1.00  0.00           H  
ATOM   1564  HA  LEU A  98     174.873 127.703  17.466  1.00  0.00           H  
ATOM   1565 1HB  LEU A  98     177.068 126.653  17.848  1.00  0.00           H  
ATOM   1566 2HB  LEU A  98     177.889 128.154  17.408  1.00  0.00           H  
ATOM   1567  HG  LEU A  98     176.951 129.260  19.407  1.00  0.00           H  
ATOM   1568 1HD1 LEU A  98     175.755 127.925  21.084  1.00  0.00           H  
ATOM   1569 2HD1 LEU A  98     174.862 128.003  19.547  1.00  0.00           H  
ATOM   1570 3HD1 LEU A  98     175.762 126.530  19.979  1.00  0.00           H  
ATOM   1571 1HD2 LEU A  98     178.265 127.985  21.068  1.00  0.00           H  
ATOM   1572 2HD2 LEU A  98     178.308 126.589  19.963  1.00  0.00           H  
ATOM   1573 3HD2 LEU A  98     179.134 128.102  19.519  1.00  0.00           H  
ATOM   1574  N   LEU A  99     176.364 130.411  16.355  1.00  0.00           N  
ATOM   1575  CA  LEU A  99     176.278 131.867  16.334  1.00  0.00           C  
ATOM   1576  C   LEU A  99     174.902 132.331  15.877  1.00  0.00           C  
ATOM   1577  O   LEU A  99     174.355 133.298  16.408  1.00  0.00           O  
ATOM   1578  CB  LEU A  99     177.354 132.448  15.408  1.00  0.00           C  
ATOM   1579  CG  LEU A  99     178.803 132.283  15.885  1.00  0.00           C  
ATOM   1580  CD1 LEU A  99     179.755 132.649  14.756  1.00  0.00           C  
ATOM   1581  CD2 LEU A  99     179.038 133.159  17.106  1.00  0.00           C  
ATOM   1582  H   LEU A  99     177.024 129.949  15.746  1.00  0.00           H  
ATOM   1583  HA  LEU A  99     176.430 132.236  17.349  1.00  0.00           H  
ATOM   1584 1HB  LEU A  99     177.270 131.970  14.434  1.00  0.00           H  
ATOM   1585 2HB  LEU A  99     177.166 133.514  15.284  1.00  0.00           H  
ATOM   1586  HG  LEU A  99     178.982 131.239  16.148  1.00  0.00           H  
ATOM   1587 1HD1 LEU A  99     180.784 132.531  15.095  1.00  0.00           H  
ATOM   1588 2HD1 LEU A  99     179.577 131.993  13.903  1.00  0.00           H  
ATOM   1589 3HD1 LEU A  99     179.588 133.684  14.460  1.00  0.00           H  
ATOM   1590 1HD2 LEU A  99     180.068 133.041  17.446  1.00  0.00           H  
ATOM   1591 2HD2 LEU A  99     178.860 134.202  16.845  1.00  0.00           H  
ATOM   1592 3HD2 LEU A  99     178.357 132.863  17.904  1.00  0.00           H  
ATOM   1593  N   LEU A 100     174.347 131.640  14.888  1.00  0.00           N  
ATOM   1594  CA  LEU A 100     172.989 131.909  14.430  1.00  0.00           C  
ATOM   1595  C   LEU A 100     171.978 131.689  15.546  1.00  0.00           C  
ATOM   1596  O   LEU A 100     171.114 132.530  15.791  1.00  0.00           O  
ATOM   1597  CB  LEU A 100     172.646 131.011  13.235  1.00  0.00           C  
ATOM   1598  CG  LEU A 100     171.172 131.011  12.806  1.00  0.00           C  
ATOM   1599  CD1 LEU A 100     170.756 132.422  12.415  1.00  0.00           C  
ATOM   1600  CD2 LEU A 100     170.981 130.043  11.647  1.00  0.00           C  
ATOM   1601  H   LEU A 100     174.882 130.907  14.440  1.00  0.00           H  
ATOM   1602  HA  LEU A 100     172.927 132.955  14.129  1.00  0.00           H  
ATOM   1603 1HB  LEU A 100     173.239 131.328  12.379  1.00  0.00           H  
ATOM   1604 2HB  LEU A 100     172.919 129.985  13.481  1.00  0.00           H  
ATOM   1605  HG  LEU A 100     170.549 130.700  13.645  1.00  0.00           H  
ATOM   1606 1HD1 LEU A 100     169.710 132.422  12.110  1.00  0.00           H  
ATOM   1607 2HD1 LEU A 100     170.885 133.089  13.267  1.00  0.00           H  
ATOM   1608 3HD1 LEU A 100     171.375 132.767  11.587  1.00  0.00           H  
ATOM   1609 1HD2 LEU A 100     169.934 130.042  11.343  1.00  0.00           H  
ATOM   1610 2HD2 LEU A 100     171.603 130.353  10.808  1.00  0.00           H  
ATOM   1611 3HD2 LEU A 100     171.268 129.039  11.960  1.00  0.00           H  
ATOM   1612  N   ARG A 101     172.091 130.551  16.224  1.00  0.00           N  
ATOM   1613  CA  ARG A 101     171.180 130.213  17.312  1.00  0.00           C  
ATOM   1614  C   ARG A 101     171.281 131.219  18.451  1.00  0.00           C  
ATOM   1615  O   ARG A 101     170.272 131.639  19.013  1.00  0.00           O  
ATOM   1616  CB  ARG A 101     171.475 128.819  17.845  1.00  0.00           C  
ATOM   1617  CG  ARG A 101     171.100 127.684  16.906  1.00  0.00           C  
ATOM   1618  CD  ARG A 101     171.467 126.360  17.472  1.00  0.00           C  
ATOM   1619  NE  ARG A 101     171.209 125.281  16.533  1.00  0.00           N  
ATOM   1620  CZ  ARG A 101     170.013 124.683  16.361  1.00  0.00           C  
ATOM   1621  NH1 ARG A 101     168.976 125.073  17.068  1.00  0.00           N1+
ATOM   1622  NH2 ARG A 101     169.883 123.708  15.479  1.00  0.00           N  
ATOM   1623  H   ARG A 101     172.827 129.905  15.980  1.00  0.00           H  
ATOM   1624  HA  ARG A 101     170.158 130.249  16.930  1.00  0.00           H  
ATOM   1625 1HB  ARG A 101     172.539 128.730  18.059  1.00  0.00           H  
ATOM   1626 2HB  ARG A 101     170.939 128.665  18.782  1.00  0.00           H  
ATOM   1627 1HG  ARG A 101     170.022 127.697  16.733  1.00  0.00           H  
ATOM   1628 2HG  ARG A 101     171.622 127.808  15.956  1.00  0.00           H  
ATOM   1629 1HD  ARG A 101     172.527 126.351  17.719  1.00  0.00           H  
ATOM   1630 2HD  ARG A 101     170.882 126.175  18.372  1.00  0.00           H  
ATOM   1631  HE  ARG A 101     171.984 124.951  15.970  1.00  0.00           H  
ATOM   1632 1HH1 ARG A 101     169.076 125.820  17.742  1.00  0.00           H  
ATOM   1633 2HH1 ARG A 101     168.080 124.628  16.938  1.00  0.00           H  
ATOM   1634 1HH2 ARG A 101     170.680 123.406  14.935  1.00  0.00           H  
ATOM   1635 2HH2 ARG A 101     168.986 123.262  15.350  1.00  0.00           H  
ATOM   1636  N   LEU A 102     172.509 131.604  18.785  1.00  0.00           N  
ATOM   1637  CA  LEU A 102     172.747 132.584  19.837  1.00  0.00           C  
ATOM   1638  C   LEU A 102     172.235 133.961  19.428  1.00  0.00           C  
ATOM   1639  O   LEU A 102     171.661 134.687  20.241  1.00  0.00           O  
ATOM   1640  CB  LEU A 102     174.244 132.663  20.161  1.00  0.00           C  
ATOM   1641  CG  LEU A 102     174.847 131.417  20.823  1.00  0.00           C  
ATOM   1642  CD1 LEU A 102     176.367 131.518  20.807  1.00  0.00           C  
ATOM   1643  CD2 LEU A 102     174.323 131.293  22.245  1.00  0.00           C  
ATOM   1644  H   LEU A 102     173.300 131.203  18.299  1.00  0.00           H  
ATOM   1645  HA  LEU A 102     172.194 132.279  20.726  1.00  0.00           H  
ATOM   1646 1HB  LEU A 102     174.790 132.844  19.238  1.00  0.00           H  
ATOM   1647 2HB  LEU A 102     174.411 133.507  20.830  1.00  0.00           H  
ATOM   1648  HG  LEU A 102     174.566 130.530  20.254  1.00  0.00           H  
ATOM   1649 1HD1 LEU A 102     176.795 130.633  21.276  1.00  0.00           H  
ATOM   1650 2HD1 LEU A 102     176.716 131.587  19.776  1.00  0.00           H  
ATOM   1651 3HD1 LEU A 102     176.677 132.407  21.356  1.00  0.00           H  
ATOM   1652 1HD2 LEU A 102     174.750 130.407  22.716  1.00  0.00           H  
ATOM   1653 2HD2 LEU A 102     174.604 132.178  22.816  1.00  0.00           H  
ATOM   1654 3HD2 LEU A 102     173.236 131.204  22.226  1.00  0.00           H  
ATOM   1655  N   ALA A 103     172.450 134.316  18.167  1.00  0.00           N  
ATOM   1656  CA  ALA A 103     172.001 135.602  17.646  1.00  0.00           C  
ATOM   1657  C   ALA A 103     170.486 135.731  17.729  1.00  0.00           C  
ATOM   1658  O   ALA A 103     169.961 136.799  18.048  1.00  0.00           O  
ATOM   1659  CB  ALA A 103     172.467 135.784  16.210  1.00  0.00           C  
ATOM   1660  H   ALA A 103     172.935 133.679  17.552  1.00  0.00           H  
ATOM   1661  HA  ALA A 103     172.435 136.394  18.257  1.00  0.00           H  
ATOM   1662 1HB  ALA A 103     172.125 136.748  15.833  1.00  0.00           H  
ATOM   1663 2HB  ALA A 103     173.557 135.745  16.172  1.00  0.00           H  
ATOM   1664 3HB  ALA A 103     172.057 134.988  15.590  1.00  0.00           H  
ATOM   1665  N   LYS A 104     169.786 134.639  17.443  1.00  0.00           N  
ATOM   1666  CA  LYS A 104     168.330 134.627  17.498  1.00  0.00           C  
ATOM   1667  C   LYS A 104     167.830 134.787  18.927  1.00  0.00           C  
ATOM   1668  O   LYS A 104     166.868 135.513  19.181  1.00  0.00           O  
ATOM   1669  CB  LYS A 104     167.781 133.334  16.892  1.00  0.00           C  
ATOM   1670  CG  LYS A 104     166.261 133.252  16.855  1.00  0.00           C  
ATOM   1671  CD  LYS A 104     165.673 134.299  15.920  1.00  0.00           C  
ATOM   1672  CE  LYS A 104     164.195 134.044  15.663  1.00  0.00           C  
ATOM   1673  NZ  LYS A 104     163.604 135.068  14.758  1.00  0.00           N1+
ATOM   1674  H   LYS A 104     170.276 133.796  17.180  1.00  0.00           H  
ATOM   1675  HA  LYS A 104     167.952 135.472  16.919  1.00  0.00           H  
ATOM   1676 1HB  LYS A 104     168.147 133.227  15.871  1.00  0.00           H  
ATOM   1677 2HB  LYS A 104     168.148 132.480  17.464  1.00  0.00           H  
ATOM   1678 1HG  LYS A 104     165.958 132.261  16.514  1.00  0.00           H  
ATOM   1679 2HG  LYS A 104     165.864 133.408  17.857  1.00  0.00           H  
ATOM   1680 1HD  LYS A 104     165.792 135.289  16.362  1.00  0.00           H  
ATOM   1681 2HD  LYS A 104     166.207 134.278  14.970  1.00  0.00           H  
ATOM   1682 1HE  LYS A 104     164.069 133.062  15.211  1.00  0.00           H  
ATOM   1683 2HE  LYS A 104     163.654 134.059  16.609  1.00  0.00           H  
ATOM   1684 1HZ  LYS A 104     162.626 134.865  14.614  1.00  0.00           H  
ATOM   1685 2HZ  LYS A 104     163.701 135.982  15.177  1.00  0.00           H  
ATOM   1686 3HZ  LYS A 104     164.087 135.052  13.871  1.00  0.00           H  
ATOM   1687  N   GLU A 105     168.491 134.108  19.860  1.00  0.00           N  
ATOM   1688  CA  GLU A 105     168.146 134.212  21.272  1.00  0.00           C  
ATOM   1689  C   GLU A 105     168.496 135.587  21.825  1.00  0.00           C  
ATOM   1690  O   GLU A 105     167.768 136.143  22.647  1.00  0.00           O  
ATOM   1691  CB  GLU A 105     168.866 133.130  22.077  1.00  0.00           C  
ATOM   1692  CG  GLU A 105     168.381 131.713  21.801  1.00  0.00           C  
ATOM   1693  CD  GLU A 105     166.939 131.506  22.169  1.00  0.00           C  
ATOM   1694  OE1 GLU A 105     166.622 131.605  23.330  1.00  0.00           O  
ATOM   1695  OE2 GLU A 105     166.152 131.248  21.289  1.00  0.00           O1-
ATOM   1696  H   GLU A 105     169.251 133.503  19.581  1.00  0.00           H  
ATOM   1697  HA  GLU A 105     167.068 134.081  21.377  1.00  0.00           H  
ATOM   1698 1HB  GLU A 105     169.934 133.166  21.862  1.00  0.00           H  
ATOM   1699 2HB  GLU A 105     168.740 133.323  23.143  1.00  0.00           H  
ATOM   1700 1HG  GLU A 105     168.508 131.498  20.740  1.00  0.00           H  
ATOM   1701 2HG  GLU A 105     168.999 131.012  22.361  1.00  0.00           H  
ATOM   1702  N   ALA A 106     169.620 136.133  21.370  1.00  0.00           N  
ATOM   1703  CA  ALA A 106     170.085 137.432  21.836  1.00  0.00           C  
ATOM   1704  C   ALA A 106     169.285 138.565  21.205  1.00  0.00           C  
ATOM   1705  O   ALA A 106     169.091 139.616  21.814  1.00  0.00           O  
ATOM   1706  CB  ALA A 106     171.567 137.602  21.537  1.00  0.00           C  
ATOM   1707  H   ALA A 106     170.167 135.634  20.680  1.00  0.00           H  
ATOM   1708  HA  ALA A 106     169.937 137.487  22.917  1.00  0.00           H  
ATOM   1709 1HB  ALA A 106     171.901 138.576  21.892  1.00  0.00           H  
ATOM   1710 2HB  ALA A 106     172.133 136.818  22.043  1.00  0.00           H  
ATOM   1711 3HB  ALA A 106     171.733 137.531  20.463  1.00  0.00           H  
ATOM   1712  N   GLY A 107     168.824 138.342  19.979  1.00  0.00           N  
ATOM   1713  CA  GLY A 107     168.142 139.383  19.218  1.00  0.00           C  
ATOM   1714  C   GLY A 107     169.135 140.389  18.649  1.00  0.00           C  
ATOM   1715  O   GLY A 107     168.828 141.575  18.522  1.00  0.00           O  
ATOM   1716  H   GLY A 107     168.950 137.431  19.563  1.00  0.00           H  
ATOM   1717 1HA  GLY A 107     167.576 138.927  18.405  1.00  0.00           H  
ATOM   1718 2HA  GLY A 107     167.428 139.895  19.861  1.00  0.00           H  
ATOM   1719  N   SER A 108     170.327 139.911  18.308  1.00  0.00           N  
ATOM   1720  CA  SER A 108     171.403 140.784  17.857  1.00  0.00           C  
ATOM   1721  C   SER A 108     171.637 140.642  16.360  1.00  0.00           C  
ATOM   1722  O   SER A 108     172.033 139.580  15.880  1.00  0.00           O  
ATOM   1723  CB  SER A 108     172.681 140.468  18.610  1.00  0.00           C  
ATOM   1724  OG  SER A 108     173.784 141.087  18.008  1.00  0.00           O  
ATOM   1725  H   SER A 108     170.490 138.916  18.361  1.00  0.00           H  
ATOM   1726  HA  SER A 108     171.116 141.817  18.051  1.00  0.00           H  
ATOM   1727 1HB  SER A 108     172.588 140.807  19.642  1.00  0.00           H  
ATOM   1728 2HB  SER A 108     172.832 139.390  18.632  1.00  0.00           H  
ATOM   1729  HG  SER A 108     174.470 141.118  18.679  1.00  0.00           H  
ATOM   1730  N   GLU A 109     171.388 141.722  15.623  1.00  0.00           N  
ATOM   1731  CA  GLU A 109     171.602 141.730  14.179  1.00  0.00           C  
ATOM   1732  C   GLU A 109     173.080 141.568  13.842  1.00  0.00           C  
ATOM   1733  O   GLU A 109     173.432 140.922  12.855  1.00  0.00           O  
ATOM   1734  CB  GLU A 109     171.069 143.027  13.567  1.00  0.00           C  
ATOM   1735  CG  GLU A 109     169.564 143.212  13.698  1.00  0.00           C  
ATOM   1736  CD  GLU A 109     169.153 143.727  15.048  1.00  0.00           C  
ATOM   1737  OE1 GLU A 109     170.015 143.968  15.859  1.00  0.00           O  
ATOM   1738  OE2 GLU A 109     167.975 143.882  15.271  1.00  0.00           O1-
ATOM   1739  H   GLU A 109     171.043 142.554  16.072  1.00  0.00           H  
ATOM   1740  HA  GLU A 109     171.068 140.884  13.747  1.00  0.00           H  
ATOM   1741 1HB  GLU A 109     171.554 143.880  14.043  1.00  0.00           H  
ATOM   1742 2HB  GLU A 109     171.319 143.059  12.506  1.00  0.00           H  
ATOM   1743 1HG  GLU A 109     169.228 143.915  12.936  1.00  0.00           H  
ATOM   1744 2HG  GLU A 109     169.074 142.257  13.514  1.00  0.00           H  
ATOM   1745  N   GLU A 110     173.939 142.155  14.668  1.00  0.00           N  
ATOM   1746  CA  GLU A 110     175.379 142.069  14.462  1.00  0.00           C  
ATOM   1747  C   GLU A 110     175.884 140.647  14.683  1.00  0.00           C  
ATOM   1748  O   GLU A 110     176.821 140.202  14.022  1.00  0.00           O  
ATOM   1749  CB  GLU A 110     176.111 143.032  15.400  1.00  0.00           C  
ATOM   1750  CG  GLU A 110     175.877 144.505  15.095  1.00  0.00           C  
ATOM   1751  CD  GLU A 110     176.344 144.900  13.723  1.00  0.00           C  
ATOM   1752  OE1 GLU A 110     177.472 144.619  13.396  1.00  0.00           O  
ATOM   1753  OE2 GLU A 110     175.572 145.484  12.999  1.00  0.00           O1-
ATOM   1754  H   GLU A 110     173.585 142.675  15.456  1.00  0.00           H  
ATOM   1755  HA  GLU A 110     175.599 142.339  13.429  1.00  0.00           H  
ATOM   1756 1HB  GLU A 110     175.796 142.849  16.427  1.00  0.00           H  
ATOM   1757 2HB  GLU A 110     177.183 142.846  15.349  1.00  0.00           H  
ATOM   1758 1HG  GLU A 110     174.811 144.718  15.179  1.00  0.00           H  
ATOM   1759 2HG  GLU A 110     176.398 145.106  15.838  1.00  0.00           H  
ATOM   1760  N   ALA A 111     175.257 139.943  15.618  1.00  0.00           N  
ATOM   1761  CA  ALA A 111     175.585 138.545  15.872  1.00  0.00           C  
ATOM   1762  C   ALA A 111     175.280 137.679  14.658  1.00  0.00           C  
ATOM   1763  O   ALA A 111     176.003 136.724  14.367  1.00  0.00           O  
ATOM   1764  CB  ALA A 111     174.828 138.034  17.089  1.00  0.00           C  
ATOM   1765  H   ALA A 111     174.534 140.386  16.167  1.00  0.00           H  
ATOM   1766  HA  ALA A 111     176.654 138.472  16.070  1.00  0.00           H  
ATOM   1767 1HB  ALA A 111     175.083 136.990  17.264  1.00  0.00           H  
ATOM   1768 2HB  ALA A 111     175.100 138.626  17.962  1.00  0.00           H  
ATOM   1769 3HB  ALA A 111     173.757 138.120  16.912  1.00  0.00           H  
ATOM   1770  N   LEU A 112     174.210 138.016  13.949  1.00  0.00           N  
ATOM   1771  CA  LEU A 112     173.864 137.332  12.709  1.00  0.00           C  
ATOM   1772  C   LEU A 112     174.922 137.564  11.637  1.00  0.00           C  
ATOM   1773  O   LEU A 112     175.265 136.655  10.884  1.00  0.00           O  
ATOM   1774  CB  LEU A 112     172.499 137.812  12.201  1.00  0.00           C  
ATOM   1775  CG  LEU A 112     171.288 137.381  13.039  1.00  0.00           C  
ATOM   1776  CD1 LEU A 112     170.046 138.113  12.551  1.00  0.00           C  
ATOM   1777  CD2 LEU A 112     171.111 135.873  12.935  1.00  0.00           C  
ATOM   1778  H   LEU A 112     173.618 138.765  14.278  1.00  0.00           H  
ATOM   1779  HA  LEU A 112     173.821 136.260  12.904  1.00  0.00           H  
ATOM   1780 1HB  LEU A 112     172.506 138.900  12.165  1.00  0.00           H  
ATOM   1781 2HB  LEU A 112     172.353 137.436  11.188  1.00  0.00           H  
ATOM   1782  HG  LEU A 112     171.451 137.656  14.082  1.00  0.00           H  
ATOM   1783 1HD1 LEU A 112     169.186 137.807  13.146  1.00  0.00           H  
ATOM   1784 2HD1 LEU A 112     170.193 139.188  12.655  1.00  0.00           H  
ATOM   1785 3HD1 LEU A 112     169.868 137.870  11.505  1.00  0.00           H  
ATOM   1786 1HD2 LEU A 112     170.251 135.567  13.531  1.00  0.00           H  
ATOM   1787 2HD2 LEU A 112     170.947 135.596  11.893  1.00  0.00           H  
ATOM   1788 3HD2 LEU A 112     172.006 135.374  13.307  1.00  0.00           H  
ATOM   1789  N   LYS A 113     175.437 138.789  11.576  1.00  0.00           N  
ATOM   1790  CA  LYS A 113     176.504 139.125  10.643  1.00  0.00           C  
ATOM   1791  C   LYS A 113     177.750 138.290  10.907  1.00  0.00           C  
ATOM   1792  O   LYS A 113     178.411 137.834   9.976  1.00  0.00           O  
ATOM   1793  CB  LYS A 113     176.840 140.615  10.728  1.00  0.00           C  
ATOM   1794  CG  LYS A 113     175.761 141.536  10.176  1.00  0.00           C  
ATOM   1795  CD  LYS A 113     176.150 142.999  10.330  1.00  0.00           C  
ATOM   1796  CE  LYS A 113     175.019 143.922   9.903  1.00  0.00           C  
ATOM   1797  NZ  LYS A 113     175.331 145.350  10.181  1.00  0.00           N1+
ATOM   1798  H   LYS A 113     175.077 139.504  12.194  1.00  0.00           H  
ATOM   1799  HA  LYS A 113     176.163 138.900   9.631  1.00  0.00           H  
ATOM   1800 1HB  LYS A 113     177.012 140.889  11.769  1.00  0.00           H  
ATOM   1801 2HB  LYS A 113     177.761 140.812  10.181  1.00  0.00           H  
ATOM   1802 1HG  LYS A 113     175.605 141.320   9.118  1.00  0.00           H  
ATOM   1803 2HG  LYS A 113     174.825 141.360  10.705  1.00  0.00           H  
ATOM   1804 1HD  LYS A 113     176.400 143.201  11.373  1.00  0.00           H  
ATOM   1805 2HD  LYS A 113     177.028 143.208   9.717  1.00  0.00           H  
ATOM   1806 1HE  LYS A 113     174.836 143.803   8.836  1.00  0.00           H  
ATOM   1807 2HE  LYS A 113     174.108 143.651  10.437  1.00  0.00           H  
ATOM   1808 1HZ  LYS A 113     174.557 145.928   9.884  1.00  0.00           H  
ATOM   1809 2HZ  LYS A 113     175.484 145.475  11.172  1.00  0.00           H  
ATOM   1810 3HZ  LYS A 113     176.164 145.618   9.676  1.00  0.00           H  
ATOM   1811  N   ALA A 114     178.066 138.097  12.184  1.00  0.00           N  
ATOM   1812  CA  ALA A 114     179.183 137.244  12.574  1.00  0.00           C  
ATOM   1813  C   ALA A 114     178.975 135.811  12.103  1.00  0.00           C  
ATOM   1814  O   ALA A 114     179.899 135.174  11.598  1.00  0.00           O  
ATOM   1815  CB  ALA A 114     179.376 137.280  14.084  1.00  0.00           C  
ATOM   1816  H   ALA A 114     177.518 138.551  12.901  1.00  0.00           H  
ATOM   1817  HA  ALA A 114     180.088 137.621  12.097  1.00  0.00           H  
ATOM   1818 1HB  ALA A 114     180.212 136.638  14.359  1.00  0.00           H  
ATOM   1819 2HB  ALA A 114     179.583 138.303  14.399  1.00  0.00           H  
ATOM   1820 3HB  ALA A 114     178.470 136.925  14.574  1.00  0.00           H  
ATOM   1821  N   ALA A 115     177.754 135.310  12.269  1.00  0.00           N  
ATOM   1822  CA  ALA A 115     177.399 133.984  11.779  1.00  0.00           C  
ATOM   1823  C   ALA A 115     177.517 133.907  10.262  1.00  0.00           C  
ATOM   1824  O   ALA A 115     177.952 132.891   9.714  1.00  0.00           O  
ATOM   1825  CB  ALA A 115     175.989 133.617  12.218  1.00  0.00           C  
ATOM   1826  H   ALA A 115     177.058 135.862  12.746  1.00  0.00           H  
ATOM   1827  HA  ALA A 115     178.095 133.260  12.202  1.00  0.00           H  
ATOM   1828 1HB  ALA A 115     175.738 132.624  11.846  1.00  0.00           H  
ATOM   1829 2HB  ALA A 115     175.935 133.619  13.307  1.00  0.00           H  
ATOM   1830 3HB  ALA A 115     175.284 134.344  11.820  1.00  0.00           H  
ATOM   1831  N   LEU A 116     177.126 134.983   9.589  1.00  0.00           N  
ATOM   1832  CA  LEU A 116     177.195 135.042   8.133  1.00  0.00           C  
ATOM   1833  C   LEU A 116     178.635 134.924   7.645  1.00  0.00           C  
ATOM   1834  O   LEU A 116     178.922 134.191   6.698  1.00  0.00           O  
ATOM   1835  CB  LEU A 116     176.582 136.353   7.626  1.00  0.00           C  
ATOM   1836  CG  LEU A 116     176.400 136.459   6.106  1.00  0.00           C  
ATOM   1837  CD1 LEU A 116     175.304 135.503   5.658  1.00  0.00           C  
ATOM   1838  CD2 LEU A 116     176.060 137.895   5.735  1.00  0.00           C  
ATOM   1839  H   LEU A 116     176.774 135.781  10.096  1.00  0.00           H  
ATOM   1840  HA  LEU A 116     176.640 134.195   7.726  1.00  0.00           H  
ATOM   1841 1HB  LEU A 116     175.604 136.480   8.086  1.00  0.00           H  
ATOM   1842 2HB  LEU A 116     177.219 137.180   7.943  1.00  0.00           H  
ATOM   1843  HG  LEU A 116     177.324 136.165   5.608  1.00  0.00           H  
ATOM   1844 1HD1 LEU A 116     175.175 135.578   4.578  1.00  0.00           H  
ATOM   1845 2HD1 LEU A 116     175.583 134.482   5.919  1.00  0.00           H  
ATOM   1846 3HD1 LEU A 116     174.370 135.763   6.154  1.00  0.00           H  
ATOM   1847 1HD2 LEU A 116     175.932 137.970   4.655  1.00  0.00           H  
ATOM   1848 2HD2 LEU A 116     175.135 138.190   6.231  1.00  0.00           H  
ATOM   1849 3HD2 LEU A 116     176.868 138.554   6.051  1.00  0.00           H  
ATOM   1850  N   GLU A 117     179.534 135.654   8.296  1.00  0.00           N  
ATOM   1851  CA  GLU A 117     180.939 135.666   7.903  1.00  0.00           C  
ATOM   1852  C   GLU A 117     181.596 134.318   8.164  1.00  0.00           C  
ATOM   1853  O   GLU A 117     182.276 133.768   7.297  1.00  0.00           O  
ATOM   1854  CB  GLU A 117     181.693 136.766   8.652  1.00  0.00           C  
ATOM   1855  CG  GLU A 117     183.167 136.875   8.291  1.00  0.00           C  
ATOM   1856  CD  GLU A 117     183.392 137.301   6.868  1.00  0.00           C  
ATOM   1857  OE1 GLU A 117     182.495 137.865   6.288  1.00  0.00           O  
ATOM   1858  OE2 GLU A 117     184.461 137.061   6.358  1.00  0.00           O1-
ATOM   1859  H   GLU A 117     179.240 136.212   9.085  1.00  0.00           H  
ATOM   1860  HA  GLU A 117     180.996 135.859   6.830  1.00  0.00           H  
ATOM   1861 1HB  GLU A 117     181.227 137.730   8.449  1.00  0.00           H  
ATOM   1862 2HB  GLU A 117     181.624 136.588   9.725  1.00  0.00           H  
ATOM   1863 1HG  GLU A 117     183.641 137.599   8.954  1.00  0.00           H  
ATOM   1864 2HG  GLU A 117     183.643 135.909   8.455  1.00  0.00           H  
ATOM   1865  N   ILE A 118     181.391 133.789   9.365  1.00  0.00           N  
ATOM   1866  CA  ILE A 118     181.988 132.516   9.754  1.00  0.00           C  
ATOM   1867  C   ILE A 118     181.493 131.380   8.868  1.00  0.00           C  
ATOM   1868  O   ILE A 118     182.268 130.511   8.465  1.00  0.00           O  
ATOM   1869  CB  ILE A 118     181.680 132.192  11.227  1.00  0.00           C  
ATOM   1870  CG1 ILE A 118     182.323 133.230  12.149  1.00  0.00           C  
ATOM   1871  CG2 ILE A 118     182.161 130.793  11.576  1.00  0.00           C  
ATOM   1872  CD1 ILE A 118     183.836 133.216  12.123  1.00  0.00           C  
ATOM   1873  H   ILE A 118     180.805 134.279  10.025  1.00  0.00           H  
ATOM   1874  HA  ILE A 118     183.069 132.587   9.626  1.00  0.00           H  
ATOM   1875  HB  ILE A 118     180.604 132.248  11.393  1.00  0.00           H  
ATOM   1876 1HG1 ILE A 118     181.987 134.227  11.866  1.00  0.00           H  
ATOM   1877 2HG1 ILE A 118     182.000 133.056  13.176  1.00  0.00           H  
ATOM   1878 1HG2 ILE A 118     181.936 130.581  12.621  1.00  0.00           H  
ATOM   1879 2HG2 ILE A 118     181.658 130.065  10.942  1.00  0.00           H  
ATOM   1880 3HG2 ILE A 118     183.239 130.729  11.418  1.00  0.00           H  
ATOM   1881 1HD1 ILE A 118     184.218 133.979  12.800  1.00  0.00           H  
ATOM   1882 2HD1 ILE A 118     184.195 132.237  12.437  1.00  0.00           H  
ATOM   1883 3HD1 ILE A 118     184.183 133.424  11.112  1.00  0.00           H  
ATOM   1884  N   ALA A 119     180.200 131.395   8.565  1.00  0.00           N  
ATOM   1885  CA  ALA A 119     179.606 130.388   7.693  1.00  0.00           C  
ATOM   1886  C   ALA A 119     180.302 130.353   6.341  1.00  0.00           C  
ATOM   1887  O   ALA A 119     180.747 129.298   5.887  1.00  0.00           O  
ATOM   1888  CB  ALA A 119     178.117 130.651   7.517  1.00  0.00           C  
ATOM   1889  H   ALA A 119     179.611 132.120   8.950  1.00  0.00           H  
ATOM   1890  HA  ALA A 119     179.734 129.409   8.155  1.00  0.00           H  
ATOM   1891 1HB  ALA A 119     177.689 129.891   6.863  1.00  0.00           H  
ATOM   1892 2HB  ALA A 119     177.624 130.616   8.487  1.00  0.00           H  
ATOM   1893 3HB  ALA A 119     177.973 131.635   7.072  1.00  0.00           H  
ATOM   1894  N   GLU A 120     180.394 131.512   5.695  1.00  0.00           N  
ATOM   1895  CA  GLU A 120     180.983 131.605   4.366  1.00  0.00           C  
ATOM   1896  C   GLU A 120     182.440 131.163   4.380  1.00  0.00           C  
ATOM   1897  O   GLU A 120     182.895 130.466   3.472  1.00  0.00           O  
ATOM   1898  CB  GLU A 120     180.881 133.039   3.836  1.00  0.00           C  
ATOM   1899  CG  GLU A 120     181.468 133.239   2.447  1.00  0.00           C  
ATOM   1900  CD  GLU A 120     181.351 134.657   1.962  1.00  0.00           C  
ATOM   1901  OE1 GLU A 120     180.304 135.238   2.128  1.00  0.00           O  
ATOM   1902  OE2 GLU A 120     182.307 135.160   1.421  1.00  0.00           O1-
ATOM   1903  H   GLU A 120     180.043 132.348   6.140  1.00  0.00           H  
ATOM   1904  HA  GLU A 120     180.440 130.939   3.699  1.00  0.00           H  
ATOM   1905 1HB  GLU A 120     179.832 133.339   3.803  1.00  0.00           H  
ATOM   1906 2HB  GLU A 120     181.393 133.717   4.519  1.00  0.00           H  
ATOM   1907 1HG  GLU A 120     182.521 132.960   2.466  1.00  0.00           H  
ATOM   1908 2HG  GLU A 120     180.957 132.577   1.749  1.00  0.00           H  
ATOM   1909  N   GLN A 121     183.170 131.572   5.411  1.00  0.00           N  
ATOM   1910  CA  GLN A 121     184.579 131.215   5.546  1.00  0.00           C  
ATOM   1911  C   GLN A 121     184.761 129.706   5.612  1.00  0.00           C  
ATOM   1912  O   GLN A 121     185.698 129.157   5.033  1.00  0.00           O  
ATOM   1913  CB  GLN A 121     185.182 131.869   6.792  1.00  0.00           C  
ATOM   1914  CG  GLN A 121     185.337 133.377   6.691  1.00  0.00           C  
ATOM   1915  CD  GLN A 121     185.858 133.993   7.976  1.00  0.00           C  
ATOM   1916  NE2 GLN A 121     185.991 135.314   7.986  1.00  0.00           N  
ATOM   1917  OE1 GLN A 121     186.137 133.288   8.950  1.00  0.00           O  
ATOM   1918  H   GLN A 121     182.738 132.144   6.124  1.00  0.00           H  
ATOM   1919  HA  GLN A 121     185.109 131.576   4.664  1.00  0.00           H  
ATOM   1920 1HB  GLN A 121     184.553 131.653   7.656  1.00  0.00           H  
ATOM   1921 2HB  GLN A 121     186.166 131.442   6.987  1.00  0.00           H  
ATOM   1922 1HG  GLN A 121     186.040 133.607   5.892  1.00  0.00           H  
ATOM   1923 2HG  GLN A 121     184.365 133.818   6.471  1.00  0.00           H  
ATOM   1924 1HE2 GLN A 121     186.331 135.776   8.806  1.00  0.00           H  
ATOM   1925 2HE2 GLN A 121     185.754 135.847   7.175  1.00  0.00           H  
ATOM   1926  N   ALA A 122     183.858 129.037   6.323  1.00  0.00           N  
ATOM   1927  CA  ALA A 122     183.910 127.585   6.455  1.00  0.00           C  
ATOM   1928  C   ALA A 122     183.845 126.905   5.093  1.00  0.00           C  
ATOM   1929  O   ALA A 122     184.545 125.924   4.845  1.00  0.00           O  
ATOM   1930  CB  ALA A 122     182.778 127.093   7.345  1.00  0.00           C  
ATOM   1931  H   ALA A 122     183.116 129.547   6.782  1.00  0.00           H  
ATOM   1932  HA  ALA A 122     184.860 127.314   6.915  1.00  0.00           H  
ATOM   1933 1HB  ALA A 122     182.830 126.008   7.434  1.00  0.00           H  
ATOM   1934 2HB  ALA A 122     182.871 127.542   8.334  1.00  0.00           H  
ATOM   1935 3HB  ALA A 122     181.822 127.376   6.907  1.00  0.00           H  
ATOM   1936  N   ALA A 123     183.003 127.435   4.213  1.00  0.00           N  
ATOM   1937  CA  ALA A 123     182.885 126.913   2.856  1.00  0.00           C  
ATOM   1938  C   ALA A 123     184.172 127.126   2.070  1.00  0.00           C  
ATOM   1939  O   ALA A 123     184.602 126.254   1.315  1.00  0.00           O  
ATOM   1940  CB  ALA A 123     181.711 127.564   2.138  1.00  0.00           C  
ATOM   1941  H   ALA A 123     182.428 128.217   4.490  1.00  0.00           H  
ATOM   1942  HA  ALA A 123     182.706 125.839   2.913  1.00  0.00           H  
ATOM   1943 1HB  ALA A 123     181.637 127.165   1.127  1.00  0.00           H  
ATOM   1944 2HB  ALA A 123     180.790 127.354   2.681  1.00  0.00           H  
ATOM   1945 3HB  ALA A 123     181.867 128.640   2.092  1.00  0.00           H  
ATOM   1946  N   ARG A 124     184.783 128.292   2.251  1.00  0.00           N  
ATOM   1947  CA  ARG A 124     186.050 128.604   1.600  1.00  0.00           C  
ATOM   1948  C   ARG A 124     187.167 127.700   2.108  1.00  0.00           C  
ATOM   1949  O   ARG A 124     188.027 127.268   1.341  1.00  0.00           O  
ATOM   1950  CB  ARG A 124     186.431 130.058   1.837  1.00  0.00           C  
ATOM   1951  CG  ARG A 124     185.549 131.073   1.128  1.00  0.00           C  
ATOM   1952  CD  ARG A 124     185.948 132.467   1.451  1.00  0.00           C  
ATOM   1953  NE  ARG A 124     185.037 133.440   0.867  1.00  0.00           N  
ATOM   1954  CZ  ARG A 124     185.127 133.912  -0.390  1.00  0.00           C  
ATOM   1955  NH1 ARG A 124     186.088 133.492  -1.182  1.00  0.00           N1+
ATOM   1956  NH2 ARG A 124     184.251 134.798  -0.828  1.00  0.00           N  
ATOM   1957  H   ARG A 124     184.358 128.981   2.856  1.00  0.00           H  
ATOM   1958  HA  ARG A 124     185.942 128.423   0.528  1.00  0.00           H  
ATOM   1959 1HB  ARG A 124     186.392 130.273   2.904  1.00  0.00           H  
ATOM   1960 2HB  ARG A 124     187.456 130.223   1.506  1.00  0.00           H  
ATOM   1961 1HG  ARG A 124     185.630 130.935   0.050  1.00  0.00           H  
ATOM   1962 2HG  ARG A 124     184.511 130.931   1.436  1.00  0.00           H  
ATOM   1963 1HD  ARG A 124     185.944 132.603   2.533  1.00  0.00           H  
ATOM   1964 2HD  ARG A 124     186.947 132.660   1.064  1.00  0.00           H  
ATOM   1965  HE  ARG A 124     184.286 133.786   1.449  1.00  0.00           H  
ATOM   1966 1HH1 ARG A 124     186.760 132.815  -0.849  1.00  0.00           H  
ATOM   1967 2HH1 ARG A 124     186.156 133.847  -2.126  1.00  0.00           H  
ATOM   1968 1HH2 ARG A 124     183.510 135.120  -0.218  1.00  0.00           H  
ATOM   1969 2HH2 ARG A 124     184.317 135.152  -1.771  1.00  0.00           H  
ATOM   1970  N   LEU A 125     187.146 127.413   3.405  1.00  0.00           N  
ATOM   1971  CA  LEU A 125     188.122 126.514   4.008  1.00  0.00           C  
ATOM   1972  C   LEU A 125     187.831 125.063   3.648  1.00  0.00           C  
ATOM   1973  O   LEU A 125     188.746 124.251   3.518  1.00  0.00           O  
ATOM   1974  CB  LEU A 125     188.121 126.679   5.534  1.00  0.00           C  
ATOM   1975  CG  LEU A 125     188.498 128.072   6.053  1.00  0.00           C  
ATOM   1976  CD1 LEU A 125     188.380 128.098   7.571  1.00  0.00           C  
ATOM   1977  CD2 LEU A 125     189.914 128.412   5.610  1.00  0.00           C  
ATOM   1978  H   LEU A 125     186.433 127.830   3.989  1.00  0.00           H  
ATOM   1979  HA  LEU A 125     189.107 126.762   3.614  1.00  0.00           H  
ATOM   1980 1HB  LEU A 125     187.126 126.444   5.908  1.00  0.00           H  
ATOM   1981 2HB  LEU A 125     188.825 125.964   5.959  1.00  0.00           H  
ATOM   1982  HG  LEU A 125     187.804 128.810   5.651  1.00  0.00           H  
ATOM   1983 1HD1 LEU A 125     188.647 129.088   7.940  1.00  0.00           H  
ATOM   1984 2HD1 LEU A 125     187.354 127.869   7.859  1.00  0.00           H  
ATOM   1985 3HD1 LEU A 125     189.052 127.356   8.002  1.00  0.00           H  
ATOM   1986 1HD2 LEU A 125     190.182 129.404   5.979  1.00  0.00           H  
ATOM   1987 2HD2 LEU A 125     190.609 127.676   6.012  1.00  0.00           H  
ATOM   1988 3HD2 LEU A 125     189.965 128.405   4.521  1.00  0.00           H  
ATOM   1989  N   ALA A 126     186.551 124.743   3.490  1.00  0.00           N  
ATOM   1990  CA  ALA A 126     186.142 123.415   3.052  1.00  0.00           C  
ATOM   1991  C   ALA A 126     186.704 123.093   1.675  1.00  0.00           C  
ATOM   1992  O   ALA A 126     187.083 121.953   1.400  1.00  0.00           O  
ATOM   1993  CB  ALA A 126     184.623 123.304   3.045  1.00  0.00           C  
ATOM   1994  H   ALA A 126     185.842 125.439   3.678  1.00  0.00           H  
ATOM   1995  HA  ALA A 126     186.542 122.682   3.752  1.00  0.00           H  
ATOM   1996 1HB  ALA A 126     184.334 122.306   2.714  1.00  0.00           H  
ATOM   1997 2HB  ALA A 126     184.241 123.480   4.049  1.00  0.00           H  
ATOM   1998 3HB  ALA A 126     184.209 124.046   2.363  1.00  0.00           H  
ATOM   1999  N   LYS A 127     186.757 124.100   0.810  1.00  0.00           N  
ATOM   2000  CA  LYS A 127     187.343 123.945  -0.515  1.00  0.00           C  
ATOM   2001  C   LYS A 127     188.821 123.596  -0.426  1.00  0.00           C  
ATOM   2002  O   LYS A 127     189.327 122.785  -1.203  1.00  0.00           O  
ATOM   2003  CB  LYS A 127     187.152 125.219  -1.340  1.00  0.00           C  
ATOM   2004  CG  LYS A 127     187.669 125.127  -2.768  1.00  0.00           C  
ATOM   2005  CD  LYS A 127     187.158 126.283  -3.615  1.00  0.00           C  
ATOM   2006  CE  LYS A 127     187.710 126.219  -5.032  1.00  0.00           C  
ATOM   2007  NZ  LYS A 127     187.056 127.210  -5.930  1.00  0.00           N1+
ATOM   2008  H   LYS A 127     186.380 124.998   1.079  1.00  0.00           H  
ATOM   2009  HA  LYS A 127     186.839 123.122  -1.020  1.00  0.00           H  
ATOM   2010 1HB  LYS A 127     186.091 125.470  -1.380  1.00  0.00           H  
ATOM   2011 2HB  LYS A 127     187.666 126.048  -0.851  1.00  0.00           H  
ATOM   2012 1HG  LYS A 127     188.758 125.143  -2.765  1.00  0.00           H  
ATOM   2013 2HG  LYS A 127     187.338 124.189  -3.214  1.00  0.00           H  
ATOM   2014 1HD  LYS A 127     186.069 126.253  -3.657  1.00  0.00           H  
ATOM   2015 2HD  LYS A 127     187.461 127.228  -3.161  1.00  0.00           H  
ATOM   2016 1HE  LYS A 127     188.781 126.414  -5.014  1.00  0.00           H  
ATOM   2017 2HE  LYS A 127     187.552 125.219  -5.438  1.00  0.00           H  
ATOM   2018 1HZ  LYS A 127     187.449 127.134  -6.858  1.00  0.00           H  
ATOM   2019 2HZ  LYS A 127     186.063 127.026  -5.968  1.00  0.00           H  
ATOM   2020 3HZ  LYS A 127     187.212 128.142  -5.574  1.00  0.00           H  
ATOM   2021  N   ARG A 128     189.513 124.209   0.526  1.00  0.00           N  
ATOM   2022  CA  ARG A 128     190.907 123.879   0.797  1.00  0.00           C  
ATOM   2023  C   ARG A 128     191.055 122.428   1.238  1.00  0.00           C  
ATOM   2024  O   ARG A 128     192.004 121.745   0.852  1.00  0.00           O  
ATOM   2025  CB  ARG A 128     191.476 124.792   1.875  1.00  0.00           C  
ATOM   2026  CG  ARG A 128     191.665 126.240   1.452  1.00  0.00           C  
ATOM   2027  CD  ARG A 128     192.197 127.071   2.562  1.00  0.00           C  
ATOM   2028  NE  ARG A 128     193.540 126.665   2.946  1.00  0.00           N  
ATOM   2029  CZ  ARG A 128     194.669 127.077   2.336  1.00  0.00           C  
ATOM   2030  NH1 ARG A 128     194.599 127.902   1.316  1.00  0.00           N1+
ATOM   2031  NH2 ARG A 128     195.844 126.648   2.762  1.00  0.00           N  
ATOM   2032  H   ARG A 128     189.061 124.924   1.081  1.00  0.00           H  
ATOM   2033  HA  ARG A 128     191.477 124.003  -0.122  1.00  0.00           H  
ATOM   2034 1HB  ARG A 128     190.816 124.785   2.742  1.00  0.00           H  
ATOM   2035 2HB  ARG A 128     192.446 124.412   2.198  1.00  0.00           H  
ATOM   2036 1HG  ARG A 128     192.367 126.287   0.620  1.00  0.00           H  
ATOM   2037 2HG  ARG A 128     190.705 126.656   1.141  1.00  0.00           H  
ATOM   2038 1HD  ARG A 128     192.233 128.114   2.249  1.00  0.00           H  
ATOM   2039 2HD  ARG A 128     191.550 126.975   3.431  1.00  0.00           H  
ATOM   2040  HE  ARG A 128     193.633 126.028   3.727  1.00  0.00           H  
ATOM   2041 1HH1 ARG A 128     193.702 128.229   0.990  1.00  0.00           H  
ATOM   2042 2HH1 ARG A 128     195.446 128.211   0.859  1.00  0.00           H  
ATOM   2043 1HH2 ARG A 128     195.896 126.013   3.547  1.00  0.00           H  
ATOM   2044 2HH2 ARG A 128     196.689 126.956   2.306  1.00  0.00           H  
ATOM   2045  N   VAL A 129     190.109 121.961   2.048  1.00  0.00           N  
ATOM   2046  CA  VAL A 129     190.065 120.559   2.445  1.00  0.00           C  
ATOM   2047  C   VAL A 129     189.802 119.655   1.246  1.00  0.00           C  
ATOM   2048  O   VAL A 129     190.386 118.577   1.132  1.00  0.00           O  
ATOM   2049  CB  VAL A 129     188.967 120.338   3.502  1.00  0.00           C  
ATOM   2050  CG1 VAL A 129     188.812 118.856   3.807  1.00  0.00           C  
ATOM   2051  CG2 VAL A 129     189.301 121.117   4.766  1.00  0.00           C  
ATOM   2052  H   VAL A 129     189.404 122.594   2.396  1.00  0.00           H  
ATOM   2053  HA  VAL A 129     191.035 120.286   2.860  1.00  0.00           H  
ATOM   2054  HB  VAL A 129     188.014 120.686   3.102  1.00  0.00           H  
ATOM   2055 1HG1 VAL A 129     188.031 118.719   4.556  1.00  0.00           H  
ATOM   2056 2HG1 VAL A 129     188.537 118.325   2.896  1.00  0.00           H  
ATOM   2057 3HG1 VAL A 129     189.754 118.462   4.188  1.00  0.00           H  
ATOM   2058 1HG2 VAL A 129     188.520 120.956   5.509  1.00  0.00           H  
ATOM   2059 2HG2 VAL A 129     190.257 120.772   5.164  1.00  0.00           H  
ATOM   2060 3HG2 VAL A 129     189.367 122.180   4.533  1.00  0.00           H  
ATOM   2061  N   LEU A 130     188.924 120.101   0.355  1.00  0.00           N  
ATOM   2062  CA  LEU A 130     188.628 119.362  -0.865  1.00  0.00           C  
ATOM   2063  C   LEU A 130     189.882 119.159  -1.704  1.00  0.00           C  
ATOM   2064  O   LEU A 130     190.179 118.044  -2.136  1.00  0.00           O  
ATOM   2065  CB  LEU A 130     187.567 120.101  -1.690  1.00  0.00           C  
ATOM   2066  CG  LEU A 130     186.985 119.321  -2.877  1.00  0.00           C  
ATOM   2067  CD1 LEU A 130     187.854 119.544  -4.107  1.00  0.00           C  
ATOM   2068  CD2 LEU A 130     186.905 117.844  -2.524  1.00  0.00           C  
ATOM   2069  H   LEU A 130     188.448 120.974   0.529  1.00  0.00           H  
ATOM   2070  HA  LEU A 130     188.250 118.375  -0.591  1.00  0.00           H  
ATOM   2071 1HB  LEU A 130     186.742 120.370  -1.034  1.00  0.00           H  
ATOM   2072 2HB  LEU A 130     188.009 121.019  -2.080  1.00  0.00           H  
ATOM   2073  HG  LEU A 130     185.986 119.696  -3.102  1.00  0.00           H  
ATOM   2074 1HD1 LEU A 130     187.440 118.991  -4.950  1.00  0.00           H  
ATOM   2075 2HD1 LEU A 130     187.878 120.607  -4.348  1.00  0.00           H  
ATOM   2076 3HD1 LEU A 130     188.866 119.195  -3.905  1.00  0.00           H  
ATOM   2077 1HD2 LEU A 130     186.490 117.290  -3.366  1.00  0.00           H  
ATOM   2078 2HD2 LEU A 130     187.904 117.469  -2.299  1.00  0.00           H  
ATOM   2079 3HD2 LEU A 130     186.264 117.712  -1.652  1.00  0.00           H  
ATOM   2080  N   GLU A 131     190.618 120.242  -1.930  1.00  0.00           N  
ATOM   2081  CA  GLU A 131     191.852 120.181  -2.709  1.00  0.00           C  
ATOM   2082  C   GLU A 131     192.878 119.274  -2.045  1.00  0.00           C  
ATOM   2083  O   GLU A 131     193.540 118.479  -2.711  1.00  0.00           O  
ATOM   2084  CB  GLU A 131     192.437 121.583  -2.890  1.00  0.00           C  
ATOM   2085  CG  GLU A 131     193.702 121.631  -3.736  1.00  0.00           C  
ATOM   2086  CD  GLU A 131     194.196 123.031  -3.970  1.00  0.00           C  
ATOM   2087  OE1 GLU A 131     193.562 123.950  -3.509  1.00  0.00           O  
ATOM   2088  OE2 GLU A 131     195.211 123.183  -4.610  1.00  0.00           O1-
ATOM   2089  H   GLU A 131     190.317 121.128  -1.554  1.00  0.00           H  
ATOM   2090  HA  GLU A 131     191.622 119.759  -3.687  1.00  0.00           H  
ATOM   2091 1HB  GLU A 131     191.696 122.230  -3.361  1.00  0.00           H  
ATOM   2092 2HB  GLU A 131     192.671 122.009  -1.914  1.00  0.00           H  
ATOM   2093 1HG  GLU A 131     194.484 121.062  -3.235  1.00  0.00           H  
ATOM   2094 2HG  GLU A 131     193.503 121.156  -4.696  1.00  0.00           H  
ATOM   2095  N   LEU A 132     193.007 119.399  -0.729  1.00  0.00           N  
ATOM   2096  CA  LEU A 132     193.951 118.585   0.028  1.00  0.00           C  
ATOM   2097  C   LEU A 132     193.558 117.113  -0.002  1.00  0.00           C  
ATOM   2098  O   LEU A 132     194.408 116.237  -0.169  1.00  0.00           O  
ATOM   2099  CB  LEU A 132     194.024 119.071   1.481  1.00  0.00           C  
ATOM   2100  CG  LEU A 132     195.004 118.316   2.387  1.00  0.00           C  
ATOM   2101  CD1 LEU A 132     196.411 118.424   1.817  1.00  0.00           C  
ATOM   2102  CD2 LEU A 132     194.939 118.889   3.796  1.00  0.00           C  
ATOM   2103  H   LEU A 132     192.438 120.075  -0.241  1.00  0.00           H  
ATOM   2104  HA  LEU A 132     194.934 118.674  -0.436  1.00  0.00           H  
ATOM   2105 1HB  LEU A 132     194.315 120.121   1.482  1.00  0.00           H  
ATOM   2106 2HB  LEU A 132     193.032 118.991   1.925  1.00  0.00           H  
ATOM   2107  HG  LEU A 132     194.735 117.260   2.413  1.00  0.00           H  
ATOM   2108 1HD1 LEU A 132     197.108 117.887   2.461  1.00  0.00           H  
ATOM   2109 2HD1 LEU A 132     196.433 117.990   0.818  1.00  0.00           H  
ATOM   2110 3HD1 LEU A 132     196.702 119.473   1.763  1.00  0.00           H  
ATOM   2111 1HD2 LEU A 132     195.635 118.351   4.440  1.00  0.00           H  
ATOM   2112 2HD2 LEU A 132     195.208 119.945   3.771  1.00  0.00           H  
ATOM   2113 3HD2 LEU A 132     193.926 118.782   4.185  1.00  0.00           H  
ATOM   2114  N   ALA A 133     192.266 116.849   0.162  1.00  0.00           N  
ATOM   2115  CA  ALA A 133     191.746 115.490   0.073  1.00  0.00           C  
ATOM   2116  C   ALA A 133     191.959 114.908  -1.319  1.00  0.00           C  
ATOM   2117  O   ALA A 133     192.288 113.730  -1.466  1.00  0.00           O  
ATOM   2118  CB  ALA A 133     190.269 115.463   0.438  1.00  0.00           C  
ATOM   2119  H   ALA A 133     191.629 117.608   0.352  1.00  0.00           H  
ATOM   2120  HA  ALA A 133     192.291 114.863   0.780  1.00  0.00           H  
ATOM   2121 1HB  ALA A 133     189.893 114.443   0.366  1.00  0.00           H  
ATOM   2122 2HB  ALA A 133     190.138 115.828   1.456  1.00  0.00           H  
ATOM   2123 3HB  ALA A 133     189.714 116.101  -0.249  1.00  0.00           H  
ATOM   2124  N   GLU A 134     191.770 115.740  -2.338  1.00  0.00           N  
ATOM   2125  CA  GLU A 134     191.975 115.319  -3.718  1.00  0.00           C  
ATOM   2126  C   GLU A 134     193.426 114.919  -3.962  1.00  0.00           C  
ATOM   2127  O   GLU A 134     193.700 113.910  -4.609  1.00  0.00           O  
ATOM   2128  CB  GLU A 134     191.575 116.437  -4.683  1.00  0.00           C  
ATOM   2129  CG  GLU A 134     191.718 116.079  -6.155  1.00  0.00           C  
ATOM   2130  CD  GLU A 134     191.296 117.194  -7.071  1.00  0.00           C  
ATOM   2131  OE1 GLU A 134     190.750 118.159  -6.591  1.00  0.00           O  
ATOM   2132  OE2 GLU A 134     191.519 117.081  -8.254  1.00  0.00           O1-
ATOM   2133  H   GLU A 134     191.474 116.688  -2.152  1.00  0.00           H  
ATOM   2134  HA  GLU A 134     191.355 114.442  -3.910  1.00  0.00           H  
ATOM   2135 1HB  GLU A 134     190.535 116.715  -4.506  1.00  0.00           H  
ATOM   2136 2HB  GLU A 134     192.186 117.319  -4.491  1.00  0.00           H  
ATOM   2137 1HG  GLU A 134     192.759 115.832  -6.359  1.00  0.00           H  
ATOM   2138 2HG  GLU A 134     191.116 115.196  -6.364  1.00  0.00           H  
ATOM   2139  N   LYS A 135     194.349 115.720  -3.439  1.00  0.00           N  
ATOM   2140  CA  LYS A 135     195.773 115.429  -3.565  1.00  0.00           C  
ATOM   2141  C   LYS A 135     196.150 114.174  -2.786  1.00  0.00           C  
ATOM   2142  O   LYS A 135     196.995 113.391  -3.223  1.00  0.00           O  
ATOM   2143  CB  LYS A 135     196.606 116.617  -3.084  1.00  0.00           C  
ATOM   2144  CG  LYS A 135     196.570 117.827  -4.010  1.00  0.00           C  
ATOM   2145  CD  LYS A 135     197.271 119.023  -3.383  1.00  0.00           C  
ATOM   2146  CE  LYS A 135     198.782 118.919  -3.529  1.00  0.00           C  
ATOM   2147  NZ  LYS A 135     199.222 119.139  -4.935  1.00  0.00           N1+
ATOM   2148  H   LYS A 135     194.058 116.548  -2.944  1.00  0.00           H  
ATOM   2149  HA  LYS A 135     195.998 115.247  -4.616  1.00  0.00           H  
ATOM   2150 1HB  LYS A 135     196.254 116.936  -2.103  1.00  0.00           H  
ATOM   2151 2HB  LYS A 135     197.647 116.311  -2.975  1.00  0.00           H  
ATOM   2152 1HG  LYS A 135     197.062 117.580  -4.951  1.00  0.00           H  
ATOM   2153 2HG  LYS A 135     195.535 118.092  -4.220  1.00  0.00           H  
ATOM   2154 1HD  LYS A 135     196.930 119.939  -3.866  1.00  0.00           H  
ATOM   2155 2HD  LYS A 135     197.022 119.078  -2.324  1.00  0.00           H  
ATOM   2156 1HE  LYS A 135     199.261 119.660  -2.891  1.00  0.00           H  
ATOM   2157 2HE  LYS A 135     199.112 117.930  -3.211  1.00  0.00           H  
ATOM   2158 1HZ  LYS A 135     200.227 119.062  -4.989  1.00  0.00           H  
ATOM   2159 2HZ  LYS A 135     198.798 118.445  -5.533  1.00  0.00           H  
ATOM   2160 3HZ  LYS A 135     198.939 120.061  -5.235  1.00  0.00           H  
ATOM   2161  N   GLN A 136     195.520 113.990  -1.632  1.00  0.00           N  
ATOM   2162  CA  GLN A 136     195.797 112.837  -0.785  1.00  0.00           C  
ATOM   2163  C   GLN A 136     195.110 111.585  -1.318  1.00  0.00           C  
ATOM   2164  O   GLN A 136     195.576 110.469  -1.098  1.00  0.00           O  
ATOM   2165  CB  GLN A 136     195.349 113.107   0.654  1.00  0.00           C  
ATOM   2166  CG  GLN A 136     195.854 112.092   1.665  1.00  0.00           C  
ATOM   2167  CD  GLN A 136     195.779 112.607   3.089  1.00  0.00           C  
ATOM   2168  NE2 GLN A 136     196.545 111.991   3.982  1.00  0.00           N  
ATOM   2169  OE1 GLN A 136     195.040 113.550   3.385  1.00  0.00           O  
ATOM   2170  H   GLN A 136     194.833 114.666  -1.332  1.00  0.00           H  
ATOM   2171  HA  GLN A 136     196.872 112.658  -0.783  1.00  0.00           H  
ATOM   2172 1HB  GLN A 136     195.696 114.093   0.964  1.00  0.00           H  
ATOM   2173 2HB  GLN A 136     194.260 113.115   0.700  1.00  0.00           H  
ATOM   2174 1HG  GLN A 136     195.246 111.191   1.595  1.00  0.00           H  
ATOM   2175 2HG  GLN A 136     196.895 111.858   1.440  1.00  0.00           H  
ATOM   2176 1HE2 GLN A 136     196.538 112.287   4.938  1.00  0.00           H  
ATOM   2177 2HE2 GLN A 136     197.131 111.231   3.700  1.00  0.00           H  
ATOM   2178  N   GLY A 137     193.996 111.780  -2.015  1.00  0.00           N  
ATOM   2179  CA  GLY A 137     193.263 110.671  -2.613  1.00  0.00           C  
ATOM   2180  C   GLY A 137     192.119 110.219  -1.714  1.00  0.00           C  
ATOM   2181  O   GLY A 137     191.508 109.176  -1.946  1.00  0.00           O  
ATOM   2182  H   GLY A 137     193.650 112.721  -2.135  1.00  0.00           H  
ATOM   2183 1HA  GLY A 137     192.869 110.975  -3.584  1.00  0.00           H  
ATOM   2184 2HA  GLY A 137     193.943 109.839  -2.790  1.00  0.00           H  
ATOM   2185  N   ASP A 138     191.832 111.011  -0.687  1.00  0.00           N  
ATOM   2186  CA  ASP A 138     190.809 110.659   0.292  1.00  0.00           C  
ATOM   2187  C   ASP A 138     189.421 111.046  -0.201  1.00  0.00           C  
ATOM   2188  O   ASP A 138     188.870 112.068   0.209  1.00  0.00           O  
ATOM   2189  CB  ASP A 138     191.088 111.343   1.633  1.00  0.00           C  
ATOM   2190  CG  ASP A 138     192.263 110.723   2.379  1.00  0.00           C  
ATOM   2191  OD1 ASP A 138     192.573 109.585   2.118  1.00  0.00           O  
ATOM   2192  OD2 ASP A 138     192.837 111.394   3.203  1.00  0.00           O1-
ATOM   2193  H   ASP A 138     192.336 111.880  -0.580  1.00  0.00           H  
ATOM   2194  HA  ASP A 138     190.820 109.579   0.429  1.00  0.00           H  
ATOM   2195 1HB  ASP A 138     191.301 112.400   1.465  1.00  0.00           H  
ATOM   2196 2HB  ASP A 138     190.202 111.282   2.264  1.00  0.00           H  
ATOM   2197  N   ALA A 139     188.860 110.225  -1.081  1.00  0.00           N  
ATOM   2198  CA  ALA A 139     187.570 110.524  -1.694  1.00  0.00           C  
ATOM   2199  C   ALA A 139     186.489 110.706  -0.635  1.00  0.00           C  
ATOM   2200  O   ALA A 139     185.582 111.525  -0.796  1.00  0.00           O  
ATOM   2201  CB  ALA A 139     187.177 109.423  -2.668  1.00  0.00           C  
ATOM   2202  H   ALA A 139     189.338 109.371  -1.334  1.00  0.00           H  
ATOM   2203  HA  ALA A 139     187.663 111.460  -2.242  1.00  0.00           H  
ATOM   2204 1HB  ALA A 139     186.212 109.660  -3.115  1.00  0.00           H  
ATOM   2205 2HB  ALA A 139     187.931 109.343  -3.451  1.00  0.00           H  
ATOM   2206 3HB  ALA A 139     187.106 108.476  -2.135  1.00  0.00           H  
ATOM   2207  N   GLU A 140     186.590 109.940   0.445  1.00  0.00           N  
ATOM   2208  CA  GLU A 140     185.613 110.012   1.527  1.00  0.00           C  
ATOM   2209  C   GLU A 140     185.645 111.371   2.212  1.00  0.00           C  
ATOM   2210  O   GLU A 140     184.606 111.920   2.574  1.00  0.00           O  
ATOM   2211  CB  GLU A 140     185.875 108.908   2.555  1.00  0.00           C  
ATOM   2212  CG  GLU A 140     185.550 107.504   2.066  1.00  0.00           C  
ATOM   2213  CD  GLU A 140     184.080 107.290   1.836  1.00  0.00           C  
ATOM   2214  OE1 GLU A 140     183.310 107.597   2.714  1.00  0.00           O  
ATOM   2215  OE2 GLU A 140     183.726 106.820   0.780  1.00  0.00           O1-
ATOM   2216  H   GLU A 140     187.361 109.295   0.520  1.00  0.00           H  
ATOM   2217  HA  GLU A 140     184.618 109.877   1.104  1.00  0.00           H  
ATOM   2218 1HB  GLU A 140     186.925 108.925   2.848  1.00  0.00           H  
ATOM   2219 2HB  GLU A 140     185.282 109.096   3.451  1.00  0.00           H  
ATOM   2220 1HG  GLU A 140     186.082 107.322   1.132  1.00  0.00           H  
ATOM   2221 2HG  GLU A 140     185.906 106.783   2.801  1.00  0.00           H  
ATOM   2222  N   VAL A 141     186.847 111.912   2.384  1.00  0.00           N  
ATOM   2223  CA  VAL A 141     187.013 113.248   2.946  1.00  0.00           C  
ATOM   2224  C   VAL A 141     186.586 114.319   1.952  1.00  0.00           C  
ATOM   2225  O   VAL A 141     185.955 115.309   2.324  1.00  0.00           O  
ATOM   2226  CB  VAL A 141     188.481 113.479   3.348  1.00  0.00           C  
ATOM   2227  CG1 VAL A 141     188.694 114.922   3.781  1.00  0.00           C  
ATOM   2228  CG2 VAL A 141     188.872 112.519   4.460  1.00  0.00           C  
ATOM   2229  H   VAL A 141     187.668 111.386   2.123  1.00  0.00           H  
ATOM   2230  HA  VAL A 141     186.370 113.335   3.823  1.00  0.00           H  
ATOM   2231  HB  VAL A 141     189.118 113.308   2.479  1.00  0.00           H  
ATOM   2232 1HG1 VAL A 141     189.738 115.069   4.061  1.00  0.00           H  
ATOM   2233 2HG1 VAL A 141     188.444 115.590   2.957  1.00  0.00           H  
ATOM   2234 3HG1 VAL A 141     188.056 115.144   4.636  1.00  0.00           H  
ATOM   2235 1HG2 VAL A 141     189.912 112.688   4.739  1.00  0.00           H  
ATOM   2236 2HG2 VAL A 141     188.232 112.687   5.327  1.00  0.00           H  
ATOM   2237 3HG2 VAL A 141     188.752 111.493   4.114  1.00  0.00           H  
ATOM   2238  N   ALA A 142     186.935 114.118   0.687  1.00  0.00           N  
ATOM   2239  CA  ALA A 142     186.527 115.030  -0.376  1.00  0.00           C  
ATOM   2240  C   ALA A 142     185.013 115.173  -0.426  1.00  0.00           C  
ATOM   2241  O   ALA A 142     184.490 116.264  -0.650  1.00  0.00           O  
ATOM   2242  CB  ALA A 142     187.058 114.552  -1.720  1.00  0.00           C  
ATOM   2243  H   ALA A 142     187.497 113.313   0.454  1.00  0.00           H  
ATOM   2244  HA  ALA A 142     186.946 116.014  -0.167  1.00  0.00           H  
ATOM   2245 1HB  ALA A 142     186.743 115.242  -2.502  1.00  0.00           H  
ATOM   2246 2HB  ALA A 142     188.146 114.511  -1.689  1.00  0.00           H  
ATOM   2247 3HB  ALA A 142     186.663 113.559  -1.934  1.00  0.00           H  
ATOM   2248  N   LEU A 143     184.309 114.064  -0.218  1.00  0.00           N  
ATOM   2249  CA  LEU A 143     182.854 114.078  -0.168  1.00  0.00           C  
ATOM   2250  C   LEU A 143     182.350 114.920   0.998  1.00  0.00           C  
ATOM   2251  O   LEU A 143     181.492 115.787   0.826  1.00  0.00           O  
ATOM   2252  CB  LEU A 143     182.315 112.648  -0.044  1.00  0.00           C  
ATOM   2253  CG  LEU A 143     180.797 112.491  -0.210  1.00  0.00           C  
ATOM   2254  CD1 LEU A 143     180.119 112.662   1.143  1.00  0.00           C  
ATOM   2255  CD2 LEU A 143     180.288 113.518  -1.210  1.00  0.00           C  
ATOM   2256  H   LEU A 143     184.799 113.189  -0.090  1.00  0.00           H  
ATOM   2257  HA  LEU A 143     182.479 114.529  -1.087  1.00  0.00           H  
ATOM   2258 1HB  LEU A 143     182.796 112.029  -0.800  1.00  0.00           H  
ATOM   2259 2HB  LEU A 143     182.583 112.259   0.938  1.00  0.00           H  
ATOM   2260  HG  LEU A 143     180.572 111.488  -0.572  1.00  0.00           H  
ATOM   2261 1HD1 LEU A 143     179.042 112.550   1.025  1.00  0.00           H  
ATOM   2262 2HD1 LEU A 143     180.488 111.902   1.833  1.00  0.00           H  
ATOM   2263 3HD1 LEU A 143     180.340 113.651   1.540  1.00  0.00           H  
ATOM   2264 1HD2 LEU A 143     179.210 113.407  -1.328  1.00  0.00           H  
ATOM   2265 2HD2 LEU A 143     180.512 114.522  -0.847  1.00  0.00           H  
ATOM   2266 3HD2 LEU A 143     180.776 113.363  -2.171  1.00  0.00           H  
ATOM   2267  N   ARG A 144     182.888 114.659   2.184  1.00  0.00           N  
ATOM   2268  CA  ARG A 144     182.482 115.385   3.384  1.00  0.00           C  
ATOM   2269  C   ARG A 144     182.804 116.869   3.268  1.00  0.00           C  
ATOM   2270  O   ARG A 144     182.053 117.716   3.753  1.00  0.00           O  
ATOM   2271  CB  ARG A 144     183.176 114.814   4.613  1.00  0.00           C  
ATOM   2272  CG  ARG A 144     182.747 113.405   4.993  1.00  0.00           C  
ATOM   2273  CD  ARG A 144     181.419 113.397   5.657  1.00  0.00           C  
ATOM   2274  NE  ARG A 144     181.023 112.057   6.062  1.00  0.00           N  
ATOM   2275  CZ  ARG A 144     181.351 111.484   7.236  1.00  0.00           C  
ATOM   2276  NH1 ARG A 144     182.078 112.145   8.109  1.00  0.00           N1+
ATOM   2277  NH2 ARG A 144     180.942 110.257   7.510  1.00  0.00           N  
ATOM   2278  H   ARG A 144     183.595 113.943   2.259  1.00  0.00           H  
ATOM   2279  HA  ARG A 144     181.404 115.288   3.497  1.00  0.00           H  
ATOM   2280 1HB  ARG A 144     184.252 114.798   4.449  1.00  0.00           H  
ATOM   2281 2HB  ARG A 144     182.985 115.459   5.470  1.00  0.00           H  
ATOM   2282 1HG  ARG A 144     182.685 112.789   4.095  1.00  0.00           H  
ATOM   2283 2HG  ARG A 144     183.477 112.975   5.679  1.00  0.00           H  
ATOM   2284 1HD  ARG A 144     181.453 114.025   6.547  1.00  0.00           H  
ATOM   2285 2HD  ARG A 144     180.665 113.782   4.971  1.00  0.00           H  
ATOM   2286  HE  ARG A 144     180.463 111.517   5.415  1.00  0.00           H  
ATOM   2287 1HH1 ARG A 144     182.391 113.082   7.900  1.00  0.00           H  
ATOM   2288 2HH1 ARG A 144     182.324 111.715   8.990  1.00  0.00           H  
ATOM   2289 1HH2 ARG A 144     180.383 109.749   6.839  1.00  0.00           H  
ATOM   2290 2HH2 ARG A 144     181.188 109.828   8.390  1.00  0.00           H  
ATOM   2291  N   ALA A 145     183.924 117.178   2.621  1.00  0.00           N  
ATOM   2292  CA  ALA A 145     184.323 118.562   2.400  1.00  0.00           C  
ATOM   2293  C   ALA A 145     183.255 119.328   1.628  1.00  0.00           C  
ATOM   2294  O   ALA A 145     182.968 120.486   1.928  1.00  0.00           O  
ATOM   2295  CB  ALA A 145     185.653 118.616   1.662  1.00  0.00           C  
ATOM   2296  H   ALA A 145     184.513 116.432   2.274  1.00  0.00           H  
ATOM   2297  HA  ALA A 145     184.440 119.047   3.369  1.00  0.00           H  
ATOM   2298 1HB  ALA A 145     185.940 119.655   1.506  1.00  0.00           H  
ATOM   2299 2HB  ALA A 145     186.418 118.113   2.253  1.00  0.00           H  
ATOM   2300 3HB  ALA A 145     185.553 118.118   0.699  1.00  0.00           H  
ATOM   2301  N   VAL A 146     182.671 118.673   0.631  1.00  0.00           N  
ATOM   2302  CA  VAL A 146     181.587 119.263  -0.142  1.00  0.00           C  
ATOM   2303  C   VAL A 146     180.328 119.420   0.701  1.00  0.00           C  
ATOM   2304  O   VAL A 146     179.648 120.444   0.635  1.00  0.00           O  
ATOM   2305  CB  VAL A 146     181.272 118.391  -1.373  1.00  0.00           C  
ATOM   2306  CG1 VAL A 146     180.071 118.942  -2.123  1.00  0.00           C  
ATOM   2307  CG2 VAL A 146     182.491 118.319  -2.283  1.00  0.00           C  
ATOM   2308  H   VAL A 146     182.986 117.739   0.403  1.00  0.00           H  
ATOM   2309  HA  VAL A 146     181.895 120.259  -0.465  1.00  0.00           H  
ATOM   2310  HB  VAL A 146     181.010 117.388  -1.038  1.00  0.00           H  
ATOM   2311 1HG1 VAL A 146     179.862 118.314  -2.991  1.00  0.00           H  
ATOM   2312 2HG1 VAL A 146     179.203 118.951  -1.465  1.00  0.00           H  
ATOM   2313 3HG1 VAL A 146     180.284 119.958  -2.457  1.00  0.00           H  
ATOM   2314 1HG2 VAL A 146     182.262 117.701  -3.150  1.00  0.00           H  
ATOM   2315 2HG2 VAL A 146     182.758 119.324  -2.612  1.00  0.00           H  
ATOM   2316 3HG2 VAL A 146     183.328 117.883  -1.736  1.00  0.00           H  
ATOM   2317  N   GLU A 147     180.024 118.398   1.495  1.00  0.00           N  
ATOM   2318  CA  GLU A 147     178.871 118.437   2.385  1.00  0.00           C  
ATOM   2319  C   GLU A 147     178.918 119.657   3.295  1.00  0.00           C  
ATOM   2320  O   GLU A 147     177.897 120.296   3.547  1.00  0.00           O  
ATOM   2321  CB  GLU A 147     178.805 117.162   3.230  1.00  0.00           C  
ATOM   2322  CG  GLU A 147     177.616 117.096   4.178  1.00  0.00           C  
ATOM   2323  CD  GLU A 147     177.600 115.844   5.011  1.00  0.00           C  
ATOM   2324  OE1 GLU A 147     177.918 114.803   4.490  1.00  0.00           O  
ATOM   2325  OE2 GLU A 147     177.270 115.931   6.170  1.00  0.00           O1-
ATOM   2326  H   GLU A 147     180.607 117.573   1.480  1.00  0.00           H  
ATOM   2327  HA  GLU A 147     177.967 118.511   1.780  1.00  0.00           H  
ATOM   2328 1HB  GLU A 147     178.759 116.292   2.574  1.00  0.00           H  
ATOM   2329 2HB  GLU A 147     179.712 117.074   3.827  1.00  0.00           H  
ATOM   2330 1HG  GLU A 147     177.644 117.960   4.842  1.00  0.00           H  
ATOM   2331 2HG  GLU A 147     176.697 117.151   3.595  1.00  0.00           H  
ATOM   2332  N   LEU A 148     180.112 119.978   3.785  1.00  0.00           N  
ATOM   2333  CA  LEU A 148     180.297 121.128   4.661  1.00  0.00           C  
ATOM   2334  C   LEU A 148     179.935 122.427   3.951  1.00  0.00           C  
ATOM   2335  O   LEU A 148     179.343 123.328   4.543  1.00  0.00           O  
ATOM   2336  CB  LEU A 148     181.749 121.193   5.150  1.00  0.00           C  
ATOM   2337  CG  LEU A 148     182.177 120.078   6.113  1.00  0.00           C  
ATOM   2338  CD1 LEU A 148     183.676 120.171   6.364  1.00  0.00           C  
ATOM   2339  CD2 LEU A 148     181.395 120.199   7.411  1.00  0.00           C  
ATOM   2340  H   LEU A 148     180.912 119.410   3.544  1.00  0.00           H  
ATOM   2341  HA  LEU A 148     179.627 121.023   5.515  1.00  0.00           H  
ATOM   2342 1HB  LEU A 148     182.409 121.155   4.285  1.00  0.00           H  
ATOM   2343 2HB  LEU A 148     181.903 122.145   5.658  1.00  0.00           H  
ATOM   2344  HG  LEU A 148     181.976 119.107   5.657  1.00  0.00           H  
ATOM   2345 1HD1 LEU A 148     183.981 119.378   7.047  1.00  0.00           H  
ATOM   2346 2HD1 LEU A 148     184.211 120.061   5.420  1.00  0.00           H  
ATOM   2347 3HD1 LEU A 148     183.911 121.139   6.805  1.00  0.00           H  
ATOM   2348 1HD2 LEU A 148     181.699 119.406   8.095  1.00  0.00           H  
ATOM   2349 2HD2 LEU A 148     181.597 121.168   7.867  1.00  0.00           H  
ATOM   2350 3HD2 LEU A 148     180.328 120.111   7.204  1.00  0.00           H  
ATOM   2351  N   VAL A 149     180.300 122.518   2.675  1.00  0.00           N  
ATOM   2352  CA  VAL A 149     179.956 123.675   1.860  1.00  0.00           C  
ATOM   2353  C   VAL A 149     178.447 123.792   1.682  1.00  0.00           C  
ATOM   2354  O   VAL A 149     177.887 124.888   1.749  1.00  0.00           O  
ATOM   2355  CB  VAL A 149     180.627 123.576   0.478  1.00  0.00           C  
ATOM   2356  CG1 VAL A 149     180.198 124.734  -0.409  1.00  0.00           C  
ATOM   2357  CG2 VAL A 149     182.139 123.549   0.638  1.00  0.00           C  
ATOM   2358  H   VAL A 149     180.833 121.765   2.260  1.00  0.00           H  
ATOM   2359  HA  VAL A 149     180.297 124.575   2.374  1.00  0.00           H  
ATOM   2360  HB  VAL A 149     180.297 122.659  -0.011  1.00  0.00           H  
ATOM   2361 1HG1 VAL A 149     180.682 124.648  -1.382  1.00  0.00           H  
ATOM   2362 2HG1 VAL A 149     179.115 124.712  -0.539  1.00  0.00           H  
ATOM   2363 3HG1 VAL A 149     180.488 125.676   0.057  1.00  0.00           H  
ATOM   2364 1HG2 VAL A 149     182.608 123.478  -0.344  1.00  0.00           H  
ATOM   2365 2HG2 VAL A 149     182.469 124.465   1.131  1.00  0.00           H  
ATOM   2366 3HG2 VAL A 149     182.428 122.688   1.240  1.00  0.00           H  
ATOM   2367  N   VAL A 150     177.792 122.657   1.457  1.00  0.00           N  
ATOM   2368  CA  VAL A 150     176.340 122.622   1.329  1.00  0.00           C  
ATOM   2369  C   VAL A 150     175.663 123.047   2.626  1.00  0.00           C  
ATOM   2370  O   VAL A 150     174.697 123.811   2.611  1.00  0.00           O  
ATOM   2371  CB  VAL A 150     175.870 121.205   0.949  1.00  0.00           C  
ATOM   2372  CG1 VAL A 150     174.352 121.121   0.982  1.00  0.00           C  
ATOM   2373  CG2 VAL A 150     176.401 120.838  -0.428  1.00  0.00           C  
ATOM   2374  H   VAL A 150     178.315 121.798   1.371  1.00  0.00           H  
ATOM   2375  HA  VAL A 150     176.044 123.332   0.554  1.00  0.00           H  
ATOM   2376  HB  VAL A 150     176.247 120.498   1.687  1.00  0.00           H  
ATOM   2377 1HG1 VAL A 150     174.038 120.113   0.711  1.00  0.00           H  
ATOM   2378 2HG1 VAL A 150     173.996 121.354   1.986  1.00  0.00           H  
ATOM   2379 3HG1 VAL A 150     173.932 121.834   0.273  1.00  0.00           H  
ATOM   2380 1HG2 VAL A 150     176.066 119.834  -0.691  1.00  0.00           H  
ATOM   2381 2HG2 VAL A 150     176.029 121.550  -1.165  1.00  0.00           H  
ATOM   2382 3HG2 VAL A 150     177.491 120.864  -0.417  1.00  0.00           H  
ATOM   2383  N   ARG A 151     176.175 122.549   3.745  1.00  0.00           N  
ATOM   2384  CA  ARG A 151     175.649 122.912   5.057  1.00  0.00           C  
ATOM   2385  C   ARG A 151     175.775 124.409   5.306  1.00  0.00           C  
ATOM   2386  O   ARG A 151     174.875 125.033   5.870  1.00  0.00           O  
ATOM   2387  CB  ARG A 151     176.382 122.155   6.154  1.00  0.00           C  
ATOM   2388  CG  ARG A 151     176.013 120.685   6.273  1.00  0.00           C  
ATOM   2389  CD  ARG A 151     176.808 120.003   7.326  1.00  0.00           C  
ATOM   2390  NE  ARG A 151     176.483 118.588   7.420  1.00  0.00           N  
ATOM   2391  CZ  ARG A 151     175.476 118.084   8.158  1.00  0.00           C  
ATOM   2392  NH1 ARG A 151     174.706 118.887   8.858  1.00  0.00           N1+
ATOM   2393  NH2 ARG A 151     175.261 116.779   8.178  1.00  0.00           N  
ATOM   2394  H   ARG A 151     176.949 121.903   3.688  1.00  0.00           H  
ATOM   2395  HA  ARG A 151     174.590 122.660   5.085  1.00  0.00           H  
ATOM   2396 1HB  ARG A 151     177.455 122.214   5.984  1.00  0.00           H  
ATOM   2397 2HB  ARG A 151     176.177 122.624   7.118  1.00  0.00           H  
ATOM   2398 1HG  ARG A 151     174.958 120.592   6.527  1.00  0.00           H  
ATOM   2399 2HG  ARG A 151     176.204 120.186   5.322  1.00  0.00           H  
ATOM   2400 1HD  ARG A 151     177.871 120.093   7.095  1.00  0.00           H  
ATOM   2401 2HD  ARG A 151     176.606 120.464   8.290  1.00  0.00           H  
ATOM   2402  HE  ARG A 151     177.053 117.939   6.895  1.00  0.00           H  
ATOM   2403 1HH1 ARG A 151     174.870 119.883   8.843  1.00  0.00           H  
ATOM   2404 2HH1 ARG A 151     173.951 118.508   9.411  1.00  0.00           H  
ATOM   2405 1HH2 ARG A 151     175.851 116.161   7.639  1.00  0.00           H  
ATOM   2406 2HH2 ARG A 151     174.506 116.400   8.730  1.00  0.00           H  
ATOM   2407  N   VAL A 152     176.897 124.983   4.882  1.00  0.00           N  
ATOM   2408  CA  VAL A 152     177.103 126.422   4.974  1.00  0.00           C  
ATOM   2409  C   VAL A 152     176.075 127.180   4.142  1.00  0.00           C  
ATOM   2410  O   VAL A 152     175.505 128.171   4.597  1.00  0.00           O  
ATOM   2411  CB  VAL A 152     178.520 126.792   4.497  1.00  0.00           C  
ATOM   2412  CG1 VAL A 152     178.624 128.288   4.242  1.00  0.00           C  
ATOM   2413  CG2 VAL A 152     179.547 126.348   5.527  1.00  0.00           C  
ATOM   2414  H   VAL A 152     177.626 124.406   4.488  1.00  0.00           H  
ATOM   2415  HA  VAL A 152     176.975 126.725   6.014  1.00  0.00           H  
ATOM   2416  HB  VAL A 152     178.715 126.291   3.549  1.00  0.00           H  
ATOM   2417 1HG1 VAL A 152     179.632 128.531   3.904  1.00  0.00           H  
ATOM   2418 2HG1 VAL A 152     177.906 128.577   3.475  1.00  0.00           H  
ATOM   2419 3HG1 VAL A 152     178.411 128.830   5.164  1.00  0.00           H  
ATOM   2420 1HG2 VAL A 152     180.546 126.610   5.182  1.00  0.00           H  
ATOM   2421 2HG2 VAL A 152     179.347 126.844   6.477  1.00  0.00           H  
ATOM   2422 3HG2 VAL A 152     179.483 125.268   5.663  1.00  0.00           H  
ATOM   2423  N   ALA A 153     175.846 126.707   2.921  1.00  0.00           N  
ATOM   2424  CA  ALA A 153     174.879 127.334   2.028  1.00  0.00           C  
ATOM   2425  C   ALA A 153     173.502 127.413   2.674  1.00  0.00           C  
ATOM   2426  O   ALA A 153     172.799 128.415   2.538  1.00  0.00           O  
ATOM   2427  CB  ALA A 153     174.804 126.573   0.713  1.00  0.00           C  
ATOM   2428  H   ALA A 153     176.354 125.894   2.607  1.00  0.00           H  
ATOM   2429  HA  ALA A 153     175.208 128.353   1.824  1.00  0.00           H  
ATOM   2430 1HB  ALA A 153     174.078 127.051   0.057  1.00  0.00           H  
ATOM   2431 2HB  ALA A 153     175.784 126.574   0.234  1.00  0.00           H  
ATOM   2432 3HB  ALA A 153     174.496 125.545   0.905  1.00  0.00           H  
ATOM   2433  N   GLU A 154     173.122 126.351   3.377  1.00  0.00           N  
ATOM   2434  CA  GLU A 154     171.865 126.334   4.116  1.00  0.00           C  
ATOM   2435  C   GLU A 154     171.892 127.323   5.272  1.00  0.00           C  
ATOM   2436  O   GLU A 154     170.924 128.045   5.505  1.00  0.00           O  
ATOM   2437  CB  GLU A 154     171.576 124.927   4.644  1.00  0.00           C  
ATOM   2438  CG  GLU A 154     170.276 124.804   5.425  1.00  0.00           C  
ATOM   2439  CD  GLU A 154     169.952 123.384   5.802  1.00  0.00           C  
ATOM   2440  OE1 GLU A 154     170.490 122.491   5.194  1.00  0.00           O  
ATOM   2441  OE2 GLU A 154     169.167 123.193   6.701  1.00  0.00           O1-
ATOM   2442  H   GLU A 154     173.719 125.536   3.398  1.00  0.00           H  
ATOM   2443  HA  GLU A 154     171.063 126.633   3.441  1.00  0.00           H  
ATOM   2444 1HB  GLU A 154     171.531 124.226   3.809  1.00  0.00           H  
ATOM   2445 2HB  GLU A 154     172.390 124.608   5.294  1.00  0.00           H  
ATOM   2446 1HG  GLU A 154     170.353 125.399   6.334  1.00  0.00           H  
ATOM   2447 2HG  GLU A 154     169.464 125.209   4.826  1.00  0.00           H  
ATOM   2448  N   LEU A 155     173.005 127.351   5.994  1.00  0.00           N  
ATOM   2449  CA  LEU A 155     173.168 128.268   7.117  1.00  0.00           C  
ATOM   2450  C   LEU A 155     173.119 129.719   6.653  1.00  0.00           C  
ATOM   2451  O   LEU A 155     172.523 130.571   7.312  1.00  0.00           O  
ATOM   2452  CB  LEU A 155     174.498 127.998   7.833  1.00  0.00           C  
ATOM   2453  CG  LEU A 155     174.556 126.711   8.665  1.00  0.00           C  
ATOM   2454  CD1 LEU A 155     175.994 126.443   9.087  1.00  0.00           C  
ATOM   2455  CD2 LEU A 155     173.646 126.847   9.876  1.00  0.00           C  
ATOM   2456  H   LEU A 155     173.760 126.722   5.761  1.00  0.00           H  
ATOM   2457  HA  LEU A 155     172.344 128.115   7.812  1.00  0.00           H  
ATOM   2458 1HB  LEU A 155     175.290 127.948   7.088  1.00  0.00           H  
ATOM   2459 2HB  LEU A 155     174.709 128.834   8.501  1.00  0.00           H  
ATOM   2460  HG  LEU A 155     174.226 125.868   8.056  1.00  0.00           H  
ATOM   2461 1HD1 LEU A 155     176.036 125.528   9.678  1.00  0.00           H  
ATOM   2462 2HD1 LEU A 155     176.619 126.331   8.201  1.00  0.00           H  
ATOM   2463 3HD1 LEU A 155     176.359 127.277   9.686  1.00  0.00           H  
ATOM   2464 1HD2 LEU A 155     173.687 125.931  10.467  1.00  0.00           H  
ATOM   2465 2HD2 LEU A 155     173.978 127.687  10.487  1.00  0.00           H  
ATOM   2466 3HD2 LEU A 155     172.622 127.020   9.545  1.00  0.00           H  
ATOM   2467  N   LEU A 156     173.747 129.996   5.516  1.00  0.00           N  
ATOM   2468  CA  LEU A 156     173.765 131.341   4.956  1.00  0.00           C  
ATOM   2469  C   LEU A 156     172.363 131.798   4.580  1.00  0.00           C  
ATOM   2470  O   LEU A 156     172.010 132.965   4.761  1.00  0.00           O  
ATOM   2471  CB  LEU A 156     174.674 131.390   3.722  1.00  0.00           C  
ATOM   2472  CG  LEU A 156     176.174 131.206   3.991  1.00  0.00           C  
ATOM   2473  CD1 LEU A 156     176.910 131.035   2.670  1.00  0.00           C  
ATOM   2474  CD2 LEU A 156     176.702 132.408   4.760  1.00  0.00           C  
ATOM   2475  H   LEU A 156     174.226 129.252   5.027  1.00  0.00           H  
ATOM   2476  HA  LEU A 156     174.145 132.026   5.715  1.00  0.00           H  
ATOM   2477 1HB  LEU A 156     174.363 130.608   3.031  1.00  0.00           H  
ATOM   2478 2HB  LEU A 156     174.542 132.354   3.231  1.00  0.00           H  
ATOM   2479  HG  LEU A 156     176.329 130.301   4.580  1.00  0.00           H  
ATOM   2480 1HD1 LEU A 156     177.974 130.903   2.861  1.00  0.00           H  
ATOM   2481 2HD1 LEU A 156     176.524 130.157   2.150  1.00  0.00           H  
ATOM   2482 3HD1 LEU A 156     176.758 131.919   2.052  1.00  0.00           H  
ATOM   2483 1HD2 LEU A 156     177.767 132.276   4.953  1.00  0.00           H  
ATOM   2484 2HD2 LEU A 156     176.548 133.313   4.173  1.00  0.00           H  
ATOM   2485 3HD2 LEU A 156     176.170 132.495   5.707  1.00  0.00           H  
ATOM   2486  N   LEU A 157     171.564 130.876   4.056  1.00  0.00           N  
ATOM   2487  CA  LEU A 157     170.167 131.156   3.747  1.00  0.00           C  
ATOM   2488  C   LEU A 157     169.370 131.442   5.016  1.00  0.00           C  
ATOM   2489  O   LEU A 157     168.618 132.413   5.082  1.00  0.00           O  
ATOM   2490  CB  LEU A 157     169.542 129.974   2.998  1.00  0.00           C  
ATOM   2491  CG  LEU A 157     168.027 130.057   2.767  1.00  0.00           C  
ATOM   2492  CD1 LEU A 157     167.703 131.317   1.976  1.00  0.00           C  
ATOM   2493  CD2 LEU A 157     167.556 128.813   2.029  1.00  0.00           C  
ATOM   2494  H   LEU A 157     171.935 129.956   3.865  1.00  0.00           H  
ATOM   2495  HA  LEU A 157     170.122 132.048   3.123  1.00  0.00           H  
ATOM   2496 1HB  LEU A 157     170.021 129.888   2.023  1.00  0.00           H  
ATOM   2497 2HB  LEU A 157     169.742 129.062   3.560  1.00  0.00           H  
ATOM   2498  HG  LEU A 157     167.516 130.127   3.727  1.00  0.00           H  
ATOM   2499 1HD1 LEU A 157     166.628 131.378   1.812  1.00  0.00           H  
ATOM   2500 2HD1 LEU A 157     168.034 132.194   2.535  1.00  0.00           H  
ATOM   2501 3HD1 LEU A 157     168.214 131.285   1.014  1.00  0.00           H  
ATOM   2502 1HD2 LEU A 157     166.480 128.872   1.866  1.00  0.00           H  
ATOM   2503 2HD2 LEU A 157     168.065 128.744   1.069  1.00  0.00           H  
ATOM   2504 3HD2 LEU A 157     167.785 127.929   2.626  1.00  0.00           H  
ATOM   2505  N   ARG A 158     169.541 130.589   6.021  1.00  0.00           N  
ATOM   2506  CA  ARG A 158     168.858 130.761   7.295  1.00  0.00           C  
ATOM   2507  C   ARG A 158     169.263 132.067   7.967  1.00  0.00           C  
ATOM   2508  O   ARG A 158     168.425 132.777   8.523  1.00  0.00           O  
ATOM   2509  CB  ARG A 158     169.162 129.599   8.228  1.00  0.00           C  
ATOM   2510  CG  ARG A 158     168.517 128.279   7.837  1.00  0.00           C  
ATOM   2511  CD  ARG A 158     168.895 127.185   8.769  1.00  0.00           C  
ATOM   2512  NE  ARG A 158     168.364 125.901   8.342  1.00  0.00           N  
ATOM   2513  CZ  ARG A 158     167.115 125.464   8.603  1.00  0.00           C  
ATOM   2514  NH1 ARG A 158     166.284 126.219   9.289  1.00  0.00           N1+
ATOM   2515  NH2 ARG A 158     166.726 124.278   8.170  1.00  0.00           N  
ATOM   2516  H   ARG A 158     170.162 129.801   5.897  1.00  0.00           H  
ATOM   2517  HA  ARG A 158     167.784 130.806   7.111  1.00  0.00           H  
ATOM   2518 1HB  ARG A 158     170.240 129.440   8.269  1.00  0.00           H  
ATOM   2519 2HB  ARG A 158     168.829 129.843   9.236  1.00  0.00           H  
ATOM   2520 1HG  ARG A 158     167.432 128.386   7.854  1.00  0.00           H  
ATOM   2521 2HG  ARG A 158     168.838 128.000   6.832  1.00  0.00           H  
ATOM   2522 1HD  ARG A 158     169.980 127.107   8.816  1.00  0.00           H  
ATOM   2523 2HD  ARG A 158     168.503 127.404   9.762  1.00  0.00           H  
ATOM   2524  HE  ARG A 158     168.973 125.293   7.812  1.00  0.00           H  
ATOM   2525 1HH1 ARG A 158     166.582 127.126   9.620  1.00  0.00           H  
ATOM   2526 2HH1 ARG A 158     165.350 125.893   9.484  1.00  0.00           H  
ATOM   2527 1HH2 ARG A 158     167.364 123.699   7.643  1.00  0.00           H  
ATOM   2528 2HH2 ARG A 158     165.792 123.952   8.366  1.00  0.00           H  
ATOM   2529  N   ILE A 159     170.555 132.379   7.910  1.00  0.00           N  
ATOM   2530  CA  ILE A 159     171.064 133.633   8.452  1.00  0.00           C  
ATOM   2531  C   ILE A 159     170.537 134.828   7.668  1.00  0.00           C  
ATOM   2532  O   ILE A 159     170.121 135.829   8.249  1.00  0.00           O  
ATOM   2533  CB  ILE A 159     172.604 133.650   8.442  1.00  0.00           C  
ATOM   2534  CG1 ILE A 159     173.156 132.595   9.405  1.00  0.00           C  
ATOM   2535  CG2 ILE A 159     173.123 135.033   8.809  1.00  0.00           C  
ATOM   2536  CD1 ILE A 159     174.594 132.217   9.135  1.00  0.00           C  
ATOM   2537  H   ILE A 159     171.199 131.731   7.479  1.00  0.00           H  
ATOM   2538  HA  ILE A 159     170.713 133.732   9.480  1.00  0.00           H  
ATOM   2539  HB  ILE A 159     172.964 133.389   7.448  1.00  0.00           H  
ATOM   2540 1HG1 ILE A 159     173.085 132.963  10.427  1.00  0.00           H  
ATOM   2541 2HG1 ILE A 159     172.549 131.692   9.340  1.00  0.00           H  
ATOM   2542 1HG2 ILE A 159     174.212 135.027   8.797  1.00  0.00           H  
ATOM   2543 2HG2 ILE A 159     172.756 135.762   8.086  1.00  0.00           H  
ATOM   2544 3HG2 ILE A 159     172.772 135.301   9.805  1.00  0.00           H  
ATOM   2545 1HD1 ILE A 159     174.914 131.464   9.856  1.00  0.00           H  
ATOM   2546 2HD1 ILE A 159     174.682 131.812   8.126  1.00  0.00           H  
ATOM   2547 3HD1 ILE A 159     175.226 133.099   9.227  1.00  0.00           H  
ATOM   2548  N   ALA A 160     170.558 134.716   6.345  1.00  0.00           N  
ATOM   2549  CA  ALA A 160     170.068 135.782   5.476  1.00  0.00           C  
ATOM   2550  C   ALA A 160     168.609 136.106   5.771  1.00  0.00           C  
ATOM   2551  O   ALA A 160     168.208 137.269   5.760  1.00  0.00           O  
ATOM   2552  CB  ALA A 160     170.239 135.397   4.015  1.00  0.00           C  
ATOM   2553  H   ALA A 160     170.922 133.870   5.928  1.00  0.00           H  
ATOM   2554  HA  ALA A 160     170.653 136.682   5.672  1.00  0.00           H  
ATOM   2555 1HB  ALA A 160     169.869 136.201   3.379  1.00  0.00           H  
ATOM   2556 2HB  ALA A 160     171.296 135.225   3.804  1.00  0.00           H  
ATOM   2557 3HB  ALA A 160     169.677 134.486   3.810  1.00  0.00           H  
ATOM   2558  N   LYS A 161     167.821 135.069   6.031  1.00  0.00           N  
ATOM   2559  CA  LYS A 161     166.397 135.237   6.299  1.00  0.00           C  
ATOM   2560  C   LYS A 161     166.169 135.970   7.617  1.00  0.00           C  
ATOM   2561  O   LYS A 161     165.298 136.834   7.714  1.00  0.00           O  
ATOM   2562  CB  LYS A 161     165.693 133.879   6.322  1.00  0.00           C  
ATOM   2563  CG  LYS A 161     164.187 133.957   6.529  1.00  0.00           C  
ATOM   2564  CD  LYS A 161     163.502 134.642   5.357  1.00  0.00           C  
ATOM   2565  CE  LYS A 161     161.990 134.488   5.429  1.00  0.00           C  
ATOM   2566  NZ  LYS A 161     161.303 135.196   4.315  1.00  0.00           N1+
ATOM   2567  H   LYS A 161     168.215 134.141   6.044  1.00  0.00           H  
ATOM   2568  HA  LYS A 161     165.967 135.847   5.505  1.00  0.00           H  
ATOM   2569 1HB  LYS A 161     165.876 133.360   5.381  1.00  0.00           H  
ATOM   2570 2HB  LYS A 161     166.110 133.265   7.121  1.00  0.00           H  
ATOM   2571 1HG  LYS A 161     163.782 132.949   6.635  1.00  0.00           H  
ATOM   2572 2HG  LYS A 161     163.973 134.514   7.441  1.00  0.00           H  
ATOM   2573 1HD  LYS A 161     163.750 135.705   5.361  1.00  0.00           H  
ATOM   2574 2HD  LYS A 161     163.857 134.209   4.422  1.00  0.00           H  
ATOM   2575 1HE  LYS A 161     161.730 133.432   5.385  1.00  0.00           H  
ATOM   2576 2HE  LYS A 161     161.629 134.889   6.376  1.00  0.00           H  
ATOM   2577 1HZ  LYS A 161     160.304 135.070   4.399  1.00  0.00           H  
ATOM   2578 2HZ  LYS A 161     161.523 136.183   4.357  1.00  0.00           H  
ATOM   2579 3HZ  LYS A 161     161.616 134.820   3.432  1.00  0.00           H  
ATOM   2580  N   GLU A 162     166.955 135.615   8.629  1.00  0.00           N  
ATOM   2581  CA  GLU A 162     166.839 136.236   9.942  1.00  0.00           C  
ATOM   2582  C   GLU A 162     167.338 137.675   9.916  1.00  0.00           C  
ATOM   2583  O   GLU A 162     166.784 138.546  10.588  1.00  0.00           O  
ATOM   2584  CB  GLU A 162     167.623 135.434  10.984  1.00  0.00           C  
ATOM   2585  CG  GLU A 162     167.008 134.087  11.332  1.00  0.00           C  
ATOM   2586  CD  GLU A 162     165.642 134.207  11.947  1.00  0.00           C  
ATOM   2587  OE1 GLU A 162     165.436 135.118  12.713  1.00  0.00           O  
ATOM   2588  OE2 GLU A 162     164.804 133.390  11.650  1.00  0.00           O1-
ATOM   2589  H   GLU A 162     167.649 134.896   8.482  1.00  0.00           H  
ATOM   2590  HA  GLU A 162     165.787 136.256  10.224  1.00  0.00           H  
ATOM   2591 1HB  GLU A 162     168.635 135.256  10.619  1.00  0.00           H  
ATOM   2592 2HB  GLU A 162     167.703 136.013  11.903  1.00  0.00           H  
ATOM   2593 1HG  GLU A 162     166.933 133.487  10.424  1.00  0.00           H  
ATOM   2594 2HG  GLU A 162     167.668 133.565  12.024  1.00  0.00           H  
ATOM   2595  N   SER A 163     168.386 137.919   9.137  1.00  0.00           N  
ATOM   2596  CA  SER A 163     168.969 139.252   9.032  1.00  0.00           C  
ATOM   2597  C   SER A 163     168.211 140.107   8.026  1.00  0.00           C  
ATOM   2598  O   SER A 163     168.228 141.335   8.103  1.00  0.00           O  
ATOM   2599  CB  SER A 163     170.427 139.154   8.626  1.00  0.00           C  
ATOM   2600  OG  SER A 163     170.552 138.681   7.313  1.00  0.00           O  
ATOM   2601  H   SER A 163     168.789 137.162   8.604  1.00  0.00           H  
ATOM   2602  HA  SER A 163     168.896 139.739  10.003  1.00  0.00           H  
ATOM   2603 1HB  SER A 163     170.894 140.135   8.709  1.00  0.00           H  
ATOM   2604 2HB  SER A 163     170.950 138.484   9.308  1.00  0.00           H  
ATOM   2605  HG  SER A 163     171.492 138.550   7.168  1.00  0.00           H  
ATOM   2606  N   GLY A 164     167.542 139.452   7.083  1.00  0.00           N  
ATOM   2607  CA  GLY A 164     166.786 140.150   6.053  1.00  0.00           C  
ATOM   2608  C   GLY A 164     167.716 140.804   5.034  1.00  0.00           C  
ATOM   2609  O   GLY A 164     167.386 141.840   4.457  1.00  0.00           O  
ATOM   2610  H   GLY A 164     167.558 138.441   7.080  1.00  0.00           H  
ATOM   2611 1HA  GLY A 164     166.124 139.448   5.547  1.00  0.00           H  
ATOM   2612 2HA  GLY A 164     166.156 140.910   6.516  1.00  0.00           H  
ATOM   2613  N   SER A 165     168.873 140.192   4.823  1.00  0.00           N  
ATOM   2614  CA  SER A 165     169.900 140.773   3.965  1.00  0.00           C  
ATOM   2615  C   SER A 165     169.894 140.129   2.585  1.00  0.00           C  
ATOM   2616  O   SER A 165     170.107 138.925   2.451  1.00  0.00           O  
ATOM   2617  CB  SER A 165     171.267 140.611   4.603  1.00  0.00           C  
ATOM   2618  OG  SER A 165     172.285 140.948   3.700  1.00  0.00           O  
ATOM   2619  H   SER A 165     169.048 139.300   5.267  1.00  0.00           H  
ATOM   2620  HA  SER A 165     169.684 141.834   3.837  1.00  0.00           H  
ATOM   2621 1HB  SER A 165     171.336 141.251   5.483  1.00  0.00           H  
ATOM   2622 2HB  SER A 165     171.393 139.584   4.934  1.00  0.00           H  
ATOM   2623  HG  SER A 165     173.091 141.003   4.219  1.00  0.00           H  
ATOM   2624  N   GLU A 166     169.652 140.940   1.562  1.00  0.00           N  
ATOM   2625  CA  GLU A 166     169.686 140.466   0.183  1.00  0.00           C  
ATOM   2626  C   GLU A 166     171.091 140.029  -0.213  1.00  0.00           C  
ATOM   2627  O   GLU A 166     171.265 139.054  -0.944  1.00  0.00           O  
ATOM   2628  CB  GLU A 166     169.193 141.557  -0.770  1.00  0.00           C  
ATOM   2629  CG  GLU A 166     167.706 141.860  -0.661  1.00  0.00           C  
ATOM   2630  CD  GLU A 166     167.271 142.985  -1.561  1.00  0.00           C  
ATOM   2631  OE1 GLU A 166     168.119 143.607  -2.153  1.00  0.00           O  
ATOM   2632  OE2 GLU A 166     166.088 143.221  -1.654  1.00  0.00           O1-
ATOM   2633  H   GLU A 166     169.435 141.911   1.742  1.00  0.00           H  
ATOM   2634  HA  GLU A 166     169.033 139.595   0.101  1.00  0.00           H  
ATOM   2635 1HB  GLU A 166     169.738 142.483  -0.576  1.00  0.00           H  
ATOM   2636 2HB  GLU A 166     169.401 141.264  -1.799  1.00  0.00           H  
ATOM   2637 1HG  GLU A 166     167.142 140.963  -0.922  1.00  0.00           H  
ATOM   2638 2HG  GLU A 166     167.471 142.115   0.371  1.00  0.00           H  
ATOM   2639  N   GLU A 167     172.091 140.758   0.270  1.00  0.00           N  
ATOM   2640  CA  GLU A 167     173.484 140.397   0.039  1.00  0.00           C  
ATOM   2641  C   GLU A 167     173.795 139.015   0.597  1.00  0.00           C  
ATOM   2642  O   GLU A 167     174.510 138.229  -0.029  1.00  0.00           O  
ATOM   2643  CB  GLU A 167     174.416 141.434   0.669  1.00  0.00           C  
ATOM   2644  CG  GLU A 167     175.898 141.132   0.503  1.00  0.00           C  
ATOM   2645  CD  GLU A 167     176.782 142.136   1.187  1.00  0.00           C  
ATOM   2646  OE1 GLU A 167     176.483 143.305   1.119  1.00  0.00           O  
ATOM   2647  OE2 GLU A 167     177.756 141.736   1.780  1.00  0.00           O1-
ATOM   2648  H   GLU A 167     171.880 141.582   0.814  1.00  0.00           H  
ATOM   2649  HA  GLU A 167     173.658 140.366  -1.038  1.00  0.00           H  
ATOM   2650 1HB  GLU A 167     174.223 142.413   0.229  1.00  0.00           H  
ATOM   2651 2HB  GLU A 167     174.207 141.510   1.737  1.00  0.00           H  
ATOM   2652 1HG  GLU A 167     176.105 140.143   0.915  1.00  0.00           H  
ATOM   2653 2HG  GLU A 167     176.137 141.110  -0.558  1.00  0.00           H  
ATOM   2654  N   ALA A 168     173.257 138.724   1.775  1.00  0.00           N  
ATOM   2655  CA  ALA A 168     173.473 137.432   2.417  1.00  0.00           C  
ATOM   2656  C   ALA A 168     172.905 136.296   1.578  1.00  0.00           C  
ATOM   2657  O   ALA A 168     173.475 135.205   1.525  1.00  0.00           O  
ATOM   2658  CB  ALA A 168     172.855 137.424   3.809  1.00  0.00           C  
ATOM   2659  H   ALA A 168     172.683 139.414   2.239  1.00  0.00           H  
ATOM   2660  HA  ALA A 168     174.549 137.269   2.512  1.00  0.00           H  
ATOM   2661 1HB  ALA A 168     173.025 136.454   4.277  1.00  0.00           H  
ATOM   2662 2HB  ALA A 168     173.314 138.205   4.416  1.00  0.00           H  
ATOM   2663 3HB  ALA A 168     171.785 137.606   3.732  1.00  0.00           H  
ATOM   2664  N   LEU A 169     171.779 136.559   0.925  1.00  0.00           N  
ATOM   2665  CA  LEU A 169     171.166 135.580   0.032  1.00  0.00           C  
ATOM   2666  C   LEU A 169     172.048 135.311  -1.180  1.00  0.00           C  
ATOM   2667  O   LEU A 169     172.188 134.170  -1.619  1.00  0.00           O  
ATOM   2668  CB  LEU A 169     169.788 136.070  -0.430  1.00  0.00           C  
ATOM   2669  CG  LEU A 169     168.697 136.102   0.648  1.00  0.00           C  
ATOM   2670  CD1 LEU A 169     167.466 136.813   0.103  1.00  0.00           C  
ATOM   2671  CD2 LEU A 169     168.365 134.680   1.076  1.00  0.00           C  
ATOM   2672  H   LEU A 169     171.336 137.457   1.047  1.00  0.00           H  
ATOM   2673  HA  LEU A 169     171.054 134.640   0.574  1.00  0.00           H  
ATOM   2674 1HB  LEU A 169     169.894 137.081  -0.824  1.00  0.00           H  
ATOM   2675 2HB  LEU A 169     169.441 135.423  -1.234  1.00  0.00           H  
ATOM   2676  HG  LEU A 169     169.054 136.667   1.510  1.00  0.00           H  
ATOM   2677 1HD1 LEU A 169     166.691 136.835   0.869  1.00  0.00           H  
ATOM   2678 2HD1 LEU A 169     167.728 137.834  -0.177  1.00  0.00           H  
ATOM   2679 3HD1 LEU A 169     167.095 136.279  -0.771  1.00  0.00           H  
ATOM   2680 1HD2 LEU A 169     167.590 134.703   1.842  1.00  0.00           H  
ATOM   2681 2HD2 LEU A 169     168.007 134.116   0.215  1.00  0.00           H  
ATOM   2682 3HD2 LEU A 169     169.260 134.203   1.477  1.00  0.00           H  
ATOM   2683  N   GLU A 170     172.644 136.370  -1.720  1.00  0.00           N  
ATOM   2684  CA  GLU A 170     173.584 136.240  -2.827  1.00  0.00           C  
ATOM   2685  C   GLU A 170     174.787 135.394  -2.428  1.00  0.00           C  
ATOM   2686  O   GLU A 170     175.241 134.544  -3.194  1.00  0.00           O  
ATOM   2687  CB  GLU A 170     174.050 137.620  -3.294  1.00  0.00           C  
ATOM   2688  CG  GLU A 170     175.048 137.590  -4.443  1.00  0.00           C  
ATOM   2689  CD  GLU A 170     175.511 138.960  -4.853  1.00  0.00           C  
ATOM   2690  OE1 GLU A 170     174.865 139.916  -4.496  1.00  0.00           O  
ATOM   2691  OE2 GLU A 170     176.514 139.051  -5.521  1.00  0.00           O1-
ATOM   2692  H   GLU A 170     172.439 137.291  -1.353  1.00  0.00           H  
ATOM   2693  HA  GLU A 170     173.081 135.733  -3.649  1.00  0.00           H  
ATOM   2694 1HB  GLU A 170     173.189 138.206  -3.614  1.00  0.00           H  
ATOM   2695 2HB  GLU A 170     174.514 138.150  -2.462  1.00  0.00           H  
ATOM   2696 1HG  GLU A 170     175.914 137.001  -4.143  1.00  0.00           H  
ATOM   2697 2HG  GLU A 170     174.588 137.098  -5.298  1.00  0.00           H  
ATOM   2698  N   ARG A 171     175.301 135.634  -1.227  1.00  0.00           N  
ATOM   2699  CA  ARG A 171     176.416 134.854  -0.701  1.00  0.00           C  
ATOM   2700  C   ARG A 171     176.046 133.383  -0.569  1.00  0.00           C  
ATOM   2701  O   ARG A 171     176.840 132.503  -0.896  1.00  0.00           O  
ATOM   2702  CB  ARG A 171     176.850 135.390   0.655  1.00  0.00           C  
ATOM   2703  CG  ARG A 171     177.542 136.743   0.618  1.00  0.00           C  
ATOM   2704  CD  ARG A 171     177.783 137.275   1.984  1.00  0.00           C  
ATOM   2705  NE  ARG A 171     178.340 138.617   1.952  1.00  0.00           N  
ATOM   2706  CZ  ARG A 171     179.653 138.898   1.843  1.00  0.00           C  
ATOM   2707  NH1 ARG A 171     180.528 137.923   1.755  1.00  0.00           N1+
ATOM   2708  NH2 ARG A 171     180.060 140.155   1.824  1.00  0.00           N  
ATOM   2709  H   ARG A 171     174.911 136.373  -0.663  1.00  0.00           H  
ATOM   2710  HA  ARG A 171     177.248 134.924  -1.403  1.00  0.00           H  
ATOM   2711 1HB  ARG A 171     175.982 135.480   1.305  1.00  0.00           H  
ATOM   2712 2HB  ARG A 171     177.536 134.682   1.122  1.00  0.00           H  
ATOM   2713 1HG  ARG A 171     178.502 136.647   0.111  1.00  0.00           H  
ATOM   2714 2HG  ARG A 171     176.917 137.456   0.077  1.00  0.00           H  
ATOM   2715 1HD  ARG A 171     176.841 137.308   2.532  1.00  0.00           H  
ATOM   2716 2HD  ARG A 171     178.485 136.628   2.507  1.00  0.00           H  
ATOM   2717  HE  ARG A 171     177.697 139.394   2.019  1.00  0.00           H  
ATOM   2718 1HH1 ARG A 171     180.217 136.961   1.770  1.00  0.00           H  
ATOM   2719 2HH1 ARG A 171     181.512 138.134   1.674  1.00  0.00           H  
ATOM   2720 1HH2 ARG A 171     179.387 140.906   1.891  1.00  0.00           H  
ATOM   2721 2HH2 ARG A 171     181.044 140.366   1.742  1.00  0.00           H  
ATOM   2722  N   ALA A 172     174.836 133.124  -0.090  1.00  0.00           N  
ATOM   2723  CA  ALA A 172     174.312 131.765  -0.022  1.00  0.00           C  
ATOM   2724  C   ALA A 172     174.205 131.146  -1.412  1.00  0.00           C  
ATOM   2725  O   ALA A 172     174.495 129.965  -1.599  1.00  0.00           O  
ATOM   2726  CB  ALA A 172     172.955 131.752   0.668  1.00  0.00           C  
ATOM   2727  H   ALA A 172     174.262 133.888   0.238  1.00  0.00           H  
ATOM   2728  HA  ALA A 172     175.006 131.155   0.557  1.00  0.00           H  
ATOM   2729 1HB  ALA A 172     172.577 130.731   0.710  1.00  0.00           H  
ATOM   2730 2HB  ALA A 172     173.058 132.143   1.680  1.00  0.00           H  
ATOM   2731 3HB  ALA A 172     172.258 132.373   0.109  1.00  0.00           H  
ATOM   2732  N   LEU A 173     173.787 131.953  -2.382  1.00  0.00           N  
ATOM   2733  CA  LEU A 173     173.615 131.479  -3.749  1.00  0.00           C  
ATOM   2734  C   LEU A 173     174.933 130.990  -4.333  1.00  0.00           C  
ATOM   2735  O   LEU A 173     174.994 129.930  -4.956  1.00  0.00           O  
ATOM   2736  CB  LEU A 173     173.041 132.596  -4.630  1.00  0.00           C  
ATOM   2737  CG  LEU A 173     172.587 132.172  -6.031  1.00  0.00           C  
ATOM   2738  CD1 LEU A 173     171.309 131.352  -5.925  1.00  0.00           C  
ATOM   2739  CD2 LEU A 173     172.373 133.409  -6.891  1.00  0.00           C  
ATOM   2740  H   LEU A 173     173.583 132.917  -2.164  1.00  0.00           H  
ATOM   2741  HA  LEU A 173     172.925 130.636  -3.738  1.00  0.00           H  
ATOM   2742 1HB  LEU A 173     172.184 133.034  -4.121  1.00  0.00           H  
ATOM   2743 2HB  LEU A 173     173.801 133.370  -4.746  1.00  0.00           H  
ATOM   2744  HG  LEU A 173     173.352 131.542  -6.486  1.00  0.00           H  
ATOM   2745 1HD1 LEU A 173     170.986 131.050  -6.921  1.00  0.00           H  
ATOM   2746 2HD1 LEU A 173     171.497 130.463  -5.320  1.00  0.00           H  
ATOM   2747 3HD1 LEU A 173     170.530 131.951  -5.457  1.00  0.00           H  
ATOM   2748 1HD2 LEU A 173     172.051 133.107  -7.889  1.00  0.00           H  
ATOM   2749 2HD2 LEU A 173     171.608 134.040  -6.438  1.00  0.00           H  
ATOM   2750 3HD2 LEU A 173     173.306 133.967  -6.965  1.00  0.00           H  
ATOM   2751  N   ARG A 174     175.989 131.770  -4.131  1.00  0.00           N  
ATOM   2752  CA  ARG A 174     177.287 131.471  -4.725  1.00  0.00           C  
ATOM   2753  C   ARG A 174     177.910 130.233  -4.097  1.00  0.00           C  
ATOM   2754  O   ARG A 174     178.483 129.393  -4.791  1.00  0.00           O  
ATOM   2755  CB  ARG A 174     178.235 132.650  -4.561  1.00  0.00           C  
ATOM   2756  CG  ARG A 174     177.876 133.879  -5.383  1.00  0.00           C  
ATOM   2757  CD  ARG A 174     178.776 135.022  -5.083  1.00  0.00           C  
ATOM   2758  NE  ARG A 174     178.357 136.235  -5.766  1.00  0.00           N  
ATOM   2759  CZ  ARG A 174     178.687 136.553  -7.033  1.00  0.00           C  
ATOM   2760  NH1 ARG A 174     179.439 135.739  -7.740  1.00  0.00           N1+
ATOM   2761  NH2 ARG A 174     178.256 137.683  -7.565  1.00  0.00           N  
ATOM   2762  H   ARG A 174     175.891 132.588  -3.549  1.00  0.00           H  
ATOM   2763  HA  ARG A 174     177.143 131.268  -5.786  1.00  0.00           H  
ATOM   2764 1HB  ARG A 174     178.264 132.950  -3.515  1.00  0.00           H  
ATOM   2765 2HB  ARG A 174     179.244 132.348  -4.843  1.00  0.00           H  
ATOM   2766 1HG  ARG A 174     177.960 133.645  -6.443  1.00  0.00           H  
ATOM   2767 2HG  ARG A 174     176.852 134.180  -5.157  1.00  0.00           H  
ATOM   2768 1HD  ARG A 174     178.774 135.216  -4.011  1.00  0.00           H  
ATOM   2769 2HD  ARG A 174     179.789 134.781  -5.406  1.00  0.00           H  
ATOM   2770  HE  ARG A 174     177.778 136.887  -5.254  1.00  0.00           H  
ATOM   2771 1HH1 ARG A 174     179.770 134.874  -7.334  1.00  0.00           H  
ATOM   2772 2HH1 ARG A 174     179.687 135.977  -8.690  1.00  0.00           H  
ATOM   2773 1HH2 ARG A 174     177.678 138.309  -7.022  1.00  0.00           H  
ATOM   2774 2HH2 ARG A 174     178.503 137.921  -8.513  1.00  0.00           H  
ATOM   2775  N   VAL A 175     177.794 130.123  -2.777  1.00  0.00           N  
ATOM   2776  CA  VAL A 175     178.371 129.000  -2.048  1.00  0.00           C  
ATOM   2777  C   VAL A 175     177.696 127.689  -2.430  1.00  0.00           C  
ATOM   2778  O   VAL A 175     178.359 126.669  -2.622  1.00  0.00           O  
ATOM   2779  CB  VAL A 175     178.234 129.221  -0.531  1.00  0.00           C  
ATOM   2780  CG1 VAL A 175     178.596 127.953   0.228  1.00  0.00           C  
ATOM   2781  CG2 VAL A 175     179.114 130.381  -0.094  1.00  0.00           C  
ATOM   2782  H   VAL A 175     177.293 130.836  -2.267  1.00  0.00           H  
ATOM   2783  HA  VAL A 175     179.426 128.918  -2.317  1.00  0.00           H  
ATOM   2784  HB  VAL A 175     177.192 129.446  -0.298  1.00  0.00           H  
ATOM   2785 1HG1 VAL A 175     178.493 128.127   1.300  1.00  0.00           H  
ATOM   2786 2HG1 VAL A 175     177.929 127.145  -0.073  1.00  0.00           H  
ATOM   2787 3HG1 VAL A 175     179.626 127.677   0.004  1.00  0.00           H  
ATOM   2788 1HG2 VAL A 175     179.012 130.532   0.980  1.00  0.00           H  
ATOM   2789 2HG2 VAL A 175     180.155 130.157  -0.331  1.00  0.00           H  
ATOM   2790 3HG2 VAL A 175     178.812 131.287  -0.618  1.00  0.00           H  
ATOM   2791  N   ALA A 176     176.372 127.722  -2.541  1.00  0.00           N  
ATOM   2792  CA  ALA A 176     175.605 126.542  -2.921  1.00  0.00           C  
ATOM   2793  C   ALA A 176     176.063 125.996  -4.268  1.00  0.00           C  
ATOM   2794  O   ALA A 176     176.296 124.797  -4.416  1.00  0.00           O  
ATOM   2795  CB  ALA A 176     174.119 126.865  -2.958  1.00  0.00           C  
ATOM   2796  H   ALA A 176     175.885 128.588  -2.358  1.00  0.00           H  
ATOM   2797  HA  ALA A 176     175.775 125.765  -2.174  1.00  0.00           H  
ATOM   2798 1HB  ALA A 176     173.560 125.974  -3.242  1.00  0.00           H  
ATOM   2799 2HB  ALA A 176     173.794 127.199  -1.972  1.00  0.00           H  
ATOM   2800 3HB  ALA A 176     173.937 127.655  -3.686  1.00  0.00           H  
ATOM   2801  N   GLU A 177     176.188 126.885  -5.247  1.00  0.00           N  
ATOM   2802  CA  GLU A 177     176.586 126.490  -6.594  1.00  0.00           C  
ATOM   2803  C   GLU A 177     177.987 125.892  -6.602  1.00  0.00           C  
ATOM   2804  O   GLU A 177     178.259 124.927  -7.316  1.00  0.00           O  
ATOM   2805  CB  GLU A 177     176.529 127.690  -7.542  1.00  0.00           C  
ATOM   2806  CG  GLU A 177     176.809 127.354  -9.000  1.00  0.00           C  
ATOM   2807  CD  GLU A 177     176.669 128.541  -9.911  1.00  0.00           C  
ATOM   2808  OE1 GLU A 177     175.587 129.067 -10.009  1.00  0.00           O  
ATOM   2809  OE2 GLU A 177     177.646 128.923 -10.511  1.00  0.00           O1-
ATOM   2810  H   GLU A 177     176.002 127.859  -5.055  1.00  0.00           H  
ATOM   2811  HA  GLU A 177     175.898 125.720  -6.946  1.00  0.00           H  
ATOM   2812 1HB  GLU A 177     175.541 128.148  -7.488  1.00  0.00           H  
ATOM   2813 2HB  GLU A 177     177.254 128.438  -7.225  1.00  0.00           H  
ATOM   2814 1HG  GLU A 177     177.824 126.965  -9.082  1.00  0.00           H  
ATOM   2815 2HG  GLU A 177     176.122 126.573  -9.320  1.00  0.00           H  
ATOM   2816  N   GLU A 178     178.876 126.470  -5.800  1.00  0.00           N  
ATOM   2817  CA  GLU A 178     180.251 125.994  -5.709  1.00  0.00           C  
ATOM   2818  C   GLU A 178     180.300 124.542  -5.250  1.00  0.00           C  
ATOM   2819  O   GLU A 178     181.116 123.756  -5.732  1.00  0.00           O  
ATOM   2820  CB  GLU A 178     181.057 126.871  -4.747  1.00  0.00           C  
ATOM   2821  CG  GLU A 178     182.524 126.485  -4.624  1.00  0.00           C  
ATOM   2822  CD  GLU A 178     183.301 126.735  -5.888  1.00  0.00           C  
ATOM   2823  OE1 GLU A 178     182.776 127.369  -6.771  1.00  0.00           O  
ATOM   2824  OE2 GLU A 178     184.423 126.293  -5.967  1.00  0.00           O1-
ATOM   2825  H   GLU A 178     178.591 127.260  -5.239  1.00  0.00           H  
ATOM   2826  HA  GLU A 178     180.699 126.042  -6.701  1.00  0.00           H  
ATOM   2827 1HB  GLU A 178     181.011 127.909  -5.075  1.00  0.00           H  
ATOM   2828 2HB  GLU A 178     180.614 126.822  -3.753  1.00  0.00           H  
ATOM   2829 1HG  GLU A 178     182.973 127.060  -3.815  1.00  0.00           H  
ATOM   2830 2HG  GLU A 178     182.590 125.431  -4.365  1.00  0.00           H  
ATOM   2831  N   ALA A 179     179.422 124.190  -4.317  1.00  0.00           N  
ATOM   2832  CA  ALA A 179     179.345 122.824  -3.814  1.00  0.00           C  
ATOM   2833  C   ALA A 179     179.074 121.838  -4.942  1.00  0.00           C  
ATOM   2834  O   ALA A 179     179.632 120.741  -4.966  1.00  0.00           O  
ATOM   2835  CB  ALA A 179     178.269 122.714  -2.743  1.00  0.00           C  
ATOM   2836  H   ALA A 179     178.795 124.888  -3.945  1.00  0.00           H  
ATOM   2837  HA  ALA A 179     180.306 122.563  -3.369  1.00  0.00           H  
ATOM   2838 1HB  ALA A 179     178.223 121.688  -2.378  1.00  0.00           H  
ATOM   2839 2HB  ALA A 179     178.508 123.384  -1.916  1.00  0.00           H  
ATOM   2840 3HB  ALA A 179     177.304 122.991  -3.167  1.00  0.00           H  
ATOM   2841  N   ALA A 180     178.212 122.233  -5.874  1.00  0.00           N  
ATOM   2842  CA  ALA A 180     177.873 121.386  -7.011  1.00  0.00           C  
ATOM   2843  C   ALA A 180     179.094 121.108  -7.876  1.00  0.00           C  
ATOM   2844  O   ALA A 180     179.287 119.989  -8.352  1.00  0.00           O  
ATOM   2845  CB  ALA A 180     176.772 122.031  -7.840  1.00  0.00           C  
ATOM   2846  H   ALA A 180     177.783 123.143  -5.792  1.00  0.00           H  
ATOM   2847  HA  ALA A 180     177.509 120.430  -6.634  1.00  0.00           H  
ATOM   2848 1HB  ALA A 180     176.530 121.387  -8.687  1.00  0.00           H  
ATOM   2849 2HB  ALA A 180     175.885 122.169  -7.224  1.00  0.00           H  
ATOM   2850 3HB  ALA A 180     177.114 122.997  -8.207  1.00  0.00           H  
ATOM   2851  N   ARG A 181     179.918 122.132  -8.074  1.00  0.00           N  
ATOM   2852  CA  ARG A 181     181.149 121.986  -8.843  1.00  0.00           C  
ATOM   2853  C   ARG A 181     182.140 121.075  -8.131  1.00  0.00           C  
ATOM   2854  O   ARG A 181     182.795 120.244  -8.760  1.00  0.00           O  
ATOM   2855  CB  ARG A 181     181.794 123.343  -9.082  1.00  0.00           C  
ATOM   2856  CG  ARG A 181     181.133 124.185 -10.162  1.00  0.00           C  
ATOM   2857  CD  ARG A 181     181.951 125.376 -10.507  1.00  0.00           C  
ATOM   2858  NE  ARG A 181     181.829 126.426  -9.507  1.00  0.00           N  
ATOM   2859  CZ  ARG A 181     180.895 127.397  -9.528  1.00  0.00           C  
ATOM   2860  NH1 ARG A 181     180.012 127.439 -10.501  1.00  0.00           N1+
ATOM   2861  NH2 ARG A 181     180.868 128.308  -8.571  1.00  0.00           N  
ATOM   2862  H   ARG A 181     179.687 123.033  -7.682  1.00  0.00           H  
ATOM   2863  HA  ARG A 181     180.906 121.524  -9.802  1.00  0.00           H  
ATOM   2864 1HB  ARG A 181     181.778 123.920  -8.157  1.00  0.00           H  
ATOM   2865 2HB  ARG A 181     182.838 123.205  -9.363  1.00  0.00           H  
ATOM   2866 1HG  ARG A 181     181.005 123.585 -11.062  1.00  0.00           H  
ATOM   2867 2HG  ARG A 181     180.159 124.527  -9.811  1.00  0.00           H  
ATOM   2868 1HD  ARG A 181     183.000 125.090 -10.574  1.00  0.00           H  
ATOM   2869 2HD  ARG A 181     181.622 125.778 -11.464  1.00  0.00           H  
ATOM   2870  HE  ARG A 181     182.492 126.427  -8.743  1.00  0.00           H  
ATOM   2871 1HH1 ARG A 181     180.033 126.743 -11.233  1.00  0.00           H  
ATOM   2872 2HH1 ARG A 181     179.312 128.168 -10.517  1.00  0.00           H  
ATOM   2873 1HH2 ARG A 181     181.547 128.275  -7.822  1.00  0.00           H  
ATOM   2874 2HH2 ARG A 181     180.168 129.035  -8.586  1.00  0.00           H  
ATOM   2875  N   LEU A 182     182.245 121.237  -6.818  1.00  0.00           N  
ATOM   2876  CA  LEU A 182     183.163 120.433  -6.017  1.00  0.00           C  
ATOM   2877  C   LEU A 182     182.719 118.976  -5.971  1.00  0.00           C  
ATOM   2878  O   LEU A 182     183.547 118.065  -5.987  1.00  0.00           O  
ATOM   2879  CB  LEU A 182     183.253 120.991  -4.590  1.00  0.00           C  
ATOM   2880  CG  LEU A 182     183.833 122.406  -4.467  1.00  0.00           C  
ATOM   2881  CD1 LEU A 182     183.634 122.912  -3.045  1.00  0.00           C  
ATOM   2882  CD2 LEU A 182     185.309 122.383  -4.838  1.00  0.00           C  
ATOM   2883  H   LEU A 182     181.676 121.934  -6.360  1.00  0.00           H  
ATOM   2884  HA  LEU A 182     184.148 120.464  -6.483  1.00  0.00           H  
ATOM   2885 1HB  LEU A 182     182.252 121.004  -4.159  1.00  0.00           H  
ATOM   2886 2HB  LEU A 182     183.875 120.323  -3.995  1.00  0.00           H  
ATOM   2887  HG  LEU A 182     183.300 123.079  -5.138  1.00  0.00           H  
ATOM   2888 1HD1 LEU A 182     184.048 123.918  -2.956  1.00  0.00           H  
ATOM   2889 2HD1 LEU A 182     182.571 122.936  -2.812  1.00  0.00           H  
ATOM   2890 3HD1 LEU A 182     184.144 122.249  -2.347  1.00  0.00           H  
ATOM   2891 1HD2 LEU A 182     185.721 123.389  -4.750  1.00  0.00           H  
ATOM   2892 2HD2 LEU A 182     185.843 121.711  -4.166  1.00  0.00           H  
ATOM   2893 3HD2 LEU A 182     185.420 122.034  -5.865  1.00  0.00           H  
ATOM   2894  N   ALA A 183     181.409 118.760  -5.913  1.00  0.00           N  
ATOM   2895  CA  ALA A 183     180.852 117.414  -5.916  1.00  0.00           C  
ATOM   2896  C   ALA A 183     181.265 116.650  -7.167  1.00  0.00           C  
ATOM   2897  O   ALA A 183     181.541 115.452  -7.111  1.00  0.00           O  
ATOM   2898  CB  ALA A 183     179.335 117.468  -5.804  1.00  0.00           C  
ATOM   2899  H   ALA A 183     180.784 119.552  -5.866  1.00  0.00           H  
ATOM   2900  HA  ALA A 183     181.249 116.875  -5.054  1.00  0.00           H  
ATOM   2901 1HB  ALA A 183     178.934 116.454  -5.806  1.00  0.00           H  
ATOM   2902 2HB  ALA A 183     179.057 117.965  -4.875  1.00  0.00           H  
ATOM   2903 3HB  ALA A 183     178.928 118.021  -6.649  1.00  0.00           H  
ATOM   2904  N   LYS A 184     181.300 117.349  -8.295  1.00  0.00           N  
ATOM   2905  CA  LYS A 184     181.729 116.751  -9.554  1.00  0.00           C  
ATOM   2906  C   LYS A 184     183.167 116.253  -9.466  1.00  0.00           C  
ATOM   2907  O   LYS A 184     183.503 115.202 -10.011  1.00  0.00           O  
ATOM   2908  CB  LYS A 184     181.589 117.753 -10.701  1.00  0.00           C  
ATOM   2909  CG  LYS A 184     181.870 117.174 -12.080  1.00  0.00           C  
ATOM   2910  CD  LYS A 184     181.343 118.086 -13.179  1.00  0.00           C  
ATOM   2911  CE  LYS A 184     181.418 117.411 -14.542  1.00  0.00           C  
ATOM   2912  NZ  LYS A 184     180.697 118.186 -15.586  1.00  0.00           N1+
ATOM   2913  H   LYS A 184     181.026 118.321  -8.282  1.00  0.00           H  
ATOM   2914  HA  LYS A 184     181.093 115.891  -9.762  1.00  0.00           H  
ATOM   2915 1HB  LYS A 184     180.577 118.159 -10.708  1.00  0.00           H  
ATOM   2916 2HB  LYS A 184     182.274 118.586 -10.541  1.00  0.00           H  
ATOM   2917 1HG  LYS A 184     182.946 117.047 -12.210  1.00  0.00           H  
ATOM   2918 2HG  LYS A 184     181.394 116.199 -12.170  1.00  0.00           H  
ATOM   2919 1HD  LYS A 184     180.307 118.348 -12.969  1.00  0.00           H  
ATOM   2920 2HD  LYS A 184     181.934 119.002 -13.207  1.00  0.00           H  
ATOM   2921 1HE  LYS A 184     182.460 117.305 -14.839  1.00  0.00           H  
ATOM   2922 2HE  LYS A 184     180.978 116.415 -14.479  1.00  0.00           H  
ATOM   2923 1HZ  LYS A 184     180.769 117.707 -16.473  1.00  0.00           H  
ATOM   2924 2HZ  LYS A 184     179.723 118.275 -15.330  1.00  0.00           H  
ATOM   2925 3HZ  LYS A 184     181.109 119.106 -15.668  1.00  0.00           H  
ATOM   2926  N   ARG A 185     184.010 117.014  -8.777  1.00  0.00           N  
ATOM   2927  CA  ARG A 185     185.401 116.632  -8.580  1.00  0.00           C  
ATOM   2928  C   ARG A 185     185.511 115.354  -7.757  1.00  0.00           C  
ATOM   2929  O   ARG A 185     186.420 114.549  -7.958  1.00  0.00           O  
ATOM   2930  CB  ARG A 185     186.170 117.747  -7.888  1.00  0.00           C  
ATOM   2931  CG  ARG A 185     186.269 119.042  -8.678  1.00  0.00           C  
ATOM   2932  CD  ARG A 185     187.024 120.082  -7.934  1.00  0.00           C  
ATOM   2933  NE  ARG A 185     188.455 119.825  -7.944  1.00  0.00           N  
ATOM   2934  CZ  ARG A 185     189.304 120.263  -8.894  1.00  0.00           C  
ATOM   2935  NH1 ARG A 185     188.852 120.977  -9.901  1.00  0.00           N1+
ATOM   2936  NH2 ARG A 185     190.591 119.976  -8.814  1.00  0.00           N  
ATOM   2937  H   ARG A 185     183.678 117.882  -8.380  1.00  0.00           H  
ATOM   2938  HA  ARG A 185     185.847 116.433  -9.557  1.00  0.00           H  
ATOM   2939 1HB  ARG A 185     185.694 117.978  -6.935  1.00  0.00           H  
ATOM   2940 2HB  ARG A 185     187.184 117.410  -7.674  1.00  0.00           H  
ATOM   2941 1HG  ARG A 185     186.782 118.854  -9.621  1.00  0.00           H  
ATOM   2942 2HG  ARG A 185     185.267 119.423  -8.879  1.00  0.00           H  
ATOM   2943 1HD  ARG A 185     186.850 121.055  -8.392  1.00  0.00           H  
ATOM   2944 2HD  ARG A 185     186.689 120.103  -6.897  1.00  0.00           H  
ATOM   2945  HE  ARG A 185     188.840 119.279  -7.185  1.00  0.00           H  
ATOM   2946 1HH1 ARG A 185     187.868 121.197  -9.963  1.00  0.00           H  
ATOM   2947 2HH1 ARG A 185     189.488 121.305 -10.613  1.00  0.00           H  
ATOM   2948 1HH2 ARG A 185     190.939 119.426  -8.039  1.00  0.00           H  
ATOM   2949 2HH2 ARG A 185     191.227 120.304  -9.525  1.00  0.00           H  
ATOM   2950  N   VAL A 186     184.578 115.175  -6.829  1.00  0.00           N  
ATOM   2951  CA  VAL A 186     184.553 113.983  -5.986  1.00  0.00           C  
ATOM   2952  C   VAL A 186     184.303 112.730  -6.817  1.00  0.00           C  
ATOM   2953  O   VAL A 186     184.908 111.684  -6.577  1.00  0.00           O  
ATOM   2954  CB  VAL A 186     183.457 114.111  -4.911  1.00  0.00           C  
ATOM   2955  CG1 VAL A 186     183.317 112.808  -4.137  1.00  0.00           C  
ATOM   2956  CG2 VAL A 186     183.783 115.263  -3.974  1.00  0.00           C  
ATOM   2957  H   VAL A 186     183.868 115.882  -6.699  1.00  0.00           H  
ATOM   2958  HA  VAL A 186     185.527 113.875  -5.512  1.00  0.00           H  
ATOM   2959  HB  VAL A 186     182.501 114.297  -5.401  1.00  0.00           H  
ATOM   2960 1HG1 VAL A 186     182.539 112.916  -3.381  1.00  0.00           H  
ATOM   2961 2HG1 VAL A 186     183.049 112.005  -4.822  1.00  0.00           H  
ATOM   2962 3HG1 VAL A 186     184.263 112.571  -3.650  1.00  0.00           H  
ATOM   2963 1HG2 VAL A 186     183.004 115.347  -3.217  1.00  0.00           H  
ATOM   2964 2HG2 VAL A 186     184.741 115.079  -3.489  1.00  0.00           H  
ATOM   2965 3HG2 VAL A 186     183.837 116.191  -4.543  1.00  0.00           H  
ATOM   2966  N   LEU A 187     183.407 112.840  -7.791  1.00  0.00           N  
ATOM   2967  CA  LEU A 187     183.100 111.725  -8.680  1.00  0.00           C  
ATOM   2968  C   LEU A 187     184.335 111.280  -9.454  1.00  0.00           C  
ATOM   2969  O   LEU A 187     184.539 110.087  -9.680  1.00  0.00           O  
ATOM   2970  CB  LEU A 187     181.990 112.121  -9.662  1.00  0.00           C  
ATOM   2971  CG  LEU A 187     180.556 111.841  -9.192  1.00  0.00           C  
ATOM   2972  CD1 LEU A 187     180.052 113.016  -8.366  1.00  0.00           C  
ATOM   2973  CD2 LEU A 187     179.664 111.599 -10.401  1.00  0.00           C  
ATOM   2974  H   LEU A 187     182.927 113.720  -7.923  1.00  0.00           H  
ATOM   2975  HA  LEU A 187     182.769 110.882  -8.074  1.00  0.00           H  
ATOM   2976 1HB  LEU A 187     182.069 113.187  -9.865  1.00  0.00           H  
ATOM   2977 2HB  LEU A 187     182.143 111.582 -10.596  1.00  0.00           H  
ATOM   2978  HG  LEU A 187     180.549 110.956  -8.553  1.00  0.00           H  
ATOM   2979 1HD1 LEU A 187     179.034 112.817  -8.033  1.00  0.00           H  
ATOM   2980 2HD1 LEU A 187     180.697 113.155  -7.499  1.00  0.00           H  
ATOM   2981 3HD1 LEU A 187     180.064 113.920  -8.975  1.00  0.00           H  
ATOM   2982 1HD2 LEU A 187     178.646 111.398 -10.067  1.00  0.00           H  
ATOM   2983 2HD2 LEU A 187     179.670 112.481 -11.039  1.00  0.00           H  
ATOM   2984 3HD2 LEU A 187     180.037 110.742 -10.962  1.00  0.00           H  
ATOM   2985  N   GLU A 188     185.154 112.247  -9.856  1.00  0.00           N  
ATOM   2986  CA  GLU A 188     186.397 111.953 -10.558  1.00  0.00           C  
ATOM   2987  C   GLU A 188     187.345 111.142  -9.686  1.00  0.00           C  
ATOM   2988  O   GLU A 188     188.015 110.226 -10.162  1.00  0.00           O  
ATOM   2989  CB  GLU A 188     187.079 113.250 -11.000  1.00  0.00           C  
ATOM   2990  CG  GLU A 188     186.364 113.984 -12.126  1.00  0.00           C  
ATOM   2991  CD  GLU A 188     187.106 115.208 -12.589  1.00  0.00           C  
ATOM   2992  OE1 GLU A 188     188.085 115.553 -11.975  1.00  0.00           O  
ATOM   2993  OE2 GLU A 188     186.690 115.798 -13.559  1.00  0.00           O1-
ATOM   2994  H   GLU A 188     184.909 113.208  -9.670  1.00  0.00           H  
ATOM   2995  HA  GLU A 188     186.163 111.352 -11.439  1.00  0.00           H  
ATOM   2996 1HB  GLU A 188     187.152 113.930 -10.151  1.00  0.00           H  
ATOM   2997 2HB  GLU A 188     188.093 113.032 -11.334  1.00  0.00           H  
ATOM   2998 1HG  GLU A 188     186.245 113.305 -12.970  1.00  0.00           H  
ATOM   2999 2HG  GLU A 188     185.372 114.274 -11.785  1.00  0.00           H  
ATOM   3000  N   LEU A 189     187.400 111.486  -8.403  1.00  0.00           N  
ATOM   3001  CA  LEU A 189     188.146 110.695  -7.431  1.00  0.00           C  
ATOM   3002  C   LEU A 189     187.544 109.306  -7.270  1.00  0.00           C  
ATOM   3003  O   LEU A 189     188.266 108.316  -7.159  1.00  0.00           O  
ATOM   3004  CB  LEU A 189     188.169 111.409  -6.073  1.00  0.00           C  
ATOM   3005  CG  LEU A 189     189.054 112.660  -5.993  1.00  0.00           C  
ATOM   3006  CD1 LEU A 189     188.704 113.451  -4.739  1.00  0.00           C  
ATOM   3007  CD2 LEU A 189     190.518 112.245  -5.987  1.00  0.00           C  
ATOM   3008  H   LEU A 189     186.913 112.315  -8.094  1.00  0.00           H  
ATOM   3009  HA  LEU A 189     189.167 110.577  -7.792  1.00  0.00           H  
ATOM   3010 1HB  LEU A 189     187.152 111.707  -5.820  1.00  0.00           H  
ATOM   3011 2HB  LEU A 189     188.517 110.707  -5.316  1.00  0.00           H  
ATOM   3012  HG  LEU A 189     188.861 113.298  -6.855  1.00  0.00           H  
ATOM   3013 1HD1 LEU A 189     189.333 114.339  -4.683  1.00  0.00           H  
ATOM   3014 2HD1 LEU A 189     187.658 113.751  -4.780  1.00  0.00           H  
ATOM   3015 3HD1 LEU A 189     188.872 112.831  -3.859  1.00  0.00           H  
ATOM   3016 1HD2 LEU A 189     191.147 113.134  -5.931  1.00  0.00           H  
ATOM   3017 2HD2 LEU A 189     190.712 111.608  -5.124  1.00  0.00           H  
ATOM   3018 3HD2 LEU A 189     190.744 111.697  -6.902  1.00  0.00           H  
ATOM   3019  N   ALA A 190     186.217 109.239  -7.260  1.00  0.00           N  
ATOM   3020  CA  ALA A 190     185.515 107.967  -7.129  1.00  0.00           C  
ATOM   3021  C   ALA A 190     185.794 107.059  -8.320  1.00  0.00           C  
ATOM   3022  O   ALA A 190     185.898 105.841  -8.173  1.00  0.00           O  
ATOM   3023  CB  ALA A 190     184.019 108.200  -6.979  1.00  0.00           C  
ATOM   3024  H   ALA A 190     185.681 110.091  -7.345  1.00  0.00           H  
ATOM   3025  HA  ALA A 190     185.880 107.460  -6.235  1.00  0.00           H  
ATOM   3026 1HB  ALA A 190     183.510 107.242  -6.882  1.00  0.00           H  
ATOM   3027 2HB  ALA A 190     183.832 108.802  -6.089  1.00  0.00           H  
ATOM   3028 3HB  ALA A 190     183.643 108.725  -7.856  1.00  0.00           H  
ATOM   3029  N   GLU A 191     185.911 107.661  -9.499  1.00  0.00           N  
ATOM   3030  CA  GLU A 191     186.226 106.913 -10.710  1.00  0.00           C  
ATOM   3031  C   GLU A 191     187.600 106.262 -10.615  1.00  0.00           C  
ATOM   3032  O   GLU A 191     187.785 105.117 -11.029  1.00  0.00           O  
ATOM   3033  CB  GLU A 191     186.170 107.831 -11.933  1.00  0.00           C  
ATOM   3034  CG  GLU A 191     184.761 108.183 -12.391  1.00  0.00           C  
ATOM   3035  CD  GLU A 191     184.114 107.086 -13.189  1.00  0.00           C  
ATOM   3036  OE1 GLU A 191     184.808 106.418 -13.917  1.00  0.00           O  
ATOM   3037  OE2 GLU A 191     182.923 106.916 -13.071  1.00  0.00           O1-
ATOM   3038  H   GLU A 191     185.778 108.659  -9.558  1.00  0.00           H  
ATOM   3039  HA  GLU A 191     185.490 106.116 -10.826  1.00  0.00           H  
ATOM   3040 1HB  GLU A 191     186.693 108.762 -11.714  1.00  0.00           H  
ATOM   3041 2HB  GLU A 191     186.684 107.357 -12.769  1.00  0.00           H  
ATOM   3042 1HG  GLU A 191     184.147 108.390 -11.515  1.00  0.00           H  
ATOM   3043 2HG  GLU A 191     184.803 109.089 -12.994  1.00  0.00           H  
ATOM   3044  N   LYS A 192     188.560 106.997 -10.065  1.00  0.00           N  
ATOM   3045  CA  LYS A 192     189.916 106.487  -9.901  1.00  0.00           C  
ATOM   3046  C   LYS A 192     189.991 105.470  -8.770  1.00  0.00           C  
ATOM   3047  O   LYS A 192     190.590 104.406  -8.916  1.00  0.00           O  
ATOM   3048  CB  LYS A 192     190.892 107.635  -9.642  1.00  0.00           C  
ATOM   3049  CG  LYS A 192     192.343 107.202  -9.476  1.00  0.00           C  
ATOM   3050  CD  LYS A 192     192.886 106.585 -10.756  1.00  0.00           C  
ATOM   3051  CE  LYS A 192     194.406 106.521 -10.740  1.00  0.00           C  
ATOM   3052  NZ  LYS A 192     194.913 105.614  -9.674  1.00  0.00           N1+
ATOM   3053  H   LYS A 192     188.345 107.934  -9.753  1.00  0.00           H  
ATOM   3054  HA  LYS A 192     190.209 105.981 -10.822  1.00  0.00           H  
ATOM   3055 1HB  LYS A 192     190.847 108.345 -10.468  1.00  0.00           H  
ATOM   3056 2HB  LYS A 192     190.597 108.167  -8.737  1.00  0.00           H  
ATOM   3057 1HG  LYS A 192     192.953 108.066  -9.211  1.00  0.00           H  
ATOM   3058 2HG  LYS A 192     192.414 106.470  -8.671  1.00  0.00           H  
ATOM   3059 1HD  LYS A 192     192.489 105.576 -10.871  1.00  0.00           H  
ATOM   3060 2HD  LYS A 192     192.565 107.182 -11.611  1.00  0.00           H  
ATOM   3061 1HE  LYS A 192     194.764 106.165 -11.704  1.00  0.00           H  
ATOM   3062 2HE  LYS A 192     194.810 107.519 -10.573  1.00  0.00           H  
ATOM   3063 1HZ  LYS A 192     195.922 105.600  -9.696  1.00  0.00           H  
ATOM   3064 2HZ  LYS A 192     194.601 105.947  -8.772  1.00  0.00           H  
ATOM   3065 3HZ  LYS A 192     194.560 104.681  -9.829  1.00  0.00           H  
ATOM   3066  N   GLN A 193     189.374 105.804  -7.639  1.00  0.00           N  
ATOM   3067  CA  GLN A 193     189.437 104.958  -6.454  1.00  0.00           C  
ATOM   3068  C   GLN A 193     188.590 103.705  -6.624  1.00  0.00           C  
ATOM   3069  O   GLN A 193     188.949 102.631  -6.146  1.00  0.00           O  
ATOM   3070  CB  GLN A 193     188.980 105.736  -5.218  1.00  0.00           C  
ATOM   3071  CG  GLN A 193     189.255 105.029  -3.901  1.00  0.00           C  
ATOM   3072  CD  GLN A 193     190.738 104.852  -3.639  1.00  0.00           C  
ATOM   3073  NE2 GLN A 193     191.137 103.629  -3.306  1.00  0.00           N  
ATOM   3074  OE1 GLN A 193     191.519 105.803  -3.736  1.00  0.00           O  
ATOM   3075  H   GLN A 193     188.849 106.665  -7.603  1.00  0.00           H  
ATOM   3076  HA  GLN A 193     190.474 104.650  -6.306  1.00  0.00           H  
ATOM   3077 1HB  GLN A 193     189.479 106.704  -5.191  1.00  0.00           H  
ATOM   3078 2HB  GLN A 193     187.908 105.922  -5.281  1.00  0.00           H  
ATOM   3079 1HG  GLN A 193     188.833 105.620  -3.088  1.00  0.00           H  
ATOM   3080 2HG  GLN A 193     188.791 104.043  -3.925  1.00  0.00           H  
ATOM   3081 1HE2 GLN A 193     192.104 103.451  -3.121  1.00  0.00           H  
ATOM   3082 2HE2 GLN A 193     190.471 102.886  -3.239  1.00  0.00           H  
ATOM   3083  N   GLY A 194     187.462 103.848  -7.313  1.00  0.00           N  
ATOM   3084  CA  GLY A 194     186.537 102.738  -7.507  1.00  0.00           C  
ATOM   3085  C   GLY A 194     185.553 102.631  -6.348  1.00  0.00           C  
ATOM   3086  O   GLY A 194     185.356 101.554  -5.785  1.00  0.00           O  
ATOM   3087  H   GLY A 194     187.239 104.750  -7.709  1.00  0.00           H  
ATOM   3088 1HA  GLY A 194     185.991 102.878  -8.441  1.00  0.00           H  
ATOM   3089 2HA  GLY A 194     187.097 101.809  -7.600  1.00  0.00           H  
ATOM   3090  N   ASP A 195     184.935 103.756  -5.996  1.00  0.00           N  
ATOM   3091  CA  ASP A 195     183.947 103.782  -4.926  1.00  0.00           C  
ATOM   3092  C   ASP A 195     182.632 104.379  -5.407  1.00  0.00           C  
ATOM   3093  O   ASP A 195     182.491 105.597  -5.507  1.00  0.00           O  
ATOM   3094  CB  ASP A 195     184.471 104.584  -3.732  1.00  0.00           C  
ATOM   3095  CG  ASP A 195     185.508 103.823  -2.917  1.00  0.00           C  
ATOM   3096  OD1 ASP A 195     185.168 102.806  -2.362  1.00  0.00           O  
ATOM   3097  OD2 ASP A 195     186.631 104.267  -2.859  1.00  0.00           O1-
ATOM   3098  H   ASP A 195     185.159 104.612  -6.483  1.00  0.00           H  
ATOM   3099  HA  ASP A 195     183.750 102.758  -4.609  1.00  0.00           H  
ATOM   3100 1HB  ASP A 195     184.919 105.513  -4.086  1.00  0.00           H  
ATOM   3101 2HB  ASP A 195     183.640 104.850  -3.079  1.00  0.00           H  
ATOM   3102  N   ALA A 196     181.669 103.513  -5.706  1.00  0.00           N  
ATOM   3103  CA  ALA A 196     180.354 103.953  -6.155  1.00  0.00           C  
ATOM   3104  C   ALA A 196     179.607 104.682  -5.047  1.00  0.00           C  
ATOM   3105  O   ALA A 196     178.851 105.618  -5.303  1.00  0.00           O  
ATOM   3106  CB  ALA A 196     179.539 102.765  -6.648  1.00  0.00           C  
ATOM   3107  H   ALA A 196     181.855 102.525  -5.620  1.00  0.00           H  
ATOM   3108  HA  ALA A 196     180.495 104.654  -6.979  1.00  0.00           H  
ATOM   3109 1HB  ALA A 196     178.559 103.109  -6.980  1.00  0.00           H  
ATOM   3110 2HB  ALA A 196     180.058 102.289  -7.480  1.00  0.00           H  
ATOM   3111 3HB  ALA A 196     179.416 102.048  -5.838  1.00  0.00           H  
ATOM   3112  N   GLU A 197     179.823 104.247  -3.809  1.00  0.00           N  
ATOM   3113  CA  GLU A 197     179.083 104.775  -2.669  1.00  0.00           C  
ATOM   3114  C   GLU A 197     179.309 106.274  -2.512  1.00  0.00           C  
ATOM   3115  O   GLU A 197     178.363 107.037  -2.317  1.00  0.00           O  
ATOM   3116  CB  GLU A 197     179.490 104.049  -1.386  1.00  0.00           C  
ATOM   3117  CG  GLU A 197     178.740 104.503  -0.141  1.00  0.00           C  
ATOM   3118  CD  GLU A 197     179.109 103.714   1.084  1.00  0.00           C  
ATOM   3119  OE1 GLU A 197     179.919 102.826   0.974  1.00  0.00           O  
ATOM   3120  OE2 GLU A 197     178.579 104.000   2.132  1.00  0.00           O1-
ATOM   3121  H   GLU A 197     180.520 103.533  -3.653  1.00  0.00           H  
ATOM   3122  HA  GLU A 197     178.017 104.619  -2.847  1.00  0.00           H  
ATOM   3123 1HB  GLU A 197     179.325 102.978  -1.505  1.00  0.00           H  
ATOM   3124 2HB  GLU A 197     180.555 104.198  -1.207  1.00  0.00           H  
ATOM   3125 1HG  GLU A 197     178.958 105.554   0.039  1.00  0.00           H  
ATOM   3126 2HG  GLU A 197     177.670 104.407  -0.321  1.00  0.00           H  
ATOM   3127  N   VAL A 198     180.570 106.688  -2.595  1.00  0.00           N  
ATOM   3128  CA  VAL A 198     180.930 108.088  -2.405  1.00  0.00           C  
ATOM   3129  C   VAL A 198     180.520 108.931  -3.605  1.00  0.00           C  
ATOM   3130  O   VAL A 198     180.164 110.100  -3.463  1.00  0.00           O  
ATOM   3131  CB  VAL A 198     182.448 108.222  -2.181  1.00  0.00           C  
ATOM   3132  CG1 VAL A 198     183.195 108.084  -3.500  1.00  0.00           C  
ATOM   3133  CG2 VAL A 198     182.758 109.558  -1.524  1.00  0.00           C  
ATOM   3134  H   VAL A 198     181.295 106.015  -2.799  1.00  0.00           H  
ATOM   3135  HA  VAL A 198     180.393 108.468  -1.536  1.00  0.00           H  
ATOM   3136  HB  VAL A 198     182.785 107.411  -1.535  1.00  0.00           H  
ATOM   3137 1HG1 VAL A 198     184.266 108.181  -3.323  1.00  0.00           H  
ATOM   3138 2HG1 VAL A 198     182.987 107.107  -3.935  1.00  0.00           H  
ATOM   3139 3HG1 VAL A 198     182.869 108.865  -4.186  1.00  0.00           H  
ATOM   3140 1HG2 VAL A 198     183.833 109.646  -1.368  1.00  0.00           H  
ATOM   3141 2HG2 VAL A 198     182.417 110.369  -2.168  1.00  0.00           H  
ATOM   3142 3HG2 VAL A 198     182.246 109.618  -0.563  1.00  0.00           H  
ATOM   3143  N   ALA A 199     180.573 108.331  -4.789  1.00  0.00           N  
ATOM   3144  CA  ALA A 199     180.112 108.991  -6.005  1.00  0.00           C  
ATOM   3145  C   ALA A 199     178.621 109.292  -5.937  1.00  0.00           C  
ATOM   3146  O   ALA A 199     178.174 110.363  -6.350  1.00  0.00           O  
ATOM   3147  CB  ALA A 199     180.426 108.137  -7.225  1.00  0.00           C  
ATOM   3148  H   ALA A 199     180.943 107.392  -4.850  1.00  0.00           H  
ATOM   3149  HA  ALA A 199     180.638 109.943  -6.102  1.00  0.00           H  
ATOM   3150 1HB  ALA A 199     180.075 108.644  -8.124  1.00  0.00           H  
ATOM   3151 2HB  ALA A 199     181.502 107.980  -7.293  1.00  0.00           H  
ATOM   3152 3HB  ALA A 199     179.923 107.174  -7.132  1.00  0.00           H  
ATOM   3153  N   ARG A 200     177.856 108.342  -5.413  1.00  0.00           N  
ATOM   3154  CA  ARG A 200     176.412 108.503  -5.289  1.00  0.00           C  
ATOM   3155  C   ARG A 200     176.065 109.623  -4.315  1.00  0.00           C  
ATOM   3156  O   ARG A 200     175.181 110.439  -4.580  1.00  0.00           O  
ATOM   3157  CB  ARG A 200     175.767 107.207  -4.819  1.00  0.00           C  
ATOM   3158  CG  ARG A 200     174.247 107.227  -4.777  1.00  0.00           C  
ATOM   3159  CD  ARG A 200     173.687 105.873  -4.538  1.00  0.00           C  
ATOM   3160  NE  ARG A 200     174.011 105.379  -3.210  1.00  0.00           N  
ATOM   3161  CZ  ARG A 200     174.873 104.375  -2.957  1.00  0.00           C  
ATOM   3162  NH1 ARG A 200     175.487 103.770  -3.949  1.00  0.00           N1+
ATOM   3163  NH2 ARG A 200     175.100 103.998  -1.711  1.00  0.00           N  
ATOM   3164  H   ARG A 200     178.283 107.486  -5.093  1.00  0.00           H  
ATOM   3165  HA  ARG A 200     176.007 108.779  -6.265  1.00  0.00           H  
ATOM   3166 1HB  ARG A 200     176.068 106.393  -5.476  1.00  0.00           H  
ATOM   3167 2HB  ARG A 200     176.121 106.967  -3.817  1.00  0.00           H  
ATOM   3168 1HG  ARG A 200     173.914 107.884  -3.974  1.00  0.00           H  
ATOM   3169 2HG  ARG A 200     173.862 107.596  -5.729  1.00  0.00           H  
ATOM   3170 1HD  ARG A 200     172.601 105.907  -4.634  1.00  0.00           H  
ATOM   3171 2HD  ARG A 200     174.093 105.177  -5.270  1.00  0.00           H  
ATOM   3172  HE  ARG A 200     173.558 105.820  -2.421  1.00  0.00           H  
ATOM   3173 1HH1 ARG A 200     175.314 104.058  -4.902  1.00  0.00           H  
ATOM   3174 2HH1 ARG A 200     176.133 103.018  -3.759  1.00  0.00           H  
ATOM   3175 1HH2 ARG A 200     174.627 104.463  -0.948  1.00  0.00           H  
ATOM   3176 2HH2 ARG A 200     175.746 103.246  -1.521  1.00  0.00           H  
ATOM   3177  N   ARG A 201     176.764 109.657  -3.188  1.00  0.00           N  
ATOM   3178  CA  ARG A 201     176.534 110.677  -2.171  1.00  0.00           C  
ATOM   3179  C   ARG A 201     176.892 112.063  -2.688  1.00  0.00           C  
ATOM   3180  O   ARG A 201     176.256 113.055  -2.330  1.00  0.00           O  
ATOM   3181  CB  ARG A 201     177.347 110.381  -0.919  1.00  0.00           C  
ATOM   3182  CG  ARG A 201     176.556 109.775   0.229  1.00  0.00           C  
ATOM   3183  CD  ARG A 201     176.090 108.402  -0.088  1.00  0.00           C  
ATOM   3184  NE  ARG A 201     175.671 107.681   1.103  1.00  0.00           N  
ATOM   3185  CZ  ARG A 201     174.445 107.764   1.656  1.00  0.00           C  
ATOM   3186  NH1 ARG A 201     173.532 108.539   1.115  1.00  0.00           N1+
ATOM   3187  NH2 ARG A 201     174.162 107.068   2.742  1.00  0.00           N  
ATOM   3188  H   ARG A 201     177.478 108.959  -3.028  1.00  0.00           H  
ATOM   3189  HA  ARG A 201     175.471 110.682  -1.922  1.00  0.00           H  
ATOM   3190 1HB  ARG A 201     178.152 109.691  -1.164  1.00  0.00           H  
ATOM   3191 2HB  ARG A 201     177.803 111.302  -0.555  1.00  0.00           H  
ATOM   3192 1HG  ARG A 201     177.184 109.727   1.119  1.00  0.00           H  
ATOM   3193 2HG  ARG A 201     175.681 110.395   0.436  1.00  0.00           H  
ATOM   3194 1HD  ARG A 201     175.242 108.453  -0.771  1.00  0.00           H  
ATOM   3195 2HD  ARG A 201     176.898 107.844  -0.558  1.00  0.00           H  
ATOM   3196  HE  ARG A 201     176.347 107.074   1.547  1.00  0.00           H  
ATOM   3197 1HH1 ARG A 201     173.748 109.072   0.284  1.00  0.00           H  
ATOM   3198 2HH1 ARG A 201     172.613 108.602   1.530  1.00  0.00           H  
ATOM   3199 1HH2 ARG A 201     174.865 106.472   3.158  1.00  0.00           H  
ATOM   3200 2HH2 ARG A 201     173.244 107.130   3.157  1.00  0.00           H  
ATOM   3201  N   ALA A 202     177.915 112.126  -3.534  1.00  0.00           N  
ATOM   3202  CA  ALA A 202     178.310 113.378  -4.168  1.00  0.00           C  
ATOM   3203  C   ALA A 202     177.183 113.942  -5.021  1.00  0.00           C  
ATOM   3204  O   ALA A 202     176.933 115.148  -5.023  1.00  0.00           O  
ATOM   3205  CB  ALA A 202     179.561 113.175  -5.010  1.00  0.00           C  
ATOM   3206  H   ALA A 202     178.434 111.285  -3.741  1.00  0.00           H  
ATOM   3207  HA  ALA A 202     178.530 114.108  -3.386  1.00  0.00           H  
ATOM   3208 1HB  ALA A 202     179.843 114.118  -5.476  1.00  0.00           H  
ATOM   3209 2HB  ALA A 202     180.374 112.826  -4.375  1.00  0.00           H  
ATOM   3210 3HB  ALA A 202     179.361 112.435  -5.782  1.00  0.00           H  
ATOM   3211  N   VAL A 203     176.501 113.063  -5.748  1.00  0.00           N  
ATOM   3212  CA  VAL A 203     175.375 113.466  -6.584  1.00  0.00           C  
ATOM   3213  C   VAL A 203     174.211 113.964  -5.736  1.00  0.00           C  
ATOM   3214  O   VAL A 203     173.558 114.948  -6.082  1.00  0.00           O  
ATOM   3215  CB  VAL A 203     174.905 112.285  -7.453  1.00  0.00           C  
ATOM   3216  CG1 VAL A 203     173.623 112.643  -8.190  1.00  0.00           C  
ATOM   3217  CG2 VAL A 203     176.001 111.896  -8.434  1.00  0.00           C  
ATOM   3218  H   VAL A 203     176.770 112.088  -5.722  1.00  0.00           H  
ATOM   3219  HA  VAL A 203     175.697 114.290  -7.221  1.00  0.00           H  
ATOM   3220  HB  VAL A 203     174.678 111.437  -6.806  1.00  0.00           H  
ATOM   3221 1HG1 VAL A 203     173.304 111.797  -8.799  1.00  0.00           H  
ATOM   3222 2HG1 VAL A 203     172.844 112.882  -7.467  1.00  0.00           H  
ATOM   3223 3HG1 VAL A 203     173.801 113.505  -8.832  1.00  0.00           H  
ATOM   3224 1HG2 VAL A 203     175.661 111.059  -9.045  1.00  0.00           H  
ATOM   3225 2HG2 VAL A 203     176.232 112.746  -9.078  1.00  0.00           H  
ATOM   3226 3HG2 VAL A 203     176.895 111.603  -7.884  1.00  0.00           H  
ATOM   3227  N   GLU A 204     173.959 113.279  -4.626  1.00  0.00           N  
ATOM   3228  CA  GLU A 204     172.890 113.667  -3.715  1.00  0.00           C  
ATOM   3229  C   GLU A 204     173.095 115.082  -3.194  1.00  0.00           C  
ATOM   3230  O   GLU A 204     172.139 115.840  -3.031  1.00  0.00           O  
ATOM   3231  CB  GLU A 204     172.810 112.689  -2.541  1.00  0.00           C  
ATOM   3232  CG  GLU A 204     172.264 111.315  -2.904  1.00  0.00           C  
ATOM   3233  CD  GLU A 204     172.373 110.325  -1.777  1.00  0.00           C  
ATOM   3234  OE1 GLU A 204     173.214 110.509  -0.930  1.00  0.00           O  
ATOM   3235  OE2 GLU A 204     171.617 109.384  -1.763  1.00  0.00           O1-
ATOM   3236  H   GLU A 204     174.523 112.470  -4.410  1.00  0.00           H  
ATOM   3237  HA  GLU A 204     171.946 113.649  -4.262  1.00  0.00           H  
ATOM   3238 1HB  GLU A 204     173.803 112.552  -2.113  1.00  0.00           H  
ATOM   3239 2HB  GLU A 204     172.172 113.107  -1.762  1.00  0.00           H  
ATOM   3240 1HG  GLU A 204     171.216 111.413  -3.184  1.00  0.00           H  
ATOM   3241 2HG  GLU A 204     172.807 110.936  -3.768  1.00  0.00           H  
ATOM   3242  N   LEU A 205     174.349 115.434  -2.931  1.00  0.00           N  
ATOM   3243  CA  LEU A 205     174.688 116.779  -2.479  1.00  0.00           C  
ATOM   3244  C   LEU A 205     174.371 117.817  -3.547  1.00  0.00           C  
ATOM   3245  O   LEU A 205     173.914 118.918  -3.240  1.00  0.00           O  
ATOM   3246  CB  LEU A 205     176.174 116.855  -2.110  1.00  0.00           C  
ATOM   3247  CG  LEU A 205     176.589 116.078  -0.853  1.00  0.00           C  
ATOM   3248  CD1 LEU A 205     178.107 116.072  -0.736  1.00  0.00           C  
ATOM   3249  CD2 LEU A 205     175.948 116.714   0.371  1.00  0.00           C  
ATOM   3250  H   LEU A 205     175.087 114.755  -3.050  1.00  0.00           H  
ATOM   3251  HA  LEU A 205     174.084 117.011  -1.601  1.00  0.00           H  
ATOM   3252 1HB  LEU A 205     176.759 116.471  -2.944  1.00  0.00           H  
ATOM   3253 2HB  LEU A 205     176.441 117.900  -1.956  1.00  0.00           H  
ATOM   3254  HG  LEU A 205     176.256 115.044  -0.939  1.00  0.00           H  
ATOM   3255 1HD1 LEU A 205     178.400 115.520   0.156  1.00  0.00           H  
ATOM   3256 2HD1 LEU A 205     178.537 115.595  -1.615  1.00  0.00           H  
ATOM   3257 3HD1 LEU A 205     178.469 117.098  -0.665  1.00  0.00           H  
ATOM   3258 1HD2 LEU A 205     176.241 116.162   1.265  1.00  0.00           H  
ATOM   3259 2HD2 LEU A 205     176.279 117.750   0.459  1.00  0.00           H  
ATOM   3260 3HD2 LEU A 205     174.864 116.689   0.270  1.00  0.00           H  
ATOM   3261  N   VAL A 206     174.615 117.461  -4.803  1.00  0.00           N  
ATOM   3262  CA  VAL A 206     174.318 118.346  -5.922  1.00  0.00           C  
ATOM   3263  C   VAL A 206     172.824 118.618  -6.030  1.00  0.00           C  
ATOM   3264  O   VAL A 206     172.408 119.750  -6.281  1.00  0.00           O  
ATOM   3265  CB  VAL A 206     174.819 117.726  -7.242  1.00  0.00           C  
ATOM   3266  CG1 VAL A 206     174.430 118.604  -8.423  1.00  0.00           C  
ATOM   3267  CG2 VAL A 206     176.327 117.537  -7.184  1.00  0.00           C  
ATOM   3268  H   VAL A 206     175.016 116.551  -4.987  1.00  0.00           H  
ATOM   3269  HA  VAL A 206     174.817 119.300  -5.749  1.00  0.00           H  
ATOM   3270  HB  VAL A 206     174.335 116.761  -7.384  1.00  0.00           H  
ATOM   3271 1HG1 VAL A 206     174.792 118.150  -9.346  1.00  0.00           H  
ATOM   3272 2HG1 VAL A 206     173.346 118.696  -8.465  1.00  0.00           H  
ATOM   3273 3HG1 VAL A 206     174.876 119.591  -8.305  1.00  0.00           H  
ATOM   3274 1HG2 VAL A 206     176.674 117.097  -8.120  1.00  0.00           H  
ATOM   3275 2HG2 VAL A 206     176.809 118.502  -7.035  1.00  0.00           H  
ATOM   3276 3HG2 VAL A 206     176.579 116.873  -6.357  1.00  0.00           H  
ATOM   3277  N   LYS A 207     172.023 117.578  -5.836  1.00  0.00           N  
ATOM   3278  CA  LYS A 207     170.570 117.721  -5.818  1.00  0.00           C  
ATOM   3279  C   LYS A 207     170.122 118.621  -4.676  1.00  0.00           C  
ATOM   3280  O   LYS A 207     169.192 119.415  -4.828  1.00  0.00           O  
ATOM   3281  CB  LYS A 207     169.898 116.353  -5.705  1.00  0.00           C  
ATOM   3282  CG  LYS A 207     170.040 115.477  -6.943  1.00  0.00           C  
ATOM   3283  CD  LYS A 207     169.362 114.129  -6.747  1.00  0.00           C  
ATOM   3284  CE  LYS A 207     169.558 113.228  -7.957  1.00  0.00           C  
ATOM   3285  NZ  LYS A 207     168.954 111.884  -7.756  1.00  0.00           N1+
ATOM   3286  H   LYS A 207     172.427 116.663  -5.699  1.00  0.00           H  
ATOM   3287  HA  LYS A 207     170.258 118.188  -6.752  1.00  0.00           H  
ATOM   3288 1HB  LYS A 207     170.320 115.808  -4.860  1.00  0.00           H  
ATOM   3289 2HB  LYS A 207     168.834 116.485  -5.509  1.00  0.00           H  
ATOM   3290 1HG  LYS A 207     169.588 115.981  -7.798  1.00  0.00           H  
ATOM   3291 2HG  LYS A 207     171.096 115.315  -7.155  1.00  0.00           H  
ATOM   3292 1HD  LYS A 207     169.777 113.636  -5.867  1.00  0.00           H  
ATOM   3293 2HD  LYS A 207     168.294 114.279  -6.588  1.00  0.00           H  
ATOM   3294 1HE  LYS A 207     169.103 113.690  -8.833  1.00  0.00           H  
ATOM   3295 2HE  LYS A 207     170.624 113.108  -8.152  1.00  0.00           H  
ATOM   3296 1HZ  LYS A 207     169.106 111.318  -8.578  1.00  0.00           H  
ATOM   3297 2HZ  LYS A 207     169.382 111.438  -6.956  1.00  0.00           H  
ATOM   3298 3HZ  LYS A 207     167.961 111.981  -7.594  1.00  0.00           H  
ATOM   3299  N   ARG A 208     170.785 118.495  -3.532  1.00  0.00           N  
ATOM   3300  CA  ARG A 208     170.509 119.352  -2.386  1.00  0.00           C  
ATOM   3301  C   ARG A 208     170.841 120.807  -2.693  1.00  0.00           C  
ATOM   3302  O   ARG A 208     170.132 121.719  -2.273  1.00  0.00           O  
ATOM   3303  CB  ARG A 208     171.306 118.897  -1.172  1.00  0.00           C  
ATOM   3304  CG  ARG A 208     171.131 119.760   0.067  1.00  0.00           C  
ATOM   3305  CD  ARG A 208     169.731 119.737   0.560  1.00  0.00           C  
ATOM   3306  NE  ARG A 208     169.606 120.358   1.868  1.00  0.00           N  
ATOM   3307  CZ  ARG A 208     168.439 120.564   2.509  1.00  0.00           C  
ATOM   3308  NH1 ARG A 208     167.308 120.195   1.951  1.00  0.00           N1+
ATOM   3309  NH2 ARG A 208     168.431 121.138   3.700  1.00  0.00           N  
ATOM   3310  H   ARG A 208     171.500 117.785  -3.453  1.00  0.00           H  
ATOM   3311  HA  ARG A 208     169.442 119.298  -2.164  1.00  0.00           H  
ATOM   3312 1HB  ARG A 208     171.019 117.880  -0.909  1.00  0.00           H  
ATOM   3313 2HB  ARG A 208     172.367 118.885  -1.420  1.00  0.00           H  
ATOM   3314 1HG  ARG A 208     171.781 119.391   0.861  1.00  0.00           H  
ATOM   3315 2HG  ARG A 208     171.396 120.792  -0.167  1.00  0.00           H  
ATOM   3316 1HD  ARG A 208     169.091 120.278  -0.137  1.00  0.00           H  
ATOM   3317 2HD  ARG A 208     169.390 118.705   0.639  1.00  0.00           H  
ATOM   3318  HE  ARG A 208     170.455 120.656   2.331  1.00  0.00           H  
ATOM   3319 1HH1 ARG A 208     167.314 119.756   1.040  1.00  0.00           H  
ATOM   3320 2HH1 ARG A 208     166.433 120.350   2.430  1.00  0.00           H  
ATOM   3321 1HH2 ARG A 208     169.301 121.422   4.130  1.00  0.00           H  
ATOM   3322 2HH2 ARG A 208     167.557 121.293   4.179  1.00  0.00           H  
ATOM   3323  N   VAL A 209     171.929 121.016  -3.427  1.00  0.00           N  
ATOM   3324  CA  VAL A 209     172.307 122.352  -3.871  1.00  0.00           C  
ATOM   3325  C   VAL A 209     171.223 122.973  -4.739  1.00  0.00           C  
ATOM   3326  O   VAL A 209     170.866 124.138  -4.566  1.00  0.00           O  
ATOM   3327  CB  VAL A 209     173.627 122.297  -4.665  1.00  0.00           C  
ATOM   3328  CG1 VAL A 209     173.851 123.603  -5.414  1.00  0.00           C  
ATOM   3329  CG2 VAL A 209     174.785 122.010  -3.723  1.00  0.00           C  
ATOM   3330  H   VAL A 209     172.507 120.229  -3.687  1.00  0.00           H  
ATOM   3331  HA  VAL A 209     172.431 122.987  -2.993  1.00  0.00           H  
ATOM   3332  HB  VAL A 209     173.559 121.506  -5.410  1.00  0.00           H  
ATOM   3333 1HG1 VAL A 209     174.788 123.547  -5.969  1.00  0.00           H  
ATOM   3334 2HG1 VAL A 209     173.028 123.770  -6.109  1.00  0.00           H  
ATOM   3335 3HG1 VAL A 209     173.902 124.426  -4.702  1.00  0.00           H  
ATOM   3336 1HG2 VAL A 209     175.715 121.971  -4.289  1.00  0.00           H  
ATOM   3337 2HG2 VAL A 209     174.850 122.799  -2.972  1.00  0.00           H  
ATOM   3338 3HG2 VAL A 209     174.623 121.052  -3.228  1.00  0.00           H  
ATOM   3339  N   ALA A 210     170.703 122.189  -5.678  1.00  0.00           N  
ATOM   3340  CA  ALA A 210     169.634 122.651  -6.558  1.00  0.00           C  
ATOM   3341  C   ALA A 210     168.422 123.107  -5.757  1.00  0.00           C  
ATOM   3342  O   ALA A 210     167.793 124.114  -6.084  1.00  0.00           O  
ATOM   3343  CB  ALA A 210     169.241 121.552  -7.533  1.00  0.00           C  
ATOM   3344  H   ALA A 210     171.054 121.248  -5.784  1.00  0.00           H  
ATOM   3345  HA  ALA A 210     169.999 123.509  -7.124  1.00  0.00           H  
ATOM   3346 1HB  ALA A 210     168.441 121.911  -8.183  1.00  0.00           H  
ATOM   3347 2HB  ALA A 210     170.105 121.277  -8.139  1.00  0.00           H  
ATOM   3348 3HB  ALA A 210     168.893 120.682  -6.980  1.00  0.00           H  
ATOM   3349  N   GLU A 211     168.099 122.363  -4.705  1.00  0.00           N  
ATOM   3350  CA  GLU A 211     167.017 122.740  -3.804  1.00  0.00           C  
ATOM   3351  C   GLU A 211     167.322 124.054  -3.095  1.00  0.00           C  
ATOM   3352  O   GLU A 211     166.475 124.945  -3.025  1.00  0.00           O  
ATOM   3353  CB  GLU A 211     166.774 121.636  -2.770  1.00  0.00           C  
ATOM   3354  CG  GLU A 211     165.655 121.934  -1.783  1.00  0.00           C  
ATOM   3355  CD  GLU A 211     165.557 120.912  -0.685  1.00  0.00           C  
ATOM   3356  OE1 GLU A 211     166.282 119.947  -0.730  1.00  0.00           O  
ATOM   3357  OE2 GLU A 211     164.758 121.097   0.201  1.00  0.00           O1-
ATOM   3358  H   GLU A 211     168.614 121.515  -4.526  1.00  0.00           H  
ATOM   3359  HA  GLU A 211     166.109 122.885  -4.392  1.00  0.00           H  
ATOM   3360 1HB  GLU A 211     166.530 120.706  -3.282  1.00  0.00           H  
ATOM   3361 2HB  GLU A 211     167.687 121.465  -2.198  1.00  0.00           H  
ATOM   3362 1HG  GLU A 211     165.828 122.913  -1.338  1.00  0.00           H  
ATOM   3363 2HG  GLU A 211     164.710 121.971  -2.323  1.00  0.00           H  
ATOM   3364  N   LEU A 212     168.539 124.168  -2.571  1.00  0.00           N  
ATOM   3365  CA  LEU A 212     168.949 125.362  -1.842  1.00  0.00           C  
ATOM   3366  C   LEU A 212     168.961 126.586  -2.751  1.00  0.00           C  
ATOM   3367  O   LEU A 212     168.556 127.675  -2.347  1.00  0.00           O  
ATOM   3368  CB  LEU A 212     170.340 125.159  -1.231  1.00  0.00           C  
ATOM   3369  CG  LEU A 212     170.414 124.169  -0.061  1.00  0.00           C  
ATOM   3370  CD1 LEU A 212     171.873 123.857   0.250  1.00  0.00           C  
ATOM   3371  CD2 LEU A 212     169.711 124.760   1.152  1.00  0.00           C  
ATOM   3372  H   LEU A 212     169.194 123.408  -2.679  1.00  0.00           H  
ATOM   3373  HA  LEU A 212     168.226 125.547  -1.048  1.00  0.00           H  
ATOM   3374 1HB  LEU A 212     171.014 124.803  -2.009  1.00  0.00           H  
ATOM   3375 2HB  LEU A 212     170.708 126.122  -0.873  1.00  0.00           H  
ATOM   3376  HG  LEU A 212     169.928 123.234  -0.344  1.00  0.00           H  
ATOM   3377 1HD1 LEU A 212     171.926 123.153   1.081  1.00  0.00           H  
ATOM   3378 2HD1 LEU A 212     172.346 123.418  -0.628  1.00  0.00           H  
ATOM   3379 3HD1 LEU A 212     172.390 124.777   0.521  1.00  0.00           H  
ATOM   3380 1HD2 LEU A 212     169.764 124.055   1.982  1.00  0.00           H  
ATOM   3381 2HD2 LEU A 212     170.198 125.692   1.435  1.00  0.00           H  
ATOM   3382 3HD2 LEU A 212     168.668 124.955   0.907  1.00  0.00           H  
ATOM   3383  N   LEU A 213     169.424 126.397  -3.981  1.00  0.00           N  
ATOM   3384  CA  LEU A 213     169.467 127.478  -4.957  1.00  0.00           C  
ATOM   3385  C   LEU A 213     168.065 127.978  -5.287  1.00  0.00           C  
ATOM   3386  O   LEU A 213     167.844 129.178  -5.438  1.00  0.00           O  
ATOM   3387  CB  LEU A 213     170.163 127.007  -6.239  1.00  0.00           C  
ATOM   3388  CG  LEU A 213     171.671 126.748  -6.121  1.00  0.00           C  
ATOM   3389  CD1 LEU A 213     172.171 126.070  -7.389  1.00  0.00           C  
ATOM   3390  CD2 LEU A 213     172.396 128.065  -5.884  1.00  0.00           C  
ATOM   3391  H   LEU A 213     169.760 125.483  -4.246  1.00  0.00           H  
ATOM   3392  HA  LEU A 213     170.022 128.313  -4.528  1.00  0.00           H  
ATOM   3393 1HB  LEU A 213     169.693 126.082  -6.570  1.00  0.00           H  
ATOM   3394 2HB  LEU A 213     170.016 127.761  -7.013  1.00  0.00           H  
ATOM   3395  HG  LEU A 213     171.859 126.074  -5.285  1.00  0.00           H  
ATOM   3396 1HD1 LEU A 213     173.243 125.885  -7.305  1.00  0.00           H  
ATOM   3397 2HD1 LEU A 213     171.650 125.122  -7.524  1.00  0.00           H  
ATOM   3398 3HD1 LEU A 213     171.980 126.714  -8.247  1.00  0.00           H  
ATOM   3399 1HD2 LEU A 213     173.467 127.880  -5.799  1.00  0.00           H  
ATOM   3400 2HD2 LEU A 213     172.208 128.739  -6.720  1.00  0.00           H  
ATOM   3401 3HD2 LEU A 213     172.031 128.519  -4.962  1.00  0.00           H  
ATOM   3402  N   GLU A 214     167.122 127.049  -5.393  1.00  0.00           N  
ATOM   3403  CA  GLU A 214     165.726 127.399  -5.634  1.00  0.00           C  
ATOM   3404  C   GLU A 214     165.145 128.183  -4.466  1.00  0.00           C  
ATOM   3405  O   GLU A 214     164.490 129.208  -4.659  1.00  0.00           O  
ATOM   3406  CB  GLU A 214     164.895 126.136  -5.879  1.00  0.00           C  
ATOM   3407  CG  GLU A 214     163.417 126.398  -6.128  1.00  0.00           C  
ATOM   3408  CD  GLU A 214     162.627 125.135  -6.338  1.00  0.00           C  
ATOM   3409  OE1 GLU A 214     163.229 124.099  -6.486  1.00  0.00           O  
ATOM   3410  OE2 GLU A 214     161.421 125.207  -6.351  1.00  0.00           O1-
ATOM   3411  H   GLU A 214     167.376 126.075  -5.307  1.00  0.00           H  
ATOM   3412  HA  GLU A 214     165.676 128.035  -6.518  1.00  0.00           H  
ATOM   3413 1HB  GLU A 214     165.291 125.602  -6.743  1.00  0.00           H  
ATOM   3414 2HB  GLU A 214     164.978 125.475  -5.017  1.00  0.00           H  
ATOM   3415 1HG  GLU A 214     163.003 126.932  -5.274  1.00  0.00           H  
ATOM   3416 2HG  GLU A 214     163.313 127.034  -7.006  1.00  0.00           H  
ATOM   3417  N   ARG A 215     165.388 127.697  -3.254  1.00  0.00           N  
ATOM   3418  CA  ARG A 215     164.912 128.367  -2.050  1.00  0.00           C  
ATOM   3419  C   ARG A 215     165.502 129.766  -1.928  1.00  0.00           C  
ATOM   3420  O   ARG A 215     164.808 130.712  -1.558  1.00  0.00           O  
ATOM   3421  CB  ARG A 215     165.270 127.559  -0.811  1.00  0.00           C  
ATOM   3422  CG  ARG A 215     164.484 126.268  -0.641  1.00  0.00           C  
ATOM   3423  CD  ARG A 215     164.896 125.532   0.581  1.00  0.00           C  
ATOM   3424  NE  ARG A 215     164.235 124.241   0.685  1.00  0.00           N  
ATOM   3425  CZ  ARG A 215     162.996 124.053   1.181  1.00  0.00           C  
ATOM   3426  NH1 ARG A 215     162.298 125.082   1.609  1.00  0.00           N1+
ATOM   3427  NH2 ARG A 215     162.482 122.837   1.232  1.00  0.00           N  
ATOM   3428  H   ARG A 215     165.917 126.841  -3.165  1.00  0.00           H  
ATOM   3429  HA  ARG A 215     163.829 128.469  -2.117  1.00  0.00           H  
ATOM   3430 1HB  ARG A 215     166.328 127.299  -0.840  1.00  0.00           H  
ATOM   3431 2HB  ARG A 215     165.105 128.165   0.080  1.00  0.00           H  
ATOM   3432 1HG  ARG A 215     163.421 126.497  -0.561  1.00  0.00           H  
ATOM   3433 2HG  ARG A 215     164.652 125.623  -1.504  1.00  0.00           H  
ATOM   3434 1HD  ARG A 215     165.973 125.362   0.556  1.00  0.00           H  
ATOM   3435 2HD  ARG A 215     164.643 126.118   1.463  1.00  0.00           H  
ATOM   3436  HE  ARG A 215     164.741 123.426   0.364  1.00  0.00           H  
ATOM   3437 1HH1 ARG A 215     162.691 126.011   1.569  1.00  0.00           H  
ATOM   3438 2HH1 ARG A 215     161.369 124.942   1.981  1.00  0.00           H  
ATOM   3439 1HH2 ARG A 215     163.017 122.048   0.901  1.00  0.00           H  
ATOM   3440 2HH2 ARG A 215     161.554 122.697   1.602  1.00  0.00           H  
ATOM   3441  N   ILE A 216     166.787 129.889  -2.238  1.00  0.00           N  
ATOM   3442  CA  ILE A 216     167.451 131.187  -2.253  1.00  0.00           C  
ATOM   3443  C   ILE A 216     166.884 132.085  -3.346  1.00  0.00           C  
ATOM   3444  O   ILE A 216     166.649 133.273  -3.129  1.00  0.00           O  
ATOM   3445  CB  ILE A 216     168.969 131.024  -2.456  1.00  0.00           C  
ATOM   3446  CG1 ILE A 216     169.595 130.312  -1.256  1.00  0.00           C  
ATOM   3447  CG2 ILE A 216     169.625 132.380  -2.676  1.00  0.00           C  
ATOM   3448  CD1 ILE A 216     170.954 129.711  -1.542  1.00  0.00           C  
ATOM   3449  H   ILE A 216     167.320 129.063  -2.470  1.00  0.00           H  
ATOM   3450  HA  ILE A 216     167.273 131.678  -1.296  1.00  0.00           H  
ATOM   3451  HB  ILE A 216     169.153 130.396  -3.326  1.00  0.00           H  
ATOM   3452 1HG1 ILE A 216     169.700 131.014  -0.429  1.00  0.00           H  
ATOM   3453 2HG1 ILE A 216     168.934 129.511  -0.921  1.00  0.00           H  
ATOM   3454 1HG2 ILE A 216     170.696 132.246  -2.818  1.00  0.00           H  
ATOM   3455 2HG2 ILE A 216     169.198 132.850  -3.561  1.00  0.00           H  
ATOM   3456 3HG2 ILE A 216     169.449 133.013  -1.807  1.00  0.00           H  
ATOM   3457 1HD1 ILE A 216     171.332 129.224  -0.643  1.00  0.00           H  
ATOM   3458 2HD1 ILE A 216     170.865 128.978  -2.343  1.00  0.00           H  
ATOM   3459 3HD1 ILE A 216     171.642 130.498  -1.843  1.00  0.00           H  
ATOM   3460  N   ALA A 217     166.662 131.506  -4.522  1.00  0.00           N  
ATOM   3461  CA  ALA A 217     166.099 132.247  -5.645  1.00  0.00           C  
ATOM   3462  C   ALA A 217     164.734 132.827  -5.292  1.00  0.00           C  
ATOM   3463  O   ALA A 217     164.427 133.969  -5.633  1.00  0.00           O  
ATOM   3464  CB  ALA A 217     165.990 131.350  -6.869  1.00  0.00           C  
ATOM   3465  H   ALA A 217     166.893 130.531  -4.643  1.00  0.00           H  
ATOM   3466  HA  ALA A 217     166.761 133.079  -5.880  1.00  0.00           H  
ATOM   3467 1HB  ALA A 217     165.567 131.915  -7.699  1.00  0.00           H  
ATOM   3468 2HB  ALA A 217     166.981 130.989  -7.145  1.00  0.00           H  
ATOM   3469 3HB  ALA A 217     165.346 130.501  -6.643  1.00  0.00           H  
ATOM   3470  N   ARG A 218     163.918 132.033  -4.604  1.00  0.00           N  
ATOM   3471  CA  ARG A 218     162.569 132.449  -4.243  1.00  0.00           C  
ATOM   3472  C   ARG A 218     162.597 133.561  -3.202  1.00  0.00           C  
ATOM   3473  O   ARG A 218     161.811 134.507  -3.272  1.00  0.00           O  
ATOM   3474  CB  ARG A 218     161.773 131.271  -3.701  1.00  0.00           C  
ATOM   3475  CG  ARG A 218     161.362 130.244  -4.744  1.00  0.00           C  
ATOM   3476  CD  ARG A 218     160.641 129.097  -4.132  1.00  0.00           C  
ATOM   3477  NE  ARG A 218     160.340 128.063  -5.108  1.00  0.00           N  
ATOM   3478  CZ  ARG A 218     159.272 128.073  -5.929  1.00  0.00           C  
ATOM   3479  NH1 ARG A 218     158.416 129.069  -5.881  1.00  0.00           N1+
ATOM   3480  NH2 ARG A 218     159.087 127.082  -6.785  1.00  0.00           N  
ATOM   3481  H   ARG A 218     164.243 131.119  -4.324  1.00  0.00           H  
ATOM   3482  HA  ARG A 218     162.079 132.842  -5.134  1.00  0.00           H  
ATOM   3483 1HB  ARG A 218     162.360 130.754  -2.942  1.00  0.00           H  
ATOM   3484 2HB  ARG A 218     160.865 131.635  -3.221  1.00  0.00           H  
ATOM   3485 1HG  ARG A 218     160.702 130.712  -5.476  1.00  0.00           H  
ATOM   3486 2HG  ARG A 218     162.250 129.861  -5.248  1.00  0.00           H  
ATOM   3487 1HD  ARG A 218     161.257 128.659  -3.348  1.00  0.00           H  
ATOM   3488 2HD  ARG A 218     159.703 129.445  -3.704  1.00  0.00           H  
ATOM   3489  HE  ARG A 218     160.977 127.281  -5.174  1.00  0.00           H  
ATOM   3490 1HH1 ARG A 218     158.558 129.827  -5.229  1.00  0.00           H  
ATOM   3491 2HH1 ARG A 218     157.616 129.078  -6.497  1.00  0.00           H  
ATOM   3492 1HH2 ARG A 218     159.747 126.317  -6.822  1.00  0.00           H  
ATOM   3493 2HH2 ARG A 218     158.287 127.091  -7.400  1.00  0.00           H  
ATOM   3494  N   GLU A 219     163.501 133.440  -2.238  1.00  0.00           N  
ATOM   3495  CA  GLU A 219     163.642 134.443  -1.188  1.00  0.00           C  
ATOM   3496  C   GLU A 219     164.254 135.728  -1.732  1.00  0.00           C  
ATOM   3497  O   GLU A 219     163.895 136.827  -1.309  1.00  0.00           O  
ATOM   3498  CB  GLU A 219     164.502 133.902  -0.045  1.00  0.00           C  
ATOM   3499  CG  GLU A 219     163.830 132.823   0.792  1.00  0.00           C  
ATOM   3500  CD  GLU A 219     162.622 133.325   1.532  1.00  0.00           C  
ATOM   3501  OE1 GLU A 219     162.694 134.389   2.100  1.00  0.00           O  
ATOM   3502  OE2 GLU A 219     161.623 132.644   1.530  1.00  0.00           O1-
ATOM   3503  H   GLU A 219     164.109 132.634  -2.231  1.00  0.00           H  
ATOM   3504  HA  GLU A 219     162.649 134.686  -0.807  1.00  0.00           H  
ATOM   3505 1HB  GLU A 219     165.425 133.485  -0.449  1.00  0.00           H  
ATOM   3506 2HB  GLU A 219     164.777 134.720   0.623  1.00  0.00           H  
ATOM   3507 1HG  GLU A 219     163.527 132.006   0.138  1.00  0.00           H  
ATOM   3508 2HG  GLU A 219     164.551 132.430   1.508  1.00  0.00           H  
ATOM   3509  N   SER A 220     165.183 135.581  -2.672  1.00  0.00           N  
ATOM   3510  CA  SER A 220     165.863 136.730  -3.262  1.00  0.00           C  
ATOM   3511  C   SER A 220     165.044 137.330  -4.398  1.00  0.00           C  
ATOM   3512  O   SER A 220     165.194 138.506  -4.729  1.00  0.00           O  
ATOM   3513  CB  SER A 220     167.230 136.322  -3.772  1.00  0.00           C  
ATOM   3514  OG  SER A 220     167.121 135.371  -4.797  1.00  0.00           O  
ATOM   3515  H   SER A 220     165.424 134.653  -2.987  1.00  0.00           H  
ATOM   3516  HA  SER A 220     165.975 137.496  -2.495  1.00  0.00           H  
ATOM   3517 1HB  SER A 220     167.757 137.201  -4.144  1.00  0.00           H  
ATOM   3518 2HB  SER A 220     167.817 135.911  -2.952  1.00  0.00           H  
ATOM   3519  HG  SER A 220     167.080 134.516  -4.361  1.00  0.00           H  
ATOM   3520  N   GLY A 221     164.180 136.515  -4.992  1.00  0.00           N  
ATOM   3521  CA  GLY A 221     163.350 136.958  -6.105  1.00  0.00           C  
ATOM   3522  C   GLY A 221     164.173 137.111  -7.378  1.00  0.00           C  
ATOM   3523  O   GLY A 221     163.884 137.961  -8.220  1.00  0.00           O  
ATOM   3524  H   GLY A 221     164.091 135.565  -4.662  1.00  0.00           H  
ATOM   3525 1HA  GLY A 221     162.547 136.240  -6.271  1.00  0.00           H  
ATOM   3526 2HA  GLY A 221     162.883 137.912  -5.855  1.00  0.00           H  
ATOM   3527  N   SER A 222     165.201 136.281  -7.514  1.00  0.00           N  
ATOM   3528  CA  SER A 222     166.128 136.385  -8.634  1.00  0.00           C  
ATOM   3529  C   SER A 222     165.845 135.318  -9.684  1.00  0.00           C  
ATOM   3530  O   SER A 222     165.955 134.122  -9.415  1.00  0.00           O  
ATOM   3531  CB  SER A 222     167.557 136.255  -8.142  1.00  0.00           C  
ATOM   3532  OG  SER A 222     168.448 136.131  -9.216  1.00  0.00           O  
ATOM   3533  H   SER A 222     165.343 135.557  -6.824  1.00  0.00           H  
ATOM   3534  HA  SER A 222     165.990 137.357  -9.106  1.00  0.00           H  
ATOM   3535 1HB  SER A 222     167.819 137.132  -7.550  1.00  0.00           H  
ATOM   3536 2HB  SER A 222     167.642 135.385  -7.494  1.00  0.00           H  
ATOM   3537  HG  SER A 222     169.327 136.236  -8.845  1.00  0.00           H  
ATOM   3538  N   GLU A 223     165.482 135.759 -10.885  1.00  0.00           N  
ATOM   3539  CA  GLU A 223     165.217 134.842 -11.988  1.00  0.00           C  
ATOM   3540  C   GLU A 223     166.488 134.131 -12.430  1.00  0.00           C  
ATOM   3541  O   GLU A 223     166.452 132.962 -12.820  1.00  0.00           O  
ATOM   3542  CB  GLU A 223     164.606 135.595 -13.173  1.00  0.00           C  
ATOM   3543  CG  GLU A 223     163.187 136.093 -12.937  1.00  0.00           C  
ATOM   3544  CD  GLU A 223     162.199 134.976 -12.746  1.00  0.00           C  
ATOM   3545  OE1 GLU A 223     162.147 134.105 -13.581  1.00  0.00           O  
ATOM   3546  OE2 GLU A 223     161.495 134.995 -11.764  1.00  0.00           O1-
ATOM   3547  H   GLU A 223     165.386 136.753 -11.036  1.00  0.00           H  
ATOM   3548  HA  GLU A 223     164.513 134.085 -11.646  1.00  0.00           H  
ATOM   3549 1HB  GLU A 223     165.227 136.456 -13.417  1.00  0.00           H  
ATOM   3550 2HB  GLU A 223     164.592 134.945 -14.049  1.00  0.00           H  
ATOM   3551 1HG  GLU A 223     163.178 136.726 -12.052  1.00  0.00           H  
ATOM   3552 2HG  GLU A 223     162.880 136.701 -13.788  1.00  0.00           H  
ATOM   3553  N   GLU A 224     167.611 134.837 -12.365  1.00  0.00           N  
ATOM   3554  CA  GLU A 224     168.909 134.241 -12.650  1.00  0.00           C  
ATOM   3555  C   GLU A 224     169.207 133.091 -11.698  1.00  0.00           C  
ATOM   3556  O   GLU A 224     169.715 132.047 -12.111  1.00  0.00           O  
ATOM   3557  CB  GLU A 224     170.014 135.296 -12.554  1.00  0.00           C  
ATOM   3558  CG  GLU A 224     171.418 134.763 -12.807  1.00  0.00           C  
ATOM   3559  CD  GLU A 224     172.479 135.812 -12.645  1.00  0.00           C  
ATOM   3560  OE1 GLU A 224     172.220 136.949 -12.964  1.00  0.00           O  
ATOM   3561  OE2 GLU A 224     173.554 135.480 -12.203  1.00  0.00           O1-
ATOM   3562  H   GLU A 224     167.563 135.814 -12.116  1.00  0.00           H  
ATOM   3563  HA  GLU A 224     168.890 133.835 -13.663  1.00  0.00           H  
ATOM   3564 1HB  GLU A 224     169.823 136.090 -13.274  1.00  0.00           H  
ATOM   3565 2HB  GLU A 224     170.002 135.746 -11.560  1.00  0.00           H  
ATOM   3566 1HG  GLU A 224     171.618 133.950 -12.110  1.00  0.00           H  
ATOM   3567 2HG  GLU A 224     171.464 134.358 -13.817  1.00  0.00           H  
ATOM   3568  N   ALA A 225     168.888 133.285 -10.423  1.00  0.00           N  
ATOM   3569  CA  ALA A 225     169.105 132.257  -9.414  1.00  0.00           C  
ATOM   3570  C   ALA A 225     168.279 131.011  -9.709  1.00  0.00           C  
ATOM   3571  O   ALA A 225     168.728 129.888  -9.479  1.00  0.00           O  
ATOM   3572  CB  ALA A 225     168.771 132.796  -8.030  1.00  0.00           C  
ATOM   3573  H   ALA A 225     168.486 134.170 -10.146  1.00  0.00           H  
ATOM   3574  HA  ALA A 225     170.157 131.968  -9.433  1.00  0.00           H  
ATOM   3575 1HB  ALA A 225     168.938 132.016  -7.285  1.00  0.00           H  
ATOM   3576 2HB  ALA A 225     169.411 133.652  -7.809  1.00  0.00           H  
ATOM   3577 3HB  ALA A 225     167.729 133.106  -8.001  1.00  0.00           H  
ATOM   3578  N   LYS A 226     167.069 131.216 -10.221  1.00  0.00           N  
ATOM   3579  CA  LYS A 226     166.207 130.110 -10.617  1.00  0.00           C  
ATOM   3580  C   LYS A 226     166.850 129.277 -11.719  1.00  0.00           C  
ATOM   3581  O   LYS A 226     166.839 128.048 -11.667  1.00  0.00           O  
ATOM   3582  CB  LYS A 226     164.844 130.631 -11.078  1.00  0.00           C  
ATOM   3583  CG  LYS A 226     163.991 131.230  -9.968  1.00  0.00           C  
ATOM   3584  CD  LYS A 226     162.652 131.717 -10.501  1.00  0.00           C  
ATOM   3585  CE  LYS A 226     161.858 132.444  -9.425  1.00  0.00           C  
ATOM   3586  NZ  LYS A 226     160.618 133.058  -9.969  1.00  0.00           N1+
ATOM   3587  H   LYS A 226     166.741 132.164 -10.339  1.00  0.00           H  
ATOM   3588  HA  LYS A 226     166.061 129.460  -9.754  1.00  0.00           H  
ATOM   3589 1HB  LYS A 226     164.987 131.397 -11.840  1.00  0.00           H  
ATOM   3590 2HB  LYS A 226     164.278 129.817 -11.533  1.00  0.00           H  
ATOM   3591 1HG  LYS A 226     163.814 130.476  -9.199  1.00  0.00           H  
ATOM   3592 2HG  LYS A 226     164.520 132.068  -9.514  1.00  0.00           H  
ATOM   3593 1HD  LYS A 226     162.820 132.396 -11.338  1.00  0.00           H  
ATOM   3594 2HD  LYS A 226     162.071 130.867 -10.856  1.00  0.00           H  
ATOM   3595 1HE  LYS A 226     161.586 131.742  -8.638  1.00  0.00           H  
ATOM   3596 2HE  LYS A 226     162.473 133.228  -8.986  1.00  0.00           H  
ATOM   3597 1HZ  LYS A 226     160.120 133.530  -9.226  1.00  0.00           H  
ATOM   3598 2HZ  LYS A 226     160.860 133.727 -10.689  1.00  0.00           H  
ATOM   3599 3HZ  LYS A 226     160.029 132.340 -10.364  1.00  0.00           H  
ATOM   3600  N   GLU A 227     167.409 129.955 -12.716  1.00  0.00           N  
ATOM   3601  CA  GLU A 227     168.098 129.279 -13.808  1.00  0.00           C  
ATOM   3602  C   GLU A 227     169.274 128.459 -13.293  1.00  0.00           C  
ATOM   3603  O   GLU A 227     169.485 127.325 -13.723  1.00  0.00           O  
ATOM   3604  CB  GLU A 227     168.587 130.298 -14.841  1.00  0.00           C  
ATOM   3605  CG  GLU A 227     169.336 129.689 -16.019  1.00  0.00           C  
ATOM   3606  CD  GLU A 227     169.794 130.718 -17.014  1.00  0.00           C  
ATOM   3607  OE1 GLU A 227     169.181 131.754 -17.095  1.00  0.00           O  
ATOM   3608  OE2 GLU A 227     170.758 130.465 -17.698  1.00  0.00           O1-
ATOM   3609  H   GLU A 227     167.354 130.965 -12.717  1.00  0.00           H  
ATOM   3610  HA  GLU A 227     167.399 128.596 -14.289  1.00  0.00           H  
ATOM   3611 1HB  GLU A 227     167.736 130.853 -15.236  1.00  0.00           H  
ATOM   3612 2HB  GLU A 227     169.251 131.016 -14.359  1.00  0.00           H  
ATOM   3613 1HG  GLU A 227     170.206 129.150 -15.644  1.00  0.00           H  
ATOM   3614 2HG  GLU A 227     168.685 128.972 -16.517  1.00  0.00           H  
ATOM   3615  N   ARG A 228     170.036 129.037 -12.373  1.00  0.00           N  
ATOM   3616  CA  ARG A 228     171.187 128.357 -11.794  1.00  0.00           C  
ATOM   3617  C   ARG A 228     170.769 127.081 -11.075  1.00  0.00           C  
ATOM   3618  O   ARG A 228     171.450 126.059 -11.157  1.00  0.00           O  
ATOM   3619  CB  ARG A 228     171.913 129.272 -10.817  1.00  0.00           C  
ATOM   3620  CG  ARG A 228     172.670 130.421 -11.460  1.00  0.00           C  
ATOM   3621  CD  ARG A 228     173.240 131.344 -10.444  1.00  0.00           C  
ATOM   3622  NE  ARG A 228     173.883 132.495 -11.056  1.00  0.00           N  
ATOM   3623  CZ  ARG A 228     175.160 132.518 -11.487  1.00  0.00           C  
ATOM   3624  NH1 ARG A 228     175.914 131.449 -11.368  1.00  0.00           N1+
ATOM   3625  NH2 ARG A 228     175.653 133.617 -12.029  1.00  0.00           N  
ATOM   3626  H   ARG A 228     169.812 129.975 -12.067  1.00  0.00           H  
ATOM   3627  HA  ARG A 228     171.865 128.075 -12.599  1.00  0.00           H  
ATOM   3628 1HB  ARG A 228     171.198 129.699 -10.120  1.00  0.00           H  
ATOM   3629 2HB  ARG A 228     172.629 128.690 -10.238  1.00  0.00           H  
ATOM   3630 1HG  ARG A 228     173.490 130.027 -12.063  1.00  0.00           H  
ATOM   3631 2HG  ARG A 228     171.995 130.992 -12.100  1.00  0.00           H  
ATOM   3632 1HD  ARG A 228     172.444 131.703  -9.795  1.00  0.00           H  
ATOM   3633 2HD  ARG A 228     173.982 130.812  -9.849  1.00  0.00           H  
ATOM   3634  HE  ARG A 228     173.335 133.337 -11.164  1.00  0.00           H  
ATOM   3635 1HH1 ARG A 228     175.536 130.608 -10.953  1.00  0.00           H  
ATOM   3636 2HH1 ARG A 228     176.870 131.466 -11.692  1.00  0.00           H  
ATOM   3637 1HH2 ARG A 228     175.073 134.440 -12.120  1.00  0.00           H  
ATOM   3638 2HH2 ARG A 228     176.610 133.635 -12.352  1.00  0.00           H  
ATOM   3639  N   ALA A 229     169.645 127.148 -10.369  1.00  0.00           N  
ATOM   3640  CA  ALA A 229     169.109 125.986  -9.672  1.00  0.00           C  
ATOM   3641  C   ALA A 229     168.776 124.863 -10.644  1.00  0.00           C  
ATOM   3642  O   ALA A 229     169.035 123.690 -10.370  1.00  0.00           O  
ATOM   3643  CB  ALA A 229     167.875 126.372  -8.869  1.00  0.00           C  
ATOM   3644  H   ALA A 229     169.148 128.026 -10.318  1.00  0.00           H  
ATOM   3645  HA  ALA A 229     169.871 125.612  -8.986  1.00  0.00           H  
ATOM   3646 1HB  ALA A 229     167.486 125.494  -8.354  1.00  0.00           H  
ATOM   3647 2HB  ALA A 229     168.141 127.135  -8.137  1.00  0.00           H  
ATOM   3648 3HB  ALA A 229     167.113 126.764  -9.540  1.00  0.00           H  
ATOM   3649  N   GLU A 230     168.200 125.227 -11.786  1.00  0.00           N  
ATOM   3650  CA  GLU A 230     167.802 124.247 -12.790  1.00  0.00           C  
ATOM   3651  C   GLU A 230     169.016 123.619 -13.459  1.00  0.00           C  
ATOM   3652  O   GLU A 230     169.025 122.426 -13.756  1.00  0.00           O  
ATOM   3653  CB  GLU A 230     166.905 124.899 -13.846  1.00  0.00           C  
ATOM   3654  CG  GLU A 230     165.520 125.284 -13.345  1.00  0.00           C  
ATOM   3655  CD  GLU A 230     164.722 124.102 -12.869  1.00  0.00           C  
ATOM   3656  OE1 GLU A 230     164.795 123.069 -13.491  1.00  0.00           O  
ATOM   3657  OE2 GLU A 230     164.037 124.233 -11.882  1.00  0.00           O1-
ATOM   3658  H   GLU A 230     168.031 126.206 -11.961  1.00  0.00           H  
ATOM   3659  HA  GLU A 230     167.247 123.451 -12.295  1.00  0.00           H  
ATOM   3660 1HB  GLU A 230     167.386 125.800 -14.225  1.00  0.00           H  
ATOM   3661 2HB  GLU A 230     166.779 124.216 -14.687  1.00  0.00           H  
ATOM   3662 1HG  GLU A 230     165.627 125.990 -12.523  1.00  0.00           H  
ATOM   3663 2HG  GLU A 230     164.980 125.782 -14.149  1.00  0.00           H  
ATOM   3664  N   ARG A 231     170.042 124.431 -13.694  1.00  0.00           N  
ATOM   3665  CA  ARG A 231     171.270 123.953 -14.319  1.00  0.00           C  
ATOM   3666  C   ARG A 231     171.958 122.908 -13.451  1.00  0.00           C  
ATOM   3667  O   ARG A 231     172.471 121.909 -13.956  1.00  0.00           O  
ATOM   3668  CB  ARG A 231     172.229 125.108 -14.571  1.00  0.00           C  
ATOM   3669  CG  ARG A 231     171.847 126.014 -15.731  1.00  0.00           C  
ATOM   3670  CD  ARG A 231     172.816 127.126 -15.900  1.00  0.00           C  
ATOM   3671  NE  ARG A 231     172.450 128.002 -17.003  1.00  0.00           N  
ATOM   3672  CZ  ARG A 231     172.782 127.788 -18.291  1.00  0.00           C  
ATOM   3673  NH1 ARG A 231     173.484 126.728 -18.622  1.00  0.00           N1+
ATOM   3674  NH2 ARG A 231     172.399 128.645 -19.222  1.00  0.00           N  
ATOM   3675  H   ARG A 231     169.969 125.403 -13.430  1.00  0.00           H  
ATOM   3676  HA  ARG A 231     171.014 123.481 -15.267  1.00  0.00           H  
ATOM   3677 1HB  ARG A 231     172.294 125.727 -13.677  1.00  0.00           H  
ATOM   3678 2HB  ARG A 231     173.225 124.716 -14.772  1.00  0.00           H  
ATOM   3679 1HG  ARG A 231     171.828 125.433 -16.655  1.00  0.00           H  
ATOM   3680 2HG  ARG A 231     170.861 126.442 -15.551  1.00  0.00           H  
ATOM   3681 1HD  ARG A 231     172.848 127.723 -14.989  1.00  0.00           H  
ATOM   3682 2HD  ARG A 231     173.806 126.719 -16.102  1.00  0.00           H  
ATOM   3683  HE  ARG A 231     171.909 128.827 -16.787  1.00  0.00           H  
ATOM   3684 1HH1 ARG A 231     173.776 126.073 -17.910  1.00  0.00           H  
ATOM   3685 2HH1 ARG A 231     173.732 126.568 -19.587  1.00  0.00           H  
ATOM   3686 1HH2 ARG A 231     171.859 129.461 -18.966  1.00  0.00           H  
ATOM   3687 2HH2 ARG A 231     172.647 128.485 -20.187  1.00  0.00           H  
ATOM   3688  N   VAL A 232     171.966 123.142 -12.143  1.00  0.00           N  
ATOM   3689  CA  VAL A 232     172.545 122.196 -11.198  1.00  0.00           C  
ATOM   3690  C   VAL A 232     171.738 120.904 -11.149  1.00  0.00           C  
ATOM   3691  O   VAL A 232     172.300 119.811 -11.089  1.00  0.00           O  
ATOM   3692  CB  VAL A 232     172.605 122.817  -9.789  1.00  0.00           C  
ATOM   3693  CG1 VAL A 232     172.978 121.761  -8.758  1.00  0.00           C  
ATOM   3694  CG2 VAL A 232     173.603 123.964  -9.772  1.00  0.00           C  
ATOM   3695  H   VAL A 232     171.561 123.999 -11.796  1.00  0.00           H  
ATOM   3696  HA  VAL A 232     173.551 121.942 -11.536  1.00  0.00           H  
ATOM   3697  HB  VAL A 232     171.616 123.189  -9.525  1.00  0.00           H  
ATOM   3698 1HG1 VAL A 232     173.015 122.216  -7.769  1.00  0.00           H  
ATOM   3699 2HG1 VAL A 232     172.231 120.967  -8.765  1.00  0.00           H  
ATOM   3700 3HG1 VAL A 232     173.954 121.343  -9.003  1.00  0.00           H  
ATOM   3701 1HG2 VAL A 232     173.639 124.398  -8.773  1.00  0.00           H  
ATOM   3702 2HG2 VAL A 232     174.591 123.591 -10.043  1.00  0.00           H  
ATOM   3703 3HG2 VAL A 232     173.293 124.726 -10.487  1.00  0.00           H  
ATOM   3704  N   ARG A 233     170.416 121.037 -11.170  1.00  0.00           N  
ATOM   3705  CA  ARG A 233     169.529 119.880 -11.208  1.00  0.00           C  
ATOM   3706  C   ARG A 233     169.829 118.994 -12.409  1.00  0.00           C  
ATOM   3707  O   ARG A 233     169.898 117.770 -12.289  1.00  0.00           O  
ATOM   3708  CB  ARG A 233     168.074 120.324 -11.259  1.00  0.00           C  
ATOM   3709  CG  ARG A 233     167.061 119.189 -11.291  1.00  0.00           C  
ATOM   3710  CD  ARG A 233     165.681 119.692 -11.509  1.00  0.00           C  
ATOM   3711  NE  ARG A 233     165.586 120.515 -12.705  1.00  0.00           N  
ATOM   3712  CZ  ARG A 233     165.659 120.045 -13.965  1.00  0.00           C  
ATOM   3713  NH1 ARG A 233     165.824 118.758 -14.179  1.00  0.00           N1+
ATOM   3714  NH2 ARG A 233     165.561 120.877 -14.988  1.00  0.00           N  
ATOM   3715  H   ARG A 233     170.016 121.964 -11.163  1.00  0.00           H  
ATOM   3716  HA  ARG A 233     169.697 119.286 -10.309  1.00  0.00           H  
ATOM   3717 1HB  ARG A 233     167.851 120.940 -10.390  1.00  0.00           H  
ATOM   3718 2HB  ARG A 233     167.911 120.935 -12.146  1.00  0.00           H  
ATOM   3719 1HG  ARG A 233     167.309 118.503 -12.101  1.00  0.00           H  
ATOM   3720 2HG  ARG A 233     167.085 118.654 -10.341  1.00  0.00           H  
ATOM   3721 1HD  ARG A 233     165.001 118.849 -11.624  1.00  0.00           H  
ATOM   3722 2HD  ARG A 233     165.374 120.293 -10.657  1.00  0.00           H  
ATOM   3723  HE  ARG A 233     165.458 121.510 -12.581  1.00  0.00           H  
ATOM   3724 1HH1 ARG A 233     165.899 118.122 -13.398  1.00  0.00           H  
ATOM   3725 2HH1 ARG A 233     165.877 118.407 -15.123  1.00  0.00           H  
ATOM   3726 1HH2 ARG A 233     165.434 121.867 -14.824  1.00  0.00           H  
ATOM   3727 2HH2 ARG A 233     165.615 120.526 -15.933  1.00  0.00           H  
ATOM   3728  N   GLU A 234     170.006 119.618 -13.568  1.00  0.00           N  
ATOM   3729  CA  GLU A 234     170.342 118.891 -14.787  1.00  0.00           C  
ATOM   3730  C   GLU A 234     171.725 118.260 -14.689  1.00  0.00           C  
ATOM   3731  O   GLU A 234     171.952 117.156 -15.187  1.00  0.00           O  
ATOM   3732  CB  GLU A 234     170.282 119.823 -15.999  1.00  0.00           C  
ATOM   3733  CG  GLU A 234     168.871 120.189 -16.440  1.00  0.00           C  
ATOM   3734  CD  GLU A 234     168.086 119.004 -16.928  1.00  0.00           C  
ATOM   3735  OE1 GLU A 234     168.677 118.111 -17.484  1.00  0.00           O  
ATOM   3736  OE2 GLU A 234     166.891 118.992 -16.743  1.00  0.00           O1-
ATOM   3737  H   GLU A 234     169.909 120.622 -13.607  1.00  0.00           H  
ATOM   3738  HA  GLU A 234     169.620 118.083 -14.917  1.00  0.00           H  
ATOM   3739 1HB  GLU A 234     170.811 120.749 -15.773  1.00  0.00           H  
ATOM   3740 2HB  GLU A 234     170.786 119.355 -16.843  1.00  0.00           H  
ATOM   3741 1HG  GLU A 234     168.344 120.639 -15.599  1.00  0.00           H  
ATOM   3742 2HG  GLU A 234     168.933 120.931 -17.235  1.00  0.00           H  
ATOM   3743  N   GLU A 235     172.650 118.968 -14.046  1.00  0.00           N  
ATOM   3744  CA  GLU A 235     173.989 118.444 -13.811  1.00  0.00           C  
ATOM   3745  C   GLU A 235     173.948 117.197 -12.937  1.00  0.00           C  
ATOM   3746  O   GLU A 235     174.673 116.231 -13.182  1.00  0.00           O  
ATOM   3747  CB  GLU A 235     174.869 119.510 -13.155  1.00  0.00           C  
ATOM   3748  CG  GLU A 235     176.330 119.111 -13.003  1.00  0.00           C  
ATOM   3749  CD  GLU A 235     177.056 119.036 -14.318  1.00  0.00           C  
ATOM   3750  OE1 GLU A 235     176.582 119.607 -15.270  1.00  0.00           O  
ATOM   3751  OE2 GLU A 235     178.087 118.405 -14.369  1.00  0.00           O1-
ATOM   3752  H   GLU A 235     172.415 119.890 -13.713  1.00  0.00           H  
ATOM   3753  HA  GLU A 235     174.424 118.161 -14.769  1.00  0.00           H  
ATOM   3754 1HB  GLU A 235     174.831 120.427 -13.745  1.00  0.00           H  
ATOM   3755 2HB  GLU A 235     174.481 119.744 -12.163  1.00  0.00           H  
ATOM   3756 1HG  GLU A 235     176.831 119.841 -12.367  1.00  0.00           H  
ATOM   3757 2HG  GLU A 235     176.382 118.142 -12.508  1.00  0.00           H  
ATOM   3758  N   ALA A 236     173.095 117.222 -11.918  1.00  0.00           N  
ATOM   3759  CA  ALA A 236     172.920 116.072 -11.038  1.00  0.00           C  
ATOM   3760  C   ALA A 236     172.494 114.838 -11.822  1.00  0.00           C  
ATOM   3761  O   ALA A 236     172.961 113.730 -11.556  1.00  0.00           O  
ATOM   3762  CB  ALA A 236     171.899 116.387  -9.954  1.00  0.00           C  
ATOM   3763  H   ALA A 236     172.555 118.057 -11.750  1.00  0.00           H  
ATOM   3764  HA  ALA A 236     173.876 115.850 -10.565  1.00  0.00           H  
ATOM   3765 1HB  ALA A 236     171.778 115.520  -9.304  1.00  0.00           H  
ATOM   3766 2HB  ALA A 236     172.247 117.236  -9.363  1.00  0.00           H  
ATOM   3767 3HB  ALA A 236     170.944 116.632 -10.414  1.00  0.00           H  
ATOM   3768  N   ARG A 237     171.604 115.035 -12.790  1.00  0.00           N  
ATOM   3769  CA  ARG A 237     171.163 113.950 -13.656  1.00  0.00           C  
ATOM   3770  C   ARG A 237     172.330 113.354 -14.433  1.00  0.00           C  
ATOM   3771  O   ARG A 237     172.471 112.133 -14.519  1.00  0.00           O  
ATOM   3772  CB  ARG A 237     170.106 114.442 -14.634  1.00  0.00           C  
ATOM   3773  CG  ARG A 237     169.606 113.395 -15.616  1.00  0.00           C  
ATOM   3774  CD  ARG A 237     168.644 113.970 -16.591  1.00  0.00           C  
ATOM   3775  NE  ARG A 237     169.184 115.143 -17.259  1.00  0.00           N  
ATOM   3776  CZ  ARG A 237     170.144 115.110 -18.204  1.00  0.00           C  
ATOM   3777  NH1 ARG A 237     170.657 113.961 -18.582  1.00  0.00           N1+
ATOM   3778  NH2 ARG A 237     170.570 116.235 -18.753  1.00  0.00           N  
ATOM   3779  H   ARG A 237     171.226 115.961 -12.928  1.00  0.00           H  
ATOM   3780  HA  ARG A 237     170.742 113.160 -13.035  1.00  0.00           H  
ATOM   3781 1HB  ARG A 237     169.244 114.813 -14.083  1.00  0.00           H  
ATOM   3782 2HB  ARG A 237     170.507 115.274 -15.216  1.00  0.00           H  
ATOM   3783 1HG  ARG A 237     170.450 112.983 -16.171  1.00  0.00           H  
ATOM   3784 2HG  ARG A 237     169.105 112.594 -15.072  1.00  0.00           H  
ATOM   3785 1HD  ARG A 237     168.405 113.225 -17.350  1.00  0.00           H  
ATOM   3786 2HD  ARG A 237     167.733 114.264 -16.071  1.00  0.00           H  
ATOM   3787  HE  ARG A 237     168.814 116.047 -16.996  1.00  0.00           H  
ATOM   3788 1HH1 ARG A 237     170.332 113.101 -18.162  1.00  0.00           H  
ATOM   3789 2HH1 ARG A 237     171.377 113.936 -19.289  1.00  0.00           H  
ATOM   3790 1HH2 ARG A 237     170.174 117.120 -18.463  1.00  0.00           H  
ATOM   3791 2HH2 ARG A 237     171.288 116.211 -19.462  1.00  0.00           H  
ATOM   3792  N   GLU A 238     173.162 114.223 -14.996  1.00  0.00           N  
ATOM   3793  CA  GLU A 238     174.321 113.783 -15.763  1.00  0.00           C  
ATOM   3794  C   GLU A 238     175.336 113.078 -14.873  1.00  0.00           C  
ATOM   3795  O   GLU A 238     175.947 112.087 -15.274  1.00  0.00           O  
ATOM   3796  CB  GLU A 238     174.982 114.973 -16.462  1.00  0.00           C  
ATOM   3797  CG  GLU A 238     174.170 115.557 -17.611  1.00  0.00           C  
ATOM   3798  CD  GLU A 238     174.079 114.632 -18.791  1.00  0.00           C  
ATOM   3799  OE1 GLU A 238     175.019 113.914 -19.034  1.00  0.00           O  
ATOM   3800  OE2 GLU A 238     173.066 114.641 -19.451  1.00  0.00           O1-
ATOM   3801  H   GLU A 238     172.987 115.210 -14.890  1.00  0.00           H  
ATOM   3802  HA  GLU A 238     173.989 113.068 -16.516  1.00  0.00           H  
ATOM   3803 1HB  GLU A 238     175.156 115.769 -15.737  1.00  0.00           H  
ATOM   3804 2HB  GLU A 238     175.951 114.672 -16.856  1.00  0.00           H  
ATOM   3805 1HG  GLU A 238     173.164 115.777 -17.256  1.00  0.00           H  
ATOM   3806 2HG  GLU A 238     174.628 116.495 -17.924  1.00  0.00           H  
ATOM   3807  N   LEU A 239     175.516 113.597 -13.663  1.00  0.00           N  
ATOM   3808  CA  LEU A 239     176.426 112.995 -12.696  1.00  0.00           C  
ATOM   3809  C   LEU A 239     175.900 111.651 -12.208  1.00  0.00           C  
ATOM   3810  O   LEU A 239     176.672 110.721 -11.972  1.00  0.00           O  
ATOM   3811  CB  LEU A 239     176.631 113.935 -11.502  1.00  0.00           C  
ATOM   3812  CG  LEU A 239     177.323 115.268 -11.815  1.00  0.00           C  
ATOM   3813  CD1 LEU A 239     177.227 116.187 -10.605  1.00  0.00           C  
ATOM   3814  CD2 LEU A 239     178.774 115.010 -12.193  1.00  0.00           C  
ATOM   3815  H   LEU A 239     175.005 114.430 -13.405  1.00  0.00           H  
ATOM   3816  HA  LEU A 239     177.384 112.815 -13.189  1.00  0.00           H  
ATOM   3817 1HB  LEU A 239     175.659 114.161 -11.068  1.00  0.00           H  
ATOM   3818 2HB  LEU A 239     177.230 113.419 -10.752  1.00  0.00           H  
ATOM   3819  HG  LEU A 239     176.813 115.757 -12.646  1.00  0.00           H  
ATOM   3820 1HD1 LEU A 239     177.719 117.134 -10.828  1.00  0.00           H  
ATOM   3821 2HD1 LEU A 239     176.179 116.370 -10.369  1.00  0.00           H  
ATOM   3822 3HD1 LEU A 239     177.716 115.717  -9.753  1.00  0.00           H  
ATOM   3823 1HD2 LEU A 239     179.265 115.957 -12.417  1.00  0.00           H  
ATOM   3824 2HD2 LEU A 239     179.285 114.523 -11.363  1.00  0.00           H  
ATOM   3825 3HD2 LEU A 239     178.813 114.365 -13.072  1.00  0.00           H  
ATOM   3826  N   GLN A 240     174.584 111.558 -12.055  1.00  0.00           N  
ATOM   3827  CA  GLN A 240     173.946 110.306 -11.660  1.00  0.00           C  
ATOM   3828  C   GLN A 240     174.226 109.204 -12.671  1.00  0.00           C  
ATOM   3829  O   GLN A 240     174.443 108.048 -12.301  1.00  0.00           O  
ATOM   3830  CB  GLN A 240     172.436 110.501 -11.504  1.00  0.00           C  
ATOM   3831  CG  GLN A 240     171.698 109.271 -11.001  1.00  0.00           C  
ATOM   3832  CD  GLN A 240     170.232 109.546 -10.727  1.00  0.00           C  
ATOM   3833  NE2 GLN A 240     169.357 108.802 -11.392  1.00  0.00           N  
ATOM   3834  OE1 GLN A 240     169.891 110.421  -9.925  1.00  0.00           O  
ATOM   3835  H   GLN A 240     174.012 112.373 -12.217  1.00  0.00           H  
ATOM   3836  HA  GLN A 240     174.363 109.992 -10.703  1.00  0.00           H  
ATOM   3837 1HB  GLN A 240     172.243 111.316 -10.805  1.00  0.00           H  
ATOM   3838 2HB  GLN A 240     172.003 110.783 -12.463  1.00  0.00           H  
ATOM   3839 1HG  GLN A 240     171.764 108.487 -11.756  1.00  0.00           H  
ATOM   3840 2HG  GLN A 240     172.163 108.935 -10.073  1.00  0.00           H  
ATOM   3841 1HE2 GLN A 240     168.375 108.939 -11.253  1.00  0.00           H  
ATOM   3842 2HE2 GLN A 240     169.677 108.104 -12.033  1.00  0.00           H  
ATOM   3843  N   GLU A 241     174.218 109.563 -13.950  1.00  0.00           N  
ATOM   3844  CA  GLU A 241     174.559 108.625 -15.013  1.00  0.00           C  
ATOM   3845  C   GLU A 241     176.011 108.181 -14.909  1.00  0.00           C  
ATOM   3846  O   GLU A 241     176.336 107.023 -15.177  1.00  0.00           O  
ATOM   3847  CB  GLU A 241     174.305 109.256 -16.385  1.00  0.00           C  
ATOM   3848  CG  GLU A 241     172.834 109.427 -16.735  1.00  0.00           C  
ATOM   3849  CD  GLU A 241     172.123 108.119 -16.937  1.00  0.00           C  
ATOM   3850  OE1 GLU A 241     172.619 107.303 -17.676  1.00  0.00           O  
ATOM   3851  OE2 GLU A 241     171.083 107.934 -16.350  1.00  0.00           O1-
ATOM   3852  H   GLU A 241     173.970 110.512 -14.192  1.00  0.00           H  
ATOM   3853  HA  GLU A 241     173.934 107.738 -14.903  1.00  0.00           H  
ATOM   3854 1HB  GLU A 241     174.777 110.237 -16.426  1.00  0.00           H  
ATOM   3855 2HB  GLU A 241     174.764 108.639 -17.159  1.00  0.00           H  
ATOM   3856 1HG  GLU A 241     172.342 109.976 -15.932  1.00  0.00           H  
ATOM   3857 2HG  GLU A 241     172.755 110.022 -17.644  1.00  0.00           H  
ATOM   3858  N   ARG A 242     176.881 109.105 -14.518  1.00  0.00           N  
ATOM   3859  CA  ARG A 242     178.294 108.794 -14.319  1.00  0.00           C  
ATOM   3860  C   ARG A 242     178.480 107.782 -13.196  1.00  0.00           C  
ATOM   3861  O   ARG A 242     179.348 106.913 -13.270  1.00  0.00           O  
ATOM   3862  CB  ARG A 242     179.080 110.056 -13.996  1.00  0.00           C  
ATOM   3863  CG  ARG A 242     180.568 109.841 -13.773  1.00  0.00           C  
ATOM   3864  CD  ARG A 242     181.246 109.364 -15.006  1.00  0.00           C  
ATOM   3865  NE  ARG A 242     181.108 110.311 -16.101  1.00  0.00           N  
ATOM   3866  CZ  ARG A 242     181.911 111.375 -16.299  1.00  0.00           C  
ATOM   3867  NH1 ARG A 242     182.900 111.614 -15.468  1.00  0.00           N1+
ATOM   3868  NH2 ARG A 242     181.701 112.178 -17.327  1.00  0.00           N  
ATOM   3869  H   ARG A 242     176.557 110.048 -14.357  1.00  0.00           H  
ATOM   3870  HA  ARG A 242     178.681 108.348 -15.235  1.00  0.00           H  
ATOM   3871 1HB  ARG A 242     178.969 110.771 -14.809  1.00  0.00           H  
ATOM   3872 2HB  ARG A 242     178.675 110.516 -13.096  1.00  0.00           H  
ATOM   3873 1HG  ARG A 242     181.030 110.781 -13.468  1.00  0.00           H  
ATOM   3874 2HG  ARG A 242     180.715 109.095 -12.990  1.00  0.00           H  
ATOM   3875 1HD  ARG A 242     182.308 109.227 -14.806  1.00  0.00           H  
ATOM   3876 2HD  ARG A 242     180.810 108.416 -15.317  1.00  0.00           H  
ATOM   3877  HE  ARG A 242     180.356 110.159 -16.761  1.00  0.00           H  
ATOM   3878 1HH1 ARG A 242     183.060 111.001 -14.682  1.00  0.00           H  
ATOM   3879 2HH1 ARG A 242     183.502 112.412 -15.615  1.00  0.00           H  
ATOM   3880 1HH2 ARG A 242     180.940 111.994 -17.965  1.00  0.00           H  
ATOM   3881 2HH2 ARG A 242     182.302 112.975 -17.475  1.00  0.00           H  
ATOM   3882  N   VAL A 243     177.661 107.900 -12.158  1.00  0.00           N  
ATOM   3883  CA  VAL A 243     177.677 106.946 -11.056  1.00  0.00           C  
ATOM   3884  C   VAL A 243     177.306 105.546 -11.534  1.00  0.00           C  
ATOM   3885  O   VAL A 243     177.920 104.560 -11.130  1.00  0.00           O  
ATOM   3886  CB  VAL A 243     176.696 107.386  -9.953  1.00  0.00           C  
ATOM   3887  CG1 VAL A 243     176.567 106.304  -8.891  1.00  0.00           C  
ATOM   3888  CG2 VAL A 243     177.165 108.695  -9.336  1.00  0.00           C  
ATOM   3889  H   VAL A 243     177.009 108.673 -12.129  1.00  0.00           H  
ATOM   3890  HA  VAL A 243     178.689 106.900 -10.652  1.00  0.00           H  
ATOM   3891  HB  VAL A 243     175.708 107.525 -10.393  1.00  0.00           H  
ATOM   3892 1HG1 VAL A 243     175.869 106.633  -8.120  1.00  0.00           H  
ATOM   3893 2HG1 VAL A 243     176.196 105.388  -9.350  1.00  0.00           H  
ATOM   3894 3HG1 VAL A 243     177.542 106.118  -8.442  1.00  0.00           H  
ATOM   3895 1HG2 VAL A 243     176.466 109.001  -8.557  1.00  0.00           H  
ATOM   3896 2HG2 VAL A 243     178.155 108.558  -8.901  1.00  0.00           H  
ATOM   3897 3HG2 VAL A 243     177.211 109.465 -10.106  1.00  0.00           H  
ATOM   3898  N   LYS A 244     176.300 105.470 -12.397  1.00  0.00           N  
ATOM   3899  CA  LYS A 244     175.858 104.194 -12.947  1.00  0.00           C  
ATOM   3900  C   LYS A 244     176.941 103.561 -13.812  1.00  0.00           C  
ATOM   3901  O   LYS A 244     177.124 102.343 -13.802  1.00  0.00           O  
ATOM   3902  CB  LYS A 244     174.575 104.375 -13.760  1.00  0.00           C  
ATOM   3903  CG  LYS A 244     173.370 104.818 -12.942  1.00  0.00           C  
ATOM   3904  CD  LYS A 244     172.764 103.652 -12.176  1.00  0.00           C  
ATOM   3905  CE  LYS A 244     171.860 102.812 -13.065  1.00  0.00           C  
ATOM   3906  NZ  LYS A 244     170.603 103.529 -13.416  1.00  0.00           N1+
ATOM   3907  H   LYS A 244     175.829 106.317 -12.681  1.00  0.00           H  
ATOM   3908  HA  LYS A 244     175.656 103.512 -12.119  1.00  0.00           H  
ATOM   3909 1HB  LYS A 244     174.742 105.118 -14.540  1.00  0.00           H  
ATOM   3910 2HB  LYS A 244     174.320 103.437 -14.252  1.00  0.00           H  
ATOM   3911 1HG  LYS A 244     173.672 105.590 -12.233  1.00  0.00           H  
ATOM   3912 2HG  LYS A 244     172.614 105.236 -13.606  1.00  0.00           H  
ATOM   3913 1HD  LYS A 244     173.562 103.020 -11.783  1.00  0.00           H  
ATOM   3914 2HD  LYS A 244     172.181 104.031 -11.337  1.00  0.00           H  
ATOM   3915 1HE  LYS A 244     172.387 102.558 -13.983  1.00  0.00           H  
ATOM   3916 2HE  LYS A 244     171.602 101.886 -12.552  1.00  0.00           H  
ATOM   3917 1HZ  LYS A 244     170.033 102.940 -14.006  1.00  0.00           H  
ATOM   3918 2HZ  LYS A 244     170.095 103.753 -12.573  1.00  0.00           H  
ATOM   3919 3HZ  LYS A 244     170.829 104.381 -13.910  1.00  0.00           H  
ATOM   3920  N   GLU A 245     177.658 104.394 -14.557  1.00  0.00           N  
ATOM   3921  CA  GLU A 245     178.768 103.927 -15.377  1.00  0.00           C  
ATOM   3922  C   GLU A 245     179.902 103.391 -14.513  1.00  0.00           C  
ATOM   3923  O   GLU A 245     180.546 102.400 -14.860  1.00  0.00           O  
ATOM   3924  CB  GLU A 245     179.285 105.056 -16.270  1.00  0.00           C  
ATOM   3925  CG  GLU A 245     178.356 105.425 -17.419  1.00  0.00           C  
ATOM   3926  CD  GLU A 245     178.250 104.342 -18.455  1.00  0.00           C  
ATOM   3927  OE1 GLU A 245     179.268 103.876 -18.907  1.00  0.00           O  
ATOM   3928  OE2 GLU A 245     177.148 103.979 -18.796  1.00  0.00           O1-
ATOM   3929  H   GLU A 245     177.425 105.377 -14.557  1.00  0.00           H  
ATOM   3930  HA  GLU A 245     178.414 103.106 -16.003  1.00  0.00           H  
ATOM   3931 1HB  GLU A 245     179.445 105.952 -15.669  1.00  0.00           H  
ATOM   3932 2HB  GLU A 245     180.247 104.773 -16.696  1.00  0.00           H  
ATOM   3933 1HG  GLU A 245     177.363 105.627 -17.018  1.00  0.00           H  
ATOM   3934 2HG  GLU A 245     178.721 106.337 -17.889  1.00  0.00           H  
ATOM   3935  N   LEU A 246     180.145 104.054 -13.387  1.00  0.00           N  
ATOM   3936  CA  LEU A 246     181.143 103.595 -12.429  1.00  0.00           C  
ATOM   3937  C   LEU A 246     180.740 102.267 -11.805  1.00  0.00           C  
ATOM   3938  O   LEU A 246     181.557 101.356 -11.679  1.00  0.00           O  
ATOM   3939  CB  LEU A 246     181.343 104.644 -11.327  1.00  0.00           C  
ATOM   3940  CG  LEU A 246     182.583 104.453 -10.445  1.00  0.00           C  
ATOM   3941  CD1 LEU A 246     182.228 103.577  -9.251  1.00  0.00           C  
ATOM   3942  CD2 LEU A 246     183.701 103.830 -11.267  1.00  0.00           C  
ATOM   3943  H   LEU A 246     179.623 104.896 -13.190  1.00  0.00           H  
ATOM   3944  HA  LEU A 246     182.085 103.440 -12.957  1.00  0.00           H  
ATOM   3945 1HB  LEU A 246     181.416 105.626 -11.792  1.00  0.00           H  
ATOM   3946 2HB  LEU A 246     180.469 104.637 -10.677  1.00  0.00           H  
ATOM   3947  HG  LEU A 246     182.911 105.421 -10.062  1.00  0.00           H  
ATOM   3948 1HD1 LEU A 246     183.109 103.442  -8.623  1.00  0.00           H  
ATOM   3949 2HD1 LEU A 246     181.440 104.057  -8.670  1.00  0.00           H  
ATOM   3950 3HD1 LEU A 246     181.881 102.606  -9.603  1.00  0.00           H  
ATOM   3951 1HD2 LEU A 246     184.583 103.695 -10.639  1.00  0.00           H  
ATOM   3952 2HD2 LEU A 246     183.376 102.862 -11.648  1.00  0.00           H  
ATOM   3953 3HD2 LEU A 246     183.948 104.485 -12.103  1.00  0.00           H  
ATOM   3954  N   ARG A 247     179.474 102.161 -11.415  1.00  0.00           N  
ATOM   3955  CA  ARG A 247     178.952 100.932 -10.830  1.00  0.00           C  
ATOM   3956  C   ARG A 247     179.109  99.758 -11.786  1.00  0.00           C  
ATOM   3957  O   ARG A 247     179.380  98.633 -11.364  1.00  0.00           O  
ATOM   3958  CB  ARG A 247     177.484 101.094 -10.466  1.00  0.00           C  
ATOM   3959  CG  ARG A 247     177.221 101.926  -9.220  1.00  0.00           C  
ATOM   3960  CD  ARG A 247     175.766 102.074  -8.955  1.00  0.00           C  
ATOM   3961  NE  ARG A 247     175.141 100.801  -8.641  1.00  0.00           N  
ATOM   3962  CZ  ARG A 247     173.817 100.560  -8.717  1.00  0.00           C  
ATOM   3963  NH1 ARG A 247     172.996 101.513  -9.094  1.00  0.00           N1+
ATOM   3964  NH2 ARG A 247     173.345  99.363  -8.408  1.00  0.00           N  
ATOM   3965  H   ARG A 247     178.858 102.953 -11.527  1.00  0.00           H  
ATOM   3966  HA  ARG A 247     179.527 100.708  -9.931  1.00  0.00           H  
ATOM   3967 1HB  ARG A 247     176.953 101.564 -11.293  1.00  0.00           H  
ATOM   3968 2HB  ARG A 247     177.037 100.112 -10.307  1.00  0.00           H  
ATOM   3969 1HG  ARG A 247     177.679 101.444  -8.357  1.00  0.00           H  
ATOM   3970 2HG  ARG A 247     177.648 102.921  -9.350  1.00  0.00           H  
ATOM   3971 1HD  ARG A 247     175.618 102.745  -8.109  1.00  0.00           H  
ATOM   3972 2HD  ARG A 247     175.277 102.488  -9.837  1.00  0.00           H  
ATOM   3973  HE  ARG A 247     175.740 100.042  -8.346  1.00  0.00           H  
ATOM   3974 1HH1 ARG A 247     173.357 102.428  -9.329  1.00  0.00           H  
ATOM   3975 2HH1 ARG A 247     172.003 101.333  -9.151  1.00  0.00           H  
ATOM   3976 1HH2 ARG A 247     173.975  98.631  -8.118  1.00  0.00           H  
ATOM   3977 2HH2 ARG A 247     172.353  99.184  -8.464  1.00  0.00           H  
ATOM   3978  N   GLU A 248     178.935 100.024 -13.075  1.00  0.00           N  
ATOM   3979  CA  GLU A 248     179.099  98.997 -14.099  1.00  0.00           C  
ATOM   3980  C   GLU A 248     180.517  98.446 -14.103  1.00  0.00           C  
ATOM   3981  O   GLU A 248     180.724  97.241 -14.254  1.00  0.00           O  
ATOM   3982  CB  GLU A 248     178.757  99.560 -15.481  1.00  0.00           C  
ATOM   3983  CG  GLU A 248     178.817  98.539 -16.608  1.00  0.00           C  
ATOM   3984  CD  GLU A 248     177.748  97.487 -16.502  1.00  0.00           C  
ATOM   3985  OE1 GLU A 248     176.770  97.726 -15.834  1.00  0.00           O  
ATOM   3986  OE2 GLU A 248     177.909  96.444 -17.091  1.00  0.00           O1-
ATOM   3987  H   GLU A 248     178.685 100.961 -13.355  1.00  0.00           H  
ATOM   3988  HA  GLU A 248     178.424  98.172 -13.870  1.00  0.00           H  
ATOM   3989 1HB  GLU A 248     177.751  99.980 -15.464  1.00  0.00           H  
ATOM   3990 2HB  GLU A 248     179.445 100.369 -15.725  1.00  0.00           H  
ATOM   3991 1HG  GLU A 248     178.707  99.058 -17.559  1.00  0.00           H  
ATOM   3992 2HG  GLU A 248     179.794  98.059 -16.597  1.00  0.00           H  
ATOM   3993  N   ARG A 249     181.493  99.332 -13.939  1.00  0.00           N  
ATOM   3994  CA  ARG A 249     182.890  98.926 -13.835  1.00  0.00           C  
ATOM   3995  C   ARG A 249     183.185  98.308 -12.476  1.00  0.00           C  
ATOM   3996  O   ARG A 249     183.922  97.328 -12.376  1.00  0.00           O  
ATOM   3997  CB  ARG A 249     183.811 100.116 -14.058  1.00  0.00           C  
ATOM   3998  CG  ARG A 249     185.290  99.772 -14.148  1.00  0.00           C  
ATOM   3999  CD  ARG A 249     186.123 100.984 -14.356  1.00  0.00           C  
ATOM   4000  NE  ARG A 249     185.775 101.677 -15.585  1.00  0.00           N  
ATOM   4001  CZ  ARG A 249     185.229 102.907 -15.642  1.00  0.00           C  
ATOM   4002  NH1 ARG A 249     184.975 103.565 -14.533  1.00  0.00           N1+
ATOM   4003  NH2 ARG A 249     184.948 103.453 -16.813  1.00  0.00           N  
ATOM   4004  H   ARG A 249     181.260 100.315 -13.883  1.00  0.00           H  
ATOM   4005  HA  ARG A 249     183.085  98.167 -14.594  1.00  0.00           H  
ATOM   4006 1HB  ARG A 249     183.534 100.622 -14.982  1.00  0.00           H  
ATOM   4007 2HB  ARG A 249     183.687 100.830 -13.243  1.00  0.00           H  
ATOM   4008 1HG  ARG A 249     185.607  99.291 -13.223  1.00  0.00           H  
ATOM   4009 2HG  ARG A 249     185.455  99.093 -14.985  1.00  0.00           H  
ATOM   4010 1HD  ARG A 249     185.979 101.672 -13.524  1.00  0.00           H  
ATOM   4011 2HD  ARG A 249     187.173 100.697 -14.412  1.00  0.00           H  
ATOM   4012  HE  ARG A 249     185.956 101.202 -16.460  1.00  0.00           H  
ATOM   4013 1HH1 ARG A 249     185.188 103.148 -13.638  1.00  0.00           H  
ATOM   4014 2HH1 ARG A 249     184.564 104.487 -14.574  1.00  0.00           H  
ATOM   4015 1HH2 ARG A 249     185.144 102.947 -17.666  1.00  0.00           H  
ATOM   4016 2HH2 ARG A 249     184.539 104.373 -16.855  1.00  0.00           H  
ATOM   4017  N   GLU A 250     182.609  98.891 -11.429  1.00  0.00           N  
ATOM   4018  CA  GLU A 250     182.850  98.430 -10.067  1.00  0.00           C  
ATOM   4019  C   GLU A 250     182.305  97.025  -9.856  1.00  0.00           C  
ATOM   4020  O   GLU A 250     182.923  96.204  -9.181  1.00  0.00           O  
ATOM   4021  CB  GLU A 250     182.215  99.392  -9.059  1.00  0.00           C  
ATOM   4022  CG  GLU A 250     182.548  99.087  -7.605  1.00  0.00           C  
ATOM   4023  CD  GLU A 250     181.861 100.015  -6.642  1.00  0.00           C  
ATOM   4024  OE1 GLU A 250     180.698  99.819  -6.385  1.00  0.00           O  
ATOM   4025  OE2 GLU A 250     182.502 100.921  -6.163  1.00  0.00           O1-
ATOM   4026  H   GLU A 250     181.987  99.671 -11.583  1.00  0.00           H  
ATOM   4027  HA  GLU A 250     183.926  98.403  -9.897  1.00  0.00           H  
ATOM   4028 1HB  GLU A 250     182.543 100.409  -9.271  1.00  0.00           H  
ATOM   4029 2HB  GLU A 250     181.131  99.368  -9.167  1.00  0.00           H  
ATOM   4030 1HG  GLU A 250     182.248  98.063  -7.382  1.00  0.00           H  
ATOM   4031 2HG  GLU A 250     183.625  99.159  -7.467  1.00  0.00           H  
ATOM   4032  N   GLY A 251     181.142  96.753 -10.438  1.00  0.00           N  
ATOM   4033  CA  GLY A 251     180.444  95.494 -10.205  1.00  0.00           C  
ATOM   4034  C   GLY A 251     179.378  95.646  -9.128  1.00  0.00           C  
ATOM   4035  O   GLY A 251     179.236  94.788  -8.256  1.00  0.00           O  
ATOM   4036  H   GLY A 251     180.729  97.436 -11.057  1.00  0.00           H  
ATOM   4037 1HA  GLY A 251     179.982  95.157 -11.135  1.00  0.00           H  
ATOM   4038 2HA  GLY A 251     181.161  94.730  -9.908  1.00  0.00           H  
ATOM   4039  N   ASP A 252     178.630  96.743  -9.193  1.00  0.00           N  
ATOM   4040  CA  ASP A 252     177.561  96.998  -8.234  1.00  0.00           C  
ATOM   4041  C   ASP A 252     176.246  97.296  -8.944  1.00  0.00           C  
ATOM   4042  O   ASP A 252     176.233  97.830 -10.052  1.00  0.00           O  
ATOM   4043  CB  ASP A 252     177.931  98.168  -7.319  1.00  0.00           C  
ATOM   4044  CG  ASP A 252     176.932  98.373  -6.188  1.00  0.00           C  
ATOM   4045  OD1 ASP A 252     176.103  99.244  -6.306  1.00  0.00           O  
ATOM   4046  OD2 ASP A 252     177.008  97.657  -5.219  1.00  0.00           O1-
ATOM   4047  OXT ASP A 252     175.205  97.006  -8.422  1.00  0.00           O1-
ATOM   4048  H   ASP A 252     178.805  97.414  -9.926  1.00  0.00           H  
ATOM   4049  HA  ASP A 252     177.416  96.102  -7.633  1.00  0.00           H  
ATOM   4050 1HB  ASP A 252     178.917  97.995  -6.886  1.00  0.00           H  
ATOM   4051 2HB  ASP A 252     177.989  99.084  -7.905  1.00  0.00           H  
TER   
ATOM   4052  N   ASN B   1     179.427 138.779  36.913  1.00  0.00           N  
ATOM   4053  CA  ASN B   1     180.727 138.210  37.252  1.00  0.00           C  
ATOM   4054  C   ASN B   1     181.770 138.551  36.196  1.00  0.00           C  
ATOM   4055  O   ASN B   1     181.464 139.196  35.191  1.00  0.00           O  
ATOM   4056  CB  ASN B   1     180.621 136.707  37.432  1.00  0.00           C  
ATOM   4057  CG  ASN B   1     179.701 136.323  38.558  1.00  0.00           C  
ATOM   4058  ND2 ASN B   1     179.247 135.095  38.546  1.00  0.00           N  
ATOM   4059  OD1 ASN B   1     179.404 137.138  39.437  1.00  0.00           O  
ATOM   4060 1H   ASN B   1     178.762 138.539  37.621  1.00  0.00           H  
ATOM   4061 2H   ASN B   1     179.505 139.775  36.854  1.00  0.00           H  
ATOM   4062 3H   ASN B   1     179.123 138.416  36.033  1.00  0.00           H  
ATOM   4063  HA  ASN B   1     181.052 138.631  38.203  1.00  0.00           H  
ATOM   4064 1HB  ASN B   1     180.255 136.253  36.508  1.00  0.00           H  
ATOM   4065 2HB  ASN B   1     181.610 136.294  37.629  1.00  0.00           H  
ATOM   4066 1HD2 ASN B   1     178.630 134.784  39.271  1.00  0.00           H  
ATOM   4067 2HD2 ASN B   1     179.513 134.469  37.815  1.00  0.00           H  
ATOM   4068  N   THR B   2     183.006 138.117  36.425  1.00  0.00           N  
ATOM   4069  CA  THR B   2     184.083 138.356  35.472  1.00  0.00           C  
ATOM   4070  C   THR B   2     184.510 137.062  34.790  1.00  0.00           C  
ATOM   4071  O   THR B   2     184.848 136.081  35.452  1.00  0.00           O  
ATOM   4072  CB  THR B   2     185.300 139.002  36.160  1.00  0.00           C  
ATOM   4073  CG2 THR B   2     186.420 139.233  35.159  1.00  0.00           C  
ATOM   4074  OG1 THR B   2     184.914 140.257  36.737  1.00  0.00           O  
ATOM   4075  H   THR B   2     183.203 137.614  37.277  1.00  0.00           H  
ATOM   4076  HA  THR B   2     183.727 139.050  34.713  1.00  0.00           H  
ATOM   4077  HB  THR B   2     185.658 138.348  36.954  1.00  0.00           H  
ATOM   4078  HG1 THR B   2     184.323 140.100  37.477  1.00  0.00           H  
ATOM   4079 1HG2 THR B   2     187.271 139.691  35.663  1.00  0.00           H  
ATOM   4080 2HG2 THR B   2     186.724 138.280  34.726  1.00  0.00           H  
ATOM   4081 3HG2 THR B   2     186.070 139.894  34.367  1.00  0.00           H  
ATOM   4082  N   HIS B   3     184.489 137.064  33.462  1.00  0.00           N  
ATOM   4083  CA  HIS B   3     184.904 135.898  32.691  1.00  0.00           C  
ATOM   4084  C   HIS B   3     186.233 136.147  31.990  1.00  0.00           C  
ATOM   4085  O   HIS B   3     186.377 137.109  31.236  1.00  0.00           O  
ATOM   4086  CB  HIS B   3     183.836 135.523  31.657  1.00  0.00           C  
ATOM   4087  CG  HIS B   3     182.507 135.191  32.260  1.00  0.00           C  
ATOM   4088  CD2 HIS B   3     181.497 135.986  32.684  1.00  0.00           C  
ATOM   4089  ND1 HIS B   3     182.096 133.894  32.484  1.00  0.00           N  
ATOM   4090  CE1 HIS B   3     180.888 133.906  33.021  1.00  0.00           C  
ATOM   4091  NE2 HIS B   3     180.502 135.162  33.153  1.00  0.00           N  
ATOM   4092  H   HIS B   3     184.175 137.891  32.973  1.00  0.00           H  
ATOM   4093  HA  HIS B   3     185.025 135.056  33.373  1.00  0.00           H  
ATOM   4094 1HB  HIS B   3     183.699 136.351  30.961  1.00  0.00           H  
ATOM   4095 2HB  HIS B   3     184.174 134.663  31.081  1.00  0.00           H  
ATOM   4096  HD2 HIS B   3     181.475 137.075  32.658  1.00  0.00           H  
ATOM   4097  HE1 HIS B   3     180.309 133.029  33.307  1.00  0.00           H  
ATOM   4098  HE2 HIS B   3     179.621 135.473  33.534  1.00  0.00           H  
ATOM   4099  N   PHE B   4     187.196 135.264  32.230  1.00  0.00           N  
ATOM   4100  CA  PHE B   4     188.457 135.287  31.500  1.00  0.00           C  
ATOM   4101  C   PHE B   4     188.520 134.163  30.474  1.00  0.00           C  
ATOM   4102  O   PHE B   4     188.503 132.986  30.832  1.00  0.00           O  
ATOM   4103  CB  PHE B   4     189.636 135.170  32.467  1.00  0.00           C  
ATOM   4104  CG  PHE B   4     189.732 136.306  33.446  1.00  0.00           C  
ATOM   4105  CD1 PHE B   4     189.155 136.208  34.703  1.00  0.00           C  
ATOM   4106  CD2 PHE B   4     190.400 137.474  33.111  1.00  0.00           C  
ATOM   4107  CE1 PHE B   4     189.243 137.252  35.604  1.00  0.00           C  
ATOM   4108  CE2 PHE B   4     190.491 138.518  34.010  1.00  0.00           C  
ATOM   4109  CZ  PHE B   4     189.911 138.407  35.258  1.00  0.00           C  
ATOM   4110  H   PHE B   4     187.045 134.552  32.931  1.00  0.00           H  
ATOM   4111  HA  PHE B   4     188.534 136.236  30.971  1.00  0.00           H  
ATOM   4112 1HB  PHE B   4     189.553 134.241  33.031  1.00  0.00           H  
ATOM   4113 2HB  PHE B   4     190.567 135.128  31.902  1.00  0.00           H  
ATOM   4114  HD1 PHE B   4     188.628 135.293  34.977  1.00  0.00           H  
ATOM   4115  HD2 PHE B   4     190.857 137.562  32.125  1.00  0.00           H  
ATOM   4116  HE1 PHE B   4     188.784 137.161  36.588  1.00  0.00           H  
ATOM   4117  HE2 PHE B   4     191.019 139.432  33.735  1.00  0.00           H  
ATOM   4118  HZ  PHE B   4     189.980 139.231  35.967  1.00  0.00           H  
ATOM   4119  N   ILE B   5     188.586 134.532  29.198  1.00  0.00           N  
ATOM   4120  CA  ILE B   5     188.557 133.554  28.118  1.00  0.00           C  
ATOM   4121  C   ILE B   5     189.884 133.516  27.371  1.00  0.00           C  
ATOM   4122  O   ILE B   5     190.293 134.505  26.761  1.00  0.00           O  
ATOM   4123  CB  ILE B   5     187.420 133.864  27.128  1.00  0.00           C  
ATOM   4124  CG1 ILE B   5     186.081 133.952  27.865  1.00  0.00           C  
ATOM   4125  CG2 ILE B   5     187.362 132.807  26.037  1.00  0.00           C  
ATOM   4126  CD1 ILE B   5     185.648 135.367  28.178  1.00  0.00           C  
ATOM   4127  H   ILE B   5     188.669 135.513  28.972  1.00  0.00           H  
ATOM   4128  HA  ILE B   5     188.381 132.567  28.548  1.00  0.00           H  
ATOM   4129  HB  ILE B   5     187.592 134.837  26.669  1.00  0.00           H  
ATOM   4130 1HG1 ILE B   5     185.303 133.483  27.264  1.00  0.00           H  
ATOM   4131 2HG1 ILE B   5     186.145 133.402  28.803  1.00  0.00           H  
ATOM   4132 1HG2 ILE B   5     186.551 133.041  25.347  1.00  0.00           H  
ATOM   4133 2HG2 ILE B   5     188.306 132.790  25.495  1.00  0.00           H  
ATOM   4134 3HG2 ILE B   5     187.184 131.830  26.486  1.00  0.00           H  
ATOM   4135 1HD1 ILE B   5     184.691 135.348  28.700  1.00  0.00           H  
ATOM   4136 2HD1 ILE B   5     186.397 135.845  28.809  1.00  0.00           H  
ATOM   4137 3HD1 ILE B   5     185.543 135.929  27.250  1.00  0.00           H  
ATOM   4138  N   VAL B   6     190.561 132.375  27.433  1.00  0.00           N  
ATOM   4139  CA  VAL B   6     191.855 132.217  26.780  1.00  0.00           C  
ATOM   4140  C   VAL B   6     191.792 131.163  25.682  1.00  0.00           C  
ATOM   4141  O   VAL B   6     191.420 130.016  25.930  1.00  0.00           O  
ATOM   4142  CB  VAL B   6     192.929 131.816  27.810  1.00  0.00           C  
ATOM   4143  CG1 VAL B   6     194.293 131.714  27.145  1.00  0.00           C  
ATOM   4144  CG2 VAL B   6     192.957 132.826  28.947  1.00  0.00           C  
ATOM   4145  H   VAL B   6     190.184 131.603  27.964  1.00  0.00           H  
ATOM   4146  HA  VAL B   6     192.134 133.166  26.326  1.00  0.00           H  
ATOM   4147  HB  VAL B   6     192.688 130.829  28.206  1.00  0.00           H  
ATOM   4148 1HG1 VAL B   6     195.039 131.430  27.887  1.00  0.00           H  
ATOM   4149 2HG1 VAL B   6     194.258 130.960  26.358  1.00  0.00           H  
ATOM   4150 3HG1 VAL B   6     194.560 132.678  26.713  1.00  0.00           H  
ATOM   4151 1HG2 VAL B   6     193.718 132.537  29.671  1.00  0.00           H  
ATOM   4152 2HG2 VAL B   6     193.191 133.814  28.550  1.00  0.00           H  
ATOM   4153 3HG2 VAL B   6     191.983 132.852  29.435  1.00  0.00           H  
ATOM   4154  N   VAL B   7     192.155 131.552  24.465  1.00  0.00           N  
ATOM   4155  CA  VAL B   7     192.058 130.643  23.328  1.00  0.00           C  
ATOM   4156  C   VAL B   7     193.431 130.351  22.740  1.00  0.00           C  
ATOM   4157  O   VAL B   7     194.298 131.223  22.705  1.00  0.00           O  
ATOM   4158  CB  VAL B   7     191.153 131.246  22.238  1.00  0.00           C  
ATOM   4159  CG1 VAL B   7     189.726 131.386  22.746  1.00  0.00           C  
ATOM   4160  CG2 VAL B   7     191.702 132.594  21.795  1.00  0.00           C  
ATOM   4161  H   VAL B   7     192.508 132.488  24.323  1.00  0.00           H  
ATOM   4162  HA  VAL B   7     191.632 129.702  23.672  1.00  0.00           H  
ATOM   4163  HB  VAL B   7     191.125 130.567  21.385  1.00  0.00           H  
ATOM   4164 1HG1 VAL B   7     189.100 131.813  21.962  1.00  0.00           H  
ATOM   4165 2HG1 VAL B   7     189.341 130.405  23.023  1.00  0.00           H  
ATOM   4166 3HG1 VAL B   7     189.713 132.041  23.618  1.00  0.00           H  
ATOM   4167 1HG2 VAL B   7     191.058 133.014  21.024  1.00  0.00           H  
ATOM   4168 2HG2 VAL B   7     191.736 133.270  22.649  1.00  0.00           H  
ATOM   4169 3HG2 VAL B   7     192.708 132.463  21.396  1.00  0.00           H  
ATOM   4170  N   HIS B   8     193.618 129.116  22.273  1.00  0.00           N  
ATOM   4171  CA  HIS B   8     194.815 128.736  21.532  1.00  0.00           C  
ATOM   4172  C   HIS B   8     196.071 128.977  22.359  1.00  0.00           C  
ATOM   4173  O   HIS B   8     197.089 129.430  21.836  1.00  0.00           O  
ATOM   4174  CB  HIS B   8     194.906 129.512  20.215  1.00  0.00           C  
ATOM   4175  CG  HIS B   8     193.714 129.334  19.327  1.00  0.00           C  
ATOM   4176  CD2 HIS B   8     192.734 130.195  18.966  1.00  0.00           C  
ATOM   4177  ND1 HIS B   8     193.429 128.141  18.696  1.00  0.00           N  
ATOM   4178  CE1 HIS B   8     192.324 128.278  17.983  1.00  0.00           C  
ATOM   4179  NE2 HIS B   8     191.884 129.514  18.130  1.00  0.00           N  
ATOM   4180  H   HIS B   8     192.903 128.421  22.436  1.00  0.00           H  
ATOM   4181  HA  HIS B   8     194.766 127.667  21.322  1.00  0.00           H  
ATOM   4182 1HB  HIS B   8     195.019 130.576  20.426  1.00  0.00           H  
ATOM   4183 2HB  HIS B   8     195.791 129.192  19.665  1.00  0.00           H  
ATOM   4184  HD2 HIS B   8     192.639 131.236  19.278  1.00  0.00           H  
ATOM   4185  HE1 HIS B   8     191.856 127.502  17.378  1.00  0.00           H  
ATOM   4186  HE2 HIS B   8     191.056 129.902  17.700  1.00  0.00           H  
ATOM   4187  N   GLY B   9     195.998 128.666  23.650  1.00  0.00           N  
ATOM   4188  CA  GLY B   9     197.171 128.747  24.513  1.00  0.00           C  
ATOM   4189  C   GLY B   9     197.842 127.387  24.657  1.00  0.00           C  
ATOM   4190  O   GLY B   9     197.420 126.406  24.047  1.00  0.00           O  
ATOM   4191  H   GLY B   9     195.108 128.385  24.035  1.00  0.00           H  
ATOM   4192 1HA  GLY B   9     197.879 129.464  24.096  1.00  0.00           H  
ATOM   4193 2HA  GLY B   9     196.876 129.118  25.492  1.00  0.00           H  
ATOM   4194  N   GLY B  10     198.890 127.339  25.479  1.00  0.00           N  
ATOM   4195  CA  GLY B  10     199.618 126.105  25.752  1.00  0.00           C  
ATOM   4196  C   GLY B  10     199.275 125.558  27.133  1.00  0.00           C  
ATOM   4197  O   GLY B  10     198.539 126.191  27.890  1.00  0.00           O  
ATOM   4198  H   GLY B  10     199.191 128.190  25.936  1.00  0.00           H  
ATOM   4199 1HA  GLY B  10     199.373 125.363  24.992  1.00  0.00           H  
ATOM   4200 2HA  GLY B  10     200.688 126.292  25.685  1.00  0.00           H  
ATOM   4201  N   GLU B  11     199.821 124.390  27.464  1.00  0.00           N  
ATOM   4202  CA  GLU B  11     199.531 123.746  28.739  1.00  0.00           C  
ATOM   4203  C   GLU B  11     200.103 124.546  29.903  1.00  0.00           C  
ATOM   4204  O   GLU B  11     199.453 124.689  30.939  1.00  0.00           O  
ATOM   4205  CB  GLU B  11     200.095 122.323  28.759  1.00  0.00           C  
ATOM   4206  CG  GLU B  11     199.833 121.560  30.050  1.00  0.00           C  
ATOM   4207  CD  GLU B  11     198.374 121.276  30.274  1.00  0.00           C  
ATOM   4208  OE1 GLU B  11     197.633 121.281  29.320  1.00  0.00           O  
ATOM   4209  OE2 GLU B  11     198.000 121.051  31.401  1.00  0.00           O1-
ATOM   4210  H   GLU B  11     200.446 123.937  26.813  1.00  0.00           H  
ATOM   4211  HA  GLU B  11     198.449 123.694  28.862  1.00  0.00           H  
ATOM   4212 1HB  GLU B  11     199.665 121.750  27.938  1.00  0.00           H  
ATOM   4213 2HB  GLU B  11     201.174 122.357  28.604  1.00  0.00           H  
ATOM   4214 1HG  GLU B  11     200.375 120.616  30.018  1.00  0.00           H  
ATOM   4215 2HG  GLU B  11     200.218 122.141  30.887  1.00  0.00           H  
ATOM   4216  N   GLU B  12     201.311 125.068  29.732  1.00  0.00           N  
ATOM   4217  CA  GLU B  12     201.951 125.845  30.785  1.00  0.00           C  
ATOM   4218  C   GLU B  12     201.156 127.105  31.102  1.00  0.00           C  
ATOM   4219  O   GLU B  12     201.030 127.504  32.258  1.00  0.00           O  
ATOM   4220  CB  GLU B  12     203.378 126.221  30.381  1.00  0.00           C  
ATOM   4221  CG  GLU B  12     204.322 125.035  30.235  1.00  0.00           C  
ATOM   4222  CD  GLU B  12     204.157 124.314  28.926  1.00  0.00           C  
ATOM   4223  OE1 GLU B  12     203.338 124.726  28.141  1.00  0.00           O  
ATOM   4224  OE2 GLU B  12     204.852 123.348  28.711  1.00  0.00           O1-
ATOM   4225  H   GLU B  12     201.790 124.940  28.849  1.00  0.00           H  
ATOM   4226  HA  GLU B  12     201.992 125.233  31.688  1.00  0.00           H  
ATOM   4227 1HB  GLU B  12     203.359 126.752  29.429  1.00  0.00           H  
ATOM   4228 2HB  GLU B  12     203.802 126.895  31.124  1.00  0.00           H  
ATOM   4229 1HG  GLU B  12     205.350 125.390  30.313  1.00  0.00           H  
ATOM   4230 2HG  GLU B  12     204.144 124.339  31.054  1.00  0.00           H  
ATOM   4231  N   ALA B  13     200.612 127.718  30.056  1.00  0.00           N  
ATOM   4232  CA  ALA B  13     199.812 128.927  30.203  1.00  0.00           C  
ATOM   4233  C   ALA B  13     198.544 128.655  31.004  1.00  0.00           C  
ATOM   4234  O   ALA B  13     198.155 129.462  31.848  1.00  0.00           O  
ATOM   4235  CB  ALA B  13     199.463 129.499  28.836  1.00  0.00           C  
ATOM   4236  H   ALA B  13     200.756 127.330  29.136  1.00  0.00           H  
ATOM   4237  HA  ALA B  13     200.400 129.667  30.745  1.00  0.00           H  
ATOM   4238 1HB  ALA B  13     198.866 130.402  28.963  1.00  0.00           H  
ATOM   4239 2HB  ALA B  13     200.379 129.743  28.299  1.00  0.00           H  
ATOM   4240 3HB  ALA B  13     198.893 128.763  28.269  1.00  0.00           H  
ATOM   4241  N   ARG B  14     197.907 127.516  30.740  1.00  0.00           N  
ATOM   4242  CA  ARG B  14     196.665 127.165  31.423  1.00  0.00           C  
ATOM   4243  C   ARG B  14     196.903 126.926  32.908  1.00  0.00           C  
ATOM   4244  O   ARG B  14     196.157 127.434  33.745  1.00  0.00           O  
ATOM   4245  CB  ARG B  14     196.045 125.920  30.805  1.00  0.00           C  
ATOM   4246  CG  ARG B  14     195.310 126.154  29.494  1.00  0.00           C  
ATOM   4247  CD  ARG B  14     194.492 124.978  29.106  1.00  0.00           C  
ATOM   4248  NE  ARG B  14     195.314 123.808  28.841  1.00  0.00           N  
ATOM   4249  CZ  ARG B  14     195.864 123.513  27.647  1.00  0.00           C  
ATOM   4250  NH1 ARG B  14     195.671 124.310  26.619  1.00  0.00           N1+
ATOM   4251  NH2 ARG B  14     196.598 122.422  27.509  1.00  0.00           N  
ATOM   4252  H   ARG B  14     198.288 126.879  30.055  1.00  0.00           H  
ATOM   4253  HA  ARG B  14     195.968 127.998  31.322  1.00  0.00           H  
ATOM   4254 1HB  ARG B  14     196.823 125.181  30.618  1.00  0.00           H  
ATOM   4255 2HB  ARG B  14     195.337 125.480  31.506  1.00  0.00           H  
ATOM   4256 1HG  ARG B  14     194.648 127.014  29.597  1.00  0.00           H  
ATOM   4257 2HG  ARG B  14     196.034 126.346  28.701  1.00  0.00           H  
ATOM   4258 1HD  ARG B  14     193.801 124.733  29.912  1.00  0.00           H  
ATOM   4259 2HD  ARG B  14     193.928 125.208  28.202  1.00  0.00           H  
ATOM   4260  HE  ARG B  14     195.486 123.170  29.608  1.00  0.00           H  
ATOM   4261 1HH1 ARG B  14     195.109 125.144  26.726  1.00  0.00           H  
ATOM   4262 2HH1 ARG B  14     196.083 124.090  25.725  1.00  0.00           H  
ATOM   4263 1HH2 ARG B  14     196.747 121.810  28.299  1.00  0.00           H  
ATOM   4264 2HH2 ARG B  14     197.011 122.203  26.614  1.00  0.00           H  
ATOM   4265  N   GLN B  15     197.937 126.153  33.226  1.00  0.00           N  
ATOM   4266  CA  GLN B  15     198.236 125.797  34.608  1.00  0.00           C  
ATOM   4267  C   GLN B  15     198.581 127.030  35.433  1.00  0.00           C  
ATOM   4268  O   GLN B  15     198.137 127.164  36.573  1.00  0.00           O  
ATOM   4269  CB  GLN B  15     199.389 124.791  34.666  1.00  0.00           C  
ATOM   4270  CG  GLN B  15     199.034 123.407  34.149  1.00  0.00           C  
ATOM   4271  CD  GLN B  15     200.201 122.442  34.231  1.00  0.00           C  
ATOM   4272  NE2 GLN B  15     200.107 121.338  33.499  1.00  0.00           N  
ATOM   4273  OE1 GLN B  15     201.177 122.685  34.946  1.00  0.00           O  
ATOM   4274  H   GLN B  15     198.531 125.799  32.489  1.00  0.00           H  
ATOM   4275  HA  GLN B  15     197.347 125.340  35.046  1.00  0.00           H  
ATOM   4276 1HB  GLN B  15     200.228 125.165  34.078  1.00  0.00           H  
ATOM   4277 2HB  GLN B  15     199.731 124.688  35.696  1.00  0.00           H  
ATOM   4278 1HG  GLN B  15     198.216 123.006  34.746  1.00  0.00           H  
ATOM   4279 2HG  GLN B  15     198.730 123.488  33.105  1.00  0.00           H  
ATOM   4280 1HE2 GLN B  15     200.847 120.663  33.513  1.00  0.00           H  
ATOM   4281 2HE2 GLN B  15     199.298 121.180  32.933  1.00  0.00           H  
ATOM   4282  N   LEU B  16     199.372 127.932  34.854  1.00  0.00           N  
ATOM   4283  CA  LEU B  16     199.749 129.162  35.536  1.00  0.00           C  
ATOM   4284  C   LEU B  16     198.576 130.129  35.617  1.00  0.00           C  
ATOM   4285  O   LEU B  16     198.408 130.839  36.610  1.00  0.00           O  
ATOM   4286  CB  LEU B  16     200.923 129.833  34.811  1.00  0.00           C  
ATOM   4287  CG  LEU B  16     202.271 129.107  34.916  1.00  0.00           C  
ATOM   4288  CD1 LEU B  16     203.248 129.704  33.913  1.00  0.00           C  
ATOM   4289  CD2 LEU B  16     202.803 129.227  36.337  1.00  0.00           C  
ATOM   4290  H   LEU B  16     199.715 127.760  33.919  1.00  0.00           H  
ATOM   4291  HA  LEU B  16     200.061 128.912  36.550  1.00  0.00           H  
ATOM   4292 1HB  LEU B  16     200.675 129.918  33.754  1.00  0.00           H  
ATOM   4293 2HB  LEU B  16     201.054 130.836  35.215  1.00  0.00           H  
ATOM   4294  HG  LEU B  16     202.138 128.054  34.666  1.00  0.00           H  
ATOM   4295 1HD1 LEU B  16     204.206 129.188  33.988  1.00  0.00           H  
ATOM   4296 2HD1 LEU B  16     202.853 129.586  32.904  1.00  0.00           H  
ATOM   4297 3HD1 LEU B  16     203.389 130.763  34.128  1.00  0.00           H  
ATOM   4298 1HD2 LEU B  16     203.761 128.711  36.411  1.00  0.00           H  
ATOM   4299 2HD2 LEU B  16     202.937 130.280  36.586  1.00  0.00           H  
ATOM   4300 3HD2 LEU B  16     202.093 128.777  37.030  1.00  0.00           H  
ATOM   4301  N   ALA B  17     197.765 130.145  34.564  1.00  0.00           N  
ATOM   4302  CA  ALA B  17     196.598 131.015  34.502  1.00  0.00           C  
ATOM   4303  C   ALA B  17     195.616 130.703  35.625  1.00  0.00           C  
ATOM   4304  O   ALA B  17     195.149 131.604  36.323  1.00  0.00           O  
ATOM   4305  CB  ALA B  17     195.911 130.884  33.150  1.00  0.00           C  
ATOM   4306  H   ALA B  17     197.965 129.536  33.782  1.00  0.00           H  
ATOM   4307  HA  ALA B  17     196.928 132.047  34.617  1.00  0.00           H  
ATOM   4308 1HB  ALA B  17     195.043 131.541  33.117  1.00  0.00           H  
ATOM   4309 2HB  ALA B  17     196.609 131.165  32.361  1.00  0.00           H  
ATOM   4310 3HB  ALA B  17     195.593 129.854  33.002  1.00  0.00           H  
ATOM   4311  N   GLU B  18     195.314 129.420  35.795  1.00  0.00           N  
ATOM   4312  CA  GLU B  18     194.364 128.964  36.802  1.00  0.00           C  
ATOM   4313  C   GLU B  18     194.917 129.152  38.208  1.00  0.00           C  
ATOM   4314  O   GLU B  18     194.190 129.546  39.119  1.00  0.00           O  
ATOM   4315  CB  GLU B  18     194.012 127.492  36.575  1.00  0.00           C  
ATOM   4316  CG  GLU B  18     193.168 127.231  35.335  1.00  0.00           C  
ATOM   4317  CD  GLU B  18     192.699 125.806  35.235  1.00  0.00           C  
ATOM   4318  OE1 GLU B  18     193.379 124.941  35.734  1.00  0.00           O  
ATOM   4319  OE2 GLU B  18     191.661 125.583  34.660  1.00  0.00           O1-
ATOM   4320  H   GLU B  18     195.761 128.730  35.208  1.00  0.00           H  
ATOM   4321  HA  GLU B  18     193.455 129.560  36.712  1.00  0.00           H  
ATOM   4322 1HB  GLU B  18     194.928 126.908  36.484  1.00  0.00           H  
ATOM   4323 2HB  GLU B  18     193.466 127.111  37.437  1.00  0.00           H  
ATOM   4324 1HG  GLU B  18     192.297 127.887  35.356  1.00  0.00           H  
ATOM   4325 2HG  GLU B  18     193.753 127.479  34.450  1.00  0.00           H  
ATOM   4326  N   THR B  19     196.206 128.869  38.376  1.00  0.00           N  
ATOM   4327  CA  THR B  19     196.859 128.980  39.674  1.00  0.00           C  
ATOM   4328  C   THR B  19     196.924 130.432  40.136  1.00  0.00           C  
ATOM   4329  O   THR B  19     196.662 130.730  41.301  1.00  0.00           O  
ATOM   4330  CB  THR B  19     198.279 128.385  39.631  1.00  0.00           C  
ATOM   4331  CG2 THR B  19     198.910 128.411  41.015  1.00  0.00           C  
ATOM   4332  OG1 THR B  19     198.219 127.031  39.163  1.00  0.00           O  
ATOM   4333  H   THR B  19     196.750 128.564  37.581  1.00  0.00           H  
ATOM   4334  HA  THR B  19     196.275 128.419  40.404  1.00  0.00           H  
ATOM   4335  HB  THR B  19     198.896 128.965  38.946  1.00  0.00           H  
ATOM   4336  HG1 THR B  19     198.143 127.027  38.206  1.00  0.00           H  
ATOM   4337 1HG2 THR B  19     199.912 127.987  40.966  1.00  0.00           H  
ATOM   4338 2HG2 THR B  19     198.967 129.440  41.369  1.00  0.00           H  
ATOM   4339 3HG2 THR B  19     198.301 127.825  41.703  1.00  0.00           H  
ATOM   4340  N   ALA B  20     197.282 131.323  39.218  1.00  0.00           N  
ATOM   4341  CA  ALA B  20     197.426 132.740  39.535  1.00  0.00           C  
ATOM   4342  C   ALA B  20     196.113 133.330  40.034  1.00  0.00           C  
ATOM   4343  O   ALA B  20     196.096 134.093  41.000  1.00  0.00           O  
ATOM   4344  CB  ALA B  20     197.921 133.508  38.318  1.00  0.00           C  
ATOM   4345  H   ALA B  20     197.470 131.015  38.275  1.00  0.00           H  
ATOM   4346  HA  ALA B  20     198.160 132.844  40.335  1.00  0.00           H  
ATOM   4347 1HB  ALA B  20     198.023 134.564  38.571  1.00  0.00           H  
ATOM   4348 2HB  ALA B  20     198.889 133.114  38.009  1.00  0.00           H  
ATOM   4349 3HB  ALA B  20     197.207 133.398  37.503  1.00  0.00           H  
ATOM   4350  N   VAL B  21     195.016 132.973  39.374  1.00  0.00           N  
ATOM   4351  CA  VAL B  21     193.696 133.420  39.799  1.00  0.00           C  
ATOM   4352  C   VAL B  21     193.293 132.776  41.121  1.00  0.00           C  
ATOM   4353  O   VAL B  21     192.745 133.444  41.996  1.00  0.00           O  
ATOM   4354  CB  VAL B  21     192.647 133.082  38.725  1.00  0.00           C  
ATOM   4355  CG1 VAL B  21     191.246 133.388  39.233  1.00  0.00           C  
ATOM   4356  CG2 VAL B  21     192.940 133.859  37.450  1.00  0.00           C  
ATOM   4357  H   VAL B  21     195.100 132.382  38.560  1.00  0.00           H  
ATOM   4358  HA  VAL B  21     193.723 134.503  39.932  1.00  0.00           H  
ATOM   4359  HB  VAL B  21     192.685 132.012  38.517  1.00  0.00           H  
ATOM   4360 1HG1 VAL B  21     190.516 133.142  38.461  1.00  0.00           H  
ATOM   4361 2HG1 VAL B  21     191.044 132.794  40.124  1.00  0.00           H  
ATOM   4362 3HG1 VAL B  21     191.171 134.448  39.478  1.00  0.00           H  
ATOM   4363 1HG2 VAL B  21     192.195 133.614  36.695  1.00  0.00           H  
ATOM   4364 2HG2 VAL B  21     192.907 134.928  37.661  1.00  0.00           H  
ATOM   4365 3HG2 VAL B  21     193.931 133.592  37.082  1.00  0.00           H  
ATOM   4366  N   ARG B  22     193.583 131.484  41.273  1.00  0.00           N  
ATOM   4367  CA  ARG B  22     193.262 130.777  42.505  1.00  0.00           C  
ATOM   4368  C   ARG B  22     193.875 131.472  43.715  1.00  0.00           C  
ATOM   4369  O   ARG B  22     193.208 131.659  44.733  1.00  0.00           O  
ATOM   4370  CB  ARG B  22     193.759 129.340  42.442  1.00  0.00           C  
ATOM   4371  CG  ARG B  22     193.357 128.472  43.623  1.00  0.00           C  
ATOM   4372  CD  ARG B  22     193.914 127.099  43.510  1.00  0.00           C  
ATOM   4373  NE  ARG B  22     193.396 126.398  42.347  1.00  0.00           N  
ATOM   4374  CZ  ARG B  22     192.223 125.736  42.311  1.00  0.00           C  
ATOM   4375  NH1 ARG B  22     191.459 125.695  43.380  1.00  0.00           N1+
ATOM   4376  NH2 ARG B  22     191.840 125.129  41.202  1.00  0.00           N  
ATOM   4377  H   ARG B  22     194.044 130.986  40.524  1.00  0.00           H  
ATOM   4378  HA  ARG B  22     192.179 130.764  42.625  1.00  0.00           H  
ATOM   4379 1HB  ARG B  22     193.380 128.864  41.539  1.00  0.00           H  
ATOM   4380 2HB  ARG B  22     194.848 129.334  42.383  1.00  0.00           H  
ATOM   4381 1HG  ARG B  22     193.728 128.917  44.546  1.00  0.00           H  
ATOM   4382 2HG  ARG B  22     192.269 128.398  43.667  1.00  0.00           H  
ATOM   4383 1HD  ARG B  22     194.998 127.153  43.422  1.00  0.00           H  
ATOM   4384 2HD  ARG B  22     193.650 126.526  44.399  1.00  0.00           H  
ATOM   4385  HE  ARG B  22     193.957 126.408  41.505  1.00  0.00           H  
ATOM   4386 1HH1 ARG B  22     191.751 126.159  44.228  1.00  0.00           H  
ATOM   4387 2HH1 ARG B  22     190.580 125.199  43.353  1.00  0.00           H  
ATOM   4388 1HH2 ARG B  22     192.428 125.160  40.379  1.00  0.00           H  
ATOM   4389 2HH2 ARG B  22     190.962 124.633  41.175  1.00  0.00           H  
ATOM   4390  N   GLU B  23     195.146 131.853  43.601  1.00  0.00           N  
ATOM   4391  CA  GLU B  23     195.840 132.521  44.694  1.00  0.00           C  
ATOM   4392  C   GLU B  23     195.248 133.899  44.964  1.00  0.00           C  
ATOM   4393  O   GLU B  23     195.123 134.312  46.114  1.00  0.00           O  
ATOM   4394  CB  GLU B  23     197.332 132.650  44.379  1.00  0.00           C  
ATOM   4395  CG  GLU B  23     198.112 131.347  44.488  1.00  0.00           C  
ATOM   4396  CD  GLU B  23     199.596 131.540  44.335  1.00  0.00           C  
ATOM   4397  OE1 GLU B  23     199.996 132.585  43.883  1.00  0.00           O  
ATOM   4398  OE2 GLU B  23     200.329 130.640  44.671  1.00  0.00           O1-
ATOM   4399  H   GLU B  23     195.641 131.671  42.740  1.00  0.00           H  
ATOM   4400  HA  GLU B  23     195.732 131.916  45.594  1.00  0.00           H  
ATOM   4401 1HB  GLU B  23     197.458 133.030  43.365  1.00  0.00           H  
ATOM   4402 2HB  GLU B  23     197.787 133.371  45.058  1.00  0.00           H  
ATOM   4403 1HG  GLU B  23     197.915 130.898  45.461  1.00  0.00           H  
ATOM   4404 2HG  GLU B  23     197.760 130.659  43.723  1.00  0.00           H  
ATOM   4405  N   ILE B  24     194.872 134.599  43.896  1.00  0.00           N  
ATOM   4406  CA  ILE B  24     194.235 135.903  44.032  1.00  0.00           C  
ATOM   4407  C   ILE B  24     192.890 135.787  44.737  1.00  0.00           C  
ATOM   4408  O   ILE B  24     192.583 136.568  45.639  1.00  0.00           O  
ATOM   4409  CB  ILE B  24     194.040 136.566  42.656  1.00  0.00           C  
ATOM   4410  CG1 ILE B  24     195.393 136.962  42.057  1.00  0.00           C  
ATOM   4411  CG2 ILE B  24     193.131 137.779  42.773  1.00  0.00           C  
ATOM   4412  CD1 ILE B  24     195.330 137.322  40.591  1.00  0.00           C  
ATOM   4413  H   ILE B  24     195.020 134.215  42.973  1.00  0.00           H  
ATOM   4414  HA  ILE B  24     194.884 136.543  44.630  1.00  0.00           H  
ATOM   4415  HB  ILE B  24     193.589 135.851  41.969  1.00  0.00           H  
ATOM   4416 1HG1 ILE B  24     195.795 137.816  42.602  1.00  0.00           H  
ATOM   4417 2HG1 ILE B  24     196.098 136.138  42.176  1.00  0.00           H  
ATOM   4418 1HG2 ILE B  24     193.005 138.235  41.792  1.00  0.00           H  
ATOM   4419 2HG2 ILE B  24     192.160 137.470  43.157  1.00  0.00           H  
ATOM   4420 3HG2 ILE B  24     193.577 138.503  43.456  1.00  0.00           H  
ATOM   4421 1HD1 ILE B  24     196.326 137.591  40.239  1.00  0.00           H  
ATOM   4422 2HD1 ILE B  24     194.963 136.468  40.022  1.00  0.00           H  
ATOM   4423 3HD1 ILE B  24     194.657 138.167  40.453  1.00  0.00           H  
ATOM   4424  N   SER B  25     192.093 134.812  44.315  1.00  0.00           N  
ATOM   4425  CA  SER B  25     190.787 134.562  44.912  1.00  0.00           C  
ATOM   4426  C   SER B  25     190.915 134.168  46.378  1.00  0.00           C  
ATOM   4427  O   SER B  25     190.103 134.578  47.208  1.00  0.00           O  
ATOM   4428  CB  SER B  25     190.063 133.469  44.148  1.00  0.00           C  
ATOM   4429  OG  SER B  25     189.760 133.886  42.845  1.00  0.00           O  
ATOM   4430  H   SER B  25     192.399 134.222  43.553  1.00  0.00           H  
ATOM   4431  HA  SER B  25     190.200 135.479  44.852  1.00  0.00           H  
ATOM   4432 1HB  SER B  25     190.688 132.578  44.111  1.00  0.00           H  
ATOM   4433 2HB  SER B  25     189.147 133.206  44.672  1.00  0.00           H  
ATOM   4434  HG  SER B  25     189.409 133.113  42.396  1.00  0.00           H  
ATOM   4435  N   LYS B  26     191.929 133.371  46.691  1.00  0.00           N  
ATOM   4436  CA  LYS B  26     192.195 132.984  48.071  1.00  0.00           C  
ATOM   4437  C   LYS B  26     192.508 134.200  48.933  1.00  0.00           C  
ATOM   4438  O   LYS B  26     192.019 134.318  50.056  1.00  0.00           O  
ATOM   4439  CB  LYS B  26     193.348 131.982  48.135  1.00  0.00           C  
ATOM   4440  CG  LYS B  26     193.661 131.471  49.536  1.00  0.00           C  
ATOM   4441  CD  LYS B  26     194.760 130.418  49.507  1.00  0.00           C  
ATOM   4442  CE  LYS B  26     195.096 129.930  50.908  1.00  0.00           C  
ATOM   4443  NZ  LYS B  26     196.170 128.900  50.895  1.00  0.00           N1+
ATOM   4444  H   LYS B  26     192.530 133.022  45.959  1.00  0.00           H  
ATOM   4445  HA  LYS B  26     191.300 132.510  48.478  1.00  0.00           H  
ATOM   4446 1HB  LYS B  26     193.118 131.121  47.508  1.00  0.00           H  
ATOM   4447 2HB  LYS B  26     194.253 132.443  47.738  1.00  0.00           H  
ATOM   4448 1HG  LYS B  26     193.982 132.302  50.163  1.00  0.00           H  
ATOM   4449 2HG  LYS B  26     192.764 131.035  49.972  1.00  0.00           H  
ATOM   4450 1HD  LYS B  26     194.436 129.571  48.903  1.00  0.00           H  
ATOM   4451 2HD  LYS B  26     195.658 130.842  49.056  1.00  0.00           H  
ATOM   4452 1HE  LYS B  26     195.422 130.770  51.518  1.00  0.00           H  
ATOM   4453 2HE  LYS B  26     194.205 129.501  51.367  1.00  0.00           H  
ATOM   4454 1HZ  LYS B  26     196.363 128.602  51.842  1.00  0.00           H  
ATOM   4455 2HZ  LYS B  26     195.869 128.106  50.347  1.00  0.00           H  
ATOM   4456 3HZ  LYS B  26     197.008 129.291  50.490  1.00  0.00           H  
ATOM   4457  N   LYS B  27     193.331 135.102  48.406  1.00  0.00           N  
ATOM   4458  CA  LYS B  27     193.690 136.321  49.123  1.00  0.00           C  
ATOM   4459  C   LYS B  27     192.477 137.218  49.327  1.00  0.00           C  
ATOM   4460  O   LYS B  27     192.306 137.807  50.395  1.00  0.00           O  
ATOM   4461  CB  LYS B  27     194.785 137.080  48.373  1.00  0.00           C  
ATOM   4462  CG  LYS B  27     196.159 136.426  48.432  1.00  0.00           C  
ATOM   4463  CD  LYS B  27     197.114 137.056  47.430  1.00  0.00           C  
ATOM   4464  CE  LYS B  27     197.530 138.454  47.863  1.00  0.00           C  
ATOM   4465  NZ  LYS B  27     198.457 139.086  46.887  1.00  0.00           N1+
ATOM   4466  H   LYS B  27     193.726 134.937  47.492  1.00  0.00           H  
ATOM   4467  HA  LYS B  27     194.070 136.043  50.106  1.00  0.00           H  
ATOM   4468 1HB  LYS B  27     194.506 137.179  47.323  1.00  0.00           H  
ATOM   4469 2HB  LYS B  27     194.876 138.087  48.783  1.00  0.00           H  
ATOM   4470 1HG  LYS B  27     196.571 136.538  49.435  1.00  0.00           H  
ATOM   4471 2HG  LYS B  27     196.064 135.363  48.213  1.00  0.00           H  
ATOM   4472 1HD  LYS B  27     198.005 136.433  47.336  1.00  0.00           H  
ATOM   4473 2HD  LYS B  27     196.631 137.116  46.455  1.00  0.00           H  
ATOM   4474 1HE  LYS B  27     196.645 139.081  47.963  1.00  0.00           H  
ATOM   4475 2HE  LYS B  27     198.023 138.403  48.833  1.00  0.00           H  
ATOM   4476 1HZ  LYS B  27     198.709 140.010  47.210  1.00  0.00           H  
ATOM   4477 2HZ  LYS B  27     199.291 138.522  46.800  1.00  0.00           H  
ATOM   4478 3HZ  LYS B  27     198.004 139.157  45.987  1.00  0.00           H  
ATOM   4479  N   GLU B  28     191.636 137.324  48.301  1.00  0.00           N  
ATOM   4480  CA  GLU B  28     190.460 138.184  48.364  1.00  0.00           C  
ATOM   4481  C   GLU B  28     189.320 137.507  49.112  1.00  0.00           C  
ATOM   4482  O   GLU B  28     188.447 138.177  49.664  1.00  0.00           O  
ATOM   4483  CB  GLU B  28     190.002 138.564  46.953  1.00  0.00           C  
ATOM   4484  CG  GLU B  28     190.983 139.443  46.190  1.00  0.00           C  
ATOM   4485  CD  GLU B  28     191.124 140.816  46.785  1.00  0.00           C  
ATOM   4486  OE1 GLU B  28     190.124 141.399  47.131  1.00  0.00           O  
ATOM   4487  OE2 GLU B  28     192.232 141.285  46.892  1.00  0.00           O1-
ATOM   4488  H   GLU B  28     191.825 136.814  47.453  1.00  0.00           H  
ATOM   4489  HA  GLU B  28     190.724 139.096  48.900  1.00  0.00           H  
ATOM   4490 1HB  GLU B  28     189.838 137.660  46.369  1.00  0.00           H  
ATOM   4491 2HB  GLU B  28     189.052 139.095  47.011  1.00  0.00           H  
ATOM   4492 1HG  GLU B  28     191.960 138.960  46.185  1.00  0.00           H  
ATOM   4493 2HG  GLU B  28     190.647 139.531  45.157  1.00  0.00           H  
ATOM   4494  N   GLY B  29     189.328 136.179  49.130  1.00  0.00           N  
ATOM   4495  CA  GLY B  29     188.274 135.413  49.785  1.00  0.00           C  
ATOM   4496  C   GLY B  29     187.042 135.300  48.896  1.00  0.00           C  
ATOM   4497  O   GLY B  29     185.914 135.256  49.391  1.00  0.00           O  
ATOM   4498  H   GLY B  29     190.082 135.681  48.678  1.00  0.00           H  
ATOM   4499 1HA  GLY B  29     188.644 134.417  50.027  1.00  0.00           H  
ATOM   4500 2HA  GLY B  29     188.005 135.893  50.725  1.00  0.00           H  
ATOM   4501  N   THR B  30     187.262 135.264  47.585  1.00  0.00           N  
ATOM   4502  CA  THR B  30     186.167 135.216  46.623  1.00  0.00           C  
ATOM   4503  C   THR B  30     186.049 133.835  45.993  1.00  0.00           C  
ATOM   4504  O   THR B  30     186.941 132.997  46.124  1.00  0.00           O  
ATOM   4505  CB  THR B  30     186.352 136.273  45.519  1.00  0.00           C  
ATOM   4506  CG2 THR B  30     186.467 137.664  46.126  1.00  0.00           C  
ATOM   4507  OG1 THR B  30     187.538 135.983  44.768  1.00  0.00           O  
ATOM   4508  H   THR B  30     188.213 135.274  47.248  1.00  0.00           H  
ATOM   4509  HA  THR B  30     185.236 135.428  47.149  1.00  0.00           H  
ATOM   4510  HB  THR B  30     185.496 136.247  44.844  1.00  0.00           H  
ATOM   4511  HG1 THR B  30     187.529 136.484  43.950  1.00  0.00           H  
ATOM   4512 1HG2 THR B  30     186.596 138.397  45.331  1.00  0.00           H  
ATOM   4513 2HG2 THR B  30     185.561 137.891  46.687  1.00  0.00           H  
ATOM   4514 3HG2 THR B  30     187.326 137.698  46.795  1.00  0.00           H  
ATOM   4515  N   GLU B  31     184.940 133.608  45.295  1.00  0.00           N  
ATOM   4516  CA  GLU B  31     184.681 132.335  44.635  1.00  0.00           C  
ATOM   4517  C   GLU B  31     185.175 132.351  43.194  1.00  0.00           C  
ATOM   4518  O   GLU B  31     184.949 133.315  42.462  1.00  0.00           O  
ATOM   4519  CB  GLU B  31     183.184 132.014  44.666  1.00  0.00           C  
ATOM   4520  CG  GLU B  31     182.819 130.660  44.072  1.00  0.00           C  
ATOM   4521  CD  GLU B  31     181.342 130.393  44.091  1.00  0.00           C  
ATOM   4522  OE1 GLU B  31     180.609 131.241  44.536  1.00  0.00           O  
ATOM   4523  OE2 GLU B  31     180.944 129.336  43.660  1.00  0.00           O1-
ATOM   4524  H   GLU B  31     184.262 134.353  45.205  1.00  0.00           H  
ATOM   4525  HA  GLU B  31     185.217 131.552  45.169  1.00  0.00           H  
ATOM   4526 1HB  GLU B  31     182.829 132.031  45.697  1.00  0.00           H  
ATOM   4527 2HB  GLU B  31     182.636 132.778  44.118  1.00  0.00           H  
ATOM   4528 1HG  GLU B  31     183.171 130.622  43.039  1.00  0.00           H  
ATOM   4529 2HG  GLU B  31     183.334 129.880  44.629  1.00  0.00           H  
ATOM   4530  N   VAL B  32     185.862 131.285  42.789  1.00  0.00           N  
ATOM   4531  CA  VAL B  32     186.277 131.151  41.398  1.00  0.00           C  
ATOM   4532  C   VAL B  32     185.953 129.764  40.860  1.00  0.00           C  
ATOM   4533  O   VAL B  32     186.146 128.756  41.541  1.00  0.00           O  
ATOM   4534  CB  VAL B  32     187.789 131.410  41.262  1.00  0.00           C  
ATOM   4535  CG1 VAL B  32     188.568 130.542  42.238  1.00  0.00           C  
ATOM   4536  CG2 VAL B  32     188.233 131.147  39.831  1.00  0.00           C  
ATOM   4537  H   VAL B  32     186.107 130.567  43.457  1.00  0.00           H  
ATOM   4538  HA  VAL B  32     185.738 131.890  40.804  1.00  0.00           H  
ATOM   4539  HB  VAL B  32     187.995 132.449  41.522  1.00  0.00           H  
ATOM   4540 1HG1 VAL B  32     189.635 130.738  42.128  1.00  0.00           H  
ATOM   4541 2HG1 VAL B  32     188.260 130.773  43.258  1.00  0.00           H  
ATOM   4542 3HG1 VAL B  32     188.370 129.490  42.027  1.00  0.00           H  
ATOM   4543 1HG2 VAL B  32     189.303 131.333  39.742  1.00  0.00           H  
ATOM   4544 2HG2 VAL B  32     188.022 130.110  39.570  1.00  0.00           H  
ATOM   4545 3HG2 VAL B  32     187.692 131.808  39.154  1.00  0.00           H  
ATOM   4546  N   ARG B  33     185.475 129.725  39.620  1.00  0.00           N  
ATOM   4547  CA  ARG B  33     185.180 128.478  38.928  1.00  0.00           C  
ATOM   4548  C   ARG B  33     186.086 128.291  37.719  1.00  0.00           C  
ATOM   4549  O   ARG B  33     186.274 129.217  36.930  1.00  0.00           O  
ATOM   4550  CB  ARG B  33     183.726 128.446  38.480  1.00  0.00           C  
ATOM   4551  CG  ARG B  33     183.297 127.160  37.794  1.00  0.00           C  
ATOM   4552  CD  ARG B  33     181.841 127.153  37.498  1.00  0.00           C  
ATOM   4553  NE  ARG B  33     181.490 128.144  36.492  1.00  0.00           N  
ATOM   4554  CZ  ARG B  33     181.507 127.925  35.164  1.00  0.00           C  
ATOM   4555  NH1 ARG B  33     181.860 126.749  34.696  1.00  0.00           N1+
ATOM   4556  NH2 ARG B  33     181.168 128.894  34.329  1.00  0.00           N  
ATOM   4557  H   ARG B  33     185.329 130.599  39.132  1.00  0.00           H  
ATOM   4558  HA  ARG B  33     185.348 127.650  39.619  1.00  0.00           H  
ATOM   4559 1HB  ARG B  33     183.076 128.594  39.340  1.00  0.00           H  
ATOM   4560 2HB  ARG B  33     183.543 129.267  37.786  1.00  0.00           H  
ATOM   4561 1HG  ARG B  33     183.838 127.049  36.854  1.00  0.00           H  
ATOM   4562 2HG  ARG B  33     183.518 126.310  38.442  1.00  0.00           H  
ATOM   4563 1HD  ARG B  33     181.551 126.172  37.124  1.00  0.00           H  
ATOM   4564 2HD  ARG B  33     181.284 127.378  38.406  1.00  0.00           H  
ATOM   4565  HE  ARG B  33     181.211 129.062  36.815  1.00  0.00           H  
ATOM   4566 1HH1 ARG B  33     182.119 126.008  35.334  1.00  0.00           H  
ATOM   4567 2HH1 ARG B  33     181.873 126.585  33.699  1.00  0.00           H  
ATOM   4568 1HH2 ARG B  33     180.897 129.798  34.689  1.00  0.00           H  
ATOM   4569 2HH2 ARG B  33     181.181 128.729  33.333  1.00  0.00           H  
ATOM   4570  N   PHE B  34     186.642 127.093  37.572  1.00  0.00           N  
ATOM   4571  CA  PHE B  34     187.554 126.806  36.473  1.00  0.00           C  
ATOM   4572  C   PHE B  34     186.959 125.781  35.515  1.00  0.00           C  
ATOM   4573  O   PHE B  34     186.617 124.669  35.916  1.00  0.00           O  
ATOM   4574  CB  PHE B  34     188.891 126.295  37.010  1.00  0.00           C  
ATOM   4575  CG  PHE B  34     189.576 127.252  37.944  1.00  0.00           C  
ATOM   4576  CD1 PHE B  34     189.423 127.131  39.317  1.00  0.00           C  
ATOM   4577  CD2 PHE B  34     190.374 128.274  37.453  1.00  0.00           C  
ATOM   4578  CE1 PHE B  34     190.052 128.011  40.178  1.00  0.00           C  
ATOM   4579  CE2 PHE B  34     191.004 129.154  38.310  1.00  0.00           C  
ATOM   4580  CZ  PHE B  34     190.842 129.023  39.675  1.00  0.00           C  
ATOM   4581  H   PHE B  34     186.426 126.364  38.236  1.00  0.00           H  
ATOM   4582  HA  PHE B  34     187.739 127.733  35.925  1.00  0.00           H  
ATOM   4583 1HB  PHE B  34     188.736 125.355  37.539  1.00  0.00           H  
ATOM   4584 2HB  PHE B  34     189.564 126.093  36.177  1.00  0.00           H  
ATOM   4585  HD1 PHE B  34     188.798 126.332  39.715  1.00  0.00           H  
ATOM   4586  HD2 PHE B  34     190.501 128.378  36.374  1.00  0.00           H  
ATOM   4587  HE1 PHE B  34     189.922 127.905  41.255  1.00  0.00           H  
ATOM   4588  HE2 PHE B  34     191.629 129.953  37.910  1.00  0.00           H  
ATOM   4589  HZ  PHE B  34     191.337 129.716  40.352  1.00  0.00           H  
ATOM   4590  N   GLU B  35     186.844 126.158  34.246  1.00  0.00           N  
ATOM   4591  CA  GLU B  35     186.286 125.268  33.234  1.00  0.00           C  
ATOM   4592  C   GLU B  35     187.224 125.128  32.044  1.00  0.00           C  
ATOM   4593  O   GLU B  35     187.734 126.118  31.520  1.00  0.00           O  
ATOM   4594  CB  GLU B  35     184.925 125.784  32.764  1.00  0.00           C  
ATOM   4595  CG  GLU B  35     184.239 124.899  31.735  1.00  0.00           C  
ATOM   4596  CD  GLU B  35     182.854 125.372  31.384  1.00  0.00           C  
ATOM   4597  OE1 GLU B  35     182.385 126.289  32.014  1.00  0.00           O  
ATOM   4598  OE2 GLU B  35     182.267 124.816  30.488  1.00  0.00           O1-
ATOM   4599  H   GLU B  35     187.164 127.076  33.971  1.00  0.00           H  
ATOM   4600  HA  GLU B  35     186.151 124.281  33.679  1.00  0.00           H  
ATOM   4601 1HB  GLU B  35     184.257 125.881  33.620  1.00  0.00           H  
ATOM   4602 2HB  GLU B  35     185.042 126.777  32.327  1.00  0.00           H  
ATOM   4603 1HG  GLU B  35     184.842 124.879  30.827  1.00  0.00           H  
ATOM   4604 2HG  GLU B  35     184.182 123.884  32.123  1.00  0.00           H  
ATOM   4605  N   LYS B  36     187.458 123.890  31.623  1.00  0.00           N  
ATOM   4606  CA  LYS B  36     188.317 123.637  30.476  1.00  0.00           C  
ATOM   4607  C   LYS B  36     187.518 123.101  29.295  1.00  0.00           C  
ATOM   4608  O   LYS B  36     186.624 122.271  29.460  1.00  0.00           O  
ATOM   4609  CB  LYS B  36     189.429 122.656  30.849  1.00  0.00           C  
ATOM   4610  CG  LYS B  36     190.415 123.184  31.882  1.00  0.00           C  
ATOM   4611  CD  LYS B  36     191.450 122.131  32.248  1.00  0.00           C  
ATOM   4612  CE  LYS B  36     192.506 122.695  33.188  1.00  0.00           C  
ATOM   4613  NZ  LYS B  36     191.949 122.993  34.535  1.00  0.00           N1+
ATOM   4614  H   LYS B  36     187.039 123.117  32.119  1.00  0.00           H  
ATOM   4615  HA  LYS B  36     188.785 124.576  30.178  1.00  0.00           H  
ATOM   4616 1HB  LYS B  36     188.989 121.739  31.244  1.00  0.00           H  
ATOM   4617 2HB  LYS B  36     189.993 122.389  29.955  1.00  0.00           H  
ATOM   4618 1HG  LYS B  36     190.925 124.061  31.484  1.00  0.00           H  
ATOM   4619 2HG  LYS B  36     189.875 123.478  32.782  1.00  0.00           H  
ATOM   4620 1HD  LYS B  36     190.957 121.288  32.732  1.00  0.00           H  
ATOM   4621 2HD  LYS B  36     191.940 121.772  31.342  1.00  0.00           H  
ATOM   4622 1HE  LYS B  36     193.318 121.976  33.295  1.00  0.00           H  
ATOM   4623 2HE  LYS B  36     192.916 123.613  32.767  1.00  0.00           H  
ATOM   4624 1HZ  LYS B  36     192.678 123.364  35.127  1.00  0.00           H  
ATOM   4625 2HZ  LYS B  36     191.206 123.673  34.450  1.00  0.00           H  
ATOM   4626 3HZ  LYS B  36     191.583 122.145  34.944  1.00  0.00           H  
ATOM   4627  N   LYS B  37     187.857 123.583  28.108  1.00  0.00           N  
ATOM   4628  CA  LYS B  37     187.312 123.069  26.857  1.00  0.00           C  
ATOM   4629  C   LYS B  37     188.412 122.859  25.824  1.00  0.00           C  
ATOM   4630  O   LYS B  37     189.550 123.287  26.017  1.00  0.00           O  
ATOM   4631  CB  LYS B  37     186.247 124.017  26.305  1.00  0.00           C  
ATOM   4632  CG  LYS B  37     185.022 124.175  27.197  1.00  0.00           C  
ATOM   4633  CD  LYS B  37     183.931 124.971  26.499  1.00  0.00           C  
ATOM   4634  CE  LYS B  37     182.723 125.166  27.405  1.00  0.00           C  
ATOM   4635  NZ  LYS B  37     181.585 125.802  26.685  1.00  0.00           N1+
ATOM   4636  H   LYS B  37     188.525 124.341  28.060  1.00  0.00           H  
ATOM   4637  HA  LYS B  37     186.837 122.108  27.056  1.00  0.00           H  
ATOM   4638 1HB  LYS B  37     186.682 125.006  26.156  1.00  0.00           H  
ATOM   4639 2HB  LYS B  37     185.909 123.658  25.332  1.00  0.00           H  
ATOM   4640 1HG  LYS B  37     184.632 123.191  27.457  1.00  0.00           H  
ATOM   4641 2HG  LYS B  37     185.305 124.689  28.115  1.00  0.00           H  
ATOM   4642 1HD  LYS B  37     184.320 125.949  26.213  1.00  0.00           H  
ATOM   4643 2HD  LYS B  37     183.615 124.446  25.598  1.00  0.00           H  
ATOM   4644 1HE  LYS B  37     182.398 124.200  27.791  1.00  0.00           H  
ATOM   4645 2HE  LYS B  37     182.999 125.796  28.251  1.00  0.00           H  
ATOM   4646 1HZ  LYS B  37     180.806 125.913  27.319  1.00  0.00           H  
ATOM   4647 2HZ  LYS B  37     181.870 126.707  26.339  1.00  0.00           H  
ATOM   4648 3HZ  LYS B  37     181.307 125.216  25.911  1.00  0.00           H  
ATOM   4649  N   ASP B  38     188.069 122.205  24.721  1.00  0.00           N  
ATOM   4650  CA  ASP B  38     189.068 121.839  23.722  1.00  0.00           C  
ATOM   4651  C   ASP B  38     189.658 123.074  23.053  1.00  0.00           C  
ATOM   4652  O   ASP B  38     189.130 123.562  22.054  1.00  0.00           O  
ATOM   4653  CB  ASP B  38     188.456 120.921  22.661  1.00  0.00           C  
ATOM   4654  CG  ASP B  38     189.487 120.371  21.687  1.00  0.00           C  
ATOM   4655  OD1 ASP B  38     190.625 120.767  21.769  1.00  0.00           O  
ATOM   4656  OD2 ASP B  38     189.126 119.559  20.869  1.00  0.00           O1-
ATOM   4657  H   ASP B  38     187.104 121.951  24.573  1.00  0.00           H  
ATOM   4658  HA  ASP B  38     189.875 121.303  24.220  1.00  0.00           H  
ATOM   4659 1HB  ASP B  38     187.955 120.084  23.149  1.00  0.00           H  
ATOM   4660 2HB  ASP B  38     187.701 121.470  22.098  1.00  0.00           H  
ATOM   4661  N   GLY B  39     190.757 123.573  23.613  1.00  0.00           N  
ATOM   4662  CA  GLY B  39     191.476 124.702  23.039  1.00  0.00           C  
ATOM   4663  C   GLY B  39     191.045 126.014  23.681  1.00  0.00           C  
ATOM   4664  O   GLY B  39     191.485 127.088  23.269  1.00  0.00           O  
ATOM   4665  H   GLY B  39     191.108 123.144  24.456  1.00  0.00           H  
ATOM   4666 1HA  GLY B  39     192.548 124.560  23.176  1.00  0.00           H  
ATOM   4667 2HA  GLY B  39     191.294 124.743  21.965  1.00  0.00           H  
ATOM   4668  N   LEU B  40     190.190 125.935  24.699  1.00  0.00           N  
ATOM   4669  CA  LEU B  40     189.677 127.139  25.339  1.00  0.00           C  
ATOM   4670  C   LEU B  40     189.667 126.996  26.855  1.00  0.00           C  
ATOM   4671  O   LEU B  40     189.183 125.998  27.392  1.00  0.00           O  
ATOM   4672  CB  LEU B  40     188.260 127.442  24.837  1.00  0.00           C  
ATOM   4673  CG  LEU B  40     187.669 128.785  25.285  1.00  0.00           C  
ATOM   4674  CD1 LEU B  40     186.821 129.368  24.162  1.00  0.00           C  
ATOM   4675  CD2 LEU B  40     186.841 128.580  26.546  1.00  0.00           C  
ATOM   4676  H   LEU B  40     189.888 125.028  25.026  1.00  0.00           H  
ATOM   4677  HA  LEU B  40     190.332 127.974  25.082  1.00  0.00           H  
ATOM   4678 1HB  LEU B  40     188.266 127.430  23.749  1.00  0.00           H  
ATOM   4679 2HB  LEU B  40     187.592 126.654  25.185  1.00  0.00           H  
ATOM   4680  HG  LEU B  40     188.476 129.487  25.492  1.00  0.00           H  
ATOM   4681 1HD1 LEU B  40     186.401 130.322  24.482  1.00  0.00           H  
ATOM   4682 2HD1 LEU B  40     187.441 129.521  23.281  1.00  0.00           H  
ATOM   4683 3HD1 LEU B  40     186.012 128.678  23.923  1.00  0.00           H  
ATOM   4684 1HD2 LEU B  40     186.422 129.534  26.865  1.00  0.00           H  
ATOM   4685 2HD2 LEU B  40     186.032 127.879  26.341  1.00  0.00           H  
ATOM   4686 3HD2 LEU B  40     187.476 128.181  27.338  1.00  0.00           H  
ATOM   4687  N   LEU B  41     190.203 127.998  27.544  1.00  0.00           N  
ATOM   4688  CA  LEU B  41     190.148 128.052  28.998  1.00  0.00           C  
ATOM   4689  C   LEU B  41     189.214 129.158  29.475  1.00  0.00           C  
ATOM   4690  O   LEU B  41     189.314 130.302  29.028  1.00  0.00           O  
ATOM   4691  CB  LEU B  41     191.553 128.276  29.573  1.00  0.00           C  
ATOM   4692  CG  LEU B  41     191.619 128.567  31.077  1.00  0.00           C  
ATOM   4693  CD1 LEU B  41     191.210 127.323  31.854  1.00  0.00           C  
ATOM   4694  CD2 LEU B  41     193.027 129.005  31.449  1.00  0.00           C  
ATOM   4695  H   LEU B  41     190.660 128.748  27.044  1.00  0.00           H  
ATOM   4696  HA  LEU B  41     189.775 127.096  29.367  1.00  0.00           H  
ATOM   4697 1HB  LEU B  41     192.152 127.388  29.381  1.00  0.00           H  
ATOM   4698 2HB  LEU B  41     192.010 129.117  29.052  1.00  0.00           H  
ATOM   4699  HG  LEU B  41     190.914 129.361  31.326  1.00  0.00           H  
ATOM   4700 1HD1 LEU B  41     191.256 127.529  32.923  1.00  0.00           H  
ATOM   4701 2HD1 LEU B  41     190.191 127.043  31.583  1.00  0.00           H  
ATOM   4702 3HD1 LEU B  41     191.887 126.505  31.612  1.00  0.00           H  
ATOM   4703 1HD2 LEU B  41     193.073 129.212  32.519  1.00  0.00           H  
ATOM   4704 2HD2 LEU B  41     193.732 128.211  31.203  1.00  0.00           H  
ATOM   4705 3HD2 LEU B  41     193.287 129.907  30.894  1.00  0.00           H  
ATOM   4706  N   SER B  42     188.307 128.814  30.381  1.00  0.00           N  
ATOM   4707  CA  SER B  42     187.357 129.785  30.909  1.00  0.00           C  
ATOM   4708  C   SER B  42     187.425 129.854  32.427  1.00  0.00           C  
ATOM   4709  O   SER B  42     187.195 128.858  33.117  1.00  0.00           O  
ATOM   4710  CB  SER B  42     185.950 129.429  30.474  1.00  0.00           C  
ATOM   4711  OG  SER B  42     185.004 130.232  31.126  1.00  0.00           O  
ATOM   4712  H   SER B  42     188.280 127.863  30.722  1.00  0.00           H  
ATOM   4713  HA  SER B  42     187.610 130.768  30.513  1.00  0.00           H  
ATOM   4714 1HB  SER B  42     185.858 129.558  29.396  1.00  0.00           H  
ATOM   4715 2HB  SER B  42     185.755 128.380  30.695  1.00  0.00           H  
ATOM   4716  HG  SER B  42     184.901 129.859  32.005  1.00  0.00           H  
ATOM   4717  N   ILE B  43     187.755 131.031  32.949  1.00  0.00           N  
ATOM   4718  CA  ILE B  43     187.810 131.230  34.394  1.00  0.00           C  
ATOM   4719  C   ILE B  43     186.784 132.260  34.847  1.00  0.00           C  
ATOM   4720  O   ILE B  43     186.791 133.400  34.384  1.00  0.00           O  
ATOM   4721  CB  ILE B  43     189.215 131.677  34.834  1.00  0.00           C  
ATOM   4722  CG1 ILE B  43     190.266 130.660  34.379  1.00  0.00           C  
ATOM   4723  CG2 ILE B  43     189.266 131.861  36.342  1.00  0.00           C  
ATOM   4724  CD1 ILE B  43     191.690 131.107  34.615  1.00  0.00           C  
ATOM   4725  H   ILE B  43     187.981 131.797  32.332  1.00  0.00           H  
ATOM   4726  HA  ILE B  43     187.580 130.285  34.881  1.00  0.00           H  
ATOM   4727  HB  ILE B  43     189.463 132.622  34.353  1.00  0.00           H  
ATOM   4728 1HG1 ILE B  43     190.111 129.718  34.905  1.00  0.00           H  
ATOM   4729 2HG1 ILE B  43     190.143 130.462  33.314  1.00  0.00           H  
ATOM   4730 1HG2 ILE B  43     190.268 132.176  36.636  1.00  0.00           H  
ATOM   4731 2HG2 ILE B  43     188.545 132.621  36.641  1.00  0.00           H  
ATOM   4732 3HG2 ILE B  43     189.024 130.918  36.833  1.00  0.00           H  
ATOM   4733 1HD1 ILE B  43     192.377 130.334  34.267  1.00  0.00           H  
ATOM   4734 2HD1 ILE B  43     191.877 132.032  34.068  1.00  0.00           H  
ATOM   4735 3HD1 ILE B  43     191.847 131.277  35.679  1.00  0.00           H  
ATOM   4736  N   GLU B  44     185.902 131.861  35.758  1.00  0.00           N  
ATOM   4737  CA  GLU B  44     184.861 132.763  36.238  1.00  0.00           C  
ATOM   4738  C   GLU B  44     185.119 133.184  37.679  1.00  0.00           C  
ATOM   4739  O   GLU B  44     185.242 132.341  38.566  1.00  0.00           O  
ATOM   4740  CB  GLU B  44     183.487 132.098  36.127  1.00  0.00           C  
ATOM   4741  CG  GLU B  44     182.332 132.958  36.613  1.00  0.00           C  
ATOM   4742  CD  GLU B  44     181.007 132.249  36.557  1.00  0.00           C  
ATOM   4743  OE1 GLU B  44     180.979 131.120  36.126  1.00  0.00           O  
ATOM   4744  OE2 GLU B  44     180.025 132.834  36.948  1.00  0.00           O1-
ATOM   4745  H   GLU B  44     185.966 130.926  36.135  1.00  0.00           H  
ATOM   4746  HA  GLU B  44     184.865 133.659  35.617  1.00  0.00           H  
ATOM   4747 1HB  GLU B  44     183.294 131.834  35.088  1.00  0.00           H  
ATOM   4748 2HB  GLU B  44     183.483 131.176  36.706  1.00  0.00           H  
ATOM   4749 1HG  GLU B  44     182.525 133.262  37.643  1.00  0.00           H  
ATOM   4750 2HG  GLU B  44     182.280 133.860  36.001  1.00  0.00           H  
ATOM   4751  N   VAL B  45     185.205 134.492  37.912  1.00  0.00           N  
ATOM   4752  CA  VAL B  45     185.525 134.992  39.242  1.00  0.00           C  
ATOM   4753  C   VAL B  45     184.453 135.955  39.740  1.00  0.00           C  
ATOM   4754  O   VAL B  45     184.000 136.833  39.008  1.00  0.00           O  
ATOM   4755  CB  VAL B  45     186.889 135.708  39.229  1.00  0.00           C  
ATOM   4756  CG1 VAL B  45     187.316 136.067  40.644  1.00  0.00           C  
ATOM   4757  CG2 VAL B  45     187.931 134.823  38.560  1.00  0.00           C  
ATOM   4758  H   VAL B  45     185.059 135.141  37.153  1.00  0.00           H  
ATOM   4759  HA  VAL B  45     185.580 134.147  39.928  1.00  0.00           H  
ATOM   4760  HB  VAL B  45     186.794 136.641  38.675  1.00  0.00           H  
ATOM   4761 1HG1 VAL B  45     188.282 136.573  40.616  1.00  0.00           H  
ATOM   4762 2HG1 VAL B  45     186.573 136.729  41.090  1.00  0.00           H  
ATOM   4763 3HG1 VAL B  45     187.399 135.159  41.241  1.00  0.00           H  
ATOM   4764 1HG2 VAL B  45     188.893 135.336  38.554  1.00  0.00           H  
ATOM   4765 2HG2 VAL B  45     188.021 133.887  39.111  1.00  0.00           H  
ATOM   4766 3HG2 VAL B  45     187.626 134.614  37.535  1.00  0.00           H  
ATOM   4767  N   LYS B  46     184.057 135.790  40.998  1.00  0.00           N  
ATOM   4768  CA  LYS B  46     183.116 136.710  41.626  1.00  0.00           C  
ATOM   4769  C   LYS B  46     183.846 137.787  42.419  1.00  0.00           C  
ATOM   4770  O   LYS B  46     184.954 137.564  42.905  1.00  0.00           O  
ATOM   4771  CB  LYS B  46     182.152 135.949  42.539  1.00  0.00           C  
ATOM   4772  CG  LYS B  46     181.247 134.960  41.814  1.00  0.00           C  
ATOM   4773  CD  LYS B  46     180.275 134.293  42.775  1.00  0.00           C  
ATOM   4774  CE  LYS B  46     179.441 133.232  42.071  1.00  0.00           C  
ATOM   4775  NZ  LYS B  46     178.635 132.430  43.033  1.00  0.00           N1+
ATOM   4776  H   LYS B  46     184.417 135.011  41.532  1.00  0.00           H  
ATOM   4777  HA  LYS B  46     182.539 137.202  40.846  1.00  0.00           H  
ATOM   4778 1HB  LYS B  46     182.718 135.395  43.287  1.00  0.00           H  
ATOM   4779 2HB  LYS B  46     181.515 136.658  43.067  1.00  0.00           H  
ATOM   4780 1HG  LYS B  46     180.682 135.484  41.041  1.00  0.00           H  
ATOM   4781 2HG  LYS B  46     181.855 134.194  41.335  1.00  0.00           H  
ATOM   4782 1HD  LYS B  46     180.829 133.829  43.590  1.00  0.00           H  
ATOM   4783 2HD  LYS B  46     179.607 135.047  43.195  1.00  0.00           H  
ATOM   4784 1HE  LYS B  46     178.769 133.709  41.361  1.00  0.00           H  
ATOM   4785 2HE  LYS B  46     180.099 132.560  41.520  1.00  0.00           H  
ATOM   4786 1HZ  LYS B  46     178.099 131.739  42.528  1.00  0.00           H  
ATOM   4787 2HZ  LYS B  46     179.252 131.967  43.684  1.00  0.00           H  
ATOM   4788 3HZ  LYS B  46     178.007 133.042  43.535  1.00  0.00           H  
ATOM   4789  N   ASN B  47     183.211 138.949  42.555  1.00  0.00           N  
ATOM   4790  CA  ASN B  47     183.686 140.000  43.447  1.00  0.00           C  
ATOM   4791  C   ASN B  47     185.148 140.330  43.179  1.00  0.00           C  
ATOM   4792  O   ASN B  47     185.930 140.503  44.113  1.00  0.00           O  
ATOM   4793  CB  ASN B  47     183.484 139.602  44.897  1.00  0.00           C  
ATOM   4794  CG  ASN B  47     182.034 139.420  45.251  1.00  0.00           C  
ATOM   4795  ND2 ASN B  47     181.754 138.462  46.094  1.00  0.00           N  
ATOM   4796  OD1 ASN B  47     181.167 140.151  44.758  1.00  0.00           O  
ATOM   4797  H   ASN B  47     182.359 139.104  42.034  1.00  0.00           H  
ATOM   4798  HA  ASN B  47     183.108 140.907  43.251  1.00  0.00           H  
ATOM   4799 1HB  ASN B  47     184.014 138.669  45.095  1.00  0.00           H  
ATOM   4800 2HB  ASN B  47     183.913 140.366  45.546  1.00  0.00           H  
ATOM   4801 1HD2 ASN B  47     180.807 138.294  46.367  1.00  0.00           H  
ATOM   4802 2HD2 ASN B  47     182.489 137.895  46.468  1.00  0.00           H  
ATOM   4803  N   LEU B  48     185.514 140.427  41.905  1.00  0.00           N  
ATOM   4804  CA  LEU B  48     186.901 140.679  41.531  1.00  0.00           C  
ATOM   4805  C   LEU B  48     187.108 142.134  41.135  1.00  0.00           C  
ATOM   4806  O   LEU B  48     186.455 142.639  40.221  1.00  0.00           O  
ATOM   4807  CB  LEU B  48     187.313 139.764  40.372  1.00  0.00           C  
ATOM   4808  CG  LEU B  48     188.765 139.904  39.897  1.00  0.00           C  
ATOM   4809  CD1 LEU B  48     189.708 139.463  41.008  1.00  0.00           C  
ATOM   4810  CD2 LEU B  48     188.971 139.071  38.641  1.00  0.00           C  
ATOM   4811  H   LEU B  48     184.818 140.319  41.180  1.00  0.00           H  
ATOM   4812  HA  LEU B  48     187.535 140.462  42.392  1.00  0.00           H  
ATOM   4813 1HB  LEU B  48     187.163 138.729  40.676  1.00  0.00           H  
ATOM   4814 2HB  LEU B  48     186.665 139.968  39.520  1.00  0.00           H  
ATOM   4815  HG  LEU B  48     188.977 140.951  39.677  1.00  0.00           H  
ATOM   4816 1HD1 LEU B  48     190.740 139.563  40.671  1.00  0.00           H  
ATOM   4817 2HD1 LEU B  48     189.552 140.088  41.887  1.00  0.00           H  
ATOM   4818 3HD1 LEU B  48     189.509 138.422  41.262  1.00  0.00           H  
ATOM   4819 1HD2 LEU B  48     190.004 139.172  38.303  1.00  0.00           H  
ATOM   4820 2HD2 LEU B  48     188.762 138.023  38.861  1.00  0.00           H  
ATOM   4821 3HD2 LEU B  48     188.297 139.420  37.859  1.00  0.00           H  
ATOM   4822  N   SER B  49     188.031 142.801  41.821  1.00  0.00           N  
ATOM   4823  CA  SER B  49     188.241 144.232  41.639  1.00  0.00           C  
ATOM   4824  C   SER B  49     188.851 144.530  40.274  1.00  0.00           C  
ATOM   4825  O   SER B  49     189.483 143.663  39.670  1.00  0.00           O  
ATOM   4826  CB  SER B  49     189.141 144.770  42.735  1.00  0.00           C  
ATOM   4827  OG  SER B  49     190.439 144.257  42.616  1.00  0.00           O  
ATOM   4828  H   SER B  49     188.608 142.302  42.482  1.00  0.00           H  
ATOM   4829  HA  SER B  49     187.285 144.750  41.692  1.00  0.00           H  
ATOM   4830 1HB  SER B  49     189.171 145.858  42.679  1.00  0.00           H  
ATOM   4831 2HB  SER B  49     188.730 144.504  43.708  1.00  0.00           H  
ATOM   4832  HG  SER B  49     190.943 144.641  43.337  1.00  0.00           H  
ATOM   4833  N   GLU B  50     188.660 145.758  39.797  1.00  0.00           N  
ATOM   4834  CA  GLU B  50     189.132 146.168  38.482  1.00  0.00           C  
ATOM   4835  C   GLU B  50     190.647 146.048  38.377  1.00  0.00           C  
ATOM   4836  O   GLU B  50     191.169 145.602  37.353  1.00  0.00           O  
ATOM   4837  CB  GLU B  50     188.705 147.608  38.187  1.00  0.00           C  
ATOM   4838  CG  GLU B  50     189.182 148.143  36.845  1.00  0.00           C  
ATOM   4839  CD  GLU B  50     188.714 149.548  36.577  1.00  0.00           C  
ATOM   4840  OE1 GLU B  50     187.751 149.959  37.176  1.00  0.00           O  
ATOM   4841  OE2 GLU B  50     189.324 150.210  35.770  1.00  0.00           O1-
ATOM   4842  H   GLU B  50     188.166 146.430  40.366  1.00  0.00           H  
ATOM   4843  HA  GLU B  50     188.687 145.514  37.732  1.00  0.00           H  
ATOM   4844 1HB  GLU B  50     187.617 147.676  38.208  1.00  0.00           H  
ATOM   4845 2HB  GLU B  50     189.088 148.269  38.966  1.00  0.00           H  
ATOM   4846 1HG  GLU B  50     190.270 148.124  36.822  1.00  0.00           H  
ATOM   4847 2HG  GLU B  50     188.818 147.489  36.054  1.00  0.00           H  
ATOM   4848  N   GLU B  51     191.353 146.455  39.429  1.00  0.00           N  
ATOM   4849  CA  GLU B  51     192.812 146.457  39.417  1.00  0.00           C  
ATOM   4850  C   GLU B  51     193.360 145.059  39.167  1.00  0.00           C  
ATOM   4851  O   GLU B  51     194.339 144.887  38.442  1.00  0.00           O  
ATOM   4852  CB  GLU B  51     193.356 147.001  40.739  1.00  0.00           C  
ATOM   4853  CG  GLU B  51     193.070 148.477  40.978  1.00  0.00           C  
ATOM   4854  CD  GLU B  51     191.686 148.726  41.509  1.00  0.00           C  
ATOM   4855  OE1 GLU B  51     190.963 147.777  41.699  1.00  0.00           O  
ATOM   4856  OE2 GLU B  51     191.352 149.867  41.726  1.00  0.00           O1-
ATOM   4857  H   GLU B  51     190.870 146.769  40.259  1.00  0.00           H  
ATOM   4858  HA  GLU B  51     193.151 147.103  38.606  1.00  0.00           H  
ATOM   4859 1HB  GLU B  51     192.926 146.439  41.569  1.00  0.00           H  
ATOM   4860 2HB  GLU B  51     194.436 146.860  40.773  1.00  0.00           H  
ATOM   4861 1HG  GLU B  51     193.796 148.867  41.691  1.00  0.00           H  
ATOM   4862 2HG  GLU B  51     193.197 149.017  40.041  1.00  0.00           H  
ATOM   4863  N   LEU B  52     192.718 144.065  39.771  1.00  0.00           N  
ATOM   4864  CA  LEU B  52     193.133 142.674  39.612  1.00  0.00           C  
ATOM   4865  C   LEU B  52     192.798 142.155  38.219  1.00  0.00           C  
ATOM   4866  O   LEU B  52     193.565 141.391  37.634  1.00  0.00           O  
ATOM   4867  CB  LEU B  52     192.453 141.794  40.668  1.00  0.00           C  
ATOM   4868  CG  LEU B  52     192.922 142.007  42.114  1.00  0.00           C  
ATOM   4869  CD1 LEU B  52     191.958 141.315  43.068  1.00  0.00           C  
ATOM   4870  CD2 LEU B  52     194.334 141.467  42.275  1.00  0.00           C  
ATOM   4871  H   LEU B  52     191.922 144.274  40.354  1.00  0.00           H  
ATOM   4872  HA  LEU B  52     194.214 142.619  39.752  1.00  0.00           H  
ATOM   4873 1HB  LEU B  52     191.381 141.980  40.637  1.00  0.00           H  
ATOM   4874 2HB  LEU B  52     192.628 140.749  40.415  1.00  0.00           H  
ATOM   4875  HG  LEU B  52     192.912 143.073  42.346  1.00  0.00           H  
ATOM   4876 1HD1 LEU B  52     192.291 141.467  44.095  1.00  0.00           H  
ATOM   4877 2HD1 LEU B  52     190.959 141.735  42.945  1.00  0.00           H  
ATOM   4878 3HD1 LEU B  52     191.933 140.248  42.849  1.00  0.00           H  
ATOM   4879 1HD2 LEU B  52     194.667 141.620  43.302  1.00  0.00           H  
ATOM   4880 2HD2 LEU B  52     194.344 140.401  42.045  1.00  0.00           H  
ATOM   4881 3HD2 LEU B  52     195.004 141.991  41.594  1.00  0.00           H  
ATOM   4882  N   GLN B  53     191.655 142.580  37.692  1.00  0.00           N  
ATOM   4883  CA  GLN B  53     191.225 142.184  36.357  1.00  0.00           C  
ATOM   4884  C   GLN B  53     192.227 142.632  35.301  1.00  0.00           C  
ATOM   4885  O   GLN B  53     192.525 141.890  34.365  1.00  0.00           O  
ATOM   4886  CB  GLN B  53     189.843 142.763  36.045  1.00  0.00           C  
ATOM   4887  CG  GLN B  53     188.704 142.097  36.798  1.00  0.00           C  
ATOM   4888  CD  GLN B  53     187.348 142.651  36.405  1.00  0.00           C  
ATOM   4889  NE2 GLN B  53     186.536 142.988  37.401  1.00  0.00           N  
ATOM   4890  OE1 GLN B  53     187.033 142.775  35.219  1.00  0.00           O  
ATOM   4891  H   GLN B  53     191.068 143.203  38.231  1.00  0.00           H  
ATOM   4892  HA  GLN B  53     191.161 141.095  36.324  1.00  0.00           H  
ATOM   4893 1HB  GLN B  53     189.831 143.827  36.286  1.00  0.00           H  
ATOM   4894 2HB  GLN B  53     189.640 142.668  34.978  1.00  0.00           H  
ATOM   4895 1HG  GLN B  53     188.713 141.029  36.580  1.00  0.00           H  
ATOM   4896 2HG  GLN B  53     188.844 142.262  37.867  1.00  0.00           H  
ATOM   4897 1HE2 GLN B  53     185.629 143.360  37.204  1.00  0.00           H  
ATOM   4898 2HE2 GLN B  53     186.831 142.871  38.349  1.00  0.00           H  
ATOM   4899  N   ARG B  54     192.748 143.843  35.467  1.00  0.00           N  
ATOM   4900  CA  ARG B  54     193.726 144.398  34.542  1.00  0.00           C  
ATOM   4901  C   ARG B  54     195.053 143.656  34.631  1.00  0.00           C  
ATOM   4902  O   ARG B  54     195.679 143.366  33.611  1.00  0.00           O  
ATOM   4903  CB  ARG B  54     193.955 145.876  34.826  1.00  0.00           C  
ATOM   4904  CG  ARG B  54     192.796 146.787  34.453  1.00  0.00           C  
ATOM   4905  CD  ARG B  54     193.093 148.208  34.758  1.00  0.00           C  
ATOM   4906  NE  ARG B  54     191.954 149.071  34.489  1.00  0.00           N  
ATOM   4907  CZ  ARG B  54     191.654 149.587  33.283  1.00  0.00           C  
ATOM   4908  NH1 ARG B  54     192.415 149.321  32.244  1.00  0.00           N1+
ATOM   4909  NH2 ARG B  54     190.592 150.362  33.142  1.00  0.00           N  
ATOM   4910  H   ARG B  54     192.456 144.398  36.260  1.00  0.00           H  
ATOM   4911  HA  ARG B  54     193.341 144.296  33.527  1.00  0.00           H  
ATOM   4912 1HB  ARG B  54     194.154 146.014  35.888  1.00  0.00           H  
ATOM   4913 2HB  ARG B  54     194.833 146.220  34.282  1.00  0.00           H  
ATOM   4914 1HG  ARG B  54     192.594 146.698  33.385  1.00  0.00           H  
ATOM   4915 2HG  ARG B  54     191.907 146.494  35.015  1.00  0.00           H  
ATOM   4916 1HD  ARG B  54     193.355 148.307  35.811  1.00  0.00           H  
ATOM   4917 2HD  ARG B  54     193.927 148.545  34.143  1.00  0.00           H  
ATOM   4918  HE  ARG B  54     191.344 149.299  35.263  1.00  0.00           H  
ATOM   4919 1HH1 ARG B  54     193.225 148.728  32.351  1.00  0.00           H  
ATOM   4920 2HH1 ARG B  54     192.190 149.708  31.340  1.00  0.00           H  
ATOM   4921 1HH2 ARG B  54     190.007 150.568  33.939  1.00  0.00           H  
ATOM   4922 2HH2 ARG B  54     190.366 150.750  32.236  1.00  0.00           H  
ATOM   4923  N   LEU B  55     195.471 143.336  35.853  1.00  0.00           N  
ATOM   4924  CA  LEU B  55     196.706 142.591  36.074  1.00  0.00           C  
ATOM   4925  C   LEU B  55     196.605 141.181  35.509  1.00  0.00           C  
ATOM   4926  O   LEU B  55     197.546 140.676  34.897  1.00  0.00           O  
ATOM   4927  CB  LEU B  55     197.026 142.526  37.572  1.00  0.00           C  
ATOM   4928  CG  LEU B  55     197.482 143.844  38.213  1.00  0.00           C  
ATOM   4929  CD1 LEU B  55     197.424 143.718  39.730  1.00  0.00           C  
ATOM   4930  CD2 LEU B  55     198.892 144.175  37.745  1.00  0.00           C  
ATOM   4931  H   LEU B  55     194.917 143.610  36.654  1.00  0.00           H  
ATOM   4932  HA  LEU B  55     197.517 143.107  35.560  1.00  0.00           H  
ATOM   4933 1HB  LEU B  55     196.137 142.191  38.104  1.00  0.00           H  
ATOM   4934 2HB  LEU B  55     197.816 141.792  37.728  1.00  0.00           H  
ATOM   4935  HG  LEU B  55     196.805 144.646  37.918  1.00  0.00           H  
ATOM   4936 1HD1 LEU B  55     197.748 144.655  40.184  1.00  0.00           H  
ATOM   4937 2HD1 LEU B  55     196.402 143.502  40.038  1.00  0.00           H  
ATOM   4938 3HD1 LEU B  55     198.081 142.912  40.053  1.00  0.00           H
[truncated: 265,449 more chars]
