# Supplementary material for: De novo design of obligate ABC-type heterotrimeric proteins
Source: Nat Struct Mol Biol. 2022 Dec 15;29(12):1266–76. doi: 10.1038/s41594-022-00879-4 (PMC9758053; doi:10.1038/s41594-022-00879-4)
Supplement: Supplementary file 4 — This compressed file contains all PDB files and scripts used in our design protocols and analyses, as well as the final design model outputs. [file 41594_2022_879_MOESM4_ESM.zip › source_data/scripts/for_rings/input_pdbs/LHD29_A53_B53.pdb]

ATOM      1  N   THR A   1     178.386 144.600  37.457  1.00  0.00           N  
ATOM      2  CA  THR A   1     178.589 144.596  36.013  1.00  0.00           C  
ATOM      3  C   THR A   1     178.975 143.203  35.510  1.00  0.00           C  
ATOM      4  O   THR A   1     179.400 142.337  36.299  1.00  0.00           O  
ATOM      5  CB  THR A   1     179.671 145.613  35.606  1.00  0.00           C  
ATOM      6  CG2 THR A   1     179.267 147.018  36.025  1.00  0.00           C  
ATOM      7  OG1 THR A   1     180.913 145.270  36.233  1.00  0.00           O  
ATOM      8 1H   THR A   1     177.679 145.274  37.710  1.00  0.00           H  
ATOM      9 2H   THR A   1     178.106 143.681  37.763  1.00  0.00           H  
ATOM     10 3H   THR A   1     179.265 144.846  37.896  1.00  0.00           H  
ATOM     11  HA  THR A   1     177.647 144.874  35.536  1.00  0.00           H  
ATOM     12  HB  THR A   1     179.807 145.587  34.525  1.00  0.00           H  
ATOM     13  HG1 THR A   1     181.633 145.722  35.786  1.00  0.00           H  
ATOM     14 1HG2 THR A   1     180.044 147.723  35.728  1.00  0.00           H  
ATOM     15 2HG2 THR A   1     178.328 147.286  35.541  1.00  0.00           H  
ATOM     16 3HG2 THR A   1     179.140 147.052  37.106  1.00  0.00           H  
ATOM     17  N   TRP A   2     178.734 142.989  34.210  1.00  0.00           N  
ATOM     18  CA  TRP A   2     179.068 141.740  33.536  1.00  0.00           C  
ATOM     19  C   TRP A   2     180.311 142.018  32.748  1.00  0.00           C  
ATOM     20  O   TRP A   2     180.411 143.050  32.076  1.00  0.00           O  
ATOM     21  CB  TRP A   2     177.943 141.261  32.616  1.00  0.00           C  
ATOM     22  CG  TRP A   2     176.730 140.782  33.354  1.00  0.00           C  
ATOM     23  CD1 TRP A   2     175.631 141.518  33.679  1.00  0.00           C  
ATOM     24  CD2 TRP A   2     176.486 139.448  33.864  1.00  0.00           C  
ATOM     25  CE2 TRP A   2     175.230 139.470  34.476  1.00  0.00           C  
ATOM     26  CE3 TRP A   2     177.221 138.257  33.850  1.00  0.00           C  
ATOM     27  NE1 TRP A   2     174.724 140.739  34.355  1.00  0.00           N  
ATOM     28  CZ2 TRP A   2     174.686 138.344  35.073  1.00  0.00           C  
ATOM     29  CZ3 TRP A   2     176.676 137.127  34.449  1.00  0.00           C  
ATOM     30  CH2 TRP A   2     175.441 137.171  35.044  1.00  0.00           C  
ATOM     31  H   TRP A   2     178.378 143.759  33.636  1.00  0.00           H  
ATOM     32  HA  TRP A   2     179.291 140.965  34.271  1.00  0.00           H  
ATOM     33 1HB  TRP A   2     177.644 142.075  31.954  1.00  0.00           H  
ATOM     34 2HB  TRP A   2     178.308 140.448  31.990  1.00  0.00           H  
ATOM     35  HD1 TRP A   2     175.492 142.570  33.438  1.00  0.00           H  
ATOM     36  HE1 TRP A   2     173.829 141.049  34.707  1.00  0.00           H  
ATOM     37  HE3 TRP A   2     178.202 138.217  33.376  1.00  0.00           H  
ATOM     38  HZ2 TRP A   2     173.707 138.358  35.552  1.00  0.00           H  
ATOM     39  HZ3 TRP A   2     177.256 136.204  34.434  1.00  0.00           H  
ATOM     40  HH2 TRP A   2     175.042 136.266  35.505  1.00  0.00           H  
ATOM     41  N   GLN A   3     181.279 141.138  32.860  1.00  0.00           N  
ATOM     42  CA  GLN A   3     182.455 141.360  32.078  1.00  0.00           C  
ATOM     43  C   GLN A   3     183.007 140.138  31.359  1.00  0.00           C  
ATOM     44  O   GLN A   3     182.848 138.993  31.822  1.00  0.00           O  
ATOM     45  CB  GLN A   3     183.543 141.950  32.979  1.00  0.00           C  
ATOM     46  CG  GLN A   3     183.156 143.259  33.646  1.00  0.00           C  
ATOM     47  CD  GLN A   3     184.303 143.873  34.425  1.00  0.00           C  
ATOM     48  NE2 GLN A   3     184.194 143.856  35.749  1.00  0.00           N  
ATOM     49  OE1 GLN A   3     185.278 144.358  33.845  1.00  0.00           O  
ATOM     50  H   GLN A   3     181.248 140.394  33.555  1.00  0.00           H  
ATOM     51  HA  GLN A   3     182.245 142.101  31.303  1.00  0.00           H  
ATOM     52 1HB  GLN A   3     183.794 141.235  33.762  1.00  0.00           H  
ATOM     53 2HB  GLN A   3     184.444 142.124  32.393  1.00  0.00           H  
ATOM     54 1HG  GLN A   3     182.846 143.968  32.878  1.00  0.00           H  
ATOM     55 2HG  GLN A   3     182.333 143.075  34.337  1.00  0.00           H  
ATOM     56 1HE2 GLN A   3     184.919 144.246  36.317  1.00  0.00           H  
ATOM     57 2HE2 GLN A   3     183.386 143.452  36.180  1.00  0.00           H  
ATOM     58  N   TRP A   4     183.652 140.362  30.206  1.00  0.00           N  
ATOM     59  CA  TRP A   4     184.297 139.286  29.500  1.00  0.00           C  
ATOM     60  C   TRP A   4     185.726 139.673  29.073  1.00  0.00           C  
ATOM     61  O   TRP A   4     186.010 140.819  28.659  1.00  0.00           O  
ATOM     62  CB  TRP A   4     183.467 138.899  28.275  1.00  0.00           C  
ATOM     63  CG  TRP A   4     182.061 138.499  28.606  1.00  0.00           C  
ATOM     64  CD1 TRP A   4     181.590 137.230  28.767  1.00  0.00           C  
ATOM     65  CD2 TRP A   4     180.928 139.377  28.820  1.00  0.00           C  
ATOM     66  CE2 TRP A   4     179.829 138.563  29.101  1.00  0.00           C  
ATOM     67  CE3 TRP A   4     180.764 140.768  28.795  1.00  0.00           C  
ATOM     68  NE1 TRP A   4     180.251 137.258  29.064  1.00  0.00           N  
ATOM     69  CZ2 TRP A   4     178.572 139.090  29.358  1.00  0.00           C  
ATOM     70  CZ3 TRP A   4     179.505 141.296  29.052  1.00  0.00           C  
ATOM     71  CH2 TRP A   4     178.438 140.477  29.327  1.00  0.00           C  
ATOM     72  H   TRP A   4     183.692 141.323  29.817  1.00  0.00           H  
ATOM     73  HA  TRP A   4     184.368 138.410  30.155  1.00  0.00           H  
ATOM     74 1HB  TRP A   4     183.431 139.738  27.580  1.00  0.00           H  
ATOM     75 2HB  TRP A   4     183.946 138.068  27.759  1.00  0.00           H  
ATOM     76  HD1 TRP A   4     182.190 136.327  28.674  1.00  0.00           H  
ATOM     77  HE1 TRP A   4     179.667 136.449  29.227  1.00  0.00           H  
ATOM     78  HE3 TRP A   4     181.609 141.422  28.580  1.00  0.00           H  
ATOM     79  HZ2 TRP A   4     177.712 138.457  29.578  1.00  0.00           H  
ATOM     80  HZ3 TRP A   4     179.384 142.380  29.030  1.00  0.00           H  
ATOM     81  HH2 TRP A   4     177.464 140.925  29.525  1.00  0.00           H  
ATOM     82  N   VAL A   5     186.627 138.698  29.112  1.00  0.00           N  
ATOM     83  CA  VAL A   5     187.979 138.822  28.550  1.00  0.00           C  
ATOM     84  C   VAL A   5     188.284 137.689  27.568  1.00  0.00           C  
ATOM     85  O   VAL A   5     188.244 136.516  27.928  1.00  0.00           O  
ATOM     86  CB  VAL A   5     189.029 138.812  29.677  1.00  0.00           C  
ATOM     87  CG1 VAL A   5     190.432 138.918  29.097  1.00  0.00           C  
ATOM     88  CG2 VAL A   5     188.759 139.953  30.646  1.00  0.00           C  
ATOM     89  H   VAL A   5     186.385 137.857  29.634  1.00  0.00           H  
ATOM     90  HA  VAL A   5     188.040 139.753  27.996  1.00  0.00           H  
ATOM     91  HB  VAL A   5     188.971 137.862  30.207  1.00  0.00           H  
ATOM     92 1HG1 VAL A   5     191.161 138.909  29.908  1.00  0.00           H  
ATOM     93 2HG1 VAL A   5     190.616 138.072  28.435  1.00  0.00           H  
ATOM     94 3HG1 VAL A   5     190.525 139.848  28.536  1.00  0.00           H  
ATOM     95 1HG2 VAL A   5     189.505 139.938  31.441  1.00  0.00           H  
ATOM     96 2HG2 VAL A   5     188.811 140.903  30.115  1.00  0.00           H  
ATOM     97 3HG2 VAL A   5     187.766 139.834  31.079  1.00  0.00           H  
ATOM     98  N   LEU A   6     188.496 138.035  26.287  1.00  0.00           N  
ATOM     99  CA  LEU A   6     188.699 137.005  25.250  1.00  0.00           C  
ATOM    100  C   LEU A   6     190.189 136.819  24.908  1.00  0.00           C  
ATOM    101  O   LEU A   6     190.872 137.734  24.436  1.00  0.00           O  
ATOM    102  CB  LEU A   6     187.926 137.380  23.980  1.00  0.00           C  
ATOM    103  CG  LEU A   6     186.450 137.749  24.183  1.00  0.00           C  
ATOM    104  CD1 LEU A   6     185.840 138.158  22.849  1.00  0.00           C  
ATOM    105  CD2 LEU A   6     185.708 136.565  24.784  1.00  0.00           C  
ATOM    106  H   LEU A   6     188.550 139.040  26.053  1.00  0.00           H  
ATOM    107  HA  LEU A   6     188.331 136.046  25.638  1.00  0.00           H  
ATOM    108 1HB  LEU A   6     188.418 138.230  23.510  1.00  0.00           H  
ATOM    109 2HB  LEU A   6     187.964 136.538  23.288  1.00  0.00           H  
ATOM    110  HG  LEU A   6     186.379 138.603  24.858  1.00  0.00           H  
ATOM    111 1HD1 LEU A   6     184.792 138.421  22.994  1.00  0.00           H  
ATOM    112 2HD1 LEU A   6     186.378 139.020  22.452  1.00  0.00           H  
ATOM    113 3HD1 LEU A   6     185.912 137.329  22.146  1.00  0.00           H  
ATOM    114 1HD2 LEU A   6     184.660 136.828  24.930  1.00  0.00           H  
ATOM    115 2HD2 LEU A   6     185.778 135.712  24.109  1.00  0.00           H  
ATOM    116 3HD2 LEU A   6     186.154 136.306  25.745  1.00  0.00           H  
ATOM    117  N   ILE A   7     190.713 135.628  25.203  1.00  0.00           N  
ATOM    118  CA  ILE A   7     192.159 135.386  25.082  1.00  0.00           C  
ATOM    119  C   ILE A   7     192.470 134.671  23.768  1.00  0.00           C  
ATOM    120  O   ILE A   7     191.803 133.685  23.440  1.00  0.00           O  
ATOM    121  CB  ILE A   7     192.687 134.551  26.262  1.00  0.00           C  
ATOM    122  CG1 ILE A   7     192.340 135.225  27.592  1.00  0.00           C  
ATOM    123  CG2 ILE A   7     194.189 134.347  26.140  1.00  0.00           C  
ATOM    124  CD1 ILE A   7     192.972 136.587  27.768  1.00  0.00           C  
ATOM    125  H   ILE A   7     190.100 134.866  25.532  1.00  0.00           H  
ATOM    126  HA  ILE A   7     192.670 136.344  25.077  1.00  0.00           H  
ATOM    127  HB  ILE A   7     192.197 133.577  26.265  1.00  0.00           H  
ATOM    128 1HG1 ILE A   7     191.259 135.338  27.671  1.00  0.00           H  
ATOM    129 2HG1 ILE A   7     192.664 134.590  28.417  1.00  0.00           H  
ATOM    130 1HG2 ILE A   7     194.545 133.755  26.982  1.00  0.00           H  
ATOM    131 2HG2 ILE A   7     194.412 133.825  25.210  1.00  0.00           H  
ATOM    132 3HG2 ILE A   7     194.689 135.316  26.141  1.00  0.00           H  
ATOM    133 1HD1 ILE A   7     192.681 137.000  28.734  1.00  0.00           H  
ATOM    134 2HD1 ILE A   7     194.059 136.491  27.728  1.00  0.00           H  
ATOM    135 3HD1 ILE A   7     192.636 137.250  26.973  1.00  0.00           H  
ATOM    136  N   ASN A   8     193.513 135.122  23.033  1.00  0.00           N  
ATOM    137  CA  ASN A   8     193.853 134.528  21.729  1.00  0.00           C  
ATOM    138  C   ASN A   8     192.775 134.789  20.688  1.00  0.00           C  
ATOM    139  O   ASN A   8     192.336 133.895  19.963  1.00  0.00           O  
ATOM    140  CB  ASN A   8     194.095 133.035  21.865  1.00  0.00           C  
ATOM    141  CG  ASN A   8     194.858 132.464  20.703  1.00  0.00           C  
ATOM    142  ND2 ASN A   8     194.680 131.192  20.456  1.00  0.00           N  
ATOM    143  OD1 ASN A   8     195.608 133.177  20.026  1.00  0.00           O  
ATOM    144  H   ASN A   8     194.050 135.913  23.372  1.00  0.00           H  
ATOM    145  HA  ASN A   8     194.744 135.038  21.354  1.00  0.00           H  
ATOM    146 1HB  ASN A   8     194.652 132.839  22.783  1.00  0.00           H  
ATOM    147 2HB  ASN A   8     193.139 132.518  21.947  1.00  0.00           H  
ATOM    148 1HD2 ASN A   8     195.163 130.756  19.695  1.00  0.00           H  
ATOM    149 2HD2 ASN A   8     194.064 130.652  21.030  1.00  0.00           H  
ATOM    150  N   ILE A   9     192.379 136.045  20.618  1.00  0.00           N  
ATOM    151  CA  ILE A   9     191.341 136.398  19.690  1.00  0.00           C  
ATOM    152  C   ILE A   9     191.895 137.189  18.490  1.00  0.00           C  
ATOM    153  O   ILE A   9     192.685 138.120  18.649  1.00  0.00           O  
ATOM    154  CB  ILE A   9     190.249 137.216  20.403  1.00  0.00           C  
ATOM    155  CG1 ILE A   9     189.118 137.559  19.430  1.00  0.00           C  
ATOM    156  CG2 ILE A   9     190.841 138.482  21.004  1.00  0.00           C  
ATOM    157  CD1 ILE A   9     187.856 138.044  20.106  1.00  0.00           C  
ATOM    158  H   ILE A   9     192.831 136.731  21.227  1.00  0.00           H  
ATOM    159  HA  ILE A   9     190.879 135.493  19.308  1.00  0.00           H  
ATOM    160  HB  ILE A   9     189.809 136.619  21.201  1.00  0.00           H  
ATOM    161 1HG1 ILE A   9     189.454 138.332  18.740  1.00  0.00           H  
ATOM    162 2HG1 ILE A   9     188.869 136.678  18.837  1.00  0.00           H  
ATOM    163 1HG2 ILE A   9     190.056 139.050  21.502  1.00  0.00           H  
ATOM    164 2HG2 ILE A   9     191.612 138.217  21.726  1.00  0.00           H  
ATOM    165 3HG2 ILE A   9     191.279 139.090  20.212  1.00  0.00           H  
ATOM    166 1HD1 ILE A   9     187.101 138.266  19.353  1.00  0.00           H  
ATOM    167 2HD1 ILE A   9     187.482 137.269  20.778  1.00  0.00           H  
ATOM    168 3HD1 ILE A   9     188.074 138.946  20.678  1.00  0.00           H  
ATOM    169  N   SER A  10     191.469 136.819  17.290  1.00  0.00           N  
ATOM    170  CA  SER A  10     191.897 137.472  16.048  1.00  0.00           C  
ATOM    171  C   SER A  10     191.193 138.813  15.894  1.00  0.00           C  
ATOM    172  O   SER A  10     190.184 139.043  16.553  1.00  0.00           O  
ATOM    173  CB  SER A  10     191.599 136.589  14.851  1.00  0.00           C  
ATOM    174  OG  SER A  10     190.219 136.496  14.628  1.00  0.00           O  
ATOM    175  H   SER A  10     190.813 136.039  17.217  1.00  0.00           H  
ATOM    176  HA  SER A  10     192.973 137.640  16.089  1.00  0.00           H  
ATOM    177 1HB  SER A  10     192.086 136.999  13.967  1.00  0.00           H  
ATOM    178 2HB  SER A  10     192.011 135.596  15.020  1.00  0.00           H  
ATOM    179  HG  SER A  10     190.110 135.882  13.899  1.00  0.00           H  
ATOM    180  N   GLU A  11     191.656 139.686  14.988  1.00  0.00           N  
ATOM    181  CA  GLU A  11     190.982 140.976  14.827  1.00  0.00           C  
ATOM    182  C   GLU A  11     189.580 140.822  14.250  1.00  0.00           C  
ATOM    183  O   GLU A  11     188.669 141.555  14.630  1.00  0.00           O  
ATOM    184  CB  GLU A  11     191.794 141.948  13.967  1.00  0.00           C  
ATOM    185  CG  GLU A  11     191.140 143.352  13.776  1.00  0.00           C  
ATOM    186  CD  GLU A  11     191.032 144.265  15.056  1.00  0.00           C  
ATOM    187  OE1 GLU A  11     191.821 144.119  15.976  1.00  0.00           O  
ATOM    188  OE2 GLU A  11     190.140 145.120  15.067  1.00  0.00           O1-
ATOM    189  H   GLU A  11     192.485 139.470  14.447  1.00  0.00           H  
ATOM    190  HA  GLU A  11     190.878 141.427  15.813  1.00  0.00           H  
ATOM    191 1HB  GLU A  11     192.778 142.085  14.397  1.00  0.00           H  
ATOM    192 2HB  GLU A  11     191.934 141.510  12.979  1.00  0.00           H  
ATOM    193 1HG  GLU A  11     191.722 143.888  13.028  1.00  0.00           H  
ATOM    194 2HG  GLU A  11     190.149 143.208  13.366  1.00  0.00           H  
ATOM    195  N   GLU A  12     189.404 139.893  13.308  1.00  0.00           N  
ATOM    196  CA  GLU A  12     188.090 139.730  12.690  1.00  0.00           C  
ATOM    197  C   GLU A  12     187.086 139.288  13.747  1.00  0.00           C  
ATOM    198  O   GLU A  12     185.949 139.779  13.791  1.00  0.00           O  
ATOM    199  CB  GLU A  12     188.145 138.710  11.550  1.00  0.00           C  
ATOM    200  CG  GLU A  12     186.831 138.535  10.800  1.00  0.00           C  
ATOM    201  CD  GLU A  12     186.947 137.598   9.630  1.00  0.00           C  
ATOM    202  OE1 GLU A  12     187.734 137.865   8.754  1.00  0.00           O  
ATOM    203  OE2 GLU A  12     186.246 136.614   9.612  1.00  0.00           O1-
ATOM    204  H   GLU A  12     190.179 139.304  13.044  1.00  0.00           H  
ATOM    205  HA  GLU A  12     187.772 140.685  12.280  1.00  0.00           H  
ATOM    206 1HB  GLU A  12     188.904 139.010  10.829  1.00  0.00           H  
ATOM    207 2HB  GLU A  12     188.436 137.737  11.946  1.00  0.00           H  
ATOM    208 1HG  GLU A  12     186.080 138.149  11.488  1.00  0.00           H  
ATOM    209 2HG  GLU A  12     186.494 139.509  10.447  1.00  0.00           H  
ATOM    210  N   ALA A  13     187.526 138.395  14.625  1.00  0.00           N  
ATOM    211  CA  ALA A  13     186.694 137.921  15.721  1.00  0.00           C  
ATOM    212  C   ALA A  13     186.357 139.071  16.675  1.00  0.00           C  
ATOM    213  O   ALA A  13     185.224 139.156  17.159  1.00  0.00           O  
ATOM    214  CB  ALA A  13     187.392 136.791  16.464  1.00  0.00           C  
ATOM    215  H   ALA A  13     188.459 137.996  14.496  1.00  0.00           H  
ATOM    216  HA  ALA A  13     185.767 137.541  15.310  1.00  0.00           H  
ATOM    217 1HB  ALA A  13     186.758 136.448  17.281  1.00  0.00           H  
ATOM    218 2HB  ALA A  13     187.580 135.965  15.779  1.00  0.00           H  
ATOM    219 3HB  ALA A  13     188.337 137.150  16.867  1.00  0.00           H  
ATOM    220  N   ARG A  14     187.331 139.962  16.928  1.00  0.00           N  
ATOM    221  CA  ARG A  14     187.081 141.092  17.814  1.00  0.00           C  
ATOM    222  C   ARG A  14     186.001 141.960  17.236  1.00  0.00           C  
ATOM    223  O   ARG A  14     185.103 142.371  17.971  1.00  0.00           O  
ATOM    224  CB  ARG A  14     188.323 141.955  18.061  1.00  0.00           C  
ATOM    225  CG  ARG A  14     189.363 141.318  18.939  1.00  0.00           C  
ATOM    226  CD  ARG A  14     190.429 142.244  19.399  1.00  0.00           C  
ATOM    227  NE  ARG A  14     191.397 142.546  18.360  1.00  0.00           N  
ATOM    228  CZ  ARG A  14     192.532 141.851  18.148  1.00  0.00           C  
ATOM    229  NH1 ARG A  14     192.824 140.801  18.875  1.00  0.00           N1+
ATOM    230  NH2 ARG A  14     193.335 142.243  17.186  1.00  0.00           N  
ATOM    231  H   ARG A  14     188.256 139.801  16.534  1.00  0.00           H  
ATOM    232  HA  ARG A  14     186.739 140.718  18.760  1.00  0.00           H  
ATOM    233 1HB  ARG A  14     188.787 142.206  17.117  1.00  0.00           H  
ATOM    234 2HB  ARG A  14     188.024 142.887  18.535  1.00  0.00           H  
ATOM    235 1HG  ARG A  14     188.895 140.870  19.760  1.00  0.00           H  
ATOM    236 2HG  ARG A  14     189.860 140.561  18.377  1.00  0.00           H  
ATOM    237 1HD  ARG A  14     189.970 143.177  19.703  1.00  0.00           H  
ATOM    238 2HD  ARG A  14     190.951 141.824  20.259  1.00  0.00           H  
ATOM    239  HE  ARG A  14     191.232 143.339  17.720  1.00  0.00           H  
ATOM    240 1HH1 ARG A  14     192.182 140.489  19.592  1.00  0.00           H  
ATOM    241 2HH1 ARG A  14     193.660 140.262  18.683  1.00  0.00           H  
ATOM    242 1HH2 ARG A  14     193.053 143.063  16.629  1.00  0.00           H  
ATOM    243 2HH2 ARG A  14     194.189 141.749  16.988  1.00  0.00           H  
ATOM    244  N   GLN A  15     186.027 142.214  15.933  1.00  0.00           N  
ATOM    245  CA  GLN A  15     185.028 143.085  15.344  1.00  0.00           C  
ATOM    246  C   GLN A  15     183.646 142.441  15.367  1.00  0.00           C  
ATOM    247  O   GLN A  15     182.649 143.118  15.625  1.00  0.00           O  
ATOM    248  CB  GLN A  15     185.433 143.502  13.936  1.00  0.00           C  
ATOM    249  CG  GLN A  15     186.635 144.419  13.945  1.00  0.00           C  
ATOM    250  CD  GLN A  15     187.119 144.849  12.595  1.00  0.00           C  
ATOM    251  NE2 GLN A  15     188.377 145.261  12.575  1.00  0.00           N  
ATOM    252  OE1 GLN A  15     186.401 144.822  11.584  1.00  0.00           O  
ATOM    253  H   GLN A  15     186.809 141.850  15.366  1.00  0.00           H  
ATOM    254  HA  GLN A  15     184.982 143.990  15.953  1.00  0.00           H  
ATOM    255 1HB  GLN A  15     185.691 142.609  13.355  1.00  0.00           H  
ATOM    256 2HB  GLN A  15     184.603 143.999  13.440  1.00  0.00           H  
ATOM    257 1HG  GLN A  15     186.370 145.316  14.502  1.00  0.00           H  
ATOM    258 2HG  GLN A  15     187.461 143.915  14.447  1.00  0.00           H  
ATOM    259 1HE2 GLN A  15     188.797 145.569  11.724  1.00  0.00           H  
ATOM    260 2HE2 GLN A  15     188.929 145.244  13.450  1.00  0.00           H  
ATOM    261  N   LEU A  16     183.565 141.126  15.145  1.00  0.00           N  
ATOM    262  CA  LEU A  16     182.258 140.484  15.107  1.00  0.00           C  
ATOM    263  C   LEU A  16     181.550 140.587  16.471  1.00  0.00           C  
ATOM    264  O   LEU A  16     180.330 140.809  16.520  1.00  0.00           O  
ATOM    265  CB  LEU A  16     182.409 139.012  14.703  1.00  0.00           C  
ATOM    266  CG  LEU A  16     182.932 138.763  13.282  1.00  0.00           C  
ATOM    267  CD1 LEU A  16     183.248 137.284  13.109  1.00  0.00           C  
ATOM    268  CD2 LEU A  16     181.892 139.222  12.271  1.00  0.00           C  
ATOM    269  H   LEU A  16     184.422 140.603  14.919  1.00  0.00           H  
ATOM    270  HA  LEU A  16     181.649 140.992  14.359  1.00  0.00           H  
ATOM    271 1HB  LEU A  16     183.096 138.530  15.397  1.00  0.00           H  
ATOM    272 2HB  LEU A  16     181.438 138.526  14.788  1.00  0.00           H  
ATOM    273  HG  LEU A  16     183.857 139.321  13.131  1.00  0.00           H  
ATOM    274 1HD1 LEU A  16     183.619 137.107  12.100  1.00  0.00           H  
ATOM    275 2HD1 LEU A  16     184.009 136.987  13.831  1.00  0.00           H  
ATOM    276 3HD1 LEU A  16     182.344 136.697  13.271  1.00  0.00           H  
ATOM    277 1HD2 LEU A  16     182.263 139.045  11.260  1.00  0.00           H  
ATOM    278 2HD2 LEU A  16     180.968 138.664  12.420  1.00  0.00           H  
ATOM    279 3HD2 LEU A  16     181.698 140.286  12.405  1.00  0.00           H  
ATOM    280  N   ILE A  17     182.321 140.468  17.556  1.00  0.00           N  
ATOM    281  CA  ILE A  17     181.792 140.450  18.915  1.00  0.00           C  
ATOM    282  C   ILE A  17     181.537 141.824  19.468  1.00  0.00           C  
ATOM    283  O   ILE A  17     180.556 142.030  20.188  1.00  0.00           O  
ATOM    284  CB  ILE A  17     182.754 139.708  19.861  1.00  0.00           C  
ATOM    285  CG1 ILE A  17     182.955 138.264  19.394  1.00  0.00           C  
ATOM    286  CG2 ILE A  17     182.226 139.741  21.288  1.00  0.00           C  
ATOM    287  CD1 ILE A  17     184.068 137.539  20.114  1.00  0.00           C  
ATOM    288  H   ILE A  17     183.336 140.351  17.417  1.00  0.00           H  
ATOM    289  HA  ILE A  17     180.821 139.963  18.896  1.00  0.00           H  
ATOM    290  HB  ILE A  17     183.732 140.187  19.835  1.00  0.00           H  
ATOM    291 1HG1 ILE A  17     182.031 137.703  19.538  1.00  0.00           H  
ATOM    292 2HG1 ILE A  17     183.178 138.255  18.327  1.00  0.00           H  
ATOM    293 1HG2 ILE A  17     182.917 139.211  21.944  1.00  0.00           H  
ATOM    294 2HG2 ILE A  17     182.133 140.774  21.618  1.00  0.00           H  
ATOM    295 3HG2 ILE A  17     181.250 139.259  21.325  1.00  0.00           H  
ATOM    296 1HD1 ILE A  17     184.149 136.522  19.729  1.00  0.00           H  
ATOM    297 2HD1 ILE A  17     185.010 138.065  19.954  1.00  0.00           H  
ATOM    298 3HD1 ILE A  17     183.848 137.504  21.181  1.00  0.00           H  
ATOM    299  N   GLU A  18     182.418 142.776  19.175  1.00  0.00           N  
ATOM    300  CA  GLU A  18     182.219 144.140  19.604  1.00  0.00           C  
ATOM    301  C   GLU A  18     180.906 144.664  19.046  1.00  0.00           C  
ATOM    302  O   GLU A  18     180.158 145.330  19.765  1.00  0.00           O  
ATOM    303  CB  GLU A  18     183.383 145.026  19.151  1.00  0.00           C  
ATOM    304  CG  GLU A  18     184.672 144.817  19.932  1.00  0.00           C  
ATOM    305  CD  GLU A  18     185.812 145.647  19.412  1.00  0.00           C  
ATOM    306  OE1 GLU A  18     185.642 146.289  18.403  1.00  0.00           O  
ATOM    307  OE2 GLU A  18     186.854 145.640  20.024  1.00  0.00           O1-
ATOM    308  H   GLU A  18     183.253 142.559  18.636  1.00  0.00           H  
ATOM    309  HA  GLU A  18     182.171 144.163  20.687  1.00  0.00           H  
ATOM    310 1HB  GLU A  18     183.595 144.837  18.099  1.00  0.00           H  
ATOM    311 2HB  GLU A  18     183.100 146.074  19.246  1.00  0.00           H  
ATOM    312 1HG  GLU A  18     184.497 145.075  20.977  1.00  0.00           H  
ATOM    313 2HG  GLU A  18     184.945 143.764  19.888  1.00  0.00           H  
ATOM    314  N   LYS A  19     180.596 144.355  17.782  1.00  0.00           N  
ATOM    315  CA  LYS A  19     179.334 144.778  17.210  1.00  0.00           C  
ATOM    316  C   LYS A  19     178.154 144.063  17.839  1.00  0.00           C  
ATOM    317  O   LYS A  19     177.131 144.690  18.105  1.00  0.00           O  
ATOM    318  CB  LYS A  19     179.336 144.549  15.698  1.00  0.00           C  
ATOM    319  CG  LYS A  19     178.088 145.051  14.984  1.00  0.00           C  
ATOM    320  CD  LYS A  19     178.210 144.885  13.477  1.00  0.00           C  
ATOM    321  CE  LYS A  19     176.964 145.387  12.762  1.00  0.00           C  
ATOM    322  NZ  LYS A  19     177.061 145.215  11.287  1.00  0.00           N1+
ATOM    323  H   LYS A  19     181.259 143.851  17.180  1.00  0.00           H  
ATOM    324  HA  LYS A  19     179.219 145.846  17.388  1.00  0.00           H  
ATOM    325 1HB  LYS A  19     180.199 145.049  15.256  1.00  0.00           H  
ATOM    326 2HB  LYS A  19     179.434 143.483  15.491  1.00  0.00           H  
ATOM    327 1HG  LYS A  19     177.220 144.494  15.334  1.00  0.00           H  
ATOM    328 2HG  LYS A  19     177.938 146.106  15.214  1.00  0.00           H  
ATOM    329 1HD  LYS A  19     179.075 145.444  13.118  1.00  0.00           H  
ATOM    330 2HD  LYS A  19     178.355 143.832  13.238  1.00  0.00           H  
ATOM    331 1HE  LYS A  19     176.093 144.840  13.122  1.00  0.00           H  
ATOM    332 2HE  LYS A  19     176.819 146.444  12.982  1.00  0.00           H  
ATOM    333 1HZ  LYS A  19     176.218 145.559  10.851  1.00  0.00           H  
ATOM    334 2HZ  LYS A  19     177.856 145.734  10.939  1.00  0.00           H  
ATOM    335 3HZ  LYS A  19     177.177 144.237  11.068  1.00  0.00           H  
ATOM    336  N   ALA A  20     178.290 142.761  18.099  1.00  0.00           N  
ATOM    337  CA  ALA A  20     177.222 142.000  18.726  1.00  0.00           C  
ATOM    338  C   ALA A  20     176.835 142.579  20.070  1.00  0.00           C  
ATOM    339  O   ALA A  20     175.641 142.762  20.366  1.00  0.00           O  
ATOM    340  CB  ALA A  20     177.635 140.544  18.884  1.00  0.00           C  
ATOM    341  H   ALA A  20     179.136 142.261  17.801  1.00  0.00           H  
ATOM    342  HA  ALA A  20     176.349 142.045  18.076  1.00  0.00           H  
ATOM    343 1HB  ALA A  20     176.825 139.985  19.354  1.00  0.00           H  
ATOM    344 2HB  ALA A  20     177.848 140.119  17.903  1.00  0.00           H  
ATOM    345 3HB  ALA A  20     178.526 140.484  19.507  1.00  0.00           H  
ATOM    346  N   VAL A  21     177.833 142.879  20.901  1.00  0.00           N  
ATOM    347  CA  VAL A  21     177.557 143.402  22.216  1.00  0.00           C  
ATOM    348  C   VAL A  21     176.919 144.788  22.092  1.00  0.00           C  
ATOM    349  O   VAL A  21     175.991 145.096  22.840  1.00  0.00           O  
ATOM    350  CB  VAL A  21     178.854 143.488  23.043  1.00  0.00           C  
ATOM    351  CG1 VAL A  21     178.602 144.212  24.357  1.00  0.00           C  
ATOM    352  CG2 VAL A  21     179.402 142.091  23.293  1.00  0.00           C  
ATOM    353  H   VAL A  21     178.809 142.725  20.600  1.00  0.00           H  
ATOM    354  HA  VAL A  21     176.824 142.739  22.689  1.00  0.00           H  
ATOM    355  HB  VAL A  21     179.588 144.074  22.490  1.00  0.00           H  
ATOM    356 1HG1 VAL A  21     179.529 144.264  24.928  1.00  0.00           H  
ATOM    357 2HG1 VAL A  21     178.244 145.221  24.154  1.00  0.00           H  
ATOM    358 3HG1 VAL A  21     177.851 143.669  24.932  1.00  0.00           H  
ATOM    359 1HG2 VAL A  21     180.320 142.160  23.876  1.00  0.00           H  
ATOM    360 2HG2 VAL A  21     178.666 141.504  23.841  1.00  0.00           H  
ATOM    361 3HG2 VAL A  21     179.615 141.608  22.339  1.00  0.00           H  
ATOM    362  N   ARG A  22     177.435 145.650  21.190  1.00  0.00           N  
ATOM    363  CA  ARG A  22     176.851 146.976  21.038  1.00  0.00           C  
ATOM    364  C   ARG A  22     175.388 146.896  20.600  1.00  0.00           C  
ATOM    365  O   ARG A  22     174.571 147.674  21.089  1.00  0.00           O  
ATOM    366  CB  ARG A  22     177.639 147.790  20.022  1.00  0.00           C  
ATOM    367  CG  ARG A  22     178.960 148.342  20.531  1.00  0.00           C  
ATOM    368  CD  ARG A  22     179.496 149.399  19.636  1.00  0.00           C  
ATOM    369  NE  ARG A  22     179.888 148.867  18.341  1.00  0.00           N  
ATOM    370  CZ  ARG A  22     181.135 148.464  18.026  1.00  0.00           C  
ATOM    371  NH1 ARG A  22     182.096 148.540  18.920  1.00  0.00           N1+
ATOM    372  NH2 ARG A  22     181.391 147.993  16.818  1.00  0.00           N  
ATOM    373  H   ARG A  22     178.232 145.385  20.600  1.00  0.00           H  
ATOM    374  HA  ARG A  22     176.891 147.469  22.010  1.00  0.00           H  
ATOM    375 1HB  ARG A  22     177.853 147.173  19.150  1.00  0.00           H  
ATOM    376 2HB  ARG A  22     177.036 148.634  19.686  1.00  0.00           H  
ATOM    377 1HG  ARG A  22     178.817 148.772  21.522  1.00  0.00           H  
ATOM    378 2HG  ARG A  22     179.694 147.536  20.587  1.00  0.00           H  
ATOM    379 1HD  ARG A  22     178.731 150.159  19.474  1.00  0.00           H  
ATOM    380 2HD  ARG A  22     180.371 149.857  20.096  1.00  0.00           H  
ATOM    381  HE  ARG A  22     179.176 148.793  17.627  1.00  0.00           H  
ATOM    382 1HH1 ARG A  22     181.900 148.900  19.844  1.00  0.00           H  
ATOM    383 2HH1 ARG A  22     183.029 148.238  18.683  1.00  0.00           H  
ATOM    384 1HH2 ARG A  22     180.653 147.935  16.131  1.00  0.00           H  
ATOM    385 2HH2 ARG A  22     182.325 147.692  16.582  1.00  0.00           H  
ATOM    386  N   ALA A  23     175.036 145.963  19.691  1.00  0.00           N  
ATOM    387  CA  ALA A  23     173.654 145.878  19.231  1.00  0.00           C  
ATOM    388  C   ALA A  23     172.705 145.507  20.367  1.00  0.00           C  
ATOM    389  O   ALA A  23     171.628 146.099  20.497  1.00  0.00           O  
ATOM    390  CB  ALA A  23     173.538 144.868  18.098  1.00  0.00           C  
ATOM    391  H   ALA A  23     175.757 145.357  19.288  1.00  0.00           H  
ATOM    392  HA  ALA A  23     173.364 146.858  18.854  1.00  0.00           H  
ATOM    393 1HB  ALA A  23     172.502 144.816  17.761  1.00  0.00           H  
ATOM    394 2HB  ALA A  23     174.175 145.178  17.269  1.00  0.00           H  
ATOM    395 3HB  ALA A  23     173.854 143.888  18.451  1.00  0.00           H  
ATOM    396  N   ILE A  24     173.130 144.576  21.232  1.00  0.00           N  
ATOM    397  CA  ILE A  24     172.309 144.244  22.386  1.00  0.00           C  
ATOM    398  C   ILE A  24     172.192 145.428  23.308  1.00  0.00           C  
ATOM    399  O   ILE A  24     171.099 145.735  23.768  1.00  0.00           O  
ATOM    400  CB  ILE A  24     172.892 143.048  23.161  1.00  0.00           C  
ATOM    401  CG1 ILE A  24     172.797 141.771  22.321  1.00  0.00           C  
ATOM    402  CG2 ILE A  24     172.170 142.871  24.488  1.00  0.00           C  
ATOM    403  CD1 ILE A  24     173.586 140.610  22.884  1.00  0.00           C  
ATOM    404  H   ILE A  24     174.004 144.073  21.046  1.00  0.00           H  
ATOM    405  HA  ILE A  24     171.310 144.000  22.031  1.00  0.00           H  
ATOM    406  HB  ILE A  24     173.950 143.219  23.354  1.00  0.00           H  
ATOM    407 1HG1 ILE A  24     171.754 141.466  22.239  1.00  0.00           H  
ATOM    408 2HG1 ILE A  24     173.159 141.971  21.313  1.00  0.00           H  
ATOM    409 1HG2 ILE A  24     172.594 142.021  25.023  1.00  0.00           H  
ATOM    410 2HG2 ILE A  24     172.287 143.772  25.088  1.00  0.00           H  
ATOM    411 3HG2 ILE A  24     171.110 142.693  24.305  1.00  0.00           H  
ATOM    412 1HD1 ILE A  24     173.470 139.743  22.234  1.00  0.00           H  
ATOM    413 2HD1 ILE A  24     174.640 140.881  22.942  1.00  0.00           H  
ATOM    414 3HD1 ILE A  24     173.218 140.369  23.880  1.00  0.00           H  
ATOM    415  N   SER A  25     173.308 146.101  23.565  1.00  0.00           N  
ATOM    416  CA  SER A  25     173.304 147.188  24.505  1.00  0.00           C  
ATOM    417  C   SER A  25     172.438 148.338  24.014  1.00  0.00           C  
ATOM    418  O   SER A  25     171.766 149.009  24.809  1.00  0.00           O  
ATOM    419  CB  SER A  25     174.721 147.668  24.744  1.00  0.00           C  
ATOM    420  OG  SER A  25     175.490 146.675  25.364  1.00  0.00           O  
ATOM    421  H   SER A  25     174.194 145.816  23.134  1.00  0.00           H  
ATOM    422  HA  SER A  25     172.891 146.814  25.435  1.00  0.00           H  
ATOM    423 1HB  SER A  25     175.177 147.944  23.793  1.00  0.00           H  
ATOM    424 2HB  SER A  25     174.703 148.560  25.369  1.00  0.00           H  
ATOM    425  HG  SER A  25     175.853 146.139  24.655  1.00  0.00           H  
ATOM    426  N   LYS A  26     172.447 148.606  22.702  1.00  0.00           N  
ATOM    427  CA  LYS A  26     171.587 149.666  22.187  1.00  0.00           C  
ATOM    428  C   LYS A  26     170.111 149.351  22.435  1.00  0.00           C  
ATOM    429  O   LYS A  26     169.354 150.242  22.833  1.00  0.00           O  
ATOM    430  CB  LYS A  26     171.839 149.878  20.692  1.00  0.00           C  
ATOM    431  CG  LYS A  26     173.168 150.547  20.367  1.00  0.00           C  
ATOM    432  CD  LYS A  26     173.357 150.699  18.866  1.00  0.00           C  
ATOM    433  CE  LYS A  26     174.688 151.358  18.538  1.00  0.00           C  
ATOM    434  NZ  LYS A  26     174.902 151.481  17.070  1.00  0.00           N1+
ATOM    435  H   LYS A  26     173.088 148.104  22.081  1.00  0.00           H  
ATOM    436  HA  LYS A  26     171.827 150.584  22.707  1.00  0.00           H  
ATOM    437 1HB  LYS A  26     171.814 148.916  20.180  1.00  0.00           H  
ATOM    438 2HB  LYS A  26     171.043 150.493  20.273  1.00  0.00           H  
ATOM    439 1HG  LYS A  26     173.202 151.534  20.830  1.00  0.00           H  
ATOM    440 2HG  LYS A  26     173.984 149.948  20.769  1.00  0.00           H  
ATOM    441 1HD  LYS A  26     173.322 149.716  18.393  1.00  0.00           H  
ATOM    442 2HD  LYS A  26     172.550 151.307  18.456  1.00  0.00           H  
ATOM    443 1HE  LYS A  26     174.720 152.352  18.981  1.00  0.00           H  
ATOM    444 2HE  LYS A  26     175.500 150.770  18.962  1.00  0.00           H  
ATOM    445 1HZ  LYS A  26     175.794 151.922  16.895  1.00  0.00           H  
ATOM    446 2HZ  LYS A  26     174.894 150.562  16.650  1.00  0.00           H  
ATOM    447 3HZ  LYS A  26     174.165 152.042  16.668  1.00  0.00           H  
ATOM    448  N   LYS A  27     169.713 148.085  22.266  1.00  0.00           N  
ATOM    449  CA  LYS A  27     168.336 147.676  22.530  1.00  0.00           C  
ATOM    450  C   LYS A  27     167.997 147.681  24.031  1.00  0.00           C  
ATOM    451  O   LYS A  27     166.896 148.073  24.422  1.00  0.00           O  
ATOM    452  CB  LYS A  27     168.084 146.287  21.943  1.00  0.00           C  
ATOM    453  CG  LYS A  27     168.144 146.226  20.422  1.00  0.00           C  
ATOM    454  CD  LYS A  27     167.004 147.011  19.791  1.00  0.00           C  
ATOM    455  CE  LYS A  27     167.009 146.873  18.275  1.00  0.00           C  
ATOM    456  NZ  LYS A  27     165.921 147.666  17.642  1.00  0.00           N1+
ATOM    457  H   LYS A  27     170.379 147.407  21.874  1.00  0.00           H  
ATOM    458  HA  LYS A  27     167.672 148.388  22.043  1.00  0.00           H  
ATOM    459 1HB  LYS A  27     168.821 145.586  22.335  1.00  0.00           H  
ATOM    460 2HB  LYS A  27     167.099 145.933  22.252  1.00  0.00           H  
ATOM    461 1HG  LYS A  27     169.093 146.641  20.079  1.00  0.00           H  
ATOM    462 2HG  LYS A  27     168.084 145.188  20.096  1.00  0.00           H  
ATOM    463 1HD  LYS A  27     166.053 146.644  20.178  1.00  0.00           H  
ATOM    464 2HD  LYS A  27     167.100 148.065  20.050  1.00  0.00           H  
ATOM    465 1HE  LYS A  27     167.965 147.213  17.883  1.00  0.00           H  
ATOM    466 2HE  LYS A  27     166.881 145.824  18.005  1.00  0.00           H  
ATOM    467 1HZ  LYS A  27     165.957 147.547  16.639  1.00  0.00           H  
ATOM    468 2HZ  LYS A  27     165.025 147.346  17.986  1.00  0.00           H  
ATOM    469 3HZ  LYS A  27     166.038 148.643  17.870  1.00  0.00           H  
ATOM    470  N   GLU A  28     168.954 147.258  24.866  1.00  0.00           N  
ATOM    471  CA  GLU A  28     168.775 147.177  26.316  1.00  0.00           C  
ATOM    472  C   GLU A  28     168.923 148.527  27.027  1.00  0.00           C  
ATOM    473  O   GLU A  28     168.347 148.730  28.098  1.00  0.00           O  
ATOM    474  CB  GLU A  28     169.743 146.157  26.932  1.00  0.00           C  
ATOM    475  CG  GLU A  28     169.494 144.707  26.542  1.00  0.00           C  
ATOM    476  CD  GLU A  28     168.181 144.193  27.064  1.00  0.00           C  
ATOM    477  OE1 GLU A  28     167.844 144.553  28.162  1.00  0.00           O  
ATOM    478  OE2 GLU A  28     167.519 143.424  26.386  1.00  0.00           O1-
ATOM    479  H   GLU A  28     169.837 146.928  24.469  1.00  0.00           H  
ATOM    480  HA  GLU A  28     167.763 146.819  26.505  1.00  0.00           H  
ATOM    481 1HB  GLU A  28     170.768 146.414  26.643  1.00  0.00           H  
ATOM    482 2HB  GLU A  28     169.682 146.215  28.015  1.00  0.00           H  
ATOM    483 1HG  GLU A  28     169.501 144.626  25.454  1.00  0.00           H  
ATOM    484 2HG  GLU A  28     170.310 144.104  26.931  1.00  0.00           H  
ATOM    485  N   GLY A  29     169.683 149.460  26.448  1.00  0.00           N  
ATOM    486  CA  GLY A  29     169.896 150.763  27.061  1.00  0.00           C  
ATOM    487  C   GLY A  29     171.075 150.748  28.035  1.00  0.00           C  
ATOM    488  O   GLY A  29     171.100 151.495  29.015  1.00  0.00           O  
ATOM    489  H   GLY A  29     170.186 149.244  25.588  1.00  0.00           H  
ATOM    490 1HA  GLY A  29     170.077 151.496  26.277  1.00  0.00           H  
ATOM    491 2HA  GLY A  29     168.991 151.070  27.582  1.00  0.00           H  
ATOM    492  N   THR A  30     172.015 149.839  27.793  1.00  0.00           N  
ATOM    493  CA  THR A  30     173.195 149.689  28.635  1.00  0.00           C  
ATOM    494  C   THR A  30     174.410 150.449  28.126  1.00  0.00           C  
ATOM    495  O   THR A  30     174.451 150.905  26.977  1.00  0.00           O  
ATOM    496  CB  THR A  30     173.563 148.201  28.786  1.00  0.00           C  
ATOM    497  CG2 THR A  30     172.406 147.424  29.396  1.00  0.00           C  
ATOM    498  OG1 THR A  30     173.876 147.651  27.499  1.00  0.00           O  
ATOM    499  H   THR A  30     171.943 149.292  26.932  1.00  0.00           H  
ATOM    500  HA  THR A  30     172.957 150.075  29.630  1.00  0.00           H  
ATOM    501  HB  THR A  30     174.437 148.105  29.429  1.00  0.00           H  
ATOM    502  HG1 THR A  30     174.527 146.952  27.600  1.00  0.00           H  
ATOM    503 1HG2 THR A  30     172.684 146.375  29.494  1.00  0.00           H  
ATOM    504 2HG2 THR A  30     172.173 147.832  30.379  1.00  0.00           H  
ATOM    505 3HG2 THR A  30     171.532 147.509  28.752  1.00  0.00           H  
ATOM    506  N   GLU A  31     175.414 150.574  28.982  1.00  0.00           N  
ATOM    507  CA  GLU A  31     176.656 151.265  28.653  1.00  0.00           C  
ATOM    508  C   GLU A  31     177.747 150.268  28.297  1.00  0.00           C  
ATOM    509  O   GLU A  31     177.994 149.320  29.054  1.00  0.00           O  
ATOM    510  CB  GLU A  31     177.144 152.113  29.826  1.00  0.00           C  
ATOM    511  CG  GLU A  31     178.429 152.915  29.541  1.00  0.00           C  
ATOM    512  CD  GLU A  31     178.928 153.713  30.725  1.00  0.00           C  
ATOM    513  OE1 GLU A  31     178.250 153.771  31.730  1.00  0.00           O  
ATOM    514  OE2 GLU A  31     180.003 154.247  30.637  1.00  0.00           O1-
ATOM    515  H   GLU A  31     175.318 150.138  29.892  1.00  0.00           H  
ATOM    516  HA  GLU A  31     176.479 151.911  27.789  1.00  0.00           H  
ATOM    517 1HB  GLU A  31     176.364 152.817  30.123  1.00  0.00           H  
ATOM    518 2HB  GLU A  31     177.337 151.465  30.668  1.00  0.00           H  
ATOM    519 1HG  GLU A  31     179.226 152.233  29.242  1.00  0.00           H  
ATOM    520 2HG  GLU A  31     178.243 153.592  28.708  1.00  0.00           H  
ATOM    521  N   VAL A  32     178.418 150.461  27.152  1.00  0.00           N  
ATOM    522  CA  VAL A  32     179.458 149.499  26.812  1.00  0.00           C  
ATOM    523  C   VAL A  32     180.820 150.148  26.689  1.00  0.00           C  
ATOM    524  O   VAL A  32     181.012 151.110  25.949  1.00  0.00           O  
ATOM    525  CB  VAL A  32     179.178 148.753  25.507  1.00  0.00           C  
ATOM    526  CG1 VAL A  32     180.328 147.750  25.240  1.00  0.00           C  
ATOM    527  CG2 VAL A  32     177.920 148.093  25.624  1.00  0.00           C  
ATOM    528  H   VAL A  32     178.204 151.249  26.555  1.00  0.00           H  
ATOM    529  HA  VAL A  32     179.511 148.764  27.601  1.00  0.00           H  
ATOM    530  HB  VAL A  32     179.149 149.442  24.668  1.00  0.00           H  
ATOM    531 1HG1 VAL A  32     180.128 147.207  24.336  1.00  0.00           H  
ATOM    532 2HG1 VAL A  32     181.278 148.255  25.141  1.00  0.00           H  
ATOM    533 3HG1 VAL A  32     180.393 147.050  26.061  1.00  0.00           H  
ATOM    534 1HG2 VAL A  32     177.711 147.533  24.723  1.00  0.00           H  
ATOM    535 2HG2 VAL A  32     177.986 147.456  26.449  1.00  0.00           H  
ATOM    536 3HG2 VAL A  32     177.150 148.812  25.799  1.00  0.00           H  
ATOM    537  N   HIS A  33     181.755 149.589  27.435  1.00  0.00           N  
ATOM    538  CA  HIS A  33     183.141 149.990  27.357  1.00  0.00           C  
ATOM    539  C   HIS A  33     183.976 148.808  26.889  1.00  0.00           C  
ATOM    540  O   HIS A  33     183.751 147.677  27.328  1.00  0.00           O  
ATOM    541  CB  HIS A  33     183.647 150.496  28.711  1.00  0.00           C  
ATOM    542  CG  HIS A  33     185.097 150.867  28.712  1.00  0.00           C  
ATOM    543  CD2 HIS A  33     186.179 150.234  29.224  1.00  0.00           C  
ATOM    544  ND1 HIS A  33     185.569 152.025  28.131  1.00  0.00           N  
ATOM    545  CE1 HIS A  33     186.880 152.089  28.285  1.00  0.00           C  
ATOM    546  NE2 HIS A  33     187.274 151.014  28.944  1.00  0.00           N  
ATOM    547  H   HIS A  33     181.462 148.827  28.053  1.00  0.00           H  
ATOM    548  HA  HIS A  33     183.242 150.810  26.650  1.00  0.00           H  
ATOM    549 1HB  HIS A  33     183.070 151.372  29.011  1.00  0.00           H  
ATOM    550 2HB  HIS A  33     183.491 149.727  29.469  1.00  0.00           H  
ATOM    551  HD2 HIS A  33     186.180 149.283  29.757  1.00  0.00           H  
ATOM    552  HE1 HIS A  33     187.527 152.891  27.928  1.00  0.00           H  
ATOM    553  HE2 HIS A  33     188.226 150.796  29.203  1.00  0.00           H  
ATOM    554  N   PHE A  34     184.949 149.057  26.017  1.00  0.00           N  
ATOM    555  CA  PHE A  34     185.829 147.979  25.584  1.00  0.00           C  
ATOM    556  C   PHE A  34     187.233 148.486  25.317  1.00  0.00           C  
ATOM    557  O   PHE A  34     187.422 149.664  24.988  1.00  0.00           O  
ATOM    558  CB  PHE A  34     185.277 147.311  24.325  1.00  0.00           C  
ATOM    559  CG  PHE A  34     185.158 148.239  23.149  1.00  0.00           C  
ATOM    560  CD1 PHE A  34     186.181 148.337  22.218  1.00  0.00           C  
ATOM    561  CD2 PHE A  34     184.022 149.016  22.972  1.00  0.00           C  
ATOM    562  CE1 PHE A  34     186.072 149.191  21.137  1.00  0.00           C  
ATOM    563  CE2 PHE A  34     183.910 149.868  21.891  1.00  0.00           C  
ATOM    564  CZ  PHE A  34     184.937 149.956  20.972  1.00  0.00           C  
ATOM    565  H   PHE A  34     185.088 149.995  25.669  1.00  0.00           H  
ATOM    566  HA  PHE A  34     185.880 147.246  26.382  1.00  0.00           H  
ATOM    567 1HB  PHE A  34     185.924 146.482  24.039  1.00  0.00           H  
ATOM    568 2HB  PHE A  34     184.291 146.898  24.533  1.00  0.00           H  
ATOM    569  HD1 PHE A  34     187.078 147.731  22.347  1.00  0.00           H  
ATOM    570  HD2 PHE A  34     183.211 148.946  23.697  1.00  0.00           H  
ATOM    571  HE1 PHE A  34     186.884 149.259  20.413  1.00  0.00           H  
ATOM    572  HE2 PHE A  34     183.013 150.473  21.763  1.00  0.00           H  
ATOM    573  HZ  PHE A  34     184.850 150.629  20.121  1.00  0.00           H  
ATOM    574  N   GLU A  35     188.202 147.581  25.394  1.00  0.00           N  
ATOM    575  CA  GLU A  35     189.605 147.926  25.160  1.00  0.00           C  
ATOM    576  C   GLU A  35     190.304 146.821  24.348  1.00  0.00           C  
ATOM    577  O   GLU A  35     189.952 145.638  24.422  1.00  0.00           O  
ATOM    578  CB  GLU A  35     190.331 148.143  26.490  1.00  0.00           C  
ATOM    579  CG  GLU A  35     189.755 149.262  27.345  1.00  0.00           C  
ATOM    580  CD  GLU A  35     190.558 149.521  28.589  1.00  0.00           C  
ATOM    581  OE1 GLU A  35     191.667 149.048  28.666  1.00  0.00           O  
ATOM    582  OE2 GLU A  35     190.063 150.192  29.463  1.00  0.00           O1-
ATOM    583  H   GLU A  35     187.926 146.622  25.634  1.00  0.00           H  
ATOM    584  HA  GLU A  35     189.635 148.838  24.561  1.00  0.00           H  
ATOM    585 1HB  GLU A  35     190.298 147.224  27.075  1.00  0.00           H  
ATOM    586 2HB  GLU A  35     191.379 148.372  26.300  1.00  0.00           H  
ATOM    587 1HG  GLU A  35     189.720 150.176  26.753  1.00  0.00           H  
ATOM    588 2HG  GLU A  35     188.734 149.005  27.624  1.00  0.00           H  
ATOM    589  N   LYS A  36     191.279 147.190  23.523  1.00  0.00           N  
ATOM    590  CA  LYS A  36     192.097 146.161  22.876  1.00  0.00           C  
ATOM    591  C   LYS A  36     193.532 146.096  23.392  1.00  0.00           C  
ATOM    592  O   LYS A  36     194.112 147.111  23.794  1.00  0.00           O  
ATOM    593  CB  LYS A  36     192.091 146.385  21.364  1.00  0.00           C  
ATOM    594  CG  LYS A  36     190.710 146.275  20.744  1.00  0.00           C  
ATOM    595  CD  LYS A  36     190.730 146.525  19.241  1.00  0.00           C  
ATOM    596  CE  LYS A  36     189.317 146.543  18.693  1.00  0.00           C  
ATOM    597  NZ  LYS A  36     189.253 146.887  17.244  1.00  0.00           N1+
ATOM    598  H   LYS A  36     191.461 148.175  23.357  1.00  0.00           H  
ATOM    599  HA  LYS A  36     191.649 145.186  23.074  1.00  0.00           H  
ATOM    600 1HB  LYS A  36     192.492 147.372  21.134  1.00  0.00           H  
ATOM    601 2HB  LYS A  36     192.737 145.645  20.885  1.00  0.00           H  
ATOM    602 1HG  LYS A  36     190.320 145.282  20.936  1.00  0.00           H  
ATOM    603 2HG  LYS A  36     190.041 146.996  21.206  1.00  0.00           H  
ATOM    604 1HD  LYS A  36     191.205 147.482  19.028  1.00  0.00           H  
ATOM    605 2HD  LYS A  36     191.295 145.736  18.734  1.00  0.00           H  
ATOM    606 1HE  LYS A  36     188.874 145.559  18.834  1.00  0.00           H  
ATOM    607 2HE  LYS A  36     188.732 147.275  19.250  1.00  0.00           H  
ATOM    608 1HZ  LYS A  36     188.236 146.870  17.024  1.00  0.00           H  
ATOM    609 2HZ  LYS A  36     189.623 147.806  17.089  1.00  0.00           H  
ATOM    610 3HZ  LYS A  36     189.787 146.197  16.640  1.00  0.00           H  
ATOM    611  N   ASP A  37     194.117 144.902  23.297  1.00  0.00           N  
ATOM    612  CA  ASP A  37     195.508 144.630  23.621  1.00  0.00           C  
ATOM    613  C   ASP A  37     196.027 143.560  22.660  1.00  0.00           C  
ATOM    614  O   ASP A  37     195.257 143.008  21.855  1.00  0.00           O  
ATOM    615  CB  ASP A  37     195.656 144.165  25.073  1.00  0.00           C  
ATOM    616  CG  ASP A  37     197.037 144.450  25.647  1.00  0.00           C  
ATOM    617  OD1 ASP A  37     197.972 144.522  24.886  1.00  0.00           O  
ATOM    618  OD2 ASP A  37     197.143 144.590  26.842  1.00  0.00           O1-
ATOM    619  H   ASP A  37     193.534 144.098  23.043  1.00  0.00           H  
ATOM    620  HA  ASP A  37     196.093 145.542  23.503  1.00  0.00           H  
ATOM    621 1HB  ASP A  37     194.910 144.665  25.692  1.00  0.00           H  
ATOM    622 2HB  ASP A  37     195.466 143.094  25.133  1.00  0.00           H  
ATOM    623  N   ASP A  38     197.289 143.169  22.773  1.00  0.00           N  
ATOM    624  CA  ASP A  38     197.812 142.229  21.791  1.00  0.00           C  
ATOM    625  C   ASP A  38     197.252 140.813  22.008  1.00  0.00           C  
ATOM    626  O   ASP A  38     197.681 140.053  22.885  1.00  0.00           O  
ATOM    627  CB  ASP A  38     199.349 142.216  21.831  1.00  0.00           C  
ATOM    628  CG  ASP A  38     199.992 141.326  20.735  1.00  0.00           C  
ATOM    629  OD1 ASP A  38     199.263 140.742  19.972  1.00  0.00           O  
ATOM    630  OD2 ASP A  38     201.204 141.256  20.679  1.00  0.00           O1-
ATOM    631  H   ASP A  38     197.894 143.559  23.490  1.00  0.00           H  
ATOM    632  HA  ASP A  38     197.504 142.572  20.796  1.00  0.00           H  
ATOM    633 1HB  ASP A  38     199.727 143.236  21.716  1.00  0.00           H  
ATOM    634 2HB  ASP A  38     199.681 141.856  22.806  1.00  0.00           H  
ATOM    635  N   GLY A  39     196.278 140.489  21.148  1.00  0.00           N  
ATOM    636  CA  GLY A  39     195.543 139.225  21.150  1.00  0.00           C  
ATOM    637  C   GLY A  39     194.427 139.132  22.195  1.00  0.00           C  
ATOM    638  O   GLY A  39     193.903 138.030  22.436  1.00  0.00           O  
ATOM    639  H   GLY A  39     196.001 141.228  20.503  1.00  0.00           H  
ATOM    640 1HA  GLY A  39     195.124 139.065  20.155  1.00  0.00           H  
ATOM    641 2HA  GLY A  39     196.246 138.414  21.311  1.00  0.00           H  
ATOM    642  N   VAL A  40     194.075 140.241  22.851  1.00  0.00           N  
ATOM    643  CA  VAL A  40     193.048 140.170  23.891  1.00  0.00           C  
ATOM    644  C   VAL A  40     191.962 141.258  23.734  1.00  0.00           C  
ATOM    645  O   VAL A  40     192.249 142.428  23.451  1.00  0.00           O  
ATOM    646  CB  VAL A  40     193.706 140.307  25.276  1.00  0.00           C  
ATOM    647  CG1 VAL A  40     192.651 140.280  26.373  1.00  0.00           C  
ATOM    648  CG2 VAL A  40     194.722 139.193  25.479  1.00  0.00           C  
ATOM    649  H   VAL A  40     194.503 141.133  22.591  1.00  0.00           H  
ATOM    650  HA  VAL A  40     192.548 139.211  23.817  1.00  0.00           H  
ATOM    651  HB  VAL A  40     194.208 141.273  25.338  1.00  0.00           H  
ATOM    652 1HG1 VAL A  40     193.133 140.378  27.345  1.00  0.00           H  
ATOM    653 2HG1 VAL A  40     191.956 141.106  26.228  1.00  0.00           H  
ATOM    654 3HG1 VAL A  40     192.108 139.336  26.331  1.00  0.00           H  
ATOM    655 1HG2 VAL A  40     195.184 139.297  26.461  1.00  0.00           H  
ATOM    656 2HG2 VAL A  40     194.223 138.227  25.413  1.00  0.00           H  
ATOM    657 3HG2 VAL A  40     195.491 139.259  24.709  1.00  0.00           H  
ATOM    658  N   LEU A  41     190.689 140.863  23.864  1.00  0.00           N  
ATOM    659  CA  LEU A  41     189.585 141.838  23.888  1.00  0.00           C  
ATOM    660  C   LEU A  41     188.869 141.916  25.224  1.00  0.00           C  
ATOM    661  O   LEU A  41     188.401 140.918  25.788  1.00  0.00           O  
ATOM    662  CB  LEU A  41     188.563 141.492  22.798  1.00  0.00           C  
ATOM    663  CG  LEU A  41     187.320 142.391  22.743  1.00  0.00           C  
ATOM    664  CD1 LEU A  41     187.730 143.798  22.327  1.00  0.00           C  
ATOM    665  CD2 LEU A  41     186.313 141.803  21.765  1.00  0.00           C  
ATOM    666  H   LEU A  41     190.499 139.858  23.982  1.00  0.00           H  
ATOM    667  HA  LEU A  41     190.011 142.828  23.699  1.00  0.00           H  
ATOM    668 1HB  LEU A  41     189.056 141.547  21.829  1.00  0.00           H  
ATOM    669 2HB  LEU A  41     188.223 140.467  22.953  1.00  0.00           H  
ATOM    670  HG  LEU A  41     186.871 142.453  23.734  1.00  0.00           H  
ATOM    671 1HD1 LEU A  41     186.847 144.437  22.287  1.00  0.00           H  
ATOM    672 2HD1 LEU A  41     188.436 144.201  23.054  1.00  0.00           H  
ATOM    673 3HD1 LEU A  41     188.198 143.764  21.344  1.00  0.00           H  
ATOM    674 1HD2 LEU A  41     185.430 142.442  21.726  1.00  0.00           H  
ATOM    675 2HD2 LEU A  41     186.761 141.742  20.774  1.00  0.00           H  
ATOM    676 3HD2 LEU A  41     186.024 140.805  22.096  1.00  0.00           H  
ATOM    677  N   HIS A  42     188.752 143.138  25.723  1.00  0.00           N  
ATOM    678  CA  HIS A  42     188.043 143.449  26.947  1.00  0.00           C  
ATOM    679  C   HIS A  42     186.649 144.032  26.704  1.00  0.00           C  
ATOM    680  O   HIS A  42     186.515 145.047  26.013  1.00  0.00           O  
ATOM    681  CB  HIS A  42     188.865 144.428  27.790  1.00  0.00           C  
ATOM    682  CG  HIS A  42     190.156 143.856  28.288  1.00  0.00           C  
ATOM    683  CD2 HIS A  42     191.334 143.633  27.658  1.00  0.00           C  
ATOM    684  ND1 HIS A  42     190.333 143.438  29.591  1.00  0.00           N  
ATOM    685  CE1 HIS A  42     191.564 142.982  29.740  1.00  0.00           C  
ATOM    686  NE2 HIS A  42     192.191 143.089  28.583  1.00  0.00           N  
ATOM    687  H   HIS A  42     189.196 143.920  25.227  1.00  0.00           H  
ATOM    688  HA  HIS A  42     187.938 142.521  27.526  1.00  0.00           H  
ATOM    689 1HB  HIS A  42     189.091 145.316  27.201  1.00  0.00           H  
ATOM    690 2HB  HIS A  42     188.279 144.747  28.652  1.00  0.00           H  
ATOM    691  HD1 HIS A  42     189.628 143.400  30.299  1.00  0.00           H  
ATOM    692  HD2 HIS A  42     191.670 143.802  26.635  1.00  0.00           H  
ATOM    693  HE1 HIS A  42     191.902 142.602  30.705  1.00  0.00           H  
ATOM    694  N   ILE A  43     185.612 143.364  27.248  1.00  0.00           N  
ATOM    695  CA  ILE A  43     184.228 143.811  27.115  1.00  0.00           C  
ATOM    696  C   ILE A  43     183.570 144.150  28.473  1.00  0.00           C  
ATOM    697  O   ILE A  43     183.410 143.251  29.308  1.00  0.00           O  
ATOM    698  CB  ILE A  43     183.420 142.649  26.546  1.00  0.00           C  
ATOM    699  CG1 ILE A  43     184.003 142.203  25.193  1.00  0.00           C  
ATOM    700  CG2 ILE A  43     181.947 143.057  26.417  1.00  0.00           C  
ATOM    701  CD1 ILE A  43     183.453 140.923  24.658  1.00  0.00           C  
ATOM    702  H   ILE A  43     185.774 142.493  27.762  1.00  0.00           H  
ATOM    703  HA  ILE A  43     184.189 144.688  26.472  1.00  0.00           H  
ATOM    704  HB  ILE A  43     183.509 141.848  27.201  1.00  0.00           H  
ATOM    705 1HG1 ILE A  43     183.856 142.974  24.474  1.00  0.00           H  
ATOM    706 2HG1 ILE A  43     185.056 142.033  25.308  1.00  0.00           H  
ATOM    707 1HG2 ILE A  43     181.357 142.233  26.047  1.00  0.00           H  
ATOM    708 2HG2 ILE A  43     181.556 143.347  27.386  1.00  0.00           H  
ATOM    709 3HG2 ILE A  43     181.877 143.902  25.737  1.00  0.00           H  
ATOM    710 1HD1 ILE A  43     183.959 140.698  23.731  1.00  0.00           H  
ATOM    711 2HD1 ILE A  43     183.647 140.122  25.370  1.00  0.00           H  
ATOM    712 3HD1 ILE A  43     182.405 141.001  24.475  1.00  0.00           H  
ATOM    713  N   ARG A  44     183.086 145.368  28.701  1.00  0.00           N  
ATOM    714  CA  ARG A  44     182.445 145.639  30.004  1.00  0.00           C  
ATOM    715  C   ARG A  44     181.080 146.290  29.860  1.00  0.00           C  
ATOM    716  O   ARG A  44     180.984 147.389  29.298  1.00  0.00           O  
ATOM    717  CB  ARG A  44     183.326 146.541  30.855  1.00  0.00           C  
ATOM    718  CG  ARG A  44     182.694 147.010  32.155  1.00  0.00           C  
ATOM    719  CD  ARG A  44     183.639 147.824  32.963  1.00  0.00           C  
ATOM    720  NE  ARG A  44     184.745 147.028  33.471  1.00  0.00           N  
ATOM    721  CZ  ARG A  44     185.814 147.528  34.119  1.00  0.00           C  
ATOM    722  NH1 ARG A  44     185.908 148.823  34.331  1.00  0.00           N1+
ATOM    723  NH2 ARG A  44     186.769 146.719  34.543  1.00  0.00           N  
ATOM    724  H   ARG A  44     183.227 146.103  27.992  1.00  0.00           H  
ATOM    725  HA  ARG A  44     182.271 144.694  30.507  1.00  0.00           H  
ATOM    726 1HB  ARG A  44     184.248 146.017  31.107  1.00  0.00           H  
ATOM    727 2HB  ARG A  44     183.600 147.428  30.283  1.00  0.00           H  
ATOM    728 1HG  ARG A  44     181.818 147.622  31.934  1.00  0.00           H  
ATOM    729 2HG  ARG A  44     182.394 146.146  32.748  1.00  0.00           H  
ATOM    730 1HD  ARG A  44     184.050 148.624  32.346  1.00  0.00           H  
ATOM    731 2HD  ARG A  44     183.112 148.257  33.813  1.00  0.00           H  
ATOM    732  HE  ARG A  44     184.708 146.027  33.326  1.00  0.00           H  
ATOM    733 1HH1 ARG A  44     185.178 149.442  34.008  1.00  0.00           H  
ATOM    734 2HH1 ARG A  44     186.709 149.197  34.817  1.00  0.00           H  
ATOM    735 1HH2 ARG A  44     186.696 145.724  34.379  1.00  0.00           H  
ATOM    736 2HH2 ARG A  44     187.570 147.094  35.029  1.00  0.00           H  
ATOM    737  N   VAL A  45     180.011 145.675  30.412  1.00  0.00           N  
ATOM    738  CA  VAL A  45     178.684 146.259  30.219  1.00  0.00           C  
ATOM    739  C   VAL A  45     177.919 146.535  31.533  1.00  0.00           C  
ATOM    740  O   VAL A  45     177.693 145.625  32.354  1.00  0.00           O  
ATOM    741  CB  VAL A  45     177.801 145.290  29.395  1.00  0.00           C  
ATOM    742  CG1 VAL A  45     176.405 145.941  29.183  1.00  0.00           C  
ATOM    743  CG2 VAL A  45     178.500 144.832  28.082  1.00  0.00           C  
ATOM    744  H   VAL A  45     180.084 144.777  30.911  1.00  0.00           H  
ATOM    745  HA  VAL A  45     178.792 147.207  29.687  1.00  0.00           H  
ATOM    746  HB  VAL A  45     177.626 144.390  29.996  1.00  0.00           H  
ATOM    747 1HG1 VAL A  45     175.790 145.264  28.652  1.00  0.00           H  
ATOM    748 2HG1 VAL A  45     175.938 146.178  30.131  1.00  0.00           H  
ATOM    749 3HG1 VAL A  45     176.472 146.846  28.616  1.00  0.00           H  
ATOM    750 1HG2 VAL A  45     177.857 144.131  27.560  1.00  0.00           H  
ATOM    751 2HG2 VAL A  45     178.702 145.636  27.450  1.00  0.00           H  
ATOM    752 3HG2 VAL A  45     179.439 144.343  28.331  1.00  0.00           H  
ATOM    753  N   LYS A  46     177.460 147.775  31.704  1.00  0.00           N  
ATOM    754  CA  LYS A  46     176.758 148.151  32.925  1.00  0.00           C  
ATOM    755  C   LYS A  46     175.255 147.945  32.752  1.00  0.00           C  
ATOM    756  O   LYS A  46     174.716 148.210  31.685  1.00  0.00           O  
ATOM    757  CB  LYS A  46     177.022 149.615  33.288  1.00  0.00           C  
ATOM    758  CG  LYS A  46     178.489 149.977  33.552  1.00  0.00           C  
ATOM    759  CD  LYS A  46     178.605 151.453  33.950  1.00  0.00           C  
ATOM    760  CE  LYS A  46     180.035 151.972  33.911  1.00  0.00           C  
ATOM    761  NZ  LYS A  46     180.067 153.464  34.026  1.00  0.00           N1+
ATOM    762  H   LYS A  46     177.626 148.459  30.958  1.00  0.00           H  
ATOM    763  HA  LYS A  46     177.086 147.512  33.734  1.00  0.00           H  
ATOM    764 1HB  LYS A  46     176.668 150.250  32.475  1.00  0.00           H  
ATOM    765 2HB  LYS A  46     176.444 149.874  34.175  1.00  0.00           H  
ATOM    766 1HG  LYS A  46     178.887 149.359  34.348  1.00  0.00           H  
ATOM    767 2HG  LYS A  46     179.073 149.802  32.645  1.00  0.00           H  
ATOM    768 1HD  LYS A  46     178.004 152.061  33.285  1.00  0.00           H  
ATOM    769 2HD  LYS A  46     178.224 151.579  34.961  1.00  0.00           H  
ATOM    770 1HE  LYS A  46     180.604 151.537  34.731  1.00  0.00           H  
ATOM    771 2HE  LYS A  46     180.493 151.686  32.965  1.00  0.00           H  
ATOM    772 1HZ  LYS A  46     181.017 153.795  33.981  1.00  0.00           H  
ATOM    773 2HZ  LYS A  46     179.525 153.853  33.224  1.00  0.00           H  
ATOM    774 3HZ  LYS A  46     179.647 153.761  34.890  1.00  0.00           H  
ATOM    775  N   ASN A  47     174.563 147.576  33.831  1.00  0.00           N  
ATOM    776  CA  ASN A  47     173.103 147.416  33.847  1.00  0.00           C  
ATOM    777  C   ASN A  47     172.536 146.390  32.848  1.00  0.00           C  
ATOM    778  O   ASN A  47     171.461 146.593  32.290  1.00  0.00           O  
ATOM    779  CB  ASN A  47     172.448 148.769  33.609  1.00  0.00           C  
ATOM    780  CG  ASN A  47     172.863 149.776  34.633  1.00  0.00           C  
ATOM    781  ND2 ASN A  47     173.051 151.002  34.205  1.00  0.00           N  
ATOM    782  OD1 ASN A  47     173.020 149.453  35.821  1.00  0.00           O  
ATOM    783  H   ASN A  47     175.065 147.395  34.690  1.00  0.00           H  
ATOM    784  HA  ASN A  47     172.814 147.074  34.840  1.00  0.00           H  
ATOM    785 1HB  ASN A  47     172.691 149.142  32.619  1.00  0.00           H  
ATOM    786 2HB  ASN A  47     171.365 148.655  33.657  1.00  0.00           H  
ATOM    787 1HD2 ASN A  47     173.330 151.720  34.845  1.00  0.00           H  
ATOM    788 2HD2 ASN A  47     172.912 151.222  33.237  1.00  0.00           H  
ATOM    789  N   LEU A  48     173.252 145.287  32.644  1.00  0.00           N  
ATOM    790  CA  LEU A  48     172.774 144.262  31.713  1.00  0.00           C  
ATOM    791  C   LEU A  48     172.110 143.078  32.428  1.00  0.00           C  
ATOM    792  O   LEU A  48     172.614 142.587  33.440  1.00  0.00           O  
ATOM    793  CB  LEU A  48     173.947 143.731  30.888  1.00  0.00           C  
ATOM    794  CG  LEU A  48     173.640 142.753  29.712  1.00  0.00           C  
ATOM    795  CD1 LEU A  48     172.956 143.519  28.547  1.00  0.00           C  
ATOM    796  CD2 LEU A  48     174.921 142.126  29.249  1.00  0.00           C  
ATOM    797  H   LEU A  48     174.124 145.180  33.135  1.00  0.00           H  
ATOM    798  HA  LEU A  48     172.042 144.722  31.053  1.00  0.00           H  
ATOM    799 1HB  LEU A  48     174.471 144.547  30.516  1.00  0.00           H  
ATOM    800 2HB  LEU A  48     174.600 143.208  31.566  1.00  0.00           H  
ATOM    801  HG  LEU A  48     172.977 141.962  30.049  1.00  0.00           H  
ATOM    802 1HD1 LEU A  48     172.773 142.855  27.739  1.00  0.00           H  
ATOM    803 2HD1 LEU A  48     172.015 143.950  28.874  1.00  0.00           H  
ATOM    804 3HD1 LEU A  48     173.586 144.301  28.191  1.00  0.00           H  
ATOM    805 1HD2 LEU A  48     174.696 141.435  28.454  1.00  0.00           H  
ATOM    806 2HD2 LEU A  48     175.609 142.884  28.894  1.00  0.00           H  
ATOM    807 3HD2 LEU A  48     175.363 141.601  30.062  1.00  0.00           H  
ATOM    808  N   HIS A  49     171.000 142.606  31.860  1.00  0.00           N  
ATOM    809  CA  HIS A  49     170.260 141.418  32.291  1.00  0.00           C  
ATOM    810  C   HIS A  49     171.073 140.126  32.088  1.00  0.00           C  
ATOM    811  O   HIS A  49     171.825 139.998  31.113  1.00  0.00           O  
ATOM    812  CB  HIS A  49     168.918 141.328  31.550  1.00  0.00           C  
ATOM    813  CG  HIS A  49     167.942 140.330  32.141  1.00  0.00           C  
ATOM    814  CD2 HIS A  49     166.861 140.521  32.936  1.00  0.00           C  
ATOM    815  ND1 HIS A  49     168.027 138.963  31.932  1.00  0.00           N  
ATOM    816  CE1 HIS A  49     167.038 138.360  32.586  1.00  0.00           C  
ATOM    817  NE2 HIS A  49     166.321 139.286  33.197  1.00  0.00           N  
ATOM    818  H   HIS A  49     170.608 143.130  31.091  1.00  0.00           H  
ATOM    819  HA  HIS A  49     170.044 141.501  33.356  1.00  0.00           H  
ATOM    820 1HB  HIS A  49     168.440 142.310  31.551  1.00  0.00           H  
ATOM    821 2HB  HIS A  49     169.096 141.055  30.511  1.00  0.00           H  
ATOM    822  HD2 HIS A  49     166.489 141.479  33.305  1.00  0.00           H  
ATOM    823  HE1 HIS A  49     166.846 137.287  32.611  1.00  0.00           H  
ATOM    824  HE2 HIS A  49     165.500 139.117  33.770  1.00  0.00           H  
ATOM    825  N   GLU A  50     170.916 139.165  33.004  1.00  0.00           N  
ATOM    826  CA  GLU A  50     171.606 137.874  32.926  1.00  0.00           C  
ATOM    827  C   GLU A  50     171.373 137.112  31.619  1.00  0.00           C  
ATOM    828  O   GLU A  50     172.283 136.421  31.137  1.00  0.00           O  
ATOM    829  CB  GLU A  50     171.173 136.971  34.084  1.00  0.00           C  
ATOM    830  CG  GLU A  50     171.862 135.596  34.097  1.00  0.00           C  
ATOM    831  CD  GLU A  50     171.522 134.777  35.310  1.00  0.00           C  
ATOM    832  OE1 GLU A  50     170.843 135.283  36.170  1.00  0.00           O  
ATOM    833  OE2 GLU A  50     171.924 133.627  35.367  1.00  0.00           O1-
ATOM    834  H   GLU A  50     170.298 139.330  33.787  1.00  0.00           H  
ATOM    835  HA  GLU A  50     172.672 138.064  33.025  1.00  0.00           H  
ATOM    836 1HB  GLU A  50     171.387 137.469  35.028  1.00  0.00           H  
ATOM    837 2HB  GLU A  50     170.095 136.812  34.032  1.00  0.00           H  
ATOM    838 1HG  GLU A  50     171.557 135.027  33.220  1.00  0.00           H  
ATOM    839 2HG  GLU A  50     172.942 135.735  34.045  1.00  0.00           H  
ATOM    840  N   LYS A  51     170.163 137.161  31.060  1.00  0.00           N  
ATOM    841  CA  LYS A  51     169.914 136.418  29.831  1.00  0.00           C  
ATOM    842  C   LYS A  51     170.831 136.907  28.722  1.00  0.00           C  
ATOM    843  O   LYS A  51     171.456 136.105  28.022  1.00  0.00           O  
ATOM    844  CB  LYS A  51     168.449 136.553  29.405  1.00  0.00           C  
ATOM    845  CG  LYS A  51     168.061 135.790  28.124  1.00  0.00           C  
ATOM    846  CD  LYS A  51     166.555 135.933  27.858  1.00  0.00           C  
ATOM    847  CE  LYS A  51     166.072 135.106  26.653  1.00  0.00           C  
ATOM    848  NZ  LYS A  51     166.467 135.701  25.315  1.00  0.00           N1+
ATOM    849  H   LYS A  51     169.422 137.728  31.478  1.00  0.00           H  
ATOM    850  HA  LYS A  51     170.135 135.366  30.010  1.00  0.00           H  
ATOM    851 1HB  LYS A  51     167.811 136.205  30.213  1.00  0.00           H  
ATOM    852 2HB  LYS A  51     168.220 137.609  29.245  1.00  0.00           H  
ATOM    853 1HG  LYS A  51     168.620 136.188  27.272  1.00  0.00           H  
ATOM    854 2HG  LYS A  51     168.311 134.736  28.239  1.00  0.00           H  
ATOM    855 1HD  LYS A  51     166.000 135.616  28.744  1.00  0.00           H  
ATOM    856 2HD  LYS A  51     166.328 136.983  27.674  1.00  0.00           H  
ATOM    857 1HE  LYS A  51     166.484 134.102  26.726  1.00  0.00           H  
ATOM    858 2HE  LYS A  51     164.984 135.046  26.696  1.00  0.00           H  
ATOM    859 1HZ  LYS A  51     166.107 135.116  24.578  1.00  0.00           H  
ATOM    860 2HZ  LYS A  51     166.072 136.623  25.229  1.00  0.00           H  
ATOM    861 3HZ  LYS A  51     167.493 135.773  25.183  1.00  0.00           H  
ATOM    862  N   ARG A  52     170.939 138.234  28.602  1.00  0.00           N  
ATOM    863  CA  ARG A  52     171.771 138.828  27.577  1.00  0.00           C  
ATOM    864  C   ARG A  52     173.237 138.565  27.852  1.00  0.00           C  
ATOM    865  O   ARG A  52     174.007 138.383  26.903  1.00  0.00           O  
ATOM    866  CB  ARG A  52     171.555 140.303  27.507  1.00  0.00           C  
ATOM    867  CG  ARG A  52     170.209 140.762  27.023  1.00  0.00           C  
ATOM    868  CD  ARG A  52     169.911 140.311  25.660  1.00  0.00           C  
ATOM    869  NE  ARG A  52     168.834 141.072  25.111  1.00  0.00           N  
ATOM    870  CZ  ARG A  52     168.230 140.864  23.950  1.00  0.00           C  
ATOM    871  NH1 ARG A  52     168.571 139.859  23.150  1.00  0.00           N1+
ATOM    872  NH2 ARG A  52     167.274 141.712  23.644  1.00  0.00           N  
ATOM    873  H   ARG A  52     170.404 138.818  29.224  1.00  0.00           H  
ATOM    874  HA  ARG A  52     171.519 138.384  26.623  1.00  0.00           H  
ATOM    875 1HB  ARG A  52     171.694 140.714  28.500  1.00  0.00           H  
ATOM    876 2HB  ARG A  52     172.306 140.720  26.850  1.00  0.00           H  
ATOM    877 1HG  ARG A  52     169.435 140.374  27.682  1.00  0.00           H  
ATOM    878 2HG  ARG A  52     170.178 141.844  27.032  1.00  0.00           H  
ATOM    879 1HD  ARG A  52     170.780 140.402  25.016  1.00  0.00           H  
ATOM    880 2HD  ARG A  52     169.591 139.271  25.697  1.00  0.00           H  
ATOM    881  HE  ARG A  52     168.483 141.875  25.654  1.00  0.00           H  
ATOM    882 1HH1 ARG A  52     169.319 139.198  23.427  1.00  0.00           H  
ATOM    883 2HH1 ARG A  52     168.096 139.722  22.275  1.00  0.00           H  
ATOM    884 1HH2 ARG A  52     167.078 142.460  24.334  1.00  0.00           H  
ATOM    885 2HH2 ARG A  52     166.754 141.632  22.785  1.00  0.00           H  
ATOM    886  N   ALA A  53     173.632 138.559  29.128  1.00  0.00           N  
ATOM    887  CA  ALA A  53     175.021 138.302  29.489  1.00  0.00           C  
ATOM    888  C   ALA A  53     175.410 136.917  29.020  1.00  0.00           C  
ATOM    889  O   ALA A  53     176.511 136.718  28.498  1.00  0.00           O  
ATOM    890  CB  ALA A  53     175.231 138.439  30.991  1.00  0.00           C  
ATOM    891  H   ALA A  53     172.944 138.768  29.858  1.00  0.00           H  
ATOM    892  HA  ALA A  53     175.653 139.029  28.995  1.00  0.00           H  
ATOM    893 1HB  ALA A  53     176.272 138.223  31.233  1.00  0.00           H  
ATOM    894 2HB  ALA A  53     174.991 139.457  31.298  1.00  0.00           H  
ATOM    895 3HB  ALA A  53     174.582 137.740  31.514  1.00  0.00           H  
ATOM    896  N   ARG A  54     174.489 135.965  29.181  1.00  0.00           N  
ATOM    897  CA  ARG A  54     174.716 134.611  28.716  1.00  0.00           C  
ATOM    898  C   ARG A  54     174.772 134.529  27.186  1.00  0.00           C  
ATOM    899  O   ARG A  54     175.592 133.780  26.646  1.00  0.00           O  
ATOM    900  CB  ARG A  54     173.645 133.696  29.281  1.00  0.00           C  
ATOM    901  CG  ARG A  54     173.823 133.425  30.782  1.00  0.00           C  
ATOM    902  CD  ARG A  54     172.776 132.532  31.349  1.00  0.00           C  
ATOM    903  NE  ARG A  54     172.985 132.305  32.793  1.00  0.00           N  
ATOM    904  CZ  ARG A  54     173.804 131.393  33.348  1.00  0.00           C  
ATOM    905  NH1 ARG A  54     174.534 130.566  32.615  1.00  0.00           N1+
ATOM    906  NH2 ARG A  54     173.852 131.357  34.660  1.00  0.00           N  
ATOM    907  H   ARG A  54     173.629 136.196  29.697  1.00  0.00           H  
ATOM    908  HA  ARG A  54     175.677 134.281  29.111  1.00  0.00           H  
ATOM    909 1HB  ARG A  54     172.664 134.156  29.138  1.00  0.00           H  
ATOM    910 2HB  ARG A  54     173.651 132.746  28.755  1.00  0.00           H  
ATOM    911 1HG  ARG A  54     174.801 132.976  30.945  1.00  0.00           H  
ATOM    912 2HG  ARG A  54     173.774 134.375  31.320  1.00  0.00           H  
ATOM    913 1HD  ARG A  54     171.803 133.012  31.224  1.00  0.00           H  
ATOM    914 2HD  ARG A  54     172.772 131.572  30.839  1.00  0.00           H  
ATOM    915  HE  ARG A  54     172.468 132.895  33.470  1.00  0.00           H  
ATOM    916 1HH1 ARG A  54     174.493 130.601  31.607  1.00  0.00           H  
ATOM    917 2HH1 ARG A  54     175.140 129.892  33.065  1.00  0.00           H  
ATOM    918 1HH2 ARG A  54     173.262 132.029  35.183  1.00  0.00           H  
ATOM    919 2HH2 ARG A  54     174.444 130.700  35.141  1.00  0.00           H  
ATOM    920  N   GLU A  55     173.944 135.322  26.491  1.00  0.00           N  
ATOM    921  CA  GLU A  55     173.967 135.352  25.028  1.00  0.00           C  
ATOM    922  C   GLU A  55     175.304 135.889  24.510  1.00  0.00           C  
ATOM    923  O   GLU A  55     175.849 135.374  23.530  1.00  0.00           O  
ATOM    924  CB  GLU A  55     172.817 136.206  24.495  1.00  0.00           C  
ATOM    925  CG  GLU A  55     171.421 135.600  24.699  1.00  0.00           C  
ATOM    926  CD  GLU A  55     170.313 136.554  24.336  1.00  0.00           C  
ATOM    927  OE1 GLU A  55     170.626 137.691  24.052  1.00  0.00           O  
ATOM    928  OE2 GLU A  55     169.159 136.152  24.344  1.00  0.00           O1-
ATOM    929  H   GLU A  55     173.234 135.869  26.997  1.00  0.00           H  
ATOM    930  HA  GLU A  55     173.845 134.328  24.663  1.00  0.00           H  
ATOM    931 1HB  GLU A  55     172.840 137.176  24.984  1.00  0.00           H  
ATOM    932 2HB  GLU A  55     172.957 136.379  23.433  1.00  0.00           H  
ATOM    933 1HG  GLU A  55     171.334 134.710  24.076  1.00  0.00           H  
ATOM    934 2HG  GLU A  55     171.309 135.292  25.732  1.00  0.00           H  
ATOM    935  N   ILE A  56     175.869 136.888  25.209  1.00  0.00           N  
ATOM    936  CA  ILE A  56     177.167 137.423  24.831  1.00  0.00           C  
ATOM    937  C   ILE A  56     178.240 136.384  25.050  1.00  0.00           C  
ATOM    938  O   ILE A  56     179.102 136.224  24.179  1.00  0.00           O  
ATOM    939  CB  ILE A  56     177.504 138.693  25.635  1.00  0.00           C  
ATOM    940  CG1 ILE A  56     176.583 139.844  25.225  1.00  0.00           C  
ATOM    941  CG2 ILE A  56     178.962 139.076  25.436  1.00  0.00           C  
ATOM    942  CD1 ILE A  56     176.647 141.037  26.151  1.00  0.00           C  
ATOM    943  H   ILE A  56     175.329 137.313  25.967  1.00  0.00           H  
ATOM    944  HA  ILE A  56     177.164 137.645  23.780  1.00  0.00           H  
ATOM    945  HB  ILE A  56     177.327 138.510  26.694  1.00  0.00           H  
ATOM    946 1HG1 ILE A  56     176.843 140.178  24.220  1.00  0.00           H  
ATOM    947 2HG1 ILE A  56     175.552 139.493  25.194  1.00  0.00           H  
ATOM    948 1HG2 ILE A  56     179.184 139.975  26.010  1.00  0.00           H  
ATOM    949 2HG2 ILE A  56     179.602 138.262  25.776  1.00  0.00           H  
ATOM    950 3HG2 ILE A  56     179.148 139.267  24.379  1.00  0.00           H  
ATOM    951 1HD1 ILE A  56     175.967 141.812  25.794  1.00  0.00           H  
ATOM    952 2HD1 ILE A  56     176.356 140.733  27.157  1.00  0.00           H  
ATOM    953 3HD1 ILE A  56     177.663 141.429  26.170  1.00  0.00           H  
ATOM    954  N   HIS A  57     178.217 135.682  26.176  1.00  0.00           N  
ATOM    955  CA  HIS A  57     179.199 134.640  26.414  1.00  0.00           C  
ATOM    956  C   HIS A  57     179.145 133.561  25.328  1.00  0.00           C  
ATOM    957  O   HIS A  57     180.171 133.254  24.720  1.00  0.00           O  
ATOM    958  CB  HIS A  57     178.981 134.006  27.790  1.00  0.00           C  
ATOM    959  CG  HIS A  57     179.844 132.810  28.045  1.00  0.00           C  
ATOM    960  CD2 HIS A  57     179.546 131.490  28.094  1.00  0.00           C  
ATOM    961  ND1 HIS A  57     181.198 132.907  28.288  1.00  0.00           N  
ATOM    962  CE1 HIS A  57     181.696 131.697  28.476  1.00  0.00           C  
ATOM    963  NE2 HIS A  57     180.715 130.821  28.363  1.00  0.00           N  
ATOM    964  H   HIS A  57     177.516 135.898  26.900  1.00  0.00           H  
ATOM    965  HA  HIS A  57     180.195 135.098  26.394  1.00  0.00           H  
ATOM    966 1HB  HIS A  57     179.183 134.743  28.568  1.00  0.00           H  
ATOM    967 2HB  HIS A  57     177.939 133.702  27.891  1.00  0.00           H  
ATOM    968  HD2 HIS A  57     178.564 131.041  27.947  1.00  0.00           H  
ATOM    969  HE1 HIS A  57     182.740 131.463  28.689  1.00  0.00           H  
ATOM    970  HE2 HIS A  57     180.804 129.819  28.458  1.00  0.00           H  
ATOM    971  N   LYS A  58     177.936 133.038  25.025  1.00  0.00           N  
ATOM    972  CA  LYS A  58     177.823 131.983  24.016  1.00  0.00           C  
ATOM    973  C   LYS A  58     178.267 132.473  22.647  1.00  0.00           C  
ATOM    974  O   LYS A  58     178.977 131.771  21.927  1.00  0.00           O  
ATOM    975  CB  LYS A  58     176.388 131.461  23.942  1.00  0.00           C  
ATOM    976  CG  LYS A  58     176.173 130.357  22.914  1.00  0.00           C  
ATOM    977  CD  LYS A  58     174.749 129.824  22.966  1.00  0.00           C  
ATOM    978  CE  LYS A  58     174.514 128.765  21.899  1.00  0.00           C  
ATOM    979  NZ  LYS A  58     173.132 128.217  21.954  1.00  0.00           N1+
ATOM    980  H   LYS A  58     177.100 133.367  25.488  1.00  0.00           H  
ATOM    981  HA  LYS A  58     178.474 131.157  24.306  1.00  0.00           H  
ATOM    982 1HB  LYS A  58     176.091 131.072  24.916  1.00  0.00           H  
ATOM    983 2HB  LYS A  58     175.714 132.282  23.697  1.00  0.00           H  
ATOM    984 1HG  LYS A  58     176.369 130.748  21.914  1.00  0.00           H  
ATOM    985 2HG  LYS A  58     176.865 129.539  23.108  1.00  0.00           H  
ATOM    986 1HD  LYS A  58     174.559 129.387  23.948  1.00  0.00           H  
ATOM    987 2HD  LYS A  58     174.048 130.643  22.811  1.00  0.00           H  
ATOM    988 1HE  LYS A  58     174.681 129.198  20.914  1.00  0.00           H  
ATOM    989 2HE  LYS A  58     175.221 127.947  22.037  1.00  0.00           H  
ATOM    990 1HZ  LYS A  58     173.017 127.519  21.232  1.00  0.00           H  
ATOM    991 2HZ  LYS A  58     172.972 127.795  22.858  1.00  0.00           H  
ATOM    992 3HZ  LYS A  58     172.467 128.963  21.809  1.00  0.00           H  
ATOM    993  N   VAL A  59     177.849 133.687  22.279  1.00  0.00           N  
ATOM    994  CA  VAL A  59     178.215 134.232  20.993  1.00  0.00           C  
ATOM    995  C   VAL A  59     179.729 134.343  20.890  1.00  0.00           C  
ATOM    996  O   VAL A  59     180.327 133.913  19.905  1.00  0.00           O  
ATOM    997  CB  VAL A  59     177.574 135.618  20.791  1.00  0.00           C  
ATOM    998  CG1 VAL A  59     178.208 136.330  19.605  1.00  0.00           C  
ATOM    999  CG2 VAL A  59     176.073 135.470  20.592  1.00  0.00           C  
ATOM   1000  H   VAL A  59     177.271 134.237  22.899  1.00  0.00           H  
ATOM   1001  HA  VAL A  59     177.870 133.549  20.217  1.00  0.00           H  
ATOM   1002  HB  VAL A  59     177.766 136.229  21.673  1.00  0.00           H  
ATOM   1003 1HG1 VAL A  59     177.743 137.307  19.477  1.00  0.00           H  
ATOM   1004 2HG1 VAL A  59     179.275 136.457  19.785  1.00  0.00           H  
ATOM   1005 3HG1 VAL A  59     178.059 135.737  18.703  1.00  0.00           H  
ATOM   1006 1HG2 VAL A  59     175.627 136.453  20.450  1.00  0.00           H  
ATOM   1007 2HG2 VAL A  59     175.882 134.853  19.713  1.00  0.00           H  
ATOM   1008 3HG2 VAL A  59     175.635 134.995  21.470  1.00  0.00           H  
ATOM   1009  N   ALA A  60     180.374 134.921  21.900  1.00  0.00           N  
ATOM   1010  CA  ALA A  60     181.809 135.120  21.859  1.00  0.00           C  
ATOM   1011  C   ALA A  60     182.514 133.769  21.727  1.00  0.00           C  
ATOM   1012  O   ALA A  60     183.464 133.626  20.957  1.00  0.00           O  
ATOM   1013  CB  ALA A  60     182.282 135.860  23.102  1.00  0.00           C  
ATOM   1014  H   ALA A  60     179.857 135.228  22.711  1.00  0.00           H  
ATOM   1015  HA  ALA A  60     182.043 135.720  20.980  1.00  0.00           H  
ATOM   1016 1HB  ALA A  60     183.363 135.994  23.056  1.00  0.00           H  
ATOM   1017 2HB  ALA A  60     181.797 136.835  23.152  1.00  0.00           H  
ATOM   1018 3HB  ALA A  60     182.025 135.282  23.988  1.00  0.00           H  
ATOM   1019  N   LYS A  61     182.059 132.752  22.478  1.00  0.00           N  
ATOM   1020  CA  LYS A  61     182.693 131.438  22.379  1.00  0.00           C  
ATOM   1021  C   LYS A  61     182.635 130.898  20.954  1.00  0.00           C  
ATOM   1022  O   LYS A  61     183.628 130.392  20.431  1.00  0.00           O  
ATOM   1023  CB  LYS A  61     182.030 130.451  23.341  1.00  0.00           C  
ATOM   1024  CG  LYS A  61     182.617 129.046  23.304  1.00  0.00           C  
ATOM   1025  CD  LYS A  61     181.932 128.135  24.312  1.00  0.00           C  
ATOM   1026  CE  LYS A  61     182.466 126.713  24.224  1.00  0.00           C  
ATOM   1027  NZ  LYS A  61     181.812 125.812  25.211  1.00  0.00           N1+
ATOM   1028  H   LYS A  61     181.284 132.877  23.113  1.00  0.00           H  
ATOM   1029  HA  LYS A  61     183.743 131.540  22.653  1.00  0.00           H  
ATOM   1030 1HB  LYS A  61     182.118 130.823  24.362  1.00  0.00           H  
ATOM   1031 2HB  LYS A  61     180.967 130.377  23.111  1.00  0.00           H  
ATOM   1032 1HG  LYS A  61     182.493 128.627  22.304  1.00  0.00           H  
ATOM   1033 2HG  LYS A  61     183.681 129.091  23.530  1.00  0.00           H  
ATOM   1034 1HD  LYS A  61     182.101 128.516  25.320  1.00  0.00           H  
ATOM   1035 2HD  LYS A  61     180.860 128.123  24.122  1.00  0.00           H  
ATOM   1036 1HE  LYS A  61     182.293 126.321  23.222  1.00  0.00           H  
ATOM   1037 2HE  LYS A  61     183.540 126.714  24.408  1.00  0.00           H  
ATOM   1038 1HZ  LYS A  61     182.192 124.880  25.121  1.00  0.00           H  
ATOM   1039 2HZ  LYS A  61     181.982 126.155  26.146  1.00  0.00           H  
ATOM   1040 3HZ  LYS A  61     180.817 125.786  25.037  1.00  0.00           H  
ATOM   1041  N   LEU A  62     181.464 130.999  20.304  1.00  0.00           N  
ATOM   1042  CA  LEU A  62     181.281 130.499  18.943  1.00  0.00           C  
ATOM   1043  C   LEU A  62     182.139 131.224  17.912  1.00  0.00           C  
ATOM   1044  O   LEU A  62     182.590 130.627  16.934  1.00  0.00           O  
ATOM   1045  CB  LEU A  62     179.804 130.623  18.544  1.00  0.00           C  
ATOM   1046  CG  LEU A  62     178.809 129.864  19.431  1.00  0.00           C  
ATOM   1047  CD1 LEU A  62     177.388 130.258  19.053  1.00  0.00           C  
ATOM   1048  CD2 LEU A  62     179.024 128.366  19.269  1.00  0.00           C  
ATOM   1049  H   LEU A  62     180.686 131.436  20.777  1.00  0.00           H  
ATOM   1050  HA  LEU A  62     181.560 129.446  18.920  1.00  0.00           H  
ATOM   1051 1HB  LEU A  62     179.527 131.675  18.560  1.00  0.00           H  
ATOM   1052 2HB  LEU A  62     179.688 130.253  17.524  1.00  0.00           H  
ATOM   1053  HG  LEU A  62     178.967 130.142  20.474  1.00  0.00           H  
ATOM   1054 1HD1 LEU A  62     176.681 129.719  19.685  1.00  0.00           H  
ATOM   1055 2HD1 LEU A  62     177.257 131.330  19.198  1.00  0.00           H  
ATOM   1056 3HD1 LEU A  62     177.206 130.007  18.010  1.00  0.00           H  
ATOM   1057 1HD2 LEU A  62     178.317 127.827  19.901  1.00  0.00           H  
ATOM   1058 2HD2 LEU A  62     178.865 128.087  18.227  1.00  0.00           H  
ATOM   1059 3HD2 LEU A  62     180.042 128.111  19.563  1.00  0.00           H  
ATOM   1060  N   ILE A  63     182.362 132.562  18.159  1.00  0.00           N  
ATOM   1061  CA  ILE A  63     183.321 133.305  17.352  1.00  0.00           C  
ATOM   1062  C   ILE A  63     184.726 132.742  17.509  1.00  0.00           C  
ATOM   1063  O   ILE A  63     185.455 132.583  16.529  1.00  0.00           O  
ATOM   1064  CB  ILE A  63     183.320 134.797  17.731  1.00  0.00           C  
ATOM   1065  CG1 ILE A  63     181.946 135.417  17.459  1.00  0.00           C  
ATOM   1066  CG2 ILE A  63     184.403 135.542  16.966  1.00  0.00           C  
ATOM   1067  CD1 ILE A  63     181.532 135.371  16.005  1.00  0.00           C  
ATOM   1068  H   ILE A  63     181.866 133.041  18.898  1.00  0.00           H  
ATOM   1069  HA  ILE A  63     183.027 133.224  16.304  1.00  0.00           H  
ATOM   1070  HB  ILE A  63     183.506 134.900  18.799  1.00  0.00           H  
ATOM   1071 1HG1 ILE A  63     181.190 134.895  18.046  1.00  0.00           H  
ATOM   1072 2HG1 ILE A  63     181.946 136.458  17.780  1.00  0.00           H  
ATOM   1073 1HG2 ILE A  63     184.388 136.595  17.246  1.00  0.00           H  
ATOM   1074 2HG2 ILE A  63     185.376 135.116  17.208  1.00  0.00           H  
ATOM   1075 3HG2 ILE A  63     184.222 135.448  15.895  1.00  0.00           H  
ATOM   1076 1HD1 ILE A  63     180.550 135.828  15.892  1.00  0.00           H  
ATOM   1077 2HD1 ILE A  63     182.259 135.917  15.404  1.00  0.00           H  
ATOM   1078 3HD1 ILE A  63     181.491 134.335  15.672  1.00  0.00           H  
ATOM   1079  N   LEU A  64     185.103 132.440  18.749  1.00  0.00           N  
ATOM   1080  CA  LEU A  64     186.433 131.918  19.039  1.00  0.00           C  
ATOM   1081  C   LEU A  64     186.608 130.512  18.480  1.00  0.00           C  
ATOM   1082  O   LEU A  64     187.701 130.131  18.065  1.00  0.00           O  
ATOM   1083  CB  LEU A  64     186.678 131.907  20.553  1.00  0.00           C  
ATOM   1084  CG  LEU A  64     186.771 133.285  21.221  1.00  0.00           C  
ATOM   1085  CD1 LEU A  64     186.777 133.117  22.734  1.00  0.00           C  
ATOM   1086  CD2 LEU A  64     188.029 133.997  20.745  1.00  0.00           C  
ATOM   1087  H   LEU A  64     184.449 132.575  19.504  1.00  0.00           H  
ATOM   1088  HA  LEU A  64     187.169 132.559  18.554  1.00  0.00           H  
ATOM   1089 1HB  LEU A  64     185.868 131.360  21.032  1.00  0.00           H  
ATOM   1090 2HB  LEU A  64     187.611 131.379  20.749  1.00  0.00           H  
ATOM   1091  HG  LEU A  64     185.896 133.879  20.955  1.00  0.00           H  
ATOM   1092 1HD1 LEU A  64     186.843 134.096  23.210  1.00  0.00           H  
ATOM   1093 2HD1 LEU A  64     185.858 132.622  23.049  1.00  0.00           H  
ATOM   1094 3HD1 LEU A  64     187.634 132.512  23.029  1.00  0.00           H  
ATOM   1095 1HD2 LEU A  64     188.094 134.976  21.220  1.00  0.00           H  
ATOM   1096 2HD2 LEU A  64     188.905 133.405  21.012  1.00  0.00           H  
ATOM   1097 3HD2 LEU A  64     187.989 134.120  19.663  1.00  0.00           H  
ATOM   1098  N   GLU A  65     185.523 129.745  18.472  1.00  0.00           N  
ATOM   1099  CA  GLU A  65     185.529 128.414  17.875  1.00  0.00           C  
ATOM   1100  C   GLU A  65     185.918 128.474  16.404  1.00  0.00           C  
ATOM   1101  O   GLU A  65     186.738 127.683  15.936  1.00  0.00           O  
ATOM   1102  CB  GLU A  65     184.156 127.755  18.024  1.00  0.00           C  
ATOM   1103  CG  GLU A  65     183.880 127.183  19.407  1.00  0.00           C  
ATOM   1104  CD  GLU A  65     182.490 126.625  19.541  1.00  0.00           C  
ATOM   1105  OE1 GLU A  65     181.724 126.760  18.618  1.00  0.00           O  
ATOM   1106  OE2 GLU A  65     182.194 126.064  20.570  1.00  0.00           O1-
ATOM   1107  H   GLU A  65     184.671 130.092  18.892  1.00  0.00           H  
ATOM   1108  HA  GLU A  65     186.277 127.807  18.389  1.00  0.00           H  
ATOM   1109 1HB  GLU A  65     183.377 128.485  17.801  1.00  0.00           H  
ATOM   1110 2HB  GLU A  65     184.061 126.945  17.301  1.00  0.00           H  
ATOM   1111 1HG  GLU A  65     184.599 126.390  19.610  1.00  0.00           H  
ATOM   1112 2HG  GLU A  65     184.025 127.966  20.148  1.00  0.00           H  
ATOM   1113  N   VAL A  66     185.323 129.415  15.679  1.00  0.00           N  
ATOM   1114  CA  VAL A  66     185.629 129.597  14.263  1.00  0.00           C  
ATOM   1115  C   VAL A  66     187.070 130.048  14.063  1.00  0.00           C  
ATOM   1116  O   VAL A  66     187.768 129.552  13.181  1.00  0.00           O  
ATOM   1117  CB  VAL A  66     184.678 130.636  13.640  1.00  0.00           C  
ATOM   1118  CG1 VAL A  66     185.106 130.965  12.217  1.00  0.00           C  
ATOM   1119  CG2 VAL A  66     183.250 130.112  13.666  1.00  0.00           C  
ATOM   1120  H   VAL A  66     184.643 130.018  16.116  1.00  0.00           H  
ATOM   1121  HA  VAL A  66     185.509 128.639  13.757  1.00  0.00           H  
ATOM   1122  HB  VAL A  66     184.737 131.560  14.215  1.00  0.00           H  
ATOM   1123 1HG1 VAL A  66     184.423 131.701  11.792  1.00  0.00           H  
ATOM   1124 2HG1 VAL A  66     186.117 131.371  12.227  1.00  0.00           H  
ATOM   1125 3HG1 VAL A  66     185.084 130.058  11.612  1.00  0.00           H  
ATOM   1126 1HG2 VAL A  66     182.583 130.852  13.225  1.00  0.00           H  
ATOM   1127 2HG2 VAL A  66     183.192 129.185  13.096  1.00  0.00           H  
ATOM   1128 3HG2 VAL A  66     182.951 129.923  14.697  1.00  0.00           H  
ATOM   1129  N   ALA A  67     187.507 130.993  14.889  1.00  0.00           N  
ATOM   1130  CA  ALA A  67     188.856 131.539  14.782  1.00  0.00           C  
ATOM   1131  C   ALA A  67     189.906 130.449  14.951  1.00  0.00           C  
ATOM   1132  O   ALA A  67     190.796 130.297  14.114  1.00  0.00           O  
ATOM   1133  CB  ALA A  67     189.066 132.639  15.813  1.00  0.00           C  
ATOM   1134  H   ALA A  67     186.891 131.341  15.609  1.00  0.00           H  
ATOM   1135  HA  ALA A  67     188.979 131.965  13.786  1.00  0.00           H  
ATOM   1136 1HB  ALA A  67     190.077 133.036  15.721  1.00  0.00           H  
ATOM   1137 2HB  ALA A  67     188.346 133.439  15.643  1.00  0.00           H  
ATOM   1138 3HB  ALA A  67     188.926 132.232  16.813  1.00  0.00           H  
ATOM   1139  N   ALA A  68     189.796 129.690  16.036  1.00  0.00           N  
ATOM   1140  CA  ALA A  68     190.762 128.640  16.338  1.00  0.00           C  
ATOM   1141  C   ALA A  68     190.761 127.565  15.259  1.00  0.00           C  
ATOM   1142  O   ALA A  68     191.816 127.086  14.845  1.00  0.00           O  
ATOM   1143  CB  ALA A  68     190.466 128.025  17.698  1.00  0.00           C  
ATOM   1144  H   ALA A  68     189.024 129.844  16.667  1.00  0.00           H  
ATOM   1145  HA  ALA A  68     191.758 129.082  16.360  1.00  0.00           H  
ATOM   1146 1HB  ALA A  68     191.195 127.243  17.910  1.00  0.00           H  
ATOM   1147 2HB  ALA A  68     190.528 128.795  18.468  1.00  0.00           H  
ATOM   1148 3HB  ALA A  68     189.465 127.596  17.695  1.00  0.00           H  
ATOM   1149  N   ALA A  69     189.569 127.184  14.812  1.00  0.00           N  
ATOM   1150  CA  ALA A  69     189.429 126.204  13.742  1.00  0.00           C  
ATOM   1151  C   ALA A  69     190.061 126.706  12.449  1.00  0.00           C  
ATOM   1152  O   ALA A  69     190.757 125.964  11.758  1.00  0.00           O  
ATOM   1153  CB  ALA A  69     187.963 125.867  13.517  1.00  0.00           C  
ATOM   1154  H   ALA A  69     188.738 127.584  15.223  1.00  0.00           H  
ATOM   1155  HA  ALA A  69     189.954 125.294  14.034  1.00  0.00           H  
ATOM   1156 1HB  ALA A  69     187.876 125.136  12.715  1.00  0.00           H  
ATOM   1157 2HB  ALA A  69     187.540 125.454  14.433  1.00  0.00           H  
ATOM   1158 3HB  ALA A  69     187.420 126.772  13.243  1.00  0.00           H  
ATOM   1159  N   GLU A  70     189.813 127.973  12.129  1.00  0.00           N  
ATOM   1160  CA  GLU A  70     190.401 128.593  10.947  1.00  0.00           C  
ATOM   1161  C   GLU A  70     191.922 128.507  10.981  1.00  0.00           C  
ATOM   1162  O   GLU A  70     192.559 128.218   9.967  1.00  0.00           O  
ATOM   1163  CB  GLU A  70     189.966 130.056  10.838  1.00  0.00           C  
ATOM   1164  CG  GLU A  70     190.560 130.803   9.652  1.00  0.00           C  
ATOM   1165  CD  GLU A  70     190.059 132.217   9.540  1.00  0.00           C  
ATOM   1166  OE1 GLU A  70     189.045 132.516  10.123  1.00  0.00           O  
ATOM   1167  OE2 GLU A  70     190.692 132.998   8.871  1.00  0.00           O1-
ATOM   1168  H   GLU A  70     189.200 128.518  12.717  1.00  0.00           H  
ATOM   1169  HA  GLU A  70     190.059 128.053  10.066  1.00  0.00           H  
ATOM   1170 1HB  GLU A  70     188.880 130.107  10.756  1.00  0.00           H  
ATOM   1171 2HB  GLU A  70     190.251 130.589  11.745  1.00  0.00           H  
ATOM   1172 1HG  GLU A  70     191.644 130.820   9.753  1.00  0.00           H  
ATOM   1173 2HG  GLU A  70     190.316 130.263   8.738  1.00  0.00           H  
ATOM   1174  N   ARG A  71     192.499 128.759  12.151  1.00  0.00           N  
ATOM   1175  CA  ARG A  71     193.944 128.677  12.326  1.00  0.00           C  
ATOM   1176  C   ARG A  71     194.461 127.286  11.984  1.00  0.00           C  
ATOM   1177  O   ARG A  71     195.504 127.141  11.347  1.00  0.00           O  
ATOM   1178  CB  ARG A  71     194.329 129.022  13.757  1.00  0.00           C  
ATOM   1179  CG  ARG A  71     194.140 130.482  14.136  1.00  0.00           C  
ATOM   1180  CD  ARG A  71     194.670 130.770  15.493  1.00  0.00           C  
ATOM   1181  NE  ARG A  71     194.447 132.154  15.881  1.00  0.00           N  
ATOM   1182  CZ  ARG A  71     193.406 132.584  16.620  1.00  0.00           C  
ATOM   1183  NH1 ARG A  71     192.503 131.727  17.044  1.00  0.00           N1+
ATOM   1184  NH2 ARG A  71     193.293 133.866  16.919  1.00  0.00           N  
ATOM   1185  H   ARG A  71     191.919 129.014  12.940  1.00  0.00           H  
ATOM   1186  HA  ARG A  71     194.415 129.382  11.641  1.00  0.00           H  
ATOM   1187 1HB  ARG A  71     193.738 128.423  14.447  1.00  0.00           H  
ATOM   1188 2HB  ARG A  71     195.378 128.772  13.921  1.00  0.00           H  
ATOM   1189 1HG  ARG A  71     194.667 131.115  13.421  1.00  0.00           H  
ATOM   1190 2HG  ARG A  71     193.077 130.727  14.124  1.00  0.00           H  
ATOM   1191 1HD  ARG A  71     194.174 130.129  16.221  1.00  0.00           H  
ATOM   1192 2HD  ARG A  71     195.743 130.579  15.513  1.00  0.00           H  
ATOM   1193  HE  ARG A  71     195.122 132.843  15.572  1.00  0.00           H  
ATOM   1194 1HH1 ARG A  71     192.590 130.747  16.814  1.00  0.00           H  
ATOM   1195 2HH1 ARG A  71     191.723 132.049  17.598  1.00  0.00           H  
ATOM   1196 1HH2 ARG A  71     193.987 134.524  16.593  1.00  0.00           H  
ATOM   1197 2HH2 ARG A  71     192.513 134.187  17.473  1.00  0.00           H  
ATOM   1198  N   ILE A  72     193.728 126.266  12.417  1.00  0.00           N  
ATOM   1199  CA  ILE A  72     194.077 124.885  12.101  1.00  0.00           C  
ATOM   1200  C   ILE A  72     194.056 124.642  10.597  1.00  0.00           C  
ATOM   1201  O   ILE A  72     194.959 124.006  10.051  1.00  0.00           O  
ATOM   1202  CB  ILE A  72     193.116 123.903  12.794  1.00  0.00           C  
ATOM   1203  CG1 ILE A  72     193.319 123.937  14.311  1.00  0.00           C  
ATOM   1204  CG2 ILE A  72     193.319 122.493  12.259  1.00  0.00           C  
ATOM   1205  CD1 ILE A  72     192.238 123.221  15.088  1.00  0.00           C  
ATOM   1206  H   ILE A  72     192.908 126.450  12.975  1.00  0.00           H  
ATOM   1207  HA  ILE A  72     195.091 124.695  12.454  1.00  0.00           H  
ATOM   1208  HB  ILE A  72     192.087 124.207  12.606  1.00  0.00           H  
ATOM   1209 1HG1 ILE A  72     194.277 123.483  14.561  1.00  0.00           H  
ATOM   1210 2HG1 ILE A  72     193.351 124.973  14.650  1.00  0.00           H  
ATOM   1211 1HG2 ILE A  72     192.632 121.811  12.760  1.00  0.00           H  
ATOM   1212 2HG2 ILE A  72     193.126 122.479  11.187  1.00  0.00           H  
ATOM   1213 3HG2 ILE A  72     194.344 122.176  12.447  1.00  0.00           H  
ATOM   1214 1HD1 ILE A  72     192.451 123.289  16.155  1.00  0.00           H  
ATOM   1215 2HD1 ILE A  72     191.272 123.683  14.881  1.00  0.00           H  
ATOM   1216 3HD1 ILE A  72     192.211 122.173  14.791  1.00  0.00           H  
ATOM   1217  N   VAL A  73     193.022 125.150   9.935  1.00  0.00           N  
ATOM   1218  CA  VAL A  73     192.908 125.027   8.487  1.00  0.00           C  
ATOM   1219  C   VAL A  73     194.085 125.690   7.782  1.00  0.00           C  
ATOM   1220  O   VAL A  73     194.647 125.134   6.840  1.00  0.00           O  
ATOM   1221  CB  VAL A  73     191.594 125.666   8.000  1.00  0.00           C  
ATOM   1222  CG1 VAL A  73     191.553 125.708   6.479  1.00  0.00           C  
ATOM   1223  CG2 VAL A  73     190.406 124.891   8.550  1.00  0.00           C  
ATOM   1224  H   VAL A  73     192.299 125.633  10.447  1.00  0.00           H  
ATOM   1225  HA  VAL A  73     192.921 123.968   8.226  1.00  0.00           H  
ATOM   1226  HB  VAL A  73     191.550 126.698   8.350  1.00  0.00           H  
ATOM   1227 1HG1 VAL A  73     190.619 126.162   6.152  1.00  0.00           H  
ATOM   1228 2HG1 VAL A  73     192.392 126.297   6.109  1.00  0.00           H  
ATOM   1229 3HG1 VAL A  73     191.619 124.693   6.086  1.00  0.00           H  
ATOM   1230 1HG2 VAL A  73     189.480 125.350   8.202  1.00  0.00           H  
ATOM   1231 2HG2 VAL A  73     190.453 123.860   8.204  1.00  0.00           H  
ATOM   1232 3HG2 VAL A  73     190.432 124.911   9.639  1.00  0.00           H  
ATOM   1233  N   ARG A  74     194.450 126.879   8.245  1.00  0.00           N  
ATOM   1234  CA  ARG A  74     195.536 127.637   7.634  1.00  0.00           C  
ATOM   1235  C   ARG A  74     196.880 126.957   7.864  1.00  0.00           C  
ATOM   1236  O   ARG A  74     197.777 127.036   7.025  1.00  0.00           O  
ATOM   1237  CB  ARG A  74     195.585 129.050   8.198  1.00  0.00           C  
ATOM   1238  CG  ARG A  74     194.462 129.964   7.730  1.00  0.00           C  
ATOM   1239  CD  ARG A  74     194.596 131.331   8.297  1.00  0.00           C  
ATOM   1240  NE  ARG A  74     193.512 132.202   7.871  1.00  0.00           N  
ATOM   1241  CZ  ARG A  74     193.493 132.890   6.713  1.00  0.00           C  
ATOM   1242  NH1 ARG A  74     194.506 132.799   5.878  1.00  0.00           N1+
ATOM   1243  NH2 ARG A  74     192.459 133.659   6.416  1.00  0.00           N  
ATOM   1244  H   ARG A  74     193.964 127.270   9.039  1.00  0.00           H  
ATOM   1245  HA  ARG A  74     195.368 127.681   6.558  1.00  0.00           H  
ATOM   1246 1HB  ARG A  74     195.545 129.011   9.285  1.00  0.00           H  
ATOM   1247 2HB  ARG A  74     196.530 129.521   7.922  1.00  0.00           H  
ATOM   1248 1HG  ARG A  74     194.485 130.041   6.642  1.00  0.00           H  
ATOM   1249 2HG  ARG A  74     193.503 129.554   8.046  1.00  0.00           H  
ATOM   1250 1HD  ARG A  74     194.582 131.276   9.385  1.00  0.00           H  
ATOM   1251 2HD  ARG A  74     195.537 131.772   7.968  1.00  0.00           H  
ATOM   1252  HE  ARG A  74     192.716 132.298   8.488  1.00  0.00           H  
ATOM   1253 1HH1 ARG A  74     195.295 132.212   6.104  1.00  0.00           H  
ATOM   1254 2HH1 ARG A  74     194.490 133.315   5.010  1.00  0.00           H  
ATOM   1255 1HH2 ARG A  74     191.682 133.728   7.059  1.00  0.00           H  
ATOM   1256 2HH2 ARG A  74     192.445 134.174   5.550  1.00  0.00           H  
ATOM   1257  N   GLU A  75     197.012 126.287   9.003  1.00  0.00           N  
ATOM   1258  CA  GLU A  75     198.250 125.601   9.349  1.00  0.00           C  
ATOM   1259  C   GLU A  75     198.464 124.374   8.468  1.00  0.00           C  
ATOM   1260  O   GLU A  75     199.577 124.115   8.010  1.00  0.00           O  
ATOM   1261  CB  GLU A  75     198.237 125.186  10.823  1.00  0.00           C  
ATOM   1262  CG  GLU A  75     199.530 124.546  11.308  1.00  0.00           C  
ATOM   1263  CD  GLU A  75     200.704 125.483  11.248  1.00  0.00           C  
ATOM   1264  OE1 GLU A  75     200.491 126.670  11.192  1.00  0.00           O  
ATOM   1265  OE2 GLU A  75     201.816 125.010  11.260  1.00  0.00           O1-
ATOM   1266  H   GLU A  75     196.234 126.253   9.646  1.00  0.00           H  
ATOM   1267  HA  GLU A  75     199.083 126.281   9.176  1.00  0.00           H  
ATOM   1268 1HB  GLU A  75     198.042 126.061  11.444  1.00  0.00           H  
ATOM   1269 2HB  GLU A  75     197.427 124.476  10.994  1.00  0.00           H  
ATOM   1270 1HG  GLU A  75     199.395 124.215  12.338  1.00  0.00           H  
ATOM   1271 2HG  GLU A  75     199.739 123.669  10.698  1.00  0.00           H  
ATOM   1272  N   ARG A  76     197.393 123.626   8.234  1.00  0.00           N  
ATOM   1273  CA  ARG A  76     197.455 122.444   7.381  1.00  0.00           C  
ATOM   1274  C   ARG A  76     196.251 122.377   6.449  1.00  0.00           C  
ATOM   1275  O   ARG A  76     195.336 121.580   6.662  1.00  0.00           O  
ATOM   1276  CB  ARG A  76     197.515 121.178   8.222  1.00  0.00           C  
ATOM   1277  CG  ARG A  76     198.770 121.031   9.067  1.00  0.00           C  
ATOM   1278  CD  ARG A  76     199.971 120.788   8.228  1.00  0.00           C  
ATOM   1279  NE  ARG A  76     201.153 120.525   9.035  1.00  0.00           N  
ATOM   1280  CZ  ARG A  76     201.961 121.478   9.540  1.00  0.00           C  
ATOM   1281  NH1 ARG A  76     201.703 122.748   9.314  1.00  0.00           N1+
ATOM   1282  NH2 ARG A  76     203.013 121.138  10.265  1.00  0.00           N  
ATOM   1283  H   ARG A  76     196.512 123.880   8.661  1.00  0.00           H  
ATOM   1284  HA  ARG A  76     198.348 122.515   6.760  1.00  0.00           H  
ATOM   1285 1HB  ARG A  76     196.659 121.148   8.894  1.00  0.00           H  
ATOM   1286 2HB  ARG A  76     197.451 120.306   7.571  1.00  0.00           H  
ATOM   1287 1HG  ARG A  76     198.932 121.944   9.641  1.00  0.00           H  
ATOM   1288 2HG  ARG A  76     198.652 120.189   9.750  1.00  0.00           H  
ATOM   1289 1HD  ARG A  76     199.798 119.924   7.588  1.00  0.00           H  
ATOM   1290 2HD  ARG A  76     200.169 121.664   7.612  1.00  0.00           H  
ATOM   1291  HE  ARG A  76     201.383 119.561   9.232  1.00  0.00           H  
ATOM   1292 1HH1 ARG A  76     200.900 123.008   8.760  1.00  0.00           H  
ATOM   1293 2HH1 ARG A  76     202.309 123.461   9.692  1.00  0.00           H  
ATOM   1294 1HH2 ARG A  76     203.212 120.162  10.440  1.00  0.00           H  
ATOM   1295 2HH2 ARG A  76     203.618 121.851  10.642  1.00  0.00           H  
ATOM   1296  N   PRO A  77     196.258 123.214   5.419  1.00  0.00           N  
ATOM   1297  CA  PRO A  77     195.167 123.247   4.451  1.00  0.00           C  
ATOM   1298  C   PRO A  77     194.979 121.890   3.786  1.00  0.00           C  
ATOM   1299  O   PRO A  77     195.926 121.311   3.255  1.00  0.00           O  
ATOM   1300  CB  PRO A  77     195.629 124.308   3.448  1.00  0.00           C  
ATOM   1301  CG  PRO A  77     196.542 125.185   4.237  1.00  0.00           C  
ATOM   1302  CD  PRO A  77     197.280 124.236   5.144  1.00  0.00           C  
ATOM   1303  HA  PRO A  77     194.244 123.487   4.977  1.00  0.00           H  
ATOM   1304 1HB  PRO A  77     196.131 123.827   2.595  1.00  0.00           H  
ATOM   1305 2HB  PRO A  77     194.761 124.850   3.046  1.00  0.00           H  
ATOM   1306 1HG  PRO A  77     197.216 125.735   3.563  1.00  0.00           H  
ATOM   1307 2HG  PRO A  77     195.962 125.937   4.790  1.00  0.00           H  
ATOM   1308 1HD  PRO A  77     198.148 123.819   4.613  1.00  0.00           H  
ATOM   1309 2HD  PRO A  77     197.599 124.770   6.051  1.00  0.00           H  
ATOM   1310  N   GLY A  78     193.750 121.388   3.816  1.00  0.00           N  
ATOM   1311  CA  GLY A  78     193.393 120.189   3.068  1.00  0.00           C  
ATOM   1312  C   GLY A  78     193.604 118.933   3.904  1.00  0.00           C  
ATOM   1313  O   GLY A  78     193.340 117.820   3.449  1.00  0.00           O  
ATOM   1314  H   GLY A  78     193.043 121.848   4.374  1.00  0.00           H  
ATOM   1315 1HA  GLY A  78     192.350 120.252   2.757  1.00  0.00           H  
ATOM   1316 2HA  GLY A  78     193.996 120.132   2.162  1.00  0.00           H  
ATOM   1317  N   SER A  79     194.082 119.119   5.130  1.00  0.00           N  
ATOM   1318  CA  SER A  79     194.330 118.002   6.034  1.00  0.00           C  
ATOM   1319  C   SER A  79     193.037 117.511   6.671  1.00  0.00           C  
ATOM   1320  O   SER A  79     192.015 118.194   6.626  1.00  0.00           O  
ATOM   1321  CB  SER A  79     195.312 118.411   7.115  1.00  0.00           C  
ATOM   1322  OG  SER A  79     194.742 119.355   7.980  1.00  0.00           O  
ATOM   1323  H   SER A  79     194.279 120.059   5.444  1.00  0.00           H  
ATOM   1324  HA  SER A  79     194.748 117.176   5.458  1.00  0.00           H  
ATOM   1325 1HB  SER A  79     195.617 117.531   7.682  1.00  0.00           H  
ATOM   1326 2HB  SER A  79     196.206 118.829   6.655  1.00  0.00           H  
ATOM   1327  HG  SER A  79     194.920 120.214   7.588  1.00  0.00           H  
ATOM   1328  N   ASN A  80     193.090 116.325   7.267  1.00  0.00           N  
ATOM   1329  CA  ASN A  80     191.951 115.783   7.998  1.00  0.00           C  
ATOM   1330  C   ASN A  80     191.642 116.620   9.231  1.00  0.00           C  
ATOM   1331  O   ASN A  80     190.487 116.724   9.648  1.00  0.00           O  
ATOM   1332  CB  ASN A  80     192.202 114.336   8.383  1.00  0.00           C  
ATOM   1333  CG  ASN A  80     192.128 113.404   7.207  1.00  0.00           C  
ATOM   1334  ND2 ASN A  80     192.744 112.256   7.334  1.00  0.00           N  
ATOM   1335  OD1 ASN A  80     191.514 113.723   6.183  1.00  0.00           O  
ATOM   1336  H   ASN A  80     193.941 115.782   7.209  1.00  0.00           H  
ATOM   1337  HA  ASN A  80     191.081 115.817   7.344  1.00  0.00           H  
ATOM   1338 1HB  ASN A  80     193.188 114.247   8.843  1.00  0.00           H  
ATOM   1339 2HB  ASN A  80     191.466 114.025   9.125  1.00  0.00           H  
ATOM   1340 1HD2 ASN A  80     192.729 111.595   6.581  1.00  0.00           H  
ATOM   1341 2HD2 ASN A  80     193.229 112.038   8.180  1.00  0.00           H  
ATOM   1342  N   LEU A  81     192.676 117.218   9.811  1.00  0.00           N  
ATOM   1343  CA  LEU A  81     192.501 118.167  10.903  1.00  0.00           C  
ATOM   1344  C   LEU A  81     191.748 119.408  10.438  1.00  0.00           C  
ATOM   1345  O   LEU A  81     190.894 119.933  11.152  1.00  0.00           O  
ATOM   1346  CB  LEU A  81     193.866 118.573  11.476  1.00  0.00           C  
ATOM   1347  CG  LEU A  81     194.640 117.464  12.197  1.00  0.00           C  
ATOM   1348  CD1 LEU A  81     196.050 117.947  12.507  1.00  0.00           C  
ATOM   1349  CD2 LEU A  81     193.903 117.074  13.470  1.00  0.00           C  
ATOM   1350  H   LEU A  81     193.610 117.009   9.487  1.00  0.00           H  
ATOM   1351  HA  LEU A  81     191.902 117.693  11.682  1.00  0.00           H  
ATOM   1352 1HB  LEU A  81     194.489 118.938  10.661  1.00  0.00           H  
ATOM   1353 2HB  LEU A  81     193.716 119.388  12.184  1.00  0.00           H  
ATOM   1354  HG  LEU A  81     194.722 116.593  11.545  1.00  0.00           H  
ATOM   1355 1HD1 LEU A  81     196.601 117.157  13.020  1.00  0.00           H  
ATOM   1356 2HD1 LEU A  81     196.561 118.201  11.579  1.00  0.00           H  
ATOM   1357 3HD1 LEU A  81     196.000 118.827  13.146  1.00  0.00           H  
ATOM   1358 1HD2 LEU A  81     194.454 116.283  13.982  1.00  0.00           H  
ATOM   1359 2HD2 LEU A  81     193.821 117.942  14.123  1.00  0.00           H  
ATOM   1360 3HD2 LEU A  81     192.905 116.715  13.218  1.00  0.00           H  
ATOM   1361  N   ALA A  82     192.076 119.877   9.237  1.00  0.00           N  
ATOM   1362  CA  ALA A  82     191.385 121.017   8.647  1.00  0.00           C  
ATOM   1363  C   ALA A  82     189.928 120.685   8.347  1.00  0.00           C  
ATOM   1364  O   ALA A  82     189.046 121.532   8.492  1.00  0.00           O  
ATOM   1365  CB  ALA A  82     192.097 121.468   7.380  1.00  0.00           C  
ATOM   1366  H   ALA A  82     192.820 119.430   8.722  1.00  0.00           H  
ATOM   1367  HA  ALA A  82     191.398 121.839   9.362  1.00  0.00           H  
ATOM   1368 1HB  ALA A  82     191.569 122.320   6.950  1.00  0.00           H  
ATOM   1369 2HB  ALA A  82     193.120 121.758   7.618  1.00  0.00           H  
ATOM   1370 3HB  ALA A  82     192.109 120.649   6.660  1.00  0.00           H  
ATOM   1371  N   LYS A  83     189.682 119.448   7.932  1.00  0.00           N  
ATOM   1372  CA  LYS A  83     188.324 118.979   7.683  1.00  0.00           C  
ATOM   1373  C   LYS A  83     187.483 119.024   8.951  1.00  0.00           C  
ATOM   1374  O   LYS A  83     186.328 119.450   8.929  1.00  0.00           O  
ATOM   1375  CB  LYS A  83     188.342 117.560   7.114  1.00  0.00           C  
ATOM   1376  CG  LYS A  83     188.861 117.461   5.685  1.00  0.00           C  
ATOM   1377  CD  LYS A  83     188.892 116.018   5.207  1.00  0.00           C  
ATOM   1378  CE  LYS A  83     189.541 115.902   3.836  1.00  0.00           C  
ATOM   1379  NZ  LYS A  83     189.655 114.486   3.393  1.00  0.00           N1+
ATOM   1380  H   LYS A  83     190.455 118.813   7.786  1.00  0.00           H  
ATOM   1381  HA  LYS A  83     187.857 119.644   6.955  1.00  0.00           H  
ATOM   1382 1HB  LYS A  83     188.967 116.925   7.741  1.00  0.00           H  
ATOM   1383 2HB  LYS A  83     187.333 117.148   7.133  1.00  0.00           H  
ATOM   1384 1HG  LYS A  83     188.215 118.041   5.023  1.00  0.00           H  
ATOM   1385 2HG  LYS A  83     189.867 117.874   5.633  1.00  0.00           H  
ATOM   1386 1HD  LYS A  83     189.453 115.411   5.919  1.00  0.00           H  
ATOM   1387 2HD  LYS A  83     187.874 115.631   5.151  1.00  0.00           H  
ATOM   1388 1HE  LYS A  83     188.949 116.452   3.106  1.00  0.00           H  
ATOM   1389 2HE  LYS A  83     190.538 116.340   3.867  1.00  0.00           H  
ATOM   1390 1HZ  LYS A  83     190.090 114.453   2.482  1.00  0.00           H  
ATOM   1391 2HZ  LYS A  83     190.218 113.969   4.053  1.00  0.00           H  
ATOM   1392 3HZ  LYS A  83     188.733 114.073   3.340  1.00  0.00           H  
ATOM   1393  N   LYS A  84     188.071 118.584  10.059  1.00  0.00           N  
ATOM   1394  CA  LYS A  84     187.415 118.669  11.359  1.00  0.00           C  
ATOM   1395  C   LYS A  84     187.222 120.120  11.784  1.00  0.00           C  
ATOM   1396  O   LYS A  84     186.203 120.472  12.379  1.00  0.00           O  
ATOM   1397  CB  LYS A  84     188.222 117.916  12.417  1.00  0.00           C  
ATOM   1398  CG  LYS A  84     187.596 117.914  13.805  1.00  0.00           C  
ATOM   1399  CD  LYS A  84     186.268 117.171  13.811  1.00  0.00           C  
ATOM   1400  CE  LYS A  84     185.701 117.061  15.219  1.00  0.00           C  
ATOM   1401  NZ  LYS A  84     184.442 116.268  15.251  1.00  0.00           N1+
ATOM   1402  H   LYS A  84     188.993 118.179  10.000  1.00  0.00           H  
ATOM   1403  HA  LYS A  84     186.430 118.212  11.280  1.00  0.00           H  
ATOM   1404 1HB  LYS A  84     188.350 116.878  12.107  1.00  0.00           H  
ATOM   1405 2HB  LYS A  84     189.216 118.356  12.500  1.00  0.00           H  
ATOM   1406 1HG  LYS A  84     188.275 117.435  14.512  1.00  0.00           H  
ATOM   1407 2HG  LYS A  84     187.429 118.941  14.130  1.00  0.00           H  
ATOM   1408 1HD  LYS A  84     185.552 117.699  13.180  1.00  0.00           H  
ATOM   1409 2HD  LYS A  84     186.411 116.169  13.409  1.00  0.00           H  
ATOM   1410 1HE  LYS A  84     186.432 116.586  15.870  1.00  0.00           H  
ATOM   1411 2HE  LYS A  84     185.495 118.059  15.607  1.00  0.00           H  
ATOM   1412 1HZ  LYS A  84     184.098 116.219  16.199  1.00  0.00           H  
ATOM   1413 2HZ  LYS A  84     183.749 116.710  14.664  1.00  0.00           H  
ATOM   1414 3HZ  LYS A  84     184.624 115.333  14.911  1.00  0.00           H  
ATOM   1415  N   ALA A  85     188.204 120.960  11.474  1.00  0.00           N  
ATOM   1416  CA  ALA A  85     188.108 122.388  11.751  1.00  0.00           C  
ATOM   1417  C   ALA A  85     186.923 123.010  11.024  1.00  0.00           C  
ATOM   1418  O   ALA A  85     186.178 123.803  11.601  1.00  0.00           O  
ATOM   1419  CB  ALA A  85     189.399 123.090  11.353  1.00  0.00           C  
ATOM   1420  H   ALA A  85     189.040 120.598  11.036  1.00  0.00           H  
ATOM   1421  HA  ALA A  85     187.952 122.524  12.820  1.00  0.00           H  
ATOM   1422 1HB  ALA A  85     189.313 124.156  11.565  1.00  0.00           H  
ATOM   1423 2HB  ALA A  85     190.230 122.674  11.923  1.00  0.00           H  
ATOM   1424 3HB  ALA A  85     189.580 122.946  10.290  1.00  0.00           H  
ATOM   1425  N   LEU A  86     186.750 122.646   9.757  1.00  0.00           N  
ATOM   1426  CA  LEU A  86     185.635 123.140   8.963  1.00  0.00           C  
ATOM   1427  C   LEU A  86     184.301 122.691   9.544  1.00  0.00           C  
ATOM   1428  O   LEU A  86     183.334 123.451   9.562  1.00  0.00           O  
ATOM   1429  CB  LEU A  86     185.758 122.651   7.515  1.00  0.00           C  
ATOM   1430  CG  LEU A  86     186.910 123.259   6.703  1.00  0.00           C  
ATOM   1431  CD1 LEU A  86     187.037 122.526   5.374  1.00  0.00           C  
ATOM   1432  CD2 LEU A  86     186.652 124.743   6.487  1.00  0.00           C  
ATOM   1433  H   LEU A  86     187.414 122.010   9.335  1.00  0.00           H  
ATOM   1434  HA  LEU A  86     185.653 124.230   8.980  1.00  0.00           H  
ATOM   1435 1HB  LEU A  86     185.893 121.570   7.523  1.00  0.00           H  
ATOM   1436 2HB  LEU A  86     184.829 122.877   6.991  1.00  0.00           H  
ATOM   1437  HG  LEU A  86     187.846 123.129   7.247  1.00  0.00           H  
ATOM   1438 1HD1 LEU A  86     187.857 122.959   4.798  1.00  0.00           H  
ATOM   1439 2HD1 LEU A  86     187.242 121.472   5.559  1.00  0.00           H  
ATOM   1440 3HD1 LEU A  86     186.109 122.624   4.815  1.00  0.00           H  
ATOM   1441 1HD2 LEU A  86     187.471 125.175   5.911  1.00  0.00           H  
ATOM   1442 2HD2 LEU A  86     185.716 124.874   5.942  1.00  0.00           H  
ATOM   1443 3HD2 LEU A  86     186.582 125.245   7.453  1.00  0.00           H  
ATOM   1444  N   GLU A  87     184.257 121.454  10.024  1.00  0.00           N  
ATOM   1445  CA  GLU A  87     183.093 120.950  10.743  1.00  0.00           C  
ATOM   1446  C   GLU A  87     182.777 121.816  11.955  1.00  0.00           C  
ATOM   1447  O   GLU A  87     181.628 122.211  12.165  1.00  0.00           O  
ATOM   1448  CB  GLU A  87     183.323 119.503  11.184  1.00  0.00           C  
ATOM   1449  CG  GLU A  87     182.167 118.893  11.964  1.00  0.00           C  
ATOM   1450  CD  GLU A  87     182.491 117.534  12.522  1.00  0.00           C  
ATOM   1451  OE1 GLU A  87     182.968 116.707  11.784  1.00  0.00           O  
ATOM   1452  OE2 GLU A  87     182.262 117.325  13.690  1.00  0.00           O1-
ATOM   1453  H   GLU A  87     185.052 120.843   9.888  1.00  0.00           H  
ATOM   1454  HA  GLU A  87     182.231 120.989  10.074  1.00  0.00           H  
ATOM   1455 1HB  GLU A  87     183.501 118.879  10.307  1.00  0.00           H  
ATOM   1456 2HB  GLU A  87     184.213 119.450  11.809  1.00  0.00           H  
ATOM   1457 1HG  GLU A  87     181.905 119.558  12.786  1.00  0.00           H  
ATOM   1458 2HG  GLU A  87     181.302 118.813  11.308  1.00  0.00           H  
ATOM   1459  N   ILE A  88     183.799 122.105  12.750  1.00  0.00           N  
ATOM   1460  CA  ILE A  88     183.636 122.944  13.933  1.00  0.00           C  
ATOM   1461  C   ILE A  88     183.116 124.326  13.560  1.00  0.00           C  
ATOM   1462  O   ILE A  88     182.226 124.864  14.219  1.00  0.00           O  
ATOM   1463  CB  ILE A  88     184.967 123.085  14.695  1.00  0.00           C  
ATOM   1464  CG1 ILE A  88     185.360 121.751  15.336  1.00  0.00           C  
ATOM   1465  CG2 ILE A  88     184.863 124.176  15.750  1.00  0.00           C  
ATOM   1466  CD1 ILE A  88     186.793 121.701  15.812  1.00  0.00           C  
ATOM   1467  H   ILE A  88     184.714 121.736  12.531  1.00  0.00           H  
ATOM   1468  HA  ILE A  88     182.899 122.480  14.589  1.00  0.00           H  
ATOM   1469  HB  ILE A  88     185.761 123.343  13.995  1.00  0.00           H  
ATOM   1470 1HG1 ILE A  88     184.710 121.551  16.187  1.00  0.00           H  
ATOM   1471 2HG1 ILE A  88     185.211 120.944  14.617  1.00  0.00           H  
ATOM   1472 1HG2 ILE A  88     185.811 124.262  16.279  1.00  0.00           H  
ATOM   1473 2HG2 ILE A  88     184.628 125.125  15.269  1.00  0.00           H  
ATOM   1474 3HG2 ILE A  88     184.074 123.923  16.458  1.00  0.00           H  
ATOM   1475 1HD1 ILE A  88     186.996 120.725  16.254  1.00  0.00           H  
ATOM   1476 2HD1 ILE A  88     187.463 121.863  14.968  1.00  0.00           H  
ATOM   1477 3HD1 ILE A  88     186.955 122.477  16.559  1.00  0.00           H  
ATOM   1478  N   ILE A  89     183.675 124.897  12.499  1.00  0.00           N  
ATOM   1479  CA  ILE A  89     183.238 126.200  12.010  1.00  0.00           C  
ATOM   1480  C   ILE A  89     181.763 126.181  11.635  1.00  0.00           C  
ATOM   1481  O   ILE A  89     181.022 127.114  11.944  1.00  0.00           O  
ATOM   1482  CB  ILE A  89     184.073 126.639  10.793  1.00  0.00           C  
ATOM   1483  CG1 ILE A  89     185.511 126.949  11.216  1.00  0.00           C  
ATOM   1484  CG2 ILE A  89     183.439 127.846  10.123  1.00  0.00           C  
ATOM   1485  CD1 ILE A  89     186.471 127.092  10.057  1.00  0.00           C  
ATOM   1486  H   ILE A  89     184.422 124.417  12.017  1.00  0.00           H  
ATOM   1487  HA  ILE A  89     183.369 126.929  12.811  1.00  0.00           H  
ATOM   1488  HB  ILE A  89     184.125 125.821  10.075  1.00  0.00           H  
ATOM   1489 1HG1 ILE A  89     185.530 127.874  11.791  1.00  0.00           H  
ATOM   1490 2HG1 ILE A  89     185.880 126.155  11.865  1.00  0.00           H  
ATOM   1491 1HG2 ILE A  89     184.041 128.144   9.265  1.00  0.00           H  
ATOM   1492 2HG2 ILE A  89     182.434 127.592   9.788  1.00  0.00           H  
ATOM   1493 3HG2 ILE A  89     183.388 128.672  10.833  1.00  0.00           H  
ATOM   1494 1HD1 ILE A  89     187.468 127.311  10.435  1.00  0.00           H  
ATOM   1495 2HD1 ILE A  89     186.494 126.163   9.487  1.00  0.00           H  
ATOM   1496 3HD1 ILE A  89     186.141 127.906   9.410  1.00  0.00           H  
ATOM   1497  N   LEU A  90     181.341 125.114  10.968  1.00  0.00           N  
ATOM   1498  CA  LEU A  90     179.939 124.940  10.605  1.00  0.00           C  
ATOM   1499  C   LEU A  90     179.057 124.852  11.845  1.00  0.00           C  
ATOM   1500  O   LEU A  90     177.982 125.448  11.896  1.00  0.00           O  
ATOM   1501  CB  LEU A  90     179.764 123.677   9.753  1.00  0.00           C  
ATOM   1502  CG  LEU A  90     180.344 123.745   8.334  1.00  0.00           C  
ATOM   1503  CD1 LEU A  90     180.299 122.362   7.700  1.00  0.00           C  
ATOM   1504  CD2 LEU A  90     179.553 124.751   7.511  1.00  0.00           C  
ATOM   1505  H   LEU A  90     182.006 124.402  10.705  1.00  0.00           H  
ATOM   1506  HA  LEU A  90     179.621 125.812  10.035  1.00  0.00           H  
ATOM   1507 1HB  LEU A  90     180.240 122.843  10.266  1.00  0.00           H  
ATOM   1508 2HB  LEU A  90     178.698 123.461   9.666  1.00  0.00           H  
ATOM   1509  HG  LEU A  90     181.387 124.057   8.382  1.00  0.00           H  
ATOM   1510 1HD1 LEU A  90     180.711 122.410   6.692  1.00  0.00           H  
ATOM   1511 2HD1 LEU A  90     180.888 121.668   8.299  1.00  0.00           H  
ATOM   1512 3HD1 LEU A  90     179.267 122.017   7.653  1.00  0.00           H  
ATOM   1513 1HD2 LEU A  90     179.966 124.800   6.503  1.00  0.00           H  
ATOM   1514 2HD2 LEU A  90     178.509 124.439   7.461  1.00  0.00           H  
ATOM   1515 3HD2 LEU A  90     179.616 125.733   7.977  1.00  0.00           H  
ATOM   1516  N   ARG A  91     179.518 124.102  12.841  1.00  0.00           N  
ATOM   1517  CA  ARG A  91     178.780 123.950  14.089  1.00  0.00           C  
ATOM   1518  C   ARG A  91     178.611 125.288  14.798  1.00  0.00           C  
ATOM   1519  O   ARG A  91     177.525 125.621  15.267  1.00  0.00           O  
ATOM   1520  CB  ARG A  91     179.492 122.975  15.016  1.00  0.00           C  
ATOM   1521  CG  ARG A  91     179.432 121.519  14.581  1.00  0.00           C  
ATOM   1522  CD  ARG A  91     180.122 120.629  15.549  1.00  0.00           C  
ATOM   1523  NE  ARG A  91     180.149 119.248  15.091  1.00  0.00           N  
ATOM   1524  CZ  ARG A  91     179.144 118.367  15.257  1.00  0.00           C  
ATOM   1525  NH1 ARG A  91     178.040 118.737  15.869  1.00  0.00           N1+
ATOM   1526  NH2 ARG A  91     179.266 117.132  14.803  1.00  0.00           N  
ATOM   1527  H   ARG A  91     180.401 123.628  12.730  1.00  0.00           H  
ATOM   1528  HA  ARG A  91     177.784 123.572  13.858  1.00  0.00           H  
ATOM   1529 1HB  ARG A  91     180.542 123.252  15.097  1.00  0.00           H  
ATOM   1530 2HB  ARG A  91     179.059 123.039  16.014  1.00  0.00           H  
ATOM   1531 1HG  ARG A  91     178.391 121.205  14.506  1.00  0.00           H  
ATOM   1532 2HG  ARG A  91     179.916 121.410  13.610  1.00  0.00           H  
ATOM   1533 1HD  ARG A  91     181.150 120.963  15.682  1.00  0.00           H  
ATOM   1534 2HD  ARG A  91     179.603 120.660  16.506  1.00  0.00           H  
ATOM   1535  HE  ARG A  91     180.982 118.928  14.615  1.00  0.00           H  
ATOM   1536 1HH1 ARG A  91     177.947 119.681  16.216  1.00  0.00           H  
ATOM   1537 2HH1 ARG A  91     177.287 118.077  15.994  1.00  0.00           H  
ATOM   1538 1HH2 ARG A  91     180.114 116.848  14.332  1.00  0.00           H  
ATOM   1539 2HH2 ARG A  91     178.512 116.472  14.927  1.00  0.00           H  
ATOM   1540  N   ALA A  92     179.698 126.051  14.873  1.00  0.00           N  
ATOM   1541  CA  ALA A  92     179.669 127.360  15.510  1.00  0.00           C  
ATOM   1542  C   ALA A  92     178.804 128.337  14.723  1.00  0.00           C  
ATOM   1543  O   ALA A  92     178.004 129.075  15.298  1.00  0.00           O  
ATOM   1544  CB  ALA A  92     181.082 127.908  15.660  1.00  0.00           C  
ATOM   1545  H   ALA A  92     180.564 125.715  14.478  1.00  0.00           H  
ATOM   1546  HA  ALA A  92     179.227 127.255  16.502  1.00  0.00           H  
ATOM   1547 1HB  ALA A  92     181.043 128.885  16.138  1.00  0.00           H  
ATOM   1548 2HB  ALA A  92     181.672 127.227  16.274  1.00  0.00           H  
ATOM   1549 3HB  ALA A  92     181.541 128.002  14.679  1.00  0.00           H  
ATOM   1550  N   ALA A  93     178.969 128.338  13.404  1.00  0.00           N  
ATOM   1551  CA  ALA A  93     178.198 129.217  12.535  1.00  0.00           C  
ATOM   1552  C   ALA A  93     176.711 128.894  12.605  1.00  0.00           C  
ATOM   1553  O   ALA A  93     175.868 129.792  12.589  1.00  0.00           O  
ATOM   1554  CB  ALA A  93     178.696 129.113  11.100  1.00  0.00           C  
ATOM   1555  H   ALA A  93     179.648 127.711  12.994  1.00  0.00           H  
ATOM   1556  HA  ALA A  93     178.328 130.243  12.878  1.00  0.00           H  
ATOM   1557 1HB  ALA A  93     178.110 129.775  10.464  1.00  0.00           H  
ATOM   1558 2HB  ALA A  93     179.746 129.402  11.058  1.00  0.00           H  
ATOM   1559 3HB  ALA A  93     178.589 128.086  10.753  1.00  0.00           H  
ATOM   1560  N   GLU A  94     176.393 127.606  12.678  1.00  0.00           N  
ATOM   1561  CA  GLU A  94     175.011 127.165  12.817  1.00  0.00           C  
ATOM   1562  C   GLU A  94     174.375 127.736  14.078  1.00  0.00           C  
ATOM   1563  O   GLU A  94     173.250 128.232  14.046  1.00  0.00           O  
ATOM   1564  CB  GLU A  94     174.938 125.637  12.843  1.00  0.00           C  
ATOM   1565  CG  GLU A  94     173.526 125.074  12.777  1.00  0.00           C  
ATOM   1566  CD  GLU A  94     173.498 123.572  12.725  1.00  0.00           C  
ATOM   1567  OE1 GLU A  94     174.025 122.955  13.619  1.00  0.00           O  
ATOM   1568  OE2 GLU A  94     172.948 123.041  11.788  1.00  0.00           O1-
ATOM   1569  H   GLU A  94     177.130 126.915  12.637  1.00  0.00           H  
ATOM   1570  HA  GLU A  94     174.442 127.534  11.965  1.00  0.00           H  
ATOM   1571 1HB  GLU A  94     175.501 125.231  12.002  1.00  0.00           H  
ATOM   1572 2HB  GLU A  94     175.404 125.266  13.756  1.00  0.00           H  
ATOM   1573 1HG  GLU A  94     172.973 125.405  13.655  1.00  0.00           H  
ATOM   1574 2HG  GLU A  94     173.028 125.473  11.895  1.00  0.00           H  
ATOM   1575  N   GLU A  95     175.102 127.660  15.187  1.00  0.00           N  
ATOM   1576  CA  GLU A  95     174.619 128.187  16.458  1.00  0.00           C  
ATOM   1577  C   GLU A  95     174.500 129.705  16.418  1.00  0.00           C  
ATOM   1578  O   GLU A  95     173.594 130.283  17.017  1.00  0.00           O  
ATOM   1579  CB  GLU A  95     175.549 127.769  17.598  1.00  0.00           C  
ATOM   1580  CG  GLU A  95     175.517 126.282  17.922  1.00  0.00           C  
ATOM   1581  CD  GLU A  95     174.173 125.819  18.410  1.00  0.00           C  
ATOM   1582  OE1 GLU A  95     173.650 126.422  19.316  1.00  0.00           O  
ATOM   1583  OE2 GLU A  95     173.667 124.860  17.874  1.00  0.00           O1-
ATOM   1584  H   GLU A  95     176.014 127.230  15.149  1.00  0.00           H  
ATOM   1585  HA  GLU A  95     173.620 127.784  16.641  1.00  0.00           H  
ATOM   1586 1HB  GLU A  95     176.576 128.034  17.344  1.00  0.00           H  
ATOM   1587 2HB  GLU A  95     175.284 128.315  18.503  1.00  0.00           H  
ATOM   1588 1HG  GLU A  95     175.780 125.719  17.027  1.00  0.00           H  
ATOM   1589 2HG  GLU A  95     176.266 126.071  18.683  1.00  0.00           H  
ATOM   1590  N   LEU A  96     175.424 130.346  15.709  1.00  0.00           N  
ATOM   1591  CA  LEU A  96     175.355 131.785  15.485  1.00  0.00           C  
ATOM   1592  C   LEU A  96     174.130 132.158  14.661  1.00  0.00           C  
ATOM   1593  O   LEU A  96     173.522 133.206  14.876  1.00  0.00           O  
ATOM   1594  CB  LEU A  96     176.625 132.273  14.776  1.00  0.00           C  
ATOM   1595  CG  LEU A  96     177.906 132.255  15.618  1.00  0.00           C  
ATOM   1596  CD1 LEU A  96     179.110 132.501  14.718  1.00  0.00           C  
ATOM   1597  CD2 LEU A  96     177.813 133.312  16.709  1.00  0.00           C  
ATOM   1598  H   LEU A  96     176.191 129.821  15.312  1.00  0.00           H  
ATOM   1599  HA  LEU A  96     175.265 132.280  16.452  1.00  0.00           H  
ATOM   1600 1HB  LEU A  96     176.795 131.648  13.901  1.00  0.00           H  
ATOM   1601 2HB  LEU A  96     176.463 133.298  14.441  1.00  0.00           H  
ATOM   1602  HG  LEU A  96     178.028 131.272  16.074  1.00  0.00           H  
ATOM   1603 1HD1 LEU A  96     180.021 132.488  15.316  1.00  0.00           H  
ATOM   1604 2HD1 LEU A  96     179.163 131.720  13.960  1.00  0.00           H  
ATOM   1605 3HD1 LEU A  96     179.009 133.472  14.234  1.00  0.00           H  
ATOM   1606 1HD2 LEU A  96     178.724 133.298  17.308  1.00  0.00           H  
ATOM   1607 2HD2 LEU A  96     177.693 134.295  16.252  1.00  0.00           H  
ATOM   1608 3HD2 LEU A  96     176.956 133.101  17.347  1.00  0.00           H  
ATOM   1609  N   ALA A  97     173.775 131.294  13.716  1.00  0.00           N  
ATOM   1610  CA  ALA A  97     172.565 131.479  12.925  1.00  0.00           C  
ATOM   1611  C   ALA A  97     171.317 131.323  13.783  1.00  0.00           C  
ATOM   1612  O   ALA A  97     170.316 132.008  13.572  1.00  0.00           O  
ATOM   1613  CB  ALA A  97     172.536 130.499  11.761  1.00  0.00           C  
ATOM   1614  H   ALA A  97     174.358 130.488  13.541  1.00  0.00           H  
ATOM   1615  HA  ALA A  97     172.566 132.496  12.525  1.00  0.00           H  
ATOM   1616 1HB  ALA A  97     171.624 130.650  11.180  1.00  0.00           H  
ATOM   1617 2HB  ALA A  97     173.404 130.664  11.124  1.00  0.00           H  
ATOM   1618 3HB  ALA A  97     172.555 129.480  12.145  1.00  0.00           H  
ATOM   1619  N   LYS A  98     171.381 130.412  14.749  1.00  0.00           N  
ATOM   1620  CA  LYS A  98     170.281 130.210  15.683  1.00  0.00           C  
ATOM   1621  C   LYS A  98     170.057 131.447  16.546  1.00  0.00           C  
ATOM   1622  O   LYS A  98     168.920 131.808  16.847  1.00  0.00           O  
ATOM   1623  CB  LYS A  98     170.546 128.992  16.570  1.00  0.00           C  
ATOM   1624  CG  LYS A  98     170.428 127.654  15.852  1.00  0.00           C  
ATOM   1625  CD  LYS A  98     170.731 126.495  16.790  1.00  0.00           C  
ATOM   1626  CE  LYS A  98     170.695 125.163  16.056  1.00  0.00           C  
ATOM   1627  NZ  LYS A  98     171.043 124.025  16.950  1.00  0.00           N1+
ATOM   1628  H   LYS A  98     172.211 129.844  14.837  1.00  0.00           H  
ATOM   1629  HA  LYS A  98     169.368 130.034  15.113  1.00  0.00           H  
ATOM   1630 1HB  LYS A  98     171.552 129.058  16.988  1.00  0.00           H  
ATOM   1631 2HB  LYS A  98     169.845 128.987  17.403  1.00  0.00           H  
ATOM   1632 1HG  LYS A  98     169.416 127.539  15.461  1.00  0.00           H  
ATOM   1633 2HG  LYS A  98     171.128 127.626  15.018  1.00  0.00           H  
ATOM   1634 1HD  LYS A  98     171.718 126.632  17.232  1.00  0.00           H  
ATOM   1635 2HD  LYS A  98     169.992 126.475  17.592  1.00  0.00           H  
ATOM   1636 1HE  LYS A  98     169.699 124.997  15.649  1.00  0.00           H  
ATOM   1637 2HE  LYS A  98     171.403 125.186  15.227  1.00  0.00           H  
ATOM   1638 1HZ  LYS A  98     171.009 123.162  16.425  1.00  0.00           H  
ATOM   1639 2HZ  LYS A  98     171.976 124.158  17.318  1.00  0.00           H  
ATOM   1640 3HZ  LYS A  98     170.383 123.981  17.712  1.00  0.00           H  
ATOM   1641  N   ALA A  99     171.150 132.092  16.938  1.00  0.00           N  
ATOM   1642  CA  ALA A  99     171.076 133.290  17.768  1.00  0.00           C  
ATOM   1643  C   ALA A  99     170.321 134.406  17.058  1.00  0.00           C  
ATOM   1644  O   ALA A  99     170.525 134.646  15.867  1.00  0.00           O  
ATOM   1645  CB  ALA A  99     172.472 133.757  18.150  1.00  0.00           C  
ATOM   1646  H   ALA A  99     172.057 131.746  16.656  1.00  0.00           H  
ATOM   1647  HA  ALA A  99     170.526 133.047  18.677  1.00  0.00           H  
ATOM   1648 1HB  ALA A  99     172.400 134.652  18.769  1.00  0.00           H  
ATOM   1649 2HB  ALA A  99     172.979 132.969  18.709  1.00  0.00           H  
ATOM   1650 3HB  ALA A  99     173.039 133.985  17.249  1.00  0.00           H  
ATOM   1651  N   ASP A 100     169.449 135.085  17.793  1.00  0.00           N  
ATOM   1652  CA  ASP A 100     168.651 136.169  17.231  1.00  0.00           C  
ATOM   1653  C   ASP A 100     169.482 137.433  17.062  1.00  0.00           C  
ATOM   1654  O   ASP A 100     169.070 138.372  16.380  1.00  0.00           O  
ATOM   1655  CB  ASP A 100     167.440 136.462  18.120  1.00  0.00           C  
ATOM   1656  CG  ASP A 100     167.829 136.902  19.525  1.00  0.00           C  
ATOM   1657  OD1 ASP A 100     168.519 136.165  20.187  1.00  0.00           O  
ATOM   1658  OD2 ASP A 100     167.432 137.972  19.920  1.00  0.00           O1-
ATOM   1659  H   ASP A 100     169.335 134.846  18.768  1.00  0.00           H  
ATOM   1660  HA  ASP A 100     168.304 135.867  16.242  1.00  0.00           H  
ATOM   1661 1HB  ASP A 100     166.834 137.245  17.663  1.00  0.00           H  
ATOM   1662 2HB  ASP A 100     166.818 135.569  18.194  1.00  0.00           H  
ATOM   1663  N   VAL A 101     170.653 137.455  17.686  1.00  0.00           N  
ATOM   1664  CA  VAL A 101     171.531 138.619  17.634  1.00  0.00           C  
ATOM   1665  C   VAL A 101     171.932 138.942  16.202  1.00  0.00           C  
ATOM   1666  O   VAL A 101     172.496 138.102  15.501  1.00  0.00           O  
ATOM   1667  CB  VAL A 101     172.796 138.373  18.476  1.00  0.00           C  
ATOM   1668  CG1 VAL A 101     173.772 139.531  18.322  1.00  0.00           C  
ATOM   1669  CG2 VAL A 101     172.417 138.177  19.936  1.00  0.00           C  
ATOM   1670  H   VAL A 101     170.945 136.641  18.211  1.00  0.00           H  
ATOM   1671  HA  VAL A 101     170.987 139.478  18.027  1.00  0.00           H  
ATOM   1672  HB  VAL A 101     173.299 137.478  18.106  1.00  0.00           H  
ATOM   1673 1HG1 VAL A 101     174.661 139.339  18.924  1.00  0.00           H  
ATOM   1674 2HG1 VAL A 101     174.057 139.629  17.275  1.00  0.00           H  
ATOM   1675 3HG1 VAL A 101     173.298 140.453  18.659  1.00  0.00           H  
ATOM   1676 1HG2 VAL A 101     173.317 138.002  20.525  1.00  0.00           H  
ATOM   1677 2HG2 VAL A 101     171.910 139.068  20.303  1.00  0.00           H  
ATOM   1678 3HG2 VAL A 101     171.753 137.317  20.026  1.00  0.00           H  
ATOM   1679  N   ASP A 102     171.641 140.166  15.773  1.00  0.00           N  
ATOM   1680  CA  ASP A 102     171.898 140.576  14.398  1.00  0.00           C  
ATOM   1681  C   ASP A 102     173.353 140.337  14.016  1.00  0.00           C  
ATOM   1682  O   ASP A 102     173.647 139.879  12.911  1.00  0.00           O  
ATOM   1683  CB  ASP A 102     171.551 142.055  14.204  1.00  0.00           C  
ATOM   1684  CG  ASP A 102     172.250 142.963  15.207  1.00  0.00           C  
ATOM   1685  OD1 ASP A 102     172.922 142.454  16.072  1.00  0.00           O  
ATOM   1686  OD2 ASP A 102     172.105 144.157  15.097  1.00  0.00           O1-
ATOM   1687  H   ASP A 102     171.230 140.828  16.416  1.00  0.00           H  
ATOM   1688  HA  ASP A 102     171.278 139.973  13.735  1.00  0.00           H  
ATOM   1689 1HB  ASP A 102     171.831 142.365  13.197  1.00  0.00           H  
ATOM   1690 2HB  ASP A 102     170.473 142.191  14.302  1.00  0.00           H  
ATOM   1691  N   ALA A 103     174.259 140.651  14.934  1.00  0.00           N  
ATOM   1692  CA  ALA A 103     175.691 140.583  14.652  1.00  0.00           C  
ATOM   1693  C   ALA A 103     176.174 139.141  14.602  1.00  0.00           C  
ATOM   1694  O   ALA A 103     177.039 138.792  13.800  1.00  0.00           O  
ATOM   1695  CB  ALA A 103     176.476 141.368  15.694  1.00  0.00           C  
ATOM   1696  H   ALA A 103     173.954 140.946  15.849  1.00  0.00           H  
ATOM   1697  HA  ALA A 103     175.872 141.027  13.674  1.00  0.00           H  
ATOM   1698 1HB  ALA A 103     177.540 141.305  15.471  1.00  0.00           H  
ATOM   1699 2HB  ALA A 103     176.161 142.411  15.676  1.00  0.00           H  
ATOM   1700 3HB  ALA A 103     176.287 140.948  16.681  1.00  0.00           H  
ATOM   1701  N   ALA A 104     175.607 138.301  15.466  1.00  0.00           N  
ATOM   1702  CA  ALA A 104     175.863 136.868  15.419  1.00  0.00           C  
ATOM   1703  C   ALA A 104     175.436 136.274  14.082  1.00  0.00           C  
ATOM   1704  O   ALA A 104     176.124 135.422  13.523  1.00  0.00           O  
ATOM   1705  CB  ALA A 104     175.146 136.164  16.562  1.00  0.00           C  
ATOM   1706  H   ALA A 104     174.984 138.667  16.171  1.00  0.00           H  
ATOM   1707  HA  ALA A 104     176.936 136.703  15.524  1.00  0.00           H  
ATOM   1708 1HB  ALA A 104     175.346 135.093  16.513  1.00  0.00           H  
ATOM   1709 2HB  ALA A 104     175.505 136.558  17.513  1.00  0.00           H  
ATOM   1710 3HB  ALA A 104     174.073 136.336  16.479  1.00  0.00           H  
ATOM   1711  N   LEU A 105     174.297 136.731  13.576  1.00  0.00           N  
ATOM   1712  CA  LEU A 105     173.801 136.284  12.279  1.00  0.00           C  
ATOM   1713  C   LEU A 105     174.755 136.670  11.160  1.00  0.00           C  
ATOM   1714  O   LEU A 105     174.981 135.897  10.229  1.00  0.00           O  
ATOM   1715  CB  LEU A 105     172.415 136.881  12.005  1.00  0.00           C  
ATOM   1716  CG  LEU A 105     171.301 136.447  12.966  1.00  0.00           C  
ATOM   1717  CD1 LEU A 105     170.043 137.260  12.689  1.00  0.00           C  
ATOM   1718  CD2 LEU A 105     171.037 134.957  12.800  1.00  0.00           C  
ATOM   1719  H   LEU A 105     173.762 137.408  14.100  1.00  0.00           H  
ATOM   1720  HA  LEU A 105     173.731 135.195  12.294  1.00  0.00           H  
ATOM   1721 1HB  LEU A 105     172.489 137.967  12.053  1.00  0.00           H  
ATOM   1722 2HB  LEU A 105     172.109 136.603  10.996  1.00  0.00           H  
ATOM   1723  HG  LEU A 105     171.607 136.648  13.993  1.00  0.00           H  
ATOM   1724 1HD1 LEU A 105     169.252 136.950  13.372  1.00  0.00           H  
ATOM   1725 2HD1 LEU A 105     170.255 138.319  12.835  1.00  0.00           H  
ATOM   1726 3HD1 LEU A 105     169.721 137.092  11.662  1.00  0.00           H  
ATOM   1727 1HD2 LEU A 105     170.247 134.648  13.483  1.00  0.00           H  
ATOM   1728 2HD2 LEU A 105     170.730 134.756  11.773  1.00  0.00           H  
ATOM   1729 3HD2 LEU A 105     171.948 134.400  13.021  1.00  0.00           H  
ATOM   1730  N   GLU A 106     175.315 137.872  11.254  1.00  0.00           N  
ATOM   1731  CA  GLU A 106     176.321 138.325  10.301  1.00  0.00           C  
ATOM   1732  C   GLU A 106     177.560 137.437  10.343  1.00  0.00           C  
ATOM   1733  O   GLU A 106     178.099 137.062   9.303  1.00  0.00           O  
ATOM   1734  CB  GLU A 106     176.712 139.776  10.589  1.00  0.00           C  
ATOM   1735  CG  GLU A 106     175.626 140.795  10.276  1.00  0.00           C  
ATOM   1736  CD  GLU A 106     176.027 142.202  10.618  1.00  0.00           C  
ATOM   1737  OE1 GLU A 106     177.097 142.384  11.148  1.00  0.00           O  
ATOM   1738  OE2 GLU A 106     175.262 143.099  10.348  1.00  0.00           O1-
ATOM   1739  H   GLU A 106     175.037 138.486  12.005  1.00  0.00           H  
ATOM   1740  HA  GLU A 106     175.903 138.260   9.297  1.00  0.00           H  
ATOM   1741 1HB  GLU A 106     176.975 139.881  11.642  1.00  0.00           H  
ATOM   1742 2HB  GLU A 106     177.595 140.039  10.006  1.00  0.00           H  
ATOM   1743 1HG  GLU A 106     175.390 140.744   9.214  1.00  0.00           H  
ATOM   1744 2HG  GLU A 106     174.726 140.534  10.832  1.00  0.00           H  
ATOM   1745  N   ALA A 107     178.002 137.104  11.550  1.00  0.00           N  
ATOM   1746  CA  ALA A 107     179.192 136.280  11.730  1.00  0.00           C  
ATOM   1747  C   ALA A 107     178.946 134.850  11.271  1.00  0.00           C  
ATOM   1748  O   ALA A 107     179.857 134.178  10.783  1.00  0.00           O  
ATOM   1749  CB  ALA A 107     179.635 136.299  13.186  1.00  0.00           C  
ATOM   1750  H   ALA A 107     177.502 137.430  12.366  1.00  0.00           H  
ATOM   1751  HA  ALA A 107     179.994 136.693  11.114  1.00  0.00           H  
ATOM   1752 1HB  ALA A 107     180.524 135.680  13.304  1.00  0.00           H  
ATOM   1753 2HB  ALA A 107     179.864 137.322  13.484  1.00  0.00           H  
ATOM   1754 3HB  ALA A 107     178.835 135.910  13.814  1.00  0.00           H  
ATOM   1755  N   ALA A 108     177.711 134.387  11.429  1.00  0.00           N  
ATOM   1756  CA  ALA A 108     177.314 133.073  10.936  1.00  0.00           C  
ATOM   1757  C   ALA A 108     177.541 132.959   9.434  1.00  0.00           C  
ATOM   1758  O   ALA A 108     178.073 131.959   8.950  1.00  0.00           O  
ATOM   1759  CB  ALA A 108     175.855 132.799  11.271  1.00  0.00           C  
ATOM   1760  H   ALA A 108     177.028 134.959  11.904  1.00  0.00           H  
ATOM   1761  HA  ALA A 108     177.935 132.319  11.422  1.00  0.00           H  
ATOM   1762 1HB  ALA A 108     175.576 131.814  10.895  1.00  0.00           H  
ATOM   1763 2HB  ALA A 108     175.719 132.824  12.352  1.00  0.00           H  
ATOM   1764 3HB  ALA A 108     175.226 133.556  10.808  1.00  0.00           H  
ATOM   1765  N   VAL A 109     177.136 133.988   8.700  1.00  0.00           N  
ATOM   1766  CA  VAL A 109     177.337 134.027   7.255  1.00  0.00           C  
ATOM   1767  C   VAL A 109     178.818 134.074   6.907  1.00  0.00           C  
ATOM   1768  O   VAL A 109     179.274 133.382   5.994  1.00  0.00           O  
ATOM   1769  CB  VAL A 109     176.631 135.254   6.649  1.00  0.00           C  
ATOM   1770  CG1 VAL A 109     176.991 135.401   5.177  1.00  0.00           C  
ATOM   1771  CG2 VAL A 109     175.126 135.125   6.826  1.00  0.00           C  
ATOM   1772  H   VAL A 109     176.676 134.765   9.152  1.00  0.00           H  
ATOM   1773  HA  VAL A 109     176.925 133.113   6.824  1.00  0.00           H  
ATOM   1774  HB  VAL A 109     176.983 136.152   7.157  1.00  0.00           H  
ATOM   1775 1HG1 VAL A 109     176.483 136.274   4.765  1.00  0.00           H  
ATOM   1776 2HG1 VAL A 109     178.069 135.528   5.077  1.00  0.00           H  
ATOM   1777 3HG1 VAL A 109     176.677 134.510   4.636  1.00  0.00           H  
ATOM   1778 1HG2 VAL A 109     174.634 135.997   6.396  1.00  0.00           H  
ATOM   1779 2HG2 VAL A 109     174.776 134.224   6.323  1.00  0.00           H  
ATOM   1780 3HG2 VAL A 109     174.889 135.063   7.889  1.00  0.00           H  
ATOM   1781  N   ARG A 110     179.568 134.892   7.637  1.00  0.00           N  
ATOM   1782  CA  ARG A 110     180.999 135.036   7.401  1.00  0.00           C  
ATOM   1783  C   ARG A 110     181.721 133.706   7.559  1.00  0.00           C  
ATOM   1784  O   ARG A 110     182.473 133.286   6.679  1.00  0.00           O  
ATOM   1785  CB  ARG A 110     181.600 136.053   8.360  1.00  0.00           C  
ATOM   1786  CG  ARG A 110     183.094 136.289   8.190  1.00  0.00           C  
ATOM   1787  CD  ARG A 110     183.404 136.921   6.882  1.00  0.00           C  
ATOM   1788  NE  ARG A 110     184.825 137.188   6.732  1.00  0.00           N  
ATOM   1789  CZ  ARG A 110     185.404 137.637   5.602  1.00  0.00           C  
ATOM   1790  NH1 ARG A 110     184.672 137.862   4.533  1.00  0.00           N1+
ATOM   1791  NH2 ARG A 110     186.708 137.850   5.568  1.00  0.00           N  
ATOM   1792  H   ARG A 110     179.133 135.429   8.375  1.00  0.00           H  
ATOM   1793  HA  ARG A 110     181.150 135.372   6.374  1.00  0.00           H  
ATOM   1794 1HB  ARG A 110     181.099 137.012   8.235  1.00  0.00           H  
ATOM   1795 2HB  ARG A 110     181.433 135.728   9.387  1.00  0.00           H  
ATOM   1796 1HG  ARG A 110     183.451 136.947   8.982  1.00  0.00           H  
ATOM   1797 2HG  ARG A 110     183.621 135.335   8.244  1.00  0.00           H  
ATOM   1798 1HD  ARG A 110     183.096 136.257   6.075  1.00  0.00           H  
ATOM   1799 2HD  ARG A 110     182.868 137.866   6.799  1.00  0.00           H  
ATOM   1800  HE  ARG A 110     185.420 137.028   7.534  1.00  0.00           H  
ATOM   1801 1HH1 ARG A 110     183.676 137.700   4.559  1.00  0.00           H  
ATOM   1802 2HH1 ARG A 110     185.107 138.198   3.686  1.00  0.00           H  
ATOM   1803 1HH2 ARG A 110     187.271 137.678   6.389  1.00  0.00           H  
ATOM   1804 2HH2 ARG A 110     187.143 138.186   4.721  1.00  0.00           H  
ATOM   1805  N   ALA A 111     181.489 133.044   8.689  1.00  0.00           N  
ATOM   1806  CA  ALA A 111     182.154 131.780   8.987  1.00  0.00           C  
ATOM   1807  C   ALA A 111     181.778 130.709   7.971  1.00  0.00           C  
ATOM   1808  O   ALA A 111     182.631 129.950   7.511  1.00  0.00           O  
ATOM   1809  CB  ALA A 111     181.808 131.319  10.395  1.00  0.00           C  
ATOM   1810  H   ALA A 111     180.835 133.426   9.357  1.00  0.00           H  
ATOM   1811  HA  ALA A 111     183.231 131.934   8.923  1.00  0.00           H  
ATOM   1812 1HB  ALA A 111     182.312 130.377  10.602  1.00  0.00           H  
ATOM   1813 2HB  ALA A 111     182.134 132.071  11.114  1.00  0.00           H  
ATOM   1814 3HB  ALA A 111     180.731 131.182  10.478  1.00  0.00           H  
ATOM   1815  N   ALA A 112     180.497 130.649   7.627  1.00  0.00           N  
ATOM   1816  CA  ALA A 112     180.015 129.706   6.624  1.00  0.00           C  
ATOM   1817  C   ALA A 112     180.655 129.970   5.267  1.00  0.00           C  
ATOM   1818  O   ALA A 112     181.072 129.041   4.575  1.00  0.00           O  
ATOM   1819  CB  ALA A 112     178.499 129.775   6.515  1.00  0.00           C  
ATOM   1820  H   ALA A 112     179.840 131.274   8.071  1.00  0.00           H  
ATOM   1821  HA  ALA A 112     180.298 128.698   6.932  1.00  0.00           H  
ATOM   1822 1HB  ALA A 112     178.156 129.064   5.763  1.00  0.00           H  
ATOM   1823 2HB  ALA A 112     178.055 129.523   7.478  1.00  0.00           H  
ATOM   1824 3HB  ALA A 112     178.201 130.781   6.228  1.00  0.00           H  
ATOM   1825  N   GLU A 113     180.729 131.242   4.891  1.00  0.00           N  
ATOM   1826  CA  GLU A 113     181.360 131.636   3.637  1.00  0.00           C  
ATOM   1827  C   GLU A 113     182.799 131.137   3.564  1.00  0.00           C  
ATOM   1828  O   GLU A 113     183.247 130.663   2.521  1.00  0.00           O  
ATOM   1829  CB  GLU A 113     181.329 133.157   3.478  1.00  0.00           C  
ATOM   1830  CG  GLU A 113     181.980 133.670   2.202  1.00  0.00           C  
ATOM   1831  CD  GLU A 113     181.811 135.153   2.015  1.00  0.00           C  
ATOM   1832  OE1 GLU A 113     180.867 135.694   2.537  1.00  0.00           O  
ATOM   1833  OE2 GLU A 113     182.627 135.742   1.347  1.00  0.00           O1-
ATOM   1834  H   GLU A 113     180.338 131.956   5.490  1.00  0.00           H  
ATOM   1835  HA  GLU A 113     180.811 131.178   2.814  1.00  0.00           H  
ATOM   1836 1HB  GLU A 113     180.294 133.502   3.488  1.00  0.00           H  
ATOM   1837 2HB  GLU A 113     181.836 133.621   4.324  1.00  0.00           H  
ATOM   1838 1HG  GLU A 113     183.045 133.439   2.232  1.00  0.00           H  
ATOM   1839 2HG  GLU A 113     181.547 133.148   1.351  1.00  0.00           H  
ATOM   1840  N   LYS A 114     183.514 131.247   4.679  1.00  0.00           N  
ATOM   1841  CA  LYS A 114     184.894 130.782   4.751  1.00  0.00           C  
ATOM   1842  C   LYS A 114     184.993 129.300   4.410  1.00  0.00           C  
ATOM   1843  O   LYS A 114     185.899 128.878   3.691  1.00  0.00           O  
ATOM   1844  CB  LYS A 114     185.474 131.042   6.142  1.00  0.00           C  
ATOM   1845  CG  LYS A 114     185.779 132.506   6.433  1.00  0.00           C  
ATOM   1846  CD  LYS A 114     186.329 132.687   7.839  1.00  0.00           C  
ATOM   1847  CE  LYS A 114     186.664 134.144   8.121  1.00  0.00           C  
ATOM   1848  NZ  LYS A 114     187.117 134.350   9.521  1.00  0.00           N1+
ATOM   1849  H   LYS A 114     183.091 131.667   5.494  1.00  0.00           H  
ATOM   1850  HA  LYS A 114     185.485 131.332   4.018  1.00  0.00           H  
ATOM   1851 1HB  LYS A 114     184.775 130.689   6.899  1.00  0.00           H  
ATOM   1852 2HB  LYS A 114     186.399 130.477   6.261  1.00  0.00           H  
ATOM   1853 1HG  LYS A 114     186.513 132.874   5.715  1.00  0.00           H  
ATOM   1854 2HG  LYS A 114     184.867 133.094   6.329  1.00  0.00           H  
ATOM   1855 1HD  LYS A 114     185.590 132.347   8.566  1.00  0.00           H  
ATOM   1856 2HD  LYS A 114     187.230 132.087   7.958  1.00  0.00           H  
ATOM   1857 1HE  LYS A 114     187.454 134.472   7.445  1.00  0.00           H  
ATOM   1858 2HE  LYS A 114     185.784 134.761   7.940  1.00  0.00           H  
ATOM   1859 1HZ  LYS A 114     187.329 135.327   9.667  1.00  0.00           H  
ATOM   1860 2HZ  LYS A 114     186.385 134.067  10.159  1.00  0.00           H  
ATOM   1861 3HZ  LYS A 114     187.943 133.798   9.695  1.00  0.00           H  
ATOM   1862  N   VAL A 115     184.058 128.514   4.930  1.00  0.00           N  
ATOM   1863  CA  VAL A 115     184.004 127.088   4.636  1.00  0.00           C  
ATOM   1864  C   VAL A 115     183.781 126.838   3.149  1.00  0.00           C  
ATOM   1865  O   VAL A 115     184.431 125.986   2.548  1.00  0.00           O  
ATOM   1866  CB  VAL A 115     182.873 126.419   5.441  1.00  0.00           C  
ATOM   1867  CG1 VAL A 115     182.690 124.973   5.000  1.00  0.00           C  
ATOM   1868  CG2 VAL A 115     183.180 126.496   6.927  1.00  0.00           C  
ATOM   1869  H   VAL A 115     183.364 128.917   5.545  1.00  0.00           H  
ATOM   1870  HA  VAL A 115     184.964 126.644   4.903  1.00  0.00           H  
ATOM   1871  HB  VAL A 115     181.937 126.938   5.234  1.00  0.00           H  
ATOM   1872 1HG1 VAL A 115     181.888 124.516   5.579  1.00  0.00           H  
ATOM   1873 2HG1 VAL A 115     182.436 124.945   3.941  1.00  0.00           H  
ATOM   1874 3HG1 VAL A 115     183.617 124.423   5.168  1.00  0.00           H  
ATOM   1875 1HG2 VAL A 115     182.377 126.022   7.490  1.00  0.00           H  
ATOM   1876 2HG2 VAL A 115     184.119 125.981   7.132  1.00  0.00           H  
ATOM   1877 3HG2 VAL A 115     183.266 127.540   7.227  1.00  0.00           H  
ATOM   1878  N   VAL A 116     182.855 127.590   2.562  1.00  0.00           N  
ATOM   1879  CA  VAL A 116     182.565 127.477   1.138  1.00  0.00           C  
ATOM   1880  C   VAL A 116     183.796 127.788   0.299  1.00  0.00           C  
ATOM   1881  O   VAL A 116     184.090 127.094  -0.673  1.00  0.00           O  
ATOM   1882  CB  VAL A 116     181.425 128.435   0.746  1.00  0.00           C  
ATOM   1883  CG1 VAL A 116     181.253 128.468  -0.765  1.00  0.00           C  
ATOM   1884  CG2 VAL A 116     180.133 128.007   1.426  1.00  0.00           C  
ATOM   1885  H   VAL A 116     182.338 128.258   3.118  1.00  0.00           H  
ATOM   1886  HA  VAL A 116     182.275 126.446   0.927  1.00  0.00           H  
ATOM   1887  HB  VAL A 116     181.685 129.444   1.062  1.00  0.00           H  
ATOM   1888 1HG1 VAL A 116     180.443 129.151  -1.026  1.00  0.00           H  
ATOM   1889 2HG1 VAL A 116     182.179 128.811  -1.229  1.00  0.00           H  
ATOM   1890 3HG1 VAL A 116     181.015 127.467  -1.128  1.00  0.00           H  
ATOM   1891 1HG2 VAL A 116     179.330 128.689   1.145  1.00  0.00           H  
ATOM   1892 2HG2 VAL A 116     179.874 126.994   1.113  1.00  0.00           H  
ATOM   1893 3HG2 VAL A 116     180.265 128.030   2.507  1.00  0.00           H  
ATOM   1894  N   ARG A 117     184.515 128.840   0.681  1.00  0.00           N  
ATOM   1895  CA  ARG A 117     185.697 129.266  -0.056  1.00  0.00           C  
ATOM   1896  C   ARG A 117     186.826 128.252   0.074  1.00  0.00           C  
ATOM   1897  O   ARG A 117     187.616 128.065  -0.851  1.00  0.00           O  
ATOM   1898  CB  ARG A 117     186.179 130.622   0.441  1.00  0.00           C  
ATOM   1899  CG  ARG A 117     185.277 131.792   0.085  1.00  0.00           C  
ATOM   1900  CD  ARG A 117     185.830 133.082   0.569  1.00  0.00           C  
ATOM   1901  NE  ARG A 117     184.945 134.196   0.276  1.00  0.00           N  
ATOM   1902  CZ  ARG A 117     184.921 134.867  -0.893  1.00  0.00           C  
ATOM   1903  NH1 ARG A 117     185.737 134.523  -1.865  1.00  0.00           N1+
ATOM   1904  NH2 ARG A 117     184.077 135.870  -1.062  1.00  0.00           N  
ATOM   1905  H   ARG A 117     184.235 129.356   1.502  1.00  0.00           H  
ATOM   1906  HA  ARG A 117     185.439 129.339  -1.113  1.00  0.00           H  
ATOM   1907 1HB  ARG A 117     186.274 130.597   1.526  1.00  0.00           H  
ATOM   1908 2HB  ARG A 117     187.167 130.830   0.031  1.00  0.00           H  
ATOM   1909 1HG  ARG A 117     185.168 131.850  -0.999  1.00  0.00           H  
ATOM   1910 2HG  ARG A 117     184.296 131.646   0.540  1.00  0.00           H  
ATOM   1911 1HD  ARG A 117     185.974 133.033   1.649  1.00  0.00           H  
ATOM   1912 2HD  ARG A 117     186.789 133.270   0.085  1.00  0.00           H  
ATOM   1913  HE  ARG A 117     184.304 134.490   0.999  1.00  0.00           H  
ATOM   1914 1HH1 ARG A 117     186.381 133.757  -1.736  1.00  0.00           H  
ATOM   1915 2HH1 ARG A 117     185.718 135.026  -2.742  1.00  0.00           H  
ATOM   1916 1HH2 ARG A 117     183.450 136.134  -0.314  1.00  0.00           H  
ATOM   1917 2HH2 ARG A 117     184.058 136.372  -1.938  1.00  0.00           H  
ATOM   1918  N   GLU A 118     186.893 127.595   1.227  1.00  0.00           N  
ATOM   1919  CA  GLU A 118     187.933 126.607   1.486  1.00  0.00           C  
ATOM   1920  C   GLU A 118     187.718 125.349   0.653  1.00  0.00           C  
ATOM   1921  O   GLU A 118     188.666 124.788   0.105  1.00  0.00           O  
ATOM   1922  CB  GLU A 118     187.968 126.244   2.972  1.00  0.00           C  
ATOM   1923  CG  GLU A 118     189.093 125.297   3.363  1.00  0.00           C  
ATOM   1924  CD  GLU A 118     190.458 125.875   3.113  1.00  0.00           C  
ATOM   1925  OE1 GLU A 118     190.562 127.073   2.994  1.00  0.00           O  
ATOM   1926  OE2 GLU A 118     191.397 125.119   3.039  1.00  0.00           O1-
ATOM   1927  H   GLU A 118     186.208 127.788   1.943  1.00  0.00           H  
ATOM   1928  HA  GLU A 118     188.893 127.033   1.200  1.00  0.00           H  
ATOM   1929 1HB  GLU A 118     188.073 127.152   3.566  1.00  0.00           H  
ATOM   1930 2HB  GLU A 118     187.024 125.777   3.255  1.00  0.00           H  
ATOM   1931 1HG  GLU A 118     189.001 125.057   4.421  1.00  0.00           H  
ATOM   1932 2HG  GLU A 118     188.988 124.372   2.800  1.00  0.00           H  
ATOM   1933  N   GLN A 119     186.466 124.915   0.560  1.00  0.00           N  
ATOM   1934  CA  GLN A 119     186.121 123.737  -0.227  1.00  0.00           C  
ATOM   1935  C   GLN A 119     184.848 123.964  -1.031  1.00  0.00           C  
ATOM   1936  O   GLN A 119     183.783 123.451  -0.686  1.00  0.00           O  
ATOM   1937  CB  GLN A 119     185.951 122.516   0.683  1.00  0.00           C  
ATOM   1938  CG  GLN A 119     187.193 122.159   1.484  1.00  0.00           C  
ATOM   1939  CD  GLN A 119     188.318 121.646   0.604  1.00  0.00           C  
ATOM   1940  NE2 GLN A 119     189.553 121.930   1.001  1.00  0.00           N  
ATOM   1941  OE1 GLN A 119     188.080 121.001  -0.421  1.00  0.00           O  
ATOM   1942  H   GLN A 119     185.735 125.413   1.046  1.00  0.00           H  
ATOM   1943  HA  GLN A 119     186.929 123.542  -0.932  1.00  0.00           H  
ATOM   1944 1HB  GLN A 119     185.138 122.698   1.387  1.00  0.00           H  
ATOM   1945 2HB  GLN A 119     185.676 121.650   0.084  1.00  0.00           H  
ATOM   1946 1HG  GLN A 119     187.544 123.048   2.006  1.00  0.00           H  
ATOM   1947 2HG  GLN A 119     186.938 121.380   2.202  1.00  0.00           H  
ATOM   1948 1HE2 GLN A 119     190.337 121.617   0.462  1.00  0.00           H  
ATOM   1949 2HE2 GLN A 119     189.702 122.456   1.838  1.00  0.00           H  
ATOM   1950  N   PRO A 120     184.965 124.734  -2.108  1.00  0.00           N  
ATOM   1951  CA  PRO A 120     183.823 125.025  -2.968  1.00  0.00           C  
ATOM   1952  C   PRO A 120     183.214 123.749  -3.528  1.00  0.00           C  
ATOM   1953  O   PRO A 120     183.913 122.920  -4.112  1.00  0.00           O  
ATOM   1954  CB  PRO A 120     184.437 125.890  -4.074  1.00  0.00           C  
ATOM   1955  CG  PRO A 120     185.628 126.516  -3.431  1.00  0.00           C  
ATOM   1956  CD  PRO A 120     186.183 125.436  -2.540  1.00  0.00           C  
ATOM   1957  HA  PRO A 120     183.060 125.524  -2.371  1.00  0.00           H  
ATOM   1958 1HB  PRO A 120     184.699 125.264  -4.940  1.00  0.00           H  
ATOM   1959 2HB  PRO A 120     183.704 126.631  -4.423  1.00  0.00           H  
ATOM   1960 1HG  PRO A 120     186.346 126.842  -4.198  1.00  0.00           H  
ATOM   1961 2HG  PRO A 120     185.330 127.415  -2.872  1.00  0.00           H  
ATOM   1962 1HD  PRO A 120     186.849 124.784  -3.125  1.00  0.00           H  
ATOM   1963 2HD  PRO A 120     186.727 125.895  -1.702  1.00  0.00           H  
ATOM   1964  N   GLY A 121     181.908 123.593  -3.343  1.00  0.00           N  
ATOM   1965  CA  GLY A 121     181.170 122.506  -3.977  1.00  0.00           C  
ATOM   1966  C   GLY A 121     181.145 121.266  -3.092  1.00  0.00           C  
ATOM   1967  O   GLY A 121     180.554 120.249  -3.450  1.00  0.00           O  
ATOM   1968  H   GLY A 121     181.414 124.243  -2.750  1.00  0.00           H  
ATOM   1969 1HA  GLY A 121     180.149 122.831  -4.183  1.00  0.00           H  
ATOM   1970 2HA  GLY A 121     181.627 122.263  -4.935  1.00  0.00           H  
ATOM   1971  N   SER A 122     181.795 121.359  -1.936  1.00  0.00           N  
ATOM   1972  CA  SER A 122     181.852 120.243  -0.998  1.00  0.00           C  
ATOM   1973  C   SER A 122     180.562 120.125  -0.198  1.00  0.00           C  
ATOM   1974  O   SER A 122     179.746 121.046  -0.183  1.00  0.00           O  
ATOM   1975  CB  SER A 122     183.028 120.414  -0.058  1.00  0.00           C  
ATOM   1976  OG  SER A 122     182.823 121.494   0.811  1.00  0.00           O  
ATOM   1977  H   SER A 122     182.258 122.224  -1.699  1.00  0.00           H  
ATOM   1978  HA  SER A 122     181.973 119.320  -1.567  1.00  0.00           H  
ATOM   1979 1HB  SER A 122     183.167 119.501   0.520  1.00  0.00           H  
ATOM   1980 2HB  SER A 122     183.936 120.576  -0.635  1.00  0.00           H  
ATOM   1981  HG  SER A 122     183.203 122.261   0.373  1.00  0.00           H  
ATOM   1982  N   ASN A 123     180.383 118.986   0.464  1.00  0.00           N  
ATOM   1983  CA  ASN A 123     179.243 118.787   1.349  1.00  0.00           C  
ATOM   1984  C   ASN A 123     179.305 119.723   2.548  1.00  0.00           C  
ATOM   1985  O   ASN A 123     178.274 120.134   3.081  1.00  0.00           O  
ATOM   1986  CB  ASN A 123     179.167 117.342   1.804  1.00  0.00           C  
ATOM   1987  CG  ASN A 123     178.723 116.413   0.706  1.00  0.00           C  
ATOM   1988  ND2 ASN A 123     179.036 115.151   0.847  1.00  0.00           N  
ATOM   1989  OD1 ASN A 123     178.095 116.841  -0.269  1.00  0.00           O  
ATOM   1990  H   ASN A 123     181.057 118.243   0.354  1.00  0.00           H  
ATOM   1991  HA  ASN A 123     178.338 119.020   0.790  1.00  0.00           H  
ATOM   1992 1HB  ASN A 123     180.145 117.020   2.161  1.00  0.00           H  
ATOM   1993 2HB  ASN A 123     178.471 117.259   2.637  1.00  0.00           H  
ATOM   1994 1HD2 ASN A 123     178.767 114.486   0.148  1.00  0.00           H  
ATOM   1995 2HD2 ASN A 123     179.544 114.849   1.653  1.00  0.00           H  
ATOM   1996  N   LEU A 124     180.520 120.055   2.970  1.00  0.00           N  
ATOM   1997  CA  LEU A 124     180.721 121.061   4.007  1.00  0.00           C  
ATOM   1998  C   LEU A 124     180.250 122.435   3.542  1.00  0.00           C  
ATOM   1999  O   LEU A 124     179.640 123.185   4.304  1.00  0.00           O  
ATOM   2000  CB  LEU A 124     182.202 121.128   4.401  1.00  0.00           C  
ATOM   2001  CG  LEU A 124     182.766 119.874   5.082  1.00  0.00           C  
ATOM   2002  CD1 LEU A 124     184.282 119.981   5.168  1.00  0.00           C  
ATOM   2003  CD2 LEU A 124     182.149 119.727   6.465  1.00  0.00           C  
ATOM   2004  H   LEU A 124     181.324 119.602   2.563  1.00  0.00           H  
ATOM   2005  HA  LEU A 124     180.126 120.787   4.878  1.00  0.00           H  
ATOM   2006 1HB  LEU A 124     182.792 121.311   3.504  1.00  0.00           H  
ATOM   2007 2HB  LEU A 124     182.344 121.967   5.081  1.00  0.00           H  
ATOM   2008  HG  LEU A 124     182.527 118.996   4.483  1.00  0.00           H  
ATOM   2009 1HD1 LEU A 124     184.683 119.090   5.652  1.00  0.00           H  
ATOM   2010 2HD1 LEU A 124     184.699 120.066   4.164  1.00  0.00           H  
ATOM   2011 3HD1 LEU A 124     184.552 120.862   5.749  1.00  0.00           H  
ATOM   2012 1HD2 LEU A 124     182.550 118.835   6.948  1.00  0.00           H  
ATOM   2013 2HD2 LEU A 124     182.389 120.604   7.065  1.00  0.00           H  
ATOM   2014 3HD2 LEU A 124     181.067 119.634   6.373  1.00  0.00           H  
ATOM   2015  N   ALA A 125     180.538 122.757   2.285  1.00  0.00           N  
ATOM   2016  CA  ALA A 125     180.081 124.011   1.693  1.00  0.00           C  
ATOM   2017  C   ALA A 125     178.565 124.038   1.566  1.00  0.00           C  
ATOM   2018  O   ALA A 125     177.937 125.081   1.747  1.00  0.00           O  
ATOM   2019  CB  ALA A 125     180.729 124.221   0.330  1.00  0.00           C  
ATOM   2020  H   ALA A 125     181.088 122.121   1.725  1.00  0.00           H  
ATOM   2021  HA  ALA A 125     180.374 124.830   2.348  1.00  0.00           H  
ATOM   2022 1HB  ALA A 125     180.377 125.158  -0.098  1.00  0.00           H  
ATOM   2023 2HB  ALA A 125     181.812 124.258   0.445  1.00  0.00           H  
ATOM   2024 3HB  ALA A 125     180.461 123.398  -0.329  1.00  0.00           H  
ATOM   2025  N   LYS A 126     177.979 122.884   1.258  1.00  0.00           N  
ATOM   2026  CA  LYS A 126     176.530 122.761   1.167  1.00  0.00           C  
ATOM   2027  C   LYS A 126     175.865 123.074   2.501  1.00  0.00           C  
ATOM   2028  O   LYS A 126     174.855 123.777   2.553  1.00  0.00           O  
ATOM   2029  CB  LYS A 126     176.140 121.358   0.703  1.00  0.00           C  
ATOM   2030  CG  LYS A 126     176.453 121.070  -0.760  1.00  0.00           C  
ATOM   2031  CD  LYS A 126     176.067 119.648  -1.138  1.00  0.00           C  
ATOM   2032  CE  LYS A 126     176.510 119.312  -2.554  1.00  0.00           C  
ATOM   2033  NZ  LYS A 126     176.212 117.897  -2.910  1.00  0.00           N1+
ATOM   2034  H   LYS A 126     178.556 122.073   1.082  1.00  0.00           H  
ATOM   2035  HA  LYS A 126     176.166 123.486   0.439  1.00  0.00           H  
ATOM   2036 1HB  LYS A 126     176.661 120.615   1.308  1.00  0.00           H  
ATOM   2037 2HB  LYS A 126     175.071 121.208   0.852  1.00  0.00           H  
ATOM   2038 1HG  LYS A 126     175.902 121.767  -1.393  1.00  0.00           H  
ATOM   2039 2HG  LYS A 126     177.518 121.209  -0.938  1.00  0.00           H  
ATOM   2040 1HD  LYS A 126     176.534 118.947  -0.444  1.00  0.00           H  
ATOM   2041 2HD  LYS A 126     174.985 119.533  -1.070  1.00  0.00           H  
ATOM   2042 1HE  LYS A 126     176.000 119.965  -3.261  1.00  0.00           H  
ATOM   2043 2HE  LYS A 126     177.584 119.478  -2.649  1.00  0.00           H  
ATOM   2044 1HZ  LYS A 126     176.521 117.715  -3.854  1.00  0.00           H  
ATOM   2045 2HZ  LYS A 126     176.696 117.281  -2.272  1.00  0.00           H  
ATOM   2046 3HZ  LYS A 126     175.219 117.736  -2.844  1.00  0.00           H  
ATOM   2047  N   LYS A 127     176.437 122.550   3.580  1.00  0.00           N  
ATOM   2048  CA  LYS A 127     175.968 122.859   4.925  1.00  0.00           C  
ATOM   2049  C   LYS A 127     176.191 124.328   5.261  1.00  0.00           C  
ATOM   2050  O   LYS A 127     175.363 124.958   5.918  1.00  0.00           O  
ATOM   2051  CB  LYS A 127     176.669 121.971   5.954  1.00  0.00           C  
ATOM   2052  CG  LYS A 127     176.235 122.214   7.394  1.00  0.00           C  
ATOM   2053  CD  LYS A 127     174.785 121.803   7.610  1.00  0.00           C  
ATOM   2054  CE  LYS A 127     174.369 121.986   9.061  1.00  0.00           C  
ATOM   2055  NZ  LYS A 127     172.978 121.514   9.305  1.00  0.00           N1+
ATOM   2056  H   LYS A 127     177.218 121.918   3.464  1.00  0.00           H  
ATOM   2057  HA  LYS A 127     174.895 122.668   4.969  1.00  0.00           H  
ATOM   2058 1HB  LYS A 127     176.481 120.924   5.720  1.00  0.00           H  
ATOM   2059 2HB  LYS A 127     177.747 122.130   5.900  1.00  0.00           H  
ATOM   2060 1HG  LYS A 127     176.871 121.639   8.068  1.00  0.00           H  
ATOM   2061 2HG  LYS A 127     176.343 123.271   7.633  1.00  0.00           H  
ATOM   2062 1HD  LYS A 127     174.136 122.406   6.974  1.00  0.00           H  
ATOM   2063 2HD  LYS A 127     174.660 120.755   7.337  1.00  0.00           H  
ATOM   2064 1HE  LYS A 127     175.047 121.431   9.708  1.00  0.00           H  
ATOM   2065 2HE  LYS A 127     174.431 123.041   9.328  1.00  0.00           H  
ATOM   2066 1HZ  LYS A 127     172.741 121.653  10.277  1.00  0.00           H  
ATOM   2067 2HZ  LYS A 127     172.337 122.035   8.724  1.00  0.00           H  
ATOM   2068 3HZ  LYS A 127     172.913 120.531   9.080  1.00  0.00           H  
ATOM   2069  N   ALA A 128     177.317 124.869   4.807  1.00  0.00           N  
ATOM   2070  CA  ALA A 128     177.614 126.283   4.991  1.00  0.00           C  
ATOM   2071  C   ALA A 128     176.556 127.161   4.335  1.00  0.00           C  
ATOM   2072  O   ALA A 128     176.097 128.141   4.922  1.00  0.00           O  
ATOM   2073  CB  ALA A 128     178.992 126.611   4.434  1.00  0.00           C  
ATOM   2074  H   ALA A 128     177.982 124.285   4.321  1.00  0.00           H  
ATOM   2075  HA  ALA A 128     177.611 126.502   6.059  1.00  0.00           H  
ATOM   2076 1HB  ALA A 128     179.202 127.670   4.580  1.00  0.00           H  
ATOM   2077 2HB  ALA A 128     179.747 126.018   4.953  1.00  0.00           H  
ATOM   2078 3HB  ALA A 128     179.019 126.380   3.369  1.00  0.00           H  
ATOM   2079  N   LEU A 129     176.171 126.802   3.115  1.00  0.00           N  
ATOM   2080  CA  LEU A 129     175.141 127.536   2.390  1.00  0.00           C  
ATOM   2081  C   LEU A 129     173.804 127.474   3.118  1.00  0.00           C  
ATOM   2082  O   LEU A 129     173.067 128.459   3.168  1.00  0.00           O  
ATOM   2083  CB  LEU A 129     174.985 126.972   0.972  1.00  0.00           C  
ATOM   2084  CG  LEU A 129     176.168 127.217   0.025  1.00  0.00           C  
ATOM   2085  CD1 LEU A 129     175.967 126.417  -1.254  1.00  0.00           C  
ATOM   2086  CD2 LEU A 129     176.281 128.705  -0.272  1.00  0.00           C  
ATOM   2087  H   LEU A 129     176.603 126.000   2.679  1.00  0.00           H  
ATOM   2088  HA  LEU A 129     175.439 128.584   2.335  1.00  0.00           H  
ATOM   2089 1HB  LEU A 129     174.834 125.896   1.041  1.00  0.00           H  
ATOM   2090 2HB  LEU A 129     174.099 127.414   0.516  1.00  0.00           H  
ATOM   2091  HG  LEU A 129     177.088 126.870   0.495  1.00  0.00           H  
ATOM   2092 1HD1 LEU A 129     176.808 126.592  -1.927  1.00  0.00           H  
ATOM   2093 2HD1 LEU A 129     175.909 125.356  -1.016  1.00  0.00           H  
ATOM   2094 3HD1 LEU A 129     175.044 126.732  -1.740  1.00  0.00           H  
ATOM   2095 1HD2 LEU A 129     177.122 128.880  -0.942  1.00  0.00           H  
ATOM   2096 2HD2 LEU A 129     175.361 129.053  -0.742  1.00  0.00           H  
ATOM   2097 3HD2 LEU A 129     176.442 129.251   0.660  1.00  0.00           H  
ATOM   2098  N   GLU A 130     173.496 126.310   3.680  1.00  0.00           N  
ATOM   2099  CA  GLU A 130     172.324 126.158   4.536  1.00  0.00           C  
ATOM   2100  C   GLU A 130     172.371 127.128   5.708  1.00  0.00           C  
ATOM   2101  O   GLU A 130     171.393 127.818   5.993  1.00  0.00           O  
ATOM   2102  CB  GLU A 130     172.222 124.721   5.053  1.00  0.00           C  
ATOM   2103  CG  GLU A 130     171.047 124.470   5.987  1.00  0.00           C  
ATOM   2104  CD  GLU A 130     171.069 123.098   6.599  1.00  0.00           C  
ATOM   2105  OE1 GLU A 130     171.164 122.143   5.865  1.00  0.00           O  
ATOM   2106  OE2 GLU A 130     170.988 123.002   7.800  1.00  0.00           O1-
ATOM   2107  H   GLU A 130     174.087 125.508   3.510  1.00  0.00           H  
ATOM   2108  HA  GLU A 130     171.435 126.389   3.949  1.00  0.00           H  
ATOM   2109 1HB  GLU A 130     172.131 124.036   4.210  1.00  0.00           H  
ATOM   2110 2HB  GLU A 130     173.136 124.461   5.587  1.00  0.00           H  
ATOM   2111 1HG  GLU A 130     171.069 125.212   6.785  1.00  0.00           H  
ATOM   2112 2HG  GLU A 130     170.121 124.602   5.432  1.00  0.00           H  
ATOM   2113  N   ILE A 131     173.513 127.173   6.387  1.00  0.00           N  
ATOM   2114  CA  ILE A 131     173.692 128.072   7.522  1.00  0.00           C  
ATOM   2115  C   ILE A 131     173.505 129.525   7.110  1.00  0.00           C  
ATOM   2116  O   ILE A 131     172.861 130.302   7.814  1.00  0.00           O  
ATOM   2117  CB  ILE A 131     175.087 127.892   8.150  1.00  0.00           C  
ATOM   2118  CG1 ILE A 131     175.197 126.521   8.823  1.00  0.00           C  
ATOM   2119  CG2 ILE A 131     175.367 129.003   9.148  1.00  0.00           C  
ATOM   2120  CD1 ILE A 131     176.613 126.128   9.180  1.00  0.00           C  
ATOM   2121  H   ILE A 131     174.274 126.571   6.112  1.00  0.00           H  
ATOM   2122  HA  ILE A 131     172.934 127.840   8.270  1.00  0.00           H  
ATOM   2123  HB  ILE A 131     175.844 127.920   7.367  1.00  0.00           H  
ATOM   2124 1HG1 ILE A 131     174.601 126.516   9.734  1.00  0.00           H  
ATOM   2125 2HG1 ILE A 131     174.788 125.756   8.162  1.00  0.00           H  
ATOM   2126 1HG2 ILE A 131     176.358 128.861   9.584  1.00  0.00           H  
ATOM   2127 2HG2 ILE A 131     175.331 129.966   8.641  1.00  0.00           H  
ATOM   2128 3HG2 ILE A 131     174.618 128.980   9.939  1.00  0.00           H  
ATOM   2129 1HD1 ILE A 131     176.608 125.145   9.652  1.00  0.00           H  
ATOM   2130 2HD1 ILE A 131     177.219 126.094   8.275  1.00  0.00           H  
ATOM   2131 3HD1 ILE A 131     177.030 126.860   9.869  1.00  0.00           H  
ATOM   2132  N   ILE A 132     174.074 129.887   5.964  1.00  0.00           N  
ATOM   2133  CA  ILE A 132     173.929 131.236   5.430  1.00  0.00           C  
ATOM   2134  C   ILE A 132     172.464 131.584   5.200  1.00  0.00           C  
ATOM   2135  O   ILE A 132     172.022 132.690   5.510  1.00  0.00           O  
ATOM   2136  CB  ILE A 132     174.707 131.392   4.111  1.00  0.00           C  
ATOM   2137  CG1 ILE A 132     176.215 131.329   4.368  1.00  0.00           C  
ATOM   2138  CG2 ILE A 132     174.334 132.696   3.423  1.00  0.00           C  
ATOM   2139  CD1 ILE A 132     177.042 131.177   3.112  1.00  0.00           C  
ATOM   2140  H   ILE A 132     174.620 129.212   5.450  1.00  0.00           H  
ATOM   2141  HA  ILE A 132     174.326 131.941   6.161  1.00  0.00           H  
ATOM   2142  HB  ILE A 132     174.466 130.561   3.447  1.00  0.00           H  
ATOM   2143 1HG1 ILE A 132     176.534 132.235   4.881  1.00  0.00           H  
ATOM   2144 2HG1 ILE A 132     176.436 130.486   5.025  1.00  0.00           H  
ATOM   2145 1HG2 ILE A 132     174.893 132.790   2.493  1.00  0.00           H  
ATOM   2146 2HG2 ILE A 132     173.266 132.703   3.207  1.00  0.00           H  
ATOM   2147 3HG2 ILE A 132     174.577 133.533   4.078  1.00  0.00           H  
ATOM   2148 1HD1 ILE A 132     178.100 131.140   3.377  1.00  0.00           H  
ATOM   2149 2HD1 ILE A 132     176.763 130.256   2.601  1.00  0.00           H  
ATOM   2150 3HD1 ILE A 132     176.863 132.026   2.455  1.00  0.00           H  
ATOM   2151  N   LEU A 133     171.715 130.635   4.654  1.00  0.00           N  
ATOM   2152  CA  LEU A 133     170.283 130.815   4.439  1.00  0.00           C  
ATOM   2153  C   LEU A 133     169.548 131.006   5.758  1.00  0.00           C  
ATOM   2154  O   LEU A 133     168.667 131.856   5.872  1.00  0.00           O  
ATOM   2155  CB  LEU A 133     169.702 129.606   3.695  1.00  0.00           C  
ATOM   2156  CG  LEU A 133     170.135 129.456   2.231  1.00  0.00           C  
ATOM   2157  CD1 LEU A 133     169.666 128.110   1.698  1.00  0.00           C  
ATOM   2158  CD2 LEU A 133     169.558 130.601   1.410  1.00  0.00           C  
ATOM   2159  H   LEU A 133     172.148 129.764   4.378  1.00  0.00           H  
ATOM   2160  HA  LEU A 133     170.133 131.717   3.844  1.00  0.00           H  
ATOM   2161 1HB  LEU A 133     169.996 128.700   4.222  1.00  0.00           H  
ATOM   2162 2HB  LEU A 133     168.615 129.675   3.714  1.00  0.00           H  
ATOM   2163  HG  LEU A 133     171.223 129.478   2.169  1.00  0.00           H  
ATOM   2164 1HD1 LEU A 133     169.973 128.002   0.658  1.00  0.00           H  
ATOM   2165 2HD1 LEU A 133     170.109 127.308   2.290  1.00  0.00           H  
ATOM   2166 3HD1 LEU A 133     168.580 128.050   1.763  1.00  0.00           H  
ATOM   2167 1HD2 LEU A 133     169.866 130.494   0.370  1.00  0.00           H  
ATOM   2168 2HD2 LEU A 133     168.470 130.578   1.472  1.00  0.00           H  
ATOM   2169 3HD2 LEU A 133     169.923 131.550   1.803  1.00  0.00           H  
ATOM   2170  N   ARG A 134     169.917 130.209   6.756  1.00  0.00           N  
ATOM   2171  CA  ARG A 134     169.309 130.304   8.077  1.00  0.00           C  
ATOM   2172  C   ARG A 134     169.561 131.670   8.704  1.00  0.00           C  
ATOM   2173  O   ARG A 134     168.649 132.292   9.247  1.00  0.00           O  
ATOM   2174  CB  ARG A 134     169.853 129.220   8.995  1.00  0.00           C  
ATOM   2175  CG  ARG A 134     169.423 127.806   8.639  1.00  0.00           C  
ATOM   2176  CD  ARG A 134     169.977 126.808   9.591  1.00  0.00           C  
ATOM   2177  NE  ARG A 134     169.678 125.445   9.181  1.00  0.00           N  
ATOM   2178  CZ  ARG A 134     168.506 124.819   9.406  1.00  0.00           C  
ATOM   2179  NH1 ARG A 134     167.536 125.443  10.035  1.00  0.00           N1+
ATOM   2180  NH2 ARG A 134     168.332 123.575   8.994  1.00  0.00           N  
ATOM   2181  H   ARG A 134     170.639 129.521   6.595  1.00  0.00           H  
ATOM   2182  HA  ARG A 134     168.230 130.186   7.971  1.00  0.00           H  
ATOM   2183 1HB  ARG A 134     170.941 129.246   8.983  1.00  0.00           H  
ATOM   2184 2HB  ARG A 134     169.533 129.414  10.019  1.00  0.00           H  
ATOM   2185 1HG  ARG A 134     168.336 127.738   8.668  1.00  0.00           H  
ATOM   2186 2HG  ARG A 134     169.777 127.557   7.639  1.00  0.00           H  
ATOM   2187 1HD  ARG A 134     171.059 126.917   9.645  1.00  0.00           H  
ATOM   2188 2HD  ARG A 134     169.547 126.969  10.578  1.00  0.00           H  
ATOM   2189  HE  ARG A 134     170.401 124.930   8.694  1.00  0.00           H  
ATOM   2190 1HH1 ARG A 134     167.670 126.394  10.350  1.00  0.00           H  
ATOM   2191 2HH1 ARG A 134     166.659 124.974  10.204  1.00  0.00           H  
ATOM   2192 1HH2 ARG A 134     169.079 123.093   8.510  1.00  0.00           H  
ATOM   2193 2HH2 ARG A 134     167.455 123.106   9.161  1.00  0.00           H  
ATOM   2194  N   ALA A 135     170.805 132.130   8.628  1.00  0.00           N  
ATOM   2195  CA  ALA A 135     171.176 133.429   9.171  1.00  0.00           C  
ATOM   2196  C   ALA A 135     170.519 134.562   8.395  1.00  0.00           C  
ATOM   2197  O   ALA A 135     169.989 135.504   8.980  1.00  0.00           O  
ATOM   2198  CB  ALA A 135     172.688 133.594   9.167  1.00  0.00           C  
ATOM   2199  H   ALA A 135     171.512 131.564   8.178  1.00  0.00           H  
ATOM   2200  HA  ALA A 135     170.821 133.487  10.201  1.00  0.00           H  
ATOM   2201 1HB  ALA A 135     172.951 134.569   9.575  1.00  0.00           H  
ATOM   2202 2HB  ALA A 135     173.142 132.811   9.775  1.00  0.00           H  
ATOM   2203 3HB  ALA A 135     173.060 133.519   8.145  1.00  0.00           H  
ATOM   2204  N   ALA A 136     170.556 134.461   7.071  1.00  0.00           N  
ATOM   2205  CA  ALA A 136     169.966 135.479   6.208  1.00  0.00           C  
ATOM   2206  C   ALA A 136     168.460 135.570   6.416  1.00  0.00           C  
ATOM   2207  O   ALA A 136     167.888 136.660   6.408  1.00  0.00           O  
ATOM   2208  CB  ALA A 136     170.281 135.184   4.748  1.00  0.00           C  
ATOM   2209  H   ALA A 136     171.004 133.661   6.649  1.00  0.00           H  
ATOM   2210  HA  ALA A 136     170.394 136.446   6.471  1.00  0.00           H  
ATOM   2211 1HB  ALA A 136     169.834 135.953   4.119  1.00  0.00           H  
ATOM   2212 2HB  ALA A 136     171.361 135.179   4.604  1.00  0.00           H  
ATOM   2213 3HB  ALA A 136     169.875 134.211   4.480  1.00  0.00           H  
ATOM   2214  N   GLU A 137     167.823 134.420   6.599  1.00  0.00           N  
ATOM   2215  CA  GLU A 137     166.393 134.371   6.880  1.00  0.00           C  
ATOM   2216  C   GLU A 137     166.054 135.140   8.151  1.00  0.00           C  
ATOM   2217  O   GLU A 137     165.099 135.915   8.182  1.00  0.00           O  
ATOM   2218  CB  GLU A 137     165.923 132.920   7.009  1.00  0.00           C  
ATOM   2219  CG  GLU A 137     164.422 132.760   7.196  1.00  0.00           C  
ATOM   2220  CD  GLU A 137     163.980 131.323   7.176  1.00  0.00           C  
ATOM   2221  OE1 GLU A 137     164.818 130.465   7.024  1.00  0.00           O  
ATOM   2222  OE2 GLU A 137     162.805 131.081   7.315  1.00  0.00           O1-
ATOM   2223  H   GLU A 137     168.341 133.555   6.545  1.00  0.00           H  
ATOM   2224  HA  GLU A 137     165.863 134.847   6.054  1.00  0.00           H  
ATOM   2225 1HB  GLU A 137     166.212 132.364   6.118  1.00  0.00           H  
ATOM   2226 2HB  GLU A 137     166.417 132.454   7.862  1.00  0.00           H  
ATOM   2227 1HG  GLU A 137     164.134 133.204   8.147  1.00  0.00           H  
ATOM   2228 2HG  GLU A 137     163.908 133.303   6.402  1.00  0.00           H  
ATOM   2229  N   GLU A 138     166.842 134.921   9.197  1.00  0.00           N  
ATOM   2230  CA  GLU A 138     166.648 135.618  10.461  1.00  0.00           C  
ATOM   2231  C   GLU A 138     166.940 137.106  10.321  1.00  0.00           C  
ATOM   2232  O   GLU A 138     166.285 137.939  10.949  1.00  0.00           O  
ATOM   2233  CB  GLU A 138     167.541 135.013  11.545  1.00  0.00           C  
ATOM   2234  CG  GLU A 138     167.179 133.586  11.934  1.00  0.00           C  
ATOM   2235  CD  GLU A 138     165.807 133.475  12.539  1.00  0.00           C  
ATOM   2236  OE1 GLU A 138     165.498 134.249  13.412  1.00  0.00           O  
ATOM   2237  OE2 GLU A 138     165.066 132.613  12.127  1.00  0.00           O1-
ATOM   2238  H   GLU A 138     167.596 134.254   9.113  1.00  0.00           H  
ATOM   2239  HA  GLU A 138     165.604 135.512  10.758  1.00  0.00           H  
ATOM   2240 1HB  GLU A 138     168.577 135.014  11.207  1.00  0.00           H  
ATOM   2241 2HB  GLU A 138     167.490 135.627  12.445  1.00  0.00           H  
ATOM   2242 1HG  GLU A 138     167.224 132.956  11.047  1.00  0.00           H  
ATOM   2243 2HG  GLU A 138     167.916 133.216  12.647  1.00  0.00           H  
ATOM   2244  N   LEU A 139     167.927 137.436   9.495  1.00  0.00           N  
ATOM   2245  CA  LEU A 139     168.225 138.825   9.171  1.00  0.00           C  
ATOM   2246  C   LEU A 139     167.069 139.477   8.421  1.00  0.00           C  
ATOM   2247  O   LEU A 139     166.788 140.661   8.606  1.00  0.00           O  
ATOM   2248  CB  LEU A 139     169.504 138.910   8.329  1.00  0.00           C  
ATOM   2249  CG  LEU A 139     170.812 138.616   9.074  1.00  0.00           C  
ATOM   2250  CD1 LEU A 139     171.952 138.499   8.071  1.00  0.00           C  
ATOM   2251  CD2 LEU A 139     171.083 139.723  10.082  1.00  0.00           C  
ATOM   2252  H   LEU A 139     168.485 136.704   9.080  1.00  0.00           H  
ATOM   2253  HA  LEU A 139     168.366 139.376  10.103  1.00  0.00           H  
ATOM   2254 1HB  LEU A 139     169.425 138.202   7.506  1.00  0.00           H  
ATOM   2255 2HB  LEU A 139     169.579 139.914   7.912  1.00  0.00           H  
ATOM   2256  HG  LEU A 139     170.727 137.663   9.595  1.00  0.00           H  
ATOM   2257 1HD1 LEU A 139     172.883 138.289   8.599  1.00  0.00           H  
ATOM   2258 2HD1 LEU A 139     171.741 137.687   7.374  1.00  0.00           H  
ATOM   2259 3HD1 LEU A 139     172.051 139.434   7.521  1.00  0.00           H  
ATOM   2260 1HD2 LEU A 139     172.013 139.512  10.612  1.00  0.00           H  
ATOM   2261 2HD2 LEU A 139     171.170 140.676   9.562  1.00  0.00           H  
ATOM   2262 3HD2 LEU A 139     170.262 139.773  10.797  1.00  0.00           H  
ATOM   2263  N   ALA A 140     166.404 138.696   7.579  1.00  0.00           N  
ATOM   2264  CA  ALA A 140     165.217 139.166   6.874  1.00  0.00           C  
ATOM   2265  C   ALA A 140     164.064 139.410   7.839  1.00  0.00           C  
ATOM   2266  O   ALA A 140     163.270 140.332   7.651  1.00  0.00           O  
ATOM   2267  CB  ALA A 140     164.807 138.166   5.803  1.00  0.00           C  
ATOM   2268  H   ALA A 140     166.727 137.754   7.422  1.00  0.00           H  
ATOM   2269  HA  ALA A 140     165.454 140.118   6.396  1.00  0.00           H  
ATOM   2270 1HB  ALA A 140     163.918 138.532   5.286  1.00  0.00           H  
ATOM   2271 2HB  ALA A 140     165.620 138.048   5.086  1.00  0.00           H  
ATOM   2272 3HB  ALA A 140     164.587 137.207   6.265  1.00  0.00           H  
ATOM   2273  N   LYS A 141     163.977 138.578   8.872  1.00  0.00           N  
ATOM   2274  CA  LYS A 141     162.964 138.747   9.907  1.00  0.00           C  
ATOM   2275  C   LYS A 141     163.174 140.046  10.675  1.00  0.00           C  
ATOM   2276  O   LYS A 141     162.213 140.725  11.037  1.00  0.00           O  
ATOM   2277  CB  LYS A 141     162.979 137.558  10.870  1.00  0.00           C  
ATOM   2278  CG  LYS A 141     162.462 136.258  10.272  1.00  0.00           C  
ATOM   2279  CD  LYS A 141     162.562 135.112  11.269  1.00  0.00           C  
ATOM   2280  CE  LYS A 141     162.095 133.801  10.654  1.00  0.00           C  
ATOM   2281  NZ  LYS A 141     162.238 132.661  11.599  1.00  0.00           N1+
ATOM   2282  H   LYS A 141     164.628 137.810   8.940  1.00  0.00           H  
ATOM   2283  HA  LYS A 141     161.986 138.798   9.430  1.00  0.00           H  
ATOM   2284 1HB  LYS A 141     163.999 137.384  11.217  1.00  0.00           H  
ATOM   2285 2HB  LYS A 141     162.372 137.790  11.744  1.00  0.00           H  
ATOM   2286 1HG  LYS A 141     161.419 136.382   9.978  1.00  0.00           H  
ATOM   2287 2HG  LYS A 141     163.044 136.008   9.385  1.00  0.00           H  
ATOM   2288 1HD  LYS A 141     163.598 135.002  11.594  1.00  0.00           H  
ATOM   2289 2HD  LYS A 141     161.947 135.334  12.141  1.00  0.00           H  
ATOM   2290 1HE  LYS A 141     161.048 133.887  10.365  1.00  0.00           H  
ATOM   2291 2HE  LYS A 141     162.680 133.588   9.760  1.00  0.00           H  
ATOM   2292 1HZ  LYS A 141     161.919 131.811  11.156  1.00  0.00           H  
ATOM   2293 2HZ  LYS A 141     163.209 132.560  11.860  1.00  0.00           H  
ATOM   2294 3HZ  LYS A 141     161.685 132.837  12.427  1.00  0.00           H  
ATOM   2295  N   LEU A 142     164.434 140.387  10.923  1.00  0.00           N  
ATOM   2296  CA  LEU A 142     164.771 141.608  11.641  1.00  0.00           C  
ATOM   2297  C   LEU A 142     164.293 142.842  10.886  1.00  0.00           C  
ATOM   2298  O   LEU A 142     164.443 142.932   9.668  1.00  0.00           O  
ATOM   2299  CB  LEU A 142     166.286 141.691  11.862  1.00  0.00           C  
ATOM   2300  CG  LEU A 142     166.856 140.745  12.928  1.00  0.00           C  
ATOM   2301  CD1 LEU A 142     168.376 140.827  12.919  1.00  0.00           C  
ATOM   2302  CD2 LEU A 142     166.296 141.120  14.291  1.00  0.00           C  
ATOM   2303  H   LEU A 142     165.178 139.781  10.602  1.00  0.00           H  
ATOM   2304  HA  LEU A 142     164.263 141.593  12.606  1.00  0.00           H  
ATOM   2305 1HB  LEU A 142     166.788 141.471  10.921  1.00  0.00           H  
ATOM   2306 2HB  LEU A 142     166.539 142.710  12.155  1.00  0.00           H  
ATOM   2307  HG  LEU A 142     166.576 139.718  12.689  1.00  0.00           H  
ATOM   2308 1HD1 LEU A 142     168.781 140.154  13.675  1.00  0.00           H  
ATOM   2309 2HD1 LEU A 142     168.751 140.535  11.937  1.00  0.00           H  
ATOM   2310 3HD1 LEU A 142     168.687 141.847  13.138  1.00  0.00           H  
ATOM   2311 1HD2 LEU A 142     166.699 140.447  15.048  1.00  0.00           H  
ATOM   2312 2HD2 LEU A 142     166.577 142.145  14.531  1.00  0.00           H  
ATOM   2313 3HD2 LEU A 142     165.209 141.036  14.274  1.00  0.00           H  
ATOM   2314  N   PRO A 143     163.716 143.788  11.617  1.00  0.00           N  
ATOM   2315  CA  PRO A 143     163.195 145.012  11.012  1.00  0.00           C  
ATOM   2316  C   PRO A 143     164.321 145.977  10.668  1.00  0.00           C  
ATOM   2317  O   PRO A 143     164.121 146.939   9.926  1.00  0.00           O  
ATOM   2318  CB  PRO A 143     162.283 145.576  12.106  1.00  0.00           C  
ATOM   2319  CG  PRO A 143     162.914 145.123  13.379  1.00  0.00           C  
ATOM   2320  CD  PRO A 143     163.421 143.739  13.073  1.00  0.00           C  
ATOM   2321  HA  PRO A 143     162.688 144.749  10.085  1.00  0.00           H  
ATOM   2322 1HB  PRO A 143     162.228 146.672  12.023  1.00  0.00           H  
ATOM   2323 2HB  PRO A 143     161.260 145.193  11.977  1.00  0.00           H  
ATOM   2324 1HG  PRO A 143     163.718 145.814  13.672  1.00  0.00           H  
ATOM   2325 2HG  PRO A 143     162.175 145.133  14.194  1.00  0.00           H  
ATOM   2326 1HD  PRO A 143     164.331 143.544  13.658  1.00  0.00           H  
ATOM   2327 2HD  PRO A 143     162.640 143.000  13.311  1.00  0.00           H  
ATOM   2328  N   ASP A 144     165.506 145.716  11.210  1.00  0.00           N  
ATOM   2329  CA  ASP A 144     166.659 146.580  10.985  1.00  0.00           C  
ATOM   2330  C   ASP A 144     167.001 146.669   9.503  1.00  0.00           C  
ATOM   2331  O   ASP A 144     167.253 145.655   8.853  1.00  0.00           O  
ATOM   2332  CB  ASP A 144     167.872 146.069  11.765  1.00  0.00           C  
ATOM   2333  CG  ASP A 144     169.071 147.004  11.675  1.00  0.00           C  
ATOM   2334  OD1 ASP A 144     169.115 147.957  12.417  1.00  0.00           O  
ATOM   2335  OD2 ASP A 144     169.933 146.756  10.865  1.00  0.00           O1-
ATOM   2336  H   ASP A 144     165.611 144.899  11.792  1.00  0.00           H  
ATOM   2337  HA  ASP A 144     166.409 147.586  11.328  1.00  0.00           H  
ATOM   2338 1HB  ASP A 144     167.605 145.946  12.815  1.00  0.00           H  
ATOM   2339 2HB  ASP A 144     168.164 145.090  11.384  1.00  0.00           H  
ATOM   2340  N   PRO A 145     167.004 147.889   8.975  1.00  0.00           N  
ATOM   2341  CA  PRO A 145     167.232 148.106   7.552  1.00  0.00           C  
ATOM   2342  C   PRO A 145     168.530 147.450   7.094  1.00  0.00           C  
ATOM   2343  O   PRO A 145     168.589 146.849   6.021  1.00  0.00           O  
ATOM   2344  CB  PRO A 145     167.300 149.631   7.443  1.00  0.00           C  
ATOM   2345  CG  PRO A 145     166.378 150.116   8.507  1.00  0.00           C  
ATOM   2346  CD  PRO A 145     166.618 149.183   9.664  1.00  0.00           C  
ATOM   2347  HA  PRO A 145     166.415 147.643   6.997  1.00  0.00           H  
ATOM   2348 1HB  PRO A 145     168.336 149.973   7.586  1.00  0.00           H  
ATOM   2349 2HB  PRO A 145     166.994 149.951   6.435  1.00  0.00           H  
ATOM   2350 1HG  PRO A 145     166.601 151.165   8.755  1.00  0.00           H  
ATOM   2351 2HG  PRO A 145     165.338 150.088   8.151  1.00  0.00           H  
ATOM   2352 1HD  PRO A 145     167.443 149.569  10.282  1.00  0.00           H  
ATOM   2353 2HD  PRO A 145     165.698 149.090  10.259  1.00  0.00           H  
ATOM   2354  N   GLU A 146     169.568 147.570   7.915  1.00  0.00           N  
ATOM   2355  CA  GLU A 146     170.895 147.092   7.545  1.00  0.00           C  
ATOM   2356  C   GLU A 146     170.966 145.571   7.592  1.00  0.00           C  
ATOM   2357  O   GLU A 146     171.630 144.945   6.766  1.00  0.00           O  
ATOM   2358  CB  GLU A 146     171.955 147.691   8.474  1.00  0.00           C  
ATOM   2359  CG  GLU A 146     172.152 149.191   8.319  1.00  0.00           C  
ATOM   2360  CD  GLU A 146     173.177 149.748   9.266  1.00  0.00           C  
ATOM   2361  OE1 GLU A 146     173.662 149.009  10.089  1.00  0.00           O  
ATOM   2362  OE2 GLU A 146     173.477 150.915   9.167  1.00  0.00           O1-
ATOM   2363  H   GLU A 146     169.435 148.003   8.819  1.00  0.00           H  
ATOM   2364  HA  GLU A 146     171.102 147.401   6.521  1.00  0.00           H  
ATOM   2365 1HB  GLU A 146     171.682 147.494   9.511  1.00  0.00           H  
ATOM   2366 2HB  GLU A 146     172.914 147.206   8.291  1.00  0.00           H  
ATOM   2367 1HG  GLU A 146     172.465 149.402   7.297  1.00  0.00           H  
ATOM   2368 2HG  GLU A 146     171.198 149.692   8.487  1.00  0.00           H  
ATOM   2369  N   ALA A 147     170.276 144.980   8.565  1.00  0.00           N  
ATOM   2370  CA  ALA A 147     170.114 143.534   8.617  1.00  0.00           C  
ATOM   2371  C   ALA A 147     169.391 143.014   7.382  1.00  0.00           C  
ATOM   2372  O   ALA A 147     169.745 141.966   6.838  1.00  0.00           O  
ATOM   2373  CB  ALA A 147     169.363 143.129   9.879  1.00  0.00           C  
ATOM   2374  H   ALA A 147     169.854 145.551   9.282  1.00  0.00           H  
ATOM   2375  HA  ALA A 147     171.104 143.075   8.637  1.00  0.00           H  
ATOM   2376 1HB  ALA A 147     169.251 142.045   9.903  1.00  0.00           H  
ATOM   2377 2HB  ALA A 147     169.923 143.457  10.756  1.00  0.00           H  
ATOM   2378 3HB  ALA A 147     168.380 143.596   9.881  1.00  0.00           H  
ATOM   2379  N   LEU A 148     168.374 143.749   6.945  1.00  0.00           N  
ATOM   2380  CA  LEU A 148     167.633 143.394   5.742  1.00  0.00           C  
ATOM   2381  C   LEU A 148     168.529 143.438   4.511  1.00  0.00           C  
ATOM   2382  O   LEU A 148     168.428 142.588   3.626  1.00  0.00           O  
ATOM   2383  CB  LEU A 148     166.444 144.344   5.551  1.00  0.00           C  
ATOM   2384  CG  LEU A 148     165.383 144.312   6.658  1.00  0.00           C  
ATOM   2385  CD1 LEU A 148     164.265 145.288   6.320  1.00  0.00           C  
ATOM   2386  CD2 LEU A 148     164.847 142.896   6.807  1.00  0.00           C  
ATOM   2387  H   LEU A 148     168.107 144.577   7.462  1.00  0.00           H  
ATOM   2388  HA  LEU A 148     167.270 142.372   5.847  1.00  0.00           H  
ATOM   2389 1HB  LEU A 148     166.820 145.363   5.483  1.00  0.00           H  
ATOM   2390 2HB  LEU A 148     165.949 144.097   4.612  1.00  0.00           H  
ATOM   2391  HG  LEU A 148     165.831 144.630   7.600  1.00  0.00           H  
ATOM   2392 1HD1 LEU A 148     163.512 145.266   7.108  1.00  0.00           H  
ATOM   2393 2HD1 LEU A 148     164.674 146.296   6.239  1.00  0.00           H  
ATOM   2394 3HD1 LEU A 148     163.808 145.004   5.373  1.00  0.00           H  
ATOM   2395 1HD2 LEU A 148     164.093 142.873   7.595  1.00  0.00           H  
ATOM   2396 2HD2 LEU A 148     164.398 142.576   5.867  1.00  0.00           H  
ATOM   2397 3HD2 LEU A 148     165.663 142.222   7.067  1.00  0.00           H  
ATOM   2398  N   LYS A 149     169.406 144.435   4.459  1.00  0.00           N  
ATOM   2399  CA  LYS A 149     170.389 144.537   3.387  1.00  0.00           C  
ATOM   2400  C   LYS A 149     171.325 143.335   3.380  1.00  0.00           C  
ATOM   2401  O   LYS A 149     171.624 142.774   2.325  1.00  0.00           O  
ATOM   2402  CB  LYS A 149     171.194 145.831   3.520  1.00  0.00           C  
ATOM   2403  CG  LYS A 149     170.407 147.096   3.203  1.00  0.00           C  
ATOM   2404  CD  LYS A 149     171.324 148.306   3.108  1.00  0.00           C  
ATOM   2405  CE  LYS A 149     172.067 148.337   1.780  1.00  0.00           C  
ATOM   2406  NZ  LYS A 149     172.996 147.182   1.636  1.00  0.00           N1+
ATOM   2407  H   LYS A 149     169.394 145.139   5.184  1.00  0.00           H  
ATOM   2408  HA  LYS A 149     169.859 144.548   2.433  1.00  0.00           H  
ATOM   2409 1HB  LYS A 149     171.574 145.919   4.538  1.00  0.00           H  
ATOM   2410 2HB  LYS A 149     172.054 145.795   2.851  1.00  0.00           H  
ATOM   2411 1HG  LYS A 149     169.884 146.971   2.254  1.00  0.00           H  
ATOM   2412 2HG  LYS A 149     169.669 147.271   3.984  1.00  0.00           H  
ATOM   2413 1HD  LYS A 149     170.734 149.218   3.205  1.00  0.00           H  
ATOM   2414 2HD  LYS A 149     172.052 148.277   3.919  1.00  0.00           H  
ATOM   2415 1HE  LYS A 149     171.350 148.314   0.962  1.00  0.00           H  
ATOM   2416 2HE  LYS A 149     172.642 149.259   1.705  1.00  0.00           H  
ATOM   2417 1HZ  LYS A 149     173.468 147.239   0.745  1.00  0.00           H  
ATOM   2418 2HZ  LYS A 149     173.678 147.203   2.381  1.00  0.00           H  
ATOM   2419 3HZ  LYS A 149     172.472 146.320   1.684  1.00  0.00           H  
ATOM   2420  N   GLU A 150     171.786 142.943   4.564  1.00  0.00           N  
ATOM   2421  CA  GLU A 150     172.698 141.815   4.696  1.00  0.00           C  
ATOM   2422  C   GLU A 150     172.000 140.500   4.373  1.00  0.00           C  
ATOM   2423  O   GLU A 150     172.615 139.568   3.856  1.00  0.00           O  
ATOM   2424  CB  GLU A 150     173.278 141.763   6.111  1.00  0.00           C  
ATOM   2425  CG  GLU A 150     174.259 142.881   6.431  1.00  0.00           C  
ATOM   2426  CD  GLU A 150     175.480 142.858   5.554  1.00  0.00           C  
ATOM   2427  OE1 GLU A 150     176.091 141.821   5.446  1.00  0.00           O  
ATOM   2428  OE2 GLU A 150     175.803 143.877   4.991  1.00  0.00           O1-
ATOM   2429  H   GLU A 150     171.497 143.442   5.392  1.00  0.00           H  
ATOM   2430  HA  GLU A 150     173.511 141.940   3.979  1.00  0.00           H  
ATOM   2431 1HB  GLU A 150     172.468 141.810   6.838  1.00  0.00           H  
ATOM   2432 2HB  GLU A 150     173.794 140.814   6.258  1.00  0.00           H  
ATOM   2433 1HG  GLU A 150     173.755 143.840   6.306  1.00  0.00           H  
ATOM   2434 2HG  GLU A 150     174.564 142.797   7.472  1.00  0.00           H  
ATOM   2435  N   ALA A 151     170.708 140.433   4.682  1.00  0.00           N  
ATOM   2436  CA  ALA A 151     169.896 139.275   4.327  1.00  0.00           C  
ATOM   2437  C   ALA A 151     169.903 139.038   2.822  1.00  0.00           C  
ATOM   2438  O   ALA A 151     170.081 137.909   2.361  1.00  0.00           O  
ATOM   2439  CB  ALA A 151     168.469 139.454   4.827  1.00  0.00           C  
ATOM   2440  H   ALA A 151     170.278 141.202   5.174  1.00  0.00           H  
ATOM   2441  HA  ALA A 151     170.325 138.393   4.803  1.00  0.00           H  
ATOM   2442 1HB  ALA A 151     167.876 138.581   4.554  1.00  0.00           H  
ATOM   2443 2HB  ALA A 151     168.475 139.563   5.911  1.00  0.00           H  
ATOM   2444 3HB  ALA A 151     168.034 140.344   4.376  1.00  0.00           H  
ATOM   2445  N   VAL A 152     169.706 140.109   2.059  1.00  0.00           N  
ATOM   2446  CA  VAL A 152     169.744 140.028   0.604  1.00  0.00           C  
ATOM   2447  C   VAL A 152     171.141 139.682   0.106  1.00  0.00           C  
ATOM   2448  O   VAL A 152     171.302 138.839  -0.780  1.00  0.00           O  
ATOM   2449  CB  VAL A 152     169.298 141.365  -0.017  1.00  0.00           C  
ATOM   2450  CG1 VAL A 152     169.513 141.351  -1.523  1.00  0.00           C  
ATOM   2451  CG2 VAL A 152     167.839 141.632   0.318  1.00  0.00           C  
ATOM   2452  H   VAL A 152     169.530 140.999   2.497  1.00  0.00           H  
ATOM   2453  HA  VAL A 152     169.071 139.232   0.284  1.00  0.00           H  
ATOM   2454  HB  VAL A 152     169.918 142.166   0.388  1.00  0.00           H  
ATOM   2455 1HG1 VAL A 152     169.193 142.304  -1.945  1.00  0.00           H  
ATOM   2456 2HG1 VAL A 152     170.570 141.195  -1.739  1.00  0.00           H  
ATOM   2457 3HG1 VAL A 152     168.928 140.545  -1.965  1.00  0.00           H  
ATOM   2458 1HG2 VAL A 152     167.532 142.579  -0.124  1.00  0.00           H  
ATOM   2459 2HG2 VAL A 152     167.222 140.826  -0.082  1.00  0.00           H  
ATOM   2460 3HG2 VAL A 152     167.717 141.679   1.400  1.00  0.00           H  
ATOM   2461  N   LYS A 153     172.146 140.332   0.678  1.00  0.00           N  
ATOM   2462  CA  LYS A 153     173.531 140.107   0.279  1.00  0.00           C  
ATOM   2463  C   LYS A 153     173.937 138.654   0.498  1.00  0.00           C  
ATOM   2464  O   LYS A 153     174.455 138.002  -0.409  1.00  0.00           O  
ATOM   2465  CB  LYS A 153     174.467 141.038   1.051  1.00  0.00           C  
ATOM   2466  CG  LYS A 153     174.433 142.489   0.591  1.00  0.00           C  
ATOM   2467  CD  LYS A 153     175.141 143.401   1.581  1.00  0.00           C  
ATOM   2468  CE  LYS A 153     176.621 143.058   1.690  1.00  0.00           C  
ATOM   2469  NZ  LYS A 153     177.342 143.987   2.600  1.00  0.00           N1+
ATOM   2470  H   LYS A 153     171.948 141.000   1.407  1.00  0.00           H  
ATOM   2471  HA  LYS A 153     173.624 140.321  -0.784  1.00  0.00           H  
ATOM   2472 1HB  LYS A 153     174.211 141.016   2.110  1.00  0.00           H  
ATOM   2473 2HB  LYS A 153     175.493 140.682   0.956  1.00  0.00           H  
ATOM   2474 1HG  LYS A 153     174.921 142.573  -0.382  1.00  0.00           H  
ATOM   2475 2HG  LYS A 153     173.398 142.812   0.489  1.00  0.00           H  
ATOM   2476 1HD  LYS A 153     175.040 144.438   1.258  1.00  0.00           H  
ATOM   2477 2HD  LYS A 153     174.681 143.298   2.564  1.00  0.00           H  
ATOM   2478 1HE  LYS A 153     176.730 142.041   2.067  1.00  0.00           H  
ATOM   2479 2HE  LYS A 153     177.080 143.105   0.703  1.00  0.00           H  
ATOM   2480 1HZ  LYS A 153     178.316 143.728   2.645  1.00  0.00           H  
ATOM   2481 2HZ  LYS A 153     177.262 144.933   2.249  1.00  0.00           H  
ATOM   2482 3HZ  LYS A 153     176.937 143.938   3.523  1.00  0.00           H  
ATOM   2483  N   ALA A 154     173.696 138.153   1.705  1.00  0.00           N  
ATOM   2484  CA  ALA A 154     174.072 136.788   2.057  1.00  0.00           C  
ATOM   2485  C   ALA A 154     173.328 135.773   1.197  1.00  0.00           C  
ATOM   2486  O   ALA A 154     173.913 134.800   0.723  1.00  0.00           O  
ATOM   2487  CB  ALA A 154     173.806 136.529   3.532  1.00  0.00           C  
ATOM   2488  H   ALA A 154     173.244 138.731   2.397  1.00  0.00           H  
ATOM   2489  HA  ALA A 154     175.140 136.663   1.866  1.00  0.00           H  
ATOM   2490 1HB  ALA A 154     174.093 135.507   3.780  1.00  0.00           H  
ATOM   2491 2HB  ALA A 154     174.390 137.225   4.136  1.00  0.00           H  
ATOM   2492 3HB  ALA A 154     172.747 136.670   3.741  1.00  0.00           H  
ATOM   2493  N   ALA A 155     172.037 136.007   0.999  1.00  0.00           N  
ATOM   2494  CA  ALA A 155     171.221 135.146   0.151  1.00  0.00           C  
ATOM   2495  C   ALA A 155     171.721 135.156  -1.287  1.00  0.00           C  
ATOM   2496  O   ALA A 155     171.808 134.111  -1.933  1.00  0.00           O  
ATOM   2497  CB  ALA A 155     169.763 135.571   0.207  1.00  0.00           C  
ATOM   2498  H   ALA A 155     171.607 136.803   1.449  1.00  0.00           H  
ATOM   2499  HA  ALA A 155     171.302 134.122   0.520  1.00  0.00           H  
ATOM   2500 1HB  ALA A 155     169.168 134.918  -0.432  1.00  0.00           H  
ATOM   2501 2HB  ALA A 155     169.402 135.502   1.233  1.00  0.00           H  
ATOM   2502 3HB  ALA A 155     169.670 136.600  -0.140  1.00  0.00           H  
ATOM   2503  N   GLU A 156     172.051 136.342  -1.785  1.00  0.00           N  
ATOM   2504  CA  GLU A 156     172.593 136.486  -3.131  1.00  0.00           C  
ATOM   2505  C   GLU A 156     173.844 135.636  -3.315  1.00  0.00           C  
ATOM   2506  O   GLU A 156     174.029 135.007  -4.356  1.00  0.00           O  
ATOM   2507  CB  GLU A 156     172.914 137.954  -3.423  1.00  0.00           C  
ATOM   2508  CG  GLU A 156     173.502 138.207  -4.805  1.00  0.00           C  
ATOM   2509  CD  GLU A 156     173.692 139.669  -5.102  1.00  0.00           C  
ATOM   2510  OE1 GLU A 156     173.008 140.468  -4.511  1.00  0.00           O  
ATOM   2511  OE2 GLU A 156     174.521 139.984  -5.921  1.00  0.00           O1-
ATOM   2512  H   GLU A 156     171.923 137.168  -1.216  1.00  0.00           H  
ATOM   2513  HA  GLU A 156     171.847 136.134  -3.843  1.00  0.00           H  
ATOM   2514 1HB  GLU A 156     172.008 138.551  -3.332  1.00  0.00           H  
ATOM   2515 2HB  GLU A 156     173.626 138.324  -2.684  1.00  0.00           H  
ATOM   2516 1HG  GLU A 156     174.466 137.704  -4.875  1.00  0.00           H  
ATOM   2517 2HG  GLU A 156     172.841 137.771  -5.553  1.00  0.00           H  
ATOM   2518  N   LYS A 157     174.699 135.623  -2.298  1.00  0.00           N  
ATOM   2519  CA  LYS A 157     175.913 134.817  -2.330  1.00  0.00           C  
ATOM   2520  C   LYS A 157     175.592 133.346  -2.551  1.00  0.00           C  
ATOM   2521  O   LYS A 157     176.271 132.663  -3.318  1.00  0.00           O  
ATOM   2522  CB  LYS A 157     176.708 134.993  -1.034  1.00  0.00           C  
ATOM   2523  CG  LYS A 157     177.394 136.346  -0.896  1.00  0.00           C  
ATOM   2524  CD  LYS A 157     178.040 136.501   0.474  1.00  0.00           C  
ATOM   2525  CE  LYS A 157     178.767 137.831   0.595  1.00  0.00           C  
ATOM   2526  NZ  LYS A 157     179.328 138.035   1.960  1.00  0.00           N1+
ATOM   2527  H   LYS A 157     174.502 136.186  -1.481  1.00  0.00           H  
ATOM   2528  HA  LYS A 157     176.531 135.153  -3.163  1.00  0.00           H  
ATOM   2529 1HB  LYS A 157     176.043 134.866  -0.180  1.00  0.00           H  
ATOM   2530 2HB  LYS A 157     177.474 134.220  -0.969  1.00  0.00           H  
ATOM   2531 1HG  LYS A 157     178.162 136.444  -1.664  1.00  0.00           H  
ATOM   2532 2HG  LYS A 157     176.662 137.140  -1.035  1.00  0.00           H  
ATOM   2533 1HD  LYS A 157     177.272 136.442   1.246  1.00  0.00           H  
ATOM   2534 2HD  LYS A 157     178.753 135.691   0.632  1.00  0.00           H  
ATOM   2535 1HE  LYS A 157     179.579 137.868  -0.127  1.00  0.00           H  
ATOM   2536 2HE  LYS A 157     178.076 138.645   0.376  1.00  0.00           H  
ATOM   2537 1HZ  LYS A 157     179.800 138.926   1.999  1.00  0.00           H  
ATOM   2538 2HZ  LYS A 157     178.579 138.021   2.638  1.00  0.00           H  
ATOM   2539 3HZ  LYS A 157     179.984 137.297   2.167  1.00  0.00           H  
ATOM   2540  N   VAL A 158     174.554 132.863  -1.879  1.00  0.00           N  
ATOM   2541  CA  VAL A 158     174.103 131.488  -2.049  1.00  0.00           C  
ATOM   2542  C   VAL A 158     173.655 131.226  -3.481  1.00  0.00           C  
ATOM   2543  O   VAL A 158     173.990 130.200  -4.070  1.00  0.00           O  
ATOM   2544  CB  VAL A 158     172.939 131.186  -1.085  1.00  0.00           C  
ATOM   2545  CG1 VAL A 158     172.348 129.814  -1.379  1.00  0.00           C  
ATOM   2546  CG2 VAL A 158     173.423 131.266   0.353  1.00  0.00           C  
ATOM   2547  H   VAL A 158     174.063 133.465  -1.234  1.00  0.00           H  
ATOM   2548  HA  VAL A 158     174.941 130.821  -1.839  1.00  0.00           H  
ATOM   2549  HB  VAL A 158     172.148 131.918  -1.246  1.00  0.00           H  
ATOM   2550 1HG1 VAL A 158     171.527 129.618  -0.690  1.00  0.00           H  
ATOM   2551 2HG1 VAL A 158     171.975 129.791  -2.404  1.00  0.00           H  
ATOM   2552 3HG1 VAL A 158     173.116 129.052  -1.254  1.00  0.00           H  
ATOM   2553 1HG2 VAL A 158     172.594 131.053   1.029  1.00  0.00           H  
ATOM   2554 2HG2 VAL A 158     174.219 130.538   0.512  1.00  0.00           H  
ATOM   2555 3HG2 VAL A 158     173.804 132.268   0.554  1.00  0.00           H  
ATOM   2556  N   VAL A 159     172.893 132.163  -4.036  1.00  0.00           N  
ATOM   2557  CA  VAL A 159     172.426 132.053  -5.412  1.00  0.00           C  
ATOM   2558  C   VAL A 159     173.593 131.985  -6.389  1.00  0.00           C  
ATOM   2559  O   VAL A 159     173.591 131.179  -7.318  1.00  0.00           O  
ATOM   2560  CB  VAL A 159     171.531 133.256  -5.770  1.00  0.00           C  
ATOM   2561  CG1 VAL A 159     171.197 133.248  -7.254  1.00  0.00           C  
ATOM   2562  CG2 VAL A 159     170.263 133.226  -4.932  1.00  0.00           C  
ATOM   2563  H   VAL A 159     172.634 132.973  -3.492  1.00  0.00           H  
ATOM   2564  HA  VAL A 159     171.858 131.128  -5.512  1.00  0.00           H  
ATOM   2565  HB  VAL A 159     172.079 134.177  -5.569  1.00  0.00           H  
ATOM   2566 1HG1 VAL A 159     170.566 134.106  -7.490  1.00  0.00           H  
ATOM   2567 2HG1 VAL A 159     172.118 133.308  -7.835  1.00  0.00           H  
ATOM   2568 3HG1 VAL A 159     170.667 132.329  -7.503  1.00  0.00           H  
ATOM   2569 1HG2 VAL A 159     169.636 134.079  -5.189  1.00  0.00           H  
ATOM   2570 2HG2 VAL A 159     169.719 132.303  -5.128  1.00  0.00           H  
ATOM   2571 3HG2 VAL A 159     170.525 133.274  -3.874  1.00  0.00           H  
ATOM   2572  N   ARG A 160     174.590 132.836  -6.170  1.00  0.00           N  
ATOM   2573  CA  ARG A 160     175.750 132.897  -7.052  1.00  0.00           C  
ATOM   2574  C   ARG A 160     176.593 131.634  -6.938  1.00  0.00           C  
ATOM   2575  O   ARG A 160     177.209 131.197  -7.914  1.00  0.00           O  
ATOM   2576  CB  ARG A 160     176.608 134.110  -6.724  1.00  0.00           C  
ATOM   2577  CG  ARG A 160     175.991 135.450  -7.091  1.00  0.00           C  
ATOM   2578  CD  ARG A 160     176.899 136.580  -6.765  1.00  0.00           C  
ATOM   2579  NE  ARG A 160     176.293 137.866  -7.068  1.00  0.00           N  
ATOM   2580  CZ  ARG A 160     176.317 138.458  -8.278  1.00  0.00           C  
ATOM   2581  NH1 ARG A 160     176.921 137.869  -9.286  1.00  0.00           N1+
ATOM   2582  NH2 ARG A 160     175.735 139.632  -8.451  1.00  0.00           N  
ATOM   2583  H   ARG A 160     174.543 133.455  -5.375  1.00  0.00           H  
ATOM   2584  HA  ARG A 160     175.397 132.971  -8.082  1.00  0.00           H  
ATOM   2585 1HB  ARG A 160     176.820 134.127  -5.655  1.00  0.00           H  
ATOM   2586 2HB  ARG A 160     177.562 134.032  -7.244  1.00  0.00           H  
ATOM   2587 1HG  ARG A 160     175.783 135.473  -8.160  1.00  0.00           H  
ATOM   2588 2HG  ARG A 160     175.062 135.587  -6.536  1.00  0.00           H  
ATOM   2589 1HD  ARG A 160     177.140 136.558  -5.703  1.00  0.00           H  
ATOM   2590 2HD  ARG A 160     177.814 136.490  -7.347  1.00  0.00           H  
ATOM   2591  HE  ARG A 160     175.817 138.350  -6.317  1.00  0.00           H  
ATOM   2592 1HH1 ARG A 160     177.365 136.970  -9.154  1.00  0.00           H  
ATOM   2593 2HH1 ARG A 160     176.938 138.313 -10.193  1.00  0.00           H  
ATOM   2594 1HH2 ARG A 160     175.270 140.086  -7.677  1.00  0.00           H  
ATOM   2595 2HH2 ARG A 160     175.753 140.075  -9.357  1.00  0.00           H  
ATOM   2596  N   GLU A 161     176.622 131.051  -5.747  1.00  0.00           N  
ATOM   2597  CA  GLU A 161     177.403 129.844  -5.501  1.00  0.00           C  
ATOM   2598  C   GLU A 161     176.791 128.641  -6.205  1.00  0.00           C  
ATOM   2599  O   GLU A 161     177.501 127.824  -6.791  1.00  0.00           O  
ATOM   2600  CB  GLU A 161     177.503 129.570  -3.999  1.00  0.00           C  
ATOM   2601  CG  GLU A 161     178.395 128.392  -3.633  1.00  0.00           C  
ATOM   2602  CD  GLU A 161     179.826 128.590  -4.048  1.00  0.00           C  
ATOM   2603  OE1 GLU A 161     180.206 129.711  -4.288  1.00  0.00           O  
ATOM   2604  OE2 GLU A 161     180.541 127.618  -4.127  1.00  0.00           O1-
ATOM   2605  H   GLU A 161     176.089 131.454  -4.989  1.00  0.00           H  
ATOM   2606  HA  GLU A 161     178.404 129.991  -5.909  1.00  0.00           H  
ATOM   2607 1HB  GLU A 161     177.894 130.454  -3.493  1.00  0.00           H  
ATOM   2608 2HB  GLU A 161     176.509 129.375  -3.596  1.00  0.00           H  
ATOM   2609 1HG  GLU A 161     178.359 128.243  -2.554  1.00  0.00           H  
ATOM   2610 2HG  GLU A 161     178.005 127.493  -4.108  1.00  0.00           H  
ATOM   2611  N   GLN A 162     175.466 128.536  -6.145  1.00  0.00           N  
ATOM   2612  CA  GLN A 162     174.754 127.442  -6.795  1.00  0.00           C  
ATOM   2613  C   GLN A 162     173.495 127.944  -7.492  1.00  0.00           C  
ATOM   2614  O   GLN A 162     172.384 127.746  -7.003  1.00  0.00           O  
ATOM   2615  CB  GLN A 162     174.390 126.358  -5.777  1.00  0.00           C  
ATOM   2616  CG  GLN A 162     175.586 125.730  -5.081  1.00  0.00           C  
ATOM   2617  CD  GLN A 162     176.432 124.897  -6.025  1.00  0.00           C  
ATOM   2618  NE2 GLN A 162     177.741 124.886  -5.792  1.00  0.00           N  
ATOM   2619  OE1 GLN A 162     175.917 124.269  -6.952  1.00  0.00           O  
ATOM   2620  H   GLN A 162     174.940 129.231  -5.634  1.00  0.00           H  
ATOM   2621  HA  GLN A 162     175.403 127.011  -7.556  1.00  0.00           H  
ATOM   2622 1HB  GLN A 162     173.740 126.780  -5.011  1.00  0.00           H  
ATOM   2623 2HB  GLN A 162     173.835 125.563  -6.275  1.00  0.00           H  
ATOM   2624 1HG  GLN A 162     176.211 126.523  -4.671  1.00  0.00           H  
ATOM   2625 2HG  GLN A 162     175.230 125.084  -4.280  1.00  0.00           H  
ATOM   2626 1HE2 GLN A 162     178.349 124.355  -6.382  1.00  0.00           H  
ATOM   2627 2HE2 GLN A 162     178.118 125.411  -5.027  1.00  0.00           H  
ATOM   2628  N   PRO A 163     173.677 128.594  -8.636  1.00  0.00           N  
ATOM   2629  CA  PRO A 163     172.555 129.121  -9.404  1.00  0.00           C  
ATOM   2630  C   PRO A 163     171.585 128.017  -9.793  1.00  0.00           C  
ATOM   2631  O   PRO A 163     171.981 127.001 -10.369  1.00  0.00           O  
ATOM   2632  CB  PRO A 163     173.237 129.732 -10.633  1.00  0.00           C  
ATOM   2633  CG  PRO A 163     174.613 130.060 -10.163  1.00  0.00           C  
ATOM   2634  CD  PRO A 163     174.974 128.926  -9.241  1.00  0.00           C  
ATOM   2635  HA  PRO A 163     172.015 129.834  -8.780  1.00  0.00           H  
ATOM   2636 1HB  PRO A 163     173.230 129.012 -11.463  1.00  0.00           H  
ATOM   2637 2HB  PRO A 163     172.678 130.618 -10.970  1.00  0.00           H  
ATOM   2638 1HG  PRO A 163     175.297 130.144 -11.021  1.00  0.00           H  
ATOM   2639 2HG  PRO A 163     174.618 131.036  -9.656  1.00  0.00           H  
ATOM   2640 1HD  PRO A 163     175.381 128.091  -9.829  1.00  0.00           H  
ATOM   2641 2HD  PRO A 163     175.710 129.275  -8.501  1.00  0.00           H  
ATOM   2642  N   GLY A 164     170.311 128.216  -9.475  1.00  0.00           N  
ATOM   2643  CA  GLY A 164     169.254 127.324  -9.941  1.00  0.00           C  
ATOM   2644  C   GLY A 164     169.022 126.185  -8.955  1.00  0.00           C  
ATOM   2645  O   GLY A 164     168.155 125.337  -9.165  1.00  0.00           O  
ATOM   2646  H   GLY A 164     170.065 129.007  -8.894  1.00  0.00           H  
ATOM   2647 1HA  GLY A 164     168.333 127.889 -10.073  1.00  0.00           H  
ATOM   2648 2HA  GLY A 164     169.525 126.917 -10.914  1.00  0.00           H  
ATOM   2649  N   SER A 165     169.799 126.174  -7.878  1.00  0.00           N  
ATOM   2650  CA  SER A 165     169.684 125.134  -6.862  1.00  0.00           C  
ATOM   2651  C   SER A 165     168.499 125.394  -5.939  1.00  0.00           C  
ATOM   2652  O   SER A 165     167.936 126.488  -5.930  1.00  0.00           O  
ATOM   2653  CB  SER A 165     170.961 125.054  -6.050  1.00  0.00           C  
ATOM   2654  OG  SER A 165     171.127 126.198  -5.260  1.00  0.00           O  
ATOM   2655  H   SER A 165     170.487 126.903  -7.760  1.00  0.00           H  
ATOM   2656  HA  SER A 165     169.513 124.179  -7.361  1.00  0.00           H  
ATOM   2657 1HB  SER A 165     170.933 124.169  -5.413  1.00  0.00           H  
ATOM   2658 2HB  SER A 165     171.813 124.946  -6.721  1.00  0.00           H  
ATOM   2659  HG  SER A 165     171.645 126.811  -5.786  1.00  0.00           H  
ATOM   2660  N   GLU A 166     168.126 124.382  -5.164  1.00  0.00           N  
ATOM   2661  CA  GLU A 166     167.075 124.529  -4.165  1.00  0.00           C  
ATOM   2662  C   GLU A 166     167.493 125.493  -3.063  1.00  0.00           C  
ATOM   2663  O   GLU A 166     166.657 126.189  -2.484  1.00  0.00           O  
ATOM   2664  CB  GLU A 166     166.722 123.170  -3.558  1.00  0.00           C  
ATOM   2665  CG  GLU A 166     166.109 122.181  -4.540  1.00  0.00           C  
ATOM   2666  CD  GLU A 166     164.808 122.664  -5.120  1.00  0.00           C  
ATOM   2667  OE1 GLU A 166     163.978 123.119  -4.370  1.00  0.00           O  
ATOM   2668  OE2 GLU A 166     164.644 122.578  -6.313  1.00  0.00           O1-
ATOM   2669  H   GLU A 166     168.582 123.485  -5.270  1.00  0.00           H  
ATOM   2670  HA  GLU A 166     166.194 124.945  -4.658  1.00  0.00           H  
ATOM   2671 1HB  GLU A 166     167.621 122.713  -3.141  1.00  0.00           H  
ATOM   2672 2HB  GLU A 166     166.016 123.308  -2.739  1.00  0.00           H  
ATOM   2673 1HG  GLU A 166     166.814 122.010  -5.354  1.00  0.00           H  
ATOM   2674 2HG  GLU A 166     165.945 121.233  -4.032  1.00  0.00           H  
ATOM   2675  N   LEU A 167     168.791 125.534  -2.780  1.00  0.00           N  
ATOM   2676  CA  LEU A 167     169.342 126.516  -1.854  1.00  0.00           C  
ATOM   2677  C   LEU A 167     169.178 127.933  -2.391  1.00  0.00           C  
ATOM   2678  O   LEU A 167     168.859 128.856  -1.644  1.00  0.00           O  
ATOM   2679  CB  LEU A 167     170.826 126.227  -1.598  1.00  0.00           C  
ATOM   2680  CG  LEU A 167     171.132 124.912  -0.869  1.00  0.00           C  
ATOM   2681  CD1 LEU A 167     172.629 124.635  -0.929  1.00  0.00           C  
ATOM   2682  CD2 LEU A 167     170.652 125.006   0.571  1.00  0.00           C  
ATOM   2683  H   LEU A 167     169.412 124.868  -3.218  1.00  0.00           H  
ATOM   2684  HA  LEU A 167     168.792 126.453  -0.914  1.00  0.00           H  
ATOM   2685 1HB  LEU A 167     171.346 126.204  -2.555  1.00  0.00           H  
ATOM   2686 2HB  LEU A 167     171.241 127.040  -1.002  1.00  0.00           H  
ATOM   2687  HG  LEU A 167     170.621 124.091  -1.370  1.00  0.00           H  
ATOM   2688 1HD1 LEU A 167     172.847 123.701  -0.412  1.00  0.00           H  
ATOM   2689 2HD1 LEU A 167     172.942 124.553  -1.971  1.00  0.00           H  
ATOM   2690 3HD1 LEU A 167     173.170 125.450  -0.450  1.00  0.00           H  
ATOM   2691 1HD2 LEU A 167     170.869 124.072   1.089  1.00  0.00           H  
ATOM   2692 2HD2 LEU A 167     171.164 125.827   1.074  1.00  0.00           H  
ATOM   2693 3HD2 LEU A 167     169.578 125.187   0.585  1.00  0.00           H  
ATOM   2694  N   ALA A 168     169.400 128.095  -3.690  1.00  0.00           N  
ATOM   2695  CA  ALA A 168     169.215 129.388  -4.341  1.00  0.00           C  
ATOM   2696  C   ALA A 168     167.753 129.813  -4.322  1.00  0.00           C  
ATOM   2697  O   ALA A 168     167.444 130.996  -4.171  1.00  0.00           O  
ATOM   2698  CB  ALA A 168     169.732 129.339  -5.773  1.00  0.00           C  
ATOM   2699  H   ALA A 168     169.698 127.305  -4.242  1.00  0.00           H  
ATOM   2700  HA  ALA A 168     169.786 130.137  -3.790  1.00  0.00           H  
ATOM   2701 1HB  ALA A 168     169.589 130.310  -6.245  1.00  0.00           H  
ATOM   2702 2HB  ALA A 168     170.793 129.090  -5.767  1.00  0.00           H  
ATOM   2703 3HB  ALA A 168     169.185 128.581  -6.330  1.00  0.00           H  
ATOM   2704  N   LYS A 169     166.858 128.844  -4.473  1.00  0.00           N  
ATOM   2705  CA  LYS A 169     165.425 129.109  -4.411  1.00  0.00           C  
ATOM   2706  C   LYS A 169     165.026 129.660  -3.049  1.00  0.00           C  
ATOM   2707  O   LYS A 169     164.245 130.604  -2.955  1.00  0.00           O  
ATOM   2708  CB  LYS A 169     164.633 127.837  -4.717  1.00  0.00           C  
ATOM   2709  CG  LYS A 169     164.689 127.396  -6.173  1.00  0.00           C  
ATOM   2710  CD  LYS A 169     163.904 126.111  -6.393  1.00  0.00           C  
ATOM   2711  CE  LYS A 169     164.004 125.639  -7.836  1.00  0.00           C  
ATOM   2712  NZ  LYS A 169     163.266 124.366  -8.058  1.00  0.00           N1+
ATOM   2713  H   LYS A 169     167.178 127.900  -4.636  1.00  0.00           H  
ATOM   2714  HA  LYS A 169     165.180 129.864  -5.157  1.00  0.00           H  
ATOM   2715 1HB  LYS A 169     165.008 127.017  -4.105  1.00  0.00           H  
ATOM   2716 2HB  LYS A 169     163.585 127.989  -4.454  1.00  0.00           H  
ATOM   2717 1HG  LYS A 169     164.271 128.180  -6.807  1.00  0.00           H  
ATOM   2718 2HG  LYS A 169     165.726 127.233  -6.465  1.00  0.00           H  
ATOM   2719 1HD  LYS A 169     164.291 125.332  -5.737  1.00  0.00           H  
ATOM   2720 2HD  LYS A 169     162.854 126.280  -6.148  1.00  0.00           H  
ATOM   2721 1HE  LYS A 169     163.596 126.402  -8.498  1.00  0.00           H  
ATOM   2722 2HE  LYS A 169     165.053 125.487  -8.097  1.00  0.00           H  
ATOM   2723 1HZ  LYS A 169     163.358 124.088  -9.025  1.00  0.00           H  
ATOM   2724 2HZ  LYS A 169     163.649 123.646  -7.462  1.00  0.00           H  
ATOM   2725 3HZ  LYS A 169     162.290 124.501  -7.839  1.00  0.00           H  
ATOM   2726  N   LYS A 170     165.567 129.061  -1.992  1.00  0.00           N  
ATOM   2727  CA  LYS A 170     165.354 129.558  -0.638  1.00  0.00           C  
ATOM   2728  C   LYS A 170     165.974 130.935  -0.452  1.00  0.00           C  
ATOM   2729  O   LYS A 170     165.412 131.795   0.227  1.00  0.00           O  
ATOM   2730  CB  LYS A 170     165.930 128.579   0.388  1.00  0.00           C  
ATOM   2731  CG  LYS A 170     165.746 129.006   1.836  1.00  0.00           C  
ATOM   2732  CD  LYS A 170     164.284 128.932   2.253  1.00  0.00           C  
ATOM   2733  CE  LYS A 170     164.118 129.188   3.744  1.00  0.00           C  
ATOM   2734  NZ  LYS A 170     162.698 129.077   4.173  1.00  0.00           N1+
ATOM   2735  H   LYS A 170     166.141 128.241  -2.130  1.00  0.00           H  
ATOM   2736  HA  LYS A 170     164.282 129.654  -0.469  1.00  0.00           H  
ATOM   2737 1HB  LYS A 170     165.460 127.603   0.263  1.00  0.00           H  
ATOM   2738 2HB  LYS A 170     166.999 128.453   0.210  1.00  0.00           H  
ATOM   2739 1HG  LYS A 170     166.333 128.355   2.486  1.00  0.00           H  
ATOM   2740 2HG  LYS A 170     166.098 130.029   1.963  1.00  0.00           H  
ATOM   2741 1HD  LYS A 170     163.709 129.674   1.699  1.00  0.00           H  
ATOM   2742 2HD  LYS A 170     163.889 127.944   2.019  1.00  0.00           H  
ATOM   2743 1HE  LYS A 170     164.713 128.469   4.305  1.00  0.00           H  
ATOM   2744 2HE  LYS A 170     164.480 130.190   3.982  1.00  0.00           H  
ATOM   2745 1HZ  LYS A 170     162.630 129.254   5.165  1.00  0.00           H  
ATOM   2746 2HZ  LYS A 170     162.140 129.754   3.672  1.00  0.00           H  
ATOM   2747 3HZ  LYS A 170     162.357 128.147   3.975  1.00  0.00           H  
ATOM   2748  N   ALA A 171     167.139 131.142  -1.059  1.00  0.00           N  
ATOM   2749  CA  ALA A 171     167.804 132.440  -1.022  1.00  0.00           C  
ATOM   2750  C   ALA A 171     166.930 133.524  -1.642  1.00  0.00           C  
ATOM   2751  O   ALA A 171     166.808 134.622  -1.100  1.00  0.00           O  
ATOM   2752  CB  ALA A 171     169.145 132.368  -1.736  1.00  0.00           C  
ATOM   2753  H   ALA A 171     167.572 130.382  -1.560  1.00  0.00           H  
ATOM   2754  HA  ALA A 171     167.977 132.709   0.020  1.00  0.00           H  
ATOM   2755 1HB  ALA A 171     169.629 133.342  -1.701  1.00  0.00           H  
ATOM   2756 2HB  ALA A 171     169.779 131.629  -1.246  1.00  0.00           H  
ATOM   2757 3HB  ALA A 171     168.989 132.078  -2.775  1.00  0.00           H  
ATOM   2758  N   LEU A 172     166.325 133.209  -2.782  1.00  0.00           N  
ATOM   2759  CA  LEU A 172     165.452 134.151  -3.472  1.00  0.00           C  
ATOM   2760  C   LEU A 172     164.237 134.501  -2.621  1.00  0.00           C  
ATOM   2761  O   LEU A 172     163.794 135.648  -2.596  1.00  0.00           O  
ATOM   2762  CB  LEU A 172     164.992 133.562  -4.813  1.00  0.00           C  
ATOM   2763  CG  LEU A 172     166.072 133.453  -5.897  1.00  0.00           C  
ATOM   2764  CD1 LEU A 172     165.511 132.712  -7.102  1.00  0.00           C  
ATOM   2765  CD2 LEU A 172     166.545 134.847  -6.283  1.00  0.00           C  
ATOM   2766  H   LEU A 172     166.475 132.293  -3.182  1.00  0.00           H  
ATOM   2767  HA  LEU A 172     166.008 135.071  -3.649  1.00  0.00           H  
ATOM   2768 1HB  LEU A 172     164.599 132.562  -4.637  1.00  0.00           H  
ATOM   2769 2HB  LEU A 172     164.188 134.183  -5.208  1.00  0.00           H  
ATOM   2770  HG  LEU A 172     166.916 132.877  -5.515  1.00  0.00           H  
ATOM   2771 1HD1 LEU A 172     166.278 132.636  -7.872  1.00  0.00           H  
ATOM   2772 2HD1 LEU A 172     165.198 131.713  -6.802  1.00  0.00           H  
ATOM   2773 3HD1 LEU A 172     164.654 133.257  -7.496  1.00  0.00           H  
ATOM   2774 1HD2 LEU A 172     167.313 134.771  -7.054  1.00  0.00           H  
ATOM   2775 2HD2 LEU A 172     165.703 135.424  -6.667  1.00  0.00           H  
ATOM   2776 3HD2 LEU A 172     166.958 135.348  -5.408  1.00  0.00           H  
ATOM   2777  N   GLU A 173     163.704 133.503  -1.923  1.00  0.00           N  
ATOM   2778  CA  GLU A 173     162.642 133.731  -0.952  1.00  0.00           C  
ATOM   2779  C   GLU A 173     163.076 134.725   0.117  1.00  0.00           C  
ATOM   2780  O   GLU A 173     162.358 135.676   0.422  1.00  0.00           O  
ATOM   2781  CB  GLU A 173     162.225 132.411  -0.297  1.00  0.00           C  
ATOM   2782  CG  GLU A 173     161.157 132.553   0.778  1.00  0.00           C  
ATOM   2783  CD  GLU A 173     160.877 131.263   1.497  1.00  0.00           C  
ATOM   2784  OE1 GLU A 173     161.261 130.231   0.999  1.00  0.00           O  
ATOM   2785  OE2 GLU A 173     160.278 131.307   2.545  1.00  0.00           O1-
ATOM   2786  H   GLU A 173     164.043 132.562  -2.070  1.00  0.00           H  
ATOM   2787  HA  GLU A 173     161.783 134.158  -1.472  1.00  0.00           H  
ATOM   2788 1HB  GLU A 173     161.847 131.730  -1.059  1.00  0.00           H  
ATOM   2789 2HB  GLU A 173     163.097 131.941   0.158  1.00  0.00           H  
ATOM   2790 1HG  GLU A 173     161.481 133.297   1.503  1.00  0.00           H  
ATOM   2791 2HG  GLU A 173     160.238 132.912   0.315  1.00  0.00           H  
ATOM   2792  N   ILE A 174     164.256 134.498   0.683  1.00  0.00           N  
ATOM   2793  CA  ILE A 174     164.796 135.382   1.711  1.00  0.00           C  
ATOM   2794  C   ILE A 174     164.960 136.802   1.184  1.00  0.00           C  
ATOM   2795  O   ILE A 174     164.617 137.770   1.863  1.00  0.00           O  
ATOM   2796  CB  ILE A 174     166.152 134.864   2.224  1.00  0.00           C  
ATOM   2797  CG1 ILE A 174     165.965 133.558   3.002  1.00  0.00           C  
ATOM   2798  CG2 ILE A 174     166.827 135.913   3.094  1.00  0.00           C  
ATOM   2799  CD1 ILE A 174     167.254 132.812   3.261  1.00  0.00           C  
ATOM   2800  H   ILE A 174     164.793 133.693   0.397  1.00  0.00           H  
ATOM   2801  HA  ILE A 174     164.091 135.418   2.541  1.00  0.00           H  
ATOM   2802  HB  ILE A 174     166.799 134.636   1.378  1.00  0.00           H  
ATOM   2803 1HG1 ILE A 174     165.495 133.771   3.962  1.00  0.00           H  
ATOM   2804 2HG1 ILE A 174     165.294 132.899   2.450  1.00  0.00           H  
ATOM   2805 1HG2 ILE A 174     167.784 135.531   3.450  1.00  0.00           H  
ATOM   2806 2HG2 ILE A 174     166.993 136.817   2.510  1.00  0.00           H  
ATOM   2807 3HG2 ILE A 174     166.190 136.144   3.947  1.00  0.00           H  
ATOM   2808 1HD1 ILE A 174     167.038 131.898   3.816  1.00  0.00           H  
ATOM   2809 2HD1 ILE A 174     167.724 132.557   2.311  1.00  0.00           H  
ATOM   2810 3HD1 ILE A 174     167.926 133.440   3.843  1.00  0.00           H  
ATOM   2811  N   ILE A 175     165.486 136.920  -0.031  1.00  0.00           N  
ATOM   2812  CA  ILE A 175     165.667 138.221  -0.664  1.00  0.00           C  
ATOM   2813  C   ILE A 175     164.337 138.948  -0.819  1.00  0.00           C  
ATOM   2814  O   ILE A 175     164.239 140.146  -0.552  1.00  0.00           O  
ATOM   2815  CB  ILE A 175     166.334 138.072  -2.044  1.00  0.00           C  
ATOM   2816  CG1 ILE A 175     167.779 137.590  -1.889  1.00  0.00           C  
ATOM   2817  CG2 ILE A 175     166.287 139.390  -2.802  1.00  0.00           C  
ATOM   2818  CD1 ILE A 175     168.407 137.117  -3.180  1.00  0.00           C  
ATOM   2819  H   ILE A 175     165.768 136.088  -0.528  1.00  0.00           H  
ATOM   2820  HA  ILE A 175     166.305 138.831  -0.025  1.00  0.00           H  
ATOM   2821  HB  ILE A 175     165.809 137.313  -2.621  1.00  0.00           H  
ATOM   2822 1HG1 ILE A 175     168.390 138.398  -1.487  1.00  0.00           H  
ATOM   2823 2HG1 ILE A 175     167.814 136.768  -1.173  1.00  0.00           H  
ATOM   2824 1HG2 ILE A 175     166.764 139.267  -3.774  1.00  0.00           H  
ATOM   2825 2HG2 ILE A 175     165.251 139.693  -2.942  1.00  0.00           H  
ATOM   2826 3HG2 ILE A 175     166.816 140.156  -2.233  1.00  0.00           H  
ATOM   2827 1HD1 ILE A 175     169.429 136.792  -2.989  1.00  0.00           H  
ATOM   2828 2HD1 ILE A 175     167.829 136.284  -3.582  1.00  0.00           H  
ATOM   2829 3HD1 ILE A 175     168.415 137.935  -3.900  1.00  0.00           H  
ATOM   2830  N   GLU A 176     163.316 138.217  -1.251  1.00  0.00           N  
ATOM   2831  CA  GLU A 176     161.980 138.779  -1.400  1.00  0.00           C  
ATOM   2832  C   GLU A 176     161.431 139.257  -0.060  1.00  0.00           C  
ATOM   2833  O   GLU A 176     160.867 140.347   0.038  1.00  0.00           O  
ATOM   2834  CB  GLU A 176     161.030 137.748  -2.011  1.00  0.00           C  
ATOM   2835  CG  GLU A 176     159.622 138.263  -2.269  1.00  0.00           C  
ATOM   2836  CD  GLU A 176     158.733 137.238  -2.916  1.00  0.00           C  
ATOM   2837  OE1 GLU A 176     159.197 136.154  -3.174  1.00  0.00           O  
ATOM   2838  OE2 GLU A 176     157.586 137.538  -3.152  1.00  0.00           O1-
ATOM   2839  H   GLU A 176     163.470 137.247  -1.485  1.00  0.00           H  
ATOM   2840  HA  GLU A 176     162.039 139.646  -2.059  1.00  0.00           H  
ATOM   2841 1HB  GLU A 176     161.438 137.396  -2.960  1.00  0.00           H  
ATOM   2842 2HB  GLU A 176     160.954 136.884  -1.349  1.00  0.00           H  
ATOM   2843 1HG  GLU A 176     159.177 138.567  -1.322  1.00  0.00           H  
ATOM   2844 2HG  GLU A 176     159.679 139.142  -2.911  1.00  0.00           H  
ATOM   2845  N   ARG A 177     161.598 138.435   0.971  1.00  0.00           N  
ATOM   2846  CA  ARG A 177     161.128 138.772   2.307  1.00  0.00           C  
ATOM   2847  C   ARG A 177     161.818 140.025   2.834  1.00  0.00           C  
ATOM   2848  O   ARG A 177     161.173 140.913   3.392  1.00  0.00           O  
ATOM   2849  CB  ARG A 177     161.373 137.619   3.268  1.00  0.00           C  
ATOM   2850  CG  ARG A 177     160.491 136.401   3.044  1.00  0.00           C  
ATOM   2851  CD  ARG A 177     160.763 135.335   4.041  1.00  0.00           C  
ATOM   2852  NE  ARG A 177     160.002 134.127   3.764  1.00  0.00           N  
ATOM   2853  CZ  ARG A 177     158.717 133.934   4.118  1.00  0.00           C  
ATOM   2854  NH1 ARG A 177     158.063 134.877   4.761  1.00  0.00           N1+
ATOM   2855  NH2 ARG A 177     158.113 132.797   3.819  1.00  0.00           N  
ATOM   2856  H   ARG A 177     162.067 137.551   0.823  1.00  0.00           H  
ATOM   2857  HA  ARG A 177     160.059 138.982   2.253  1.00  0.00           H  
ATOM   2858 1HB  ARG A 177     162.409 137.295   3.190  1.00  0.00           H  
ATOM   2859 2HB  ARG A 177     161.212 137.957   4.292  1.00  0.00           H  
ATOM   2860 1HG  ARG A 177     159.444 136.689   3.126  1.00  0.00           H  
ATOM   2861 2HG  ARG A 177     160.678 135.995   2.048  1.00  0.00           H  
ATOM   2862 1HD  ARG A 177     161.822 135.082   4.024  1.00  0.00           H  
ATOM   2863 2HD  ARG A 177     160.491 135.688   5.035  1.00  0.00           H  
ATOM   2864  HE  ARG A 177     160.471 133.379   3.271  1.00  0.00           H  
ATOM   2865 1HH1 ARG A 177     158.525 135.745   4.989  1.00  0.00           H  
ATOM   2866 2HH1 ARG A 177     157.100 134.733   5.026  1.00  0.00           H  
ATOM   2867 1HH2 ARG A 177     158.615 132.072   3.325  1.00  0.00           H  
ATOM   2868 2HH2 ARG A 177     157.150 132.652   4.085  1.00  0.00           H  
ATOM   2869  N   ALA A 178     163.132 140.089   2.657  1.00  0.00           N  
ATOM   2870  CA  ALA A 178     163.910 141.238   3.101  1.00  0.00           C  
ATOM   2871  C   ALA A 178     163.530 142.494   2.329  1.00  0.00           C  
ATOM   2872  O   ALA A 178     163.382 143.571   2.910  1.00  0.00           O  
ATOM   2873  CB  ALA A 178     165.399 140.961   2.957  1.00  0.00           C  
ATOM   2874  H   ALA A 178     163.606 139.322   2.197  1.00  0.00           H  
ATOM   2875  HA  ALA A 178     163.689 141.419   4.154  1.00  0.00           H  
ATOM   2876 1HB  ALA A 178     165.967 141.827   3.292  1.00  0.00           H  
ATOM   2877 2HB  ALA A 178     165.667 140.092   3.561  1.00  0.00           H  
ATOM   2878 3HB  ALA A 178     165.632 140.758   1.913  1.00  0.00           H  
ATOM   2879  N   ALA A 179     163.377 142.354   1.018  1.00  0.00           N  
ATOM   2880  CA  ALA A 179     162.995 143.473   0.166  1.00  0.00           C  
ATOM   2881  C   ALA A 179     161.619 144.008   0.543  1.00  0.00           C  
ATOM   2882  O   ALA A 179     161.389 145.219   0.528  1.00  0.00           O  
ATOM   2883  CB  ALA A 179     163.016 143.053  -1.299  1.00  0.00           C  
ATOM   2884  H   ALA A 179     163.526 141.446   0.601  1.00  0.00           H  
ATOM   2885  HA  ALA A 179     163.714 144.277   0.309  1.00  0.00           H  
ATOM   2886 1HB  ALA A 179     162.729 143.900  -1.922  1.00  0.00           H  
ATOM   2887 2HB  ALA A 179     164.019 142.728  -1.569  1.00  0.00           H  
ATOM   2888 3HB  ALA A 179     162.315 142.237  -1.452  1.00  0.00           H  
ATOM   2889  N   GLU A 180     160.709 143.102   0.881  1.00  0.00           N  
ATOM   2890  CA  GLU A 180     159.376 143.487   1.329  1.00  0.00           C  
ATOM   2891  C   GLU A 180     159.444 144.377   2.562  1.00  0.00           C  
ATOM   2892  O   GLU A 180     158.772 145.406   2.634  1.00  0.00           O  
ATOM   2893  CB  GLU A 180     158.535 142.244   1.631  1.00  0.00           C  
ATOM   2894  CG  GLU A 180     157.092 142.540   2.018  1.00  0.00           C  
ATOM   2895  CD  GLU A 180     156.298 141.297   2.303  1.00  0.00           C  
ATOM   2896  OE1 GLU A 180     156.819 140.223   2.113  1.00  0.00           O  
ATOM   2897  OE2 GLU A 180     155.166 141.420   2.712  1.00  0.00           O1-
ATOM   2898  H   GLU A 180     160.947 142.122   0.827  1.00  0.00           H  
ATOM   2899  HA  GLU A 180     158.895 144.059   0.534  1.00  0.00           H  
ATOM   2900 1HB  GLU A 180     158.520 141.593   0.757  1.00  0.00           H  
ATOM   2901 2HB  GLU A 180     158.993 141.684   2.447  1.00  0.00           H  
ATOM   2902 1HG  GLU A 180     157.088 143.171   2.906  1.00  0.00           H  
ATOM   2903 2HG  GLU A 180     156.617 143.093   1.211  1.00  0.00           H  
ATOM   2904  N   GLU A 181     160.257 143.974   3.532  1.00  0.00           N  
ATOM   2905  CA  GLU A 181     160.413 144.735   4.764  1.00  0.00           C  
ATOM   2906  C   GLU A 181     161.095 146.071   4.506  1.00  0.00           C  
ATOM   2907  O   GLU A 181     160.777 147.076   5.143  1.00  0.00           O  
ATOM   2908  CB  GLU A 181     161.219 143.932   5.787  1.00  0.00           C  
ATOM   2909  CG  GLU A 181     160.524 142.672   6.286  1.00  0.00           C  
ATOM   2910  CD  GLU A 181     159.235 142.960   7.005  1.00  0.00           C  
ATOM   2911  OE1 GLU A 181     159.226 143.826   7.845  1.00  0.00           O  
ATOM   2912  OE2 GLU A 181     158.257 142.311   6.712  1.00  0.00           O1-
ATOM   2913  H   GLU A 181     160.781 143.119   3.411  1.00  0.00           H  
ATOM   2914  HA  GLU A 181     159.422 144.942   5.172  1.00  0.00           H  
ATOM   2915 1HB  GLU A 181     162.172 143.637   5.352  1.00  0.00           H  
ATOM   2916 2HB  GLU A 181     161.434 144.558   6.654  1.00  0.00           H  
ATOM   2917 1HG  GLU A 181     160.314 142.025   5.434  1.00  0.00           H  
ATOM   2918 2HG  GLU A 181     161.197 142.139   6.955  1.00  0.00           H  
ATOM   2919  N   LEU A 182     162.034 146.079   3.567  1.00  0.00           N  
ATOM   2920  CA  LEU A 182     162.675 147.314   3.134  1.00  0.00           C  
ATOM   2921  C   LEU A 182     161.675 148.247   2.460  1.00  0.00           C  
ATOM   2922  O   LEU A 182     161.755 149.467   2.602  1.00  0.00           O  
ATOM   2923  CB  LEU A 182     163.824 147.004   2.167  1.00  0.00           C  
ATOM   2924  CG  LEU A 182     165.098 146.436   2.809  1.00  0.00           C  
ATOM   2925  CD1 LEU A 182     166.078 146.027   1.718  1.00  0.00           C  
ATOM   2926  CD2 LEU A 182     165.710 147.479   3.731  1.00  0.00           C  
ATOM   2927  H   LEU A 182     162.311 145.207   3.142  1.00  0.00           H  
ATOM   2928  HA  LEU A 182     163.065 147.829   4.010  1.00  0.00           H  
ATOM   2929 1HB  LEU A 182     163.475 146.282   1.431  1.00  0.00           H  
ATOM   2930 2HB  LEU A 182     164.098 147.921   1.645  1.00  0.00           H  
ATOM   2931  HG  LEU A 182     164.848 145.544   3.385  1.00  0.00           H  
ATOM   2932 1HD1 LEU A 182     166.982 145.624   2.174  1.00  0.00           H  
ATOM   2933 2HD1 LEU A 182     165.622 145.267   1.084  1.00  0.00           H  
ATOM   2934 3HD1 LEU A 182     166.334 146.897   1.115  1.00  0.00           H  
ATOM   2935 1HD2 LEU A 182     166.614 147.075   4.189  1.00  0.00           H  
ATOM   2936 2HD2 LEU A 182     165.960 148.371   3.157  1.00  0.00           H  
ATOM   2937 3HD2 LEU A 182     164.995 147.739   4.512  1.00  0.00           H  
ATOM   2938  N   LYS A 183     160.731 147.666   1.726  1.00  0.00           N  
ATOM   2939  CA  LYS A 183     159.655 148.434   1.114  1.00  0.00           C  
ATOM   2940  C   LYS A 183     158.718 149.008   2.169  1.00  0.00           C  
ATOM   2941  O   LYS A 183     158.207 150.118   2.021  1.00  0.00           O  
ATOM   2942  CB  LYS A 183     158.868 147.563   0.131  1.00  0.00           C  
ATOM   2943  CG  LYS A 183     157.801 148.312  -0.656  1.00  0.00           C  
ATOM   2944  CD  LYS A 183     157.151 147.412  -1.696  1.00  0.00           C  
ATOM   2945  CE  LYS A 183     156.082 148.157  -2.482  1.00  0.00           C  
ATOM   2946  NZ  LYS A 183     155.434 147.289  -3.503  1.00  0.00           N1+
ATOM   2947  H   LYS A 183     160.763 146.665   1.589  1.00  0.00           H  
ATOM   2948  HA  LYS A 183     160.093 149.270   0.569  1.00  0.00           H  
ATOM   2949 1HB  LYS A 183     159.557 147.111  -0.583  1.00  0.00           H  
ATOM   2950 2HB  LYS A 183     158.379 146.754   0.673  1.00  0.00           H  
ATOM   2951 1HG  LYS A 183     157.034 148.676   0.027  1.00  0.00           H  
ATOM   2952 2HG  LYS A 183     158.253 149.167  -1.159  1.00  0.00           H  
ATOM   2953 1HD  LYS A 183     157.910 147.048  -2.389  1.00  0.00           H  
ATOM   2954 2HD  LYS A 183     156.693 146.555  -1.202  1.00  0.00           H  
ATOM   2955 1HE  LYS A 183     155.318 148.525  -1.799  1.00  0.00           H  
ATOM   2956 2HE  LYS A 183     156.530 149.015  -2.985  1.00  0.00           H  
ATOM   2957 1HZ  LYS A 183     154.734 147.819  -4.002  1.00  0.00           H  
ATOM   2958 2HZ  LYS A 183     156.132 146.958  -4.155  1.00  0.00           H  
ATOM   2959 3HZ  LYS A 183     154.998 146.500  -3.047  1.00  0.00           H  
ATOM   2960  N   LYS A 184     158.497 148.245   3.234  1.00  0.00           N  
ATOM   2961  CA  LYS A 184     157.678 148.705   4.350  1.00  0.00           C  
ATOM   2962  C   LYS A 184     158.307 149.912   5.032  1.00  0.00           C  
ATOM   2963  O   LYS A 184     157.607 150.833   5.454  1.00  0.00           O  
ATOM   2964  CB  LYS A 184     157.468 147.580   5.362  1.00  0.00           C  
ATOM   2965  CG  LYS A 184     156.573 146.449   4.869  1.00  0.00           C  
ATOM   2966  CD  LYS A 184     156.409 145.373   5.931  1.00  0.00           C  
ATOM   2967  CE  LYS A 184     155.592 144.200   5.408  1.00  0.00           C  
ATOM   2968  NZ  LYS A 184     155.495 143.100   6.407  1.00  0.00           N1+
ATOM   2969  H   LYS A 184     158.907 147.324   3.274  1.00  0.00           H  
ATOM   2970  HA  LYS A 184     156.707 149.014   3.961  1.00  0.00           H  
ATOM   2971 1HB  LYS A 184     158.432 147.149   5.634  1.00  0.00           H  
ATOM   2972 2HB  LYS A 184     157.023 147.985   6.271  1.00  0.00           H  
ATOM   2973 1HG  LYS A 184     155.592 146.847   4.613  1.00  0.00           H  
ATOM   2974 2HG  LYS A 184     157.011 146.004   3.976  1.00  0.00           H  
ATOM   2975 1HD  LYS A 184     157.391 145.011   6.240  1.00  0.00           H  
ATOM   2976 2HD  LYS A 184     155.906 145.793   6.801  1.00  0.00           H  
ATOM   2977 1HE  LYS A 184     154.587 144.538   5.159  1.00  0.00           H  
ATOM   2978 2HE  LYS A 184     156.055 143.808   4.502  1.00  0.00           H  
ATOM   2979 1HZ  LYS A 184     154.947 142.344   6.023  1.00  0.00           H  
ATOM   2980 2HZ  LYS A 184     156.422 142.765   6.631  1.00  0.00           H  
ATOM   2981 3HZ  LYS A 184     155.051 143.445   7.246  1.00  0.00           H  
ATOM   2982  N   SER A 185     159.632 149.904   5.139  1.00  0.00           N  
ATOM   2983  CA  SER A 185     160.358 151.011   5.747  1.00  0.00           C  
ATOM   2984  C   SER A 185     160.116 152.311   4.991  1.00  0.00           C  
ATOM   2985  O   SER A 185     160.105 152.331   3.759  1.00  0.00           O  
ATOM   2986  CB  SER A 185     161.845 150.704   5.781  1.00  0.00           C  
ATOM   2987  OG  SER A 185     162.571 151.799   6.263  1.00  0.00           O  
ATOM   2988  H   SER A 185     160.147 149.109   4.789  1.00  0.00           H  
ATOM   2989  HA  SER A 185     159.993 151.147   6.764  1.00  0.00           H  
ATOM   2990 1HB  SER A 185     162.021 149.837   6.418  1.00  0.00           H  
ATOM   2991 2HB  SER A 185     162.185 150.449   4.780  1.00  0.00           H  
ATOM   2992  HG  SER A 185     163.054 151.481   7.030  1.00  0.00           H  
ATOM   2993  N   PRO A 186     159.924 153.394   5.734  1.00  0.00           N  
ATOM   2994  CA  PRO A 186     159.664 154.698   5.135  1.00  0.00           C  
ATOM   2995  C   PRO A 186     160.938 155.301   4.553  1.00  0.00           C  
ATOM   2996  O   PRO A 186     160.886 156.266   3.791  1.00  0.00           O  
ATOM   2997  CB  PRO A 186     159.140 155.522   6.316  1.00  0.00           C  
ATOM   2998  CG  PRO A 186     159.811 154.924   7.505  1.00  0.00           C  
ATOM   2999  CD  PRO A 186     159.847 153.448   7.213  1.00  0.00           C  
ATOM   3000  HA  PRO A 186     158.955 154.569   4.316  1.00  0.00           H  
ATOM   3001 1HB  PRO A 186     159.388 156.584   6.175  1.00  0.00           H  
ATOM   3002 2HB  PRO A 186     158.042 155.453   6.367  1.00  0.00           H  
ATOM   3003 1HG  PRO A 186     160.817 155.355   7.631  1.00  0.00           H  
ATOM   3004 2HG  PRO A 186     159.248 155.163   8.420  1.00  0.00           H  
ATOM   3005 1HD  PRO A 186     160.740 153.003   7.677  1.00  0.00           H  
ATOM   3006 2HD  PRO A 186     158.932 152.976   7.600  1.00  0.00           H  
ATOM   3007  N   ASP A 187     162.077 154.724   4.917  1.00  0.00           N  
ATOM   3008  CA  ASP A 187     163.368 155.213   4.443  1.00  0.00           C  
ATOM   3009  C   ASP A 187     163.467 155.122   2.925  1.00  0.00           C  
ATOM   3010  O   ASP A 187     163.354 154.041   2.351  1.00  0.00           O  
ATOM   3011  CB  ASP A 187     164.510 154.421   5.082  1.00  0.00           C  
ATOM   3012  CG  ASP A 187     165.885 154.967   4.721  1.00  0.00           C  
ATOM   3013  OD1 ASP A 187     166.119 156.131   4.946  1.00  0.00           O  
ATOM   3014  OD2 ASP A 187     166.689 154.216   4.224  1.00  0.00           O1-
ATOM   3015  H   ASP A 187     162.051 153.925   5.535  1.00  0.00           H  
ATOM   3016  HA  ASP A 187     163.461 156.263   4.719  1.00  0.00           H  
ATOM   3017 1HB  ASP A 187     164.403 154.439   6.167  1.00  0.00           H  
ATOM   3018 2HB  ASP A 187     164.454 153.380   4.765  1.00  0.00           H  
ATOM   3019  N   PRO A 188     163.683 156.266   2.284  1.00  0.00           N  
ATOM   3020  CA  PRO A 188     163.727 156.331   0.828  1.00  0.00           C  
ATOM   3021  C   PRO A 188     164.754 155.357   0.263  1.00  0.00           C  
ATOM   3022  O   PRO A 188     164.503 154.686  -0.738  1.00  0.00           O  
ATOM   3023  CB  PRO A 188     164.121 157.786   0.561  1.00  0.00           C  
ATOM   3024  CG  PRO A 188     163.526 158.542   1.698  1.00  0.00           C  
ATOM   3025  CD  PRO A 188     163.737 157.649   2.893  1.00  0.00           C  
ATOM   3026  HA  PRO A 188     162.749 156.042   0.440  1.00  0.00           H  
ATOM   3027 1HB  PRO A 188     165.217 157.878   0.514  1.00  0.00           H  
ATOM   3028 2HB  PRO A 188     163.730 158.109  -0.417  1.00  0.00           H  
ATOM   3029 1HG  PRO A 188     164.020 159.518   1.807  1.00  0.00           H  
ATOM   3030 2HG  PRO A 188     162.462 158.745   1.505  1.00  0.00           H  
ATOM   3031 1HD  PRO A 188     164.723 157.856   3.335  1.00  0.00           H  
ATOM   3032 2HD  PRO A 188     162.938 157.823   3.627  1.00  0.00           H  
ATOM   3033  N   GLU A 189     165.912 155.283   0.913  1.00  0.00           N  
ATOM   3034  CA  GLU A 189     167.029 154.500   0.399  1.00  0.00           C  
ATOM   3035  C   GLU A 189     166.782 153.008   0.571  1.00  0.00           C  
ATOM   3036  O   GLU A 189     167.159 152.205  -0.282  1.00  0.00           O  
ATOM   3037  CB  GLU A 189     168.327 154.897   1.107  1.00  0.00           C  
ATOM   3038  CG  GLU A 189     168.805 156.309   0.798  1.00  0.00           C  
ATOM   3039  CD  GLU A 189     169.131 156.511  -0.656  1.00  0.00           C  
ATOM   3040  OE1 GLU A 189     169.393 155.542  -1.327  1.00  0.00           O  
ATOM   3041  OE2 GLU A 189     169.118 157.637  -1.096  1.00  0.00           O1-
ATOM   3042  H   GLU A 189     166.019 155.784   1.784  1.00  0.00           H  
ATOM   3043  HA  GLU A 189     167.128 154.698  -0.668  1.00  0.00           H  
ATOM   3044 1HB  GLU A 189     168.192 154.818   2.186  1.00  0.00           H  
ATOM   3045 2HB  GLU A 189     169.120 154.206   0.824  1.00  0.00           H  
ATOM   3046 1HG  GLU A 189     168.027 157.016   1.085  1.00  0.00           H  
ATOM   3047 2HG  GLU A 189     169.690 156.520   1.397  1.00  0.00           H  
ATOM   3048  N   ALA A 190     166.144 152.643   1.679  1.00  0.00           N  
ATOM   3049  CA  ALA A 190     165.714 151.267   1.897  1.00  0.00           C  
ATOM   3050  C   ALA A 190     164.741 150.816   0.816  1.00  0.00           C  
ATOM   3051  O   ALA A 190     164.819 149.689   0.327  1.00  0.00           O  
ATOM   3052  CB  ALA A 190     165.081 151.123   3.274  1.00  0.00           C  
ATOM   3053  H   ALA A 190     165.953 153.335   2.388  1.00  0.00           H  
ATOM   3054  HA  ALA A 190     166.589 150.619   1.845  1.00  0.00           H  
ATOM   3055 1HB  ALA A 190     164.765 150.090   3.421  1.00  0.00           H  
ATOM   3056 2HB  ALA A 190     165.808 151.393   4.039  1.00  0.00           H  
ATOM   3057 3HB  ALA A 190     164.216 151.779   3.346  1.00  0.00           H  
ATOM   3058  N   GLN A 191     163.822 151.702   0.445  1.00  0.00           N  
ATOM   3059  CA  GLN A 191     162.866 151.416  -0.618  1.00  0.00           C  
ATOM   3060  C   GLN A 191     163.567 151.230  -1.956  1.00  0.00           C  
ATOM   3061  O   GLN A 191     163.185 150.373  -2.752  1.00  0.00           O  
ATOM   3062  CB  GLN A 191     161.831 152.540  -0.723  1.00  0.00           C  
ATOM   3063  CG  GLN A 191     160.868 152.612   0.450  1.00  0.00           C  
ATOM   3064  CD  GLN A 191     159.911 153.784   0.342  1.00  0.00           C  
ATOM   3065  NE2 GLN A 191     159.501 154.318   1.487  1.00  0.00           N  
ATOM   3066  OE1 GLN A 191     159.545 154.205  -0.758  1.00  0.00           O  
ATOM   3067  H   GLN A 191     163.788 152.598   0.911  1.00  0.00           H  
ATOM   3068  HA  GLN A 191     162.355 150.484  -0.378  1.00  0.00           H  
ATOM   3069 1HB  GLN A 191     162.341 153.500  -0.799  1.00  0.00           H  
ATOM   3070 2HB  GLN A 191     161.244 152.409  -1.632  1.00  0.00           H  
ATOM   3071 1HG  GLN A 191     160.282 151.694   0.483  1.00  0.00           H  
ATOM   3072 2HG  GLN A 191     161.442 152.722   1.370  1.00  0.00           H  
ATOM   3073 1HE2 GLN A 191     158.868 155.093   1.478  1.00  0.00           H  
ATOM   3074 2HE2 GLN A 191     159.822 153.945   2.357  1.00  0.00           H  
ATOM   3075  N   LYS A 192     164.595 152.037  -2.195  1.00  0.00           N  
ATOM   3076  CA  LYS A 192     165.416 151.896  -3.394  1.00  0.00           C  
ATOM   3077  C   LYS A 192     166.085 150.529  -3.441  1.00  0.00           C  
ATOM   3078  O   LYS A 192     166.117 149.878  -4.487  1.00  0.00           O  
ATOM   3079  CB  LYS A 192     166.471 153.001  -3.456  1.00  0.00           C  
ATOM   3080  CG  LYS A 192     165.901 154.409  -3.562  1.00  0.00           C  
ATOM   3081  CD  LYS A 192     165.446 154.716  -4.980  1.00  0.00           C  
ATOM   3082  CE  LYS A 192     164.037 154.200  -5.234  1.00  0.00           C  
ATOM   3083  NZ  LYS A 192     163.527 154.611  -6.569  1.00  0.00           N1+
ATOM   3084  H   LYS A 192     164.812 152.768  -1.534  1.00  0.00           H  
ATOM   3085  HA  LYS A 192     164.771 151.980  -4.267  1.00  0.00           H  
ATOM   3086 1HB  LYS A 192     167.095 152.958  -2.563  1.00  0.00           H  
ATOM   3087 2HB  LYS A 192     167.120 152.837  -4.316  1.00  0.00           H  
ATOM   3088 1HG  LYS A 192     165.051 154.510  -2.886  1.00  0.00           H  
ATOM   3089 2HG  LYS A 192     166.662 155.133  -3.268  1.00  0.00           H  
ATOM   3090 1HD  LYS A 192     165.463 155.795  -5.143  1.00  0.00           H  
ATOM   3091 2HD  LYS A 192     166.127 154.249  -5.690  1.00  0.00           H  
ATOM   3092 1HE  LYS A 192     164.032 153.113  -5.175  1.00  0.00           H  
ATOM   3093 2HE  LYS A 192     163.364 154.586  -4.468  1.00  0.00           H  
ATOM   3094 1HZ  LYS A 192     162.592 154.250  -6.699  1.00  0.00           H  
ATOM   3095 2HZ  LYS A 192     163.508 155.620  -6.629  1.00  0.00           H  
ATOM   3096 3HZ  LYS A 192     164.132 154.242  -7.290  1.00  0.00           H  
ATOM   3097  N   GLU A 193     166.621 150.096  -2.305  1.00  0.00           N  
ATOM   3098  CA  GLU A 193     167.290 148.802  -2.215  1.00  0.00           C  
ATOM   3099  C   GLU A 193     166.295 147.658  -2.347  1.00  0.00           C  
ATOM   3100  O   GLU A 193     166.619 146.597  -2.878  1.00  0.00           O  
ATOM   3101  CB  GLU A 193     168.047 148.682  -0.891  1.00  0.00           C  
ATOM   3102  CG  GLU A 193     169.247 149.611  -0.767  1.00  0.00           C  
ATOM   3103  CD  GLU A 193     170.182 149.517  -1.940  1.00  0.00           C  
ATOM   3104  OE1 GLU A 193     169.821 149.967  -3.001  1.00  0.00           O  
ATOM   3105  OE2 GLU A 193     171.260 148.997  -1.775  1.00  0.00           O1-
ATOM   3106  H   GLU A 193     166.563 150.677  -1.482  1.00  0.00           H  
ATOM   3107  HA  GLU A 193     167.996 148.722  -3.043  1.00  0.00           H  
ATOM   3108 1HB  GLU A 193     167.370 148.897  -0.064  1.00  0.00           H  
ATOM   3109 2HB  GLU A 193     168.401 147.659  -0.766  1.00  0.00           H  
ATOM   3110 1HG  GLU A 193     168.891 150.637  -0.681  1.00  0.00           H  
ATOM   3111 2HG  GLU A 193     169.789 149.365   0.145  1.00  0.00           H  
ATOM   3112  N   ALA A 194     165.078 147.879  -1.857  1.00  0.00           N  
ATOM   3113  CA  ALA A 194     163.993 146.923  -2.041  1.00  0.00           C  
ATOM   3114  C   ALA A 194     163.721 146.677  -3.521  1.00  0.00           C  
ATOM   3115  O   ALA A 194     163.539 145.539  -3.946  1.00  0.00           O  
ATOM   3116  CB  ALA A 194     162.730 147.414  -1.347  1.00  0.00           C  
ATOM   3117  H   ALA A 194     164.901 148.731  -1.344  1.00  0.00           H  
ATOM   3118  HA  ALA A 194     164.289 145.973  -1.598  1.00  0.00           H  
ATOM   3119 1HB  ALA A 194     161.929 146.690  -1.495  1.00  0.00           H  
ATOM   3120 2HB  ALA A 194     162.924 147.528  -0.280  1.00  0.00           H  
ATOM   3121 3HB  ALA A 194     162.434 148.373  -1.766  1.00  0.00           H  
ATOM   3122  N   LYS A 195     163.692 147.755  -4.300  1.00  0.00           N  
ATOM   3123  CA  LYS A 195     163.493 147.652  -5.739  1.00  0.00           C  
ATOM   3124  C   LYS A 195     164.634 146.894  -6.401  1.00  0.00           C  
ATOM   3125  O   LYS A 195     164.412 146.059  -7.278  1.00  0.00           O  
ATOM   3126  CB  LYS A 195     163.355 149.044  -6.360  1.00  0.00           C  
ATOM   3127  CG  LYS A 195     162.061 149.765  -6.008  1.00  0.00           C  
ATOM   3128  CD  LYS A 195     162.016 151.154  -6.626  1.00  0.00           C  
ATOM   3129  CE  LYS A 195     160.736 151.887  -6.252  1.00  0.00           C  
ATOM   3130  NZ  LYS A 195     160.694 153.261  -6.823  1.00  0.00           N1+
ATOM   3131  H   LYS A 195     163.813 148.667  -3.880  1.00  0.00           H  
ATOM   3132  HA  LYS A 195     162.574 147.095  -5.923  1.00  0.00           H  
ATOM   3133 1HB  LYS A 195     164.186 149.670  -6.036  1.00  0.00           H  
ATOM   3134 2HB  LYS A 195     163.409 148.963  -7.446  1.00  0.00           H  
ATOM   3135 1HG  LYS A 195     161.211 149.186  -6.372  1.00  0.00           H  
ATOM   3136 2HG  LYS A 195     161.979 149.856  -4.926  1.00  0.00           H  
ATOM   3137 1HD  LYS A 195     162.872 151.735  -6.280  1.00  0.00           H  
ATOM   3138 2HD  LYS A 195     162.072 151.070  -7.711  1.00  0.00           H  
ATOM   3139 1HE  LYS A 195     159.876 151.327  -6.618  1.00  0.00           H  
ATOM   3140 2HE  LYS A 195     160.661 151.955  -5.167  1.00  0.00           H  
ATOM   3141 1HZ  LYS A 195     159.832 153.712  -6.552  1.00  0.00           H  
ATOM   3142 2HZ  LYS A 195     161.477 153.795  -6.474  1.00  0.00           H  
ATOM   3143 3HZ  LYS A 195     160.744 153.209  -7.830  1.00  0.00           H  
ATOM   3144  N   LYS A 196     165.859 147.188  -5.977  1.00  0.00           N  
ATOM   3145  CA  LYS A 196     167.035 146.497  -6.492  1.00  0.00           C  
ATOM   3146  C   LYS A 196     166.952 144.998  -6.231  1.00  0.00           C  
ATOM   3147  O   LYS A 196     167.146 144.189  -7.137  1.00  0.00           O  
ATOM   3148  CB  LYS A 196     168.309 147.070  -5.868  1.00  0.00           C  
ATOM   3149  CG  LYS A 196     168.650 148.483  -6.321  1.00  0.00           C  
ATOM   3150  CD  LYS A 196     169.904 148.996  -5.630  1.00  0.00           C  
ATOM   3151  CE  LYS A 196     170.135 150.471  -5.926  1.00  0.00           C  
ATOM   3152  NZ  LYS A 196     171.301 151.012  -5.176  1.00  0.00           N1+
ATOM   3153  H   LYS A 196     165.977 147.910  -5.280  1.00  0.00           H  
ATOM   3154  HA  LYS A 196     167.077 146.642  -7.573  1.00  0.00           H  
ATOM   3155 1HB  LYS A 196     168.209 147.081  -4.783  1.00  0.00           H  
ATOM   3156 2HB  LYS A 196     169.154 146.426  -6.113  1.00  0.00           H  
ATOM   3157 1HG  LYS A 196     168.811 148.490  -7.400  1.00  0.00           H  
ATOM   3158 2HG  LYS A 196     167.820 149.149  -6.091  1.00  0.00           H  
ATOM   3159 1HD  LYS A 196     169.807 148.861  -4.552  1.00  0.00           H  
ATOM   3160 2HD  LYS A 196     170.769 148.427  -5.974  1.00  0.00           H  
ATOM   3161 1HE  LYS A 196     170.310 150.605  -6.993  1.00  0.00           H  
ATOM   3162 2HE  LYS A 196     169.248 151.040  -5.651  1.00  0.00           H  
ATOM   3163 1HZ  LYS A 196     171.421 151.991  -5.399  1.00  0.00           H  
ATOM   3164 2HZ  LYS A 196     171.143 150.910  -4.184  1.00  0.00           H  
ATOM   3165 3HZ  LYS A 196     172.135 150.505  -5.436  1.00  0.00           H  
ATOM   3166  N   ALA A 197     166.661 144.636  -4.986  1.00  0.00           N  
ATOM   3167  CA  ALA A 197     166.584 143.232  -4.596  1.00  0.00           C  
ATOM   3168  C   ALA A 197     165.481 142.508  -5.355  1.00  0.00           C  
ATOM   3169  O   ALA A 197     165.662 141.376  -5.802  1.00  0.00           O  
ATOM   3170  CB  ALA A 197     166.360 143.112  -3.095  1.00  0.00           C  
ATOM   3171  H   ALA A 197     166.489 145.350  -4.293  1.00  0.00           H  
ATOM   3172  HA  ALA A 197     167.530 142.751  -4.846  1.00  0.00           H  
ATOM   3173 1HB  ALA A 197     166.307 142.059  -2.819  1.00  0.00           H  
ATOM   3174 2HB  ALA A 197     167.189 143.583  -2.564  1.00  0.00           H  
ATOM   3175 3HB  ALA A 197     165.429 143.604  -2.825  1.00  0.00           H  
ATOM   3176  N   GLU A 198     164.337 143.169  -5.501  1.00  0.00           N  
ATOM   3177  CA  GLU A 198     163.220 142.610  -6.254  1.00  0.00           C  
ATOM   3178  C   GLU A 198     163.611 142.341  -7.700  1.00  0.00           C  
ATOM   3179  O   GLU A 198     163.310 141.280  -8.248  1.00  0.00           O  
ATOM   3180  CB  GLU A 198     162.019 143.557  -6.208  1.00  0.00           C  
ATOM   3181  CG  GLU A 198     160.809 143.074  -6.994  1.00  0.00           C  
ATOM   3182  CD  GLU A 198     159.648 144.028  -6.926  1.00  0.00           C  
ATOM   3183  OE1 GLU A 198     159.553 144.749  -5.961  1.00  0.00           O  
ATOM   3184  OE2 GLU A 198     158.858 144.036  -7.839  1.00  0.00           O1-
ATOM   3185  H   GLU A 198     164.240 144.081  -5.079  1.00  0.00           H  
ATOM   3186  HA  GLU A 198     162.943 141.657  -5.803  1.00  0.00           H  
ATOM   3187 1HB  GLU A 198     161.711 143.701  -5.173  1.00  0.00           H  
ATOM   3188 2HB  GLU A 198     162.308 144.531  -6.602  1.00  0.00           H  
ATOM   3189 1HG  GLU A 198     161.095 142.944  -8.037  1.00  0.00           H  
ATOM   3190 2HG  GLU A 198     160.500 142.105  -6.605  1.00  0.00           H  
ATOM   3191  N   GLN A 199     164.283 143.307  -8.317  1.00  0.00           N  
ATOM   3192  CA  GLN A 199     164.758 143.158  -9.688  1.00  0.00           C  
ATOM   3193  C   GLN A 199     165.669 141.944  -9.824  1.00  0.00           C  
ATOM   3194  O   GLN A 199     165.566 141.185 -10.788  1.00  0.00           O  
ATOM   3195  CB  GLN A 199     165.499 144.420 -10.139  1.00  0.00           C  
ATOM   3196  CG  GLN A 199     166.015 144.361 -11.567  1.00  0.00           C  
ATOM   3197  CD  GLN A 199     164.894 144.262 -12.583  1.00  0.00           C  
ATOM   3198  NE2 GLN A 199     165.184 143.647 -13.725  1.00  0.00           N  
ATOM   3199  OE1 GLN A 199     163.779 144.735 -12.347  1.00  0.00           O  
ATOM   3200  H   GLN A 199     164.468 144.169  -7.823  1.00  0.00           H  
ATOM   3201  HA  GLN A 199     163.898 143.001 -10.337  1.00  0.00           H  
ATOM   3202 1HB  GLN A 199     164.835 145.281 -10.056  1.00  0.00           H  
ATOM   3203 2HB  GLN A 199     166.349 144.598  -9.482  1.00  0.00           H  
ATOM   3204 1HG  GLN A 199     166.586 145.267 -11.773  1.00  0.00           H  
ATOM   3205 2HG  GLN A 199     166.654 143.485 -11.675  1.00  0.00           H  
ATOM   3206 1HE2 GLN A 199     164.484 143.552 -14.434  1.00  0.00           H  
ATOM   3207 2HE2 GLN A 199     166.102 143.279 -13.876  1.00  0.00           H  
ATOM   3208  N   LYS A 200     166.559 141.764  -8.855  1.00  0.00           N  
ATOM   3209  CA  LYS A 200     167.475 140.632  -8.855  1.00  0.00           C  
ATOM   3210  C   LYS A 200     166.716 139.310  -8.856  1.00  0.00           C  
ATOM   3211  O   LYS A 200     167.054 138.391  -9.601  1.00  0.00           O  
ATOM   3212  CB  LYS A 200     168.412 140.700  -7.648  1.00  0.00           C  
ATOM   3213  CG  LYS A 200     169.468 141.793  -7.732  1.00  0.00           C  
ATOM   3214  CD  LYS A 200     170.290 141.867  -6.453  1.00  0.00           C  
ATOM   3215  CE  LYS A 200     171.386 142.917  -6.559  1.00  0.00           C  
ATOM   3216  NZ  LYS A 200     172.118 143.088  -5.275  1.00  0.00           N1+
ATOM   3217  H   LYS A 200     166.601 142.432  -8.097  1.00  0.00           H  
ATOM   3218  HA  LYS A 200     168.074 140.671  -9.766  1.00  0.00           H  
ATOM   3219 1HB  LYS A 200     167.827 140.869  -6.743  1.00  0.00           H  
ATOM   3220 2HB  LYS A 200     168.927 139.746  -7.532  1.00  0.00           H  
ATOM   3221 1HG  LYS A 200     170.134 141.592  -8.570  1.00  0.00           H  
ATOM   3222 2HG  LYS A 200     168.984 142.755  -7.898  1.00  0.00           H  
ATOM   3223 1HD  LYS A 200     169.639 142.117  -5.615  1.00  0.00           H  
ATOM   3224 2HD  LYS A 200     170.748 140.897  -6.259  1.00  0.00           H  
ATOM   3225 1HE  LYS A 200     172.096 142.626  -7.332  1.00  0.00           H  
ATOM   3226 2HE  LYS A 200     170.947 143.874  -6.843  1.00  0.00           H  
ATOM   3227 1HZ  LYS A 200     172.834 143.793  -5.386  1.00  0.00           H  
ATOM   3228 2HZ  LYS A 200     171.471 143.379  -4.554  1.00  0.00           H  
ATOM   3229 3HZ  LYS A 200     172.546 142.213  -5.011  1.00  0.00           H  
ATOM   3230  N   VAL A 201     165.690 139.223  -8.017  1.00  0.00           N  
ATOM   3231  CA  VAL A 201     164.859 138.026  -7.943  1.00  0.00           C  
ATOM   3232  C   VAL A 201     164.140 137.773  -9.262  1.00  0.00           C  
ATOM   3233  O   VAL A 201     164.088 136.642  -9.746  1.00  0.00           O  
ATOM   3234  CB  VAL A 201     163.821 138.164  -6.813  1.00  0.00           C  
ATOM   3235  CG1 VAL A 201     162.792 137.047  -6.896  1.00  0.00           C  
ATOM   3236  CG2 VAL A 201     164.521 138.154  -5.463  1.00  0.00           C  
ATOM   3237  H   VAL A 201     165.481 140.005  -7.413  1.00  0.00           H  
ATOM   3238  HA  VAL A 201     165.506 137.168  -7.751  1.00  0.00           H  
ATOM   3239  HB  VAL A 201     163.286 139.105  -6.938  1.00  0.00           H  
ATOM   3240 1HG1 VAL A 201     162.066 137.160  -6.090  1.00  0.00           H  
ATOM   3241 2HG1 VAL A 201     162.279 137.096  -7.857  1.00  0.00           H  
ATOM   3242 3HG1 VAL A 201     163.293 136.083  -6.801  1.00  0.00           H  
ATOM   3243 1HG2 VAL A 201     163.782 138.252  -4.670  1.00  0.00           H  
ATOM   3244 2HG2 VAL A 201     165.062 137.216  -5.341  1.00  0.00           H  
ATOM   3245 3HG2 VAL A 201     165.223 138.986  -5.411  1.00  0.00           H  
ATOM   3246  N   ARG A 202     163.585 138.833  -9.840  1.00  0.00           N  
ATOM   3247  CA  ARG A 202     162.865 138.729 -11.103  1.00  0.00           C  
ATOM   3248  C   ARG A 202     163.769 138.196 -12.207  1.00  0.00           C  
ATOM   3249  O   ARG A 202     163.354 137.366 -13.016  1.00  0.00           O  
ATOM   3250  CB  ARG A 202     162.309 140.085 -11.516  1.00  0.00           C  
ATOM   3251  CG  ARG A 202     161.152 140.586 -10.665  1.00  0.00           C  
ATOM   3252  CD  ARG A 202     160.642 141.894 -11.150  1.00  0.00           C  
ATOM   3253  NE  ARG A 202     159.573 142.406 -10.309  1.00  0.00           N  
ATOM   3254  CZ  ARG A 202     158.274 142.072 -10.435  1.00  0.00           C  
ATOM   3255  NH1 ARG A 202     157.900 141.228 -11.371  1.00  0.00           N1+
ATOM   3256  NH2 ARG A 202     157.375 142.592  -9.617  1.00  0.00           N  
ATOM   3257  H   ARG A 202     163.664 139.736  -9.390  1.00  0.00           H  
ATOM   3258  HA  ARG A 202     162.045 138.022 -10.977  1.00  0.00           H  
ATOM   3259 1HB  ARG A 202     163.101 140.832 -11.469  1.00  0.00           H  
ATOM   3260 2HB  ARG A 202     161.963 140.037 -12.548  1.00  0.00           H  
ATOM   3261 1HG  ARG A 202     160.335 139.866 -10.701  1.00  0.00           H  
ATOM   3262 2HG  ARG A 202     161.485 140.710  -9.634  1.00  0.00           H  
ATOM   3263 1HD  ARG A 202     161.453 142.623 -11.152  1.00  0.00           H  
ATOM   3264 2HD  ARG A 202     160.255 141.781 -12.162  1.00  0.00           H  
ATOM   3265  HE  ARG A 202     159.821 143.057  -9.577  1.00  0.00           H  
ATOM   3266 1HH1 ARG A 202     158.587 140.830 -11.997  1.00  0.00           H  
ATOM   3267 2HH1 ARG A 202     156.927 140.978 -11.465  1.00  0.00           H  
ATOM   3268 1HH2 ARG A 202     157.663 143.241  -8.898  1.00  0.00           H  
ATOM   3269 2HH2 ARG A 202     156.402 142.342  -9.712  1.00  0.00           H  
ATOM   3270  N   GLU A 203     165.007 138.678 -12.239  1.00  0.00           N  
ATOM   3271  CA  GLU A 203     165.966 138.261 -13.252  1.00  0.00           C  
ATOM   3272  C   GLU A 203     166.379 136.807 -13.056  1.00  0.00           C  
ATOM   3273  O   GLU A 203     166.621 136.086 -14.022  1.00  0.00           O  
ATOM   3274  CB  GLU A 203     167.203 139.163 -13.216  1.00  0.00           C  
ATOM   3275  CG  GLU A 203     166.960 140.582 -13.708  1.00  0.00           C  
ATOM   3276  CD  GLU A 203     168.162 141.472 -13.543  1.00  0.00           C  
ATOM   3277  OE1 GLU A 203     169.151 141.012 -13.025  1.00  0.00           O  
ATOM   3278  OE2 GLU A 203     168.090 142.613 -13.936  1.00  0.00           O1-
ATOM   3279  H   GLU A 203     165.289 139.352 -11.539  1.00  0.00           H  
ATOM   3280  HA  GLU A 203     165.493 138.342 -14.232  1.00  0.00           H  
ATOM   3281 1HB  GLU A 203     167.580 139.222 -12.195  1.00  0.00           H  
ATOM   3282 2HB  GLU A 203     167.989 138.725 -13.831  1.00  0.00           H  
ATOM   3283 1HG  GLU A 203     166.690 140.549 -14.763  1.00  0.00           H  
ATOM   3284 2HG  GLU A 203     166.122 141.009 -13.159  1.00  0.00           H  
ATOM   3285  N   GLU A 204     166.459 136.386 -11.800  1.00  0.00           N  
ATOM   3286  CA  GLU A 204     166.832 135.014 -11.475  1.00  0.00           C  
ATOM   3287  C   GLU A 204     165.711 134.041 -11.820  1.00  0.00           C  
ATOM   3288  O   GLU A 204     165.959 132.944 -12.320  1.00  0.00           O  
ATOM   3289  CB  GLU A 204     167.183 134.893  -9.990  1.00  0.00           C  
ATOM   3290  CG  GLU A 204     168.523 135.507  -9.609  1.00  0.00           C  
ATOM   3291  CD  GLU A 204     169.688 134.824 -10.271  1.00  0.00           C  
ATOM   3292  OE1 GLU A 204     169.700 133.617 -10.312  1.00  0.00           O  
ATOM   3293  OE2 GLU A 204     170.569 135.510 -10.735  1.00  0.00           O1-
ATOM   3294  H   GLU A 204     166.256 137.031 -11.049  1.00  0.00           H  
ATOM   3295  HA  GLU A 204     167.701 134.741 -12.072  1.00  0.00           H  
ATOM   3296 1HB  GLU A 204     166.411 135.379  -9.393  1.00  0.00           H  
ATOM   3297 2HB  GLU A 204     167.204 133.842  -9.705  1.00  0.00           H  
ATOM   3298 1HG  GLU A 204     168.524 136.559  -9.895  1.00  0.00           H  
ATOM   3299 2HG  GLU A 204     168.642 135.452  -8.528  1.00  0.00           H  
ATOM   3300  N   ARG A 205     164.475 134.452 -11.553  1.00  0.00           N  
ATOM   3301  CA  ARG A 205     163.313 133.622 -11.844  1.00  0.00           C  
ATOM   3302  C   ARG A 205     162.191 134.443 -12.465  1.00  0.00           C  
ATOM   3303  O   ARG A 205     161.202 134.761 -11.802  1.00  0.00           O  
ATOM   3304  CB  ARG A 205     162.804 132.949 -10.578  1.00  0.00           C  
ATOM   3305  CG  ARG A 205     162.552 133.890  -9.411  1.00  0.00           C  
ATOM   3306  CD  ARG A 205     161.856 133.203  -8.291  1.00  0.00           C  
ATOM   3307  NE  ARG A 205     161.301 134.149  -7.337  1.00  0.00           N  
ATOM   3308  CZ  ARG A 205     160.812 133.817  -6.126  1.00  0.00           C  
ATOM   3309  NH1 ARG A 205     160.820 132.561  -5.738  1.00  0.00           N1+
ATOM   3310  NH2 ARG A 205     160.329 134.752  -5.329  1.00  0.00           N  
ATOM   3311  H   ARG A 205     164.338 135.361 -11.136  1.00  0.00           H  
ATOM   3312  HA  ARG A 205     163.604 132.861 -12.568  1.00  0.00           H  
ATOM   3313 1HB  ARG A 205     161.869 132.432 -10.791  1.00  0.00           H  
ATOM   3314 2HB  ARG A 205     163.526 132.201 -10.250  1.00  0.00           H  
ATOM   3315 1HG  ARG A 205     163.504 134.272  -9.040  1.00  0.00           H  
ATOM   3316 2HG  ARG A 205     161.931 134.723  -9.741  1.00  0.00           H  
ATOM   3317 1HD  ARG A 205     161.041 132.599  -8.688  1.00  0.00           H  
ATOM   3318 2HD  ARG A 205     162.561 132.562  -7.765  1.00  0.00           H  
ATOM   3319  HE  ARG A 205     161.279 135.125  -7.600  1.00  0.00           H  
ATOM   3320 1HH1 ARG A 205     161.190 131.845  -6.347  1.00  0.00           H  
ATOM   3321 2HH1 ARG A 205     160.454 132.312  -4.830  1.00  0.00           H  
ATOM   3322 1HH2 ARG A 205     160.323 135.719  -5.628  1.00  0.00           H  
ATOM   3323 2HH2 ARG A 205     159.963 134.503  -4.423  1.00  0.00           H  
ATOM   3324  N   PRO A 206     162.349 134.786 -13.738  1.00  0.00           N  
ATOM   3325  CA  PRO A 206     161.347 135.570 -14.452  1.00  0.00           C  
ATOM   3326  C   PRO A 206     159.988 134.881 -14.424  1.00  0.00           C  
ATOM   3327  O   PRO A 206     159.869 133.707 -14.776  1.00  0.00           O  
ATOM   3328  CB  PRO A 206     161.915 135.643 -15.873  1.00  0.00           C  
ATOM   3329  CG  PRO A 206     163.388 135.509 -15.686  1.00  0.00           C  
ATOM   3330  CD  PRO A 206     163.534 134.505 -14.573  1.00  0.00           C  
ATOM   3331  HA  PRO A 206     161.240 136.532 -13.951  1.00  0.00           H  
ATOM   3332 1HB  PRO A 206     161.488 134.838 -16.490  1.00  0.00           H  
ATOM   3333 2HB  PRO A 206     161.628 136.595 -16.343  1.00  0.00           H  
ATOM   3334 1HG  PRO A 206     163.861 135.177 -16.621  1.00  0.00           H  
ATOM   3335 2HG  PRO A 206     163.829 136.485 -15.436  1.00  0.00           H  
ATOM   3336 1HD  PRO A 206     163.510 133.487 -14.992  1.00  0.00           H  
ATOM   3337 2HD  PRO A 206     164.480 134.683 -14.041  1.00  0.00           H  
ATOM   3338  N   GLY A 207     158.965 135.618 -14.002  1.00  0.00           N  
ATOM   3339  CA  GLY A 207     157.595 135.130 -14.063  1.00  0.00           C  
ATOM   3340  C   GLY A 207     157.206 134.416 -12.775  1.00  0.00           C  
ATOM   3341  O   GLY A 207     156.079 133.943 -12.631  1.00  0.00           O  
ATOM   3342  H   GLY A 207     159.145 136.539 -13.631  1.00  0.00           H  
ATOM   3343 1HA  GLY A 207     156.918 135.968 -14.237  1.00  0.00           H  
ATOM   3344 2HA  GLY A 207     157.487 134.450 -14.907  1.00  0.00           H  
ATOM   3345  N   SER A 208     158.147 134.342 -11.839  1.00  0.00           N  
ATOM   3346  CA  SER A 208     157.905 133.681 -10.561  1.00  0.00           C  
ATOM   3347  C   SER A 208     158.252 134.598  -9.392  1.00  0.00           C  
ATOM   3348  O   SER A 208     159.129 135.451  -9.501  1.00  0.00           O  
ATOM   3349  CB  SER A 208     158.718 132.405 -10.470  1.00  0.00           C  
ATOM   3350  OG  SER A 208     158.552 131.790  -9.222  1.00  0.00           O  
ATOM   3351  OXT SER A 208     157.663 134.492  -8.352  1.00  0.00           O1-
ATOM   3352  H   SER A 208     159.051 134.753 -12.017  1.00  0.00           H  
ATOM   3353  HA  SER A 208     156.845 133.441 -10.491  1.00  0.00           H  
ATOM   3354 1HB  SER A 208     158.409 131.720 -11.260  1.00  0.00           H  
ATOM   3355 2HB  SER A 208     159.771 132.632 -10.629  1.00  0.00           H  
ATOM   3356  HG  SER A 208     157.620 131.566  -9.160  1.00  0.00           H  
TER   
ATOM   3357  N   SER B   1     179.639 139.009  37.035  1.00  0.00           N  
ATOM   3358  CA  SER B   1     180.919 138.321  37.138  1.00  0.00           C  
ATOM   3359  C   SER B   1     181.754 138.519  35.879  1.00  0.00           C  
ATOM   3360  O   SER B   1     181.243 138.950  34.845  1.00  0.00           O  
ATOM   3361  CB  SER B   1     180.698 136.839  37.379  1.00  0.00           C  
ATOM   3362  OG  SER B   1     180.047 136.245  36.292  1.00  0.00           O  
ATOM   3363 1H   SER B   1     179.111 138.862  37.872  1.00  0.00           H  
ATOM   3364 2H   SER B   1     179.796 139.989  36.908  1.00  0.00           H  
ATOM   3365 3H   SER B   1     179.128 138.650  36.253  1.00  0.00           H  
ATOM   3366  HA  SER B   1     181.470 138.736  37.982  1.00  0.00           H  
ATOM   3367 1HB  SER B   1     181.658 136.351  37.545  1.00  0.00           H  
ATOM   3368 2HB  SER B   1     180.101 136.705  38.281  1.00  0.00           H  
ATOM   3369  HG  SER B   1     179.998 135.308  36.492  1.00  0.00           H  
ATOM   3370  N   SER B   2     183.042 138.202  35.968  1.00  0.00           N  
ATOM   3371  CA  SER B   2     183.942 138.346  34.830  1.00  0.00           C  
ATOM   3372  C   SER B   2     184.408 136.988  34.321  1.00  0.00           C  
ATOM   3373  O   SER B   2     184.964 136.189  35.075  1.00  0.00           O  
ATOM   3374  CB  SER B   2     185.142 139.189  35.215  1.00  0.00           C  
ATOM   3375  OG  SER B   2     186.072 139.247  34.169  1.00  0.00           O  
ATOM   3376  H   SER B   2     183.407 137.855  36.844  1.00  0.00           H  
ATOM   3377  HA  SER B   2     183.407 138.854  34.029  1.00  0.00           H  
ATOM   3378 1HB  SER B   2     184.812 140.197  35.469  1.00  0.00           H  
ATOM   3379 2HB  SER B   2     185.613 138.767  36.102  1.00  0.00           H  
ATOM   3380  HG  SER B   2     186.897 139.542  34.564  1.00  0.00           H  
ATOM   3381  N   ILE B   3     184.175 136.729  33.040  1.00  0.00           N  
ATOM   3382  CA  ILE B   3     184.515 135.440  32.449  1.00  0.00           C  
ATOM   3383  C   ILE B   3     185.671 135.572  31.467  1.00  0.00           C  
ATOM   3384  O   ILE B   3     185.630 136.393  30.550  1.00  0.00           O  
ATOM   3385  CB  ILE B   3     183.299 134.827  31.730  1.00  0.00           C  
ATOM   3386  CG1 ILE B   3     182.125 134.674  32.702  1.00  0.00           C  
ATOM   3387  CG2 ILE B   3     183.664 133.484  31.117  1.00  0.00           C  
ATOM   3388  CD1 ILE B   3     180.807 134.376  32.024  1.00  0.00           C  
ATOM   3389  H   ILE B   3     183.748 137.439  32.461  1.00  0.00           H  
ATOM   3390  HA  ILE B   3     184.813 134.760  33.247  1.00  0.00           H  
ATOM   3391  HB  ILE B   3     182.967 135.499  30.939  1.00  0.00           H  
ATOM   3392 1HG1 ILE B   3     182.338 133.869  33.405  1.00  0.00           H  
ATOM   3393 2HG1 ILE B   3     182.010 135.591  33.280  1.00  0.00           H  
ATOM   3394 1HG2 ILE B   3     182.794 133.065  30.614  1.00  0.00           H  
ATOM   3395 2HG2 ILE B   3     184.470 133.621  30.395  1.00  0.00           H  
ATOM   3396 3HG2 ILE B   3     183.993 132.803  31.902  1.00  0.00           H  
ATOM   3397 1HD1 ILE B   3     180.024 134.282  32.777  1.00  0.00           H  
ATOM   3398 2HD1 ILE B   3     180.557 135.188  31.341  1.00  0.00           H  
ATOM   3399 3HD1 ILE B   3     180.887 133.444  31.467  1.00  0.00           H  
ATOM   3400  N   PHE B   4     186.696 134.749  31.659  1.00  0.00           N  
ATOM   3401  CA  PHE B   4     187.812 134.686  30.723  1.00  0.00           C  
ATOM   3402  C   PHE B   4     187.650 133.527  29.746  1.00  0.00           C  
ATOM   3403  O   PHE B   4     187.508 132.378  30.160  1.00  0.00           O  
ATOM   3404  CB  PHE B   4     189.135 134.542  31.478  1.00  0.00           C  
ATOM   3405  CG  PHE B   4     189.448 135.702  32.380  1.00  0.00           C  
ATOM   3406  CD1 PHE B   4     188.938 135.753  33.670  1.00  0.00           C  
ATOM   3407  CD2 PHE B   4     190.251 136.743  31.943  1.00  0.00           C  
ATOM   3408  CE1 PHE B   4     189.224 136.819  34.501  1.00  0.00           C  
ATOM   3409  CE2 PHE B   4     190.539 137.811  32.771  1.00  0.00           C  
ATOM   3410  CZ  PHE B   4     190.026 137.848  34.052  1.00  0.00           C  
ATOM   3411  H   PHE B   4     186.696 134.143  32.466  1.00  0.00           H  
ATOM   3412  HA  PHE B   4     187.837 135.612  30.150  1.00  0.00           H  
ATOM   3413 1HB  PHE B   4     189.109 133.637  32.085  1.00  0.00           H  
ATOM   3414 2HB  PHE B   4     189.952 134.436  30.766  1.00  0.00           H  
ATOM   3415  HD1 PHE B   4     188.306 134.940  34.025  1.00  0.00           H  
ATOM   3416  HD2 PHE B   4     190.657 136.713  30.931  1.00  0.00           H  
ATOM   3417  HE1 PHE B   4     188.817 136.847  35.511  1.00  0.00           H  
ATOM   3418  HE2 PHE B   4     191.173 138.622  32.415  1.00  0.00           H  
ATOM   3419  HZ  PHE B   4     190.251 138.690  34.705  1.00  0.00           H  
ATOM   3420  N   LEU B   5     187.665 133.838  28.455  1.00  0.00           N  
ATOM   3421  CA  LEU B   5     187.432 132.831  27.426  1.00  0.00           C  
ATOM   3422  C   LEU B   5     188.715 132.504  26.673  1.00  0.00           C  
ATOM   3423  O   LEU B   5     189.217 133.320  25.899  1.00  0.00           O  
ATOM   3424  CB  LEU B   5     186.363 133.320  26.441  1.00  0.00           C  
ATOM   3425  CG  LEU B   5     184.918 133.279  26.952  1.00  0.00           C  
ATOM   3426  CD1 LEU B   5     184.620 134.548  27.739  1.00  0.00           C  
ATOM   3427  CD2 LEU B   5     183.965 133.131  25.774  1.00  0.00           C  
ATOM   3428  H   LEU B   5     187.851 134.790  28.178  1.00  0.00           H  
ATOM   3429  HA  LEU B   5     187.080 131.918  27.907  1.00  0.00           H  
ATOM   3430 1HB  LEU B   5     186.587 134.350  26.167  1.00  0.00           H  
ATOM   3431 2HB  LEU B   5     186.414 132.709  25.541  1.00  0.00           H  
ATOM   3432  HG  LEU B   5     184.793 132.431  27.626  1.00  0.00           H  
ATOM   3433 1HD1 LEU B   5     183.593 134.518  28.103  1.00  0.00           H  
ATOM   3434 2HD1 LEU B   5     185.301 134.619  28.587  1.00  0.00           H  
ATOM   3435 3HD1 LEU B   5     184.751 135.415  27.093  1.00  0.00           H  
ATOM   3436 1HD2 LEU B   5     182.939 133.101  26.137  1.00  0.00           H  
ATOM   3437 2HD2 LEU B   5     184.088 133.978  25.098  1.00  0.00           H  
ATOM   3438 3HD2 LEU B   5     184.190 132.207  25.240  1.00  0.00           H  
ATOM   3439  N   LEU B   6     189.251 131.313  26.913  1.00  0.00           N  
ATOM   3440  CA  LEU B   6     190.536 130.924  26.349  1.00  0.00           C  
ATOM   3441  C   LEU B   6     190.358 129.976  25.170  1.00  0.00           C  
ATOM   3442  O   LEU B   6     190.046 128.799  25.351  1.00  0.00           O  
ATOM   3443  CB  LEU B   6     191.405 130.258  27.423  1.00  0.00           C  
ATOM   3444  CG  LEU B   6     192.086 131.210  28.414  1.00  0.00           C  
ATOM   3445  CD1 LEU B   6     191.062 131.706  29.426  1.00  0.00           C  
ATOM   3446  CD2 LEU B   6     193.234 130.489  29.105  1.00  0.00           C  
ATOM   3447  H   LEU B   6     188.767 130.665  27.519  1.00  0.00           H  
ATOM   3448  HA  LEU B   6     191.044 131.820  25.991  1.00  0.00           H  
ATOM   3449 1HB  LEU B   6     190.784 129.572  27.997  1.00  0.00           H  
ATOM   3450 2HB  LEU B   6     192.187 129.680  26.929  1.00  0.00           H  
ATOM   3451  HG  LEU B   6     192.472 132.078  27.878  1.00  0.00           H  
ATOM   3452 1HD1 LEU B   6     191.546 132.384  30.131  1.00  0.00           H  
ATOM   3453 2HD1 LEU B   6     190.263 132.235  28.908  1.00  0.00           H  
ATOM   3454 3HD1 LEU B   6     190.646 130.858  29.968  1.00  0.00           H  
ATOM   3455 1HD2 LEU B   6     193.718 131.167  29.809  1.00  0.00           H  
ATOM   3456 2HD2 LEU B   6     192.849 129.623  29.642  1.00  0.00           H  
ATOM   3457 3HD2 LEU B   6     193.959 130.162  28.359  1.00  0.00           H  
ATOM   3458  N   SER B   7     190.557 130.486  23.961  1.00  0.00           N  
ATOM   3459  CA  SER B   7     190.330 129.686  22.763  1.00  0.00           C  
ATOM   3460  C   SER B   7     191.610 128.989  22.317  1.00  0.00           C  
ATOM   3461  O   SER B   7     192.705 129.525  22.480  1.00  0.00           O  
ATOM   3462  CB  SER B   7     189.804 130.561  21.642  1.00  0.00           C  
ATOM   3463  OG  SER B   7     189.666 129.829  20.455  1.00  0.00           O  
ATOM   3464  H   SER B   7     190.872 131.441  23.866  1.00  0.00           H  
ATOM   3465  HA  SER B   7     189.593 128.919  22.994  1.00  0.00           H  
ATOM   3466 1HB  SER B   7     188.839 130.980  21.929  1.00  0.00           H  
ATOM   3467 2HB  SER B   7     190.486 131.395  21.481  1.00  0.00           H  
ATOM   3468  HG  SER B   7     189.180 130.395  19.851  1.00  0.00           H  
ATOM   3469  N   ASN B   8     191.459 127.794  21.748  1.00  0.00           N  
ATOM   3470  CA  ASN B   8     192.582 127.044  21.202  1.00  0.00           C  
ATOM   3471  C   ASN B   8     193.695 126.894  22.231  1.00  0.00           C  
ATOM   3472  O   ASN B   8     194.857 127.184  21.947  1.00  0.00           O  
ATOM   3473  CB  ASN B   8     193.106 127.708  19.941  1.00  0.00           C  
ATOM   3474  CG  ASN B   8     192.091 127.726  18.833  1.00  0.00           C  
ATOM   3475  ND2 ASN B   8     191.911 128.869  18.223  1.00  0.00           N  
ATOM   3476  OD1 ASN B   8     191.469 126.701  18.528  1.00  0.00           O  
ATOM   3477  H   ASN B   8     190.532 127.396  21.692  1.00  0.00           H  
ATOM   3478  HA  ASN B   8     192.238 126.040  20.949  1.00  0.00           H  
ATOM   3479 1HB  ASN B   8     193.399 128.734  20.166  1.00  0.00           H  
ATOM   3480 2HB  ASN B   8     193.995 127.182  19.596  1.00  0.00           H  
ATOM   3481 1HD2 ASN B   8     191.247 128.941  17.478  1.00  0.00           H  
ATOM   3482 2HD2 ASN B   8     192.436 129.673  18.503  1.00  0.00           H  
ATOM   3483  N   VAL B   9     193.336 126.434  23.426  1.00  0.00           N  
ATOM   3484  CA  VAL B   9     194.291 126.369  24.526  1.00  0.00           C  
ATOM   3485  C   VAL B   9     194.595 124.926  24.905  1.00  0.00           C  
ATOM   3486  O   VAL B   9     193.689 124.112  25.082  1.00  0.00           O  
ATOM   3487  CB  VAL B   9     193.743 127.115  25.757  1.00  0.00           C  
ATOM   3488  CG1 VAL B   9     192.409 126.523  26.188  1.00  0.00           C  
ATOM   3489  CG2 VAL B   9     194.753 127.055  26.892  1.00  0.00           C  
ATOM   3490  H   VAL B   9     192.381 126.143  23.571  1.00  0.00           H  
ATOM   3491  HA  VAL B   9     195.221 126.842  24.207  1.00  0.00           H  
ATOM   3492  HB  VAL B   9     193.559 128.156  25.487  1.00  0.00           H  
ATOM   3493 1HG1 VAL B   9     192.036 127.062  27.059  1.00  0.00           H  
ATOM   3494 2HG1 VAL B   9     191.691 126.609  25.373  1.00  0.00           H  
ATOM   3495 3HG1 VAL B   9     192.544 125.472  26.445  1.00  0.00           H  
ATOM   3496 1HG2 VAL B   9     194.359 127.585  27.758  1.00  0.00           H  
ATOM   3497 2HG2 VAL B   9     194.940 126.014  27.158  1.00  0.00           H  
ATOM   3498 3HG2 VAL B   9     195.686 127.522  26.574  1.00  0.00           H  
ATOM   3499  N   ASP B  10     195.886 124.617  25.037  1.00  0.00           N  
ATOM   3500  CA  ASP B  10     196.340 123.275  25.383  1.00  0.00           C  
ATOM   3501  C   ASP B  10     196.153 122.994  26.867  1.00  0.00           C  
ATOM   3502  O   ASP B  10     195.922 123.914  27.652  1.00  0.00           O  
ATOM   3503  CB  ASP B  10     197.811 123.094  25.003  1.00  0.00           C  
ATOM   3504  CG  ASP B  10     198.219 121.630  24.893  1.00  0.00           C  
ATOM   3505  OD1 ASP B  10     197.412 120.785  25.200  1.00  0.00           O  
ATOM   3506  OD2 ASP B  10     199.333 121.372  24.505  1.00  0.00           O1-
ATOM   3507  H   ASP B  10     196.576 125.342  24.898  1.00  0.00           H  
ATOM   3508  HA  ASP B  10     195.746 122.554  24.819  1.00  0.00           H  
ATOM   3509 1HB  ASP B  10     198.004 123.581  24.048  1.00  0.00           H  
ATOM   3510 2HB  ASP B  10     198.442 123.576  25.751  1.00  0.00           H  
ATOM   3511  N   GLU B  11     196.267 121.724  27.254  1.00  0.00           N  
ATOM   3512  CA  GLU B  11     196.063 121.329  28.642  1.00  0.00           C  
ATOM   3513  C   GLU B  11     197.129 121.931  29.548  1.00  0.00           C  
ATOM   3514  O   GLU B  11     196.824 122.387  30.650  1.00  0.00           O  
ATOM   3515  CB  GLU B  11     196.076 119.803  28.769  1.00  0.00           C  
ATOM   3516  CG  GLU B  11     195.912 119.289  30.191  1.00  0.00           C  
ATOM   3517  CD  GLU B  11     194.579 119.639  30.790  1.00  0.00           C  
ATOM   3518  OE1 GLU B  11     193.655 119.862  30.045  1.00  0.00           O  
ATOM   3519  OE2 GLU B  11     194.484 119.683  31.993  1.00  0.00           O1-
ATOM   3520  H   GLU B  11     196.492 121.020  26.568  1.00  0.00           H  
ATOM   3521  HA  GLU B  11     195.091 121.699  28.969  1.00  0.00           H  
ATOM   3522 1HB  GLU B  11     195.271 119.381  28.166  1.00  0.00           H  
ATOM   3523 2HB  GLU B  11     197.017 119.413  28.378  1.00  0.00           H  
ATOM   3524 1HG  GLU B  11     196.024 118.205  30.189  1.00  0.00           H  
ATOM   3525 2HG  GLU B  11     196.704 119.707  30.811  1.00  0.00           H  
ATOM   3526  N   SER B  12     198.373 121.937  29.084  1.00  0.00           N  
ATOM   3527  CA  SER B  12     199.462 122.521  29.859  1.00  0.00           C  
ATOM   3528  C   SER B  12     199.232 124.006  30.098  1.00  0.00           C  
ATOM   3529  O   SER B  12     199.492 124.523  31.184  1.00  0.00           O  
ATOM   3530  CB  SER B  12     200.783 122.312  29.145  1.00  0.00           C  
ATOM   3531  OG  SER B  12     200.811 123.006  27.929  1.00  0.00           O  
ATOM   3532  H   SER B  12     198.568 121.547  28.172  1.00  0.00           H  
ATOM   3533  HA  SER B  12     199.499 122.023  30.829  1.00  0.00           H  
ATOM   3534 1HB  SER B  12     201.599 122.655  29.780  1.00  0.00           H  
ATOM   3535 2HB  SER B  12     200.934 121.248  28.963  1.00  0.00           H  
ATOM   3536  HG  SER B  12     201.670 122.827  27.540  1.00  0.00           H  
ATOM   3537  N   ALA B  13     198.734 124.684  29.072  1.00  0.00           N  
ATOM   3538  CA  ALA B  13     198.386 126.095  29.174  1.00  0.00           C  
ATOM   3539  C   ALA B  13     197.197 126.304  30.105  1.00  0.00           C  
ATOM   3540  O   ALA B  13     197.169 127.263  30.877  1.00  0.00           O  
ATOM   3541  CB  ALA B  13     198.084 126.668  27.796  1.00  0.00           C  
ATOM   3542  H   ALA B  13     198.587 124.202  28.195  1.00  0.00           H  
ATOM   3543  HA  ALA B  13     199.238 126.632  29.591  1.00  0.00           H  
ATOM   3544 1HB  ALA B  13     197.827 127.724  27.889  1.00  0.00           H  
ATOM   3545 2HB  ALA B  13     198.964 126.565  27.159  1.00  0.00           H  
ATOM   3546 3HB  ALA B  13     197.249 126.129  27.353  1.00  0.00           H  
ATOM   3547  N   ARG B  14     196.220 125.399  30.037  1.00  0.00           N  
ATOM   3548  CA  ARG B  14     195.054 125.475  30.908  1.00  0.00           C  
ATOM   3549  C   ARG B  14     195.453 125.350  32.373  1.00  0.00           C  
ATOM   3550  O   ARG B  14     194.905 126.047  33.228  1.00  0.00           O  
ATOM   3551  CB  ARG B  14     194.055 124.381  30.562  1.00  0.00           C  
ATOM   3552  CG  ARG B  14     193.209 124.653  29.328  1.00  0.00           C  
ATOM   3553  CD  ARG B  14     192.071 123.705  29.221  1.00  0.00           C  
ATOM   3554  NE  ARG B  14     192.523 122.335  29.039  1.00  0.00           N  
ATOM   3555  CZ  ARG B  14     192.791 121.770  27.845  1.00  0.00           C  
ATOM   3556  NH1 ARG B  14     192.648 122.468  26.740  1.00  0.00           N1+
ATOM   3557  NH2 ARG B  14     193.197 120.514  27.784  1.00  0.00           N  
ATOM   3558  H   ARG B  14     196.288 124.644  29.370  1.00  0.00           H  
ATOM   3559  HA  ARG B  14     194.581 126.448  30.770  1.00  0.00           H  
ATOM   3560 1HB  ARG B  14     194.584 123.444  30.398  1.00  0.00           H  
ATOM   3561 2HB  ARG B  14     193.375 124.231  31.400  1.00  0.00           H  
ATOM   3562 1HG  ARG B  14     192.808 125.667  29.378  1.00  0.00           H  
ATOM   3563 2HG  ARG B  14     193.826 124.551  28.434  1.00  0.00           H  
ATOM   3564 1HD  ARG B  14     191.475 123.749  30.131  1.00  0.00           H  
ATOM   3565 2HD  ARG B  14     191.452 123.976  28.368  1.00  0.00           H  
ATOM   3566  HE  ARG B  14     192.645 121.766  29.866  1.00  0.00           H  
ATOM   3567 1HH1 ARG B  14     192.338 123.428  26.786  1.00  0.00           H  
ATOM   3568 2HH1 ARG B  14     192.849 122.045  25.846  1.00  0.00           H  
ATOM   3569 1HH2 ARG B  14     193.307 119.976  28.634  1.00  0.00           H  
ATOM   3570 2HH2 ARG B  14     193.398 120.091  26.891  1.00  0.00           H  
ATOM   3571  N   GLN B  15     196.401 124.461  32.656  1.00  0.00           N  
ATOM   3572  CA  GLN B  15     196.854 124.227  34.021  1.00  0.00           C  
ATOM   3573  C   GLN B  15     197.561 125.453  34.585  1.00  0.00           C  
ATOM   3574  O   GLN B  15     197.366 125.806  35.749  1.00  0.00           O  
ATOM   3575  CB  GLN B  15     197.788 123.016  34.077  1.00  0.00           C  
ATOM   3576  CG  GLN B  15     197.099 121.686  33.824  1.00  0.00           C  
ATOM   3577  CD  GLN B  15     198.081 120.535  33.715  1.00  0.00           C  
ATOM   3578  NE2 GLN B  15     197.564 119.339  33.460  1.00  0.00           N  
ATOM   3579  OE1 GLN B  15     199.292 120.720  33.860  1.00  0.00           O  
ATOM   3580  H   GLN B  15     196.817 123.930  31.904  1.00  0.00           H  
ATOM   3581  HA  GLN B  15     195.983 124.028  34.645  1.00  0.00           H  
ATOM   3582 1HB  GLN B  15     198.579 123.131  33.335  1.00  0.00           H  
ATOM   3583 2HB  GLN B  15     198.264 122.966  35.057  1.00  0.00           H  
ATOM   3584 1HG  GLN B  15     196.418 121.478  34.650  1.00  0.00           H  
ATOM   3585 2HG  GLN B  15     196.542 121.750  32.888  1.00  0.00           H  
ATOM   3586 1HE2 GLN B  15     198.164 118.541  33.377  1.00  0.00           H  
ATOM   3587 2HE2 GLN B  15     196.575 119.234  33.350  1.00  0.00           H  
ATOM   3588  N   LEU B  16     198.377 126.103  33.760  1.00  0.00           N  
ATOM   3589  CA  LEU B  16     199.002 127.362  34.143  1.00  0.00           C  
ATOM   3590  C   LEU B  16     197.963 128.462  34.315  1.00  0.00           C  
ATOM   3591  O   LEU B  16     198.059 129.287  35.226  1.00  0.00           O  
ATOM   3592  CB  LEU B  16     200.033 127.785  33.089  1.00  0.00           C  
ATOM   3593  CG  LEU B  16     201.214 126.826  32.892  1.00  0.00           C  
ATOM   3594  CD1 LEU B  16     202.039 127.276  31.694  1.00  0.00           C  
ATOM   3595  CD2 LEU B  16     202.058 126.793  34.157  1.00  0.00           C  
ATOM   3596  H   LEU B  16     198.566 125.716  32.846  1.00  0.00           H  
ATOM   3597  HA  LEU B  16     199.514 127.218  35.094  1.00  0.00           H  
ATOM   3598 1HB  LEU B  16     199.528 127.889  32.131  1.00  0.00           H  
ATOM   3599 2HB  LEU B  16     200.439 128.757  33.370  1.00  0.00           H  
ATOM   3600  HG  LEU B  16     200.838 125.824  32.681  1.00  0.00           H  
ATOM   3601 1HD1 LEU B  16     202.878 126.593  31.554  1.00  0.00           H  
ATOM   3602 2HD1 LEU B  16     201.415 127.271  30.800  1.00  0.00           H  
ATOM   3603 3HD1 LEU B  16     202.416 128.283  31.869  1.00  0.00           H  
ATOM   3604 1HD2 LEU B  16     202.897 126.110  34.017  1.00  0.00           H  
ATOM   3605 2HD2 LEU B  16     202.436 127.793  34.368  1.00  0.00           H  
ATOM   3606 3HD2 LEU B  16     201.448 126.451  34.993  1.00  0.00           H  
ATOM   3607  N   ALA B  17     196.968 128.463  33.435  1.00  0.00           N  
ATOM   3608  CA  ALA B  17     195.911 129.465  33.464  1.00  0.00           C  
ATOM   3609  C   ALA B  17     195.138 129.415  34.777  1.00  0.00           C  
ATOM   3610  O   ALA B  17     194.893 130.444  35.404  1.00  0.00           O  
ATOM   3611  CB  ALA B  17     194.967 129.275  32.286  1.00  0.00           C  
ATOM   3612  H   ALA B  17     196.946 127.747  32.721  1.00  0.00           H  
ATOM   3613  HA  ALA B  17     196.367 130.452  33.377  1.00  0.00           H  
ATOM   3614 1HB  ALA B  17     194.183 130.032  32.322  1.00  0.00           H  
ATOM   3615 2HB  ALA B  17     195.523 129.372  31.354  1.00  0.00           H  
ATOM   3616 3HB  ALA B  17     194.516 128.285  32.339  1.00  0.00           H  
ATOM   3617  N   GLU B  18     194.766 128.206  35.184  1.00  0.00           N  
ATOM   3618  CA  GLU B  18     193.933 127.998  36.362  1.00  0.00           C  
ATOM   3619  C   GLU B  18     194.703 128.303  37.641  1.00  0.00           C  
ATOM   3620  O   GLU B  18     194.178 128.944  38.550  1.00  0.00           O  
ATOM   3621  CB  GLU B  18     193.411 126.560  36.399  1.00  0.00           C  
ATOM   3622  CG  GLU B  18     192.348 126.250  35.355  1.00  0.00           C  
ATOM   3623  CD  GLU B  18     191.551 125.018  35.679  1.00  0.00           C  
ATOM   3624  OE1 GLU B  18     191.967 124.270  36.531  1.00  0.00           O  
ATOM   3625  OE2 GLU B  18     190.521 124.824  35.076  1.00  0.00           O1-
ATOM   3626  H   GLU B  18     195.070 127.396  34.661  1.00  0.00           H  
ATOM   3627  HA  GLU B  18     193.083 128.678  36.309  1.00  0.00           H  
ATOM   3628 1HB  GLU B  18     194.240 125.869  36.249  1.00  0.00           H  
ATOM   3629 2HB  GLU B  18     192.985 126.353  37.381  1.00  0.00           H  
ATOM   3630 1HG  GLU B  18     191.669 127.099  35.279  1.00  0.00           H  
ATOM   3631 2HG  GLU B  18     192.832 126.119  34.387  1.00  0.00           H  
ATOM   3632  N   GLU B  19     195.948 127.839  37.703  1.00  0.00           N  
ATOM   3633  CA  GLU B  19     196.771 127.994  38.896  1.00  0.00           C  
ATOM   3634  C   GLU B  19     196.933 129.462  39.267  1.00  0.00           C  
ATOM   3635  O   GLU B  19     196.791 129.833  40.431  1.00  0.00           O  
ATOM   3636  CB  GLU B  19     198.146 127.357  38.679  1.00  0.00           C  
ATOM   3637  CG  GLU B  19     199.068 127.428  39.888  1.00  0.00           C  
ATOM   3638  CD  GLU B  19     200.396 126.766  39.650  1.00  0.00           C  
ATOM   3639  OE1 GLU B  19     200.598 126.250  38.577  1.00  0.00           O  
ATOM   3640  OE2 GLU B  19     201.212 126.775  40.543  1.00  0.00           O1-
ATOM   3641  H   GLU B  19     196.334 127.360  36.903  1.00  0.00           H  
ATOM   3642  HA  GLU B  19     196.278 127.487  39.727  1.00  0.00           H  
ATOM   3643 1HB  GLU B  19     198.024 126.308  38.413  1.00  0.00           H  
ATOM   3644 2HB  GLU B  19     198.648 127.850  37.847  1.00  0.00           H  
ATOM   3645 1HG  GLU B  19     199.238 128.474  40.142  1.00  0.00           H  
ATOM   3646 2HG  GLU B  19     198.577 126.952  40.735  1.00  0.00           H  
ATOM   3647  N   LEU B  20     197.239 130.290  38.272  1.00  0.00           N  
ATOM   3648  CA  LEU B  20     197.451 131.715  38.493  1.00  0.00           C  
ATOM   3649  C   LEU B  20     196.219 132.371  39.098  1.00  0.00           C  
ATOM   3650  O   LEU B  20     196.318 133.106  40.081  1.00  0.00           O  
ATOM   3651  CB  LEU B  20     197.809 132.408  37.171  1.00  0.00           C  
ATOM   3652  CG  LEU B  20     198.178 133.893  37.277  1.00  0.00           C  
ATOM   3653  CD1 LEU B  20     199.057 134.284  36.096  1.00  0.00           C  
ATOM   3654  CD2 LEU B  20     196.908 134.731  37.314  1.00  0.00           C  
ATOM   3655  H   LEU B  20     197.337 129.922  37.337  1.00  0.00           H  
ATOM   3656  HA  LEU B  20     198.272 131.837  39.200  1.00  0.00           H  
ATOM   3657 1HB  LEU B  20     198.653 131.887  36.723  1.00  0.00           H  
ATOM   3658 2HB  LEU B  20     196.958 132.326  36.494  1.00  0.00           H  
ATOM   3659  HG  LEU B  20     198.751 134.061  38.189  1.00  0.00           H  
ATOM   3660 1HD1 LEU B  20     199.319 135.339  36.171  1.00  0.00           H  
ATOM   3661 2HD1 LEU B  20     199.966 133.683  36.105  1.00  0.00           H  
ATOM   3662 3HD1 LEU B  20     198.515 134.110  35.166  1.00  0.00           H  
ATOM   3663 1HD2 LEU B  20     197.171 135.786  37.390  1.00  0.00           H  
ATOM   3664 2HD2 LEU B  20     196.335 134.564  36.402  1.00  0.00           H  
ATOM   3665 3HD2 LEU B  20     196.308 134.444  38.177  1.00  0.00           H  
ATOM   3666  N   VAL B  21     195.056 132.101  38.511  1.00  0.00           N  
ATOM   3667  CA  VAL B  21     193.811 132.681  38.995  1.00  0.00           C  
ATOM   3668  C   VAL B  21     193.455 132.152  40.380  1.00  0.00           C  
ATOM   3669  O   VAL B  21     193.012 132.911  41.239  1.00  0.00           O  
ATOM   3670  CB  VAL B  21     192.661 132.367  38.018  1.00  0.00           C  
ATOM   3671  CG1 VAL B  21     191.328 132.808  38.605  1.00  0.00           C  
ATOM   3672  CG2 VAL B  21     192.915 133.050  36.683  1.00  0.00           C  
ATOM   3673  H   VAL B  21     195.039 131.485  37.712  1.00  0.00           H  
ATOM   3674  HA  VAL B  21     193.932 133.764  39.055  1.00  0.00           H  
ATOM   3675  HB  VAL B  21     192.606 131.288  37.872  1.00  0.00           H  
ATOM   3676 1HG1 VAL B  21     190.527 132.579  37.902  1.00  0.00           H  
ATOM   3677 2HG1 VAL B  21     191.150 132.281  39.542  1.00  0.00           H  
ATOM   3678 3HG1 VAL B  21     191.350 133.883  38.791  1.00  0.00           H  
ATOM   3679 1HG2 VAL B  21     192.099 132.823  35.998  1.00  0.00           H  
ATOM   3680 2HG2 VAL B  21     192.976 134.128  36.831  1.00  0.00           H  
ATOM   3681 3HG2 VAL B  21     193.853 132.688  36.262  1.00  0.00           H  
ATOM   3682  N   ARG B  22     193.670 130.855  40.601  1.00  0.00           N  
ATOM   3683  CA  ARG B  22     193.390 130.252  41.898  1.00  0.00           C  
ATOM   3684  C   ARG B  22     194.207 130.917  43.000  1.00  0.00           C  
ATOM   3685  O   ARG B  22     193.708 131.128  44.106  1.00  0.00           O  
ATOM   3686  CB  ARG B  22     193.696 128.762  41.873  1.00  0.00           C  
ATOM   3687  CG  ARG B  22     192.704 127.919  41.086  1.00  0.00           C  
ATOM   3688  CD  ARG B  22     193.125 126.497  41.018  1.00  0.00           C  
ATOM   3689  NE  ARG B  22     192.359 125.750  40.034  1.00  0.00           N  
ATOM   3690  CZ  ARG B  22     191.150 125.200  40.261  1.00  0.00           C  
ATOM   3691  NH1 ARG B  22     190.586 125.319  41.443  1.00  0.00           N1+
ATOM   3692  NH2 ARG B  22     190.533 124.539  39.298  1.00  0.00           N  
ATOM   3693  H   ARG B  22     194.044 130.279  39.860  1.00  0.00           H  
ATOM   3694  HA  ARG B  22     192.332 130.387  42.121  1.00  0.00           H  
ATOM   3695 1HB  ARG B  22     194.682 128.601  41.439  1.00  0.00           H  
ATOM   3696 2HB  ARG B  22     193.720 128.378  42.892  1.00  0.00           H  
ATOM   3697 1HG  ARG B  22     191.727 127.965  41.567  1.00  0.00           H  
ATOM   3698 2HG  ARG B  22     192.627 128.303  40.068  1.00  0.00           H  
ATOM   3699 1HD  ARG B  22     194.178 126.441  40.743  1.00  0.00           H  
ATOM   3700 2HD  ARG B  22     192.980 126.027  41.990  1.00  0.00           H  
ATOM   3701  HE  ARG B  22     192.760 125.638  39.112  1.00  0.00           H  
ATOM   3702 1HH1 ARG B  22     191.059 125.824  42.179  1.00  0.00           H  
ATOM   3703 2HH1 ARG B  22     189.681 124.906  41.613  1.00  0.00           H  
ATOM   3704 1HH2 ARG B  22     190.967 124.447  38.390  1.00  0.00           H  
ATOM   3705 2HH2 ARG B  22     189.628 124.126  39.469  1.00  0.00           H  
ATOM   3706  N   GLU B  23     195.461 131.245  42.696  1.00  0.00           N  
ATOM   3707  CA  GLU B  23     196.335 131.891  43.668  1.00  0.00           C  
ATOM   3708  C   GLU B  23     195.824 133.280  44.031  1.00  0.00           C  
ATOM   3709  O   GLU B  23     195.860 133.675  45.194  1.00  0.00           O  
ATOM   3710  CB  GLU B  23     197.760 131.987  43.121  1.00  0.00           C  
ATOM   3711  CG  GLU B  23     198.765 132.598  44.087  1.00  0.00           C  
ATOM   3712  CD  GLU B  23     198.965 131.769  45.326  1.00  0.00           C  
ATOM   3713  OE1 GLU B  23     198.630 130.609  45.301  1.00  0.00           O  
ATOM   3714  OE2 GLU B  23     199.453 132.297  46.297  1.00  0.00           O1-
ATOM   3715  H   GLU B  23     195.818 131.036  41.774  1.00  0.00           H  
ATOM   3716  HA  GLU B  23     196.356 131.282  44.573  1.00  0.00           H  
ATOM   3717 1HB  GLU B  23     198.116 130.990  42.855  1.00  0.00           H  
ATOM   3718 2HB  GLU B  23     197.761 132.589  42.212  1.00  0.00           H  
ATOM   3719 1HG  GLU B  23     199.723 132.708  43.579  1.00  0.00           H  
ATOM   3720 2HG  GLU B  23     198.421 133.592  44.371  1.00  0.00           H  
ATOM   3721  N   ILE B  24     195.337 134.009  43.030  1.00  0.00           N  
ATOM   3722  CA  ILE B  24     194.785 135.338  43.262  1.00  0.00           C  
ATOM   3723  C   ILE B  24     193.495 135.266  44.066  1.00  0.00           C  
ATOM   3724  O   ILE B  24     193.322 135.994  45.044  1.00  0.00           O  
ATOM   3725  CB  ILE B  24     194.519 136.063  41.929  1.00  0.00           C  
ATOM   3726  CG1 ILE B  24     195.838 136.358  41.210  1.00  0.00           C  
ATOM   3727  CG2 ILE B  24     193.740 137.347  42.169  1.00  0.00           C  
ATOM   3728  CD1 ILE B  24     195.665 136.815  39.779  1.00  0.00           C  
ATOM   3729  H   ILE B  24     195.338 133.630  42.091  1.00  0.00           H  
ATOM   3730  HA  ILE B  24     195.512 135.921  43.827  1.00  0.00           H  
ATOM   3731  HB  ILE B  24     193.940 135.414  41.273  1.00  0.00           H  
ATOM   3732 1HG1 ILE B  24     196.382 137.131  41.752  1.00  0.00           H  
ATOM   3733 2HG1 ILE B  24     196.460 135.462  41.208  1.00  0.00           H  
ATOM   3734 1HG2 ILE B  24     193.562 137.846  41.216  1.00  0.00           H  
ATOM   3735 2HG2 ILE B  24     192.787 137.111  42.639  1.00  0.00           H  
ATOM   3736 3HG2 ILE B  24     194.315 138.004  42.822  1.00  0.00           H  
ATOM   3737 1HD1 ILE B  24     196.643 137.004  39.337  1.00  0.00           H  
ATOM   3738 2HD1 ILE B  24     195.151 136.039  39.210  1.00  0.00           H  
ATOM   3739 3HD1 ILE B  24     195.075 137.730  39.759  1.00  0.00           H  
ATOM   3740  N   SER B  25     192.595 134.384  43.648  1.00  0.00           N  
ATOM   3741  CA  SER B  25     191.277 134.264  44.263  1.00  0.00           C  
ATOM   3742  C   SER B  25     191.388 133.851  45.725  1.00  0.00           C  
ATOM   3743  O   SER B  25     190.575 134.260  46.553  1.00  0.00           O  
ATOM   3744  CB  SER B  25     190.436 133.256  43.506  1.00  0.00           C  
ATOM   3745  OG  SER B  25     190.944 131.959  43.663  1.00  0.00           O  
ATOM   3746  H   SER B  25     192.825 133.776  42.874  1.00  0.00           H  
ATOM   3747  HA  SER B  25     190.786 135.236  44.217  1.00  0.00           H  
ATOM   3748 1HB  SER B  25     189.409 133.294  43.866  1.00  0.00           H  
ATOM   3749 2HB  SER B  25     190.421 133.516  42.448  1.00  0.00           H  
ATOM   3750  HG  SER B  25     190.361 131.384  43.162  1.00  0.00           H  
ATOM   3751  N   LYS B  26     192.387 133.033  46.037  1.00  0.00           N  
ATOM   3752  CA  LYS B  26     192.654 132.650  47.419  1.00  0.00           C  
ATOM   3753  C   LYS B  26     193.011 133.864  48.267  1.00  0.00           C  
ATOM   3754  O   LYS B  26     192.492 134.033  49.371  1.00  0.00           O  
ATOM   3755  CB  LYS B  26     193.779 131.616  47.481  1.00  0.00           C  
ATOM   3756  CG  LYS B  26     194.104 131.125  48.885  1.00  0.00           C  
ATOM   3757  CD  LYS B  26     195.186 130.055  48.859  1.00  0.00           C  
ATOM   3758  CE  LYS B  26     195.537 129.586  50.263  1.00  0.00           C  
ATOM   3759  NZ  LYS B  26     196.593 128.539  50.253  1.00  0.00           N1+
ATOM   3760  H   LYS B  26     192.976 132.667  45.303  1.00  0.00           H  
ATOM   3761  HA  LYS B  26     191.749 132.207  47.836  1.00  0.00           H  
ATOM   3762 1HB  LYS B  26     193.510 130.749  46.876  1.00  0.00           H  
ATOM   3763 2HB  LYS B  26     194.688 132.042  47.056  1.00  0.00           H  
ATOM   3764 1HG  LYS B  26     194.448 131.962  49.494  1.00  0.00           H  
ATOM   3765 2HG  LYS B  26     193.207 130.710  49.343  1.00  0.00           H  
ATOM   3766 1HD  LYS B  26     194.840 129.201  48.275  1.00  0.00           H  
ATOM   3767 2HD  LYS B  26     196.083 130.456  48.386  1.00  0.00           H  
ATOM   3768 1HE  LYS B  26     195.886 130.433  50.852  1.00  0.00           H  
ATOM   3769 2HE  LYS B  26     194.647 129.180  50.743  1.00  0.00           H  
ATOM   3770 1HZ  LYS B  26     196.796 128.255  51.201  1.00  0.00           H  
ATOM   3771 2HZ  LYS B  26     196.273 127.740  49.724  1.00  0.00           H  
ATOM   3772 3HZ  LYS B  26     197.431 128.910  49.827  1.00  0.00           H  
ATOM   3773  N   LYS B  27     193.900 134.706  47.750  1.00  0.00           N  
ATOM   3774  CA  LYS B  27     194.312 135.912  48.459  1.00  0.00           C  
ATOM   3775  C   LYS B  27     193.182 136.932  48.515  1.00  0.00           C  
ATOM   3776  O   LYS B  27     192.998 137.608  49.527  1.00  0.00           O  
ATOM   3777  CB  LYS B  27     195.545 136.529  47.796  1.00  0.00           C  
ATOM   3778  CG  LYS B  27     196.822 135.716  47.963  1.00  0.00           C  
ATOM   3779  CD  LYS B  27     197.993 136.373  47.248  1.00  0.00           C  
ATOM   3780  CE  LYS B  27     199.267 135.557  47.405  1.00  0.00           C  
ATOM   3781  NZ  LYS B  27     200.412 136.167  46.676  1.00  0.00           N1+
ATOM   3782  H   LYS B  27     194.311 134.501  46.851  1.00  0.00           H  
ATOM   3783  HA  LYS B  27     194.567 135.641  49.484  1.00  0.00           H  
ATOM   3784 1HB  LYS B  27     195.362 136.648  46.728  1.00  0.00           H  
ATOM   3785 2HB  LYS B  27     195.723 137.521  48.210  1.00  0.00           H  
ATOM   3786 1HG  LYS B  27     197.060 135.625  49.024  1.00  0.00           H  
ATOM   3787 2HG  LYS B  27     196.673 134.716  47.556  1.00  0.00           H  
ATOM   3788 1HD  LYS B  27     197.762 136.472  46.186  1.00  0.00           H  
ATOM   3789 2HD  LYS B  27     198.158 137.369  47.659  1.00  0.00           H  
ATOM   3790 1HE  LYS B  27     199.523 135.481  48.460  1.00  0.00           H  
ATOM   3791 2HE  LYS B  27     199.104 134.550  47.021  1.00  0.00           H  
ATOM   3792 1HZ  LYS B  27     201.236 135.596  46.805  1.00  0.00           H  
ATOM   3793 2HZ  LYS B  27     200.193 136.225  45.691  1.00  0.00           H  
ATOM   3794 3HZ  LYS B  27     200.586 137.094  47.037  1.00  0.00           H  
ATOM   3795  N   GLU B  28     192.428 137.044  47.425  1.00  0.00           N  
ATOM   3796  CA  GLU B  28     191.337 138.007  47.346  1.00  0.00           C  
ATOM   3797  C   GLU B  28     190.133 137.543  48.153  1.00  0.00           C  
ATOM   3798  O   GLU B  28     189.383 138.362  48.688  1.00  0.00           O  
ATOM   3799  CB  GLU B  28     190.931 138.233  45.887  1.00  0.00           C  
ATOM   3800  CG  GLU B  28     191.979 138.945  45.045  1.00  0.00           C  
ATOM   3801  CD  GLU B  28     192.192 140.374  45.460  1.00  0.00           C  
ATOM   3802  OE1 GLU B  28     191.224 141.070  45.644  1.00  0.00           O  
ATOM   3803  OE2 GLU B  28     193.327 140.769  45.595  1.00  0.00           O1-
ATOM   3804  H   GLU B  28     192.627 136.462  46.625  1.00  0.00           H  
ATOM   3805  HA  GLU B  28     191.680 138.955  47.762  1.00  0.00           H  
ATOM   3806 1HB  GLU B  28     190.718 137.273  45.417  1.00  0.00           H  
ATOM   3807 2HB  GLU B  28     190.015 138.825  45.853  1.00  0.00           H  
ATOM   3808 1HG  GLU B  28     192.924 138.409  45.130  1.00  0.00           H  
ATOM   3809 2HG  GLU B  28     191.671 138.916  44.001  1.00  0.00           H  
ATOM   3810  N   GLY B  29     189.945 136.231  48.240  1.00  0.00           N  
ATOM   3811  CA  GLY B  29     188.822 135.662  48.976  1.00  0.00           C  
ATOM   3812  C   GLY B  29     187.578 135.574  48.099  1.00  0.00           C  
ATOM   3813  O   GLY B  29     186.457 135.713  48.587  1.00  0.00           O  
ATOM   3814  H   GLY B  29     190.596 135.606  47.785  1.00  0.00           H  
ATOM   3815 1HA  GLY B  29     189.088 134.668  49.337  1.00  0.00           H  
ATOM   3816 2HA  GLY B  29     188.610 136.275  49.851  1.00  0.00           H  
ATOM   3817  N   THR B  30     187.785 135.352  46.804  1.00  0.00           N  
ATOM   3818  CA  THR B  30     186.685 135.299  45.849  1.00  0.00           C  
ATOM   3819  C   THR B  30     186.393 133.865  45.426  1.00  0.00           C  
ATOM   3820  O   THR B  30     187.202 132.962  45.639  1.00  0.00           O  
ATOM   3821  CB  THR B  30     186.989 136.155  44.605  1.00  0.00           C  
ATOM   3822  CG2 THR B  30     187.244 137.601  45.002  1.00  0.00           C  
ATOM   3823  OG1 THR B  30     188.145 135.635  43.936  1.00  0.00           O  
ATOM   3824  H   THR B  30     188.732 135.221  46.474  1.00  0.00           H  
ATOM   3825  HA  THR B  30     185.791 135.697  46.329  1.00  0.00           H  
ATOM   3826  HB  THR B  30     186.142 136.115  43.922  1.00  0.00           H  
ATOM   3827  HG1 THR B  30     188.143 135.927  43.021  1.00  0.00           H  
ATOM   3828 1HG2 THR B  30     187.456 138.191  44.111  1.00  0.00           H  
ATOM   3829 2HG2 THR B  30     186.362 138.001  45.501  1.00  0.00           H  
ATOM   3830 3HG2 THR B  30     188.096 137.647  45.679  1.00  0.00           H  
ATOM   3831  N   GLU B  31     185.231 133.667  44.810  1.00  0.00           N  
ATOM   3832  CA  GLU B  31     184.850 132.371  44.262  1.00  0.00           C  
ATOM   3833  C   GLU B  31     185.095 132.315  42.760  1.00  0.00           C  
ATOM   3834  O   GLU B  31     184.732 133.237  42.028  1.00  0.00           O  
ATOM   3835  CB  GLU B  31     183.377 132.079  44.559  1.00  0.00           C  
ATOM   3836  CG  GLU B  31     182.880 130.744  44.022  1.00  0.00           C  
ATOM   3837  CD  GLU B  31     181.415 130.524  44.270  1.00  0.00           C  
ATOM   3838  OE1 GLU B  31     180.775 131.416  44.771  1.00  0.00           O  
ATOM   3839  OE2 GLU B  31     180.933 129.459  43.956  1.00  0.00           O1-
ATOM   3840  H   GLU B  31     184.599 134.448  44.703  1.00  0.00           H  
ATOM   3841  HA  GLU B  31     185.462 131.603  44.736  1.00  0.00           H  
ATOM   3842 1HB  GLU B  31     183.216 132.086  45.637  1.00  0.00           H  
ATOM   3843 2HB  GLU B  31     182.756 132.865  44.129  1.00  0.00           H  
ATOM   3844 1HG  GLU B  31     183.066 130.705  42.949  1.00  0.00           H  
ATOM   3845 2HG  GLU B  31     183.448 129.942  44.489  1.00  0.00           H  
ATOM   3846  N   VAL B  32     185.722 131.236  42.300  1.00  0.00           N  
ATOM   3847  CA  VAL B  32     185.966 131.066  40.871  1.00  0.00           C  
ATOM   3848  C   VAL B  32     185.462 129.714  40.384  1.00  0.00           C  
ATOM   3849  O   VAL B  32     185.758 128.674  40.973  1.00  0.00           O  
ATOM   3850  CB  VAL B  32     187.470 131.191  40.567  1.00  0.00           C  
ATOM   3851  CG1 VAL B  32     187.721 131.081  39.071  1.00  0.00           C  
ATOM   3852  CG2 VAL B  32     188.001 132.509  41.108  1.00  0.00           C  
ATOM   3853  H   VAL B  32     186.041 130.530  42.949  1.00  0.00           H  
ATOM   3854  HA  VAL B  32     185.431 131.852  40.335  1.00  0.00           H  
ATOM   3855  HB  VAL B  32     187.997 130.363  41.043  1.00  0.00           H  
ATOM   3856 1HG1 VAL B  32     188.791 131.171  38.874  1.00  0.00           H  
ATOM   3857 2HG1 VAL B  32     187.367 130.115  38.712  1.00  0.00           H  
ATOM   3858 3HG1 VAL B  32     187.190 131.879  38.554  1.00  0.00           H  
ATOM   3859 1HG2 VAL B  32     189.066 132.590  40.891  1.00  0.00           H  
ATOM   3860 2HG2 VAL B  32     187.470 133.337  40.637  1.00  0.00           H  
ATOM   3861 3HG2 VAL B  32     187.847 132.548  42.187  1.00  0.00           H  
ATOM   3862  N   ARG B  33     184.713 129.742  39.288  1.00  0.00           N  
ATOM   3863  CA  ARG B  33     184.222 128.533  38.638  1.00  0.00           C  
ATOM   3864  C   ARG B  33     185.094 128.155  37.447  1.00  0.00           C  
ATOM   3865  O   ARG B  33     185.330 128.976  36.560  1.00  0.00           O  
ATOM   3866  CB  ARG B  33     182.786 128.720  38.172  1.00  0.00           C  
ATOM   3867  CG  ARG B  33     182.158 127.495  37.528  1.00  0.00           C  
ATOM   3868  CD  ARG B  33     180.759 127.754  37.105  1.00  0.00           C  
ATOM   3869  NE  ARG B  33     180.692 128.681  35.987  1.00  0.00           N  
ATOM   3870  CZ  ARG B  33     180.775 128.323  34.692  1.00  0.00           C  
ATOM   3871  NH1 ARG B  33     180.930 127.060  34.366  1.00  0.00           N1+
ATOM   3872  NH2 ARG B  33     180.704 129.245  33.745  1.00  0.00           N  
ATOM   3873  H   ARG B  33     184.489 130.639  38.878  1.00  0.00           H  
ATOM   3874  HA  ARG B  33     184.250 127.715  39.361  1.00  0.00           H  
ATOM   3875 1HB  ARG B  33     182.164 129.002  39.019  1.00  0.00           H  
ATOM   3876 2HB  ARG B  33     182.742 129.534  37.449  1.00  0.00           H  
ATOM   3877 1HG  ARG B  33     182.735 127.211  36.647  1.00  0.00           H  
ATOM   3878 2HG  ARG B  33     182.154 126.668  38.240  1.00  0.00           H  
ATOM   3879 1HD  ARG B  33     180.292 126.818  36.799  1.00  0.00           H  
ATOM   3880 2HD  ARG B  33     180.200 128.182  37.937  1.00  0.00           H  
ATOM   3881  HE  ARG B  33     180.573 129.664  36.199  1.00  0.00           H  
ATOM   3882 1HH1 ARG B  33     180.985 126.356  35.089  1.00  0.00           H  
ATOM   3883 2HH1 ARG B  33     180.993 126.793  33.394  1.00  0.00           H  
ATOM   3884 1HH2 ARG B  33     180.586 130.217  33.996  1.00  0.00           H  
ATOM   3885 2HH2 ARG B  33     180.768 128.978  32.775  1.00  0.00           H  
ATOM   3886  N   PHE B  34     185.568 126.915  37.427  1.00  0.00           N  
ATOM   3887  CA  PHE B  34     186.399 126.434  36.330  1.00  0.00           C  
ATOM   3888  C   PHE B  34     185.688 125.347  35.534  1.00  0.00           C  
ATOM   3889  O   PHE B  34     185.107 124.426  36.108  1.00  0.00           O  
ATOM   3890  CB  PHE B  34     187.727 125.896  36.864  1.00  0.00           C  
ATOM   3891  CG  PHE B  34     188.561 126.928  37.569  1.00  0.00           C  
ATOM   3892  CD1 PHE B  34     188.396 127.166  38.925  1.00  0.00           C  
ATOM   3893  CD2 PHE B  34     189.510 127.664  36.876  1.00  0.00           C  
ATOM   3894  CE1 PHE B  34     189.163 128.115  39.573  1.00  0.00           C  
ATOM   3895  CE2 PHE B  34     190.278 128.614  37.522  1.00  0.00           C  
ATOM   3896  CZ  PHE B  34     190.104 128.840  38.873  1.00  0.00           C  
ATOM   3897  H   PHE B  34     185.343 126.287  38.187  1.00  0.00           H  
ATOM   3898  HA  PHE B  34     186.612 127.272  35.665  1.00  0.00           H  
ATOM   3899 1HB  PHE B  34     187.535 125.080  37.562  1.00  0.00           H  
ATOM   3900 2HB  PHE B  34     188.313 125.490  36.041  1.00  0.00           H  
ATOM   3901  HD1 PHE B  34     187.653 126.593  39.480  1.00  0.00           H  
ATOM   3902  HD2 PHE B  34     189.648 127.485  35.809  1.00  0.00           H  
ATOM   3903  HE1 PHE B  34     189.023 128.293  40.640  1.00  0.00           H  
ATOM   3904  HE2 PHE B  34     191.022 129.184  36.966  1.00  0.00           H  
ATOM   3905  HZ  PHE B  34     190.708 129.588  39.383  1.00  0.00           H  
ATOM   3906  N   GLU B  35     185.743 125.454  34.212  1.00  0.00           N  
ATOM   3907  CA  GLU B  35     185.172 124.434  33.340  1.00  0.00           C  
ATOM   3908  C   GLU B  35     186.067 124.172  32.137  1.00  0.00           C  
ATOM   3909  O   GLU B  35     186.504 125.100  31.458  1.00  0.00           O  
ATOM   3910  CB  GLU B  35     183.777 124.857  32.869  1.00  0.00           C  
ATOM   3911  CG  GLU B  35     183.082 123.841  31.974  1.00  0.00           C  
ATOM   3912  CD  GLU B  35     181.701 124.270  31.564  1.00  0.00           C  
ATOM   3913  OE1 GLU B  35     181.270 125.309  31.999  1.00  0.00           O  
ATOM   3914  OE2 GLU B  35     181.076 123.556  30.815  1.00  0.00           O1-
ATOM   3915  H   GLU B  35     186.205 126.252  33.797  1.00  0.00           H  
ATOM   3916  HA  GLU B  35     185.083 123.506  33.905  1.00  0.00           H  
ATOM   3917 1HB  GLU B  35     183.138 125.031  33.736  1.00  0.00           H  
ATOM   3918 2HB  GLU B  35     183.848 125.794  32.319  1.00  0.00           H  
ATOM   3919 1HG  GLU B  35     183.684 123.689  31.078  1.00  0.00           H  
ATOM   3920 2HG  GLU B  35     183.021 122.888  32.501  1.00  0.00           H  
ATOM   3921  N   LYS B  36     186.344 122.899  31.879  1.00  0.00           N  
ATOM   3922  CA  LYS B  36     187.210 122.530  30.767  1.00  0.00           C  
ATOM   3923  C   LYS B  36     186.412 121.897  29.634  1.00  0.00           C  
ATOM   3924  O   LYS B  36     185.739 120.884  29.823  1.00  0.00           O  
ATOM   3925  CB  LYS B  36     188.307 121.574  31.237  1.00  0.00           C  
ATOM   3926  CG  LYS B  36     189.321 122.197  32.187  1.00  0.00           C  
ATOM   3927  CD  LYS B  36     190.412 121.206  32.560  1.00  0.00           C  
ATOM   3928  CE  LYS B  36     191.429 121.828  33.505  1.00  0.00           C  
ATOM   3929  NZ  LYS B  36     192.482 120.858  33.908  1.00  0.00           N1+
ATOM   3930  H   LYS B  36     185.957 122.182  32.474  1.00  0.00           H  
ATOM   3931  HA  LYS B  36     187.692 123.433  30.387  1.00  0.00           H  
ATOM   3932 1HB  LYS B  36     187.854 120.722  31.744  1.00  0.00           H  
ATOM   3933 2HB  LYS B  36     188.850 121.190  30.373  1.00  0.00           H  
ATOM   3934 1HG  LYS B  36     189.777 123.067  31.713  1.00  0.00           H  
ATOM   3935 2HG  LYS B  36     188.814 122.526  33.095  1.00  0.00           H  
ATOM   3936 1HD  LYS B  36     189.965 120.336  33.042  1.00  0.00           H  
ATOM   3937 2HD  LYS B  36     190.926 120.875  31.657  1.00  0.00           H  
ATOM   3938 1HE  LYS B  36     191.902 122.680  33.020  1.00  0.00           H  
ATOM   3939 2HE  LYS B  36     190.920 122.186  34.401  1.00  0.00           H  
ATOM   3940 1HZ  LYS B  36     193.135 121.309  34.534  1.00  0.00           H  
ATOM   3941 2HZ  LYS B  36     192.056 120.072  34.375  1.00  0.00           H  
ATOM   3942 3HZ  LYS B  36     192.973 120.534  33.087  1.00  0.00           H  
ATOM   3943  N   ASP B  37     186.501 122.507  28.460  1.00  0.00           N  
ATOM   3944  CA  ASP B  37     185.912 121.969  27.239  1.00  0.00           C  
ATOM   3945  C   ASP B  37     186.986 121.472  26.281  1.00  0.00           C  
ATOM   3946  O   ASP B  37     188.180 121.556  26.573  1.00  0.00           O  
ATOM   3947  CB  ASP B  37     185.051 123.028  26.547  1.00  0.00           C  
ATOM   3948  CG  ASP B  37     183.922 122.427  25.722  1.00  0.00           C  
ATOM   3949  OD1 ASP B  37     184.022 121.278  25.361  1.00  0.00           O  
ATOM   3950  OD2 ASP B  37     182.970 123.122  25.460  1.00  0.00           O1-
ATOM   3951  H   ASP B  37     187.003 123.381  28.400  1.00  0.00           H  
ATOM   3952  HA  ASP B  37     185.271 121.127  27.507  1.00  0.00           H  
ATOM   3953 1HB  ASP B  37     184.621 123.694  27.295  1.00  0.00           H  
ATOM   3954 2HB  ASP B  37     185.678 123.633  25.891  1.00  0.00           H  
ATOM   3955  N   ASP B  38     186.564 120.962  25.131  1.00  0.00           N  
ATOM   3956  CA  ASP B  38     187.497 120.358  24.188  1.00  0.00           C  
ATOM   3957  C   ASP B  38     188.334 121.420  23.484  1.00  0.00           C  
ATOM   3958  O   ASP B  38     188.007 121.848  22.377  1.00  0.00           O  
ATOM   3959  CB  ASP B  38     186.746 119.522  23.149  1.00  0.00           C  
ATOM   3960  CG  ASP B  38     187.675 118.715  22.253  1.00  0.00           C  
ATOM   3961  OD1 ASP B  38     188.844 118.647  22.550  1.00  0.00           O  
ATOM   3962  OD2 ASP B  38     187.206 118.172  21.282  1.00  0.00           O1-
ATOM   3963  H   ASP B  38     185.579 120.987  24.909  1.00  0.00           H  
ATOM   3964  HA  ASP B  38     188.173 119.703  24.739  1.00  0.00           H  
ATOM   3965 1HB  ASP B  38     186.068 118.835  23.657  1.00  0.00           H  
ATOM   3966 2HB  ASP B  38     186.140 120.178  22.523  1.00  0.00           H  
ATOM   3967  N   GLY B  39     189.417 121.837  24.135  1.00  0.00           N  
ATOM   3968  CA  GLY B  39     190.324 122.832  23.577  1.00  0.00           C  
ATOM   3969  C   GLY B  39     189.923 124.240  23.997  1.00  0.00           C  
ATOM   3970  O   GLY B  39     190.373 125.221  23.406  1.00  0.00           O  
ATOM   3971  H   GLY B  39     189.621 121.440  25.040  1.00  0.00           H  
ATOM   3972 1HA  GLY B  39     191.342 122.624  23.909  1.00  0.00           H  
ATOM   3973 2HA  GLY B  39     190.320 122.758  22.490  1.00  0.00           H  
ATOM   3974  N   PHE B  40     189.083 124.346  25.024  1.00  0.00           N  
ATOM   3975  CA  PHE B  40     188.591 125.647  25.455  1.00  0.00           C  
ATOM   3976  C   PHE B  40     188.383 125.687  26.963  1.00  0.00           C  
ATOM   3977  O   PHE B  40     187.787 124.778  27.544  1.00  0.00           O  
ATOM   3978  CB  PHE B  40     187.277 125.983  24.745  1.00  0.00           C  
ATOM   3979  CG  PHE B  40     186.647 127.264  25.212  1.00  0.00           C  
ATOM   3980  CD1 PHE B  40     187.073 128.487  24.712  1.00  0.00           C  
ATOM   3981  CD2 PHE B  40     185.626 127.251  26.150  1.00  0.00           C  
ATOM   3982  CE1 PHE B  40     186.494 129.666  25.142  1.00  0.00           C  
ATOM   3983  CE2 PHE B  40     185.044 128.427  26.579  1.00  0.00           C  
ATOM   3984  CZ  PHE B  40     185.480 129.637  26.075  1.00  0.00           C  
ATOM   3985  H   PHE B  40     188.779 123.512  25.508  1.00  0.00           H  
ATOM   3986  HA  PHE B  40     189.334 126.402  25.195  1.00  0.00           H  
ATOM   3987 1HB  PHE B  40     187.453 126.062  23.673  1.00  0.00           H  
ATOM   3988 2HB  PHE B  40     186.563 125.176  24.901  1.00  0.00           H  
ATOM   3989  HD1 PHE B  40     187.875 128.509  23.974  1.00  0.00           H  
ATOM   3990  HD2 PHE B  40     185.283 126.296  26.549  1.00  0.00           H  
ATOM   3991  HE1 PHE B  40     186.840 130.619  24.742  1.00  0.00           H  
ATOM   3992  HE2 PHE B  40     184.243 128.403  27.318  1.00  0.00           H  
ATOM   3993  HZ  PHE B  40     185.023 130.565  26.414  1.00  0.00           H  
ATOM   3994  N   LEU B  41     188.878 126.746  27.596  1.00  0.00           N  
ATOM   3995  CA  LEU B  41     188.813 126.880  29.046  1.00  0.00           C  
ATOM   3996  C   LEU B  41     187.967 128.080  29.452  1.00  0.00           C  
ATOM   3997  O   LEU B  41     188.135 129.178  28.919  1.00  0.00           O  
ATOM   3998  CB  LEU B  41     190.225 127.020  29.629  1.00  0.00           C  
ATOM   3999  CG  LEU B  41     190.300 127.227  31.147  1.00  0.00           C  
ATOM   4000  CD1 LEU B  41     189.801 125.974  31.855  1.00  0.00           C  
ATOM   4001  CD2 LEU B  41     191.733 127.546  31.545  1.00  0.00           C  
ATOM   4002  H   LEU B  41     189.310 127.483  27.057  1.00  0.00           H  
ATOM   4003  HA  LEU B  41     188.360 125.978  29.457  1.00  0.00           H  
ATOM   4004 1HB  LEU B  41     190.791 126.123  29.388  1.00  0.00           H  
ATOM   4005 2HB  LEU B  41     190.713 127.871  29.155  1.00  0.00           H  
ATOM   4006  HG  LEU B  41     189.651 128.054  31.435  1.00  0.00           H  
ATOM   4007 1HD1 LEU B  41     189.855 126.121  32.935  1.00  0.00           H  
ATOM   4008 2HD1 LEU B  41     188.768 125.780  31.567  1.00  0.00           H  
ATOM   4009 3HD1 LEU B  41     190.423 125.125  31.573  1.00  0.00           H  
ATOM   4010 1HD2 LEU B  41     191.787 127.693  32.625  1.00  0.00           H  
ATOM   4011 2HD2 LEU B  41     192.384 126.719  31.259  1.00  0.00           H  
ATOM   4012 3HD2 LEU B  41     192.058 128.455  31.039  1.00  0.00           H  
ATOM   4013  N   THR B  42     187.058 127.869  30.396  1.00  0.00           N  
ATOM   4014  CA  THR B  42     186.291 128.968  30.970  1.00  0.00           C  
ATOM   4015  C   THR B  42     186.709 129.238  32.408  1.00  0.00           C  
ATOM   4016  O   THR B  42     186.719 128.333  33.244  1.00  0.00           O  
ATOM   4017  CB  THR B  42     184.780 128.678  30.917  1.00  0.00           C  
ATOM   4018  CG2 THR B  42     183.995 129.821  31.541  1.00  0.00           C  
ATOM   4019  OG1 THR B  42     184.370 128.510  29.553  1.00  0.00           O  
ATOM   4020  H   THR B  42     186.899 126.929  30.731  1.00  0.00           H  
ATOM   4021  HA  THR B  42     186.485 129.867  30.385  1.00  0.00           H  
ATOM   4022  HB  THR B  42     184.567 127.758  31.462  1.00  0.00           H  
ATOM   4023  HG1 THR B  42     184.815 127.745  29.178  1.00  0.00           H  
ATOM   4024 1HG2 THR B  42     182.929 129.598  31.495  1.00  0.00           H  
ATOM   4025 2HG2 THR B  42     184.296 129.943  32.581  1.00  0.00           H  
ATOM   4026 3HG2 THR B  42     184.196 130.741  30.994  1.00  0.00           H  
ATOM   4027  N   ILE B  43     187.067 130.485  32.692  1.00  0.00           N  
ATOM   4028  CA  ILE B  43     187.323 130.905  34.066  1.00  0.00           C  
ATOM   4029  C   ILE B  43     186.403 132.048  34.473  1.00  0.00           C  
ATOM   4030  O   ILE B  43     186.543 133.170  33.986  1.00  0.00           O  
ATOM   4031  CB  ILE B  43     188.789 131.336  34.245  1.00  0.00           C  
ATOM   4032  CG1 ILE B  43     189.733 130.197  33.848  1.00  0.00           C  
ATOM   4033  CG2 ILE B  43     189.045 131.768  35.681  1.00  0.00           C  
ATOM   4034  CD1 ILE B  43     191.188 130.603  33.791  1.00  0.00           C  
ATOM   4035  H   ILE B  43     187.172 131.150  31.939  1.00  0.00           H  
ATOM   4036  HA  ILE B  43     187.130 130.062  34.726  1.00  0.00           H  
ATOM   4037  HB  ILE B  43     189.007 132.171  33.580  1.00  0.00           H  
ATOM   4038 1HG1 ILE B  43     189.634 129.379  34.560  1.00  0.00           H  
ATOM   4039 2HG1 ILE B  43     189.448 129.814  32.868  1.00  0.00           H  
ATOM   4040 1HG2 ILE B  43     190.087 132.069  35.790  1.00  0.00           H  
ATOM   4041 2HG2 ILE B  43     188.397 132.608  35.928  1.00  0.00           H  
ATOM   4042 3HG2 ILE B  43     188.835 130.937  36.354  1.00  0.00           H  
ATOM   4043 1HD1 ILE B  43     191.794 129.743  33.503  1.00  0.00           H  
ATOM   4044 2HD1 ILE B  43     191.316 131.399  33.057  1.00  0.00           H  
ATOM   4045 3HD1 ILE B  43     191.506 130.958  34.770  1.00  0.00           H  
ATOM   4046  N   GLU B  44     185.465 131.768  35.371  1.00  0.00           N  
ATOM   4047  CA  GLU B  44     184.533 132.792  35.826  1.00  0.00           C  
ATOM   4048  C   GLU B  44     184.866 133.252  37.239  1.00  0.00           C  
ATOM   4049  O   GLU B  44     184.812 132.466  38.185  1.00  0.00           O  
ATOM   4050  CB  GLU B  44     183.096 132.266  35.776  1.00  0.00           C  
ATOM   4051  CG  GLU B  44     182.043 133.269  36.224  1.00  0.00           C  
ATOM   4052  CD  GLU B  44     180.640 132.749  36.075  1.00  0.00           C  
ATOM   4053  OE1 GLU B  44     180.481 131.649  35.606  1.00  0.00           O  
ATOM   4054  OE2 GLU B  44     179.726 133.455  36.434  1.00  0.00           O1-
ATOM   4055  H   GLU B  44     185.409 130.835  35.755  1.00  0.00           H  
ATOM   4056  HA  GLU B  44     184.612 133.653  35.160  1.00  0.00           H  
ATOM   4057 1HB  GLU B  44     182.856 131.960  34.758  1.00  0.00           H  
ATOM   4058 2HB  GLU B  44     183.010 131.384  36.412  1.00  0.00           H  
ATOM   4059 1HG  GLU B  44     182.217 133.521  37.270  1.00  0.00           H  
ATOM   4060 2HG  GLU B  44     182.152 134.180  35.637  1.00  0.00           H  
ATOM   4061  N   VAL B  45     185.215 134.528  37.384  1.00  0.00           N  
ATOM   4062  CA  VAL B  45     185.627 135.046  38.682  1.00  0.00           C  
ATOM   4063  C   VAL B  45     184.602 136.031  39.231  1.00  0.00           C  
ATOM   4064  O   VAL B  45     184.262 137.020  38.583  1.00  0.00           O  
ATOM   4065  CB  VAL B  45     186.995 135.744  38.570  1.00  0.00           C  
ATOM   4066  CG1 VAL B  45     187.461 136.228  39.935  1.00  0.00           C  
ATOM   4067  CG2 VAL B  45     188.013 134.791  37.960  1.00  0.00           C  
ATOM   4068  H   VAL B  45     185.207 135.139  36.581  1.00  0.00           H  
ATOM   4069  HA  VAL B  45     185.715 134.210  39.377  1.00  0.00           H  
ATOM   4070  HB  VAL B  45     186.893 136.624  37.935  1.00  0.00           H  
ATOM   4071 1HG1 VAL B  45     188.429 136.718  39.837  1.00  0.00           H  
ATOM   4072 2HG1 VAL B  45     186.735 136.935  40.337  1.00  0.00           H  
ATOM   4073 3HG1 VAL B  45     187.552 135.378  40.611  1.00  0.00           H  
ATOM   4074 1HG2 VAL B  45     188.978 135.291  37.883  1.00  0.00           H  
ATOM   4075 2HG2 VAL B  45     188.110 133.909  38.593  1.00  0.00           H  
ATOM   4076 3HG2 VAL B  45     187.680 134.491  36.967  1.00  0.00           H  
ATOM   4077  N   LYS B  46     184.115 135.759  40.439  1.00  0.00           N  
ATOM   4078  CA  LYS B  46     183.204 136.673  41.117  1.00  0.00           C  
ATOM   4079  C   LYS B  46     183.967 137.763  41.858  1.00  0.00           C  
ATOM   4080  O   LYS B  46     185.090 137.544  42.311  1.00  0.00           O  
ATOM   4081  CB  LYS B  46     182.303 135.908  42.088  1.00  0.00           C  
ATOM   4082  CG  LYS B  46     181.366 134.908  41.424  1.00  0.00           C  
ATOM   4083  CD  LYS B  46     180.445 134.251  42.442  1.00  0.00           C  
ATOM   4084  CE  LYS B  46     179.634 133.128  41.813  1.00  0.00           C  
ATOM   4085  NZ  LYS B  46     178.793 132.420  42.815  1.00  0.00           N1+
ATOM   4086  H   LYS B  46     184.387 134.902  40.899  1.00  0.00           H  
ATOM   4087  HA  LYS B  46     182.577 137.155  40.367  1.00  0.00           H  
ATOM   4088 1HB  LYS B  46     182.919 135.364  42.804  1.00  0.00           H  
ATOM   4089 2HB  LYS B  46     181.693 136.614  42.652  1.00  0.00           H  
ATOM   4090 1HG  LYS B  46     180.762 135.420  40.675  1.00  0.00           H  
ATOM   4091 2HG  LYS B  46     181.951 134.137  40.925  1.00  0.00           H  
ATOM   4092 1HD  LYS B  46     181.039 133.847  43.262  1.00  0.00           H  
ATOM   4093 2HD  LYS B  46     179.760 134.998  42.846  1.00  0.00           H  
ATOM   4094 1HE  LYS B  46     178.989 133.537  41.037  1.00  0.00           H  
ATOM   4095 2HE  LYS B  46     180.310 132.408  41.349  1.00  0.00           H  
ATOM   4096 1HZ  LYS B  46     178.273 131.685  42.359  1.00  0.00           H  
ATOM   4097 2HZ  LYS B  46     179.385 132.021  43.530  1.00  0.00           H  
ATOM   4098 3HZ  LYS B  46     178.149 133.075  43.237  1.00  0.00           H  
ATOM   4099  N   ASN B  47     183.346 138.934  41.986  1.00  0.00           N  
ATOM   4100  CA  ASN B  47     183.910 140.039  42.751  1.00  0.00           C  
ATOM   4101  C   ASN B  47     185.329 140.357  42.297  1.00  0.00           C  
ATOM   4102  O   ASN B  47     186.212 140.587  43.124  1.00  0.00           O  
ATOM   4103  CB  ASN B  47     183.880 139.728  44.237  1.00  0.00           C  
ATOM   4104  CG  ASN B  47     182.483 139.557  44.763  1.00  0.00           C  
ATOM   4105  ND2 ASN B  47     182.314 138.643  45.685  1.00  0.00           N  
ATOM   4106  OD1 ASN B  47     181.555 140.253  44.335  1.00  0.00           O  
ATOM   4107  H   ASN B  47     182.444 139.057  41.548  1.00  0.00           H  
ATOM   4108  HA  ASN B  47     183.304 140.929  42.569  1.00  0.00           H  
ATOM   4109 1HB  ASN B  47     184.443 138.814  44.429  1.00  0.00           H  
ATOM   4110 2HB  ASN B  47     184.368 140.535  44.786  1.00  0.00           H  
ATOM   4111 1HD2 ASN B  47     181.405 138.486  46.073  1.00  0.00           H  
ATOM   4112 2HD2 ASN B  47     183.094 138.103  46.002  1.00  0.00           H  
ATOM   4113  N   LEU B  48     185.544 140.378  40.987  1.00  0.00           N  
ATOM   4114  CA  LEU B  48     186.866 140.662  40.441  1.00  0.00           C  
ATOM   4115  C   LEU B  48     187.026 142.143  40.125  1.00  0.00           C  
ATOM   4116  O   LEU B  48     186.250 142.712  39.356  1.00  0.00           O  
ATOM   4117  CB  LEU B  48     187.104 139.833  39.172  1.00  0.00           C  
ATOM   4118  CG  LEU B  48     188.454 140.054  38.477  1.00  0.00           C  
ATOM   4119  CD1 LEU B  48     189.580 139.615  39.404  1.00  0.00           C  
ATOM   4120  CD2 LEU B  48     188.486 139.276  37.170  1.00  0.00           C  
ATOM   4121  H   LEU B  48     184.779 140.188  40.355  1.00  0.00           H  
ATOM   4122  HA  LEU B  48     187.613 140.385  41.184  1.00  0.00           H  
ATOM   4123 1HB  LEU B  48     187.032 138.778  39.428  1.00  0.00           H  
ATOM   4124 2HB  LEU B  48     186.319 140.066  38.453  1.00  0.00           H  
ATOM   4125  HG  LEU B  48     188.588 141.116  38.271  1.00  0.00           H  
ATOM   4126 1HD1 LEU B  48     190.539 139.771  38.909  1.00  0.00           H  
ATOM   4127 2HD1 LEU B  48     189.545 140.200  40.322  1.00  0.00           H  
ATOM   4128 3HD1 LEU B  48     189.463 138.558  39.641  1.00  0.00           H  
ATOM   4129 1HD2 LEU B  48     189.445 139.433  36.676  1.00  0.00           H  
ATOM   4130 2HD2 LEU B  48     188.354 138.214  37.376  1.00  0.00           H  
ATOM   4131 3HD2 LEU B  48     187.681 139.623  36.521  1.00  0.00           H  
ATOM   4132  N   SER B  49     188.044 142.758  40.715  1.00  0.00           N  
ATOM   4133  CA  SER B  49     188.328 144.169  40.485  1.00  0.00           C  
ATOM   4134  C   SER B  49     188.944 144.389  39.108  1.00  0.00           C  
ATOM   4135  O   SER B  49     189.459 143.453  38.497  1.00  0.00           O  
ATOM   4136  CB  SER B  49     189.264 144.696  41.556  1.00  0.00           C  
ATOM   4137  OG  SER B  49     190.540 144.132  41.427  1.00  0.00           O  
ATOM   4138  H   SER B  49     188.645 142.234  41.336  1.00  0.00           H  
ATOM   4139  HA  SER B  49     187.402 144.740  40.526  1.00  0.00           H  
ATOM   4140 1HB  SER B  49     189.333 145.780  41.479  1.00  0.00           H  
ATOM   4141 2HB  SER B  49     188.858 144.462  42.538  1.00  0.00           H  
ATOM   4142  HG  SER B  49     191.108 144.623  42.028  1.00  0.00           H  
ATOM   4143  N   GLU B  50     188.885 145.630  38.627  1.00  0.00           N  
ATOM   4144  CA  GLU B  50     189.445 145.994  37.330  1.00  0.00           C  
ATOM   4145  C   GLU B  50     190.952 145.772  37.299  1.00  0.00           C  
ATOM   4146  O   GLU B  50     191.496 145.329  36.288  1.00  0.00           O  
ATOM   4147  CB  GLU B  50     189.128 147.455  37.004  1.00  0.00           C  
ATOM   4148  CG  GLU B  50     189.653 147.926  35.654  1.00  0.00           C  
ATOM   4149  CD  GLU B  50     189.209 149.319  35.308  1.00  0.00           C  
ATOM   4150  OE1 GLU B  50     188.126 149.690  35.692  1.00  0.00           O  
ATOM   4151  OE2 GLU B  50     189.954 150.015  34.659  1.00  0.00           O1-
ATOM   4152  H   GLU B  50     188.435 146.345  39.177  1.00  0.00           H  
ATOM   4153  HA  GLU B  50     188.993 145.362  36.567  1.00  0.00           H  
ATOM   4154 1HB  GLU B  50     188.049 147.604  37.014  1.00  0.00           H  
ATOM   4155 2HB  GLU B  50     189.555 148.100  37.772  1.00  0.00           H  
ATOM   4156 1HG  GLU B  50     190.742 147.896  35.670  1.00  0.00           H  
ATOM   4157 2HG  GLU B  50     189.310 147.237  34.883  1.00  0.00           H  
ATOM   4158  N   GLU B  51     191.626 146.089  38.402  1.00  0.00           N  
ATOM   4159  CA  GLU B  51     193.078 145.978  38.468  1.00  0.00           C  
ATOM   4160  C   GLU B  51     193.527 144.532  38.307  1.00  0.00           C  
ATOM   4161  O   GLU B  51     194.476 144.244  37.577  1.00  0.00           O  
ATOM   4162  CB  GLU B  51     193.596 146.538  39.795  1.00  0.00           C  
ATOM   4163  CG  GLU B  51     193.383 148.034  39.972  1.00  0.00           C  
ATOM   4164  CD  GLU B  51     191.982 148.380  40.396  1.00  0.00           C  
ATOM   4165  OE1 GLU B  51     191.205 147.479  40.600  1.00  0.00           O  
ATOM   4166  OE2 GLU B  51     191.690 149.546  40.515  1.00  0.00           O1-
ATOM   4167  H   GLU B  51     191.121 146.411  39.215  1.00  0.00           H  
ATOM   4168  HA  GLU B  51     193.508 146.560  37.653  1.00  0.00           H  
ATOM   4169 1HB  GLU B  51     193.101 146.030  40.622  1.00  0.00           H  
ATOM   4170 2HB  GLU B  51     194.664 146.340  39.880  1.00  0.00           H  
ATOM   4171 1HG  GLU B  51     194.079 148.404  40.724  1.00  0.00           H  
ATOM   4172 2HG  GLU B  51     193.606 148.537  39.031  1.00  0.00           H  
ATOM   4173  N   ARG B  52     192.834 143.626  38.990  1.00  0.00           N  
ATOM   4174  CA  ARG B  52     193.148 142.202  38.916  1.00  0.00           C  
ATOM   4175  C   ARG B  52     192.755 141.621  37.563  1.00  0.00           C  
ATOM   4176  O   ARG B  52     193.446 140.755  37.028  1.00  0.00           O  
ATOM   4177  CB  ARG B  52     192.433 141.439  40.020  1.00  0.00           C  
ATOM   4178  CG  ARG B  52     192.960 141.699  41.423  1.00  0.00           C  
ATOM   4179  CD  ARG B  52     194.388 141.314  41.553  1.00  0.00           C  
ATOM   4180  NE  ARG B  52     194.787 141.173  42.944  1.00  0.00           N  
ATOM   4181  CZ  ARG B  52     196.063 141.172  43.377  1.00  0.00           C  
ATOM   4182  NH1 ARG B  52     197.049 141.306  42.520  1.00  0.00           N1+
ATOM   4183  NH2 ARG B  52     196.321 141.038  44.667  1.00  0.00           N  
ATOM   4184  H   ARG B  52     192.070 143.929  39.575  1.00  0.00           H  
ATOM   4185  HA  ARG B  52     194.224 142.080  39.047  1.00  0.00           H  
ATOM   4186 1HB  ARG B  52     191.375 141.694  40.012  1.00  0.00           H  
ATOM   4187 2HB  ARG B  52     192.512 140.368  39.830  1.00  0.00           H  
ATOM   4188 1HG  ARG B  52     192.868 142.760  41.655  1.00  0.00           H  
ATOM   4189 2HG  ARG B  52     192.381 141.118  42.142  1.00  0.00           H  
ATOM   4190 1HD  ARG B  52     194.555 140.360  41.052  1.00  0.00           H  
ATOM   4191 2HD  ARG B  52     195.014 142.079  41.094  1.00  0.00           H  
ATOM   4192  HE  ARG B  52     194.055 141.069  43.634  1.00  0.00           H  
ATOM   4193 1HH1 ARG B  52     196.851 141.409  41.535  1.00  0.00           H  
ATOM   4194 2HH1 ARG B  52     198.005 141.306  42.844  1.00  0.00           H  
ATOM   4195 1HH2 ARG B  52     195.564 140.936  45.327  1.00  0.00           H  
ATOM   4196 2HH2 ARG B  52     197.277 141.038  44.992  1.00  0.00           H  
ATOM   4197  N   LEU B  53     191.646 142.107  37.016  1.00  0.00           N  
ATOM   4198  CA  LEU B  53     191.172 141.665  35.710  1.00  0.00           C  
ATOM   4199  C   LEU B  53     192.220 141.907  34.633  1.00  0.00           C  
ATOM   4200  O   LEU B  53     192.531 141.011  33.845  1.00  0.00           O  
ATOM   4201  CB  LEU B  53     189.874 142.394  35.342  1.00  0.00           C  
ATOM   4202  CG  LEU B  53     189.137 141.859  34.108  1.00  0.00           C  
ATOM   4203  CD1 LEU B  53     187.635 142.029  34.299  1.00  0.00           C  
ATOM   4204  CD2 LEU B  53     189.618 142.599  32.868  1.00  0.00           C  
ATOM   4205  H   LEU B  53     191.118 142.811  37.514  1.00  0.00           H  
ATOM   4206  HA  LEU B  53     190.975 140.593  35.759  1.00  0.00           H  
ATOM   4207 1HB  LEU B  53     189.190 142.335  36.188  1.00  0.00           H  
ATOM   4208 2HB  LEU B  53     190.105 143.444  35.160  1.00  0.00           H  
ATOM   4209  HG  LEU B  53     189.340 140.794  33.997  1.00  0.00           H  
ATOM   4210 1HD1 LEU B  53     187.112 141.648  33.422  1.00  0.00           H  
ATOM   4211 2HD1 LEU B  53     187.316 141.474  35.180  1.00  0.00           H  
ATOM   4212 3HD1 LEU B  53     187.403 143.085  34.430  1.00  0.00           H  
ATOM   4213 1HD2 LEU B  53     189.094 142.217  31.991  1.00  0.00           H  
ATOM   4214 2HD2 LEU B  53     189.413 143.664  32.978  1.00  0.00           H  
ATOM   4215 3HD2 LEU B  53     190.689 142.446  32.746  1.00  0.00           H  
ATOM   4216  N   ARG B  54     192.768 143.117  34.612  1.00  0.00           N  
ATOM   4217  CA  ARG B  54     193.773 143.495  33.627  1.00  0.00           C  
ATOM   4218  C   ARG B  54     195.037 142.656  33.780  1.00  0.00           C  
ATOM   4219  O   ARG B  54     195.633 142.236  32.788  1.00  0.00           O  
ATOM   4220  CB  ARG B  54     194.127 144.968  33.762  1.00  0.00           C  
ATOM   4221  CG  ARG B  54     193.030 145.931  33.335  1.00  0.00           C  
ATOM   4222  CD  ARG B  54     193.447 147.347  33.499  1.00  0.00           C  
ATOM   4223  NE  ARG B  54     192.344 148.266  33.269  1.00  0.00           N  
ATOM   4224  CZ  ARG B  54     191.938 148.688  32.056  1.00  0.00           C  
ATOM   4225  NH1 ARG B  54     192.553 148.262  30.974  1.00  0.00           N1+
ATOM   4226  NH2 ARG B  54     190.924 149.526  31.952  1.00  0.00           N  
ATOM   4227  H   ARG B  54     192.477 143.798  35.299  1.00  0.00           H  
ATOM   4228  HA  ARG B  54     193.363 143.325  32.631  1.00  0.00           H  
ATOM   4229 1HB  ARG B  54     194.373 145.190  34.800  1.00  0.00           H  
ATOM   4230 2HB  ARG B  54     195.010 145.187  33.161  1.00  0.00           H  
ATOM   4231 1HG  ARG B  54     192.789 145.764  32.284  1.00  0.00           H  
ATOM   4232 2HG  ARG B  54     192.140 145.762  33.942  1.00  0.00           H  
ATOM   4233 1HD  ARG B  54     193.815 147.502  34.513  1.00  0.00           H  
ATOM   4234 2HD  ARG B  54     194.238 147.579  32.787  1.00  0.00           H  
ATOM   4235  HE  ARG B  54     191.847 148.616  34.078  1.00  0.00           H  
ATOM   4236 1HH1 ARG B  54     193.330 147.621  31.053  1.00  0.00           H  
ATOM   4237 2HH1 ARG B  54     192.250 148.578  30.063  1.00  0.00           H  
ATOM   4238 1HH2 ARG B  54     190.451 149.854  32.784  1.00  0.00           H  
ATOM   4239 2HH2 ARG B  54     190.621 149.842  31.042  1.00  0.00           H  
ATOM   4240  N   GLU B  55     195.431 142.404  35.026  1.00  0.00           N  
ATOM   4241  CA  GLU B  55     196.609 141.592  35.308  1.00  0.00           C  
ATOM   4242  C   GLU B  55     196.425 140.163  34.815  1.00  0.00           C  
ATOM   4243  O   GLU B  55     197.331 139.577  34.221  1.00  0.00           O  
ATOM   4244  CB  GLU B  55     196.909 141.588  36.809  1.00  0.00           C  
ATOM   4245  CG  GLU B  55     197.446 142.908  37.346  1.00  0.00           C  
ATOM   4246  CD  GLU B  55     197.568 142.922  38.844  1.00  0.00           C  
ATOM   4247  OE1 GLU B  55     197.155 141.972  39.464  1.00  0.00           O  
ATOM   4248  OE2 GLU B  55     198.075 143.885  39.369  1.00  0.00           O1-
ATOM   4249  H   GLU B  55     194.899 142.777  35.800  1.00  0.00           H  
ATOM   4250  HA  GLU B  55     197.462 142.026  34.785  1.00  0.00           H  
ATOM   4251 1HB  GLU B  55     196.000 141.347  37.361  1.00  0.00           H  
ATOM   4252 2HB  GLU B  55     197.642 140.813  37.031  1.00  0.00           H  
ATOM   4253 1HG  GLU B  55     198.428 143.092  36.910  1.00  0.00           H  
ATOM   4254 2HG  GLU B  55     196.782 143.712  37.032  1.00  0.00           H  
ATOM   4255  N   ILE B  56     195.240 139.611  35.060  1.00  0.00           N  
ATOM   4256  CA  ILE B  56     194.928 138.239  34.670  1.00  0.00           C  
ATOM   4257  C   ILE B  56     194.854 138.100  33.154  1.00  0.00           C  
ATOM   4258  O   ILE B  56     195.418 137.168  32.584  1.00  0.00           O  
ATOM   4259  CB  ILE B  56     193.599 137.779  35.294  1.00  0.00           C  
ATOM   4260  CG1 ILE B  56     193.737 137.656  36.814  1.00  0.00           C  
ATOM   4261  CG2 ILE B  56     193.157 136.456  34.688  1.00  0.00           C  
ATOM   4262  CD1 ILE B  56     192.418 137.496  37.536  1.00  0.00           C  
ATOM   4263  H   ILE B  56     194.529 140.157  35.523  1.00  0.00           H  
ATOM   4264  HA  ILE B  56     195.725 137.589  35.033  1.00  0.00           H  
ATOM   4265  HB  ILE B  56     192.830 138.528  35.107  1.00  0.00           H  
ATOM   4266 1HG1 ILE B  56     194.364 136.798  37.054  1.00  0.00           H  
ATOM   4267 2HG1 ILE B  56     194.235 138.542  37.207  1.00  0.00           H  
ATOM   4268 1HG2 ILE B  56     192.216 136.145  35.141  1.00  0.00           H  
ATOM   4269 2HG2 ILE B  56     193.020 136.576  33.614  1.00  0.00           H  
ATOM   4270 3HG2 ILE B  56     193.918 135.698  34.875  1.00  0.00           H  
ATOM   4271 1HD1 ILE B  56     192.598 137.415  38.608  1.00  0.00           H  
ATOM   4272 2HD1 ILE B  56     191.788 138.363  37.337  1.00  0.00           H  
ATOM   4273 3HD1 ILE B  56     191.919 136.595  37.184  1.00  0.00           H  
ATOM   4274  N   ALA B  57     194.164 139.036  32.509  1.00  0.00           N  
ATOM   4275  CA  ALA B  57     193.944 138.974  31.070  1.00  0.00           C  
ATOM   4276  C   ALA B  57     195.263 138.900  30.314  1.00  0.00           C  
ATOM   4277  O   ALA B  57     195.404 138.116  29.376  1.00  0.00           O  
ATOM   4278  CB  ALA B  57     193.136 140.178  30.605  1.00  0.00           C  
ATOM   4279  H   ALA B  57     193.778 139.813  33.028  1.00  0.00           H  
ATOM   4280  HA  ALA B  57     193.365 138.077  30.846  1.00  0.00           H  
ATOM   4281 1HB  ALA B  57     192.980 140.118  29.528  1.00  0.00           H  
ATOM   4282 2HB  ALA B  57     192.170 140.184  31.111  1.00  0.00           H  
ATOM   4283 3HB  ALA B  57     193.676 141.092  30.842  1.00  0.00           H  
ATOM   4284  N   ARG B  58     196.227 139.718  30.730  1.00  0.00           N  
ATOM   4285  CA  ARG B  58     197.543 139.731  30.101  1.00  0.00           C  
ATOM   4286  C   ARG B  58     198.278 138.418  30.337  1.00  0.00           C  
ATOM   4287  O   ARG B  58     198.850 137.845  29.410  1.00  0.00           O  
ATOM   4288  CB  ARG B  58     198.382 140.881  30.636  1.00  0.00           C  
ATOM   4289  CG  ARG B  58     199.830 140.888  30.171  1.00  0.00           C  
ATOM   4290  CD  ARG B  58     199.932 141.062  28.699  1.00  0.00           C  
ATOM   4291  NE  ARG B  58     199.363 142.326  28.262  1.00  0.00           N  
ATOM   4292  CZ  ARG B  58     200.022 143.501  28.261  1.00  0.00           C  
ATOM   4293  NH1 ARG B  58     201.267 143.558  28.676  1.00  0.00           N1+
ATOM   4294  NH2 ARG B  58     199.414 144.598  27.841  1.00  0.00           N  
ATOM   4295  H   ARG B  58     196.044 140.344  31.500  1.00  0.00           H  
ATOM   4296  HA  ARG B  58     197.412 139.859  29.026  1.00  0.00           H  
ATOM   4297 1HB  ARG B  58     197.934 141.827  30.336  1.00  0.00           H  
ATOM   4298 2HB  ARG B  58     198.386 140.852  31.726  1.00  0.00           H  
ATOM   4299 1HG  ARG B  58     200.362 141.709  30.652  1.00  0.00           H  
ATOM   4300 2HG  ARG B  58     200.302 139.943  30.439  1.00  0.00           H  
ATOM   4301 1HD  ARG B  58     200.981 141.039  28.403  1.00  0.00           H  
ATOM   4302 2HD  ARG B  58     199.397 140.255  28.200  1.00  0.00           H  
ATOM   4303  HE  ARG B  58     198.406 142.322  27.935  1.00  0.00           H  
ATOM   4304 1HH1 ARG B  58     201.731 142.720  28.996  1.00  0.00           H  
ATOM   4305 2HH1 ARG B  58     201.760 144.439  28.676  1.00  0.00           H  
ATOM   4306 1HH2 ARG B  58     198.456 144.555  27.522  1.00  0.00           H  
ATOM   4307 2HH2 ARG B  58     199.907 145.479  27.840  1.00  0.00           H  
ATOM   4308  N   ALA B  59     198.256 137.949  31.581  1.00  0.00           N  
ATOM   4309  CA  ALA B  59     198.916 136.696  31.934  1.00  0.00           C  
ATOM   4310  C   ALA B  59     198.370 135.537  31.111  1.00  0.00           C  
ATOM   4311  O   ALA B  59     199.131 134.758  30.535  1.00  0.00           O  
ATOM   4312  CB  ALA B  59     198.756 136.414  33.419  1.00  0.00           C  
ATOM   4313  H   ALA B  59     197.772 138.469  32.298  1.00  0.00           H  
ATOM   4314  HA  ALA B  59     199.978 136.791  31.707  1.00  0.00           H  
ATOM   4315 1HB  ALA B  59     199.253 135.476  33.667  1.00  0.00           H  
ATOM   4316 2HB  ALA B  59     199.203 137.224  33.995  1.00  0.00           H  
ATOM   4317 3HB  ALA B  59     197.697 136.337  33.663  1.00  0.00           H  
ATOM   4318  N   LEU B  60     197.045 135.419  31.056  1.00  0.00           N  
ATOM   4319  CA  LEU B  60     196.411 134.260  30.435  1.00  0.00           C  
ATOM   4320  C   LEU B  60     196.743 134.180  28.952  1.00  0.00           C  
ATOM   4321  O   LEU B  60     196.932 133.092  28.407  1.00  0.00           O  
ATOM   4322  CB  LEU B  60     194.889 134.325  30.621  1.00  0.00           C  
ATOM   4323  CG  LEU B  60     194.387 134.151  32.059  1.00  0.00           C  
ATOM   4324  CD1 LEU B  60     192.887 134.407  32.108  1.00  0.00           C  
ATOM   4325  CD2 LEU B  60     194.719 132.749  32.547  1.00  0.00           C  
ATOM   4326  H   LEU B  60     196.464 136.144  31.451  1.00  0.00           H  
ATOM   4327  HA  LEU B  60     196.785 133.360  30.921  1.00  0.00           H  
ATOM   4328 1HB  LEU B  60     194.537 135.291  30.262  1.00  0.00           H  
ATOM   4329 2HB  LEU B  60     194.432 133.546  30.013  1.00  0.00           H  
ATOM   4330  HG  LEU B  60     194.871 134.884  32.705  1.00  0.00           H  
ATOM   4331 1HD1 LEU B  60     192.530 134.282  33.131  1.00  0.00           H  
ATOM   4332 2HD1 LEU B  60     192.679 135.424  31.773  1.00  0.00           H  
ATOM   4333 3HD1 LEU B  60     192.376 133.699  31.457  1.00  0.00           H  
ATOM   4334 1HD2 LEU B  60     194.362 132.625  33.569  1.00  0.00           H  
ATOM   4335 2HD2 LEU B  60     194.234 132.015  31.901  1.00  0.00           H  
ATOM   4336 3HD2 LEU B  60     195.798 132.599  32.518  1.00  0.00           H  
ATOM   4337  N   GLN B  61     196.814 135.338  28.303  1.00  0.00           N  
ATOM   4338  CA  GLN B  61     197.197 135.409  26.898  1.00  0.00           C  
ATOM   4339  C   GLN B  61     198.601 134.860  26.679  1.00  0.00           C  
ATOM   4340  O   GLN B  61     198.837 134.084  25.754  1.00  0.00           O  
ATOM   4341  CB  GLN B  61     197.115 136.852  26.393  1.00  0.00           C  
ATOM   4342  CG  GLN B  61     197.573 137.036  24.956  1.00  0.00           C  
ATOM   4343  CD  GLN B  61     196.656 136.344  23.965  1.00  0.00           C  
ATOM   4344  NE2 GLN B  61     197.230 135.484  23.131  1.00  0.00           N  
ATOM   4345  OE1 GLN B  61     195.445 136.580  23.948  1.00  0.00           O  
ATOM   4346  H   GLN B  61     196.598 136.191  28.797  1.00  0.00           H  
ATOM   4347  HA  GLN B  61     196.497 134.806  26.319  1.00  0.00           H  
ATOM   4348 1HB  GLN B  61     196.087 137.207  26.467  1.00  0.00           H  
ATOM   4349 2HB  GLN B  61     197.729 137.494  27.026  1.00  0.00           H  
ATOM   4350 1HG  GLN B  61     197.587 138.101  24.723  1.00  0.00           H  
ATOM   4351 2HG  GLN B  61     198.573 136.617  24.848  1.00  0.00           H  
ATOM   4352 1HE2 GLN B  61     196.676 134.997  22.454  1.00  0.00           H  
ATOM   4353 2HE2 GLN B  61     198.216 135.323  23.179  1.00  0.00           H  
ATOM   4354  N   LEU B  62     199.531 135.268  27.539  1.00  0.00           N  
ATOM   4355  CA  LEU B  62     200.911 134.802  27.466  1.00  0.00           C  
ATOM   4356  C   LEU B  62     200.996 133.299  27.704  1.00  0.00           C  
ATOM   4357  O   LEU B  62     201.850 132.619  27.135  1.00  0.00           O  
ATOM   4358  CB  LEU B  62     201.775 135.539  28.496  1.00  0.00           C  
ATOM   4359  CG  LEU B  62     201.851 137.062  28.332  1.00  0.00           C  
ATOM   4360  CD1 LEU B  62     202.580 137.666  29.525  1.00  0.00           C  
ATOM   4361  CD2 LEU B  62     202.564 137.397  27.030  1.00  0.00           C  
ATOM   4362  H   LEU B  62     199.270 135.921  28.264  1.00  0.00           H  
ATOM   4363  HA  LEU B  62     201.297 135.018  26.469  1.00  0.00           H  
ATOM   4364 1HB  LEU B  62     201.382 135.333  29.491  1.00  0.00           H  
ATOM   4365 2HB  LEU B  62     202.790 135.149  28.440  1.00  0.00           H  
ATOM   4366  HG  LEU B  62     200.843 137.477  28.312  1.00  0.00           H  
ATOM   4367 1HD1 LEU B  62     202.634 138.748  29.408  1.00  0.00           H  
ATOM   4368 2HD1 LEU B  62     202.038 137.427  30.440  1.00  0.00           H  
ATOM   4369 3HD1 LEU B  62     203.587 137.257  29.582  1.00  0.00           H  
ATOM   4370 1HD2 LEU B  62     202.617 138.481  26.913  1.00  0.00           H  
ATOM   4371 2HD2 LEU B  62     203.572 136.985  27.050  1.00  0.00           H  
ATOM   4372 3HD2 LEU B  62     202.012 136.969  26.193  1.00  0.00           H  
ATOM   4373  N   ILE B  63     200.110 132.780  28.546  1.00  0.00           N  
ATOM   4374  CA  ILE B  63     200.049 131.346  28.802  1.00  0.00           C  
ATOM   4375  C   ILE B  63     199.474 130.596  27.608  1.00  0.00           C  
ATOM   4376  O   ILE B  63     199.967 129.530  27.238  1.00  0.00           O  
ATOM   4377  CB  ILE B  63     199.203 131.047  30.052  1.00  0.00           C  
ATOM   4378  CG1 ILE B  63     199.889 131.596  31.306  1.00  0.00           C  
ATOM   4379  CG2 ILE B  63     198.962 129.552  30.186  1.00  0.00           C  
ATOM   4380  CD1 ILE B  63     199.015 131.579  32.539  1.00  0.00           C  
ATOM   4381  H   ILE B  63     199.461 133.392  29.021  1.00  0.00           H  
ATOM   4382  HA  ILE B  63     201.061 130.985  28.986  1.00  0.00           H  
ATOM   4383  HB  ILE B  63     198.242 131.555  29.972  1.00  0.00           H  
ATOM   4384 1HG1 ILE B  63     200.786 131.014  31.515  1.00  0.00           H  
ATOM   4385 2HG1 ILE B  63     200.205 132.625  31.127  1.00  0.00           H  
ATOM   4386 1HG2 ILE B  63     198.363 129.357  31.076  1.00  0.00           H  
ATOM   4387 2HG2 ILE B  63     198.433 129.188  29.306  1.00  0.00           H  
ATOM   4388 3HG2 ILE B  63     199.919 129.035  30.273  1.00  0.00           H  
ATOM   4389 1HD1 ILE B  63     199.571 131.984  33.386  1.00  0.00           H  
ATOM   4390 2HD1 ILE B  63     198.127 132.187  32.364  1.00  0.00           H  
ATOM   4391 3HD1 ILE B  63     198.717 130.554  32.758  1.00  0.00           H  
ATOM   4392  N   VAL B  64     198.436 131.118  26.986  1.00  0.00           N  
ATOM   4393  CA  VAL B  64     197.841 130.528  25.794  1.00  0.00           C  
ATOM   4394  C   VAL B  64     198.799 130.580  24.612  1.00  0.00           C  
ATOM   4395  O   VAL B  64     198.804 129.687  23.765  1.00  0.00           O  
ATOM   4396  CB  VAL B  64     196.538 131.264  25.428  1.00  0.00           C  
ATOM   4397  CG1 VAL B  64     196.086 130.883  24.026  1.00  0.00           C  
ATOM   4398  CG2 VAL B  64     195.457 130.943  26.449  1.00  0.00           C  
ATOM   4399  H   VAL B  64     198.045 131.970  27.361  1.00  0.00           H  
ATOM   4400  HA  VAL B  64     197.628 129.479  26.006  1.00  0.00           H  
ATOM   4401  HB  VAL B  64     196.728 132.338  25.424  1.00  0.00           H  
ATOM   4402 1HG1 VAL B  64     195.165 131.413  23.784  1.00  0.00           H  
ATOM   4403 2HG1 VAL B  64     196.861 131.155  23.308  1.00  0.00           H  
ATOM   4404 3HG1 VAL B  64     195.909 129.808  23.981  1.00  0.00           H  
ATOM   4405 1HG2 VAL B  64     194.539 131.469  26.184  1.00  0.00           H  
ATOM   4406 2HG2 VAL B  64     195.272 129.869  26.457  1.00  0.00           H  
ATOM   4407 3HG2 VAL B  64     195.785 131.262  27.438  1.00  0.00           H  
ATOM   4408  N   ASP B  65     199.610 131.631  24.561  1.00  0.00           N  
ATOM   4409  CA  ASP B  65     200.642 131.755  23.538  1.00  0.00           C  
ATOM   4410  C   ASP B  65     201.608 130.578  23.587  1.00  0.00           C  
ATOM   4411  O   ASP B  65     201.950 130.000  22.557  1.00  0.00           O  
ATOM   4412  CB  ASP B  65     201.414 133.064  23.709  1.00  0.00           C  
ATOM   4413  CG  ASP B  65     200.595 134.290  23.325  1.00  0.00           C  
ATOM   4414  OD1 ASP B  65     199.578 134.126  22.694  1.00  0.00           O  
ATOM   4415  OD2 ASP B  65     200.995 135.377  23.665  1.00  0.00           O1-
ATOM   4416  H   ASP B  65     199.508 132.367  25.248  1.00  0.00           H  
ATOM   4417  HA  ASP B  65     200.161 131.745  22.558  1.00  0.00           H  
ATOM   4418 1HB  ASP B  65     201.729 133.168  24.747  1.00  0.00           H  
ATOM   4419 2HB  ASP B  65     202.314 133.040  23.094  1.00  0.00           H  
ATOM   4420  N   VAL B  66     202.047 130.232  24.793  1.00  0.00           N  
ATOM   4421  CA  VAL B  66     202.954 129.104  24.982  1.00  0.00           C  
ATOM   4422  C   VAL B  66     202.284 127.788  24.608  1.00  0.00           C  
ATOM   4423  O   VAL B  66     202.883 126.942  23.945  1.00  0.00           O  
ATOM   4424  CB  VAL B  66     203.428 129.038  26.445  1.00  0.00           C  
ATOM   4425  CG1 VAL B  66     204.224 127.765  26.690  1.00  0.00           C  
ATOM   4426  CG2 VAL B  66     204.261 130.267  26.776  1.00  0.00           C  
ATOM   4427  H   VAL B  66     201.747 130.760  25.598  1.00  0.00           H  
ATOM   4428  HA  VAL B  66     203.813 129.237  24.323  1.00  0.00           H  
ATOM   4429  HB  VAL B  66     202.556 129.002  27.098  1.00  0.00           H  
ATOM   4430 1HG1 VAL B  66     204.550 127.734  27.730  1.00  0.00           H  
ATOM   4431 2HG1 VAL B  66     203.597 126.898  26.482  1.00  0.00           H  
ATOM   4432 3HG1 VAL B  66     205.096 127.750  26.037  1.00  0.00           H  
ATOM   4433 1HG2 VAL B  66     204.591 130.214  27.813  1.00  0.00           H  
ATOM   4434 2HG2 VAL B  66     205.129 130.305  26.119  1.00  0.00           H  
ATOM   4435 3HG2 VAL B  66     203.658 131.164  26.634  1.00  0.00           H  
ATOM   4436  N   ALA B  67     201.037 127.624  25.038  1.00  0.00           N  
ATOM   4437  CA  ALA B  67     200.294 126.394  24.780  1.00  0.00           C  
ATOM   4438  C   ALA B  67     200.158 126.138  23.285  1.00  0.00           C  
ATOM   4439  O   ALA B  67     200.489 125.057  22.799  1.00  0.00           O  
ATOM   4440  CB  ALA B  67     198.921 126.457  25.433  1.00  0.00           C  
ATOM   4441  H   ALA B  67     200.593 128.367  25.557  1.00  0.00           H  
ATOM   4442  HA  ALA B  67     200.848 125.558  25.210  1.00  0.00           H  
ATOM   4443 1HB  ALA B  67     198.378 125.534  25.231  1.00  0.00           H  
ATOM   4444 2HB  ALA B  67     199.035 126.582  26.510  1.00  0.00           H  
ATOM   4445 3HB  ALA B  67     198.364 127.301  25.028  1.00  0.00           H  
ATOM   4446  N   ASN B  68     199.669 127.138  22.560  1.00  0.00           N  
ATOM   4447  CA  ASN B  68     199.447 127.007  21.125  1.00  0.00           C  
ATOM   4448  C   ASN B  68     200.756 126.757  20.386  1.00  0.00           C  
ATOM   4449  O   ASN B  68     200.819 125.927  19.479  1.00  0.00           O  
ATOM   4450  CB  ASN B  68     198.753 128.241  20.578  1.00  0.00           C  
ATOM   4451  CG  ASN B  68     198.371 128.095  19.130  1.00  0.00           C  
ATOM   4452  ND2 ASN B  68     198.934 128.926  18.291  1.00  0.00           N  
ATOM   4453  OD1 ASN B  68     197.565 127.227  18.773  1.00  0.00           O  
ATOM   4454  H   ASN B  68     199.446 128.011  23.014  1.00  0.00           H  
ATOM   4455  HA  ASN B  68     198.802 126.146  20.952  1.00  0.00           H  
ATOM   4456 1HB  ASN B  68     197.853 128.440  21.160  1.00  0.00           H  
ATOM   4457 2HB  ASN B  68     199.409 129.104  20.682  1.00  0.00           H  
ATOM   4458 1HD2 ASN B  68     198.718 128.875  17.316  1.00  0.00           H  
ATOM   4459 2HD2 ASN B  68     199.581 129.611  18.624  1.00  0.00           H  
ATOM   4460  N   ALA B  69     201.798 127.482  20.777  1.00  0.00           N  
ATOM   4461  CA  ALA B  69     203.121 127.301  20.190  1.00  0.00           C  
ATOM   4462  C   ALA B  69     203.651 125.896  20.452  1.00  0.00           C  
ATOM   4463  O   ALA B  69     204.204 125.256  19.559  1.00  0.00           O  
ATOM   4464  CB  ALA B  69     204.089 128.341  20.734  1.00  0.00           C  
ATOM   4465  H   ALA B  69     201.671 128.177  21.498  1.00  0.00           H  
ATOM   4466  HA  ALA B  69     203.042 127.429  19.111  1.00  0.00           H  
ATOM   4467 1HB  ALA B  69     205.071 128.192  20.288  1.00  0.00           H  
ATOM   4468 2HB  ALA B  69     203.727 129.339  20.488  1.00  0.00           H  
ATOM   4469 3HB  ALA B  69     204.163 128.239  21.816  1.00  0.00           H  
ATOM   4470  N   GLU B  70     203.478 125.424  21.683  1.00  0.00           N  
ATOM   4471  CA  GLU B  70     203.890 124.074  22.049  1.00  0.00           C  
ATOM   4472  C   GLU B  70     203.226 123.035  21.153  1.00  0.00           C  
ATOM   4473  O   GLU B  70     203.869 122.080  20.714  1.00  0.00           O  
ATOM   4474  CB  GLU B  70     203.551 123.791  23.514  1.00  0.00           C  
ATOM   4475  CG  GLU B  70     203.798 122.354  23.950  1.00  0.00           C  
ATOM   4476  CD  GLU B  70     203.509 122.126  25.408  1.00  0.00           C  
ATOM   4477  OE1 GLU B  70     203.137 123.064  26.073  1.00  0.00           O  
ATOM   4478  OE2 GLU B  70     203.659 121.015  25.857  1.00  0.00           O1-
ATOM   4479  H   GLU B  70     203.053 126.016  22.382  1.00  0.00           H  
ATOM   4480  HA  GLU B  70     204.967 123.991  21.911  1.00  0.00           H  
ATOM   4481 1HB  GLU B  70     204.144 124.442  24.158  1.00  0.00           H  
ATOM   4482 2HB  GLU B  70     202.501 124.020  23.695  1.00  0.00           H  
ATOM   4483 1HG  GLU B  70     203.166 121.691  23.359  1.00  0.00           H  
ATOM   4484 2HG  GLU B  70     204.837 122.096  23.747  1.00  0.00           H  
ATOM   4485  N   ARG B  71     201.941 123.227  20.884  1.00  0.00           N  
ATOM   4486  CA  ARG B  71     201.197 122.325  20.013  1.00  0.00           C  
ATOM   4487  C   ARG B  71     201.826 122.255  18.628  1.00  0.00           C  
ATOM   4488  O   ARG B  71     201.931 121.181  18.037  1.00  0.00           O  
ATOM   4489  CB  ARG B  71     199.749 122.775  19.887  1.00  0.00           C  
ATOM   4490  CG  ARG B  71     198.876 121.885  19.015  1.00  0.00           C  
ATOM   4491  CD  ARG B  71     197.485 122.396  18.929  1.00  0.00           C  
ATOM   4492  NE  ARG B  71     197.424 123.701  18.289  1.00  0.00           N  
ATOM   4493  CZ  ARG B  71     197.468 123.901  16.958  1.00  0.00           C  
ATOM   4494  NH1 ARG B  71     197.572 122.876  16.141  1.00  0.00           N1+
ATOM   4495  NH2 ARG B  71     197.406 125.129  16.472  1.00  0.00           N  
ATOM   4496  H   ARG B  71     201.464 124.018  21.297  1.00  0.00           H  
ATOM   4497  HA  ARG B  71     201.232 121.323  20.442  1.00  0.00           H  
ATOM   4498 1HB  ARG B  71     199.294 122.815  20.876  1.00  0.00           H  
ATOM   4499 2HB  ARG B  71     199.716 123.780  19.470  1.00  0.00           H  
ATOM   4500 1HG  ARG B  71     199.290 121.845  18.008  1.00  0.00           H  
ATOM   4501 2HG  ARG B  71     198.847 120.879  19.436  1.00  0.00           H  
ATOM   4502 1HD  ARG B  71     196.877 121.702  18.349  1.00  0.00           H  
ATOM   4503 2HD  ARG B  71     197.069 122.490  19.932  1.00  0.00           H  
ATOM   4504  HE  ARG B  71     197.344 124.514  18.885  1.00  0.00           H  
ATOM   4505 1HH1 ARG B  71     197.620 121.937  16.512  1.00  0.00           H  
ATOM   4506 2HH1 ARG B  71     197.605 123.026  15.143  1.00  0.00           H  
ATOM   4507 1HH2 ARG B  71     197.326 125.917  17.099  1.00  0.00           H  
ATOM   4508 2HH2 ARG B  71     197.439 125.279  15.475  1.00  0.00           H  
ATOM   4509  N   VAL B  72     202.240 123.409  18.114  1.00  0.00           N  
ATOM   4510  CA  VAL B  72     202.920 123.472  16.825  1.00  0.00           C  
ATOM   4511  C   VAL B  72     204.222 122.680  16.849  1.00  0.00           C  
ATOM   4512  O   VAL B  72     204.524 121.938  15.913  1.00  0.00           O  
ATOM   4513  CB  VAL B  72     203.219 124.935  16.449  1.00  0.00           C  
ATOM   4514  CG1 VAL B  72     204.111 124.997  15.218  1.00  0.00           C  
ATOM   4515  CG2 VAL B  72     201.918 125.685  16.210  1.00  0.00           C  
ATOM   4516  H   VAL B  72     202.083 124.262  18.630  1.00  0.00           H  
ATOM   4517  HA  VAL B  72     202.273 123.024  16.070  1.00  0.00           H  
ATOM   4518  HB  VAL B  72     203.766 125.406  17.266  1.00  0.00           H  
ATOM   4519 1HG1 VAL B  72     204.313 126.039  14.967  1.00  0.00           H  
ATOM   4520 2HG1 VAL B  72     205.051 124.485  15.424  1.00  0.00           H  
ATOM   4521 3HG1 VAL B  72     203.610 124.513  14.381  1.00  0.00           H  
ATOM   4522 1HG2 VAL B  72     202.137 126.719  15.946  1.00  0.00           H  
ATOM   4523 2HG2 VAL B  72     201.369 125.210  15.396  1.00  0.00           H  
ATOM   4524 3HG2 VAL B  72     201.313 125.663  17.117  1.00  0.00           H  
ATOM   4525  N   VAL B  73     204.988 122.843  17.923  1.00  0.00           N  
ATOM   4526  CA  VAL B  73     206.236 122.108  18.089  1.00  0.00           C  
ATOM   4527  C   VAL B  73     205.992 120.604  18.106  1.00  0.00           C  
ATOM   4528  O   VAL B  73     206.723 119.841  17.475  1.00  0.00           O  
ATOM   4529  CB  VAL B  73     206.931 122.528  19.396  1.00  0.00           C  
ATOM   4530  CG1 VAL B  73     208.132 121.633  19.671  1.00  0.00           C  
ATOM   4531  CG2 VAL B  73     207.353 123.987  19.314  1.00  0.00           C  
ATOM   4532  H   VAL B  73     204.698 123.491  18.640  1.00  0.00           H  
ATOM   4533  HA  VAL B  73     206.883 122.327  17.240  1.00  0.00           H  
ATOM   4534  HB  VAL B  73     206.236 122.395  20.226  1.00  0.00           H  
ATOM   4535 1HG1 VAL B  73     208.612 121.944  20.600  1.00  0.00           H  
ATOM   4536 2HG1 VAL B  73     207.802 120.599  19.763  1.00  0.00           H  
ATOM   4537 3HG1 VAL B  73     208.844 121.718  18.851  1.00  0.00           H  
ATOM   4538 1HG2 VAL B  73     207.843 124.277  20.243  1.00  0.00           H  
ATOM   4539 2HG2 VAL B  73     208.043 124.120  18.482  1.00  0.00           H  
ATOM   4540 3HG2 VAL B  73     206.473 124.611  19.160  1.00  0.00           H  
ATOM   4541  N   ARG B  74     204.961 120.185  18.830  1.00  0.00           N  
ATOM   4542  CA  ARG B  74     204.643 118.768  18.961  1.00  0.00           C  
ATOM   4543  C   ARG B  74     204.155 118.188  17.639  1.00  0.00           C  
ATOM   4544  O   ARG B  74     204.388 117.017  17.340  1.00  0.00           O  
ATOM   4545  CB  ARG B  74     203.579 118.555  20.029  1.00  0.00           C  
ATOM   4546  CG  ARG B  74     204.047 118.803  21.454  1.00  0.00           C  
ATOM   4547  CD  ARG B  74     202.965 118.543  22.439  1.00  0.00           C  
ATOM   4548  NE  ARG B  74     203.379 118.861  23.795  1.00  0.00           N  
ATOM   4549  CZ  ARG B  74     204.072 118.031  24.599  1.00  0.00           C  
ATOM   4550  NH1 ARG B  74     204.420 116.838  24.169  1.00  0.00           N1+
ATOM   4551  NH2 ARG B  74     204.402 118.415  25.820  1.00  0.00           N  
ATOM   4552  H   ARG B  74     204.383 120.865  19.302  1.00  0.00           H  
ATOM   4553  HA  ARG B  74     205.549 118.233  19.240  1.00  0.00           H  
ATOM   4554 1HB  ARG B  74     202.736 119.217  19.838  1.00  0.00           H  
ATOM   4555 2HB  ARG B  74     203.211 117.531  19.975  1.00  0.00           H  
ATOM   4556 1HG  ARG B  74     204.884 118.143  21.683  1.00  0.00           H  
ATOM   4557 2HG  ARG B  74     204.362 119.841  21.558  1.00  0.00           H  
ATOM   4558 1HD  ARG B  74     202.097 119.154  22.194  1.00  0.00           H  
ATOM   4559 2HD  ARG B  74     202.688 117.490  22.405  1.00  0.00           H  
ATOM   4560  HE  ARG B  74     203.130 119.770  24.162  1.00  0.00           H  
ATOM   4561 1HH1 ARG B  74     204.168 116.544  23.235  1.00  0.00           H  
ATOM   4562 2HH1 ARG B  74     204.939 116.215  24.770  1.00  0.00           H  
ATOM   4563 1HH2 ARG B  74     204.134 119.332  26.151  1.00  0.00           H  
ATOM   4564 2HH2 ARG B  74     204.921 117.793  26.422  1.00  0.00           H  
ATOM   4565  N   GLU B  75     203.480 119.015  16.848  1.00  0.00           N  
ATOM   4566  CA  GLU B  75     202.948 118.583  15.562  1.00  0.00           C  
ATOM   4567  C   GLU B  75     204.069 118.350  14.555  1.00  0.00           C  
ATOM   4568  O   GLU B  75     204.048 117.375  13.805  1.00  0.00           O  
ATOM   4569  CB  GLU B  75     201.963 119.620  15.016  1.00  0.00           C  
ATOM   4570  CG  GLU B  75     201.285 119.217  13.714  1.00  0.00           C  
ATOM   4571  CD  GLU B  75     200.244 120.207  13.267  1.00  0.00           C  
ATOM   4572  OE1 GLU B  75     200.040 121.178  13.956  1.00  0.00           O  
ATOM   4573  OE2 GLU B  75     199.654 119.991  12.236  1.00  0.00           O1-
ATOM   4574  H   GLU B  75     203.329 119.968  17.149  1.00  0.00           H  
ATOM   4575  HA  GLU B  75     202.429 117.636  15.703  1.00  0.00           H  
ATOM   4576 1HB  GLU B  75     201.185 119.807  15.755  1.00  0.00           H  
ATOM   4577 2HB  GLU B  75     202.485 120.561  14.844  1.00  0.00           H  
ATOM   4578 1HG  GLU B  75     202.041 119.126  12.935  1.00  0.00           H  
ATOM   4579 2HG  GLU B  75     200.818 118.242  13.847  1.00  0.00           H  
ATOM   4580  N   ARG B  76     205.044 119.251  14.544  1.00  0.00           N  
ATOM   4581  CA  ARG B  76     206.191 119.128  13.652  1.00  0.00           C  
ATOM   4582  C   ARG B  76     207.489 119.461  14.377  1.00  0.00           C  
ATOM   4583  O   ARG B  76     208.062 120.532  14.179  1.00  0.00           O  
ATOM   4584  CB  ARG B  76     206.035 120.046  12.448  1.00  0.00           C  
ATOM   4585  CG  ARG B  76     204.876 119.699  11.528  1.00  0.00           C  
ATOM   4586  CD  ARG B  76     205.108 118.421  10.807  1.00  0.00           C  
ATOM   4587  NE  ARG B  76     204.047 118.134   9.856  1.00  0.00           N  
ATOM   4588  CZ  ARG B  76     202.893 117.508  10.162  1.00  0.00           C  
ATOM   4589  NH1 ARG B  76     202.668 117.113  11.396  1.00  0.00           N1+
ATOM   4590  NH2 ARG B  76     201.988 117.293   9.224  1.00  0.00           N  
ATOM   4591  H   ARG B  76     204.988 120.044  15.168  1.00  0.00           H  
ATOM   4592  HA  ARG B  76     206.257 118.093  13.318  1.00  0.00           H  
ATOM   4593 1HB  ARG B  76     205.893 121.069  12.789  1.00  0.00           H  
ATOM   4594 2HB  ARG B  76     206.947 120.021  11.853  1.00  0.00           H  
ATOM   4595 1HG  ARG B  76     203.961 119.601  12.114  1.00  0.00           H  
ATOM   4596 2HG  ARG B  76     204.749 120.491  10.788  1.00  0.00           H  
ATOM   4597 1HD  ARG B  76     206.049 118.478  10.261  1.00  0.00           H  
ATOM   4598 2HD  ARG B  76     205.153 117.603  11.525  1.00  0.00           H  
ATOM   4599  HE  ARG B  76     204.183 118.424   8.897  1.00  0.00           H  
ATOM   4600 1HH1 ARG B  76     203.360 117.277  12.113  1.00  0.00           H  
ATOM   4601 2HH1 ARG B  76     201.803 116.643  11.625  1.00  0.00           H  
ATOM   4602 1HH2 ARG B  76     202.160 117.599   8.276  1.00  0.00           H  
ATOM   4603 2HH2 ARG B  76     201.124 116.825   9.454  1.00  0.00           H  
ATOM   4604  N   PRO B  77     207.947 118.539  15.215  1.00  0.00           N  
ATOM   4605  CA  PRO B  77     209.180 118.732  15.968  1.00  0.00           C  
ATOM   4606  C   PRO B  77     210.364 118.964  15.038  1.00  0.00           C  
ATOM   4607  O   PRO B  77     210.609 118.179  14.123  1.00  0.00           O  
ATOM   4608  CB  PRO B  77     209.321 117.418  16.744  1.00  0.00           C  
ATOM   4609  CG  PRO B  77     207.923 116.915  16.867  1.00  0.00           C  
ATOM   4610  CD  PRO B  77     207.280 117.271  15.552  1.00  0.00           C  
ATOM   4611  HA  PRO B  77     209.071 119.620  16.590  1.00  0.00           H  
ATOM   4612 1HB  PRO B  77     209.977 116.727  16.196  1.00  0.00           H  
ATOM   4613 2HB  PRO B  77     209.793 117.604  17.720  1.00  0.00           H  
ATOM   4614 1HG  PRO B  77     207.925 115.831  17.055  1.00  0.00           H  
ATOM   4615 2HG  PRO B  77     207.423 117.387  17.725  1.00  0.00           H  
ATOM   4616 1HD  PRO B  77     207.492 116.484  14.813  1.00  0.00           H  
ATOM   4617 2HD  PRO B  77     206.196 117.389  15.694  1.00  0.00           H  
ATOM   4618  N   GLY B  78     211.096 120.046  15.280  1.00  0.00           N  
ATOM   4619  CA  GLY B  78     212.353 120.291  14.583  1.00  0.00           C  
ATOM   4620  C   GLY B  78     212.130 121.094  13.307  1.00  0.00           C  
ATOM   4621  O   GLY B  78     213.077 121.416  12.592  1.00  0.00           O  
ATOM   4622  H   GLY B  78     210.773 120.716  15.963  1.00  0.00           H  
ATOM   4623 1HA  GLY B  78     213.034 120.832  15.243  1.00  0.00           H  
ATOM   4624 2HA  GLY B  78     212.827 119.340  14.340  1.00  0.00           H  
ATOM   4625  N   SER B  79     210.870 121.412  13.031  1.00  0.00           N  
ATOM   4626  CA  SER B  79     210.517 122.180  11.839  1.00  0.00           C  
ATOM   4627  C   SER B  79     210.794 123.663  12.039  1.00  0.00           C  
ATOM   4628  O   SER B  79     210.993 124.121  13.163  1.00  0.00           O  
ATOM   4629  CB  SER B  79     209.056 121.970  11.496  1.00  0.00           C  
ATOM   4630  OG  SER B  79     208.225 122.551  12.463  1.00  0.00           O  
ATOM   4631  H   SER B  79     210.137 121.118  13.659  1.00  0.00           H  
ATOM   4632  HA  SER B  79     211.138 121.836  11.011  1.00  0.00           H  
ATOM   4633 1HB  SER B  79     208.845 122.408  10.520  1.00  0.00           H  
ATOM   4634 2HB  SER B  79     208.848 120.903  11.427  1.00  0.00           H  
ATOM   4635  HG  SER B  79     208.126 121.894  13.156  1.00  0.00           H  
ATOM   4636  N   ASN B  80     210.801 124.410  10.939  1.00  0.00           N  
ATOM   4637  CA  ASN B  80     210.956 125.860  11.000  1.00  0.00           C  
ATOM   4638  C   ASN B  80     209.763 126.511  11.685  1.00  0.00           C  
ATOM   4639  O   ASN B  80     209.900 127.550  12.335  1.00  0.00           O  
ATOM   4640  CB  ASN B  80     211.152 126.434   9.609  1.00  0.00           C  
ATOM   4641  CG  ASN B  80     212.513 126.136   9.046  1.00  0.00           C  
ATOM   4642  ND2 ASN B  80     212.630 126.186   7.744  1.00  0.00           N  
ATOM   4643  OD1 ASN B  80     213.459 125.856   9.792  1.00  0.00           O  
ATOM   4644  H   ASN B  80     210.700 123.963  10.038  1.00  0.00           H  
ATOM   4645  HA  ASN B  80     211.844 126.080  11.590  1.00  0.00           H  
ATOM   4646 1HB  ASN B  80     210.395 126.027   8.936  1.00  0.00           H  
ATOM   4647 2HB  ASN B  80     211.014 127.515   9.640  1.00  0.00           H  
ATOM   4648 1HD2 ASN B  80     213.514 125.996   7.314  1.00  0.00           H  
ATOM   4649 2HD2 ASN B  80     211.839 126.416   7.179  1.00  0.00           H  
ATOM   4650  N   LEU B  81     208.594 125.897  11.542  1.00  0.00           N  
ATOM   4651  CA  LEU B  81     207.407 126.328  12.268  1.00  0.00           C  
ATOM   4652  C   LEU B  81     207.581 126.140  13.770  1.00  0.00           C  
ATOM   4653  O   LEU B  81     207.173 126.988  14.564  1.00  0.00           O  
ATOM   4654  CB  LEU B  81     206.179 125.543  11.788  1.00  0.00           C  
ATOM   4655  CG  LEU B  81     205.754 125.796  10.336  1.00  0.00           C  
ATOM   4656  CD1 LEU B  81     204.645 124.826   9.955  1.00  0.00           C  
ATOM   4657  CD2 LEU B  81     205.294 127.240  10.186  1.00  0.00           C  
ATOM   4658  H   LEU B  81     208.526 125.111  10.911  1.00  0.00           H  
ATOM   4659  HA  LEU B  81     207.255 127.392  12.087  1.00  0.00           H  
ATOM   4660 1HB  LEU B  81     206.383 124.479  11.892  1.00  0.00           H  
ATOM   4661 2HB  LEU B  81     205.334 125.795  12.429  1.00  0.00           H  
ATOM   4662  HG  LEU B  81     206.600 125.614   9.673  1.00  0.00           H  
ATOM   4663 1HD1 LEU B  81     204.342 125.006   8.923  1.00  0.00           H  
ATOM   4664 2HD1 LEU B  81     205.006 123.804  10.053  1.00  0.00           H  
ATOM   4665 3HD1 LEU B  81     203.790 124.975  10.614  1.00  0.00           H  
ATOM   4666 1HD2 LEU B  81     204.994 127.419   9.153  1.00  0.00           H  
ATOM   4667 2HD2 LEU B  81     204.449 127.423  10.848  1.00  0.00           H  
ATOM   4668 3HD2 LEU B  81     206.112 127.911  10.448  1.00  0.00           H  
ATOM   4669  N   ALA B  82     208.189 125.021  14.154  1.00  0.00           N  
ATOM   4670  CA  ALA B  82     208.479 124.750  15.558  1.00  0.00           C  
ATOM   4671  C   ALA B  82     209.500 125.737  16.110  1.00  0.00           C  
ATOM   4672  O   ALA B  82     209.418 126.148  17.267  1.00  0.00           O  
ATOM   4673  CB  ALA B  82     208.975 123.322  15.729  1.00  0.00           C  
ATOM   4674  H   ALA B  82     208.456 124.342  13.456  1.00  0.00           H  
ATOM   4675  HA  ALA B  82     207.559 124.869  16.131  1.00  0.00           H  
ATOM   4676 1HB  ALA B  82     209.188 123.135  16.782  1.00  0.00           H  
ATOM   4677 2HB  ALA B  82     208.212 122.626  15.384  1.00  0.00           H  
ATOM   4678 3HB  ALA B  82     209.885 123.182  15.145  1.00  0.00           H  
ATOM   4679  N   LYS B  83     210.461 126.116  15.274  1.00  0.00           N  
ATOM   4680  CA  LYS B  83     211.457 127.111  15.654  1.00  0.00           C  
ATOM   4681  C   LYS B  83     210.806 128.452  15.962  1.00  0.00           C  
ATOM   4682  O   LYS B  83     211.156 129.112  16.942  1.00  0.00           O  
ATOM   4683  CB  LYS B  83     212.499 127.275  14.547  1.00  0.00           C  
ATOM   4684  CG  LYS B  83     213.431 126.082  14.378  1.00  0.00           C  
ATOM   4685  CD  LYS B  83     214.393 126.290  13.217  1.00  0.00           C  
ATOM   4686  CE  LYS B  83     215.258 125.061  12.987  1.00  0.00           C  
ATOM   4687  NZ  LYS B  83     216.158 125.228  11.814  1.00  0.00           N1+
ATOM   4688  H   LYS B  83     210.503 125.704  14.351  1.00  0.00           H  
ATOM   4689  HA  LYS B  83     211.959 126.771  16.560  1.00  0.00           H  
ATOM   4690 1HB  LYS B  83     211.996 127.442  13.594  1.00  0.00           H  
ATOM   4691 2HB  LYS B  83     213.113 128.152  14.752  1.00  0.00           H  
ATOM   4692 1HG  LYS B  83     214.006 125.936  15.293  1.00  0.00           H  
ATOM   4693 2HG  LYS B  83     212.842 125.183  14.194  1.00  0.00           H  
ATOM   4694 1HD  LYS B  83     213.825 126.502  12.309  1.00  0.00           H  
ATOM   4695 2HD  LYS B  83     215.038 127.144  13.429  1.00  0.00           H  
ATOM   4696 1HE  LYS B  83     215.864 124.873  13.871  1.00  0.00           H  
ATOM   4697 2HE  LYS B  83     214.621 124.194  12.819  1.00  0.00           H  
ATOM   4698 1HZ  LYS B  83     216.715 124.392  11.695  1.00  0.00           H  
ATOM   4699 2HZ  LYS B  83     215.605 125.384  10.982  1.00  0.00           H  
ATOM   4700 3HZ  LYS B  83     216.769 126.018  11.967  1.00  0.00           H  
ATOM   4701  N   LYS B  84     209.857 128.850  15.122  1.00  0.00           N  
ATOM   4702  CA  LYS B  84     209.082 130.063  15.361  1.00  0.00           C  
ATOM   4703  C   LYS B  84     208.219 129.928  16.608  1.00  0.00           C  
ATOM   4704  O   LYS B  84     208.049 130.884  17.365  1.00  0.00           O  
ATOM   4705  CB  LYS B  84     208.207 130.388  14.149  1.00  0.00           C  
ATOM   4706  CG  LYS B  84     207.366 131.649  14.299  1.00  0.00           C  
ATOM   4707  CD  LYS B  84     208.241 132.892  14.365  1.00  0.00           C  
ATOM   4708  CE  LYS B  84     207.400 134.157  14.445  1.00  0.00           C  
ATOM   4709  NZ  LYS B  84     208.240 135.386  14.425  1.00  0.00           N1+
ATOM   4710  H   LYS B  84     209.667 128.301  14.297  1.00  0.00           H  
ATOM   4711  HA  LYS B  84     209.774 130.889  15.524  1.00  0.00           H  
ATOM   4712 1HB  LYS B  84     208.837 130.510  13.267  1.00  0.00           H  
ATOM   4713 2HB  LYS B  84     207.531 129.556  13.955  1.00  0.00           H  
ATOM   4714 1HG  LYS B  84     206.687 131.737  13.451  1.00  0.00           H  
ATOM   4715 2HG  LYS B  84     206.774 131.584  15.211  1.00  0.00           H  
ATOM   4716 1HD  LYS B  84     208.886 132.838  15.244  1.00  0.00           H  
ATOM   4717 2HD  LYS B  84     208.871 132.941  13.476  1.00  0.00           H  
ATOM   4718 1HE  LYS B  84     206.712 134.190  13.601  1.00  0.00           H  
ATOM   4719 2HE  LYS B  84     206.815 134.148  15.363  1.00  0.00           H  
ATOM   4720 1HZ  LYS B  84     207.647 136.201  14.479  1.00  0.00           H  
ATOM   4721 2HZ  LYS B  84     208.871 135.375  15.213  1.00  0.00           H  
ATOM   4722 3HZ  LYS B  84     208.775 135.415  13.568  1.00  0.00           H  
ATOM   4723  N   ALA B  85     207.674 128.735  16.821  1.00  0.00           N  
ATOM   4724  CA  ALA B  85     206.894 128.449  18.019  1.00  0.00           C  
ATOM   4725  C   ALA B  85     207.729 128.641  19.277  1.00  0.00           C  
ATOM   4726  O   ALA B  85     207.268 129.230  20.255  1.00  0.00           O  
ATOM   4727  CB  ALA B  85     206.340 127.031  17.963  1.00  0.00           C  
ATOM   4728  H   ALA B  85     207.803 128.005  16.132  1.00  0.00           H  
ATOM   4729  HA  ALA B  85     206.059 129.149  18.063  1.00  0.00           H  
ATOM   4730 1HB  ALA B  85     205.759 126.833  18.864  1.00  0.00           H  
ATOM   4731 2HB  ALA B  85     205.697 126.926  17.088  1.00  0.00           H  
ATOM   4732 3HB  ALA B  85     207.162 126.322  17.897  1.00  0.00           H  
ATOM   4733  N   LEU B  86     208.962 128.142  19.249  1.00  0.00           N  
ATOM   4734  CA  LEU B  86     209.873 128.290  20.374  1.00  0.00           C  
ATOM   4735  C   LEU B  86     210.194 129.755  20.637  1.00  0.00           C  
ATOM   4736  O   LEU B  86     210.286 130.183  21.787  1.00  0.00           O  
ATOM   4737  CB  LEU B  86     211.171 127.517  20.108  1.00  0.00           C  
ATOM   4738  CG  LEU B  86     211.048 125.987  20.117  1.00  0.00           C  
ATOM   4739  CD1 LEU B  86     212.363 125.369  19.658  1.00  0.00           C  
ATOM   4740  CD2 LEU B  86     210.680 125.515  21.516  1.00  0.00           C  
ATOM   4741  H   LEU B  86     209.270 127.646  18.424  1.00  0.00           H  
ATOM   4742  HA  LEU B  86     209.391 127.891  21.267  1.00  0.00           H  
ATOM   4743 1HB  LEU B  86     211.559 127.812  19.134  1.00  0.00           H  
ATOM   4744 2HB  LEU B  86     211.903 127.794  20.867  1.00  0.00           H  
ATOM   4745  HG  LEU B  86     210.273 125.681  19.414  1.00  0.00           H  
ATOM   4746 1HD1 LEU B  86     212.274 124.282  19.664  1.00  0.00           H  
ATOM   4747 2HD1 LEU B  86     212.591 125.708  18.648  1.00  0.00           H  
ATOM   4748 3HD1 LEU B  86     213.161 125.672  20.333  1.00  0.00           H  
ATOM   4749 1HD2 LEU B  86     210.591 124.427  21.521  1.00  0.00           H  
ATOM   4750 2HD2 LEU B  86     211.455 125.819  22.218  1.00  0.00           H  
ATOM   4751 3HD2 LEU B  86     209.728 125.957  21.810  1.00  0.00           H  
ATOM   4752  N   GLU B  87     210.357 130.521  19.565  1.00  0.00           N  
ATOM   4753  CA  GLU B  87     210.517 131.967  19.672  1.00  0.00           C  
ATOM   4754  C   GLU B  87     209.332 132.601  20.387  1.00  0.00           C  
ATOM   4755  O   GLU B  87     209.507 133.405  21.306  1.00  0.00           O  
ATOM   4756  CB  GLU B  87     210.679 132.589  18.283  1.00  0.00           C  
ATOM   4757  CG  GLU B  87     210.830 134.104  18.288  1.00  0.00           C  
ATOM   4758  CD  GLU B  87     210.795 134.699  16.908  1.00  0.00           C  
ATOM   4759  OE1 GLU B  87     211.460 134.184  16.042  1.00  0.00           O  
ATOM   4760  OE2 GLU B  87     210.103 135.672  16.720  1.00  0.00           O1-
ATOM   4761  H   GLU B  87     210.371 130.092  18.649  1.00  0.00           H  
ATOM   4762  HA  GLU B  87     211.410 132.172  20.263  1.00  0.00           H  
ATOM   4763 1HB  GLU B  87     211.558 132.168  17.796  1.00  0.00           H  
ATOM   4764 2HB  GLU B  87     209.814 132.341  17.670  1.00  0.00           H  
ATOM   4765 1HG  GLU B  87     210.023 134.538  18.878  1.00  0.00           H  
ATOM   4766 2HG  GLU B  87     211.772 134.364  18.767  1.00  0.00           H  
ATOM   4767  N   ILE B  88     208.129 132.236  19.963  1.00  0.00           N  
ATOM   4768  CA  ILE B  88     206.911 132.751  20.579  1.00  0.00           C  
ATOM   4769  C   ILE B  88     206.851 132.400  22.060  1.00  0.00           C  
ATOM   4770  O   ILE B  88     206.496 133.235  22.892  1.00  0.00           O  
ATOM   4771  CB  ILE B  88     205.660 132.199  19.871  1.00  0.00           C  
ATOM   4772  CG1 ILE B  88     205.545 132.782  18.459  1.00  0.00           C  
ATOM   4773  CG2 ILE B  88     204.410 132.510  20.680  1.00  0.00           C  
ATOM   4774  CD1 ILE B  88     204.545 132.065  17.582  1.00  0.00           C  
ATOM   4775  H   ILE B  88     208.053 131.584  19.196  1.00  0.00           H  
ATOM   4776  HA  ILE B  88     206.914 133.838  20.498  1.00  0.00           H  
ATOM   4777  HB  ILE B  88     205.751 131.121  19.759  1.00  0.00           H  
ATOM   4778 1HG1 ILE B  88     205.257 133.830  18.520  1.00  0.00           H  
ATOM   4779 2HG1 ILE B  88     206.519 132.739  17.968  1.00  0.00           H  
ATOM   4780 1HG2 ILE B  88     203.535 132.113  20.164  1.00  0.00           H  
ATOM   4781 2HG2 ILE B  88     204.491 132.050  21.664  1.00  0.00           H  
ATOM   4782 3HG2 ILE B  88     204.306 133.590  20.791  1.00  0.00           H  
ATOM   4783 1HD1 ILE B  88     204.520 132.534  16.598  1.00  0.00           H  
ATOM   4784 2HD1 ILE B  88     204.835 131.019  17.478  1.00  0.00           H  
ATOM   4785 3HD1 ILE B  88     203.555 132.125  18.036  1.00  0.00           H  
ATOM   4786  N   ILE B  89     207.201 131.161  22.384  1.00  0.00           N  
ATOM   4787  CA  ILE B  89     207.230 130.711  23.771  1.00  0.00           C  
ATOM   4788  C   ILE B  89     208.187 131.551  24.604  1.00  0.00           C  
ATOM   4789  O   ILE B  89     207.875 131.927  25.734  1.00  0.00           O  
ATOM   4790  CB  ILE B  89     207.638 129.228  23.859  1.00  0.00           C  
ATOM   4791  CG1 ILE B  89     206.537 128.336  23.281  1.00  0.00           C  
ATOM   4792  CG2 ILE B  89     207.938 128.845  25.300  1.00  0.00           C  
ATOM   4793  CD1 ILE B  89     206.965 126.905  23.055  1.00  0.00           C  
ATOM   4794  H   ILE B  89     207.455 130.513  21.651  1.00  0.00           H  
ATOM   4795  HA  ILE B  89     206.230 130.829  24.192  1.00  0.00           H  
ATOM   4796  HB  ILE B  89     208.529 129.060  23.255  1.00  0.00           H  
ATOM   4797 1HG1 ILE B  89     205.680 128.333  23.955  1.00  0.00           H  
ATOM   4798 2HG1 ILE B  89     206.199 128.744  22.328  1.00  0.00           H  
ATOM   4799 1HG2 ILE B  89     208.224 127.795  25.344  1.00  0.00           H  
ATOM   4800 2HG2 ILE B  89     208.755 129.459  25.677  1.00  0.00           H  
ATOM   4801 3HG2 ILE B  89     207.050 129.005  25.911  1.00  0.00           H  
ATOM   4802 1HD1 ILE B  89     206.132 126.335  22.645  1.00  0.00           H  
ATOM   4803 2HD1 ILE B  89     207.801 126.882  22.354  1.00  0.00           H  
ATOM   4804 3HD1 ILE B  89     207.275 126.465  24.002  1.00  0.00           H  
ATOM   4805  N   LEU B  90     209.353 131.845  24.040  1.00  0.00           N  
ATOM   4806  CA  LEU B  90     210.333 132.697  24.703  1.00  0.00           C  
ATOM   4807  C   LEU B  90     209.781 134.099  24.928  1.00  0.00           C  
ATOM   4808  O   LEU B  90     209.963 134.684  25.996  1.00  0.00           O  
ATOM   4809  CB  LEU B  90     211.620 132.774  23.871  1.00  0.00           C  
ATOM   4810  CG  LEU B  90     212.454 131.488  23.815  1.00  0.00           C  
ATOM   4811  CD1 LEU B  90     213.588 131.661  22.813  1.00  0.00           C  
ATOM   4812  CD2 LEU B  90     212.994 131.174  25.202  1.00  0.00           C  
ATOM   4813  H   LEU B  90     209.568 131.470  23.128  1.00  0.00           H  
ATOM   4814  HA  LEU B  90     210.557 132.268  25.680  1.00  0.00           H  
ATOM   4815 1HB  LEU B  90     211.356 133.042  22.850  1.00  0.00           H  
ATOM   4816 2HB  LEU B  90     212.251 133.563  24.280  1.00  0.00           H  
ATOM   4817  HG  LEU B  90     211.829 130.663  23.474  1.00  0.00           H  
ATOM   4818 1HD1 LEU B  90     214.180 130.747  22.773  1.00  0.00           H  
ATOM   4819 2HD1 LEU B  90     213.172 131.867  21.826  1.00  0.00           H  
ATOM   4820 3HD1 LEU B  90     214.221 132.492  23.120  1.00  0.00           H  
ATOM   4821 1HD2 LEU B  90     213.587 130.258  25.162  1.00  0.00           H  
ATOM   4822 2HD2 LEU B  90     213.621 131.998  25.545  1.00  0.00           H  
ATOM   4823 3HD2 LEU B  90     212.163 131.037  25.894  1.00  0.00           H  
ATOM   4824  N   ARG B  91     209.106 134.634  23.916  1.00  0.00           N  
ATOM   4825  CA  ARG B  91     208.509 135.961  24.009  1.00  0.00           C  
ATOM   4826  C   ARG B  91     207.458 136.017  25.109  1.00  0.00           C  
ATOM   4827  O   ARG B  91     207.426 136.955  25.905  1.00  0.00           O  
ATOM   4828  CB  ARG B  91     207.874 136.356  22.684  1.00  0.00           C  
ATOM   4829  CG  ARG B  91     208.860 136.662  21.568  1.00  0.00           C  
ATOM   4830  CD  ARG B  91     208.167 137.066  20.318  1.00  0.00           C  
ATOM   4831  NE  ARG B  91     209.101 137.282  19.226  1.00  0.00           N  
ATOM   4832  CZ  ARG B  91     209.774 138.430  19.009  1.00  0.00           C  
ATOM   4833  NH1 ARG B  91     209.604 139.452  19.818  1.00  0.00           N1+
ATOM   4834  NH2 ARG B  91     210.603 138.527  17.985  1.00  0.00           N  
ATOM   4835  H   ARG B  91     209.005 134.106  23.062  1.00  0.00           H  
ATOM   4836  HA  ARG B  91     209.293 136.674  24.265  1.00  0.00           H  
ATOM   4837 1HB  ARG B  91     207.225 135.553  22.339  1.00  0.00           H  
ATOM   4838 2HB  ARG B  91     207.253 137.240  22.828  1.00  0.00           H  
ATOM   4839 1HG  ARG B  91     209.516 137.476  21.875  1.00  0.00           H  
ATOM   4840 2HG  ARG B  91     209.458 135.775  21.358  1.00  0.00           H  
ATOM   4841 1HD  ARG B  91     207.470 136.283  20.020  1.00  0.00           H  
ATOM   4842 2HD  ARG B  91     207.621 137.992  20.489  1.00  0.00           H  
ATOM   4843  HE  ARG B  91     209.258 136.518  18.582  1.00  0.00           H  
ATOM   4844 1HH1 ARG B  91     208.970 139.378  20.600  1.00  0.00           H  
ATOM   4845 2HH1 ARG B  91     210.108 140.313  19.656  1.00  0.00           H  
ATOM   4846 1HH2 ARG B  91     210.733 137.741  17.363  1.00  0.00           H  
ATOM   4847 2HH2 ARG B  91     211.106 139.387  17.823  1.00  0.00           H  
ATOM   4848  N   ALA B  92     206.596 135.006  25.147  1.00  0.00           N  
ATOM   4849  CA  ALA B  92     205.550 134.930  26.159  1.00  0.00           C  
ATOM   4850  C   ALA B  92     206.142 134.728  27.548  1.00  0.00           C  
ATOM   4851  O   ALA B  92     205.729 135.376  28.510  1.00  0.00           O  
ATOM   4852  CB  ALA B  92     204.575 133.809  25.830  1.00  0.00           C  
ATOM   4853  H   ALA B  92     206.666 134.272  24.458  1.00  0.00           H  
ATOM   4854  HA  ALA B  92     205.006 135.876  26.167  1.00  0.00           H  
ATOM   4855 1HB  ALA B  92     203.800 133.765  26.594  1.00  0.00           H  
ATOM   4856 2HB  ALA B  92     204.117 133.998  24.860  1.00  0.00           H  
ATOM   4857 3HB  ALA B  92     205.108 132.861  25.801  1.00  0.00           H  
ATOM   4858  N   ALA B  93     207.112 133.824  27.648  1.00  0.00           N  
ATOM   4859  CA  ALA B  93     207.768 133.540  28.917  1.00  0.00           C  
ATOM   4860  C   ALA B  93     208.507 134.764  29.440  1.00  0.00           C  
ATOM   4861  O   ALA B  93     208.511 135.034  30.643  1.00  0.00           O  
ATOM   4862  CB  ALA B  93     208.727 132.367  28.767  1.00  0.00           C  
ATOM   4863  H   ALA B  93     207.400 133.321  26.821  1.00  0.00           H  
ATOM   4864  HA  ALA B  93     207.005 133.279  29.650  1.00  0.00           H  
ATOM   4865 1HB  ALA B  93     209.209 132.168  29.723  1.00  0.00           H  
ATOM   4866 2HB  ALA B  93     208.174 131.484  28.446  1.00  0.00           H  
ATOM   4867 3HB  ALA B  93     209.483 132.611  28.022  1.00  0.00           H  
ATOM   4868  N   GLU B  94     209.135 135.504  28.532  1.00  0.00           N  
ATOM   4869  CA  GLU B  94     209.823 136.738  28.892  1.00  0.00           C  
ATOM   4870  C   GLU B  94     208.866 137.737  29.528  1.00  0.00           C  
ATOM   4871  O   GLU B  94     209.179 138.344  30.551  1.00  0.00           O  
ATOM   4872  CB  GLU B  94     210.481 137.361  27.658  1.00  0.00           C  
ATOM   4873  CG  GLU B  94     211.423 138.516  27.964  1.00  0.00           C  
ATOM   4874  CD  GLU B  94     212.090 139.067  26.735  1.00  0.00           C  
ATOM   4875  OE1 GLU B  94     211.396 139.483  25.840  1.00  0.00           O  
ATOM   4876  OE2 GLU B  94     213.299 139.072  26.691  1.00  0.00           O1-
ATOM   4877  H   GLU B  94     209.134 135.203  27.567  1.00  0.00           H  
ATOM   4878  HA  GLU B  94     210.592 136.505  29.626  1.00  0.00           H  
ATOM   4879 1HB  GLU B  94     211.048 136.598  27.125  1.00  0.00           H  
ATOM   4880 2HB  GLU B  94     209.709 137.728  26.981  1.00  0.00           H  
ATOM   4881 1HG  GLU B  94     210.858 139.314  28.445  1.00  0.00           H  
ATOM   4882 2HG  GLU B  94     212.184 138.175  28.664  1.00  0.00           H  
ATOM   4883  N   GLU B  95     207.698 137.904  28.915  1.00  0.00           N  
ATOM   4884  CA  GLU B  95     206.684 138.815  29.432  1.00  0.00           C  
ATOM   4885  C   GLU B  95     206.126 138.325  30.761  1.00  0.00           C  
ATOM   4886  O   GLU B  95     205.809 139.121  31.644  1.00  0.00           O  
ATOM   4887  CB  GLU B  95     205.549 138.978  28.420  1.00  0.00           C  
ATOM   4888  CG  GLU B  95     205.938 139.722  27.151  1.00  0.00           C  
ATOM   4889  CD  GLU B  95     206.359 141.141  27.410  1.00  0.00           C  
ATOM   4890  OE1 GLU B  95     205.631 141.847  28.064  1.00  0.00           O  
ATOM   4891  OE2 GLU B  95     207.413 141.520  26.954  1.00  0.00           O1-
ATOM   4892  H   GLU B  95     207.508 137.384  28.071  1.00  0.00           H  
ATOM   4893  HA  GLU B  95     207.151 139.786  29.609  1.00  0.00           H  
ATOM   4894 1HB  GLU B  95     205.175 137.996  28.131  1.00  0.00           H  
ATOM   4895 2HB  GLU B  95     204.723 139.518  28.884  1.00  0.00           H  
ATOM   4896 1HG  GLU B  95     206.762 139.192  26.671  1.00  0.00           H  
ATOM   4897 2HG  GLU B  95     205.092 139.718  26.466  1.00  0.00           H  
ATOM   4898  N   LEU B  96     206.009 137.008  30.897  1.00  0.00           N  
ATOM   4899  CA  LEU B  96     205.606 136.402  32.161  1.00  0.00           C  
ATOM   4900  C   LEU B  96     206.642 136.654  33.248  1.00  0.00           C  
ATOM   4901  O   LEU B  96     206.297 136.838  34.416  1.00  0.00           O  
ATOM   4902  CB  LEU B  96     205.399 134.892  31.982  1.00  0.00           C  
ATOM   4903  CG  LEU B  96     204.168 134.481  31.166  1.00  0.00           C  
ATOM   4904  CD1 LEU B  96     204.243 132.994  30.845  1.00  0.00           C  
ATOM   4905  CD2 LEU B  96     202.905 134.809  31.949  1.00  0.00           C  
ATOM   4906  H   LEU B  96     206.204 136.413  30.104  1.00  0.00           H  
ATOM   4907  HA  LEU B  96     204.672 136.862  32.482  1.00  0.00           H  
ATOM   4908 1HB  LEU B  96     206.277 134.478  31.490  1.00  0.00           H  
ATOM   4909 2HB  LEU B  96     205.311 134.435  32.968  1.00  0.00           H  
ATOM   4910  HG  LEU B  96     204.159 135.025  30.221  1.00  0.00           H  
ATOM   4911 1HD1 LEU B  96     203.369 132.701  30.265  1.00  0.00           H  
ATOM   4912 2HD1 LEU B  96     205.146 132.792  30.268  1.00  0.00           H  
ATOM   4913 3HD1 LEU B  96     204.269 132.423  31.773  1.00  0.00           H  
ATOM   4914 1HD2 LEU B  96     202.030 134.517  31.368  1.00  0.00           H  
ATOM   4915 2HD2 LEU B  96     202.913 134.263  32.894  1.00  0.00           H  
ATOM   4916 3HD2 LEU B  96     202.869 135.879  32.148  1.00  0.00           H  
ATOM   4917  N   ALA B  97     207.912 136.659  32.858  1.00  0.00           N  
ATOM   4918  CA  ALA B  97     208.994 136.988  33.776  1.00  0.00           C  
ATOM   4919  C   ALA B  97     208.934 138.452  34.196  1.00  0.00           C  
ATOM   4920  O   ALA B  97     209.253 138.794  35.334  1.00  0.00           O  
ATOM   4921  CB  ALA B  97     210.342 136.673  33.143  1.00  0.00           C  
ATOM   4922  H   ALA B  97     208.133 136.430  31.899  1.00  0.00           H  
ATOM   4923  HA  ALA B  97     208.881 136.381  34.676  1.00  0.00           H  
ATOM   4924 1HB  ALA B  97     211.141 136.926  33.843  1.00  0.00           H  
ATOM   4925 2HB  ALA B  97     210.392 135.612  32.903  1.00  0.00           H  
ATOM   4926 3HB  ALA B  97     210.461 137.257  32.232  1.00  0.00           H  
ATOM   4927  N   LYS B  98     208.528 139.310  33.268  1.00  0.00           N  
ATOM   4928  CA  LYS B  98     208.360 140.730  33.559  1.00  0.00           C  
ATOM   4929  C   LYS B  98     207.255 140.953  34.584  1.00  0.00           C  
ATOM   4930  O   LYS B  98     207.365 141.817  35.454  1.00  0.00           O  
ATOM   4931  CB  LYS B  98     208.056 141.509  32.278  1.00  0.00           C  
ATOM   4932  CG  LYS B  98     209.240 141.644  31.329  1.00  0.00           C  
ATOM   4933  CD  LYS B  98     208.855 142.409  30.072  1.00  0.00           C  
ATOM   4934  CE  LYS B  98     210.014 142.478  29.089  1.00  0.00           C  
ATOM   4935  NZ  LYS B  98     209.628 143.151  27.819  1.00  0.00           N1+
ATOM   4936  H   LYS B  98     208.331 138.973  32.336  1.00  0.00           H  
ATOM   4937  HA  LYS B  98     209.290 141.107  33.987  1.00  0.00           H  
ATOM   4938 1HB  LYS B  98     207.248 141.017  31.736  1.00  0.00           H
[truncated: 141,762 more chars]
