# Supplementary material for: De novo design of obligate ABC-type heterotrimeric proteins
Source: Nat Struct Mol Biol. 2022 Dec 15;29(12):1266–76. doi: 10.1038/s41594-022-00879-4 (PMC9758053; doi:10.1038/s41594-022-00879-4)
Supplement: Supplementary file 4 — This compressed file contains all PDB files and scripts used in our design protocols and analyses, as well as the final design model outputs. [file 41594_2022_879_MOESM4_ESM.zip › source_data/scripts/for_rings/input_pdbs/DHR64.pdb]

ATOM      1  N   PRO A   1      23.831   8.815 -14.641  1.00  0.00           N  
ATOM      2  CA  PRO A   1      23.456   9.090 -13.259  1.00  0.00           C  
ATOM      3  C   PRO A   1      22.410   8.098 -12.764  1.00  0.00           C  
ATOM      4  O   PRO A   1      21.789   8.306 -11.723  1.00  0.00           O  
ATOM      5  CB  PRO A   1      22.895  10.514 -13.331  1.00  0.00           C  
ATOM      6  CG  PRO A   1      22.256  10.587 -14.676  1.00  0.00           C  
ATOM      7  CD  PRO A   1      23.172   9.793 -15.569  1.00  0.00           C  
ATOM      8 1H   PRO A   1      23.623   9.612 -15.208  1.00  0.00           H  
ATOM      9 2H   PRO A   1      24.810   8.619 -14.688  1.00  0.00           H  
ATOM     10  HA  PRO A   1      24.344   8.976 -12.637  1.00  0.00           H  
ATOM     11 1HB  PRO A   1      22.182  10.679 -12.510  1.00  0.00           H  
ATOM     12 2HB  PRO A   1      23.707  11.245 -13.204  1.00  0.00           H  
ATOM     13 1HG  PRO A   1      21.238  10.172 -14.636  1.00  0.00           H  
ATOM     14 2HG  PRO A   1      22.160  11.636 -14.994  1.00  0.00           H  
ATOM     15 1HD  PRO A   1      22.577   9.272 -16.334  1.00  0.00           H  
ATOM     16 2HD  PRO A   1      23.902  10.468 -16.039  1.00  0.00           H  
ATOM     17  N   GLU A   2      22.222   7.020 -13.518  1.00  0.00           N  
ATOM     18  CA  GLU A   2      21.223   6.014 -13.179  1.00  0.00           C  
ATOM     19  C   GLU A   2      21.690   5.147 -12.015  1.00  0.00           C  
ATOM     20  O   GLU A   2      20.936   4.896 -11.074  1.00  0.00           O  
ATOM     21  CB  GLU A   2      20.919   5.134 -14.394  1.00  0.00           C  
ATOM     22  CG  GLU A   2      19.875   4.055 -14.143  1.00  0.00           C  
ATOM     23  CD  GLU A   2      19.585   3.227 -15.364  1.00  0.00           C  
ATOM     24  OE1 GLU A   2      20.074   3.562 -16.416  1.00  0.00           O  
ATOM     25  OE2 GLU A   2      18.873   2.258 -15.244  1.00  0.00           O1-
ATOM     26  H   GLU A   2      22.785   6.896 -14.348  1.00  0.00           H  
ATOM     27  HA  GLU A   2      20.311   6.522 -12.867  1.00  0.00           H  
ATOM     28 1HB  GLU A   2      20.566   5.757 -15.215  1.00  0.00           H  
ATOM     29 2HB  GLU A   2      21.834   4.643 -14.725  1.00  0.00           H  
ATOM     30 1HG  GLU A   2      20.228   3.399 -13.349  1.00  0.00           H  
ATOM     31 2HG  GLU A   2      18.954   4.528 -13.804  1.00  0.00           H  
ATOM     32  N   ASP A   3      22.936   4.690 -12.086  1.00  0.00           N  
ATOM     33  CA  ASP A   3      23.533   3.922 -11.000  1.00  0.00           C  
ATOM     34  C   ASP A   3      23.611   4.745  -9.721  1.00  0.00           C  
ATOM     35  O   ASP A   3      23.339   4.243  -8.629  1.00  0.00           O  
ATOM     36  CB  ASP A   3      24.933   3.440 -11.389  1.00  0.00           C  
ATOM     37  CG  ASP A   3      24.910   2.340 -12.442  1.00  0.00           C  
ATOM     38  OD1 ASP A   3      23.867   1.767 -12.651  1.00  0.00           O  
ATOM     39  OD2 ASP A   3      25.935   2.084 -13.027  1.00  0.00           O1-
ATOM     40  H   ASP A   3      23.483   4.882 -12.912  1.00  0.00           H  
ATOM     41  HA  ASP A   3      22.899   3.057 -10.800  1.00  0.00           H  
ATOM     42 1HB  ASP A   3      25.513   4.279 -11.774  1.00  0.00           H  
ATOM     43 2HB  ASP A   3      25.448   3.065 -10.504  1.00  0.00           H  
ATOM     44  N   GLU A   4      23.985   6.013  -9.860  1.00  0.00           N  
ATOM     45  CA  GLU A   4      24.029   6.927  -8.726  1.00  0.00           C  
ATOM     46  C   GLU A   4      22.646   7.117  -8.117  1.00  0.00           C  
ATOM     47  O   GLU A   4      22.493   7.131  -6.894  1.00  0.00           O  
ATOM     48  CB  GLU A   4      24.599   8.282  -9.156  1.00  0.00           C  
ATOM     49  CG  GLU A   4      26.086   8.265  -9.477  1.00  0.00           C  
ATOM     50  CD  GLU A   4      26.933   7.845  -8.308  1.00  0.00           C  
ATOM     51  OE1 GLU A   4      26.579   8.165  -7.198  1.00  0.00           O  
ATOM     52  OE2 GLU A   4      27.934   7.204  -8.524  1.00  0.00           O1-
ATOM     53  H   GLU A   4      24.244   6.351 -10.776  1.00  0.00           H  
ATOM     54  HA  GLU A   4      24.673   6.497  -7.960  1.00  0.00           H  
ATOM     55 1HB  GLU A   4      24.069   8.634 -10.041  1.00  0.00           H  
ATOM     56 2HB  GLU A   4      24.436   9.013  -8.364  1.00  0.00           H  
ATOM     57 1HG  GLU A   4      26.261   7.576 -10.303  1.00  0.00           H  
ATOM     58 2HG  GLU A   4      26.389   9.260  -9.800  1.00  0.00           H  
ATOM     59  N   LEU A   5      21.642   7.262  -8.973  1.00  0.00           N  
ATOM     60  CA  LEU A   5      20.261   7.374  -8.522  1.00  0.00           C  
ATOM     61  C   LEU A   5      19.853   6.165  -7.689  1.00  0.00           C  
ATOM     62  O   LEU A   5      19.314   6.309  -6.592  1.00  0.00           O  
ATOM     63  CB  LEU A   5      19.321   7.516  -9.725  1.00  0.00           C  
ATOM     64  CG  LEU A   5      17.823   7.556  -9.397  1.00  0.00           C  
ATOM     65  CD1 LEU A   5      17.513   8.808  -8.588  1.00  0.00           C  
ATOM     66  CD2 LEU A   5      17.019   7.528 -10.689  1.00  0.00           C  
ATOM     67  H   LEU A   5      21.842   7.295  -9.962  1.00  0.00           H  
ATOM     68  HA  LEU A   5      20.173   8.256  -7.889  1.00  0.00           H  
ATOM     69 1HB  LEU A   5      19.569   8.435 -10.253  1.00  0.00           H  
ATOM     70 2HB  LEU A   5      19.490   6.677 -10.399  1.00  0.00           H  
ATOM     71  HG  LEU A   5      17.560   6.692  -8.787  1.00  0.00           H  
ATOM     72 1HD1 LEU A   5      16.448   8.837  -8.354  1.00  0.00           H  
ATOM     73 2HD1 LEU A   5      18.086   8.793  -7.661  1.00  0.00           H  
ATOM     74 3HD1 LEU A   5      17.781   9.691  -9.167  1.00  0.00           H  
ATOM     75 1HD2 LEU A   5      15.954   7.555 -10.456  1.00  0.00           H  
ATOM     76 2HD2 LEU A   5      17.280   8.393 -11.299  1.00  0.00           H  
ATOM     77 3HD2 LEU A   5      17.246   6.614 -11.238  1.00  0.00           H  
ATOM     78  N   LYS A   6      20.113   4.975  -8.218  1.00  0.00           N  
ATOM     79  CA  LYS A   6      19.713   3.739  -7.554  1.00  0.00           C  
ATOM     80  C   LYS A   6      20.483   3.537  -6.255  1.00  0.00           C  
ATOM     81  O   LYS A   6      19.958   2.981  -5.292  1.00  0.00           O  
ATOM     82  CB  LYS A   6      19.923   2.541  -8.482  1.00  0.00           C  
ATOM     83  CG  LYS A   6      18.974   2.492  -9.672  1.00  0.00           C  
ATOM     84  CD  LYS A   6      19.305   1.329 -10.595  1.00  0.00           C  
ATOM     85  CE  LYS A   6      18.382   1.302 -11.805  1.00  0.00           C  
ATOM     86  NZ  LYS A   6      18.756   0.230 -12.766  1.00  0.00           N1+
ATOM     87  H   LYS A   6      20.600   4.924  -9.102  1.00  0.00           H  
ATOM     88  HA  LYS A   6      18.656   3.807  -7.304  1.00  0.00           H  
ATOM     89 1HB  LYS A   6      20.943   2.554  -8.868  1.00  0.00           H  
ATOM     90 2HB  LYS A   6      19.799   1.617  -7.917  1.00  0.00           H  
ATOM     91 1HG  LYS A   6      17.949   2.382  -9.315  1.00  0.00           H  
ATOM     92 2HG  LYS A   6      19.046   3.423 -10.233  1.00  0.00           H  
ATOM     93 1HD  LYS A   6      20.337   1.419 -10.938  1.00  0.00           H  
ATOM     94 2HD  LYS A   6      19.201   0.391 -10.051  1.00  0.00           H  
ATOM     95 1HE  LYS A   6      17.357   1.138 -11.476  1.00  0.00           H  
ATOM     96 2HE  LYS A   6      18.426   2.263 -12.318  1.00  0.00           H  
ATOM     97 1HZ  LYS A   6      18.122   0.245 -13.552  1.00  0.00           H  
ATOM     98 2HZ  LYS A   6      19.700   0.383 -13.092  1.00  0.00           H  
ATOM     99 3HZ  LYS A   6      18.701  -0.668 -12.308  1.00  0.00           H  
ATOM    100  N   ARG A   7      21.732   3.994  -6.236  1.00  0.00           N  
ATOM    101  CA  ARG A   7      22.538   3.966  -5.023  1.00  0.00           C  
ATOM    102  C   ARG A   7      21.888   4.775  -3.909  1.00  0.00           C  
ATOM    103  O   ARG A   7      21.792   4.318  -2.770  1.00  0.00           O  
ATOM    104  CB  ARG A   7      23.932   4.512  -5.296  1.00  0.00           C  
ATOM    105  CG  ARG A   7      24.858   4.532  -4.090  1.00  0.00           C  
ATOM    106  CD  ARG A   7      26.209   5.039  -4.443  1.00  0.00           C  
ATOM    107  NE  ARG A   7      26.182   6.445  -4.811  1.00  0.00           N  
ATOM    108  CZ  ARG A   7      26.120   7.465  -3.932  1.00  0.00           C  
ATOM    109  NH1 ARG A   7      26.079   7.218  -2.641  1.00  0.00           N1+
ATOM    110  NH2 ARG A   7      26.100   8.712  -4.368  1.00  0.00           N  
ATOM    111  H   ARG A   7      22.130   4.370  -7.084  1.00  0.00           H  
ATOM    112  HA  ARG A   7      22.613   2.933  -4.681  1.00  0.00           H  
ATOM    113 1HB  ARG A   7      24.412   3.914  -6.069  1.00  0.00           H  
ATOM    114 2HB  ARG A   7      23.856   5.532  -5.671  1.00  0.00           H  
ATOM    115 1HG  ARG A   7      24.439   5.181  -3.320  1.00  0.00           H  
ATOM    116 2HG  ARG A   7      24.963   3.521  -3.694  1.00  0.00           H  
ATOM    117 1HD  ARG A   7      26.876   4.922  -3.589  1.00  0.00           H  
ATOM    118 2HD  ARG A   7      26.600   4.473  -5.288  1.00  0.00           H  
ATOM    119  HE  ARG A   7      26.212   6.674  -5.795  1.00  0.00           H  
ATOM    120 1HH1 ARG A   7      26.094   6.265  -2.308  1.00  0.00           H  
ATOM    121 2HH1 ARG A   7      26.032   7.982  -1.983  1.00  0.00           H  
ATOM    122 1HH2 ARG A   7      26.131   8.902  -5.360  1.00  0.00           H  
ATOM    123 2HH2 ARG A   7      26.053   9.476  -3.710  1.00  0.00           H  
ATOM    124  N   VAL A   8      21.440   5.981  -4.244  1.00  0.00           N  
ATOM    125  CA  VAL A   8      20.769   6.844  -3.281  1.00  0.00           C  
ATOM    126  C   VAL A   8      19.423   6.264  -2.867  1.00  0.00           C  
ATOM    127  O   VAL A   8      19.039   6.334  -1.698  1.00  0.00           O  
ATOM    128  CB  VAL A   8      20.558   8.248  -3.877  1.00  0.00           C  
ATOM    129  CG1 VAL A   8      19.724   9.106  -2.937  1.00  0.00           C  
ATOM    130  CG2 VAL A   8      21.904   8.901  -4.152  1.00  0.00           C  
ATOM    131  H   VAL A   8      21.571   6.306  -5.191  1.00  0.00           H  
ATOM    132  HA  VAL A   8      21.388   6.913  -2.386  1.00  0.00           H  
ATOM    133  HB  VAL A   8      20.000   8.157  -4.809  1.00  0.00           H  
ATOM    134 1HG1 VAL A   8      19.584  10.095  -3.374  1.00  0.00           H  
ATOM    135 2HG1 VAL A   8      18.752   8.638  -2.783  1.00  0.00           H  
ATOM    136 3HG1 VAL A   8      20.237   9.202  -1.980  1.00  0.00           H  
ATOM    137 1HG2 VAL A   8      21.747   9.893  -4.574  1.00  0.00           H  
ATOM    138 2HG2 VAL A   8      22.464   8.987  -3.221  1.00  0.00           H  
ATOM    139 3HG2 VAL A   8      22.466   8.291  -4.859  1.00  0.00           H  
ATOM    140  N   GLU A   9      18.711   5.689  -3.827  1.00  0.00           N  
ATOM    141  CA  GLU A   9      17.459   4.998  -3.545  1.00  0.00           C  
ATOM    142  C   GLU A   9      17.638   3.965  -2.439  1.00  0.00           C  
ATOM    143  O   GLU A   9      16.813   3.863  -1.532  1.00  0.00           O  
ATOM    144  CB  GLU A   9      16.928   4.319  -4.810  1.00  0.00           C  
ATOM    145  CG  GLU A   9      15.620   3.564  -4.617  1.00  0.00           C  
ATOM    146  CD  GLU A   9      15.147   2.883  -5.871  1.00  0.00           C  
ATOM    147  OE1 GLU A   9      15.730   3.109  -6.903  1.00  0.00           O  
ATOM    148  OE2 GLU A   9      14.200   2.136  -5.796  1.00  0.00           O1-
ATOM    149  H   GLU A   9      19.044   5.732  -4.781  1.00  0.00           H  
ATOM    150  HA  GLU A   9      16.729   5.729  -3.199  1.00  0.00           H  
ATOM    151 1HB  GLU A   9      16.770   5.068  -5.586  1.00  0.00           H  
ATOM    152 2HB  GLU A   9      17.670   3.612  -5.183  1.00  0.00           H  
ATOM    153 1HG  GLU A   9      15.758   2.813  -3.839  1.00  0.00           H  
ATOM    154 2HG  GLU A   9      14.856   4.263  -4.277  1.00  0.00           H  
ATOM    155  N   LYS A  10      18.722   3.200  -2.521  1.00  0.00           N  
ATOM    156  CA  LYS A  10      19.039   2.209  -1.499  1.00  0.00           C  
ATOM    157  C   LYS A  10      19.258   2.866  -0.144  1.00  0.00           C  
ATOM    158  O   LYS A  10      18.841   2.339   0.888  1.00  0.00           O  
ATOM    159  CB  LYS A  10      20.277   1.404  -1.898  1.00  0.00           C  
ATOM    160  CG  LYS A  10      20.057   0.448  -3.062  1.00  0.00           C  
ATOM    161  CD  LYS A  10      21.343  -0.278  -3.431  1.00  0.00           C  
ATOM    162  CE  LYS A  10      21.130  -1.218  -4.609  1.00  0.00           C  
ATOM    163  NZ  LYS A  10      22.385  -1.915  -4.998  1.00  0.00           N1+
ATOM    164  H   LYS A  10      19.342   3.307  -3.310  1.00  0.00           H  
ATOM    165  HA  LYS A  10      18.191   1.528  -1.404  1.00  0.00           H  
ATOM    166 1HB  LYS A  10      21.082   2.087  -2.173  1.00  0.00           H  
ATOM    167 2HB  LYS A  10      20.622   0.819  -1.045  1.00  0.00           H  
ATOM    168 1HG  LYS A  10      19.300  -0.288  -2.791  1.00  0.00           H  
ATOM    169 2HG  LYS A  10      19.703   1.005  -3.929  1.00  0.00           H  
ATOM    170 1HD  LYS A  10      22.110   0.451  -3.694  1.00  0.00           H  
ATOM    171 2HD  LYS A  10      21.693  -0.856  -2.576  1.00  0.00           H  
ATOM    172 1HE  LYS A  10      20.381  -1.964  -4.347  1.00  0.00           H  
ATOM    173 2HE  LYS A  10      20.763  -0.652  -5.465  1.00  0.00           H  
ATOM    174 1HZ  LYS A  10      22.202  -2.527  -5.781  1.00  0.00           H  
ATOM    175 2HZ  LYS A  10      23.082  -1.232  -5.261  1.00  0.00           H  
ATOM    176 3HZ  LYS A  10      22.725  -2.459  -4.218  1.00  0.00           H  
ATOM    177  N   LEU A  11      19.916   4.021  -0.152  1.00  0.00           N  
ATOM    178  CA  LEU A  11      20.156   4.775   1.074  1.00  0.00           C  
ATOM    179  C   LEU A  11      18.846   5.230   1.705  1.00  0.00           C  
ATOM    180  O   LEU A  11      18.688   5.188   2.924  1.00  0.00           O  
ATOM    181  CB  LEU A  11      21.041   5.993   0.782  1.00  0.00           C  
ATOM    182  CG  LEU A  11      22.494   5.683   0.402  1.00  0.00           C  
ATOM    183  CD1 LEU A  11      23.197   6.970  -0.011  1.00  0.00           C  
ATOM    184  CD2 LEU A  11      23.199   5.030   1.581  1.00  0.00           C  
ATOM    185  H   LEU A  11      20.260   4.385  -1.028  1.00  0.00           H  
ATOM    186  HA  LEU A  11      20.659   4.123   1.789  1.00  0.00           H  
ATOM    187 1HB  LEU A  11      20.597   6.557  -0.037  1.00  0.00           H  
ATOM    188 2HB  LEU A  11      21.058   6.630   1.667  1.00  0.00           H  
ATOM    189  HG  LEU A  11      22.511   5.006  -0.452  1.00  0.00           H  
ATOM    190 1HD1 LEU A  11      24.230   6.750  -0.281  1.00  0.00           H  
ATOM    191 2HD1 LEU A  11      22.683   7.406  -0.868  1.00  0.00           H  
ATOM    192 3HD1 LEU A  11      23.182   7.675   0.820  1.00  0.00           H  
ATOM    193 1HD2 LEU A  11      24.232   4.809   1.311  1.00  0.00           H  
ATOM    194 2HD2 LEU A  11      23.185   5.707   2.435  1.00  0.00           H  
ATOM    195 3HD2 LEU A  11      22.687   4.104   1.844  1.00  0.00           H  
ATOM    196  N   VAL A  12      17.910   5.662   0.867  1.00  0.00           N  
ATOM    197  CA  VAL A  12      16.583   6.050   1.334  1.00  0.00           C  
ATOM    198  C   VAL A  12      15.846   4.864   1.944  1.00  0.00           C  
ATOM    199  O   VAL A  12      15.222   4.985   2.998  1.00  0.00           O  
ATOM    200  CB  VAL A  12      15.753   6.624   0.170  1.00  0.00           C  
ATOM    201  CG1 VAL A  12      14.311   6.844   0.603  1.00  0.00           C  
ATOM    202  CG2 VAL A  12      16.374   7.923  -0.318  1.00  0.00           C  
ATOM    203  H   VAL A  12      18.123   5.726  -0.117  1.00  0.00           H  
ATOM    204  HA  VAL A  12      16.697   6.805   2.113  1.00  0.00           H  
ATOM    205  HB  VAL A  12      15.737   5.899  -0.644  1.00  0.00           H  
ATOM    206 1HG1 VAL A  12      13.739   7.250  -0.232  1.00  0.00           H  
ATOM    207 2HG1 VAL A  12      13.875   5.895   0.914  1.00  0.00           H  
ATOM    208 3HG1 VAL A  12      14.284   7.547   1.435  1.00  0.00           H  
ATOM    209 1HG2 VAL A  12      15.783   8.323  -1.141  1.00  0.00           H  
ATOM    210 2HG2 VAL A  12      16.396   8.646   0.498  1.00  0.00           H  
ATOM    211 3HG2 VAL A  12      17.392   7.734  -0.661  1.00  0.00           H  
ATOM    212  N   LYS A  13      15.926   3.720   1.277  1.00  0.00           N  
ATOM    213  CA  LYS A  13      15.316   2.494   1.784  1.00  0.00           C  
ATOM    214  C   LYS A  13      15.960   2.060   3.094  1.00  0.00           C  
ATOM    215  O   LYS A  13      15.282   1.579   4.002  1.00  0.00           O  
ATOM    216  CB  LYS A  13      15.425   1.373   0.749  1.00  0.00           C  
ATOM    217  CG  LYS A  13      14.545   1.563  -0.479  1.00  0.00           C  
ATOM    218  CD  LYS A  13      14.764   0.450  -1.494  1.00  0.00           C  
ATOM    219  CE  LYS A  13      13.876   0.631  -2.716  1.00  0.00           C  
ATOM    220  NZ  LYS A  13      14.147  -0.396  -3.758  1.00  0.00           N1+
ATOM    221  H   LYS A  13      16.418   3.696   0.396  1.00  0.00           H  
ATOM    222  HA  LYS A  13      14.261   2.688   1.980  1.00  0.00           H  
ATOM    223 1HB  LYS A  13      16.459   1.289   0.410  1.00  0.00           H  
ATOM    224 2HB  LYS A  13      15.155   0.423   1.211  1.00  0.00           H  
ATOM    225 1HG  LYS A  13      13.497   1.567  -0.179  1.00  0.00           H  
ATOM    226 2HG  LYS A  13      14.775   2.519  -0.947  1.00  0.00           H  
ATOM    227 1HD  LYS A  13      15.808   0.446  -1.810  1.00  0.00           H  
ATOM    228 2HD  LYS A  13      14.539  -0.512  -1.033  1.00  0.00           H  
ATOM    229 1HE  LYS A  13      12.831   0.564  -2.419  1.00  0.00           H  
ATOM    230 2HE  LYS A  13      14.046   1.619  -3.145  1.00  0.00           H  
ATOM    231 1HZ  LYS A  13      13.539  -0.241  -4.550  1.00  0.00           H  
ATOM    232 2HZ  LYS A  13      15.110  -0.330  -4.055  1.00  0.00           H  
ATOM    233 3HZ  LYS A  13      13.975  -1.316  -3.377  1.00  0.00           H  
ATOM    234  N   GLU A  14      17.275   2.235   3.189  1.00  0.00           N  
ATOM    235  CA  GLU A  14      17.998   1.952   4.421  1.00  0.00           C  
ATOM    236  C   GLU A  14      17.479   2.808   5.571  1.00  0.00           C  
ATOM    237  O   GLU A  14      17.228   2.307   6.666  1.00  0.00           O  
ATOM    238  CB  GLU A  14      19.497   2.193   4.227  1.00  0.00           C  
ATOM    239  CG  GLU A  14      20.348   1.874   5.448  1.00  0.00           C  
ATOM    240  CD  GLU A  14      21.821   2.034   5.191  1.00  0.00           C  
ATOM    241  OE1 GLU A  14      22.177   2.420   4.104  1.00  0.00           O  
ATOM    242  OE2 GLU A  14      22.591   1.770   6.085  1.00  0.00           O1-
ATOM    243  H   GLU A  14      17.786   2.569   2.385  1.00  0.00           H  
ATOM    244  HA  GLU A  14      17.835   0.908   4.689  1.00  0.00           H  
ATOM    245 1HB  GLU A  14      19.859   1.585   3.398  1.00  0.00           H  
ATOM    246 2HB  GLU A  14      19.666   3.238   3.965  1.00  0.00           H  
ATOM    247 1HG  GLU A  14      20.059   2.537   6.263  1.00  0.00           H  
ATOM    248 2HG  GLU A  14      20.148   0.850   5.760  1.00  0.00           H  
ATOM    249  N   ALA A  15      17.321   4.102   5.315  1.00  0.00           N  
ATOM    250  CA  ALA A  15      16.804   5.024   6.317  1.00  0.00           C  
ATOM    251  C   ALA A  15      15.446   4.571   6.836  1.00  0.00           C  
ATOM    252  O   ALA A  15      15.182   4.612   8.037  1.00  0.00           O  
ATOM    253  CB  ALA A  15      16.709   6.430   5.743  1.00  0.00           C  
ATOM    254  H   ALA A  15      17.564   4.455   4.401  1.00  0.00           H  
ATOM    255  HA  ALA A  15      17.492   5.036   7.165  1.00  0.00           H  
ATOM    256 1HB  ALA A  15      16.322   7.109   6.505  1.00  0.00           H  
ATOM    257 2HB  ALA A  15      17.699   6.764   5.430  1.00  0.00           H  
ATOM    258 3HB  ALA A  15      16.039   6.429   4.886  1.00  0.00           H  
ATOM    259  N   GLU A  16      14.583   4.140   5.921  1.00  0.00           N  
ATOM    260  CA  GLU A  16      13.288   3.582   6.290  1.00  0.00           C  
ATOM    261  C   GLU A  16      13.451   2.351   7.173  1.00  0.00           C  
ATOM    262  O   GLU A  16      12.798   2.230   8.210  1.00  0.00           O  
ATOM    263  CB  GLU A  16      12.487   3.220   5.037  1.00  0.00           C  
ATOM    264  CG  GLU A  16      11.122   2.608   5.319  1.00  0.00           C  
ATOM    265  CD  GLU A  16      10.390   2.209   4.067  1.00  0.00           C  
ATOM    266  OE1 GLU A  16      10.727   2.707   3.020  1.00  0.00           O  
ATOM    267  OE2 GLU A  16       9.493   1.404   4.159  1.00  0.00           O1-
ATOM    268  H   GLU A  16      14.831   4.201   4.944  1.00  0.00           H  
ATOM    269  HA  GLU A  16      12.740   4.330   6.864  1.00  0.00           H  
ATOM    270 1HB  GLU A  16      12.335   4.113   4.432  1.00  0.00           H  
ATOM    271 2HB  GLU A  16      13.054   2.509   4.435  1.00  0.00           H  
ATOM    272 1HG  GLU A  16      11.253   1.727   5.946  1.00  0.00           H  
ATOM    273 2HG  GLU A  16      10.520   3.328   5.872  1.00  0.00           H  
ATOM    274  N   GLU A  17      14.324   1.443   6.757  1.00  0.00           N  
ATOM    275  CA  GLU A  17      14.575   0.220   7.511  1.00  0.00           C  
ATOM    276  C   GLU A  17      15.091   0.530   8.910  1.00  0.00           C  
ATOM    277  O   GLU A  17      14.705  -0.119   9.883  1.00  0.00           O  
ATOM    278  CB  GLU A  17      15.580  -0.666   6.771  1.00  0.00           C  
ATOM    279  CG  GLU A  17      15.906  -1.974   7.478  1.00  0.00           C  
ATOM    280  CD  GLU A  17      14.728  -2.904   7.560  1.00  0.00           C  
ATOM    281  OE1 GLU A  17      13.804  -2.731   6.802  1.00  0.00           O  
ATOM    282  OE2 GLU A  17      14.751  -3.788   8.383  1.00  0.00           O1-
ATOM    283  H   GLU A  17      14.830   1.602   5.897  1.00  0.00           H  
ATOM    284  HA  GLU A  17      13.633  -0.320   7.619  1.00  0.00           H  
ATOM    285 1HB  GLU A  17      15.192  -0.908   5.781  1.00  0.00           H  
ATOM    286 2HB  GLU A  17      16.513  -0.119   6.631  1.00  0.00           H  
ATOM    287 1HG  GLU A  17      16.712  -2.474   6.942  1.00  0.00           H  
ATOM    288 2HG  GLU A  17      16.259  -1.752   8.484  1.00  0.00           H  
ATOM    289  N   LEU A  18      15.966   1.525   9.005  1.00  0.00           N  
ATOM    290  CA  LEU A  18      16.520   1.938  10.289  1.00  0.00           C  
ATOM    291  C   LEU A  18      15.428   2.450  11.221  1.00  0.00           C  
ATOM    292  O   LEU A  18      15.439   2.167  12.418  1.00  0.00           O  
ATOM    293  CB  LEU A  18      17.578   3.030  10.082  1.00  0.00           C  
ATOM    294  CG  LEU A  18      18.890   2.570   9.436  1.00  0.00           C  
ATOM    295  CD1 LEU A  18      19.738   3.785   9.085  1.00  0.00           C  
ATOM    296  CD2 LEU A  18      19.630   1.644  10.391  1.00  0.00           C  
ATOM    297  H   LEU A  18      16.253   2.008   8.167  1.00  0.00           H  
ATOM    298  HA  LEU A  18      16.979   1.071  10.764  1.00  0.00           H  
ATOM    299 1HB  LEU A  18      17.154   3.810   9.452  1.00  0.00           H  
ATOM    300 2HB  LEU A  18      17.820   3.466  11.051  1.00  0.00           H  
ATOM    301  HG  LEU A  18      18.673   2.037   8.510  1.00  0.00           H  
ATOM    302 1HD1 LEU A  18      20.671   3.458   8.626  1.00  0.00           H  
ATOM    303 2HD1 LEU A  18      19.193   4.419   8.386  1.00  0.00           H  
ATOM    304 3HD1 LEU A  18      19.958   4.348   9.991  1.00  0.00           H  
ATOM    305 1HD2 LEU A  18      20.563   1.317   9.931  1.00  0.00           H  
ATOM    306 2HD2 LEU A  18      19.849   2.177  11.316  1.00  0.00           H  
ATOM    307 3HD2 LEU A  18      19.009   0.776  10.610  1.00  0.00           H  
ATOM    308  N   LEU A  19      14.489   3.206  10.663  1.00  0.00           N  
ATOM    309  CA  LEU A  19      13.325   3.661  11.416  1.00  0.00           C  
ATOM    310  C   LEU A  19      12.501   2.483  11.921  1.00  0.00           C  
ATOM    311  O   LEU A  19      12.154   2.417  13.101  1.00  0.00           O  
ATOM    312  CB  LEU A  19      12.450   4.567  10.541  1.00  0.00           C  
ATOM    313  CG  LEU A  19      11.072   4.918  11.116  1.00  0.00           C  
ATOM    314  CD1 LEU A  19      11.244   5.609  12.463  1.00  0.00           C  
ATOM    315  CD2 LEU A  19      10.324   5.810  10.136  1.00  0.00           C  
ATOM    316  H   LEU A  19      14.580   3.470   9.693  1.00  0.00           H  
ATOM    317  HA  LEU A  19      13.672   4.217  12.286  1.00  0.00           H  
ATOM    318 1HB  LEU A  19      12.983   5.500  10.366  1.00  0.00           H  
ATOM    319 2HB  LEU A  19      12.293   4.077   9.580  1.00  0.00           H  
ATOM    320  HG  LEU A  19      10.503   4.003  11.282  1.00  0.00           H  
ATOM    321 1HD1 LEU A  19      10.265   5.858  12.872  1.00  0.00           H  
ATOM    322 2HD1 LEU A  19      11.765   4.942  13.150  1.00  0.00           H  
ATOM    323 3HD1 LEU A  19      11.825   6.521  12.332  1.00  0.00           H  
ATOM    324 1HD2 LEU A  19       9.345   6.058  10.545  1.00  0.00           H  
ATOM    325 2HD2 LEU A  19      10.892   6.726   9.971  1.00  0.00           H  
ATOM    326 3HD2 LEU A  19      10.200   5.285   9.189  1.00  0.00           H  
ATOM    327  N   ARG A  20      12.190   1.556  11.023  1.00  0.00           N  
ATOM    328  CA  ARG A  20      11.362   0.406  11.364  1.00  0.00           C  
ATOM    329  C   ARG A  20      11.998  -0.423  12.471  1.00  0.00           C  
ATOM    330  O   ARG A  20      11.326  -0.837  13.415  1.00  0.00           O  
ATOM    331  CB  ARG A  20      11.137  -0.473  10.142  1.00  0.00           C  
ATOM    332  CG  ARG A  20      10.233   0.130   9.078  1.00  0.00           C  
ATOM    333  CD  ARG A  20      10.065  -0.783   7.919  1.00  0.00           C  
ATOM    334  NE  ARG A  20       9.262  -0.182   6.867  1.00  0.00           N  
ATOM    335  CZ  ARG A  20       7.915  -0.172   6.843  1.00  0.00           C  
ATOM    336  NH1 ARG A  20       7.236  -0.734   7.819  1.00  0.00           N1+
ATOM    337  NH2 ARG A  20       7.275   0.402   5.839  1.00  0.00           N  
ATOM    338  H   ARG A  20      12.538   1.650  10.079  1.00  0.00           H  
ATOM    339  HA  ARG A  20      10.402   0.768  11.732  1.00  0.00           H  
ATOM    340 1HB  ARG A  20      12.094  -0.696   9.674  1.00  0.00           H  
ATOM    341 2HB  ARG A  20      10.695  -1.420  10.452  1.00  0.00           H  
ATOM    342 1HG  ARG A  20       9.250   0.327   9.505  1.00  0.00           H  
ATOM    343 2HG  ARG A  20      10.667   1.064   8.719  1.00  0.00           H  
ATOM    344 1HD  ARG A  20      11.042  -1.028   7.504  1.00  0.00           H  
ATOM    345 2HD  ARG A  20       9.570  -1.697   8.245  1.00  0.00           H  
ATOM    346  HE  ARG A  20       9.748   0.261   6.098  1.00  0.00           H  
ATOM    347 1HH1 ARG A  20       7.725  -1.173   8.586  1.00  0.00           H  
ATOM    348 2HH1 ARG A  20       6.227  -0.727   7.801  1.00  0.00           H  
ATOM    349 1HH2 ARG A  20       7.797   0.834   5.089  1.00  0.00           H  
ATOM    350 2HH2 ARG A  20       6.266   0.409   5.822  1.00  0.00           H  
ATOM    351  N   GLN A  21      13.300  -0.661  12.351  1.00  0.00           N  
ATOM    352  CA  GLN A  21      14.042  -1.395  13.371  1.00  0.00           C  
ATOM    353  C   GLN A  21      14.117  -0.605  14.672  1.00  0.00           C  
ATOM    354  O   GLN A  21      13.942  -1.161  15.757  1.00  0.00           O  
ATOM    355  CB  GLN A  21      15.454  -1.721  12.875  1.00  0.00           C  
ATOM    356  CG  GLN A  21      15.501  -2.772  11.779  1.00  0.00           C  
ATOM    357  CD  GLN A  21      16.920  -3.122  11.375  1.00  0.00           C  
ATOM    358  NE2 GLN A  21      17.070  -3.712  10.194  1.00  0.00           N  
ATOM    359  OE1 GLN A  21      17.873  -2.867  12.116  1.00  0.00           O  
ATOM    360  H   GLN A  21      13.789  -0.326  11.533  1.00  0.00           H  
ATOM    361  HA  GLN A  21      13.517  -2.326  13.579  1.00  0.00           H  
ATOM    362 1HB  GLN A  21      15.924  -0.815  12.493  1.00  0.00           H  
ATOM    363 2HB  GLN A  21      16.058  -2.077  13.709  1.00  0.00           H  
ATOM    364 1HG  GLN A  21      15.014  -3.678  12.137  1.00  0.00           H  
ATOM    365 2HG  GLN A  21      14.980  -2.389  10.901  1.00  0.00           H  
ATOM    366 1HE2 GLN A  21      17.983  -3.967   9.874  1.00  0.00           H  
ATOM    367 2HE2 GLN A  21      16.270  -3.901   9.624  1.00  0.00           H  
ATOM    368  N   ALA A  22      14.375   0.694  14.557  1.00  0.00           N  
ATOM    369  CA  ALA A  22      14.486   1.558  15.725  1.00  0.00           C  
ATOM    370  C   ALA A  22      13.197   1.555  16.536  1.00  0.00           C  
ATOM    371  O   ALA A  22      13.226   1.568  17.767  1.00  0.00           O  
ATOM    372  CB  ALA A  22      14.841   2.976  15.303  1.00  0.00           C  
ATOM    373  H   ALA A  22      14.501   1.090  13.637  1.00  0.00           H  
ATOM    374  HA  ALA A  22      15.281   1.177  16.366  1.00  0.00           H  
ATOM    375 1HB  ALA A  22      14.920   3.611  16.185  1.00  0.00           H  
ATOM    376 2HB  ALA A  22      15.795   2.970  14.774  1.00  0.00           H  
ATOM    377 3HB  ALA A  22      14.065   3.366  14.646  1.00  0.00           H  
ATOM    378  N   LYS A  23      12.065   1.538  15.840  1.00  0.00           N  
ATOM    379  CA  LYS A  23      10.763   1.516  16.495  1.00  0.00           C  
ATOM    380  C   LYS A  23      10.538   0.199  17.230  1.00  0.00           C  
ATOM    381  O   LYS A  23      10.064   0.185  18.366  1.00  0.00           O  
ATOM    382  CB  LYS A  23       9.647   1.747  15.475  1.00  0.00           C  
ATOM    383  CG  LYS A  23       8.247   1.797  16.074  1.00  0.00           C  
ATOM    384  CD  LYS A  23       7.207   2.140  15.019  1.00  0.00           C  
ATOM    385  CE  LYS A  23       5.797   2.076  15.589  1.00  0.00           C  
ATOM    386  NZ  LYS A  23       5.577   3.101  16.645  1.00  0.00           N1+
ATOM    387  H   LYS A  23      12.108   1.540  14.831  1.00  0.00           H  
ATOM    388  HA  LYS A  23      10.734   2.315  17.235  1.00  0.00           H  
ATOM    389 1HB  LYS A  23       9.821   2.687  14.952  1.00  0.00           H  
ATOM    390 2HB  LYS A  23       9.664   0.950  14.731  1.00  0.00           H  
ATOM    391 1HG  LYS A  23       8.004   0.828  16.511  1.00  0.00           H  
ATOM    392 2HG  LYS A  23       8.216   2.549  16.861  1.00  0.00           H  
ATOM    393 1HD  LYS A  23       7.391   3.146  14.639  1.00  0.00           H  
ATOM    394 2HD  LYS A  23       7.285   1.438  14.189  1.00  0.00           H  
ATOM    395 1HE  LYS A  23       5.075   2.235  14.790  1.00  0.00           H  
ATOM    396 2HE  LYS A  23       5.622   1.089  16.016  1.00  0.00           H  
ATOM    397 1HZ  LYS A  23       4.633   3.026  16.996  1.00  0.00           H  
ATOM    398 2HZ  LYS A  23       6.231   2.952  17.401  1.00  0.00           H  
ATOM    399 3HZ  LYS A  23       5.718   4.022  16.255  1.00  0.00           H  
ATOM    400  N   GLU A  24      10.882  -0.904  16.574  1.00  0.00           N  
ATOM    401  CA  GLU A  24      10.719  -2.227  17.165  1.00  0.00           C  
ATOM    402  C   GLU A  24      11.695  -2.444  18.312  1.00  0.00           C  
ATOM    403  O   GLU A  24      11.366  -3.089  19.307  1.00  0.00           O  
ATOM    404  CB  GLU A  24      10.914  -3.312  16.105  1.00  0.00           C  
ATOM    405  CG  GLU A  24       9.814  -3.371  15.055  1.00  0.00           C  
ATOM    406  CD  GLU A  24      10.059  -4.423  14.009  1.00  0.00           C  
ATOM    407  OE1 GLU A  24      11.110  -5.017  14.025  1.00  0.00           O  
ATOM    408  OE2 GLU A  24       9.193  -4.634  13.193  1.00  0.00           O1-
ATOM    409  H   GLU A  24      11.267  -0.824  15.644  1.00  0.00           H  
ATOM    410  HA  GLU A  24       9.709  -2.304  17.570  1.00  0.00           H  
ATOM    411 1HB  GLU A  24      11.861  -3.151  15.589  1.00  0.00           H  
ATOM    412 2HB  GLU A  24      10.968  -4.288  16.588  1.00  0.00           H  
ATOM    413 1HG  GLU A  24       8.866  -3.580  15.549  1.00  0.00           H  
ATOM    414 2HG  GLU A  24       9.734  -2.398  14.572  1.00  0.00           H  
ATOM    415  N   LYS A  25      12.899  -1.900  18.168  1.00  0.00           N  
ATOM    416  CA  LYS A  25      13.941  -2.067  19.174  1.00  0.00           C  
ATOM    417  C   LYS A  25      13.789  -1.051  20.298  1.00  0.00           C  
ATOM    418  O   LYS A  25      14.185  -1.305  21.437  1.00  0.00           O  
ATOM    419  CB  LYS A  25      15.326  -1.943  18.536  1.00  0.00           C  
ATOM    420  CG  LYS A  25      15.686  -3.078  17.587  1.00  0.00           C  
ATOM    421  CD  LYS A  25      17.046  -2.852  16.945  1.00  0.00           C  
ATOM    422  CE  LYS A  25      17.383  -3.957  15.955  1.00  0.00           C  
ATOM    423  NZ  LYS A  25      18.694  -3.728  15.289  1.00  0.00           N1+
ATOM    424  H   LYS A  25      13.098  -1.356  17.340  1.00  0.00           H  
ATOM    425  HA  LYS A  25      13.843  -3.060  19.613  1.00  0.00           H  
ATOM    426 1HB  LYS A  25      15.387  -1.008  17.978  1.00  0.00           H  
ATOM    427 2HB  LYS A  25      16.085  -1.907  19.318  1.00  0.00           H  
ATOM    428 1HG  LYS A  25      15.704  -4.020  18.137  1.00  0.00           H  
ATOM    429 2HG  LYS A  25      14.932  -3.150  16.804  1.00  0.00           H  
ATOM    430 1HD  LYS A  25      17.048  -1.894  16.423  1.00  0.00           H  
ATOM    431 2HD  LYS A  25      17.813  -2.825  17.719  1.00  0.00           H  
ATOM    432 1HE  LYS A  25      17.416  -4.914  16.475  1.00  0.00           H  
ATOM    433 2HE  LYS A  25      16.607  -4.010  15.192  1.00  0.00           H  
ATOM    434 1HZ  LYS A  25      18.879  -4.480  14.641  1.00  0.00           H  
ATOM    435 2HZ  LYS A  25      18.668  -2.851  14.788  1.00  0.00           H  
ATOM    436 3HZ  LYS A  25      19.424  -3.696  15.985  1.00  0.00           H  
ATOM    437  N   GLY A  26      13.218   0.104  19.972  1.00  0.00           N  
ATOM    438  CA  GLY A  26      13.100   1.199  20.929  1.00  0.00           C  
ATOM    439  C   GLY A  26      14.442   1.886  21.147  1.00  0.00           C  
ATOM    440  O   GLY A  26      14.776   2.277  22.265  1.00  0.00           O  
ATOM    441  H   GLY A  26      12.855   0.227  19.038  1.00  0.00           H  
ATOM    442 1HA  GLY A  26      12.371   1.923  20.565  1.00  0.00           H  
ATOM    443 2HA  GLY A  26      12.726   0.815  21.877  1.00  0.00           H  
ATOM    444  N   SER A  27      15.206   2.033  20.070  1.00  0.00           N  
ATOM    445  CA  SER A  27      16.576   2.528  20.165  1.00  0.00           C  
ATOM    446  C   SER A  27      16.680   3.960  19.654  1.00  0.00           C  
ATOM    447  O   SER A  27      16.445   4.227  18.477  1.00  0.00           O  
ATOM    448  CB  SER A  27      17.511   1.632  19.377  1.00  0.00           C  
ATOM    449  OG  SER A  27      18.798   2.183  19.312  1.00  0.00           O  
ATOM    450  H   SER A  27      14.831   1.795  19.164  1.00  0.00           H  
ATOM    451  HA  SER A  27      16.871   2.530  21.215  1.00  0.00           H  
ATOM    452 1HB  SER A  27      17.556   0.650  19.848  1.00  0.00           H  
ATOM    453 2HB  SER A  27      17.120   1.494  18.370  1.00  0.00           H  
ATOM    454  HG  SER A  27      19.376   1.471  19.028  1.00  0.00           H  
ATOM    455  N   GLU A  28      17.035   4.875  20.548  1.00  0.00           N  
ATOM    456  CA  GLU A  28      17.254   6.267  20.172  1.00  0.00           C  
ATOM    457  C   GLU A  28      18.489   6.412  19.291  1.00  0.00           C  
ATOM    458  O   GLU A  28      18.542   7.274  18.415  1.00  0.00           O  
ATOM    459  CB  GLU A  28      17.399   7.141  21.419  1.00  0.00           C  
ATOM    460  CG  GLU A  28      16.121   7.296  22.230  1.00  0.00           C  
ATOM    461  CD  GLU A  28      16.314   8.117  23.475  1.00  0.00           C  
ATOM    462  OE1 GLU A  28      17.436   8.439  23.784  1.00  0.00           O  
ATOM    463  OE2 GLU A  28      15.338   8.422  24.119  1.00  0.00           O1-
ATOM    464  H   GLU A  28      17.154   4.603  21.513  1.00  0.00           H  
ATOM    465  HA  GLU A  28      16.395   6.610  19.593  1.00  0.00           H  
ATOM    466 1HB  GLU A  28      18.161   6.717  22.074  1.00  0.00           H  
ATOM    467 2HB  GLU A  28      17.734   8.136  21.129  1.00  0.00           H  
ATOM    468 1HG  GLU A  28      15.364   7.774  21.608  1.00  0.00           H  
ATOM    469 2HG  GLU A  28      15.755   6.308  22.505  1.00  0.00           H  
ATOM    470  N   GLU A  29      19.483   5.562  19.533  1.00  0.00           N  
ATOM    471  CA  GLU A  29      20.677   5.525  18.697  1.00  0.00           C  
ATOM    472  C   GLU A  29      20.326   5.217  17.247  1.00  0.00           C  
ATOM    473  O   GLU A  29      20.775   5.904  16.330  1.00  0.00           O  
ATOM    474  CB  GLU A  29      21.665   4.482  19.224  1.00  0.00           C  
ATOM    475  CG  GLU A  29      22.940   4.351  18.402  1.00  0.00           C  
ATOM    476  CD  GLU A  29      23.880   3.311  18.944  1.00  0.00           C  
ATOM    477  OE1 GLU A  29      23.644   2.828  20.025  1.00  0.00           O  
ATOM    478  OE2 GLU A  29      24.837   2.999  18.275  1.00  0.00           O1-
ATOM    479  H   GLU A  29      19.409   4.925  20.312  1.00  0.00           H  
ATOM    480  HA  GLU A  29      21.147   6.507  18.721  1.00  0.00           H  
ATOM    481 1HB  GLU A  29      21.950   4.735  20.246  1.00  0.00           H  
ATOM    482 2HB  GLU A  29      21.183   3.505  19.251  1.00  0.00           H  
ATOM    483 1HG  GLU A  29      22.674   4.087  17.379  1.00  0.00           H  
ATOM    484 2HG  GLU A  29      23.445   5.315  18.380  1.00  0.00           H  
ATOM    485  N   ASP A  30      19.522   4.179  17.046  1.00  0.00           N  
ATOM    486  CA  ASP A  30      19.105   3.781  15.707  1.00  0.00           C  
ATOM    487  C   ASP A  30      18.275   4.874  15.042  1.00  0.00           C  
ATOM    488  O   ASP A  30      18.374   5.091  13.834  1.00  0.00           O  
ATOM    489  CB  ASP A  30      18.299   2.481  15.760  1.00  0.00           C  
ATOM    490  CG  ASP A  30      19.161   1.262  16.059  1.00  0.00           C  
ATOM    491  OD1 ASP A  30      20.360   1.364  15.946  1.00  0.00           O  
ATOM    492  OD2 ASP A  30      18.612   0.240  16.398  1.00  0.00           O1-
ATOM    493  H   ASP A  30      19.192   3.650  17.842  1.00  0.00           H  
ATOM    494  HA  ASP A  30      19.994   3.625  15.099  1.00  0.00           H  
ATOM    495 1HB  ASP A  30      17.529   2.561  16.528  1.00  0.00           H  
ATOM    496 2HB  ASP A  30      17.795   2.326  14.806  1.00  0.00           H  
ATOM    497  N   LEU A  31      17.460   5.559  15.837  1.00  0.00           N  
ATOM    498  CA  LEU A  31      16.680   6.688  15.345  1.00  0.00           C  
ATOM    499  C   LEU A  31      17.586   7.804  14.841  1.00  0.00           C  
ATOM    500  O   LEU A  31      17.325   8.404  13.798  1.00  0.00           O  
ATOM    501  CB  LEU A  31      15.765   7.223  16.453  1.00  0.00           C  
ATOM    502  CG  LEU A  31      14.559   6.342  16.804  1.00  0.00           C  
ATOM    503  CD1 LEU A  31      13.880   6.885  18.054  1.00  0.00           C  
ATOM    504  CD2 LEU A  31      13.595   6.308  15.628  1.00  0.00           C  
ATOM    505  H   LEU A  31      17.381   5.289  16.808  1.00  0.00           H  
ATOM    506  HA  LEU A  31      16.074   6.349  14.504  1.00  0.00           H  
ATOM    507 1HB  LEU A  31      16.355   7.353  17.358  1.00  0.00           H  
ATOM    508 2HB  LEU A  31      15.384   8.199  16.149  1.00  0.00           H  
ATOM    509  HG  LEU A  31      14.900   5.330  17.024  1.00  0.00           H  
ATOM    510 1HD1 LEU A  31      13.023   6.259  18.304  1.00  0.00           H  
ATOM    511 2HD1 LEU A  31      14.586   6.880  18.884  1.00  0.00           H  
ATOM    512 3HD1 LEU A  31      13.542   7.904  17.871  1.00  0.00           H  
ATOM    513 1HD2 LEU A  31      12.738   5.681  15.878  1.00  0.00           H  
ATOM    514 2HD2 LEU A  31      13.252   7.320  15.410  1.00  0.00           H  
ATOM    515 3HD2 LEU A  31      14.101   5.899  14.754  1.00  0.00           H  
ATOM    516  N   GLU A  32      18.649   8.081  15.589  1.00  0.00           N  
ATOM    517  CA  GLU A  32      19.662   9.034  15.157  1.00  0.00           C  
ATOM    518  C   GLU A  32      20.304   8.599  13.846  1.00  0.00           C  
ATOM    519  O   GLU A  32      20.459   9.402  12.924  1.00  0.00           O  
ATOM    520  CB  GLU A  32      20.737   9.196  16.234  1.00  0.00           C  
ATOM    521  CG  GLU A  32      21.858  10.157  15.864  1.00  0.00           C  
ATOM    522  CD  GLU A  32      22.919  10.254  16.925  1.00  0.00           C  
ATOM    523  OE1 GLU A  32      22.650   9.886  18.043  1.00  0.00           O  
ATOM    524  OE2 GLU A  32      24.000  10.698  16.617  1.00  0.00           O1-
ATOM    525  H   GLU A  32      18.756   7.616  16.480  1.00  0.00           H  
ATOM    526  HA  GLU A  32      19.182   9.997  14.986  1.00  0.00           H  
ATOM    527 1HB  GLU A  32      20.279   9.555  17.155  1.00  0.00           H  
ATOM    528 2HB  GLU A  32      21.186   8.226  16.448  1.00  0.00           H  
ATOM    529 1HG  GLU A  32      22.320   9.821  14.935  1.00  0.00           H  
ATOM    530 2HG  GLU A  32      21.434  11.144  15.690  1.00  0.00           H  
ATOM    531  N   LYS A  33      20.674   7.327  13.767  1.00  0.00           N  
ATOM    532  CA  LYS A  33      21.267   6.774  12.554  1.00  0.00           C  
ATOM    533  C   LYS A  33      20.326   6.921  11.365  1.00  0.00           C  
ATOM    534  O   LYS A  33      20.759   7.222  10.252  1.00  0.00           O  
ATOM    535  CB  LYS A  33      21.631   5.303  12.759  1.00  0.00           C  
ATOM    536  CG  LYS A  33      22.803   5.070  13.703  1.00  0.00           C  
ATOM    537  CD  LYS A  33      23.039   3.585  13.935  1.00  0.00           C  
ATOM    538  CE  LYS A  33      24.214   3.350  14.873  1.00  0.00           C  
ATOM    539  NZ  LYS A  33      24.376   1.911  15.213  1.00  0.00           N1+
ATOM    540  H   LYS A  33      20.545   6.725  14.568  1.00  0.00           H  
ATOM    541  HA  LYS A  33      22.176   7.333  12.327  1.00  0.00           H  
ATOM    542 1HB  LYS A  33      20.769   4.767  13.157  1.00  0.00           H  
ATOM    543 2HB  LYS A  33      21.881   4.853  11.798  1.00  0.00           H  
ATOM    544 1HG  LYS A  33      23.706   5.511  13.278  1.00  0.00           H  
ATOM    545 2HG  LYS A  33      22.601   5.551  14.659  1.00  0.00           H  
ATOM    546 1HD  LYS A  33      22.144   3.137  14.368  1.00  0.00           H  
ATOM    547 2HD  LYS A  33      23.244   3.096  12.983  1.00  0.00           H  
ATOM    548 1HE  LYS A  33      25.130   3.705  14.404  1.00  0.00           H  
ATOM    549 2HE  LYS A  33      24.062   3.913  15.794  1.00  0.00           H  
ATOM    550 1HZ  LYS A  33      25.163   1.798  15.836  1.00  0.00           H  
ATOM    551 2HZ  LYS A  33      23.537   1.575  15.666  1.00  0.00           H  
ATOM    552 3HZ  LYS A  33      24.536   1.381  14.368  1.00  0.00           H  
ATOM    553  N   ALA A  34      19.037   6.709  11.607  1.00  0.00           N  
ATOM    554  CA  ALA A  34      18.025   6.878  10.572  1.00  0.00           C  
ATOM    555  C   ALA A  34      17.988   8.314  10.069  1.00  0.00           C  
ATOM    556  O   ALA A  34      17.882   8.558   8.865  1.00  0.00           O  
ATOM    557  CB  ALA A  34      16.657   6.468  11.098  1.00  0.00           C  
ATOM    558  H   ALA A  34      18.751   6.422  12.533  1.00  0.00           H  
ATOM    559  HA  ALA A  34      18.283   6.237   9.729  1.00  0.00           H  
ATOM    560 1HB  ALA A  34      15.911   6.599  10.313  1.00  0.00           H  
ATOM    561 2HB  ALA A  34      16.683   5.420  11.401  1.00  0.00           H  
ATOM    562 3HB  ALA A  34      16.395   7.087  11.954  1.00  0.00           H  
ATOM    563  N   LEU A  35      18.077   9.265  10.994  1.00  0.00           N  
ATOM    564  CA  LEU A  35      18.098  10.679  10.641  1.00  0.00           C  
ATOM    565  C   LEU A  35      19.304  11.012   9.772  1.00  0.00           C  
ATOM    566  O   LEU A  35      19.183  11.708   8.764  1.00  0.00           O  
ATOM    567  CB  LEU A  35      18.120  11.541  11.910  1.00  0.00           C  
ATOM    568  CG  LEU A  35      16.816  11.570  12.717  1.00  0.00           C  
ATOM    569  CD1 LEU A  35      17.050  12.298  14.034  1.00  0.00           C  
ATOM    570  CD2 LEU A  35      15.729  12.252  11.901  1.00  0.00           C  
ATOM    571  H   LEU A  35      18.129   8.999  11.967  1.00  0.00           H  
ATOM    572  HA  LEU A  35      17.202  10.905  10.063  1.00  0.00           H  
ATOM    573 1HB  LEU A  35      18.908  11.174  12.566  1.00  0.00           H  
ATOM    574 2HB  LEU A  35      18.359  12.567  11.629  1.00  0.00           H  
ATOM    575  HG  LEU A  35      16.509  10.550  12.950  1.00  0.00           H  
ATOM    576 1HD1 LEU A  35      16.123  12.319  14.608  1.00  0.00           H  
ATOM    577 2HD1 LEU A  35      17.818  11.778  14.606  1.00  0.00           H  
ATOM    578 3HD1 LEU A  35      17.374  13.318  13.833  1.00  0.00           H  
ATOM    579 1HD2 LEU A  35      14.801  12.272  12.474  1.00  0.00           H  
ATOM    580 2HD2 LEU A  35      16.034  13.273  11.668  1.00  0.00           H  
ATOM    581 3HD2 LEU A  35      15.570  11.701  10.973  1.00  0.00           H  
ATOM    582  N   ARG A  36      20.469  10.510  10.168  1.00  0.00           N  
ATOM    583  CA  ARG A  36      21.709  10.799   9.458  1.00  0.00           C  
ATOM    584  C   ARG A  36      21.692  10.208   8.055  1.00  0.00           C  
ATOM    585  O   ARG A  36      22.091  10.860   7.090  1.00  0.00           O  
ATOM    586  CB  ARG A  36      22.904  10.250  10.223  1.00  0.00           C  
ATOM    587  CG  ARG A  36      23.214  10.966  11.527  1.00  0.00           C  
ATOM    588  CD  ARG A  36      24.375  10.358  12.226  1.00  0.00           C  
ATOM    589  NE  ARG A  36      24.619  10.982  13.517  1.00  0.00           N  
ATOM    590  CZ  ARG A  36      25.327  12.114  13.698  1.00  0.00           C  
ATOM    591  NH1 ARG A  36      25.853  12.733  12.664  1.00  0.00           N1+
ATOM    592  NH2 ARG A  36      25.492  12.602  14.915  1.00  0.00           N  
ATOM    593  H   ARG A  36      20.495   9.912  10.982  1.00  0.00           H  
ATOM    594  HA  ARG A  36      21.806  11.881   9.360  1.00  0.00           H  
ATOM    595 1HB  ARG A  36      22.735   9.200  10.456  1.00  0.00           H  
ATOM    596 2HB  ARG A  36      23.794  10.306   9.596  1.00  0.00           H  
ATOM    597 1HG  ARG A  36      23.445  12.012  11.323  1.00  0.00           H  
ATOM    598 2HG  ARG A  36      22.348  10.909  12.189  1.00  0.00           H  
ATOM    599 1HD  ARG A  36      24.187   9.298  12.390  1.00  0.00           H  
ATOM    600 2HD  ARG A  36      25.269  10.478  11.616  1.00  0.00           H  
ATOM    601  HE  ARG A  36      24.230  10.535  14.336  1.00  0.00           H  
ATOM    602 1HH1 ARG A  36      25.726  12.360  11.734  1.00  0.00           H  
ATOM    603 2HH1 ARG A  36      26.382  13.581  12.800  1.00  0.00           H  
ATOM    604 1HH2 ARG A  36      25.087  12.126  15.710  1.00  0.00           H  
ATOM    605 2HH2 ARG A  36      26.021  13.450  15.051  1.00  0.00           H  
ATOM    606  N   THR A  37      21.228   8.968   7.948  1.00  0.00           N  
ATOM    607  CA  THR A  37      21.161   8.283   6.662  1.00  0.00           C  
ATOM    608  C   THR A  37      20.126   8.927   5.749  1.00  0.00           C  
ATOM    609  O   THR A  37      20.369   9.115   4.555  1.00  0.00           O  
ATOM    610  CB  THR A  37      20.832   6.790   6.844  1.00  0.00           C  
ATOM    611  CG2 THR A  37      20.740   6.095   5.494  1.00  0.00           C  
ATOM    612  OG1 THR A  37      21.855   6.165   7.630  1.00  0.00           O  
ATOM    613  H   THR A  37      20.914   8.485   8.778  1.00  0.00           H  
ATOM    614  HA  THR A  37      22.132   8.367   6.174  1.00  0.00           H  
ATOM    615  HB  THR A  37      19.880   6.688   7.364  1.00  0.00           H  
ATOM    616  HG1 THR A  37      21.717   6.372   8.557  1.00  0.00           H  
ATOM    617 1HG2 THR A  37      20.506   5.041   5.642  1.00  0.00           H  
ATOM    618 2HG2 THR A  37      19.955   6.560   4.898  1.00  0.00           H  
ATOM    619 3HG2 THR A  37      21.692   6.185   4.973  1.00  0.00           H  
ATOM    620  N   ALA A  38      18.973   9.265   6.315  1.00  0.00           N  
ATOM    621  CA  ALA A  38      17.898   9.888   5.551  1.00  0.00           C  
ATOM    622  C   ALA A  38      18.357  11.197   4.921  1.00  0.00           C  
ATOM    623  O   ALA A  38      18.239  11.390   3.712  1.00  0.00           O  
ATOM    624  CB  ALA A  38      16.686  10.126   6.439  1.00  0.00           C  
ATOM    625  H   ALA A  38      18.837   9.087   7.299  1.00  0.00           H  
ATOM    626  HA  ALA A  38      17.613   9.215   4.743  1.00  0.00           H  
ATOM    627 1HB  ALA A  38      15.892  10.593   5.854  1.00  0.00           H  
ATOM    628 2HB  ALA A  38      16.333   9.174   6.837  1.00  0.00           H  
ATOM    629 3HB  ALA A  38      16.962  10.782   7.263  1.00  0.00           H  
ATOM    630  N   GLU A  39      18.882  12.095   5.749  1.00  0.00           N  
ATOM    631  CA  GLU A  39      19.343  13.395   5.277  1.00  0.00           C  
ATOM    632  C   GLU A  39      20.476  13.245   4.269  1.00  0.00           C  
ATOM    633  O   GLU A  39      20.499  13.920   3.240  1.00  0.00           O  
ATOM    634  CB  GLU A  39      19.805  14.257   6.454  1.00  0.00           C  
ATOM    635  CG  GLU A  39      20.253  15.660   6.069  1.00  0.00           C  
ATOM    636  CD  GLU A  39      20.628  16.501   7.257  1.00  0.00           C  
ATOM    637  OE1 GLU A  39      19.903  16.488   8.222  1.00  0.00           O  
ATOM    638  OE2 GLU A  39      21.641  17.158   7.198  1.00  0.00           O1-
ATOM    639  H   GLU A  39      18.963  11.870   6.730  1.00  0.00           H  
ATOM    640  HA  GLU A  39      18.516  13.893   4.772  1.00  0.00           H  
ATOM    641 1HB  GLU A  39      18.994  14.351   7.176  1.00  0.00           H  
ATOM    642 2HB  GLU A  39      20.638  13.767   6.959  1.00  0.00           H  
ATOM    643 1HG  GLU A  39      21.114  15.585   5.404  1.00  0.00           H  
ATOM    644 2HG  GLU A  39      19.448  16.149   5.522  1.00  0.00           H  
ATOM    645  N   GLU A  40      21.415  12.354   4.571  1.00  0.00           N  
ATOM    646  CA  GLU A  40      22.519  12.068   3.663  1.00  0.00           C  
ATOM    647  C   GLU A  40      22.009  11.654   2.288  1.00  0.00           C  
ATOM    648  O   GLU A  40      22.510  12.120   1.264  1.00  0.00           O  
ATOM    649  CB  GLU A  40      23.412  10.966   4.240  1.00  0.00           C  
ATOM    650  CG  GLU A  40      24.610  10.609   3.372  1.00  0.00           C  
ATOM    651  CD  GLU A  40      25.500   9.574   4.002  1.00  0.00           C  
ATOM    652  OE1 GLU A  40      25.231   9.182   5.112  1.00  0.00           O  
ATOM    653  OE2 GLU A  40      26.451   9.175   3.371  1.00  0.00           O1-
ATOM    654  H   GLU A  40      21.363  11.862   5.452  1.00  0.00           H  
ATOM    655  HA  GLU A  40      23.109  12.975   3.538  1.00  0.00           H  
ATOM    656 1HB  GLU A  40      23.786  11.275   5.216  1.00  0.00           H  
ATOM    657 2HB  GLU A  40      22.823  10.061   4.387  1.00  0.00           H  
ATOM    658 1HG  GLU A  40      24.252  10.230   2.415  1.00  0.00           H  
ATOM    659 2HG  GLU A  40      25.189  11.512   3.181  1.00  0.00           H  
ATOM    660  N   ALA A  41      21.011  10.779   2.272  1.00  0.00           N  
ATOM    661  CA  ALA A  41      20.424  10.311   1.022  1.00  0.00           C  
ATOM    662  C   ALA A  41      19.876  11.470   0.202  1.00  0.00           C  
ATOM    663  O   ALA A  41      20.083  11.538  -1.011  1.00  0.00           O  
ATOM    664  CB  ALA A  41      19.324   9.295   1.300  1.00  0.00           C  
ATOM    665  H   ALA A  41      20.649  10.428   3.147  1.00  0.00           H  
ATOM    666  HA  ALA A  41      21.204   9.827   0.433  1.00  0.00           H  
ATOM    667 1HB  ALA A  41      18.894   8.955   0.359  1.00  0.00           H  
ATOM    668 2HB  ALA A  41      19.742   8.444   1.837  1.00  0.00           H  
ATOM    669 3HB  ALA A  41      18.547   9.760   1.907  1.00  0.00           H  
ATOM    670  N   ALA A  42      19.178  12.383   0.867  1.00  0.00           N  
ATOM    671  CA  ALA A  42      18.633  13.564   0.209  1.00  0.00           C  
ATOM    672  C   ALA A  42      19.742  14.424  -0.382  1.00  0.00           C  
ATOM    673  O   ALA A  42      19.624  14.921  -1.503  1.00  0.00           O  
ATOM    674  CB  ALA A  42      17.794  14.376   1.185  1.00  0.00           C  
ATOM    675  H   ALA A  42      19.017  12.254   1.857  1.00  0.00           H  
ATOM    676  HA  ALA A  42      17.993  13.237  -0.613  1.00  0.00           H  
ATOM    677 1HB  ALA A  42      17.394  15.254   0.679  1.00  0.00           H  
ATOM    678 2HB  ALA A  42      16.972  13.765   1.555  1.00  0.00           H  
ATOM    679 3HB  ALA A  42      18.416  14.691   2.022  1.00  0.00           H  
ATOM    680  N   ARG A  43      20.817  14.599   0.376  1.00  0.00           N  
ATOM    681  CA  ARG A  43      21.963  15.375  -0.084  1.00  0.00           C  
ATOM    682  C   ARG A  43      22.611  14.729  -1.302  1.00  0.00           C  
ATOM    683  O   ARG A  43      23.009  15.416  -2.243  1.00  0.00           O  
ATOM    684  CB  ARG A  43      22.997  15.513   1.024  1.00  0.00           C  
ATOM    685  CG  ARG A  43      22.580  16.409   2.179  1.00  0.00           C  
ATOM    686  CD  ARG A  43      23.615  16.449   3.245  1.00  0.00           C  
ATOM    687  NE  ARG A  43      23.195  17.255   4.379  1.00  0.00           N  
ATOM    688  CZ  ARG A  43      23.338  18.592   4.463  1.00  0.00           C  
ATOM    689  NH1 ARG A  43      23.891  19.257   3.473  1.00  0.00           N1+
ATOM    690  NH2 ARG A  43      22.922  19.235   5.540  1.00  0.00           N  
ATOM    691  H   ARG A  43      20.841  14.185   1.297  1.00  0.00           H  
ATOM    692  HA  ARG A  43      21.614  16.364  -0.381  1.00  0.00           H  
ATOM    693 1HB  ARG A  43      23.224  14.531   1.435  1.00  0.00           H  
ATOM    694 2HB  ARG A  43      23.921  15.917   0.610  1.00  0.00           H  
ATOM    695 1HG  ARG A  43      22.425  17.425   1.815  1.00  0.00           H  
ATOM    696 2HG  ARG A  43      21.653  16.034   2.615  1.00  0.00           H  
ATOM    697 1HD  ARG A  43      23.810  15.437   3.599  1.00  0.00           H  
ATOM    698 2HD  ARG A  43      24.533  16.877   2.844  1.00  0.00           H  
ATOM    699  HE  ARG A  43      22.764  16.778   5.161  1.00  0.00           H  
ATOM    700 1HH1 ARG A  43      24.209  18.765   2.650  1.00  0.00           H  
ATOM    701 2HH1 ARG A  43      23.998  20.259   3.536  1.00  0.00           H  
ATOM    702 1HH2 ARG A  43      22.496  18.724   6.302  1.00  0.00           H  
ATOM    703 2HH2 ARG A  43      23.030  20.237   5.603  1.00  0.00           H  
ATOM    704  N   GLU A  44      22.715  13.403  -1.278  1.00  0.00           N  
ATOM    705  CA  GLU A  44      23.267  12.659  -2.404  1.00  0.00           C  
ATOM    706  C   GLU A  44      22.321  12.679  -3.596  1.00  0.00           C  
ATOM    707  O   GLU A  44      22.756  12.686  -4.748  1.00  0.00           O  
ATOM    708  CB  GLU A  44      23.557  11.213  -1.996  1.00  0.00           C  
ATOM    709  CG  GLU A  44      24.692  11.059  -0.994  1.00  0.00           C  
ATOM    710  CD  GLU A  44      26.017  11.522  -1.533  1.00  0.00           C  
ATOM    711  OE1 GLU A  44      26.422  11.034  -2.561  1.00  0.00           O  
ATOM    712  OE2 GLU A  44      26.625  12.365  -0.917  1.00  0.00           O1-
ATOM    713  H   GLU A  44      22.402  12.900  -0.461  1.00  0.00           H  
ATOM    714  HA  GLU A  44      24.197  13.137  -2.711  1.00  0.00           H  
ATOM    715 1HB  GLU A  44      22.662  10.771  -1.559  1.00  0.00           H  
ATOM    716 2HB  GLU A  44      23.811  10.630  -2.881  1.00  0.00           H  
ATOM    717 1HG  GLU A  44      24.455  11.636  -0.100  1.00  0.00           H  
ATOM    718 2HG  GLU A  44      24.769  10.011  -0.706  1.00  0.00           H  
ATOM    719  N   ALA A  45      21.021  12.688  -3.315  1.00  0.00           N  
ATOM    720  CA  ALA A  45      20.011  12.781  -4.361  1.00  0.00           C  
ATOM    721  C   ALA A  45      20.132  14.092  -5.130  1.00  0.00           C  
ATOM    722  O   ALA A  45      19.955  14.128  -6.347  1.00  0.00           O  
ATOM    723  CB  ALA A  45      18.618  12.644  -3.766  1.00  0.00           C  
ATOM    724  H   ALA A  45      20.727  12.631  -2.350  1.00  0.00           H  
ATOM    725  HA  ALA A  45      20.170  11.969  -5.069  1.00  0.00           H  
ATOM    726 1HB  ALA A  45      17.874  12.716  -4.559  1.00  0.00           H  
ATOM    727 2HB  ALA A  45      18.528  11.678  -3.269  1.00  0.00           H  
ATOM    728 3HB  ALA A  45      18.452  13.441  -3.040  1.00  0.00           H  
ATOM    729  N   LYS A  46      20.436  15.167  -4.411  1.00  0.00           N  
ATOM    730  CA  LYS A  46      20.659  16.468  -5.033  1.00  0.00           C  
ATOM    731  C   LYS A  46      21.876  16.438  -5.947  1.00  0.00           C  
ATOM    732  O   LYS A  46      21.890  17.081  -7.000  1.00  0.00           O  
ATOM    733  CB  LYS A  46      20.829  17.550  -3.966  1.00  0.00           C  
ATOM    734  CG  LYS A  46      20.957  18.964  -4.519  1.00  0.00           C  
ATOM    735  CD  LYS A  46      20.859  20.002  -3.410  1.00  0.00           C  
ATOM    736  CE  LYS A  46      21.048  21.411  -3.952  1.00  0.00           C  
ATOM    737  NZ  LYS A  46      20.806  22.445  -2.910  1.00  0.00           N1+
ATOM    738  H   LYS A  46      20.516  15.082  -3.406  1.00  0.00           H  
ATOM    739  HA  LYS A  46      19.791  16.709  -5.646  1.00  0.00           H  
ATOM    740 1HB  LYS A  46      19.974  17.532  -3.289  1.00  0.00           H  
ATOM    741 2HB  LYS A  46      21.720  17.341  -3.374  1.00  0.00           H  
ATOM    742 1HG  LYS A  46      21.918  19.072  -5.022  1.00  0.00           H  
ATOM    743 2HG  LYS A  46      20.164  19.144  -5.244  1.00  0.00           H  
ATOM    744 1HD  LYS A  46      19.880  19.933  -2.933  1.00  0.00           H  
ATOM    745 2HD  LYS A  46      21.624  19.805  -2.659  1.00  0.00           H  
ATOM    746 1HE  LYS A  46      22.064  21.522  -4.328  1.00  0.00           H  
ATOM    747 2HE  LYS A  46      20.359  21.579  -4.779  1.00  0.00           H  
ATOM    748 1HZ  LYS A  46      20.942  23.363  -3.308  1.00  0.00           H  
ATOM    749 2HZ  LYS A  46      19.859  22.363  -2.567  1.00  0.00           H  
ATOM    750 3HZ  LYS A  46      21.453  22.311  -2.146  1.00  0.00           H  
ATOM    751  N   LYS A  47      22.898  15.691  -5.543  1.00  0.00           N  
ATOM    752  CA  LYS A  47      24.060  15.458  -6.392  1.00  0.00           C  
ATOM    753  C   LYS A  47      23.673  14.719  -7.666  1.00  0.00           C  
ATOM    754  O   LYS A  47      24.146  15.051  -8.755  1.00  0.00           O  
ATOM    755  CB  LYS A  47      25.130  14.672  -5.633  1.00  0.00           C  
ATOM    756  CG  LYS A  47      25.796  15.446  -4.503  1.00  0.00           C  
ATOM    757  CD  LYS A  47      26.806  14.582  -3.762  1.00  0.00           C  
ATOM    758  CE  LYS A  47      27.411  15.326  -2.581  1.00  0.00           C  
ATOM    759  NZ  LYS A  47      28.337  14.466  -1.796  1.00  0.00           N1+
ATOM    760  H   LYS A  47      22.868  15.273  -4.625  1.00  0.00           H  
ATOM    761  HA  LYS A  47      24.475  16.425  -6.681  1.00  0.00           H  
ATOM    762 1HB  LYS A  47      24.685  13.772  -5.205  1.00  0.00           H  
ATOM    763 2HB  LYS A  47      25.909  14.354  -6.326  1.00  0.00           H  
ATOM    764 1HG  LYS A  47      26.308  16.318  -4.912  1.00  0.00           H  
ATOM    765 2HG  LYS A  47      25.038  15.788  -3.800  1.00  0.00           H  
ATOM    766 1HD  LYS A  47      26.314  13.678  -3.398  1.00  0.00           H  
ATOM    767 2HD  LYS A  47      27.605  14.291  -4.443  1.00  0.00           H  
ATOM    768 1HE  LYS A  47      27.959  16.195  -2.941  1.00  0.00           H  
ATOM    769 2HE  LYS A  47      26.614  15.674  -1.923  1.00  0.00           H  
ATOM    770 1HZ  LYS A  47      28.716  14.995  -1.024  1.00  0.00           H  
ATOM    771 2HZ  LYS A  47      27.834  13.665  -1.441  1.00  0.00           H  
ATOM    772 3HZ  LYS A  47      29.091  14.152  -2.391  1.00  0.00           H  
ATOM    773  N   VAL A  48      22.812  13.719  -7.527  1.00  0.00           N  
ATOM    774  CA  VAL A  48      22.287  12.993  -8.677  1.00  0.00           C  
ATOM    775  C   VAL A  48      21.482  13.911  -9.585  1.00  0.00           C  
ATOM    776  O   VAL A  48      21.594  13.845 -10.809  1.00  0.00           O  
ATOM    777  CB  VAL A  48      21.397  11.826  -8.211  1.00  0.00           C  
ATOM    778  CG1 VAL A  48      20.686  11.192  -9.397  1.00  0.00           C  
ATOM    779  CG2 VAL A  48      22.237  10.795  -7.473  1.00  0.00           C  
ATOM    780  H   VAL A  48      22.515  13.452  -6.599  1.00  0.00           H  
ATOM    781  HA  VAL A  48      23.126  12.609  -9.256  1.00  0.00           H  
ATOM    782  HB  VAL A  48      20.626  12.212  -7.544  1.00  0.00           H  
ATOM    783 1HG1 VAL A  48      20.060  10.369  -9.050  1.00  0.00           H  
ATOM    784 2HG1 VAL A  48      20.062  11.938  -9.889  1.00  0.00           H  
ATOM    785 3HG1 VAL A  48      21.424  10.812 -10.103  1.00  0.00           H  
ATOM    786 1HG2 VAL A  48      21.601   9.973  -7.146  1.00  0.00           H  
ATOM    787 2HG2 VAL A  48      23.011  10.413  -8.138  1.00  0.00           H  
ATOM    788 3HG2 VAL A  48      22.704  11.261  -6.604  1.00  0.00           H  
ATOM    789  N   LEU A  49      20.667  14.770  -8.980  1.00  0.00           N  
ATOM    790  CA  LEU A  49      19.900  15.758  -9.729  1.00  0.00           C  
ATOM    791  C   LEU A  49      20.810  16.611 -10.604  1.00  0.00           C  
ATOM    792  O   LEU A  49      20.548  16.797 -11.793  1.00  0.00           O  
ATOM    793  CB  LEU A  49      19.112  16.658  -8.768  1.00  0.00           C  
ATOM    794  CG  LEU A  49      18.346  17.816  -9.420  1.00  0.00           C  
ATOM    795  CD1 LEU A  49      17.298  17.260 -10.374  1.00  0.00           C  
ATOM    796  CD2 LEU A  49      17.703  18.671  -8.338  1.00  0.00           C  
ATOM    797  H   LEU A  49      20.576  14.736  -7.975  1.00  0.00           H  
ATOM    798  HA  LEU A  49      19.207  15.233 -10.387  1.00  0.00           H  
ATOM    799 1HB  LEU A  49      18.391  16.044  -8.231  1.00  0.00           H  
ATOM    800 2HB  LEU A  49      19.806  17.085  -8.044  1.00  0.00           H  
ATOM    801  HG  LEU A  49      19.037  18.427 -10.002  1.00  0.00           H  
ATOM    802 1HD1 LEU A  49      16.754  18.083 -10.837  1.00  0.00           H  
ATOM    803 2HD1 LEU A  49      17.788  16.669 -11.148  1.00  0.00           H  
ATOM    804 3HD1 LEU A  49      16.602  16.630  -9.822  1.00  0.00           H  
ATOM    805 1HD2 LEU A  49      17.159  19.495  -8.801  1.00  0.00           H  
ATOM    806 2HD2 LEU A  49      17.011  18.062  -7.756  1.00  0.00           H  
ATOM    807 3HD2 LEU A  49      18.476  19.070  -7.681  1.00  0.00           H  
ATOM    808  N   GLU A  50      21.877  17.130 -10.009  1.00  0.00           N  
ATOM    809  CA  GLU A  50      22.854  17.926 -10.744  1.00  0.00           C  
ATOM    810  C   GLU A  50      23.379  17.169 -11.958  1.00  0.00           C  
ATOM    811  O   GLU A  50      23.407  17.700 -13.067  1.00  0.00           O  
ATOM    812  CB  GLU A  50      24.018  18.316  -9.831  1.00  0.00           C  
ATOM    813  CG  GLU A  50      25.108  19.130 -10.515  1.00  0.00           C  
ATOM    814  CD  GLU A  50      26.248  19.471  -9.596  1.00  0.00           C  
ATOM    815  OE1 GLU A  50      26.129  19.231  -8.418  1.00  0.00           O  
ATOM    816  OE2 GLU A  50      27.239  19.972 -10.072  1.00  0.00           O1-
ATOM    817  H   GLU A  50      22.019  16.969  -9.022  1.00  0.00           H  
ATOM    818  HA  GLU A  50      22.361  18.830 -11.105  1.00  0.00           H  
ATOM    819 1HB  GLU A  50      23.642  18.900  -8.991  1.00  0.00           H  
ATOM    820 2HB  GLU A  50      24.479  17.416  -9.424  1.00  0.00           H  
ATOM    821 1HG  GLU A  50      25.495  18.562 -11.360  1.00  0.00           H  
ATOM    822 2HG  GLU A  50      24.671  20.050 -10.901  1.00  0.00           H  
ATOM    823  N   GLN A  51      23.795  15.926 -11.739  1.00  0.00           N  
ATOM    824  CA  GLN A  51      24.298  15.086 -12.818  1.00  0.00           C  
ATOM    825  C   GLN A  51      23.239  14.879 -13.895  1.00  0.00           C  
ATOM    826  O   GLN A  51      23.533  14.953 -15.088  1.00  0.00           O  
ATOM    827  CB  GLN A  51      24.760  13.732 -12.271  1.00  0.00           C  
ATOM    828  CG  GLN A  51      26.011  13.802 -11.413  1.00  0.00           C  
ATOM    829  CD  GLN A  51      26.393  12.452 -10.835  1.00  0.00           C  
ATOM    830  NE2 GLN A  51      27.454  12.429 -10.038  1.00  0.00           N  
ATOM    831  OE1 GLN A  51      25.739  11.440 -11.103  1.00  0.00           O  
ATOM    832  H   GLN A  51      23.761  15.555 -10.800  1.00  0.00           H  
ATOM    833  HA  GLN A  51      25.148  15.589 -13.281  1.00  0.00           H  
ATOM    834 1HB  GLN A  51      23.964  13.292 -11.671  1.00  0.00           H  
ATOM    835 2HB  GLN A  51      24.958  13.053 -13.101  1.00  0.00           H  
ATOM    836 1HG  GLN A  51      26.840  14.158 -12.025  1.00  0.00           H  
ATOM    837 2HG  GLN A  51      25.835  14.490 -10.586  1.00  0.00           H  
ATOM    838 1HE2 GLN A  51      27.754  11.567  -9.627  1.00  0.00           H  
ATOM    839 2HE2 GLN A  51      27.955  13.273  -9.847  1.00  0.00           H  
ATOM    840  N   ALA A  52      22.010  14.620 -13.465  1.00  0.00           N  
ATOM    841  CA  ALA A  52      20.908  14.392 -14.393  1.00  0.00           C  
ATOM    842  C   ALA A  52      20.641  15.626 -15.245  1.00  0.00           C  
ATOM    843  O   ALA A  52      20.365  15.518 -16.440  1.00  0.00           O  
ATOM    844  CB  ALA A  52      19.651  13.992 -13.634  1.00  0.00           C  
ATOM    845  H   ALA A  52      21.833  14.579 -12.472  1.00  0.00           H  
ATOM    846  HA  ALA A  52      21.182  13.579 -15.065  1.00  0.00           H  
ATOM    847 1HB  ALA A  52      18.836  13.826 -14.340  1.00  0.00           H  
ATOM    848 2HB  ALA A  52      19.839  13.076 -13.076  1.00  0.00           H  
ATOM    849 3HB  ALA A  52      19.374  14.787 -12.943  1.00  0.00           H  
ATOM    850  N   GLU A  53      20.726  16.798 -14.625  1.00  0.00           N  
ATOM    851  CA  GLU A  53      20.549  18.057 -15.338  1.00  0.00           C  
ATOM    852  C   GLU A  53      21.645  18.259 -16.378  1.00  0.00           C  
ATOM    853  O   GLU A  53      21.380  18.714 -17.491  1.00  0.00           O  
ATOM    854  CB  GLU A  53      20.541  19.230 -14.355  1.00  0.00           C  
ATOM    855  CG  GLU A  53      19.306  19.299 -13.468  1.00  0.00           C  
ATOM    856  CD  GLU A  53      19.371  20.414 -12.461  1.00  0.00           C  
ATOM    857  OE1 GLU A  53      20.339  21.135 -12.463  1.00  0.00           O  
ATOM    858  OE2 GLU A  53      18.450  20.544 -11.689  1.00  0.00           O1-
ATOM    859  H   GLU A  53      20.915  16.818 -13.633  1.00  0.00           H  
ATOM    860  HA  GLU A  53      19.595  18.028 -15.865  1.00  0.00           H  
ATOM    861 1HB  GLU A  53      21.415  19.168 -13.708  1.00  0.00           H  
ATOM    862 2HB  GLU A  53      20.609  20.168 -14.908  1.00  0.00           H  
ATOM    863 1HG  GLU A  53      18.428  19.443 -14.096  1.00  0.00           H  
ATOM    864 2HG  GLU A  53      19.194  18.350 -12.946  1.00  0.00           H  
ATOM    865  N   LYS A  54      22.874  17.917 -16.009  1.00  0.00           N  
ATOM    866  CA  LYS A  54      24.005  18.015 -16.924  1.00  0.00           C  
ATOM    867  C   LYS A  54      23.888  17.000 -18.053  1.00  0.00           C  
ATOM    868  O   LYS A  54      24.256  17.283 -19.195  1.00  0.00           O  
ATOM    869  CB  LYS A  54      25.322  17.815 -16.173  1.00  0.00           C  
ATOM    870  CG  LYS A  54      25.692  18.958 -15.236  1.00  0.00           C  
ATOM    871  CD  LYS A  54      26.969  18.652 -14.468  1.00  0.00           C  
ATOM    872  CE  LYS A  54      27.343  19.796 -13.537  1.00  0.00           C  
ATOM    873  NZ  LYS A  54      28.538  19.473 -12.711  1.00  0.00           N1+
ATOM    874  H   LYS A  54      23.030  17.580 -15.069  1.00  0.00           H  
ATOM    875  HA  LYS A  54      24.003  19.010 -17.371  1.00  0.00           H  
ATOM    876 1HB  LYS A  54      25.269  16.901 -15.580  1.00  0.00           H  
ATOM    877 2HB  LYS A  54      26.135  17.694 -16.889  1.00  0.00           H  
ATOM    878 1HG  LYS A  54      25.835  19.871 -15.815  1.00  0.00           H  
ATOM    879 2HG  LYS A  54      24.882  19.123 -14.526  1.00  0.00           H  
ATOM    880 1HD  LYS A  54      26.831  17.745 -13.878  1.00  0.00           H  
ATOM    881 2HD  LYS A  54      27.785  18.486 -15.171  1.00  0.00           H  
ATOM    882 1HE  LYS A  54      27.553  20.689 -14.125  1.00  0.00           H  
ATOM    883 2HE  LYS A  54      26.507  20.013 -12.873  1.00  0.00           H  
ATOM    884 1HZ  LYS A  54      28.753  20.255 -12.109  1.00  0.00           H  
ATOM    885 2HZ  LYS A  54      28.348  18.656 -12.148  1.00  0.00           H  
ATOM    886 3HZ  LYS A  54      29.326  19.288 -13.316  1.00  0.00           H  
ATOM    887  N   GLU A  55      23.376  15.818 -17.730  1.00  0.00           N  
ATOM    888  CA  GLU A  55      23.180  14.770 -18.724  1.00  0.00           C  
ATOM    889  C   GLU A  55      22.026  15.109 -19.660  1.00  0.00           C  
ATOM    890  O   GLU A  55      22.087  14.837 -20.860  1.00  0.00           O  
ATOM    891  CB  GLU A  55      22.917  13.427 -18.039  1.00  0.00           C  
ATOM    892  CG  GLU A  55      22.721  12.261 -18.996  1.00  0.00           C  
ATOM    893  CD  GLU A  55      23.951  11.956 -19.806  1.00  0.00           C  
ATOM    894  OE1 GLU A  55      25.023  12.311 -19.379  1.00  0.00           O  
ATOM    895  OE2 GLU A  55      23.817  11.368 -20.854  1.00  0.00           O1-
ATOM    896  H   GLU A  55      23.116  15.640 -16.771  1.00  0.00           H  
ATOM    897  HA  GLU A  55      24.088  14.686 -19.322  1.00  0.00           H  
ATOM    898 1HB  GLU A  55      23.752  13.184 -17.382  1.00  0.00           H  
ATOM    899 2HB  GLU A  55      22.024  13.504 -17.418  1.00  0.00           H  
ATOM    900 1HG  GLU A  55      22.450  11.375 -18.423  1.00  0.00           H  
ATOM    901 2HG  GLU A  55      21.897  12.491 -19.669  1.00  0.00           H  
ATOM    902  N   GLY A  56      20.975  15.703 -19.106  1.00  0.00           N  
ATOM    903  CA  GLY A  56      19.781  16.027 -19.878  1.00  0.00           C  
ATOM    904  C   GLY A  56      18.713  14.953 -19.718  1.00  0.00           C  
ATOM    905  O   GLY A  56      17.883  14.752 -20.604  1.00  0.00           O  
ATOM    906  H   GLY A  56      21.002  15.936 -18.123  1.00  0.00           H  
ATOM    907 1HA  GLY A  56      19.387  16.989 -19.552  1.00  0.00           H  
ATOM    908 2HA  GLY A  56      20.045  16.128 -20.930  1.00  0.00           H  
ATOM    909  N   ASP A  57      18.740  14.264 -18.582  1.00  0.00           N  
ATOM    910  CA  ASP A  57      17.772  13.209 -18.303  1.00  0.00           C  
ATOM    911  C   ASP A  57      16.772  13.647 -17.240  1.00  0.00           C  
ATOM    912  O   ASP A  57      17.084  13.660 -16.048  1.00  0.00           O  
ATOM    913  CB  ASP A  57      18.484  11.933 -17.847  1.00  0.00           C  
ATOM    914  CG  ASP A  57      17.528  10.770 -17.620  1.00  0.00           C  
ATOM    915  OD1 ASP A  57      16.381  11.016 -17.334  1.00  0.00           O  
ATOM    916  OD2 ASP A  57      17.955   9.646 -17.736  1.00  0.00           O1-
ATOM    917  H   ASP A  57      19.448  14.477 -17.894  1.00  0.00           H  
ATOM    918  HA  ASP A  57      17.213  13.003 -19.216  1.00  0.00           H  
ATOM    919 1HB  ASP A  57      19.220  11.639 -18.596  1.00  0.00           H  
ATOM    920 2HB  ASP A  57      19.022  12.129 -16.919  1.00  0.00           H  
ATOM    921  N   PRO A  58      15.570  14.007 -17.677  1.00  0.00           N  
ATOM    922  CA  PRO A  58      14.575  14.595 -16.787  1.00  0.00           C  
ATOM    923  C   PRO A  58      13.924  13.532 -15.913  1.00  0.00           C  
ATOM    924  O   PRO A  58      13.306  13.845 -14.895  1.00  0.00           O  
ATOM    925  CB  PRO A  58      13.570  15.220 -17.760  1.00  0.00           C  
ATOM    926  CG  PRO A  58      13.685  14.388 -18.990  1.00  0.00           C  
ATOM    927  CD  PRO A  58      15.154  14.070 -19.091  1.00  0.00           C  
ATOM    928  HA  PRO A  58      15.084  15.302 -16.132  1.00  0.00           H  
ATOM    929 1HB  PRO A  58      12.561  15.198 -17.323  1.00  0.00           H  
ATOM    930 2HB  PRO A  58      13.822  16.277 -17.933  1.00  0.00           H  
ATOM    931 1HG  PRO A  58      13.062  13.486 -18.899  1.00  0.00           H  
ATOM    932 2HG  PRO A  58      13.312  14.945 -19.862  1.00  0.00           H  
ATOM    933 1HD  PRO A  58      15.286  13.103 -19.597  1.00  0.00           H  
ATOM    934 2HD  PRO A  58      15.666  14.871 -19.645  1.00  0.00           H  
ATOM    935  N   GLU A  59      14.064  12.273 -16.313  1.00  0.00           N  
ATOM    936  CA  GLU A  59      13.474  11.162 -15.577  1.00  0.00           C  
ATOM    937  C   GLU A  59      14.278  10.845 -14.323  1.00  0.00           C  
ATOM    938  O   GLU A  59      13.717  10.685 -13.239  1.00  0.00           O  
ATOM    939  CB  GLU A  59      13.387   9.920 -16.466  1.00  0.00           C  
ATOM    940  CG  GLU A  59      12.717   8.722 -15.808  1.00  0.00           C  
ATOM    941  CD  GLU A  59      11.252   8.938 -15.553  1.00  0.00           C  
ATOM    942  OE1 GLU A  59      10.629   9.627 -16.324  1.00  0.00           O  
ATOM    943  OE2 GLU A  59      10.755   8.413 -14.584  1.00  0.00           O1-
ATOM    944  H   GLU A  59      14.594  12.082 -17.153  1.00  0.00           H  
ATOM    945  HA  GLU A  59      12.471  11.450 -15.263  1.00  0.00           H  
ATOM    946 1HB  GLU A  59      12.829  10.159 -17.372  1.00  0.00           H  
ATOM    947 2HB  GLU A  59      14.389   9.618 -16.770  1.00  0.00           H  
ATOM    948 1HG  GLU A  59      12.837   7.852 -16.454  1.00  0.00           H  
ATOM    949 2HG  GLU A  59      13.219   8.512 -14.865  1.00  0.00           H  
ATOM    950  N   VAL A  60      15.595  10.758 -14.477  1.00  0.00           N  
ATOM    951  CA  VAL A  60      16.490  10.596 -13.336  1.00  0.00           C  
ATOM    952  C   VAL A  60      16.430  11.805 -12.413  1.00  0.00           C  
ATOM    953  O   VAL A  60      16.416  11.665 -11.190  1.00  0.00           O  
ATOM    954  CB  VAL A  60      17.939  10.395 -13.819  1.00  0.00           C  
ATOM    955  CG1 VAL A  60      18.906  10.473 -12.647  1.00  0.00           C  
ATOM    956  CG2 VAL A  60      18.066   9.059 -14.534  1.00  0.00           C  
ATOM    957  H   VAL A  60      15.986  10.805 -15.406  1.00  0.00           H  
ATOM    958  HA  VAL A  60      16.168   9.725 -12.764  1.00  0.00           H  
ATOM    959  HB  VAL A  60      18.200  11.201 -14.504  1.00  0.00           H  
ATOM    960 1HG1 VAL A  60      19.926  10.329 -13.006  1.00  0.00           H  
ATOM    961 2HG1 VAL A  60      18.824  11.451 -12.172  1.00  0.00           H  
ATOM    962 3HG1 VAL A  60      18.664   9.696 -11.923  1.00  0.00           H  
ATOM    963 1HG2 VAL A  60      19.092   8.923 -14.873  1.00  0.00           H  
ATOM    964 2HG2 VAL A  60      17.800   8.253 -13.850  1.00  0.00           H  
ATOM    965 3HG2 VAL A  60      17.395   9.041 -15.393  1.00  0.00           H  
ATOM    966  N   ALA A  61      16.391  12.995 -13.004  1.00  0.00           N  
ATOM    967  CA  ALA A  61      16.267  14.227 -12.237  1.00  0.00           C  
ATOM    968  C   ALA A  61      14.995  14.230 -11.397  1.00  0.00           C  
ATOM    969  O   ALA A  61      15.018  14.587 -10.220  1.00  0.00           O  
ATOM    970  CB  ALA A  61      16.289  15.434 -13.165  1.00  0.00           C  
ATOM    971  H   ALA A  61      16.449  13.045 -14.011  1.00  0.00           H  
ATOM    972  HA  ALA A  61      17.114  14.297 -11.553  1.00  0.00           H  
ATOM    973 1HB  ALA A  61      16.195  16.347 -12.577  1.00  0.00           H  
ATOM    974 2HB  ALA A  61      17.230  15.452 -13.715  1.00  0.00           H  
ATOM    975 3HB  ALA A  61      15.460  15.368 -13.867  1.00  0.00           H  
ATOM    976  N   LEU A  62      13.887  13.827 -12.010  1.00  0.00           N  
ATOM    977  CA  LEU A  62      12.616  13.725 -11.306  1.00  0.00           C  
ATOM    978  C   LEU A  62      12.708  12.745 -10.144  1.00  0.00           C  
ATOM    979  O   LEU A  62      12.327  13.064  -9.018  1.00  0.00           O  
ATOM    980  CB  LEU A  62      11.509  13.282 -12.270  1.00  0.00           C  
ATOM    981  CG  LEU A  62      10.133  13.037 -11.637  1.00  0.00           C  
ATOM    982  CD1 LEU A  62       9.599  14.341 -11.061  1.00  0.00           C  
ATOM    983  CD2 LEU A  62       9.185  12.473 -12.685  1.00  0.00           C  
ATOM    984  H   LEU A  62      13.927  13.588 -12.991  1.00  0.00           H  
ATOM    985  HA  LEU A  62      12.368  14.704 -10.894  1.00  0.00           H  
ATOM    986 1HB  LEU A  62      11.389  14.046 -13.036  1.00  0.00           H  
ATOM    987 2HB  LEU A  62      11.820  12.357 -12.755  1.00  0.00           H  
ATOM    988  HG  LEU A  62      10.232  12.325 -10.817  1.00  0.00           H  
ATOM    989 1HD1 LEU A  62       8.622  14.167 -10.611  1.00  0.00           H  
ATOM    990 2HD1 LEU A  62      10.287  14.712 -10.301  1.00  0.00           H  
ATOM    991 3HD1 LEU A  62       9.506  15.079 -11.857  1.00  0.00           H  
ATOM    992 1HD2 LEU A  62       8.208  12.298 -12.235  1.00  0.00           H  
ATOM    993 2HD2 LEU A  62       9.085  13.184 -13.505  1.00  0.00           H  
ATOM    994 3HD2 LEU A  62       9.583  11.533 -13.067  1.00  0.00           H  
ATOM    995  N   ARG A  63      13.217  11.548 -10.424  1.00  0.00           N  
ATOM    996  CA  ARG A  63      13.266  10.485  -9.427  1.00  0.00           C  
ATOM    997  C   ARG A  63      14.222  10.834  -8.294  1.00  0.00           C  
ATOM    998  O   ARG A  63      14.016  10.434  -7.149  1.00  0.00           O  
ATOM    999  CB  ARG A  63      13.699   9.173 -10.065  1.00  0.00           C  
ATOM   1000  CG  ARG A  63      12.747   8.629 -11.118  1.00  0.00           C  
ATOM   1001  CD  ARG A  63      11.444   8.230 -10.527  1.00  0.00           C  
ATOM   1002  NE  ARG A  63      10.554   7.649 -11.519  1.00  0.00           N  
ATOM   1003  CZ  ARG A  63       9.329   7.156 -11.252  1.00  0.00           C  
ATOM   1004  NH1 ARG A  63       8.864   7.180 -10.022  1.00  0.00           N1+
ATOM   1005  NH2 ARG A  63       8.594   6.647 -12.226  1.00  0.00           N  
ATOM   1006  H   ARG A  63      13.579  11.372 -11.349  1.00  0.00           H  
ATOM   1007  HA  ARG A  63      12.271  10.369  -8.996  1.00  0.00           H  
ATOM   1008 1HB  ARG A  63      14.673   9.302 -10.536  1.00  0.00           H  
ATOM   1009 2HB  ARG A  63      13.808   8.412  -9.293  1.00  0.00           H  
ATOM   1010 1HG  ARG A  63      12.561   9.395 -11.872  1.00  0.00           H  
ATOM   1011 2HG  ARG A  63      13.191   7.753 -11.593  1.00  0.00           H  
ATOM   1012 1HD  ARG A  63      11.611   7.491  -9.744  1.00  0.00           H  
ATOM   1013 2HD  ARG A  63      10.955   9.105 -10.101  1.00  0.00           H  
ATOM   1014  HE  ARG A  63      10.877   7.613 -12.477  1.00  0.00           H  
ATOM   1015 1HH1 ARG A  63       9.426   7.569  -9.278  1.00  0.00           H  
ATOM   1016 2HH1 ARG A  63       7.946   6.810  -9.822  1.00  0.00           H  
ATOM   1017 1HH2 ARG A  63       8.952   6.628 -13.171  1.00  0.00           H  
ATOM   1018 2HH2 ARG A  63       7.677   6.277 -12.026  1.00  0.00           H  
ATOM   1019  N   ALA A  64      15.270  11.584  -8.621  1.00  0.00           N  
ATOM   1020  CA  ALA A  64      16.203  12.077  -7.615  1.00  0.00           C  
ATOM   1021  C   ALA A  64      15.494  12.947  -6.585  1.00  0.00           C  
ATOM   1022  O   ALA A  64      15.695  12.789  -5.380  1.00  0.00           O  
ATOM   1023  CB  ALA A  64      17.333  12.853  -8.275  1.00  0.00           C  
ATOM   1024  H   ALA A  64      15.423  11.819  -9.591  1.00  0.00           H  
ATOM   1025  HA  ALA A  64      16.629  11.220  -7.088  1.00  0.00           H  
ATOM   1026 1HB  ALA A  64      18.021  13.214  -7.511  1.00  0.00           H  
ATOM   1027 2HB  ALA A  64      17.867  12.201  -8.967  1.00  0.00           H  
ATOM   1028 3HB  ALA A  64      16.920  13.700  -8.821  1.00  0.00           H  
ATOM   1029  N   VAL A  65      14.662  13.864  -7.066  1.00  0.00           N  
ATOM   1030  CA  VAL A  65      13.882  14.728  -6.185  1.00  0.00           C  
ATOM   1031  C   VAL A  65      12.836  13.930  -5.417  1.00  0.00           C  
ATOM   1032  O   VAL A  65      12.589  14.185  -4.239  1.00  0.00           O  
ATOM   1033  CB  VAL A  65      13.185  15.833  -7.000  1.00  0.00           C  
ATOM   1034  CG1 VAL A  65      12.234  16.627  -6.117  1.00  0.00           C  
ATOM   1035  CG2 VAL A  65      14.225  16.746  -7.630  1.00  0.00           C  
ATOM   1036  H   VAL A  65      14.569  13.969  -8.065  1.00  0.00           H  
ATOM   1037  HA  VAL A  65      14.557  15.177  -5.456  1.00  0.00           H  
ATOM   1038  HB  VAL A  65      12.585  15.370  -7.784  1.00  0.00           H  
ATOM   1039 1HG1 VAL A  65      11.750  17.403  -6.709  1.00  0.00           H  
ATOM   1040 2HG1 VAL A  65      11.477  15.959  -5.706  1.00  0.00           H  
ATOM   1041 3HG1 VAL A  65      12.793  17.088  -5.303  1.00  0.00           H  
ATOM   1042 1HG2 VAL A  65      13.725  17.525  -8.206  1.00  0.00           H  
ATOM   1043 2HG2 VAL A  65      14.829  17.205  -6.847  1.00  0.00           H  
ATOM   1044 3HG2 VAL A  65      14.869  16.164  -8.290  1.00  0.00           H  
ATOM   1045  N   GLU A  66      12.224  12.965  -6.094  1.00  0.00           N  
ATOM   1046  CA  GLU A  66      11.280  12.059  -5.449  1.00  0.00           C  
ATOM   1047  C   GLU A  66      11.886  11.424  -4.205  1.00  0.00           C  
ATOM   1048  O   GLU A  66      11.236  11.331  -3.164  1.00  0.00           O  
ATOM   1049  CB  GLU A  66      10.836  10.967  -6.425  1.00  0.00           C  
ATOM   1050  CG  GLU A  66       9.910   9.921  -5.819  1.00  0.00           C  
ATOM   1051  CD  GLU A  66       9.649   8.765  -6.744  1.00  0.00           C  
ATOM   1052  OE1 GLU A  66       9.732   8.950  -7.934  1.00  0.00           O  
ATOM   1053  OE2 GLU A  66       9.367   7.694  -6.259  1.00  0.00           O1-
ATOM   1054  H   GLU A  66      12.417  12.852  -7.078  1.00  0.00           H  
ATOM   1055  HA  GLU A  66      10.408  12.634  -5.135  1.00  0.00           H  
ATOM   1056 1HB  GLU A  66      10.319  11.422  -7.270  1.00  0.00           H  
ATOM   1057 2HB  GLU A  66      11.712  10.450  -6.816  1.00  0.00           H  
ATOM   1058 1HG  GLU A  66      10.357   9.543  -4.900  1.00  0.00           H  
ATOM   1059 2HG  GLU A  66       8.963  10.395  -5.562  1.00  0.00           H  
ATOM   1060  N   LEU A  67      13.135  10.987  -4.320  1.00  0.00           N  
ATOM   1061  CA  LEU A  67      13.847  10.397  -3.192  1.00  0.00           C  
ATOM   1062  C   LEU A  67      13.991  11.391  -2.047  1.00  0.00           C  
ATOM   1063  O   LEU A  67      13.857  11.032  -0.878  1.00  0.00           O  
ATOM   1064  CB  LEU A  67      15.234   9.915  -3.636  1.00  0.00           C  
ATOM   1065  CG  LEU A  67      15.248   8.708  -4.583  1.00  0.00           C  
ATOM   1066  CD1 LEU A  67      16.673   8.446  -5.052  1.00  0.00           C  
ATOM   1067  CD2 LEU A  67      14.675   7.494  -3.867  1.00  0.00           C  
ATOM   1068  H   LEU A  67      13.606  11.067  -5.209  1.00  0.00           H  
ATOM   1069  HA  LEU A  67      13.267   9.551  -2.822  1.00  0.00           H  
ATOM   1070 1HB  LEU A  67      15.743  10.736  -4.138  1.00  0.00           H  
ATOM   1071 2HB  LEU A  67      15.809   9.647  -2.750  1.00  0.00           H  
ATOM   1072  HG  LEU A  67      14.643   8.930  -5.463  1.00  0.00           H  
ATOM   1073 1HD1 LEU A  67      16.682   7.589  -5.725  1.00  0.00           H  
ATOM   1074 2HD1 LEU A  67      17.050   9.323  -5.577  1.00  0.00           H  
ATOM   1075 3HD1 LEU A  67      17.306   8.238  -4.190  1.00  0.00           H  
ATOM   1076 1HD2 LEU A  67      14.684   6.637  -4.541  1.00  0.00           H  
ATOM   1077 2HD2 LEU A  67      15.281   7.271  -2.988  1.00  0.00           H  
ATOM   1078 3HD2 LEU A  67      13.651   7.703  -3.559  1.00  0.00           H  
ATOM   1079  N   VAL A  68      14.264  12.646  -2.392  1.00  0.00           N  
ATOM   1080  CA  VAL A  68      14.370  13.708  -1.399  1.00  0.00           C  
ATOM   1081  C   VAL A  68      13.044  13.921  -0.680  1.00  0.00           C  
ATOM   1082  O   VAL A  68      13.011  14.129   0.534  1.00  0.00           O  
ATOM   1083  CB  VAL A  68      14.806  15.024  -2.069  1.00  0.00           C  
ATOM   1084  CG1 VAL A  68      14.814  16.160  -1.056  1.00  0.00           C  
ATOM   1085  CG2 VAL A  68      16.180  14.854  -2.699  1.00  0.00           C  
ATOM   1086  H   VAL A  68      14.402  12.868  -3.367  1.00  0.00           H  
ATOM   1087  HA  VAL A  68      15.106  13.412  -0.653  1.00  0.00           H  
ATOM   1088  HB  VAL A  68      14.082  15.286  -2.840  1.00  0.00           H  
ATOM   1089 1HG1 VAL A  68      15.125  17.083  -1.546  1.00  0.00           H  
ATOM   1090 2HG1 VAL A  68      13.813  16.287  -0.645  1.00  0.00           H  
ATOM   1091 3HG1 VAL A  68      15.511  15.925  -0.252  1.00  0.00           H  
ATOM   1092 1HG2 VAL A  68      16.482  15.788  -3.171  1.00  0.00           H  
ATOM   1093 2HG2 VAL A  68      16.903  14.586  -1.928  1.00  0.00           H  
ATOM   1094 3HG2 VAL A  68      16.141  14.064  -3.449  1.00  0.00           H  
ATOM   1095  N   VAL A  69      11.952  13.869  -1.433  1.00  0.00           N  
ATOM   1096  CA  VAL A  69      10.617  13.969  -0.857  1.00  0.00           C  
ATOM   1097  C   VAL A  69      10.339  12.814   0.097  1.00  0.00           C  
ATOM   1098  O   VAL A  69       9.769  13.004   1.170  1.00  0.00           O  
ATOM   1099  CB  VAL A  69       9.554  13.978  -1.972  1.00  0.00           C  
ATOM   1100  CG1 VAL A  69       8.157  13.879  -1.376  1.00  0.00           C  
ATOM   1101  CG2 VAL A  69       9.694  15.239  -2.811  1.00  0.00           C  
ATOM   1102  H   VAL A  69      12.049  13.756  -2.432  1.00  0.00           H  
ATOM   1103  HA  VAL A  69      10.556  14.893  -0.280  1.00  0.00           H  
ATOM   1104  HB  VAL A  69       9.697  13.102  -2.604  1.00  0.00           H  
ATOM   1105 1HG1 VAL A  69       7.419  13.886  -2.178  1.00  0.00           H  
ATOM   1106 2HG1 VAL A  69       8.068  12.952  -0.810  1.00  0.00           H  
ATOM   1107 3HG1 VAL A  69       7.982  14.728  -0.715  1.00  0.00           H  
ATOM   1108 1HG2 VAL A  69       8.940  15.238  -3.597  1.00  0.00           H  
ATOM   1109 2HG2 VAL A  69       9.557  16.115  -2.177  1.00  0.00           H  
ATOM   1110 3HG2 VAL A  69      10.687  15.268  -3.260  1.00  0.00           H  
ATOM   1111  N   ARG A  70      10.747  11.614  -0.302  1.00  0.00           N  
ATOM   1112  CA  ARG A  70      10.593  10.433   0.538  1.00  0.00           C  
ATOM   1113  C   ARG A  70      11.392  10.567   1.828  1.00  0.00           C  
ATOM   1114  O   ARG A  70      10.937  10.159   2.897  1.00  0.00           O  
ATOM   1115  CB  ARG A  70      11.042   9.185  -0.207  1.00  0.00           C  
ATOM   1116  CG  ARG A  70      10.121   8.747  -1.335  1.00  0.00           C  
ATOM   1117  CD  ARG A  70      10.663   7.570  -2.060  1.00  0.00           C  
ATOM   1118  NE  ARG A  70       9.813   7.180  -3.174  1.00  0.00           N  
ATOM   1119  CZ  ARG A  70       8.743   6.368  -3.071  1.00  0.00           C  
ATOM   1120  NH1 ARG A  70       8.406   5.869  -1.903  1.00  0.00           N1+
ATOM   1121  NH2 ARG A  70       8.032   6.073  -4.146  1.00  0.00           N  
ATOM   1122  H   ARG A  70      11.175  11.518  -1.212  1.00  0.00           H  
ATOM   1123  HA  ARG A  70       9.542  10.336   0.810  1.00  0.00           H  
ATOM   1124 1HB  ARG A  70      12.030   9.351  -0.633  1.00  0.00           H  
ATOM   1125 2HB  ARG A  70      11.124   8.353   0.494  1.00  0.00           H  
ATOM   1126 1HG  ARG A  70       9.147   8.480  -0.926  1.00  0.00           H  
ATOM   1127 2HG  ARG A  70      10.005   9.565  -2.047  1.00  0.00           H  
ATOM   1128 1HD  ARG A  70      11.651   7.807  -2.453  1.00  0.00           H  
ATOM   1129 2HD  ARG A  70      10.738   6.724  -1.377  1.00  0.00           H  
ATOM   1130  HE  ARG A  70      10.040   7.544  -4.089  1.00  0.00           H  
ATOM   1131 1HH1 ARG A  70       8.949   6.094  -1.081  1.00  0.00           H  
ATOM   1132 2HH1 ARG A  70       7.604   5.260  -1.826  1.00  0.00           H  
ATOM   1133 1HH2 ARG A  70       8.291   6.457  -5.044  1.00  0.00           H  
ATOM   1134 2HH2 ARG A  70       7.230   5.465  -4.069  1.00  0.00           H  
ATOM   1135  N   VAL A  71      12.585  11.144   1.723  1.00  0.00           N  
ATOM   1136  CA  VAL A  71      13.400  11.440   2.895  1.00  0.00           C  
ATOM   1137  C   VAL A  71      12.677  12.385   3.844  1.00  0.00           C  
ATOM   1138  O   VAL A  71      12.636  12.155   5.053  1.00  0.00           O  
ATOM   1139  CB  VAL A  71      14.739  12.070   2.470  1.00  0.00           C  
ATOM   1140  CG1 VAL A  71      15.445  12.682   3.670  1.00  0.00           C  
ATOM   1141  CG2 VAL A  71      15.617  11.020   1.805  1.00  0.00           C  
ATOM   1142  H   VAL A  71      12.936  11.381   0.806  1.00  0.00           H  
ATOM   1143  HA  VAL A  71      13.584  10.508   3.433  1.00  0.00           H  
ATOM   1144  HB  VAL A  71      14.543  12.879   1.766  1.00  0.00           H  
ATOM   1145 1HG1 VAL A  71      16.390  13.123   3.352  1.00  0.00           H  
ATOM   1146 2HG1 VAL A  71      14.814  13.455   4.108  1.00  0.00           H  
ATOM   1147 3HG1 VAL A  71      15.639  11.907   4.412  1.00  0.00           H  
ATOM   1148 1HG2 VAL A  71      16.562  11.473   1.506  1.00  0.00           H  
ATOM   1149 2HG2 VAL A  71      15.809  10.209   2.507  1.00  0.00           H  
ATOM   1150 3HG2 VAL A  71      15.110  10.626   0.924  1.00  0.00           H  
ATOM   1151  N   ALA A  72      12.106  13.449   3.291  1.00  0.00           N  
ATOM   1152  CA  ALA A  72      11.367  14.424   4.085  1.00  0.00           C  
ATOM   1153  C   ALA A  72      10.259  13.754   4.887  1.00  0.00           C  
ATOM   1154  O   ALA A  72      10.064  14.057   6.065  1.00  0.00           O  
ATOM   1155  CB  ALA A  72      10.790  15.509   3.189  1.00  0.00           C  
ATOM   1156  H   ALA A  72      12.186  13.586   2.293  1.00  0.00           H  
ATOM   1157  HA  ALA A  72      12.057  14.885   4.793  1.00  0.00           H  
ATOM   1158 1HB  ALA A  72      10.241  16.229   3.798  1.00  0.00           H  
ATOM   1159 2HB  ALA A  72      11.599  16.019   2.666  1.00  0.00           H  
ATOM   1160 3HB  ALA A  72      10.114  15.060   2.463  1.00  0.00           H  
ATOM   1161  N   GLU A  73       9.536  12.845   4.243  1.00  0.00           N  
ATOM   1162  CA  GLU A  73       8.523  12.048   4.924  1.00  0.00           C  
ATOM   1163  C   GLU A  73       9.140  11.208   6.036  1.00  0.00           C  
ATOM   1164  O   GLU A  73       8.645  11.193   7.162  1.00  0.00           O  
ATOM   1165  CB  GLU A  73       7.799  11.140   3.927  1.00  0.00           C  
ATOM   1166  CG  GLU A  73       6.726  10.256   4.546  1.00  0.00           C  
ATOM   1167  CD  GLU A  73       6.069   9.345   3.545  1.00  0.00           C  
ATOM   1168  OE1 GLU A  73       6.223   9.576   2.370  1.00  0.00           O  
ATOM   1169  OE2 GLU A  73       5.415   8.417   3.957  1.00  0.00           O1-
ATOM   1170  H   GLU A  73       9.691  12.703   3.255  1.00  0.00           H  
ATOM   1171  HA  GLU A  73       7.802  12.724   5.382  1.00  0.00           H  
ATOM   1172 1HB  GLU A  73       7.327  11.750   3.156  1.00  0.00           H  
ATOM   1173 2HB  GLU A  73       8.524  10.491   3.433  1.00  0.00           H  
ATOM   1174 1HG  GLU A  73       7.178   9.649   5.329  1.00  0.00           H  
ATOM   1175 2HG  GLU A  73       5.969  10.889   5.004  1.00  0.00           H  
ATOM   1176  N   LEU A  74      10.224  10.512   5.712  1.00  0.00           N  
ATOM   1177  CA  LEU A  74      10.899   9.651   6.678  1.00  0.00           C  
ATOM   1178  C   LEU A  74      11.394  10.451   7.875  1.00  0.00           C  
ATOM   1179  O   LEU A  74      11.304  10.000   9.016  1.00  0.00           O  
ATOM   1180  CB  LEU A  74      12.078   8.929   6.014  1.00  0.00           C  
ATOM   1181  CG  LEU A  74      11.706   7.823   5.018  1.00  0.00           C  
ATOM   1182  CD1 LEU A  74      12.959   7.345   4.297  1.00  0.00           C  
ATOM   1183  CD2 LEU A  74      11.031   6.678   5.760  1.00  0.00           C  
ATOM   1184  H   LEU A  74      10.591  10.579   4.774  1.00  0.00           H  
ATOM   1185  HA  LEU A  74      10.181   8.916   7.047  1.00  0.00           H  
ATOM   1186 1HB  LEU A  74      12.680   9.664   5.482  1.00  0.00           H  
ATOM   1187 2HB  LEU A  74      12.694   8.480   6.793  1.00  0.00           H  
ATOM   1188  HG  LEU A  74      11.022   8.223   4.269  1.00  0.00           H  
ATOM   1189 1HD1 LEU A  74      12.694   6.559   3.590  1.00  0.00           H  
ATOM   1190 2HD1 LEU A  74      13.410   8.179   3.760  1.00  0.00           H  
ATOM   1191 3HD1 LEU A  74      13.670   6.954   5.024  1.00  0.00           H  
ATOM   1192 1HD2 LEU A  74      10.766   5.892   5.052  1.00  0.00           H  
ATOM   1193 2HD2 LEU A  74      11.715   6.277   6.508  1.00  0.00           H  
ATOM   1194 3HD2 LEU A  74      10.129   7.044   6.251  1.00  0.00           H  
ATOM   1195  N   LEU A  75      11.922  11.641   7.607  1.00  0.00           N  
ATOM   1196  CA  LEU A  75      12.435  12.507   8.663  1.00  0.00           C  
ATOM   1197  C   LEU A  75      11.330  12.912   9.629  1.00  0.00           C  
ATOM   1198  O   LEU A  75      11.539  12.957  10.842  1.00  0.00           O  
ATOM   1199  CB  LEU A  75      13.076  13.761   8.055  1.00  0.00           C  
ATOM   1200  CG  LEU A  75      14.407  13.540   7.324  1.00  0.00           C  
ATOM   1201  CD1 LEU A  75      14.818  14.825   6.619  1.00  0.00           C  
ATOM   1202  CD2 LEU A  75      15.468  13.100   8.322  1.00  0.00           C  
ATOM   1203  H   LEU A  75      11.966  11.956   6.649  1.00  0.00           H  
ATOM   1204  HA  LEU A  75      13.184  11.953   9.231  1.00  0.00           H  
ATOM   1205 1HB  LEU A  75      12.377  14.199   7.345  1.00  0.00           H  
ATOM   1206 2HB  LEU A  75      13.252  14.482   8.853  1.00  0.00           H  
ATOM   1207  HG  LEU A  75      14.281  12.768   6.564  1.00  0.00           H  
ATOM   1208 1HD1 LEU A  75      15.764  14.668   6.099  1.00  0.00           H  
ATOM   1209 2HD1 LEU A  75      14.051  15.106   5.897  1.00  0.00           H  
ATOM   1210 3HD1 LEU A  75      14.936  15.621   7.353  1.00  0.00           H  
ATOM   1211 1HD2 LEU A  75      16.413  12.942   7.802  1.00  0.00           H  
ATOM   1212 2HD2 LEU A  75      15.595  13.872   9.081  1.00  0.00           H  
ATOM   1213 3HD2 LEU A  75      15.156  12.170   8.798  1.00  0.00           H  
ATOM   1214  N   LEU A  76      10.154  13.207   9.087  1.00  0.00           N  
ATOM   1215  CA  LEU A  76       8.980  13.486   9.904  1.00  0.00           C  
ATOM   1216  C   LEU A  76       8.605  12.282  10.757  1.00  0.00           C  
ATOM   1217  O   LEU A  76       8.400  12.402  11.965  1.00  0.00           O  
ATOM   1218  CB  LEU A  76       7.795  13.878   9.014  1.00  0.00           C  
ATOM   1219  CG  LEU A  76       6.455  14.070   9.736  1.00  0.00           C  
ATOM   1220  CD1 LEU A  76       6.599  15.157  10.793  1.00  0.00           C  
ATOM   1221  CD2 LEU A  76       5.379  14.431   8.723  1.00  0.00           C  
ATOM   1222  H   LEU A  76      10.073  13.241   8.079  1.00  0.00           H  
ATOM   1223  HA  LEU A  76       9.216  14.309  10.580  1.00  0.00           H  
ATOM   1224 1HB  LEU A  76       8.035  14.812   8.508  1.00  0.00           H  
ATOM   1225 2HB  LEU A  76       7.656  13.104   8.259  1.00  0.00           H  
ATOM   1226  HG  LEU A  76       6.180  13.145  10.244  1.00  0.00           H  
ATOM   1227 1HD1 LEU A  76       5.647  15.293  11.306  1.00  0.00           H  
ATOM   1228 2HD1 LEU A  76       7.361  14.863  11.515  1.00  0.00           H  
ATOM   1229 3HD1 LEU A  76       6.890  16.092  10.316  1.00  0.00           H  
ATOM   1230 1HD2 LEU A  76       4.427  14.567   9.236  1.00  0.00           H  
ATOM   1231 2HD2 LEU A  76       5.653  15.357   8.215  1.00  0.00           H  
ATOM   1232 3HD2 LEU A  76       5.285  13.630   7.990  1.00  0.00           H  
ATOM   1233  N   ARG A  77       8.516  11.118  10.122  1.00  0.00           N  
ATOM   1234  CA  ARG A  77       8.153   9.890  10.819  1.00  0.00           C  
ATOM   1235  C   ARG A  77       9.153   9.562  11.920  1.00  0.00           C  
ATOM   1236  O   ARG A  77       8.773   9.177  13.024  1.00  0.00           O  
ATOM   1237  CB  ARG A  77       8.077   8.722   9.846  1.00  0.00           C  
ATOM   1238  CG  ARG A  77       6.913   8.780   8.870  1.00  0.00           C  
ATOM   1239  CD  ARG A  77       6.888   7.594   7.974  1.00  0.00           C  
ATOM   1240  NE  ARG A  77       5.834   7.690   6.979  1.00  0.00           N  
ATOM   1241  CZ  ARG A  77       4.541   7.377   7.199  1.00  0.00           C  
ATOM   1242  NH1 ARG A  77       4.160   6.953   8.383  1.00  0.00           N1+
ATOM   1243  NH2 ARG A  77       3.657   7.498   6.224  1.00  0.00           N  
ATOM   1244  H   ARG A  77       8.706  11.083   9.131  1.00  0.00           H  
ATOM   1245  HA  ARG A  77       7.180  10.035  11.291  1.00  0.00           H  
ATOM   1246 1HB  ARG A  77       8.994   8.678   9.260  1.00  0.00           H  
ATOM   1247 2HB  ARG A  77       7.997   7.788  10.401  1.00  0.00           H  
ATOM   1248 1HG  ARG A  77       5.974   8.810   9.425  1.00  0.00           H  
ATOM   1249 2HG  ARG A  77       6.998   9.675   8.252  1.00  0.00           H  
ATOM   1250 1HD  ARG A  77       7.842   7.511   7.455  1.00  0.00           H  
ATOM   1251 2HD  ARG A  77       6.718   6.696   8.566  1.00  0.00           H  
ATOM   1252  HE  ARG A  77       6.088   8.012   6.054  1.00  0.00           H  
ATOM   1253 1HH1 ARG A  77       4.837   6.861   9.129  1.00  0.00           H  
ATOM   1254 2HH1 ARG A  77       3.192   6.720   8.549  1.00  0.00           H  
ATOM   1255 1HH2 ARG A  77       3.949   7.824   5.313  1.00  0.00           H  
ATOM   1256 2HH2 ARG A  77       2.689   7.265   6.390  1.00  0.00           H  
ATOM   1257  N   ILE A  78      10.436   9.721  11.611  1.00  0.00           N  
ATOM   1258  CA  ILE A  78      11.494   9.501  12.590  1.00  0.00           C  
ATOM   1259  C   ILE A  78      11.411  10.516  13.724  1.00  0.00           C  
ATOM   1260  O   ILE A  78      11.559  10.166  14.896  1.00  0.00           O  
ATOM   1261  CB  ILE A  78      12.882   9.580  11.928  1.00  0.00           C  
ATOM   1262  CG1 ILE A  78      13.053   8.450  10.910  1.00  0.00           C  
ATOM   1263  CG2 ILE A  78      13.977   9.522  12.981  1.00  0.00           C  
ATOM   1264  CD1 ILE A  78      14.187   8.673   9.935  1.00  0.00           C  
ATOM   1265  H   ILE A  78      10.687   9.998  10.672  1.00  0.00           H  
ATOM   1266  HA  ILE A  78      11.362   8.510  13.025  1.00  0.00           H  
ATOM   1267  HB  ILE A  78      12.969  10.516  11.378  1.00  0.00           H  
ATOM   1268 1HG1 ILE A  78      13.232   7.512  11.434  1.00  0.00           H  
ATOM   1269 2HG1 ILE A  78      12.132   8.333  10.338  1.00  0.00           H  
ATOM   1270 1HG2 ILE A  78      14.951   9.579  12.496  1.00  0.00           H  
ATOM   1271 2HG2 ILE A  78      13.865  10.360  13.669  1.00  0.00           H  
ATOM   1272 3HG2 ILE A  78      13.901   8.586  13.535  1.00  0.00           H  
ATOM   1273 1HD1 ILE A  78      14.244   7.831   9.245  1.00  0.00           H  
ATOM   1274 2HD1 ILE A  78      14.009   9.591   9.373  1.00  0.00           H  
ATOM   1275 3HD1 ILE A  78      15.125   8.758  10.482  1.00  0.00           H  
ATOM   1276  N   ALA A  79      11.178  11.774  13.369  1.00  0.00           N  
ATOM   1277  CA  ALA A  79      11.060  12.840  14.357  1.00  0.00           C  
ATOM   1278  C   ALA A  79       9.929  12.558  15.339  1.00  0.00           C  
ATOM   1279  O   ALA A  79      10.045  12.839  16.532  1.00  0.00           O  
ATOM   1280  CB  ALA A  79      10.840  14.179  13.671  1.00  0.00           C  
ATOM   1281  H   ALA A  79      11.078  11.999  12.390  1.00  0.00           H  
ATOM   1282  HA  ALA A  79      11.988  12.888  14.928  1.00  0.00           H  
ATOM   1283 1HB  ALA A  79      10.753  14.965  14.421  1.00  0.00           H  
ATOM   1284 2HB  ALA A  79      11.684  14.395  13.014  1.00  0.00           H  
ATOM   1285 3HB  ALA A  79       9.925  14.140  13.081  1.00  0.00           H  
ATOM   1286  N   LYS A  80       8.835  12.001  14.830  1.00  0.00           N  
ATOM   1287  CA  LYS A  80       7.688  11.667  15.664  1.00  0.00           C  
ATOM   1288  C   LYS A  80       8.021  10.546  16.639  1.00  0.00           C  
ATOM   1289  O   LYS A  80       7.656  10.602  17.814  1.00  0.00           O  
ATOM   1290  CB  LYS A  80       6.492  11.270  14.797  1.00  0.00           C  
ATOM   1291  CG  LYS A  80       5.216  10.983  15.578  1.00  0.00           C  
ATOM   1292  CD  LYS A  80       4.705  12.232  16.280  1.00  0.00           C  
ATOM   1293  CE  LYS A  80       3.321  12.008  16.871  1.00  0.00           C  
ATOM   1294  NZ  LYS A  80       2.823  13.211  17.592  1.00  0.00           N1+
ATOM   1295  H   LYS A  80       8.799  11.803  13.840  1.00  0.00           H  
ATOM   1296  HA  LYS A  80       7.417  12.547  16.251  1.00  0.00           H  
ATOM   1297 1HB  LYS A  80       6.277  12.069  14.087  1.00  0.00           H  
ATOM   1298 2HB  LYS A  80       6.740  10.378  14.222  1.00  0.00           H  
ATOM   1299 1HG  LYS A  80       4.447  10.619  14.896  1.00  0.00           H  
ATOM   1300 2HG  LYS A  80       5.411  10.212  16.322  1.00  0.00           H  
ATOM   1301 1HD  LYS A  80       5.393  12.507  17.081  1.00  0.00           H  
ATOM   1302 2HD  LYS A  80       4.657  13.056  15.568  1.00  0.00           H  
ATOM   1303 1HE  LYS A  80       2.621  11.762  16.074  1.00  0.00           H  
ATOM   1304 2HE  LYS A  80       3.354  11.171  17.568  1.00  0.00           H  
ATOM   1305 1HZ  LYS A  80       1.905  13.022  17.969  1.00  0.00           H  
ATOM   1306 2HZ  LYS A  80       3.456  13.438  18.346  1.00  0.00           H  
ATOM   1307 3HZ  LYS A  80       2.770  13.990  16.952  1.00  0.00           H  
ATOM   1308  N   GLU A  81       8.719   9.528  16.146  1.00  0.00           N  
ATOM   1309  CA  GLU A  81       9.094   8.386  16.970  1.00  0.00           C  
ATOM   1310  C   GLU A  81      10.141   8.773  18.006  1.00  0.00           C  
ATOM   1311  O   GLU A  81      10.132   8.274  19.131  1.00  0.00           O  
ATOM   1312  CB  GLU A  81       9.625   7.249  16.094  1.00  0.00           C  
ATOM   1313  CG  GLU A  81       8.563   6.554  15.254  1.00  0.00           C  
ATOM   1314  CD  GLU A  81       7.576   5.780  16.083  1.00  0.00           C  
ATOM   1315  OE1 GLU A  81       7.952   5.300  17.126  1.00  0.00           O  
ATOM   1316  OE2 GLU A  81       6.445   5.668  15.673  1.00  0.00           O1-
ATOM   1317  H   GLU A  81       8.997   9.547  15.174  1.00  0.00           H  
ATOM   1318  HA  GLU A  81       8.210   8.042  17.509  1.00  0.00           H  
ATOM   1319 1HB  GLU A  81      10.386   7.637  15.416  1.00  0.00           H  
ATOM   1320 2HB  GLU A  81      10.100   6.497  16.723  1.00  0.00           H  
ATOM   1321 1HG  GLU A  81       8.024   7.303  14.675  1.00  0.00           H  
ATOM   1322 2HG  GLU A  81       9.053   5.877  14.555  1.00  0.00           H  
ATOM   1323  N   SER A  82      11.046   9.666  17.619  1.00  0.00           N  
ATOM   1324  CA  SER A  82      12.119  10.103  18.502  1.00  0.00           C  
ATOM   1325  C   SER A  82      11.656  11.226  19.420  1.00  0.00           C  
ATOM   1326  O   SER A  82      12.175  11.395  20.523  1.00  0.00           O  
ATOM   1327  CB  SER A  82      13.312  10.563  17.686  1.00  0.00           C  
ATOM   1328  OG  SER A  82      12.998  11.707  16.940  1.00  0.00           O  
ATOM   1329  H   SER A  82      10.989  10.054  16.686  1.00  0.00           H  
ATOM   1330  HA  SER A  82      12.413   9.262  19.133  1.00  0.00           H  
ATOM   1331 1HB  SER A  82      14.147  10.778  18.352  1.00  0.00           H  
ATOM   1332 2HB  SER A  82      13.625   9.763  17.016  1.00  0.00           H  
ATOM   1333  HG  SER A  82      12.502  11.398  16.178  1.00  0.00           H  
ATOM   1334  N   GLY A  83      10.675  11.994  18.957  1.00  0.00           N  
ATOM   1335  CA  GLY A  83      10.193  13.152  19.701  1.00  0.00           C  
ATOM   1336  C   GLY A  83      11.188  14.304  19.633  1.00  0.00           C  
ATOM   1337  O   GLY A  83      11.388  15.022  20.613  1.00  0.00           O  
ATOM   1338  H   GLY A  83      10.254  11.771  18.067  1.00  0.00           H  
ATOM   1339 1HA  GLY A  83       9.233  13.471  19.295  1.00  0.00           H  
ATOM   1340 2HA  GLY A  83      10.026  12.872  20.740  1.00  0.00           H  
ATOM   1341  N   SER A  84      11.809  14.476  18.471  1.00  0.00           N  
ATOM   1342  CA  SER A  84      12.894  15.436  18.317  1.00  0.00           C  
ATOM   1343  C   SER A  84      12.443  16.654  17.522  1.00  0.00           C  
ATOM   1344  O   SER A  84      12.077  16.544  16.352  1.00  0.00           O  
ATOM   1345  CB  SER A  84      14.076  14.781  17.629  1.00  0.00           C  
ATOM   1346  OG  SER A  84      15.060  15.726  17.314  1.00  0.00           O  
ATOM   1347  H   SER A  84      11.520  13.927  17.674  1.00  0.00           H  
ATOM   1348  HA  SER A  84      13.196  15.779  19.306  1.00  0.00           H  
ATOM   1349 1HB  SER A  84      14.500  14.016  18.281  1.00  0.00           H  
ATOM   1350 2HB  SER A  84      13.739  14.285  16.721  1.00  0.00           H  
ATOM   1351  HG  SER A  84      15.843  15.470  17.810  1.00  0.00           H  
ATOM   1352  N   GLU A  85      12.472  17.818  18.166  1.00  0.00           N  
ATOM   1353  CA  GLU A  85      12.151  19.073  17.494  1.00  0.00           C  
ATOM   1354  C   GLU A  85      13.208  19.425  16.454  1.00  0.00           C  
ATOM   1355  O   GLU A  85      12.899  20.018  15.421  1.00  0.00           O  
ATOM   1356  CB  GLU A  85      12.026  20.207  18.513  1.00  0.00           C  
ATOM   1357  CG  GLU A  85      10.817  20.098  19.431  1.00  0.00           C  
ATOM   1358  CD  GLU A  85      10.757  21.198  20.454  1.00  0.00           C  
ATOM   1359  OE1 GLU A  85      11.702  21.943  20.553  1.00  0.00           O  
ATOM   1360  OE2 GLU A  85       9.764  21.293  21.137  1.00  0.00           O1-
ATOM   1361  H   GLU A  85      12.722  17.833  19.142  1.00  0.00           H  
ATOM   1362  HA  GLU A  85      11.201  18.952  16.974  1.00  0.00           H  
ATOM   1363 1HB  GLU A  85      12.919  20.234  19.139  1.00  0.00           H  
ATOM   1364 2HB  GLU A  85      11.964  21.161  17.990  1.00  0.00           H  
ATOM   1365 1HG  GLU A  85       9.911  20.130  18.826  1.00  0.00           H  
ATOM   1366 2HG  GLU A  85      10.846  19.135  19.940  1.00  0.00           H  
ATOM   1367  N   GLU A  86      14.453  19.056  16.733  1.00  0.00           N  
ATOM   1368  CA  GLU A  86      15.533  19.212  15.766  1.00  0.00           C  
ATOM   1369  C   GLU A  86      15.243  18.437  14.486  1.00  0.00           C  
ATOM   1370  O   GLU A  86      15.371  18.970  13.384  1.00  0.00           O  
ATOM   1371  CB  GLU A  86      16.859  18.743  16.369  1.00  0.00           C  
ATOM   1372  CG  GLU A  86      18.046  18.824  15.419  1.00  0.00           C  
ATOM   1373  CD  GLU A  86      19.310  18.272  16.013  1.00  0.00           C  
ATOM   1374  OE1 GLU A  86      19.430  18.276  17.216  1.00  0.00           O  
ATOM   1375  OE2 GLU A  86      20.159  17.847  15.266  1.00  0.00           O1-
ATOM   1376  H   GLU A  86      14.657  18.659  17.638  1.00  0.00           H  
ATOM   1377  HA  GLU A  86      15.612  20.267  15.502  1.00  0.00           H  
ATOM   1378 1HB  GLU A  86      17.093  19.346  17.248  1.00  0.00           H  
ATOM   1379 2HB  GLU A  86      16.764  17.709  16.699  1.00  0.00           H  
ATOM   1380 1HG  GLU A  86      17.810  18.266  14.513  1.00  0.00           H  
ATOM   1381 2HG  GLU A  86      18.204  19.864  15.141  1.00  0.00           H  
ATOM   1382  N   ALA A  87      14.852  17.177  14.641  1.00  0.00           N  
ATOM   1383  CA  ALA A  87      14.533  16.329  13.498  1.00  0.00           C  
ATOM   1384  C   ALA A  87      13.359  16.889  12.708  1.00  0.00           C  
ATOM   1385  O   ALA A  87      13.327  16.803  11.479  1.00  0.00           O  
ATOM   1386  CB  ALA A  87      14.229  14.910  13.959  1.00  0.00           C  
ATOM   1387  H   ALA A  87      14.774  16.796  15.573  1.00  0.00           H  
ATOM   1388  HA  ALA A  87      15.397  16.304  12.834  1.00  0.00           H  
ATOM   1389 1HB  ALA A  87      13.992  14.290  13.094  1.00  0.00           H  
ATOM   1390 2HB  ALA A  87      15.100  14.501  14.472  1.00  0.00           H  
ATOM   1391 3HB  ALA A  87      13.381  14.923  14.639  1.00  0.00           H  
ATOM   1392  N   LEU A  88      12.395  17.465  13.417  1.00  0.00           N  
ATOM   1393  CA  LEU A  88      11.265  18.128  12.777  1.00  0.00           C  
ATOM   1394  C   LEU A  88      11.725  19.305  11.925  1.00  0.00           C  
ATOM   1395  O   LEU A  88      11.249  19.497  10.808  1.00  0.00           O  
ATOM   1396  CB  LEU A  88      10.267  18.614  13.835  1.00  0.00           C  
ATOM   1397  CG  LEU A  88       9.436  17.521  14.518  1.00  0.00           C  
ATOM   1398  CD1 LEU A  88       8.644  18.128  15.668  1.00  0.00           C  
ATOM   1399  CD2 LEU A  88       8.511  16.874  13.498  1.00  0.00           C  
ATOM   1400  H   LEU A  88      12.445  17.443  14.425  1.00  0.00           H  
ATOM   1401  HA  LEU A  88      10.772  17.414  12.116  1.00  0.00           H  
ATOM   1402 1HB  LEU A  88      10.815  19.147  14.611  1.00  0.00           H  
ATOM   1403 2HB  LEU A  88       9.574  19.312  13.365  1.00  0.00           H  
ATOM   1404  HG  LEU A  88      10.102  16.765  14.935  1.00  0.00           H  
ATOM   1405 1HD1 LEU A  88       8.053  17.351  16.154  1.00  0.00           H  
ATOM   1406 2HD1 LEU A  88       9.331  18.566  16.392  1.00  0.00           H  
ATOM   1407 3HD1 LEU A  88       7.979  18.901  15.284  1.00  0.00           H  
ATOM   1408 1HD2 LEU A  88       7.921  16.096  13.984  1.00  0.00           H  
ATOM   1409 2HD2 LEU A  88       7.843  17.629  13.082  1.00  0.00           H  
ATOM   1410 3HD2 LEU A  88       9.104  16.433  12.697  1.00  0.00           H  
ATOM   1411  N   GLU A  89      12.656  20.089  12.461  1.00  0.00           N  
ATOM   1412  CA  GLU A  89      13.263  21.179  11.710  1.00  0.00           C  
ATOM   1413  C   GLU A  89      13.967  20.663  10.462  1.00  0.00           C  
ATOM   1414  O   GLU A  89      13.801  21.210   9.373  1.00  0.00           O  
ATOM   1415  CB  GLU A  89      14.256  21.944  12.589  1.00  0.00           C  
ATOM   1416  CG  GLU A  89      14.962  23.093  11.885  1.00  0.00           C  
ATOM   1417  CD  GLU A  89      15.961  23.792  12.764  1.00  0.00           C  
ATOM   1418  OE1 GLU A  89      15.899  23.616  13.958  1.00  0.00           O  
ATOM   1419  OE2 GLU A  89      16.786  24.504  12.243  1.00  0.00           O1-
ATOM   1420  H   GLU A  89      12.948  19.923  13.415  1.00  0.00           H  
ATOM   1421  HA  GLU A  89      12.474  21.859  11.387  1.00  0.00           H  
ATOM   1422 1HB  GLU A  89      13.735  22.351  13.456  1.00  0.00           H  
ATOM   1423 2HB  GLU A  89      15.018  21.258  12.957  1.00  0.00           H  
ATOM   1424 1HG  GLU A  89      15.478  22.706  11.006  1.00  0.00           H  
ATOM   1425 2HG  GLU A  89      14.216  23.812  11.547  1.00  0.00           H  
ATOM   1426  N   ARG A  90      14.757  19.606  10.629  1.00  0.00           N  
ATOM   1427  CA  ARG A  90      15.469  18.999   9.510  1.00  0.00           C  
ATOM   1428  C   ARG A  90      14.502  18.512   8.439  1.00  0.00           C  
ATOM   1429  O   ARG A  90      14.753  18.672   7.245  1.00  0.00           O  
ATOM   1430  CB  ARG A  90      16.319  17.832   9.989  1.00  0.00           C  
ATOM   1431  CG  ARG A  90      17.532  18.222  10.820  1.00  0.00           C  
ATOM   1432  CD  ARG A  90      18.279  17.029  11.296  1.00  0.00           C  
ATOM   1433  NE  ARG A  90      19.366  17.392  12.192  1.00  0.00           N  
ATOM   1434  CZ  ARG A  90      20.613  17.705  11.793  1.00  0.00           C  
ATOM   1435  NH1 ARG A  90      20.916  17.695  10.514  1.00  0.00           N1+
ATOM   1436  NH2 ARG A  90      21.533  18.021  12.688  1.00  0.00           N  
ATOM   1437  H   ARG A  90      14.864  19.214  11.553  1.00  0.00           H  
ATOM   1438  HA  ARG A  90      16.110  19.756   9.057  1.00  0.00           H  
ATOM   1439 1HB  ARG A  90      15.710  17.160  10.590  1.00  0.00           H  
ATOM   1440 2HB  ARG A  90      16.678  17.266   9.129  1.00  0.00           H  
ATOM   1441 1HG  ARG A  90      18.205  18.831  10.218  1.00  0.00           H  
ATOM   1442 2HG  ARG A  90      17.207  18.794  11.691  1.00  0.00           H  
ATOM   1443 1HD  ARG A  90      17.601  16.367  11.833  1.00  0.00           H  
ATOM   1444 2HD  ARG A  90      18.702  16.502  10.442  1.00  0.00           H  
ATOM   1445  HE  ARG A  90      19.170  17.410  13.183  1.00  0.00           H  
ATOM   1446 1HH1 ARG A  90      20.213  17.454   9.830  1.00  0.00           H  
ATOM   1447 2HH1 ARG A  90      21.852  17.930  10.215  1.00  0.00           H  
ATOM   1448 1HH2 ARG A  90      21.299  18.028  13.671  1.00  0.00           H  
ATOM   1449 2HH2 ARG A  90      22.468  18.256  12.389  1.00  0.00           H  
ATOM   1450  N   ALA A  91      13.395  17.918   8.875  1.00  0.00           N  
ATOM   1451  CA  ALA A  91      12.346  17.487   7.958  1.00  0.00           C  
ATOM   1452  C   ALA A  91      11.752  18.671   7.204  1.00  0.00           C  
ATOM   1453  O   ALA A  91      11.509  18.592   5.999  1.00  0.00           O  
ATOM   1454  CB  ALA A  91      11.256  16.740   8.712  1.00  0.00           C  
ATOM   1455  H   ALA A  91      13.278  17.763   9.865  1.00  0.00           H  
ATOM   1456  HA  ALA A  91      12.785  16.813   7.222  1.00  0.00           H  
ATOM   1457 1HB  ALA A  91      10.481  16.424   8.015  1.00  0.00           H  
ATOM   1458 2HB  ALA A  91      11.685  15.864   9.198  1.00  0.00           H  
ATOM   1459 3HB  ALA A  91      10.822  17.395   9.466  1.00  0.00           H  
ATOM   1460  N   LEU A  92      11.520  19.764   7.921  1.00  0.00           N  
ATOM   1461  CA  LEU A  92      10.962  20.970   7.319  1.00  0.00           C  
ATOM   1462  C   LEU A  92      11.884  21.523   6.239  1.00  0.00           C  
ATOM   1463  O   LEU A  92      11.435  21.890   5.153  1.00  0.00           O  
ATOM   1464  CB  LEU A  92      10.726  22.039   8.393  1.00  0.00           C  
ATOM   1465  CG  LEU A  92      10.074  23.340   7.906  1.00  0.00           C  
ATOM   1466  CD1 LEU A  92       8.667  23.046   7.404  1.00  0.00           C  
ATOM   1467  CD2 LEU A  92      10.051  24.352   9.041  1.00  0.00           C  
ATOM   1468  H   LEU A  92      11.734  19.762   8.907  1.00  0.00           H  
ATOM   1469  HA  LEU A  92      10.015  20.712   6.842  1.00  0.00           H  
ATOM   1470 1HB  LEU A  92      10.086  21.618   9.167  1.00  0.00           H  
ATOM   1471 2HB  LEU A  92      11.684  22.297   8.844  1.00  0.00           H  
ATOM   1472  HG  LEU A  92      10.648  23.744   7.071  1.00  0.00           H  
ATOM   1473 1HD1 LEU A  92       8.204  23.971   7.058  1.00  0.00           H  
ATOM   1474 2HD1 LEU A  92       8.715  22.335   6.580  1.00  0.00           H  
ATOM   1475 3HD1 LEU A  92       8.073  22.625   8.214  1.00  0.00           H  
ATOM   1476 1HD2 LEU A  92       9.588  25.277   8.695  1.00  0.00           H  
ATOM   1477 2HD2 LEU A  92       9.476  23.950   9.876  1.00  0.00           H  
ATOM   1478 3HD2 LEU A  92      11.070  24.556   9.368  1.00  0.00           H  
ATOM   1479  N   ARG A  93      13.176  21.582   6.546  1.00  0.00           N  
ATOM   1480  CA  ARG A  93      14.156  22.144   5.625  1.00  0.00           C  
ATOM   1481  C   ARG A  93      14.276  21.299   4.364  1.00  0.00           C  
ATOM   1482  O   ARG A  93      14.323  21.827   3.253  1.00  0.00           O  
ATOM   1483  CB  ARG A  93      15.520  22.249   6.292  1.00  0.00           C  
ATOM   1484  CG  ARG A  93      15.618  23.305   7.383  1.00  0.00           C  
ATOM   1485  CD  ARG A  93      16.968  23.331   8.002  1.00  0.00           C  
ATOM   1486  NE  ARG A  93      17.045  24.284   9.098  1.00  0.00           N  
ATOM   1487  CZ  ARG A  93      17.283  25.602   8.950  1.00  0.00           C  
ATOM   1488  NH1 ARG A  93      17.465  26.107   7.750  1.00  0.00           N1+
ATOM   1489  NH2 ARG A  93      17.333  26.387  10.011  1.00  0.00           N  
ATOM   1490  H   ARG A  93      13.487  21.226   7.439  1.00  0.00           H  
ATOM   1491  HA  ARG A  93      13.821  23.138   5.326  1.00  0.00           H  
ATOM   1492 1HB  ARG A  93      15.781  21.291   6.737  1.00  0.00           H  
ATOM   1493 2HB  ARG A  93      16.276  22.479   5.542  1.00  0.00           H  
ATOM   1494 1HG  ARG A  93      15.417  24.288   6.957  1.00  0.00           H  
ATOM   1495 2HG  ARG A  93      14.888  23.091   8.163  1.00  0.00           H  
ATOM   1496 1HD  ARG A  93      17.208  22.343   8.392  1.00  0.00           H  
ATOM   1497 2HD  ARG A  93      17.707  23.613   7.252  1.00  0.00           H  
ATOM   1498  HE  ARG A  93      16.910  23.933  10.036  1.00  0.00           H  
ATOM   1499 1HH1 ARG A  93      17.427  25.507   6.938  1.00  0.00           H  
ATOM   1500 2HH1 ARG A  93      17.644  27.094   7.639  1.00  0.00           H  
ATOM   1501 1HH2 ARG A  93      17.193  25.999  10.935  1.00  0.00           H  
ATOM   1502 2HH2 ARG A  93      17.512  27.374   9.901  1.00  0.00           H  
ATOM   1503  N   VAL A  94      14.327  19.984   4.542  1.00  0.00           N  
ATOM   1504  CA  VAL A  94      14.445  19.062   3.418  1.00  0.00           C  
ATOM   1505  C   VAL A  94      13.185  19.073   2.561  1.00  0.00           C  
ATOM   1506  O   VAL A  94      13.258  19.037   1.332  1.00  0.00           O  
ATOM   1507  CB  VAL A  94      14.704  17.632   3.926  1.00  0.00           C  
ATOM   1508  CG1 VAL A  94      14.589  16.632   2.785  1.00  0.00           C  
ATOM   1509  CG2 VAL A  94      16.078  17.554   4.574  1.00  0.00           C  
ATOM   1510  H   VAL A  94      14.282  19.612   5.480  1.00  0.00           H  
ATOM   1511  HA  VAL A  94      15.274  19.386   2.789  1.00  0.00           H  
ATOM   1512  HB  VAL A  94      13.940  17.372   4.659  1.00  0.00           H  
ATOM   1513 1HG1 VAL A  94      14.775  15.626   3.162  1.00  0.00           H  
ATOM   1514 2HG1 VAL A  94      13.587  16.680   2.359  1.00  0.00           H  
ATOM   1515 3HG1 VAL A  94      15.323  16.872   2.015  1.00  0.00           H  
ATOM   1516 1HG2 VAL A  94      16.255  16.540   4.932  1.00  0.00           H  
ATOM   1517 2HG2 VAL A  94      16.842  17.819   3.843  1.00  0.00           H  
ATOM   1518 3HG2 VAL A  94      16.124  18.247   5.414  1.00  0.00           H  
ATOM   1519  N   ALA A  95      12.031  19.128   3.217  1.00  0.00           N  
ATOM   1520  CA  ALA A  95      10.753  19.165   2.516  1.00  0.00           C  
ATOM   1521  C   ALA A  95      10.686  20.344   1.556  1.00  0.00           C  
ATOM   1522  O   ALA A  95      10.398  20.177   0.370  1.00  0.00           O  
ATOM   1523  CB  ALA A  95       9.604  19.227   3.512  1.00  0.00           C  
ATOM   1524  H   ALA A  95      12.038  19.142   4.227  1.00  0.00           H  
ATOM   1525  HA  ALA A  95      10.654  18.253   1.926  1.00  0.00           H  
ATOM   1526 1HB  ALA A  95       8.656  19.254   2.972  1.00  0.00           H  
ATOM   1527 2HB  ALA A  95       9.631  18.347   4.154  1.00  0.00           H  
ATOM   1528 3HB  ALA A  95       9.700  20.124   4.121  1.00  0.00           H  
ATOM   1529  N   GLU A  96      10.954  21.539   2.073  1.00  0.00           N  
ATOM   1530  CA  GLU A  96      10.942  22.747   1.257  1.00  0.00           C  
ATOM   1531  C   GLU A  96      11.978  22.669   0.144  1.00  0.00           C  
ATOM   1532  O   GLU A  96      11.709  23.052  -0.995  1.00  0.00           O  
ATOM   1533  CB  GLU A  96      11.205  23.980   2.126  1.00  0.00           C  
ATOM   1534  CG  GLU A  96      11.187  25.299   1.368  1.00  0.00           C  
ATOM   1535  CD  GLU A  96      11.437  26.487   2.255  1.00  0.00           C  
ATOM   1536  OE1 GLU A  96      10.859  26.547   3.314  1.00  0.00           O  
ATOM   1537  OE2 GLU A  96      12.206  27.337   1.873  1.00  0.00           O1-
ATOM   1538  H   GLU A  96      11.170  21.610   3.056  1.00  0.00           H  
ATOM   1539  HA  GLU A  96       9.962  22.841   0.792  1.00  0.00           H  
ATOM   1540 1HB  GLU A  96      10.452  24.037   2.914  1.00  0.00           H  
ATOM   1541 2HB  GLU A  96      12.176  23.884   2.610  1.00  0.00           H  
ATOM   1542 1HG  GLU A  96      11.953  25.271   0.594  1.00  0.00           H  
ATOM   1543 2HG  GLU A  96      10.220  25.413   0.880  1.00  0.00           H  
ATOM   1544  N   GLU A  97      13.164  22.173   0.478  1.00  0.00           N  
ATOM   1545  CA  GLU A  97      14.215  21.961  -0.512  1.00  0.00           C  
ATOM   1546  C   GLU A  97      13.725  21.082  -1.654  1.00  0.00           C  
ATOM   1547  O   GLU A  97      13.990  21.362  -2.823  1.00  0.00           O  
ATOM   1548  CB  GLU A  97      15.444  21.327   0.141  1.00  0.00           C  
ATOM   1549  CG  GLU A  97      16.592  21.046  -0.819  1.00  0.00           C  
ATOM   1550  CD  GLU A  97      17.295  22.295  -1.271  1.00  0.00           C  
ATOM   1551  OE1 GLU A  97      17.100  23.318  -0.660  1.00  0.00           O  
ATOM   1552  OE2 GLU A  97      18.028  22.226  -2.230  1.00  0.00           O1-
ATOM   1553  H   GLU A  97      13.344  21.935   1.444  1.00  0.00           H  
ATOM   1554  HA  GLU A  97      14.491  22.929  -0.932  1.00  0.00           H  
ATOM   1555 1HB  GLU A  97      15.819  21.984   0.927  1.00  0.00           H  
ATOM   1556 2HB  GLU A  97      15.162  20.384   0.610  1.00  0.00           H  
ATOM   1557 1HG  GLU A  97      17.313  20.395  -0.325  1.00  0.00           H  
ATOM   1558 2HG  GLU A  97      16.203  20.518  -1.688  1.00  0.00           H  
ATOM   1559  N   ALA A  98      13.009  20.017  -1.309  1.00  0.00           N  
ATOM   1560  CA  ALA A  98      12.485  19.090  -2.307  1.00  0.00           C  
ATOM   1561  C   ALA A  98      11.604  19.812  -3.319  1.00  0.00           C  
ATOM   1562  O   ALA A  98      11.709  19.582  -4.523  1.00  0.00           O  
ATOM   1563  CB  ALA A  98      11.706  17.970  -1.633  1.00  0.00           C  
ATOM   1564  H   ALA A  98      12.822  19.845  -0.331  1.00  0.00           H  
ATOM   1565  HA  ALA A  98      13.324  18.656  -2.850  1.00  0.00           H  
ATOM   1566 1HB  ALA A  98      11.321  17.288  -2.390  1.00  0.00           H  
ATOM   1567 2HB  ALA A  98      12.364  17.426  -0.955  1.00  0.00           H  
ATOM   1568 3HB  ALA A  98      10.875  18.393  -1.069  1.00  0.00           H  
ATOM   1569  N   ALA A  99      10.736  20.687  -2.823  1.00  0.00           N  
ATOM   1570  CA  ALA A  99       9.867  21.478  -3.687  1.00  0.00           C  
ATOM   1571  C   ALA A  99      10.680  22.365  -4.621  1.00  0.00           C  
ATOM   1572  O   ALA A  99      10.377  22.474  -5.809  1.00  0.00           O  
ATOM   1573  CB  ALA A  99       8.914  22.321  -2.851  1.00  0.00           C  
ATOM   1574  H   ALA A  99      10.675  20.806  -1.822  1.00  0.00           H  
ATOM   1575  HA  ALA A  99       9.281  20.797  -4.304  1.00  0.00           H  
ATOM   1576 1HB  ALA A  99       8.273  22.906  -3.511  1.00  0.00           H  
ATOM   1577 2HB  ALA A  99       8.300  21.669  -2.231  1.00  0.00           H  
ATOM   1578 3HB  ALA A  99       9.488  22.992  -2.215  1.00  0.00           H  
ATOM   1579  N   ARG A 100      11.713  22.999  -4.077  1.00  0.00           N  
ATOM   1580  CA  ARG A 100      12.589  23.857  -4.866  1.00  0.00           C  
ATOM   1581  C   ARG A 100      13.323  23.060  -5.937  1.00  0.00           C  
ATOM   1582  O   ARG A 100      13.477  23.517  -7.069  1.00  0.00           O  
ATOM   1583  CB  ARG A 100      13.603  24.554  -3.971  1.00  0.00           C  
ATOM   1584  CG  ARG A 100      13.017  25.589  -3.025  1.00  0.00           C  
ATOM   1585  CD  ARG A 100      14.053  26.163  -2.129  1.00  0.00           C  
ATOM   1586  NE  ARG A 100      13.480  27.077  -1.153  1.00  0.00           N  
ATOM   1587  CZ  ARG A 100      13.225  28.379  -1.383  1.00  0.00           C  
ATOM   1588  NH1 ARG A 100      13.496  28.905  -2.556  1.00  0.00           N1+
ATOM   1589  NH2 ARG A 100      12.703  29.129  -0.428  1.00  0.00           N  
ATOM   1590  H   ARG A 100      11.897  22.883  -3.090  1.00  0.00           H  
ATOM   1591  HA  ARG A 100      11.976  24.604  -5.374  1.00  0.00           H  
ATOM   1592 1HB  ARG A 100      14.125  23.812  -3.368  1.00  0.00           H  
ATOM   1593 2HB  ARG A 100      14.348  25.056  -4.589  1.00  0.00           H  
ATOM   1594 1HG  ARG A 100      12.575  26.401  -3.602  1.00  0.00           H  
ATOM   1595 2HG  ARG A 100      12.248  25.122  -2.406  1.00  0.00           H  
ATOM   1596 1HD  ARG A 100      14.553  25.359  -1.590  1.00  0.00           H  
ATOM   1597 2HD  ARG A 100      14.784  26.712  -2.722  1.00  0.00           H  
ATOM   1598  HE  ARG A 100      13.259  26.708  -0.238  1.00  0.00           H  
ATOM   1599 1HH1 ARG A 100      13.896  28.333  -3.287  1.00  0.00           H  
ATOM   1600 2HH1 ARG A 100      13.304  29.882  -2.729  1.00  0.00           H  
ATOM   1601 1HH2 ARG A 100      12.493  28.724   0.475  1.00  0.00           H  
ATOM   1602 2HH2 ARG A 100      12.511  30.104  -0.600  1.00  0.00           H  
ATOM   1603  N   LEU A 101      13.772  21.863  -5.573  1.00  0.00           N  
ATOM   1604  CA  LEU A 101      14.470  20.989  -6.507  1.00  0.00           C  
ATOM   1605  C   LEU A 101      13.519  20.438  -7.562  1.00  0.00           C  
ATOM   1606  O   LEU A 101      13.902  20.241  -8.714  1.00  0.00           O  
ATOM   1607  CB  LEU A 101      15.135  19.830  -5.753  1.00  0.00           C  
ATOM   1608  CG  LEU A 101      16.240  20.226  -4.766  1.00  0.00           C  
ATOM   1609  CD1 LEU A 101      16.771  18.979  -4.071  1.00  0.00           C  
ATOM   1610  CD2 LEU A 101      17.351  20.950  -5.512  1.00  0.00           C  
ATOM   1611  H   LEU A 101      13.625  21.551  -4.623  1.00  0.00           H  
ATOM   1612  HA  LEU A 101      15.232  21.575  -7.023  1.00  0.00           H  
ATOM   1613 1HB  LEU A 101      14.368  19.295  -5.195  1.00  0.00           H  
ATOM   1614 2HB  LEU A 101      15.569  19.146  -6.481  1.00  0.00           H  
ATOM   1615  HG  LEU A 101      15.827  20.884  -4.001  1.00  0.00           H  
ATOM   1616 1HD1 LEU A 101      17.556  19.260  -3.369  1.00  0.00           H  
ATOM   1617 2HD1 LEU A 101      15.960  18.492  -3.530  1.00  0.00           H  
ATOM   1618 3HD1 LEU A 101      17.176  18.293  -4.814  1.00  0.00           H  
ATOM   1619 1HD2 LEU A 101      18.137  21.232  -4.810  1.00  0.00           H  
ATOM   1620 2HD2 LEU A 101      17.766  20.293  -6.276  1.00  0.00           H  
ATOM   1621 3HD2 LEU A 101      16.948  21.846  -5.984  1.00  0.00           H  
ATOM   1622  N   ALA A 102      12.278  20.188  -7.159  1.00  0.00           N  
ATOM   1623  CA  ALA A 102      11.249  19.733  -8.085  1.00  0.00           C  
ATOM   1624  C   ALA A 102      10.965  20.782  -9.150  1.00  0.00           C  
ATOM   1625  O   ALA A 102      10.726  20.451 -10.313  1.00  0.00           O  
ATOM   1626  CB  ALA A 102       9.973  19.384  -7.331  1.00  0.00           C  
ATOM   1627  H   ALA A 102      12.041  20.317  -6.185  1.00  0.00           H  
ATOM   1628  HA  ALA A 102      11.611  18.838  -8.591  1.00  0.00           H  
ATOM   1629 1HB  ALA A 102       9.215  19.047  -8.037  1.00  0.00           H  
ATOM   1630 2HB  ALA A 102      10.181  18.591  -6.613  1.00  0.00           H  
ATOM   1631 3HB  ALA A 102       9.612  20.266  -6.803  1.00  0.00           H  
ATOM   1632  N   LYS A 103      10.992  22.049  -8.750  1.00  0.00           N  
ATOM   1633  CA  LYS A 103      10.801  23.152  -9.683  1.00  0.00           C  
ATOM   1634  C   LYS A 103      11.914  23.196 -10.720  1.00  0.00           C  
ATOM   1635  O   LYS A 103      11.681  23.528 -11.883  1.00  0.00           O  
ATOM   1636  CB  LYS A 103      10.729  24.483  -8.932  1.00  0.00           C  
ATOM   1637  CG  LYS A 103      10.404  25.684  -9.810  1.00  0.00           C  
ATOM   1638  CD  LYS A 103      10.068  26.907  -8.969  1.00  0.00           C  
ATOM   1639  CE  LYS A 103       9.803  28.124  -9.843  1.00  0.00           C  
ATOM   1640  NZ  LYS A 103       9.321  29.286  -9.048  1.00  0.00           N1+
ATOM   1641  H   LYS A 103      11.149  22.251  -7.774  1.00  0.00           H  
ATOM   1642  HA  LYS A 103       9.861  22.998 -10.212  1.00  0.00           H  
ATOM   1643 1HB  LYS A 103       9.969  24.421  -8.153  1.00  0.00           H  
ATOM   1644 2HB  LYS A 103      11.685  24.676  -8.442  1.00  0.00           H  
ATOM   1645 1HG  LYS A 103      11.260  25.914 -10.445  1.00  0.00           H  
ATOM   1646 2HG  LYS A 103       9.553  25.448 -10.447  1.00  0.00           H  
ATOM   1647 1HD  LYS A 103       9.182  26.703  -8.366  1.00  0.00           H  
ATOM   1648 2HD  LYS A 103      10.900  27.128  -8.299  1.00  0.00           H  
ATOM   1649 1HE  LYS A 103      10.718  28.408 -10.360  1.00  0.00           H  
ATOM   1650 2HE  LYS A 103       9.051  27.876 -10.593  1.00  0.00           H  
ATOM   1651 1HZ  LYS A 103       9.156  30.070  -9.663  1.00  0.00           H  
ATOM   1652 2HZ  LYS A 103       8.460  29.040  -8.579  1.00  0.00           H  
ATOM   1653 3HZ  LYS A 103      10.018  29.538  -8.362  1.00  0.00           H  
ATOM   1654  N   ARG A 104      13.125  22.858 -10.296  1.00  0.00           N  
ATOM   1655  CA  ARG A 104      14.250  22.720 -11.214  1.00  0.00           C  
ATOM   1656  C   ARG A 104      14.000  21.613 -12.229  1.00  0.00           C  
ATOM   1657  O   ARG A 104      14.296  21.766 -13.415  1.00  0.00           O  
ATOM   1658  CB  ARG A 104      15.533  22.423 -10.451  1.00  0.00           C  
ATOM   1659  CG  ARG A 104      16.054  23.573  -9.604  1.00  0.00           C  
ATOM   1660  CD  ARG A 104      17.335  23.227  -8.937  1.00  0.00           C  
ATOM   1661  NE  ARG A 104      18.408  23.023  -9.897  1.00  0.00           N  
ATOM   1662  CZ  ARG A 104      19.245  23.988 -10.326  1.00  0.00           C  
ATOM   1663  NH1 ARG A 104      19.119  25.216  -9.873  1.00  0.00           N1+
ATOM   1664  NH2 ARG A 104      20.191  23.701 -11.203  1.00  0.00           N  
ATOM   1665  H   ARG A 104      13.273  22.690  -9.310  1.00  0.00           H  
ATOM   1666  HA  ARG A 104      14.362  23.653 -11.765  1.00  0.00           H  
ATOM   1667 1HB  ARG A 104      15.373  21.573  -9.789  1.00  0.00           H  
ATOM   1668 2HB  ARG A 104      16.319  22.148 -11.154  1.00  0.00           H  
ATOM   1669 1HG  ARG A 104      16.221  24.445 -10.237  1.00  0.00           H  
ATOM   1670 2HG  ARG A 104      15.322  23.819  -8.834  1.00  0.00           H  
ATOM   1671 1HD  ARG A 104      17.626  24.036  -8.267  1.00  0.00           H  
ATOM   1672 2HD  ARG A 104      17.211  22.309  -8.364  1.00  0.00           H  
ATOM   1673  HE  ARG A 104      18.536  22.091 -10.268  1.00  0.00           H  
ATOM   1674 1HH1 ARG A 104      18.396  25.436  -9.203  1.00  0.00           H  
ATOM   1675 2HH1 ARG A 104      19.746  25.939 -10.195  1.00  0.00           H  
ATOM   1676 1HH2 ARG A 104      20.287  22.756 -11.551  1.00  0.00           H  
ATOM   1677 2HH2 ARG A 104      20.817  24.423 -11.525  1.00  0.00           H  
ATOM   1678  N   VAL A 105      13.453  20.496 -11.758  1.00  0.00           N  
ATOM   1679  CA  VAL A 105      13.080  19.396 -12.638  1.00  0.00           C  
ATOM   1680  C   VAL A 105      12.006  19.825 -13.631  1.00  0.00           C  
ATOM   1681  O   VAL A 105      12.066  19.480 -14.811  1.00  0.00           O  
ATOM   1682  CB  VAL A 105      12.564  18.203 -11.811  1.00  0.00           C  
ATOM   1683  CG1 VAL A 105      11.973  17.139 -12.724  1.00  0.00           C  
ATOM   1684  CG2 VAL A 105      13.695  17.628 -10.972  1.00  0.00           C  
ATOM   1685  H   VAL A 105      13.293  20.409 -10.765  1.00  0.00           H  
ATOM   1686  HA  VAL A 105      13.958  19.096 -13.210  1.00  0.00           H  
ATOM   1687  HB  VAL A 105      11.763  18.546 -11.157  1.00  0.00           H  
ATOM   1688 1HG1 VAL A 105      11.613  16.303 -12.123  1.00  0.00           H  
ATOM   1689 2HG1 VAL A 105      11.143  17.563 -13.288  1.00  0.00           H  
ATOM   1690 3HG1 VAL A 105      12.739  16.785 -13.414  1.00  0.00           H  
ATOM   1691 1HG2 VAL A 105      13.323  16.785 -10.390  1.00  0.00           H  
ATOM   1692 2HG2 VAL A 105      14.498  17.290 -11.627  1.00  0.00           H  
ATOM   1693 3HG2 VAL A 105      14.074  18.395 -10.298  1.00  0.00           H  
ATOM   1694  N   LEU A 106      11.026  20.580 -13.146  1.00  0.00           N  
ATOM   1695  CA  LEU A 106       9.986  21.130 -14.007  1.00  0.00           C  
ATOM   1696  C   LEU A 106      10.588  21.935 -15.151  1.00  0.00           C  
ATOM   1697  O   LEU A 106      10.220  21.752 -16.312  1.00  0.00           O  
ATOM   1698  CB  LEU A 106       9.039  22.019 -13.192  1.00  0.00           C  
ATOM   1699  CG  LEU A 106       7.941  22.731 -13.993  1.00  0.00           C  
ATOM   1700  CD1 LEU A 106       7.031  21.695 -14.640  1.00  0.00           C  
ATOM   1701  CD2 LEU A 106       7.154  23.650 -13.070  1.00  0.00           C  
ATOM   1702  H   LEU A 106      11.000  20.776 -12.157  1.00  0.00           H  
ATOM   1703  HA  LEU A 106       9.423  20.304 -14.443  1.00  0.00           H  
ATOM   1704 1HB  LEU A 106       8.552  21.406 -12.435  1.00  0.00           H  
ATOM   1705 2HB  LEU A 106       9.628  22.784 -12.686  1.00  0.00           H  
ATOM   1706  HG  LEU A 106       8.395  23.320 -14.790  1.00  0.00           H  
ATOM   1707 1HD1 LEU A 106       6.251  22.201 -15.209  1.00  0.00           H  
ATOM   1708 2HD1 LEU A 106       7.616  21.065 -15.309  1.00  0.00           H  
ATOM   1709 3HD1 LEU A 106       6.574  21.079 -13.867  1.00  0.00           H  
ATOM   1710 1HD2 LEU A 106       6.374  24.156 -13.639  1.00  0.00           H  
ATOM   1711 2HD2 LEU A 106       6.698  23.062 -12.273  1.00  0.00           H  
ATOM   1712 3HD2 LEU A 106       7.825  24.391 -12.635  1.00  0.00           H  
ATOM   1713  N   GLU A 107      11.515  22.826 -14.818  1.00  0.00           N  
ATOM   1714  CA  GLU A 107      12.211  23.621 -15.825  1.00  0.00           C  
ATOM   1715  C   GLU A 107      12.860  22.731 -16.877  1.00  0.00           C  
ATOM   1716  O   GLU A 107      12.694  22.951 -18.076  1.00  0.00           O  
ATOM   1717  CB  GLU A 107      13.272  24.507 -15.168  1.00  0.00           C  
ATOM   1718  CG  GLU A 107      14.070  25.360 -16.143  1.00  0.00           C  
ATOM   1719  CD  GLU A 107      15.119  26.198 -15.465  1.00  0.00           C  
ATOM   1720  OE1 GLU A 107      15.120  26.252 -14.258  1.00  0.00           O  
ATOM   1721  OE2 GLU A 107      15.920  26.783 -16.154  1.00  0.00           O1-
ATOM   1722  H   GLU A 107      11.745  22.956 -13.844  1.00  0.00           H  
ATOM   1723  HA  GLU A 107      11.481  24.253 -16.331  1.00  0.00           H  
ATOM   1724 1HB  GLU A 107      12.795  25.175 -14.451  1.00  0.00           H  
ATOM   1725 2HB  GLU A 107      13.975  23.883 -14.616  1.00  0.00           H  
ATOM   1726 1HG  GLU A 107      14.556  24.708 -16.868  1.00  0.00           H  
ATOM   1727 2HG  GLU A 107      13.385  26.012 -16.684  1.00  0.00           H  
ATOM   1728  N   LEU A 108      13.600  21.727 -16.421  1.00  0.00           N  
ATOM   1729  CA  LEU A 108      14.257  20.789 -17.323  1.00  0.00           C  
ATOM   1730  C   LEU A 108      13.243  20.075 -18.209  1.00  0.00           C  
ATOM   1731  O   LEU A 108      13.450  19.932 -19.414  1.00  0.00           O  
ATOM   1732  CB  LEU A 108      15.061  19.758 -16.521  1.00  0.00           C  
ATOM   1733  CG  LEU A 108      15.779  18.685 -17.349  1.00  0.00           C  
ATOM   1734  CD1 LEU A 108      16.753  19.351 -18.310  1.00  0.00           C  
ATOM   1735  CD2 LEU A 108      16.502  17.723 -16.417  1.00  0.00           C  
ATOM   1736  H   LEU A 108      13.711  21.612 -15.424  1.00  0.00           H  
ATOM   1737  HA  LEU A 108      14.928  21.348 -17.974  1.00  0.00           H  
ATOM   1738 1HB  LEU A 108      15.813  20.283 -15.936  1.00  0.00           H  
ATOM   1739 2HB  LEU A 108      14.386  19.248 -15.833  1.00  0.00           H  
ATOM   1740  HG  LEU A 108      15.049  18.134 -17.943  1.00  0.00           H  
ATOM   1741 1HD1 LEU A 108      17.263  18.589 -18.899  1.00  0.00           H  
ATOM   1742 2HD1 LEU A 108      16.207  20.019 -18.978  1.00  0.00           H  
ATOM   1743 3HD1 LEU A 108      17.488  19.924 -17.745  1.00  0.00           H  
ATOM   1744 1HD2 LEU A 108      17.011  16.960 -17.006  1.00  0.00           H  
ATOM   1745 2HD2 LEU A 108      17.233  18.272 -15.824  1.00  0.00           H  
ATOM   1746 3HD2 LEU A 108      15.779  17.247 -15.754  1.00  0.00           H  
ATOM   1747  N   ALA A 109      12.149  19.627 -17.602  1.00  0.00           N  
ATOM   1748  CA  ALA A 109      11.102  18.925 -18.334  1.00  0.00           C  
ATOM   1749  C   ALA A 109      10.480  19.819 -19.400  1.00  0.00           C  
ATOM   1750  O   ALA A 109      10.180  19.367 -20.506  1.00  0.00           O  
ATOM   1751  CB  ALA A 109      10.032  18.422 -17.376  1.00  0.00           C  
ATOM   1752  H   ALA A 109      12.039  19.777 -16.610  1.00  0.00           H  
ATOM   1753  HA  ALA A 109      11.548  18.069 -18.841  1.00  0.00           H  
ATOM   1754 1HB  ALA A 109       9.256  17.900 -17.936  1.00  0.00           H  
ATOM   1755 2HB  ALA A 109      10.481  17.738 -16.655  1.00  0.00           H  
ATOM   1756 3HB  ALA A 109       9.591  19.266 -16.848  1.00  0.00           H  
ATOM   1757  N   GLU A 110      10.289  21.090 -19.062  1.00  0.00           N  
ATOM   1758  CA  GLU A 110       9.756  22.063 -20.008  1.00  0.00           C  
ATOM   1759  C   GLU A 110      10.708  22.267 -21.181  1.00  0.00           C  
ATOM   1760  O   GLU A 110      10.277  22.374 -22.329  1.00  0.00           O  
ATOM   1761  CB  GLU A 110       9.498  23.400 -19.309  1.00  0.00           C  
ATOM   1762  CG  GLU A 110       8.327  23.385 -18.336  1.00  0.00           C  
ATOM   1763  CD  GLU A 110       8.173  24.679 -17.587  1.00  0.00           C  
ATOM   1764  OE1 GLU A 110       8.920  25.591 -17.853  1.00  0.00           O  
ATOM   1765  OE2 GLU A 110       7.308  24.756 -16.746  1.00  0.00           O1-
ATOM   1766  H   GLU A 110      10.517  21.390 -18.124  1.00  0.00           H  
ATOM   1767  HA  GLU A 110       8.817  21.680 -20.408  1.00  0.00           H  
ATOM   1768 1HB  GLU A 110      10.388  23.700 -18.757  1.00  0.00           H  
ATOM   1769 2HB  GLU A 110       9.302  24.169 -20.057  1.00  0.00           H  
ATOM   1770 1HG  GLU A 110       7.410  23.189 -18.891  1.00  0.00           H  
ATOM   1771 2HG  GLU A 110       8.470  22.573 -17.625  1.00  0.00           H  
ATOM   1772  N   LYS A 111      12.001  22.322 -20.883  1.00  0.00           N  
ATOM   1773  CA  LYS A 111      13.018  22.473 -21.918  1.00  0.00           C  
ATOM   1774  C   LYS A 111      13.098  21.231 -22.798  1.00  0.00           C  
ATOM   1775  O   LYS A 111      13.308  21.328 -24.008  1.00  0.00           O  
ATOM   1776  CB  LYS A 111      14.383  22.760 -21.290  1.00  0.00           C  
ATOM   1777  CG  LYS A 111      14.509  24.143 -20.665  1.00  0.00           C  
ATOM   1778  CD  LYS A 111      15.864  24.327 -19.999  1.00  0.00           C  
ATOM   1779  CE  LYS A 111      16.003  25.719 -19.399  1.00  0.00           C  
ATOM   1780  NZ  LYS A 111      17.284  25.881 -18.659  1.00  0.00           N1+
ATOM   1781  H   LYS A 111      12.287  22.258 -19.918  1.00  0.00           H  
ATOM   1782  HA  LYS A 111      12.743  23.313 -22.555  1.00  0.00           H  
ATOM   1783 1HB  LYS A 111      14.590  22.022 -20.515  1.00  0.00           H  
ATOM   1784 2HB  LYS A 111      15.160  22.664 -22.049  1.00  0.00           H  
ATOM   1785 1HG  LYS A 111      14.386  24.904 -21.436  1.00  0.00           H  
ATOM   1786 2HG  LYS A 111      13.726  24.277 -19.919  1.00  0.00           H  
ATOM   1787 1HD  LYS A 111      15.985  23.586 -19.208  1.00  0.00           H  
ATOM   1788 2HD  LYS A 111      16.654  24.179 -20.735  1.00  0.00           H  
ATOM   1789 1HE  LYS A 111      15.959  26.463 -20.192  1.00  0.00           H  
ATOM   1790 2HE  LYS A 111      15.176  25.903 -18.712  1.00  0.00           H  
ATOM   1791 1HZ  LYS A 111      17.337  26.814 -18.277  1.00  0.00           H  
ATOM   1792 2HZ  LYS A 111      17.327  25.207 -17.907  1.00  0.00           H  
ATOM   1793 3HZ  LYS A 111      18.058  25.731 -19.289  1.00  0.00           H  
ATOM   1794  N   GLN A 112      12.930  20.066 -22.183  1.00  0.00           N  
ATOM   1795  CA  GLN A 112      12.948  18.805 -22.915  1.00  0.00           C  
ATOM   1796  C   GLN A 112      11.684  18.634 -23.748  1.00  0.00           C  
ATOM   1797  O   GLN A 112      11.728  18.109 -24.859  1.00  0.00           O  
ATOM   1798  CB  GLN A 112      13.102  17.627 -21.950  1.00  0.00           C  
ATOM   1799  CG  GLN A 112      14.466  17.540 -21.286  1.00  0.00           C  
ATOM   1800  CD  GLN A 112      15.577  17.268 -22.282  1.00  0.00           C  
ATOM   1801  NE2 GLN A 112      16.660  18.030 -22.181  1.00  0.00           N  
ATOM   1802  OE1 GLN A 112      15.464  16.382 -23.133  1.00  0.00           O  
ATOM   1803  H   GLN A 112      12.786  20.052 -21.183  1.00  0.00           H  
ATOM   1804  HA  GLN A 112      13.802  18.810 -23.592  1.00  0.00           H  
ATOM   1805 1HB  GLN A 112      12.349  17.699 -21.164  1.00  0.00           H  
ATOM   1806 2HB  GLN A 112      12.928  16.693 -22.485  1.00  0.00           H  
ATOM   1807 1HG  GLN A 112      14.677  18.486 -20.788  1.00  0.00           H  
ATOM   1808 2HG  GLN A 112      14.453  16.729 -20.558  1.00  0.00           H  
ATOM   1809 1HE2 GLN A 112      17.427  17.897 -22.811  1.00  0.00           H  
ATOM   1810 2HE2 GLN A 112      16.710  18.738 -21.476  1.00  0.00           H  
ATOM   1811  N   GLY A 113      10.557  19.077 -23.201  1.00  0.00           N  
ATOM   1812  CA  GLY A 113       9.269  18.921 -23.867  1.00  0.00           C  
ATOM   1813  C   GLY A 113       8.527  17.695 -23.350  1.00  0.00           C  
ATOM   1814  O   GLY A 113       7.722  17.097 -24.063  1.00  0.00           O  
ATOM   1815  H   GLY A 113      10.594  19.534 -22.302  1.00  0.00           H  
ATOM   1816 1HA  GLY A 113       8.664  19.813 -23.703  1.00  0.00           H  
ATOM   1817 2HA  GLY A 113       9.424  18.831 -24.941  1.00  0.00           H  
ATOM   1818  N   ASP A 114       8.801  17.326 -22.103  1.00  0.00           N  
ATOM   1819  CA  ASP A 114       8.171  16.161 -21.491  1.00  0.00           C  
ATOM   1820  C   ASP A 114       7.156  16.576 -20.436  1.00  0.00           C  
ATOM   1821  O   ASP A 114       7.522  16.935 -19.316  1.00  0.00           O  
ATOM   1822  CB  ASP A 114       9.226  15.248 -20.862  1.00  0.00           C  
ATOM   1823  CG  ASP A 114       8.633  13.972 -20.280  1.00  0.00           C  
ATOM   1824  OD1 ASP A 114       7.477  13.983 -19.929  1.00  0.00           O  
ATOM   1825  OD2 ASP A 114       9.343  12.998 -20.193  1.00  0.00           O1-
ATOM   1826  H   ASP A 114       9.464  17.865 -21.565  1.00  0.00           H  
ATOM   1827  HA  ASP A 114       7.636  15.612 -22.266  1.00  0.00           H  
ATOM   1828 1HB  ASP A 114       9.968  14.978 -21.613  1.00  0.00           H  
ATOM   1829 2HB  ASP A 114       9.745  15.785 -20.068  1.00  0.00           H  
ATOM   1830  N   PRO A 115       5.878  16.524 -20.797  1.00  0.00           N  
ATOM   1831  CA  PRO A 115       4.816  17.021 -19.929  1.00  0.00           C  
ATOM   1832  C   PRO A 115       4.519  16.036 -18.805  1.00  0.00           C  
ATOM   1833  O   PRO A 115       3.885  16.389 -17.810  1.00  0.00           O  
ATOM   1834  CB  PRO A 115       3.628  17.161 -20.885  1.00  0.00           C  
ATOM   1835  CG  PRO A 115       3.879  16.134 -21.936  1.00  0.00           C  
ATOM   1836  CD  PRO A 115       5.370  16.165 -22.139  1.00  0.00           C  
ATOM   1837  HA  PRO A 115       5.155  17.952 -19.477  1.00  0.00           H  
ATOM   1838 1HB  PRO A 115       2.686  16.994 -20.342  1.00  0.00           H  
ATOM   1839 2HB  PRO A 115       3.588  18.184 -21.288  1.00  0.00           H  
ATOM   1840 1HG  PRO A 115       3.518  15.151 -21.600  1.00  0.00           H  
ATOM   1841 2HG  PRO A 115       3.321  16.383 -22.851  1.00  0.00           H  
ATOM   1842 1HD  PRO A 115       5.718  15.169 -22.452  1.00  0.00           H  
ATOM   1843 2HD  PRO A 115       5.622  16.919 -22.900  1.00  0.00           H  
ATOM   1844  N   GLU A 116       4.980  14.801 -18.969  1.00  0.00           N  
ATOM   1845  CA  GLU A 116       4.743  13.757 -17.978  1.00  0.00           C  
ATOM   1846  C   GLU A 116       5.649  13.930 -16.767  1.00  0.00           C  
ATOM   1847  O   GLU A 116       5.198  13.854 -15.625  1.00  0.00           O  
ATOM   1848  CB  GLU A 116       4.961  12.374 -18.595  1.00  0.00           C  
ATOM   1849  CG  GLU A 116       4.629  11.213 -17.669  1.00  0.00           C  
ATOM   1850  CD  GLU A 116       3.166  11.133 -17.333  1.00  0.00           C  
ATOM   1851  OE1 GLU A 116       2.366  11.528 -18.147  1.00  0.00           O  
ATOM   1852  OE2 GLU A 116       2.848  10.677 -16.260  1.00  0.00           O1-
ATOM   1853  H   GLU A 116       5.509  14.580 -19.800  1.00  0.00           H  
ATOM   1854  HA  GLU A 116       3.712  13.836 -17.634  1.00  0.00           H  
ATOM   1855 1HB  GLU A 116       4.348  12.274 -19.491  1.00  0.00           H  
ATOM   1856 2HB  GLU A 116       6.003  12.272 -18.899  1.00  0.00           H  
ATOM   1857 1HG  GLU A 116       4.931  10.282 -18.149  1.00  0.00           H  
ATOM   1858 2HG  GLU A 116       5.203  11.319 -16.750  1.00  0.00           H  
ATOM   1859  N   VAL A 117       6.932  14.165 -17.023  1.00  0.00           N  
ATOM   1860  CA  VAL A 117       7.875  14.510 -15.966  1.00  0.00           C  
ATOM   1861  C   VAL A 117       7.521  15.847 -15.328  1.00  0.00           C  
ATOM   1862  O   VAL A 117       7.587  16.001 -14.108  1.00  0.00           O  
ATOM   1863  CB  VAL A 117       9.307  14.575 -16.527  1.00  0.00           C  
ATOM   1864  CG1 VAL A 117      10.257  15.170 -15.498  1.00  0.00           C  
ATOM   1865  CG2 VAL A 117       9.764  13.185 -16.943  1.00  0.00           C  
ATOM   1866  H   VAL A 117       7.265  14.102 -17.974  1.00  0.00           H  
ATOM   1867  HA  VAL A 117       7.815  13.747 -15.188  1.00  0.00           H  
ATOM   1868  HB  VAL A 117       9.318  15.236 -17.394  1.00  0.00           H  
ATOM   1869 1HG1 VAL A 117      11.265  15.209 -15.912  1.00  0.00           H  
ATOM   1870 2HG1 VAL A 117       9.931  16.178 -15.243  1.00  0.00           H  
ATOM   1871 3HG1 VAL A 117      10.257  14.550 -14.602  1.00  0.00           H  
ATOM   1872 1HG2 VAL A 117      10.778  13.239 -17.340  1.00  0.00           H  
ATOM   1873 2HG2 VAL A 117       9.748  12.523 -16.077  1.00  0.00           H  
ATOM   1874 3HG2 VAL A 117       9.095  12.796 -17.710  1.00  0.00           H  
ATOM   1875  N   ALA A 118       7.147  16.812 -16.160  1.00  0.00           N  
ATOM   1876  CA  ALA A 118       6.737  18.126 -15.675  1.00  0.00           C  
ATOM   1877  C   ALA A 118       5.569  18.014 -14.705  1.00  0.00           C  
ATOM   1878  O   ALA A 118       5.567  18.640 -13.646  1.00  0.00           O  
ATOM   1879  CB  ALA A 118       6.369  19.032 -16.842  1.00  0.00           C  
ATOM   1880  H   ALA A 118       7.146  16.633 -17.153  1.00  0.00           H  
ATOM   1881  HA  ALA A 118       7.572  18.573 -15.138  1.00  0.00           H  
ATOM   1882 1HB  ALA A 118       6.063  20.007 -16.463  1.00  0.00           H  
ATOM   1883 2HB  ALA A 118       7.232  19.151 -17.496  1.00  0.00           H  
ATOM   1884 3HB  ALA A 118       5.547  18.587 -17.402  1.00  0.00           H  
ATOM   1885  N   LEU A 119       4.574  17.212 -15.072  1.00  0.00           N  
ATOM   1886  CA  LEU A 119       3.424  16.975 -14.210  1.00  0.00           C  
ATOM   1887  C   LEU A 119       3.847  16.360 -12.882  1.00  0.00           C  
ATOM   1888  O   LEU A 119       3.472  16.846 -11.814  1.00  0.00           O  
ATOM   1889  CB  LEU A 119       2.418  16.052 -14.910  1.00  0.00           C  
ATOM   1890  CG  LEU A 119       1.180  15.672 -14.088  1.00  0.00           C  
ATOM   1891  CD1 LEU A 119       0.350  16.918 -13.813  1.00  0.00           C  
ATOM   1892  CD2 LEU A 119       0.368  14.631 -14.845  1.00  0.00           C  
ATOM   1893  H   LEU A 119       4.618  16.755 -15.972  1.00  0.00           H  
ATOM   1894  HA  LEU A 119       2.949  17.932 -13.994  1.00  0.00           H  
ATOM   1895 1HB  LEU A 119       2.074  16.540 -15.820  1.00  0.00           H  
ATOM   1896 2HB  LEU A 119       2.928  15.129 -15.187  1.00  0.00           H  
ATOM   1897  HG  LEU A 119       1.492  15.260 -13.128  1.00  0.00           H  
ATOM   1898 1HD1 LEU A 119      -0.530  16.648 -13.229  1.00  0.00           H  
ATOM   1899 2HD1 LEU A 119       0.949  17.637 -13.253  1.00  0.00           H  
ATOM   1900 3HD1 LEU A 119       0.037  17.362 -14.757  1.00  0.00           H  
ATOM   1901 1HD2 LEU A 119      -0.512  14.360 -14.261  1.00  0.00           H  
ATOM   1902 2HD2 LEU A 119       0.054  15.042 -15.805  1.00  0.00           H  
ATOM   1903 3HD2 LEU A 119       0.979  13.744 -15.013  1.00  0.00           H  
ATOM   1904  N   ARG A 120       4.629  15.289 -12.955  1.00  0.00           N  
ATOM   1905  CA  ARG A 120       5.030  14.551 -11.762  1.00  0.00           C  
ATOM   1906  C   ARG A 120       5.944  15.387 -10.875  1.00  0.00           C  
ATOM   1907  O   ARG A 120       5.945  15.239  -9.653  1.00  0.00           O  
ATOM   1908  CB  ARG A 120       5.741  13.262 -12.146  1.00  0.00           C  
ATOM   1909  CG  ARG A 120       4.833  12.166 -12.681  1.00  0.00           C  
ATOM   1910  CD  ARG A 120       5.600  10.948 -13.048  1.00  0.00           C  
ATOM   1911  NE  ARG A 120       6.289  11.103 -14.320  1.00  0.00           N  
ATOM   1912  CZ  ARG A 120       7.376  10.400 -14.692  1.00  0.00           C  
ATOM   1913  NH1 ARG A 120       7.885   9.499 -13.882  1.00  0.00           N1+
ATOM   1914  NH2 ARG A 120       7.930  10.615 -15.873  1.00  0.00           N  
ATOM   1915  H   ARG A 120       4.957  14.977 -13.858  1.00  0.00           H  
ATOM   1916  HA  ARG A 120       4.136  14.315 -11.186  1.00  0.00           H  
ATOM   1917 1HB  ARG A 120       6.489  13.472 -12.909  1.00  0.00           H  
ATOM   1918 2HB  ARG A 120       6.263  12.862 -11.277  1.00  0.00           H  
ATOM   1919 1HG  ARG A 120       4.102  11.894 -11.919  1.00  0.00           H  
ATOM   1920 2HG  ARG A 120       4.314  12.525 -13.571  1.00  0.00           H  
ATOM   1921 1HD  ARG A 120       6.346  10.742 -12.280  1.00  0.00           H  
ATOM   1922 2HD  ARG A 120       4.921  10.101 -13.130  1.00  0.00           H  
ATOM   1923  HE  ARG A 120       5.926  11.787 -14.970  1.00  0.00           H  
ATOM   1924 1HH1 ARG A 120       7.462   9.334 -12.980  1.00  0.00           H  
ATOM   1925 2HH1 ARG A 120       8.700   8.972 -14.161  1.00  0.00           H  
ATOM   1926 1HH2 ARG A 120       7.538  11.308 -16.496  1.00  0.00           H  
ATOM   1927 2HH2 ARG A 120       8.744  10.088 -16.152  1.00  0.00           H  
ATOM   1928  N   ALA A 121       6.721  16.268 -11.499  1.00  0.00           N  
ATOM   1929  CA  ALA A 121       7.556  17.208 -10.763  1.00  0.00           C  
ATOM   1930  C   ALA A 121       6.715  18.101  -9.858  1.00  0.00           C  
ATOM   1931  O   ALA A 121       7.045  18.305  -8.690  1.00  0.00           O  
ATOM   1932  CB  ALA A 121       8.377  18.052 -11.728  1.00  0.00           C  
ATOM   1933  H   ALA A 121       6.732  16.284 -12.510  1.00  0.00           H  
ATOM   1934  HA  ALA A 121       8.237  16.642 -10.127  1.00  0.00           H  
ATOM   1935 1HB  ALA A 121       8.997  18.748 -11.164  1.00  0.00           H  
ATOM   1936 2HB  ALA A 121       9.014  17.403 -12.328  1.00  0.00           H  
ATOM   1937 3HB  ALA A 121       7.708  18.609 -12.381  1.00  0.00           H  
ATOM   1938  N   VAL A 122       5.629  18.633 -10.407  1.00  0.00           N  
ATOM   1939  CA  VAL A 122       4.708  19.458  -9.637  1.00  0.00           C  
ATOM   1940  C   VAL A 122       3.981  18.635  -8.580  1.00  0.00           C  
ATOM   1941  O   VAL A 122       3.758  19.100  -7.462  1.00  0.00           O  
ATOM   1942  CB  VAL A 122       3.675  20.118 -10.570  1.00  0.00           C  
ATOM   1943  CG1 VAL A 122       2.609  20.839  -9.760  1.00  0.00           C  
ATOM   1944  CG2 VAL A 122       4.375  21.080 -11.519  1.00  0.00           C  
ATOM   1945  H   VAL A 122       5.435  18.460 -11.384  1.00  0.00           H  
ATOM   1946  HA  VAL A 122       5.282  20.227  -9.119  1.00  0.00           H  
ATOM   1947  HB  VAL A 122       3.171  19.342 -11.146  1.00  0.00           H  
ATOM   1948 1HG1 VAL A 122       1.887  21.300 -10.435  1.00  0.00           H  
ATOM   1949 2HG1 VAL A 122       2.097  20.125  -9.115  1.00  0.00           H  
ATOM   1950 3HG1 VAL A 122       3.076  21.612  -9.149  1.00  0.00           H  
ATOM   1951 1HG2 VAL A 122       3.639  21.542 -12.176  1.00  0.00           H  
ATOM   1952 2HG2 VAL A 122       4.884  21.853 -10.943  1.00  0.00           H  
ATOM   1953 3HG2 VAL A 122       5.104  20.534 -12.118  1.00  0.00           H  
ATOM   1954  N   GLU A 123       3.614  17.410  -8.941  1.00  0.00           N  
ATOM   1955  CA  GLU A 123       3.013  16.480  -7.993  1.00  0.00           C  
ATOM   1956  C   GLU A 123       3.858  16.355  -6.733  1.00  0.00           C  
ATOM   1957  O   GLU A 123       3.334  16.359  -5.619  1.00  0.00           O  
ATOM   1958  CB  GLU A 123       2.833  15.103  -8.637  1.00  0.00           C  
ATOM   1959  CG  GLU A 123       2.233  14.051  -7.715  1.00  0.00           C  
ATOM   1960  CD  GLU A 123       2.187  12.684  -8.339  1.00  0.00           C  
ATOM   1961  OE1 GLU A 123       2.032  12.602  -9.533  1.00  0.00           O  
ATOM   1962  OE2 GLU A 123       2.308  11.720  -7.619  1.00  0.00           O1-
ATOM   1963  H   GLU A 123       3.755  17.116  -9.897  1.00  0.00           H  
ATOM   1964  HA  GLU A 123       2.037  16.867  -7.699  1.00  0.00           H  
ATOM   1965 1HB  GLU A 123       2.186  15.191  -9.510  1.00  0.00           H  
ATOM   1966 2HB  GLU A 123       3.799  14.734  -8.981  1.00  0.00           H  
ATOM   1967 1HG  GLU A 123       2.827  14.001  -6.802  1.00  0.00           H  
ATOM   1968 2HG  GLU A 123       1.224  14.355  -7.442  1.00  0.00           H  
ATOM   1969  N   LEU A 124       5.170  16.244  -6.915  1.00  0.00           N  
ATOM   1970  CA  LEU A 124       6.096  16.164  -5.792  1.00  0.00           C  
ATOM   1971  C   LEU A 124       6.023  17.415  -4.926  1.00  0.00           C  
ATOM   1972  O   LEU A 124       6.076  17.339  -3.699  1.00  0.00           O  
ATOM   1973  CB  LEU A 124       7.530  15.969  -6.300  1.00  0.00           C  
ATOM   1974  CG  LEU A 124       7.833  14.603  -6.928  1.00  0.00           C  
ATOM   1975  CD1 LEU A 124       9.234  14.618  -7.525  1.00  0.00           C  
ATOM   1976  CD2 LEU A 124       7.700  13.517  -5.871  1.00  0.00           C  
ATOM   1977  H   LEU A 124       5.536  16.214  -7.857  1.00  0.00           H  
ATOM   1978  HA  LEU A 124       5.810  15.316  -5.169  1.00  0.00           H  
ATOM   1979 1HB  LEU A 124       7.739  16.732  -7.049  1.00  0.00           H  
ATOM   1980 2HB  LEU A 124       8.217  16.110  -5.466  1.00  0.00           H  
ATOM   1981  HG  LEU A 124       7.128  14.410  -7.738  1.00  0.00           H  
ATOM   1982 1HD1 LEU A 124       9.450  13.647  -7.971  1.00  0.00           H  
ATOM   1983 2HD1 LEU A 124       9.295  15.390  -8.291  1.00  0.00           H  
ATOM   1984 3HD1 LEU A 124       9.961  14.825  -6.740  1.00  0.00           H  
ATOM   1985 1HD2 LEU A 124       7.915  12.546  -6.318  1.00  0.00           H  
ATOM   1986 2HD2 LEU A 124       8.405  13.709  -5.062  1.00  0.00           H  
ATOM   1987 3HD2 LEU A 124       6.684  13.518  -5.475  1.00  0.00           H  
ATOM   1988  N   VAL A 125       5.904  18.570  -5.575  1.00  0.00           N  
ATOM   1989  CA  VAL A 125       5.766  19.837  -4.867  1.00  0.00           C  
ATOM   1990  C   VAL A 125       4.488  19.867  -4.038  1.00  0.00           C  
ATOM   1991  O   VAL A 125       4.485  20.342  -2.902  1.00  0.00           O  
ATOM   1992  CB  VAL A 125       5.756  21.009  -5.865  1.00  0.00           C  
ATOM   1993  CG1 VAL A 125       5.479  22.320  -5.145  1.00  0.00           C  
ATOM   1994  CG2 VAL A 125       7.083  21.070  -6.606  1.00  0.00           C  
ATOM   1995  H   VAL A 125       5.910  18.570  -6.586  1.00  0.00           H  
ATOM   1996  HA  VAL A 125       6.607  19.942  -4.180  1.00  0.00           H  
ATOM   1997  HB  VAL A 125       4.947  20.858  -6.580  1.00  0.00           H  
ATOM   1998 1HG1 VAL A 125       5.475  23.138  -5.866  1.00  0.00           H  
ATOM   1999 2HG1 VAL A 125       4.508  22.267  -4.652  1.00  0.00           H  
ATOM   2000 3HG1 VAL A 125       6.255  22.497  -4.401  1.00  0.00           H  
ATOM   2001 1HG2 VAL A 125       7.068  21.901  -7.311  1.00  0.00           H  
ATOM   2002 2HG2 VAL A 125       7.893  21.215  -5.890  1.00  0.00           H  
ATOM   2003 3HG2 VAL A 125       7.241  20.138  -7.148  1.00  0.00           H  
ATOM   2004  N   VAL A 126       3.404  19.355  -4.612  1.00  0.00           N  
ATOM   2005  CA  VAL A 126       2.139  19.242  -3.896  1.00  0.00           C  
ATOM   2006  C   VAL A 126       2.267  18.313  -2.696  1.00  0.00           C  
ATOM   2007  O   VAL A 126       1.745  18.602  -1.618  1.00  0.00           O  
ATOM   2008  CB  VAL A 126       1.038  18.713  -4.835  1.00  0.00           C  
ATOM   2009  CG1 VAL A 126      -0.230  18.410  -4.051  1.00  0.00           C  
ATOM   2010  CG2 VAL A 126       0.763  19.729  -5.933  1.00  0.00           C  
ATOM   2011  H   VAL A 126       3.458  19.038  -5.570  1.00  0.00           H  
ATOM   2012  HA  VAL A 126       1.863  20.229  -3.522  1.00  0.00           H  
ATOM   2013  HB  VAL A 126       1.372  17.776  -5.280  1.00  0.00           H  
ATOM   2014 1HG1 VAL A 126      -0.997  18.037  -4.730  1.00  0.00           H  
ATOM   2015 2HG1 VAL A 126      -0.018  17.655  -3.294  1.00  0.00           H  
ATOM   2016 3HG1 VAL A 126      -0.586  19.320  -3.568  1.00  0.00           H  
ATOM   2017 1HG2 VAL A 126      -0.015  19.348  -6.594  1.00  0.00           H  
ATOM   2018 2HG2 VAL A 126       0.435  20.668  -5.487  1.00  0.00           H  
ATOM   2019 3HG2 VAL A 126       1.674  19.899  -6.507  1.00  0.00           H  
ATOM   2020  N   ARG A 127       2.963  17.199  -2.888  1.00  0.00           N  
ATOM   2021  CA  ARG A 127       3.206  16.251  -1.807  1.00  0.00           C  
ATOM   2022  C   ARG A 127       4.028  16.884  -0.692  1.00  0.00           C  
ATOM   2023  O   ARG A 127       3.779  16.645   0.490  1.00  0.00           O  
ATOM   2024  CB  ARG A 127       3.929  15.018  -2.328  1.00  0.00           C  
ATOM   2025  CG  ARG A 127       3.084  14.100  -3.197  1.00  0.00           C  
ATOM   2026  CD  ARG A 127       3.876  12.958  -3.721  1.00  0.00           C  
ATOM   2027  NE  ARG A 127       3.085  12.106  -4.596  1.00  0.00           N  
ATOM   2028  CZ  ARG A 127       2.290  11.105  -4.173  1.00  0.00           C  
ATOM   2029  NH1 ARG A 127       2.189  10.842  -2.889  1.00  0.00           N1+
ATOM   2030  NH2 ARG A 127       1.610  10.386  -5.050  1.00  0.00           N  
ATOM   2031  H   ARG A 127       3.335  17.003  -3.806  1.00  0.00           H  
ATOM   2032  HA  ARG A 127       2.246  15.957  -1.383  1.00  0.00           H  
ATOM   2033 1HB  ARG A 127       4.793  15.324  -2.915  1.00  0.00           H  
ATOM   2034 2HB  ARG A 127       4.296  14.429  -1.487  1.00  0.00           H  
ATOM   2035 1HG  ARG A 127       2.256  13.703  -2.610  1.00  0.00           H  
ATOM   2036 2HG  ARG A 127       2.691  14.663  -4.045  1.00  0.00           H  
ATOM   2037 1HD  ARG A 127       4.726  13.335  -4.290  1.00  0.00           H  
ATOM   2038 2HD  ARG A 127       4.235  12.353  -2.890  1.00  0.00           H  
ATOM   2039  HE  ARG A 127       3.137  12.278  -5.591  1.00  0.00           H  
ATOM   2040 1HH1 ARG A 127       2.708  11.391  -2.219  1.00  0.00           H  
ATOM   2041 2HH1 ARG A 127       1.593  10.092  -2.572  1.00  0.00           H  
ATOM   2042 1HH2 ARG A 127       1.687  10.588  -6.037  1.00  0.00           H  
ATOM   2043 2HH2 ARG A 127       1.014   9.636  -4.733  1.00  0.00           H  
ATOM   2044  N   VAL A 128       5.009  17.695  -1.075  1.00  0.00           N  
ATOM   2045  CA  VAL A 128       5.788  18.463  -0.111  1.00  0.00           C  
ATOM   2046  C   VAL A 128       4.898  19.410   0.685  1.00  0.00           C  
ATOM   2047  O   VAL A 128       5.006  19.495   1.908  1.00  0.00           O  
ATOM   2048  CB  VAL A 128       6.882  19.273  -0.832  1.00  0.00           C  
ATOM   2049  CG1 VAL A 128       7.474  20.318   0.103  1.00  0.00           C  
ATOM   2050  CG2 VAL A 128       7.964  18.338  -1.349  1.00  0.00           C  
ATOM   2051  H   VAL A 128       5.222  17.779  -2.058  1.00  0.00           H  
ATOM   2052  HA  VAL A 128       6.247  17.769   0.594  1.00  0.00           H  
ATOM   2053  HB  VAL A 128       6.432  19.808  -1.668  1.00  0.00           H  
ATOM   2054 1HG1 VAL A 128       8.245  20.882  -0.423  1.00  0.00           H  
ATOM   2055 2HG1 VAL A 128       6.688  20.998   0.432  1.00  0.00           H  
ATOM   2056 3HG1 VAL A 128       7.914  19.824   0.969  1.00  0.00           H  
ATOM   2057 1HG2 VAL A 128       8.733  18.917  -1.858  1.00  0.00           H  
ATOM   2058 2HG2 VAL A 128       8.409  17.798  -0.513  1.00  0.00           H  
ATOM   2059 3HG2 VAL A 128       7.525  17.625  -2.048  1.00  0.00           H  
ATOM   2060  N   ALA A 129       4.022  20.120  -0.017  1.00  0.00           N  
ATOM   2061  CA  ALA A 129       3.108  21.057   0.625  1.00  0.00           C  
ATOM   2062  C   ALA A 129       2.306  20.377   1.727  1.00  0.00           C  
ATOM   2063  O   ALA A 129       2.127  20.934   2.811  1.00  0.00           O  
ATOM   2064  CB  ALA A 129       2.173  21.674  -0.405  1.00  0.00           C  
ATOM   2065  H   ALA A 129       3.988  20.006  -1.019  1.00  0.00           H  
ATOM   2066  HA  ALA A 129       3.694  21.852   1.085  1.00  0.00           H  
ATOM   2067 1HB  ALA A 129       1.496  22.371   0.089  1.00  0.00           H  
ATOM   2068 2HB  ALA A 129       2.758  22.206  -1.156  1.00  0.00           H  
ATOM   2069 3HB  ALA A 129       1.594  20.888  -0.888  1.00  0.00           H  
ATOM   2070  N   GLU A 130       1.824  19.172   1.444  1.00  0.00           N  
ATOM   2071  CA  GLU A 130       1.156  18.359   2.454  1.00  0.00           C  
ATOM   2072  C   GLU A 130       2.092  18.038   3.611  1.00  0.00           C  
ATOM   2073  O   GLU A 130       1.728  18.192   4.776  1.00  0.00           O  
ATOM   2074  CB  GLU A 130       0.634  17.061   1.834  1.00  0.00           C  
ATOM   2075  CG  GLU A 130      -0.079  16.139   2.813  1.00  0.00           C  
ATOM   2076  CD  GLU A 130      -0.647  14.913   2.155  1.00  0.00           C  
ATOM   2077  OE1 GLU A 130      -0.853  14.942   0.965  1.00  0.00           O  
ATOM   2078  OE2 GLU A 130      -0.876  13.945   2.842  1.00  0.00           O1-
ATOM   2079  H   GLU A 130       1.923  18.811   0.506  1.00  0.00           H  
ATOM   2080  HA  GLU A 130       0.316  18.926   2.854  1.00  0.00           H  
ATOM   2081 1HB  GLU A 130      -0.063  17.296   1.029  1.00  0.00           H  
ATOM   2082 2HB  GLU A 130       1.464  16.507   1.396  1.00  0.00           H  
ATOM   2083 1HG  GLU A 130       0.627  15.829   3.583  1.00  0.00           H  
ATOM   2084 2HG  GLU A 130      -0.882  16.691   3.297  1.00  0.00           H  
ATOM   2085  N   LEU A 131       3.298  17.592   3.282  1.00  0.00           N  
ATOM   2086  CA  LEU A 131       4.288  17.242   4.295  1.00  0.00           C  
ATOM   2087  C   LEU A 131       4.628  18.444   5.169  1.00  0.00           C  
ATOM   2088  O   LEU A 131       4.798  18.313   6.382  1.00  0.00           O  
ATOM   2089  CB  LEU A 131       5.563  16.709   3.629  1.00  0.00           C  
ATOM   2090  CG  LEU A 131       5.449  15.317   2.995  1.00  0.00           C  
ATOM   2091  CD1 LEU A 131       6.713  15.015   2.202  1.00  0.00           C  
ATOM   2092  CD2 LEU A 131       5.226  14.279   4.085  1.00  0.00           C  
ATOM   2093  H   LEU A 131       3.538  17.491   2.307  1.00  0.00           H  
ATOM   2094  HA  LEU A 131       3.867  16.473   4.941  1.00  0.00           H  
ATOM   2095 1HB  LEU A 131       5.864  17.405   2.848  1.00  0.00           H  
ATOM   2096 2HB  LEU A 131       6.355  16.669   4.376  1.00  0.00           H  
ATOM   2097  HG  LEU A 131       4.608  15.300   2.301  1.00  0.00           H  
ATOM   2098 1HD1 LEU A 131       6.633  14.025   1.751  1.00  0.00           H  
ATOM   2099 2HD1 LEU A 131       6.838  15.761   1.417  1.00  0.00           H  
ATOM   2100 3HD1 LEU A 131       7.575  15.040   2.868  1.00  0.00           H  
ATOM   2101 1HD2 LEU A 131       5.144  13.289   3.634  1.00  0.00           H  
ATOM   2102 2HD2 LEU A 131       6.067  14.293   4.778  1.00  0.00           H  
ATOM   2103 3HD2 LEU A 131       4.307  14.509   4.624  1.00  0.00           H  
ATOM   2104  N   LEU A 132       4.727  19.614   4.549  1.00  0.00           N  
ATOM   2105  CA  LEU A 132       5.047  20.840   5.269  1.00  0.00           C  
ATOM   2106  C   LEU A 132       3.978  21.165   6.303  1.00  0.00           C  
ATOM   2107  O   LEU A 132       4.287  21.589   7.418  1.00  0.00           O  
ATOM   2108  CB  LEU A 132       5.189  22.010   4.287  1.00  0.00           C  
ATOM   2109  CG  LEU A 132       6.410  21.956   3.359  1.00  0.00           C  
ATOM   2110  CD1 LEU A 132       6.299  23.053   2.309  1.00  0.00           C  
ATOM   2111  CD2 LEU A 132       7.680  22.113   4.182  1.00  0.00           C  
ATOM   2112  H   LEU A 132       4.577  19.654   3.550  1.00  0.00           H  
ATOM   2113  HA  LEU A 132       5.988  20.694   5.799  1.00  0.00           H  
ATOM   2114 1HB  LEU A 132       4.299  22.048   3.661  1.00  0.00           H  
ATOM   2115 2HB  LEU A 132       5.247  22.937   4.857  1.00  0.00           H  
ATOM   2116  HG  LEU A 132       6.430  20.998   2.840  1.00  0.00           H  
ATOM   2117 1HD1 LEU A 132       7.166  23.014   1.650  1.00  0.00           H  
ATOM   2118 2HD1 LEU A 132       5.392  22.905   1.723  1.00  0.00           H  
ATOM   2119 3HD1 LEU A 132       6.260  24.024   2.800  1.00  0.00           H  
ATOM   2120 1HD2 LEU A 132       8.548  22.073   3.523  1.00  0.00           H  
ATOM   2121 2HD2 LEU A 132       7.662  23.071   4.701  1.00  0.00           H  
ATOM   2122 3HD2 LEU A 132       7.742  21.306   4.912  1.00  0.00           H  
ATOM   2123  N   LEU A 133       2.719  20.964   5.930  1.00  0.00           N  
ATOM   2124  CA  LEU A 133       1.610  21.111   6.866  1.00  0.00           C  
ATOM   2125  C   LEU A 133       1.722  20.112   8.013  1.00  0.00           C  
ATOM   2126  O   LEU A 133       1.605  20.480   9.181  1.00  0.00           O  
ATOM   2127  CB  LEU A 133       0.274  20.917   6.138  1.00  0.00           C  
ATOM   2128  CG  LEU A 133      -0.976  20.921   7.028  1.00  0.00           C  
ATOM   2129  CD1 LEU A 133      -1.060  22.243   7.779  1.00  0.00           C  
ATOM   2130  CD2 LEU A 133      -2.212  20.701   6.169  1.00  0.00           C  
ATOM   2131  H   LEU A 133       2.525  20.704   4.974  1.00  0.00           H  
ATOM   2132  HA  LEU A 133       1.649  22.111   7.294  1.00  0.00           H  
ATOM   2133 1HB  LEU A 133       0.160  21.712   5.403  1.00  0.00           H  
ATOM   2134 2HB  LEU A 133       0.301  19.964   5.610  1.00  0.00           H  
ATOM   2135  HG  LEU A 133      -0.899  20.123   7.767  1.00  0.00           H  
ATOM   2136 1HD1 LEU A 133      -1.947  22.247   8.412  1.00  0.00           H  
ATOM   2137 2HD1 LEU A 133      -0.172  22.366   8.400  1.00  0.00           H  
ATOM   2138 3HD1 LEU A 133      -1.121  23.064   7.065  1.00  0.00           H  
ATOM   2139 1HD2 LEU A 133      -3.100  20.703   6.802  1.00  0.00           H  
ATOM   2140 2HD2 LEU A 133      -2.290  21.499   5.432  1.00  0.00           H  
ATOM   2141 3HD2 LEU A 133      -2.133  19.741   5.658  1.00  0.00           H  
ATOM   2142  N   ARG A 134       1.949  18.849   7.671  1.00  0.00           N  
ATOM   2143  CA  ARG A 134       2.068  17.796   8.670  1.00  0.00           C  
ATOM   2144  C   ARG A 134       3.216  18.075   9.632  1.00  0.00           C  
ATOM   2145  O   ARG A 134       3.085  17.886  10.841  1.00  0.00           O  
ATOM   2146  CB  ARG A 134       2.287  16.446   8.002  1.00  0.00           C  
ATOM   2147  CG  ARG A 134       1.083  15.902   7.250  1.00  0.00           C  
ATOM   2148  CD  ARG A 134       1.374  14.585   6.627  1.00  0.00           C  
ATOM   2149  NE  ARG A 134       0.250  14.095   5.846  1.00  0.00           N  
ATOM   2150  CZ  ARG A 134      -0.813  13.444   6.359  1.00  0.00           C  
ATOM   2151  NH1 ARG A 134      -0.881  13.213   7.652  1.00  0.00           N1+
ATOM   2152  NH2 ARG A 134      -1.786  13.037   5.563  1.00  0.00           N  
ATOM   2153  H   ARG A 134       2.042  18.613   6.692  1.00  0.00           H  
ATOM   2154  HA  ARG A 134       1.148  17.765   9.254  1.00  0.00           H  
ATOM   2155 1HB  ARG A 134       3.112  16.521   7.294  1.00  0.00           H  
ATOM   2156 2HB  ARG A 134       2.567  15.709   8.754  1.00  0.00           H  
ATOM   2157 1HG  ARG A 134       0.248  15.779   7.940  1.00  0.00           H  
ATOM   2158 2HG  ARG A 134       0.801  16.600   6.460  1.00  0.00           H  
ATOM   2159 1HD  ARG A 134       2.234  14.677   5.966  1.00  0.00           H  
ATOM   2160 2HD  ARG A 134       1.592  13.855   7.406  1.00  0.00           H  
ATOM   2161  HE  ARG A 134       0.267  14.253   4.847  1.00  0.00           H  
ATOM   2162 1HH1 ARG A 134      -0.137  13.524   8.260  1.00  0.00           H  
ATOM   2163 2HH1 ARG A 134      -1.677  12.726   8.036  1.00  0.00           H  
ATOM   2164 1HH2 ARG A 134      -1.733  13.214   4.569  1.00  0.00           H  
ATOM   2165 2HH2 ARG A 134      -2.582  12.549   5.947  1.00  0.00           H  
ATOM   2166  N   ILE A 135       4.341  18.527   9.087  1.00  0.00           N  
ATOM   2167  CA  ILE A 135       5.492  18.898   9.901  1.00  0.00           C  
ATOM   2168  C   ILE A 135       5.172  20.086  10.799  1.00  0.00           C  
ATOM   2169  O   ILE A 135       5.518  20.095  11.980  1.00  0.00           O  
ATOM   2170  CB  ILE A 135       6.706  19.235   9.016  1.00  0.00           C  
ATOM   2171  CG1 ILE A 135       7.205  17.980   8.295  1.00  0.00           C  
ATOM   2172  CG2 ILE A 135       7.818  19.851   9.851  1.00  0.00           C  
ATOM   2173  CD1 ILE A 135       8.147  18.269   7.149  1.00  0.00           C  
ATOM   2174  H   ILE A 135       4.399  18.617   8.082  1.00  0.00           H  
ATOM   2175  HA  ILE A 135       5.744  18.055  10.546  1.00  0.00           H  
ATOM   2176  HB  ILE A 135       6.408  19.944   8.245  1.00  0.00           H  
ATOM   2177 1HG1 ILE A 135       7.719  17.333   9.005  1.00  0.00           H  
ATOM   2178 2HG1 ILE A 135       6.354  17.423   7.903  1.00  0.00           H  
ATOM   2179 1HG2 ILE A 135       8.668  20.082   9.210  1.00  0.00           H  
ATOM   2180 2HG2 ILE A 135       7.457  20.766  10.319  1.00  0.00           H  
ATOM   2181 3HG2 ILE A 135       8.127  19.146  10.623  1.00  0.00           H  
ATOM   2182 1HD1 ILE A 135       8.457  17.331   6.687  1.00  0.00           H  
ATOM   2183 2HD1 ILE A 135       7.640  18.888   6.408  1.00  0.00           H  
ATOM   2184 3HD1 ILE A 135       9.024  18.796   7.523  1.00  0.00           H  
ATOM   2185  N   ALA A 136       4.510  21.088  10.232  1.00  0.00           N  
ATOM   2186  CA  ALA A 136       4.117  22.274  10.987  1.00  0.00           C  
ATOM   2187  C   ALA A 136       3.205  21.908  12.151  1.00  0.00           C  
ATOM   2188  O   ALA A 136       3.304  22.485  13.234  1.00  0.00           O  
ATOM   2189  CB  ALA A 136       3.433  23.281  10.076  1.00  0.00           C  
ATOM   2190  H   ALA A 136       4.271  21.028   9.252  1.00  0.00           H  
ATOM   2191  HA  ALA A 136       5.017  22.731  11.402  1.00  0.00           H  
ATOM   2192 1HB  ALA A 136       3.145  24.160  10.654  1.00  0.00           H  
ATOM   2193 2HB  ALA A 136       4.118  23.578   9.281  1.00  0.00           H  
ATOM   2194 3HB  ALA A 136       2.544  22.830   9.637  1.00  0.00           H  
ATOM   2195  N   LYS A 137       2.317  20.949  11.920  1.00  0.00           N  
ATOM   2196  CA  LYS A 137       1.378  20.510  12.945  1.00  0.00           C  
ATOM   2197  C   LYS A 137       2.101  19.800  14.085  1.00  0.00           C  
ATOM   2198  O   LYS A 137       1.812  20.037  15.258  1.00  0.00           O  
ATOM   2199  CB  LYS A 137       0.316  19.590  12.340  1.00  0.00           C  
ATOM   2200  CG  LYS A 137      -0.741  19.116  13.328  1.00  0.00           C  
ATOM   2201  CD  LYS A 137      -1.572  20.279  13.849  1.00  0.00           C  
ATOM   2202  CE  LYS A 137      -2.758  19.791  14.668  1.00  0.00           C  
ATOM   2203  NZ  LYS A 137      -3.557  20.919  15.218  1.00  0.00           N1+
ATOM   2204  H   LYS A 137       2.289  20.512  11.010  1.00  0.00           H  
ATOM   2205  HA  LYS A 137       0.888  21.389  13.364  1.00  0.00           H  
ATOM   2206 1HB  LYS A 137      -0.193  20.108  11.527  1.00  0.00           H  
ATOM   2207 2HB  LYS A 137       0.797  18.708  11.916  1.00  0.00           H  
ATOM   2208 1HG  LYS A 137      -1.402  18.400  12.838  1.00  0.00           H  
ATOM   2209 2HG  LYS A 137      -0.257  18.620  14.169  1.00  0.00           H  
ATOM   2210 1HD  LYS A 137      -0.949  20.920  14.474  1.00  0.00           H  
ATOM   2211 2HD  LYS A 137      -1.941  20.868  13.010  1.00  0.00           H  
ATOM   2212 1HE  LYS A 137      -3.403  19.176  14.043  1.00  0.00           H  
ATOM   2213 2HE  LYS A 137      -2.400  19.178  15.496  1.00  0.00           H  
ATOM   2214 1HZ  LYS A 137      -4.332  20.554  15.754  1.00  0.00           H  
ATOM   2215 2HZ  LYS A 137      -2.972  21.487  15.816  1.00  0.00           H  
ATOM   2216 3HZ  LYS A 137      -3.910  21.484  14.459  1.00  0.00           H  
ATOM   2217  N   GLU A 138       3.039  18.928  13.730  1.00  0.00           N  
ATOM   2218  CA  GLU A 138       3.784  18.161  14.721  1.00  0.00           C  
ATOM   2219  C   GLU A 138       4.732  19.054  15.510  1.00  0.00           C  
ATOM   2220  O   GLU A 138       4.940  18.849  16.707  1.00  0.00           O  
ATOM   2221  CB  GLU A 138       4.572  17.037  14.044  1.00  0.00           C  
ATOM   2222  CG  GLU A 138       3.710  15.914  13.485  1.00  0.00           C  
ATOM   2223  CD  GLU A 138       2.905  15.212  14.542  1.00  0.00           C  
ATOM   2224  OE1 GLU A 138       3.285  15.270  15.687  1.00  0.00           O  
ATOM   2225  OE2 GLU A 138       1.909  14.617  14.205  1.00  0.00           O1-
ATOM   2226  H   GLU A 138       3.240  18.795  12.750  1.00  0.00           H  
ATOM   2227  HA  GLU A 138       3.075  17.726  15.426  1.00  0.00           H  
ATOM   2228 1HB  GLU A 138       5.160  17.449  13.223  1.00  0.00           H  
ATOM   2229 2HB  GLU A 138       5.269  16.600  14.759  1.00  0.00           H  
ATOM   2230 1HG  GLU A 138       3.029  16.328  12.741  1.00  0.00           H  
ATOM   2231 2HG  GLU A 138       4.354  15.191  12.985  1.00  0.00           H  
ATOM   2232  N   SER A 139       5.305  20.044  14.835  1.00  0.00           N  
ATOM   2233  CA  SER A 139       6.247  20.960  15.468  1.00  0.00           C  
ATOM   2234  C   SER A 139       5.520  22.095  16.176  1.00  0.00           C  
ATOM   2235  O   SER A 139       6.030  22.664  17.141  1.00  0.00           O  
ATOM   2236  CB  SER A 139       7.200  21.526  14.433  1.00  0.00           C  
ATOM   2237  OG  SER A 139       6.515  22.310  13.496  1.00  0.00           O  
ATOM   2238  H   SER A 139       5.081  20.166  13.857  1.00  0.00           H  
ATOM   2239  HA  SER A 139       6.813  20.409  16.218  1.00  0.00           H  
ATOM   2240 1HB  SER A 139       7.959  22.129  14.930  1.00  0.00           H  
ATOM   2241 2HB  SER A 139       7.711  20.710  13.925  1.00  0.00           H  
ATOM   2242  HG  SER A 139       6.091  21.693  12.894  1.00  0.00           H  
ATOM   2243  N   GLY A 140       4.326  22.420  15.694  1.00  0.00           N  
ATOM   2244  CA  GLY A 140       3.555  23.528  16.239  1.00  0.00           C  
ATOM   2245  C   GLY A 140       4.144  24.871  15.816  1.00  0.00           C  
ATOM   2246  O   GLY A 140       4.170  25.820  16.599  1.00  0.00           O  
ATOM   2247  H   GLY A 140       3.942  21.884  14.928  1.00  0.00           H  
ATOM   2248 1HA  GLY A 140       2.522  23.457  15.897  1.00  0.00           H  
ATOM   2249 2HA  GLY A 140       3.539  23.461  17.326  1.00  0.00           H  
ATOM   2250  N   SER A 141       4.614  24.938  14.577  1.00  0.00           N  
ATOM   2251  CA  SER A 141       5.343  26.108  14.098  1.00  0.00           C  
ATOM   2252  C   SER A 141       4.496  26.928  13.134  1.00  0.00           C  
ATOM   2253  O   SER A 141       4.107  26.447  12.071  1.00  0.00           O  
ATOM   2254  CB  SER A 141       6.629  25.679  13.417  1.00  0.00           C  
ATOM   2255  OG  SER A 141       7.252  26.768  12.792  1.00  0.00           O  
ATOM   2256  H   SER A 141       4.463  24.160  13.949  1.00  0.00           H  
ATOM   2257  HA  SER A 141       5.580  26.742  14.953  1.00  0.00           H  
ATOM   2258 1HB  SER A 141       7.305  25.247  14.155  1.00  0.00           H  
ATOM   2259 2HB  SER A 141       6.411  24.909  12.682  1.00  0.00           H  
ATOM   2260  HG  SER A 141       8.098  26.877  13.233  1.00  0.00           H  
ATOM   2261  N   GLU A 142       4.216  28.169  13.513  1.00  0.00           N  
ATOM   2262  CA  GLU A 142       3.491  29.090  12.645  1.00  0.00           C  
ATOM   2263  C   GLU A 142       4.318  29.459  11.420  1.00  0.00           C  
ATOM   2264  O   GLU A 142       3.777  29.678  10.336  1.00  0.00           O  
ATOM   2265  CB  GLU A 142       3.106  30.357  13.412  1.00  0.00           C  
ATOM   2266  CG  GLU A 142       2.050  30.144  14.487  1.00  0.00           C  
ATOM   2267  CD  GLU A 142       1.737  31.398  15.256  1.00  0.00           C  
ATOM   2268  OE1 GLU A 142       2.425  32.373  15.071  1.00  0.00           O  
ATOM   2269  OE2 GLU A 142       0.809  31.380  16.031  1.00  0.00           O1-
ATOM   2270  H   GLU A 142       4.510  28.485  14.427  1.00  0.00           H  
ATOM   2271  HA  GLU A 142       2.584  28.594  12.294  1.00  0.00           H  
ATOM   2272 1HB  GLU A 142       3.992  30.775  13.892  1.00  0.00           H  
ATOM   2273 2HB  GLU A 142       2.728  31.105  12.715  1.00  0.00           H  
ATOM   2274 1HG  GLU A 142       1.135  29.783  14.017  1.00  0.00           H  
ATOM   2275 2HG  GLU A 142       2.398  29.377  15.177  1.00  0.00           H  
ATOM   2276  N   GLU A 143       5.633  29.528  11.599  1.00  0.00           N  
ATOM   2277  CA  GLU A 143       6.549  29.729  10.483  1.00  0.00           C  
ATOM   2278  C   GLU A 143       6.419  28.612   9.456  1.00  0.00           C  
ATOM   2279  O   GLU A 143       6.313  28.870   8.255  1.00  0.00           O  
ATOM   2280  CB  GLU A 143       7.992  29.809  10.984  1.00  0.00           C  
ATOM   2281  CG  GLU A 143       9.032  29.978   9.886  1.00  0.00           C  
ATOM   2282  CD  GLU A 143      10.441  29.973  10.407  1.00  0.00           C  
ATOM   2283  OE1 GLU A 143      10.634  30.331  11.544  1.00  0.00           O  
ATOM   2284  OE2 GLU A 143      11.326  29.610   9.668  1.00  0.00           O1-
ATOM   2285  H   GLU A 143       6.007  29.438  12.532  1.00  0.00           H  
ATOM   2286  HA  GLU A 143       6.289  30.666   9.987  1.00  0.00           H  
ATOM   2287 1HB  GLU A 143       8.092  30.649  11.672  1.00  0.00           H  
ATOM   2288 2HB  GLU A 143       8.235  28.902  11.539  1.00  0.00           H  
ATOM   2289 1HG  GLU A 143       8.920  29.166   9.166  1.00  0.00           H  
ATOM   2290 2HG  GLU A 143       8.846  30.915   9.365  1.00  0.00           H  
ATOM   2291  N   ALA A 144       6.429  27.373   9.933  1.00  0.00           N  
ATOM   2292  CA  ALA A 144       6.297  26.214   9.057  1.00  0.00           C  
ATOM   2293  C   ALA A 144       4.961  26.223   8.327  1.00  0.00           C  
ATOM   2294  O   ALA A 144       4.875  25.828   7.164  1.00  0.00           O  
ATOM   2295  CB  ALA A 144       6.457  24.928   9.855  1.00  0.00           C  
ATOM   2296  H   ALA A 144       6.529  27.229  10.928  1.00  0.00           H  
ATOM   2297  HA  ALA A 144       7.086  26.258   8.304  1.00  0.00           H  
ATOM   2298 1HB  ALA A 144       6.357  24.071   9.188  1.00  0.00           H  
ATOM   2299 2HB  ALA A 144       7.441  24.910  10.324  1.00  0.00           H  
ATOM   2300 3HB  ALA A 144       5.688  24.879  10.624  1.00  0.00           H  
ATOM   2301  N   LEU A 145       3.920  26.674   9.019  1.00  0.00           N  
ATOM   2302  CA  LEU A 145       2.603  26.826   8.407  1.00  0.00           C  
ATOM   2303  C   LEU A 145       2.639  27.833   7.265  1.00  0.00           C  
ATOM   2304  O   LEU A 145       2.052  27.609   6.207  1.00  0.00           O  
ATOM   2305  CB  LEU A 145       1.578  27.272   9.457  1.00  0.00           C  
ATOM   2306  CG  LEU A 145       1.147  26.198  10.464  1.00  0.00           C  
ATOM   2307  CD1 LEU A 145       0.290  26.835  11.550  1.00  0.00           C  
ATOM   2308  CD2 LEU A 145       0.385  25.099   9.739  1.00  0.00           C  
ATOM   2309  H   LEU A 145       4.042  26.918   9.990  1.00  0.00           H  
ATOM   2310  HA  LEU A 145       2.302  25.865   7.991  1.00  0.00           H  
ATOM   2311 1HB  LEU A 145       1.998  28.105  10.020  1.00  0.00           H  
ATOM   2312 2HB  LEU A 145       0.684  27.622   8.942  1.00  0.00           H  
ATOM   2313  HG  LEU A 145       2.030  25.773  10.943  1.00  0.00           H  
ATOM   2314 1HD1 LEU A 145      -0.016  26.072  12.266  1.00  0.00           H  
ATOM   2315 2HD1 LEU A 145       0.867  27.604  12.065  1.00  0.00           H  
ATOM   2316 3HD1 LEU A 145      -0.594  27.284  11.099  1.00  0.00           H  
ATOM   2317 1HD2 LEU A 145       0.079  24.336  10.455  1.00  0.00           H  
ATOM   2318 2HD2 LEU A 145      -0.498  25.523   9.262  1.00  0.00           H  
ATOM   2319 3HD2 LEU A 145       1.027  24.650   8.981  1.00  0.00           H  
ATOM   2320  N   GLU A 146       3.334  28.945   7.484  1.00  0.00           N  
ATOM   2321  CA  GLU A 146       3.543  29.937   6.436  1.00  0.00           C  
ATOM   2322  C   GLU A 146       4.286  29.334   5.250  1.00  0.00           C  
ATOM   2323  O   GLU A 146       3.895  29.525   4.098  1.00  0.00           O  
ATOM   2324  CB  GLU A 146       4.322  31.135   6.984  1.00  0.00           C  
ATOM   2325  CG  GLU A 146       4.608  32.221   5.957  1.00  0.00           C  
ATOM   2326  CD  GLU A 146       5.403  33.365   6.521  1.00  0.00           C  
ATOM   2327  OE1 GLU A 146       5.500  33.462   7.721  1.00  0.00           O  
ATOM   2328  OE2 GLU A 146       5.917  34.142   5.751  1.00  0.00           O1-
ATOM   2329  H   GLU A 146       3.726  29.108   8.402  1.00  0.00           H  
ATOM   2330  HA  GLU A 146       2.570  30.274   6.080  1.00  0.00           H  
ATOM   2331 1HB  GLU A 146       3.765  31.587   7.804  1.00  0.00           H  
ATOM   2332 2HB  GLU A 146       5.277  30.795   7.386  1.00  0.00           H  
ATOM   2333 1HG  GLU A 146       5.160  31.785   5.125  1.00  0.00           H  
ATOM   2334 2HG  GLU A 146       3.662  32.599   5.571  1.00  0.00           H  
ATOM   2335  N   ARG A 147       5.360  28.607   5.539  1.00  0.00           N  
ATOM   2336  CA  ARG A 147       6.146  27.956   4.497  1.00  0.00           C  
ATOM   2337  C   ARG A 147       5.299  26.974   3.699  1.00  0.00           C  
ATOM   2338  O   ARG A 147       5.407  26.899   2.476  1.00  0.00           O  
ATOM   2339  CB  ARG A 147       7.333  27.223   5.104  1.00  0.00           C  
ATOM   2340  CG  ARG A 147       8.422  28.121   5.667  1.00  0.00           C  
ATOM   2341  CD  ARG A 147       9.505  27.335   6.311  1.00  0.00           C  
ATOM   2342  NE  ARG A 147      10.492  28.192   6.948  1.00  0.00           N  
ATOM   2343  CZ  ARG A 147      11.558  28.727   6.322  1.00  0.00           C  
ATOM   2344  NH1 ARG A 147      11.761  28.486   5.047  1.00  0.00           N1+
ATOM   2345  NH2 ARG A 147      12.400  29.495   6.992  1.00  0.00           N  
ATOM   2346  H   ARG A 147       5.639  28.502   6.502  1.00  0.00           H  
ATOM   2347  HA  ARG A 147       6.506  28.720   3.807  1.00  0.00           H  
ATOM   2348 1HB  ARG A 147       6.988  26.577   5.909  1.00  0.00           H  
ATOM   2349 2HB  ARG A 147       7.791  26.585   4.347  1.00  0.00           H  
ATOM   2350 1HG  ARG A 147       8.858  28.713   4.863  1.00  0.00           H  
ATOM   2351 2HG  ARG A 147       7.991  28.789   6.415  1.00  0.00           H  
ATOM   2352 1HD  ARG A 147       9.077  26.683   7.072  1.00  0.00           H  
ATOM   2353 2HD  ARG A 147      10.012  26.732   5.560  1.00  0.00           H  
ATOM   2354  HE  ARG A 147      10.370  28.399   7.930  1.00  0.00           H  
ATOM   2355 1HH1 ARG A 147      11.117  27.898   4.535  1.00  0.00           H  
ATOM   2356 2HH1 ARG A 147      12.560  28.887   4.578  1.00  0.00           H  
ATOM   2357 1HH2 ARG A 147      12.244  29.681   7.973  1.00  0.00           H  
ATOM   2358 2HH2 ARG A 147      13.199  29.896   6.523  1.00  0.00           H  
ATOM   2359  N   ALA A 148       4.455  26.225   4.399  1.00  0.00           N  
ATOM   2360  CA  ALA A 148       3.518  25.315   3.750  1.00  0.00           C  
ATOM   2361  C   ALA A 148       2.543  26.074   2.856  1.00  0.00           C  
ATOM   2362  O   ALA A 148       2.249  25.648   1.741  1.00  0.00           O  
ATOM   2363  CB  ALA A 148       2.759  24.505   4.791  1.00  0.00           C  
ATOM   2364  H   ALA A 148       4.463  26.285   5.407  1.00  0.00           H  
ATOM   2365  HA  ALA A 148       4.083  24.632   3.115  1.00  0.00           H  
ATOM   2366 1HB  ALA A 148       2.063  23.831   4.292  1.00  0.00           H  
ATOM   2367 2HB  ALA A 148       3.464  23.923   5.384  1.00  0.00           H  
ATOM   2368 3HB  ALA A 148       2.206  25.178   5.443  1.00  0.00           H  
ATOM   2369  N   LEU A 149       2.047  27.202   3.355  1.00  0.00           N  
ATOM   2370  CA  LEU A 149       1.108  28.023   2.602  1.00  0.00           C  
ATOM   2371  C   LEU A 149       1.728  28.518   1.302  1.00  0.00           C  
ATOM   2372  O   LEU A 149       1.107  28.454   0.242  1.00  0.00           O  
ATOM   2373  CB  LEU A 149       0.654  29.220   3.447  1.00  0.00           C  
ATOM   2374  CG  LEU A 149      -0.390  30.136   2.796  1.00  0.00           C  
ATOM   2375  CD1 LEU A 149      -1.684  29.361   2.584  1.00  0.00           C  
ATOM   2376  CD2 LEU A 149      -0.620  31.352   3.681  1.00  0.00           C  
ATOM   2377  H   LEU A 149       2.328  27.495   4.280  1.00  0.00           H  
ATOM   2378  HA  LEU A 149       0.244  27.412   2.344  1.00  0.00           H  
ATOM   2379 1HB  LEU A 149       0.233  28.847   4.379  1.00  0.00           H  
ATOM   2380 2HB  LEU A 149       1.527  29.828   3.685  1.00  0.00           H  
ATOM   2381  HG  LEU A 149      -0.031  30.460   1.819  1.00  0.00           H  
ATOM   2382 1HD1 LEU A 149      -2.426  30.012   2.121  1.00  0.00           H  
ATOM   2383 2HD1 LEU A 149      -1.494  28.508   1.932  1.00  0.00           H  
ATOM   2384 3HD1 LEU A 149      -2.058  29.009   3.544  1.00  0.00           H  
ATOM   2385 1HD2 LEU A 149      -1.362  32.004   3.218  1.00  0.00           H  
ATOM   2386 2HD2 LEU A 149      -0.980  31.029   4.658  1.00  0.00           H  
ATOM   2387 3HD2 LEU A 149       0.316  31.897   3.801  1.00  0.00           H  
ATOM   2388  N   ARG A 150       2.957  29.014   1.391  1.00  0.00           N  
ATOM   2389  CA  ARG A 150       3.636  29.591   0.236  1.00  0.00           C  
ATOM   2390  C   ARG A 150       3.918  28.534  -0.823  1.00  0.00           C  
ATOM   2391  O   ARG A 150       3.702  28.761  -2.014  1.00  0.00           O  
ATOM   2392  CB  ARG A 150       4.943  30.246   0.654  1.00  0.00           C  
ATOM   2393  CG  ARG A 150       4.788  31.518   1.473  1.00  0.00           C  
ATOM   2394  CD  ARG A 150       6.105  32.089   1.856  1.00  0.00           C  
ATOM   2395  NE  ARG A 150       5.962  33.255   2.712  1.00  0.00           N  
ATOM   2396  CZ  ARG A 150       5.742  34.508   2.268  1.00  0.00           C  
ATOM   2397  NH1 ARG A 150       5.642  34.740   0.978  1.00  0.00           N1+
ATOM   2398  NH2 ARG A 150       5.627  35.504   3.129  1.00  0.00           N  
ATOM   2399  H   ARG A 150       3.434  28.989   2.280  1.00  0.00           H  
ATOM   2400  HA  ARG A 150       2.982  30.340  -0.210  1.00  0.00           H  
ATOM   2401 1HB  ARG A 150       5.529  29.543   1.245  1.00  0.00           H  
ATOM   2402 2HB  ARG A 150       5.527  30.494  -0.233  1.00  0.00           H  
ATOM   2403 1HG  ARG A 150       4.248  32.263   0.890  1.00  0.00           H  
ATOM   2404 2HG  ARG A 150       4.232  31.298   2.385  1.00  0.00           H  
ATOM   2405 1HD  ARG A 150       6.684  31.339   2.395  1.00  0.00           H  
ATOM   2406 2HD  ARG A 150       6.646  32.389   0.959  1.00  0.00           H  
ATOM   2407  HE  ARG A 150       6.034  33.117   3.711  1.00  0.00           H  
ATOM   2408 1HH1 ARG A 150       5.730  33.979   0.319  1.00  0.00           H  
ATOM   2409 2HH1 ARG A 150       5.477  35.679   0.645  1.00  0.00           H  
ATOM   2410 1HH2 ARG A 150       5.704  35.326   4.121  1.00  0.00           H  
ATOM   2411 2HH2 ARG A 150       5.462  36.442   2.796  1.00  0.00           H  
ATOM   2412  N   VAL A 151       4.401  27.377  -0.383  1.00  0.00           N  
ATOM   2413  CA  VAL A 151       4.735  26.289  -1.295  1.00  0.00           C  
ATOM   2414  C   VAL A 151       3.487  25.723  -1.959  1.00  0.00           C  
ATOM   2415  O   VAL A 151       3.487  25.425  -3.154  1.00  0.00           O  
ATOM   2416  CB  VAL A 151       5.466  25.164  -0.539  1.00  0.00           C  
ATOM   2417  CG1 VAL A 151       5.590  23.927  -1.416  1.00  0.00           C  
ATOM   2418  CG2 VAL A 151       6.836  25.647  -0.089  1.00  0.00           C  
ATOM   2419  H   VAL A 151       4.539  27.247   0.609  1.00  0.00           H  
ATOM   2420  HA  VAL A 151       5.378  26.685  -2.083  1.00  0.00           H  
ATOM   2421  HB  VAL A 151       4.875  24.881   0.333  1.00  0.00           H  
ATOM   2422 1HG1 VAL A 151       6.109  23.141  -0.865  1.00  0.00           H  
ATOM   2423 2HG1 VAL A 151       4.597  23.577  -1.695  1.00  0.00           H  
ATOM   2424 3HG1 VAL A 151       6.156  24.173  -2.314  1.00  0.00           H  
ATOM   2425 1HG2 VAL A 151       7.347  24.846   0.445  1.00  0.00           H  
ATOM   2426 2HG2 VAL A 151       7.424  25.934  -0.961  1.00  0.00           H  
ATOM   2427 3HG2 VAL A 151       6.721  26.507   0.570  1.00  0.00           H  
ATOM   2428  N   ALA A 152       2.421  25.579  -1.178  1.00  0.00           N  
ATOM   2429  CA  ALA A 152       1.155  25.074  -1.695  1.00  0.00           C  
ATOM   2430  C   ALA A 152       0.648  25.930  -2.848  1.00  0.00           C  
ATOM   2431  O   ALA A 152       0.344  25.420  -3.926  1.00  0.00           O  
ATOM   2432  CB  ALA A 152       0.117  25.012  -0.585  1.00  0.00           C  
ATOM   2433  H   ALA A 152       2.491  25.826  -0.201  1.00  0.00           H  
ATOM   2434  HA  ALA A 152       1.317  24.065  -2.078  1.00  0.00           H  
ATOM   2435 1HB  ALA A 152      -0.823  24.632  -0.986  1.00  0.00           H  
ATOM   2436 2HB  ALA A 152       0.468  24.350   0.207  1.00  0.00           H  
ATOM   2437 3HB  ALA A 152      -0.040  26.011  -0.178  1.00  0.00           H  
ATOM   2438  N   GLU A 153       0.561  27.235  -2.614  1.00  0.00           N  
ATOM   2439  CA  GLU A 153       0.102  28.168  -3.637  1.00  0.00           C  
ATOM   2440  C   GLU A 153       1.009  28.134  -4.861  1.00  0.00           C  
ATOM   2441  O   GLU A 153       0.537  28.142  -5.997  1.00  0.00           O  
ATOM   2442  CB  GLU A 153       0.042  29.590  -3.075  1.00  0.00           C  
ATOM   2443  CG  GLU A 153      -0.529  30.623  -4.036  1.00  0.00           C  
ATOM   2444  CD  GLU A 153      -0.617  31.997  -3.434  1.00  0.00           C  
ATOM   2445  OE1 GLU A 153      -1.363  32.168  -2.499  1.00  0.00           O  
ATOM   2446  OE2 GLU A 153       0.061  32.877  -3.908  1.00  0.00           O1-
ATOM   2447  H   GLU A 153       0.818  27.590  -1.703  1.00  0.00           H  
ATOM   2448  HA  GLU A 153      -0.896  27.866  -3.958  1.00  0.00           H  
ATOM   2449 1HB  GLU A 153      -0.570  29.598  -2.173  1.00  0.00           H  
ATOM   2450 2HB  GLU A 153       1.044  29.912  -2.793  1.00  0.00           H  
ATOM   2451 1HG  GLU A 153       0.104  30.667  -4.922  1.00  0.00           H  
ATOM   2452 2HG  GLU A 153      -1.522  30.303  -4.349  1.00  0.00           H  
ATOM   2453  N   GLU A 154       2.316  28.094  -4.621  1.00  0.00           N  
ATOM   2454  CA  GLU A 154       3.289  27.958  -5.698  1.00  0.00           C  
ATOM   2455  C   GLU A 154       3.012  26.717  -6.537  1.00  0.00           C  
ATOM   2456  O   GLU A 154       3.105  26.752  -7.764  1.00  0.00           O  
ATOM   2457  CB  GLU A 154       4.709  27.896  -5.129  1.00  0.00           C  
ATOM   2458  CG  GLU A 154       5.800  27.733  -6.178  1.00  0.00           C  
ATOM   2459  CD  GLU A 154       5.940  28.938  -7.067  1.00  0.00           C  
ATOM   2460  OE1 GLU A 154       5.336  29.942  -6.776  1.00  0.00           O  
ATOM   2461  OE2 GLU A 154       6.653  28.853  -8.039  1.00  0.00           O1-
ATOM   2462  H   GLU A 154       2.643  28.158  -3.667  1.00  0.00           H  
ATOM   2463  HA  GLU A 154       3.202  28.825  -6.353  1.00  0.00           H  
ATOM   2464 1HB  GLU A 154       4.917  28.808  -4.569  1.00  0.00           H  
ATOM   2465 2HB  GLU A 154       4.786  27.060  -4.434  1.00  0.00           H  
ATOM   2466 1HG  GLU A 154       6.749  27.555  -5.675  1.00  0.00           H  
ATOM   2467 2HG  GLU A 154       5.574  26.861  -6.789  1.00  0.00           H  
ATOM   2468  N   ALA A 155       2.672  25.620  -5.868  1.00  0.00           N  
ATOM   2469  CA  ALA A 155       2.396  24.362  -6.551  1.00  0.00           C  
ATOM   2470  C   ALA A 155       1.303  24.533  -7.598  1.00  0.00           C  
ATOM   2471  O   ALA A 155       1.406  24.010  -8.707  1.00  0.00           O  
ATOM   2472  CB  ALA A 155       2.003  23.289  -5.545  1.00  0.00           C  
ATOM   2473  H   ALA A 155       2.606  25.659  -4.862  1.00  0.00           H  
ATOM   2474  HA  ALA A 155       3.301  24.041  -7.067  1.00  0.00           H  
ATOM   2475 1HB  ALA A 155       1.799  22.356  -6.070  1.00  0.00           H  
ATOM   2476 2HB  ALA A 155       2.818  23.137  -4.837  1.00  0.00           H  
ATOM   2477 3HB  ALA A 155       1.109  23.604  -5.007  1.00  0.00           H  
ATOM   2478  N   ALA A 156       0.254  25.266  -7.238  1.00  0.00           N  
ATOM   2479  CA  ALA A 156      -0.837  25.548  -8.163  1.00  0.00           C  
ATOM   2480  C   ALA A 156      -0.339  26.296  -9.392  1.00  0.00           C  
ATOM   2481  O   ALA A 156      -0.731  25.987 -10.518  1.00  0.00           O  
ATOM   2482  CB  ALA A 156      -1.930  26.344  -7.466  1.00  0.00           C  
ATOM   2483  H   ALA A 156       0.213  25.639  -6.301  1.00  0.00           H  
ATOM   2484  HA  ALA A 156      -1.258  24.600  -8.500  1.00  0.00           H  
ATOM   2485 1HB  ALA A 156      -2.738  26.546  -8.170  1.00  0.00           H  
ATOM   2486 2HB  ALA A 156      -2.317  25.771  -6.625  1.00  0.00           H  
ATOM   2487 3HB  ALA A 156      -1.520  27.285  -7.106  1.00  0.00           H  
ATOM   2488  N   ARG A 157       0.527  27.279  -9.170  1.00  0.00           N  
ATOM   2489  CA  ARG A 157       1.121  28.037 -10.265  1.00  0.00           C  
ATOM   2490  C   ARG A 157       1.973  27.144 -11.157  1.00  0.00           C  
ATOM   2491  O   ARG A 157       1.960  27.279 -12.380  1.00  0.00           O  
ATOM   2492  CB  ARG A 157       1.977  29.174  -9.725  1.00  0.00           C  
ATOM   2493  CG  ARG A 157       1.197  30.368  -9.198  1.00  0.00           C  
ATOM   2494  CD  ARG A 157       2.084  31.530  -8.934  1.00  0.00           C  
ATOM   2495  NE  ARG A 157       2.888  31.338  -7.738  1.00  0.00           N  
ATOM   2496  CZ  ARG A 157       2.528  31.739  -6.502  1.00  0.00           C  
ATOM   2497  NH1 ARG A 157       1.379  32.350  -6.318  1.00  0.00           N1+
ATOM   2498  NH2 ARG A 157       3.331  31.517  -5.476  1.00  0.00           N  
ATOM   2499  H   ARG A 157       0.781  27.506  -8.220  1.00  0.00           H  
ATOM   2500  HA  ARG A 157       0.317  28.446 -10.879  1.00  0.00           H  
ATOM   2501 1HB  ARG A 157       2.602  28.804  -8.913  1.00  0.00           H  
ATOM   2502 2HB  ARG A 157       2.641  29.534 -10.511  1.00  0.00           H  
ATOM   2503 1HG  ARG A 157       0.450  30.667  -9.933  1.00  0.00           H  
ATOM   2504 2HG  ARG A 157       0.701  30.096  -8.266  1.00  0.00           H  
ATOM   2505 1HD  ARG A 157       2.758  31.672  -9.778  1.00  0.00           H  
ATOM   2506 2HD  ARG A 157       1.479  32.425  -8.798  1.00  0.00           H  
ATOM   2507  HE  ARG A 157       3.779  30.871  -7.840  1.00  0.00           H  
ATOM   2508 1HH1 ARG A 157       0.766  32.520  -7.102  1.00  0.00           H  
ATOM   2509 2HH1 ARG A 157       1.110  32.651  -5.392  1.00  0.00           H  
ATOM   2510 1HH2 ARG A 157       4.215  31.046  -5.618  1.00  0.00           H  
ATOM   2511 2HH2 ARG A 157       3.062  31.817  -4.551  1.00  0.00           H  
ATOM   2512  N   LEU A 158       2.714  26.233 -10.536  1.00  0.00           N  
ATOM   2513  CA  LEU A 158       3.580  25.318 -11.273  1.00  0.00           C  
ATOM   2514  C   LEU A 158       2.762  24.317 -12.079  1.00  0.00           C  
ATOM   2515  O   LEU A 158       3.151  23.928 -13.181  1.00  0.00           O  
ATOM   2516  CB  LEU A 158       4.507  24.570 -10.306  1.00  0.00           C  
ATOM   2517  CG  LEU A 158       5.498  25.443  -9.526  1.00  0.00           C  
ATOM   2518  CD1 LEU A 158       6.264  24.579  -8.533  1.00  0.00           C  
ATOM   2519  CD2 LEU A 158       6.446  26.128 -10.500  1.00  0.00           C  
ATOM   2520  H   LEU A 158       2.677  26.170  -9.530  1.00  0.00           H  
ATOM   2521  HA  LEU A 158       4.179  25.898 -11.975  1.00  0.00           H  
ATOM   2522 1HB  LEU A 158       3.894  24.036  -9.581  1.00  0.00           H  
ATOM   2523 2HB  LEU A 158       5.083  23.839 -10.873  1.00  0.00           H  
ATOM   2524  HG  LEU A 158       4.952  26.198  -8.960  1.00  0.00           H  
ATOM   2525 1HD1 LEU A 158       6.969  25.200  -7.979  1.00  0.00           H  
ATOM   2526 2HD1 LEU A 158       5.564  24.117  -7.838  1.00  0.00           H  
ATOM   2527 3HD1 LEU A 158       6.808  23.803  -9.070  1.00  0.00           H  
ATOM   2528 1HD2 LEU A 158       7.151  26.749  -9.946  1.00  0.00           H  
ATOM   2529 2HD2 LEU A 158       6.994  25.374 -11.066  1.00  0.00           H  
ATOM   2530 3HD2 LEU A 158       5.874  26.753 -11.186  1.00  0.00           H  
ATOM   2531  N   ALA A 159       1.628  23.900 -11.524  1.00  0.00           N  
ATOM   2532  CA  ALA A 159       0.706  23.021 -12.232  1.00  0.00           C  
ATOM   2533  C   ALA A 159       0.132  23.705 -13.466  1.00  0.00           C  
ATOM   2534  O   ALA A 159      -0.071  23.070 -14.501  1.00  0.00           O  
ATOM   2535  CB  ALA A 159      -0.414  22.573 -11.305  1.00  0.00           C  
ATOM   2536  H   ALA A 159       1.401  24.202 -10.588  1.00  0.00           H  
ATOM   2537  HA  ALA A 159       1.258  22.142 -12.568  1.00  0.00           H  
ATOM   2538 1HB  ALA A 159      -1.094  21.916 -11.849  1.00  0.00           H  
ATOM   2539 2HB  ALA A 159       0.009  22.034 -10.457  1.00  0.00           H  
ATOM   2540 3HB  ALA A 159      -0.960  23.444 -10.946  1.00  0.00           H  
ATOM   2541  N   LYS A 160      -0.132  25.001 -13.348  1.00  0.00           N  
ATOM   2542  CA  LYS A 160      -0.623  25.788 -14.474  1.00  0.00           C  
ATOM   2543  C   LYS A 160       0.405  25.842 -15.598  1.00  0.00           C  
ATOM   2544  O   LYS A 160       0.049  25.838 -16.776  1.00  0.00           O  
ATOM   2545  CB  LYS A 160      -0.983  27.204 -14.022  1.00  0.00           C  
ATOM   2546  CG  LYS A 160      -1.652  28.055 -15.093  1.00  0.00           C  
ATOM   2547  CD  LYS A 160      -2.220  29.338 -14.505  1.00  0.00           C  
ATOM   2548  CE  LYS A 160      -2.918  30.174 -15.568  1.00  0.00           C  
ATOM   2549  NZ  LYS A 160      -3.625  31.344 -14.980  1.00  0.00           N1+
ATOM   2550  H   LYS A 160       0.012  25.455 -12.458  1.00  0.00           H  
ATOM   2551  HA  LYS A 160      -1.518  25.308 -14.867  1.00  0.00           H  
ATOM   2552 1HB  LYS A 160      -1.657  27.153 -13.167  1.00  0.00           H  
ATOM   2553 2HB  LYS A 160      -0.081  27.723 -13.698  1.00  0.00           H  
ATOM   2554 1HG  LYS A 160      -0.923  28.310 -15.864  1.00  0.00           H  
ATOM   2555 2HG  LYS A 160      -2.459  27.489 -15.556  1.00  0.00           H  
ATOM   2556 1HD  LYS A 160      -2.935  29.093 -13.719  1.00  0.00           H  
ATOM   2557 2HD  LYS A 160      -1.413  29.926 -14.067  1.00  0.00           H  
ATOM   2558 1HE  LYS A 160      -2.184  30.532 -16.288  1.00  0.00           H  
ATOM   2559 2HE  LYS A 160      -3.643  29.556 -16.098  1.00  0.00           H  
ATOM   2560 1HZ  LYS A 160      -4.074  31.871 -15.716  1.00  0.00           H  
ATOM   2561 2HZ  LYS A 160      -4.322  31.022 -14.323  1.00  0.00           H  
ATOM   2562 3HZ  LYS A 160      -2.959  31.935 -14.502  1.00  0.00           H  
ATOM   2563  N   ARG A 161       1.679  25.893 -15.226  1.00  0.00           N  
ATOM   2564  CA  ARG A 161       2.763  25.809 -16.194  1.00  0.00           C  
ATOM   2565  C   ARG A 161       2.743  24.475 -16.931  1.00  0.00           C  
ATOM   2566  O   ARG A 161       2.950  24.420 -18.143  1.00  0.00           O  
ATOM   2567  CB  ARG A 161       4.109  25.986 -15.507  1.00  0.00           C  
ATOM   2568  CG  ARG A 161       4.371  27.382 -14.965  1.00  0.00           C  
ATOM   2569  CD  ARG A 161       5.739  27.503 -14.398  1.00  0.00           C  
ATOM   2570  NE  ARG A 161       6.763  27.393 -15.425  1.00  0.00           N  
ATOM   2571  CZ  ARG A 161       7.285  28.436 -16.099  1.00  0.00           C  
ATOM   2572  NH1 ARG A 161       6.870  29.657 -15.845  1.00  0.00           N1+
ATOM   2573  NH2 ARG A 161       8.214  28.232 -17.016  1.00  0.00           N  
ATOM   2574  H   ARG A 161       1.902  25.994 -14.245  1.00  0.00           H  
ATOM   2575  HA  ARG A 161       2.627  26.597 -16.937  1.00  0.00           H  
ATOM   2576 1HB  ARG A 161       4.185  25.289 -14.673  1.00  0.00           H  
ATOM   2577 2HB  ARG A 161       4.909  25.747 -16.207  1.00  0.00           H  
ATOM   2578 1HG  ARG A 161       4.268  28.110 -15.770  1.00  0.00           H  
ATOM   2579 2HG  ARG A 161       3.652  27.608 -14.177  1.00  0.00           H  
ATOM   2580 1HD  ARG A 161       5.847  28.472 -13.912  1.00  0.00           H  
ATOM   2581 2HD  ARG A 161       5.902  26.710 -13.669  1.00  0.00           H  
ATOM   2582  HE  ARG A 161       7.108  26.469 -15.648  1.00  0.00           H  
ATOM   2583 1HH1 ARG A 161       6.160  29.814 -15.144  1.00  0.00           H  
ATOM   2584 2HH1 ARG A 161       7.261  30.439 -16.350  1.00  0.00           H  
ATOM   2585 1HH2 ARG A 161       8.533  27.293 -17.212  1.00  0.00           H  
ATOM   2586 2HH2 ARG A 161       8.605  29.013 -17.521  1.00  0.00           H  
ATOM   2587  N   VAL A 162       2.492  23.402 -16.190  1.00  0.00           N  
ATOM   2588  CA  VAL A 162       2.364  22.074 -16.782  1.00  0.00           C  
ATOM   2589  C   VAL A 162       1.197  22.020 -17.760  1.00  0.00           C  
ATOM   2590  O   VAL A 162       1.305  21.434 -18.838  1.00  0.00           O  
ATOM   2591  CB  VAL A 162       2.160  21.014 -15.683  1.00  0.00           C  
ATOM   2592  CG1 VAL A 162       1.809  19.668 -16.300  1.00  0.00           C  
ATOM   2593  CG2 VAL A 162       3.414  20.906 -14.829  1.00  0.00           C  
ATOM   2594  H   VAL A 162       2.389  23.505 -15.191  1.00  0.00           H  
ATOM   2595  HA  VAL A 162       3.273  21.856 -17.341  1.00  0.00           H  
ATOM   2596  HB  VAL A 162       1.318  21.311 -15.058  1.00  0.00           H  
ATOM   2597 1HG1 VAL A 162       1.668  18.931 -15.508  1.00  0.00           H  
ATOM   2598 2HG1 VAL A 162       0.890  19.761 -16.877  1.00  0.00           H  
ATOM   2599 3HG1 VAL A 162       2.619  19.346 -16.954  1.00  0.00           H  
ATOM   2600 1HG2 VAL A 162       3.262  20.156 -14.054  1.00  0.00           H  
ATOM   2601 2HG2 VAL A 162       4.257  20.616 -15.456  1.00  0.00           H  
ATOM   2602 3HG2 VAL A 162       3.622  21.870 -14.365  1.00  0.00           H  
ATOM   2603  N   LEU A 163       0.082  22.632 -17.378  1.00  0.00           N  
ATOM   2604  CA  LEU A 163      -1.077  22.734 -18.258  1.00  0.00           C  
ATOM   2605  C   LEU A 163      -0.703  23.365 -19.593  1.00  0.00           C  
ATOM   2606  O   LEU A 163      -1.052  22.846 -20.654  1.00  0.00           O  
ATOM   2607  CB  LEU A 163      -2.182  23.560 -17.588  1.00  0.00           C  
ATOM   2608  CG  LEU A 163      -3.425  23.829 -18.445  1.00  0.00           C  
ATOM   2609  CD1 LEU A 163      -4.094  22.508 -18.798  1.00  0.00           C  
ATOM   2610  CD2 LEU A 163      -4.379  24.739 -17.686  1.00  0.00           C  
ATOM   2611  H   LEU A 163       0.035  23.041 -16.455  1.00  0.00           H  
ATOM   2612  HA  LEU A 163      -1.446  21.728 -18.460  1.00  0.00           H  
ATOM   2613 1HB  LEU A 163      -2.506  23.041 -16.688  1.00  0.00           H  
ATOM   2614 2HB  LEU A 163      -1.766  24.524 -17.296  1.00  0.00           H  
ATOM   2615  HG  LEU A 163      -3.127  24.311 -19.377  1.00  0.00           H  
ATOM   2616 1HD1 LEU A 163      -4.978  22.698 -19.408  1.00  0.00           H  
ATOM   2617 2HD1 LEU A 163      -3.396  21.884 -19.358  1.00  0.00           H  
ATOM   2618 3HD1 LEU A 163      -4.389  21.993 -17.884  1.00  0.00           H  
ATOM   2619 1HD2 LEU A 163      -5.262  24.931 -18.296  1.00  0.00           H  
ATOM   2620 2HD2 LEU A 163      -4.678  24.257 -16.755  1.00  0.00           H  
ATOM   2621 3HD2 LEU A 163      -3.881  25.683 -17.462  1.00  0.00           H  
ATOM   2622  N   GLU A 164       0.008  24.486 -19.532  1.00  0.00           N  
ATOM   2623  CA  GLU A 164       0.478  25.160 -20.736  1.00  0.00           C  
ATOM   2624  C   GLU A 164       1.295  24.220 -21.612  1.00  0.00           C  
ATOM   2625  O   GLU A 164       1.053  24.104 -22.813  1.00  0.00           O  
ATOM   2626  CB  GLU A 164       1.316  26.386 -20.367  1.00  0.00           C  
ATOM   2627  CG  GLU A 164       1.871  27.151 -21.561  1.00  0.00           C  
ATOM   2628  CD  GLU A 164       2.709  28.332 -21.160  1.00  0.00           C  
ATOM   2629  OE1 GLU A 164       2.728  28.657 -19.997  1.00  0.00           O  
ATOM   2630  OE2 GLU A 164       3.333  28.911 -22.019  1.00  0.00           O1-
ATOM   2631  H   GLU A 164       0.229  24.880 -18.630  1.00  0.00           H  
ATOM   2632  HA  GLU A 164      -0.390  25.479 -21.315  1.00  0.00           H  
ATOM   2633 1HB  GLU A 164       0.711  27.077 -19.780  1.00  0.00           H  
ATOM   2634 2HB  GLU A 164       2.158  26.078 -19.747  1.00  0.00           H  
ATOM   2635 1HG  GLU A 164       2.480  26.475 -22.161  1.00  0.00           H  
ATOM   2636 2HG  GLU A 164       1.041  27.492 -22.178  1.00  0.00           H  
ATOM   2637  N   LEU A 165       2.269  23.549 -21.003  1.00  0.00           N  
ATOM   2638  CA  LEU A 165       3.114  22.605 -21.724  1.00  0.00           C  
ATOM   2639  C   LEU A 165       2.288  21.483 -22.338  1.00  0.00           C  
ATOM   2640  O   LEU A 165       2.479  21.124 -23.499  1.00  0.00           O  
ATOM   2641  CB  LEU A 165       4.171  22.014 -20.781  1.00  0.00           C  
ATOM   2642  CG  LEU A 165       5.120  20.984 -21.408  1.00  0.00           C  
ATOM   2643  CD1 LEU A 165       5.880  21.629 -22.559  1.00  0.00           C  
ATOM   2644  CD2 LEU A 165       6.075  20.462 -20.346  1.00  0.00           C  
ATOM   2645  H   LEU A 165       2.427  23.699 -20.017  1.00  0.00           H  
ATOM   2646  HA  LEU A 165       3.610  23.135 -22.536  1.00  0.00           H  
ATOM   2647 1HB  LEU A 165       4.778  22.827 -20.387  1.00  0.00           H  
ATOM   2648 2HB  LEU A 165       3.661  21.531 -19.948  1.00  0.00           H  
ATOM   2649  HG  LEU A 165       4.540  20.155 -21.814  1.00  0.00           H  
ATOM   2650 1HD1 LEU A 165       6.554  20.897 -23.005  1.00  0.00           H  
ATOM   2651 2HD1 LEU A 165       5.173  21.976 -23.313  1.00  0.00           H  
ATOM   2652 3HD1 LEU A 165       6.457  22.474 -22.186  1.00  0.00           H  
ATOM   2653 1HD2 LEU A 165       6.750  19.730 -20.791  1.00  0.00           H  
ATOM   2654 2HD2 LEU A 165       6.657  21.290 -19.940  1.00  0.00           H  
ATOM   2655 3HD2 LEU A 165       5.506  19.991 -19.544  1.00  0.00           H  
ATOM   2656  N   ALA A 166       1.368  20.934 -21.552  1.00  0.00           N  
ATOM   2657  CA  ALA A 166       0.505  19.856 -22.021  1.00  0.00           C  
ATOM   2658  C   ALA A 166      -0.373  20.316 -23.178  1.00  0.00           C  
ATOM   2659  O   ALA A 166      -0.602  19.571 -24.131  1.00  0.00           O  
ATOM   2660  CB  ALA A 166      -0.355  19.331 -20.881  1.00  0.00           C  
ATOM   2661  H   ALA A 166       1.265  21.271 -20.605  1.00  0.00           H  
ATOM   2662  HA  ALA A 166       1.133  19.042 -22.387  1.00  0.00           H  
ATOM   2663 1HB  ALA A 166      -0.994  18.527 -21.246  1.00  0.00           H  
ATOM   2664 2HB  ALA A 166       0.287  18.951 -20.086  1.00  0.00           H  
ATOM   2665 3HB  ALA A 166      -0.975  20.138 -20.491  1.00  0.00           H  
ATOM   2666  N   GLU A 167      -0.863  21.548 -23.086  1.00  0.00           N  
ATOM   2667  CA  GLU A 167      -1.674  22.130 -24.149  1.00  0.00           C  
ATOM   2668  C   GLU A 167      -0.874  22.272 -25.438  1.00  0.00           C  
ATOM   2669  O   GLU A 167      -1.375  21.987 -26.526  1.00  0.00           O  
ATOM   2670  CB  GLU A 167      -2.216  23.495 -23.721  1.00  0.00           C  
ATOM   2671  CG  GLU A 167      -3.113  24.167 -24.751  1.00  0.00           C  
ATOM   2672  CD  GLU A 167      -3.714  25.452 -24.253  1.00  0.00           C  
ATOM   2673  OE1 GLU A 167      -3.555  25.750 -23.094  1.00  0.00           O  
ATOM   2674  OE2 GLU A 167      -4.334  26.136 -25.034  1.00  0.00           O1-
ATOM   2675  H   GLU A 167      -0.670  22.094 -22.260  1.00  0.00           H  
ATOM   2676  HA  GLU A 167      -2.510  21.460 -24.352  1.00  0.00           H  
ATOM   2677 1HB  GLU A 167      -2.787  23.387 -22.799  1.00  0.00           H  
ATOM   2678 2HB  GLU A 167      -1.384  24.168 -23.513  1.00  0.00           H  
ATOM   2679 1HG  GLU A 167      -2.528  24.376 -25.646  1.00  0.00           H  
ATOM   2680 2HG  GLU A 167      -3.912  23.479 -25.024  1.00  0.00           H  
ATOM   2681  N   LYS A 168       0.373  22.712 -25.308  1.00  0.00           N  
ATOM   2682  CA  LYS A 168       1.260  22.847 -26.457  1.00  0.00           C  
ATOM   2683  C   LYS A 168       1.608  21.488 -27.049  1.00  0.00           C  
ATOM   2684  O   LYS A 168       1.721  21.340 -28.266  1.00  0.00           O  
ATOM   2685  CB  LYS A 168       2.537  23.591 -26.064  1.00  0.00           C  
ATOM   2686  CG  LYS A 168       2.337  25.071 -25.768  1.00  0.00           C  
ATOM   2687  CD  LYS A 168       3.632  25.722 -25.307  1.00  0.00           C  
ATOM   2688  CE  LYS A 168       3.438  27.205 -25.025  1.00  0.00           C  
ATOM   2689  NZ  LYS A 168       4.671  27.834 -24.479  1.00  0.00           N1+
ATOM   2690  H   LYS A 168       0.715  22.959 -24.390  1.00  0.00           H  
ATOM   2691  HA  LYS A 168       0.744  23.422 -27.227  1.00  0.00           H  
ATOM   2692 1HB  LYS A 168       2.970  23.127 -25.177  1.00  0.00           H  
ATOM   2693 2HB  LYS A 168       3.269  23.506 -26.867  1.00  0.00           H  
ATOM   2694 1HG  LYS A 168       1.985  25.578 -26.667  1.00  0.00           H  
ATOM   2695 2HG  LYS A 168       1.585  25.187 -24.988  1.00  0.00           H  
ATOM   2696 1HD  LYS A 168       3.984  25.231 -24.399  1.00  0.00           H  
ATOM   2697 2HD  LYS A 168       4.393  25.606 -26.080  1.00  0.00           H  
ATOM   2698 1HE  LYS A 168       3.160  27.717 -25.945  1.00  0.00           H  
ATOM   2699 2HE  LYS A 168       2.630  27.335 -24.305  1.00  0.00           H  
ATOM   2700 1HZ  LYS A 168       4.500  28.815 -24.306  1.00  0.00           H  
ATOM   2701 2HZ  LYS A 168       4.927  27.379 -23.614  1.00  0.00           H  
ATOM   2702 3HZ  LYS A 168       5.423  27.737 -25.146  1.00  0.00           H  
ATOM   2703  N   GLN A 169       1.774  20.494 -26.181  1.00  0.00           N  
ATOM   2704  CA  GLN A 169       2.059  19.134 -26.619  1.00  0.00           C  
ATOM   2705  C   GLN A 169       0.834  18.491 -27.256  1.00  0.00           C  
ATOM   2706  O   GLN A 169       0.946  17.745 -28.227  1.00  0.00           O  
ATOM   2707  CB  GLN A 169       2.544  18.284 -25.443  1.00  0.00           C  
ATOM   2708  CG  GLN A 169       2.974  16.878 -25.826  1.00  0.00           C  
ATOM   2709  CD  GLN A 169       4.165  16.873 -26.765  1.00  0.00           C  
ATOM   2710  NE2 GLN A 169       4.042  16.147 -27.871  1.00  0.00           N  
ATOM   2711  OE1 GLN A 169       5.185  17.514 -26.500  1.00  0.00           O  
ATOM   2712  H   GLN A 169       1.700  20.689 -25.193  1.00  0.00           H  
ATOM   2713  HA  GLN A 169       2.851  19.172 -27.369  1.00  0.00           H  
ATOM   2714 1HB  GLN A 169       3.391  18.775 -24.963  1.00  0.00           H  
ATOM   2715 2HB  GLN A 169       1.750  18.202 -24.701  1.00  0.00           H  
ATOM   2716 1HG  GLN A 169       3.249  16.334 -24.922  1.00  0.00           H  
ATOM   2717 2HG  GLN A 169       2.143  16.378 -26.324  1.00  0.00           H  
ATOM   2718 1HE2 GLN A 169       4.795  16.105 -28.529  1.00  0.00           H  
ATOM   2719 2HE2 GLN A 169       3.197  15.642 -28.047  1.00  0.00           H  
ATOM   2720  N   GLY A 170      -0.338  18.787 -26.703  1.00  0.00           N  
ATOM   2721  CA  GLY A 170      -1.582  18.197 -27.183  1.00  0.00           C  
ATOM   2722  C   GLY A 170      -1.981  16.991 -26.341  1.00  0.00           C  
ATOM   2723  O   GLY A 170      -2.651  16.079 -26.824  1.00  0.00           O  
ATOM   2724  H   GLY A 170      -0.367  19.436 -25.930  1.00  0.00           H  
ATOM   2725 1HA  GLY A 170      -2.375  18.945 -27.152  1.00  0.00           H  
ATOM   2726 2HA  GLY A 170      -1.465  17.896 -28.223  1.00  0.00           H  
ATOM   2727  N   ASP A 171      -1.564  16.993 -25.078  1.00  0.00           N  
ATOM   2728  CA  ASP A 171      -1.867  15.894 -24.171  1.00  0.00           C  
ATOM   2729  C   ASP A 171      -2.892  16.310 -23.125  1.00  0.00           C  
ATOM   2730  O   ASP A 171      -2.559  16.980 -22.148  1.00  0.00           O  
ATOM   2731  CB  ASP A 171      -0.592  15.404 -23.479  1.00  0.00           C  
ATOM   2732  CG  ASP A 171      -0.834  14.204 -22.573  1.00  0.00           C  
ATOM   2733  OD1 ASP A 171      -1.939  14.047 -22.110  1.00  0.00           O  
ATOM   2734  OD2 ASP A 171       0.088  13.456 -22.352  1.00  0.00           O1-
ATOM   2735  H   ASP A 171      -1.023  17.776 -24.740  1.00  0.00           H  
ATOM   2736  HA  ASP A 171      -2.297  15.075 -24.749  1.00  0.00           H  
ATOM   2737 1HB  ASP A 171       0.148  15.130 -24.231  1.00  0.00           H  
ATOM   2738 2HB  ASP A 171      -0.169  16.212 -22.882  1.00  0.00           H  
ATOM   2739  N   PRO A 172      -4.141  15.910 -23.335  1.00  0.00           N  
ATOM   2740  CA  PRO A 172      -5.241  16.345 -22.483  1.00  0.00           C  
ATOM   2741  C   PRO A 172      -5.250  15.586 -21.163  1.00  0.00           C  
ATOM   2742  O   PRO A 172      -5.901  15.995 -20.203  1.00  0.00           O  
ATOM   2743  CB  PRO A 172      -6.479  16.024 -23.327  1.00  0.00           C  
ATOM   2744  CG  PRO A 172      -6.057  14.869 -24.170  1.00  0.00           C  
ATOM   2745  CD  PRO A 172      -4.622  15.162 -24.516  1.00  0.00           C  
ATOM   2746  HA  PRO A 172      -5.095  17.402 -22.258  1.00  0.00           H  
ATOM   2747 1HB  PRO A 172      -7.329  15.787 -22.672  1.00  0.00           H  
ATOM   2748 2HB  PRO A 172      -6.766  16.904 -23.922  1.00  0.00           H  
ATOM   2749 1HG  PRO A 172      -6.174  13.928 -23.610  1.00  0.00           H  
ATOM   2750 2HG  PRO A 172      -6.700  14.793 -25.058  1.00  0.00           H  
ATOM   2751 1HD  PRO A 172      -4.075  14.216 -24.647  1.00  0.00           H  
ATOM   2752 2HD  PRO A 172      -4.581  15.763 -25.436  1.00  0.00           H  
ATOM   2753  N   GLU A 173      -4.521  14.475 -21.120  1.00  0.00           N  
ATOM   2754  CA  GLU A 173      -4.468  13.637 -19.928  1.00  0.00           C  
ATOM   2755  C   GLU A 173      -3.584  14.261 -18.855  1.00  0.00           C  
ATOM   2756  O   GLU A 173      -3.956  14.311 -17.683  1.00  0.00           O  
ATOM   2757  CB  GLU A 173      -3.952  12.240 -20.280  1.00  0.00           C  
ATOM   2758  CG  GLU A 173      -3.836  11.295 -19.092  1.00  0.00           C  
ATOM   2759  CD  GLU A 173      -5.121  11.161 -18.323  1.00  0.00           C  
ATOM   2760  OE1 GLU A 173      -6.126  11.633 -18.797  1.00  0.00           O  
ATOM   2761  OE2 GLU A 173      -5.096  10.587 -17.260  1.00  0.00           O1-
ATOM   2762  H   GLU A 173      -3.989  14.204 -21.934  1.00  0.00           H  
ATOM   2763  HA  GLU A 173      -5.476  13.555 -19.518  1.00  0.00           H  
ATOM   2764 1HB  GLU A 173      -4.618  11.779 -21.010  1.00  0.00           H  
ATOM   2765 2HB  GLU A 173      -2.968  12.321 -20.740  1.00  0.00           H  
ATOM   2766 1HG  GLU A 173      -3.537  10.311 -19.452  1.00  0.00           H  
ATOM   2767 2HG  GLU A 173      -3.055  11.660 -18.426  1.00  0.00           H  
ATOM   2768  N   VAL A 174      -2.411  14.735 -19.264  1.00  0.00           N  
ATOM   2769  CA  VAL A 174      -1.549  15.512 -18.382  1.00  0.00           C  
ATOM   2770  C   VAL A 174      -2.218  16.815 -17.964  1.00  0.00           C  
ATOM   2771  O   VAL A 174      -2.143  17.220 -16.805  1.00  0.00           O  
ATOM   2772  CB  VAL A 174      -0.213  15.826 -19.082  1.00  0.00           C  
ATOM   2773  CG1 VAL A 174       0.583  16.843 -18.278  1.00  0.00           C  
ATOM   2774  CG2 VAL A 174       0.585  14.545 -19.272  1.00  0.00           C  
ATOM   2775  H   VAL A 174      -2.112  14.554 -20.212  1.00  0.00           H  
ATOM   2776  HA  VAL A 174      -1.366  14.930 -17.478  1.00  0.00           H  
ATOM   2777  HB  VAL A 174      -0.419  16.274 -20.054  1.00  0.00           H  
ATOM   2778 1HG1 VAL A 174       1.524  17.054 -18.787  1.00  0.00           H  
ATOM   2779 2HG1 VAL A 174       0.008  17.764 -18.185  1.00  0.00           H  
ATOM   2780 3HG1 VAL A 174       0.790  16.442 -17.286  1.00  0.00           H  
ATOM   2781 1HG2 VAL A 174       1.528  14.774 -19.768  1.00  0.00           H  
ATOM   2782 2HG2 VAL A 174       0.786  14.094 -18.300  1.00  0.00           H  
ATOM   2783 3HG2 VAL A 174       0.014  13.848 -19.885  1.00  0.00           H  
ATOM   2784  N   ALA A 175      -2.873  17.470 -18.917  1.00  0.00           N  
ATOM   2785  CA  ALA A 175      -3.613  18.694 -18.636  1.00  0.00           C  
ATOM   2786  C   ALA A 175      -4.686  18.459 -17.580  1.00  0.00           C  
ATOM   2787  O   ALA A 175      -4.840  19.252 -16.651  1.00  0.00           O  
ATOM   2788  CB  ALA A 175      -4.237  19.242 -19.912  1.00  0.00           C  
ATOM   2789  H   ALA A 175      -2.857  17.110 -19.862  1.00  0.00           H  
ATOM   2790  HA  ALA A 175      -2.917  19.436 -18.241  1.00  0.00           H  
ATOM   2791 1HB  ALA A 175      -4.786  20.156 -19.685  1.00  0.00           H  
ATOM   2792 2HB  ALA A 175      -3.452  19.460 -20.635  1.00  0.00           H  
ATOM   2793 3HB  ALA A 175      -4.920  18.502 -20.328  1.00  0.00           H  
ATOM   2794  N   ARG A 176      -5.423  17.365 -17.728  1.00  0.00           N  
ATOM   2795  CA  ARG A 176      -6.452  16.999 -16.762  1.00  0.00           C  
ATOM   2796  C   ARG A 176      -5.859  16.811 -15.370  1.00  0.00           C  
ATOM   2797  O   ARG A 176      -6.352  17.374 -14.392  1.00  0.00           O  
ATOM   2798  CB  ARG A 176      -7.155  15.719 -17.188  1.00  0.00           C  
ATOM   2799  CG  ARG A 176      -8.308  15.293 -16.293  1.00  0.00           C  
ATOM   2800  CD  ARG A 176      -8.889  13.996 -16.725  1.00  0.00           C  
ATOM   2801  NE  ARG A 176      -7.972  12.890 -16.501  1.00  0.00           N  
ATOM   2802  CZ  ARG A 176      -7.757  12.305 -15.307  1.00  0.00           C  
ATOM   2803  NH1 ARG A 176      -8.398  12.730 -14.241  1.00  0.00           N1+
ATOM   2804  NH2 ARG A 176      -6.900  11.303 -15.206  1.00  0.00           N  
ATOM   2805  H   ARG A 176      -5.269  16.772 -18.529  1.00  0.00           H  
ATOM   2806  HA  ARG A 176      -7.179  17.812 -16.703  1.00  0.00           H  
ATOM   2807 1HB  ARG A 176      -7.547  15.838 -18.197  1.00  0.00           H  
ATOM   2808 2HB  ARG A 176      -6.436  14.899 -17.211  1.00  0.00           H  
ATOM   2809 1HG  ARG A 176      -7.953  15.186 -15.268  1.00  0.00           H  
ATOM   2810 2HG  ARG A 176      -9.094  16.049 -16.328  1.00  0.00           H  
ATOM   2811 1HD  ARG A 176      -9.802  13.801 -16.163  1.00  0.00           H  
ATOM   2812 2HD  ARG A 176      -9.120  14.037 -17.789  1.00  0.00           H  
ATOM   2813  HE  ARG A 176      -7.460  12.535 -17.297  1.00  0.00           H  
ATOM   2814 1HH1 ARG A 176      -9.053  13.496 -14.317  1.00  0.00           H  
ATOM   2815 2HH1 ARG A 176      -8.237  12.291 -13.346  1.00  0.00           H  
ATOM   2816 1HH2 ARG A 176      -6.407  10.976 -16.026  1.00  0.00           H  
ATOM   2817 2HH2 ARG A 176      -6.739  10.865 -14.312  1.00  0.00           H  
ATOM   2818  N   ARG A 177      -4.798  16.017 -15.288  1.00  0.00           N  
ATOM   2819  CA  ARG A 177      -4.178  15.695 -14.007  1.00  0.00           C  
ATOM   2820  C   ARG A 177      -3.518  16.920 -13.391  1.00  0.00           C  
ATOM   2821  O   ARG A 177      -3.437  17.045 -12.168  1.00  0.00           O  
ATOM   2822  CB  ARG A 177      -3.140  14.595 -14.176  1.00  0.00           C  
ATOM   2823  CG  ARG A 177      -3.713  13.205 -14.407  1.00  0.00           C  
ATOM   2824  CD  ARG A 177      -2.641  12.196 -14.604  1.00  0.00           C  
ATOM   2825  NE  ARG A 177      -2.070  12.264 -15.939  1.00  0.00           N  
ATOM   2826  CZ  ARG A 177      -0.861  11.776 -16.280  1.00  0.00           C  
ATOM   2827  NH1 ARG A 177      -0.110  11.188 -15.375  1.00  0.00           N1+
ATOM   2828  NH2 ARG A 177      -0.431  11.888 -17.525  1.00  0.00           N  
ATOM   2829  H   ARG A 177      -4.408  15.626 -16.134  1.00  0.00           H  
ATOM   2830  HA  ARG A 177      -4.958  15.359 -13.322  1.00  0.00           H  
ATOM   2831 1HB  ARG A 177      -2.495  14.830 -15.021  1.00  0.00           H  
ATOM   2832 2HB  ARG A 177      -2.511  14.549 -13.287  1.00  0.00           H  
ATOM   2833 1HG  ARG A 177      -4.309  12.909 -13.544  1.00  0.00           H  
ATOM   2834 2HG  ARG A 177      -4.343  13.215 -15.297  1.00  0.00           H  
ATOM   2835 1HD  ARG A 177      -1.843  12.367 -13.883  1.00  0.00           H  
ATOM   2836 2HD  ARG A 177      -3.052  11.197 -14.459  1.00  0.00           H  
ATOM   2837  HE  ARG A 177      -2.619  12.709 -16.663  1.00  0.00           H  
ATOM   2838 1HH1 ARG A 177      -0.440  11.103 -14.424  1.00  0.00           H  
ATOM   2839 2HH1 ARG A 177       0.795  10.823 -15.631  1.00  0.00           H  
ATOM   2840 1HH2 ARG A 177      -1.008  12.340 -18.221  1.00  0.00           H  
ATOM   2841 2HH2 ARG A 177       0.475  11.522 -17.780  1.00  0.00           H  
ATOM   2842  N   ALA A 178      -3.047  17.824 -14.243  1.00  0.00           N  
ATOM   2843  CA  ALA A 178      -2.472  19.083 -13.785  1.00  0.00           C  
ATOM   2844  C   ALA A 178      -3.479  19.884 -12.972  1.00  0.00           C  
ATOM   2845  O   ALA A 178      -3.151  20.429 -11.917  1.00  0.00           O  
ATOM   2846  CB  ALA A 178      -1.977  19.901 -14.969  1.00  0.00           C  
ATOM   2847  H   ALA A 178      -3.087  17.633 -15.234  1.00  0.00           H  
ATOM   2848  HA  ALA A 178      -1.624  18.861 -13.135  1.00  0.00           H  
ATOM   2849 1HB  ALA A 178      -1.551  20.838 -14.611  1.00  0.00           H  
ATOM   2850 2HB  ALA A 178      -1.216  19.338 -15.507  1.00  0.00           H  
ATOM   2851 3HB  ALA A 178      -2.810  20.114 -15.636  1.00  0.00           H  
ATOM   2852  N   VAL A 179      -4.710  19.954 -13.467  1.00  0.00           N  
ATOM   2853  CA  VAL A 179      -5.780  20.658 -12.768  1.00  0.00           C  
ATOM   2854  C   VAL A 179      -6.130  19.965 -11.457  1.00  0.00           C  
ATOM   2855  O   VAL A 179      -6.394  20.621 -10.450  1.00  0.00           O  
ATOM   2856  CB  VAL A 179      -7.037  20.737 -13.655  1.00  0.00           C  
ATOM   2857  CG1 VAL A 179      -8.210  21.301 -12.868  1.00  0.00           C  
ATOM   2858  CG2 VAL A 179      -6.751  21.588 -14.883  1.00  0.00           C  
ATOM   2859  H   VAL A 179      -4.912  19.509 -14.352  1.00  0.00           H  
ATOM   2860  HA  VAL A 179      -5.432  21.663 -12.528  1.00  0.00           H  
ATOM   2861  HB  VAL A 179      -7.314  19.729 -13.967  1.00  0.00           H  
ATOM   2862 1HG1 VAL A 179      -9.090  21.349 -13.510  1.00  0.00           H  
ATOM   2863 2HG1 VAL A 179      -8.419  20.655 -12.015  1.00  0.00           H  
ATOM   2864 3HG1 VAL A 179      -7.964  22.302 -12.515  1.00  0.00           H  
ATOM   2865 1HG2 VAL A 179      -7.644  21.639 -15.506  1.00  0.00           H  
ATOM   2866 2HG2 VAL A 179      -6.469  22.594 -14.570  1.00  0.00           H  
ATOM   2867 3HG2 VAL A 179      -5.936  21.143 -15.453  1.00  0.00           H  
ATOM   2868  N   GLU A 180      -6.129  18.637 -11.478  1.00  0.00           N  
ATOM   2869  CA  GLU A 180      -6.349  17.853 -10.270  1.00  0.00           C  
ATOM   2870  C   GLU A 180      -5.380  18.254  -9.167  1.00  0.00           C  
ATOM   2871  O   GLU A 180      -5.763  18.384  -8.005  1.00  0.00           O  
ATOM   2872  CB  GLU A 180      -6.204  16.359 -10.569  1.00  0.00           C  
ATOM   2873  CG  GLU A 180      -7.360  15.761 -11.359  1.00  0.00           C  
ATOM   2874  CD  GLU A 180      -7.190  14.291 -11.622  1.00  0.00           C  
ATOM   2875  OE1 GLU A 180      -6.071  13.838 -11.656  1.00  0.00           O  
ATOM   2876  OE2 GLU A 180      -8.180  13.619 -11.790  1.00  0.00           O1-
ATOM   2877  H   GLU A 180      -5.972  18.159 -12.353  1.00  0.00           H  
ATOM   2878  HA  GLU A 180      -7.360  18.050  -9.908  1.00  0.00           H  
ATOM   2879 1HB  GLU A 180      -5.288  16.189 -11.136  1.00  0.00           H  
ATOM   2880 2HB  GLU A 180      -6.118  15.807  -9.633  1.00  0.00           H  
ATOM   2881 1HG  GLU A 180      -8.284  15.914 -10.803  1.00  0.00           H  
ATOM   2882 2HG  GLU A 180      -7.448  16.288 -12.308  1.00  0.00           H  
ATOM   2883  N   LEU A 181      -4.118  18.448  -9.538  1.00  0.00           N  
ATOM   2884  CA  LEU A 181      -3.098  18.873  -8.587  1.00  0.00           C  
ATOM   2885  C   LEU A 181      -3.435  20.230  -7.985  1.00  0.00           C  
ATOM   2886  O   LEU A 181      -3.240  20.456  -6.790  1.00  0.00           O  
ATOM   2887  CB  LEU A 181      -1.728  18.938  -9.273  1.00  0.00           C  
ATOM   2888  CG  LEU A 181      -1.103  17.587  -9.643  1.00  0.00           C  
ATOM   2889  CD1 LEU A 181       0.176  17.817 -10.436  1.00  0.00           C  
ATOM   2890  CD2 LEU A 181      -0.825  16.793  -8.375  1.00  0.00           C  
ATOM   2891  H   LEU A 181      -3.860  18.300 -10.503  1.00  0.00           H  
ATOM   2892  HA  LEU A 181      -3.060  18.149  -7.772  1.00  0.00           H  
ATOM   2893 1HB  LEU A 181      -1.826  19.519 -10.189  1.00  0.00           H  
ATOM   2894 2HB  LEU A 181      -1.032  19.455  -8.613  1.00  0.00           H  
ATOM   2895  HG  LEU A 181      -1.793  17.028 -10.276  1.00  0.00           H  
ATOM   2896 1HD1 LEU A 181       0.619  16.857 -10.698  1.00  0.00           H  
ATOM   2897 2HD1 LEU A 181      -0.055  18.370 -11.346  1.00  0.00           H  
ATOM   2898 3HD1 LEU A 181       0.880  18.389  -9.832  1.00  0.00           H  
ATOM   2899 1HD2 LEU A 181      -0.382  15.831  -8.637  1.00  0.00           H  
ATOM   2900 2HD2 LEU A 181      -0.135  17.350  -7.741  1.00  0.00           H  
ATOM   2901 3HD2 LEU A 181      -1.758  16.627  -7.837  1.00  0.00           H  
ATOM   2902  N   VAL A 182      -3.942  21.132  -8.817  1.00  0.00           N  
ATOM   2903  CA  VAL A 182      -4.358  22.452  -8.357  1.00  0.00           C  
ATOM   2904  C   VAL A 182      -5.502  22.353  -7.357  1.00  0.00           C  
ATOM   2905  O   VAL A 182      -5.529  23.073  -6.359  1.00  0.00           O  
ATOM   2906  CB  VAL A 182      -4.798  23.320  -9.551  1.00  0.00           C  
ATOM   2907  CG1 VAL A 182      -5.363  24.647  -9.065  1.00  0.00           C  
ATOM   2908  CG2 VAL A 182      -3.622  23.546 -10.488  1.00  0.00           C  
ATOM   2909  H   VAL A 182      -4.044  20.897  -9.795  1.00  0.00           H  
ATOM   2910  HA  VAL A 182      -3.514  22.922  -7.850  1.00  0.00           H  
ATOM   2911  HB  VAL A 182      -5.597  22.807 -10.086  1.00  0.00           H  
ATOM   2912 1HG1 VAL A 182      -5.670  25.247  -9.922  1.00  0.00           H  
ATOM   2913 2HG1 VAL A 182      -6.226  24.462  -8.425  1.00  0.00           H  
ATOM   2914 3HG1 VAL A 182      -4.600  25.183  -8.502  1.00  0.00           H  
ATOM   2915 1HG2 VAL A 182      -3.941  24.160 -11.331  1.00  0.00           H  
ATOM   2916 2HG2 VAL A 182      -2.821  24.054  -9.951  1.00  0.00           H  
ATOM   2917 3HG2 VAL A 182      -3.260  22.586 -10.856  1.00  0.00           H  
ATOM   2918  N   LYS A 183      -6.443  21.457  -7.630  1.00  0.00           N  
ATOM   2919  CA  LYS A 183      -7.549  21.203  -6.712  1.00  0.00           C  
ATOM   2920  C   LYS A 183      -7.045  20.661  -5.382  1.00  0.00           C  
ATOM   2921  O   LYS A 183      -7.545  21.035  -4.320  1.00  0.00           O  
ATOM   2922  CB  LYS A 183      -8.548  20.226  -7.333  1.00  0.00           C  
ATOM   2923  CG  LYS A 183      -9.345  20.797  -8.499  1.00  0.00           C  
ATOM   2924  CD  LYS A 183     -10.311  19.767  -9.065  1.00  0.00           C  
ATOM   2925  CE  LYS A 183     -11.094  20.329 -10.242  1.00  0.00           C  
ATOM   2926  NZ  LYS A 183     -12.043  19.332 -10.807  1.00  0.00           N1+
ATOM   2927  H   LYS A 183      -6.394  20.939  -8.495  1.00  0.00           H  
ATOM   2928  HA  LYS A 183      -8.058  22.146  -6.515  1.00  0.00           H  
ATOM   2929 1HB  LYS A 183      -8.019  19.342  -7.691  1.00  0.00           H  
ATOM   2930 2HB  LYS A 183      -9.256  19.897  -6.573  1.00  0.00           H  
ATOM   2931 1HG  LYS A 183      -9.911  21.666  -8.161  1.00  0.00           H  
ATOM   2932 2HG  LYS A 183      -8.662  21.113  -9.286  1.00  0.00           H  
ATOM   2933 1HD  LYS A 183      -9.755  18.888  -9.395  1.00  0.00           H  
ATOM   2934 2HD  LYS A 183     -11.012  19.460  -8.288  1.00  0.00           H  
ATOM   2935 1HE  LYS A 183     -11.656  21.205  -9.920  1.00  0.00           H  
ATOM   2936 2HE  LYS A 183     -10.402  20.637 -11.025  1.00  0.00           H  
ATOM   2937 1HZ  LYS A 183     -12.541  19.742 -11.584  1.00  0.00           H  
ATOM   2938 2HZ  LYS A 183     -11.530  18.521 -11.126  1.00  0.00           H  
ATOM   2939 3HZ  LYS A 183     -12.703  19.053 -10.095  1.00  0.00           H  
ATOM   2940  N   ARG A 184      -6.054  19.779  -5.444  1.00  0.00           N  
ATOM   2941  CA  ARG A 184      -5.431  19.239  -4.242  1.00  0.00           C  
ATOM   2942  C   ARG A 184      -4.757  20.337  -3.429  1.00  0.00           C  
ATOM   2943  O   ARG A 184      -4.809  20.336  -2.200  1.00  0.00           O  
ATOM   2944  CB  ARG A 184      -4.404  18.175  -4.602  1.00  0.00           C  
ATOM   2945  CG  ARG A 184      -3.664  17.574  -3.418  1.00  0.00           C  
ATOM   2946  CD  ARG A 184      -4.581  16.834  -2.515  1.00  0.00           C  
ATOM   2947  NE  ARG A 184      -3.857  16.090  -1.497  1.00  0.00           N  
ATOM   2948  CZ  ARG A 184      -4.437  15.396  -0.498  1.00  0.00           C  
ATOM   2949  NH1 ARG A 184      -5.747  15.362  -0.396  1.00  0.00           N1+
ATOM   2950  NH2 ARG A 184      -3.689  14.750   0.379  1.00  0.00           N  
ATOM   2951  H   ARG A 184      -5.722  19.474  -6.348  1.00  0.00           H  
ATOM   2952  HA  ARG A 184      -6.209  18.798  -3.618  1.00  0.00           H  
ATOM   2953 1HB  ARG A 184      -4.896  17.360  -5.132  1.00  0.00           H  
ATOM   2954 2HB  ARG A 184      -3.660  18.602  -5.275  1.00  0.00           H  
ATOM   2955 1HG  ARG A 184      -2.904  16.880  -3.779  1.00  0.00           H  
ATOM   2956 2HG  ARG A 184      -3.186  18.370  -2.846  1.00  0.00           H  
ATOM   2957 1HD  ARG A 184      -5.245  17.539  -2.014  1.00  0.00           H  
ATOM   2958 2HD  ARG A 184      -5.174  16.129  -3.096  1.00  0.00           H  
ATOM   2959  HE  ARG A 184      -2.847  16.092  -1.543  1.00  0.00           H  
ATOM   2960 1HH1 ARG A 184      -6.319  15.856  -1.067  1.00  0.00           H  
ATOM   2961 2HH1 ARG A 184      -6.182  14.843   0.353  1.00  0.00           H  
ATOM   2962 1HH2 ARG A 184      -2.681  14.776   0.300  1.00  0.00           H  
ATOM   2963 2HH2 ARG A 184      -4.123  14.231   1.127  1.00  0.00           H  
ATOM   2964  N   VAL A 185      -4.121  21.273  -4.125  1.00  0.00           N  
ATOM   2965  CA  VAL A 185      -3.539  22.444  -3.479  1.00  0.00           C  
ATOM   2966  C   VAL A 185      -4.598  23.255  -2.747  1.00  0.00           C  
ATOM   2967  O   VAL A 185      -4.405  23.654  -1.599  1.00  0.00           O  
ATOM   2968  CB  VAL A 185      -2.843  23.338  -4.523  1.00  0.00           C  
ATOM   2969  CG1 VAL A 185      -2.503  24.694  -3.920  1.00  0.00           C  
ATOM   2970  CG2 VAL A 185      -1.591  22.650  -5.042  1.00  0.00           C  
ATOM   2971  H   VAL A 185      -4.041  21.174  -5.127  1.00  0.00           H  
ATOM   2972  HA  VAL A 185      -2.812  22.106  -2.740  1.00  0.00           H  
ATOM   2973  HB  VAL A 185      -3.530  23.518  -5.350  1.00  0.00           H  
ATOM   2974 1HG1 VAL A 185      -2.012  25.313  -4.671  1.00  0.00           H  
ATOM   2975 2HG1 VAL A 185      -3.418  25.184  -3.588  1.00  0.00           H  
ATOM   2976 3HG1 VAL A 185      -1.834  24.557  -3.071  1.00  0.00           H  
ATOM   2977 1HG2 VAL A 185      -1.104  23.287  -5.780  1.00  0.00           H  
ATOM   2978 2HG2 VAL A 185      -0.906  22.465  -4.214  1.00  0.00           H  
ATOM   2979 3HG2 VAL A 185      -1.863  21.701  -5.506  1.00  0.00           H  
ATOM   2980  N   ALA A 186      -5.718  23.499  -3.419  1.00  0.00           N  
ATOM   2981  CA  ALA A 186      -6.825  24.239  -2.823  1.00  0.00           C  
ATOM   2982  C   ALA A 186      -7.274  23.599  -1.516  1.00  0.00           C  
ATOM   2983  O   ALA A 186      -7.536  24.291  -0.532  1.00  0.00           O  
ATOM   2984  CB  ALA A 186      -7.989  24.325  -3.797  1.00  0.00           C  
ATOM   2985  H   ALA A 186      -5.807  23.161  -4.367  1.00  0.00           H  
ATOM   2986  HA  ALA A 186      -6.482  25.249  -2.596  1.00  0.00           H  
ATOM   2987 1HB  ALA A 186      -8.809  24.880  -3.338  1.00  0.00           H  
ATOM   2988 2HB  ALA A 186      -7.668  24.837  -4.705  1.00  0.00           H  
ATOM   2989 3HB  ALA A 186      -8.329  23.322  -4.049  1.00  0.00           H  
ATOM   2990  N   GLU A 187      -7.360  22.273  -1.511  1.00  0.00           N  
ATOM   2991  CA  GLU A 187      -7.656  21.529  -0.293  1.00  0.00           C  
ATOM   2992  C   GLU A 187      -6.600  21.781   0.777  1.00  0.00           C  
ATOM   2993  O   GLU A 187      -6.926  22.087   1.924  1.00  0.00           O  
ATOM   2994  CB  GLU A 187      -7.746  20.030  -0.591  1.00  0.00           C  
ATOM   2995  CG  GLU A 187      -8.012  19.160   0.630  1.00  0.00           C  
ATOM   2996  CD  GLU A 187      -7.898  17.690   0.336  1.00  0.00           C  
ATOM   2997  OE1 GLU A 187      -7.764  17.341  -0.812  1.00  0.00           O  
ATOM   2998  OE2 GLU A 187      -7.943  16.916   1.262  1.00  0.00           O1-
ATOM   2999  H   GLU A 187      -7.219  21.768  -2.373  1.00  0.00           H  
ATOM   3000  HA  GLU A 187      -8.614  21.874   0.101  1.00  0.00           H  
ATOM   3001 1HB  GLU A 187      -8.544  19.849  -1.311  1.00  0.00           H  
ATOM   3002 2HB  GLU A 187      -6.814  19.692  -1.045  1.00  0.00           H  
ATOM   3003 1HG  GLU A 187      -7.298  19.420   1.410  1.00  0.00           H  
ATOM   3004 2HG  GLU A 187      -9.012  19.375   1.003  1.00  0.00           H  
ATOM   3005  N   LEU A 188      -5.334  21.651   0.392  1.00  0.00           N  
ATOM   3006  CA  LEU A 188      -4.228  21.849   1.322  1.00  0.00           C  
ATOM   3007  C   LEU A 188      -4.228  23.265   1.885  1.00  0.00           C  
ATOM   3008  O   LEU A 188      -3.962  23.473   3.068  1.00  0.00           O  
ATOM   3009  CB  LEU A 188      -2.892  21.570   0.623  1.00  0.00           C  
ATOM   3010  CG  LEU A 188      -2.623  20.103   0.264  1.00  0.00           C  
ATOM   3011  CD1 LEU A 188      -1.370  20.012  -0.597  1.00  0.00           C  
ATOM   3012  CD2 LEU A 188      -2.470  19.287   1.539  1.00  0.00           C  
ATOM   3013  H   LEU A 188      -5.134  21.409  -0.567  1.00  0.00           H  
ATOM   3014  HA  LEU A 188      -4.353  21.161   2.158  1.00  0.00           H  
ATOM   3015 1HB  LEU A 188      -2.854  22.149  -0.298  1.00  0.00           H  
ATOM   3016 2HB  LEU A 188      -2.083  21.906   1.273  1.00  0.00           H  
ATOM   3017  HG  LEU A 188      -3.457  19.712  -0.320  1.00  0.00           H  
ATOM   3018 1HD1 LEU A 188      -1.179  18.970  -0.853  1.00  0.00           H  
ATOM   3019 2HD1 LEU A 188      -1.514  20.589  -1.511  1.00  0.00           H  
ATOM   3020 3HD1 LEU A 188      -0.520  20.412  -0.045  1.00  0.00           H  
ATOM   3021 1HD2 LEU A 188      -2.280  18.244   1.283  1.00  0.00           H  
ATOM   3022 2HD2 LEU A 188      -1.636  19.676   2.122  1.00  0.00           H  
ATOM   3023 3HD2 LEU A 188      -3.386  19.355   2.126  1.00  0.00           H  
ATOM   3024  N   LEU A 189      -4.531  24.236   1.030  1.00  0.00           N  
ATOM   3025  CA  LEU A 189      -4.569  25.633   1.441  1.00  0.00           C  
ATOM   3026  C   LEU A 189      -5.638  25.866   2.504  1.00  0.00           C  
ATOM   3027  O   LEU A 189      -5.422  26.608   3.461  1.00  0.00           O  
ATOM   3028  CB  LEU A 189      -4.838  26.535   0.230  1.00  0.00           C  
ATOM   3029  CG  LEU A 189      -3.698  26.633  -0.792  1.00  0.00           C  
ATOM   3030  CD1 LEU A 189      -4.187  27.374  -2.029  1.00  0.00           C  
ATOM   3031  CD2 LEU A 189      -2.511  27.346  -0.162  1.00  0.00           C  
ATOM   3032  H   LEU A 189      -4.737  24.000   0.071  1.00  0.00           H  
ATOM   3033  HA  LEU A 189      -3.605  25.893   1.880  1.00  0.00           H  
ATOM   3034 1HB  LEU A 189      -5.719  26.162  -0.291  1.00  0.00           H  
ATOM   3035 2HB  LEU A 189      -5.052  27.542   0.586  1.00  0.00           H  
ATOM   3036  HG  LEU A 189      -3.398  25.631  -1.100  1.00  0.00           H  
ATOM   3037 1HD1 LEU A 189      -3.377  27.444  -2.756  1.00  0.00           H  
ATOM   3038 2HD1 LEU A 189      -5.024  26.832  -2.471  1.00  0.00           H  
ATOM   3039 3HD1 LEU A 189      -4.511  28.376  -1.749  1.00  0.00           H  
ATOM   3040 1HD2 LEU A 189      -1.701  27.416  -0.888  1.00  0.00           H  
ATOM   3041 2HD2 LEU A 189      -2.810  28.349   0.146  1.00  0.00           H  
ATOM   3042 3HD2 LEU A 189      -2.171  26.786   0.710  1.00  0.00           H  
ATOM   3043  N   GLU A 190      -6.788  25.225   2.328  1.00  0.00           N  
ATOM   3044  CA  GLU A 190      -7.845  25.261   3.332  1.00  0.00           C  
ATOM   3045  C   GLU A 190      -7.373  24.665   4.651  1.00  0.00           C  
ATOM   3046  O   GLU A 190      -7.544  25.266   5.712  1.00  0.00           O  
ATOM   3047  CB  GLU A 190      -9.080  24.507   2.833  1.00  0.00           C  
ATOM   3048  CG  GLU A 190     -10.236  24.472   3.822  1.00  0.00           C  
ATOM   3049  CD  GLU A 190     -11.409  23.674   3.323  1.00  0.00           C  
ATOM   3050  OE1 GLU A 190     -11.480  23.435   2.141  1.00  0.00           O  
ATOM   3051  OE2 GLU A 190     -12.234  23.303   4.124  1.00  0.00           O1-
ATOM   3052  H   GLU A 190      -6.935  24.701   1.477  1.00  0.00           H  
ATOM   3053  HA  GLU A 190      -8.113  26.302   3.516  1.00  0.00           H  
ATOM   3054 1HB  GLU A 190      -9.440  24.968   1.913  1.00  0.00           H  
ATOM   3055 2HB  GLU A 190      -8.808  23.478   2.599  1.00  0.00           H  
ATOM   3056 1HG  GLU A 190      -9.888  24.036   4.758  1.00  0.00           H  
ATOM   3057 2HG  GLU A 190     -10.558  25.492   4.026  1.00  0.00           H  
ATOM   3058  N   ARG A 191      -6.776  23.480   4.580  1.00  0.00           N  
ATOM   3059  CA  ARG A 191      -6.281  22.798   5.769  1.00  0.00           C  
ATOM   3060  C   ARG A 191      -5.238  23.639   6.493  1.00  0.00           C  
ATOM   3061  O   ARG A 191      -5.236  23.721   7.721  1.00  0.00           O  
ATOM   3062  CB  ARG A 191      -5.676  21.451   5.400  1.00  0.00           C  
ATOM   3063  CG  ARG A 191      -6.676  20.409   4.926  1.00  0.00           C  
ATOM   3064  CD  ARG A 191      -6.012  19.124   4.588  1.00  0.00           C  
ATOM   3065  NE  ARG A 191      -6.948  18.159   4.035  1.00  0.00           N  
ATOM   3066  CZ  ARG A 191      -7.756  17.368   4.769  1.00  0.00           C  
ATOM   3067  NH1 ARG A 191      -7.731  17.442   6.081  1.00  0.00           N1+
ATOM   3068  NH2 ARG A 191      -8.574  16.521   4.170  1.00  0.00           N  
ATOM   3069  H   ARG A 191      -6.663  23.040   3.677  1.00  0.00           H  
ATOM   3070  HA  ARG A 191      -7.116  22.646   6.453  1.00  0.00           H  
ATOM   3071 1HB  ARG A 191      -4.942  21.587   4.607  1.00  0.00           H  
ATOM   3072 2HB  ARG A 191      -5.153  21.038   6.263  1.00  0.00           H  
ATOM   3073 1HG  ARG A 191      -7.406  20.220   5.714  1.00  0.00           H  
ATOM   3074 2HG  ARG A 191      -7.190  20.775   4.036  1.00  0.00           H  
ATOM   3075 1HD  ARG A 191      -5.230  19.303   3.849  1.00  0.00           H  
ATOM   3076 2HD  ARG A 191      -5.570  18.695   5.486  1.00  0.00           H  
ATOM   3077  HE  ARG A 191      -6.996  18.074   3.028  1.00  0.00           H  
ATOM   3078 1HH1 ARG A 191      -7.106  18.091   6.539  1.00  0.00           H  
ATOM   3079 2HH1 ARG A 191      -8.336  16.850   6.632  1.00  0.00           H  
ATOM   3080 1HH2 ARG A 191      -8.594  16.465   3.161  1.00  0.00           H  
ATOM   3081 2HH2 ARG A 191      -9.179  15.930   4.719  1.00  0.00           H  
ATOM   3082  N   ILE A 192      -4.351  24.261   5.725  1.00  0.00           N  
ATOM   3083  CA  ILE A 192      -3.352  25.163   6.285  1.00  0.00           C  
ATOM   3084  C   ILE A 192      -4.007  26.376   6.936  1.00  0.00           C  
ATOM   3085  O   ILE A 192      -3.625  26.787   8.031  1.00  0.00           O  
ATOM   3086  CB  ILE A 192      -2.366  25.632   5.198  1.00  0.00           C  
ATOM   3087  CG1 ILE A 192      -1.511  24.460   4.712  1.00  0.00           C  
ATOM   3088  CG2 ILE A 192      -1.486  26.754   5.727  1.00  0.00           C  
ATOM   3089  CD1 ILE A 192      -0.776  24.735   3.419  1.00  0.00           C  
ATOM   3090  H   ILE A 192      -4.368  24.106   4.727  1.00  0.00           H  
ATOM   3091  HA  ILE A 192      -2.799  24.631   7.058  1.00  0.00           H  
ATOM   3092  HB  ILE A 192      -2.923  25.995   4.335  1.00  0.00           H  
ATOM   3093 1HG1 ILE A 192      -0.776  24.205   5.474  1.00  0.00           H  
ATOM   3094 2HG1 ILE A 192      -2.143  23.584   4.563  1.00  0.00           H  
ATOM   3095 1HG2 ILE A 192      -0.796  27.073   4.946  1.00  0.00           H  
ATOM   3096 2HG2 ILE A 192      -2.110  27.596   6.025  1.00  0.00           H  
ATOM   3097 3HG2 ILE A 192      -0.921  26.398   6.588  1.00  0.00           H  
ATOM   3098 1HD1 ILE A 192      -0.192  23.858   3.139  1.00  0.00           H  
ATOM   3099 2HD1 ILE A 192      -1.497  24.958   2.632  1.00  0.00           H  
ATOM   3100 3HD1 ILE A 192      -0.110  25.585   3.554  1.00  0.00           H  
ATOM   3101  N   ALA A 193      -4.998  26.942   6.256  1.00  0.00           N  
ATOM   3102  CA  ALA A 193      -5.724  28.094   6.777  1.00  0.00           C  
ATOM   3103  C   ALA A 193      -6.402  27.763   8.102  1.00  0.00           C  
ATOM   3104  O   ALA A 193      -6.431  28.585   9.018  1.00  0.00           O  
ATOM   3105  CB  ALA A 193      -6.752  28.575   5.764  1.00  0.00           C  
ATOM   3106  H   ALA A 193      -5.253  26.568   5.353  1.00  0.00           H  
ATOM   3107  HA  ALA A 193      -5.013  28.898   6.962  1.00  0.00           H  
ATOM   3108 1HB  ALA A 193      -7.287  29.435   6.167  1.00  0.00           H  
ATOM   3109 2HB  ALA A 193      -6.247  28.863   4.842  1.00  0.00           H  
ATOM   3110 3HB  ALA A 193      -7.460  27.774   5.554  1.00  0.00           H  
ATOM   3111  N   ARG A 194      -6.945  26.553   8.198  1.00  0.00           N  
ATOM   3112  CA  ARG A 194      -7.629  26.114   9.407  1.00  0.00           C  
ATOM   3113  C   ARG A 194      -6.651  25.948  10.563  1.00  0.00           C  
ATOM   3114  O   ARG A 194      -6.936  26.350  11.691  1.00  0.00           O  
ATOM   3115  CB  ARG A 194      -8.351  24.797   9.165  1.00  0.00           C  
ATOM   3116  CG  ARG A 194      -9.586  24.898   8.283  1.00  0.00           C  
ATOM   3117  CD  ARG A 194     -10.229  23.573   8.085  1.00  0.00           C  
ATOM   3118  NE  ARG A 194     -11.369  23.653   7.186  1.00  0.00           N  
ATOM   3119  CZ  ARG A 194     -12.613  24.013   7.558  1.00  0.00           C  
ATOM   3120  NH1 ARG A 194     -12.860  24.323   8.811  1.00  0.00           N1+
ATOM   3121  NH2 ARG A 194     -13.584  24.055   6.662  1.00  0.00           N  
ATOM   3122  H   ARG A 194      -6.881  25.922   7.412  1.00  0.00           H  
ATOM   3123  HA  ARG A 194      -8.351  26.879   9.693  1.00  0.00           H  
ATOM   3124 1HB  ARG A 194      -7.669  24.088   8.697  1.00  0.00           H  
ATOM   3125 2HB  ARG A 194      -8.662  24.371  10.119  1.00  0.00           H  
ATOM   3126 1HG  ARG A 194     -10.312  25.565   8.749  1.00  0.00           H  
ATOM   3127 2HG  ARG A 194      -9.304  25.292   7.306  1.00  0.00           H  
ATOM   3128 1HD  ARG A 194      -9.506  22.879   7.658  1.00  0.00           H  
ATOM   3129 2HD  ARG A 194     -10.577  23.191   9.043  1.00  0.00           H  
ATOM   3130  HE  ARG A 194     -11.217  23.422   6.213  1.00  0.00           H  
ATOM   3131 1HH1 ARG A 194     -12.118  24.291   9.495  1.00  0.00           H  
ATOM   3132 2HH1 ARG A 194     -13.792  24.593   9.090  1.00  0.00           H  
ATOM   3133 1HH2 ARG A 194     -13.394  23.817   5.698  1.00  0.00           H  
ATOM   3134 2HH2 ARG A 194     -14.516  24.325   6.941  1.00  0.00           H  
ATOM   3135  N   GLU A 195      -5.500  25.351  10.276  1.00  0.00           N  
ATOM   3136  CA  GLU A 195      -4.486  25.110  11.297  1.00  0.00           C  
ATOM   3137  C   GLU A 195      -3.831  26.411  11.742  1.00  0.00           C  
ATOM   3138  O   GLU A 195      -3.499  26.582  12.915  1.00  0.00           O  
ATOM   3139  CB  GLU A 195      -3.420  24.145  10.773  1.00  0.00           C  
ATOM   3140  CG  GLU A 195      -3.903  22.713  10.591  1.00  0.00           C  
ATOM   3141  CD  GLU A 195      -4.370  22.086  11.875  1.00  0.00           C  
ATOM   3142  OE1 GLU A 195      -3.947  22.525  12.918  1.00  0.00           O  
ATOM   3143  OE2 GLU A 195      -5.152  21.166  11.814  1.00  0.00           O1-
ATOM   3144  H   GLU A 195      -5.320  25.059   9.326  1.00  0.00           H  
ATOM   3145  HA  GLU A 195      -4.972  24.670  12.169  1.00  0.00           H  
ATOM   3146 1HB  GLU A 195      -3.051  24.498   9.810  1.00  0.00           H  
ATOM   3147 2HB  GLU A 195      -2.575  24.128  11.462  1.00  0.00           H  
ATOM   3148 1HG  GLU A 195      -4.726  22.706   9.877  1.00  0.00           H  
ATOM   3149 2HG  GLU A 195      -3.092  22.117  10.176  1.00  0.00           H  
ATOM   3150  N   SER A 196      -3.646  27.327  10.796  1.00  0.00           N  
ATOM   3151  CA  SER A 196      -3.011  28.608  11.085  1.00  0.00           C  
ATOM   3152  C   SER A 196      -4.022  29.615  11.620  1.00  0.00           C  
ATOM   3153  O   SER A 196      -3.664  30.536  12.355  1.00  0.00           O  
ATOM   3154  CB  SER A 196      -2.350  29.157   9.836  1.00  0.00           C  
ATOM   3155  OG  SER A 196      -3.302  29.444   8.848  1.00  0.00           O  
ATOM   3156  H   SER A 196      -3.953  27.132   9.854  1.00  0.00           H  
ATOM   3157  HA  SER A 196      -2.258  28.454  11.857  1.00  0.00           H  
ATOM   3158 1HB  SER A 196      -1.796  30.062  10.085  1.00  0.00           H  
ATOM   3159 2HB  SER A 196      -1.634  28.430   9.454  1.00  0.00           H  
ATOM   3160  HG  SER A 196      -3.558  28.598   8.473  1.00  0.00           H  
ATOM   3161  N   GLY A 197      -5.283  29.435  11.246  1.00  0.00           N  
ATOM   3162  CA  GLY A 197      -6.337  30.364  11.634  1.00  0.00           C  
ATOM   3163  C   GLY A 197      -6.249  31.659  10.837  1.00  0.00           C  
ATOM   3164  O   GLY A 197      -6.485  32.745  11.368  1.00  0.00           O  
ATOM   3165  H   GLY A 197      -5.520  28.632  10.682  1.00  0.00           H  
ATOM   3166 1HA  GLY A 197      -7.310  29.899  11.474  1.00  0.00           H  
ATOM   3167 2HA  GLY A 197      -6.257  30.583  12.699  1.00  0.00           H  
ATOM   3168  N   SER A 198      -5.909  31.540   9.559  1.00  0.00           N  
ATOM   3169  CA  SER A 198      -5.656  32.704   8.720  1.00  0.00           C  
ATOM   3170  C   SER A 198      -6.785  32.918   7.719  1.00  0.00           C  
ATOM   3171  O   SER A 198      -7.028  32.078   6.852  1.00  0.00           O  
ATOM   3172  CB  SER A 198      -4.340  32.540   7.983  1.00  0.00           C  
ATOM   3173  OG  SER A 198      -4.161  33.564   7.043  1.00  0.00           O  
ATOM   3174  H   SER A 198      -5.824  30.616   9.157  1.00  0.00           H  
ATOM   3175  HA  SER A 198      -5.610  33.586   9.359  1.00  0.00           H  
ATOM   3176 1HB  SER A 198      -3.518  32.554   8.698  1.00  0.00           H  
ATOM   3177 2HB  SER A 198      -4.322  31.575   7.481  1.00  0.00           H  
ATOM   3178  HG  SER A 198      -3.376  34.043   7.319  1.00  0.00           H  
ATOM   3179  N   GLU A 199      -7.472  34.049   7.843  1.00  0.00           N  
ATOM   3180  CA  GLU A 199      -8.523  34.413   6.899  1.00  0.00           C  
ATOM   3181  C   GLU A 199      -7.945  34.723   5.526  1.00  0.00           C  
ATOM   3182  O   GLU A 199      -8.582  34.468   4.502  1.00  0.00           O  
ATOM   3183  CB  GLU A 199      -9.310  35.620   7.415  1.00  0.00           C  
ATOM   3184  CG  GLU A 199     -10.122  35.350   8.674  1.00  0.00           C  
ATOM   3185  CD  GLU A 199     -11.158  34.278   8.483  1.00  0.00           C  
ATOM   3186  OE1 GLU A 199     -11.870  34.332   7.509  1.00  0.00           O  
ATOM   3187  OE2 GLU A 199     -11.238  33.403   9.313  1.00  0.00           O1-
ATOM   3188  H   GLU A 199      -7.262  34.671   8.611  1.00  0.00           H  
ATOM   3189  HA  GLU A 199      -9.199  33.566   6.791  1.00  0.00           H  
ATOM   3190 1HB  GLU A 199      -8.623  36.439   7.629  1.00  0.00           H  
ATOM   3191 2HB  GLU A 199      -9.997  35.964   6.641  1.00  0.00           H  
ATOM   3192 1HG  GLU A 199      -9.445  35.047   9.472  1.00  0.00           H  
ATOM   3193 2HG  GLU A 199     -10.613  36.272   8.982  1.00  0.00           H  
ATOM   3194  N   GLU A 200      -6.736  35.273   5.506  1.00  0.00           N  
ATOM   3195  CA  GLU A 200      -6.012  35.489   4.260  1.00  0.00           C  
ATOM   3196  C   GLU A 200      -5.786  34.177   3.521  1.00  0.00           C  
ATOM   3197  O   GLU A 200      -6.041  34.079   2.320  1.00  0.00           O  
ATOM   3198  CB  GLU A 200      -4.668  36.169   4.535  1.00  0.00           C  
ATOM   3199  CG  GLU A 200      -3.817  36.406   3.295  1.00  0.00           C  
ATOM   3200  CD  GLU A 200      -2.472  36.993   3.612  1.00  0.00           C  
ATOM   3201  OE1 GLU A 200      -2.375  37.729   4.565  1.00  0.00           O  
ATOM   3202  OE2 GLU A 200      -1.537  36.707   2.901  1.00  0.00           O1-
ATOM   3203  H   GLU A 200      -6.309  35.552   6.377  1.00  0.00           H  
ATOM   3204  HA  GLU A 200      -6.613  36.132   3.616  1.00  0.00           H  
ATOM   3205 1HB  GLU A 200      -4.839  37.133   5.012  1.00  0.00           H  
ATOM   3206 2HB  GLU A 200      -4.087  35.560   5.228  1.00  0.00           H  
ATOM   3207 1HG  GLU A 200      -3.674  35.457   2.778  1.00  0.00           H  
ATOM   3208 2HG  GLU A 200      -4.352  37.076   2.623  1.00  0.00           H  
ATOM   3209  N   ALA A 201      -5.308  33.170   4.243  1.00  0.00           N  
ATOM   3210  CA  ALA A 201      -5.062  31.857   3.660  1.00  0.00           C  
ATOM   3211  C   ALA A 201      -6.348  31.241   3.124  1.00  0.00           C  
ATOM   3212  O   ALA A 201      -6.340  30.557   2.100  1.00  0.00           O  
ATOM   3213  CB  ALA A 201      -4.422  30.934   4.687  1.00  0.00           C  
ATOM   3214  H   ALA A 201      -5.109  33.318   5.223  1.00  0.00           H  
ATOM   3215  HA  ALA A 201      -4.376  31.974   2.820  1.00  0.00           H  
ATOM   3216 1HB  ALA A 201      -4.244  29.956   4.237  1.00  0.00           H  
ATOM   3217 2HB  ALA A 201      -3.474  31.359   5.019  1.00  0.00           H  
ATOM   3218 3HB  ALA A 201      -5.087  30.822   5.541  1.00  0.00           H  
ATOM   3219  N   LYS A 202      -7.453  31.490   3.821  1.00  0.00           N  
ATOM   3220  CA  LYS A 202      -8.763  31.041   3.366  1.00  0.00           C  
ATOM   3221  C   LYS A 202      -9.119  31.658   2.019  1.00  0.00           C  
ATOM   3222  O   LYS A 202      -9.612  30.973   1.124  1.00  0.00           O  
ATOM   3223  CB  LYS A 202      -9.836  31.383   4.401  1.00  0.00           C  
ATOM   3224  CG  LYS A 202      -9.759  30.562   5.682  1.00  0.00           C  
ATOM   3225  CD  LYS A 202     -10.855  30.959   6.659  1.00  0.00           C  
ATOM   3226  CE  LYS A 202     -10.716  30.216   7.980  1.00  0.00           C  
ATOM   3227  NZ  LYS A 202     -11.746  30.638   8.967  1.00  0.00           N1+
ATOM   3228  H   LYS A 202      -7.381  32.002   4.688  1.00  0.00           H  
ATOM   3229  HA  LYS A 202      -8.732  29.959   3.236  1.00  0.00           H  
ATOM   3230 1HB  LYS A 202      -9.756  32.436   4.673  1.00  0.00           H  
ATOM   3231 2HB  LYS A 202     -10.824  31.231   3.966  1.00  0.00           H  
ATOM   3232 1HG  LYS A 202      -9.863  29.503   5.442  1.00  0.00           H  
ATOM   3233 2HG  LYS A 202      -8.789  30.716   6.155  1.00  0.00           H  
ATOM   3234 1HD  LYS A 202     -10.804  32.032   6.848  1.00  0.00           H  
ATOM   3235 2HD  LYS A 202     -11.829  30.730   6.226  1.00  0.00           H  
ATOM   3236 1HE  LYS A 202     -10.814  29.145   7.807  1.00  0.00           H  
ATOM   3237 2HE  LYS A 202      -9.729  30.405   8.401  1.00  0.00           H  
ATOM   3238 1HZ  LYS A 202     -11.619  30.124   9.828  1.00  0.00           H  
ATOM   3239 2HZ  LYS A 202     -11.652  31.628   9.150  1.00  0.00           H  
ATOM   3240 3HZ  LYS A 202     -12.666  30.451   8.596  1.00  0.00           H  
ATOM   3241  N   GLU A 203      -8.865  32.955   1.882  1.00  0.00           N  
ATOM   3242  CA  GLU A 203      -9.060  33.643   0.612  1.00  0.00           C  
ATOM   3243  C   GLU A 203      -8.196  33.031  -0.483  1.00  0.00           C  
ATOM   3244  O   GLU A 203      -8.670  32.780  -1.592  1.00  0.00           O  
ATOM   3245  CB  GLU A 203      -8.738  35.132   0.757  1.00  0.00           C  
ATOM   3246  CG  GLU A 203      -8.899  35.938  -0.524  1.00  0.00           C  
ATOM   3247  CD  GLU A 203      -8.557  37.391  -0.348  1.00  0.00           C  
ATOM   3248  OE1 GLU A 203      -8.671  37.880   0.750  1.00  0.00           O  
ATOM   3249  OE2 GLU A 203      -8.182  38.014  -1.314  1.00  0.00           O1-
ATOM   3250  H   GLU A 203      -8.529  33.478   2.680  1.00  0.00           H  
ATOM   3251  HA  GLU A 203     -10.102  33.533   0.314  1.00  0.00           H  
ATOM   3252 1HB  GLU A 203      -9.387  35.573   1.513  1.00  0.00           H  
ATOM   3253 2HB  GLU A 203      -7.710  35.251   1.099  1.00  0.00           H  
ATOM   3254 1HG  GLU A 203      -8.251  35.515  -1.292  1.00  0.00           H  
ATOM   3255 2HG  GLU A 203      -9.929  35.851  -0.869  1.00  0.00           H  
ATOM   3256  N   ARG A 204      -6.929  32.793  -0.168  1.00  0.00           N  
ATOM   3257  CA  ARG A 204      -6.000  32.201  -1.123  1.00  0.00           C  
ATOM   3258  C   ARG A 204      -6.486  30.835  -1.590  1.00  0.00           C  
ATOM   3259  O   ARG A 204      -6.378  30.497  -2.769  1.00  0.00           O  
ATOM   3260  CB  ARG A 204      -4.616  32.060  -0.505  1.00  0.00           C  
ATOM   3261  CG  ARG A 204      -3.887  33.371  -0.262  1.00  0.00           C  
ATOM   3262  CD  ARG A 204      -2.589  33.160   0.429  1.00  0.00           C  
ATOM   3263  NE  ARG A 204      -1.932  34.418   0.745  1.00  0.00           N  
ATOM   3264  CZ  ARG A 204      -1.137  35.100  -0.103  1.00  0.00           C  
ATOM   3265  NH1 ARG A 204      -0.912  34.635  -1.310  1.00  0.00           N1+
ATOM   3266  NH2 ARG A 204      -0.584  36.237   0.281  1.00  0.00           N  
ATOM   3267  H   ARG A 204      -6.599  33.029   0.758  1.00  0.00           H  
ATOM   3268  HA  ARG A 204      -5.943  32.848  -1.998  1.00  0.00           H  
ATOM   3269 1HB  ARG A 204      -4.695  31.546   0.450  1.00  0.00           H  
ATOM   3270 2HB  ARG A 204      -3.988  31.450  -1.154  1.00  0.00           H  
ATOM   3271 1HG  ARG A 204      -3.692  33.862  -1.216  1.00  0.00           H  
ATOM   3272 2HG  ARG A 204      -4.504  34.022   0.359  1.00  0.00           H  
ATOM   3273 1HD  ARG A 204      -2.757  32.620   1.359  1.00  0.00           H  
ATOM   3274 2HD  ARG A 204      -1.927  32.580  -0.213  1.00  0.00           H  
ATOM   3275  HE  ARG A 204      -2.081  34.807   1.666  1.00  0.00           H  
ATOM   3276 1HH1 ARG A 204      -1.335  33.765  -1.604  1.00  0.00           H  
ATOM   3277 2HH1 ARG A 204      -0.317  35.146  -1.946  1.00  0.00           H  
ATOM   3278 1HH2 ARG A 204      -0.757  36.594   1.211  1.00  0.00           H  
ATOM   3279 2HH2 ARG A 204       0.012  36.748  -0.354  1.00  0.00           H  
ATOM   3280  N   ALA A 205      -7.020  30.053  -0.658  1.00  0.00           N  
ATOM   3281  CA  ALA A 205      -7.590  28.752  -0.985  1.00  0.00           C  
ATOM   3282  C   ALA A 205      -8.761  28.889  -1.949  1.00  0.00           C  
ATOM   3283  O   ALA A 205      -8.883  28.126  -2.909  1.00  0.00           O  
ATOM   3284  CB  ALA A 205      -8.030  28.033   0.281  1.00  0.00           C  
ATOM   3285  H   ALA A 205      -7.034  30.370   0.301  1.00  0.00           H  
ATOM   3286  HA  ALA A 205      -6.824  28.153  -1.481  1.00  0.00           H  
ATOM   3287 1HB  ALA A 205      -8.453  27.063   0.021  1.00  0.00           H  
ATOM   3288 2HB  ALA A 205      -7.170  27.890   0.936  1.00  0.00           H  
ATOM   3289 3HB  ALA A 205      -8.782  28.629   0.795  1.00  0.00           H  
ATOM   3290  N   GLU A 206      -9.623  29.868  -1.690  1.00  0.00           N  
ATOM   3291  CA  GLU A 206     -10.781  30.114  -2.542  1.00  0.00           C  
ATOM   3292  C   GLU A 206     -10.355  30.523  -3.946  1.00  0.00           C  
ATOM   3293  O   GLU A 206     -10.939  30.083  -4.934  1.00  0.00           O  
ATOM   3294  CB  GLU A 206     -11.671  31.199  -1.932  1.00  0.00           C  
ATOM   3295  CG  GLU A 206     -12.409  30.772  -0.671  1.00  0.00           C  
ATOM   3296  CD  GLU A 206     -13.309  29.589  -0.893  1.00  0.00           C  
ATOM   3297  OE1 GLU A 206     -13.905  29.507  -1.940  1.00  0.00           O  
ATOM   3298  OE2 GLU A 206     -13.402  28.765  -0.013  1.00  0.00           O1-
ATOM   3299  H   GLU A 206      -9.473  30.453  -0.882  1.00  0.00           H  
ATOM   3300  HA  GLU A 206     -11.352  29.189  -2.625  1.00  0.00           H  
ATOM   3301 1HB  GLU A 206     -11.065  32.071  -1.686  1.00  0.00           H  
ATOM   3302 2HB  GLU A 206     -12.415  31.513  -2.664  1.00  0.00           H  
ATOM   3303 1HG  GLU A 206     -11.678  30.519   0.097  1.00  0.00           H  
ATOM   3304 2HG  GLU A 206     -13.001  31.611  -0.308  1.00  0.00           H  
ATOM   3305  N   ARG A 207      -9.332  31.368  -4.025  1.00  0.00           N  
ATOM   3306  CA  ARG A 207      -8.849  31.867  -5.308  1.00  0.00           C  
ATOM   3307  C   ARG A 207      -8.299  30.735  -6.165  1.00  0.00           C  
ATOM   3308  O   ARG A 207      -8.566  30.668  -7.365  1.00  0.00           O  
ATOM   3309  CB  ARG A 207      -7.765  32.915  -5.102  1.00  0.00           C  
ATOM   3310  CG  ARG A 207      -8.263  34.255  -4.583  1.00  0.00           C  
ATOM   3311  CD  ARG A 207      -7.150  35.224  -4.410  1.00  0.00           C  
ATOM   3312  NE  ARG A 207      -7.619  36.503  -3.900  1.00  0.00           N  
ATOM   3313  CZ  ARG A 207      -8.108  37.498  -4.665  1.00  0.00           C  
ATOM   3314  NH1 ARG A 207      -8.187  37.348  -5.968  1.00  0.00           N1+
ATOM   3315  NH2 ARG A 207      -8.510  38.626  -4.104  1.00  0.00           N  
ATOM   3316  H   ARG A 207      -8.878  31.671  -3.175  1.00  0.00           H  
ATOM   3317  HA  ARG A 207      -9.687  32.312  -5.843  1.00  0.00           H  
ATOM   3318 1HB  ARG A 207      -7.028  32.541  -4.393  1.00  0.00           H  
ATOM   3319 2HB  ARG A 207      -7.251  33.097  -6.045  1.00  0.00           H  
ATOM   3320 1HG  ARG A 207      -8.977  34.677  -5.291  1.00  0.00           H  
ATOM   3321 2HG  ARG A 207      -8.748  34.115  -3.617  1.00  0.00           H  
ATOM   3322 1HD  ARG A 207      -6.424  34.822  -3.705  1.00  0.00           H  
ATOM   3323 2HD  ARG A 207      -6.666  35.397  -5.371  1.00  0.00           H  
ATOM   3324  HE  ARG A 207      -7.574  36.655  -2.902  1.00  0.00           H  
ATOM   3325 1HH1 ARG A 207      -7.880  36.486  -6.397  1.00  0.00           H  
ATOM   3326 2HH1 ARG A 207      -8.554  38.094  -6.541  1.00  0.00           H  
ATOM   3327 1HH2 ARG A 207      -8.449  38.741  -3.101  1.00  0.00           H  
ATOM   3328 2HH2 ARG A 207      -8.877  39.371  -4.676  1.00  0.00           H  
ATOM   3329  N   VAL A 208      -7.530  29.847  -5.545  1.00  0.00           N  
ATOM   3330  CA  VAL A 208      -6.970  28.697  -6.243  1.00  0.00           C  
ATOM   3331  C   VAL A 208      -8.064  27.722  -6.661  1.00  0.00           C  
ATOM   3332  O   VAL A 208      -8.013  27.146  -7.747  1.00  0.00           O  
ATOM   3333  CB  VAL A 208      -5.952  27.970  -5.344  1.00  0.00           C  
ATOM   3334  CG1 VAL A 208      -5.553  26.637  -5.961  1.00  0.00           C  
ATOM   3335  CG2 VAL A 208      -4.732  28.850  -5.127  1.00  0.00           C  
ATOM   3336  H   VAL A 208      -7.328  29.974  -4.564  1.00  0.00           H  
ATOM   3337  HA  VAL A 208      -6.479  29.049  -7.151  1.00  0.00           H  
ATOM   3338  HB  VAL A 208      -6.420  27.752  -4.384  1.00  0.00           H  
ATOM   3339 1HG1 VAL A 208      -4.834  26.137  -5.313  1.00  0.00           H  
ATOM   3340 2HG1 VAL A 208      -6.437  26.010  -6.075  1.00  0.00           H  
ATOM   3341 3HG1 VAL A 208      -5.102  26.810  -6.938  1.00  0.00           H  
ATOM   3342 1HG2 VAL A 208      -4.017  28.330  -4.490  1.00  0.00           H  
ATOM   3343 2HG2 VAL A 208      -4.267  29.073  -6.088  1.00  0.00           H  
ATOM   3344 3HG2 VAL A 208      -5.035  29.781  -4.646  1.00  0.00           H  
ATOM   3345  N   ARG A 209      -9.051  27.538  -5.791  1.00  0.00           N  
ATOM   3346  CA  ARG A 209     -10.198  26.693  -6.099  1.00  0.00           C  
ATOM   3347  C   ARG A 209     -10.898  27.154  -7.370  1.00  0.00           C  
ATOM   3348  O   ARG A 209     -11.142  26.360  -8.279  1.00  0.00           O  
ATOM   3349  CB  ARG A 209     -11.191  26.698  -4.946  1.00  0.00           C  
ATOM   3350  CG  ARG A 209     -12.423  25.832  -5.160  1.00  0.00           C  
ATOM   3351  CD  ARG A 209     -13.408  25.998  -4.061  1.00  0.00           C  
ATOM   3352  NE  ARG A 209     -13.816  27.385  -3.903  1.00  0.00           N  
ATOM   3353  CZ  ARG A 209     -14.573  28.065  -4.786  1.00  0.00           C  
ATOM   3354  NH1 ARG A 209     -14.997  27.474  -5.881  1.00  0.00           N1+
ATOM   3355  NH2 ARG A 209     -14.891  29.326  -4.551  1.00  0.00           N  
ATOM   3356  H   ARG A 209      -9.005  27.998  -4.893  1.00  0.00           H  
ATOM   3357  HA  ARG A 209      -9.842  25.676  -6.268  1.00  0.00           H  
ATOM   3358 1HB  ARG A 209     -10.698  26.352  -4.039  1.00  0.00           H  
ATOM   3359 2HB  ARG A 209     -11.533  27.717  -4.765  1.00  0.00           H  
ATOM   3360 1HG  ARG A 209     -12.905  26.109  -6.097  1.00  0.00           H  
ATOM   3361 2HG  ARG A 209     -12.127  24.783  -5.199  1.00  0.00           H  
ATOM   3362 1HD  ARG A 209     -14.296  25.405  -4.276  1.00  0.00           H  
ATOM   3363 2HD  ARG A 209     -12.967  25.664  -3.123  1.00  0.00           H  
ATOM   3364  HE  ARG A 209     -13.509  27.874  -3.073  1.00  0.00           H  
ATOM   3365 1HH1 ARG A 209     -14.755  26.510  -6.061  1.00  0.00           H  
ATOM   3366 2HH1 ARG A 209     -15.565  27.983  -6.542  1.00  0.00           H  
ATOM   3367 1HH2 ARG A 209     -14.565  29.781  -3.709  1.00  0.00           H  
ATOM   3368 2HH2 ARG A 209     -15.458  29.836  -5.212  1.00  0.00           H  
ATOM   3369  N   GLU A 210     -11.218  28.441  -7.428  1.00  0.00           N  
ATOM   3370  CA  GLU A 210     -11.836  29.025  -8.613  1.00  0.00           C  
ATOM   3371  C   GLU A 210     -10.916  28.922  -9.822  1.00  0.00           C  
ATOM   3372  O   GLU A 210     -11.364  28.639 -10.934  1.00  0.00           O  
ATOM   3373  CB  GLU A 210     -12.198  30.490  -8.360  1.00  0.00           C  
ATOM   3374  CG  GLU A 210     -13.399  30.692  -7.446  1.00  0.00           C  
ATOM   3375  CD  GLU A 210     -14.680  30.180  -8.043  1.00  0.00           C  
ATOM   3376  OE1 GLU A 210     -14.778  30.138  -9.245  1.00  0.00           O  
ATOM   3377  OE2 GLU A 210     -15.562  29.830  -7.294  1.00  0.00           O1-
ATOM   3378  H   GLU A 210     -11.027  29.033  -6.632  1.00  0.00           H  
ATOM   3379  HA  GLU A 210     -12.744  28.464  -8.840  1.00  0.00           H  
ATOM   3380 1HB  GLU A 210     -11.347  31.003  -7.911  1.00  0.00           H  
ATOM   3381 2HB  GLU A 210     -12.413  30.981  -9.309  1.00  0.00           H  
ATOM   3382 1HG  GLU A 210     -13.217  30.175  -6.505  1.00  0.00           H  
ATOM   3383 2HG  GLU A 210     -13.503  31.755  -7.231  1.00  0.00           H  
ATOM   3384  N   GLU A 211      -9.626  29.155  -9.600  1.00  0.00           N  
ATOM   3385  CA  GLU A 211      -8.627  28.994 -10.649  1.00  0.00           C  
ATOM   3386  C   GLU A 211      -8.674  27.592 -11.245  1.00  0.00           C  
ATOM   3387  O   GLU A 211      -8.618  27.423 -12.464  1.00  0.00           O  
ATOM   3388  CB  GLU A 211      -7.228  29.279 -10.099  1.00  0.00           C  
ATOM   3389  CG  GLU A 211      -6.110  29.140 -11.123  1.00  0.00           C  
ATOM   3390  CD  GLU A 211      -6.108  30.247 -12.141  1.00  0.00           C  
ATOM   3391  OE1 GLU A 211      -6.739  31.249 -11.903  1.00  0.00           O  
ATOM   3392  OE2 GLU A 211      -5.475  30.089 -13.159  1.00  0.00           O1-
ATOM   3393  H   GLU A 211      -9.333  29.450  -8.681  1.00  0.00           H  
ATOM   3394  HA  GLU A 211      -8.848  29.700 -11.449  1.00  0.00           H  
ATOM   3395 1HB  GLU A 211      -7.193  30.294  -9.701  1.00  0.00           H  
ATOM   3396 2HB  GLU A 211      -7.014  28.597  -9.276  1.00  0.00           H  
ATOM   3397 1HG  GLU A 211      -5.153  29.140 -10.603  1.00  0.00           H  
ATOM   3398 2HG  GLU A 211      -6.216  28.184 -11.633  1.00  0.00           H  
ATOM   3399  N   ALA A 212      -8.778  26.590 -10.379  1.00  0.00           N  
ATOM   3400  CA  ALA A 212      -8.845  25.201 -10.819  1.00  0.00           C  
ATOM   3401  C   ALA A 212     -10.005  24.983 -11.781  1.00  0.00           C  
ATOM   3402  O   ALA A 212      -9.860  24.311 -12.802  1.00  0.00           O  
ATOM   3403  CB  ALA A 212      -8.971  24.272  -9.621  1.00  0.00           C  
ATOM   3404  H   ALA A 212      -8.812  26.795  -9.391  1.00  0.00           H  
ATOM   3405  HA  ALA A 212      -7.925  24.963 -11.352  1.00  0.00           H  
ATOM   3406 1HB  ALA A 212      -9.020  23.238  -9.965  1.00  0.00           H  
ATOM   3407 2HB  ALA A 212      -8.104  24.396  -8.971  1.00  0.00           H  
ATOM   3408 3HB  ALA A 212      -9.877  24.513  -9.067  1.00  0.00           H  
ATOM   3409  N   ARG A 213     -11.158  25.556 -11.449  1.00  0.00           N  
ATOM   3410  CA  ARG A 213     -12.328  25.479 -12.315  1.00  0.00           C  
ATOM   3411  C   ARG A 213     -12.049  26.103 -13.677  1.00  0.00           C  
ATOM   3412  O   ARG A 213     -12.401  25.537 -14.713  1.00  0.00           O  
ATOM   3413  CB  ARG A 213     -13.516  26.181 -11.674  1.00  0.00           C  
ATOM   3414  CG  ARG A 213     -14.772  26.224 -12.529  1.00  0.00           C  
ATOM   3415  CD  ARG A 213     -15.830  27.063 -11.910  1.00  0.00           C  
ATOM   3416  NE  ARG A 213     -15.343  28.392 -11.576  1.00  0.00           N  
ATOM   3417  CZ  ARG A 213     -15.035  29.343 -12.480  1.00  0.00           C  
ATOM   3418  NH1 ARG A 213     -15.169  29.098 -13.764  1.00  0.00           N1+
ATOM   3419  NH2 ARG A 213     -14.598  30.523 -12.074  1.00  0.00           N  
ATOM   3420  H   ARG A 213     -11.224  26.057 -10.575  1.00  0.00           H  
ATOM   3421  HA  ARG A 213     -12.571  24.429 -12.477  1.00  0.00           H  
ATOM   3422 1HB  ARG A 213     -13.771  25.684 -10.739  1.00  0.00           H  
ATOM   3423 2HB  ARG A 213     -13.245  27.210 -11.434  1.00  0.00           H  
ATOM   3424 1HG  ARG A 213     -14.532  26.642 -13.507  1.00  0.00           H  
ATOM   3425 2HG  ARG A 213     -15.164  25.214 -12.652  1.00  0.00           H  
ATOM   3426 1HD  ARG A 213     -16.663  27.170 -12.605  1.00  0.00           H  
ATOM   3427 2HD  ARG A 213     -16.180  26.589 -10.994  1.00  0.00           H  
ATOM   3428  HE  ARG A 213     -15.226  28.618 -10.597  1.00  0.00           H  
ATOM   3429 1HH1 ARG A 213     -15.503  28.196 -14.074  1.00  0.00           H  
ATOM   3430 2HH1 ARG A 213     -14.938  29.811 -14.441  1.00  0.00           H  
ATOM   3431 1HH2 ARG A 213     -14.495  30.711 -11.086  1.00  0.00           H  
ATOM   3432 2HH2 ARG A 213     -14.368  31.235 -12.751  1.00  0.00           H  
ATOM   3433  N   GLU A 214     -11.415  27.270 -13.666  1.00  0.00           N  
ATOM   3434  CA  GLU A 214     -11.055  27.955 -14.902  1.00  0.00           C  
ATOM   3435  C   GLU A 214     -10.055  27.141 -15.712  1.00  0.00           C  
ATOM   3436  O   GLU A 214     -10.134  27.085 -16.940  1.00  0.00           O  
ATOM   3437  CB  GLU A 214     -10.473  29.337 -14.596  1.00  0.00           C  
ATOM   3438  CG  GLU A 214     -11.490  30.350 -14.091  1.00  0.00           C  
ATOM   3439  CD  GLU A 214     -12.473  30.769 -15.148  1.00  0.00           C  
ATOM   3440  OE1 GLU A 214     -12.102  30.806 -16.297  1.00  0.00           O  
ATOM   3441  OE2 GLU A 214     -13.598  31.051 -14.807  1.00  0.00           O1-
ATOM   3442  H   GLU A 214     -11.177  27.693 -12.782  1.00  0.00           H  
ATOM   3443  HA  GLU A 214     -11.953  28.073 -15.508  1.00  0.00           H  
ATOM   3444 1HB  GLU A 214      -9.691  29.243 -13.842  1.00  0.00           H  
ATOM   3445 2HB  GLU A 214     -10.012  29.745 -15.496  1.00  0.00           H  
ATOM   3446 1HG  GLU A 214     -12.037  29.915 -13.255  1.00  0.00           H  
ATOM   3447 2HG  GLU A 214     -10.961  31.229 -13.725  1.00  0.00           H  
ATOM   3448  N   LEU A 215      -9.111  26.512 -15.019  1.00  0.00           N  
ATOM   3449  CA  LEU A 215      -8.100  25.688 -15.671  1.00  0.00           C  
ATOM   3450  C   LEU A 215      -8.713  24.421 -16.254  1.00  0.00           C  
ATOM   3451  O   LEU A 215      -8.281  23.935 -17.299  1.00  0.00           O  
ATOM   3452  CB  LEU A 215      -6.995  25.317 -14.675  1.00  0.00           C  
ATOM   3453  CG  LEU A 215      -6.160  26.488 -14.141  1.00  0.00           C  
ATOM   3454  CD1 LEU A 215      -5.204  25.984 -13.068  1.00  0.00           C  
ATOM   3455  CD2 LEU A 215      -5.400  27.135 -15.290  1.00  0.00           C  
ATOM   3456  H   LEU A 215      -9.096  26.605 -14.013  1.00  0.00           H  
ATOM   3457  HA  LEU A 215      -7.672  26.258 -16.498  1.00  0.00           H  
ATOM   3458 1HB  LEU A 215      -7.450  24.819 -13.821  1.00  0.00           H  
ATOM   3459 2HB  LEU A 215      -6.313  24.617 -15.157  1.00  0.00           H  
ATOM   3460  HG  LEU A 215      -6.818  27.225 -13.681  1.00  0.00           H  
ATOM   3461 1HD1 LEU A 215      -4.611  26.816 -12.689  1.00  0.00           H  
ATOM   3462 2HD1 LEU A 215      -5.775  25.544 -12.251  1.00  0.00           H  
ATOM   3463 3HD1 LEU A 215      -4.542  25.232 -13.496  1.00  0.00           H  
ATOM   3464 1HD2 LEU A 215      -4.807  27.968 -14.910  1.00  0.00           H  
ATOM   3465 2HD2 LEU A 215      -4.740  26.400 -15.750  1.00  0.00           H  
ATOM   3466 3HD2 LEU A 215      -6.108  27.503 -16.033  1.00  0.00           H  
ATOM   3467  N   GLN A 216      -9.720  23.890 -15.569  1.00  0.00           N  
ATOM   3468  CA  GLN A 216     -10.448  22.724 -16.059  1.00  0.00           C  
ATOM   3469  C   GLN A 216     -11.159  23.031 -17.369  1.00  0.00           C  
ATOM   3470  O   GLN A 216     -11.234  22.183 -18.261  1.00  0.00           O  
ATOM   3471  CB  GLN A 216     -11.460  22.246 -15.015  1.00  0.00           C  
ATOM   3472  CG  GLN A 216     -12.184  20.964 -15.390  1.00  0.00           C  
ATOM   3473  CD  GLN A 216     -13.028  20.421 -14.253  1.00  0.00           C  
ATOM   3474  NE2 GLN A 216     -13.966  19.541 -14.582  1.00  0.00           N  
ATOM   3475  OE1 GLN A 216     -12.839  20.790 -13.091  1.00  0.00           O  
ATOM   3476  H   GLN A 216      -9.989  24.304 -14.689  1.00  0.00           H  
ATOM   3477  HA  GLN A 216      -9.732  21.925 -16.250  1.00  0.00           H  
ATOM   3478 1HB  GLN A 216     -10.952  22.079 -14.065  1.00  0.00           H  
ATOM   3479 2HB  GLN A 216     -12.210  23.020 -14.853  1.00  0.00           H  
ATOM   3480 1HG  GLN A 216     -12.840  21.164 -16.238  1.00  0.00           H  
ATOM   3481 2HG  GLN A 216     -11.446  20.208 -15.660  1.00  0.00           H  
ATOM   3482 1HE2 GLN A 216     -14.555  19.148 -13.874  1.00  0.00           H  
ATOM   3483 2HE2 GLN A 216     -14.085  19.269 -15.537  1.00  0.00           H  
ATOM   3484  N   GLU A 217     -11.685  24.246 -17.483  1.00  0.00           N  
ATOM   3485  CA  GLU A 217     -12.332  24.691 -18.712  1.00  0.00           C  
ATOM   3486  C   GLU A 217     -11.339  24.752 -19.864  1.00  0.00           C  
ATOM   3487  O   GLU A 217     -11.684  24.457 -21.009  1.00  0.00           O  
ATOM   3488  CB  GLU A 217     -12.978  26.064 -18.509  1.00  0.00           C  
ATOM   3489  CG  GLU A 217     -14.179  26.061 -17.575  1.00  0.00           C  
ATOM   3490  CD  GLU A 217     -15.307  25.203 -18.074  1.00  0.00           C  
ATOM   3491  OE1 GLU A 217     -15.636  25.302 -19.232  1.00  0.00           O  
ATOM   3492  OE2 GLU A 217     -15.842  24.448 -17.297  1.00  0.00           O1-
ATOM   3493  H   GLU A 217     -11.634  24.879 -16.697  1.00  0.00           H  
ATOM   3494  HA  GLU A 217     -13.102  23.966 -18.978  1.00  0.00           H  
ATOM   3495 1HB  GLU A 217     -12.240  26.757 -18.105  1.00  0.00           H  
ATOM   3496 2HB  GLU A 217     -13.304  26.458 -19.472  1.00  0.00           H  
ATOM   3497 1HG  GLU A 217     -13.865  25.696 -16.597  1.00  0.00           H  
ATOM   3498 2HG  GLU A 217     -14.533  27.084 -17.453  1.00  0.00           H  
ATOM   3499  N   ARG A 218     -10.105  25.136 -19.557  1.00  0.00           N  
ATOM   3500  CA  ARG A 218      -9.024  25.102 -20.537  1.00  0.00           C  
ATOM   3501  C   ARG A 218      -8.742  23.677 -20.993  1.00  0.00           C  
ATOM   3502  O   ARG A 218      -8.505  23.429 -22.176  1.00  0.00           O  
ATOM   3503  CB  ARG A 218      -7.754  25.706 -19.956  1.00  0.00           C  
ATOM   3504  CG  ARG A 218      -6.552  25.682 -20.886  1.00  0.00           C  
ATOM   3505  CD  ARG A 218      -6.810  26.439 -22.138  1.00  0.00           C  
ATOM   3506  NE  ARG A 218      -6.964  27.863 -21.888  1.00  0.00           N  
ATOM   3507  CZ  ARG A 218      -5.952  28.753 -21.880  1.00  0.00           C  
ATOM   3508  NH1 ARG A 218      -4.722  28.351 -22.109  1.00  0.00           N1+
ATOM   3509  NH2 ARG A 218      -6.197  30.029 -21.641  1.00  0.00           N  
ATOM   3510  H   ARG A 218      -9.911  25.462 -18.621  1.00  0.00           H  
ATOM   3511  HA  ARG A 218      -9.332  25.675 -21.411  1.00  0.00           H  
ATOM   3512 1HB  ARG A 218      -7.938  26.743 -19.682  1.00  0.00           H  
ATOM   3513 2HB  ARG A 218      -7.479  25.170 -19.048  1.00  0.00           H  
ATOM   3514 1HG  ARG A 218      -5.694  26.131 -20.384  1.00  0.00           H  
ATOM   3515 2HG  ARG A 218      -6.317  24.650 -21.152  1.00  0.00           H  
ATOM   3516 1HD  ARG A 218      -5.975  26.302 -22.824  1.00  0.00           H  
ATOM   3517 2HD  ARG A 218      -7.725  26.073 -22.602  1.00  0.00           H  
ATOM   3518  HE  ARG A 218      -7.897  28.210 -21.707  1.00  0.00           H  
ATOM   3519 1HH1 ARG A 218      -4.535  27.375 -22.291  1.00  0.00           H  
ATOM   3520 2HH1 ARG A 218      -3.963  29.017 -22.103  1.00  0.00           H  
ATOM   3521 1HH2 ARG A 218      -7.143  30.339 -21.465  1.00  0.00           H  
ATOM   3522 2HH2 ARG A 218      -5.439  30.696 -21.635  1.00  0.00           H  
ATOM   3523  N   VAL A 219      -8.767  22.742 -20.050  1.00  0.00           N  
ATOM   3524  CA  VAL A 219      -8.595  21.329 -20.365  1.00  0.00           C  
ATOM   3525  C   VAL A 219      -9.699  20.834 -21.294  1.00  0.00           C  
ATOM   3526  O   VAL A 219      -9.439  20.094 -22.242  1.00  0.00           O  
ATOM   3527  CB  VAL A 219      -8.599  20.489 -19.074  1.00  0.00           C  
ATOM   3528  CG1 VAL A 219      -8.621  19.004 -19.405  1.00  0.00           C  
ATOM   3529  CG2 VAL A 219      -7.384  20.835 -18.228  1.00  0.00           C  
ATOM   3530  H   VAL A 219      -8.908  23.017 -19.087  1.00  0.00           H  
ATOM   3531  HA  VAL A 219      -7.645  21.203 -20.884  1.00  0.00           H  
ATOM   3532  HB  VAL A 219      -9.508  20.707 -18.513  1.00  0.00           H  
ATOM   3533 1HG1 VAL A 219      -8.624  18.426 -18.481  1.00  0.00           H  
ATOM   3534 2HG1 VAL A 219      -9.517  18.773 -19.980  1.00  0.00           H  
ATOM   3535 3HG1 VAL A 219      -7.737  18.749 -19.989  1.00  0.00           H  
ATOM   3536 1HG2 VAL A 219      -7.394  20.239 -17.316  1.00  0.00           H  
ATOM   3537 2HG2 VAL A 219      -6.475  20.623 -18.791  1.00  0.00           H  
ATOM   3538 3HG2 VAL A 219      -7.411  21.894 -17.968  1.00  0.00           H  
ATOM   3539  N   LYS A 220     -10.929  21.250 -21.015  1.00  0.00           N  
ATOM   3540  CA  LYS A 220     -12.059  20.929 -21.879  1.00  0.00           C  
ATOM   3541  C   LYS A 220     -11.802  21.377 -23.312  1.00  0.00           C  
ATOM   3542  O   LYS A 220     -12.001  20.612 -24.257  1.00  0.00           O  
ATOM   3543  CB  LYS A 220     -13.340  21.575 -21.348  1.00  0.00           C  
ATOM   3544  CG  LYS A 220     -13.870  20.957 -20.061  1.00  0.00           C  
ATOM   3545  CD  LYS A 220     -15.120  21.676 -19.576  1.00  0.00           C  
ATOM   3546  CE  LYS A 220     -15.617  21.096 -18.260  1.00  0.00           C  
ATOM   3547  NZ  LYS A 220     -16.808  21.826 -17.745  1.00  0.00           N1+
ATOM   3548  H   LYS A 220     -11.085  21.802 -20.185  1.00  0.00           H  
ATOM   3549  HA  LYS A 220     -12.190  19.846 -21.890  1.00  0.00           H  
ATOM   3550 1HB  LYS A 220     -13.163  22.635 -21.162  1.00  0.00           H  
ATOM   3551 2HB  LYS A 220     -14.124  21.501 -22.102  1.00  0.00           H  
ATOM   3552 1HG  LYS A 220     -14.109  19.906 -20.233  1.00  0.00           H  
ATOM   3553 2HG  LYS A 220     -13.104  21.015 -19.288  1.00  0.00           H  
ATOM   3554 1HD  LYS A 220     -14.899  22.735 -19.437  1.00  0.00           H  
ATOM   3555 2HD  LYS A 220     -15.907  21.582 -20.324  1.00  0.00           H  
ATOM   3556 1HE  LYS A 220     -15.881  20.049 -18.401  1.00  0.00           H  
ATOM   3557 2HE  LYS A 220     -14.823  21.151 -17.515  1.00  0.00           H  
ATOM   3558 1HZ  LYS A 220     -17.106  21.412 -16.873  1.00  0.00           H  
ATOM   3559 2HZ  LYS A 220     -16.569  22.796 -17.593  1.00  0.00           H  
ATOM   3560 3HZ  LYS A 220     -17.557  21.766 -18.419  1.00  0.00           H  
ATOM   3561  N   GLU A 221     -11.359  22.619 -23.468  1.00  0.00           N  
ATOM   3562  CA  GLU A 221     -11.008  23.149 -24.780  1.00  0.00           C  
ATOM   3563  C   GLU A 221      -9.967  22.275 -25.466  1.00  0.00           C  
ATOM   3564  O   GLU A 221     -10.119  21.912 -26.633  1.00  0.00           O  
ATOM   3565  CB  GLU A 221     -10.484  24.581 -24.655  1.00  0.00           C  
ATOM   3566  CG  GLU A 221     -10.078  25.220 -25.975  1.00  0.00           C  
ATOM   3567  CD  GLU A 221      -9.553  26.619 -25.811  1.00  0.00           C  
ATOM   3568  OE1 GLU A 221      -9.635  27.140 -24.725  1.00  0.00           O  
ATOM   3569  OE2 GLU A 221      -9.069  27.167 -26.774  1.00  0.00           O1-
ATOM   3570  H   GLU A 221     -11.264  23.212 -22.656  1.00  0.00           H  
ATOM   3571  HA  GLU A 221     -11.904  23.148 -25.404  1.00  0.00           H  
ATOM   3572 1HB  GLU A 221     -11.249  25.210 -24.200  1.00  0.00           H  
ATOM   3573 2HB  GLU A 221      -9.616  24.594 -23.996  1.00  0.00           H  
ATOM   3574 1HG  GLU A 221      -9.306  24.607 -26.441  1.00  0.00           H  
ATOM   3575 2HG  GLU A 221     -10.940  25.236 -26.640  1.00  0.00           H  
ATOM   3576  N   LEU A 222      -8.908  21.942 -24.735  1.00  0.00           N  
ATOM   3577  CA  LEU A 222      -7.844  21.100 -25.270  1.00  0.00           C  
ATOM   3578  C   LEU A 222      -8.387  19.757 -25.739  1.00  0.00           C  
ATOM   3579  O   LEU A 222      -8.027  19.272 -26.811  1.00  0.00           O  
ATOM   3580  CB  LEU A 222      -6.760  20.878 -24.208  1.00  0.00           C  
ATOM   3581  CG  LEU A 222      -5.593  19.975 -24.628  1.00  0.00           C  
ATOM   3582  CD1 LEU A 222      -4.908  20.565 -25.853  1.00  0.00           C  
ATOM   3583  CD2 LEU A 222      -4.617  19.836 -23.469  1.00  0.00           C  
ATOM   3584  H   LEU A 222      -8.839  22.280 -23.786  1.00  0.00           H  
ATOM   3585  HA  LEU A 222      -7.407  21.600 -26.134  1.00  0.00           H  
ATOM   3586 1HB  LEU A 222      -6.346  21.845 -23.926  1.00  0.00           H  
ATOM   3587 2HB  LEU A 222      -7.223  20.433 -23.327  1.00  0.00           H  
ATOM   3588  HG  LEU A 222      -5.974  18.991 -24.901  1.00  0.00           H  
ATOM   3589 1HD1 LEU A 222      -4.079  19.924 -26.151  1.00  0.00           H  
ATOM   3590 2HD1 LEU A 222      -5.624  20.636 -26.671  1.00  0.00           H  
ATOM   3591 3HD1 LEU A 222      -4.530  21.559 -25.614  1.00  0.00           H  
ATOM   3592 1HD2 LEU A 222      -3.787  19.193 -23.767  1.00  0.00           H  
ATOM   3593 2HD2 LEU A 222      -4.234  20.819 -23.196  1.00  0.00           H  
ATOM   3594 3HD2 LEU A 222      -5.128  19.395 -22.613  1.00  0.00           H  
ATOM   3595  N   ARG A 223      -9.255  19.159 -24.929  1.00  0.00           N  
ATOM   3596  CA  ARG A 223      -9.864  17.879 -25.269  1.00  0.00           C  
ATOM   3597  C   ARG A 223     -10.693  17.984 -26.542  1.00  0.00           C  
ATOM   3598  O   ARG A 223     -10.684  17.079 -27.377  1.00  0.00           O  
ATOM   3599  CB  ARG A 223     -10.746  17.386 -24.132  1.00  0.00           C  
ATOM   3600  CG  ARG A 223      -9.993  16.858 -22.921  1.00  0.00           C  
ATOM   3601  CD  ARG A 223     -10.916  16.284 -21.908  1.00  0.00           C  
ATOM   3602  NE  ARG A 223     -11.601  15.103 -22.407  1.00  0.00           N  
ATOM   3603  CZ  ARG A 223     -12.770  14.636 -21.925  1.00  0.00           C  
ATOM   3604  NH1 ARG A 223     -13.369  15.259 -20.935  1.00  0.00           N1+
ATOM   3605  NH2 ARG A 223     -13.313  13.550 -22.448  1.00  0.00           N  
ATOM   3606  H   ARG A 223      -9.499  19.604 -24.057  1.00  0.00           H  
ATOM   3607  HA  ARG A 223      -9.067  17.156 -25.451  1.00  0.00           H  
ATOM   3608 1HB  ARG A 223     -11.388  18.198 -23.792  1.00  0.00           H  
ATOM   3609 2HB  ARG A 223     -11.393  16.587 -24.493  1.00  0.00           H  
ATOM   3610 1HG  ARG A 223      -9.301  16.077 -23.235  1.00  0.00           H  
ATOM   3611 2HG  ARG A 223      -9.436  17.672 -22.455  1.00  0.00           H  
ATOM   3612 1HD  ARG A 223     -10.351  16.001 -21.020  1.00  0.00           H  
ATOM   3613 2HD  ARG A 223     -11.667  17.026 -21.639  1.00  0.00           H  
ATOM   3614  HE  ARG A 223     -11.171  14.596 -23.168  1.00  0.00           H  
ATOM   3615 1HH1 ARG A 223     -12.953  16.089 -20.535  1.00  0.00           H  
ATOM   3616 2HH1 ARG A 223     -14.245  14.909 -20.574  1.00  0.00           H  
ATOM   3617 1HH2 ARG A 223     -12.853  13.071 -23.209  1.00  0.00           H  
ATOM   3618 2HH2 ARG A 223     -14.188  13.200 -22.087  1.00  0.00           H  
ATOM   3619  N   GLU A 224     -11.409  19.093 -26.685  1.00  0.00           N  
ATOM   3620  CA  GLU A 224     -12.212  19.339 -27.879  1.00  0.00           C  
ATOM   3621  C   GLU A 224     -11.334  19.468 -29.115  1.00  0.00           C  
ATOM   3622  O   GLU A 224     -11.665  18.948 -30.181  1.00  0.00           O  
ATOM   3623  CB  GLU A 224     -13.053  20.606 -27.705  1.00  0.00           C  
ATOM   3624  CG  GLU A 224     -14.197  20.471 -26.710  1.00  0.00           C  
ATOM   3625  CD  GLU A 224     -14.930  21.763 -26.483  1.00  0.00           C  
ATOM   3626  OE1 GLU A 224     -14.459  22.779 -26.934  1.00  0.00           O  
ATOM   3627  OE2 GLU A 224     -15.964  21.734 -25.856  1.00  0.00           O1-
ATOM   3628  H   GLU A 224     -11.399  19.784 -25.950  1.00  0.00           H  
ATOM   3629  HA  GLU A 224     -12.873  18.487 -28.031  1.00  0.00           H  
ATOM   3630 1HB  GLU A 224     -12.414  21.424 -27.371  1.00  0.00           H  
ATOM   3631 2HB  GLU A 224     -13.478  20.895 -28.667  1.00  0.00           H  
ATOM   3632 1HG  GLU A 224     -14.901  19.727 -27.082  1.00  0.00           H  
ATOM   3633 2HG  GLU A 224     -13.799  20.112 -25.762  1.00  0.00           H  
ATOM   3634  N   ARG A 225     -10.212  20.165 -28.969  1.00  0.00           N  
ATOM   3635  CA  ARG A 225      -9.267  20.337 -30.066  1.00  0.00           C  
ATOM   3636  C   ARG A 225      -8.574  19.026 -30.410  1.00  0.00           C  
ATOM   3637  O   ARG A 225      -8.339  18.725 -31.579  1.00  0.00           O  
ATOM   3638  CB  ARG A 225      -8.219  21.382 -29.712  1.00  0.00           C  
ATOM   3639  CG  ARG A 225      -8.742  22.807 -29.619  1.00  0.00           C  
ATOM   3640  CD  ARG A 225      -7.662  23.767 -29.279  1.00  0.00           C  
ATOM   3641  NE  ARG A 225      -8.177  25.110 -29.067  1.00  0.00           N  
ATOM   3642  CZ  ARG A 225      -8.443  25.992 -30.050  1.00  0.00           C  
ATOM   3643  NH1 ARG A 225      -8.237  25.659 -31.305  1.00  0.00           N1+
ATOM   3644  NH2 ARG A 225      -8.910  27.192 -29.753  1.00  0.00           N  
ATOM   3645  H   ARG A 225     -10.007  20.585 -28.072  1.00  0.00           H  
ATOM   3646  HA  ARG A 225      -9.820  20.662 -30.949  1.00  0.00           H  
ATOM   3647 1HB  ARG A 225      -7.768  21.134 -28.752  1.00  0.00           H  
ATOM   3648 2HB  ARG A 225      -7.426  21.370 -30.459  1.00  0.00           H  
ATOM   3649 1HG  ARG A 225      -9.172  23.100 -30.578  1.00  0.00           H  
ATOM   3650 2HG  ARG A 225      -9.509  22.864 -28.846  1.00  0.00           H  
ATOM   3651 1HD  ARG A 225      -7.164  23.445 -28.365  1.00  0.00           H  
ATOM   3652 2HD  ARG A 225      -6.938  23.805 -30.092  1.00  0.00           H  
ATOM   3653  HE  ARG A 225      -8.349  25.403 -28.114  1.00  0.00           H  
ATOM   3654 1HH1 ARG A 225      -7.879  24.742 -31.532  1.00  0.00           H  
ATOM   3655 2HH1 ARG A 225      -8.436  26.320 -32.042  1.00  0.00           H  
ATOM   3656 1HH2 ARG A 225      -9.069  27.449 -28.788  1.00  0.00           H  
ATOM   3657 2HH2 ARG A 225      -9.109  27.853 -30.490  1.00  0.00           H  
ATOM   3658  N   GLU A 226      -8.245  18.250 -29.382  1.00  0.00           N  
ATOM   3659  CA  GLU A 226      -7.584  16.965 -29.573  1.00  0.00           C  
ATOM   3660  C   GLU A 226      -8.555  15.920 -30.106  1.00  0.00           C  
ATOM   3661  O   GLU A 226      -8.191  15.087 -30.934  1.00  0.00           O  
ATOM   3662  CB  GLU A 226      -6.970  16.480 -28.258  1.00  0.00           C  
ATOM   3663  CG  GLU A 226      -6.227  15.156 -28.362  1.00  0.00           C  
ATOM   3664  CD  GLU A 226      -5.036  15.223 -29.277  1.00  0.00           C  
ATOM   3665  OE1 GLU A 226      -4.562  16.305 -29.525  1.00  0.00           O  
ATOM   3666  OE2 GLU A 226      -4.600  14.190 -29.728  1.00  0.00           O1-
ATOM   3667  H   GLU A 226      -8.461  18.559 -28.445  1.00  0.00           H  
ATOM   3668  HA  GLU A 226      -6.789  17.091 -30.307  1.00  0.00           H  
ATOM   3669 1HB  GLU A 226      -6.269  17.228 -27.886  1.00  0.00           H  
ATOM   3670 2HB  GLU A 226      -7.755  16.366 -27.510  1.00  0.00           H  
ATOM   3671 1HG  GLU A 226      -5.892  14.860 -27.368  1.00  0.00           H  
ATOM   3672 2HG  GLU A 226      -6.915  14.393 -28.724  1.00  0.00           H  
END
