# Supplementary material for: De novo design of obligate ABC-type heterotrimeric proteins
Source: Nat Struct Mol Biol. 2022 Dec 15;29(12):1266–76. doi: 10.1038/s41594-022-00879-4 (PMC9758053; doi:10.1038/s41594-022-00879-4)
Supplement: Supplementary file 4 — This compressed file contains all PDB files and scripts used in our design protocols and analyses, as well as the final design model outputs. [file 41594_2022_879_MOESM4_ESM.zip › source_data/scripts/for_rings/input_pdbs/DHR70.pdb]

ATOM      1  N   THR A   1      26.225   3.297 -14.048  1.00  0.00           N  
ATOM      2  CA  THR A   1      25.448   3.922 -12.984  1.00  0.00           C  
ATOM      3  C   THR A   1      24.161   3.153 -12.717  1.00  0.00           C  
ATOM      4  O   THR A   1      23.627   3.184 -11.608  1.00  0.00           O  
ATOM      5  CB  THR A   1      25.114   5.385 -13.328  1.00  0.00           C  
ATOM      6  CG2 THR A   1      26.389   6.197 -13.500  1.00  0.00           C  
ATOM      7  OG1 THR A   1      24.354   5.432 -14.542  1.00  0.00           O  
ATOM      8 1H   THR A   1      27.062   3.821 -14.202  1.00  0.00           H  
ATOM      9 2H   THR A   1      26.462   2.362 -13.784  1.00  0.00           H  
ATOM     10 3H   THR A   1      25.685   3.278 -14.889  1.00  0.00           H  
ATOM     11  HA  THR A   1      26.045   3.902 -12.072  1.00  0.00           H  
ATOM     12  HB  THR A   1      24.519   5.821 -12.525  1.00  0.00           H  
ATOM     13  HG1 THR A   1      24.320   4.555 -14.932  1.00  0.00           H  
ATOM     14 1HG2 THR A   1      26.133   7.229 -13.742  1.00  0.00           H  
ATOM     15 2HG2 THR A   1      26.963   6.173 -12.575  1.00  0.00           H  
ATOM     16 3HG2 THR A   1      26.984   5.772 -14.308  1.00  0.00           H  
ATOM     17  N   GLU A   2      23.667   2.464 -13.739  1.00  0.00           N  
ATOM     18  CA  GLU A   2      22.395   1.758 -13.644  1.00  0.00           C  
ATOM     19  C   GLU A   2      22.448   0.665 -12.585  1.00  0.00           C  
ATOM     20  O   GLU A   2      21.477   0.439 -11.862  1.00  0.00           O  
ATOM     21  CB  GLU A   2      22.019   1.152 -14.998  1.00  0.00           C  
ATOM     22  CG  GLU A   2      21.741   2.176 -16.090  1.00  0.00           C  
ATOM     23  CD  GLU A   2      22.985   2.873 -16.568  1.00  0.00           C  
ATOM     24  OE1 GLU A   2      23.938   2.921 -15.828  1.00  0.00           O  
ATOM     25  OE2 GLU A   2      22.982   3.357 -17.676  1.00  0.00           O1-
ATOM     26  H   GLU A   2      24.187   2.426 -14.604  1.00  0.00           H  
ATOM     27  HA  GLU A   2      21.626   2.471 -13.344  1.00  0.00           H  
ATOM     28 1HB  GLU A   2      22.825   0.505 -15.344  1.00  0.00           H  
ATOM     29 2HB  GLU A   2      21.128   0.534 -14.885  1.00  0.00           H  
ATOM     30 1HG  GLU A   2      21.273   1.673 -16.935  1.00  0.00           H  
ATOM     31 2HG  GLU A   2      21.039   2.917 -15.709  1.00  0.00           H  
ATOM     32  N   GLU A   3      23.589  -0.010 -12.497  1.00  0.00           N  
ATOM     33  CA  GLU A   3      23.789  -1.046 -11.490  1.00  0.00           C  
ATOM     34  C   GLU A   3      23.753  -0.462 -10.084  1.00  0.00           C  
ATOM     35  O   GLU A   3      23.191  -1.061  -9.166  1.00  0.00           O  
ATOM     36  CB  GLU A   3      25.121  -1.764 -11.721  1.00  0.00           C  
ATOM     37  CG  GLU A   3      25.159  -2.632 -12.971  1.00  0.00           C  
ATOM     38  CD  GLU A   3      26.505  -3.260 -13.206  1.00  0.00           C  
ATOM     39  OE1 GLU A   3      27.433  -2.906 -12.520  1.00  0.00           O  
ATOM     40  OE2 GLU A   3      26.605  -4.096 -14.074  1.00  0.00           O1-
ATOM     41  H   GLU A   3      24.335   0.197 -13.144  1.00  0.00           H  
ATOM     42  HA  GLU A   3      22.976  -1.769 -11.569  1.00  0.00           H  
ATOM     43 1HB  GLU A   3      25.922  -1.028 -11.800  1.00  0.00           H  
ATOM     44 2HB  GLU A   3      25.345  -2.400 -10.865  1.00  0.00           H  
ATOM     45 1HG  GLU A   3      24.414  -3.421 -12.875  1.00  0.00           H  
ATOM     46 2HG  GLU A   3      24.893  -2.022 -13.833  1.00  0.00           H  
ATOM     47  N   LYS A   4      24.355   0.711  -9.920  1.00  0.00           N  
ATOM     48  CA  LYS A   4      24.341   1.408  -8.639  1.00  0.00           C  
ATOM     49  C   LYS A   4      22.925   1.818  -8.252  1.00  0.00           C  
ATOM     50  O   LYS A   4      22.544   1.740  -7.084  1.00  0.00           O  
ATOM     51  CB  LYS A   4      25.251   2.637  -8.688  1.00  0.00           C  
ATOM     52  CG  LYS A   4      25.336   3.409  -7.378  1.00  0.00           C  
ATOM     53  CD  LYS A   4      25.883   2.537  -6.257  1.00  0.00           C  
ATOM     54  CE  LYS A   4      27.312   2.099  -6.543  1.00  0.00           C  
ATOM     55  NZ  LYS A   4      27.922   1.399  -5.381  1.00  0.00           N1+
ATOM     56  H   LYS A   4      24.836   1.131 -10.703  1.00  0.00           H  
ATOM     57  HA  LYS A   4      24.710   0.727  -7.872  1.00  0.00           H  
ATOM     58 1HB  LYS A   4      26.261   2.331  -8.962  1.00  0.00           H  
ATOM     59 2HB  LYS A   4      24.896   3.322  -9.458  1.00  0.00           H  
ATOM     60 1HG  LYS A   4      25.989   4.273  -7.506  1.00  0.00           H  
ATOM     61 2HG  LYS A   4      24.344   3.763  -7.100  1.00  0.00           H  
ATOM     62 1HD  LYS A   4      25.864   3.095  -5.320  1.00  0.00           H  
ATOM     63 2HD  LYS A   4      25.257   1.652  -6.146  1.00  0.00           H  
ATOM     64 1HE  LYS A   4      27.322   1.429  -7.401  1.00  0.00           H  
ATOM     65 2HE  LYS A   4      27.919   2.971  -6.785  1.00  0.00           H  
ATOM     66 1HZ  LYS A   4      28.868   1.125  -5.610  1.00  0.00           H  
ATOM     67 2HZ  LYS A   4      27.936   2.019  -4.583  1.00  0.00           H  
ATOM     68 3HZ  LYS A   4      27.379   0.577  -5.159  1.00  0.00           H  
ATOM     69  N   ILE A   5      22.152   2.255  -9.238  1.00  0.00           N  
ATOM     70  CA  ILE A   5      20.749   2.594  -9.020  1.00  0.00           C  
ATOM     71  C   ILE A   5      19.963   1.386  -8.526  1.00  0.00           C  
ATOM     72  O   ILE A   5      19.182   1.485  -7.581  1.00  0.00           O  
ATOM     73  CB  ILE A   5      20.105   3.133 -10.310  1.00  0.00           C  
ATOM     74  CG1 ILE A   5      20.699   4.497 -10.672  1.00  0.00           C  
ATOM     75  CG2 ILE A   5      18.596   3.231 -10.151  1.00  0.00           C  
ATOM     76  CD1 ILE A   5      20.321   4.980 -12.054  1.00  0.00           C  
ATOM     77  H   ILE A   5      22.543   2.357 -10.164  1.00  0.00           H  
ATOM     78  HA  ILE A   5      20.695   3.362  -8.249  1.00  0.00           H  
ATOM     79  HB  ILE A   5      20.331   2.462 -11.138  1.00  0.00           H  
ATOM     80 1HG1 ILE A   5      20.368   5.242  -9.949  1.00  0.00           H  
ATOM     81 2HG1 ILE A   5      21.786   4.448 -10.615  1.00  0.00           H  
ATOM     82 1HG2 ILE A   5      18.157   3.615 -11.072  1.00  0.00           H  
ATOM     83 2HG2 ILE A   5      18.188   2.244  -9.939  1.00  0.00           H  
ATOM     84 3HG2 ILE A   5      18.360   3.906  -9.328  1.00  0.00           H  
ATOM     85 1HD1 ILE A   5      20.779   5.952 -12.238  1.00  0.00           H  
ATOM     86 2HD1 ILE A   5      20.675   4.265 -12.799  1.00  0.00           H  
ATOM     87 3HD1 ILE A   5      19.238   5.071 -12.125  1.00  0.00           H  
ATOM     88  N   GLU A   6      20.173   0.244  -9.174  1.00  0.00           N  
ATOM     89  CA  GLU A   6      19.512  -0.994  -8.779  1.00  0.00           C  
ATOM     90  C   GLU A   6      19.964  -1.441  -7.395  1.00  0.00           C  
ATOM     91  O   GLU A   6      19.166  -1.945  -6.602  1.00  0.00           O  
ATOM     92  CB  GLU A   6      19.794  -2.098  -9.800  1.00  0.00           C  
ATOM     93  CG  GLU A   6      19.065  -1.930 -11.126  1.00  0.00           C  
ATOM     94  CD  GLU A   6      17.569  -1.964 -10.979  1.00  0.00           C  
ATOM     95  OE1 GLU A   6      17.101  -2.419  -9.964  1.00  0.00           O  
ATOM     96  OE2 GLU A   6      16.893  -1.536 -11.885  1.00  0.00           O1-
ATOM     97  H   GLU A   6      20.808   0.234  -9.961  1.00  0.00           H  
ATOM     98  HA  GLU A   6      18.438  -0.813  -8.734  1.00  0.00           H  
ATOM     99 1HB  GLU A   6      20.863  -2.136 -10.010  1.00  0.00           H  
ATOM    100 2HB  GLU A   6      19.508  -3.063  -9.381  1.00  0.00           H  
ATOM    101 1HG  GLU A   6      19.353  -0.977 -11.569  1.00  0.00           H  
ATOM    102 2HG  GLU A   6      19.378  -2.723 -11.804  1.00  0.00           H  
ATOM    103  N   GLU A   7      21.248  -1.257  -7.107  1.00  0.00           N  
ATOM    104  CA  GLU A   7      21.797  -1.587  -5.799  1.00  0.00           C  
ATOM    105  C   GLU A   7      21.115  -0.784  -4.697  1.00  0.00           C  
ATOM    106  O   GLU A   7      20.706  -1.336  -3.676  1.00  0.00           O  
ATOM    107  CB  GLU A   7      23.305  -1.330  -5.773  1.00  0.00           C  
ATOM    108  CG  GLU A   7      24.005  -1.816  -4.512  1.00  0.00           C  
ATOM    109  CD  GLU A   7      25.458  -1.436  -4.466  1.00  0.00           C  
ATOM    110  OE1 GLU A   7      25.887  -0.698  -5.320  1.00  0.00           O  
ATOM    111  OE2 GLU A   7      26.141  -1.884  -3.575  1.00  0.00           O1-
ATOM    112  H   GLU A   7      21.860  -0.876  -7.816  1.00  0.00           H  
ATOM    113  HA  GLU A   7      21.609  -2.643  -5.602  1.00  0.00           H  
ATOM    114 1HB  GLU A   7      23.773  -1.822  -6.626  1.00  0.00           H  
ATOM    115 2HB  GLU A   7      23.493  -0.260  -5.869  1.00  0.00           H  
ATOM    116 1HG  GLU A   7      23.502  -1.392  -3.643  1.00  0.00           H  
ATOM    117 2HG  GLU A   7      23.916  -2.900  -4.455  1.00  0.00           H  
ATOM    118  N   ALA A   8      20.995   0.522  -4.911  1.00  0.00           N  
ATOM    119  CA  ALA A   8      20.329   1.397  -3.955  1.00  0.00           C  
ATOM    120  C   ALA A   8      18.859   1.028  -3.802  1.00  0.00           C  
ATOM    121  O   ALA A   8      18.335   0.970  -2.691  1.00  0.00           O  
ATOM    122  CB  ALA A   8      20.469   2.852  -4.381  1.00  0.00           C  
ATOM    123  H   ALA A   8      21.376   0.918  -5.759  1.00  0.00           H  
ATOM    124  HA  ALA A   8      20.803   1.272  -2.981  1.00  0.00           H  
ATOM    125 1HB  ALA A   8      19.966   3.492  -3.656  1.00  0.00           H  
ATOM    126 2HB  ALA A   8      21.524   3.116  -4.429  1.00  0.00           H  
ATOM    127 3HB  ALA A   8      20.016   2.988  -5.361  1.00  0.00           H  
ATOM    128  N   ARG A   9      18.196   0.779  -4.927  1.00  0.00           N  
ATOM    129  CA  ARG A   9      16.780   0.436  -4.924  1.00  0.00           C  
ATOM    130  C   ARG A   9      16.528  -0.855  -4.159  1.00  0.00           C  
ATOM    131  O   ARG A   9      15.592  -0.946  -3.366  1.00  0.00           O  
ATOM    132  CB  ARG A   9      16.262   0.289  -6.347  1.00  0.00           C  
ATOM    133  CG  ARG A   9      14.759   0.084  -6.462  1.00  0.00           C  
ATOM    134  CD  ARG A   9      14.328  -0.032  -7.878  1.00  0.00           C  
ATOM    135  NE  ARG A   9      14.768  -1.281  -8.479  1.00  0.00           N  
ATOM    136  CZ  ARG A   9      14.136  -2.462  -8.339  1.00  0.00           C  
ATOM    137  NH1 ARG A   9      13.039  -2.539  -7.620  1.00  0.00           N1+
ATOM    138  NH2 ARG A   9      14.618  -3.544  -8.927  1.00  0.00           N  
ATOM    139  H   ARG A   9      18.688   0.829  -5.809  1.00  0.00           H  
ATOM    140  HA  ARG A   9      16.233   1.233  -4.417  1.00  0.00           H  
ATOM    141 1HB  ARG A   9      16.517   1.178  -6.921  1.00  0.00           H  
ATOM    142 2HB  ARG A   9      16.748  -0.561  -6.825  1.00  0.00           H  
ATOM    143 1HG  ARG A   9      14.476  -0.831  -5.941  1.00  0.00           H  
ATOM    144 2HG  ARG A   9      14.241   0.933  -6.014  1.00  0.00           H  
ATOM    145 1HD  ARG A   9      13.240   0.006  -7.932  1.00  0.00           H  
ATOM    146 2HD  ARG A   9      14.749   0.790  -8.456  1.00  0.00           H  
ATOM    147  HE  ARG A   9      15.610  -1.262  -9.041  1.00  0.00           H  
ATOM    148 1HH1 ARG A   9      12.670  -1.713  -7.171  1.00  0.00           H  
ATOM    149 2HH1 ARG A   9      12.564  -3.424  -7.515  1.00  0.00           H  
ATOM    150 1HH2 ARG A   9      15.461  -3.484  -9.481  1.00  0.00           H  
ATOM    151 2HH2 ARG A   9      14.145  -4.428  -8.823  1.00  0.00           H  
ATOM    152  N   GLN A  10      17.371  -1.854  -4.401  1.00  0.00           N  
ATOM    153  CA  GLN A  10      17.266  -3.131  -3.704  1.00  0.00           C  
ATOM    154  C   GLN A  10      17.530  -2.967  -2.213  1.00  0.00           C  
ATOM    155  O   GLN A  10      16.846  -3.566  -1.382  1.00  0.00           O  
ATOM    156  CB  GLN A  10      18.244  -4.148  -4.299  1.00  0.00           C  
ATOM    157  CG  GLN A  10      18.126  -5.543  -3.709  1.00  0.00           C  
ATOM    158  CD  GLN A  10      16.778  -6.179  -3.993  1.00  0.00           C  
ATOM    159  NE2 GLN A  10      16.247  -6.901  -3.012  1.00  0.00           N  
ATOM    160  OE1 GLN A  10      16.219  -6.024  -5.082  1.00  0.00           O  
ATOM    161  H   GLN A  10      18.101  -1.726  -5.086  1.00  0.00           H  
ATOM    162  HA  GLN A  10      16.249  -3.507  -3.821  1.00  0.00           H  
ATOM    163 1HB  GLN A  10      18.081  -4.223  -5.374  1.00  0.00           H  
ATOM    164 2HB  GLN A  10      19.266  -3.803  -4.145  1.00  0.00           H  
ATOM    165 1HG  GLN A  10      18.900  -6.176  -4.142  1.00  0.00           H  
ATOM    166 2HG  GLN A  10      18.254  -5.481  -2.628  1.00  0.00           H  
ATOM    167 1HE2 GLN A  10      15.360  -7.345  -3.141  1.00  0.00           H  
ATOM    168 2HE2 GLN A  10      16.734  -7.001  -2.144  1.00  0.00           H  
ATOM    169  N   SER A  11      18.525  -2.152  -1.878  1.00  0.00           N  
ATOM    170  CA  SER A  11      18.867  -1.892  -0.485  1.00  0.00           C  
ATOM    171  C   SER A  11      17.683  -1.305   0.271  1.00  0.00           C  
ATOM    172  O   SER A  11      17.449  -1.639   1.432  1.00  0.00           O  
ATOM    173  CB  SER A  11      20.049  -0.946  -0.406  1.00  0.00           C  
ATOM    174  OG  SER A  11      21.212  -1.552  -0.900  1.00  0.00           O  
ATOM    175  H   SER A  11      19.059  -1.703  -2.609  1.00  0.00           H  
ATOM    176  HA  SER A  11      19.128  -2.838  -0.011  1.00  0.00           H  
ATOM    177 1HB  SER A  11      19.833  -0.045  -0.980  1.00  0.00           H  
ATOM    178 2HB  SER A  11      20.205  -0.645   0.629  1.00  0.00           H  
ATOM    179  HG  SER A  11      21.132  -1.538  -1.857  1.00  0.00           H  
ATOM    180  N   ILE A  12      16.939  -0.428  -0.392  1.00  0.00           N  
ATOM    181  CA  ILE A  12      15.707   0.116   0.171  1.00  0.00           C  
ATOM    182  C   ILE A  12      14.703  -0.990   0.467  1.00  0.00           C  
ATOM    183  O   ILE A  12      14.088  -1.013   1.534  1.00  0.00           O  
ATOM    184  CB  ILE A  12      15.073   1.144  -0.784  1.00  0.00           C  
ATOM    185  CG1 ILE A  12      15.954   2.391  -0.886  1.00  0.00           C  
ATOM    186  CG2 ILE A  12      13.675   1.513  -0.314  1.00  0.00           C  
ATOM    187  CD1 ILE A  12      15.567   3.321  -2.013  1.00  0.00           C  
ATOM    188  H   ILE A  12      17.232  -0.130  -1.312  1.00  0.00           H  
ATOM    189  HA  ILE A  12      15.948   0.606   1.115  1.00  0.00           H  
ATOM    190  HB  ILE A  12      15.010   0.719  -1.785  1.00  0.00           H  
ATOM    191 1HG1 ILE A  12      15.906   2.949   0.048  1.00  0.00           H  
ATOM    192 2HG1 ILE A  12      16.993   2.092  -1.034  1.00  0.00           H  
ATOM    193 1HG2 ILE A  12      13.241   2.241  -1.000  1.00  0.00           H  
ATOM    194 2HG2 ILE A  12      13.051   0.621  -0.291  1.00  0.00           H  
ATOM    195 3HG2 ILE A  12      13.728   1.944   0.686  1.00  0.00           H  
ATOM    196 1HD1 ILE A  12      16.237   4.181  -2.022  1.00  0.00           H  
ATOM    197 2HD1 ILE A  12      15.643   2.792  -2.964  1.00  0.00           H  
ATOM    198 3HD1 ILE A  12      14.543   3.662  -1.868  1.00  0.00           H  
ATOM    199  N   LYS A  13      14.539  -1.904  -0.482  1.00  0.00           N  
ATOM    200  CA  LYS A  13      13.624  -3.025  -0.317  1.00  0.00           C  
ATOM    201  C   LYS A  13      14.112  -3.983   0.762  1.00  0.00           C  
ATOM    202  O   LYS A  13      13.316  -4.566   1.498  1.00  0.00           O  
ATOM    203  CB  LYS A  13      13.446  -3.770  -1.641  1.00  0.00           C  
ATOM    204  CG  LYS A  13      12.461  -4.931  -1.582  1.00  0.00           C  
ATOM    205  CD  LYS A  13      11.078  -4.461  -1.157  1.00  0.00           C  
ATOM    206  CE  LYS A  13      10.477  -3.511  -2.181  1.00  0.00           C  
ATOM    207  NZ  LYS A  13       9.069  -3.156  -1.852  1.00  0.00           N1+
ATOM    208  H   LYS A  13      15.065  -1.821  -1.340  1.00  0.00           H  
ATOM    209  HA  LYS A  13      12.656  -2.637   0.002  1.00  0.00           H  
ATOM    210 1HB  LYS A  13      13.099  -3.076  -2.406  1.00  0.00           H  
ATOM    211 2HB  LYS A  13      14.408  -4.164  -1.969  1.00  0.00           H  
ATOM    212 1HG  LYS A  13      12.391  -5.399  -2.564  1.00  0.00           H  
ATOM    213 2HG  LYS A  13      12.818  -5.675  -0.870  1.00  0.00           H  
ATOM    214 1HD  LYS A  13      10.420  -5.324  -1.043  1.00  0.00           H  
ATOM    215 2HD  LYS A  13      11.147  -3.950  -0.197  1.00  0.00           H  
ATOM    216 1HE  LYS A  13      11.069  -2.598  -2.221  1.00  0.00           H  
ATOM    217 2HE  LYS A  13      10.499  -3.976  -3.167  1.00  0.00           H  
ATOM    218 1HZ  LYS A  13       8.708  -2.525  -2.554  1.00  0.00           H  
ATOM    219 2HZ  LYS A  13       8.506  -3.994  -1.830  1.00  0.00           H  
ATOM    220 3HZ  LYS A  13       9.038  -2.706  -0.948  1.00  0.00           H  
ATOM    221  N   GLU A  14      15.430  -4.144   0.851  1.00  0.00           N  
ATOM    222  CA  GLU A  14      16.032  -4.971   1.888  1.00  0.00           C  
ATOM    223  C   GLU A  14      15.720  -4.430   3.277  1.00  0.00           C  
ATOM    224  O   GLU A  14      15.418  -5.190   4.197  1.00  0.00           O  
ATOM    225  CB  GLU A  14      17.547  -5.053   1.691  1.00  0.00           C  
ATOM    226  CG  GLU A  14      17.981  -5.888   0.494  1.00  0.00           C  
ATOM    227  CD  GLU A  14      17.601  -7.336   0.622  1.00  0.00           C  
ATOM    228  OE1 GLU A  14      17.813  -7.897   1.670  1.00  0.00           O  
ATOM    229  OE2 GLU A  14      17.096  -7.883  -0.330  1.00  0.00           O1-
ATOM    230  H   GLU A  14      16.026  -3.679   0.184  1.00  0.00           H  
ATOM    231  HA  GLU A  14      15.607  -5.973   1.821  1.00  0.00           H  
ATOM    232 1HB  GLU A  14      17.953  -4.050   1.564  1.00  0.00           H  
ATOM    233 2HB  GLU A  14      18.007  -5.482   2.582  1.00  0.00           H  
ATOM    234 1HG  GLU A  14      17.521  -5.481  -0.405  1.00  0.00           H  
ATOM    235 2HG  GLU A  14      19.062  -5.809   0.383  1.00  0.00           H  
ATOM    236  N   ALA A  15      15.798  -3.111   3.423  1.00  0.00           N  
ATOM    237  CA  ALA A  15      15.446  -2.456   4.677  1.00  0.00           C  
ATOM    238  C   ALA A  15      13.989  -2.716   5.043  1.00  0.00           C  
ATOM    239  O   ALA A  15      13.672  -3.010   6.196  1.00  0.00           O  
ATOM    240  CB  ALA A  15      15.710  -0.960   4.586  1.00  0.00           C  
ATOM    241  H   ALA A  15      16.109  -2.548   2.645  1.00  0.00           H  
ATOM    242  HA  ALA A  15      16.065  -2.874   5.472  1.00  0.00           H  
ATOM    243 1HB  ALA A  15      15.441  -0.486   5.530  1.00  0.00           H  
ATOM    244 2HB  ALA A  15      16.767  -0.790   4.381  1.00  0.00           H  
ATOM    245 3HB  ALA A  15      15.111  -0.534   3.783  1.00  0.00           H  
ATOM    246  N   GLU A  16      13.106  -2.606   4.056  1.00  0.00           N  
ATOM    247  CA  GLU A  16      11.694  -2.907   4.252  1.00  0.00           C  
ATOM    248  C   GLU A  16      11.497  -4.341   4.721  1.00  0.00           C  
ATOM    249  O   GLU A  16      10.766  -4.596   5.679  1.00  0.00           O  
ATOM    250  CB  GLU A  16      10.913  -2.672   2.957  1.00  0.00           C  
ATOM    251  CG  GLU A  16       9.423  -2.967   3.059  1.00  0.00           C  
ATOM    252  CD  GLU A  16       8.712  -2.847   1.740  1.00  0.00           C  
ATOM    253  OE1 GLU A  16       9.237  -2.210   0.859  1.00  0.00           O  
ATOM    254  OE2 GLU A  16       7.641  -3.394   1.613  1.00  0.00           O1-
ATOM    255  H   GLU A  16      13.425  -2.306   3.145  1.00  0.00           H  
ATOM    256  HA  GLU A  16      11.306  -2.247   5.030  1.00  0.00           H  
ATOM    257 1HB  GLU A  16      11.028  -1.634   2.646  1.00  0.00           H  
ATOM    258 2HB  GLU A  16      11.325  -3.299   2.165  1.00  0.00           H  
ATOM    259 1HG  GLU A  16       9.289  -3.979   3.440  1.00  0.00           H  
ATOM    260 2HG  GLU A  16       8.975  -2.277   3.772  1.00  0.00           H  
ATOM    261  N   ARG A  17      12.152  -5.276   4.042  1.00  0.00           N  
ATOM    262  CA  ARG A  17      12.009  -6.693   4.355  1.00  0.00           C  
ATOM    263  C   ARG A  17      12.525  -7.003   5.755  1.00  0.00           C  
ATOM    264  O   ARG A  17      11.895  -7.741   6.510  1.00  0.00           O  
ATOM    265  CB  ARG A  17      12.760  -7.543   3.341  1.00  0.00           C  
ATOM    266  CG  ARG A  17      12.589  -9.044   3.513  1.00  0.00           C  
ATOM    267  CD  ARG A  17      13.186  -9.798   2.381  1.00  0.00           C  
ATOM    268  NE  ARG A  17      14.634  -9.678   2.353  1.00  0.00           N  
ATOM    269  CZ  ARG A  17      15.480 -10.439   3.074  1.00  0.00           C  
ATOM    270  NH1 ARG A  17      15.007 -11.370   3.873  1.00  0.00           N1+
ATOM    271  NH2 ARG A  17      16.784 -10.251   2.978  1.00  0.00           N  
ATOM    272  H   ARG A  17      12.763  -4.998   3.289  1.00  0.00           H  
ATOM    273  HA  ARG A  17      10.948  -6.948   4.331  1.00  0.00           H  
ATOM    274 1HB  ARG A  17      12.429  -7.287   2.336  1.00  0.00           H  
ATOM    275 2HB  ARG A  17      13.826  -7.324   3.401  1.00  0.00           H  
ATOM    276 1HG  ARG A  17      13.079  -9.363   4.434  1.00  0.00           H  
ATOM    277 2HG  ARG A  17      11.527  -9.286   3.565  1.00  0.00           H  
ATOM    278 1HD  ARG A  17      12.933 -10.854   2.475  1.00  0.00           H  
ATOM    279 2HD  ARG A  17      12.793  -9.413   1.441  1.00  0.00           H  
ATOM    280  HE  ARG A  17      15.035  -8.972   1.749  1.00  0.00           H  
ATOM    281 1HH1 ARG A  17      14.010 -11.514   3.947  1.00  0.00           H  
ATOM    282 2HH1 ARG A  17      15.641 -11.941   4.414  1.00  0.00           H  
ATOM    283 1HH2 ARG A  17      17.148  -9.535   2.363  1.00  0.00           H  
ATOM    284 2HH2 ARG A  17      17.418 -10.822   3.518  1.00  0.00           H  
ATOM    285  N   SER A  18      13.676  -6.432   6.095  1.00  0.00           N  
ATOM    286  CA  SER A  18      14.258  -6.612   7.419  1.00  0.00           C  
ATOM    287  C   SER A  18      13.301  -6.147   8.509  1.00  0.00           C  
ATOM    288  O   SER A  18      13.162  -6.796   9.545  1.00  0.00           O  
ATOM    289  CB  SER A  18      15.565  -5.850   7.522  1.00  0.00           C  
ATOM    290  OG  SER A  18      16.541  -6.412   6.688  1.00  0.00           O  
ATOM    291  H   SER A  18      14.160  -5.860   5.417  1.00  0.00           H  
ATOM    292  HA  SER A  18      14.444  -7.675   7.575  1.00  0.00           H  
ATOM    293 1HB  SER A  18      15.402  -4.809   7.244  1.00  0.00           H  
ATOM    294 2HB  SER A  18      15.913  -5.863   8.553  1.00  0.00           H  
ATOM    295  HG  SER A  18      17.158  -5.705   6.488  1.00  0.00           H  
ATOM    296  N   LEU A  19      12.643  -5.017   8.269  1.00  0.00           N  
ATOM    297  CA  LEU A  19      11.629  -4.512   9.186  1.00  0.00           C  
ATOM    298  C   LEU A  19      10.454  -5.477   9.293  1.00  0.00           C  
ATOM    299  O   LEU A  19       9.983  -5.778  10.390  1.00  0.00           O  
ATOM    300  CB  LEU A  19      11.130  -3.139   8.720  1.00  0.00           C  
ATOM    301  CG  LEU A  19      10.076  -2.475   9.616  1.00  0.00           C  
ATOM    302  CD1 LEU A  19      10.655  -2.257  11.007  1.00  0.00           C  
ATOM    303  CD2 LEU A  19       9.638  -1.157   8.993  1.00  0.00           C  
ATOM    304  H   LEU A  19      12.852  -4.495   7.431  1.00  0.00           H  
ATOM    305  HA  LEU A  19      12.072  -4.421  10.177  1.00  0.00           H  
ATOM    306 1HB  LEU A  19      11.982  -2.464   8.655  1.00  0.00           H  
ATOM    307 2HB  LEU A  19      10.700  -3.244   7.724  1.00  0.00           H  
ATOM    308  HG  LEU A  19       9.214  -3.135   9.713  1.00  0.00           H  
ATOM    309 1HD1 LEU A  19       9.906  -1.785  11.643  1.00  0.00           H  
ATOM    310 2HD1 LEU A  19      10.942  -3.217  11.436  1.00  0.00           H  
ATOM    311 3HD1 LEU A  19      11.531  -1.613  10.939  1.00  0.00           H  
ATOM    312 1HD2 LEU A  19       8.888  -0.686   9.630  1.00  0.00           H  
ATOM    313 2HD2 LEU A  19      10.499  -0.496   8.897  1.00  0.00           H  
ATOM    314 3HD2 LEU A  19       9.212  -1.345   8.008  1.00  0.00           H  
ATOM    315  N   ARG A  20       9.985  -5.959   8.146  1.00  0.00           N  
ATOM    316  CA  ARG A  20       8.886  -6.918   8.111  1.00  0.00           C  
ATOM    317  C   ARG A  20       9.253  -8.203   8.840  1.00  0.00           C  
ATOM    318  O   ARG A  20       8.414  -8.814   9.502  1.00  0.00           O  
ATOM    319  CB  ARG A  20       8.507  -7.245   6.674  1.00  0.00           C  
ATOM    320  CG  ARG A  20       7.805  -6.122   5.927  1.00  0.00           C  
ATOM    321  CD  ARG A  20       7.421  -6.534   4.552  1.00  0.00           C  
ATOM    322  NE  ARG A  20       6.832  -5.436   3.802  1.00  0.00           N  
ATOM    323  CZ  ARG A  20       5.547  -5.043   3.902  1.00  0.00           C  
ATOM    324  NH1 ARG A  20       4.731  -5.667   4.724  1.00  0.00           N1+
ATOM    325  NH2 ARG A  20       5.107  -4.031   3.175  1.00  0.00           N  
ATOM    326  H   ARG A  20      10.399  -5.653   7.277  1.00  0.00           H  
ATOM    327  HA  ARG A  20       8.028  -6.481   8.624  1.00  0.00           H  
ATOM    328 1HB  ARG A  20       9.402  -7.506   6.112  1.00  0.00           H  
ATOM    329 2HB  ARG A  20       7.847  -8.113   6.661  1.00  0.00           H  
ATOM    330 1HG  ARG A  20       6.901  -5.837   6.464  1.00  0.00           H  
ATOM    331 2HG  ARG A  20       8.471  -5.262   5.853  1.00  0.00           H  
ATOM    332 1HD  ARG A  20       8.304  -6.879   4.015  1.00  0.00           H  
ATOM    333 2HD  ARG A  20       6.691  -7.341   4.605  1.00  0.00           H  
ATOM    334  HE  ARG A  20       7.429  -4.933   3.159  1.00  0.00           H  
ATOM    335 1HH1 ARG A  20       5.068  -6.440   5.279  1.00  0.00           H  
ATOM    336 2HH1 ARG A  20       3.768  -5.372   4.799  1.00  0.00           H  
ATOM    337 1HH2 ARG A  20       5.734  -3.552   2.544  1.00  0.00           H  
ATOM    338 2HH2 ARG A  20       4.144  -3.737   3.251  1.00  0.00           H  
ATOM    339  N   GLU A  21      10.512  -8.610   8.716  1.00  0.00           N  
ATOM    340  CA  GLU A  21      11.025  -9.756   9.457  1.00  0.00           C  
ATOM    341  C   GLU A  21      10.889  -9.545  10.959  1.00  0.00           C  
ATOM    342  O   GLU A  21      10.503 -10.457  11.691  1.00  0.00           O  
ATOM    343  CB  GLU A  21      12.491 -10.011   9.099  1.00  0.00           C  
ATOM    344  CG  GLU A  21      13.125 -11.180   9.840  1.00  0.00           C  
ATOM    345  CD  GLU A  21      14.582 -11.357   9.514  1.00  0.00           C  
ATOM    346  OE1 GLU A  21      15.373 -10.565   9.967  1.00  0.00           O  
ATOM    347  OE2 GLU A  21      14.904 -12.287   8.812  1.00  0.00           O1-
ATOM    348  H   GLU A  21      11.131  -8.111   8.091  1.00  0.00           H  
ATOM    349  HA  GLU A  21      10.431 -10.633   9.192  1.00  0.00           H  
ATOM    350 1HB  GLU A  21      12.575 -10.207   8.030  1.00  0.00           H  
ATOM    351 2HB  GLU A  21      13.079  -9.119   9.315  1.00  0.00           H  
ATOM    352 1HG  GLU A  21      13.021 -11.016  10.912  1.00  0.00           H  
ATOM    353 2HG  GLU A  21      12.587 -12.092   9.586  1.00  0.00           H  
ATOM    354  N   GLY A  22      11.210  -8.338  11.414  1.00  0.00           N  
ATOM    355  CA  GLY A  22      11.068  -7.988  12.823  1.00  0.00           C  
ATOM    356  C   GLY A  22      12.401  -7.553  13.419  1.00  0.00           C  
ATOM    357  O   GLY A  22      12.677  -7.802  14.592  1.00  0.00           O  
ATOM    358  H   GLY A  22      11.559  -7.646  10.768  1.00  0.00           H  
ATOM    359 1HA  GLY A  22      10.339  -7.184  12.926  1.00  0.00           H  
ATOM    360 2HA  GLY A  22      10.681  -8.846  13.374  1.00  0.00           H  
ATOM    361  N   ASN A  23      13.224  -6.902  12.604  1.00  0.00           N  
ATOM    362  CA  ASN A  23      14.510  -6.391  13.063  1.00  0.00           C  
ATOM    363  C   ASN A  23      14.784  -5.002  12.497  1.00  0.00           C  
ATOM    364  O   ASN A  23      15.431  -4.862  11.458  1.00  0.00           O  
ATOM    365  CB  ASN A  23      15.628  -7.348  12.693  1.00  0.00           C  
ATOM    366  CG  ASN A  23      15.546  -8.650  13.442  1.00  0.00           C  
ATOM    367  ND2 ASN A  23      15.301  -9.719  12.729  1.00  0.00           N  
ATOM    368  OD1 ASN A  23      15.704  -8.686  14.668  1.00  0.00           O  
ATOM    369  H   ASN A  23      12.952  -6.759  11.641  1.00  0.00           H  
ATOM    370  HA  ASN A  23      14.480  -6.306  14.148  1.00  0.00           H  
ATOM    371 1HB  ASN A  23      15.592  -7.555  11.623  1.00  0.00           H  
ATOM    372 2HB  ASN A  23      16.591  -6.882  12.904  1.00  0.00           H  
ATOM    373 1HD2 ASN A  23      15.235 -10.613  13.174  1.00  0.00           H  
ATOM    374 2HD2 ASN A  23      15.180  -9.643  11.740  1.00  0.00           H  
ATOM    375  N   PRO A  24      14.289  -3.980  13.186  1.00  0.00           N  
ATOM    376  CA  PRO A  24      14.499  -2.601  12.765  1.00  0.00           C  
ATOM    377  C   PRO A  24      15.958  -2.193  12.924  1.00  0.00           C  
ATOM    378  O   PRO A  24      16.407  -1.212  12.329  1.00  0.00           O  
ATOM    379  CB  PRO A  24      13.586  -1.811  13.709  1.00  0.00           C  
ATOM    380  CG  PRO A  24      13.484  -2.670  14.923  1.00  0.00           C  
ATOM    381  CD  PRO A  24      13.452  -4.076  14.386  1.00  0.00           C  
ATOM    382  HA  PRO A  24      14.245  -2.519  11.708  1.00  0.00           H  
ATOM    383 1HB  PRO A  24      14.024  -0.825  13.919  1.00  0.00           H  
ATOM    384 2HB  PRO A  24      12.612  -1.634  13.229  1.00  0.00           H  
ATOM    385 1HG  PRO A  24      14.341  -2.490  15.588  1.00  0.00           H  
ATOM    386 2HG  PRO A  24      12.579  -2.415  15.494  1.00  0.00           H  
ATOM    387 1HD  PRO A  24      13.883  -4.763  15.129  1.00  0.00           H  
ATOM    388 2HD  PRO A  24      12.415  -4.356  14.153  1.00  0.00           H  
ATOM    389  N   GLU A  25      16.696  -2.951  13.727  1.00  0.00           N  
ATOM    390  CA  GLU A  25      18.134  -2.757  13.855  1.00  0.00           C  
ATOM    391  C   GLU A  25      18.860  -3.155  12.576  1.00  0.00           C  
ATOM    392  O   GLU A  25      19.729  -2.432  12.092  1.00  0.00           O  
ATOM    393  CB  GLU A  25      18.678  -3.566  15.035  1.00  0.00           C  
ATOM    394  CG  GLU A  25      20.198  -3.587  15.136  1.00  0.00           C  
ATOM    395  CD  GLU A  25      20.802  -2.210  15.153  1.00  0.00           C  
ATOM    396  OE1 GLU A  25      20.066  -1.261  15.282  1.00  0.00           O  
ATOM    397  OE2 GLU A  25      22.000  -2.107  15.037  1.00  0.00           O1-
ATOM    398  H   GLU A  25      16.247  -3.679  14.265  1.00  0.00           H  
ATOM    399  HA  GLU A  25      18.328  -1.699  14.029  1.00  0.00           H  
ATOM    400 1HB  GLU A  25      18.287  -3.158  15.967  1.00  0.00           H  
ATOM    401 2HB  GLU A  25      18.335  -4.598  14.958  1.00  0.00           H  
ATOM    402 1HG  GLU A  25      20.483  -4.108  16.048  1.00  0.00           H  
ATOM    403 2HG  GLU A  25      20.599  -4.144  14.290  1.00  0.00           H  
ATOM    404  N   LYS A  26      18.493  -4.311  12.030  1.00  0.00           N  
ATOM    405  CA  LYS A  26      18.997  -4.736  10.730  1.00  0.00           C  
ATOM    406  C   LYS A  26      18.547  -3.790   9.627  1.00  0.00           C  
ATOM    407  O   LYS A  26      19.328  -3.434   8.743  1.00  0.00           O  
ATOM    408  CB  LYS A  26      18.539  -6.162  10.418  1.00  0.00           C  
ATOM    409  CG  LYS A  26      19.252  -7.242  11.221  1.00  0.00           C  
ATOM    410  CD  LYS A  26      18.614  -8.605  11.002  1.00  0.00           C  
ATOM    411  CE  LYS A  26      18.793  -9.078   9.567  1.00  0.00           C  
ATOM    412  NZ  LYS A  26      18.250 -10.448   9.361  1.00  0.00           N1+
ATOM    413  H   LYS A  26      17.851  -4.909  12.529  1.00  0.00           H  
ATOM    414  HA  LYS A  26      20.089  -4.716  10.758  1.00  0.00           H  
ATOM    415 1HB  LYS A  26      17.470  -6.251  10.613  1.00  0.00           H  
ATOM    416 2HB  LYS A  26      18.698  -6.372   9.360  1.00  0.00           H  
ATOM    417 1HG  LYS A  26      20.299  -7.288  10.919  1.00  0.00           H  
ATOM    418 2HG  LYS A  26      19.209  -6.995  12.281  1.00  0.00           H  
ATOM    419 1HD  LYS A  26      19.069  -9.332  11.676  1.00  0.00           H  
ATOM    420 2HD  LYS A  26      17.548  -8.547  11.225  1.00  0.00           H  
ATOM    421 1HE  LYS A  26      18.282  -8.393   8.892  1.00  0.00           H  
ATOM    422 2HE  LYS A  26      19.853  -9.079   9.315  1.00  0.00           H  
ATOM    423 1HZ  LYS A  26      18.389 -10.724   8.399  1.00  0.00           H  
ATOM    424 2HZ  LYS A  26      18.730 -11.096   9.970  1.00  0.00           H  
ATOM    425 3HZ  LYS A  26      17.263 -10.455   9.574  1.00  0.00           H  
ATOM    426  N   ALA A  27      17.284  -3.382   9.681  1.00  0.00           N  
ATOM    427  CA  ALA A  27      16.736  -2.445   8.709  1.00  0.00           C  
ATOM    428  C   ALA A  27      17.465  -1.107   8.763  1.00  0.00           C  
ATOM    429  O   ALA A  27      17.732  -0.493   7.731  1.00  0.00           O  
ATOM    430  CB  ALA A  27      15.247  -2.246   8.946  1.00  0.00           C  
ATOM    431  H   ALA A  27      16.686  -3.734  10.417  1.00  0.00           H  
ATOM    432  HA  ALA A  27      16.880  -2.858   7.710  1.00  0.00           H  
ATOM    433 1HB  ALA A  27      14.852  -1.544   8.212  1.00  0.00           H  
ATOM    434 2HB  ALA A  27      14.732  -3.202   8.846  1.00  0.00           H  
ATOM    435 3HB  ALA A  27      15.088  -1.851   9.947  1.00  0.00           H  
ATOM    436  N   ARG A  28      17.784  -0.663   9.973  1.00  0.00           N  
ATOM    437  CA  ARG A  28      18.487   0.600  10.164  1.00  0.00           C  
ATOM    438  C   ARG A  28      19.786   0.635   9.369  1.00  0.00           C  
ATOM    439  O   ARG A  28      20.073   1.610   8.674  1.00  0.00           O  
ATOM    440  CB  ARG A  28      18.791   0.826  11.638  1.00  0.00           C  
ATOM    441  CG  ARG A  28      19.473   2.147  11.955  1.00  0.00           C  
ATOM    442  CD  ARG A  28      19.934   2.203  13.366  1.00  0.00           C  
ATOM    443  NE  ARG A  28      20.888   1.146  13.666  1.00  0.00           N  
ATOM    444  CZ  ARG A  28      22.146   1.094  13.188  1.00  0.00           C  
ATOM    445  NH1 ARG A  28      22.588   2.042  12.391  1.00  0.00           N1+
ATOM    446  NH2 ARG A  28      22.938   0.090  13.521  1.00  0.00           N  
ATOM    447  H   ARG A  28      17.536  -1.213  10.782  1.00  0.00           H  
ATOM    448  HA  ARG A  28      17.854   1.408   9.797  1.00  0.00           H  
ATOM    449 1HB  ARG A  28      17.865   0.787  12.210  1.00  0.00           H  
ATOM    450 2HB  ARG A  28      19.436   0.026  12.003  1.00  0.00           H  
ATOM    451 1HG  ARG A  28      20.339   2.275  11.305  1.00  0.00           H  
ATOM    452 2HG  ARG A  28      18.772   2.968  11.791  1.00  0.00           H  
ATOM    453 1HD  ARG A  28      20.417   3.161  13.553  1.00  0.00           H  
ATOM    454 2HD  ARG A  28      19.080   2.090  14.033  1.00  0.00           H  
ATOM    455  HE  ARG A  28      20.585   0.399  14.276  1.00  0.00           H  
ATOM    456 1HH1 ARG A  28      21.982   2.810  12.138  1.00  0.00           H  
ATOM    457 2HH1 ARG A  28      23.531   2.003  12.034  1.00  0.00           H  
ATOM    458 1HH2 ARG A  28      22.600  -0.640  14.134  1.00  0.00           H  
ATOM    459 2HH2 ARG A  28      23.881   0.050  13.164  1.00  0.00           H  
ATOM    460  N   GLU A  29      20.568  -0.435   9.476  1.00  0.00           N  
ATOM    461  CA  GLU A  29      21.813  -0.552   8.727  1.00  0.00           C  
ATOM    462  C   GLU A  29      21.550  -0.612   7.226  1.00  0.00           C  
ATOM    463  O   GLU A  29      22.304  -0.053   6.432  1.00  0.00           O  
ATOM    464  CB  GLU A  29      22.586  -1.796   9.169  1.00  0.00           C  
ATOM    465  CG  GLU A  29      23.338  -1.634  10.482  1.00  0.00           C  
ATOM    466  CD  GLU A  29      24.451  -0.626  10.399  1.00  0.00           C  
ATOM    467  OE1 GLU A  29      24.969  -0.428   9.326  1.00  0.00           O  
ATOM    468  OE2 GLU A  29      24.784  -0.053  11.410  1.00  0.00           O1-
ATOM    469  H   GLU A  29      20.292  -1.187  10.091  1.00  0.00           H  
ATOM    470  HA  GLU A  29      22.417   0.335   8.919  1.00  0.00           H  
ATOM    471 1HB  GLU A  29      21.897  -2.633   9.279  1.00  0.00           H  
ATOM    472 2HB  GLU A  29      23.310  -2.066   8.400  1.00  0.00           H  
ATOM    473 1HG  GLU A  29      22.637  -1.320  11.255  1.00  0.00           H  
ATOM    474 2HG  GLU A  29      23.751  -2.599  10.774  1.00  0.00           H  
ATOM    475  N   ASP A  30      20.476  -1.295   6.848  1.00  0.00           N  
ATOM    476  CA  ASP A  30      20.076  -1.381   5.448  1.00  0.00           C  
ATOM    477  C   ASP A  30      19.718  -0.007   4.892  1.00  0.00           C  
ATOM    478  O   ASP A  30      20.035   0.312   3.748  1.00  0.00           O  
ATOM    479  CB  ASP A  30      18.886  -2.330   5.287  1.00  0.00           C  
ATOM    480  CG  ASP A  30      19.264  -3.792   5.484  1.00  0.00           C  
ATOM    481  OD1 ASP A  30      20.350  -4.161   5.105  1.00  0.00           O  
ATOM    482  OD2 ASP A  30      18.463  -4.526   6.012  1.00  0.00           O1-
ATOM    483  H   ASP A  30      19.921  -1.769   7.546  1.00  0.00           H  
ATOM    484  HA  ASP A  30      20.919  -1.759   4.869  1.00  0.00           H  
ATOM    485 1HB  ASP A  30      18.113  -2.069   6.009  1.00  0.00           H  
ATOM    486 2HB  ASP A  30      18.458  -2.211   4.291  1.00  0.00           H  
ATOM    487  N   VAL A  31      19.055   0.802   5.714  1.00  0.00           N  
ATOM    488  CA  VAL A  31      18.686   2.157   5.319  1.00  0.00           C  
ATOM    489  C   VAL A  31      19.920   3.030   5.133  1.00  0.00           C  
ATOM    490  O   VAL A  31      20.019   3.781   4.161  1.00  0.00           O  
ATOM    491  CB  VAL A  31      17.767   2.791   6.380  1.00  0.00           C  
ATOM    492  CG1 VAL A  31      17.593   4.279   6.113  1.00  0.00           C  
ATOM    493  CG2 VAL A  31      16.420   2.083   6.388  1.00  0.00           C  
ATOM    494  H   VAL A  31      18.801   0.469   6.633  1.00  0.00           H  
ATOM    495  HA  VAL A  31      18.167   2.109   4.363  1.00  0.00           H  
ATOM    496  HB  VAL A  31      18.236   2.693   7.359  1.00  0.00           H  
ATOM    497 1HG1 VAL A  31      16.941   4.711   6.872  1.00  0.00           H  
ATOM    498 2HG1 VAL A  31      18.565   4.771   6.147  1.00  0.00           H  
ATOM    499 3HG1 VAL A  31      17.147   4.422   5.129  1.00  0.00           H  
ATOM    500 1HG2 VAL A  31      15.776   2.537   7.141  1.00  0.00           H  
ATOM    501 2HG2 VAL A  31      15.954   2.177   5.407  1.00  0.00           H  
ATOM    502 3HG2 VAL A  31      16.565   1.029   6.623  1.00  0.00           H  
ATOM    503  N   ARG A  32      20.858   2.930   6.068  1.00  0.00           N  
ATOM    504  CA  ARG A  32      22.107   3.678   5.983  1.00  0.00           C  
ATOM    505  C   ARG A  32      22.823   3.406   4.666  1.00  0.00           C  
ATOM    506  O   ARG A  32      23.250   4.333   3.979  1.00  0.00           O  
ATOM    507  CB  ARG A  32      23.027   3.315   7.141  1.00  0.00           C  
ATOM    508  CG  ARG A  32      24.368   4.034   7.141  1.00  0.00           C  
ATOM    509  CD  ARG A  32      25.210   3.625   8.294  1.00  0.00           C  
ATOM    510  NE  ARG A  32      25.631   2.237   8.193  1.00  0.00           N  
ATOM    511  CZ  ARG A  32      26.602   1.790   7.373  1.00  0.00           C  
ATOM    512  NH1 ARG A  32      27.242   2.632   6.592  1.00  0.00           N1+
ATOM    513  NH2 ARG A  32      26.912   0.506   7.354  1.00  0.00           N  
ATOM    514  H   ARG A  32      20.702   2.320   6.857  1.00  0.00           H  
ATOM    515  HA  ARG A  32      21.876   4.743   6.021  1.00  0.00           H  
ATOM    516 1HB  ARG A  32      22.531   3.541   8.084  1.00  0.00           H  
ATOM    517 2HB  ARG A  32      23.228   2.244   7.125  1.00  0.00           H  
ATOM    518 1HG  ARG A  32      24.906   3.801   6.224  1.00  0.00           H  
ATOM    519 2HG  ARG A  32      24.203   5.111   7.202  1.00  0.00           H  
ATOM    520 1HD  ARG A  32      26.102   4.249   8.333  1.00  0.00           H  
ATOM    521 2HD  ARG A  32      24.644   3.742   9.218  1.00  0.00           H  
ATOM    522  HE  ARG A  32      25.161   1.559   8.779  1.00  0.00           H  
ATOM    523 1HH1 ARG A  32      27.004   3.614   6.607  1.00  0.00           H  
ATOM    524 2HH1 ARG A  32      27.970   2.298   5.978  1.00  0.00           H  
ATOM    525 1HH2 ARG A  32      26.420  -0.141   7.955  1.00  0.00           H  
ATOM    526 2HH2 ARG A  32      27.639   0.171   6.740  1.00  0.00           H  
ATOM    527  N   ARG A  33      22.953   2.130   4.322  1.00  0.00           N  
ATOM    528  CA  ARG A  33      23.557   1.736   3.054  1.00  0.00           C  
ATOM    529  C   ARG A  33      22.795   2.327   1.873  1.00  0.00           C  
ATOM    530  O   ARG A  33      23.392   2.901   0.963  1.00  0.00           O  
ATOM    531  CB  ARG A  33      23.590   0.220   2.926  1.00  0.00           C  
ATOM    532  CG  ARG A  33      24.277  -0.301   1.674  1.00  0.00           C  
ATOM    533  CD  ARG A  33      24.237  -1.784   1.602  1.00  0.00           C  
ATOM    534  NE  ARG A  33      22.876  -2.286   1.503  1.00  0.00           N  
ATOM    535  CZ  ARG A  33      22.201  -2.872   2.511  1.00  0.00           C  
ATOM    536  NH1 ARG A  33      22.773  -3.023   3.685  1.00  0.00           N1+
ATOM    537  NH2 ARG A  33      20.964  -3.296   2.320  1.00  0.00           N  
ATOM    538  H   ARG A  33      22.624   1.413   4.952  1.00  0.00           H  
ATOM    539  HA  ARG A  33      24.574   2.126   3.019  1.00  0.00           H  
ATOM    540 1HB  ARG A  33      24.105  -0.207   3.786  1.00  0.00           H  
ATOM    541 2HB  ARG A  33      22.571  -0.168   2.929  1.00  0.00           H  
ATOM    542 1HG  ARG A  33      23.777   0.098   0.791  1.00  0.00           H  
ATOM    543 2HG  ARG A  33      25.321   0.014   1.673  1.00  0.00           H  
ATOM    544 1HD  ARG A  33      24.789  -2.121   0.725  1.00  0.00           H  
ATOM    545 2HD  ARG A  33      24.690  -2.204   2.499  1.00  0.00           H  
ATOM    546  HE  ARG A  33      22.402  -2.188   0.615  1.00  0.00           H  
ATOM    547 1HH1 ARG A  33      23.719  -2.699   3.831  1.00  0.00           H  
ATOM    548 2HH1 ARG A  33      22.268  -3.462   4.440  1.00  0.00           H  
ATOM    549 1HH2 ARG A  33      20.524  -3.180   1.417  1.00  0.00           H  
ATOM    550 2HH2 ARG A  33      20.459  -3.735   3.075  1.00  0.00           H  
ATOM    551  N   ALA A  34      21.476   2.184   1.896  1.00  0.00           N  
ATOM    552  CA  ALA A  34      20.631   2.690   0.821  1.00  0.00           C  
ATOM    553  C   ALA A  34      20.871   4.174   0.583  1.00  0.00           C  
ATOM    554  O   ALA A  34      21.037   4.611  -0.557  1.00  0.00           O  
ATOM    555  CB  ALA A  34      19.164   2.434   1.136  1.00  0.00           C  
ATOM    556  H   ALA A  34      21.045   1.714   2.679  1.00  0.00           H  
ATOM    557  HA  ALA A  34      20.889   2.161  -0.097  1.00  0.00           H  
ATOM    558 1HB  ALA A  34      18.546   2.816   0.322  1.00  0.00           H  
ATOM    559 2HB  ALA A  34      18.997   1.363   1.246  1.00  0.00           H  
ATOM    560 3HB  ALA A  34      18.898   2.940   2.061  1.00  0.00           H  
ATOM    561  N   LEU A  35      20.889   4.947   1.664  1.00  0.00           N  
ATOM    562  CA  LEU A  35      21.073   6.391   1.572  1.00  0.00           C  
ATOM    563  C   LEU A  35      22.440   6.736   0.994  1.00  0.00           C  
ATOM    564  O   LEU A  35      22.557   7.593   0.120  1.00  0.00           O  
ATOM    565  CB  LEU A  35      20.919   7.034   2.955  1.00  0.00           C  
ATOM    566  CG  LEU A  35      21.076   8.560   3.000  1.00  0.00           C  
ATOM    567  CD1 LEU A  35      20.059   9.203   2.066  1.00  0.00           C  
ATOM    568  CD2 LEU A  35      20.890   9.047   4.429  1.00  0.00           C  
ATOM    569  H   LEU A  35      20.773   4.523   2.573  1.00  0.00           H  
ATOM    570  HA  LEU A  35      20.319   6.794   0.895  1.00  0.00           H  
ATOM    571 1HB  LEU A  35      19.930   6.792   3.342  1.00  0.00           H  
ATOM    572 2HB  LEU A  35      21.664   6.605   3.624  1.00  0.00           H  
ATOM    573  HG  LEU A  35      22.071   8.834   2.649  1.00  0.00           H  
ATOM    574 1HD1 LEU A  35      20.171  10.287   2.098  1.00  0.00           H  
ATOM    575 2HD1 LEU A  35      20.227   8.852   1.048  1.00  0.00           H  
ATOM    576 3HD1 LEU A  35      19.053   8.933   2.383  1.00  0.00           H  
ATOM    577 1HD2 LEU A  35      21.003  10.132   4.462  1.00  0.00           H  
ATOM    578 2HD2 LEU A  35      19.895   8.775   4.781  1.00  0.00           H  
ATOM    579 3HD2 LEU A  35      21.641   8.585   5.071  1.00  0.00           H  
ATOM    580  N   GLU A  36      23.474   6.062   1.490  1.00  0.00           N  
ATOM    581  CA  GLU A  36      24.835   6.295   1.024  1.00  0.00           C  
ATOM    582  C   GLU A  36      24.979   5.947  -0.452  1.00  0.00           C  
ATOM    583  O   GLU A  36      25.666   6.641  -1.200  1.00  0.00           O  
ATOM    584  CB  GLU A  36      25.829   5.475   1.851  1.00  0.00           C  
ATOM    585  CG  GLU A  36      25.984   5.943   3.290  1.00  0.00           C  
ATOM    586  CD  GLU A  36      26.763   4.977   4.138  1.00  0.00           C  
ATOM    587  OE1 GLU A  36      27.265   4.018   3.604  1.00  0.00           O  
ATOM    588  OE2 GLU A  36      26.856   5.197   5.323  1.00  0.00           O1-
ATOM    589  H   GLU A  36      23.311   5.371   2.209  1.00  0.00           H  
ATOM    590  HA  GLU A  36      25.062   7.356   1.136  1.00  0.00           H  
ATOM    591 1HB  GLU A  36      25.512   4.432   1.869  1.00  0.00           H  
ATOM    592 2HB  GLU A  36      26.811   5.512   1.379  1.00  0.00           H  
ATOM    593 1HG  GLU A  36      26.493   6.905   3.296  1.00  0.00           H  
ATOM    594 2HG  GLU A  36      24.995   6.084   3.725  1.00  0.00           H  
ATOM    595  N   LEU A  37      24.324   4.867  -0.866  1.00  0.00           N  
ATOM    596  CA  LEU A  37      24.334   4.455  -2.264  1.00  0.00           C  
ATOM    597  C   LEU A  37      23.707   5.518  -3.157  1.00  0.00           C  
ATOM    598  O   LEU A  37      24.201   5.794  -4.250  1.00  0.00           O  
ATOM    599  CB  LEU A  37      23.580   3.130  -2.431  1.00  0.00           C  
ATOM    600  CG  LEU A  37      24.268   1.894  -1.835  1.00  0.00           C  
ATOM    601  CD1 LEU A  37      23.308   0.713  -1.869  1.00  0.00           C  
ATOM    602  CD2 LEU A  37      25.536   1.591  -2.619  1.00  0.00           C  
ATOM    603  H   LEU A  37      23.808   4.317  -0.194  1.00  0.00           H  
ATOM    604  HA  LEU A  37      25.370   4.327  -2.581  1.00  0.00           H  
ATOM    605 1HB  LEU A  37      22.603   3.224  -1.960  1.00  0.00           H  
ATOM    606 2HB  LEU A  37      23.432   2.946  -3.495  1.00  0.00           H  
ATOM    607  HG  LEU A  37      24.523   2.087  -0.793  1.00  0.00           H  
ATOM    608 1HD1 LEU A  37      23.797  -0.165  -1.445  1.00  0.00           H  
ATOM    609 2HD1 LEU A  37      22.419   0.949  -1.284  1.00  0.00           H  
ATOM    610 3HD1 LEU A  37      23.022   0.506  -2.899  1.00  0.00           H  
ATOM    611 1HD2 LEU A  37      26.025   0.714  -2.195  1.00  0.00           H  
ATOM    612 2HD2 LEU A  37      25.282   1.397  -3.661  1.00  0.00           H  
ATOM    613 3HD2 LEU A  37      26.211   2.446  -2.563  1.00  0.00           H  
ATOM    614  N   VAL A  38      22.617   6.112  -2.683  1.00  0.00           N  
ATOM    615  CA  VAL A  38      21.973   7.211  -3.395  1.00  0.00           C  
ATOM    616  C   VAL A  38      22.894   8.421  -3.486  1.00  0.00           C  
ATOM    617  O   VAL A  38      22.959   9.085  -4.519  1.00  0.00           O  
ATOM    618  CB  VAL A  38      20.668   7.616  -2.685  1.00  0.00           C  
ATOM    619  CG1 VAL A  38      20.126   8.913  -3.266  1.00  0.00           C  
ATOM    620  CG2 VAL A  38      19.642   6.499  -2.811  1.00  0.00           C  
ATOM    621  H   VAL A  38      22.223   5.794  -1.810  1.00  0.00           H  
ATOM    622  HA  VAL A  38      21.755   6.884  -4.411  1.00  0.00           H  
ATOM    623  HB  VAL A  38      20.879   7.799  -1.632  1.00  0.00           H  
ATOM    624 1HG1 VAL A  38      19.203   9.185  -2.753  1.00  0.00           H  
ATOM    625 2HG1 VAL A  38      20.861   9.706  -3.133  1.00  0.00           H  
ATOM    626 3HG1 VAL A  38      19.923   8.779  -4.329  1.00  0.00           H  
ATOM    627 1HG2 VAL A  38      18.722   6.792  -2.306  1.00  0.00           H  
ATOM    628 2HG2 VAL A  38      19.435   6.312  -3.864  1.00  0.00           H  
ATOM    629 3HG2 VAL A  38      20.035   5.592  -2.351  1.00  0.00           H  
ATOM    630  N   ARG A  39      23.604   8.700  -2.399  1.00  0.00           N  
ATOM    631  CA  ARG A  39      24.556   9.806  -2.370  1.00  0.00           C  
ATOM    632  C   ARG A  39      25.752   9.527  -3.271  1.00  0.00           C  
ATOM    633  O   ARG A  39      26.388  10.451  -3.778  1.00  0.00           O  
ATOM    634  CB  ARG A  39      25.041  10.058  -0.951  1.00  0.00           C  
ATOM    635  CG  ARG A  39      24.006  10.666  -0.019  1.00  0.00           C  
ATOM    636  CD  ARG A  39      24.532  10.820   1.362  1.00  0.00           C  
ATOM    637  NE  ARG A  39      23.594  11.520   2.225  1.00  0.00           N  
ATOM    638  CZ  ARG A  39      23.748  11.676   3.554  1.00  0.00           C  
ATOM    639  NH1 ARG A  39      24.805  11.178   4.157  1.00  0.00           N1+
ATOM    640  NH2 ARG A  39      22.837  12.331   4.252  1.00  0.00           N  
ATOM    641  H   ARG A  39      23.484   8.135  -1.572  1.00  0.00           H  
ATOM    642  HA  ARG A  39      24.058  10.701  -2.747  1.00  0.00           H  
ATOM    643 1HB  ARG A  39      25.372   9.120  -0.508  1.00  0.00           H  
ATOM    644 2HB  ARG A  39      25.900  10.729  -0.974  1.00  0.00           H  
ATOM    645 1HG  ARG A  39      23.718  11.651  -0.388  1.00  0.00           H  
ATOM    646 2HG  ARG A  39      23.127  10.022   0.019  1.00  0.00           H  
ATOM    647 1HD  ARG A  39      24.721   9.836   1.791  1.00  0.00           H  
ATOM    648 2HD  ARG A  39      25.461  11.388   1.336  1.00  0.00           H  
ATOM    649  HE  ARG A  39      22.768  11.918   1.797  1.00  0.00           H  
ATOM    650 1HH1 ARG A  39      25.502  10.678   3.623  1.00  0.00           H  
ATOM    651 2HH1 ARG A  39      24.920  11.295   5.153  1.00  0.00           H  
ATOM    652 1HH2 ARG A  39      22.024  12.714   3.789  1.00  0.00           H  
ATOM    653 2HH2 ARG A  39      22.952  12.448   5.248  1.00  0.00           H  
ATOM    654  N   GLU A  40      26.054   8.248  -3.468  1.00  0.00           N  
ATOM    655  CA  GLU A  40      27.042   7.839  -4.456  1.00  0.00           C  
ATOM    656  C   GLU A  40      26.553   8.112  -5.872  1.00  0.00           C  
ATOM    657  O   GLU A  40      27.329   8.515  -6.739  1.00  0.00           O  
ATOM    658  CB  GLU A  40      27.369   6.352  -4.298  1.00  0.00           C  
ATOM    659  CG  GLU A  40      28.215   6.021  -3.076  1.00  0.00           C  
ATOM    660  CD  GLU A  40      28.506   4.552  -2.946  1.00  0.00           C  
ATOM    661  OE1 GLU A  40      27.955   3.788  -3.701  1.00  0.00           O  
ATOM    662  OE2 GLU A  40      29.280   4.193  -2.090  1.00  0.00           O1-
ATOM    663  H   GLU A  40      25.585   7.543  -2.917  1.00  0.00           H  
ATOM    664  HA  GLU A  40      27.950   8.422  -4.301  1.00  0.00           H  
ATOM    665 1HB  GLU A  40      26.443   5.781  -4.228  1.00  0.00           H  
ATOM    666 2HB  GLU A  40      27.904   6.001  -5.180  1.00  0.00           H  
ATOM    667 1HG  GLU A  40      29.159   6.562  -3.144  1.00  0.00           H  
ATOM    668 2HG  GLU A  40      27.695   6.365  -2.183  1.00  0.00           H  
ATOM    669  N   LEU A  41      25.264   7.894  -6.098  1.00  0.00           N  
ATOM    670  CA  LEU A  41      24.652   8.191  -7.390  1.00  0.00           C  
ATOM    671  C   LEU A  41      24.779   9.670  -7.731  1.00  0.00           C  
ATOM    672  O   LEU A  41      25.003  10.034  -8.886  1.00  0.00           O  
ATOM    673  CB  LEU A  41      23.173   7.788  -7.383  1.00  0.00           C  
ATOM    674  CG  LEU A  41      22.894   6.280  -7.438  1.00  0.00           C  
ATOM    675  CD1 LEU A  41      21.409   6.029  -7.217  1.00  0.00           C  
ATOM    676  CD2 LEU A  41      23.348   5.728  -8.781  1.00  0.00           C  
ATOM    677  H   LEU A  41      24.691   7.510  -5.361  1.00  0.00           H  
ATOM    678  HA  LEU A  41      25.177   7.627  -8.161  1.00  0.00           H  
ATOM    679 1HB  LEU A  41      22.711   8.177  -6.477  1.00  0.00           H  
ATOM    680 2HB  LEU A  41      22.683   8.247  -8.242  1.00  0.00           H  
ATOM    681  HG  LEU A  41      23.440   5.780  -6.637  1.00  0.00           H  
ATOM    682 1HD1 LEU A  41      21.211   4.958  -7.255  1.00  0.00           H  
ATOM    683 2HD1 LEU A  41      21.116   6.416  -6.241  1.00  0.00           H  
ATOM    684 3HD1 LEU A  41      20.835   6.532  -7.994  1.00  0.00           H  
ATOM    685 1HD2 LEU A  41      23.151   4.657  -8.820  1.00  0.00           H  
ATOM    686 2HD2 LEU A  41      22.802   6.227  -9.582  1.00  0.00           H  
ATOM    687 3HD2 LEU A  41      24.417   5.905  -8.905  1.00  0.00           H  
ATOM    688  N   GLU A  42      24.636  10.520  -6.720  1.00  0.00           N  
ATOM    689  CA  GLU A  42      24.888  11.948  -6.877  1.00  0.00           C  
ATOM    690  C   GLU A  42      26.298  12.204  -7.393  1.00  0.00           C  
ATOM    691  O   GLU A  42      26.490  12.934  -8.366  1.00  0.00           O  
ATOM    692  CB  GLU A  42      24.682  12.677  -5.547  1.00  0.00           C  
ATOM    693  CG  GLU A  42      24.930  14.178  -5.607  1.00  0.00           C  
ATOM    694  CD  GLU A  42      24.877  14.833  -4.255  1.00  0.00           C  
ATOM    695  OE1 GLU A  42      24.504  14.179  -3.312  1.00  0.00           O  
ATOM    696  OE2 GLU A  42      25.210  15.991  -4.166  1.00  0.00           O1-
ATOM    697  H   GLU A  42      24.344  10.169  -5.819  1.00  0.00           H  
ATOM    698  HA  GLU A  42      24.189  12.343  -7.615  1.00  0.00           H  
ATOM    699 1HB  GLU A  42      23.659  12.520  -5.202  1.00  0.00           H  
ATOM    700 2HB  GLU A  42      25.349  12.257  -4.794  1.00  0.00           H  
ATOM    701 1HG  GLU A  42      25.911  14.355  -6.046  1.00  0.00           H  
ATOM    702 2HG  GLU A  42      24.184  14.633  -6.256  1.00  0.00           H  
ATOM    703  N   LYS A  43      27.282  11.602  -6.735  1.00  0.00           N  
ATOM    704  CA  LYS A  43      28.675  11.736  -7.147  1.00  0.00           C  
ATOM    705  C   LYS A  43      28.874  11.257  -8.579  1.00  0.00           C  
ATOM    706  O   LYS A  43      29.581  11.890  -9.363  1.00  0.00           O  
ATOM    707  CB  LYS A  43      29.592  10.958  -6.201  1.00  0.00           C  
ATOM    708  CG  LYS A  43      29.702  11.551  -4.803  1.00  0.00           C  
ATOM    709  CD  LYS A  43      30.596  10.703  -3.912  1.00  0.00           C  
ATOM    710  CE  LYS A  43      30.691  11.283  -2.508  1.00  0.00           C  
ATOM    711  NZ  LYS A  43      31.543  10.450  -1.618  1.00  0.00           N1+
ATOM    712  H   LYS A  43      27.061  11.036  -5.929  1.00  0.00           H  
ATOM    713  HA  LYS A  43      28.945  12.792  -7.111  1.00  0.00           H  
ATOM    714 1HB  LYS A  43      29.229   9.935  -6.103  1.00  0.00           H  
ATOM    715 2HB  LYS A  43      30.595  10.911  -6.625  1.00  0.00           H  
ATOM    716 1HG  LYS A  43      30.116  12.558  -4.866  1.00  0.00           H  
ATOM    717 2HG  LYS A  43      28.710  11.613  -4.355  1.00  0.00           H  
ATOM    718 1HD  LYS A  43      30.195   9.691  -3.851  1.00  0.00           H  
ATOM    719 2HD  LYS A  43      31.596  10.653  -4.342  1.00  0.00           H  
ATOM    720 1HE  LYS A  43      31.111  12.287  -2.558  1.00  0.00           H  
ATOM    721 2HE  LYS A  43      29.693  11.352  -2.075  1.00  0.00           H  
ATOM    722 1HZ  LYS A  43      31.580  10.867  -0.698  1.00  0.00           H  
ATOM    723 2HZ  LYS A  43      31.151   9.520  -1.550  1.00  0.00           H  
ATOM    724 3HZ  LYS A  43      32.476  10.394  -1.999  1.00  0.00           H  
ATOM    725  N   LEU A  44      28.246  10.136  -8.917  1.00  0.00           N  
ATOM    726  CA  LEU A  44      28.327   9.587 -10.264  1.00  0.00           C  
ATOM    727  C   LEU A  44      27.660  10.510 -11.275  1.00  0.00           C  
ATOM    728  O   LEU A  44      28.160  10.698 -12.385  1.00  0.00           O  
ATOM    729  CB  LEU A  44      27.668   8.203 -10.313  1.00  0.00           C  
ATOM    730  CG  LEU A  44      28.406   7.088  -9.560  1.00  0.00           C  
ATOM    731  CD1 LEU A  44      27.531   5.843  -9.512  1.00  0.00           C  
ATOM    732  CD2 LEU A  44      29.730   6.799 -10.251  1.00  0.00           C  
ATOM    733  H   LEU A  44      27.700   9.650  -8.219  1.00  0.00           H  
ATOM    734  HA  LEU A  44      29.379   9.501 -10.540  1.00  0.00           H  
ATOM    735 1HB  LEU A  44      26.667   8.280  -9.893  1.00  0.00           H  
ATOM    736 2HB  LEU A  44      27.580   7.897 -11.355  1.00  0.00           H  
ATOM    737  HG  LEU A  44      28.593   7.404  -8.534  1.00  0.00           H  
ATOM    738 1HD1 LEU A  44      28.055   5.051  -8.976  1.00  0.00           H  
ATOM    739 2HD1 LEU A  44      26.599   6.073  -8.996  1.00  0.00           H  
ATOM    740 3HD1 LEU A  44      27.313   5.512 -10.526  1.00  0.00           H  
ATOM    741 1HD2 LEU A  44      30.255   6.007  -9.715  1.00  0.00           H  
ATOM    742 2HD2 LEU A  44      29.544   6.482 -11.277  1.00  0.00           H  
ATOM    743 3HD2 LEU A  44      30.343   7.701 -10.256  1.00  0.00           H  
ATOM    744  N   ALA A  45      26.526  11.085 -10.887  1.00  0.00           N  
ATOM    745  CA  ALA A  45      25.799  12.006 -11.751  1.00  0.00           C  
ATOM    746  C   ALA A  45      26.602  13.274 -12.007  1.00  0.00           C  
ATOM    747  O   ALA A  45      26.632  13.785 -13.125  1.00  0.00           O  
ATOM    748  CB  ALA A  45      24.447  12.349 -11.142  1.00  0.00           C  
ATOM    749  H   ALA A  45      26.161  10.878  -9.968  1.00  0.00           H  
ATOM    750  HA  ALA A  45      25.633  11.520 -12.712  1.00  0.00           H  
ATOM    751 1HB  ALA A  45      23.917  13.037 -11.799  1.00  0.00           H  
ATOM    752 2HB  ALA A  45      23.862  11.437 -11.020  1.00  0.00           H  
ATOM    753 3HB  ALA A  45      24.596  12.817 -10.171  1.00  0.00           H  
ATOM    754  N   ARG A  46      27.253  13.777 -10.963  1.00  0.00           N  
ATOM    755  CA  ARG A  46      28.078  14.972 -11.078  1.00  0.00           C  
ATOM    756  C   ARG A  46      29.316  14.707 -11.927  1.00  0.00           C  
ATOM    757  O   ARG A  46      29.734  15.555 -12.715  1.00  0.00           O  
ATOM    758  CB  ARG A  46      28.506  15.462  -9.702  1.00  0.00           C  
ATOM    759  CG  ARG A  46      27.386  16.048  -8.857  1.00  0.00           C  
ATOM    760  CD  ARG A  46      27.889  16.550  -7.553  1.00  0.00           C  
ATOM    761  NE  ARG A  46      26.807  16.996  -6.689  1.00  0.00           N  
ATOM    762  CZ  ARG A  46      26.161  18.172  -6.816  1.00  0.00           C  
ATOM    763  NH1 ARG A  46      26.499  19.006  -7.774  1.00  0.00           N1+
ATOM    764  NH2 ARG A  46      25.188  18.485  -5.978  1.00  0.00           N  
ATOM    765  H   ARG A  46      27.172  13.318 -10.065  1.00  0.00           H  
ATOM    766  HA  ARG A  46      27.497  15.749 -11.577  1.00  0.00           H  
ATOM    767 1HB  ARG A  46      28.945  14.637  -9.143  1.00  0.00           H  
ATOM    768 2HB  ARG A  46      29.272  16.229  -9.812  1.00  0.00           H  
ATOM    769 1HG  ARG A  46      26.923  16.878  -9.389  1.00  0.00           H  
ATOM    770 2HG  ARG A  46      26.637  15.279  -8.661  1.00  0.00           H  
ATOM    771 1HD  ARG A  46      28.429  15.755  -7.040  1.00  0.00           H  
ATOM    772 2HD  ARG A  46      28.558  17.393  -7.722  1.00  0.00           H  
ATOM    773  HE  ARG A  46      26.519  16.379  -5.941  1.00  0.00           H  
ATOM    774 1HH1 ARG A  46      27.243  18.768  -8.414  1.00  0.00           H  
ATOM    775 2HH1 ARG A  46      26.015  19.888  -7.869  1.00  0.00           H  
ATOM    776 1HH2 ARG A  46      24.929  17.843  -5.242  1.00  0.00           H  
ATOM    777 2HH2 ARG A  46      24.704  19.365  -6.074  1.00  0.00           H  
ATOM    778  N   LYS A  47      29.899  13.525 -11.758  1.00  0.00           N  
ATOM    779  CA  LYS A  47      31.092  13.145 -12.508  1.00  0.00           C  
ATOM    780  C   LYS A  47      30.784  12.992 -13.991  1.00  0.00           C  
ATOM    781  O   LYS A  47      31.479  13.549 -14.840  1.00  0.00           O  
ATOM    782  CB  LYS A  47      31.681  11.846 -11.957  1.00  0.00           C  
ATOM    783  CG  LYS A  47      32.937  11.370 -12.676  1.00  0.00           C  
ATOM    784  CD  LYS A  47      33.488  10.101 -12.043  1.00  0.00           C  
ATOM    785  CE  LYS A  47      34.726   9.608 -12.778  1.00  0.00           C  
ATOM    786  NZ  LYS A  47      35.277   8.367 -12.170  1.00  0.00           N1+
ATOM    787  H   LYS A  47      29.508  12.873 -11.094  1.00  0.00           H  
ATOM    788  HA  LYS A  47      31.832  13.939 -12.404  1.00  0.00           H  
ATOM    789 1HB  LYS A  47      31.928  11.976 -10.903  1.00  0.00           H  
ATOM    790 2HB  LYS A  47      30.937  11.052 -12.024  1.00  0.00           H  
ATOM    791 1HG  LYS A  47      32.705  11.173 -13.723  1.00  0.00           H  
ATOM    792 2HG  LYS A  47      33.698  12.148 -12.631  1.00  0.00           H  
ATOM    793 1HD  LYS A  47      33.747  10.295 -11.002  1.00  0.00           H  
ATOM    794 2HD  LYS A  47      32.727   9.321 -12.071  1.00  0.00           H  
ATOM    795 1HE  LYS A  47      34.475   9.407 -13.819  1.00  0.00           H  
ATOM    796 2HE  LYS A  47      35.495  10.380 -12.755  1.00  0.00           H  
ATOM    797 1HZ  LYS A  47      36.095   8.073 -12.684  1.00  0.00           H  
ATOM    798 2HZ  LYS A  47      35.531   8.546 -11.208  1.00  0.00           H  
ATOM    799 3HZ  LYS A  47      34.580   7.637 -12.203  1.00  0.00           H  
ATOM    800  N   THR A  48      29.736  12.235 -14.297  1.00  0.00           N  
ATOM    801  CA  THR A  48      29.422  11.884 -15.679  1.00  0.00           C  
ATOM    802  C   THR A  48      28.514  12.928 -16.318  1.00  0.00           C  
ATOM    803  O   THR A  48      28.444  13.036 -17.543  1.00  0.00           O  
ATOM    804  CB  THR A  48      28.755  10.499 -15.762  1.00  0.00           C  
ATOM    805  CG2 THR A  48      29.668   9.431 -15.179  1.00  0.00           C  
ATOM    806  OG1 THR A  48      27.520  10.516 -15.033  1.00  0.00           O  
ATOM    807  H   THR A  48      29.142  11.894 -13.557  1.00  0.00           H  
ATOM    808  HA  THR A  48      30.351  11.854 -16.248  1.00  0.00           H  
ATOM    809  HB  THR A  48      28.543  10.259 -16.803  1.00  0.00           H  
ATOM    810  HG1 THR A  48      27.705  10.486 -14.091  1.00  0.00           H  
ATOM    811 1HG2 THR A  48      29.181   8.459 -15.247  1.00  0.00           H  
ATOM    812 2HG2 THR A  48      30.604   9.408 -15.739  1.00  0.00           H  
ATOM    813 3HG2 THR A  48      29.876   9.661 -14.135  1.00  0.00           H  
ATOM    814  N   GLY A  49      27.821  13.694 -15.483  1.00  0.00           N  
ATOM    815  CA  GLY A  49      26.869  14.689 -15.966  1.00  0.00           C  
ATOM    816  C   GLY A  49      25.536  14.044 -16.322  1.00  0.00           C  
ATOM    817  O   GLY A  49      24.865  14.465 -17.266  1.00  0.00           O  
ATOM    818  H   GLY A  49      27.957  13.587 -14.487  1.00  0.00           H  
ATOM    819 1HA  GLY A  49      26.717  15.449 -15.199  1.00  0.00           H  
ATOM    820 2HA  GLY A  49      27.281  15.192 -16.839  1.00  0.00           H  
ATOM    821  N   SER A  50      25.155  13.022 -15.565  1.00  0.00           N  
ATOM    822  CA  SER A  50      23.949  12.256 -15.860  1.00  0.00           C  
ATOM    823  C   SER A  50      22.759  12.780 -15.068  1.00  0.00           C  
ATOM    824  O   SER A  50      22.537  12.384 -13.923  1.00  0.00           O  
ATOM    825  CB  SER A  50      24.171  10.790 -15.544  1.00  0.00           C  
ATOM    826  OG  SER A  50      25.143  10.236 -16.389  1.00  0.00           O  
ATOM    827  H   SER A  50      25.715  12.767 -14.764  1.00  0.00           H  
ATOM    828  HA  SER A  50      23.719  12.368 -16.919  1.00  0.00           H  
ATOM    829 1HB  SER A  50      24.485  10.684 -14.506  1.00  0.00           H  
ATOM    830 2HB  SER A  50      23.234  10.247 -15.659  1.00  0.00           H  
ATOM    831  HG  SER A  50      25.979  10.329 -15.926  1.00  0.00           H  
ATOM    832  N   THR A  51      21.991  13.671 -15.685  1.00  0.00           N  
ATOM    833  CA  THR A  51      20.840  14.279 -15.027  1.00  0.00           C  
ATOM    834  C   THR A  51      19.802  13.229 -14.653  1.00  0.00           C  
ATOM    835  O   THR A  51      19.190  13.298 -13.587  1.00  0.00           O  
ATOM    836  CB  THR A  51      20.192  15.351 -15.922  1.00  0.00           C  
ATOM    837  CG2 THR A  51      18.971  15.949 -15.241  1.00  0.00           C  
ATOM    838  OG1 THR A  51      21.142  16.391 -16.190  1.00  0.00           O  
ATOM    839  H   THR A  51      22.210  13.935 -16.636  1.00  0.00           H  
ATOM    840  HA  THR A  51      21.186  14.749 -14.106  1.00  0.00           H  
ATOM    841  HB  THR A  51      19.890  14.902 -16.868  1.00  0.00           H  
ATOM    842  HG1 THR A  51      21.842  16.361 -15.534  1.00  0.00           H  
ATOM    843 1HG2 THR A  51      18.526  16.704 -15.888  1.00  0.00           H  
ATOM    844 2HG2 THR A  51      18.242  15.162 -15.046  1.00  0.00           H  
ATOM    845 3HG2 THR A  51      19.268  16.408 -14.299  1.00  0.00           H  
ATOM    846  N   GLU A  52      19.606  12.256 -15.537  1.00  0.00           N  
ATOM    847  CA  GLU A  52      18.615  11.210 -15.320  1.00  0.00           C  
ATOM    848  C   GLU A  52      18.945  10.389 -14.079  1.00  0.00           C  
ATOM    849  O   GLU A  52      18.053  10.010 -13.320  1.00  0.00           O  
ATOM    850  CB  GLU A  52      18.529  10.293 -16.543  1.00  0.00           C  
ATOM    851  CG  GLU A  52      17.917  10.944 -17.775  1.00  0.00           C  
ATOM    852  CD  GLU A  52      17.921  10.041 -18.977  1.00  0.00           C  
ATOM    853  OE1 GLU A  52      18.529   9.000 -18.912  1.00  0.00           O  
ATOM    854  OE2 GLU A  52      17.316  10.394 -19.962  1.00  0.00           O1-
ATOM    855  H   GLU A  52      20.161  12.241 -16.381  1.00  0.00           H  
ATOM    856  HA  GLU A  52      17.646  11.681 -15.155  1.00  0.00           H  
ATOM    857 1HB  GLU A  52      19.529   9.948 -16.809  1.00  0.00           H  
ATOM    858 2HB  GLU A  52      17.933   9.414 -16.298  1.00  0.00           H  
ATOM    859 1HG  GLU A  52      16.889  11.227 -17.551  1.00  0.00           H  
ATOM    860 2HG  GLU A  52      18.472  11.852 -18.007  1.00  0.00           H  
ATOM    861  N   VAL A  53      20.229  10.116 -13.881  1.00  0.00           N  
ATOM    862  CA  VAL A  53      20.689   9.415 -12.686  1.00  0.00           C  
ATOM    863  C   VAL A  53      20.446  10.247 -11.434  1.00  0.00           C  
ATOM    864  O   VAL A  53      20.046   9.721 -10.394  1.00  0.00           O  
ATOM    865  CB  VAL A  53      22.190   9.092 -12.801  1.00  0.00           C  
ATOM    866  CG1 VAL A  53      22.720   8.550 -11.481  1.00  0.00           C  
ATOM    867  CG2 VAL A  53      22.421   8.093 -13.925  1.00  0.00           C  
ATOM    868  H   VAL A  53      20.905  10.399 -14.575  1.00  0.00           H  
ATOM    869  HA  VAL A  53      20.118   8.493 -12.587  1.00  0.00           H  
ATOM    870  HB  VAL A  53      22.736  10.011 -13.013  1.00  0.00           H  
ATOM    871 1HG1 VAL A  53      23.783   8.327 -11.580  1.00  0.00           H  
ATOM    872 2HG1 VAL A  53      22.578   9.295 -10.699  1.00  0.00           H  
ATOM    873 3HG1 VAL A  53      22.182   7.639 -11.219  1.00  0.00           H  
ATOM    874 1HG2 VAL A  53      23.484   7.870 -14.001  1.00  0.00           H  
ATOM    875 2HG2 VAL A  53      21.871   7.176 -13.715  1.00  0.00           H  
ATOM    876 3HG2 VAL A  53      22.072   8.519 -14.866  1.00  0.00           H  
ATOM    877  N   LEU A  54      20.692  11.549 -11.537  1.00  0.00           N  
ATOM    878  CA  LEU A  54      20.443  12.466 -10.431  1.00  0.00           C  
ATOM    879  C   LEU A  54      18.964  12.497 -10.065  1.00  0.00           C  
ATOM    880  O   LEU A  54      18.608  12.549  -8.888  1.00  0.00           O  
ATOM    881  CB  LEU A  54      20.915  13.878 -10.797  1.00  0.00           C  
ATOM    882  CG  LEU A  54      20.831  14.920  -9.674  1.00  0.00           C  
ATOM    883  CD1 LEU A  54      21.672  14.460  -8.491  1.00  0.00           C  
ATOM    884  CD2 LEU A  54      21.309  16.267 -10.195  1.00  0.00           C  
ATOM    885  H   LEU A  54      21.060  11.912 -12.405  1.00  0.00           H  
ATOM    886  HA  LEU A  54      20.991  12.112  -9.558  1.00  0.00           H  
ATOM    887 1HB  LEU A  54      21.953  13.824 -11.121  1.00  0.00           H  
ATOM    888 2HB  LEU A  54      20.315  14.241 -11.632  1.00  0.00           H  
ATOM    889  HG  LEU A  54      19.798  15.007  -9.336  1.00  0.00           H  
ATOM    890 1HD1 LEU A  54      21.611  15.201  -7.693  1.00  0.00           H  
ATOM    891 2HD1 LEU A  54      21.295  13.504  -8.127  1.00  0.00           H  
ATOM    892 3HD1 LEU A  54      22.709  14.348  -8.803  1.00  0.00           H  
ATOM    893 1HD2 LEU A  54      21.248  17.008  -9.397  1.00  0.00           H  
ATOM    894 2HD2 LEU A  54      22.342  16.181 -10.532  1.00  0.00           H  
ATOM    895 3HD2 LEU A  54      20.680  16.580 -11.028  1.00  0.00           H  
ATOM    896  N   ILE A  55      18.108  12.469 -11.080  1.00  0.00           N  
ATOM    897  CA  ILE A  55      16.667  12.400 -10.866  1.00  0.00           C  
ATOM    898  C   ILE A  55      16.286  11.142 -10.098  1.00  0.00           C  
ATOM    899  O   ILE A  55      15.493  11.193  -9.157  1.00  0.00           O  
ATOM    900  CB  ILE A  55      15.910  12.433 -12.206  1.00  0.00           C  
ATOM    901  CG1 ILE A  55      16.054  13.807 -12.867  1.00  0.00           C  
ATOM    902  CG2 ILE A  55      14.443  12.090 -11.997  1.00  0.00           C  
ATOM    903  CD1 ILE A  55      15.581  13.847 -14.302  1.00  0.00           C  
ATOM    904  H   ILE A  55      18.463  12.496 -12.025  1.00  0.00           H  
ATOM    905  HA  ILE A  55      16.365  13.258 -10.266  1.00  0.00           H  
ATOM    906  HB  ILE A  55      16.349  11.708 -12.890  1.00  0.00           H  
ATOM    907 1HG1 ILE A  55      15.486  14.544 -12.300  1.00  0.00           H  
ATOM    908 2HG1 ILE A  55      17.100  14.114 -12.845  1.00  0.00           H  
ATOM    909 1HG2 ILE A  55      13.923  12.119 -12.954  1.00  0.00           H  
ATOM    910 2HG2 ILE A  55      14.361  11.092 -11.569  1.00  0.00           H  
ATOM    911 3HG2 ILE A  55      13.993  12.815 -11.318  1.00  0.00           H  
ATOM    912 1HD1 ILE A  55      15.715  14.852 -14.702  1.00  0.00           H  
ATOM    913 2HD1 ILE A  55      16.162  13.140 -14.896  1.00  0.00           H  
ATOM    914 3HD1 ILE A  55      14.527  13.578 -14.345  1.00  0.00           H  
ATOM    915  N   GLU A  56      16.852  10.010 -10.504  1.00  0.00           N  
ATOM    916  CA  GLU A  56      16.604   8.742  -9.829  1.00  0.00           C  
ATOM    917  C   GLU A  56      17.130   8.768  -8.398  1.00  0.00           C  
ATOM    918  O   GLU A  56      16.506   8.223  -7.488  1.00  0.00           O  
ATOM    919  CB  GLU A  56      17.254   7.590 -10.600  1.00  0.00           C  
ATOM    920  CG  GLU A  56      16.526   7.200 -11.879  1.00  0.00           C  
ATOM    921  CD  GLU A  56      15.129   6.700 -11.628  1.00  0.00           C  
ATOM    922  OE1 GLU A  56      14.822   6.393 -10.501  1.00  0.00           O  
ATOM    923  OE2 GLU A  56      14.370   6.625 -12.565  1.00  0.00           O1-
ATOM    924  H   GLU A  56      17.471  10.030 -11.301  1.00  0.00           H  
ATOM    925  HA  GLU A  56      15.527   8.581  -9.782  1.00  0.00           H  
ATOM    926 1HB  GLU A  56      18.276   7.861 -10.866  1.00  0.00           H  
ATOM    927 2HB  GLU A  56      17.304   6.708  -9.961  1.00  0.00           H  
ATOM    928 1HG  GLU A  56      16.476   8.069 -12.535  1.00  0.00           H  
ATOM    929 2HG  GLU A  56      17.098   6.427 -12.388  1.00  0.00           H  
ATOM    930  N   ALA A  57      18.280   9.404  -8.209  1.00  0.00           N  
ATOM    931  CA  ALA A  57      18.870   9.538  -6.882  1.00  0.00           C  
ATOM    932  C   ALA A  57      17.933  10.277  -5.935  1.00  0.00           C  
ATOM    933  O   ALA A  57      17.719   9.850  -4.800  1.00  0.00           O  
ATOM    934  CB  ALA A  57      20.210  10.256  -6.966  1.00  0.00           C  
ATOM    935  H   ALA A  57      18.759   9.805  -9.003  1.00  0.00           H  
ATOM    936  HA  ALA A  57      19.035   8.541  -6.474  1.00  0.00           H  
ATOM    937 1HB  ALA A  57      20.636  10.348  -5.968  1.00  0.00           H  
ATOM    938 2HB  ALA A  57      20.888   9.685  -7.600  1.00  0.00           H  
ATOM    939 3HB  ALA A  57      20.063  11.248  -7.393  1.00  0.00           H  
ATOM    940  N   ALA A  58      17.376  11.387  -6.408  1.00  0.00           N  
ATOM    941  CA  ALA A  58      16.436  12.170  -5.613  1.00  0.00           C  
ATOM    942  C   ALA A  58      15.201  11.354  -5.256  1.00  0.00           C  
ATOM    943  O   ALA A  58      14.734  11.384  -4.118  1.00  0.00           O  
ATOM    944  CB  ALA A  58      16.036  13.434  -6.362  1.00  0.00           C  
ATOM    945  H   ALA A  58      17.609  11.694  -7.341  1.00  0.00           H  
ATOM    946  HA  ALA A  58      16.925  12.455  -4.683  1.00  0.00           H  
ATOM    947 1HB  ALA A  58      15.335  14.008  -5.755  1.00  0.00           H  
ATOM    948 2HB  ALA A  58      16.922  14.036  -6.558  1.00  0.00           H  
ATOM    949 3HB  ALA A  58      15.565  13.166  -7.305  1.00  0.00           H  
ATOM    950  N   ARG A  59      14.676  10.624  -6.237  1.00  0.00           N  
ATOM    951  CA  ARG A  59      13.503   9.787  -6.023  1.00  0.00           C  
ATOM    952  C   ARG A  59      13.785   8.694  -5.000  1.00  0.00           C  
ATOM    953  O   ARG A  59      12.965   8.429  -4.120  1.00  0.00           O  
ATOM    954  CB  ARG A  59      13.055   9.151  -7.331  1.00  0.00           C  
ATOM    955  CG  ARG A  59      11.747   8.378  -7.250  1.00  0.00           C  
ATOM    956  CD  ARG A  59      11.333   7.861  -8.580  1.00  0.00           C  
ATOM    957  NE  ARG A  59      12.199   6.787  -9.038  1.00  0.00           N  
ATOM    958  CZ  ARG A  59      12.062   5.493  -8.692  1.00  0.00           C  
ATOM    959  NH1 ARG A  59      11.090   5.127  -7.886  1.00  0.00           N1+
ATOM    960  NH2 ARG A  59      12.903   4.590  -9.165  1.00  0.00           N  
ATOM    961  H   ARG A  59      15.103  10.653  -7.152  1.00  0.00           H  
ATOM    962  HA  ARG A  59      12.700  10.410  -5.629  1.00  0.00           H  
ATOM    963 1HB  ARG A  59      12.935   9.923  -8.089  1.00  0.00           H  
ATOM    964 2HB  ARG A  59      13.823   8.463  -7.683  1.00  0.00           H  
ATOM    965 1HG  ARG A  59      11.867   7.531  -6.575  1.00  0.00           H  
ATOM    966 2HG  ARG A  59      10.960   9.034  -6.876  1.00  0.00           H  
ATOM    967 1HD  ARG A  59      10.315   7.475  -8.518  1.00  0.00           H  
ATOM    968 2HD  ARG A  59      11.372   8.667  -9.311  1.00  0.00           H  
ATOM    969  HE  ARG A  59      12.959   7.030  -9.660  1.00  0.00           H  
ATOM    970 1HH1 ARG A  59      10.446   5.818  -7.525  1.00  0.00           H  
ATOM    971 2HH1 ARG A  59      10.987   4.157  -7.627  1.00  0.00           H  
ATOM    972 1HH2 ARG A  59      13.650   4.871  -9.785  1.00  0.00           H  
ATOM    973 2HH2 ARG A  59      12.800   3.620  -8.905  1.00  0.00           H  
ATOM    974  N   LEU A  60      14.948   8.064  -5.120  1.00  0.00           N  
ATOM    975  CA  LEU A  60      15.352   7.017  -4.188  1.00  0.00           C  
ATOM    976  C   LEU A  60      15.530   7.571  -2.781  1.00  0.00           C  
ATOM    977  O   LEU A  60      15.139   6.938  -1.800  1.00  0.00           O  
ATOM    978  CB  LEU A  60      16.659   6.365  -4.656  1.00  0.00           C  
ATOM    979  CG  LEU A  60      16.555   5.495  -5.915  1.00  0.00           C  
ATOM    980  CD1 LEU A  60      17.951   5.107  -6.382  1.00  0.00           C  
ATOM    981  CD2 LEU A  60      15.717   4.262  -5.612  1.00  0.00           C  
ATOM    982  H   LEU A  60      15.568   8.315  -5.876  1.00  0.00           H  
ATOM    983  HA  LEU A  60      14.563   6.265  -4.151  1.00  0.00           H  
ATOM    984 1HB  LEU A  60      17.387   7.150  -4.856  1.00  0.00           H  
ATOM    985 2HB  LEU A  60      17.043   5.739  -3.851  1.00  0.00           H  
ATOM    986  HG  LEU A  60      16.083   6.067  -6.715  1.00  0.00           H  
ATOM    987 1HD1 LEU A  60      17.877   4.489  -7.277  1.00  0.00           H  
ATOM    988 2HD1 LEU A  60      18.522   6.007  -6.610  1.00  0.00           H  
ATOM    989 3HD1 LEU A  60      18.455   4.547  -5.595  1.00  0.00           H  
ATOM    990 1HD2 LEU A  60      15.642   3.644  -6.507  1.00  0.00           H  
ATOM    991 2HD2 LEU A  60      16.189   3.689  -4.814  1.00  0.00           H  
ATOM    992 3HD2 LEU A  60      14.719   4.568  -5.298  1.00  0.00           H  
ATOM    993  N   ALA A  61      16.123   8.757  -2.688  1.00  0.00           N  
ATOM    994  CA  ALA A  61      16.343   9.405  -1.401  1.00  0.00           C  
ATOM    995  C   ALA A  61      15.028   9.618  -0.660  1.00  0.00           C  
ATOM    996  O   ALA A  61      14.956   9.452   0.557  1.00  0.00           O  
ATOM    997  CB  ALA A  61      17.063  10.732  -1.592  1.00  0.00           C  
ATOM    998  H   ALA A  61      16.429   9.220  -3.531  1.00  0.00           H  
ATOM    999  HA  ALA A  61      16.966   8.754  -0.788  1.00  0.00           H  
ATOM   1000 1HB  ALA A  61      17.219  11.204  -0.623  1.00  0.00           H  
ATOM   1001 2HB  ALA A  61      18.027  10.558  -2.071  1.00  0.00           H  
ATOM   1002 3HB  ALA A  61      16.459  11.386  -2.221  1.00  0.00           H  
ATOM   1003  N   ILE A  62      13.989   9.985  -1.403  1.00  0.00           N  
ATOM   1004  CA  ILE A  62      12.652  10.120  -0.837  1.00  0.00           C  
ATOM   1005  C   ILE A  62      12.167   8.800  -0.249  1.00  0.00           C  
ATOM   1006  O   ILE A  62      11.620   8.764   0.852  1.00  0.00           O  
ATOM   1007  CB  ILE A  62      11.652  10.606  -1.902  1.00  0.00           C  
ATOM   1008  CG1 ILE A  62      11.966  12.047  -2.311  1.00  0.00           C  
ATOM   1009  CG2 ILE A  62      10.227  10.496  -1.382  1.00  0.00           C  
ATOM   1010  CD1 ILE A  62      11.232  12.504  -3.550  1.00  0.00           C  
ATOM   1011  H   ILE A  62      14.129  10.176  -2.385  1.00  0.00           H  
ATOM   1012  HA  ILE A  62      12.692  10.847  -0.025  1.00  0.00           H  
ATOM   1013  HB  ILE A  62      11.750   9.995  -2.799  1.00  0.00           H  
ATOM   1014 1HG1 ILE A  62      11.711  12.721  -1.494  1.00  0.00           H  
ATOM   1015 2HG1 ILE A  62      13.037  12.148  -2.494  1.00  0.00           H  
ATOM   1016 1HG2 ILE A  62       9.533  10.844  -2.146  1.00  0.00           H  
ATOM   1017 2HG2 ILE A  62      10.007   9.457  -1.139  1.00  0.00           H  
ATOM   1018 3HG2 ILE A  62      10.118  11.108  -0.487  1.00  0.00           H  
ATOM   1019 1HD1 ILE A  62      11.506  13.535  -3.777  1.00  0.00           H  
ATOM   1020 2HD1 ILE A  62      11.501  11.863  -4.391  1.00  0.00           H  
ATOM   1021 3HD1 ILE A  62      10.158  12.446  -3.379  1.00  0.00           H  
ATOM   1022  N   GLU A  63      12.374   7.718  -0.991  1.00  0.00           N  
ATOM   1023  CA  GLU A  63      11.944   6.394  -0.551  1.00  0.00           C  
ATOM   1024  C   GLU A  63      12.736   5.934   0.666  1.00  0.00           C  
ATOM   1025  O   GLU A  63      12.199   5.270   1.554  1.00  0.00           O  
ATOM   1026  CB  GLU A  63      12.098   5.378  -1.684  1.00  0.00           C  
ATOM   1027  CG  GLU A  63      11.100   5.547  -2.820  1.00  0.00           C  
ATOM   1028  CD  GLU A  63       9.675   5.354  -2.380  1.00  0.00           C  
ATOM   1029  OE1 GLU A  63       9.328   4.255  -2.019  1.00  0.00           O  
ATOM   1030  OE2 GLU A  63       8.933   6.307  -2.405  1.00  0.00           O1-
ATOM   1031  H   GLU A  63      12.839   7.812  -1.882  1.00  0.00           H  
ATOM   1032  HA  GLU A  63      10.895   6.451  -0.261  1.00  0.00           H  
ATOM   1033 1HB  GLU A  63      13.101   5.453  -2.107  1.00  0.00           H  
ATOM   1034 2HB  GLU A  63      11.986   4.370  -1.287  1.00  0.00           H  
ATOM   1035 1HG  GLU A  63      11.206   6.548  -3.239  1.00  0.00           H  
ATOM   1036 2HG  GLU A  63      11.333   4.828  -3.605  1.00  0.00           H  
ATOM   1037  N   VAL A  64      14.016   6.293   0.703  1.00  0.00           N  
ATOM   1038  CA  VAL A  64      14.859   6.002   1.858  1.00  0.00           C  
ATOM   1039  C   VAL A  64      14.318   6.670   3.114  1.00  0.00           C  
ATOM   1040  O   VAL A  64      14.269   6.058   4.183  1.00  0.00           O  
ATOM   1041  CB  VAL A  64      16.299   6.483   1.603  1.00  0.00           C  
ATOM   1042  CG1 VAL A  64      17.113   6.429   2.887  1.00  0.00           C  
ATOM   1043  CG2 VAL A  64      16.945   5.633   0.519  1.00  0.00           C  
ATOM   1044  H   VAL A  64      14.413   6.775  -0.089  1.00  0.00           H  
ATOM   1045  HA  VAL A  64      14.854   4.926   2.026  1.00  0.00           H  
ATOM   1046  HB  VAL A  64      16.274   7.524   1.282  1.00  0.00           H  
ATOM   1047 1HG1 VAL A  64      18.129   6.773   2.689  1.00  0.00           H  
ATOM   1048 2HG1 VAL A  64      16.653   7.073   3.637  1.00  0.00           H  
ATOM   1049 3HG1 VAL A  64      17.144   5.404   3.256  1.00  0.00           H  
ATOM   1050 1HG2 VAL A  64      17.963   5.979   0.344  1.00  0.00           H  
ATOM   1051 2HG2 VAL A  64      16.966   4.591   0.838  1.00  0.00           H  
ATOM   1052 3HG2 VAL A  64      16.369   5.719  -0.402  1.00  0.00           H  
ATOM   1053  N   ALA A  65      13.915   7.930   2.984  1.00  0.00           N  
ATOM   1054  CA  ALA A  65      13.331   8.666   4.098  1.00  0.00           C  
ATOM   1055  C   ALA A  65      12.052   8.001   4.589  1.00  0.00           C  
ATOM   1056  O   ALA A  65      11.831   7.871   5.792  1.00  0.00           O  
ATOM   1057  CB  ALA A  65      13.056  10.107   3.694  1.00  0.00           C  
ATOM   1058  H   ALA A  65      14.016   8.387   2.090  1.00  0.00           H  
ATOM   1059  HA  ALA A  65      14.042   8.665   4.925  1.00  0.00           H  
ATOM   1060 1HB  ALA A  65      12.621  10.644   4.537  1.00  0.00           H  
ATOM   1061 2HB  ALA A  65      13.990  10.587   3.401  1.00  0.00           H  
ATOM   1062 3HB  ALA A  65      12.362  10.124   2.856  1.00  0.00           H  
ATOM   1063  N   ARG A  66      11.212   7.580   3.649  1.00  0.00           N  
ATOM   1064  CA  ARG A  66       9.965   6.903   3.983  1.00  0.00           C  
ATOM   1065  C   ARG A  66      10.223   5.646   4.806  1.00  0.00           C  
ATOM   1066  O   ARG A  66       9.596   5.432   5.842  1.00  0.00           O  
ATOM   1067  CB  ARG A  66       9.202   6.530   2.721  1.00  0.00           C  
ATOM   1068  CG  ARG A  66       8.651   7.710   1.935  1.00  0.00           C  
ATOM   1069  CD  ARG A  66       7.934   7.269   0.711  1.00  0.00           C  
ATOM   1070  NE  ARG A  66       6.651   6.661   1.024  1.00  0.00           N  
ATOM   1071  CZ  ARG A  66       5.915   5.937   0.157  1.00  0.00           C  
ATOM   1072  NH1 ARG A  66       6.349   5.741  -1.068  1.00  0.00           N1+
ATOM   1073  NH2 ARG A  66       4.758   5.425   0.539  1.00  0.00           N  
ATOM   1074  H   ARG A  66      11.443   7.732   2.677  1.00  0.00           H  
ATOM   1075  HA  ARG A  66       9.357   7.576   4.590  1.00  0.00           H  
ATOM   1076 1HB  ARG A  66       9.854   5.968   2.055  1.00  0.00           H  
ATOM   1077 2HB  ARG A  66       8.362   5.885   2.980  1.00  0.00           H  
ATOM   1078 1HG  ARG A  66       7.952   8.268   2.559  1.00  0.00           H  
ATOM   1079 2HG  ARG A  66       9.471   8.363   1.636  1.00  0.00           H  
ATOM   1080 1HD  ARG A  66       7.756   8.127   0.064  1.00  0.00           H  
ATOM   1081 2HD  ARG A  66       8.539   6.534   0.181  1.00  0.00           H  
ATOM   1082  HE  ARG A  66       6.284   6.790   1.958  1.00  0.00           H  
ATOM   1083 1HH1 ARG A  66       7.233   6.132  -1.360  1.00  0.00           H  
ATOM   1084 2HH1 ARG A  66       5.798   5.198  -1.718  1.00  0.00           H  
ATOM   1085 1HH2 ARG A  66       4.425   5.577   1.481  1.00  0.00           H  
ATOM   1086 2HH2 ARG A  66       4.207   4.884  -0.111  1.00  0.00           H  
ATOM   1087  N   VAL A  67      11.151   4.820   4.335  1.00  0.00           N  
ATOM   1088  CA  VAL A  67      11.472   3.567   5.008  1.00  0.00           C  
ATOM   1089  C   VAL A  67      12.105   3.819   6.371  1.00  0.00           C  
ATOM   1090  O   VAL A  67      11.764   3.162   7.355  1.00  0.00           O  
ATOM   1091  CB  VAL A  67      12.434   2.728   4.146  1.00  0.00           C  
ATOM   1092  CG1 VAL A  67      12.946   1.530   4.931  1.00  0.00           C  
ATOM   1093  CG2 VAL A  67      11.731   2.279   2.874  1.00  0.00           C  
ATOM   1094  H   VAL A  67      11.646   5.064   3.490  1.00  0.00           H  
ATOM   1095  HA  VAL A  67      10.545   3.014   5.171  1.00  0.00           H  
ATOM   1096  HB  VAL A  67      13.300   3.337   3.887  1.00  0.00           H  
ATOM   1097 1HG1 VAL A  67      13.625   0.949   4.306  1.00  0.00           H  
ATOM   1098 2HG1 VAL A  67      13.477   1.876   5.818  1.00  0.00           H  
ATOM   1099 3HG1 VAL A  67      12.105   0.905   5.231  1.00  0.00           H  
ATOM   1100 1HG2 VAL A  67      12.417   1.687   2.268  1.00  0.00           H  
ATOM   1101 2HG2 VAL A  67      10.861   1.675   3.133  1.00  0.00           H  
ATOM   1102 3HG2 VAL A  67      11.409   3.153   2.307  1.00  0.00           H  
ATOM   1103  N   ALA A  68      13.027   4.773   6.421  1.00  0.00           N  
ATOM   1104  CA  ALA A  68      13.726   5.098   7.658  1.00  0.00           C  
ATOM   1105  C   ALA A  68      12.747   5.441   8.772  1.00  0.00           C  
ATOM   1106  O   ALA A  68      12.921   5.020   9.916  1.00  0.00           O  
ATOM   1107  CB  ALA A  68      14.694   6.251   7.431  1.00  0.00           C  
ATOM   1108  H   ALA A  68      13.250   5.288   5.581  1.00  0.00           H  
ATOM   1109  HA  ALA A  68      14.295   4.223   7.976  1.00  0.00           H  
ATOM   1110 1HB  ALA A  68      15.208   6.483   8.364  1.00  0.00           H  
ATOM   1111 2HB  ALA A  68      15.425   5.969   6.674  1.00  0.00           H  
ATOM   1112 3HB  ALA A  68      14.142   7.128   7.094  1.00  0.00           H  
ATOM   1113  N   LEU A  69      11.717   6.208   8.432  1.00  0.00           N  
ATOM   1114  CA  LEU A  69      10.658   6.535   9.380  1.00  0.00           C  
ATOM   1115  C   LEU A  69       9.912   5.284   9.825  1.00  0.00           C  
ATOM   1116  O   LEU A  69       9.668   5.086  11.014  1.00  0.00           O  
ATOM   1117  CB  LEU A  69       9.673   7.530   8.753  1.00  0.00           C  
ATOM   1118  CG  LEU A  69       8.618   8.110   9.704  1.00  0.00           C  
ATOM   1119  CD1 LEU A  69       7.499   7.097   9.900  1.00  0.00           C  
ATOM   1120  CD2 LEU A  69       9.272   8.468  11.030  1.00  0.00           C  
ATOM   1121  H   LEU A  69      11.665   6.575   7.492  1.00  0.00           H  
ATOM   1122  HA  LEU A  69      11.113   6.981  10.266  1.00  0.00           H  
ATOM   1123 1HB  LEU A  69      10.238   8.362   8.337  1.00  0.00           H  
ATOM   1124 2HB  LEU A  69       9.147   7.032   7.939  1.00  0.00           H  
ATOM   1125  HG  LEU A  69       8.183   9.006   9.260  1.00  0.00           H  
ATOM   1126 1HD1 LEU A  69       6.749   7.509  10.576  1.00  0.00           H  
ATOM   1127 2HD1 LEU A  69       7.036   6.874   8.939  1.00  0.00           H  
ATOM   1128 3HD1 LEU A  69       7.907   6.182  10.328  1.00  0.00           H  
ATOM   1129 1HD2 LEU A  69       8.522   8.881  11.706  1.00  0.00           H  
ATOM   1130 2HD2 LEU A  69       9.706   7.572  11.475  1.00  0.00           H  
ATOM   1131 3HD2 LEU A  69      10.055   9.206  10.862  1.00  0.00           H  
ATOM   1132  N   LYS A  70       9.550   4.443   8.861  1.00  0.00           N  
ATOM   1133  CA  LYS A  70       8.829   3.211   9.153  1.00  0.00           C  
ATOM   1134  C   LYS A  70       9.644   2.295  10.054  1.00  0.00           C  
ATOM   1135  O   LYS A  70       9.101   1.629  10.937  1.00  0.00           O  
ATOM   1136  CB  LYS A  70       8.465   2.484   7.857  1.00  0.00           C  
ATOM   1137  CG  LYS A  70       7.386   3.172   7.032  1.00  0.00           C  
ATOM   1138  CD  LYS A  70       7.098   2.405   5.749  1.00  0.00           C  
ATOM   1139  CE  LYS A  70       6.022   3.093   4.921  1.00  0.00           C  
ATOM   1140  NZ  LYS A  70       5.729   2.353   3.665  1.00  0.00           N1+
ATOM   1141  H   LYS A  70       9.782   4.665   7.903  1.00  0.00           H  
ATOM   1142  HA  LYS A  70       7.910   3.464   9.682  1.00  0.00           H  
ATOM   1143 1HB  LYS A  70       9.353   2.388   7.231  1.00  0.00           H  
ATOM   1144 2HB  LYS A  70       8.118   1.477   8.089  1.00  0.00           H  
ATOM   1145 1HG  LYS A  70       6.467   3.240   7.617  1.00  0.00           H  
ATOM   1146 2HG  LYS A  70       7.709   4.181   6.778  1.00  0.00           H  
ATOM   1147 1HD  LYS A  70       8.011   2.333   5.156  1.00  0.00           H  
ATOM   1148 2HD  LYS A  70       6.764   1.397   5.994  1.00  0.00           H  
ATOM   1149 1HE  LYS A  70       5.107   3.169   5.506  1.00  0.00           H  
ATOM   1150 2HE  LYS A  70       6.349   4.101   4.666  1.00  0.00           H  
ATOM   1151 1HZ  LYS A  70       5.012   2.841   3.146  1.00  0.00           H  
ATOM   1152 2HZ  LYS A  70       6.568   2.292   3.105  1.00  0.00           H  
ATOM   1153 3HZ  LYS A  70       5.407   1.422   3.889  1.00  0.00           H  
ATOM   1154  N   VAL A  71      10.953   2.265   9.832  1.00  0.00           N  
ATOM   1155  CA  VAL A  71      11.859   1.500  10.680  1.00  0.00           C  
ATOM   1156  C   VAL A  71      11.816   1.993  12.120  1.00  0.00           C  
ATOM   1157  O   VAL A  71      11.795   1.197  13.059  1.00  0.00           O  
ATOM   1158  CB  VAL A  71      13.302   1.604  10.149  1.00  0.00           C  
ATOM   1159  CG1 VAL A  71      14.285   1.046  11.167  1.00  0.00           C  
ATOM   1160  CG2 VAL A  71      13.420   0.865   8.824  1.00  0.00           C  
ATOM   1161  H   VAL A  71      11.332   2.786   9.052  1.00  0.00           H  
ATOM   1162  HA  VAL A  71      11.538   0.458  10.677  1.00  0.00           H  
ATOM   1163  HB  VAL A  71      13.551   2.655  10.004  1.00  0.00           H  
ATOM   1164 1HG1 VAL A  71      15.299   1.127  10.776  1.00  0.00           H  
ATOM   1165 2HG1 VAL A  71      14.208   1.612  12.095  1.00  0.00           H  
ATOM   1166 3HG1 VAL A  71      14.054  -0.002  11.360  1.00  0.00           H  
ATOM   1167 1HG2 VAL A  71      14.442   0.943   8.455  1.00  0.00           H  
ATOM   1168 2HG2 VAL A  71      13.164  -0.184   8.969  1.00  0.00           H  
ATOM   1169 3HG2 VAL A  71      12.737   1.308   8.099  1.00  0.00           H  
ATOM   1170  N   GLY A  72      11.799   3.311  12.288  1.00  0.00           N  
ATOM   1171  CA  GLY A  72      11.683   3.914  13.611  1.00  0.00           C  
ATOM   1172  C   GLY A  72      12.871   4.820  13.909  1.00  0.00           C  
ATOM   1173  O   GLY A  72      13.330   4.903  15.048  1.00  0.00           O  
ATOM   1174  H   GLY A  72      11.868   3.912  11.479  1.00  0.00           H  
ATOM   1175 1HA  GLY A  72      10.758   4.488  13.669  1.00  0.00           H  
ATOM   1176 2HA  GLY A  72      11.621   3.129  14.364  1.00  0.00           H  
ATOM   1177  N   SER A  73      13.364   5.499  12.878  1.00  0.00           N  
ATOM   1178  CA  SER A  73      14.455   6.452  13.042  1.00  0.00           C  
ATOM   1179  C   SER A  73      14.220   7.706  12.206  1.00  0.00           C  
ATOM   1180  O   SER A  73      14.677   7.800  11.069  1.00  0.00           O  
ATOM   1181  CB  SER A  73      15.772   5.810  12.650  1.00  0.00           C  
ATOM   1182  OG  SER A  73      16.840   6.694  12.850  1.00  0.00           O  
ATOM   1183  H   SER A  73      12.973   5.351  11.959  1.00  0.00           H  
ATOM   1184  HA  SER A  73      14.498   6.755  14.088  1.00  0.00           H  
ATOM   1185 1HB  SER A  73      15.927   4.908  13.241  1.00  0.00           H  
ATOM   1186 2HB  SER A  73      15.733   5.513  11.603  1.00  0.00           H  
ATOM   1187  HG  SER A  73      17.022   6.680  13.793  1.00  0.00           H  
ATOM   1188  N   PRO A  74      13.504   8.666  12.781  1.00  0.00           N  
ATOM   1189  CA  PRO A  74      13.238   9.930  12.107  1.00  0.00           C  
ATOM   1190  C   PRO A  74      14.507  10.761  11.970  1.00  0.00           C  
ATOM   1191  O   PRO A  74      14.572  11.685  11.159  1.00  0.00           O  
ATOM   1192  CB  PRO A  74      12.218  10.605  13.030  1.00  0.00           C  
ATOM   1193  CG  PRO A  74      12.507  10.032  14.375  1.00  0.00           C  
ATOM   1194  CD  PRO A  74      12.864   8.595  14.102  1.00  0.00           C  
ATOM   1195  HA  PRO A  74      12.873   9.715  11.101  1.00  0.00           H  
ATOM   1196 1HB  PRO A  74      12.343  11.697  12.995  1.00  0.00           H  
ATOM   1197 2HB  PRO A  74      11.196  10.388  12.684  1.00  0.00           H  
ATOM   1198 1HG  PRO A  74      13.325  10.588  14.856  1.00  0.00           H  
ATOM   1199 2HG  PRO A  74      11.628  10.133  15.028  1.00  0.00           H  
ATOM   1200 1HD  PRO A  74      13.561   8.236  14.874  1.00  0.00           H  
ATOM   1201 2HD  PRO A  74      11.949   7.985  14.090  1.00  0.00           H  
ATOM   1202  N   GLU A  75      15.514  10.426  12.768  1.00  0.00           N  
ATOM   1203  CA  GLU A  75      16.829  11.043  12.642  1.00  0.00           C  
ATOM   1204  C   GLU A  75      17.521  10.610  11.356  1.00  0.00           C  
ATOM   1205  O   GLU A  75      18.081  11.433  10.633  1.00  0.00           O  
ATOM   1206  CB  GLU A  75      17.704  10.687  13.846  1.00  0.00           C  
ATOM   1207  CG  GLU A  75      19.162  11.100  13.709  1.00  0.00           C  
ATOM   1208  CD  GLU A  75      19.329  12.561  13.398  1.00  0.00           C  
ATOM   1209  OE1 GLU A  75      18.365  13.283  13.487  1.00  0.00           O  
ATOM   1210  OE2 GLU A  75      20.423  12.958  13.071  1.00  0.00           O1-
ATOM   1211  H   GLU A  75      15.367   9.725  13.480  1.00  0.00           H  
ATOM   1212  HA  GLU A  75      16.702  12.125  12.598  1.00  0.00           H  
ATOM   1213 1HB  GLU A  75      17.303  11.166  14.740  1.00  0.00           H  
ATOM   1214 2HB  GLU A  75      17.675   9.609  14.010  1.00  0.00           H  
ATOM   1215 1HG  GLU A  75      19.682  10.877  14.640  1.00  0.00           H  
ATOM   1216 2HG  GLU A  75      19.623  10.511  12.917  1.00  0.00           H  
ATOM   1217  N   THR A  76      17.479   9.312  11.077  1.00  0.00           N  
ATOM   1218  CA  THR A  76      17.969   8.783   9.808  1.00  0.00           C  
ATOM   1219  C   THR A  76      17.148   9.313   8.640  1.00  0.00           C  
ATOM   1220  O   THR A  76      17.696   9.681   7.600  1.00  0.00           O  
ATOM   1221  CB  THR A  76      17.945   7.243   9.801  1.00  0.00           C  
ATOM   1222  CG2 THR A  76      18.489   6.707   8.486  1.00  0.00           C  
ATOM   1223  OG1 THR A  76      18.742   6.745  10.883  1.00  0.00           O  
ATOM   1224  H   THR A  76      17.098   8.673  11.760  1.00  0.00           H  
ATOM   1225  HA  THR A  76      18.996   9.118   9.668  1.00  0.00           H  
ATOM   1226  HB  THR A  76      16.920   6.895   9.932  1.00  0.00           H  
ATOM   1227  HG1 THR A  76      18.201   6.676  11.673  1.00  0.00           H  
ATOM   1228 1HG2 THR A  76      18.464   5.618   8.499  1.00  0.00           H  
ATOM   1229 2HG2 THR A  76      17.878   7.075   7.662  1.00  0.00           H  
ATOM   1230 3HG2 THR A  76      19.517   7.044   8.353  1.00  0.00           H  
ATOM   1231  N   ALA A  77      15.831   9.351   8.814  1.00  0.00           N  
ATOM   1232  CA  ALA A  77      14.938   9.887   7.795  1.00  0.00           C  
ATOM   1233  C   ALA A  77      15.230  11.359   7.527  1.00  0.00           C  
ATOM   1234  O   ALA A  77      15.198  11.807   6.381  1.00  0.00           O  
ATOM   1235  CB  ALA A  77      13.487   9.703   8.213  1.00  0.00           C  
ATOM   1236  H   ALA A  77      15.441   8.998   9.675  1.00  0.00           H  
ATOM   1237  HA  ALA A  77      15.105   9.341   6.867  1.00  0.00           H  
ATOM   1238 1HB  ALA A  77      12.832  10.108   7.443  1.00  0.00           H  
ATOM   1239 2HB  ALA A  77      13.277   8.641   8.346  1.00  0.00           H  
ATOM   1240 3HB  ALA A  77      13.310  10.228   9.152  1.00  0.00           H  
ATOM   1241  N   ARG A  78      15.512  12.104   8.589  1.00  0.00           N  
ATOM   1242  CA  ARG A  78      15.819  13.524   8.467  1.00  0.00           C  
ATOM   1243  C   ARG A  78      16.970  13.759   7.497  1.00  0.00           C  
ATOM   1244  O   ARG A  78      16.892  14.623   6.624  1.00  0.00           O  
ATOM   1245  CB  ARG A  78      16.174  14.114   9.824  1.00  0.00           C  
ATOM   1246  CG  ARG A  78      16.433  15.612   9.824  1.00  0.00           C  
ATOM   1247  CD  ARG A  78      17.010  16.069  11.113  1.00  0.00           C  
ATOM   1248  NE  ARG A  78      18.274  15.412  11.407  1.00  0.00           N  
ATOM   1249  CZ  ARG A  78      19.421  15.626  10.736  1.00  0.00           C  
ATOM   1250  NH1 ARG A  78      19.450  16.482   9.738  1.00  0.00           N1+
ATOM   1251  NH2 ARG A  78      20.520  14.977  11.080  1.00  0.00           N  
ATOM   1252  H   ARG A  78      15.515  11.676   9.504  1.00  0.00           H  
ATOM   1253  HA  ARG A  78      14.941  14.035   8.068  1.00  0.00           H  
ATOM   1254 1HB  ARG A  78      15.366  13.919  10.528  1.00  0.00           H  
ATOM   1255 2HB  ARG A  78      17.068  13.624  10.211  1.00  0.00           H  
ATOM   1256 1HG  ARG A  78      17.135  15.858   9.026  1.00  0.00           H  
ATOM   1257 2HG  ARG A  78      15.495  16.143   9.659  1.00  0.00           H  
ATOM   1258 1HD  ARG A  78      17.188  17.144  11.071  1.00  0.00           H  
ATOM   1259 2HD  ARG A  78      16.315  15.848  11.922  1.00  0.00           H  
ATOM   1260  HE  ARG A  78      18.290  14.746  12.167  1.00  0.00           H  
ATOM   1261 1HH1 ARG A  78      18.611  16.979   9.475  1.00  0.00           H  
ATOM   1262 2HH1 ARG A  78      20.311  16.643   9.236  1.00  0.00           H  
ATOM   1263 1HH2 ARG A  78      20.498  14.319  11.847  1.00  0.00           H  
ATOM   1264 2HH2 ARG A  78      21.381  15.138  10.578  1.00  0.00           H  
ATOM   1265  N   GLU A  79      18.038  12.985   7.656  1.00  0.00           N  
ATOM   1266  CA  GLU A  79      19.187  13.072   6.764  1.00  0.00           C  
ATOM   1267  C   GLU A  79      18.810  12.670   5.342  1.00  0.00           C  
ATOM   1268  O   GLU A  79      19.278  13.269   4.374  1.00  0.00           O  
ATOM   1269  CB  GLU A  79      20.324  12.185   7.272  1.00  0.00           C  
ATOM   1270  CG  GLU A  79      21.151  12.801   8.391  1.00  0.00           C  
ATOM   1271  CD  GLU A  79      21.948  13.994   7.940  1.00  0.00           C  
ATOM   1272  OE1 GLU A  79      22.396  13.996   6.818  1.00  0.00           O  
ATOM   1273  OE2 GLU A  79      22.110  14.904   8.719  1.00  0.00           O1-
ATOM   1274  H   GLU A  79      18.054  12.319   8.416  1.00  0.00           H  
ATOM   1275  HA  GLU A  79      19.525  14.108   6.735  1.00  0.00           H  
ATOM   1276 1HB  GLU A  79      19.917  11.242   7.638  1.00  0.00           H  
ATOM   1277 2HB  GLU A  79      21.000  11.950   6.448  1.00  0.00           H  
ATOM   1278 1HG  GLU A  79      20.484  13.109   9.195  1.00  0.00           H  
ATOM   1279 2HG  GLU A  79      21.829  12.046   8.787  1.00  0.00           H  
ATOM   1280  N   ALA A  80      17.965  11.652   5.225  1.00  0.00           N  
ATOM   1281  CA  ALA A  80      17.482  11.203   3.924  1.00  0.00           C  
ATOM   1282  C   ALA A  80      16.656  12.286   3.239  1.00  0.00           C  
ATOM   1283  O   ALA A  80      16.753  12.480   2.028  1.00  0.00           O  
ATOM   1284  CB  ALA A  80      16.664   9.930   4.074  1.00  0.00           C  
ATOM   1285  H   ALA A  80      17.648  11.178   6.057  1.00  0.00           H  
ATOM   1286  HA  ALA A  80      18.343  10.996   3.289  1.00  0.00           H  
ATOM   1287 1HB  ALA A  80      16.311   9.608   3.094  1.00  0.00           H  
ATOM   1288 2HB  ALA A  80      17.286   9.148   4.511  1.00  0.00           H  
ATOM   1289 3HB  ALA A  80      15.811  10.119   4.724  1.00  0.00           H  
ATOM   1290  N   VAL A  81      15.843  12.984   4.024  1.00  0.00           N  
ATOM   1291  CA  VAL A  81      15.035  14.081   3.504  1.00  0.00           C  
ATOM   1292  C   VAL A  81      15.909  15.244   3.053  1.00  0.00           C  
ATOM   1293  O   VAL A  81      15.693  15.820   1.987  1.00  0.00           O  
ATOM   1294  CB  VAL A  81      14.046  14.573   4.578  1.00  0.00           C  
ATOM   1295  CG1 VAL A  81      13.389  15.874   4.141  1.00  0.00           C  
ATOM   1296  CG2 VAL A  81      12.999  13.503   4.846  1.00  0.00           C  
ATOM   1297  H   VAL A  81      15.782  12.751   5.003  1.00  0.00           H  
ATOM   1298  HA  VAL A  81      14.486  13.725   2.633  1.00  0.00           H  
ATOM   1299  HB  VAL A  81      14.596  14.783   5.496  1.00  0.00           H  
ATOM   1300 1HG1 VAL A  81      12.694  16.207   4.912  1.00  0.00           H  
ATOM   1301 2HG1 VAL A  81      14.154  16.635   3.990  1.00  0.00           H  
ATOM   1302 3HG1 VAL A  81      12.847  15.713   3.210  1.00  0.00           H  
ATOM   1303 1HG2 VAL A  81      12.304  13.857   5.607  1.00  0.00           H  
ATOM   1304 2HG2 VAL A  81      12.453  13.289   3.926  1.00  0.00           H  
ATOM   1305 3HG2 VAL A  81      13.489  12.594   5.197  1.00  0.00           H  
ATOM   1306  N   ARG A  82      16.899  15.586   3.871  1.00  0.00           N  
ATOM   1307  CA  ARG A  82      17.857  16.629   3.523  1.00  0.00           C  
ATOM   1308  C   ARG A  82      18.539  16.330   2.195  1.00  0.00           C  
ATOM   1309  O   ARG A  82      18.626  17.193   1.321  1.00  0.00           O  
ATOM   1310  CB  ARG A  82      18.911  16.773   4.611  1.00  0.00           C  
ATOM   1311  CG  ARG A  82      19.961  17.839   4.347  1.00  0.00           C  
ATOM   1312  CD  ARG A  82      20.944  17.930   5.457  1.00  0.00           C  
ATOM   1313  NE  ARG A  82      21.865  16.805   5.458  1.00  0.00           N  
ATOM   1314  CZ  ARG A  82      22.925  16.683   4.636  1.00  0.00           C  
ATOM   1315  NH1 ARG A  82      23.185  17.623   3.755  1.00  0.00           N1+
ATOM   1316  NH2 ARG A  82      23.704  15.618   4.716  1.00  0.00           N  
ATOM   1317  H   ARG A  82      16.991  15.110   4.757  1.00  0.00           H  
ATOM   1318  HA  ARG A  82      17.318  17.570   3.412  1.00  0.00           H  
ATOM   1319 1HB  ARG A  82      18.427  17.013   5.556  1.00  0.00           H  
ATOM   1320 2HB  ARG A  82      19.431  15.824   4.741  1.00  0.00           H  
ATOM   1321 1HG  ARG A  82      20.500  17.601   3.430  1.00  0.00           H  
ATOM   1322 2HG  ARG A  82      19.475  18.810   4.240  1.00  0.00           H  
ATOM   1323 1HD  ARG A  82      21.526  18.846   5.354  1.00  0.00           H  
ATOM   1324 2HD  ARG A  82      20.417  17.939   6.410  1.00  0.00           H  
ATOM   1325  HE  ARG A  82      21.698  16.061   6.123  1.00  0.00           H  
ATOM   1326 1HH1 ARG A  82      22.589  18.436   3.693  1.00  0.00           H  
ATOM   1327 2HH1 ARG A  82      23.980  17.532   3.138  1.00  0.00           H  
ATOM   1328 1HH2 ARG A  82      23.505  14.896   5.394  1.00  0.00           H  
ATOM   1329 2HH2 ARG A  82      24.499  15.527   4.100  1.00  0.00           H  
ATOM   1330  N   THR A  83      19.025  15.101   2.050  1.00  0.00           N  
ATOM   1331  CA  THR A  83      19.635  14.661   0.801  1.00  0.00           C  
ATOM   1332  C   THR A  83      18.655  14.771  -0.360  1.00  0.00           C  
ATOM   1333  O   THR A  83      18.986  15.313  -1.415  1.00  0.00           O  
ATOM   1334  CB  THR A  83      20.144  13.212   0.913  1.00  0.00           C  
ATOM   1335  CG2 THR A  83      20.700  12.737  -0.420  1.00  0.00           C  
ATOM   1336  OG1 THR A  83      21.172  13.139   1.909  1.00  0.00           O  
ATOM   1337  H   THR A  83      18.969  14.455   2.823  1.00  0.00           H  
ATOM   1338  HA  THR A  83      20.482  15.312   0.582  1.00  0.00           H  
ATOM   1339  HB  THR A  83      19.322  12.560   1.210  1.00  0.00           H  
ATOM   1340  HG1 THR A  83      21.329  14.014   2.271  1.00  0.00           H  
ATOM   1341 1HG2 THR A  83      21.054  11.711  -0.322  1.00  0.00           H  
ATOM   1342 2HG2 THR A  83      19.918  12.781  -1.178  1.00  0.00           H  
ATOM   1343 3HG2 THR A  83      21.528  13.379  -0.718  1.00  0.00           H  
ATOM   1344  N   ALA A  84      17.447  14.256  -0.159  1.00  0.00           N  
ATOM   1345  CA  ALA A  84      16.424  14.277  -1.197  1.00  0.00           C  
ATOM   1346  C   ALA A  84      16.164  15.695  -1.686  1.00  0.00           C  
ATOM   1347  O   ALA A  84      16.136  15.952  -2.890  1.00  0.00           O  
ATOM   1348  CB  ALA A  84      15.136  13.649  -0.682  1.00  0.00           C  
ATOM   1349  H   ALA A  84      17.234  13.839   0.736  1.00  0.00           H  
ATOM   1350  HA  ALA A  84      16.780  13.693  -2.046  1.00  0.00           H  
ATOM   1351 1HB  ALA A  84      14.381  13.672  -1.469  1.00  0.00           H  
ATOM   1352 2HB  ALA A  84      15.326  12.617  -0.391  1.00  0.00           H  
ATOM   1353 3HB  ALA A  84      14.778  14.210   0.179  1.00  0.00           H  
ATOM   1354  N   LEU A  85      15.972  16.614  -0.746  1.00  0.00           N  
ATOM   1355  CA  LEU A  85      15.647  17.996  -1.079  1.00  0.00           C  
ATOM   1356  C   LEU A  85      16.796  18.668  -1.822  1.00  0.00           C  
ATOM   1357  O   LEU A  85      16.583  19.352  -2.824  1.00  0.00           O  
ATOM   1358  CB  LEU A  85      15.323  18.787   0.194  1.00  0.00           C  
ATOM   1359  CG  LEU A  85      14.917  20.251  -0.016  1.00  0.00           C  
ATOM   1360  CD1 LEU A  85      13.689  20.314  -0.914  1.00  0.00           C  
ATOM   1361  CD2 LEU A  85      14.644  20.901   1.331  1.00  0.00           C  
ATOM   1362  H   LEU A  85      16.054  16.349   0.226  1.00  0.00           H  
ATOM   1363  HA  LEU A  85      14.780  17.997  -1.740  1.00  0.00           H  
ATOM   1364 1HB  LEU A  85      14.505  18.288   0.713  1.00  0.00           H  
ATOM   1365 2HB  LEU A  85      16.198  18.775   0.843  1.00  0.00           H  
ATOM   1366  HG  LEU A  85      15.725  20.783  -0.519  1.00  0.00           H  
ATOM   1367 1HD1 LEU A  85      13.401  21.355  -1.064  1.00  0.00           H  
ATOM   1368 2HD1 LEU A  85      13.919  19.860  -1.878  1.00  0.00           H  
ATOM   1369 3HD1 LEU A  85      12.867  19.775  -0.444  1.00  0.00           H  
ATOM   1370 1HD2 LEU A  85      14.356  21.943   1.182  1.00  0.00           H  
ATOM   1371 2HD2 LEU A  85      13.835  20.371   1.834  1.00  0.00           H  
ATOM   1372 3HD2 LEU A  85      15.543  20.858   1.946  1.00  0.00           H  
ATOM   1373  N   GLU A  86      18.012  18.468  -1.326  1.00  0.00           N  
ATOM   1374  CA  GLU A  86      19.195  19.059  -1.939  1.00  0.00           C  
ATOM   1375  C   GLU A  86      19.399  18.541  -3.357  1.00  0.00           C  
ATOM   1376  O   GLU A  86      19.778  19.293  -4.254  1.00  0.00           O  
ATOM   1377  CB  GLU A  86      20.437  18.765  -1.095  1.00  0.00           C  
ATOM   1378  CG  GLU A  86      20.491  19.516   0.228  1.00  0.00           C  
ATOM   1379  CD  GLU A  86      21.616  19.061   1.114  1.00  0.00           C  
ATOM   1380  OE1 GLU A  86      22.393  18.242   0.684  1.00  0.00           O  
ATOM   1381  OE2 GLU A  86      21.699  19.532   2.224  1.00  0.00           O1-
ATOM   1382  H   GLU A  86      18.119  17.894  -0.503  1.00  0.00           H  
ATOM   1383  HA  GLU A  86      19.051  20.138  -2.000  1.00  0.00           H  
ATOM   1384 1HB  GLU A  86      20.483  17.698  -0.875  1.00  0.00           H  
ATOM   1385 2HB  GLU A  86      21.332  19.021  -1.662  1.00  0.00           H  
ATOM   1386 1HG  GLU A  86      20.611  20.580   0.025  1.00  0.00           H  
ATOM   1387 2HG  GLU A  86      19.545  19.379   0.751  1.00  0.00           H  
ATOM   1388  N   LEU A  87      19.143  17.253  -3.552  1.00  0.00           N  
ATOM   1389  CA  LEU A  87      19.233  16.646  -4.876  1.00  0.00           C  
ATOM   1390  C   LEU A  87      18.237  17.276  -5.838  1.00  0.00           C  
ATOM   1391  O   LEU A  87      18.560  17.541  -6.997  1.00  0.00           O  
ATOM   1392  CB  LEU A  87      18.979  15.136  -4.786  1.00  0.00           C  
ATOM   1393  CG  LEU A  87      20.078  14.316  -4.098  1.00  0.00           C  
ATOM   1394  CD1 LEU A  87      19.593  12.888  -3.891  1.00  0.00           C  
ATOM   1395  CD2 LEU A  87      21.341  14.348  -4.945  1.00  0.00           C  
ATOM   1396  H   LEU A  87      18.881  16.677  -2.764  1.00  0.00           H  
ATOM   1397  HA  LEU A  87      20.233  16.822  -5.270  1.00  0.00           H  
ATOM   1398 1HB  LEU A  87      18.052  14.971  -4.240  1.00  0.00           H  
ATOM   1399 2HB  LEU A  87      18.857  14.743  -5.796  1.00  0.00           H  
ATOM   1400  HG  LEU A  87      20.289  14.742  -3.116  1.00  0.00           H  
ATOM   1401 1HD1 LEU A  87      20.374  12.306  -3.401  1.00  0.00           H  
ATOM   1402 2HD1 LEU A  87      18.700  12.894  -3.265  1.00  0.00           H  
ATOM   1403 3HD1 LEU A  87      19.358  12.440  -4.856  1.00  0.00           H  
ATOM   1404 1HD2 LEU A  87      22.123  13.766  -4.455  1.00  0.00           H  
ATOM   1405 2HD2 LEU A  87      21.132  13.921  -5.926  1.00  0.00           H  
ATOM   1406 3HD2 LEU A  87      21.676  15.379  -5.062  1.00  0.00           H  
ATOM   1407  N   VAL A  88      17.022  17.518  -5.354  1.00  0.00           N  
ATOM   1408  CA  VAL A  88      15.995  18.177  -6.151  1.00  0.00           C  
ATOM   1409  C   VAL A  88      16.402  19.602  -6.502  1.00  0.00           C  
ATOM   1410  O   VAL A  88      16.186  20.061  -7.623  1.00  0.00           O  
ATOM   1411  CB  VAL A  88      14.659  18.200  -5.386  1.00  0.00           C  
ATOM   1412  CG1 VAL A  88      13.658  19.104  -6.090  1.00  0.00           C  
ATOM   1413  CG2 VAL A  88      14.111  16.787  -5.256  1.00  0.00           C  
ATOM   1414  H   VAL A  88      16.806  17.236  -4.408  1.00  0.00           H  
ATOM   1415  HA  VAL A  88      15.877  17.627  -7.086  1.00  0.00           H  
ATOM   1416  HB  VAL A  88      14.827  18.618  -4.393  1.00  0.00           H  
ATOM   1417 1HG1 VAL A  88      12.719  19.110  -5.535  1.00  0.00           H  
ATOM   1418 2HG1 VAL A  88      14.055  20.118  -6.139  1.00  0.00           H  
ATOM   1419 3HG1 VAL A  88      13.480  18.734  -7.099  1.00  0.00           H  
ATOM   1420 1HG2 VAL A  88      13.167  16.811  -4.713  1.00  0.00           H  
ATOM   1421 2HG2 VAL A  88      13.949  16.367  -6.249  1.00  0.00           H  
ATOM   1422 3HG2 VAL A  88      14.826  16.169  -4.713  1.00  0.00           H  
ATOM   1423  N   GLN A  89      16.988  20.298  -5.535  1.00  0.00           N  
ATOM   1424  CA  GLN A  89      17.449  21.665  -5.748  1.00  0.00           C  
ATOM   1425  C   GLN A  89      18.608  21.708  -6.735  1.00  0.00           C  
ATOM   1426  O   GLN A  89      18.779  22.686  -7.464  1.00  0.00           O  
ATOM   1427  CB  GLN A  89      17.868  22.303  -4.421  1.00  0.00           C  
ATOM   1428  CG  GLN A  89      16.715  22.589  -3.475  1.00  0.00           C  
ATOM   1429  CD  GLN A  89      17.184  23.116  -2.132  1.00  0.00           C  
ATOM   1430  NE2 GLN A  89      16.262  23.691  -1.368  1.00  0.00           N  
ATOM   1431  OE1 GLN A  89      18.363  23.008  -1.785  1.00  0.00           O  
ATOM   1432  H   GLN A  89      17.118  19.871  -4.630  1.00  0.00           H  
ATOM   1433  HA  GLN A  89      16.630  22.245  -6.175  1.00  0.00           H  
ATOM   1434 1HB  GLN A  89      18.569  21.645  -3.907  1.00  0.00           H  
ATOM   1435 2HB  GLN A  89      18.385  23.243  -4.616  1.00  0.00           H  
ATOM   1436 1HG  GLN A  89      16.065  23.338  -3.928  1.00  0.00           H  
ATOM   1437 2HG  GLN A  89      16.160  21.666  -3.305  1.00  0.00           H  
ATOM   1438 1HE2 GLN A  89      16.513  24.057  -0.471  1.00  0.00           H  
ATOM   1439 2HE2 GLN A  89      15.317  23.758  -1.689  1.00  0.00           H  
ATOM   1440  N   GLU A  90      19.402  20.642  -6.754  1.00  0.00           N  
ATOM   1441  CA  GLU A  90      20.455  20.489  -7.752  1.00  0.00           C  
ATOM   1442  C   GLU A  90      19.868  20.242  -9.136  1.00  0.00           C  
ATOM   1443  O   GLU A  90      20.393  20.726 -10.138  1.00  0.00           O  
ATOM   1444  CB  GLU A  90      21.388  19.338  -7.370  1.00  0.00           C  
ATOM   1445  CG  GLU A  90      22.547  19.123  -8.333  1.00  0.00           C  
ATOM   1446  CD  GLU A  90      23.484  20.297  -8.394  1.00  0.00           C  
ATOM   1447  OE1 GLU A  90      23.884  20.768  -7.356  1.00  0.00           O  
ATOM   1448  OE2 GLU A  90      23.799  20.725  -9.479  1.00  0.00           O1-
ATOM   1449  H   GLU A  90      19.272  19.921  -6.061  1.00  0.00           H  
ATOM   1450  HA  GLU A  90      21.026  21.415  -7.797  1.00  0.00           H  
ATOM   1451 1HB  GLU A  90      21.806  19.521  -6.380  1.00  0.00           H  
ATOM   1452 2HB  GLU A  90      20.819  18.409  -7.319  1.00  0.00           H  
ATOM   1453 1HG  GLU A  90      23.108  18.242  -8.020  1.00  0.00           H  
ATOM   1454 2HG  GLU A  90      22.148  18.931  -9.328  1.00  0.00           H  
ATOM   1455  N   LEU A  91      18.778  19.482  -9.187  1.00  0.00           N  
ATOM   1456  CA  LEU A  91      18.075  19.232 -10.438  1.00  0.00           C  
ATOM   1457  C   LEU A  91      17.597  20.531 -11.070  1.00  0.00           C  
ATOM   1458  O   LEU A  91      17.633  20.690 -12.290  1.00  0.00           O  
ATOM   1459  CB  LEU A  91      16.879  18.302 -10.196  1.00  0.00           C  
ATOM   1460  CG  LEU A  91      17.222  16.828  -9.948  1.00  0.00           C  
ATOM   1461  CD1 LEU A  91      15.962  16.073  -9.546  1.00  0.00           C  
ATOM   1462  CD2 LEU A  91      17.839  16.231 -11.205  1.00  0.00           C  
ATOM   1463  H   LEU A  91      18.429  19.069  -8.333  1.00  0.00           H  
ATOM   1464  HA  LEU A  91      18.768  18.761 -11.136  1.00  0.00           H  
ATOM   1465 1HB  LEU A  91      16.328  18.664  -9.330  1.00  0.00           H  
ATOM   1466 2HB  LEU A  91      16.223  18.348 -11.065  1.00  0.00           H  
ATOM   1467  HG  LEU A  91      17.933  16.753  -9.124  1.00  0.00           H  
ATOM   1468 1HD1 LEU A  91      16.206  15.026  -9.370  1.00  0.00           H  
ATOM   1469 2HD1 LEU A  91      15.553  16.508  -8.634  1.00  0.00           H  
ATOM   1470 3HD1 LEU A  91      15.225  16.144 -10.346  1.00  0.00           H  
ATOM   1471 1HD2 LEU A  91      18.084  15.183 -11.028  1.00  0.00           H  
ATOM   1472 2HD2 LEU A  91      17.129  16.304 -12.029  1.00  0.00           H  
ATOM   1473 3HD2 LEU A  91      18.748  16.778 -11.459  1.00  0.00           H  
ATOM   1474  N   GLU A  92      17.149  21.461 -10.233  1.00  0.00           N  
ATOM   1475  CA  GLU A  92      16.841  22.814 -10.684  1.00  0.00           C  
ATOM   1476  C   GLU A  92      18.048  23.461 -11.352  1.00  0.00           C  
ATOM   1477  O   GLU A  92      17.947  23.991 -12.459  1.00  0.00           O  
ATOM   1478  CB  GLU A  92      16.374  23.676  -9.509  1.00  0.00           C  
ATOM   1479  CG  GLU A  92      16.062  25.120  -9.873  1.00  0.00           C  
ATOM   1480  CD  GLU A  92      15.805  25.985  -8.670  1.00  0.00           C  
ATOM   1481  OE1 GLU A  92      15.726  25.455  -7.588  1.00  0.00           O  
ATOM   1482  OE2 GLU A  92      15.689  27.177  -8.834  1.00  0.00           O1-
ATOM   1483  H   GLU A  92      17.019  21.226  -9.260  1.00  0.00           H  
ATOM   1484  HA  GLU A  92      16.043  22.758 -11.426  1.00  0.00           H  
ATOM   1485 1HB  GLU A  92      15.476  23.239  -9.071  1.00  0.00           H  
ATOM   1486 2HB  GLU A  92      17.144  23.685  -8.737  1.00  0.00           H  
ATOM   1487 1HG  GLU A  92      16.902  25.534 -10.431  1.00  0.00           H  
ATOM   1488 2HG  GLU A  92      15.187  25.139 -10.522  1.00  0.00           H  
ATOM   1489  N   ARG A  93      19.190  23.413 -10.674  1.00  0.00           N  
ATOM   1490  CA  ARG A  93      20.428  23.956 -11.220  1.00  0.00           C  
ATOM   1491  C   ARG A  93      20.779  23.298 -12.549  1.00  0.00           C  
ATOM   1492  O   ARG A  93      21.192  23.969 -13.494  1.00  0.00           O  
ATOM   1493  CB  ARG A  93      21.576  23.761 -10.241  1.00  0.00           C  
ATOM   1494  CG  ARG A  93      22.923  24.272 -10.726  1.00  0.00           C  
ATOM   1495  CD  ARG A  93      23.944  24.234  -9.647  1.00  0.00           C  
ATOM   1496  NE  ARG A  93      25.256  24.642 -10.129  1.00  0.00           N  
ATOM   1497  CZ  ARG A  93      26.221  23.792 -10.528  1.00  0.00           C  
ATOM   1498  NH1 ARG A  93      26.008  22.495 -10.501  1.00  0.00           N1+
ATOM   1499  NH2 ARG A  93      27.382  24.262 -10.950  1.00  0.00           N  
ATOM   1500  H   ARG A  93      19.198  22.992  -9.757  1.00  0.00           H  
ATOM   1501  HA  ARG A  93      20.286  25.020 -11.405  1.00  0.00           H  
ATOM   1502 1HB  ARG A  93      21.346  24.271  -9.306  1.00  0.00           H  
ATOM   1503 2HB  ARG A  93      21.686  22.701 -10.016  1.00  0.00           H  
ATOM   1504 1HG  ARG A  93      23.272  23.650 -11.551  1.00  0.00           H  
ATOM   1505 2HG  ARG A  93      22.821  25.303 -11.066  1.00  0.00           H  
ATOM   1506 1HD  ARG A  93      23.650  24.910  -8.845  1.00  0.00           H  
ATOM   1507 2HD  ARG A  93      24.024  23.220  -9.257  1.00  0.00           H  
ATOM   1508  HE  ARG A  93      25.456  25.632 -10.164  1.00  0.00           H  
ATOM   1509 1HH1 ARG A  93      25.121  22.135 -10.179  1.00  0.00           H  
ATOM   1510 2HH1 ARG A  93      26.732  21.858 -10.801  1.00  0.00           H  
ATOM   1511 1HH2 ARG A  93      27.545  25.260 -10.971  1.00  0.00           H  
ATOM   1512 2HH2 ARG A  93      28.105  23.626 -11.250  1.00  0.00           H  
ATOM   1513  N   GLN A  94      20.612  21.982 -12.614  1.00  0.00           N  
ATOM   1514  CA  GLN A  94      20.879  21.235 -13.837  1.00  0.00           C  
ATOM   1515  C   GLN A  94      19.910  21.629 -14.945  1.00  0.00           C  
ATOM   1516  O   GLN A  94      20.298  21.758 -16.105  1.00  0.00           O  
ATOM   1517  CB  GLN A  94      20.791  19.729 -13.576  1.00  0.00           C  
ATOM   1518  CG  GLN A  94      21.853  19.199 -12.629  1.00  0.00           C  
ATOM   1519  CD  GLN A  94      23.259  19.410 -13.158  1.00  0.00           C  
ATOM   1520  NE2 GLN A  94      24.149  19.889 -12.296  1.00  0.00           N  
ATOM   1521  OE1 GLN A  94      23.543  19.147 -14.330  1.00  0.00           O  
ATOM   1522  H   GLN A  94      20.292  21.485 -11.793  1.00  0.00           H  
ATOM   1523  HA  GLN A  94      21.886  21.477 -14.176  1.00  0.00           H  
ATOM   1524 1HB  GLN A  94      19.815  19.489 -13.156  1.00  0.00           H  
ATOM   1525 2HB  GLN A  94      20.883  19.191 -14.520  1.00  0.00           H  
ATOM   1526 1HG  GLN A  94      21.766  19.717 -11.674  1.00  0.00           H  
ATOM   1527 2HG  GLN A  94      21.699  18.129 -12.488  1.00  0.00           H  
ATOM   1528 1HE2 GLN A  94      25.093  20.049 -12.588  1.00  0.00           H  
ATOM   1529 2HE2 GLN A  94      23.877  20.089 -11.355  1.00  0.00           H  
ATOM   1530  N   ALA A  95      18.647  21.819 -14.579  1.00  0.00           N  
ATOM   1531  CA  ALA A  95      17.625  22.221 -15.538  1.00  0.00           C  
ATOM   1532  C   ALA A  95      17.901  23.616 -16.085  1.00  0.00           C  
ATOM   1533  O   ALA A  95      17.727  23.868 -17.277  1.00  0.00           O  
ATOM   1534  CB  ALA A  95      16.247  22.167 -14.896  1.00  0.00           C  
ATOM   1535  H   ALA A  95      18.389  21.681 -13.612  1.00  0.00           H  
ATOM   1536  HA  ALA A  95      17.646  21.526 -16.377  1.00  0.00           H  
ATOM   1537 1HB  ALA A  95      15.495  22.470 -15.624  1.00  0.00           H  
ATOM   1538 2HB  ALA A  95      16.040  21.151 -14.563  1.00  0.00           H  
ATOM   1539 3HB  ALA A  95      16.216  22.842 -14.043  1.00  0.00           H  
ATOM   1540  N   ARG A  96      18.330  24.516 -15.209  1.00  0.00           N  
ATOM   1541  CA  ARG A  96      18.649  25.881 -15.607  1.00  0.00           C  
ATOM   1542  C   ARG A  96      19.880  25.923 -16.501  1.00  0.00           C  
ATOM   1543  O   ARG A  96      19.942  26.697 -17.456  1.00  0.00           O  
ATOM   1544  CB  ARG A  96      18.886  26.754 -14.383  1.00  0.00           C  
ATOM   1545  CG  ARG A  96      17.641  27.062 -13.566  1.00  0.00           C  
ATOM   1546  CD  ARG A  96      17.940  27.972 -12.431  1.00  0.00           C  
ATOM   1547  NE  ARG A  96      16.777  28.180 -11.582  1.00  0.00           N  
ATOM   1548  CZ  ARG A  96      15.754  29.006 -11.875  1.00  0.00           C  
ATOM   1549  NH1 ARG A  96      15.764  29.693 -12.996  1.00  0.00           N1+
ATOM   1550  NH2 ARG A  96      14.741  29.126 -11.035  1.00  0.00           N  
ATOM   1551  H   ARG A  96      18.439  24.248 -14.241  1.00  0.00           H  
ATOM   1552  HA  ARG A  96      17.811  26.279 -16.181  1.00  0.00           H  
ATOM   1553 1HB  ARG A  96      19.601  26.267 -13.722  1.00  0.00           H  
ATOM   1554 2HB  ARG A  96      19.320  27.705 -14.693  1.00  0.00           H  
ATOM   1555 1HG  ARG A  96      16.897  27.541 -14.203  1.00  0.00           H  
ATOM   1556 2HG  ARG A  96      17.231  26.134 -13.164  1.00  0.00           H  
ATOM   1557 1HD  ARG A  96      18.735  27.543 -11.821  1.00  0.00           H  
ATOM   1558 2HD  ARG A  96      18.259  28.940 -12.815  1.00  0.00           H  
ATOM   1559  HE  ARG A  96      16.734  27.668 -10.711  1.00  0.00           H  
ATOM   1560 1HH1 ARG A  96      16.539  29.601 -13.638  1.00  0.00           H  
ATOM   1561 2HH1 ARG A  96      14.997  30.312 -13.215  1.00  0.00           H  
ATOM   1562 1HH2 ARG A  96      14.733  28.598 -10.173  1.00  0.00           H  
ATOM   1563 2HH2 ARG A  96      13.975  29.745 -11.254  1.00  0.00           H  
ATOM   1564  N   LYS A  97      20.861  25.082 -16.188  1.00  0.00           N  
ATOM   1565  CA  LYS A  97      22.087  25.008 -16.973  1.00  0.00           C  
ATOM   1566  C   LYS A  97      21.811  24.490 -18.378  1.00  0.00           C  
ATOM   1567  O   LYS A  97      22.248  25.081 -19.366  1.00  0.00           O  
ATOM   1568  CB  LYS A  97      23.116  24.115 -16.276  1.00  0.00           C  
ATOM   1569  CG  LYS A  97      24.437  23.978 -17.022  1.00  0.00           C  
ATOM   1570  CD  LYS A  97      25.420  23.114 -16.247  1.00  0.00           C  
ATOM   1571  CE  LYS A  97      26.727  22.945 -17.009  1.00  0.00           C  
ATOM   1572  NZ  LYS A  97      27.702  22.103 -16.262  1.00  0.00           N1+
ATOM   1573  H   LYS A  97      20.755  24.481 -15.384  1.00  0.00           H  
ATOM   1574  HA  LYS A  97      22.500  26.014 -17.067  1.00  0.00           H  
ATOM   1575 1HB  LYS A  97      23.331  24.514 -15.285  1.00  0.00           H  
ATOM   1576 2HB  LYS A  97      22.700  23.117 -16.144  1.00  0.00           H  
ATOM   1577 1HG  LYS A  97      24.258  23.526 -17.998  1.00  0.00           H  
ATOM   1578 2HG  LYS A  97      24.873  24.965 -17.173  1.00  0.00           H  
ATOM   1579 1HD  LYS A  97      25.629  23.576 -15.282  1.00  0.00           H  
ATOM   1580 2HD  LYS A  97      24.983  22.131 -16.074  1.00  0.00           H  
ATOM   1581 1HE  LYS A  97      26.529  22.480 -17.973  1.00  0.00           H  
ATOM   1582 2HE  LYS A  97      27.174  23.923 -17.186  1.00  0.00           H  
ATOM   1583 1HZ  LYS A  97      28.553  22.016 -16.798  1.00  0.00           H  
ATOM   1584 2HZ  LYS A  97      27.908  22.536 -15.371  1.00  0.00           H  
ATOM   1585 3HZ  LYS A  97      27.306  21.188 -16.107  1.00  0.00           H  
ATOM   1586  N   THR A  98      21.082  23.383 -18.462  1.00  0.00           N  
ATOM   1587  CA  THR A  98      20.849  22.712 -19.736  1.00  0.00           C  
ATOM   1588  C   THR A  98      19.618  23.270 -20.437  1.00  0.00           C  
ATOM   1589  O   THR A  98      19.466  23.133 -21.650  1.00  0.00           O  
ATOM   1590  CB  THR A  98      20.689  21.193 -19.541  1.00  0.00           C  
ATOM   1591  CG2 THR A  98      21.934  20.604 -18.895  1.00  0.00           C  
ATOM   1592  OG1 THR A  98      19.553  20.933 -18.707  1.00  0.00           O  
ATOM   1593  H   THR A  98      20.677  22.995 -17.621  1.00  0.00           H  
ATOM   1594  HA  THR A  98      21.708  22.893 -20.383  1.00  0.00           H  
ATOM   1595  HB  THR A  98      20.529  20.718 -20.509  1.00  0.00           H  
ATOM   1596  HG1 THR A  98      19.787  21.095 -17.790  1.00  0.00           H  
ATOM   1597 1HG2 THR A  98      21.803  19.530 -18.766  1.00  0.00           H  
ATOM   1598 2HG2 THR A  98      22.798  20.791 -19.533  1.00  0.00           H  
ATOM   1599 3HG2 THR A  98      22.094  21.069 -17.923  1.00  0.00           H  
ATOM   1600  N   GLY A  99      18.739  23.900 -19.664  1.00  0.00           N  
ATOM   1601  CA  GLY A  99      17.492  24.433 -20.199  1.00  0.00           C  
ATOM   1602  C   GLY A  99      16.439  23.340 -20.334  1.00  0.00           C  
ATOM   1603  O   GLY A  99      15.628  23.357 -21.260  1.00  0.00           O  
ATOM   1604  H   GLY A  99      18.940  24.014 -18.682  1.00  0.00           H  
ATOM   1605 1HA  GLY A  99      17.122  25.221 -19.543  1.00  0.00           H  
ATOM   1606 2HA  GLY A  99      17.678  24.886 -21.172  1.00  0.00           H  
ATOM   1607  N   SER A 100      16.458  22.389 -19.404  1.00  0.00           N  
ATOM   1608  CA  SER A 100      15.561  21.242 -19.464  1.00  0.00           C  
ATOM   1609  C   SER A 100      14.312  21.473 -18.623  1.00  0.00           C  
ATOM   1610  O   SER A 100      14.303  21.204 -17.423  1.00  0.00           O  
ATOM   1611  CB  SER A 100      16.279  19.994 -18.987  1.00  0.00           C  
ATOM   1612  OG  SER A 100      17.346  19.673 -19.836  1.00  0.00           O  
ATOM   1613  H   SER A 100      17.110  22.465 -18.638  1.00  0.00           H  
ATOM   1614  HA  SER A 100      15.243  21.105 -20.498  1.00  0.00           H  
ATOM   1615 1HB  SER A 100      16.650  20.153 -17.975  1.00  0.00           H  
ATOM   1616 2HB  SER A 100      15.576  19.162 -18.950  1.00  0.00           H  
ATOM   1617  HG  SER A 100      18.119  20.104 -19.464  1.00  0.00           H  
ATOM   1618  N   THR A 101      13.261  21.975 -19.262  1.00  0.00           N  
ATOM   1619  CA  THR A 101      12.013  22.272 -18.568  1.00  0.00           C  
ATOM   1620  C   THR A 101      11.395  21.008 -17.983  1.00  0.00           C  
ATOM   1621  O   THR A 101      10.845  21.028 -16.881  1.00  0.00           O  
ATOM   1622  CB  THR A 101      11.004  22.954 -19.510  1.00  0.00           C  
ATOM   1623  CG2 THR A 101       9.705  23.251 -18.776  1.00  0.00           C  
ATOM   1624  OG1 THR A 101      11.560  24.179 -20.005  1.00  0.00           O  
ATOM   1625  H   THR A 101      13.326  22.155 -20.253  1.00  0.00           H  
ATOM   1626  HA  THR A 101      12.237  22.947 -17.742  1.00  0.00           H  
ATOM   1627  HB  THR A 101      10.795  22.298 -20.356  1.00  0.00           H  
ATOM   1628  HG1 THR A 101      11.857  24.716 -19.267  1.00  0.00           H  
ATOM   1629 1HG2 THR A 101       9.004  23.732 -19.457  1.00  0.00           H  
ATOM   1630 2HG2 THR A 101       9.274  22.320 -18.409  1.00  0.00           H  
ATOM   1631 3HG2 THR A 101       9.906  23.913 -17.935  1.00  0.00           H  
ATOM   1632  N   GLU A 102      11.486  19.911 -18.727  1.00  0.00           N  
ATOM   1633  CA  GLU A 102      10.898  18.646 -18.302  1.00  0.00           C  
ATOM   1634  C   GLU A 102      11.542  18.142 -17.019  1.00  0.00           C  
ATOM   1635  O   GLU A 102      10.867  17.605 -16.142  1.00  0.00           O  
ATOM   1636  CB  GLU A 102      11.042  17.594 -19.403  1.00  0.00           C  
ATOM   1637  CG  GLU A 102      10.205  17.865 -20.646  1.00  0.00           C  
ATOM   1638  CD  GLU A 102       8.727  17.830 -20.374  1.00  0.00           C  
ATOM   1639  OE1 GLU A 102       8.260  16.846 -19.853  1.00  0.00           O  
ATOM   1640  OE2 GLU A 102       8.063  18.790 -20.689  1.00  0.00           O1-
ATOM   1641  H   GLU A 102      11.976  19.955 -19.609  1.00  0.00           H  
ATOM   1642  HA  GLU A 102       9.838  18.809 -18.098  1.00  0.00           H  
ATOM   1643 1HB  GLU A 102      12.086  17.529 -19.710  1.00  0.00           H  
ATOM   1644 2HB  GLU A 102      10.754  16.617 -19.013  1.00  0.00           H  
ATOM   1645 1HG  GLU A 102      10.468  18.846 -21.040  1.00  0.00           H  
ATOM   1646 2HG  GLU A 102      10.448  17.121 -21.404  1.00  0.00           H  
ATOM   1647  N   VAL A 103      12.856  18.317 -16.915  1.00  0.00           N  
ATOM   1648  CA  VAL A 103      13.582  17.963 -15.700  1.00  0.00           C  
ATOM   1649  C   VAL A 103      13.151  18.832 -14.526  1.00  0.00           C  
ATOM   1650  O   VAL A 103      12.995  18.346 -13.406  1.00  0.00           O  
ATOM   1651  CB  VAL A 103      15.098  18.119 -15.919  1.00  0.00           C  
ATOM   1652  CG1 VAL A 103      15.845  17.968 -14.603  1.00  0.00           C  
ATOM   1653  CG2 VAL A 103      15.582  17.095 -16.935  1.00  0.00           C  
ATOM   1654  H   VAL A 103      13.365  18.706 -17.694  1.00  0.00           H  
ATOM   1655  HA  VAL A 103      13.349  16.928 -15.447  1.00  0.00           H  
ATOM   1656  HB  VAL A 103      15.301  19.124 -16.291  1.00  0.00           H  
ATOM   1657 1HG1 VAL A 103      16.915  18.081 -14.776  1.00  0.00           H  
ATOM   1658 2HG1 VAL A 103      15.508  18.733 -13.904  1.00  0.00           H  
ATOM   1659 3HG1 VAL A 103      15.648  16.981 -14.184  1.00  0.00           H  
ATOM   1660 1HG2 VAL A 103      16.655  17.211 -17.085  1.00  0.00           H  
ATOM   1661 2HG2 VAL A 103      15.374  16.090 -16.566  1.00  0.00           H  
ATOM   1662 3HG2 VAL A 103      15.064  17.248 -17.882  1.00  0.00           H  
ATOM   1663  N   LEU A 104      12.962  20.121 -14.789  1.00  0.00           N  
ATOM   1664  CA  LEU A 104      12.499  21.052 -13.767  1.00  0.00           C  
ATOM   1665  C   LEU A 104      11.117  20.665 -13.256  1.00  0.00           C  
ATOM   1666  O   LEU A 104      10.834  20.773 -12.064  1.00  0.00           O  
ATOM   1667  CB  LEU A 104      12.464  22.479 -14.326  1.00  0.00           C  
ATOM   1668  CG  LEU A 104      12.171  23.587 -13.306  1.00  0.00           C  
ATOM   1669  CD1 LEU A 104      13.259  23.596 -12.240  1.00  0.00           C  
ATOM   1670  CD2 LEU A 104      12.094  24.928 -14.020  1.00  0.00           C  
ATOM   1671  H   LEU A 104      13.143  20.464 -15.721  1.00  0.00           H  
ATOM   1672  HA  LEU A 104      13.189  21.008 -12.923  1.00  0.00           H  
ATOM   1673 1HB  LEU A 104      13.428  22.697 -14.784  1.00  0.00           H  
ATOM   1674 2HB  LEU A 104      11.698  22.531 -15.100  1.00  0.00           H  
ATOM   1675  HG  LEU A 104      11.221  23.384 -12.811  1.00  0.00           H  
ATOM   1676 1HD1 LEU A 104      13.051  24.383 -11.515  1.00  0.00           H  
ATOM   1677 2HD1 LEU A 104      13.279  22.632 -11.732  1.00  0.00           H  
ATOM   1678 3HD1 LEU A 104      14.225  23.781 -12.708  1.00  0.00           H  
ATOM   1679 1HD2 LEU A 104      11.885  25.715 -13.295  1.00  0.00           H  
ATOM   1680 2HD2 LEU A 104      13.044  25.132 -14.514  1.00  0.00           H  
ATOM   1681 3HD2 LEU A 104      11.298  24.899 -14.764  1.00  0.00           H  
ATOM   1682  N   ILE A 105      10.259  20.218 -14.166  1.00  0.00           N  
ATOM   1683  CA  ILE A 105       8.932  19.740 -13.798  1.00  0.00           C  
ATOM   1684  C   ILE A 105       9.016  18.566 -12.832  1.00  0.00           C  
ATOM   1685  O   ILE A 105       8.299  18.517 -11.835  1.00  0.00           O  
ATOM   1686  CB  ILE A 105       8.133  19.321 -15.046  1.00  0.00           C  
ATOM   1687  CG1 ILE A 105       7.791  20.547 -15.897  1.00  0.00           C  
ATOM   1688  CG2 ILE A 105       6.868  18.579 -14.643  1.00  0.00           C  
ATOM   1689  CD1 ILE A 105       7.257  20.208 -17.269  1.00  0.00           C  
ATOM   1690  H   ILE A 105      10.533  20.207 -15.138  1.00  0.00           H  
ATOM   1691  HA  ILE A 105       8.402  20.547 -13.291  1.00  0.00           H  
ATOM   1692  HB  ILE A 105       8.744  18.667 -15.667  1.00  0.00           H  
ATOM   1693 1HG1 ILE A 105       7.046  21.152 -15.380  1.00  0.00           H  
ATOM   1694 2HG1 ILE A 105       8.682  21.163 -16.022  1.00  0.00           H  
ATOM   1695 1HG2 ILE A 105       6.315  18.291 -15.537  1.00  0.00           H  
ATOM   1696 2HG2 ILE A 105       7.134  17.687 -14.079  1.00  0.00           H  
ATOM   1697 3HG2 ILE A 105       6.246  19.228 -14.026  1.00  0.00           H  
ATOM   1698 1HD1 ILE A 105       7.038  21.128 -17.813  1.00  0.00           H  
ATOM   1699 2HD1 ILE A 105       8.002  19.631 -17.818  1.00  0.00           H  
ATOM   1700 3HD1 ILE A 105       6.345  19.621 -17.170  1.00  0.00           H  
ATOM   1701  N   GLU A 106       9.899  17.621 -13.136  1.00  0.00           N  
ATOM   1702  CA  GLU A 106      10.119  16.470 -12.265  1.00  0.00           C  
ATOM   1703  C   GLU A 106      10.683  16.900 -10.918  1.00  0.00           C  
ATOM   1704  O   GLU A 106      10.325  16.343  -9.880  1.00  0.00           O  
ATOM   1705  CB  GLU A 106      11.068  15.471 -12.931  1.00  0.00           C  
ATOM   1706  CG  GLU A 106      10.444  14.669 -14.063  1.00  0.00           C  
ATOM   1707  CD  GLU A 106       9.300  13.806 -13.607  1.00  0.00           C  
ATOM   1708  OE1 GLU A 106       9.186  13.581 -12.427  1.00  0.00           O  
ATOM   1709  OE2 GLU A 106       8.539  13.374 -14.440  1.00  0.00           O1-
ATOM   1710  H   GLU A 106      10.431  17.700 -13.991  1.00  0.00           H  
ATOM   1711  HA  GLU A 106       9.161  15.985 -12.085  1.00  0.00           H  
ATOM   1712 1HB  GLU A 106      11.932  16.002 -13.335  1.00  0.00           H  
ATOM   1713 2HB  GLU A 106      11.437  14.768 -12.186  1.00  0.00           H  
ATOM   1714 1HG  GLU A 106      10.083  15.357 -14.827  1.00  0.00           H  
ATOM   1715 2HG  GLU A 106      11.210  14.039 -14.514  1.00  0.00           H  
ATOM   1716  N   ALA A 107      11.566  17.891 -10.939  1.00  0.00           N  
ATOM   1717  CA  ALA A 107      12.131  18.441  -9.714  1.00  0.00           C  
ATOM   1718  C   ALA A 107      11.043  19.007  -8.811  1.00  0.00           C  
ATOM   1719  O   ALA A 107      11.033  18.761  -7.604  1.00  0.00           O  
ATOM   1720  CB  ALA A 107      13.159  19.514 -10.038  1.00  0.00           C  
ATOM   1721  H   ALA A 107      11.855  18.274 -11.829  1.00  0.00           H  
ATOM   1722  HA  ALA A 107      12.626  17.636  -9.169  1.00  0.00           H  
ATOM   1723 1HB  ALA A 107      13.571  19.915  -9.112  1.00  0.00           H  
ATOM   1724 2HB  ALA A 107      13.962  19.081 -10.635  1.00  0.00           H  
ATOM   1725 3HB  ALA A 107      12.682  20.316 -10.600  1.00  0.00           H  
ATOM   1726  N   ALA A 108      10.127  19.766  -9.402  1.00  0.00           N  
ATOM   1727  CA  ALA A 108       9.011  20.342  -8.659  1.00  0.00           C  
ATOM   1728  C   ALA A 108       8.143  19.252  -8.040  1.00  0.00           C  
ATOM   1729  O   ALA A 108       7.740  19.351  -6.881  1.00  0.00           O  
ATOM   1730  CB  ALA A 108       8.174  21.234  -9.564  1.00  0.00           C  
ATOM   1731  H   ALA A 108      10.204  19.950 -10.391  1.00  0.00           H  
ATOM   1732  HA  ALA A 108       9.413  20.946  -7.845  1.00  0.00           H  
ATOM   1733 1HB  ALA A 108       7.346  21.655  -8.994  1.00  0.00           H  
ATOM   1734 2HB  ALA A 108       8.795  22.041  -9.952  1.00  0.00           H  
ATOM   1735 3HB  ALA A 108       7.783  20.647 -10.393  1.00  0.00           H  
ATOM   1736  N   ARG A 109       7.859  18.214  -8.818  1.00  0.00           N  
ATOM   1737  CA  ARG A 109       7.064  17.091  -8.338  1.00  0.00           C  
ATOM   1738  C   ARG A 109       7.757  16.378  -7.186  1.00  0.00           C  
ATOM   1739  O   ARG A 109       7.123  16.022  -6.192  1.00  0.00           O  
ATOM   1740  CB  ARG A 109       6.807  16.098  -9.463  1.00  0.00           C  
ATOM   1741  CG  ARG A 109       5.855  14.965  -9.109  1.00  0.00           C  
ATOM   1742  CD  ARG A 109       5.549  14.117 -10.291  1.00  0.00           C  
ATOM   1743  NE  ARG A 109       6.701  13.334 -10.708  1.00  0.00           N  
ATOM   1744  CZ  ARG A 109       7.057  12.150 -10.172  1.00  0.00           C  
ATOM   1745  NH1 ARG A 109       6.341  11.627  -9.201  1.00  0.00           N1+
ATOM   1746  NH2 ARG A 109       8.124  11.514 -10.623  1.00  0.00           N  
ATOM   1747  H   ARG A 109       8.204  18.203  -9.768  1.00  0.00           H  
ATOM   1748  HA  ARG A 109       6.114  17.474  -7.966  1.00  0.00           H  
ATOM   1749 1HB  ARG A 109       6.392  16.621 -10.322  1.00  0.00           H  
ATOM   1750 2HB  ARG A 109       7.751  15.650  -9.775  1.00  0.00           H  
ATOM   1751 1HG  ARG A 109       6.306  14.335  -8.343  1.00  0.00           H  
ATOM   1752 2HG  ARG A 109       4.919  15.381  -8.734  1.00  0.00           H  
ATOM   1753 1HD  ARG A 109       4.741  13.429 -10.044  1.00  0.00           H  
ATOM   1754 2HD  ARG A 109       5.247  14.749 -11.124  1.00  0.00           H  
ATOM   1755  HE  ARG A 109       7.276  13.704 -11.454  1.00  0.00           H  
ATOM   1756 1HH1 ARG A 109       5.525  12.113  -8.856  1.00  0.00           H  
ATOM   1757 2HH1 ARG A 109       6.607  10.740  -8.799  1.00  0.00           H  
ATOM   1758 1HH2 ARG A 109       8.674  11.917 -11.370  1.00  0.00           H  
ATOM   1759 2HH2 ARG A 109       8.390  10.627 -10.221  1.00  0.00           H  
ATOM   1760  N   LEU A 110       9.063  16.170  -7.323  1.00  0.00           N  
ATOM   1761  CA  LEU A 110       9.851  15.530  -6.278  1.00  0.00           C  
ATOM   1762  C   LEU A 110       9.875  16.375  -5.011  1.00  0.00           C  
ATOM   1763  O   LEU A 110       9.775  15.851  -3.902  1.00  0.00           O  
ATOM   1764  CB  LEU A 110      11.284  15.290  -6.768  1.00  0.00           C  
ATOM   1765  CG  LEU A 110      11.448  14.207  -7.842  1.00  0.00           C  
ATOM   1766  CD1 LEU A 110      12.864  14.253  -8.399  1.00  0.00           C  
ATOM   1767  CD2 LEU A 110      11.141  12.844  -7.240  1.00  0.00           C  
ATOM   1768  H   LEU A 110       9.519  16.466  -8.174  1.00  0.00           H  
ATOM   1769  HA  LEU A 110       9.386  14.576  -6.029  1.00  0.00           H  
ATOM   1770 1HB  LEU A 110      11.673  16.222  -7.176  1.00  0.00           H  
ATOM   1771 2HB  LEU A 110      11.900  15.006  -5.915  1.00  0.00           H  
ATOM   1772  HG  LEU A 110      10.759  14.403  -8.665  1.00  0.00           H  
ATOM   1773 1HD1 LEU A 110      12.980  13.484  -9.163  1.00  0.00           H  
ATOM   1774 2HD1 LEU A 110      13.050  15.232  -8.841  1.00  0.00           H  
ATOM   1775 3HD1 LEU A 110      13.577  14.076  -7.595  1.00  0.00           H  
ATOM   1776 1HD2 LEU A 110      11.257  12.074  -8.003  1.00  0.00           H  
ATOM   1777 2HD2 LEU A 110      11.830  12.646  -6.418  1.00  0.00           H  
ATOM   1778 3HD2 LEU A 110      10.118  12.833  -6.866  1.00  0.00           H  
ATOM   1779  N   ALA A 111      10.011  17.686  -5.181  1.00  0.00           N  
ATOM   1780  CA  ALA A 111      10.033  18.607  -4.053  1.00  0.00           C  
ATOM   1781  C   ALA A 111       8.759  18.494  -3.223  1.00  0.00           C  
ATOM   1782  O   ALA A 111       8.800  18.547  -1.995  1.00  0.00           O  
ATOM   1783  CB  ALA A 111      10.222  20.037  -4.540  1.00  0.00           C  
ATOM   1784  H   ALA A 111      10.100  18.053  -6.119  1.00  0.00           H  
ATOM   1785  HA  ALA A 111      10.871  18.345  -3.406  1.00  0.00           H  
ATOM   1786 1HB  ALA A 111      10.237  20.713  -3.686  1.00  0.00           H  
ATOM   1787 2HB  ALA A 111      11.164  20.115  -5.081  1.00  0.00           H  
ATOM   1788 3HB  ALA A 111       9.399  20.306  -5.202  1.00  0.00           H  
ATOM   1789  N   ILE A 112       7.628  18.335  -3.903  1.00  0.00           N  
ATOM   1790  CA  ILE A 112       6.355  18.116  -3.230  1.00  0.00           C  
ATOM   1791  C   ILE A 112       6.388  16.851  -2.383  1.00  0.00           C  
ATOM   1792  O   ILE A 112       5.946  16.849  -1.233  1.00  0.00           O  
ATOM   1793  CB  ILE A 112       5.204  18.021  -4.249  1.00  0.00           C  
ATOM   1794  CG1 ILE A 112       4.977  19.376  -4.925  1.00  0.00           C  
ATOM   1795  CG2 ILE A 112       3.931  17.541  -3.570  1.00  0.00           C  
ATOM   1796  CD1 ILE A 112       4.080  19.309  -6.140  1.00  0.00           C  
ATOM   1797  H   ILE A 112       7.653  18.367  -4.912  1.00  0.00           H  
ATOM   1798  HA  ILE A 112       6.166  18.957  -2.562  1.00  0.00           H  
ATOM   1799  HB  ILE A 112       5.473  17.318  -5.036  1.00  0.00           H  
ATOM   1800 1HG1 ILE A 112       4.533  20.069  -4.211  1.00  0.00           H  
ATOM   1801 2HG1 ILE A 112       5.936  19.795  -5.232  1.00  0.00           H  
ATOM   1802 1HG2 ILE A 112       3.128  17.480  -4.305  1.00  0.00           H  
ATOM   1803 2HG2 ILE A 112       4.100  16.557  -3.135  1.00  0.00           H  
ATOM   1804 3HG2 ILE A 112       3.651  18.242  -2.784  1.00  0.00           H  
ATOM   1805 1HD1 ILE A 112       3.967  20.307  -6.564  1.00  0.00           H  
ATOM   1806 2HD1 ILE A 112       4.524  18.647  -6.884  1.00  0.00           H  
ATOM   1807 3HD1 ILE A 112       3.103  18.926  -5.850  1.00  0.00           H  
ATOM   1808  N   GLU A 113       6.918  15.775  -2.955  1.00  0.00           N  
ATOM   1809  CA  GLU A 113       6.978  14.491  -2.267  1.00  0.00           C  
ATOM   1810  C   GLU A 113       7.924  14.549  -1.075  1.00  0.00           C  
ATOM   1811  O   GLU A 113       7.680  13.920  -0.046  1.00  0.00           O  
ATOM   1812  CB  GLU A 113       7.424  13.389  -3.231  1.00  0.00           C  
ATOM   1813  CG  GLU A 113       6.392  13.024  -4.289  1.00  0.00           C  
ATOM   1814  CD  GLU A 113       5.106  12.511  -3.699  1.00  0.00           C  
ATOM   1815  OE1 GLU A 113       5.132  11.476  -3.079  1.00  0.00           O  
ATOM   1816  OE2 GLU A 113       4.099  13.157  -3.870  1.00  0.00           O1-
ATOM   1817  H   GLU A 113       7.290  15.850  -3.891  1.00  0.00           H  
ATOM   1818  HA  GLU A 113       5.983  14.255  -1.888  1.00  0.00           H  
ATOM   1819 1HB  GLU A 113       8.333  13.701  -3.745  1.00  0.00           H  
ATOM   1820 2HB  GLU A 113       7.659  12.487  -2.668  1.00  0.00           H  
ATOM   1821 1HG  GLU A 113       6.175  13.906  -4.890  1.00  0.00           H  
ATOM   1822 2HG  GLU A 113       6.813  12.265  -4.945  1.00  0.00           H  
ATOM   1823  N   VAL A 114       9.006  15.306  -1.221  1.00  0.00           N  
ATOM   1824  CA  VAL A 114       9.939  15.529  -0.122  1.00  0.00           C  
ATOM   1825  C   VAL A 114       9.246  16.192   1.060  1.00  0.00           C  
ATOM   1826  O   VAL A 114       9.437  15.792   2.209  1.00  0.00           O  
ATOM   1827  CB  VAL A 114      11.113  16.413  -0.585  1.00  0.00           C  
ATOM   1828  CG1 VAL A 114      11.938  16.872   0.608  1.00  0.00           C  
ATOM   1829  CG2 VAL A 114      11.977  15.648  -1.576  1.00  0.00           C  
ATOM   1830  H   VAL A 114       9.189  15.736  -2.116  1.00  0.00           H  
ATOM   1831  HA  VAL A 114      10.316  14.565   0.214  1.00  0.00           H  
ATOM   1832  HB  VAL A 114      10.715  17.308  -1.064  1.00  0.00           H  
ATOM   1833 1HG1 VAL A 114      12.763  17.495   0.262  1.00  0.00           H  
ATOM   1834 2HG1 VAL A 114      11.308  17.448   1.286  1.00  0.00           H  
ATOM   1835 3HG1 VAL A 114      12.336  16.003   1.131  1.00  0.00           H  
ATOM   1836 1HG2 VAL A 114      12.804  16.279  -1.900  1.00  0.00           H  
ATOM   1837 2HG2 VAL A 114      12.370  14.750  -1.099  1.00  0.00           H  
ATOM   1838 3HG2 VAL A 114      11.376  15.366  -2.441  1.00  0.00           H  
ATOM   1839  N   ALA A 115       8.439  17.209   0.775  1.00  0.00           N  
ATOM   1840  CA  ALA A 115       7.676  17.896   1.810  1.00  0.00           C  
ATOM   1841  C   ALA A 115       6.702  16.949   2.497  1.00  0.00           C  
ATOM   1842  O   ALA A 115       6.565  16.965   3.722  1.00  0.00           O  
ATOM   1843  CB  ALA A 115       6.930  19.084   1.219  1.00  0.00           C  
ATOM   1844  H   ALA A 115       8.351  17.512  -0.184  1.00  0.00           H  
ATOM   1845  HA  ALA A 115       8.371  18.262   2.566  1.00  0.00           H  
ATOM   1846 1HB  ALA A 115       6.365  19.586   2.004  1.00  0.00           H  
ATOM   1847 2HB  ALA A 115       7.645  19.782   0.783  1.00  0.00           H  
ATOM   1848 3HB  ALA A 115       6.246  18.735   0.447  1.00  0.00           H  
ATOM   1849  N   ARG A 116       6.026  16.126   1.705  1.00  0.00           N  
ATOM   1850  CA  ARG A 116       5.068  15.163   2.237  1.00  0.00           C  
ATOM   1851  C   ARG A 116       5.732  14.220   3.233  1.00  0.00           C  
ATOM   1852  O   ARG A 116       5.223  14.006   4.335  1.00  0.00           O  
ATOM   1853  CB  ARG A 116       4.443  14.351   1.113  1.00  0.00           C  
ATOM   1854  CG  ARG A 116       3.540  15.141   0.180  1.00  0.00           C  
ATOM   1855  CD  ARG A 116       2.985  14.286  -0.901  1.00  0.00           C  
ATOM   1856  NE  ARG A 116       1.882  13.464  -0.429  1.00  0.00           N  
ATOM   1857  CZ  ARG A 116       1.313  12.468  -1.135  1.00  0.00           C  
ATOM   1858  NH1 ARG A 116       1.754  12.182  -2.340  1.00  0.00           N1+
ATOM   1859  NH2 ARG A 116       0.314  11.777  -0.616  1.00  0.00           N  
ATOM   1860  H   ARG A 116       6.178  16.167   0.707  1.00  0.00           H  
ATOM   1861  HA  ARG A 116       4.288  15.708   2.767  1.00  0.00           H  
ATOM   1862 1HB  ARG A 116       5.230  13.902   0.509  1.00  0.00           H  
ATOM   1863 2HB  ARG A 116       3.852  13.540   1.537  1.00  0.00           H  
ATOM   1864 1HG  ARG A 116       2.708  15.561   0.746  1.00  0.00           H  
ATOM   1865 2HG  ARG A 116       4.110  15.949  -0.281  1.00  0.00           H  
ATOM   1866 1HD  ARG A 116       2.617  14.916  -1.711  1.00  0.00           H  
ATOM   1867 2HD  ARG A 116       3.764  13.626  -1.279  1.00  0.00           H  
ATOM   1868  HE  ARG A 116       1.516  13.654   0.494  1.00  0.00           H  
ATOM   1869 1HH1 ARG A 116       2.519  12.711  -2.737  1.00  0.00           H  
ATOM   1870 2HH1 ARG A 116       1.328  11.435  -2.870  1.00  0.00           H  
ATOM   1871 1HH2 ARG A 116      -0.025  11.996   0.311  1.00  0.00           H  
ATOM   1872 2HH2 ARG A 116      -0.113  11.030  -1.145  1.00  0.00           H  
ATOM   1873  N   VAL A 117       6.870  13.659   2.841  1.00  0.00           N  
ATOM   1874  CA  VAL A 117       7.591  12.716   3.687  1.00  0.00           C  
ATOM   1875  C   VAL A 117       8.153  13.404   4.925  1.00  0.00           C  
ATOM   1876  O   VAL A 117       8.064  12.877   6.034  1.00  0.00           O  
ATOM   1877  CB  VAL A 117       8.741  12.063   2.899  1.00  0.00           C  
ATOM   1878  CG1 VAL A 117       9.613  11.226   3.823  1.00  0.00           C  
ATOM   1879  CG2 VAL A 117       8.178  11.211   1.772  1.00  0.00           C  
ATOM   1880  H   VAL A 117       7.247  13.893   1.934  1.00  0.00           H  
ATOM   1881  HA  VAL A 117       6.893  11.949   4.023  1.00  0.00           H  
ATOM   1882  HB  VAL A 117       9.374  12.846   2.481  1.00  0.00           H  
ATOM   1883 1HG1 VAL A 117      10.421  10.772   3.249  1.00  0.00           H  
ATOM   1884 2HG1 VAL A 117      10.035  11.863   4.601  1.00  0.00           H  
ATOM   1885 3HG1 VAL A 117       9.010  10.443   4.282  1.00  0.00           H  
ATOM   1886 1HG2 VAL A 117       8.997  10.752   1.218  1.00  0.00           H  
ATOM   1887 2HG2 VAL A 117       7.540  10.431   2.189  1.00  0.00           H  
ATOM   1888 3HG2 VAL A 117       7.592  11.838   1.099  1.00  0.00           H  
ATOM   1889  N   ALA A 118       8.730  14.584   4.729  1.00  0.00           N  
ATOM   1890  CA  ALA A 118       9.336  15.332   5.825  1.00  0.00           C  
ATOM   1891  C   ALA A 118       8.345  15.547   6.961  1.00  0.00           C  
ATOM   1892  O   ALA A 118       8.696  15.430   8.135  1.00  0.00           O  
ATOM   1893  CB  ALA A 118       9.866  16.668   5.324  1.00  0.00           C  
ATOM   1894  H   ALA A 118       8.749  14.974   3.798  1.00  0.00           H  
ATOM   1895  HA  ALA A 118      10.171  14.752   6.219  1.00  0.00           H  
ATOM   1896 1HB  ALA A 118      10.315  17.215   6.154  1.00  0.00           H  
ATOM   1897 2HB  ALA A 118      10.618  16.497   4.554  1.00  0.00           H  
ATOM   1898 3HB  ALA A 118       9.046  17.251   4.908  1.00  0.00           H  
ATOM   1899  N   LEU A 119       7.105  15.864   6.603  1.00  0.00           N  
ATOM   1900  CA  LEU A 119       6.037  15.998   7.586  1.00  0.00           C  
ATOM   1901  C   LEU A 119       5.774  14.679   8.301  1.00  0.00           C  
ATOM   1902  O   LEU A 119       5.671  14.635   9.527  1.00  0.00           O  
ATOM   1903  CB  LEU A 119       4.750  16.483   6.907  1.00  0.00           C  
ATOM   1904  CG  LEU A 119       3.601  16.859   7.850  1.00  0.00           C  
ATOM   1905  CD1 LEU A 119       2.891  15.595   8.316  1.00  0.00           C  
ATOM   1906  CD2 LEU A 119       4.150  17.645   9.032  1.00  0.00           C  
ATOM   1907  H   LEU A 119       6.897  16.015   5.628  1.00  0.00           H  
ATOM   1908  HA  LEU A 119       6.346  16.724   8.338  1.00  0.00           H  
ATOM   1909 1HB  LEU A 119       4.985  17.359   6.304  1.00  0.00           H  
ATOM   1910 2HB  LEU A 119       4.391  15.697   6.242  1.00  0.00           H  
ATOM   1911  HG  LEU A 119       2.875  17.470   7.314  1.00  0.00           H  
ATOM   1912 1HD1 LEU A 119       2.074  15.862   8.986  1.00  0.00           H  
ATOM   1913 2HD1 LEU A 119       2.492  15.062   7.453  1.00  0.00           H  
ATOM   1914 3HD1 LEU A 119       3.598  14.954   8.843  1.00  0.00           H  
ATOM   1915 1HD2 LEU A 119       3.333  17.913   9.702  1.00  0.00           H  
ATOM   1916 2HD2 LEU A 119       4.875  17.034   9.570  1.00  0.00           H  
ATOM   1917 3HD2 LEU A 119       4.636  18.551   8.671  1.00  0.00           H  
ATOM   1918  N   LYS A 120       5.668  13.604   7.527  1.00  0.00           N  
ATOM   1919  CA  LYS A 120       5.421  12.280   8.084  1.00  0.00           C  
ATOM   1920  C   LYS A 120       6.541  11.862   9.028  1.00  0.00           C  
ATOM   1921  O   LYS A 120       6.298  11.219  10.051  1.00  0.00           O  
ATOM   1922  CB  LYS A 120       5.264  11.248   6.965  1.00  0.00           C  
ATOM   1923  CG  LYS A 120       3.976  11.380   6.165  1.00  0.00           C  
ATOM   1924  CD  LYS A 120       3.894  10.325   5.071  1.00  0.00           C  
ATOM   1925  CE  LYS A 120       2.590  10.432   4.293  1.00  0.00           C  
ATOM   1926  NZ  LYS A 120       2.492   9.398   3.227  1.00  0.00           N1+
ATOM   1927  H   LYS A 120       5.759  13.708   6.526  1.00  0.00           H  
ATOM   1928  HA  LYS A 120       4.497  12.314   8.661  1.00  0.00           H  
ATOM   1929 1HB  LYS A 120       6.100  11.335   6.270  1.00  0.00           H  
ATOM   1930 2HB  LYS A 120       5.293  10.244   7.389  1.00  0.00           H  
ATOM   1931 1HG  LYS A 120       3.120  11.267   6.831  1.00  0.00           H  
ATOM   1932 2HG  LYS A 120       3.930  12.368   5.708  1.00  0.00           H  
ATOM   1933 1HD  LYS A 120       4.730  10.449   4.382  1.00  0.00           H  
ATOM   1934 2HD  LYS A 120       3.959   9.332   5.518  1.00  0.00           H  
ATOM   1935 1HE  LYS A 120       1.750  10.314   4.975  1.00  0.00           H  
ATOM   1936 2HE  LYS A 120       2.521  11.417   3.833  1.00  0.00           H  
ATOM   1937 1HZ  LYS A 120       1.616   9.503   2.736  1.00  0.00           H  
ATOM   1938 2HZ  LYS A 120       3.258   9.510   2.578  1.00  0.00           H  
ATOM   1939 3HZ  LYS A 120       2.536   8.479   3.643  1.00  0.00           H  
ATOM   1940  N   VAL A 121       7.769  12.233   8.682  1.00  0.00           N  
ATOM   1941  CA  VAL A 121       8.919  11.974   9.541  1.00  0.00           C  
ATOM   1942  C   VAL A 121       8.763  12.660  10.893  1.00  0.00           C  
ATOM   1943  O   VAL A 121       9.070  12.079  11.933  1.00  0.00           O  
ATOM   1944  CB  VAL A 121      10.212  12.466   8.864  1.00  0.00           C  
ATOM   1945  CG1 VAL A 121      11.371  12.444   9.850  1.00  0.00           C  
ATOM   1946  CG2 VAL A 121      10.521  11.605   7.649  1.00  0.00           C  
ATOM   1947  H   VAL A 121       7.911  12.706   7.801  1.00  0.00           H  
ATOM   1948  HA  VAL A 121       8.981  10.900   9.722  1.00  0.00           H  
ATOM   1949  HB  VAL A 121      10.076  13.502   8.551  1.00  0.00           H  
ATOM   1950 1HG1 VAL A 121      12.277  12.796   9.355  1.00  0.00           H  
ATOM   1951 2HG1 VAL A 121      11.143  13.096  10.693  1.00  0.00           H  
ATOM   1952 3HG1 VAL A 121      11.525  11.426  10.207  1.00  0.00           H  
ATOM   1953 1HG2 VAL A 121      11.436  11.960   7.175  1.00  0.00           H  
ATOM   1954 2HG2 VAL A 121      10.652  10.569   7.961  1.00  0.00           H  
ATOM   1955 3HG2 VAL A 121       9.697  11.669   6.938  1.00  0.00           H  
ATOM   1956  N   GLY A 122       8.282  13.899  10.870  1.00  0.00           N  
ATOM   1957  CA  GLY A 122       8.005  14.635  12.096  1.00  0.00           C  
ATOM   1958  C   GLY A 122       8.791  15.937  12.149  1.00  0.00           C  
ATOM   1959  O   GLY A 122       9.233  16.363  13.216  1.00  0.00           O  
ATOM   1960  H   GLY A 122       8.107  14.342   9.978  1.00  0.00           H  
ATOM   1961 1HA  GLY A 122       6.937  14.848  12.159  1.00  0.00           H  
ATOM   1962 2HA  GLY A 122       8.259  14.017  12.957  1.00  0.00           H  
ATOM   1963  N   SER A 123       8.966  16.564  10.992  1.00  0.00           N  
ATOM   1964  CA  SER A 123       9.624  17.863  10.914  1.00  0.00           C  
ATOM   1965  C   SER A 123       8.924  18.778   9.917  1.00  0.00           C  
ATOM   1966  O   SER A 123       9.298  18.834   8.746  1.00  0.00           O  
ATOM   1967  CB  SER A 123      11.078  17.688  10.520  1.00  0.00           C  
ATOM   1968  OG  SER A 123      11.746  18.919  10.507  1.00  0.00           O  
ATOM   1969  H   SER A 123       8.633  16.131  10.143  1.00  0.00           H  
ATOM   1970  HA  SER A 123       9.566  18.339  11.894  1.00  0.00           H  
ATOM   1971 1HB  SER A 123      11.566  17.013  11.223  1.00  0.00           H  
ATOM   1972 2HB  SER A 123      11.134  17.229   9.534  1.00  0.00           H  
ATOM   1973  HG  SER A 123      11.944  19.123  11.424  1.00  0.00           H  
ATOM   1974  N   PRO A 124       7.908  19.493  10.389  1.00  0.00           N  
ATOM   1975  CA  PRO A 124       7.184  20.440   9.548  1.00  0.00           C  
ATOM   1976  C   PRO A 124       8.052  21.639   9.194  1.00  0.00           C  
ATOM   1977  O   PRO A 124       7.761  22.371   8.247  1.00  0.00           O  
ATOM   1978  CB  PRO A 124       5.997  20.842  10.430  1.00  0.00           C  
ATOM   1979  CG  PRO A 124       6.494  20.655  11.822  1.00  0.00           C  
ATOM   1980  CD  PRO A 124       7.358  19.424  11.749  1.00  0.00           C  
ATOM   1981  HA  PRO A 124       6.914  19.939   8.617  1.00  0.00           H  
ATOM   1982 1HB  PRO A 124       5.706  21.881  10.216  1.00  0.00           H  
ATOM   1983 2HB  PRO A 124       5.126  20.211  10.198  1.00  0.00           H  
ATOM   1984 1HG  PRO A 124       7.052  21.545  12.149  1.00  0.00           H  
ATOM   1985 2HG  PRO A 124       5.648  20.539  12.515  1.00  0.00           H  
ATOM   1986 1HD  PRO A 124       8.148  19.484  12.511  1.00  0.00           H  
ATOM   1987 2HD  PRO A 124       6.737  18.530  11.904  1.00  0.00           H  
ATOM   1988  N   GLU A 125       9.119  21.837   9.960  1.00  0.00           N  
ATOM   1989  CA  GLU A 125      10.107  22.862   9.647  1.00  0.00           C  
ATOM   1990  C   GLU A 125      10.902  22.498   8.398  1.00  0.00           C  
ATOM   1991  O   GLU A 125      11.105  23.333   7.515  1.00  0.00           O  
ATOM   1992  CB  GLU A 125      11.059  23.065  10.828  1.00  0.00           C  
ATOM   1993  CG  GLU A 125      12.237  23.983  10.535  1.00  0.00           C  
ATOM   1994  CD  GLU A 125      11.816  25.324  10.003  1.00  0.00           C  
ATOM   1995  OE1 GLU A 125      10.645  25.618  10.043  1.00  0.00           O  
ATOM   1996  OE2 GLU A 125      12.667  26.056   9.554  1.00  0.00           O1-
ATOM   1997  H   GLU A 125       9.250  21.262  10.780  1.00  0.00           H  
ATOM   1998  HA  GLU A 125       9.584  23.797   9.444  1.00  0.00           H  
ATOM   1999 1HB  GLU A 125      10.508  23.485  11.670  1.00  0.00           H  
ATOM   2000 2HB  GLU A 125      11.455  22.101  11.145  1.00  0.00           H  
ATOM   2001 1HG  GLU A 125      12.804  24.132  11.453  1.00  0.00           H  
ATOM   2002 2HG  GLU A 125      12.890  23.499   9.812  1.00  0.00           H  
ATOM   2003  N   THR A 126      11.349  21.250   8.330  1.00  0.00           N  
ATOM   2004  CA  THR A 126      11.996  20.733   7.132  1.00  0.00           C  
ATOM   2005  C   THR A 126      11.034  20.707   5.951  1.00  0.00           C  
ATOM   2006  O   THR A 126      11.396  21.075   4.835  1.00  0.00           O  
ATOM   2007  CB  THR A 126      12.557  19.319   7.373  1.00  0.00           C  
ATOM   2008  CG2 THR A 126      13.253  18.801   6.123  1.00  0.00           C  
ATOM   2009  OG1 THR A 126      13.494  19.352   8.458  1.00  0.00           O  
ATOM   2010  H   THR A 126      11.238  20.644   9.131  1.00  0.00           H  
ATOM   2011  HA  THR A 126      12.822  21.394   6.870  1.00  0.00           H  
ATOM   2012  HB  THR A 126      11.743  18.644   7.634  1.00  0.00           H  
ATOM   2013  HG1 THR A 126      13.029  19.203   9.285  1.00  0.00           H  
ATOM   2014 1HG2 THR A 126      13.643  17.801   6.312  1.00  0.00           H  
ATOM   2015 2HG2 THR A 126      12.541  18.764   5.299  1.00  0.00           H  
ATOM   2016 3HG2 THR A 126      14.074  19.467   5.862  1.00  0.00           H  
ATOM   2017  N   ALA A 127       9.804  20.272   6.207  1.00  0.00           N  
ATOM   2018  CA  ALA A 127       8.773  20.238   5.177  1.00  0.00           C  
ATOM   2019  C   ALA A 127       8.474  21.636   4.652  1.00  0.00           C  
ATOM   2020  O   ALA A 127       8.278  21.830   3.452  1.00  0.00           O  
ATOM   2021  CB  ALA A 127       7.505  19.595   5.718  1.00  0.00           C  
ATOM   2022  H   ALA A 127       9.579  19.955   7.139  1.00  0.00           H  
ATOM   2023  HA  ALA A 127       9.139  19.642   4.341  1.00  0.00           H  
ATOM   2024 1HB  ALA A 127       6.744  19.577   4.937  1.00  0.00           H  
ATOM   2025 2HB  ALA A 127       7.720  18.575   6.035  1.00  0.00           H  
ATOM   2026 3HB  ALA A 127       7.139  20.170   6.567  1.00  0.00           H  
ATOM   2027  N   ARG A 128       8.441  22.609   5.557  1.00  0.00           N  
ATOM   2028  CA  ARG A 128       8.166  23.991   5.186  1.00  0.00           C  
ATOM   2029  C   ARG A 128       9.127  24.475   4.108  1.00  0.00           C  
ATOM   2030  O   ARG A 128       8.711  25.067   3.111  1.00  0.00           O  
ATOM   2031  CB  ARG A 128       8.270  24.902   6.400  1.00  0.00           C  
ATOM   2032  CG  ARG A 128       7.951  26.364   6.131  1.00  0.00           C  
ATOM   2033  CD  ARG A 128       8.289  27.223   7.296  1.00  0.00           C  
ATOM   2034  NE  ARG A 128       9.704  27.152   7.629  1.00  0.00           N  
ATOM   2035  CZ  ARG A 128      10.693  27.667   6.875  1.00  0.00           C  
ATOM   2036  NH1 ARG A 128      10.409  28.284   5.749  1.00  0.00           N1+
ATOM   2037  NH2 ARG A 128      11.951  27.550   7.266  1.00  0.00           N  
ATOM   2038  H   ARG A 128       8.613  22.384   6.527  1.00  0.00           H  
ATOM   2039  HA  ARG A 128       7.156  24.046   4.777  1.00  0.00           H  
ATOM   2040 1HB  ARG A 128       7.591  24.553   7.176  1.00  0.00           H  
ATOM   2041 2HB  ARG A 128       9.282  24.854   6.805  1.00  0.00           H  
ATOM   2042 1HG  ARG A 128       8.526  26.710   5.272  1.00  0.00           H  
ATOM   2043 2HG  ARG A 128       6.887  26.472   5.924  1.00  0.00           H  
ATOM   2044 1HD  ARG A 128       8.045  28.259   7.068  1.00  0.00           H  
ATOM   2045 2HD  ARG A 128       7.718  26.898   8.165  1.00  0.00           H  
ATOM   2046  HE  ARG A 128       9.961  26.685   8.488  1.00  0.00           H  
ATOM   2047 1HH1 ARG A 128       9.449  28.373   5.451  1.00  0.00           H  
ATOM   2048 2HH1 ARG A 128      11.152  28.669   5.183  1.00  0.00           H  
ATOM   2049 1HH2 ARG A 128      12.169  27.075   8.131  1.00  0.00           H  
ATOM   2050 2HH2 ARG A 128      12.693  27.935   6.700  1.00  0.00           H  
ATOM   2051  N   GLU A 129      10.415  24.220   4.313  1.00  0.00           N  
ATOM   2052  CA  GLU A 129      11.432  24.582   3.333  1.00  0.00           C  
ATOM   2053  C   GLU A 129      11.252  23.805   2.038  1.00  0.00           C  
ATOM   2054  O   GLU A 129      11.450  24.341   0.948  1.00  0.00           O  
ATOM   2055  CB  GLU A 129      12.832  24.329   3.899  1.00  0.00           C  
ATOM   2056  CG  GLU A 129      13.323  25.399   4.865  1.00  0.00           C  
ATOM   2057  CD  GLU A 129      13.535  26.731   4.204  1.00  0.00           C  
ATOM   2058  OE1 GLU A 129      13.779  26.755   3.021  1.00  0.00           O  
ATOM   2059  OE2 GLU A 129      13.454  27.729   4.882  1.00  0.00           O1-
ATOM   2060  H   GLU A 129      10.697  23.764   5.169  1.00  0.00           H  
ATOM   2061  HA  GLU A 129      11.327  25.641   3.101  1.00  0.00           H  
ATOM   2062 1HB  GLU A 129      12.846  23.373   4.423  1.00  0.00           H  
ATOM   2063 2HB  GLU A 129      13.549  24.264   3.081  1.00  0.00           H  
ATOM   2064 1HG  GLU A 129      12.590  25.514   5.663  1.00  0.00           H  
ATOM   2065 2HG  GLU A 129      14.258  25.066   5.313  1.00  0.00           H  
ATOM   2066  N   ALA A 130      10.875  22.535   2.162  1.00  0.00           N  
ATOM   2067  CA  ALA A 130      10.609  21.697   1.000  1.00  0.00           C  
ATOM   2068  C   ALA A 130       9.431  22.230   0.193  1.00  0.00           C  
ATOM   2069  O   ALA A 130       9.443  22.197  -1.036  1.00  0.00           O  
ATOM   2070  CB  ALA A 130      10.348  20.261   1.430  1.00  0.00           C  
ATOM   2071  H   ALA A 130      10.771  22.142   3.086  1.00  0.00           H  
ATOM   2072  HA  ALA A 130      11.487  21.715   0.351  1.00  0.00           H  
ATOM   2073 1HB  ALA A 130      10.152  19.647   0.551  1.00  0.00           H  
ATOM   2074 2HB  ALA A 130      11.222  19.874   1.954  1.00  0.00           H  
ATOM   2075 3HB  ALA A 130       9.485  20.231   2.094  1.00  0.00           H  
ATOM   2076  N   VAL A 131       8.414  22.720   0.896  1.00  0.00           N  
ATOM   2077  CA  VAL A 131       7.251  23.311   0.246  1.00  0.00           C  
ATOM   2078  C   VAL A 131       7.623  24.590  -0.494  1.00  0.00           C  
ATOM   2079  O   VAL A 131       7.195  24.808  -1.628  1.00  0.00           O  
ATOM   2080  CB  VAL A 131       6.160  23.623   1.288  1.00  0.00           C  
ATOM   2081  CG1 VAL A 131       5.060  24.472   0.668  1.00  0.00           C  
ATOM   2082  CG2 VAL A 131       5.591  22.327   1.846  1.00  0.00           C  
ATOM   2083  H   VAL A 131       8.450  22.683   1.904  1.00  0.00           H  
ATOM   2084  HA  VAL A 131       6.868  22.603  -0.488  1.00  0.00           H  
ATOM   2085  HB  VAL A 131       6.599  24.206   2.097  1.00  0.00           H  
ATOM   2086 1HG1 VAL A 131       4.297  24.683   1.418  1.00  0.00           H  
ATOM   2087 2HG1 VAL A 131       5.483  25.410   0.309  1.00  0.00           H  
ATOM   2088 3HG1 VAL A 131       4.609  23.933  -0.164  1.00  0.00           H  
ATOM   2089 1HG2 VAL A 131       4.821  22.555   2.582  1.00  0.00           H  
ATOM   2090 2HG2 VAL A 131       5.157  21.741   1.035  1.00  0.00           H  
ATOM   2091 3HG2 VAL A 131       6.388  21.755   2.321  1.00  0.00           H  
ATOM   2092  N   ARG A 132       8.423  25.431   0.151  1.00  0.00           N  
ATOM   2093  CA  ARG A 132       8.917  26.651  -0.474  1.00  0.00           C  
ATOM   2094  C   ARG A 132       9.645  26.346  -1.778  1.00  0.00           C  
ATOM   2095  O   ARG A 132       9.398  26.985  -2.801  1.00  0.00           O  
ATOM   2096  CB  ARG A 132       9.856  27.393   0.466  1.00  0.00           C  
ATOM   2097  CG  ARG A 132      10.418  28.694  -0.086  1.00  0.00           C  
ATOM   2098  CD  ARG A 132      11.282  29.384   0.906  1.00  0.00           C  
ATOM   2099  NE  ARG A 132      12.534  28.676   1.120  1.00  0.00           N  
ATOM   2100  CZ  ARG A 132      13.587  28.713   0.279  1.00  0.00           C  
ATOM   2101  NH1 ARG A 132      13.522  29.427  -0.824  1.00  0.00           N1+
ATOM   2102  NH2 ARG A 132      14.684  28.034   0.563  1.00  0.00           N  
ATOM   2103  H   ARG A 132       8.696  25.219   1.102  1.00  0.00           H  
ATOM   2104  HA  ARG A 132       8.065  27.287  -0.713  1.00  0.00           H  
ATOM   2105 1HB  ARG A 132       9.333  27.626   1.392  1.00  0.00           H  
ATOM   2106 2HB  ARG A 132      10.700  26.750   0.719  1.00  0.00           H  
ATOM   2107 1HG  ARG A 132      11.015  28.484  -0.974  1.00  0.00           H  
ATOM   2108 2HG  ARG A 132       9.598  29.361  -0.349  1.00  0.00           H  
ATOM   2109 1HD  ARG A 132      11.514  30.387   0.552  1.00  0.00           H  
ATOM   2110 2HD  ARG A 132      10.760  29.447   1.860  1.00  0.00           H  
ATOM   2111  HE  ARG A 132      12.622  28.116   1.957  1.00  0.00           H  
ATOM   2112 1HH1 ARG A 132      12.683  29.946  -1.041  1.00  0.00           H  
ATOM   2113 2HH1 ARG A 132      14.311  29.455  -1.454  1.00  0.00           H  
ATOM   2114 1HH2 ARG A 132      14.733  27.485   1.410  1.00  0.00           H  
ATOM   2115 2HH2 ARG A 132      15.472  28.061  -0.067  1.00  0.00           H  
ATOM   2116  N   THR A 133      10.541  25.365  -1.734  1.00  0.00           N  
ATOM   2117  CA  THR A 133      11.252  24.924  -2.928  1.00  0.00           C  
ATOM   2118  C   THR A 133      10.282  24.469  -4.010  1.00  0.00           C  
ATOM   2119  O   THR A 133      10.389  24.879  -5.167  1.00  0.00           O  
ATOM   2120  CB  THR A 133      12.233  23.784  -2.599  1.00  0.00           C  
ATOM   2121  CG2 THR A 133      12.912  23.283  -3.864  1.00  0.00           C  
ATOM   2122  OG1 THR A 133      13.228  24.256  -1.681  1.00  0.00           O  
ATOM   2123  H   THR A 133      10.736  24.917  -0.850  1.00  0.00           H  
ATOM   2124  HA  THR A 133      11.817  25.767  -3.326  1.00  0.00           H  
ATOM   2125  HB  THR A 133      11.691  22.960  -2.134  1.00  0.00           H  
ATOM   2126  HG1 THR A 133      12.802  24.558  -0.875  1.00  0.00           H  
ATOM   2127 1HG2 THR A 133      13.601  22.477  -3.613  1.00  0.00           H  
ATOM   2128 2HG2 THR A 133      12.159  22.913  -4.560  1.00  0.00           H  
ATOM   2129 3HG2 THR A 133      13.463  24.100  -4.329  1.00  0.00           H  
ATOM   2130  N   ALA A 134       9.333  23.620  -3.627  1.00  0.00           N  
ATOM   2131  CA  ALA A 134       8.350  23.096  -4.568  1.00  0.00           C  
ATOM   2132  C   ALA A 134       7.593  24.222  -5.259  1.00  0.00           C  
ATOM   2133  O   ALA A 134       7.455  24.230  -6.482  1.00  0.00           O  
ATOM   2134  CB  ALA A 134       7.378  22.165  -3.856  1.00  0.00           C  
ATOM   2135  H   ALA A 134       9.291  23.332  -2.660  1.00  0.00           H  
ATOM   2136  HA  ALA A 134       8.875  22.529  -5.337  1.00  0.00           H  
ATOM   2137 1HB  ALA A 134       6.651  21.782  -4.572  1.00  0.00           H  
ATOM   2138 2HB  ALA A 134       7.928  21.333  -3.417  1.00  0.00           H  
ATOM   2139 3HB  ALA A 134       6.860  22.713  -3.071  1.00  0.00           H  
ATOM   2140  N   LEU A 135       7.104  25.171  -4.470  1.00  0.00           N  
ATOM   2141  CA  LEU A 135       6.289  26.262  -4.995  1.00  0.00           C  
ATOM   2142  C   LEU A 135       7.092  27.138  -5.947  1.00  0.00           C  
ATOM   2143  O   LEU A 135       6.620  27.493  -7.026  1.00  0.00           O  
ATOM   2144  CB  LEU A 135       5.740  27.115  -3.844  1.00  0.00           C  
ATOM   2145  CG  LEU A 135       4.841  28.288  -4.256  1.00  0.00           C  
ATOM   2146  CD1 LEU A 135       3.651  27.763  -5.047  1.00  0.00           C  
ATOM   2147  CD2 LEU A 135       4.384  29.038  -3.014  1.00  0.00           C  
ATOM   2148  H   LEU A 135       7.300  25.139  -3.479  1.00  0.00           H  
ATOM   2149  HA  LEU A 135       5.461  25.833  -5.559  1.00  0.00           H  
ATOM   2150 1HB  LEU A 135       5.163  26.473  -3.180  1.00  0.00           H  
ATOM   2151 2HB  LEU A 135       6.580  27.523  -3.282  1.00  0.00           H  
ATOM   2152  HG  LEU A 135       5.400  28.964  -4.904  1.00  0.00           H  
ATOM   2153 1HD1 LEU A 135       3.012  28.596  -5.340  1.00  0.00           H  
ATOM   2154 2HD1 LEU A 135       4.006  27.247  -5.940  1.00  0.00           H  
ATOM   2155 3HD1 LEU A 135       3.081  27.069  -4.429  1.00  0.00           H  
ATOM   2156 1HD2 LEU A 135       3.746  29.872  -3.307  1.00  0.00           H  
ATOM   2157 2HD2 LEU A 135       3.825  28.363  -2.366  1.00  0.00           H  
ATOM   2158 3HD2 LEU A 135       5.254  29.418  -2.478  1.00  0.00           H  
ATOM   2159  N   GLU A 136       8.308  27.485  -5.540  1.00  0.00           N  
ATOM   2160  CA  GLU A 136       9.176  28.330  -6.353  1.00  0.00           C  
ATOM   2161  C   GLU A 136       9.516  27.659  -7.677  1.00  0.00           C  
ATOM   2162  O   GLU A 136       9.586  28.315  -8.716  1.00  0.00           O  
ATOM   2163  CB  GLU A 136      10.462  28.660  -5.592  1.00  0.00           C  
ATOM   2164  CG  GLU A 136      10.272  29.607  -4.416  1.00  0.00           C  
ATOM   2165  CD  GLU A 136      11.515  29.763  -3.584  1.00  0.00           C  
ATOM   2166  OE1 GLU A 136      12.530  29.225  -3.958  1.00  0.00           O  
ATOM   2167  OE2 GLU A 136      11.449  30.421  -2.573  1.00  0.00           O1-
ATOM   2168  H   GLU A 136       8.641  27.155  -4.647  1.00  0.00           H  
ATOM   2169  HA  GLU A 136       8.644  29.256  -6.577  1.00  0.00           H  
ATOM   2170 1HB  GLU A 136      10.907  27.740  -5.212  1.00  0.00           H  
ATOM   2171 2HB  GLU A 136      11.182  29.113  -6.275  1.00  0.00           H  
ATOM   2172 1HG  GLU A 136       9.979  30.586  -4.795  1.00  0.00           H  
ATOM   2173 2HG  GLU A 136       9.465  29.233  -3.789  1.00  0.00           H  
ATOM   2174  N   LEU A 137       9.727  26.348  -7.633  1.00  0.00           N  
ATOM   2175  CA  LEU A 137       9.983  25.572  -8.840  1.00  0.00           C  
ATOM   2176  C   LEU A 137       8.798  25.632  -9.794  1.00  0.00           C  
ATOM   2177  O   LEU A 137       8.971  25.777 -11.005  1.00  0.00           O  
ATOM   2178  CB  LEU A 137      10.283  24.112  -8.477  1.00  0.00           C  
ATOM   2179  CG  LEU A 137      11.623  23.863  -7.773  1.00  0.00           C  
ATOM   2180  CD1 LEU A 137      11.670  22.429  -7.262  1.00  0.00           C  
ATOM   2181  CD2 LEU A 137      12.764  24.137  -8.740  1.00  0.00           C  
ATOM   2182  H   LEU A 137       9.709  25.877  -6.739  1.00  0.00           H  
ATOM   2183  HA  LEU A 137      10.844  26.005  -9.353  1.00  0.00           H  
ATOM   2184 1HB  LEU A 137       9.492  23.747  -7.824  1.00  0.00           H  
ATOM   2185 2HB  LEU A 137      10.274  23.518  -9.391  1.00  0.00           H  
ATOM   2186  HG  LEU A 137      11.710  24.526  -6.912  1.00  0.00           H  
ATOM   2187 1HD1 LEU A 137      12.622  22.252  -6.761  1.00  0.00           H  
ATOM   2188 2HD1 LEU A 137      10.854  22.267  -6.558  1.00  0.00           H  
ATOM   2189 3HD1 LEU A 137      11.568  21.741  -8.101  1.00  0.00           H  
ATOM   2190 1HD2 LEU A 137      13.717  23.961  -8.239  1.00  0.00           H  
ATOM   2191 2HD2 LEU A 137      12.679  23.473  -9.601  1.00  0.00           H  
ATOM   2192 3HD2 LEU A 137      12.717  25.173  -9.075  1.00  0.00           H  
ATOM   2193  N   VAL A 138       7.596  25.516  -9.244  1.00  0.00           N  
ATOM   2194  CA  VAL A 138       6.376  25.597 -10.040  1.00  0.00           C  
ATOM   2195  C   VAL A 138       6.216  26.977 -10.665  1.00  0.00           C  
ATOM   2196  O   VAL A 138       5.814  27.102 -11.822  1.00  0.00           O  
ATOM   2197  CB  VAL A 138       5.146  25.288  -9.166  1.00  0.00           C  
ATOM   2198  CG1 VAL A 138       3.863  25.613  -9.917  1.00  0.00           C  
ATOM   2199  CG2 VAL A 138       5.166  23.827  -8.741  1.00  0.00           C  
ATOM   2200  H   VAL A 138       7.522  25.370  -8.246  1.00  0.00           H  
ATOM   2201  HA  VAL A 138       6.445  24.872 -10.852  1.00  0.00           H  
ATOM   2202  HB  VAL A 138       5.171  25.924  -8.281  1.00  0.00           H  
ATOM   2203 1HG1 VAL A 138       3.004  25.389  -9.284  1.00  0.00           H  
ATOM   2204 2HG1 VAL A 138       3.854  26.671 -10.179  1.00  0.00           H  
ATOM   2205 3HG1 VAL A 138       3.811  25.013 -10.824  1.00  0.00           H  
ATOM   2206 1HG2 VAL A 138       4.294  23.616  -8.123  1.00  0.00           H  
ATOM   2207 2HG2 VAL A 138       5.147  23.191  -9.626  1.00  0.00           H  
ATOM   2208 3HG2 VAL A 138       6.072  23.627  -8.170  1.00  0.00           H  
ATOM   2209  N   GLN A 139       6.536  28.011  -9.894  1.00  0.00           N  
ATOM   2210  CA  GLN A 139       6.456  29.382 -10.381  1.00  0.00           C  
ATOM   2211  C   GLN A 139       7.477  29.636 -11.482  1.00  0.00           C  
ATOM   2212  O   GLN A 139       7.253  30.455 -12.375  1.00  0.00           O  
ATOM   2213  CB  GLN A 139       6.669  30.373  -9.233  1.00  0.00           C  
ATOM   2214  CG  GLN A 139       5.527  30.418  -8.231  1.00  0.00           C  
ATOM   2215  CD  GLN A 139       5.811  31.357  -7.074  1.00  0.00           C  
ATOM   2216  NE2 GLN A 139       4.762  31.746  -6.359  1.00  0.00           N  
ATOM   2217  OE1 GLN A 139       6.960  31.729  -6.825  1.00  0.00           O  
ATOM   2218  H   GLN A 139       6.841  27.841  -8.946  1.00  0.00           H  
ATOM   2219  HA  GLN A 139       5.465  29.543 -10.806  1.00  0.00           H  
ATOM   2220 1HB  GLN A 139       7.580  30.115  -8.693  1.00  0.00           H  
ATOM   2221 2HB  GLN A 139       6.801  31.376  -9.637  1.00  0.00           H  
ATOM   2222 1HG  GLN A 139       4.627  30.761  -8.738  1.00  0.00           H  
ATOM   2223 2HG  GLN A 139       5.371  29.417  -7.829  1.00  0.00           H  
ATOM   2224 1HE2 GLN A 139       4.886  32.366  -5.583  1.00  0.00           H  
ATOM   2225 2HE2 GLN A 139       3.846  31.420  -6.596  1.00  0.00           H  
ATOM   2226  N   GLU A 140       8.601  28.930 -11.415  1.00  0.00           N  
ATOM   2227  CA  GLU A 140       9.591  28.962 -12.483  1.00  0.00           C  
ATOM   2228  C   GLU A 140       9.077  28.257 -13.733  1.00  0.00           C  
ATOM   2229  O   GLU A 140       9.350  28.683 -14.854  1.00  0.00           O  
ATOM   2230  CB  GLU A 140      10.897  28.312 -12.020  1.00  0.00           C  
ATOM   2231  CG  GLU A 140      11.996  28.289 -13.072  1.00  0.00           C  
ATOM   2232  CD  GLU A 140      12.426  29.664 -13.499  1.00  0.00           C  
ATOM   2233  OE1 GLU A 140      12.596  30.504 -12.647  1.00  0.00           O  
ATOM   2234  OE2 GLU A 140      12.586  29.876 -14.678  1.00  0.00           O1-
ATOM   2235  H   GLU A 140       8.773  28.356 -10.602  1.00  0.00           H  
ATOM   2236  HA  GLU A 140       9.785  30.001 -12.747  1.00  0.00           H  
ATOM   2237 1HB  GLU A 140      11.279  28.844 -11.148  1.00  0.00           H  
ATOM   2238 2HB  GLU A 140      10.703  27.283 -11.716  1.00  0.00           H  
ATOM   2239 1HG  GLU A 140      12.859  27.759 -12.669  1.00  0.00           H  
ATOM   2240 2HG  GLU A 140      11.640  27.738 -13.942  1.00  0.00           H  
ATOM   2241  N   LEU A 141       8.329  27.178 -13.532  1.00  0.00           N  
ATOM   2242  CA  LEU A 141       7.732  26.442 -14.640  1.00  0.00           C  
ATOM   2243  C   LEU A 141       6.828  27.339 -15.474  1.00  0.00           C  
ATOM   2244  O   LEU A 141       6.750  27.196 -16.694  1.00  0.00           O  
ATOM   2245  CB  LEU A 141       6.929  25.247 -14.111  1.00  0.00           C  
ATOM   2246  CG  LEU A 141       7.758  24.092 -13.533  1.00  0.00           C  
ATOM   2247  CD1 LEU A 141       6.824  23.012 -13.003  1.00  0.00           C  
ATOM   2248  CD2 LEU A 141       8.679  23.539 -14.610  1.00  0.00           C  
ATOM   2249  H   LEU A 141       8.170  26.859 -12.587  1.00  0.00           H  
ATOM   2250  HA  LEU A 141       8.532  26.083 -15.290  1.00  0.00           H  
ATOM   2251 1HB  LEU A 141       6.259  25.597 -13.329  1.00  0.00           H  
ATOM   2252 2HB  LEU A 141       6.326  24.846 -14.926  1.00  0.00           H  
ATOM   2253  HG  LEU A 141       8.355  24.456 -12.697  1.00  0.00           H  
ATOM   2254 1HD1 LEU A 141       7.413  22.192 -12.592  1.00  0.00           H  
ATOM   2255 2HD1 LEU A 141       6.191  23.431 -12.221  1.00  0.00           H  
ATOM   2256 3HD1 LEU A 141       6.201  22.640 -13.816  1.00  0.00           H  
ATOM   2257 1HD2 LEU A 141       9.268  22.719 -14.199  1.00  0.00           H  
ATOM   2258 2HD2 LEU A 141       8.082  23.173 -15.447  1.00  0.00           H  
ATOM   2259 3HD2 LEU A 141       9.347  24.327 -14.958  1.00  0.00           H  
ATOM   2260  N   GLU A 142       6.143  28.263 -14.808  1.00  0.00           N  
ATOM   2261  CA  GLU A 142       5.411  29.320 -15.497  1.00  0.00           C  
ATOM   2262  C   GLU A 142       6.324  30.101 -16.434  1.00  0.00           C  
ATOM   2263  O   GLU A 142       6.008  30.295 -17.607  1.00  0.00           O  
ATOM   2264  CB  GLU A 142       4.767  30.271 -14.486  1.00  0.00           C  
ATOM   2265  CG  GLU A 142       4.029  31.446 -15.110  1.00  0.00           C  
ATOM   2266  CD  GLU A 142       3.552  32.444 -14.092  1.00  0.00           C  
ATOM   2267  OE1 GLU A 142       3.724  32.200 -12.922  1.00  0.00           O  
ATOM   2268  OE2 GLU A 142       3.015  33.453 -14.485  1.00  0.00           O1-
ATOM   2269  H   GLU A 142       6.130  28.234 -13.800  1.00  0.00           H  
ATOM   2270  HA  GLU A 142       4.631  28.860 -16.105  1.00  0.00           H  
ATOM   2271 1HB  GLU A 142       4.058  29.719 -13.869  1.00  0.00           H  
ATOM   2272 2HB  GLU A 142       5.535  30.671 -13.824  1.00  0.00           H  
ATOM   2273 1HG  GLU A 142       4.694  31.949 -15.811  1.00  0.00           H  
ATOM   2274 2HG  GLU A 142       3.174  31.068 -15.670  1.00  0.00           H  
ATOM   2275  N   ARG A 143       7.460  30.548 -15.908  1.00  0.00           N  
ATOM   2276  CA  ARG A 143       8.456  31.247 -16.713  1.00  0.00           C  
ATOM   2277  C   ARG A 143       8.920  30.388 -17.882  1.00  0.00           C  
ATOM   2278  O   ARG A 143       9.104  30.882 -18.993  1.00  0.00           O  
ATOM   2279  CB  ARG A 143       9.657  31.633 -15.863  1.00  0.00           C  
ATOM   2280  CG  ARG A 143       9.390  32.719 -14.833  1.00  0.00           C  
ATOM   2281  CD  ARG A 143      10.549  32.912 -13.925  1.00  0.00           C  
ATOM   2282  NE  ARG A 143      10.324  33.995 -12.981  1.00  0.00           N  
ATOM   2283  CZ  ARG A 143      11.028  34.180 -11.847  1.00  0.00           C  
ATOM   2284  NH1 ARG A 143      11.995  33.348 -11.530  1.00  0.00           N1+
ATOM   2285  NH2 ARG A 143      10.745  35.198 -11.053  1.00  0.00           N  
ATOM   2286  H   ARG A 143       7.639  30.399 -14.925  1.00  0.00           H  
ATOM   2287  HA  ARG A 143       7.996  32.146 -17.126  1.00  0.00           H  
ATOM   2288 1HB  ARG A 143      10.023  30.756 -15.331  1.00  0.00           H  
ATOM   2289 2HB  ARG A 143      10.463  31.982 -16.509  1.00  0.00           H  
ATOM   2290 1HG  ARG A 143       9.192  33.662 -15.342  1.00  0.00           H  
ATOM   2291 2HG  ARG A 143       8.524  32.443 -14.230  1.00  0.00           H  
ATOM   2292 1HD  ARG A 143      10.724  31.997 -13.359  1.00  0.00           H  
ATOM   2293 2HD  ARG A 143      11.435  33.150 -14.512  1.00  0.00           H  
ATOM   2294  HE  ARG A 143       9.588  34.656 -13.191  1.00  0.00           H  
ATOM   2295 1HH1 ARG A 143      12.211  32.569 -12.138  1.00  0.00           H  
ATOM   2296 2HH1 ARG A 143      12.522  33.486 -10.680  1.00  0.00           H  
ATOM   2297 1HH2 ARG A 143      10.001  35.838 -11.296  1.00  0.00           H  
ATOM   2298 2HH2 ARG A 143      11.272  35.336 -10.203  1.00  0.00           H  
ATOM   2299  N   GLN A 144       9.110  29.098 -17.622  1.00  0.00           N  
ATOM   2300  CA  GLN A 144       9.526  28.162 -18.661  1.00  0.00           C  
ATOM   2301  C   GLN A 144       8.465  28.035 -19.747  1.00  0.00           C  
ATOM   2302  O   GLN A 144       8.784  27.980 -20.935  1.00  0.00           O  
ATOM   2303  CB  GLN A 144       9.821  26.786 -18.057  1.00  0.00           C  
ATOM   2304  CG  GLN A 144      10.925  26.789 -17.013  1.00  0.00           C  
ATOM   2305  CD  GLN A 144      12.301  26.969 -17.626  1.00  0.00           C  
ATOM   2306  NE2 GLN A 144      13.054  27.935 -17.114  1.00  0.00           N  
ATOM   2307  OE1 GLN A 144      12.683  26.246 -18.550  1.00  0.00           O  
ATOM   2308  H   GLN A 144       8.960  28.757 -16.685  1.00  0.00           H  
ATOM   2309  HA  GLN A 144      10.434  28.544 -19.127  1.00  0.00           H  
ATOM   2310 1HB  GLN A 144       8.918  26.392 -17.591  1.00  0.00           H  
ATOM   2311 2HB  GLN A 144      10.109  26.095 -18.849  1.00  0.00           H  
ATOM   2312 1HG  GLN A 144      10.751  27.610 -16.317  1.00  0.00           H  
ATOM   2313 2HG  GLN A 144      10.909  25.839 -16.480  1.00  0.00           H  
ATOM   2314 1HE2 GLN A 144      13.972  28.101 -17.478  1.00  0.00           H  
ATOM   2315 2HE2 GLN A 144      12.705  28.499 -16.365  1.00  0.00           H  
ATOM   2316  N   ALA A 145       7.205  27.989 -19.332  1.00  0.00           N  
ATOM   2317  CA  ALA A 145       6.092  27.896 -20.270  1.00  0.00           C  
ATOM   2318  C   ALA A 145       5.982  29.157 -21.119  1.00  0.00           C  
ATOM   2319  O   ALA A 145       5.730  29.089 -22.322  1.00  0.00           O  
ATOM   2320  CB  ALA A 145       4.791  27.643 -19.525  1.00  0.00           C  
ATOM   2321  H   ALA A 145       7.012  28.019 -18.341  1.00  0.00           H  
ATOM   2322  HA  ALA A 145       6.279  27.061 -20.947  1.00  0.00           H  
ATOM   2323 1HB  ALA A 145       3.970  27.577 -20.240  1.00  0.00           H  
ATOM   2324 2HB  ALA A 145       4.865  26.708 -18.971  1.00  0.00           H  
ATOM   2325 3HB  ALA A 145       4.602  28.461 -18.833  1.00  0.00           H  
ATOM   2326  N   ARG A 146       6.168  30.310 -20.483  1.00  0.00           N  
ATOM   2327  CA  ARG A 146       6.089  31.590 -21.177  1.00  0.00           C  
ATOM   2328  C   ARG A 146       7.246  31.758 -22.152  1.00  0.00           C  
ATOM   2329  O   ARG A 146       7.074  32.293 -23.249  1.00  0.00           O  
ATOM   2330  CB  ARG A 146       6.097  32.741 -20.182  1.00  0.00           C  
ATOM   2331  CG  ARG A 146       4.839  32.864 -19.337  1.00  0.00           C  
ATOM   2332  CD  ARG A 146       4.899  34.038 -18.430  1.00  0.00           C  
ATOM   2333  NE  ARG A 146       3.763  34.083 -17.523  1.00  0.00           N  
ATOM   2334  CZ  ARG A 146       2.533  34.517 -17.859  1.00  0.00           C  
ATOM   2335  NH1 ARG A 146       2.296  34.941 -19.081  1.00  0.00           N1+
ATOM   2336  NH2 ARG A 146       1.564  34.518 -16.960  1.00  0.00           N  
ATOM   2337  H   ARG A 146       6.370  30.299 -19.494  1.00  0.00           H  
ATOM   2338  HA  ARG A 146       5.164  31.614 -21.755  1.00  0.00           H  
ATOM   2339 1HB  ARG A 146       6.940  32.629 -19.503  1.00  0.00           H  
ATOM   2340 2HB  ARG A 146       6.229  33.682 -20.716  1.00  0.00           H  
ATOM   2341 1HG  ARG A 146       3.972  32.979 -19.989  1.00  0.00           H  
ATOM   2342 2HG  ARG A 146       4.719  31.967 -18.729  1.00  0.00           H  
ATOM   2343 1HD  ARG A 146       5.810  33.990 -17.834  1.00  0.00           H  
ATOM   2344 2HD  ARG A 146       4.900  34.954 -19.020  1.00  0.00           H  
ATOM   2345  HE  ARG A 146       3.907  33.765 -16.574  1.00  0.00           H  
ATOM   2346 1HH1 ARG A 146       3.037  34.940 -19.768  1.00  0.00           H  
ATOM   2347 2HH1 ARG A 146       1.374  35.266 -19.332  1.00  0.00           H  
ATOM   2348 1HH2 ARG A 146       1.747  34.192 -16.020  1.00  0.00           H  
ATOM   2349 2HH2 ARG A 146       0.643  34.843 -17.211  1.00  0.00           H  
ATOM   2350  N   LYS A 147       8.427  31.301 -21.750  1.00  0.00           N  
ATOM   2351  CA  LYS A 147       9.614  31.396 -22.590  1.00  0.00           C  
ATOM   2352  C   LYS A 147       9.477  30.531 -23.837  1.00  0.00           C  
ATOM   2353  O   LYS A 147       9.709  30.994 -24.953  1.00  0.00           O  
ATOM   2354  CB  LYS A 147      10.861  30.991 -21.802  1.00  0.00           C  
ATOM   2355  CG  LYS A 147      12.158  31.063 -22.598  1.00  0.00           C  
ATOM   2356  CD  LYS A 147      13.356  30.694 -21.735  1.00  0.00           C  
ATOM   2357  CE  LYS A 147      14.648  30.728 -22.538  1.00  0.00           C  
ATOM   2358  NZ  LYS A 147      15.829  30.373 -21.706  1.00  0.00           N1+
ATOM   2359  H   LYS A 147       8.502  30.875 -20.836  1.00  0.00           H  
ATOM   2360  HA  LYS A 147       9.725  32.431 -22.916  1.00  0.00           H  
ATOM   2361 1HB  LYS A 147      10.967  31.637 -20.931  1.00  0.00           H  
ATOM   2362 2HB  LYS A 147      10.747  29.969 -21.441  1.00  0.00           H  
ATOM   2363 1HG  LYS A 147      12.105  30.377 -23.444  1.00  0.00           H  
ATOM   2364 2HG  LYS A 147      12.294  32.074 -22.980  1.00  0.00           H  
ATOM   2365 1HD  LYS A 147      13.436  31.396 -20.904  1.00  0.00           H  
ATOM   2366 2HD  LYS A 147      13.217  29.692 -21.330  1.00  0.00           H  
ATOM   2367 1HE  LYS A 147      14.579  30.025 -23.367  1.00  0.00           H  
ATOM   2368 2HE  LYS A 147      14.795  31.726 -22.949  1.00  0.00           H  
ATOM   2369 1HZ  LYS A 147      16.664  30.407 -22.274  1.00  0.00           H  
ATOM   2370 2HZ  LYS A 147      15.914  31.031 -20.944  1.00  0.00           H  
ATOM   2371 3HZ  LYS A 147      15.713  29.441 -21.335  1.00  0.00           H  
ATOM   2372  N   THR A 148       9.100  29.273 -23.639  1.00  0.00           N  
ATOM   2373  CA  THR A 148       9.058  28.305 -24.728  1.00  0.00           C  
ATOM   2374  C   THR A 148       7.702  28.315 -25.422  1.00  0.00           C  
ATOM   2375  O   THR A 148       7.573  27.870 -26.563  1.00  0.00           O  
ATOM   2376  CB  THR A 148       9.370  26.886 -24.220  1.00  0.00           C  
ATOM   2377  CG2 THR A 148      10.746  26.841 -23.573  1.00  0.00           C  
ATOM   2378  OG1 THR A 148       8.381  26.492 -23.259  1.00  0.00           O  
ATOM   2379  H   THR A 148       8.836  28.979 -22.710  1.00  0.00           H  
ATOM   2380  HA  THR A 148       9.809  28.583 -25.468  1.00  0.00           H  
ATOM   2381  HB  THR A 148       9.344  26.186 -25.055  1.00  0.00           H  
ATOM   2382  HG1 THR A 148       8.564  26.919 -22.419  1.00  0.00           H  
ATOM   2383 1HG2 THR A 148      10.949  25.830 -23.220  1.00  0.00           H  
ATOM   2384 2HG2 THR A 148      11.501  27.129 -24.304  1.00  0.00           H  
ATOM   2385 3HG2 THR A 148      10.774  27.531 -22.731  1.00  0.00           H  
ATOM   2386  N   GLY A 149       6.691  28.825 -24.726  1.00  0.00           N  
ATOM   2387  CA  GLY A 149       5.328  28.830 -25.247  1.00  0.00           C  
ATOM   2388  C   GLY A 149       4.654  27.480 -25.037  1.00  0.00           C  
ATOM   2389  O   GLY A 149       3.846  27.046 -25.858  1.00  0.00           O  
ATOM   2390  H   GLY A 149       6.871  29.220 -23.815  1.00  0.00           H  
ATOM   2391 1HA  GLY A 149       4.752  29.610 -24.750  1.00  0.00           H  
ATOM   2392 2HA  GLY A 149       5.345  29.071 -26.309  1.00  0.00           H  
ATOM   2393  N   SER A 150       4.991  26.821 -23.933  1.00  0.00           N  
ATOM   2394  CA  SER A 150       4.488  25.480 -23.659  1.00  0.00           C  
ATOM   2395  C   SER A 150       3.259  25.525 -22.762  1.00  0.00           C  
ATOM   2396  O   SER A 150       3.372  25.572 -21.537  1.00  0.00           O  
ATOM   2397  CB  SER A 150       5.570  24.641 -23.007  1.00  0.00           C  
ATOM   2398  OG  SER A 150       6.650  24.448 -23.879  1.00  0.00           O  
ATOM   2399  H   SER A 150       5.610  27.261 -23.267  1.00  0.00           H  
ATOM   2400  HA  SER A 150       4.194  25.020 -24.602  1.00  0.00           H  
ATOM   2401 1HB  SER A 150       5.916  25.135 -22.099  1.00  0.00           H  
ATOM   2402 2HB  SER A 150       5.156  23.676 -22.717  1.00  0.00           H  
ATOM   2403  HG  SER A 150       7.272  25.154 -23.690  1.00  0.00           H  
ATOM   2404  N   ASP A 151       2.081  25.513 -23.380  1.00  0.00           N  
ATOM   2405  CA  ASP A 151       0.828  25.574 -22.639  1.00  0.00           C  
ATOM   2406  C   ASP A 151       0.675  24.375 -21.712  1.00  0.00           C  
ATOM   2407  O   ASP A 151       0.163  24.500 -20.599  1.00  0.00           O  
ATOM   2408  CB  ASP A 151      -0.361  25.636 -23.602  1.00  0.00           C  
ATOM   2409  CG  ASP A 151      -0.451  26.961 -24.348  1.00  0.00           C  
ATOM   2410  OD1 ASP A 151       0.125  27.919 -23.888  1.00  0.00           O  
ATOM   2411  OD2 ASP A 151      -1.094  27.002 -25.369  1.00  0.00           O1-
ATOM   2412  H   ASP A 151       2.055  25.460 -24.388  1.00  0.00           H  
ATOM   2413  HA  ASP A 151       0.839  26.473 -22.023  1.00  0.00           H  
ATOM   2414 1HB  ASP A 151      -0.281  24.830 -24.331  1.00  0.00           H  
ATOM   2415 2HB  ASP A 151      -1.287  25.485 -23.047  1.00  0.00           H  
ATOM   2416  N   GLU A 152       1.126  23.214 -22.173  1.00  0.00           N  
ATOM   2417  CA  GLU A 152       1.033  21.988 -21.390  1.00  0.00           C  
ATOM   2418  C   GLU A 152       1.826  22.101 -20.093  1.00  0.00           C  
ATOM   2419  O   GLU A 152       1.392  21.623 -19.045  1.00  0.00           O  
ATOM   2420  CB  GLU A 152       1.537  20.795 -22.205  1.00  0.00           C  
ATOM   2421  CG  GLU A 152       1.411  19.453 -21.498  1.00  0.00           C  
ATOM   2422  CD  GLU A 152       1.713  18.287 -22.398  1.00  0.00           C  
ATOM   2423  OE1 GLU A 152       1.916  18.502 -23.568  1.00  0.00           O  
ATOM   2424  OE2 GLU A 152       1.740  17.180 -21.914  1.00  0.00           O1-
ATOM   2425  H   GLU A 152       1.545  23.179 -23.092  1.00  0.00           H  
ATOM   2426  HA  GLU A 152      -0.012  21.827 -21.125  1.00  0.00           H  
ATOM   2427 1HB  GLU A 152       0.981  20.733 -23.140  1.00  0.00           H  
ATOM   2428 2HB  GLU A 152       2.587  20.944 -22.457  1.00  0.00           H  
ATOM   2429 1HG  GLU A 152       2.100  19.433 -20.654  1.00  0.00           H  
ATOM   2430 2HG  GLU A 152       0.400  19.353 -21.107  1.00  0.00           H  
ATOM   2431  N   VAL A 153       2.990  22.736 -20.172  1.00  0.00           N  
ATOM   2432  CA  VAL A 153       3.817  22.970 -18.994  1.00  0.00           C  
ATOM   2433  C   VAL A 153       3.113  23.886 -18.001  1.00  0.00           C  
ATOM   2434  O   VAL A 153       3.166  23.664 -16.792  1.00  0.00           O  
ATOM   2435  CB  VAL A 153       5.163  23.598 -19.402  1.00  0.00           C  
ATOM   2436  CG1 VAL A 153       5.938  24.042 -18.170  1.00  0.00           C  
ATOM   2437  CG2 VAL A 153       5.972  22.602 -20.218  1.00  0.00           C  
ATOM   2438  H   VAL A 153       3.312  23.064 -21.072  1.00  0.00           H  
ATOM   2439  HA  VAL A 153       3.989  22.016 -18.497  1.00  0.00           H  
ATOM   2440  HB  VAL A 153       4.971  24.489 -20.000  1.00  0.00           H  
ATOM   2441 1HG1 VAL A 153       6.887  24.483 -18.477  1.00  0.00           H  
ATOM   2442 2HG1 VAL A 153       5.356  24.781 -17.621  1.00  0.00           H  
ATOM   2443 3HG1 VAL A 153       6.130  23.180 -17.531  1.00  0.00           H  
ATOM   2444 1HG2 VAL A 153       6.922  23.052 -20.504  1.00  0.00           H  
ATOM   2445 2HG2 VAL A 153       6.158  21.708 -19.622  1.00  0.00           H  
ATOM   2446 3HG2 VAL A 153       5.416  22.330 -21.116  1.00  0.00           H  
ATOM   2447  N   LEU A 154       2.451  24.914 -18.519  1.00  0.00           N  
ATOM   2448  CA  LEU A 154       1.657  25.813 -17.688  1.00  0.00           C  
ATOM   2449  C   LEU A 154       0.530  25.064 -16.988  1.00  0.00           C  
ATOM   2450  O   LEU A 154       0.248  25.304 -15.816  1.00  0.00           O  
ATOM   2451  CB  LEU A 154       1.074  26.947 -18.540  1.00  0.00           C  
ATOM   2452  CG  LEU A 154       0.247  27.992 -17.781  1.00  0.00           C  
ATOM   2453  CD1 LEU A 154       1.118  28.658 -16.723  1.00  0.00           C  
ATOM   2454  CD2 LEU A 154      -0.300  29.018 -18.763  1.00  0.00           C  
ATOM   2455  H   LEU A 154       2.498  25.080 -19.514  1.00  0.00           H  
ATOM   2456  HA  LEU A 154       2.304  26.232 -16.916  1.00  0.00           H  
ATOM   2457 1HB  LEU A 154       1.893  27.467 -19.034  1.00  0.00           H  
ATOM   2458 2HB  LEU A 154       0.433  26.511 -19.307  1.00  0.00           H  
ATOM   2459  HG  LEU A 154      -0.581  27.501 -17.270  1.00  0.00           H  
ATOM   2460 1HD1 LEU A 154       0.530  29.401 -16.184  1.00  0.00           H  
ATOM   2461 2HD1 LEU A 154       1.480  27.905 -16.023  1.00  0.00           H  
ATOM   2462 3HD1 LEU A 154       1.965  29.145 -17.204  1.00  0.00           H  
ATOM   2463 1HD2 LEU A 154      -0.889  29.760 -18.223  1.00  0.00           H  
ATOM   2464 2HD2 LEU A 154       0.527  29.511 -19.273  1.00  0.00           H  
ATOM   2465 3HD2 LEU A 154      -0.933  28.517 -19.496  1.00  0.00           H  
ATOM   2466  N   LYS A 155      -0.112  24.156 -17.717  1.00  0.00           N  
ATOM   2467  CA  LYS A 155      -1.134  23.293 -17.139  1.00  0.00           C  
ATOM   2468  C   LYS A 155      -0.568  22.454 -16.000  1.00  0.00           C  
ATOM   2469  O   LYS A 155      -1.181  22.333 -14.941  1.00  0.00           O  
ATOM   2470  CB  LYS A 155      -1.738  22.385 -18.211  1.00  0.00           C  
ATOM   2471  CG  LYS A 155      -2.856  21.480 -17.712  1.00  0.00           C  
ATOM   2472  CD  LYS A 155      -3.494  20.706 -18.857  1.00  0.00           C  
ATOM   2473  CE  LYS A 155      -4.707  19.918 -18.385  1.00  0.00           C  
ATOM   2474  NZ  LYS A 155      -4.318  18.660 -17.691  1.00  0.00           N1+
ATOM   2475  H   LYS A 155       0.115  24.063 -18.697  1.00  0.00           H  
ATOM   2476  HA  LYS A 155      -1.924  23.924 -16.724  1.00  0.00           H  
ATOM   2477 1HB  LYS A 155      -2.138  22.995 -19.021  1.00  0.00           H  
ATOM   2478 2HB  LYS A 155      -0.958  21.752 -18.633  1.00  0.00           H  
ATOM   2479 1HG  LYS A 155      -2.455  20.772 -16.986  1.00  0.00           H  
ATOM   2480 2HG  LYS A 155      -3.620  22.082 -17.222  1.00  0.00           H  
ATOM   2481 1HD  LYS A 155      -3.803  21.402 -19.638  1.00  0.00           H  
ATOM   2482 2HD  LYS A 155      -2.765  20.015 -19.279  1.00  0.00           H  
ATOM   2483 1HE  LYS A 155      -5.294  20.529 -17.702  1.00  0.00           H  
ATOM   2484 2HE  LYS A 155      -5.332  19.666 -19.242  1.00  0.00           H  
ATOM   2485 1HZ  LYS A 155      -5.149  18.168 -17.396  1.00  0.00           H  
ATOM   2486 2HZ  LYS A 155      -3.787  18.076 -18.323  1.00  0.00           H  
ATOM   2487 3HZ  LYS A 155      -3.753  18.882 -16.884  1.00  0.00           H  
ATOM   2488  N   ARG A 156       0.606  21.875 -16.228  1.00  0.00           N  
ATOM   2489  CA  ARG A 156       1.272  21.070 -15.211  1.00  0.00           C  
ATOM   2490  C   ARG A 156       1.635  21.911 -13.993  1.00  0.00           C  
ATOM   2491  O   ARG A 156       1.510  21.458 -12.854  1.00  0.00           O  
ATOM   2492  CB  ARG A 156       2.532  20.429 -15.776  1.00  0.00           C  
ATOM   2493  CG  ARG A 156       2.289  19.365 -16.834  1.00  0.00           C  
ATOM   2494  CD  ARG A 156       3.564  18.804 -17.351  1.00  0.00           C  
ATOM   2495  NE  ARG A 156       3.361  18.026 -18.563  1.00  0.00           N  
ATOM   2496  CZ  ARG A 156       4.338  17.381 -19.230  1.00  0.00           C  
ATOM   2497  NH1 ARG A 156       5.577  17.431 -18.792  1.00  0.00           N1+
ATOM   2498  NH2 ARG A 156       4.052  16.698 -20.325  1.00  0.00           N  
ATOM   2499  H   ARG A 156       1.049  21.995 -17.128  1.00  0.00           H  
ATOM   2500  HA  ARG A 156       0.586  20.291 -14.881  1.00  0.00           H  
ATOM   2501 1HB  ARG A 156       3.163  21.198 -16.220  1.00  0.00           H  
ATOM   2502 2HB  ARG A 156       3.099  19.967 -14.968  1.00  0.00           H  
ATOM   2503 1HG  ARG A 156       1.706  18.551 -16.404  1.00  0.00           H  
ATOM   2504 2HG  ARG A 156       1.742  19.801 -17.671  1.00  0.00           H  
ATOM   2505 1HD  ARG A 156       4.253  19.617 -17.579  1.00  0.00           H  
ATOM   2506 2HD  ARG A 156       4.007  18.153 -16.598  1.00  0.00           H  
ATOM   2507  HE  ARG A 156       2.421  17.964 -18.931  1.00  0.00           H  
ATOM   2508 1HH1 ARG A 156       5.796  17.953 -17.955  1.00  0.00           H  
ATOM   2509 2HH1 ARG A 156       6.309  16.947 -19.292  1.00  0.00           H  
ATOM   2510 1HH2 ARG A 156       3.099  16.660 -20.662  1.00  0.00           H  
ATOM   2511 2HH2 ARG A 156       4.783  16.215 -20.824  1.00  0.00           H  
ATOM   2512  N   ALA A 157       2.085  23.137 -14.240  1.00  0.00           N  
ATOM   2513  CA  ALA A 157       2.462  24.045 -13.162  1.00  0.00           C  
ATOM   2514  C   ALA A 157       1.285  24.318 -12.234  1.00  0.00           C  
ATOM   2515  O   ALA A 157       1.422  24.265 -11.011  1.00  0.00           O  
ATOM   2516  CB  ALA A 157       2.999  25.350 -13.733  1.00  0.00           C  
ATOM   2517  H   ALA A 157       2.167  23.448 -15.196  1.00  0.00           H  
ATOM   2518  HA  ALA A 157       3.248  23.573 -12.572  1.00  0.00           H  
ATOM   2519 1HB  ALA A 157       3.275  26.016 -12.916  1.00  0.00           H  
ATOM   2520 2HB  ALA A 157       3.875  25.145 -14.347  1.00  0.00           H  
ATOM   2521 3HB  ALA A 157       2.230  25.822 -14.343  1.00  0.00           H  
ATOM   2522  N   ALA A 158       0.129  24.608 -12.821  1.00  0.00           N  
ATOM   2523  CA  ALA A 158      -1.080  24.863 -12.047  1.00  0.00           C  
ATOM   2524  C   ALA A 158      -1.459  23.653 -11.202  1.00  0.00           C  
ATOM   2525  O   ALA A 158      -1.821  23.789 -10.034  1.00  0.00           O  
ATOM   2526  CB  ALA A 158      -2.229  25.246 -12.971  1.00  0.00           C  
ATOM   2527  H   ALA A 158       0.087  24.652 -13.830  1.00  0.00           H  
ATOM   2528  HA  ALA A 158      -0.886  25.693 -11.369  1.00  0.00           H  
ATOM   2529 1HB  ALA A 158      -3.124  25.434 -12.377  1.00  0.00           H  
ATOM   2530 2HB  ALA A 158      -1.964  26.145 -13.525  1.00  0.00           H  
ATOM   2531 3HB  ALA A 158      -2.420  24.433 -13.669  1.00  0.00           H  
ATOM   2532  N   GLU A 159      -1.375  22.471 -11.802  1.00  0.00           N  
ATOM   2533  CA  GLU A 159      -1.695  21.232 -11.100  1.00  0.00           C  
ATOM   2534  C   GLU A 159      -0.742  20.998  -9.935  1.00  0.00           C  
ATOM   2535  O   GLU A 159      -1.163  20.611  -8.846  1.00  0.00           O  
ATOM   2536  CB  GLU A 159      -1.641  20.043 -12.062  1.00  0.00           C  
ATOM   2537  CG  GLU A 159      -2.737  20.038 -13.118  1.00  0.00           C  
ATOM   2538  CD  GLU A 159      -2.495  19.031 -14.208  1.00  0.00           C  
ATOM   2539  OE1 GLU A 159      -1.521  18.321 -14.129  1.00  0.00           O  
ATOM   2540  OE2 GLU A 159      -3.286  18.971 -15.120  1.00  0.00           O1-
ATOM   2541  H   GLU A 159      -1.082  22.426 -12.767  1.00  0.00           H  
ATOM   2542  HA  GLU A 159      -2.702  21.316 -10.692  1.00  0.00           H  
ATOM   2543 1HB  GLU A 159      -0.680  20.035 -12.577  1.00  0.00           H  
ATOM   2544 2HB  GLU A 159      -1.716  19.114 -11.497  1.00  0.00           H  
ATOM   2545 1HG  GLU A 159      -3.689  19.814 -12.637  1.00  0.00           H  
ATOM   2546 2HG  GLU A 159      -2.808  21.032 -13.557  1.00  0.00           H  
ATOM   2547  N   LEU A 160       0.544  21.234 -10.172  1.00  0.00           N  
ATOM   2548  CA  LEU A 160       1.555  21.075  -9.134  1.00  0.00           C  
ATOM   2549  C   LEU A 160       1.340  22.067  -7.998  1.00  0.00           C  
ATOM   2550  O   LEU A 160       1.477  21.720  -6.824  1.00  0.00           O  
ATOM   2551  CB  LEU A 160       2.957  21.264  -9.727  1.00  0.00           C  
ATOM   2552  CG  LEU A 160       3.443  20.144 -10.655  1.00  0.00           C  
ATOM   2553  CD1 LEU A 160       4.733  20.575 -11.341  1.00  0.00           C  
ATOM   2554  CD2 LEU A 160       3.652  18.871  -9.849  1.00  0.00           C  
ATOM   2555  H   LEU A 160       0.828  21.530 -11.095  1.00  0.00           H  
ATOM   2556  HA  LEU A 160       1.470  20.072  -8.717  1.00  0.00           H  
ATOM   2557 1HB  LEU A 160       2.972  22.194 -10.294  1.00  0.00           H  
ATOM   2558 2HB  LEU A 160       3.672  21.350  -8.909  1.00  0.00           H  
ATOM   2559  HG  LEU A 160       2.698  19.964 -11.430  1.00  0.00           H  
ATOM   2560 1HD1 LEU A 160       5.078  19.779 -12.001  1.00  0.00           H  
ATOM   2561 2HD1 LEU A 160       4.550  21.476 -11.926  1.00  0.00           H  
ATOM   2562 3HD1 LEU A 160       5.494  20.778 -10.589  1.00  0.00           H  
ATOM   2563 1HD2 LEU A 160       3.997  18.074 -10.509  1.00  0.00           H  
ATOM   2564 2HD2 LEU A 160       4.398  19.049  -9.075  1.00  0.00           H  
ATOM   2565 3HD2 LEU A 160       2.711  18.575  -9.385  1.00  0.00           H  
ATOM   2566  N   ALA A 161       1.001  23.302  -8.354  1.00  0.00           N  
ATOM   2567  CA  ALA A 161       0.739  24.339  -7.363  1.00  0.00           C  
ATOM   2568  C   ALA A 161      -0.396  23.938  -6.431  1.00  0.00           C  
ATOM   2569  O   ALA A 161      -0.349  24.199  -5.230  1.00  0.00           O  
ATOM   2570  CB  ALA A 161       0.420  25.658  -8.050  1.00  0.00           C  
ATOM   2571  H   ALA A 161       0.922  23.526  -9.335  1.00  0.00           H  
ATOM   2572  HA  ALA A 161       1.635  24.470  -6.754  1.00  0.00           H  
ATOM   2573 1HB  ALA A 161       0.227  26.423  -7.297  1.00  0.00           H  
ATOM   2574 2HB  ALA A 161       1.266  25.962  -8.667  1.00  0.00           H  
ATOM   2575 3HB  ALA A 161      -0.461  25.536  -8.677  1.00  0.00           H  
ATOM   2576  N   LYS A 162      -1.420  23.302  -6.993  1.00  0.00           N  
ATOM   2577  CA  LYS A 162      -2.525  22.777  -6.199  1.00  0.00           C  
ATOM   2578  C   LYS A 162      -2.033  21.755  -5.181  1.00  0.00           C  
ATOM   2579  O   LYS A 162      -2.453  21.768  -4.024  1.00  0.00           O  
ATOM   2580  CB  LYS A 162      -3.585  22.150  -7.105  1.00  0.00           C  
ATOM   2581  CG  LYS A 162      -4.377  23.153  -7.934  1.00  0.00           C  
ATOM   2582  CD  LYS A 162      -5.384  22.453  -8.834  1.00  0.00           C  
ATOM   2583  CE  LYS A 162      -6.163  23.452  -9.676  1.00  0.00           C  
ATOM   2584  NZ  LYS A 162      -7.149  22.781 -10.567  1.00  0.00           N1+
ATOM   2585  H   LYS A 162      -1.431  23.178  -7.995  1.00  0.00           H  
ATOM   2586  HA  LYS A 162      -2.977  23.601  -5.648  1.00  0.00           H  
ATOM   2587 1HB  LYS A 162      -3.110  21.449  -7.792  1.00  0.00           H  
ATOM   2588 2HB  LYS A 162      -4.293  21.584  -6.499  1.00  0.00           H  
ATOM   2589 1HG  LYS A 162      -4.908  23.835  -7.270  1.00  0.00           H  
ATOM   2590 2HG  LYS A 162      -3.693  23.734  -8.552  1.00  0.00           H  
ATOM   2591 1HD  LYS A 162      -4.862  21.760  -9.496  1.00  0.00           H  
ATOM   2592 2HD  LYS A 162      -6.085  21.884  -8.222  1.00  0.00           H  
ATOM   2593 1HE  LYS A 162      -6.694  24.143  -9.023  1.00  0.00           H  
ATOM   2594 2HE  LYS A 162      -5.471  24.027 -10.291  1.00  0.00           H  
ATOM   2595 1HZ  LYS A 162      -7.643  23.476 -11.108  1.00  0.00           H  
ATOM   2596 2HZ  LYS A 162      -6.664  22.150 -11.191  1.00  0.00           H  
ATOM   2597 3HZ  LYS A 162      -7.808  22.259 -10.007  1.00  0.00           H  
ATOM   2598  N   GLU A 163      -1.144  20.870  -5.620  1.00  0.00           N  
ATOM   2599  CA  GLU A 163      -0.594  19.839  -4.746  1.00  0.00           C  
ATOM   2600  C   GLU A 163       0.282  20.449  -3.660  1.00  0.00           C  
ATOM   2601  O   GLU A 163       0.303  19.975  -2.525  1.00  0.00           O  
ATOM   2602  CB  GLU A 163       0.216  18.827  -5.558  1.00  0.00           C  
ATOM   2603  CG  GLU A 163      -0.613  17.977  -6.511  1.00  0.00           C  
ATOM   2604  CD  GLU A 163      -1.740  17.258  -5.823  1.00  0.00           C  
ATOM   2605  OE1 GLU A 163      -1.518  16.718  -4.766  1.00  0.00           O  
ATOM   2606  OE2 GLU A 163      -2.825  17.248  -6.356  1.00  0.00           O1-
ATOM   2607  H   GLU A 163      -0.843  20.910  -6.582  1.00  0.00           H  
ATOM   2608  HA  GLU A 163      -1.420  19.326  -4.255  1.00  0.00           H  
ATOM   2609 1HB  GLU A 163       0.969  19.351  -6.147  1.00  0.00           H  
ATOM   2610 2HB  GLU A 163       0.741  18.153  -4.881  1.00  0.00           H  
ATOM   2611 1HG  GLU A 163      -1.028  18.620  -7.287  1.00  0.00           H  
ATOM   2612 2HG  GLU A 163       0.038  17.248  -6.991  1.00  0.00           H  
ATOM   2613  N   VAL A 164       1.006  21.506  -4.015  1.00  0.00           N  
ATOM   2614  CA  VAL A 164       1.802  22.250  -3.046  1.00  0.00           C  
ATOM   2615  C   VAL A 164       0.927  22.841  -1.948  1.00  0.00           C  
ATOM   2616  O   VAL A 164       1.268  22.777  -0.768  1.00  0.00           O  
ATOM   2617  CB  VAL A 164       2.575  23.384  -3.747  1.00  0.00           C  
ATOM   2618  CG1 VAL A 164       3.206  24.312  -2.720  1.00  0.00           C  
ATOM   2619  CG2 VAL A 164       3.634  22.796  -4.667  1.00  0.00           C  
ATOM   2620  H   VAL A 164       1.003  21.802  -4.981  1.00  0.00           H  
ATOM   2621  HA  VAL A 164       2.504  21.562  -2.574  1.00  0.00           H  
ATOM   2622  HB  VAL A 164       1.875  23.980  -4.331  1.00  0.00           H  
ATOM   2623 1HG1 VAL A 164       3.748  25.107  -3.233  1.00  0.00           H  
ATOM   2624 2HG1 VAL A 164       2.427  24.748  -2.096  1.00  0.00           H  
ATOM   2625 3HG1 VAL A 164       3.898  23.747  -2.096  1.00  0.00           H  
ATOM   2626 1HG2 VAL A 164       4.176  23.603  -5.159  1.00  0.00           H  
ATOM   2627 2HG2 VAL A 164       4.331  22.195  -4.082  1.00  0.00           H  
ATOM   2628 3HG2 VAL A 164       3.155  22.169  -5.419  1.00  0.00           H  
ATOM   2629  N   ALA A 165      -0.204  23.414  -2.345  1.00  0.00           N  
ATOM   2630  CA  ALA A 165      -1.148  23.988  -1.395  1.00  0.00           C  
ATOM   2631  C   ALA A 165      -1.670  22.932  -0.431  1.00  0.00           C  
ATOM   2632  O   ALA A 165      -1.758  23.168   0.775  1.00  0.00           O  
ATOM   2633  CB  ALA A 165      -2.304  24.652  -2.131  1.00  0.00           C  
ATOM   2634  H   ALA A 165      -0.416  23.453  -3.332  1.00  0.00           H  
ATOM   2635  HA  ALA A 165      -0.627  24.745  -0.806  1.00  0.00           H  
ATOM   2636 1HB  ALA A 165      -3.000  25.076  -1.408  1.00  0.00           H  
ATOM   2637 2HB  ALA A 165      -1.918  25.443  -2.773  1.00  0.00           H  
ATOM   2638 3HB  ALA A 165      -2.820  23.910  -2.739  1.00  0.00           H  
ATOM   2639  N   ARG A 166      -2.016  21.767  -0.966  1.00  0.00           N  
ATOM   2640  CA  ARG A 166      -2.494  20.659  -0.149  1.00  0.00           C  
ATOM   2641  C   ARG A 166      -1.463  20.263   0.901  1.00  0.00           C  
ATOM   2642  O   ARG A 166      -1.788  20.124   2.079  1.00  0.00           O  
ATOM   2643  CB  ARG A 166      -2.817  19.453  -1.018  1.00  0.00           C  
ATOM   2644  CG  ARG A 166      -3.238  18.208  -0.254  1.00  0.00           C  
ATOM   2645  CD  ARG A 166      -3.524  17.072  -1.168  1.00  0.00           C  
ATOM   2646  NE  ARG A 166      -2.365  16.720  -1.973  1.00  0.00           N  
ATOM   2647  CZ  ARG A 166      -1.280  16.071  -1.508  1.00  0.00           C  
ATOM   2648  NH1 ARG A 166      -1.220  15.711  -0.245  1.00  0.00           N1+
ATOM   2649  NH2 ARG A 166      -0.276  15.795  -2.322  1.00  0.00           N  
ATOM   2650  H   ARG A 166      -1.944  21.646  -1.967  1.00  0.00           H  
ATOM   2651  HA  ARG A 166      -3.394  20.979   0.375  1.00  0.00           H  
ATOM   2652 1HB  ARG A 166      -3.623  19.706  -1.705  1.00  0.00           H  
ATOM   2653 2HB  ARG A 166      -1.945  19.193  -1.618  1.00  0.00           H  
ATOM   2654 1HG  ARG A 166      -2.438  17.909   0.424  1.00  0.00           H  
ATOM   2655 2HG  ARG A 166      -4.140  18.421   0.321  1.00  0.00           H  
ATOM   2656 1HD  ARG A 166      -3.812  16.199  -0.584  1.00  0.00           H  
ATOM   2657 2HD  ARG A 166      -4.336  17.343  -1.841  1.00  0.00           H  
ATOM   2658  HE  ARG A 166      -2.375  16.980  -2.950  1.00  0.00           H  
ATOM   2659 1HH1 ARG A 166      -1.987  15.921   0.377  1.00  0.00           H  
ATOM   2660 2HH1 ARG A 166      -0.406  15.224   0.103  1.00  0.00           H  
ATOM   2661 1HH2 ARG A 166      -0.322  16.072  -3.294  1.00  0.00           H  
ATOM   2662 2HH2 ARG A 166       0.537  15.309  -1.975  1.00  0.00           H  
ATOM   2663  N   VAL A 167      -0.221  20.084   0.464  1.00  0.00           N  
ATOM   2664  CA  VAL A 167       0.851  19.658   1.358  1.00  0.00           C  
ATOM   2665  C   VAL A 167       1.146  20.722   2.410  1.00  0.00           C  
ATOM   2666  O   VAL A 167       1.320  20.410   3.587  1.00  0.00           O  
ATOM   2667  CB  VAL A 167       2.132  19.366   0.554  1.00  0.00           C  
ATOM   2668  CG1 VAL A 167       3.305  19.122   1.492  1.00  0.00           C  
ATOM   2669  CG2 VAL A 167       1.911  18.168  -0.356  1.00  0.00           C  
ATOM   2670  H   VAL A 167      -0.013  20.247  -0.509  1.00  0.00           H  
ATOM   2671  HA  VAL A 167       0.530  18.758   1.880  1.00  0.00           H  
ATOM   2672  HB  VAL A 167       2.379  20.240  -0.048  1.00  0.00           H  
ATOM   2673 1HG1 VAL A 167       4.202  18.917   0.907  1.00  0.00           H  
ATOM   2674 2HG1 VAL A 167       3.468  20.006   2.109  1.00  0.00           H  
ATOM   2675 3HG1 VAL A 167       3.087  18.267   2.132  1.00  0.00           H  
ATOM   2676 1HG2 VAL A 167       2.820  17.968  -0.921  1.00  0.00           H  
ATOM   2677 2HG2 VAL A 167       1.658  17.295   0.247  1.00  0.00           H  
ATOM   2678 3HG2 VAL A 167       1.094  18.381  -1.046  1.00  0.00           H  
ATOM   2679  N   ALA A 168       1.197  21.977   1.977  1.00  0.00           N  
ATOM   2680  CA  ALA A 168       1.491  23.085   2.877  1.00  0.00           C  
ATOM   2681  C   ALA A 168       0.521  23.111   4.052  1.00  0.00           C  
ATOM   2682  O   ALA A 168       0.922  23.326   5.196  1.00  0.00           O  
ATOM   2683  CB  ALA A 168       1.444  24.406   2.122  1.00  0.00           C  
ATOM   2684  H   ALA A 168       1.030  22.167   0.999  1.00  0.00           H  
ATOM   2685  HA  ALA A 168       2.495  22.948   3.280  1.00  0.00           H  
ATOM   2686 1HB  ALA A 168       1.664  25.224   2.807  1.00  0.00           H  
ATOM   2687 2HB  ALA A 168       2.183  24.393   1.322  1.00  0.00           H  
ATOM   2688 3HB  ALA A 168       0.451  24.546   1.697  1.00  0.00           H  
ATOM   2689  N   LYS A 169      -0.757  22.892   3.763  1.00  0.00           N  
ATOM   2690  CA  LYS A 169      -1.772  22.791   4.804  1.00  0.00           C  
ATOM   2691  C   LYS A 169      -1.502  21.606   5.723  1.00  0.00           C  
ATOM   2692  O   LYS A 169      -1.580  21.725   6.945  1.00  0.00           O  
ATOM   2693  CB  LYS A 169      -3.165  22.670   4.184  1.00  0.00           C  
ATOM   2694  CG  LYS A 169      -4.301  22.611   5.196  1.00  0.00           C  
ATOM   2695  CD  LYS A 169      -5.656  22.567   4.505  1.00  0.00           C  
ATOM   2696  CE  LYS A 169      -6.791  22.479   5.514  1.00  0.00           C  
ATOM   2697  NZ  LYS A 169      -8.123  22.436   4.852  1.00  0.00           N1+
ATOM   2698  H   LYS A 169      -1.033  22.794   2.795  1.00  0.00           H  
ATOM   2699  HA  LYS A 169      -1.735  23.696   5.413  1.00  0.00           H  
ATOM   2700 1HB  LYS A 169      -3.347  23.521   3.527  1.00  0.00           H  
ATOM   2701 2HB  LYS A 169      -3.214  21.769   3.573  1.00  0.00           H  
ATOM   2702 1HG  LYS A 169      -4.190  21.720   5.816  1.00  0.00           H  
ATOM   2703 2HG  LYS A 169      -4.260  23.488   5.841  1.00  0.00           H  
ATOM   2704 1HD  LYS A 169      -5.786  23.467   3.901  1.00  0.00           H  
ATOM   2705 2HD  LYS A 169      -5.700  21.700   3.846  1.00  0.00           H  
ATOM   2706 1HE  LYS A 169      -6.671  21.582   6.120  1.00  0.00           H  
ATOM   2707 2HE  LYS A 169      -6.757  23.345   6.176  1.00  0.00           H  
ATOM   2708 1HZ  LYS A 169      -8.847  22.378   5.554  1.00  0.00           H  
ATOM   2709 2HZ  LYS A 169      -8.253  23.273   4.301  1.00  0.00           H  
ATOM   2710 3HZ  LYS A 169      -8.174  21.627   4.250  1.00  0.00           H  
ATOM   2711  N   GLU A 170      -1.184  20.463   5.124  1.00  0.00           N  
ATOM   2712  CA  GLU A 170      -0.895  19.254   5.890  1.00  0.00           C  
ATOM   2713  C   GLU A 170       0.314  19.453   6.795  1.00  0.00           C  
ATOM   2714  O   GLU A 170       0.350  18.950   7.918  1.00  0.00           O  
ATOM   2715  CB  GLU A 170      -0.650  18.072   4.949  1.00  0.00           C  
ATOM   2716  CG  GLU A 170      -1.885  17.603   4.194  1.00  0.00           C  
ATOM   2717  CD  GLU A 170      -1.562  16.652   3.076  1.00  0.00           C  
ATOM   2718  OE1 GLU A 170      -0.420  16.277   2.951  1.00  0.00           O  
ATOM   2719  OE2 GLU A 170      -2.457  16.299   2.345  1.00  0.00           O1-
ATOM   2720  H   GLU A 170      -1.141  20.429   4.117  1.00  0.00           H  
ATOM   2721  HA  GLU A 170      -1.751  19.033   6.525  1.00  0.00           H  
ATOM   2722 1HB  GLU A 170       0.109  18.342   4.214  1.00  0.00           H  
ATOM   2723 2HB  GLU A 170      -0.266  17.226   5.520  1.00  0.00           H  
ATOM   2724 1HG  GLU A 170      -2.560  17.108   4.892  1.00  0.00           H  
ATOM   2725 2HG  GLU A 170      -2.401  18.472   3.787  1.00  0.00           H  
ATOM   2726  N   VAL A 171       1.304  20.189   6.301  1.00  0.00           N  
ATOM   2727  CA  VAL A 171       2.468  20.542   7.103  1.00  0.00           C  
ATOM   2728  C   VAL A 171       2.071  21.377   8.313  1.00  0.00           C  
ATOM   2729  O   VAL A 171       2.582  21.173   9.415  1.00  0.00           O  
ATOM   2730  CB  VAL A 171       3.484  21.328   6.252  1.00  0.00           C  
ATOM   2731  CG1 VAL A 171       4.572  21.921   7.134  1.00  0.00           C  
ATOM   2732  CG2 VAL A 171       4.086  20.417   5.192  1.00  0.00           C  
ATOM   2733  H   VAL A 171       1.247  20.512   5.346  1.00  0.00           H  
ATOM   2734  HA  VAL A 171       2.929  19.625   7.471  1.00  0.00           H  
ATOM   2735  HB  VAL A 171       2.972  22.160   5.768  1.00  0.00           H  
ATOM   2736 1HG1 VAL A 171       5.281  22.473   6.516  1.00  0.00           H  
ATOM   2737 2HG1 VAL A 171       4.122  22.597   7.861  1.00  0.00           H  
ATOM   2738 3HG1 VAL A 171       5.094  21.120   7.656  1.00  0.00           H  
ATOM   2739 1HG2 VAL A 171       4.802  20.979   4.594  1.00  0.00           H  
ATOM   2740 2HG2 VAL A 171       4.593  19.582   5.676  1.00  0.00           H  
ATOM   2741 3HG2 VAL A 171       3.294  20.037   4.547  1.00  0.00           H  
ATOM   2742  N   GLY A 172       1.155  22.316   8.103  1.00  0.00           N  
ATOM   2743  CA  GLY A 172       0.638  23.140   9.190  1.00  0.00           C  
ATOM   2744  C   GLY A 172       0.859  24.621   8.912  1.00  0.00           C  
ATOM   2745  O   GLY A 172       1.128  25.401   9.826  1.00  0.00           O  
ATOM   2746  H   GLY A 172       0.809  22.465   7.166  1.00  0.00           H  
ATOM   2747 1HA  GLY A 172      -0.427  22.944   9.320  1.00  0.00           H  
ATOM   2748 2HA  GLY A 172       1.131  22.862  10.121  1.00  0.00           H  
ATOM   2749  N   SER A 173       0.740  25.005   7.645  1.00  0.00           N  
ATOM   2750  CA  SER A 173       0.835  26.406   7.258  1.00  0.00           C  
ATOM   2751  C   SER A 173      -0.202  26.757   6.199  1.00  0.00           C  
ATOM   2752  O   SER A 173       0.072  26.680   5.000  1.00  0.00           O  
ATOM   2753  CB  SER A 173       2.226  26.710   6.737  1.00  0.00           C  
ATOM   2754  OG  SER A 173       2.355  28.067   6.409  1.00  0.00           O  
ATOM   2755  H   SER A 173       0.582  24.308   6.932  1.00  0.00           H  
ATOM   2756  HA  SER A 173       0.633  27.023   8.133  1.00  0.00           H  
ATOM   2757 1HB  SER A 173       2.964  26.444   7.493  1.00  0.00           H  
ATOM   2758 2HB  SER A 173       2.426  26.101   5.856  1.00  0.00           H  
ATOM   2759  HG  SER A 173       2.490  28.528   7.241  1.00  0.00           H  
ATOM   2760  N   PRO A 174      -1.392  27.140   6.647  1.00  0.00           N  
ATOM   2761  CA  PRO A 174      -2.471  27.509   5.737  1.00  0.00           C  
ATOM   2762  C   PRO A 174      -2.165  28.818   5.021  1.00  0.00           C  
ATOM   2763  O   PRO A 174      -2.757  29.124   3.987  1.00  0.00           O  
ATOM   2764  CB  PRO A 174      -3.678  27.645   6.670  1.00  0.00           C  
ATOM   2765  CG  PRO A 174      -3.081  27.992   7.991  1.00  0.00           C  
ATOM   2766  CD  PRO A 174      -1.812  27.186   8.052  1.00  0.00           C  
ATOM   2767  HA  PRO A 174      -2.565  26.731   4.979  1.00  0.00           H  
ATOM   2768 1HB  PRO A 174      -4.360  28.421   6.293  1.00  0.00           H  
ATOM   2769 2HB  PRO A 174      -4.245  26.703   6.692  1.00  0.00           H  
ATOM   2770 1HG  PRO A 174      -2.899  29.075   8.053  1.00  0.00           H  
ATOM   2771 2HG  PRO A 174      -3.782  27.742   8.802  1.00  0.00           H  
ATOM   2772 1HD  PRO A 174      -1.075  27.707   8.682  1.00  0.00           H  
ATOM   2773 2HD  PRO A 174      -2.030  26.187   8.457  1.00  0.00           H  
ATOM   2774  N   GLU A 175      -1.236  29.588   5.579  1.00  0.00           N  
ATOM   2775  CA  GLU A 175      -0.747  30.794   4.924  1.00  0.00           C  
ATOM   2776  C   GLU A 175       0.089  30.455   3.695  1.00  0.00           C  
ATOM   2777  O   GLU A 175      -0.075  31.055   2.634  1.00  0.00           O  
ATOM   2778  CB  GLU A 175       0.080  31.633   5.901  1.00  0.00           C  
ATOM   2779  CG  GLU A 175       0.784  32.824   5.266  1.00  0.00           C  
ATOM   2780  CD  GLU A 175      -0.157  33.738   4.532  1.00  0.00           C  
ATOM   2781  OE1 GLU A 175      -1.330  33.702   4.815  1.00  0.00           O  
ATOM   2782  OE2 GLU A 175       0.299  34.470   3.686  1.00  0.00           O1-
ATOM   2783  H   GLU A 175      -0.860  29.331   6.481  1.00  0.00           H  
ATOM   2784  HA  GLU A 175      -1.604  31.378   4.588  1.00  0.00           H  
ATOM   2785 1HB  GLU A 175      -0.566  32.010   6.694  1.00  0.00           H  
ATOM   2786 2HB  GLU A 175       0.838  31.005   6.368  1.00  0.00           H  
ATOM   2787 1HG  GLU A 175       1.289  33.392   6.047  1.00  0.00           H  
ATOM   2788 2HG  GLU A 175       1.542  32.458   4.575  1.00  0.00           H  
ATOM   2789  N   THR A 176       0.988  29.487   3.849  1.00  0.00           N  
ATOM   2790  CA  THR A 176       1.755  28.970   2.722  1.00  0.00           C  
ATOM   2791  C   THR A 176       0.845  28.315   1.690  1.00  0.00           C  
ATOM   2792  O   THR A 176       1.023  28.498   0.486  1.00  0.00           O  
ATOM   2793  CB  THR A 176       2.816  27.958   3.192  1.00  0.00           C  
ATOM   2794  CG2 THR A 176       3.617  27.436   2.009  1.00  0.00           C  
ATOM   2795  OG1 THR A 176       3.704  28.590   4.123  1.00  0.00           O  
ATOM   2796  H   THR A 176       1.143  29.099   4.768  1.00  0.00           H  
ATOM   2797  HA  THR A 176       2.259  29.804   2.235  1.00  0.00           H  
ATOM   2798  HB  THR A 176       2.326  27.121   3.689  1.00  0.00           H  
ATOM   2799  HG1 THR A 176       3.356  28.492   5.013  1.00  0.00           H  
ATOM   2800 1HG2 THR A 176       4.362  26.722   2.360  1.00  0.00           H  
ATOM   2801 2HG2 THR A 176       2.946  26.945   1.304  1.00  0.00           H  
ATOM   2802 3HG2 THR A 176       4.117  28.268   1.513  1.00  0.00           H  
ATOM   2803  N   ALA A 177      -0.131  27.551   2.168  1.00  0.00           N  
ATOM   2804  CA  ALA A 177      -1.114  26.926   1.293  1.00  0.00           C  
ATOM   2805  C   ALA A 177      -1.920  27.973   0.533  1.00  0.00           C  
ATOM   2806  O   ALA A 177      -2.198  27.815  -0.656  1.00  0.00           O  
ATOM   2807  CB  ALA A 177      -2.040  26.025   2.097  1.00  0.00           C  
ATOM   2808  H   ALA A 177      -0.192  27.399   3.166  1.00  0.00           H  
ATOM   2809  HA  ALA A 177      -0.587  26.318   0.558  1.00  0.00           H  
ATOM   2810 1HB  ALA A 177      -2.768  25.564   1.430  1.00  0.00           H  
ATOM   2811 2HB  ALA A 177      -1.454  25.246   2.587  1.00  0.00           H  
ATOM   2812 3HB  ALA A 177      -2.560  26.617   2.847  1.00  0.00           H  
ATOM   2813  N   ARG A 178      -2.292  29.043   1.228  1.00  0.00           N  
ATOM   2814  CA  ARG A 178      -3.021  30.142   0.607  1.00  0.00           C  
ATOM   2815  C   ARG A 178      -2.239  30.735  -0.558  1.00  0.00           C  
ATOM   2816  O   ARG A 178      -2.786  30.950  -1.640  1.00  0.00           O  
ATOM   2817  CB  ARG A 178      -3.313  31.234   1.625  1.00  0.00           C  
ATOM   2818  CG  ARG A 178      -4.156  32.387   1.104  1.00  0.00           C  
ATOM   2819  CD  ARG A 178      -4.246  33.492   2.092  1.00  0.00           C  
ATOM   2820  NE  ARG A 178      -2.969  34.165   2.271  1.00  0.00           N  
ATOM   2821  CZ  ARG A 178      -2.444  35.052   1.404  1.00  0.00           C  
ATOM   2822  NH1 ARG A 178      -3.096  35.363   0.305  1.00  0.00           N1+
ATOM   2823  NH2 ARG A 178      -1.273  35.610   1.658  1.00  0.00           N  
ATOM   2824  H   ARG A 178      -2.064  29.096   2.210  1.00  0.00           H  
ATOM   2825  HA  ARG A 178      -3.961  29.754   0.210  1.00  0.00           H  
ATOM   2826 1HB  ARG A 178      -3.835  30.804   2.479  1.00  0.00           H  
ATOM   2827 2HB  ARG A 178      -2.374  31.650   1.991  1.00  0.00           H  
ATOM   2828 1HG  ARG A 178      -3.710  32.779   0.190  1.00  0.00           H  
ATOM   2829 2HG  ARG A 178      -5.166  32.033   0.892  1.00  0.00           H  
ATOM   2830 1HD  ARG A 178      -4.973  34.227   1.750  1.00  0.00           H  
ATOM   2831 2HD  ARG A 178      -4.559  33.093   3.056  1.00  0.00           H  
ATOM   2832  HE  ARG A 178      -2.438  33.951   3.105  1.00  0.00           H  
ATOM   2833 1HH1 ARG A 178      -3.990  34.936   0.111  1.00  0.00           H  
ATOM   2834 2HH1 ARG A 178      -2.702  36.028  -0.345  1.00  0.00           H  
ATOM   2835 1HH2 ARG A 178      -0.772  35.372   2.502  1.00  0.00           H  
ATOM   2836 2HH2 ARG A 178      -0.880  36.275   1.008  1.00  0.00           H  
ATOM   2837  N   GLN A 179      -0.957  30.997  -0.330  1.00  0.00           N  
ATOM   2838  CA  GLN A 179      -0.092  31.551  -1.365  1.00  0.00           C  
ATOM   2839  C   GLN A 179       0.071  30.579  -2.526  1.00  0.00           C  
ATOM   2840  O   GLN A 179       0.060  30.980  -3.690  1.00  0.00           O  
ATOM   2841  CB  GLN A 179       1.280  31.906  -0.784  1.00  0.00           C  
ATOM   2842  CG  GLN A 179       1.261  33.069   0.193  1.00  0.00           C  
ATOM   2843  CD  GLN A 179       2.630  33.352   0.782  1.00  0.00           C  
ATOM   2844  NE2 GLN A 179       2.651  33.875   2.002  1.00  0.00           N  
ATOM   2845  OE1 GLN A 179       3.658  33.104   0.146  1.00  0.00           O  
ATOM   2846  H   GLN A 179      -0.570  30.808   0.584  1.00  0.00           H  
ATOM   2847  HA  GLN A 179      -0.558  32.458  -1.754  1.00  0.00           H  
ATOM   2848 1HB  GLN A 179       1.691  31.039  -0.267  1.00  0.00           H  
ATOM   2849 2HB  GLN A 179       1.964  32.158  -1.595  1.00  0.00           H  
ATOM   2850 1HG  GLN A 179       0.922  33.963  -0.330  1.00  0.00           H  
ATOM   2851 2HG  GLN A 179       0.580  32.832   1.010  1.00  0.00           H  
ATOM   2852 1HE2 GLN A 179       3.525  34.084   2.443  1.00  0.00           H  
ATOM   2853 2HE2 GLN A 179       1.794  34.061   2.482  1.00  0.00           H  
ATOM   2854  N   ALA A 180       0.218  29.298  -2.203  1.00  0.00           N  
ATOM   2855  CA  ALA A 180       0.328  28.259  -3.219  1.00  0.00           C  
ATOM   2856  C   ALA A 180      -0.959  28.138  -4.025  1.00  0.00           C  
ATOM   2857  O   ALA A 180      -0.925  27.950  -5.241  1.00  0.00           O  
ATOM   2858  CB  ALA A 180       0.677  26.924  -2.577  1.00  0.00           C  
ATOM   2859  H   ALA A 180       0.256  29.039  -1.228  1.00  0.00           H  
ATOM   2860  HA  ALA A 180       1.126  28.535  -3.910  1.00  0.00           H  
ATOM   2861 1HB  ALA A 180       0.755  26.159  -3.348  1.00  0.00           H  
ATOM   2862 2HB  ALA A 180       1.630  27.010  -2.054  1.00  0.00           H  
ATOM   2863 3HB  ALA A 180      -0.102  26.647  -1.869  1.00  0.00           H  
ATOM   2864  N   ARG A 181      -2.091  28.247  -3.339  1.00  0.00           N  
ATOM   2865  CA  ARG A 181      -3.392  28.192  -3.996  1.00  0.00           C  
ATOM   2866  C   ARG A 181      -3.601  29.395  -4.907  1.00  0.00           C  
ATOM   2867  O   ARG A 181      -4.098  29.260  -6.025  1.00  0.00           O  
ATOM   2868  CB  ARG A 181      -4.511  28.140  -2.966  1.00  0.00           C  
ATOM   2869  CG  ARG A 181      -5.913  28.051  -3.548  1.00  0.00           C  
ATOM   2870  CD  ARG A 181      -6.127  26.770  -4.270  1.00  0.00           C  
ATOM   2871  NE  ARG A 181      -7.390  26.759  -4.991  1.00  0.00           N  
ATOM   2872  CZ  ARG A 181      -8.570  26.381  -4.461  1.00  0.00           C  
ATOM   2873  NH1 ARG A 181      -8.632  25.986  -3.209  1.00  0.00           N1+
ATOM   2874  NH2 ARG A 181      -9.665  26.407  -5.201  1.00  0.00           N  
ATOM   2875  H   ARG A 181      -2.051  28.372  -2.338  1.00  0.00           H  
ATOM   2876  HA  ARG A 181      -3.428  27.296  -4.618  1.00  0.00           H  
ATOM   2877 1HB  ARG A 181      -4.368  27.277  -2.317  1.00  0.00           H  
ATOM   2878 2HB  ARG A 181      -4.470  29.031  -2.339  1.00  0.00           H  
ATOM   2879 1HG  ARG A 181      -6.646  28.117  -2.743  1.00  0.00           H  
ATOM   2880 2HG  ARG A 181      -6.068  28.871  -4.250  1.00  0.00           H  
ATOM   2881 1HD  ARG A 181      -5.323  26.619  -4.989  1.00  0.00           H  
ATOM   2882 2HD  ARG A 181      -6.135  25.947  -3.556  1.00  0.00           H  
ATOM   2883  HE  ARG A 181      -7.382  27.057  -5.957  1.00  0.00           H  
ATOM   2884 1HH1 ARG A 181      -7.795  25.967  -2.643  1.00  0.00           H  
ATOM   2885 2HH1 ARG A 181      -9.516  25.703  -2.812  1.00  0.00           H  
ATOM   2886 1HH2 ARG A 181      -9.617  26.710  -6.164  1.00  0.00           H  
ATOM   2887 2HH2 ARG A 181     -10.548  26.123  -4.805  1.00  0.00           H  
ATOM   2888  N   GLU A 182      -3.217  30.571  -4.424  1.00  0.00           N  
ATOM   2889  CA  GLU A 182      -3.268  31.786  -5.229  1.00  0.00           C  
ATOM   2890  C   GLU A 182      -2.496  31.615  -6.532  1.00  0.00           C  
ATOM   2891  O   GLU A 182      -2.991  31.958  -7.606  1.00  0.00           O  
ATOM   2892  CB  GLU A 182      -2.706  32.972  -4.443  1.00  0.00           C  
ATOM   2893  CG  GLU A 182      -2.744  34.297  -5.191  1.00  0.00           C  
ATOM   2894  CD  GLU A 182      -2.263  35.453  -4.359  1.00  0.00           C  
ATOM   2895  OE1 GLU A 182      -1.989  35.253  -3.200  1.00  0.00           O  
ATOM   2896  OE2 GLU A 182      -2.169  36.538  -4.884  1.00  0.00           O1-
ATOM   2897  H   GLU A 182      -2.881  30.627  -3.472  1.00  0.00           H  
ATOM   2898  HA  GLU A 182      -4.310  31.986  -5.485  1.00  0.00           H  
ATOM   2899 1HB  GLU A 182      -3.269  33.095  -3.517  1.00  0.00           H  
ATOM   2900 2HB  GLU A 182      -1.670  32.771  -4.172  1.00  0.00           H  
ATOM   2901 1HG  GLU A 182      -2.118  34.219  -6.080  1.00  0.00           H  
ATOM   2902 2HG  GLU A 182      -3.766  34.490  -5.516  1.00  0.00           H  
ATOM   2903  N   THR A 183      -1.284  31.082  -6.430  1.00  0.00           N  
ATOM   2904  CA  THR A 183      -0.481  30.774  -7.608  1.00  0.00           C  
ATOM   2905  C   THR A 183      -1.207  29.804  -8.531  1.00  0.00           C  
ATOM   2906  O   THR A 183      -1.284  30.024  -9.739  1.00  0.00           O  
ATOM   2907  CB  THR A 183       0.885  30.185  -7.210  1.00  0.00           C  
ATOM   2908  CG2 THR A 183       1.676  29.788  -8.447  1.00  0.00           C  
ATOM   2909  OG1 THR A 183       1.629  31.156  -6.463  1.00  0.00           O  
ATOM   2910  H   THR A 183      -0.907  30.885  -5.513  1.00  0.00           H  
ATOM   2911  HA  THR A 183      -0.313  31.697  -8.163  1.00  0.00           H  
ATOM   2912  HB  THR A 183       0.733  29.305  -6.585  1.00  0.00           H  
ATOM   2913  HG1 THR A 183       1.183  31.329  -5.630  1.00  0.00           H  
ATOM   2914 1HG2 THR A 183       2.638  29.373  -8.146  1.00  0.00           H  
ATOM   2915 2HG2 THR A 183       1.118  29.040  -9.011  1.00  0.00           H  
ATOM   2916 3HG2 THR A 183       1.839  30.666  -9.071  1.00  0.00           H  
ATOM   2917  N   ALA A 184      -1.735  28.731  -7.954  1.00  0.00           N  
ATOM   2918  CA  ALA A 184      -2.433  27.710  -8.728  1.00  0.00           C  
ATOM   2919  C   ALA A 184      -3.569  28.318  -9.542  1.00  0.00           C  
ATOM   2920  O   ALA A 184      -3.694  28.059 -10.739  1.00  0.00           O  
ATOM   2921  CB  ALA A 184      -2.964  26.619  -7.810  1.00  0.00           C  
ATOM   2922  H   ALA A 184      -1.655  28.619  -6.954  1.00  0.00           H  
ATOM   2923  HA  ALA A 184      -1.726  27.265  -9.428  1.00  0.00           H  
ATOM   2924 1HB  ALA A 184      -3.482  25.865  -8.404  1.00  0.00           H  
ATOM   2925 2HB  ALA A 184      -2.133  26.155  -7.279  1.00  0.00           H  
ATOM   2926 3HB  ALA A 184      -3.657  27.054  -7.093  1.00  0.00           H  
ATOM   2927  N   GLU A 185      -4.395  29.123  -8.885  1.00  0.00           N  
ATOM   2928  CA  GLU A 185      -5.560  29.716  -9.529  1.00  0.00           C  
ATOM   2929  C   GLU A 185      -5.149  30.700 -10.618  1.00  0.00           C  
ATOM   2930  O   GLU A 185      -5.730  30.721 -11.702  1.00  0.00           O  
ATOM   2931  CB  GLU A 185      -6.438  30.424  -8.495  1.00  0.00           C  
ATOM   2932  CG  GLU A 185      -7.152  29.487  -7.530  1.00  0.00           C  
ATOM   2933  CD  GLU A 185      -8.039  28.494  -8.228  1.00  0.00           C  
ATOM   2934  OE1 GLU A 185      -8.487  28.784  -9.311  1.00  0.00           O  
ATOM   2935  OE2 GLU A 185      -8.268  27.443  -7.677  1.00  0.00           O1-
ATOM   2936  H   GLU A 185      -4.212  29.330  -7.914  1.00  0.00           H  
ATOM   2937  HA  GLU A 185      -6.136  28.922 -10.006  1.00  0.00           H  
ATOM   2938 1HB  GLU A 185      -5.828  31.109  -7.906  1.00  0.00           H  
ATOM   2939 2HB  GLU A 185      -7.196  31.018  -9.006  1.00  0.00           H  
ATOM   2940 1HG  GLU A 185      -6.407  28.946  -6.948  1.00  0.00           H  
ATOM   2941 2HG  GLU A 185      -7.751  30.081  -6.841  1.00  0.00           H  
ATOM   2942  N   ARG A 186      -4.140  31.513 -10.322  1.00  0.00           N  
ATOM   2943  CA  ARG A 186      -3.641  32.494 -11.277  1.00  0.00           C  
ATOM   2944  C   ARG A 186      -3.086  31.817 -12.524  1.00  0.00           C  
ATOM   2945  O   ARG A 186      -3.306  32.279 -13.643  1.00  0.00           O  
ATOM   2946  CB  ARG A 186      -2.555  33.353 -10.645  1.00  0.00           C  
ATOM   2947  CG  ARG A 186      -2.036  34.478 -11.525  1.00  0.00           C  
ATOM   2948  CD  ARG A 186      -1.024  35.305 -10.820  1.00  0.00           C  
ATOM   2949  NE  ARG A 186       0.157  34.533 -10.467  1.00  0.00           N  
ATOM   2950  CZ  ARG A 186       1.133  34.189 -11.330  1.00  0.00           C  
ATOM   2951  NH1 ARG A 186       1.054  34.555 -12.590  1.00  0.00           N1+
ATOM   2952  NH2 ARG A 186       2.168  33.484 -10.910  1.00  0.00           N  
ATOM   2953  H   ARG A 186      -3.707  31.449  -9.411  1.00  0.00           H  
ATOM   2954  HA  ARG A 186      -4.471  33.128 -11.587  1.00  0.00           H  
ATOM   2955 1HB  ARG A 186      -2.934  33.800  -9.727  1.00  0.00           H  
ATOM   2956 2HB  ARG A 186      -1.706  32.725 -10.376  1.00  0.00           H  
ATOM   2957 1HG  ARG A 186      -1.573  34.057 -12.418  1.00  0.00           H  
ATOM   2958 2HG  ARG A 186      -2.864  35.124 -11.817  1.00  0.00           H  
ATOM   2959 1HD  ARG A 186      -0.713  36.127 -11.463  1.00  0.00           H  
ATOM   2960 2HD  ARG A 186      -1.456  35.705  -9.903  1.00  0.00           H  
ATOM   2961  HE  ARG A 186       0.253  34.233  -9.506  1.00  0.00           H  
ATOM   2962 1HH1 ARG A 186       0.262  35.094 -12.911  1.00  0.00           H  
ATOM   2963 2HH1 ARG A 186       1.785  34.297 -13.237  1.00  0.00           H  
ATOM   2964 1HH2 ARG A 186       2.229  33.202  -9.941  1.00  0.00           H  
ATOM   2965 2HH2 ARG A 186       2.899  33.226 -11.557  1.00  0.00           H  
ATOM   2966  N   LEU A 187      -2.365  30.719 -12.323  1.00  0.00           N  
ATOM   2967  CA  LEU A 187      -1.828  29.941 -13.433  1.00  0.00           C  
ATOM   2968  C   LEU A 187      -2.944  29.390 -14.310  1.00  0.00           C  
ATOM   2969  O   LEU A 187      -2.845  29.399 -15.538  1.00  0.00           O  
ATOM   2970  CB  LEU A 187      -0.967  28.787 -12.905  1.00  0.00           C  
ATOM   2971  CG  LEU A 187       0.354  29.193 -12.239  1.00  0.00           C  
ATOM   2972  CD1 LEU A 187       0.992  27.972 -11.590  1.00  0.00           C  
ATOM   2973  CD2 LEU A 187       1.280  29.806 -13.280  1.00  0.00           C  
ATOM   2974  H   LEU A 187      -2.185  30.413 -11.377  1.00  0.00           H  
ATOM   2975  HA  LEU A 187      -1.215  30.599 -14.052  1.00  0.00           H  
ATOM   2976 1HB  LEU A 187      -1.548  28.227 -12.174  1.00  0.00           H  
ATOM   2977 2HB  LEU A 187      -0.729  28.122 -13.735  1.00  0.00           H  
ATOM   2978  HG  LEU A 187       0.157  29.923 -11.454  1.00  0.00           H  
ATOM   2979 1HD1 LEU A 187       1.931  28.261 -11.117  1.00  0.00           H  
ATOM   2980 2HD1 LEU A 187       0.317  27.566 -10.837  1.00  0.00           H  
ATOM   2981 3HD1 LEU A 187       1.187  27.216 -12.350  1.00  0.00           H  
ATOM   2982 1HD2 LEU A 187       2.218  30.095 -12.806  1.00  0.00           H  
ATOM   2983 2HD2 LEU A 187       1.479  29.076 -14.064  1.00  0.00           H  
ATOM   2984 3HD2 LEU A 187       0.806  30.686 -13.714  1.00  0.00           H  
ATOM   2985  N   ARG A 188      -4.007  28.909 -13.674  1.00  0.00           N  
ATOM   2986  CA  ARG A 188      -5.170  28.407 -14.395  1.00  0.00           C  
ATOM   2987  C   ARG A 188      -5.831  29.511 -15.212  1.00  0.00           C  
ATOM   2988  O   ARG A 188      -6.230  29.297 -16.356  1.00  0.00           O  
ATOM   2989  CB  ARG A 188      -6.185  27.818 -13.427  1.00  0.00           C  
ATOM   2990  CG  ARG A 188      -7.463  27.307 -14.074  1.00  0.00           C  
ATOM   2991  CD  ARG A 188      -8.488  26.952 -13.059  1.00  0.00           C  
ATOM   2992  NE  ARG A 188      -8.744  28.049 -12.140  1.00  0.00           N  
ATOM   2993  CZ  ARG A 188      -9.353  29.203 -12.476  1.00  0.00           C  
ATOM   2994  NH1 ARG A 188      -9.762  29.395 -13.711  1.00  0.00           N1+
ATOM   2995  NH2 ARG A 188      -9.539  30.142 -11.565  1.00  0.00           N  
ATOM   2996  H   ARG A 188      -4.009  28.893 -12.664  1.00  0.00           H  
ATOM   2997  HA  ARG A 188      -4.838  27.637 -15.092  1.00  0.00           H  
ATOM   2998 1HB  ARG A 188      -5.733  26.987 -12.888  1.00  0.00           H  
ATOM   2999 2HB  ARG A 188      -6.467  28.571 -12.691  1.00  0.00           H  
ATOM   3000 1HG  ARG A 188      -7.876  28.079 -14.723  1.00  0.00           H  
ATOM   3001 2HG  ARG A 188      -7.242  26.416 -14.663  1.00  0.00           H  
ATOM   3002 1HD  ARG A 188      -9.423  26.701 -13.559  1.00  0.00           H  
ATOM   3003 2HD  ARG A 188      -8.145  26.095 -12.480  1.00  0.00           H  
ATOM   3004  HE  ARG A 188      -8.443  27.939 -11.180  1.00  0.00           H  
ATOM   3005 1HH1 ARG A 188      -9.620  28.677 -14.407  1.00  0.00           H  
ATOM   3006 2HH1 ARG A 188     -10.219  30.259 -13.963  1.00  0.00           H  
ATOM   3007 1HH2 ARG A 188      -9.224  29.995 -10.616  1.00  0.00           H  
ATOM   3008 2HH2 ARG A 188      -9.995  31.006 -11.817  1.00  0.00           H  
ATOM   3009  N   GLU A 189      -5.946  30.692 -14.614  1.00  0.00           N  
ATOM   3010  CA  GLU A 189      -6.569  31.830 -15.280  1.00  0.00           C  
ATOM   3011  C   GLU A 189      -5.733  32.305 -16.461  1.00  0.00           C  
ATOM   3012  O   GLU A 189      -6.268  32.749 -17.475  1.00  0.00           O  
ATOM   3013  CB  GLU A 189      -6.771  32.982 -14.293  1.00  0.00           C  
ATOM   3014  CG  GLU A 189      -7.927  32.781 -13.322  1.00  0.00           C  
ATOM   3015  CD  GLU A 189      -9.269  32.805 -13.998  1.00  0.00           C  
ATOM   3016  OE1 GLU A 189      -9.393  33.455 -15.008  1.00  0.00           O  
ATOM   3017  OE2 GLU A 189     -10.173  32.173 -13.503  1.00  0.00           O1-
ATOM   3018  H   GLU A 189      -5.591  30.807 -13.676  1.00  0.00           H  
ATOM   3019  HA  GLU A 189      -7.538  31.515 -15.668  1.00  0.00           H  
ATOM   3020 1HB  GLU A 189      -5.863  33.123 -13.707  1.00  0.00           H  
ATOM   3021 2HB  GLU A 189      -6.953  33.905 -14.842  1.00  0.00           H  
ATOM   3022 1HG  GLU A 189      -7.803  31.822 -12.819  1.00  0.00           H  
ATOM   3023 2HG  GLU A 189      -7.892  33.564 -12.566  1.00  0.00           H  
ATOM   3024  N   GLU A 190      -4.414  32.208 -16.323  1.00  0.00           N  
ATOM   3025  CA  GLU A 190      -3.503  32.547 -17.408  1.00  0.00           C  
ATOM   3026  C   GLU A 190      -3.580  31.522 -18.533  1.00  0.00           C  
ATOM   3027  O   GLU A 190      -3.513  31.873 -19.711  1.00  0.00           O  
ATOM   3028  CB  GLU A 190      -2.067  32.640 -16.887  1.00  0.00           C  
ATOM   3029  CG  GLU A 190      -1.796  33.849 -16.002  1.00  0.00           C  
ATOM   3030  CD  GLU A 190      -1.944  35.154 -16.734  1.00  0.00           C  
ATOM   3031  OE1 GLU A 190      -1.063  35.495 -17.486  1.00  0.00           O  
ATOM   3032  OE2 GLU A 190      -2.940  35.811 -16.540  1.00  0.00           O1-
ATOM   3033  H   GLU A 190      -4.035  31.890 -15.441  1.00  0.00           H  
ATOM   3034  HA  GLU A 190      -3.799  33.511 -17.820  1.00  0.00           H  
ATOM   3035 1HB  GLU A 190      -1.829  31.745 -16.312  1.00  0.00           H  
ATOM   3036 2HB  GLU A 190      -1.376  32.681 -17.730  1.00  0.00           H  
ATOM   3037 1HG  GLU A 190      -2.491  33.835 -15.163  1.00  0.00           H  
ATOM   3038 2HG  GLU A 190      -0.786  33.775 -15.603  1.00  0.00           H  
ATOM   3039  N   LEU A 191      -3.722  30.254 -18.162  1.00  0.00           N  
ATOM   3040  CA  LEU A 191      -3.921  29.187 -19.138  1.00  0.00           C  
ATOM   3041  C   LEU A 191      -5.207  29.400 -19.927  1.00  0.00           C  
ATOM   3042  O   LEU A 191      -5.244  29.186 -21.140  1.00  0.00           O  
ATOM   3043  CB  LEU A 191      -3.965  27.825 -18.434  1.00  0.00           C  
ATOM   3044  CG  LEU A 191      -4.108  26.606 -19.354  1.00  0.00           C  
ATOM   3045  CD1 LEU A 191      -2.925  26.549 -20.311  1.00  0.00           C  
ATOM   3046  CD2 LEU A 191      -4.191  25.341 -18.511  1.00  0.00           C  
ATOM   3047  H   LEU A 191      -3.690  30.022 -17.179  1.00  0.00           H  
ATOM   3048  HA  LEU A 191      -3.092  29.206 -19.844  1.00  0.00           H  
ATOM   3049 1HB  LEU A 191      -3.048  27.701 -17.860  1.00  0.00           H  
ATOM   3050 2HB  LEU A 191      -4.807  27.818 -17.741  1.00  0.00           H  
ATOM   3051  HG  LEU A 191      -5.016  26.704 -19.950  1.00  0.00           H  
ATOM   3052 1HD1 LEU A 191      -3.027  25.682 -20.964  1.00  0.00           H  
ATOM   3053 2HD1 LEU A 191      -2.902  27.457 -20.914  1.00  0.00           H  
ATOM   3054 3HD1 LEU A 191      -2.001  26.467 -19.741  1.00  0.00           H  
ATOM   3055 1HD2 LEU A 191      -4.294  24.475 -19.165  1.00  0.00           H  
ATOM   3056 2HD2 LEU A 191      -3.284  25.241 -17.915  1.00  0.00           H  
ATOM   3057 3HD2 LEU A 191      -5.056  25.401 -17.850  1.00  0.00           H  
ATOM   3058  N   ARG A 192      -6.260  29.819 -19.236  1.00  0.00           N  
ATOM   3059  CA  ARG A 192      -7.510  30.188 -19.889  1.00  0.00           C  
ATOM   3060  C   ARG A 192      -7.288  31.286 -20.921  1.00  0.00           C  
ATOM   3061  O   ARG A 192      -7.748  31.183 -22.057  1.00  0.00           O  
ATOM   3062  CB  ARG A 192      -8.531  30.658 -18.864  1.00  0.00           C  
ATOM   3063  CG  ARG A 192      -9.861  31.108 -19.446  1.00  0.00           C  
ATOM   3064  CD  ARG A 192     -10.812  31.529 -18.385  1.00  0.00           C  
ATOM   3065  NE  ARG A 192     -10.325  32.684 -17.648  1.00  0.00           N  
ATOM   3066  CZ  ARG A 192     -10.381  33.955 -18.094  1.00  0.00           C  
ATOM   3067  NH1 ARG A 192     -10.904  34.216 -19.271  1.00  0.00           N1+
ATOM   3068  NH2 ARG A 192      -9.911  34.938 -17.347  1.00  0.00           N  
ATOM   3069  H   ARG A 192      -6.193  29.883 -18.229  1.00  0.00           H  
ATOM   3070  HA  ARG A 192      -7.897  29.314 -20.414  1.00  0.00           H  
ATOM   3071 1HB  ARG A 192      -8.735  29.854 -18.159  1.00  0.00           H  
ATOM   3072 2HB  ARG A 192      -8.120  31.494 -18.297  1.00  0.00           H  
ATOM   3073 1HG  ARG A 192      -9.699  31.954 -20.115  1.00  0.00           H  
ATOM   3074 2HG  ARG A 192     -10.312  30.286 -20.004  1.00  0.00           H  
ATOM   3075 1HD  ARG A 192     -11.768  31.790 -18.836  1.00  0.00           H  
ATOM   3076 2HD  ARG A 192     -10.955  30.711 -17.680  1.00  0.00           H  
ATOM   3077  HE  ARG A 192      -9.916  32.523 -16.738  1.00  0.00           H  
ATOM   3078 1HH1 ARG A 192     -11.264  33.464 -19.842  1.00  0.00           H  
ATOM   3079 2HH1 ARG A 192     -10.946  35.168 -19.605  1.00  0.00           H  
ATOM   3080 1HH2 ARG A 192      -9.509  34.737 -16.441  1.00  0.00           H  
ATOM   3081 2HH2 ARG A 192      -9.953  35.890 -17.680  1.00  0.00           H  
ATOM   3082  N   ARG A 193      -6.580  32.335 -20.519  1.00  0.00           N  
ATOM   3083  CA  ARG A 193      -6.298  33.457 -21.408  1.00  0.00           C  
ATOM   3084  C   ARG A 193      -5.583  32.994 -22.670  1.00  0.00           C  
ATOM   3085  O   ARG A 193      -5.894  33.443 -23.772  1.00  0.00           O  
ATOM   3086  CB  ARG A 193      -5.446  34.500 -20.700  1.00  0.00           C  
ATOM   3087  CG  ARG A 193      -6.161  35.270 -19.600  1.00  0.00           C  
ATOM   3088  CD  ARG A 193      -5.249  36.221 -18.914  1.00  0.00           C  
ATOM   3089  NE  ARG A 193      -4.899  37.347 -19.765  1.00  0.00           N  
ATOM   3090  CZ  ARG A 193      -3.886  38.202 -19.524  1.00  0.00           C  
ATOM   3091  NH1 ARG A 193      -3.133  38.046 -18.457  1.00  0.00           N1+
ATOM   3092  NH2 ARG A 193      -3.648  39.197 -20.361  1.00  0.00           N  
ATOM   3093  H   ARG A 193      -6.227  32.357 -19.573  1.00  0.00           H  
ATOM   3094  HA  ARG A 193      -7.247  33.904 -21.709  1.00  0.00           H  
ATOM   3095 1HB  ARG A 193      -4.578  34.018 -20.254  1.00  0.00           H  
ATOM   3096 2HB  ARG A 193      -5.081  35.226 -21.427  1.00  0.00           H  
ATOM   3097 1HG  ARG A 193      -6.986  35.837 -20.030  1.00  0.00           H  
ATOM   3098 2HG  ARG A 193      -6.548  34.571 -18.859  1.00  0.00           H  
ATOM   3099 1HD  ARG A 193      -5.734  36.608 -18.018  1.00  0.00           H  
ATOM   3100 2HD  ARG A 193      -4.330  35.706 -18.635  1.00  0.00           H  
ATOM   3101  HE  ARG A 193      -5.455  37.499 -20.596  1.00  0.00           H  
ATOM   3102 1HH1 ARG A 193      -3.315  37.285 -17.818  1.00  0.00           H  
ATOM   3103 2HH1 ARG A 193      -2.374  38.687 -18.277  1.00  0.00           H  
ATOM   3104 1HH2 ARG A 193      -4.227  39.317 -21.181  1.00  0.00           H  
ATOM   3105 2HH2 ARG A 193      -2.889  39.837 -20.181  1.00  0.00           H  
ATOM   3106  N   ASN A 194      -4.622  32.091 -22.502  1.00  0.00           N  
ATOM   3107  CA  ASN A 194      -3.865  31.559 -23.628  1.00  0.00           C  
ATOM   3108  C   ASN A 194      -4.761  30.751 -24.559  1.00  0.00           C  
ATOM   3109  O   ASN A 194      -4.647  30.846 -25.782  1.00  0.00           O  
ATOM   3110  CB  ASN A 194      -2.702  30.716 -23.139  1.00  0.00           C  
ATOM   3111  CG  ASN A 194      -1.592  31.545 -22.556  1.00  0.00           C  
ATOM   3112  ND2 ASN A 194      -0.695  30.905 -21.849  1.00  0.00           N  
ATOM   3113  OD1 ASN A 194      -1.546  32.765 -22.746  1.00  0.00           O  
ATOM   3114  H   ASN A 194      -4.409  31.768 -21.569  1.00  0.00           H  
ATOM   3115  HA  ASN A 194      -3.462  32.395 -24.200  1.00  0.00           H  
ATOM   3116 1HB  ASN A 194      -3.054  30.015 -22.380  1.00  0.00           H  
ATOM   3117 2HB  ASN A 194      -2.305  30.128 -23.967  1.00  0.00           H  
ATOM   3118 1HD2 ASN A 194       0.067  31.406 -21.437  1.00  0.00           H  
ATOM   3119 2HD2 ASN A 194      -0.771  29.917 -21.722  1.00  0.00           H  
ATOM   3120  N   ARG A 195      -5.650  29.958 -23.975  1.00  0.00           N  
ATOM   3121  CA  ARG A 195      -6.576  29.142 -24.751  1.00  0.00           C  
ATOM   3122  C   ARG A 195      -7.561  30.010 -25.525  1.00  0.00           C  
ATOM   3123  O   ARG A 195      -7.873  29.731 -26.682  1.00  0.00           O  
ATOM   3124  CB  ARG A 195      -7.345  28.194 -23.843  1.00  0.00           C  
ATOM   3125  CG  ARG A 195      -6.528  27.041 -23.282  1.00  0.00           C  
ATOM   3126  CD  ARG A 195      -7.393  26.001 -22.670  1.00  0.00           C  
ATOM   3127  NE  ARG A 195      -8.205  25.317 -23.663  1.00  0.00           N  
ATOM   3128  CZ  ARG A 195      -9.126  24.375 -23.382  1.00  0.00           C  
ATOM   3129  NH1 ARG A 195      -9.340  24.016 -22.135  1.00  0.00           N1+
ATOM   3130  NH2 ARG A 195      -9.814  23.810 -24.359  1.00  0.00           N  
ATOM   3131  H   ARG A 195      -5.688  29.918 -22.966  1.00  0.00           H  
ATOM   3132  HA  ARG A 195      -6.004  28.565 -25.478  1.00  0.00           H  
ATOM   3133 1HB  ARG A 195      -7.754  28.749 -23.000  1.00  0.00           H  
ATOM   3134 2HB  ARG A 195      -8.185  27.766 -24.391  1.00  0.00           H  
ATOM   3135 1HG  ARG A 195      -5.952  26.579 -24.084  1.00  0.00           H  
ATOM   3136 2HG  ARG A 195      -5.848  27.416 -22.516  1.00  0.00           H  
ATOM   3137 1HD  ARG A 195      -6.772  25.260 -22.168  1.00  0.00           H  
ATOM   3138 2HD  ARG A 195      -8.061  26.464 -21.944  1.00  0.00           H  
ATOM   3139  HE  ARG A 195      -8.069  25.566 -24.634  1.00  0.00           H  
ATOM   3140 1HH1 ARG A 195      -8.814  24.448 -21.388  1.00  0.00           H  
ATOM   3141 2HH1 ARG A 195     -10.030  23.310 -21.924  1.00  0.00           H  
ATOM   3142 1HH2 ARG A 195      -9.650  24.086 -25.317  1.00  0.00           H  
ATOM   3143 2HH2 ARG A 195     -10.504  23.105 -24.148  1.00  0.00           H  
ATOM   3144  N   GLU A 196      -8.046  31.065 -24.879  1.00  0.00           N  
ATOM   3145  CA  GLU A 196      -8.971  31.994 -25.515  1.00  0.00           C  
ATOM   3146  C   GLU A 196      -8.286  32.781 -26.624  1.00  0.00           C  
ATOM   3147  O   GLU A 196      -8.887  33.069 -27.657  1.00  0.00           O  
ATOM   3148  CB  GLU A 196      -9.557  32.957 -24.480  1.00  0.00           C  
ATOM   3149  CG  GLU A 196     -10.514  32.309 -23.490  1.00  0.00           C  
ATOM   3150  CD  GLU A 196     -10.996  33.263 -22.432  1.00  0.00           C  
ATOM   3151  OE1 GLU A 196     -10.650  34.418 -22.499  1.00  0.00           O  
ATOM   3152  OE2 GLU A 196     -11.711  32.836 -21.557  1.00  0.00           O1-
ATOM   3153  H   GLU A 196      -7.769  31.225 -23.921  1.00  0.00           H  
ATOM   3154  HA  GLU A 196      -9.781  31.420 -25.969  1.00  0.00           H  
ATOM   3155 1HB  GLU A 196      -8.748  33.416 -23.911  1.00  0.00           H  
ATOM   3156 2HB  GLU A 196     -10.093  33.757 -24.989  1.00  0.00           H  
ATOM   3157 1HG  GLU A 196     -11.376  31.922 -24.033  1.00  0.00           H  
ATOM   3158 2HG  GLU A 196     -10.013  31.468 -23.012  1.00  0.00           H  
ATOM   3159  N   LYS A 197      -7.022  33.125 -26.402  1.00  0.00           N  
ATOM   3160  CA  LYS A 197      -6.235  33.842 -27.400  1.00  0.00           C  
ATOM   3161  C   LYS A 197      -6.061  33.009 -28.665  1.00  0.00           C  
ATOM   3162  O   LYS A 197      -6.235  33.508 -29.776  1.00  0.00           O  
ATOM   3163  CB  LYS A 197      -4.869  34.228 -26.831  1.00  0.00           C  
ATOM   3164  CG  LYS A 197      -3.985  35.010 -27.793  1.00  0.00           C  
ATOM   3165  CD  LYS A 197      -2.672  35.409 -27.136  1.00  0.00           C  
ATOM   3166  CE  LYS A 197      -1.776  36.168 -28.105  1.00  0.00           C  
ATOM   3167  NZ  LYS A 197      -0.487  36.565 -27.476  1.00  0.00           N1+
ATOM   3168  H   LYS A 197      -6.594  32.885 -25.520  1.00  0.00           H  
ATOM   3169  HA  LYS A 197      -6.772  34.750 -27.675  1.00  0.00           H  
ATOM   3170 1HB  LYS A 197      -5.006  34.833 -25.935  1.00  0.00           H  
ATOM   3171 2HB  LYS A 197      -4.330  33.327 -26.538  1.00  0.00           H  
ATOM   3172 1HG  LYS A 197      -3.772  34.398 -28.670  1.00  0.00           H  
ATOM   3173 2HG  LYS A 197      -4.507  35.909 -28.118  1.00  0.00           H  
ATOM   3174 1HD  LYS A 197      -2.875  36.041 -26.271  1.00  0.00           H  
ATOM   3175 2HD  LYS A 197      -2.148  34.515 -26.797  1.00  0.00           H  
ATOM   3176 1HE  LYS A 197      -1.566  35.543 -28.971  1.00  0.00           H  
ATOM   3177 2HE  LYS A 197      -2.290  37.066 -28.448  1.00  0.00           H  
ATOM   3178 1HZ  LYS A 197       0.076  37.065 -28.148  1.00  0.00           H  
ATOM   3179 2HZ  LYS A 197      -0.670  37.161 -26.680  1.00  0.00           H  
ATOM   3180 3HZ  LYS A 197       0.007  35.739 -27.170  1.00  0.00           H  
ATOM   3181  N   LYS A 198      -5.714  31.739 -28.486  1.00  0.00           N  
ATOM   3182  CA  LYS A 198      -5.413  30.862 -29.612  1.00  0.00           C  
ATOM   3183  C   LYS A 198      -6.683  30.247 -30.186  1.00  0.00           C  
ATOM   3184  O   LYS A 198      -6.716  29.839 -31.348  1.00  0.00           O  
ATOM   3185  CB  LYS A 198      -4.440  29.761 -29.188  1.00  0.00           C  
ATOM   3186  CG  LYS A 198      -3.051  30.260 -28.810  1.00  0.00           C  
ATOM   3187  CD  LYS A 198      -2.149  29.112 -28.383  1.00  0.00           C  
ATOM   3188  CE  LYS A 198      -0.781  29.615 -27.946  1.00  0.00           C  
ATOM   3189  NZ  LYS A 198       0.105  28.504 -27.503  1.00  0.00           N1+
ATOM   3190  H   LYS A 198      -5.658  31.371 -27.548  1.00  0.00           H  
ATOM   3191  HA  LYS A 198      -4.957  31.460 -30.403  1.00  0.00           H  
ATOM   3192 1HB  LYS A 198      -4.848  29.225 -28.331  1.00  0.00           H  
ATOM   3193 2HB  LYS A 198      -4.327  29.042 -30.000  1.00  0.00           H  
ATOM   3194 1HG  LYS A 198      -2.601  30.766 -29.665  1.00  0.00           H  
ATOM   3195 2HG  LYS A 198      -3.132  30.972 -27.990  1.00  0.00           H  
ATOM   3196 1HD  LYS A 198      -2.612  28.575 -27.553  1.00  0.00           H  
ATOM   3197 2HD  LYS A 198      -2.022  28.419 -29.215  1.00  0.00           H  
ATOM   3198 1HE  LYS A 198      -0.304  30.135 -28.775  1.00  0.00           H  
ATOM   3199 2HE  LYS A 198      -0.898  30.319 -27.123  1.00  0.00           H  
ATOM   3200 1HZ  LYS A 198       1.000  28.879 -27.222  1.00  0.00           H  
ATOM   3201 2HZ  LYS A 198      -0.320  28.025 -26.721  1.00  0.00           H  
ATOM   3202 3HZ  LYS A 198       0.237  27.854 -28.264  1.00  0.00           H  
END
