# Supplementary material for: De novo design of obligate ABC-type heterotrimeric proteins
Source: Nat Struct Mol Biol. 2022 Dec 15;29(12):1266–76. doi: 10.1038/s41594-022-00879-4 (PMC9758053; doi:10.1038/s41594-022-00879-4)
Supplement: Supplementary file 4 — This compressed file contains all PDB files and scripts used in our design protocols and analyses, as well as the final design model outputs. [file 41594_2022_879_MOESM4_ESM.zip › source_data/scripts/for_rings/input_pdbs/DHR71.pdb]

ATOM      1  N   PRO A   1      39.990   6.558 -12.134  1.00  0.00           N  
ATOM      2  CA  PRO A   1      39.559   6.723 -10.751  1.00  0.00           C  
ATOM      3  C   PRO A   1      38.146   6.192 -10.548  1.00  0.00           C  
ATOM      4  O   PRO A   1      37.731   5.921  -9.421  1.00  0.00           O  
ATOM      5  CB  PRO A   1      39.627   8.240 -10.547  1.00  0.00           C  
ATOM      6  CG  PRO A   1      39.351   8.803 -11.900  1.00  0.00           C  
ATOM      7  CD  PRO A   1      40.042   7.860 -12.847  1.00  0.00           C  
ATOM      8 1H   PRO A   1      40.201   7.453 -12.527  1.00  0.00           H  
ATOM      9 2H   PRO A   1      40.806   5.981 -12.163  1.00  0.00           H  
ATOM     10  HA  PRO A   1      40.229   6.143 -10.116  1.00  0.00           H  
ATOM     11 1HB  PRO A   1      38.888   8.552  -9.795  1.00  0.00           H  
ATOM     12 2HB  PRO A   1      40.618   8.523 -10.161  1.00  0.00           H  
ATOM     13 1HG  PRO A   1      38.266   8.858 -12.074  1.00  0.00           H  
ATOM     14 2HG  PRO A   1      39.736   9.832 -11.969  1.00  0.00           H  
ATOM     15 1HD  PRO A   1      39.485   7.817 -13.795  1.00  0.00           H  
ATOM     16 2HD  PRO A   1      41.074   8.202 -13.018  1.00  0.00           H  
ATOM     17  N   GLU A   2      37.411   6.045 -11.644  1.00  0.00           N  
ATOM     18  CA  GLU A   2      36.031   5.578 -11.585  1.00  0.00           C  
ATOM     19  C   GLU A   2      35.954   4.151 -11.059  1.00  0.00           C  
ATOM     20  O   GLU A   2      35.025   3.796 -10.333  1.00  0.00           O  
ATOM     21  CB  GLU A   2      35.381   5.658 -12.968  1.00  0.00           C  
ATOM     22  CG  GLU A   2      35.136   7.075 -13.466  1.00  0.00           C  
ATOM     23  CD  GLU A   2      34.554   7.115 -14.852  1.00  0.00           C  
ATOM     24  OE1 GLU A   2      34.491   6.086 -15.479  1.00  0.00           O  
ATOM     25  OE2 GLU A   2      34.173   8.178 -15.284  1.00  0.00           O1-
ATOM     26  H   GLU A   2      37.818   6.261 -12.543  1.00  0.00           H  
ATOM     27  HA  GLU A   2      35.481   6.216 -10.893  1.00  0.00           H  
ATOM     28 1HB  GLU A   2      36.013   5.152 -13.697  1.00  0.00           H  
ATOM     29 2HB  GLU A   2      34.422   5.139 -12.950  1.00  0.00           H  
ATOM     30 1HG  GLU A   2      34.451   7.576 -12.783  1.00  0.00           H  
ATOM     31 2HG  GLU A   2      36.079   7.620 -13.457  1.00  0.00           H  
ATOM     32  N   GLU A   3      36.937   3.336 -11.428  1.00  0.00           N  
ATOM     33  CA  GLU A   3      37.022   1.967 -10.934  1.00  0.00           C  
ATOM     34  C   GLU A   3      37.246   1.938  -9.427  1.00  0.00           C  
ATOM     35  O   GLU A   3      36.696   1.089  -8.725  1.00  0.00           O  
ATOM     36  CB  GLU A   3      38.150   1.213 -11.642  1.00  0.00           C  
ATOM     37  CG  GLU A   3      38.295  -0.242 -11.221  1.00  0.00           C  
ATOM     38  CD  GLU A   3      39.372  -0.966 -11.979  1.00  0.00           C  
ATOM     39  OE1 GLU A   3      39.905  -0.400 -12.903  1.00  0.00           O  
ATOM     40  OE2 GLU A   3      39.663  -2.087 -11.634  1.00  0.00           O1-
ATOM     41  H   GLU A   3      37.641   3.675 -12.066  1.00  0.00           H  
ATOM     42  HA  GLU A   3      36.076   1.466 -11.137  1.00  0.00           H  
ATOM     43 1HB  GLU A   3      37.982   1.235 -12.719  1.00  0.00           H  
ATOM     44 2HB  GLU A   3      39.099   1.713 -11.449  1.00  0.00           H  
ATOM     45 1HG  GLU A   3      38.527  -0.280 -10.157  1.00  0.00           H  
ATOM     46 2HG  GLU A   3      37.344  -0.751 -11.376  1.00  0.00           H  
ATOM     47  N   ILE A   4      38.054   2.871  -8.937  1.00  0.00           N  
ATOM     48  CA  ILE A   4      38.308   2.988  -7.505  1.00  0.00           C  
ATOM     49  C   ILE A   4      37.021   3.261  -6.737  1.00  0.00           C  
ATOM     50  O   ILE A   4      36.785   2.682  -5.677  1.00  0.00           O  
ATOM     51  CB  ILE A   4      39.325   4.107  -7.218  1.00  0.00           C  
ATOM     52  CG1 ILE A   4      40.704   3.729  -7.766  1.00  0.00           C  
ATOM     53  CG2 ILE A   4      39.401   4.386  -5.724  1.00  0.00           C  
ATOM     54  CD1 ILE A   4      41.697   4.869  -7.759  1.00  0.00           C  
ATOM     55  H   ILE A   4      38.504   3.516  -9.569  1.00  0.00           H  
ATOM     56  HA  ILE A   4      38.713   2.041  -7.147  1.00  0.00           H  
ATOM     57  HB  ILE A   4      39.020   5.017  -7.733  1.00  0.00           H  
ATOM     58 1HG1 ILE A   4      41.118   2.912  -7.176  1.00  0.00           H  
ATOM     59 2HG1 ILE A   4      40.603   3.372  -8.791  1.00  0.00           H  
ATOM     60 1HG2 ILE A   4      40.125   5.179  -5.539  1.00  0.00           H  
ATOM     61 2HG2 ILE A   4      38.422   4.697  -5.363  1.00  0.00           H  
ATOM     62 3HG2 ILE A   4      39.711   3.482  -5.200  1.00  0.00           H  
ATOM     63 1HD1 ILE A   4      42.650   4.524  -8.162  1.00  0.00           H  
ATOM     64 2HD1 ILE A   4      41.317   5.686  -8.374  1.00  0.00           H  
ATOM     65 3HD1 ILE A   4      41.842   5.219  -6.738  1.00  0.00           H  
ATOM     66  N   LEU A   5      36.191   4.144  -7.278  1.00  0.00           N  
ATOM     67  CA  LEU A   5      34.875   4.407  -6.708  1.00  0.00           C  
ATOM     68  C   LEU A   5      34.040   3.136  -6.638  1.00  0.00           C  
ATOM     69  O   LEU A   5      33.427   2.840  -5.612  1.00  0.00           O  
ATOM     70  CB  LEU A   5      34.138   5.464  -7.541  1.00  0.00           C  
ATOM     71  CG  LEU A   5      32.683   5.734  -7.136  1.00  0.00           C  
ATOM     72  CD1 LEU A   5      32.634   6.177  -5.680  1.00  0.00           C  
ATOM     73  CD2 LEU A   5      32.090   6.795  -8.051  1.00  0.00           C  
ATOM     74  H   LEU A   5      36.479   4.647  -8.107  1.00  0.00           H  
ATOM     75  HA  LEU A   5      35.005   4.774  -5.690  1.00  0.00           H  
ATOM     76 1HB  LEU A   5      34.682   6.405  -7.467  1.00  0.00           H  
ATOM     77 2HB  LEU A   5      34.139   5.148  -8.584  1.00  0.00           H  
ATOM     78  HG  LEU A   5      32.104   4.814  -7.225  1.00  0.00           H  
ATOM     79 1HD1 LEU A   5      31.600   6.369  -5.393  1.00  0.00           H  
ATOM     80 2HD1 LEU A   5      33.046   5.392  -5.047  1.00  0.00           H  
ATOM     81 3HD1 LEU A   5      33.219   7.088  -5.558  1.00  0.00           H  
ATOM     82 1HD2 LEU A   5      31.056   6.986  -7.765  1.00  0.00           H  
ATOM     83 2HD2 LEU A   5      32.667   7.716  -7.963  1.00  0.00           H  
ATOM     84 3HD2 LEU A   5      32.122   6.445  -9.083  1.00  0.00           H  
ATOM     85  N   GLU A   6      34.021   2.385  -7.735  1.00  0.00           N  
ATOM     86  CA  GLU A   6      33.261   1.142  -7.798  1.00  0.00           C  
ATOM     87  C   GLU A   6      33.780   0.126  -6.789  1.00  0.00           C  
ATOM     88  O   GLU A   6      33.004  -0.622  -6.193  1.00  0.00           O  
ATOM     89  CB  GLU A   6      33.321   0.550  -9.209  1.00  0.00           C  
ATOM     90  CG  GLU A   6      32.508   1.310 -10.245  1.00  0.00           C  
ATOM     91  CD  GLU A   6      31.031   1.277  -9.968  1.00  0.00           C  
ATOM     92  OE1 GLU A   6      30.509   0.208  -9.758  1.00  0.00           O  
ATOM     93  OE2 GLU A   6      30.422   2.322  -9.966  1.00  0.00           O1-
ATOM     94  H   GLU A   6      34.547   2.681  -8.543  1.00  0.00           H  
ATOM     95  HA  GLU A   6      32.221   1.359  -7.545  1.00  0.00           H  
ATOM     96 1HB  GLU A   6      34.357   0.526  -9.548  1.00  0.00           H  
ATOM     97 2HB  GLU A   6      32.960  -0.478  -9.187  1.00  0.00           H  
ATOM     98 1HG  GLU A   6      32.839   2.348 -10.262  1.00  0.00           H  
ATOM     99 2HG  GLU A   6      32.698   0.880 -11.228  1.00  0.00           H  
ATOM    100  N   ARG A   7      35.095   0.104  -6.603  1.00  0.00           N  
ATOM    101  CA  ARG A   7      35.711  -0.753  -5.596  1.00  0.00           C  
ATOM    102  C   ARG A   7      35.253  -0.369  -4.194  1.00  0.00           C  
ATOM    103  O   ARG A   7      34.935  -1.233  -3.377  1.00  0.00           O  
ATOM    104  CB  ARG A   7      37.228  -0.665  -5.674  1.00  0.00           C  
ATOM    105  CG  ARG A   7      37.843  -1.311  -6.906  1.00  0.00           C  
ATOM    106  CD  ARG A   7      39.317  -1.126  -6.944  1.00  0.00           C  
ATOM    107  NE  ARG A   7      39.890  -1.600  -8.193  1.00  0.00           N  
ATOM    108  CZ  ARG A   7      41.211  -1.667  -8.452  1.00  0.00           C  
ATOM    109  NH1 ARG A   7      42.079  -1.287  -7.541  1.00  0.00           N1+
ATOM    110  NH2 ARG A   7      41.633  -2.114  -9.622  1.00  0.00           N  
ATOM    111  H   ARG A   7      35.682   0.693  -7.174  1.00  0.00           H  
ATOM    112  HA  ARG A   7      35.398  -1.780  -5.776  1.00  0.00           H  
ATOM    113 1HB  ARG A   7      37.533   0.380  -5.663  1.00  0.00           H  
ATOM    114 2HB  ARG A   7      37.665  -1.143  -4.798  1.00  0.00           H  
ATOM    115 1HG  ARG A   7      37.632  -2.380  -6.900  1.00  0.00           H  
ATOM    116 2HG  ARG A   7      37.418  -0.861  -7.804  1.00  0.00           H  
ATOM    117 1HD  ARG A   7      39.553  -0.068  -6.840  1.00  0.00           H  
ATOM    118 2HD  ARG A   7      39.774  -1.682  -6.126  1.00  0.00           H  
ATOM    119  HE  ARG A   7      39.253  -1.901  -8.919  1.00  0.00           H  
ATOM    120 1HH1 ARG A   7      41.756  -0.945  -6.647  1.00  0.00           H  
ATOM    121 2HH1 ARG A   7      43.069  -1.337  -7.735  1.00  0.00           H  
ATOM    122 1HH2 ARG A   7      40.965  -2.406 -10.323  1.00  0.00           H  
ATOM    123 2HH2 ARG A   7      42.622  -2.164  -9.816  1.00  0.00           H  
ATOM    124  N   ALA A   8      35.224   0.930  -3.921  1.00  0.00           N  
ATOM    125  CA  ALA A   8      34.742   1.434  -2.640  1.00  0.00           C  
ATOM    126  C   ALA A   8      33.268   1.107  -2.439  1.00  0.00           C  
ATOM    127  O   ALA A   8      32.844   0.760  -1.336  1.00  0.00           O  
ATOM    128  CB  ALA A   8      34.970   2.935  -2.540  1.00  0.00           C  
ATOM    129  H   ALA A   8      35.543   1.587  -4.618  1.00  0.00           H  
ATOM    130  HA  ALA A   8      35.301   0.942  -1.842  1.00  0.00           H  
ATOM    131 1HB  ALA A   8      34.605   3.295  -1.577  1.00  0.00           H  
ATOM    132 2HB  ALA A   8      36.036   3.148  -2.627  1.00  0.00           H  
ATOM    133 3HB  ALA A   8      34.433   3.437  -3.342  1.00  0.00           H  
ATOM    134  N   LYS A   9      32.490   1.220  -3.511  1.00  0.00           N  
ATOM    135  CA  LYS A   9      31.069   0.902  -3.463  1.00  0.00           C  
ATOM    136  C   LYS A   9      30.844  -0.569  -3.135  1.00  0.00           C  
ATOM    137  O   LYS A   9      29.964  -0.910  -2.344  1.00  0.00           O  
ATOM    138  CB  LYS A   9      30.396   1.254  -4.791  1.00  0.00           C  
ATOM    139  CG  LYS A   9      30.202   2.747  -5.020  1.00  0.00           C  
ATOM    140  CD  LYS A   9      29.859   3.043  -6.472  1.00  0.00           C  
ATOM    141  CE  LYS A   9      28.560   2.365  -6.884  1.00  0.00           C  
ATOM    142  NZ  LYS A   9      28.151   2.737  -8.265  1.00  0.00           N1+
ATOM    143  H   LYS A   9      32.896   1.533  -4.381  1.00  0.00           H  
ATOM    144  HA  LYS A   9      30.609   1.491  -2.669  1.00  0.00           H  
ATOM    145 1HB  LYS A   9      30.993   0.864  -5.616  1.00  0.00           H  
ATOM    146 2HB  LYS A   9      29.417   0.778  -4.841  1.00  0.00           H  
ATOM    147 1HG  LYS A   9      29.395   3.112  -4.383  1.00  0.00           H  
ATOM    148 2HG  LYS A   9      31.116   3.278  -4.757  1.00  0.00           H  
ATOM    149 1HD  LYS A   9      29.756   4.121  -6.610  1.00  0.00           H  
ATOM    150 2HD  LYS A   9      30.663   2.687  -7.116  1.00  0.00           H  
ATOM    151 1HE  LYS A   9      28.681   1.285  -6.832  1.00  0.00           H  
ATOM    152 2HE  LYS A   9      27.765   2.653  -6.195  1.00  0.00           H  
ATOM    153 1HZ  LYS A   9      27.288   2.268  -8.500  1.00  0.00           H  
ATOM    154 2HZ  LYS A   9      28.017   3.737  -8.320  1.00  0.00           H  
ATOM    155 3HZ  LYS A   9      28.872   2.458  -8.916  1.00  0.00           H  
ATOM    156  N   GLU A  10      31.643  -1.435  -3.748  1.00  0.00           N  
ATOM    157  CA  GLU A  10      31.601  -2.861  -3.446  1.00  0.00           C  
ATOM    158  C   GLU A  10      31.920  -3.123  -1.979  1.00  0.00           C  
ATOM    159  O   GLU A  10      31.198  -3.853  -1.298  1.00  0.00           O  
ATOM    160  CB  GLU A  10      32.586  -3.623  -4.336  1.00  0.00           C  
ATOM    161  CG  GLU A  10      32.603  -5.128  -4.109  1.00  0.00           C  
ATOM    162  CD  GLU A  10      33.560  -5.846  -5.019  1.00  0.00           C  
ATOM    163  OE1 GLU A  10      34.175  -5.199  -5.833  1.00  0.00           O  
ATOM    164  OE2 GLU A  10      33.677  -7.043  -4.900  1.00  0.00           O1-
ATOM    165  H   GLU A  10      32.296  -1.099  -4.439  1.00  0.00           H  
ATOM    166  HA  GLU A  10      30.592  -3.227  -3.635  1.00  0.00           H  
ATOM    167 1HB  GLU A  10      32.341  -3.446  -5.383  1.00  0.00           H  
ATOM    168 2HB  GLU A  10      33.595  -3.248  -4.167  1.00  0.00           H  
ATOM    169 1HG  GLU A  10      32.886  -5.326  -3.075  1.00  0.00           H  
ATOM    170 2HG  GLU A  10      31.599  -5.520  -4.263  1.00  0.00           H  
ATOM    171  N   SER A  11      33.002  -2.524  -1.496  1.00  0.00           N  
ATOM    172  CA  SER A  11      33.404  -2.671  -0.103  1.00  0.00           C  
ATOM    173  C   SER A  11      32.327  -2.148   0.839  1.00  0.00           C  
ATOM    174  O   SER A  11      32.089  -2.719   1.903  1.00  0.00           O  
ATOM    175  CB  SER A  11      34.706  -1.935   0.145  1.00  0.00           C  
ATOM    176  OG  SER A  11      35.756  -2.512  -0.583  1.00  0.00           O  
ATOM    177  H   SER A  11      33.562  -1.952  -2.112  1.00  0.00           H  
ATOM    178  HA  SER A  11      33.540  -3.733   0.108  1.00  0.00           H  
ATOM    179 1HB  SER A  11      34.594  -0.890  -0.141  1.00  0.00           H  
ATOM    180 2HB  SER A  11      34.941  -1.960   1.208  1.00  0.00           H  
ATOM    181  HG  SER A  11      35.639  -2.222  -1.491  1.00  0.00           H  
ATOM    182  N   LEU A  12      31.677  -1.060   0.441  1.00  0.00           N  
ATOM    183  CA  LEU A  12      30.566  -0.506   1.207  1.00  0.00           C  
ATOM    184  C   LEU A  12      29.439  -1.521   1.352  1.00  0.00           C  
ATOM    185  O   LEU A  12      28.904  -1.716   2.442  1.00  0.00           O  
ATOM    186  CB  LEU A  12      30.036   0.764   0.529  1.00  0.00           C  
ATOM    187  CG  LEU A  12      28.791   1.389   1.170  1.00  0.00           C  
ATOM    188  CD1 LEU A  12      29.105   1.791   2.605  1.00  0.00           C  
ATOM    189  CD2 LEU A  12      28.346   2.591   0.350  1.00  0.00           C  
ATOM    190  H   LEU A  12      31.962  -0.603  -0.414  1.00  0.00           H  
ATOM    191  HA  LEU A  12      30.925  -0.264   2.207  1.00  0.00           H  
ATOM    192 1HB  LEU A  12      30.824   1.515   0.535  1.00  0.00           H  
ATOM    193 2HB  LEU A  12      29.794   0.529  -0.507  1.00  0.00           H  
ATOM    194  HG  LEU A  12      27.987   0.652   1.199  1.00  0.00           H  
ATOM    195 1HD1 LEU A  12      28.219   2.235   3.060  1.00  0.00           H  
ATOM    196 2HD1 LEU A  12      29.401   0.910   3.173  1.00  0.00           H  
ATOM    197 3HD1 LEU A  12      29.917   2.517   2.609  1.00  0.00           H  
ATOM    198 1HD2 LEU A  12      27.461   3.035   0.805  1.00  0.00           H  
ATOM    199 2HD2 LEU A  12      29.149   3.329   0.322  1.00  0.00           H  
ATOM    200 3HD2 LEU A  12      28.111   2.271  -0.666  1.00  0.00           H  
ATOM    201  N   GLU A  13      29.082  -2.164   0.245  1.00  0.00           N  
ATOM    202  CA  GLU A  13      28.029  -3.172   0.251  1.00  0.00           C  
ATOM    203  C   GLU A  13      28.446  -4.401   1.050  1.00  0.00           C  
ATOM    204  O   GLU A  13      27.618  -5.044   1.696  1.00  0.00           O  
ATOM    205  CB  GLU A  13      27.673  -3.578  -1.181  1.00  0.00           C  
ATOM    206  CG  GLU A  13      26.972  -2.493  -1.986  1.00  0.00           C  
ATOM    207  CD  GLU A  13      25.662  -2.070  -1.383  1.00  0.00           C  
ATOM    208  OE1 GLU A  13      24.930  -2.924  -0.942  1.00  0.00           O  
ATOM    209  OE2 GLU A  13      25.393  -0.892  -1.362  1.00  0.00           O1-
ATOM    210  H   GLU A  13      29.553  -1.949  -0.622  1.00  0.00           H  
ATOM    211  HA  GLU A  13      27.149  -2.748   0.734  1.00  0.00           H  
ATOM    212 1HB  GLU A  13      28.581  -3.858  -1.716  1.00  0.00           H  
ATOM    213 2HB  GLU A  13      27.022  -4.452  -1.160  1.00  0.00           H  
ATOM    214 1HG  GLU A  13      27.626  -1.623  -2.051  1.00  0.00           H  
ATOM    215 2HG  GLU A  13      26.800  -2.860  -2.997  1.00  0.00           H  
ATOM    216  N   ARG A  14      29.735  -4.722   1.002  1.00  0.00           N  
ATOM    217  CA  ARG A  14      30.283  -5.812   1.800  1.00  0.00           C  
ATOM    218  C   ARG A  14      30.150  -5.522   3.289  1.00  0.00           C  
ATOM    219  O   ARG A  14      29.804  -6.405   4.075  1.00  0.00           O  
ATOM    220  CB  ARG A  14      31.748  -6.041   1.459  1.00  0.00           C  
ATOM    221  CG  ARG A  14      32.422  -7.152   2.248  1.00  0.00           C  
ATOM    222  CD  ARG A  14      31.807  -8.475   1.969  1.00  0.00           C  
ATOM    223  NE  ARG A  14      32.544  -9.559   2.598  1.00  0.00           N  
ATOM    224  CZ  ARG A  14      32.164 -10.852   2.584  1.00  0.00           C  
ATOM    225  NH1 ARG A  14      31.057 -11.204   1.970  1.00  0.00           N1+
ATOM    226  NH2 ARG A  14      32.905 -11.765   3.187  1.00  0.00           N  
ATOM    227  H   ARG A  14      30.349  -4.197   0.396  1.00  0.00           H  
ATOM    228  HA  ARG A  14      29.714  -6.717   1.586  1.00  0.00           H  
ATOM    229 1HB  ARG A  14      31.842  -6.284   0.402  1.00  0.00           H  
ATOM    230 2HB  ARG A  14      32.310  -5.124   1.635  1.00  0.00           H  
ATOM    231 1HG  ARG A  14      33.478  -7.201   1.979  1.00  0.00           H  
ATOM    232 2HG  ARG A  14      32.329  -6.949   3.315  1.00  0.00           H  
ATOM    233 1HD  ARG A  14      30.787  -8.489   2.351  1.00  0.00           H  
ATOM    234 2HD  ARG A  14      31.794  -8.650   0.894  1.00  0.00           H  
ATOM    235  HE  ARG A  14      33.402  -9.327   3.081  1.00  0.00           H  
ATOM    236 1HH1 ARG A  14      30.490 -10.506   1.509  1.00  0.00           H  
ATOM    237 2HH1 ARG A  14      30.772 -12.173   1.959  1.00  0.00           H  
ATOM    238 1HH2 ARG A  14      33.757 -11.494   3.659  1.00  0.00           H  
ATOM    239 2HH2 ARG A  14      32.621 -12.733   3.176  1.00  0.00           H  
ATOM    240  N   ALA A  15      30.429  -4.282   3.675  1.00  0.00           N  
ATOM    241  CA  ALA A  15      30.272  -3.856   5.061  1.00  0.00           C  
ATOM    242  C   ALA A  15      28.829  -3.998   5.521  1.00  0.00           C  
ATOM    243  O   ALA A  15      28.566  -4.443   6.639  1.00  0.00           O  
ATOM    244  CB  ALA A  15      30.742  -2.419   5.229  1.00  0.00           C  
ATOM    245  H   ALA A  15      30.756  -3.617   2.988  1.00  0.00           H  
ATOM    246  HA  ALA A  15      30.886  -4.501   5.690  1.00  0.00           H  
ATOM    247 1HB  ALA A  15      30.619  -2.114   6.268  1.00  0.00           H  
ATOM    248 2HB  ALA A  15      31.793  -2.343   4.950  1.00  0.00           H  
ATOM    249 3HB  ALA A  15      30.151  -1.765   4.588  1.00  0.00           H  
ATOM    250  N   ARG A  16      27.896  -3.619   4.655  1.00  0.00           N  
ATOM    251  CA  ARG A  16      26.476  -3.807   4.927  1.00  0.00           C  
ATOM    252  C   ARG A  16      26.149  -5.277   5.159  1.00  0.00           C  
ATOM    253  O   ARG A  16      25.452  -5.625   6.113  1.00  0.00           O  
ATOM    254  CB  ARG A  16      25.636  -3.279   3.773  1.00  0.00           C  
ATOM    255  CG  ARG A  16      24.137  -3.474   3.931  1.00  0.00           C  
ATOM    256  CD  ARG A  16      23.388  -2.949   2.761  1.00  0.00           C  
ATOM    257  NE  ARG A  16      23.787  -3.601   1.524  1.00  0.00           N  
ATOM    258  CZ  ARG A  16      23.426  -4.850   1.167  1.00  0.00           C  
ATOM    259  NH1 ARG A  16      22.661  -5.565   1.961  1.00  0.00           N1+
ATOM    260  NH2 ARG A  16      23.842  -5.354   0.019  1.00  0.00           N  
ATOM    261  H   ARG A  16      28.178  -3.189   3.786  1.00  0.00           H  
ATOM    262  HA  ARG A  16      26.223  -3.265   5.840  1.00  0.00           H  
ATOM    263 1HB  ARG A  16      25.819  -2.213   3.648  1.00  0.00           H  
ATOM    264 2HB  ARG A  16      25.937  -3.773   2.848  1.00  0.00           H  
ATOM    265 1HG  ARG A  16      23.917  -4.537   4.030  1.00  0.00           H  
ATOM    266 2HG  ARG A  16      23.794  -2.948   4.823  1.00  0.00           H  
ATOM    267 1HD  ARG A  16      22.321  -3.117   2.906  1.00  0.00           H  
ATOM    268 2HD  ARG A  16      23.576  -1.881   2.659  1.00  0.00           H  
ATOM    269  HE  ARG A  16      24.376  -3.082   0.887  1.00  0.00           H  
ATOM    270 1HH1 ARG A  16      22.344  -5.179   2.839  1.00  0.00           H  
ATOM    271 2HH1 ARG A  16      22.391  -6.501   1.694  1.00  0.00           H  
ATOM    272 1HH2 ARG A  16      24.431  -4.804  -0.592  1.00  0.00           H  
ATOM    273 2HH2 ARG A  16      23.572  -6.289  -0.248  1.00  0.00           H  
ATOM    274  N   GLU A  17      26.656  -6.135   4.281  1.00  0.00           N  
ATOM    275  CA  GLU A  17      26.442  -7.573   4.404  1.00  0.00           C  
ATOM    276  C   GLU A  17      26.955  -8.093   5.742  1.00  0.00           C  
ATOM    277  O   GLU A  17      26.281  -8.876   6.413  1.00  0.00           O  
ATOM    278  CB  GLU A  17      27.133  -8.315   3.258  1.00  0.00           C  
ATOM    279  CG  GLU A  17      26.973  -9.828   3.303  1.00  0.00           C  
ATOM    280  CD  GLU A  17      27.795 -10.534   2.260  1.00  0.00           C  
ATOM    281  OE1 GLU A  17      28.470  -9.869   1.513  1.00  0.00           O  
ATOM    282  OE2 GLU A  17      27.746 -11.741   2.211  1.00  0.00           O1-
ATOM    283  H   GLU A  17      27.202  -5.785   3.509  1.00  0.00           H  
ATOM    284  HA  GLU A  17      25.370  -7.768   4.363  1.00  0.00           H  
ATOM    285 1HB  GLU A  17      26.735  -7.965   2.306  1.00  0.00           H  
ATOM    286 2HB  GLU A  17      28.199  -8.091   3.270  1.00  0.00           H  
ATOM    287 1HG  GLU A  17      27.271 -10.186   4.288  1.00  0.00           H  
ATOM    288 2HG  GLU A  17      25.922 -10.077   3.159  1.00  0.00           H  
ATOM    289  N   ALA A  18      28.148  -7.654   6.123  1.00  0.00           N  
ATOM    290  CA  ALA A  18      28.758  -8.084   7.375  1.00  0.00           C  
ATOM    291  C   ALA A  18      27.923  -7.651   8.573  1.00  0.00           C  
ATOM    292  O   ALA A  18      27.747  -8.408   9.528  1.00  0.00           O  
ATOM    293  CB  ALA A  18      30.173  -7.536   7.492  1.00  0.00           C  
ATOM    294  H   ALA A  18      28.647  -7.007   5.529  1.00  0.00           H  
ATOM    295  HA  ALA A  18      28.804  -9.173   7.382  1.00  0.00           H  
ATOM    296 1HB  ALA A  18      30.615  -7.866   8.431  1.00  0.00           H  
ATOM    297 2HB  ALA A  18      30.774  -7.902   6.660  1.00  0.00           H  
ATOM    298 3HB  ALA A  18      30.144  -6.447   7.467  1.00  0.00           H  
ATOM    299  N   SER A  19      27.407  -6.427   8.517  1.00  0.00           N  
ATOM    300  CA  SER A  19      26.540  -5.911   9.570  1.00  0.00           C  
ATOM    301  C   SER A  19      25.272  -6.745   9.696  1.00  0.00           C  
ATOM    302  O   SER A  19      24.829  -7.054  10.802  1.00  0.00           O  
ATOM    303  CB  SER A  19      26.180  -4.466   9.288  1.00  0.00           C  
ATOM    304  OG  SER A  19      25.359  -3.947  10.298  1.00  0.00           O  
ATOM    305  H   SER A  19      27.622  -5.838   7.724  1.00  0.00           H  
ATOM    306  HA  SER A  19      27.073  -5.974  10.517  1.00  0.00           H  
ATOM    307 1HB  SER A  19      27.090  -3.871   9.214  1.00  0.00           H  
ATOM    308 2HB  SER A  19      25.667  -4.399   8.329  1.00  0.00           H  
ATOM    309  HG  SER A  19      25.806  -4.138  11.126  1.00  0.00           H  
ATOM    310  N   GLU A  20      24.691  -7.106   8.556  1.00  0.00           N  
ATOM    311  CA  GLU A  20      23.479  -7.917   8.536  1.00  0.00           C  
ATOM    312  C   GLU A  20      23.750  -9.322   9.059  1.00  0.00           C  
ATOM    313  O   GLU A  20      22.907  -9.917   9.734  1.00  0.00           O  
ATOM    314  CB  GLU A  20      22.909  -7.991   7.118  1.00  0.00           C  
ATOM    315  CG  GLU A  20      22.353  -6.674   6.595  1.00  0.00           C  
ATOM    316  CD  GLU A  20      22.009  -6.724   5.132  1.00  0.00           C  
ATOM    317  OE1 GLU A  20      22.164  -7.765   4.540  1.00  0.00           O  
ATOM    318  OE2 GLU A  20      21.591  -5.720   4.606  1.00  0.00           O1-
ATOM    319  H   GLU A  20      25.099  -6.811   7.680  1.00  0.00           H  
ATOM    320  HA  GLU A  20      22.743  -7.455   9.196  1.00  0.00           H  
ATOM    321 1HB  GLU A  20      23.687  -8.323   6.430  1.00  0.00           H  
ATOM    322 2HB  GLU A  20      22.107  -8.728   7.086  1.00  0.00           H  
ATOM    323 1HG  GLU A  20      21.456  -6.420   7.159  1.00  0.00           H  
ATOM    324 2HG  GLU A  20      23.089  -5.889   6.764  1.00  0.00           H  
ATOM    325  N   ARG A  21      24.929  -9.848   8.745  1.00  0.00           N  
ATOM    326  CA  ARG A  21      25.336 -11.161   9.234  1.00  0.00           C  
ATOM    327  C   ARG A  21      25.672 -11.114  10.718  1.00  0.00           C  
ATOM    328  O   ARG A  21      25.459 -12.087  11.443  1.00  0.00           O  
ATOM    329  CB  ARG A  21      26.541 -11.671   8.458  1.00  0.00           C  
ATOM    330  CG  ARG A  21      26.250 -12.093   7.027  1.00  0.00           C  
ATOM    331  CD  ARG A  21      27.456 -12.649   6.362  1.00  0.00           C  
ATOM    332  NE  ARG A  21      27.208 -12.963   4.964  1.00  0.00           N  
ATOM    333  CZ  ARG A  21      26.633 -14.100   4.526  1.00  0.00           C  
ATOM    334  NH1 ARG A  21      26.252 -15.018   5.387  1.00  0.00           N1+
ATOM    335  NH2 ARG A  21      26.450 -14.292   3.231  1.00  0.00           N  
ATOM    336  H   ARG A  21      25.558  -9.328   8.151  1.00  0.00           H  
ATOM    337  HA  ARG A  21      24.499 -11.850   9.114  1.00  0.00           H  
ATOM    338 1HB  ARG A  21      27.306 -10.896   8.424  1.00  0.00           H  
ATOM    339 2HB  ARG A  21      26.969 -12.530   8.975  1.00  0.00           H  
ATOM    340 1HG  ARG A  21      25.474 -12.859   7.024  1.00  0.00           H  
ATOM    341 2HG  ARG A  21      25.910 -11.229   6.455  1.00  0.00           H  
ATOM    342 1HD  ARG A  21      28.265 -11.921   6.409  1.00  0.00           H  
ATOM    343 2HD  ARG A  21      27.762 -13.564   6.868  1.00  0.00           H  
ATOM    344  HE  ARG A  21      27.488 -12.281   4.272  1.00  0.00           H  
ATOM    345 1HH1 ARG A  21      26.391 -14.871   6.377  1.00  0.00           H  
ATOM    346 2HH1 ARG A  21      25.820 -15.870   5.059  1.00  0.00           H  
ATOM    347 1HH2 ARG A  21      26.743 -13.587   2.570  1.00  0.00           H  
ATOM    348 2HH2 ARG A  21      26.019 -15.144   2.903  1.00  0.00           H  
ATOM    349  N   GLY A  22      26.198  -9.979  11.166  1.00  0.00           N  
ATOM    350  CA  GLY A  22      26.612  -9.823  12.554  1.00  0.00           C  
ATOM    351  C   GLY A  22      28.091 -10.146  12.728  1.00  0.00           C  
ATOM    352  O   GLY A  22      28.543 -10.452  13.832  1.00  0.00           O  
ATOM    353  H   GLY A  22      26.315  -9.205  10.527  1.00  0.00           H  
ATOM    354 1HA  GLY A  22      26.420  -8.799  12.878  1.00  0.00           H  
ATOM    355 2HA  GLY A  22      26.016 -10.478  13.189  1.00  0.00           H  
ATOM    356  N   ASP A  23      28.839 -10.077  11.633  1.00  0.00           N  
ATOM    357  CA  ASP A  23      30.264 -10.389  11.657  1.00  0.00           C  
ATOM    358  C   ASP A  23      31.099  -9.132  11.865  1.00  0.00           C  
ATOM    359  O   ASP A  23      31.374  -8.394  10.919  1.00  0.00           O  
ATOM    360  CB  ASP A  23      30.684 -11.079  10.356  1.00  0.00           C  
ATOM    361  CG  ASP A  23      32.149 -11.491  10.352  1.00  0.00           C  
ATOM    362  OD1 ASP A  23      32.903 -10.942  11.120  1.00  0.00           O  
ATOM    363  OD2 ASP A  23      32.501 -12.350   9.578  1.00  0.00           O1-
ATOM    364  H   ASP A  23      28.411  -9.802  10.761  1.00  0.00           H  
ATOM    365  HA  ASP A  23      30.456 -11.057  12.496  1.00  0.00           H  
ATOM    366 1HB  ASP A  23      30.071 -11.967  10.202  1.00  0.00           H  
ATOM    367 2HB  ASP A  23      30.506 -10.408   9.516  1.00  0.00           H  
ATOM    368  N   GLU A  24      31.501  -8.895  13.109  1.00  0.00           N  
ATOM    369  CA  GLU A  24      32.182  -7.656  13.470  1.00  0.00           C  
ATOM    370  C   GLU A  24      33.554  -7.570  12.816  1.00  0.00           C  
ATOM    371  O   GLU A  24      33.983  -6.498  12.389  1.00  0.00           O  
ATOM    372  CB  GLU A  24      32.324  -7.550  14.990  1.00  0.00           C  
ATOM    373  CG  GLU A  24      31.010  -7.352  15.732  1.00  0.00           C  
ATOM    374  CD  GLU A  24      30.350  -6.039  15.414  1.00  0.00           C  
ATOM    375  OE1 GLU A  24      30.993  -5.025  15.545  1.00  0.00           O  
ATOM    376  OE2 GLU A  24      29.201  -6.050  15.039  1.00  0.00           O1-
ATOM    377  H   GLU A  24      31.331  -9.590  13.822  1.00  0.00           H  
ATOM    378  HA  GLU A  24      31.588  -6.817  13.107  1.00  0.00           H  
ATOM    379 1HB  GLU A  24      32.793  -8.455  15.376  1.00  0.00           H  
ATOM    380 2HB  GLU A  24      32.977  -6.712  15.237  1.00  0.00           H  
ATOM    381 1HG  GLU A  24      30.330  -8.161  15.468  1.00  0.00           H  
ATOM    382 2HG  GLU A  24      31.198  -7.408  16.804  1.00  0.00           H  
ATOM    383  N   GLU A  25      34.239  -8.706  12.737  1.00  0.00           N  
ATOM    384  CA  GLU A  25      35.560  -8.763  12.123  1.00  0.00           C  
ATOM    385  C   GLU A  25      35.510  -8.319  10.666  1.00  0.00           C  
ATOM    386  O   GLU A  25      36.243  -7.419  10.255  1.00  0.00           O  
ATOM    387  CB  GLU A  25      36.131 -10.180  12.217  1.00  0.00           C  
ATOM    388  CG  GLU A  25      37.510 -10.345  11.594  1.00  0.00           C  
ATOM    389  CD  GLU A  25      38.041 -11.746  11.711  1.00  0.00           C  
ATOM    390  OE1 GLU A  25      37.453 -12.527  12.420  1.00  0.00           O  
ATOM    391  OE2 GLU A  25      39.037 -12.036  11.091  1.00  0.00           O1-
ATOM    392  H   GLU A  25      33.834  -9.551  13.111  1.00  0.00           H  
ATOM    393  HA  GLU A  25      36.219  -8.076  12.655  1.00  0.00           H  
ATOM    394 1HB  GLU A  25      36.199 -10.476  13.264  1.00  0.00           H  
ATOM    395 2HB  GLU A  25      35.455 -10.878  11.723  1.00  0.00           H  
ATOM    396 1HG  GLU A  25      37.455 -10.077  10.539  1.00  0.00           H  
ATOM    397 2HG  GLU A  25      38.201  -9.657  12.079  1.00  0.00           H  
ATOM    398  N   GLU A  26      34.642  -8.956   9.888  1.00  0.00           N  
ATOM    399  CA  GLU A  26      34.510  -8.643   8.471  1.00  0.00           C  
ATOM    400  C   GLU A  26      33.975  -7.231   8.266  1.00  0.00           C  
ATOM    401  O   GLU A  26      34.388  -6.528   7.344  1.00  0.00           O  
ATOM    402  CB  GLU A  26      33.588  -9.654   7.786  1.00  0.00           C  
ATOM    403  CG  GLU A  26      33.503  -9.502   6.273  1.00  0.00           C  
ATOM    404  CD  GLU A  26      34.805  -9.796   5.582  1.00  0.00           C  
ATOM    405  OE1 GLU A  26      35.766 -10.073   6.258  1.00  0.00           O  
ATOM    406  OE2 GLU A  26      34.839  -9.743   4.375  1.00  0.00           O1-
ATOM    407  H   GLU A  26      34.059  -9.677  10.289  1.00  0.00           H  
ATOM    408  HA  GLU A  26      35.498  -8.692   8.012  1.00  0.00           H  
ATOM    409 1HB  GLU A  26      33.933 -10.666   8.001  1.00  0.00           H  
ATOM    410 2HB  GLU A  26      32.580  -9.559   8.189  1.00  0.00           H  
ATOM    411 1HG  GLU A  26      32.741 -10.183   5.893  1.00  0.00           H  
ATOM    412 2HG  GLU A  26      33.193  -8.485   6.038  1.00  0.00           H  
ATOM    413  N   PHE A  27      33.054  -6.822   9.131  1.00  0.00           N  
ATOM    414  CA  PHE A  27      32.469  -5.488   9.056  1.00  0.00           C  
ATOM    415  C   PHE A  27      33.544  -4.411   9.123  1.00  0.00           C  
ATOM    416  O   PHE A  27      33.603  -3.526   8.270  1.00  0.00           O  
ATOM    417  CB  PHE A  27      31.461  -5.282  10.189  1.00  0.00           C  
ATOM    418  CG  PHE A  27      30.892  -3.893  10.248  1.00  0.00           C  
ATOM    419  CD1 PHE A  27      29.849  -3.520   9.412  1.00  0.00           C  
ATOM    420  CD2 PHE A  27      31.397  -2.957  11.137  1.00  0.00           C  
ATOM    421  CE1 PHE A  27      29.324  -2.242   9.466  1.00  0.00           C  
ATOM    422  CE2 PHE A  27      30.874  -1.680  11.194  1.00  0.00           C  
ATOM    423  CZ  PHE A  27      29.836  -1.322  10.356  1.00  0.00           C  
ATOM    424  H   PHE A  27      32.749  -7.452   9.861  1.00  0.00           H  
ATOM    425  HA  PHE A  27      31.960  -5.389   8.098  1.00  0.00           H  
ATOM    426 1HB  PHE A  27      30.636  -5.983  10.074  1.00  0.00           H  
ATOM    427 2HB  PHE A  27      31.940  -5.494  11.144  1.00  0.00           H  
ATOM    428  HD1 PHE A  27      29.444  -4.247   8.709  1.00  0.00           H  
ATOM    429  HD2 PHE A  27      32.217  -3.240  11.799  1.00  0.00           H  
ATOM    430  HE1 PHE A  27      28.506  -1.962   8.803  1.00  0.00           H  
ATOM    431  HE2 PHE A  27      31.279  -0.954  11.898  1.00  0.00           H  
ATOM    432  HZ  PHE A  27      29.424  -0.315  10.398  1.00  0.00           H  
ATOM    433  N   ARG A  28      34.397  -4.494  10.139  1.00  0.00           N  
ATOM    434  CA  ARG A  28      35.451  -3.508  10.337  1.00  0.00           C  
ATOM    435  C   ARG A  28      36.436  -3.516   9.174  1.00  0.00           C  
ATOM    436  O   ARG A  28      36.871  -2.461   8.713  1.00  0.00           O  
ATOM    437  CB  ARG A  28      36.199  -3.779  11.634  1.00  0.00           C  
ATOM    438  CG  ARG A  28      37.290  -2.773  11.965  1.00  0.00           C  
ATOM    439  CD  ARG A  28      37.767  -2.920  13.364  1.00  0.00           C  
ATOM    440  NE  ARG A  28      38.405  -4.207  13.587  1.00  0.00           N  
ATOM    441  CZ  ARG A  28      38.745  -4.693  14.797  1.00  0.00           C  
ATOM    442  NH1 ARG A  28      38.504  -3.988  15.880  1.00  0.00           N1+
ATOM    443  NH2 ARG A  28      39.323  -5.878  14.895  1.00  0.00           N  
ATOM    444  H   ARG A  28      34.309  -5.260  10.793  1.00  0.00           H  
ATOM    445  HA  ARG A  28      34.996  -2.519  10.380  1.00  0.00           H  
ATOM    446 1HB  ARG A  28      35.495  -3.786  12.465  1.00  0.00           H  
ATOM    447 2HB  ARG A  28      36.662  -4.765  11.589  1.00  0.00           H  
ATOM    448 1HG  ARG A  28      38.138  -2.923  11.296  1.00  0.00           H  
ATOM    449 2HG  ARG A  28      36.903  -1.761  11.839  1.00  0.00           H  
ATOM    450 1HD  ARG A  28      38.492  -2.137  13.585  1.00  0.00           H  
ATOM    451 2HD  ARG A  28      36.923  -2.835  14.047  1.00  0.00           H  
ATOM    452  HE  ARG A  28      38.606  -4.779  12.777  1.00  0.00           H  
ATOM    453 1HH1 ARG A  28      38.063  -3.082  15.805  1.00  0.00           H  
ATOM    454 2HH1 ARG A  28      38.759  -4.352  16.786  1.00  0.00           H  
ATOM    455 1HH2 ARG A  28      39.508  -6.420  14.062  1.00  0.00           H  
ATOM    456 2HH2 ARG A  28      39.578  -6.241  15.801  1.00  0.00           H  
ATOM    457  N   LYS A  29      36.783  -4.709   8.707  1.00  0.00           N  
ATOM    458  CA  LYS A  29      37.704  -4.855   7.587  1.00  0.00           C  
ATOM    459  C   LYS A  29      37.136  -4.225   6.321  1.00  0.00           C  
ATOM    460  O   LYS A  29      37.827  -3.482   5.621  1.00  0.00           O  
ATOM    461  CB  LYS A  29      38.021  -6.331   7.344  1.00  0.00           C  
ATOM    462  CG  LYS A  29      38.908  -6.967   8.406  1.00  0.00           C  
ATOM    463  CD  LYS A  29      39.130  -8.446   8.128  1.00  0.00           C  
ATOM    464  CE  LYS A  29      40.042  -9.076   9.171  1.00  0.00           C  
ATOM    465  NZ  LYS A  29      40.222 -10.535   8.945  1.00  0.00           N1+
ATOM    466  H   LYS A  29      36.400  -5.538   9.138  1.00  0.00           H  
ATOM    467  HA  LYS A  29      38.630  -4.332   7.829  1.00  0.00           H  
ATOM    468 1HB  LYS A  29      37.093  -6.901   7.299  1.00  0.00           H  
ATOM    469 2HB  LYS A  29      38.520  -6.442   6.381  1.00  0.00           H  
ATOM    470 1HG  LYS A  29      39.874  -6.460   8.425  1.00  0.00           H  
ATOM    471 2HG  LYS A  29      38.441  -6.856   9.384  1.00  0.00           H  
ATOM    472 1HD  LYS A  29      38.171  -8.966   8.135  1.00  0.00           H  
ATOM    473 2HD  LYS A  29      39.582  -8.567   7.144  1.00  0.00           H  
ATOM    474 1HE  LYS A  29      41.018  -8.593   9.140  1.00  0.00           H  
ATOM    475 2HE  LYS A  29      39.618  -8.924  10.164  1.00  0.00           H  
ATOM    476 1HZ  LYS A  29      40.831 -10.914   9.656  1.00  0.00           H  
ATOM    477 2HZ  LYS A  29      39.324 -10.997   8.990  1.00  0.00           H  
ATOM    478 3HZ  LYS A  29      40.632 -10.687   8.034  1.00  0.00           H  
ATOM    479  N   ALA A  30      35.874  -4.525   6.032  1.00  0.00           N  
ATOM    480  CA  ALA A  30      35.218  -4.004   4.840  1.00  0.00           C  
ATOM    481  C   ALA A  30      34.991  -2.500   4.948  1.00  0.00           C  
ATOM    482  O   ALA A  30      35.163  -1.765   3.977  1.00  0.00           O  
ATOM    483  CB  ALA A  30      33.897  -4.724   4.605  1.00  0.00           C  
ATOM    484  H   ALA A  30      35.358  -5.130   6.654  1.00  0.00           H  
ATOM    485  HA  ALA A  30      35.866  -4.177   3.982  1.00  0.00           H  
ATOM    486 1HB  ALA A  30      33.418  -4.324   3.711  1.00  0.00           H  
ATOM    487 2HB  ALA A  30      34.083  -5.790   4.472  1.00  0.00           H  
ATOM    488 3HB  ALA A  30      33.244  -4.572   5.463  1.00  0.00           H  
ATOM    489  N   ALA A  31      34.603  -2.050   6.136  1.00  0.00           N  
ATOM    490  CA  ALA A  31      34.354  -0.634   6.375  1.00  0.00           C  
ATOM    491  C   ALA A  31      35.618   0.191   6.167  1.00  0.00           C  
ATOM    492  O   ALA A  31      35.601   1.203   5.465  1.00  0.00           O  
ATOM    493  CB  ALA A  31      33.809  -0.423   7.779  1.00  0.00           C  
ATOM    494  H   ALA A  31      34.478  -2.707   6.895  1.00  0.00           H  
ATOM    495  HA  ALA A  31      33.612  -0.287   5.656  1.00  0.00           H  
ATOM    496 1HB  ALA A  31      33.626   0.640   7.941  1.00  0.00           H  
ATOM    497 2HB  ALA A  31      32.874  -0.973   7.893  1.00  0.00           H  
ATOM    498 3HB  ALA A  31      34.531  -0.782   8.509  1.00  0.00           H  
ATOM    499  N   GLU A  32      36.711  -0.248   6.779  1.00  0.00           N  
ATOM    500  CA  GLU A  32      37.988   0.444   6.656  1.00  0.00           C  
ATOM    501  C   GLU A  32      38.504   0.397   5.223  1.00  0.00           C  
ATOM    502  O   GLU A  32      39.095   1.360   4.733  1.00  0.00           O  
ATOM    503  CB  GLU A  32      39.022  -0.172   7.602  1.00  0.00           C  
ATOM    504  CG  GLU A  32      38.785   0.128   9.075  1.00  0.00           C  
ATOM    505  CD  GLU A  32      39.835  -0.468   9.970  1.00  0.00           C  
ATOM    506  OE1 GLU A  32      40.566  -1.314   9.514  1.00  0.00           O  
ATOM    507  OE2 GLU A  32      39.906  -0.077  11.111  1.00  0.00           O1-
ATOM    508  H   GLU A  32      36.657  -1.083   7.347  1.00  0.00           H  
ATOM    509  HA  GLU A  32      37.843   1.492   6.919  1.00  0.00           H  
ATOM    510 1HB  GLU A  32      39.028  -1.255   7.478  1.00  0.00           H  
ATOM    511 2HB  GLU A  32      40.016   0.192   7.342  1.00  0.00           H  
ATOM    512 1HG  GLU A  32      38.773   1.209   9.217  1.00  0.00           H  
ATOM    513 2HG  GLU A  32      37.808  -0.259   9.361  1.00  0.00           H  
ATOM    514  N   LYS A  33      38.277  -0.729   4.556  1.00  0.00           N  
ATOM    515  CA  LYS A  33      38.650  -0.875   3.153  1.00  0.00           C  
ATOM    516  C   LYS A  33      37.926   0.139   2.280  1.00  0.00           C  
ATOM    517  O   LYS A  33      38.534   0.784   1.426  1.00  0.00           O  
ATOM    518  CB  LYS A  33      38.354  -2.294   2.665  1.00  0.00           C  
ATOM    519  CG  LYS A  33      38.746  -2.557   1.217  1.00  0.00           C  
ATOM    520  CD  LYS A  33      38.492  -4.006   0.830  1.00  0.00           C  
ATOM    521  CE  LYS A  33      38.859  -4.263  -0.624  1.00  0.00           C  
ATOM    522  NZ  LYS A  33      38.631  -5.681  -1.013  1.00  0.00           N1+
ATOM    523  H   LYS A  33      37.834  -1.503   5.029  1.00  0.00           H  
ATOM    524  HA  LYS A  33      39.720  -0.689   3.058  1.00  0.00           H  
ATOM    525 1HB  LYS A  33      38.884  -3.013   3.291  1.00  0.00           H  
ATOM    526 2HB  LYS A  33      37.287  -2.498   2.765  1.00  0.00           H  
ATOM    527 1HG  LYS A  33      38.167  -1.907   0.560  1.00  0.00           H  
ATOM    528 2HG  LYS A  33      39.803  -2.333   1.081  1.00  0.00           H  
ATOM    529 1HD  LYS A  33      39.085  -4.662   1.467  1.00  0.00           H  
ATOM    530 2HD  LYS A  33      37.438  -4.242   0.976  1.00  0.00           H  
ATOM    531 1HE  LYS A  33      38.260  -3.622  -1.269  1.00  0.00           H  
ATOM    532 2HE  LYS A  33      39.909  -4.021  -0.783  1.00  0.00           H  
ATOM    533 1HZ  LYS A  33      38.886  -5.810  -1.982  1.00  0.00           H  
ATOM    534 2HZ  LYS A  33      39.196  -6.285  -0.433  1.00  0.00           H  
ATOM    535 3HZ  LYS A  33      37.655  -5.912  -0.889  1.00  0.00           H  
ATOM    536  N   ALA A  34      36.622   0.277   2.499  1.00  0.00           N  
ATOM    537  CA  ALA A  34      35.819   1.248   1.764  1.00  0.00           C  
ATOM    538  C   ALA A  34      36.308   2.668   2.015  1.00  0.00           C  
ATOM    539  O   ALA A  34      36.411   3.472   1.091  1.00  0.00           O  
ATOM    540  CB  ALA A  34      34.352   1.119   2.148  1.00  0.00           C  
ATOM    541  H   ALA A  34      36.176  -0.307   3.192  1.00  0.00           H  
ATOM    542  HA  ALA A  34      35.923   1.048   0.699  1.00  0.00           H  
ATOM    543 1HB  ALA A  34      33.765   1.850   1.593  1.00  0.00           H  
ATOM    544 2HB  ALA A  34      34.000   0.116   1.909  1.00  0.00           H  
ATOM    545 3HB  ALA A  34      34.238   1.298   3.215  1.00  0.00           H  
ATOM    546  N   LEU A  35      36.609   2.972   3.274  1.00  0.00           N  
ATOM    547  CA  LEU A  35      37.097   4.293   3.648  1.00  0.00           C  
ATOM    548  C   LEU A  35      38.448   4.582   3.005  1.00  0.00           C  
ATOM    549  O   LEU A  35      38.684   5.680   2.501  1.00  0.00           O  
ATOM    550  CB  LEU A  35      37.216   4.403   5.173  1.00  0.00           C  
ATOM    551  CG  LEU A  35      35.892   4.379   5.947  1.00  0.00           C  
ATOM    552  CD1 LEU A  35      36.177   4.290   7.440  1.00  0.00           C  
ATOM    553  CD2 LEU A  35      35.088   5.628   5.617  1.00  0.00           C  
ATOM    554  H   LEU A  35      36.495   2.268   3.990  1.00  0.00           H  
ATOM    555  HA  LEU A  35      36.393   5.040   3.283  1.00  0.00           H  
ATOM    556 1HB  LEU A  35      37.826   3.576   5.535  1.00  0.00           H  
ATOM    557 2HB  LEU A  35      37.725   5.336   5.416  1.00  0.00           H  
ATOM    558  HG  LEU A  35      35.321   3.495   5.663  1.00  0.00           H  
ATOM    559 1HD1 LEU A  35      35.236   4.272   7.989  1.00  0.00           H  
ATOM    560 2HD1 LEU A  35      36.736   3.377   7.650  1.00  0.00           H  
ATOM    561 3HD1 LEU A  35      36.762   5.155   7.750  1.00  0.00           H  
ATOM    562 1HD2 LEU A  35      34.146   5.610   6.166  1.00  0.00           H  
ATOM    563 2HD2 LEU A  35      35.658   6.513   5.902  1.00  0.00           H  
ATOM    564 3HD2 LEU A  35      34.884   5.657   4.547  1.00  0.00           H  
ATOM    565  N   GLU A  36      39.332   3.591   3.025  1.00  0.00           N  
ATOM    566  CA  GLU A  36      40.639   3.715   2.390  1.00  0.00           C  
ATOM    567  C   GLU A  36      40.501   3.991   0.897  1.00  0.00           C  
ATOM    568  O   GLU A  36      41.119   4.914   0.369  1.00  0.00           O  
ATOM    569  CB  GLU A  36      41.462   2.444   2.610  1.00  0.00           C  
ATOM    570  CG  GLU A  36      42.832   2.460   1.946  1.00  0.00           C  
ATOM    571  CD  GLU A  36      43.591   1.177   2.140  1.00  0.00           C  
ATOM    572  OE1 GLU A  36      43.256   0.440   3.037  1.00  0.00           O  
ATOM    573  OE2 GLU A  36      44.506   0.932   1.389  1.00  0.00           O1-
ATOM    574  H   GLU A  36      39.092   2.729   3.494  1.00  0.00           H  
ATOM    575  HA  GLU A  36      41.161   4.562   2.835  1.00  0.00           H  
ATOM    576 1HB  GLU A  36      41.610   2.286   3.678  1.00  0.00           H  
ATOM    577 2HB  GLU A  36      40.914   1.585   2.224  1.00  0.00           H  
ATOM    578 1HG  GLU A  36      42.705   2.636   0.878  1.00  0.00           H  
ATOM    579 2HG  GLU A  36      43.413   3.285   2.356  1.00  0.00           H  
ATOM    580  N   LEU A  37      39.685   3.187   0.226  1.00  0.00           N  
ATOM    581  CA  LEU A  37      39.484   3.326  -1.213  1.00  0.00           C  
ATOM    582  C   LEU A  37      38.863   4.674  -1.552  1.00  0.00           C  
ATOM    583  O   LEU A  37      39.205   5.289  -2.563  1.00  0.00           O  
ATOM    584  CB  LEU A  37      38.586   2.198  -1.736  1.00  0.00           C  
ATOM    585  CG  LEU A  37      39.206   0.795  -1.726  1.00  0.00           C  
ATOM    586  CD1 LEU A  37      38.126  -0.241  -2.007  1.00  0.00           C  
ATOM    587  CD2 LEU A  37      40.316   0.723  -2.764  1.00  0.00           C  
ATOM    588  H   LEU A  37      39.192   2.458   0.722  1.00  0.00           H  
ATOM    589  HA  LEU A  37      40.455   3.276  -1.704  1.00  0.00           H  
ATOM    590 1HB  LEU A  37      37.682   2.164  -1.129  1.00  0.00           H  
ATOM    591 2HB  LEU A  37      38.301   2.427  -2.762  1.00  0.00           H  
ATOM    592  HG  LEU A  37      39.619   0.586  -0.738  1.00  0.00           H  
ATOM    593 1HD1 LEU A  37      38.567  -1.238  -2.000  1.00  0.00           H  
ATOM    594 2HD1 LEU A  37      37.355  -0.181  -1.239  1.00  0.00           H  
ATOM    595 3HD1 LEU A  37      37.683  -0.048  -2.983  1.00  0.00           H  
ATOM    596 1HD2 LEU A  37      40.758  -0.274  -2.756  1.00  0.00           H  
ATOM    597 2HD2 LEU A  37      39.904   0.930  -3.752  1.00  0.00           H  
ATOM    598 3HD2 LEU A  37      41.083   1.461  -2.528  1.00  0.00           H  
ATOM    599  N   ALA A  38      37.950   5.130  -0.704  1.00  0.00           N  
ATOM    600  CA  ALA A  38      37.343   6.447  -0.865  1.00  0.00           C  
ATOM    601  C   ALA A  38      38.393   7.549  -0.798  1.00  0.00           C  
ATOM    602  O   ALA A  38      38.359   8.500  -1.578  1.00  0.00           O  
ATOM    603  CB  ALA A  38      36.273   6.671   0.194  1.00  0.00           C  
ATOM    604  H   ALA A  38      37.669   4.552   0.075  1.00  0.00           H  
ATOM    605  HA  ALA A  38      36.877   6.494  -1.849  1.00  0.00           H  
ATOM    606 1HB  ALA A  38      35.831   7.657   0.061  1.00  0.00           H  
ATOM    607 2HB  ALA A  38      35.499   5.909   0.097  1.00  0.00           H  
ATOM    608 3HB  ALA A  38      36.722   6.605   1.184  1.00  0.00           H  
ATOM    609  N   LYS A  39      39.325   7.415   0.140  1.00  0.00           N  
ATOM    610  CA  LYS A  39      40.426   8.364   0.267  1.00  0.00           C  
ATOM    611  C   LYS A  39      41.345   8.305  -0.944  1.00  0.00           C  
ATOM    612  O   LYS A  39      41.831   9.333  -1.420  1.00  0.00           O  
ATOM    613  CB  LYS A  39      41.222   8.093   1.544  1.00  0.00           C  
ATOM    614  CG  LYS A  39      40.491   8.454   2.830  1.00  0.00           C  
ATOM    615  CD  LYS A  39      41.332   8.127   4.055  1.00  0.00           C  
ATOM    616  CE  LYS A  39      40.603   8.487   5.341  1.00  0.00           C  
ATOM    617  NZ  LYS A  39      41.408   8.157   6.548  1.00  0.00           N1+
ATOM    618  H   LYS A  39      39.270   6.638   0.781  1.00  0.00           H  
ATOM    619  HA  LYS A  39      40.011   9.370   0.318  1.00  0.00           H  
ATOM    620 1HB  LYS A  39      41.483   7.035   1.594  1.00  0.00           H  
ATOM    621 2HB  LYS A  39      42.154   8.658   1.519  1.00  0.00           H  
ATOM    622 1HG  LYS A  39      40.263   9.521   2.832  1.00  0.00           H  
ATOM    623 2HG  LYS A  39      39.555   7.900   2.885  1.00  0.00           H  
ATOM    624 1HD  LYS A  39      41.563   7.061   4.064  1.00  0.00           H  
ATOM    625 2HD  LYS A  39      42.269   8.683   4.013  1.00  0.00           H  
ATOM    626 1HE  LYS A  39      40.381   9.553   5.347  1.00  0.00           H  
ATOM    627 2HE  LYS A  39      39.660   7.942   5.389  1.00  0.00           H  
ATOM    628 1HZ  LYS A  39      40.890   8.409   7.378  1.00  0.00           H  
ATOM    629 2HZ  LYS A  39      41.603   7.165   6.563  1.00  0.00           H  
ATOM    630 3HZ  LYS A  39      42.276   8.671   6.525  1.00  0.00           H  
ATOM    631  N   ARG A  40      41.585   7.097  -1.442  1.00  0.00           N  
ATOM    632  CA  ARG A  40      42.394   6.906  -2.640  1.00  0.00           C  
ATOM    633  C   ARG A  40      41.717   7.511  -3.863  1.00  0.00           C  
ATOM    634  O   ARG A  40      42.381   8.042  -4.753  1.00  0.00           O  
ATOM    635  CB  ARG A  40      42.649   5.426  -2.885  1.00  0.00           C  
ATOM    636  CG  ARG A  40      43.595   4.767  -1.894  1.00  0.00           C  
ATOM    637  CD  ARG A  40      43.807   3.331  -2.209  1.00  0.00           C  
ATOM    638  NE  ARG A  40      44.651   2.678  -1.220  1.00  0.00           N  
ATOM    639  CZ  ARG A  40      45.998   2.715  -1.221  1.00  0.00           C  
ATOM    640  NH1 ARG A  40      46.637   3.375  -2.161  1.00  0.00           N1+
ATOM    641  NH2 ARG A  40      46.676   2.087  -0.276  1.00  0.00           N  
ATOM    642  H   ARG A  40      41.195   6.288  -0.979  1.00  0.00           H  
ATOM    643  HA  ARG A  40      43.343   7.421  -2.501  1.00  0.00           H  
ATOM    644 1HB  ARG A  40      41.704   4.884  -2.849  1.00  0.00           H  
ATOM    645 2HB  ARG A  40      43.067   5.289  -3.882  1.00  0.00           H  
ATOM    646 1HG  ARG A  40      44.561   5.271  -1.923  1.00  0.00           H  
ATOM    647 2HG  ARG A  40      43.178   4.840  -0.889  1.00  0.00           H  
ATOM    648 1HD  ARG A  40      42.846   2.818  -2.229  1.00  0.00           H  
ATOM    649 2HD  ARG A  40      44.288   3.240  -3.182  1.00  0.00           H  
ATOM    650  HE  ARG A  40      44.194   2.161  -0.481  1.00  0.00           H  
ATOM    651 1HH1 ARG A  40      46.119   3.855  -2.883  1.00  0.00           H  
ATOM    652 2HH1 ARG A  40      47.646   3.402  -2.161  1.00  0.00           H  
ATOM    653 1HH2 ARG A  40      46.184   1.580   0.447  1.00  0.00           H  
ATOM    654 2HH2 ARG A  40      47.684   2.114  -0.276  1.00  0.00           H  
ATOM    655  N   LEU A  41      40.391   7.424  -3.902  1.00  0.00           N  
ATOM    656  CA  LEU A  41      39.612   8.075  -4.950  1.00  0.00           C  
ATOM    657  C   LEU A  41      39.820   9.584  -4.935  1.00  0.00           C  
ATOM    658  O   LEU A  41      40.061  10.196  -5.975  1.00  0.00           O  
ATOM    659  CB  LEU A  41      38.121   7.757  -4.778  1.00  0.00           C  
ATOM    660  CG  LEU A  41      37.178   8.427  -5.784  1.00  0.00           C  
ATOM    661  CD1 LEU A  41      37.540   7.983  -7.195  1.00  0.00           C  
ATOM    662  CD2 LEU A  41      35.738   8.065  -5.450  1.00  0.00           C  
ATOM    663  H   LEU A  41      39.910   6.896  -3.188  1.00  0.00           H  
ATOM    664  HA  LEU A  41      39.954   7.704  -5.916  1.00  0.00           H  
ATOM    665 1HB  LEU A  41      37.984   6.680  -4.862  1.00  0.00           H  
ATOM    666 2HB  LEU A  41      37.813   8.065  -3.779  1.00  0.00           H  
ATOM    667  HG  LEU A  41      37.301   9.509  -5.734  1.00  0.00           H  
ATOM    668 1HD1 LEU A  41      36.869   8.460  -7.910  1.00  0.00           H  
ATOM    669 2HD1 LEU A  41      38.568   8.272  -7.415  1.00  0.00           H  
ATOM    670 3HD1 LEU A  41      37.442   6.901  -7.272  1.00  0.00           H  
ATOM    671 1HD2 LEU A  41      35.067   8.542  -6.165  1.00  0.00           H  
ATOM    672 2HD2 LEU A  41      35.614   6.983  -5.502  1.00  0.00           H  
ATOM    673 3HD2 LEU A  41      35.501   8.410  -4.443  1.00  0.00           H  
ATOM    674  N   VAL A  42      39.726  10.178  -3.750  1.00  0.00           N  
ATOM    675  CA  VAL A  42      39.933  11.612  -3.594  1.00  0.00           C  
ATOM    676  C   VAL A  42      41.304  12.031  -4.110  1.00  0.00           C  
ATOM    677  O   VAL A  42      41.432  13.021  -4.827  1.00  0.00           O  
ATOM    678  CB  VAL A  42      39.801  12.012  -2.113  1.00  0.00           C  
ATOM    679  CG1 VAL A  42      40.229  13.458  -1.911  1.00  0.00           C  
ATOM    680  CG2 VAL A  42      38.368  11.804  -1.646  1.00  0.00           C  
ATOM    681  H   VAL A  42      39.505   9.621  -2.937  1.00  0.00           H  
ATOM    682  HA  VAL A  42      39.184  12.137  -4.184  1.00  0.00           H  
ATOM    683  HB  VAL A  42      40.471  11.393  -1.517  1.00  0.00           H  
ATOM    684 1HG1 VAL A  42      40.129  13.724  -0.859  1.00  0.00           H  
ATOM    685 2HG1 VAL A  42      41.268  13.576  -2.218  1.00  0.00           H  
ATOM    686 3HG1 VAL A  42      39.596  14.112  -2.512  1.00  0.00           H  
ATOM    687 1HG2 VAL A  42      38.281  12.089  -0.598  1.00  0.00           H  
ATOM    688 2HG2 VAL A  42      37.697  12.419  -2.246  1.00  0.00           H  
ATOM    689 3HG2 VAL A  42      38.097  10.754  -1.761  1.00  0.00           H  
ATOM    690  N   GLU A  43      42.327  11.269  -3.740  1.00  0.00           N  
ATOM    691  CA  GLU A  43      43.689  11.549  -4.178  1.00  0.00           C  
ATOM    692  C   GLU A  43      43.773  11.641  -5.697  1.00  0.00           C  
ATOM    693  O   GLU A  43      44.205  12.657  -6.244  1.00  0.00           O  
ATOM    694  CB  GLU A  43      44.645  10.468  -3.669  1.00  0.00           C  
ATOM    695  CG  GLU A  43      46.095  10.662  -4.089  1.00  0.00           C  
ATOM    696  CD  GLU A  43      46.998   9.565  -3.598  1.00  0.00           C  
ATOM    697  OE1 GLU A  43      46.540   8.734  -2.851  1.00  0.00           O  
ATOM    698  OE2 GLU A  43      48.148   9.558  -3.971  1.00  0.00           O1-
ATOM    699  H   GLU A  43      42.158  10.474  -3.140  1.00  0.00           H  
ATOM    700  HA  GLU A  43      43.992  12.514  -3.771  1.00  0.00           H  
ATOM    701 1HB  GLU A  43      44.613  10.438  -2.579  1.00  0.00           H  
ATOM    702 2HB  GLU A  43      44.319   9.493  -4.032  1.00  0.00           H  
ATOM    703 1HG  GLU A  43      46.145  10.698  -5.177  1.00  0.00           H  
ATOM    704 2HG  GLU A  43      46.449  11.617  -3.704  1.00  0.00           H  
ATOM    705  N   GLN A  44      43.355  10.576  -6.372  1.00  0.00           N  
ATOM    706  CA  GLN A  44      43.444  10.508  -7.826  1.00  0.00           C  
ATOM    707  C   GLN A  44      42.499  11.505  -8.484  1.00  0.00           C  
ATOM    708  O   GLN A  44      42.863  12.178  -9.449  1.00  0.00           O  
ATOM    709  CB  GLN A  44      43.133   9.091  -8.317  1.00  0.00           C  
ATOM    710  CG  GLN A  44      43.385   8.876  -9.799  1.00  0.00           C  
ATOM    711  CD  GLN A  44      44.851   9.012 -10.163  1.00  0.00           C  
ATOM    712  NE2 GLN A  44      45.125   9.692 -11.270  1.00  0.00           N  
ATOM    713  OE1 GLN A  44      45.729   8.510  -9.455  1.00  0.00           O  
ATOM    714  H   GLN A  44      42.965   9.794  -5.867  1.00  0.00           H  
ATOM    715  HA  GLN A  44      44.461  10.772  -8.123  1.00  0.00           H  
ATOM    716 1HB  GLN A  44      43.740   8.373  -7.765  1.00  0.00           H  
ATOM    717 2HB  GLN A  44      42.087   8.858  -8.116  1.00  0.00           H  
ATOM    718 1HG  GLN A  44      43.056   7.873 -10.071  1.00  0.00           H  
ATOM    719 2HG  GLN A  44      42.822   9.619 -10.364  1.00  0.00           H  
ATOM    720 1HE2 GLN A  44      46.075   9.814 -11.561  1.00  0.00           H  
ATOM    721 2HE2 GLN A  44      44.382  10.082 -11.815  1.00  0.00           H  
ATOM    722  N   ALA A  45      41.284  11.597  -7.956  1.00  0.00           N  
ATOM    723  CA  ALA A  45      40.272  12.487  -8.514  1.00  0.00           C  
ATOM    724  C   ALA A  45      40.719  13.941  -8.443  1.00  0.00           C  
ATOM    725  O   ALA A  45      40.493  14.715  -9.373  1.00  0.00           O  
ATOM    726  CB  ALA A  45      38.947  12.304  -7.787  1.00  0.00           C  
ATOM    727  H   ALA A  45      41.055  11.036  -7.148  1.00  0.00           H  
ATOM    728  HA  ALA A  45      40.130  12.235  -9.564  1.00  0.00           H  
ATOM    729 1HB  ALA A  45      38.203  12.976  -8.215  1.00  0.00           H  
ATOM    730 2HB  ALA A  45      38.612  11.273  -7.895  1.00  0.00           H  
ATOM    731 3HB  ALA A  45      39.078  12.533  -6.730  1.00  0.00           H  
ATOM    732  N   LYS A  46      41.353  14.308  -7.333  1.00  0.00           N  
ATOM    733  CA  LYS A  46      41.915  15.644  -7.179  1.00  0.00           C  
ATOM    734  C   LYS A  46      43.006  15.905  -8.207  1.00  0.00           C  
ATOM    735  O   LYS A  46      43.087  16.993  -8.778  1.00  0.00           O  
ATOM    736  CB  LYS A  46      42.469  15.831  -5.765  1.00  0.00           C  
ATOM    737  CG  LYS A  46      43.011  17.225  -5.482  1.00  0.00           C  
ATOM    738  CD  LYS A  46      43.393  17.383  -4.018  1.00  0.00           C  
ATOM    739  CE  LYS A  46      43.906  18.785  -3.726  1.00  0.00           C  
ATOM    740  NZ  LYS A  46      44.249  18.965  -2.289  1.00  0.00           N1+
ATOM    741  H   LYS A  46      41.447  13.643  -6.578  1.00  0.00           H  
ATOM    742  HA  LYS A  46      41.122  16.375  -7.345  1.00  0.00           H  
ATOM    743 1HB  LYS A  46      41.685  15.622  -5.037  1.00  0.00           H  
ATOM    744 2HB  LYS A  46      43.275  15.117  -5.593  1.00  0.00           H  
ATOM    745 1HG  LYS A  46      43.891  17.406  -6.100  1.00  0.00           H  
ATOM    746 2HG  LYS A  46      42.254  17.968  -5.733  1.00  0.00           H  
ATOM    747 1HD  LYS A  46      42.523  17.185  -3.391  1.00  0.00           H  
ATOM    748 2HD  LYS A  46      44.171  16.662  -3.765  1.00  0.00           H  
ATOM    749 1HE  LYS A  46      44.794  18.980  -4.326  1.00  0.00           H  
ATOM    750 2HE  LYS A  46      43.144  19.515  -3.998  1.00  0.00           H  
ATOM    751 1HZ  LYS A  46      44.584  19.906  -2.138  1.00  0.00           H  
ATOM    752 2HZ  LYS A  46      43.427  18.805  -1.724  1.00  0.00           H  
ATOM    753 3HZ  LYS A  46      44.969  18.306  -2.029  1.00  0.00           H  
ATOM    754  N   LYS A  47      43.844  14.901  -8.441  1.00  0.00           N  
ATOM    755  CA  LYS A  47      44.887  14.994  -9.458  1.00  0.00           C  
ATOM    756  C   LYS A  47      44.286  15.113 -10.853  1.00  0.00           C  
ATOM    757  O   LYS A  47      44.817  15.821 -11.708  1.00  0.00           O  
ATOM    758  CB  LYS A  47      45.815  13.781  -9.386  1.00  0.00           C  
ATOM    759  CG  LYS A  47      46.697  13.735  -8.145  1.00  0.00           C  
ATOM    760  CD  LYS A  47      47.506  12.448  -8.089  1.00  0.00           C  
ATOM    761  CE  LYS A  47      48.345  12.375  -6.822  1.00  0.00           C  
ATOM    762  NZ  LYS A  47      49.086  11.089  -6.718  1.00  0.00           N1+
ATOM    763  H   LYS A  47      43.757  14.052  -7.902  1.00  0.00           H  
ATOM    764  HA  LYS A  47      45.472  15.895  -9.271  1.00  0.00           H  
ATOM    765 1HB  LYS A  47      45.221  12.867  -9.409  1.00  0.00           H  
ATOM    766 2HB  LYS A  47      46.467  13.769 -10.260  1.00  0.00           H  
ATOM    767 1HG  LYS A  47      47.381  14.584  -8.153  1.00  0.00           H  
ATOM    768 2HG  LYS A  47      46.073  13.801  -7.254  1.00  0.00           H  
ATOM    769 1HD  LYS A  47      46.830  11.592  -8.118  1.00  0.00           H  
ATOM    770 2HD  LYS A  47      48.167  12.396  -8.955  1.00  0.00           H  
ATOM    771 1HE  LYS A  47      49.062  13.195  -6.813  1.00  0.00           H  
ATOM    772 2HE  LYS A  47      47.698  12.478  -5.951  1.00  0.00           H  
ATOM    773 1HZ  LYS A  47      49.628  11.080  -5.866  1.00  0.00           H  
ATOM    774 2HZ  LYS A  47      48.429  10.321  -6.707  1.00  0.00           H  
ATOM    775 3HZ  LYS A  47      49.703  10.990  -7.511  1.00  0.00           H  
ATOM    776  N   GLU A  48      43.178  14.418 -11.076  1.00  0.00           N  
ATOM    777  CA  GLU A  48      42.479  14.476 -12.353  1.00  0.00           C  
ATOM    778  C   GLU A  48      41.738  15.798 -12.514  1.00  0.00           C  
ATOM    779  O   GLU A  48      41.636  16.333 -13.618  1.00  0.00           O  
ATOM    780  CB  GLU A  48      41.496  13.310 -12.478  1.00  0.00           C  
ATOM    781  CG  GLU A  48      42.154  11.940 -12.563  1.00  0.00           C  
ATOM    782  CD  GLU A  48      43.038  11.789 -13.769  1.00  0.00           C  
ATOM    783  OE1 GLU A  48      42.717  12.348 -14.790  1.00  0.00           O  
ATOM    784  OE2 GLU A  48      44.035  11.114 -13.669  1.00  0.00           O1-
ATOM    785  H   GLU A  48      42.809  13.831 -10.340  1.00  0.00           H  
ATOM    786  HA  GLU A  48      43.217  14.413 -13.155  1.00  0.00           H  
ATOM    787 1HB  GLU A  48      40.825  13.306 -11.618  1.00  0.00           H  
ATOM    788 2HB  GLU A  48      40.884  13.443 -13.370  1.00  0.00           H  
ATOM    789 1HG  GLU A  48      42.752  11.779 -11.666  1.00  0.00           H  
ATOM    790 2HG  GLU A  48      41.377  11.177 -12.589  1.00  0.00           H  
ATOM    791  N   GLY A  49      41.219  16.318 -11.407  1.00  0.00           N  
ATOM    792  CA  GLY A  49      40.434  17.545 -11.431  1.00  0.00           C  
ATOM    793  C   GLY A  49      38.941  17.245 -11.432  1.00  0.00           C  
ATOM    794  O   GLY A  49      38.145  17.993 -12.001  1.00  0.00           O  
ATOM    795  H   GLY A  49      41.375  15.851 -10.525  1.00  0.00           H  
ATOM    796 1HA  GLY A  49      40.685  18.156 -10.564  1.00  0.00           H  
ATOM    797 2HA  GLY A  49      40.692  18.124 -12.317  1.00  0.00           H  
ATOM    798  N   ASP A  50      38.564  16.141 -10.793  1.00  0.00           N  
ATOM    799  CA  ASP A  50      37.170  15.719 -10.752  1.00  0.00           C  
ATOM    800  C   ASP A  50      36.633  15.725  -9.326  1.00  0.00           C  
ATOM    801  O   ASP A  50      36.763  14.742  -8.598  1.00  0.00           O  
ATOM    802  CB  ASP A  50      37.015  14.321 -11.356  1.00  0.00           C  
ATOM    803  CG  ASP A  50      35.571  13.838 -11.370  1.00  0.00           C  
ATOM    804  OD1 ASP A  50      34.807  14.288 -10.549  1.00  0.00           O  
ATOM    805  OD2 ASP A  50      35.246  13.025 -12.202  1.00  0.00           O1-
ATOM    806  H   ASP A  50      39.262  15.584 -10.323  1.00  0.00           H  
ATOM    807  HA  ASP A  50      36.576  16.425 -11.332  1.00  0.00           H  
ATOM    808 1HB  ASP A  50      37.392  14.322 -12.378  1.00  0.00           H  
ATOM    809 2HB  ASP A  50      37.615  13.610 -10.786  1.00  0.00           H  
ATOM    810  N   PRO A  51      36.029  16.842  -8.932  1.00  0.00           N  
ATOM    811  CA  PRO A  51      35.547  17.010  -7.566  1.00  0.00           C  
ATOM    812  C   PRO A  51      34.276  16.206  -7.328  1.00  0.00           C  
ATOM    813  O   PRO A  51      33.895  15.954  -6.185  1.00  0.00           O  
ATOM    814  CB  PRO A  51      35.288  18.517  -7.475  1.00  0.00           C  
ATOM    815  CG  PRO A  51      34.977  18.920  -8.877  1.00  0.00           C  
ATOM    816  CD  PRO A  51      35.898  18.080  -9.721  1.00  0.00           C  
ATOM    817  HA  PRO A  51      36.313  16.633  -6.888  1.00  0.00           H  
ATOM    818 1HB  PRO A  51      34.458  18.715  -6.781  1.00  0.00           H  
ATOM    819 2HB  PRO A  51      36.174  19.028  -7.071  1.00  0.00           H  
ATOM    820 1HG  PRO A  51      33.915  18.737  -9.098  1.00  0.00           H  
ATOM    821 2HG  PRO A  51      35.147  19.999  -9.008  1.00  0.00           H  
ATOM    822 1HD  PRO A  51      35.431  17.892 -10.698  1.00  0.00           H  
ATOM    823 2HD  PRO A  51      36.860  18.601  -9.844  1.00  0.00           H  
ATOM    824  N   GLU A  52      33.622  15.807  -8.413  1.00  0.00           N  
ATOM    825  CA  GLU A  52      32.407  15.005  -8.324  1.00  0.00           C  
ATOM    826  C   GLU A  52      32.697  13.629  -7.737  1.00  0.00           C  
ATOM    827  O   GLU A  52      31.909  13.101  -6.955  1.00  0.00           O  
ATOM    828  CB  GLU A  52      31.763  14.857  -9.704  1.00  0.00           C  
ATOM    829  CG  GLU A  52      31.179  16.144 -10.268  1.00  0.00           C  
ATOM    830  CD  GLU A  52      30.569  15.963 -11.630  1.00  0.00           C  
ATOM    831  OE1 GLU A  52      30.654  14.881 -12.159  1.00  0.00           O  
ATOM    832  OE2 GLU A  52      30.018  16.909 -12.142  1.00  0.00           O1-
ATOM    833  H   GLU A  52      33.976  16.064  -9.323  1.00  0.00           H  
ATOM    834  HA  GLU A  52      31.708  15.509  -7.656  1.00  0.00           H  
ATOM    835 1HB  GLU A  52      32.503  14.487 -10.413  1.00  0.00           H  
ATOM    836 2HB  GLU A  52      30.961  14.120  -9.654  1.00  0.00           H  
ATOM    837 1HG  GLU A  52      30.413  16.513  -9.586  1.00  0.00           H  
ATOM    838 2HG  GLU A  52      31.967  16.894 -10.324  1.00  0.00           H  
ATOM    839  N   LEU A  53      33.832  13.055  -8.122  1.00  0.00           N  
ATOM    840  CA  LEU A  53      34.285  11.795  -7.547  1.00  0.00           C  
ATOM    841  C   LEU A  53      34.659  11.960  -6.080  1.00  0.00           C  
ATOM    842  O   LEU A  53      34.426  11.066  -5.265  1.00  0.00           O  
ATOM    843  CB  LEU A  53      35.490  11.258  -8.331  1.00  0.00           C  
ATOM    844  CG  LEU A  53      35.180  10.692  -9.722  1.00  0.00           C  
ATOM    845  CD1 LEU A  53      36.483  10.379 -10.445  1.00  0.00           C  
ATOM    846  CD2 LEU A  53      34.318   9.446  -9.584  1.00  0.00           C  
ATOM    847  H   LEU A  53      34.394  13.503  -8.831  1.00  0.00           H  
ATOM    848  HA  LEU A  53      33.466  11.075  -7.599  1.00  0.00           H  
ATOM    849 1HB  LEU A  53      36.211  12.065  -8.454  1.00  0.00           H  
ATOM    850 2HB  LEU A  53      35.959  10.466  -7.747  1.00  0.00           H  
ATOM    851  HG  LEU A  53      34.645  11.440 -10.308  1.00  0.00           H  
ATOM    852 1HD1 LEU A  53      36.263   9.977 -11.434  1.00  0.00           H  
ATOM    853 2HD1 LEU A  53      37.071  11.291 -10.548  1.00  0.00           H  
ATOM    854 3HD1 LEU A  53      37.049   9.644  -9.873  1.00  0.00           H  
ATOM    855 1HD2 LEU A  53      34.098   9.045 -10.573  1.00  0.00           H  
ATOM    856 2HD2 LEU A  53      34.853   8.697  -8.999  1.00  0.00           H  
ATOM    857 3HD2 LEU A  53      33.386   9.703  -9.080  1.00  0.00           H  
ATOM    858  N   VAL A  54      35.238  13.109  -5.749  1.00  0.00           N  
ATOM    859  CA  VAL A  54      35.555  13.436  -4.364  1.00  0.00           C  
ATOM    860  C   VAL A  54      34.298  13.466  -3.504  1.00  0.00           C  
ATOM    861  O   VAL A  54      34.291  12.960  -2.381  1.00  0.00           O  
ATOM    862  CB  VAL A  54      36.259  14.803  -4.285  1.00  0.00           C  
ATOM    863  CG1 VAL A  54      36.427  15.234  -2.836  1.00  0.00           C  
ATOM    864  CG2 VAL A  54      37.608  14.732  -4.986  1.00  0.00           C  
ATOM    865  H   VAL A  54      35.467  13.773  -6.476  1.00  0.00           H  
ATOM    866  HA  VAL A  54      36.210  12.662  -3.966  1.00  0.00           H  
ATOM    867  HB  VAL A  54      35.635  15.552  -4.773  1.00  0.00           H  
ATOM    868 1HG1 VAL A  54      36.926  16.202  -2.799  1.00  0.00           H  
ATOM    869 2HG1 VAL A  54      35.447  15.313  -2.364  1.00  0.00           H  
ATOM    870 3HG1 VAL A  54      37.028  14.496  -2.304  1.00  0.00           H  
ATOM    871 1HG2 VAL A  54      38.100  15.703  -4.927  1.00  0.00           H  
ATOM    872 2HG2 VAL A  54      38.230  13.979  -4.502  1.00  0.00           H  
ATOM    873 3HG2 VAL A  54      37.460  14.463  -6.032  1.00  0.00           H  
ATOM    874  N   LEU A  55      33.235  14.060  -4.038  1.00  0.00           N  
ATOM    875  CA  LEU A  55      31.934  14.034  -3.384  1.00  0.00           C  
ATOM    876  C   LEU A  55      31.455  12.604  -3.166  1.00  0.00           C  
ATOM    877  O   LEU A  55      30.973  12.257  -2.088  1.00  0.00           O  
ATOM    878  CB  LEU A  55      30.905  14.803  -4.221  1.00  0.00           C  
ATOM    879  CG  LEU A  55      29.454  14.728  -3.726  1.00  0.00           C  
ATOM    880  CD1 LEU A  55      29.375  15.262  -2.303  1.00  0.00           C  
ATOM    881  CD2 LEU A  55      28.557  15.525  -4.661  1.00  0.00           C  
ATOM    882  H   LEU A  55      33.334  14.542  -4.920  1.00  0.00           H  
ATOM    883  HA  LEU A  55      32.031  14.501  -2.403  1.00  0.00           H  
ATOM    884 1HB  LEU A  55      31.192  15.853  -4.247  1.00  0.00           H  
ATOM    885 2HB  LEU A  55      30.927  14.417  -5.240  1.00  0.00           H  
ATOM    886  HG  LEU A  55      29.129  13.687  -3.710  1.00  0.00           H  
ATOM    887 1HD1 LEU A  55      28.345  15.209  -1.951  1.00  0.00           H  
ATOM    888 2HD1 LEU A  55      30.011  14.661  -1.653  1.00  0.00           H  
ATOM    889 3HD1 LEU A  55      29.711  16.298  -2.284  1.00  0.00           H  
ATOM    890 1HD2 LEU A  55      27.526  15.471  -4.309  1.00  0.00           H  
ATOM    891 2HD2 LEU A  55      28.881  16.566  -4.676  1.00  0.00           H  
ATOM    892 3HD2 LEU A  55      28.619  15.111  -5.667  1.00  0.00           H  
ATOM    893  N   GLU A  56      31.589  11.778  -4.198  1.00  0.00           N  
ATOM    894  CA  GLU A  56      31.175  10.382  -4.122  1.00  0.00           C  
ATOM    895  C   GLU A  56      31.951   9.635  -3.044  1.00  0.00           C  
ATOM    896  O   GLU A  56      31.408   8.763  -2.366  1.00  0.00           O  
ATOM    897  CB  GLU A  56      31.371   9.694  -5.474  1.00  0.00           C  
ATOM    898  CG  GLU A  56      30.363  10.102  -6.539  1.00  0.00           C  
ATOM    899  CD  GLU A  56      28.964   9.650  -6.225  1.00  0.00           C  
ATOM    900  OE1 GLU A  56      28.793   8.504  -5.886  1.00  0.00           O  
ATOM    901  OE2 GLU A  56      28.065  10.452  -6.325  1.00  0.00           O1-
ATOM    902  H   GLU A  56      31.989  12.126  -5.058  1.00  0.00           H  
ATOM    903  HA  GLU A  56      30.118  10.348  -3.850  1.00  0.00           H  
ATOM    904 1HB  GLU A  56      32.368   9.915  -5.855  1.00  0.00           H  
ATOM    905 2HB  GLU A  56      31.302   8.613  -5.346  1.00  0.00           H  
ATOM    906 1HG  GLU A  56      30.369  11.188  -6.633  1.00  0.00           H  
ATOM    907 2HG  GLU A  56      30.670   9.681  -7.496  1.00  0.00           H  
ATOM    908  N   ALA A  57      33.224   9.983  -2.891  1.00  0.00           N  
ATOM    909  CA  ALA A  57      34.050   9.419  -1.830  1.00  0.00           C  
ATOM    910  C   ALA A  57      33.487   9.754  -0.456  1.00  0.00           C  
ATOM    911  O   ALA A  57      33.425   8.898   0.426  1.00  0.00           O  
ATOM    912  CB  ALA A  57      35.484   9.918  -1.951  1.00  0.00           C  
ATOM    913  H   ALA A  57      33.630  10.655  -3.525  1.00  0.00           H  
ATOM    914  HA  ALA A  57      34.049   8.332  -1.932  1.00  0.00           H  
ATOM    915 1HB  ALA A  57      36.088   9.488  -1.151  1.00  0.00           H  
ATOM    916 2HB  ALA A  57      35.893   9.619  -2.916  1.00  0.00           H  
ATOM    917 3HB  ALA A  57      35.498  11.004  -1.872  1.00  0.00           H  
ATOM    918  N   ALA A  58      33.078  11.006  -0.280  1.00  0.00           N  
ATOM    919  CA  ALA A  58      32.450  11.439   0.963  1.00  0.00           C  
ATOM    920  C   ALA A  58      31.135  10.710   1.199  1.00  0.00           C  
ATOM    921  O   ALA A  58      30.811  10.341   2.328  1.00  0.00           O  
ATOM    922  CB  ALA A  58      32.226  12.944   0.949  1.00  0.00           C  
ATOM    923  H   ALA A  58      33.205  11.675  -1.026  1.00  0.00           H  
ATOM    924  HA  ALA A  58      33.117  11.194   1.791  1.00  0.00           H  
ATOM    925 1HB  ALA A  58      31.756  13.251   1.884  1.00  0.00           H  
ATOM    926 2HB  ALA A  58      33.183  13.454   0.839  1.00  0.00           H  
ATOM    927 3HB  ALA A  58      31.578  13.205   0.115  1.00  0.00           H  
ATOM    928  N   LYS A  59      30.377  10.504   0.127  1.00  0.00           N  
ATOM    929  CA  LYS A  59      29.099   9.810   0.214  1.00  0.00           C  
ATOM    930  C   LYS A  59      29.282   8.373   0.684  1.00  0.00           C  
ATOM    931  O   LYS A  59      28.526   7.881   1.520  1.00  0.00           O  
ATOM    932  CB  LYS A  59      28.383   9.834  -1.138  1.00  0.00           C  
ATOM    933  CG  LYS A  59      27.779  11.183  -1.506  1.00  0.00           C  
ATOM    934  CD  LYS A  59      27.352  11.217  -2.966  1.00  0.00           C  
ATOM    935  CE  LYS A  59      26.296  10.161  -3.258  1.00  0.00           C  
ATOM    936  NZ  LYS A  59      25.757  10.282  -4.640  1.00  0.00           N1+
ATOM    937  H   LYS A  59      30.696  10.838  -0.772  1.00  0.00           H  
ATOM    938  HA  LYS A  59      28.476  10.321   0.949  1.00  0.00           H  
ATOM    939 1HB  LYS A  59      29.083   9.554  -1.925  1.00  0.00           H  
ATOM    940 2HB  LYS A  59      27.579   9.098  -1.137  1.00  0.00           H  
ATOM    941 1HG  LYS A  59      26.911  11.378  -0.877  1.00  0.00           H  
ATOM    942 2HG  LYS A  59      28.514  11.969  -1.334  1.00  0.00           H  
ATOM    943 1HD  LYS A  59      26.944  12.201  -3.203  1.00  0.00           H  
ATOM    944 2HD  LYS A  59      28.217  11.038  -3.602  1.00  0.00           H  
ATOM    945 1HE  LYS A  59      26.730   9.170  -3.136  1.00  0.00           H  
ATOM    946 2HE  LYS A  59      25.474  10.262  -2.550  1.00  0.00           H  
ATOM    947 1HZ  LYS A  59      25.061   9.565  -4.793  1.00  0.00           H  
ATOM    948 2HZ  LYS A  59      25.333  11.192  -4.758  1.00  0.00           H  
ATOM    949 3HZ  LYS A  59      26.507  10.170  -5.306  1.00  0.00           H  
ATOM    950  N   VAL A  60      30.295   7.704   0.143  1.00  0.00           N  
ATOM    951  CA  VAL A  60      30.638   6.353   0.572  1.00  0.00           C  
ATOM    952  C   VAL A  60      31.004   6.321   2.050  1.00  0.00           C  
ATOM    953  O   VAL A  60      30.499   5.493   2.806  1.00  0.00           O  
ATOM    954  CB  VAL A  60      31.817   5.812  -0.258  1.00  0.00           C  
ATOM    955  CG1 VAL A  60      32.352   4.524   0.352  1.00  0.00           C  
ATOM    956  CG2 VAL A  60      31.377   5.585  -1.696  1.00  0.00           C  
ATOM    957  H   VAL A  60      30.841   8.141  -0.586  1.00  0.00           H  
ATOM    958  HA  VAL A  60      29.766   5.714   0.435  1.00  0.00           H  
ATOM    959  HB  VAL A  60      32.629   6.539  -0.236  1.00  0.00           H  
ATOM    960 1HG1 VAL A  60      33.185   4.156  -0.248  1.00  0.00           H  
ATOM    961 2HG1 VAL A  60      32.694   4.718   1.368  1.00  0.00           H  
ATOM    962 3HG1 VAL A  60      31.560   3.775   0.370  1.00  0.00           H  
ATOM    963 1HG2 VAL A  60      32.216   5.204  -2.278  1.00  0.00           H  
ATOM    964 2HG2 VAL A  60      30.561   4.863  -1.718  1.00  0.00           H  
ATOM    965 3HG2 VAL A  60      31.038   6.528  -2.126  1.00  0.00           H  
ATOM    966  N   ALA A  61      31.887   7.227   2.455  1.00  0.00           N  
ATOM    967  CA  ALA A  61      32.308   7.317   3.848  1.00  0.00           C  
ATOM    968  C   ALA A  61      31.125   7.610   4.763  1.00  0.00           C  
ATOM    969  O   ALA A  61      31.041   7.084   5.872  1.00  0.00           O  
ATOM    970  CB  ALA A  61      33.378   8.387   4.010  1.00  0.00           C  
ATOM    971  H   ALA A  61      32.275   7.871   1.780  1.00  0.00           H  
ATOM    972  HA  ALA A  61      32.726   6.356   4.146  1.00  0.00           H  
ATOM    973 1HB  ALA A  61      33.681   8.443   5.055  1.00  0.00           H  
ATOM    974 2HB  ALA A  61      34.241   8.134   3.394  1.00  0.00           H  
ATOM    975 3HB  ALA A  61      32.979   9.350   3.697  1.00  0.00           H  
ATOM    976  N   LEU A  62      30.213   8.453   4.292  1.00  0.00           N  
ATOM    977  CA  LEU A  62      28.991   8.751   5.029  1.00  0.00           C  
ATOM    978  C   LEU A  62      28.159   7.494   5.248  1.00  0.00           C  
ATOM    979  O   LEU A  62      27.650   7.257   6.343  1.00  0.00           O  
ATOM    980  CB  LEU A  62      28.159   9.797   4.277  1.00  0.00           C  
ATOM    981  CG  LEU A  62      26.820  10.172   4.923  1.00  0.00           C  
ATOM    982  CD1 LEU A  62      27.069  10.753   6.309  1.00  0.00           C  
ATOM    983  CD2 LEU A  62      26.089  11.170   4.036  1.00  0.00           C  
ATOM    984  H   LEU A  62      30.369   8.899   3.398  1.00  0.00           H  
ATOM    985  HA  LEU A  62      29.266   9.140   6.011  1.00  0.00           H  
ATOM    986 1HB  LEU A  62      28.749  10.707   4.183  1.00  0.00           H  
ATOM    987 2HB  LEU A  62      27.950   9.420   3.276  1.00  0.00           H  
ATOM    988  HG  LEU A  62      26.209   9.277   5.042  1.00  0.00           H  
ATOM    989 1HD1 LEU A  62      26.117  11.020   6.768  1.00  0.00           H  
ATOM    990 2HD1 LEU A  62      27.575  10.012   6.928  1.00  0.00           H  
ATOM    991 3HD1 LEU A  62      27.693  11.642   6.224  1.00  0.00           H  
ATOM    992 1HD2 LEU A  62      25.137  11.436   4.495  1.00  0.00           H  
ATOM    993 2HD2 LEU A  62      26.699  12.066   3.918  1.00  0.00           H  
ATOM    994 3HD2 LEU A  62      25.908  10.723   3.058  1.00  0.00           H  
ATOM    995  N   ARG A  63      28.023   6.692   4.198  1.00  0.00           N  
ATOM    996  CA  ARG A  63      27.233   5.467   4.267  1.00  0.00           C  
ATOM    997  C   ARG A  63      27.874   4.451   5.202  1.00  0.00           C  
ATOM    998  O   ARG A  63      27.180   3.695   5.884  1.00  0.00           O  
ATOM    999  CB  ARG A  63      27.078   4.852   2.884  1.00  0.00           C  
ATOM   1000  CG  ARG A  63      26.183   5.631   1.933  1.00  0.00           C  
ATOM   1001  CD  ARG A  63      24.777   5.672   2.412  1.00  0.00           C  
ATOM   1002  NE  ARG A  63      23.890   6.286   1.438  1.00  0.00           N  
ATOM   1003  CZ  ARG A  63      22.603   6.609   1.671  1.00  0.00           C  
ATOM   1004  NH1 ARG A  63      22.069   6.371   2.849  1.00  0.00           N1+
ATOM   1005  NH2 ARG A  63      21.878   7.165   0.717  1.00  0.00           N  
ATOM   1006  H   ARG A  63      28.476   6.935   3.330  1.00  0.00           H  
ATOM   1007  HA  ARG A  63      26.250   5.712   4.669  1.00  0.00           H  
ATOM   1008 1HB  ARG A  63      28.057   4.761   2.415  1.00  0.00           H  
ATOM   1009 2HB  ARG A  63      26.665   3.847   2.977  1.00  0.00           H  
ATOM   1010 1HG  ARG A  63      26.547   6.655   1.848  1.00  0.00           H  
ATOM   1011 2HG  ARG A  63      26.196   5.158   0.951  1.00  0.00           H  
ATOM   1012 1HD  ARG A  63      24.427   4.658   2.601  1.00  0.00           H  
ATOM   1013 2HD  ARG A  63      24.724   6.251   3.334  1.00  0.00           H  
ATOM   1014  HE  ARG A  63      24.265   6.484   0.520  1.00  0.00           H  
ATOM   1015 1HH1 ARG A  63      22.624   5.946   3.579  1.00  0.00           H  
ATOM   1016 2HH1 ARG A  63      21.105   6.614   3.024  1.00  0.00           H  
ATOM   1017 1HH2 ARG A  63      22.288   7.348  -0.188  1.00  0.00           H  
ATOM   1018 2HH2 ARG A  63      20.914   7.407   0.892  1.00  0.00           H  
ATOM   1019  N   VAL A  64      29.202   4.436   5.230  1.00  0.00           N  
ATOM   1020  CA  VAL A  64      29.938   3.598   6.170  1.00  0.00           C  
ATOM   1021  C   VAL A  64      29.656   4.005   7.610  1.00  0.00           C  
ATOM   1022  O   VAL A  64      29.443   3.154   8.473  1.00  0.00           O  
ATOM   1023  CB  VAL A  64      31.451   3.695   5.900  1.00  0.00           C  
ATOM   1024  CG1 VAL A  64      32.234   2.996   7.001  1.00  0.00           C  
ATOM   1025  CG2 VAL A  64      31.775   3.091   4.542  1.00  0.00           C  
ATOM   1026  H   VAL A  64      29.714   5.020   4.585  1.00  0.00           H  
ATOM   1027  HA  VAL A  64      29.609   2.566   6.046  1.00  0.00           H  
ATOM   1028  HB  VAL A  64      31.747   4.744   5.912  1.00  0.00           H  
ATOM   1029 1HG1 VAL A  64      33.302   3.074   6.794  1.00  0.00           H  
ATOM   1030 2HG1 VAL A  64      32.015   3.467   7.959  1.00  0.00           H  
ATOM   1031 3HG1 VAL A  64      31.949   1.945   7.039  1.00  0.00           H  
ATOM   1032 1HG2 VAL A  64      32.846   3.164   4.357  1.00  0.00           H  
ATOM   1033 2HG2 VAL A  64      31.474   2.044   4.528  1.00  0.00           H  
ATOM   1034 3HG2 VAL A  64      31.235   3.634   3.765  1.00  0.00           H  
ATOM   1035  N   ALA A  65      29.654   5.309   7.862  1.00  0.00           N  
ATOM   1036  CA  ALA A  65      29.298   5.834   9.174  1.00  0.00           C  
ATOM   1037  C   ALA A  65      27.864   5.477   9.541  1.00  0.00           C  
ATOM   1038  O   ALA A  65      27.575   5.121  10.684  1.00  0.00           O  
ATOM   1039  CB  ALA A  65      29.494   7.343   9.210  1.00  0.00           C  
ATOM   1040  H   ALA A  65      29.906   5.953   7.126  1.00  0.00           H  
ATOM   1041  HA  ALA A  65      29.953   5.380   9.918  1.00  0.00           H  
ATOM   1042 1HB  ALA A  65      29.225   7.722  10.195  1.00  0.00           H  
ATOM   1043 2HB  ALA A  65      30.538   7.580   9.001  1.00  0.00           H  
ATOM   1044 3HB  ALA A  65      28.860   7.810   8.457  1.00  0.00           H  
ATOM   1045  N   GLU A  66      26.967   5.571   8.564  1.00  0.00           N  
ATOM   1046  CA  GLU A  66      25.578   5.176   8.759  1.00  0.00           C  
ATOM   1047  C   GLU A  66      25.476   3.716   9.186  1.00  0.00           C  
ATOM   1048  O   GLU A  66      24.780   3.388  10.147  1.00  0.00           O  
ATOM   1049  CB  GLU A  66      24.776   5.400   7.475  1.00  0.00           C  
ATOM   1050  CG  GLU A  66      23.311   4.997   7.571  1.00  0.00           C  
ATOM   1051  CD  GLU A  66      22.577   5.148   6.268  1.00  0.00           C  
ATOM   1052  OE1 GLU A  66      23.182   5.571   5.312  1.00  0.00           O  
ATOM   1053  OE2 GLU A  66      21.409   4.839   6.228  1.00  0.00           O1-
ATOM   1054  H   GLU A  66      27.255   5.928   7.666  1.00  0.00           H  
ATOM   1055  HA  GLU A  66      25.153   5.783   9.558  1.00  0.00           H  
ATOM   1056 1HB  GLU A  66      24.816   6.454   7.201  1.00  0.00           H  
ATOM   1057 2HB  GLU A  66      25.226   4.833   6.661  1.00  0.00           H  
ATOM   1058 1HG  GLU A  66      23.251   3.957   7.890  1.00  0.00           H  
ATOM   1059 2HG  GLU A  66      22.826   5.610   8.329  1.00  0.00           H  
ATOM   1060  N   LEU A  67      26.174   2.845   8.465  1.00  0.00           N  
ATOM   1061  CA  LEU A  67      26.190   1.424   8.790  1.00  0.00           C  
ATOM   1062  C   LEU A  67      26.739   1.183  10.189  1.00  0.00           C  
ATOM   1063  O   LEU A  67      26.208   0.370  10.945  1.00  0.00           O  
ATOM   1064  CB  LEU A  67      27.033   0.654   7.766  1.00  0.00           C  
ATOM   1065  CG  LEU A  67      26.425   0.532   6.362  1.00  0.00           C  
ATOM   1066  CD1 LEU A  67      27.460  -0.053   5.410  1.00  0.00           C  
ATOM   1067  CD2 LEU A  67      25.181  -0.342   6.422  1.00  0.00           C  
ATOM   1068  H   LEU A  67      26.705   3.175   7.674  1.00  0.00           H  
ATOM   1069  HA  LEU A  67      25.165   1.051   8.770  1.00  0.00           H  
ATOM   1070 1HB  LEU A  67      27.997   1.149   7.667  1.00  0.00           H  
ATOM   1071 2HB  LEU A  67      27.202  -0.355   8.142  1.00  0.00           H  
ATOM   1072  HG  LEU A  67      26.156   1.522   5.995  1.00  0.00           H  
ATOM   1073 1HD1 LEU A  67      27.028  -0.139   4.413  1.00  0.00           H  
ATOM   1074 2HD1 LEU A  67      28.330   0.602   5.372  1.00  0.00           H  
ATOM   1075 3HD1 LEU A  67      27.762  -1.039   5.761  1.00  0.00           H  
ATOM   1076 1HD2 LEU A  67      24.749  -0.428   5.424  1.00  0.00           H  
ATOM   1077 2HD2 LEU A  67      25.450  -1.333   6.788  1.00  0.00           H  
ATOM   1078 3HD2 LEU A  67      24.452   0.108   7.095  1.00  0.00           H  
ATOM   1079  N   ALA A  68      27.808   1.896  10.531  1.00  0.00           N  
ATOM   1080  CA  ALA A  68      28.428   1.769  11.844  1.00  0.00           C  
ATOM   1081  C   ALA A  68      27.475   2.210  12.949  1.00  0.00           C  
ATOM   1082  O   ALA A  68      27.393   1.575  14.001  1.00  0.00           O  
ATOM   1083  CB  ALA A  68      29.715   2.579  11.903  1.00  0.00           C  
ATOM   1084  H   ALA A  68      28.200   2.545   9.863  1.00  0.00           H  
ATOM   1085  HA  ALA A  68      28.665   0.718  12.013  1.00  0.00           H  
ATOM   1086 1HB  ALA A  68      30.166   2.473  12.890  1.00  0.00           H  
ATOM   1087 2HB  ALA A  68      30.409   2.213  11.147  1.00  0.00           H  
ATOM   1088 3HB  ALA A  68      29.494   3.628  11.717  1.00  0.00           H  
ATOM   1089  N   ALA A  69      26.758   3.299  12.702  1.00  0.00           N  
ATOM   1090  CA  ALA A  69      25.770   3.798  13.654  1.00  0.00           C  
ATOM   1091  C   ALA A  69      24.653   2.784  13.871  1.00  0.00           C  
ATOM   1092  O   ALA A  69      24.232   2.543  15.002  1.00  0.00           O  
ATOM   1093  CB  ALA A  69      25.196   5.123  13.176  1.00  0.00           C  
ATOM   1094  H   ALA A  69      26.897   3.797  11.835  1.00  0.00           H  
ATOM   1095  HA  ALA A  69      26.264   3.957  14.614  1.00  0.00           H  
ATOM   1096 1HB  ALA A  69      24.460   5.481  13.898  1.00  0.00           H  
ATOM   1097 2HB  ALA A  69      25.999   5.855  13.083  1.00  0.00           H  
ATOM   1098 3HB  ALA A  69      24.716   4.984  12.209  1.00  0.00           H  
ATOM   1099  N   LYS A  70      24.178   2.192  12.780  1.00  0.00           N  
ATOM   1100  CA  LYS A  70      23.131   1.181  12.852  1.00  0.00           C  
ATOM   1101  C   LYS A  70      23.646  -0.100  13.496  1.00  0.00           C  
ATOM   1102  O   LYS A  70      22.924  -0.767  14.237  1.00  0.00           O  
ATOM   1103  CB  LYS A  70      22.577   0.883  11.458  1.00  0.00           C  
ATOM   1104  CG  LYS A  70      21.758   2.015  10.852  1.00  0.00           C  
ATOM   1105  CD  LYS A  70      21.298   1.671   9.443  1.00  0.00           C  
ATOM   1106  CE  LYS A  70      20.467   2.795   8.841  1.00  0.00           C  
ATOM   1107  NZ  LYS A  70      20.075   2.506   7.435  1.00  0.00           N1+
ATOM   1108  H   LYS A  70      24.552   2.450  11.877  1.00  0.00           H  
ATOM   1109  HA  LYS A  70      22.323   1.563  13.476  1.00  0.00           H  
ATOM   1110 1HB  LYS A  70      23.401   0.665  10.778  1.00  0.00           H  
ATOM   1111 2HB  LYS A  70      21.943  -0.003  11.500  1.00  0.00           H  
ATOM   1112 1HG  LYS A  70      20.883   2.206  11.474  1.00  0.00           H  
ATOM   1113 2HG  LYS A  70      22.361   2.922  10.816  1.00  0.00           H  
ATOM   1114 1HD  LYS A  70      22.168   1.494   8.809  1.00  0.00           H  
ATOM   1115 2HD  LYS A  70      20.697   0.762   9.468  1.00  0.00           H  
ATOM   1116 1HE  LYS A  70      19.565   2.938   9.435  1.00  0.00           H  
ATOM   1117 2HE  LYS A  70      21.039   3.722   8.862  1.00  0.00           H  
ATOM   1118 1HZ  LYS A  70      19.527   3.273   7.073  1.00  0.00           H  
ATOM   1119 2HZ  LYS A  70      20.905   2.390   6.871  1.00  0.00           H  
ATOM   1120 3HZ  LYS A  70      19.527   1.658   7.405  1.00  0.00           H  
ATOM   1121  N   ASN A  71      24.898  -0.439  13.210  1.00  0.00           N  
ATOM   1122  CA  ASN A  71      25.519  -1.629  13.780  1.00  0.00           C  
ATOM   1123  C   ASN A  71      25.840  -1.428  15.255  1.00  0.00           C  
ATOM   1124  O   ASN A  71      25.778  -2.369  16.047  1.00  0.00           O  
ATOM   1125  CB  ASN A  71      26.772  -2.002  13.008  1.00  0.00           C  
ATOM   1126  CG  ASN A  71      27.236  -3.402  13.300  1.00  0.00           C  
ATOM   1127  ND2 ASN A  71      28.153  -3.532  14.224  1.00  0.00           N  
ATOM   1128  OD1 ASN A  71      26.763  -4.366  12.687  1.00  0.00           O  
ATOM   1129  H   ASN A  71      25.432   0.142  12.580  1.00  0.00           H  
ATOM   1130  HA  ASN A  71      24.814  -2.457  13.704  1.00  0.00           H  
ATOM   1131 1HB  ASN A  71      26.580  -1.910  11.938  1.00  0.00           H  
ATOM   1132 2HB  ASN A  71      27.573  -1.306  13.257  1.00  0.00           H  
ATOM   1133 1HD2 ASN A  71      28.500  -4.440  14.460  1.00  0.00           H  
ATOM   1134 2HD2 ASN A  71      28.507  -2.724  14.694  1.00  0.00           H  
ATOM   1135  N   GLY A  72      26.180  -0.197  15.619  1.00  0.00           N  
ATOM   1136  CA  GLY A  72      26.572   0.116  16.990  1.00  0.00           C  
ATOM   1137  C   GLY A  72      28.083   0.029  17.164  1.00  0.00           C  
ATOM   1138  O   GLY A  72      28.580  -0.126  18.280  1.00  0.00           O  
ATOM   1139  H   GLY A  72      26.170   0.540  14.931  1.00  0.00           H  
ATOM   1140 1HA  GLY A  72      26.229   1.120  17.246  1.00  0.00           H  
ATOM   1141 2HA  GLY A  72      26.082  -0.575  17.676  1.00  0.00           H  
ATOM   1142  N   ASP A  73      28.808   0.132  16.055  1.00  0.00           N  
ATOM   1143  CA  ASP A  73      30.262   0.027  16.080  1.00  0.00           C  
ATOM   1144  C   ASP A  73      30.913   1.398  16.191  1.00  0.00           C  
ATOM   1145  O   ASP A  73      31.076   2.102  15.195  1.00  0.00           O  
ATOM   1146  CB  ASP A  73      30.770  -0.684  14.823  1.00  0.00           C  
ATOM   1147  CG  ASP A  73      32.281  -0.877  14.821  1.00  0.00           C  
ATOM   1148  OD1 ASP A  73      32.959  -0.107  15.458  1.00  0.00           O  
ATOM   1149  OD2 ASP A  73      32.741  -1.793  14.182  1.00  0.00           O1-
ATOM   1150  H   ASP A  73      28.339   0.288  15.174  1.00  0.00           H  
ATOM   1151  HA  ASP A  73      30.553  -0.551  16.958  1.00  0.00           H  
ATOM   1152 1HB  ASP A  73      30.293  -1.661  14.739  1.00  0.00           H  
ATOM   1153 2HB  ASP A  73      30.491  -0.107  13.941  1.00  0.00           H  
ATOM   1154  N   LYS A  74      31.283   1.774  17.411  1.00  0.00           N  
ATOM   1155  CA  LYS A  74      31.789   3.114  17.679  1.00  0.00           C  
ATOM   1156  C   LYS A  74      33.133   3.343  16.999  1.00  0.00           C  
ATOM   1157  O   LYS A  74      33.416   4.440  16.518  1.00  0.00           O  
ATOM   1158  CB  LYS A  74      31.917   3.347  19.186  1.00  0.00           C  
ATOM   1159  CG  LYS A  74      30.587   3.460  19.919  1.00  0.00           C  
ATOM   1160  CD  LYS A  74      30.795   3.672  21.411  1.00  0.00           C  
ATOM   1161  CE  LYS A  74      29.467   3.772  22.147  1.00  0.00           C  
ATOM   1162  NZ  LYS A  74      29.655   3.942  23.614  1.00  0.00           N1+
ATOM   1163  H   LYS A  74      31.215   1.113  18.171  1.00  0.00           H  
ATOM   1164  HA  LYS A  74      31.084   3.839  17.271  1.00  0.00           H  
ATOM   1165 1HB  LYS A  74      32.478   2.527  19.634  1.00  0.00           H  
ATOM   1166 2HB  LYS A  74      32.477   4.265  19.366  1.00  0.00           H  
ATOM   1167 1HG  LYS A  74      30.019   4.300  19.517  1.00  0.00           H  
ATOM   1168 2HG  LYS A  74      30.009   2.548  19.767  1.00  0.00           H  
ATOM   1169 1HD  LYS A  74      31.366   2.838  21.821  1.00  0.00           H  
ATOM   1170 2HD  LYS A  74      31.359   4.590  21.573  1.00  0.00           H  
ATOM   1171 1HE  LYS A  74      28.903   4.622  21.765  1.00  0.00           H  
ATOM   1172 2HE  LYS A  74      28.884   2.869  21.971  1.00  0.00           H  
ATOM   1173 1HZ  LYS A  74      28.753   4.005  24.064  1.00  0.00           H  
ATOM   1174 2HZ  LYS A  74      30.162   3.150  23.983  1.00  0.00           H  
ATOM   1175 3HZ  LYS A  74      30.178   4.788  23.791  1.00  0.00           H  
ATOM   1176  N   GLU A  75      33.957   2.301  16.962  1.00  0.00           N  
ATOM   1177  CA  GLU A  75      35.279   2.391  16.354  1.00  0.00           C  
ATOM   1178  C   GLU A  75      35.187   2.804  14.891  1.00  0.00           C  
ATOM   1179  O   GLU A  75      35.786   3.795  14.475  1.00  0.00           O  
ATOM   1180  CB  GLU A  75      36.012   1.053  16.471  1.00  0.00           C  
ATOM   1181  CG  GLU A  75      37.408   1.046  15.864  1.00  0.00           C  
ATOM   1182  CD  GLU A  75      38.052  -0.312  15.894  1.00  0.00           C  
ATOM   1183  OE1 GLU A  75      37.417  -1.240  16.336  1.00  0.00           O  
ATOM   1184  OE2 GLU A  75      39.180  -0.422  15.474  1.00  0.00           O1-
ATOM   1185  H   GLU A  75      33.659   1.425  17.366  1.00  0.00           H  
ATOM   1186  HA  GLU A  75      35.847   3.161  16.879  1.00  0.00           H  
ATOM   1187 1HB  GLU A  75      36.103   0.779  17.522  1.00  0.00           H  
ATOM   1188 2HB  GLU A  75      35.429   0.275  15.979  1.00  0.00           H  
ATOM   1189 1HG  GLU A  75      37.345   1.382  14.830  1.00  0.00           H  
ATOM   1190 2HG  GLU A  75      38.033   1.751  16.409  1.00  0.00           H  
ATOM   1191  N   VAL A  76      34.431   2.035  14.113  1.00  0.00           N  
ATOM   1192  CA  VAL A  76      34.260   2.316  12.693  1.00  0.00           C  
ATOM   1193  C   VAL A  76      33.501   3.621  12.476  1.00  0.00           C  
ATOM   1194  O   VAL A  76      33.806   4.382  11.559  1.00  0.00           O  
ATOM   1195  CB  VAL A  76      33.501   1.164  12.009  1.00  0.00           C  
ATOM   1196  CG1 VAL A  76      33.118   1.549  10.587  1.00  0.00           C  
ATOM   1197  CG2 VAL A  76      34.355  -0.094  12.015  1.00  0.00           C  
ATOM   1198  H   VAL A  76      33.961   1.236  14.517  1.00  0.00           H  
ATOM   1199  HA  VAL A  76      35.245   2.428  12.242  1.00  0.00           H  
ATOM   1200  HB  VAL A  76      32.574   0.978  12.552  1.00  0.00           H  
ATOM   1201 1HG1 VAL A  76      32.582   0.723  10.119  1.00  0.00           H  
ATOM   1202 2HG1 VAL A  76      32.477   2.430  10.609  1.00  0.00           H  
ATOM   1203 3HG1 VAL A  76      34.018   1.768  10.014  1.00  0.00           H  
ATOM   1204 1HG2 VAL A  76      33.812  -0.905  11.530  1.00  0.00           H  
ATOM   1205 2HG2 VAL A  76      35.284   0.093  11.477  1.00  0.00           H  
ATOM   1206 3HG2 VAL A  76      34.582  -0.375  13.044  1.00  0.00           H  
ATOM   1207  N   PHE A  77      32.513   3.873  13.328  1.00  0.00           N  
ATOM   1208  CA  PHE A  77      31.708   5.084  13.231  1.00  0.00           C  
ATOM   1209  C   PHE A  77      32.583   6.331  13.278  1.00  0.00           C  
ATOM   1210  O   PHE A  77      32.475   7.211  12.422  1.00  0.00           O  
ATOM   1211  CB  PHE A  77      30.678   5.134  14.361  1.00  0.00           C  
ATOM   1212  CG  PHE A  77      29.848   6.385  14.369  1.00  0.00           C  
ATOM   1213  CD1 PHE A  77      28.815   6.555  13.459  1.00  0.00           C  
ATOM   1214  CD2 PHE A  77      30.098   7.395  15.285  1.00  0.00           C  
ATOM   1215  CE1 PHE A  77      28.050   7.706  13.466  1.00  0.00           C  
ATOM   1216  CE2 PHE A  77      29.334   8.546  15.295  1.00  0.00           C  
ATOM   1217  CZ  PHE A  77      28.309   8.702  14.384  1.00  0.00           C  
ATOM   1218  H   PHE A  77      32.313   3.209  14.062  1.00  0.00           H  
ATOM   1219  HA  PHE A  77      31.192   5.080  12.270  1.00  0.00           H  
ATOM   1220 1HB  PHE A  77      30.007   4.280  14.278  1.00  0.00           H  
ATOM   1221 2HB  PHE A  77      31.188   5.057  15.321  1.00  0.00           H  
ATOM   1222  HD1 PHE A  77      28.609   5.767  12.734  1.00  0.00           H  
ATOM   1223  HD2 PHE A  77      30.908   7.273  16.005  1.00  0.00           H  
ATOM   1224  HE1 PHE A  77      27.241   7.827  12.745  1.00  0.00           H  
ATOM   1225  HE2 PHE A  77      29.541   9.333  16.021  1.00  0.00           H  
ATOM   1226  HZ  PHE A  77      27.708   9.610  14.389  1.00  0.00           H  
ATOM   1227  N   LYS A  78      33.448   6.403  14.284  1.00  0.00           N  
ATOM   1228  CA  LYS A  78      34.322   7.557  14.461  1.00  0.00           C  
ATOM   1229  C   LYS A  78      35.290   7.700  13.295  1.00  0.00           C  
ATOM   1230  O   LYS A  78      35.535   8.804  12.810  1.00  0.00           O  
ATOM   1231  CB  LYS A  78      35.095   7.446  15.776  1.00  0.00           C  
ATOM   1232  CG  LYS A  78      34.236   7.586  17.026  1.00  0.00           C  
ATOM   1233  CD  LYS A  78      35.070   7.439  18.289  1.00  0.00           C  
ATOM   1234  CE  LYS A  78      34.192   7.394  19.531  1.00  0.00           C  
ATOM   1235  NZ  LYS A  78      33.515   8.695  19.782  1.00  0.00           N1+
ATOM   1236  H   LYS A  78      33.502   5.639  14.942  1.00  0.00           H  
ATOM   1237  HA  LYS A  78      33.706   8.456  14.493  1.00  0.00           H  
ATOM   1238 1HB  LYS A  78      35.597   6.479  15.823  1.00  0.00           H  
ATOM   1239 2HB  LYS A  78      35.866   8.216  15.811  1.00  0.00           H  
ATOM   1240 1HG  LYS A  78      33.757   8.566  17.029  1.00  0.00           H  
ATOM   1241 2HG  LYS A  78      33.460   6.822  17.021  1.00  0.00           H  
ATOM   1242 1HD  LYS A  78      35.655   6.519  18.234  1.00  0.00           H  
ATOM   1243 2HD  LYS A  78      35.757   8.281  18.373  1.00  0.00           H  
ATOM   1244 1HE  LYS A  78      33.434   6.621  19.412  1.00  0.00           H  
ATOM   1245 2HE  LYS A  78      34.802   7.143  20.399  1.00  0.00           H  
ATOM   1246 1HZ  LYS A  78      32.944   8.624  20.612  1.00  0.00           H  
ATOM   1247 2HZ  LYS A  78      34.211   9.417  19.912  1.00  0.00           H  
ATOM   1248 3HZ  LYS A  78      32.932   8.930  18.991  1.00  0.00           H  
ATOM   1249  N   LYS A  79      35.839   6.574  12.846  1.00  0.00           N  
ATOM   1250  CA  LYS A  79      36.757   6.569  11.714  1.00  0.00           C  
ATOM   1251  C   LYS A  79      36.069   7.051  10.444  1.00  0.00           C  
ATOM   1252  O   LYS A  79      36.609   7.879   9.710  1.00  0.00           O  
ATOM   1253  CB  LYS A  79      37.334   5.169  11.499  1.00  0.00           C  
ATOM   1254  CG  LYS A  79      38.320   4.723  12.572  1.00  0.00           C  
ATOM   1255  CD  LYS A  79      38.778   3.291  12.340  1.00  0.00           C  
ATOM   1256  CE  LYS A  79      39.780   2.852  13.398  1.00  0.00           C  
ATOM   1257  NZ  LYS A  79      40.171   1.426  13.236  1.00  0.00           N1+
ATOM   1258  H   LYS A  79      35.612   5.702  13.301  1.00  0.00           H  
ATOM   1259  HA  LYS A  79      37.574   7.258  11.928  1.00  0.00           H  
ATOM   1260 1HB  LYS A  79      36.523   4.441  11.468  1.00  0.00           H  
ATOM   1261 2HB  LYS A  79      37.847   5.130  10.538  1.00  0.00           H  
ATOM   1262 1HG  LYS A  79      39.190   5.381  12.562  1.00  0.00           H  
ATOM   1263 2HG  LYS A  79      37.846   4.790  13.551  1.00  0.00           H  
ATOM   1264 1HD  LYS A  79      37.916   2.624  12.369  1.00  0.00           H  
ATOM   1265 2HD  LYS A  79      39.244   3.213  11.358  1.00  0.00           H  
ATOM   1266 1HE  LYS A  79      40.674   3.471  13.332  1.00  0.00           H  
ATOM   1267 2HE  LYS A  79      39.345   2.986  14.389  1.00  0.00           H  
ATOM   1268 1HZ  LYS A  79      40.835   1.174  13.956  1.00  0.00           H  
ATOM   1269 2HZ  LYS A  79      39.352   0.840  13.315  1.00  0.00           H  
ATOM   1270 3HZ  LYS A  79      40.594   1.293  12.328  1.00  0.00           H  
ATOM   1271  N   ALA A  80      34.874   6.530  10.189  1.00  0.00           N  
ATOM   1272  CA  ALA A  80      34.123   6.881   8.988  1.00  0.00           C  
ATOM   1273  C   ALA A  80      33.643   8.326   9.045  1.00  0.00           C  
ATOM   1274  O   ALA A  80      33.660   9.035   8.038  1.00  0.00           O  
ATOM   1275  CB  ALA A  80      32.943   5.938   8.806  1.00  0.00           C  
ATOM   1276  H   ALA A  80      34.474   5.871  10.844  1.00  0.00           H  
ATOM   1277  HA  ALA A  80      34.784   6.786   8.128  1.00  0.00           H  
ATOM   1278 1HB  ALA A  80      32.392   6.213   7.906  1.00  0.00           H  
ATOM   1279 2HB  ALA A  80      33.307   4.914   8.710  1.00  0.00           H  
ATOM   1280 3HB  ALA A  80      32.284   6.009   9.671  1.00  0.00           H  
ATOM   1281  N   ALA A  81      33.213   8.757  10.225  1.00  0.00           N  
ATOM   1282  CA  ALA A  81      32.720  10.116  10.413  1.00  0.00           C  
ATOM   1283  C   ALA A  81      33.802  11.142  10.097  1.00  0.00           C  
ATOM   1284  O   ALA A  81      33.571  12.091   9.348  1.00  0.00           O  
ATOM   1285  CB  ALA A  81      32.211  10.304  11.835  1.00  0.00           C  
ATOM   1286  H   ALA A  81      33.229   8.126  11.015  1.00  0.00           H  
ATOM   1287  HA  ALA A  81      31.895  10.283   9.720  1.00  0.00           H  
ATOM   1288 1HB  ALA A  81      31.847  11.323  11.959  1.00  0.00           H  
ATOM   1289 2HB  ALA A  81      31.400   9.602  12.026  1.00  0.00           H  
ATOM   1290 3HB  ALA A  81      33.022  10.121  12.538  1.00  0.00           H  
ATOM   1291  N   GLU A  82      34.982  10.947  10.675  1.00  0.00           N  
ATOM   1292  CA  GLU A  82      36.105  11.848  10.447  1.00  0.00           C  
ATOM   1293  C   GLU A  82      36.570  11.796   8.997  1.00  0.00           C  
ATOM   1294  O   GLU A  82      36.936  12.816   8.415  1.00  0.00           O  
ATOM   1295  CB  GLU A  82      37.267  11.497  11.379  1.00  0.00           C  
ATOM   1296  CG  GLU A  82      37.035  11.862  12.838  1.00  0.00           C  
ATOM   1297  CD  GLU A  82      38.221  11.559  13.712  1.00  0.00           C  
ATOM   1298  OE1 GLU A  82      39.011  10.724  13.341  1.00  0.00           O  
ATOM   1299  OE2 GLU A  82      38.336  12.163  14.752  1.00  0.00           O1-
ATOM   1300  H   GLU A  82      35.105  10.152  11.286  1.00  0.00           H  
ATOM   1301  HA  GLU A  82      35.775  12.868  10.651  1.00  0.00           H  
ATOM   1302 1HB  GLU A  82      37.463  10.426  11.328  1.00  0.00           H  
ATOM   1303 2HB  GLU A  82      38.169  12.011  11.045  1.00  0.00           H  
ATOM   1304 1HG  GLU A  82      36.812  12.926  12.905  1.00  0.00           H  
ATOM   1305 2HG  GLU A  82      36.169  11.313  13.205  1.00  0.00           H  
ATOM   1306  N   SER A  83      36.552  10.599   8.418  1.00  0.00           N  
ATOM   1307  CA  SER A  83      36.923  10.420   7.021  1.00  0.00           C  
ATOM   1308  C   SER A  83      35.981  11.182   6.099  1.00  0.00           C  
ATOM   1309  O   SER A  83      36.420  11.874   5.179  1.00  0.00           O  
ATOM   1310  CB  SER A  83      36.912   8.946   6.664  1.00  0.00           C  
ATOM   1311  OG  SER A  83      37.895   8.249   7.379  1.00  0.00           O  
ATOM   1312  H   SER A  83      36.275   9.794   8.962  1.00  0.00           H  
ATOM   1313  HA  SER A  83      37.925  10.820   6.874  1.00  0.00           H  
ATOM   1314 1HB  SER A  83      35.932   8.525   6.884  1.00  0.00           H  
ATOM   1315 2HB  SER A  83      37.086   8.830   5.595  1.00  0.00           H  
ATOM   1316  HG  SER A  83      37.526   8.090   8.250  1.00  0.00           H  
ATOM   1317  N   ALA A  84      34.683  11.054   6.347  1.00  0.00           N  
ATOM   1318  CA  ALA A  84      33.677  11.752   5.557  1.00  0.00           C  
ATOM   1319  C   ALA A  84      33.838  13.263   5.672  1.00  0.00           C  
ATOM   1320  O   ALA A  84      33.768  13.980   4.673  1.00  0.00           O  
ATOM   1321  CB  ALA A  84      32.279  11.336   5.991  1.00  0.00           C  
ATOM   1322  H   ALA A  84      34.385  10.456   7.107  1.00  0.00           H  
ATOM   1323  HA  ALA A  84      33.813  11.484   4.509  1.00  0.00           H  
ATOM   1324 1HB  ALA A  84      31.539  11.864   5.391  1.00  0.00           H  
ATOM   1325 2HB  ALA A  84      32.159  10.261   5.848  1.00  0.00           H  
ATOM   1326 3HB  ALA A  84      32.137  11.580   7.041  1.00  0.00           H  
ATOM   1327  N   LEU A  85      34.056  13.738   6.891  1.00  0.00           N  
ATOM   1328  CA  LEU A  85      34.238  15.165   7.136  1.00  0.00           C  
ATOM   1329  C   LEU A  85      35.491  15.687   6.445  1.00  0.00           C  
ATOM   1330  O   LEU A  85      35.480  16.763   5.848  1.00  0.00           O  
ATOM   1331  CB  LEU A  85      34.325  15.438   8.643  1.00  0.00           C  
ATOM   1332  CG  LEU A  85      33.039  15.186   9.440  1.00  0.00           C  
ATOM   1333  CD1 LEU A  85      33.331  15.317  10.929  1.00  0.00           C  
ATOM   1334  CD2 LEU A  85      31.970  16.177   9.004  1.00  0.00           C  
ATOM   1335  H   LEU A  85      34.097  13.097   7.669  1.00  0.00           H  
ATOM   1336  HA  LEU A  85      33.384  15.700   6.719  1.00  0.00           H  
ATOM   1337 1HB  LEU A  85      35.106  14.806   9.065  1.00  0.00           H  
ATOM   1338 2HB  LEU A  85      34.610  16.479   8.792  1.00  0.00           H  
ATOM   1339  HG  LEU A  85      32.690  14.170   9.257  1.00  0.00           H  
ATOM   1340 1HD1 LEU A  85      32.417  15.138  11.496  1.00  0.00           H  
ATOM   1341 2HD1 LEU A  85      34.085  14.584  11.218  1.00  0.00           H  
ATOM   1342 3HD1 LEU A  85      33.699  16.319  11.142  1.00  0.00           H  
ATOM   1343 1HD2 LEU A  85      31.056  15.998   9.570  1.00  0.00           H  
ATOM   1344 2HD2 LEU A  85      32.318  17.194   9.189  1.00  0.00           H  
ATOM   1345 3HD2 LEU A  85      31.769  16.049   7.941  1.00  0.00           H  
ATOM   1346  N   GLU A  86      36.571  14.917   6.530  1.00  0.00           N  
ATOM   1347  CA  GLU A  86      37.826  15.283   5.881  1.00  0.00           C  
ATOM   1348  C   GLU A  86      37.645  15.432   4.378  1.00  0.00           C  
ATOM   1349  O   GLU A  86      38.045  16.439   3.791  1.00  0.00           O  
ATOM   1350  CB  GLU A  86      38.903  14.235   6.172  1.00  0.00           C  
ATOM   1351  CG  GLU A  86      40.244  14.511   5.505  1.00  0.00           C  
ATOM   1352  CD  GLU A  86      41.249  13.418   5.740  1.00  0.00           C  
ATOM   1353  OE1 GLU A  86      41.060  12.648   6.651  1.00  0.00           O  
ATOM   1354  OE2 GLU A  86      42.207  13.352   5.007  1.00  0.00           O1-
ATOM   1355  H   GLU A  86      36.523  14.057   7.057  1.00  0.00           H  
ATOM   1356  HA  GLU A  86      38.149  16.248   6.273  1.00  0.00           H  
ATOM   1357 1HB  GLU A  86      39.070  14.174   7.247  1.00  0.00           H  
ATOM   1358 2HB  GLU A  86      38.558  13.256   5.837  1.00  0.00           H  
ATOM   1359 1HG  GLU A  86      40.089  14.622   4.433  1.00  0.00           H  
ATOM   1360 2HG  GLU A  86      40.640  15.451   5.886  1.00  0.00           H  
ATOM   1361  N   VAL A  87      37.037  14.427   3.756  1.00  0.00           N  
ATOM   1362  CA  VAL A  87      36.830  14.430   2.312  1.00  0.00           C  
ATOM   1363  C   VAL A  87      35.915  15.572   1.890  1.00  0.00           C  
ATOM   1364  O   VAL A  87      36.124  16.197   0.852  1.00  0.00           O  
ATOM   1365  CB  VAL A  87      36.220  13.092   1.855  1.00  0.00           C  
ATOM   1366  CG1 VAL A  87      35.805  13.166   0.394  1.00  0.00           C  
ATOM   1367  CG2 VAL A  87      37.219  11.966   2.075  1.00  0.00           C  
ATOM   1368  H   VAL A  87      36.711  13.640   4.297  1.00  0.00           H  
ATOM   1369  HA  VAL A  87      37.794  14.582   1.826  1.00  0.00           H  
ATOM   1370  HB  VAL A  87      35.319  12.897   2.436  1.00  0.00           H  
ATOM   1371 1HG1 VAL A  87      35.376  12.212   0.088  1.00  0.00           H  
ATOM   1372 2HG1 VAL A  87      35.063  13.955   0.266  1.00  0.00           H  
ATOM   1373 3HG1 VAL A  87      36.678  13.385  -0.222  1.00  0.00           H  
ATOM   1374 1HG2 VAL A  87      36.781  11.022   1.751  1.00  0.00           H  
ATOM   1375 2HG2 VAL A  87      38.123  12.163   1.499  1.00  0.00           H  
ATOM   1376 3HG2 VAL A  87      37.470  11.904   3.134  1.00  0.00           H  
ATOM   1377  N   ALA A  88      34.896  15.837   2.701  1.00  0.00           N  
ATOM   1378  CA  ALA A  88      33.984  16.945   2.448  1.00  0.00           C  
ATOM   1379  C   ALA A  88      34.724  18.275   2.424  1.00  0.00           C  
ATOM   1380  O   ALA A  88      34.453  19.135   1.586  1.00  0.00           O  
ATOM   1381  CB  ALA A  88      32.880  16.974   3.496  1.00  0.00           C  
ATOM   1382  H   ALA A  88      34.752  15.258   3.517  1.00  0.00           H  
ATOM   1383  HA  ALA A  88      33.531  16.801   1.466  1.00  0.00           H  
ATOM   1384 1HB  ALA A  88      32.207  17.807   3.292  1.00  0.00           H  
ATOM   1385 2HB  ALA A  88      32.321  16.038   3.461  1.00  0.00           H  
ATOM   1386 3HB  ALA A  88      33.320  17.095   4.484  1.00  0.00           H  
ATOM   1387  N   LYS A  89      35.663  18.441   3.351  1.00  0.00           N  
ATOM   1388  CA  LYS A  89      36.504  19.631   3.385  1.00  0.00           C  
ATOM   1389  C   LYS A  89      37.410  19.701   2.164  1.00  0.00           C  
ATOM   1390  O   LYS A  89      37.632  20.774   1.604  1.00  0.00           O  
ATOM   1391  CB  LYS A  89      37.342  19.657   4.664  1.00  0.00           C  
ATOM   1392  CG  LYS A  89      36.547  19.938   5.932  1.00  0.00           C  
ATOM   1393  CD  LYS A  89      37.446  19.941   7.160  1.00  0.00           C  
ATOM   1394  CE  LYS A  89      36.656  20.243   8.425  1.00  0.00           C  
ATOM   1395  NZ  LYS A  89      37.523  20.248   9.634  1.00  0.00           N1+
ATOM   1396  H   LYS A  89      35.796  17.723   4.051  1.00  0.00           H  
ATOM   1397  HA  LYS A  89      35.859  20.510   3.371  1.00  0.00           H  
ATOM   1398 1HB  LYS A  89      37.844  18.698   4.790  1.00  0.00           H  
ATOM   1399 2HB  LYS A  89      38.115  20.422   4.578  1.00  0.00           H  
ATOM   1400 1HG  LYS A  89      36.059  20.910   5.848  1.00  0.00           H  
ATOM   1401 2HG  LYS A  89      35.779  19.176   6.056  1.00  0.00           H  
ATOM   1402 1HD  LYS A  89      37.923  18.965   7.263  1.00  0.00           H  
ATOM   1403 2HD  LYS A  89      38.223  20.695   7.040  1.00  0.00           H  
ATOM   1404 1HE  LYS A  89      36.178  21.217   8.331  1.00  0.00           H  
ATOM   1405 2HE  LYS A  89      35.877  19.492   8.555  1.00  0.00           H  
ATOM   1406 1HZ  LYS A  89      36.963  20.451  10.450  1.00  0.00           H  
ATOM   1407 2HZ  LYS A  89      37.958  19.342   9.742  1.00  0.00           H  
ATOM   1408 3HZ  LYS A  89      38.239  20.954   9.533  1.00  0.00           H  
ATOM   1409  N   ARG A  90      37.931  18.550   1.754  1.00  0.00           N  
ATOM   1410  CA  ARG A  90      38.759  18.467   0.556  1.00  0.00           C  
ATOM   1411  C   ARG A  90      37.949  18.783  -0.694  1.00  0.00           C  
ATOM   1412  O   ARG A  90      38.459  19.383  -1.642  1.00  0.00           O  
ATOM   1413  CB  ARG A  90      39.371  17.080   0.423  1.00  0.00           C  
ATOM   1414  CG  ARG A  90      40.435  16.749   1.457  1.00  0.00           C  
ATOM   1415  CD  ARG A  90      40.984  15.382   1.261  1.00  0.00           C  
ATOM   1416  NE  ARG A  90      41.931  15.024   2.305  1.00  0.00           N  
ATOM   1417  CZ  ARG A  90      43.227  15.392   2.322  1.00  0.00           C  
ATOM   1418  NH1 ARG A  90      43.714  16.126   1.347  1.00  0.00           N1+
ATOM   1419  NH2 ARG A  90      44.008  15.014   3.318  1.00  0.00           N  
ATOM   1420  H   ARG A  90      37.751  17.710   2.286  1.00  0.00           H  
ATOM   1421  HA  ARG A  90      39.552  19.210   0.631  1.00  0.00           H  
ATOM   1422 1HB  ARG A  90      38.587  16.328   0.505  1.00  0.00           H  
ATOM   1423 2HB  ARG A  90      39.824  16.975  -0.563  1.00  0.00           H  
ATOM   1424 1HG  ARG A  90      41.256  17.462   1.375  1.00  0.00           H  
ATOM   1425 2HG  ARG A  90      40.003  16.805   2.456  1.00  0.00           H  
ATOM   1426 1HD  ARG A  90      40.170  14.658   1.276  1.00  0.00           H  
ATOM   1427 2HD  ARG A  90      41.498  15.330   0.303  1.00  0.00           H  
ATOM   1428  HE  ARG A  90      41.593  14.459   3.073  1.00  0.00           H  
ATOM   1429 1HH1 ARG A  90      43.117  16.415   0.585  1.00  0.00           H  
ATOM   1430 2HH1 ARG A  90      44.685  16.402   1.359  1.00  0.00           H  
ATOM   1431 1HH2 ARG A  90      43.634  14.449   4.068  1.00  0.00           H  
ATOM   1432 2HH2 ARG A  90      44.979  15.289   3.331  1.00  0.00           H  
ATOM   1433  N   LEU A  91      36.685  18.375  -0.694  1.00  0.00           N  
ATOM   1434  CA  LEU A  91      35.766  18.726  -1.770  1.00  0.00           C  
ATOM   1435  C   LEU A  91      35.605  20.236  -1.886  1.00  0.00           C  
ATOM   1436  O   LEU A  91      35.670  20.794  -2.982  1.00  0.00           O  
ATOM   1437  CB  LEU A  91      34.397  18.077  -1.532  1.00  0.00           C  
ATOM   1438  CG  LEU A  91      33.307  18.426  -2.554  1.00  0.00           C  
ATOM   1439  CD1 LEU A  91      33.765  18.012  -3.946  1.00  0.00           C  
ATOM   1440  CD2 LEU A  91      32.011  17.728  -2.174  1.00  0.00           C  
ATOM   1441  H   LEU A  91      36.352  17.806   0.071  1.00  0.00           H  
ATOM   1442  HA  LEU A  91      36.179  18.363  -2.711  1.00  0.00           H  
ATOM   1443 1HB  LEU A  91      34.520  16.995  -1.536  1.00  0.00           H  
ATOM   1444 2HB  LEU A  91      34.036  18.377  -0.548  1.00  0.00           H  
ATOM   1445  HG  LEU A  91      33.149  19.505  -2.563  1.00  0.00           H  
ATOM   1446 1HD1 LEU A  91      32.991  18.260  -4.672  1.00  0.00           H  
ATOM   1447 2HD1 LEU A  91      34.683  18.541  -4.200  1.00  0.00           H  
ATOM   1448 3HD1 LEU A  91      33.947  16.938  -3.964  1.00  0.00           H  
ATOM   1449 1HD2 LEU A  91      31.236  17.977  -2.900  1.00  0.00           H  
ATOM   1450 2HD2 LEU A  91      32.167  16.649  -2.166  1.00  0.00           H  
ATOM   1451 3HD2 LEU A  91      31.698  18.056  -1.182  1.00  0.00           H  
ATOM   1452  N   VAL A  92      35.396  20.893  -0.750  1.00  0.00           N  
ATOM   1453  CA  VAL A  92      35.279  22.346  -0.717  1.00  0.00           C  
ATOM   1454  C   VAL A  92      36.502  23.013  -1.330  1.00  0.00           C  
ATOM   1455  O   VAL A  92      36.380  23.949  -2.121  1.00  0.00           O  
ATOM   1456  CB  VAL A  92      35.105  22.837   0.732  1.00  0.00           C  
ATOM   1457  CG1 VAL A  92      35.205  24.354   0.797  1.00  0.00           C  
ATOM   1458  CG2 VAL A  92      33.770  22.360   1.284  1.00  0.00           C  
ATOM   1459  H   VAL A  92      35.318  20.373   0.111  1.00  0.00           H  
ATOM   1460  HA  VAL A  92      34.411  22.637  -1.311  1.00  0.00           H  
ATOM   1461  HB  VAL A  92      35.915  22.435   1.342  1.00  0.00           H  
ATOM   1462 1HG1 VAL A  92      35.081  24.683   1.829  1.00  0.00           H  
ATOM   1463 2HG1 VAL A  92      36.182  24.670   0.432  1.00  0.00           H  
ATOM   1464 3HG1 VAL A  92      34.425  24.796   0.179  1.00  0.00           H  
ATOM   1465 1HG2 VAL A  92      33.654  22.710   2.309  1.00  0.00           H  
ATOM   1466 2HG2 VAL A  92      32.961  22.758   0.671  1.00  0.00           H  
ATOM   1467 3HG2 VAL A  92      33.737  21.271   1.266  1.00  0.00           H  
ATOM   1468  N   GLU A  93      37.682  22.526  -0.962  1.00  0.00           N  
ATOM   1469  CA  GLU A  93      38.931  23.056  -1.497  1.00  0.00           C  
ATOM   1470  C   GLU A  93      38.932  23.026  -3.022  1.00  0.00           C  
ATOM   1471  O   GLU A  93      39.116  24.054  -3.671  1.00  0.00           O  
ATOM   1472  CB  GLU A  93      40.122  22.258  -0.961  1.00  0.00           C  
ATOM   1473  CG  GLU A  93      41.471  22.691  -1.517  1.00  0.00           C  
ATOM   1474  CD  GLU A  93      42.594  21.780  -1.105  1.00  0.00           C  
ATOM   1475  OE1 GLU A  93      42.371  20.931  -0.276  1.00  0.00           O  
ATOM   1476  OE2 GLU A  93      43.676  21.933  -1.620  1.00  0.00           O1-
ATOM   1477  H   GLU A  93      37.716  21.771  -0.293  1.00  0.00           H  
ATOM   1478  HA  GLU A  93      39.026  24.097  -1.188  1.00  0.00           H  
ATOM   1479 1HB  GLU A  93      40.163  22.351   0.125  1.00  0.00           H  
ATOM   1480 2HB  GLU A  93      39.988  21.202  -1.194  1.00  0.00           H  
ATOM   1481 1HG  GLU A  93      41.414  22.710  -2.605  1.00  0.00           H  
ATOM   1482 2HG  GLU A  93      41.686  23.703  -1.175  1.00  0.00           H  
ATOM   1483  N   VAL A  94      38.728  21.841  -3.585  1.00  0.00           N  
ATOM   1484  CA  VAL A  94      38.788  21.659  -5.030  1.00  0.00           C  
ATOM   1485  C   VAL A  94      37.639  22.380  -5.726  1.00  0.00           C  
ATOM   1486  O   VAL A  94      37.834  23.036  -6.748  1.00  0.00           O  
ATOM   1487  CB  VAL A  94      38.738  20.160  -5.382  1.00  0.00           C  
ATOM   1488  CG1 VAL A  94      38.661  19.969  -6.889  1.00  0.00           C  
ATOM   1489  CG2 VAL A  94      39.958  19.454  -4.811  1.00  0.00           C  
ATOM   1490  H   VAL A  94      38.525  21.045  -2.998  1.00  0.00           H  
ATOM   1491  HA  VAL A  94      39.719  22.094  -5.395  1.00  0.00           H  
ATOM   1492  HB  VAL A  94      37.834  19.726  -4.955  1.00  0.00           H  
ATOM   1493 1HG1 VAL A  94      38.626  18.904  -7.119  1.00  0.00           H  
ATOM   1494 2HG1 VAL A  94      37.761  20.452  -7.271  1.00  0.00           H  
ATOM   1495 3HG1 VAL A  94      39.539  20.412  -7.358  1.00  0.00           H  
ATOM   1496 1HG2 VAL A  94      39.916  18.394  -5.062  1.00  0.00           H  
ATOM   1497 2HG2 VAL A  94      40.863  19.892  -5.232  1.00  0.00           H  
ATOM   1498 3HG2 VAL A  94      39.971  19.569  -3.726  1.00  0.00           H  
ATOM   1499  N   ALA A  95      36.442  22.252  -5.164  1.00  0.00           N  
ATOM   1500  CA  ALA A  95      35.255  22.872  -5.740  1.00  0.00           C  
ATOM   1501  C   ALA A  95      35.383  24.390  -5.761  1.00  0.00           C  
ATOM   1502  O   ALA A  95      34.968  25.044  -6.718  1.00  0.00           O  
ATOM   1503  CB  ALA A  95      34.012  22.454  -4.970  1.00  0.00           C  
ATOM   1504  H   ALA A  95      36.353  21.712  -4.315  1.00  0.00           H  
ATOM   1505  HA  ALA A  95      35.156  22.534  -6.773  1.00  0.00           H  
ATOM   1506 1HB  ALA A  95      33.134  22.926  -5.414  1.00  0.00           H  
ATOM   1507 2HB  ALA A  95      33.902  21.372  -5.013  1.00  0.00           H  
ATOM   1508 3HB  ALA A  95      34.106  22.768  -3.931  1.00  0.00           H  
ATOM   1509  N   SER A  96      35.956  24.945  -4.700  1.00  0.00           N  
ATOM   1510  CA  SER A  96      36.211  26.379  -4.627  1.00  0.00           C  
ATOM   1511  C   SER A  96      37.177  26.823  -5.720  1.00  0.00           C  
ATOM   1512  O   SER A  96      36.987  27.869  -6.342  1.00  0.00           O  
ATOM   1513  CB  SER A  96      36.773  26.741  -3.266  1.00  0.00           C  
ATOM   1514  OG  SER A  96      35.827  26.515  -2.257  1.00  0.00           O  
ATOM   1515  H   SER A  96      36.226  24.358  -3.923  1.00  0.00           H  
ATOM   1516  HA  SER A  96      35.269  26.905  -4.786  1.00  0.00           H  
ATOM   1517 1HB  SER A  96      37.665  26.147  -3.071  1.00  0.00           H  
ATOM   1518 2HB  SER A  96      37.069  27.789  -3.262  1.00  0.00           H  
ATOM   1519  HG  SER A  96      35.838  25.569  -2.090  1.00  0.00           H  
ATOM   1520  N   LYS A  97      38.211  26.023  -5.948  1.00  0.00           N  
ATOM   1521  CA  LYS A  97      39.172  26.297  -7.008  1.00  0.00           C  
ATOM   1522  C   LYS A  97      38.522  26.200  -8.382  1.00  0.00           C  
ATOM   1523  O   LYS A  97      38.845  26.967  -9.289  1.00  0.00           O  
ATOM   1524  CB  LYS A  97      40.357  25.334  -6.917  1.00  0.00           C  
ATOM   1525  CG  LYS A  97      41.269  25.568  -5.720  1.00  0.00           C  
ATOM   1526  CD  LYS A  97      42.378  24.529  -5.658  1.00  0.00           C  
ATOM   1527  CE  LYS A  97      43.273  24.745  -4.446  1.00  0.00           C  
ATOM   1528  NZ  LYS A  97      44.338  23.711  -4.350  1.00  0.00           N1+
ATOM   1529  H   LYS A  97      38.335  25.201  -5.373  1.00  0.00           H  
ATOM   1530  HA  LYS A  97      39.540  27.318  -6.887  1.00  0.00           H  
ATOM   1531 1HB  LYS A  97      39.989  24.309  -6.862  1.00  0.00           H  
ATOM   1532 2HB  LYS A  97      40.963  25.416  -7.820  1.00  0.00           H  
ATOM   1533 1HG  LYS A  97      41.715  26.561  -5.791  1.00  0.00           H  
ATOM   1534 2HG  LYS A  97      40.684  25.518  -4.802  1.00  0.00           H  
ATOM   1535 1HD  LYS A  97      41.940  23.532  -5.603  1.00  0.00           H  
ATOM   1536 2HD  LYS A  97      42.985  24.591  -6.561  1.00  0.00           H  
ATOM   1537 1HE  LYS A  97      43.741  25.726  -4.510  1.00  0.00           H  
ATOM   1538 2HE  LYS A  97      42.670  24.713  -3.539  1.00  0.00           H  
ATOM   1539 1HZ  LYS A  97      44.908  23.888  -3.535  1.00  0.00           H  
ATOM   1540 2HZ  LYS A  97      43.915  22.796  -4.271  1.00  0.00           H  
ATOM   1541 3HZ  LYS A  97      44.916  23.744  -5.178  1.00  0.00           H  
ATOM   1542  N   GLU A  98      37.601  25.254  -8.529  1.00  0.00           N  
ATOM   1543  CA  GLU A  98      36.876  25.078  -9.782  1.00  0.00           C  
ATOM   1544  C   GLU A  98      35.843  26.180  -9.980  1.00  0.00           C  
ATOM   1545  O   GLU A  98      35.598  26.621 -11.104  1.00  0.00           O  
ATOM   1546  CB  GLU A  98      36.189  23.711  -9.813  1.00  0.00           C  
ATOM   1547  CG  GLU A  98      37.143  22.531  -9.931  1.00  0.00           C  
ATOM   1548  CD  GLU A  98      37.921  22.534 -11.217  1.00  0.00           C  
ATOM   1549  OE1 GLU A  98      37.340  22.802 -12.241  1.00  0.00           O  
ATOM   1550  OE2 GLU A  98      39.099  22.267 -11.176  1.00  0.00           O1-
ATOM   1551  H   GLU A  98      37.398  24.640  -7.754  1.00  0.00           H  
ATOM   1552  HA  GLU A  98      37.588  25.141 -10.605  1.00  0.00           H  
ATOM   1553 1HB  GLU A  98      35.602  23.578  -8.905  1.00  0.00           H  
ATOM   1554 2HB  GLU A  98      35.500  23.670 -10.657  1.00  0.00           H  
ATOM   1555 1HG  GLU A  98      37.843  22.559  -9.096  1.00  0.00           H  
ATOM   1556 2HG  GLU A  98      36.572  21.607  -9.859  1.00  0.00           H  
ATOM   1557  N   GLY A  99      35.238  26.621  -8.883  1.00  0.00           N  
ATOM   1558  CA  GLY A  99      34.196  27.639  -8.938  1.00  0.00           C  
ATOM   1559  C   GLY A  99      32.809  27.011  -8.889  1.00  0.00           C  
ATOM   1560  O   GLY A  99      31.859  27.532  -9.474  1.00  0.00           O  
ATOM   1561  H   GLY A  99      35.508  26.243  -7.986  1.00  0.00           H  
ATOM   1562 1HA  GLY A  99      34.316  28.330  -8.104  1.00  0.00           H  
ATOM   1563 2HA  GLY A  99      34.303  28.220  -9.854  1.00  0.00           H  
ATOM   1564  N   ASP A 100      32.699  25.888  -8.187  1.00  0.00           N  
ATOM   1565  CA  ASP A 100      31.437  25.166  -8.090  1.00  0.00           C  
ATOM   1566  C   ASP A 100      30.925  25.142  -6.655  1.00  0.00           C  
ATOM   1567  O   ASP A 100      31.283  24.261  -5.872  1.00  0.00           O  
ATOM   1568  CB  ASP A 100      31.597  23.733  -8.605  1.00  0.00           C  
ATOM   1569  CG  ASP A 100      30.299  22.938  -8.559  1.00  0.00           C  
ATOM   1570  OD1 ASP A 100      29.460  23.253  -7.749  1.00  0.00           O  
ATOM   1571  OD2 ASP A 100      30.159  22.024  -9.336  1.00  0.00           O1-
ATOM   1572  H   ASP A 100      33.511  25.525  -7.710  1.00  0.00           H  
ATOM   1573  HA  ASP A 100      30.693  25.684  -8.695  1.00  0.00           H  
ATOM   1574 1HB  ASP A 100      31.958  23.754  -9.633  1.00  0.00           H  
ATOM   1575 2HB  ASP A 100      32.346  23.213  -8.006  1.00  0.00           H  
ATOM   1576  N   PRO A 101      30.088  26.116  -6.315  1.00  0.00           N  
ATOM   1577  CA  PRO A 101      29.592  26.259  -4.949  1.00  0.00           C  
ATOM   1578  C   PRO A 101      28.545  25.201  -4.631  1.00  0.00           C  
ATOM   1579  O   PRO A 101      28.250  24.936  -3.465  1.00  0.00           O  
ATOM   1580  CB  PRO A 101      28.991  27.668  -4.946  1.00  0.00           C  
ATOM   1581  CG  PRO A 101      28.592  27.899  -6.363  1.00  0.00           C  
ATOM   1582  CD  PRO A 101      29.679  27.240  -7.170  1.00  0.00           C  
ATOM   1583  HA  PRO A 101      30.432  26.114  -4.269  1.00  0.00           H  
ATOM   1584 1HB  PRO A 101      28.140  27.712  -4.250  1.00  0.00           H  
ATOM   1585 2HB  PRO A 101      29.736  28.394  -4.588  1.00  0.00           H  
ATOM   1586 1HG  PRO A 101      27.600  27.464  -6.555  1.00  0.00           H  
ATOM   1587 2HG  PRO A 101      28.511  28.977  -6.564  1.00  0.00           H  
ATOM   1588 1HD  PRO A 101      29.265  26.891  -8.128  1.00  0.00           H  
ATOM   1589 2HD  PRO A 101      30.497  27.956  -7.338  1.00  0.00           H  
ATOM   1590  N   GLU A 102      27.981  24.600  -5.674  1.00  0.00           N  
ATOM   1591  CA  GLU A 102      26.971  23.562  -5.505  1.00  0.00           C  
ATOM   1592  C   GLU A 102      27.560  22.320  -4.849  1.00  0.00           C  
ATOM   1593  O   GLU A 102      26.922  21.687  -4.008  1.00  0.00           O  
ATOM   1594  CB  GLU A 102      26.354  23.193  -6.856  1.00  0.00           C  
ATOM   1595  CG  GLU A 102      25.495  24.286  -7.475  1.00  0.00           C  
ATOM   1596  CD  GLU A 102      24.921  23.895  -8.808  1.00  0.00           C  
ATOM   1597  OE1 GLU A 102      25.233  22.827  -9.278  1.00  0.00           O  
ATOM   1598  OE2 GLU A 102      24.170  24.666  -9.358  1.00  0.00           O1-
ATOM   1599  H   GLU A 102      28.260  24.868  -6.606  1.00  0.00           H  
ATOM   1600  HA  GLU A 102      26.189  23.943  -4.847  1.00  0.00           H  
ATOM   1601 1HB  GLU A 102      27.147  22.950  -7.564  1.00  0.00           H  
ATOM   1602 2HB  GLU A 102      25.733  22.304  -6.742  1.00  0.00           H  
ATOM   1603 1HG  GLU A 102      24.676  24.519  -6.794  1.00  0.00           H  
ATOM   1604 2HG  GLU A 102      26.099  25.185  -7.593  1.00  0.00           H  
ATOM   1605  N   LEU A 103      28.784  21.975  -5.239  1.00  0.00           N  
ATOM   1606  CA  LEU A 103      29.510  20.881  -4.606  1.00  0.00           C  
ATOM   1607  C   LEU A 103      29.888  21.229  -3.173  1.00  0.00           C  
ATOM   1608  O   LEU A 103      29.888  20.367  -2.293  1.00  0.00           O  
ATOM   1609  CB  LEU A 103      30.774  20.549  -5.409  1.00  0.00           C  
ATOM   1610  CG  LEU A 103      30.542  19.856  -6.758  1.00  0.00           C  
ATOM   1611  CD1 LEU A 103      31.860  19.762  -7.514  1.00  0.00           C  
ATOM   1612  CD2 LEU A 103      29.946  18.476  -6.524  1.00  0.00           C  
ATOM   1613  H   LEU A 103      29.221  22.485  -5.994  1.00  0.00           H  
ATOM   1614  HA  LEU A 103      28.859  20.008  -4.574  1.00  0.00           H  
ATOM   1615 1HB  LEU A 103      31.316  21.473  -5.601  1.00  0.00           H  
ATOM   1616 2HB  LEU A 103      31.407  19.898  -4.807  1.00  0.00           H  
ATOM   1617  HG  LEU A 103      29.854  20.451  -7.359  1.00  0.00           H  
ATOM   1618 1HD1 LEU A 103      31.696  19.270  -8.473  1.00  0.00           H  
ATOM   1619 2HD1 LEU A 103      32.254  20.764  -7.685  1.00  0.00           H  
ATOM   1620 3HD1 LEU A 103      32.575  19.186  -6.929  1.00  0.00           H  
ATOM   1621 1HD2 LEU A 103      29.781  17.983  -7.483  1.00  0.00           H  
ATOM   1622 2HD2 LEU A 103      30.634  17.880  -5.924  1.00  0.00           H  
ATOM   1623 3HD2 LEU A 103      28.997  18.574  -5.998  1.00  0.00           H  
ATOM   1624  N   VAL A 104      30.212  22.497  -2.943  1.00  0.00           N  
ATOM   1625  CA  VAL A 104      30.488  22.984  -1.596  1.00  0.00           C  
ATOM   1626  C   VAL A 104      29.279  22.807  -0.687  1.00  0.00           C  
ATOM   1627  O   VAL A 104      29.413  22.403   0.468  1.00  0.00           O  
ATOM   1628  CB  VAL A 104      30.882  24.473  -1.635  1.00  0.00           C  
ATOM   1629  CG1 VAL A 104      31.000  25.030  -0.225  1.00  0.00           C  
ATOM   1630  CG2 VAL A 104      32.190  24.642  -2.393  1.00  0.00           C  
ATOM   1631  H   VAL A 104      30.267  23.141  -3.720  1.00  0.00           H  
ATOM   1632  HA  VAL A 104      31.307  22.399  -1.178  1.00  0.00           H  
ATOM   1633  HB  VAL A 104      30.094  25.034  -2.138  1.00  0.00           H  
ATOM   1634 1HG1 VAL A 104      31.279  26.084  -0.272  1.00  0.00           H  
ATOM   1635 2HG1 VAL A 104      30.043  24.932   0.287  1.00  0.00           H  
ATOM   1636 3HG1 VAL A 104      31.764  24.478   0.322  1.00  0.00           H  
ATOM   1637 1HG2 VAL A 104      32.462  25.697  -2.418  1.00  0.00           H  
ATOM   1638 2HG2 VAL A 104      32.976  24.076  -1.894  1.00  0.00           H  
ATOM   1639 3HG2 VAL A 104      32.070  24.274  -3.413  1.00  0.00           H  
ATOM   1640  N   LEU A 105      28.098  23.108  -1.215  1.00  0.00           N  
ATOM   1641  CA  LEU A 105      26.851  22.835  -0.509  1.00  0.00           C  
ATOM   1642  C   LEU A 105      26.721  21.356  -0.173  1.00  0.00           C  
ATOM   1643  O   LEU A 105      26.357  20.994   0.947  1.00  0.00           O  
ATOM   1644  CB  LEU A 105      25.653  23.280  -1.357  1.00  0.00           C  
ATOM   1645  CG  LEU A 105      24.272  22.900  -0.808  1.00  0.00           C  
ATOM   1646  CD1 LEU A 105      24.087  23.514   0.573  1.00  0.00           C  
ATOM   1647  CD2 LEU A 105      23.194  23.381  -1.768  1.00  0.00           C  
ATOM   1648  H   LEU A 105      28.063  23.536  -2.128  1.00  0.00           H  
ATOM   1649  HA  LEU A 105      26.857  23.388   0.430  1.00  0.00           H  
ATOM   1650 1HB  LEU A 105      25.682  24.364  -1.459  1.00  0.00           H  
ATOM   1651 2HB  LEU A 105      25.747  22.840  -2.350  1.00  0.00           H  
ATOM   1652  HG  LEU A 105      24.207  21.817  -0.703  1.00  0.00           H  
ATOM   1653 1HD1 LEU A 105      23.106  23.245   0.963  1.00  0.00           H  
ATOM   1654 2HD1 LEU A 105      24.860  23.139   1.244  1.00  0.00           H  
ATOM   1655 3HD1 LEU A 105      24.164  24.599   0.502  1.00  0.00           H  
ATOM   1656 1HD2 LEU A 105      22.212  23.110  -1.379  1.00  0.00           H  
ATOM   1657 2HD2 LEU A 105      23.257  24.464  -1.874  1.00  0.00           H  
ATOM   1658 3HD2 LEU A 105      23.339  22.913  -2.742  1.00  0.00           H  
ATOM   1659  N   GLU A 106      27.020  20.504  -1.147  1.00  0.00           N  
ATOM   1660  CA  GLU A 106      26.947  19.060  -0.953  1.00  0.00           C  
ATOM   1661  C   GLU A 106      27.894  18.605   0.150  1.00  0.00           C  
ATOM   1662  O   GLU A 106      27.584  17.687   0.909  1.00  0.00           O  
ATOM   1663  CB  GLU A 106      27.277  18.328  -2.256  1.00  0.00           C  
ATOM   1664  CG  GLU A 106      26.189  18.411  -3.316  1.00  0.00           C  
ATOM   1665  CD  GLU A 106      24.936  17.677  -2.927  1.00  0.00           C  
ATOM   1666  OE1 GLU A 106      25.039  16.557  -2.487  1.00  0.00           O  
ATOM   1667  OE2 GLU A 106      23.874  18.236  -3.071  1.00  0.00           O1-
ATOM   1668  H   GLU A 106      27.305  20.864  -2.047  1.00  0.00           H  
ATOM   1669  HA  GLU A 106      25.934  18.803  -0.644  1.00  0.00           H  
ATOM   1670 1HB  GLU A 106      28.192  18.740  -2.682  1.00  0.00           H  
ATOM   1671 2HB  GLU A 106      27.460  17.275  -2.045  1.00  0.00           H  
ATOM   1672 1HG  GLU A 106      25.943  19.459  -3.489  1.00  0.00           H  
ATOM   1673 2HG  GLU A 106      26.572  17.998  -4.248  1.00  0.00           H  
ATOM   1674  N   ALA A 107      29.052  19.252   0.233  1.00  0.00           N  
ATOM   1675  CA  ALA A 107      30.005  18.984   1.303  1.00  0.00           C  
ATOM   1676  C   ALA A 107      29.396  19.280   2.668  1.00  0.00           C  
ATOM   1677  O   ALA A 107      29.550  18.501   3.609  1.00  0.00           O  
ATOM   1678  CB  ALA A 107      31.273  19.800   1.100  1.00  0.00           C  
ATOM   1679  H   ALA A 107      29.278  19.946  -0.466  1.00  0.00           H  
ATOM   1680  HA  ALA A 107      30.265  17.925   1.279  1.00  0.00           H  
ATOM   1681 1HB  ALA A 107      31.975  19.590   1.908  1.00  0.00           H  
ATOM   1682 2HB  ALA A 107      31.728  19.536   0.146  1.00  0.00           H  
ATOM   1683 3HB  ALA A 107      31.027  20.862   1.102  1.00  0.00           H  
ATOM   1684  N   ALA A 108      28.707  20.410   2.769  1.00  0.00           N  
ATOM   1685  CA  ALA A 108      28.008  20.775   3.997  1.00  0.00           C  
ATOM   1686  C   ALA A 108      26.900  19.778   4.316  1.00  0.00           C  
ATOM   1687  O   ALA A 108      26.682  19.429   5.477  1.00  0.00           O  
ATOM   1688  CB  ALA A 108      27.438  22.181   3.886  1.00  0.00           C  
ATOM   1689  H   ALA A 108      28.664  21.034   1.976  1.00  0.00           H  
ATOM   1690  HA  ALA A 108      28.722  20.750   4.821  1.00  0.00           H  
ATOM   1691 1HB  ALA A 108      26.921  22.439   4.809  1.00  0.00           H  
ATOM   1692 2HB  ALA A 108      28.249  22.890   3.714  1.00  0.00           H  
ATOM   1693 3HB  ALA A 108      26.739  22.224   3.053  1.00  0.00           H  
ATOM   1694  N   LYS A 109      26.203  19.324   3.280  1.00  0.00           N  
ATOM   1695  CA  LYS A 109      25.114  18.370   3.449  1.00  0.00           C  
ATOM   1696  C   LYS A 109      25.622  17.051   4.021  1.00  0.00           C  
ATOM   1697  O   LYS A 109      24.999  16.467   4.905  1.00  0.00           O  
ATOM   1698  CB  LYS A 109      24.403  18.126   2.117  1.00  0.00           C  
ATOM   1699  CG  LYS A 109      23.506  19.271   1.666  1.00  0.00           C  
ATOM   1700  CD  LYS A 109      23.057  19.085   0.224  1.00  0.00           C  
ATOM   1701  CE  LYS A 109      22.262  17.800   0.051  1.00  0.00           C  
ATOM   1702  NZ  LYS A 109      21.685  17.682  -1.316  1.00  0.00           N1+
ATOM   1703  H   LYS A 109      26.433  19.649   2.353  1.00  0.00           H  
ATOM   1704  HA  LYS A 109      24.399  18.783   4.160  1.00  0.00           H  
ATOM   1705 1HB  LYS A 109      25.144  17.954   1.336  1.00  0.00           H  
ATOM   1706 2HB  LYS A 109      23.791  17.228   2.191  1.00  0.00           H  
ATOM   1707 1HG  LYS A 109      22.625  19.317   2.308  1.00  0.00           H  
ATOM   1708 2HG  LYS A 109      24.046  20.212   1.751  1.00  0.00           H  
ATOM   1709 1HD  LYS A 109      22.437  19.931  -0.076  1.00  0.00           H  
ATOM   1710 2HD  LYS A 109      23.932  19.050  -0.427  1.00  0.00           H  
ATOM   1711 1HE  LYS A 109      22.909  16.944   0.235  1.00  0.00           H  
ATOM   1712 2HE  LYS A 109      21.449  17.775   0.778  1.00  0.00           H  
ATOM   1713 1HZ  LYS A 109      21.166  16.818  -1.389  1.00  0.00           H  
ATOM   1714 2HZ  LYS A 109      21.067  18.462  -1.489  1.00  0.00           H  
ATOM   1715 3HZ  LYS A 109      22.430  17.684  -1.997  1.00  0.00           H  
ATOM   1716  N   VAL A 110      26.758  16.589   3.510  1.00  0.00           N  
ATOM   1717  CA  VAL A 110      27.399  15.386   4.029  1.00  0.00           C  
ATOM   1718  C   VAL A 110      27.768  15.549   5.497  1.00  0.00           C  
ATOM   1719  O   VAL A 110      27.458  14.690   6.324  1.00  0.00           O  
ATOM   1720  CB  VAL A 110      28.668  15.063   3.218  1.00  0.00           C  
ATOM   1721  CG1 VAL A 110      29.479  13.977   3.908  1.00  0.00           C  
ATOM   1722  CG2 VAL A 110      28.287  14.637   1.808  1.00  0.00           C  
ATOM   1723  H   VAL A 110      27.188  17.082   2.741  1.00  0.00           H  
ATOM   1724  HA  VAL A 110      26.692  14.559   3.954  1.00  0.00           H  
ATOM   1725  HB  VAL A 110      29.295  15.953   3.172  1.00  0.00           H  
ATOM   1726 1HG1 VAL A 110      30.373  13.761   3.321  1.00  0.00           H  
ATOM   1727 2HG1 VAL A 110      29.772  14.317   4.901  1.00  0.00           H  
ATOM   1728 3HG1 VAL A 110      28.877  13.073   3.996  1.00  0.00           H  
ATOM   1729 1HG2 VAL A 110      29.189  14.411   1.240  1.00  0.00           H  
ATOM   1730 2HG2 VAL A 110      27.654  13.750   1.854  1.00  0.00           H  
ATOM   1731 3HG2 VAL A 110      27.743  15.446   1.318  1.00  0.00           H  
ATOM   1732  N   ALA A 111      28.429  16.657   5.816  1.00  0.00           N  
ATOM   1733  CA  ALA A 111      28.821  16.944   7.191  1.00  0.00           C  
ATOM   1734  C   ALA A 111      27.605  17.033   8.104  1.00  0.00           C  
ATOM   1735  O   ALA A 111      27.644  16.587   9.250  1.00  0.00           O  
ATOM   1736  CB  ALA A 111      29.624  18.236   7.254  1.00  0.00           C  
ATOM   1737  H   ALA A 111      28.666  17.315   5.088  1.00  0.00           H  
ATOM   1738  HA  ALA A 111      29.446  16.127   7.551  1.00  0.00           H  
ATOM   1739 1HB  ALA A 111      29.908  18.437   8.287  1.00  0.00           H  
ATOM   1740 2HB  ALA A 111      30.520  18.136   6.643  1.00  0.00           H  
ATOM   1741 3HB  ALA A 111      29.018  19.059   6.878  1.00  0.00           H  
ATOM   1742  N   LEU A 112      26.526  17.611   7.588  1.00  0.00           N  
ATOM   1743  CA  LEU A 112      25.268  17.680   8.323  1.00  0.00           C  
ATOM   1744  C   LEU A 112      24.743  16.289   8.646  1.00  0.00           C  
ATOM   1745  O   LEU A 112      24.298  16.027   9.764  1.00  0.00           O  
ATOM   1746  CB  LEU A 112      24.221  18.452   7.510  1.00  0.00           C  
ATOM   1747  CG  LEU A 112      22.839  18.584   8.161  1.00  0.00           C  
ATOM   1748  CD1 LEU A 112      22.968  19.333   9.481  1.00  0.00           C  
ATOM   1749  CD2 LEU A 112      21.897  19.310   7.211  1.00  0.00           C  
ATOM   1750  H   LEU A 112      26.577  18.014   6.663  1.00  0.00           H  
ATOM   1751  HA  LEU A 112      25.448  18.194   9.268  1.00  0.00           H  
ATOM   1752 1HB  LEU A 112      24.597  19.457   7.324  1.00  0.00           H  
ATOM   1753 2HB  LEU A 112      24.089  17.953   6.550  1.00  0.00           H  
ATOM   1754  HG  LEU A 112      22.442  17.592   8.378  1.00  0.00           H  
ATOM   1755 1HD1 LEU A 112      21.985  19.426   9.944  1.00  0.00           H  
ATOM   1756 2HD1 LEU A 112      23.631  18.782  10.148  1.00  0.00           H  
ATOM   1757 3HD1 LEU A 112      23.378  20.325   9.298  1.00  0.00           H  
ATOM   1758 1HD2 LEU A 112      20.914  19.403   7.674  1.00  0.00           H  
ATOM   1759 2HD2 LEU A 112      22.292  20.303   6.995  1.00  0.00           H  
ATOM   1760 3HD2 LEU A 112      21.809  18.744   6.283  1.00  0.00           H  
ATOM   1761  N   ARG A 113      24.796  15.397   7.662  1.00  0.00           N  
ATOM   1762  CA  ARG A 113      24.301  14.037   7.832  1.00  0.00           C  
ATOM   1763  C   ARG A 113      25.144  13.266   8.841  1.00  0.00           C  
ATOM   1764  O   ARG A 113      24.631  12.431   9.585  1.00  0.00           O  
ATOM   1765  CB  ARG A 113      24.302  13.298   6.502  1.00  0.00           C  
ATOM   1766  CG  ARG A 113      23.271  13.786   5.497  1.00  0.00           C  
ATOM   1767  CD  ARG A 113      21.885  13.542   5.971  1.00  0.00           C  
ATOM   1768  NE  ARG A 113      20.899  13.860   4.950  1.00  0.00           N  
ATOM   1769  CZ  ARG A 113      19.569  13.908   5.159  1.00  0.00           C  
ATOM   1770  NH1 ARG A 113      19.082  13.657   6.354  1.00  0.00           N1+
ATOM   1771  NH2 ARG A 113      18.754  14.208   4.163  1.00  0.00           N  
ATOM   1772  H   ARG A 113      25.189  15.670   6.773  1.00  0.00           H  
ATOM   1773  HA  ARG A 113      23.283  14.084   8.221  1.00  0.00           H  
ATOM   1774 1HB  ARG A 113      25.283  13.387   6.038  1.00  0.00           H  
ATOM   1775 2HB  ARG A 113      24.118  12.237   6.675  1.00  0.00           H  
ATOM   1776 1HG  ARG A 113      23.396  14.858   5.340  1.00  0.00           H  
ATOM   1777 2HG  ARG A 113      23.408  13.262   4.551  1.00  0.00           H  
ATOM   1778 1HD  ARG A 113      21.771  12.492   6.238  1.00  0.00           H  
ATOM   1779 2HD  ARG A 113      21.684  14.162   6.843  1.00  0.00           H  
ATOM   1780  HE  ARG A 113      21.236  14.059   4.017  1.00  0.00           H  
ATOM   1781 1HH1 ARG A 113      19.705  13.428   7.116  1.00  0.00           H  
ATOM   1782 2HH1 ARG A 113      18.085  13.694   6.511  1.00  0.00           H  
ATOM   1783 1HH2 ARG A 113      19.128  14.401   3.244  1.00  0.00           H  
ATOM   1784 2HH2 ARG A 113      17.758  14.244   4.320  1.00  0.00           H  
ATOM   1785  N   VAL A 114      26.441  13.553   8.861  1.00  0.00           N  
ATOM   1786  CA  VAL A 114      27.337  12.977   9.856  1.00  0.00           C  
ATOM   1787  C   VAL A 114      26.953  13.417  11.263  1.00  0.00           C  
ATOM   1788  O   VAL A 114      26.922  12.608  12.190  1.00  0.00           O  
ATOM   1789  CB  VAL A 114      28.792  13.393   9.570  1.00  0.00           C  
ATOM   1790  CG1 VAL A 114      29.702  12.966  10.712  1.00  0.00           C  
ATOM   1791  CG2 VAL A 114      29.255  12.785   8.255  1.00  0.00           C  
ATOM   1792  H   VAL A 114      26.816  14.186   8.168  1.00  0.00           H  
ATOM   1793  HA  VAL A 114      27.251  11.891   9.813  1.00  0.00           H  
ATOM   1794  HB  VAL A 114      28.844  14.480   9.507  1.00  0.00           H  
ATOM   1795 1HG1 VAL A 114      30.727  13.268  10.493  1.00  0.00           H  
ATOM   1796 2HG1 VAL A 114      29.374  13.441  11.636  1.00  0.00           H  
ATOM   1797 3HG1 VAL A 114      29.661  11.883  10.824  1.00  0.00           H  
ATOM   1798 1HG2 VAL A 114      30.284  13.084   8.058  1.00  0.00           H  
ATOM   1799 2HG2 VAL A 114      29.198  11.698   8.316  1.00  0.00           H  
ATOM   1800 3HG2 VAL A 114      28.615  13.137   7.446  1.00  0.00           H  
ATOM   1801  N   ALA A 115      26.661  14.704  11.416  1.00  0.00           N  
ATOM   1802  CA  ALA A 115      26.176  15.235  12.685  1.00  0.00           C  
ATOM   1803  C   ALA A 115      24.847  14.603  13.075  1.00  0.00           C  
ATOM   1804  O   ALA A 115      24.618  14.285  14.242  1.00  0.00           O  
ATOM   1805  CB  ALA A 115      26.042  16.748  12.609  1.00  0.00           C  
ATOM   1806  H   ALA A 115      26.776  15.331  10.634  1.00  0.00           H  
ATOM   1807  HA  ALA A 115      26.900  14.987  13.462  1.00  0.00           H  
ATOM   1808 1HB  ALA A 115      25.681  17.131  13.563  1.00  0.00           H  
ATOM   1809 2HB  ALA A 115      27.014  17.190  12.386  1.00  0.00           H  
ATOM   1810 3HB  ALA A 115      25.336  17.012  11.823  1.00  0.00           H  
ATOM   1811  N   GLU A 116      23.972  14.422  12.091  1.00  0.00           N  
ATOM   1812  CA  GLU A 116      22.697  13.750  12.312  1.00  0.00           C  
ATOM   1813  C   GLU A 116      22.904  12.344  12.863  1.00  0.00           C  
ATOM   1814  O   GLU A 116      22.275  11.955  13.848  1.00  0.00           O  
ATOM   1815  CB  GLU A 116      21.895  13.686  11.010  1.00  0.00           C  
ATOM   1816  CG  GLU A 116      20.549  12.986  11.136  1.00  0.00           C  
ATOM   1817  CD  GLU A 116      19.826  12.868   9.823  1.00  0.00           C  
ATOM   1818  OE1 GLU A 116      20.341  13.340   8.838  1.00  0.00           O  
ATOM   1819  OE2 GLU A 116      18.757  12.306   9.805  1.00  0.00           O1-
ATOM   1820  H   GLU A 116      24.197  14.758  11.165  1.00  0.00           H  
ATOM   1821  HA  GLU A 116      22.132  14.316  13.054  1.00  0.00           H  
ATOM   1822 1HB  GLU A 116      21.713  14.696  10.645  1.00  0.00           H  
ATOM   1823 2HB  GLU A 116      22.474  13.161  10.251  1.00  0.00           H  
ATOM   1824 1HG  GLU A 116      20.706  11.987  11.542  1.00  0.00           H  
ATOM   1825 2HG  GLU A 116      19.928  13.539  11.839  1.00  0.00           H  
ATOM   1826  N   LEU A 117      23.785  11.587  12.221  1.00  0.00           N  
ATOM   1827  CA  LEU A 117      24.103  10.235  12.666  1.00  0.00           C  
ATOM   1828  C   LEU A 117      24.674  10.241  14.079  1.00  0.00           C  
ATOM   1829  O   LEU A 117      24.335   9.391  14.900  1.00  0.00           O  
ATOM   1830  CB  LEU A 117      25.106   9.583  11.705  1.00  0.00           C  
ATOM   1831  CG  LEU A 117      24.561   9.230  10.315  1.00  0.00           C  
ATOM   1832  CD1 LEU A 117      25.713   8.816   9.409  1.00  0.00           C  
ATOM   1833  CD2 LEU A 117      23.535   8.114  10.440  1.00  0.00           C  
ATOM   1834  H   LEU A 117      24.246  11.956  11.402  1.00  0.00           H  
ATOM   1835  HA  LEU A 117      23.183   9.652  12.685  1.00  0.00           H  
ATOM   1836 1HB  LEU A 117      25.947  10.261  11.569  1.00  0.00           H  
ATOM   1837 2HB  LEU A 117      25.476   8.665  12.160  1.00  0.00           H  
ATOM   1838  HG  LEU A 117      24.090  10.109   9.874  1.00  0.00           H  
ATOM   1839 1HD1 LEU A 117      25.326   8.565   8.421  1.00  0.00           H  
ATOM   1840 2HD1 LEU A 117      26.421   9.639   9.321  1.00  0.00           H  
ATOM   1841 3HD1 LEU A 117      26.215   7.947   9.833  1.00  0.00           H  
ATOM   1842 1HD2 LEU A 117      23.148   7.863   9.452  1.00  0.00           H  
ATOM   1843 2HD2 LEU A 117      24.006   7.234  10.879  1.00  0.00           H  
ATOM   1844 3HD2 LEU A 117      22.715   8.443  11.078  1.00  0.00           H  
ATOM   1845  N   ALA A 118      25.544  11.207  14.355  1.00  0.00           N  
ATOM   1846  CA  ALA A 118      26.150  11.338  15.675  1.00  0.00           C  
ATOM   1847  C   ALA A 118      25.100  11.646  16.734  1.00  0.00           C  
ATOM   1848  O   ALA A 118      25.142  11.106  17.840  1.00  0.00           O  
ATOM   1849  CB  ALA A 118      27.220  12.420  15.663  1.00  0.00           C  
ATOM   1850  H   ALA A 118      25.792  11.866  13.632  1.00  0.00           H  
ATOM   1851  HA  ALA A 118      26.616  10.389  15.937  1.00  0.00           H  
ATOM   1852 1HB  ALA A 118      27.663  12.506  16.655  1.00  0.00           H  
ATOM   1853 2HB  ALA A 118      27.995  12.157  14.943  1.00  0.00           H  
ATOM   1854 3HB  ALA A 118      26.773  13.372  15.382  1.00  0.00           H  
ATOM   1855  N   ALA A 119      24.158  12.519  16.391  1.00  0.00           N  
ATOM   1856  CA  ALA A 119      23.065  12.862  17.293  1.00  0.00           C  
ATOM   1857  C   ALA A 119      22.199  11.646  17.595  1.00  0.00           C  
ATOM   1858  O   ALA A 119      21.807  11.421  18.740  1.00  0.00           O  
ATOM   1859  CB  ALA A 119      22.220  13.980  16.700  1.00  0.00           C  
ATOM   1860  H   ALA A 119      24.201  12.956  15.481  1.00  0.00           H  
ATOM   1861  HA  ALA A 119      23.491  13.206  18.235  1.00  0.00           H  
ATOM   1862 1HB  ALA A 119      21.408  14.224  17.385  1.00  0.00           H  
ATOM   1863 2HB  ALA A 119      22.840  14.862  16.545  1.00  0.00           H  
ATOM   1864 3HB  ALA A 119      21.804  13.656  15.747  1.00  0.00           H  
ATOM   1865  N   LYS A 120      21.903  10.865  16.562  1.00  0.00           N  
ATOM   1866  CA  LYS A 120      21.108   9.652  16.720  1.00  0.00           C  
ATOM   1867  C   LYS A 120      21.881   8.583  17.481  1.00  0.00           C  
ATOM   1868  O   LYS A 120      21.308   7.840  18.278  1.00  0.00           O  
ATOM   1869  CB  LYS A 120      20.673   9.115  15.355  1.00  0.00           C  
ATOM   1870  CG  LYS A 120      19.638   9.975  14.642  1.00  0.00           C  
ATOM   1871  CD  LYS A 120      19.306   9.413  13.268  1.00  0.00           C  
ATOM   1872  CE  LYS A 120      18.263  10.264  12.559  1.00  0.00           C  
ATOM   1873  NZ  LYS A 120      17.983   9.770  11.183  1.00  0.00           N1+
ATOM   1874  H   LYS A 120      22.237  11.117  15.642  1.00  0.00           H  
ATOM   1875  HA  LYS A 120      20.219   9.896  17.302  1.00  0.00           H  
ATOM   1876 1HB  LYS A 120      21.543   9.030  14.704  1.00  0.00           H  
ATOM   1877 2HB  LYS A 120      20.254   8.116  15.474  1.00  0.00           H  
ATOM   1878 1HG  LYS A 120      18.726  10.016  15.239  1.00  0.00           H  
ATOM   1879 2HG  LYS A 120      20.022  10.988  14.528  1.00  0.00           H  
ATOM   1880 1HD  LYS A 120      20.210   9.380  12.660  1.00  0.00           H  
ATOM   1881 2HD  LYS A 120      18.922   8.398  13.373  1.00  0.00           H  
ATOM   1882 1HE  LYS A 120      17.336  10.255  13.130  1.00  0.00           H  
ATOM   1883 2HE  LYS A 120      18.615  11.294  12.496  1.00  0.00           H  
ATOM   1884 1HZ  LYS A 120      17.288  10.360  10.748  1.00  0.00           H  
ATOM   1885 2HZ  LYS A 120      18.833   9.792  10.637  1.00  0.00           H  
ATOM   1886 3HZ  LYS A 120      17.637   8.822  11.230  1.00  0.00           H  
ATOM   1887  N   ASN A 121      23.184   8.513  17.233  1.00  0.00           N  
ATOM   1888  CA  ASN A 121      24.042   7.549  17.913  1.00  0.00           C  
ATOM   1889  C   ASN A 121      24.283   7.950  19.362  1.00  0.00           C  
ATOM   1890  O   ASN A 121      24.423   7.098  20.237  1.00  0.00           O  
ATOM   1891  CB  ASN A 121      25.360   7.393  17.177  1.00  0.00           C  
ATOM   1892  CG  ASN A 121      26.175   6.238  17.689  1.00  0.00           C  
ATOM   1893  ND2 ASN A 121      27.452   6.458  17.869  1.00  0.00           N  
ATOM   1894  OD1 ASN A 121      25.647   5.144  17.921  1.00  0.00           O  
ATOM   1895  H   ASN A 121      23.591   9.143  16.557  1.00  0.00           H  
ATOM   1896  HA  ASN A 121      23.538   6.582  17.917  1.00  0.00           H  
ATOM   1897 1HB  ASN A 121      25.168   7.244  16.114  1.00  0.00           H  
ATOM   1898 2HB  ASN A 121      25.944   8.308  17.279  1.00  0.00           H  
ATOM   1899 1HD2 ASN A 121      28.044   5.726  18.208  1.00  0.00           H  
ATOM   1900 2HD2 ASN A 121      27.837   7.359  17.668  1.00  0.00           H  
ATOM   1901  N   GLY A 122      24.329   9.255  19.609  1.00  0.00           N  
ATOM   1902  CA  GLY A 122      24.601   9.773  20.945  1.00  0.00           C  
ATOM   1903  C   GLY A 122      26.087  10.045  21.137  1.00  0.00           C  
ATOM   1904  O   GLY A 122      26.574  10.109  22.266  1.00  0.00           O  
ATOM   1905  H   GLY A 122      24.169   9.905  18.852  1.00  0.00           H  
ATOM   1906 1HA  GLY A 122      24.036  10.692  21.102  1.00  0.00           H  
ATOM   1907 2HA  GLY A 122      24.259   9.055  21.689  1.00  0.00           H  
ATOM   1908  N   ASP A 123      26.804  10.205  20.029  1.00  0.00           N  
ATOM   1909  CA  ASP A 123      28.242  10.432  20.073  1.00  0.00           C  
ATOM   1910  C   ASP A 123      28.564  11.921  20.046  1.00  0.00           C  
ATOM   1911  O   ASP A 123      28.596  12.542  18.983  1.00  0.00           O  
ATOM   1912  CB  ASP A 123      28.932   9.733  18.899  1.00  0.00           C  
ATOM   1913  CG  ASP A 123      30.447   9.879  18.930  1.00  0.00           C  
ATOM   1914  OD1 ASP A 123      30.921  10.837  19.494  1.00  0.00           O  
ATOM   1915  OD2 ASP A 123      31.117   9.031  18.389  1.00  0.00           O1-
ATOM   1916  H   ASP A 123      26.337  10.166  19.133  1.00  0.00           H  
ATOM   1917  HA  ASP A 123      28.628  10.028  21.009  1.00  0.00           H  
ATOM   1918 1HB  ASP A 123      28.684   8.672  18.911  1.00  0.00           H  
ATOM   1919 2HB  ASP A 123      28.561  10.146  17.961  1.00  0.00           H  
ATOM   1920  N   LYS A 124      28.803  12.490  21.222  1.00  0.00           N  
ATOM   1921  CA  LYS A 124      29.000  13.930  21.351  1.00  0.00           C  
ATOM   1922  C   LYS A 124      30.286  14.374  20.665  1.00  0.00           C  
ATOM   1923  O   LYS A 124      30.346  15.454  20.077  1.00  0.00           O  
ATOM   1924  CB  LYS A 124      29.023  14.337  22.826  1.00  0.00           C  
ATOM   1925  CG  LYS A 124      27.674  14.236  23.527  1.00  0.00           C  
ATOM   1926  CD  LYS A 124      27.781  14.641  24.989  1.00  0.00           C  
ATOM   1927  CE  LYS A 124      26.436  14.536  25.693  1.00  0.00           C  
ATOM   1928  NZ  LYS A 124      26.533  14.888  27.136  1.00  0.00           N1+
ATOM   1929  H   LYS A 124      28.849  11.912  22.049  1.00  0.00           H  
ATOM   1930  HA  LYS A 124      28.170  14.438  20.860  1.00  0.00           H  
ATOM   1931 1HB  LYS A 124      29.729  13.706  23.366  1.00  0.00           H  
ATOM   1932 2HB  LYS A 124      29.369  15.367  22.914  1.00  0.00           H  
ATOM   1933 1HG  LYS A 124      26.956  14.889  23.029  1.00  0.00           H  
ATOM   1934 2HG  LYS A 124      27.309  13.211  23.468  1.00  0.00           H  
ATOM   1935 1HD  LYS A 124      28.498  13.993  25.495  1.00  0.00           H  
ATOM   1936 2HD  LYS A 124      28.136  15.669  25.058  1.00  0.00           H  
ATOM   1937 1HE  LYS A 124      25.722  15.206  25.216  1.00  0.00           H  
ATOM   1938 2HE  LYS A 124      26.058  13.517  25.606  1.00  0.00           H  
ATOM   1939 1HZ  LYS A 124      25.623  14.805  27.565  1.00  0.00           H  
ATOM   1940 2HZ  LYS A 124      27.179  14.260  27.593  1.00  0.00           H  
ATOM   1941 3HZ  LYS A 124      26.864  15.837  27.229  1.00  0.00           H  
ATOM   1942  N   GLU A 125      31.311  13.532  20.742  1.00  0.00           N  
ATOM   1943  CA  GLU A 125      32.602  13.842  20.137  1.00  0.00           C  
ATOM   1944  C   GLU A 125      32.466  14.091  18.641  1.00  0.00           C  
ATOM   1945  O   GLU A 125      32.856  15.145  18.138  1.00  0.00           O  
ATOM   1946  CB  GLU A 125      33.594  12.705  20.387  1.00  0.00           C  
ATOM   1947  CG  GLU A 125      34.977  12.935  19.793  1.00  0.00           C  
ATOM   1948  CD  GLU A 125      35.897  11.761  19.981  1.00  0.00           C  
ATOM   1949  OE1 GLU A 125      35.442  10.741  20.439  1.00  0.00           O  
ATOM   1950  OE2 GLU A 125      37.057  11.885  19.665  1.00  0.00           O1-
ATOM   1951  H   GLU A 125      31.194  12.656  21.229  1.00  0.00           H  
ATOM   1952  HA  GLU A 125      32.986  14.758  20.590  1.00  0.00           H  
ATOM   1953 1HB  GLU A 125      33.712  12.553  21.460  1.00  0.00           H  
ATOM   1954 2HB  GLU A 125      33.200  11.779  19.967  1.00  0.00           H  
ATOM   1955 1HG  GLU A 125      34.874  13.135  18.727  1.00  0.00           H  
ATOM   1956 2HG  GLU A 125      35.419  13.815  20.259  1.00  0.00           H  
ATOM   1957  N   VAL A 126      31.910  13.114  17.933  1.00  0.00           N  
ATOM   1958  CA  VAL A 126      31.716  13.227  16.492  1.00  0.00           C  
ATOM   1959  C   VAL A 126      30.706  14.316  16.155  1.00  0.00           C  
ATOM   1960  O   VAL A 126      30.863  15.041  15.173  1.00  0.00           O  
ATOM   1961  CB  VAL A 126      31.233  11.884  15.912  1.00  0.00           C  
ATOM   1962  CG1 VAL A 126      30.799  12.056  14.464  1.00  0.00           C  
ATOM   1963  CG2 VAL A 126      32.336  10.844  16.025  1.00  0.00           C  
ATOM   1964  H   VAL A 126      31.614  12.271  18.404  1.00  0.00           H  
ATOM   1965  HA  VAL A 126      32.665  13.505  16.037  1.00  0.00           H  
ATOM   1966  HB  VAL A 126      30.359  11.551  16.472  1.00  0.00           H  
ATOM   1967 1HG1 VAL A 126      30.460  11.097  14.069  1.00  0.00           H  
ATOM   1968 2HG1 VAL A 126      29.984  12.778  14.411  1.00  0.00           H  
ATOM   1969 3HG1 VAL A 126      31.641  12.413  13.871  1.00  0.00           H  
ATOM   1970 1HG2 VAL A 126      31.987   9.897  15.613  1.00  0.00           H  
ATOM   1971 2HG2 VAL A 126      33.212  11.180  15.469  1.00  0.00           H  
ATOM   1972 3HG2 VAL A 126      32.602  10.707  17.073  1.00  0.00           H  
ATOM   1973  N   PHE A 127      29.668  14.426  16.977  1.00  0.00           N  
ATOM   1974  CA  PHE A 127      28.630  15.428  16.769  1.00  0.00           C  
ATOM   1975  C   PHE A 127      29.222  16.829  16.703  1.00  0.00           C  
ATOM   1976  O   PHE A 127      28.943  17.590  15.775  1.00  0.00           O  
ATOM   1977  CB  PHE A 127      27.590  15.361  17.889  1.00  0.00           C  
ATOM   1978  CG  PHE A 127      26.517  16.407  17.782  1.00  0.00           C  
ATOM   1979  CD1 PHE A 127      25.513  16.297  16.831  1.00  0.00           C  
ATOM   1980  CD2 PHE A 127      26.508  17.503  18.632  1.00  0.00           C  
ATOM   1981  CE1 PHE A 127      24.525  17.258  16.732  1.00  0.00           C  
ATOM   1982  CE2 PHE A 127      25.521  18.464  18.536  1.00  0.00           C  
ATOM   1983  CZ  PHE A 127      24.529  18.342  17.584  1.00  0.00           C  
ATOM   1984  H   PHE A 127      29.594  13.798  17.764  1.00  0.00           H  
ATOM   1985  HA  PHE A 127      28.142  15.230  15.813  1.00  0.00           H  
ATOM   1986 1HB  PHE A 127      27.113  14.382  17.884  1.00  0.00           H  
ATOM   1987 2HB  PHE A 127      28.085  15.479  18.852  1.00  0.00           H  
ATOM   1988  HD1 PHE A 127      25.510  15.439  16.157  1.00  0.00           H  
ATOM   1989  HD2 PHE A 127      27.292  17.600  19.383  1.00  0.00           H  
ATOM   1990  HE1 PHE A 127      23.743  17.159  15.979  1.00  0.00           H  
ATOM   1991  HE2 PHE A 127      25.526  19.320  19.210  1.00  0.00           H  
ATOM   1992  HZ  PHE A 127      23.751  19.100  17.506  1.00  0.00           H  
ATOM   1993  N   LYS A 128      30.044  17.167  17.691  1.00  0.00           N  
ATOM   1994  CA  LYS A 128      30.668  18.483  17.756  1.00  0.00           C  
ATOM   1995  C   LYS A 128      31.589  18.715  16.567  1.00  0.00           C  
ATOM   1996  O   LYS A 128      31.611  19.800  15.987  1.00  0.00           O  
ATOM   1997  CB  LYS A 128      31.446  18.643  19.063  1.00  0.00           C  
ATOM   1998  CG  LYS A 128      30.573  18.738  20.307  1.00  0.00           C  
ATOM   1999  CD  LYS A 128      31.417  18.891  21.563  1.00  0.00           C  
ATOM   2000  CE  LYS A 128      30.560  18.821  22.819  1.00  0.00           C  
ATOM   2001  NZ  LYS A 128      29.636  19.983  22.927  1.00  0.00           N1+
ATOM   2002  H   LYS A 128      30.241  16.493  18.418  1.00  0.00           H  
ATOM   2003  HA  LYS A 128      29.882  19.239  17.717  1.00  0.00           H  
ATOM   2004 1HB  LYS A 128      32.121  17.796  19.191  1.00  0.00           H  
ATOM   2005 2HB  LYS A 128      32.058  19.544  19.014  1.00  0.00           H  
ATOM   2006 1HG  LYS A 128      29.907  19.597  20.220  1.00  0.00           H  
ATOM   2007 2HG  LYS A 128      29.966  17.837  20.395  1.00  0.00           H  
ATOM   2008 1HD  LYS A 128      32.164  18.097  21.599  1.00  0.00           H  
ATOM   2009 2HD  LYS A 128      31.933  19.851  21.540  1.00  0.00           H  
ATOM   2010 1HE  LYS A 128      29.972  17.905  22.807  1.00  0.00           H  
ATOM   2011 2HE  LYS A 128      31.203  18.802  23.698  1.00  0.00           H  
ATOM   2012 1HZ  LYS A 128      29.087  19.900  23.771  1.00  0.00           H  
ATOM   2013 2HZ  LYS A 128      30.172  20.839  22.958  1.00  0.00           H  
ATOM   2014 3HZ  LYS A 128      29.021  20.000  22.126  1.00  0.00           H  
ATOM   2015  N   LYS A 129      32.351  17.687  16.206  1.00  0.00           N  
ATOM   2016  CA  LYS A 129      33.256  17.767  15.065  1.00  0.00           C  
ATOM   2017  C   LYS A 129      32.489  18.006  13.770  1.00  0.00           C  
ATOM   2018  O   LYS A 129      32.853  18.867  12.971  1.00  0.00           O  
ATOM   2019  CB  LYS A 129      34.092  16.490  14.954  1.00  0.00           C  
ATOM   2020  CG  LYS A 129      35.140  16.327  16.047  1.00  0.00           C  
ATOM   2021  CD  LYS A 129      35.820  14.969  15.962  1.00  0.00           C  
ATOM   2022  CE  LYS A 129      36.905  14.826  17.019  1.00  0.00           C  
ATOM   2023  NZ  LYS A 129      37.456  13.444  17.067  1.00  0.00           N1+
ATOM   2024  H   LYS A 129      32.303  16.828  16.737  1.00  0.00           H  
ATOM   2025  HA  LYS A 129      33.925  18.614  15.213  1.00  0.00           H  
ATOM   2026 1HB  LYS A 129      33.435  15.621  14.989  1.00  0.00           H  
ATOM   2027 2HB  LYS A 129      34.606  16.474  13.993  1.00  0.00           H  
ATOM   2028 1HG  LYS A 129      35.894  17.109  15.947  1.00  0.00           H  
ATOM   2029 2HG  LYS A 129      34.666  16.427  17.023  1.00  0.00           H  
ATOM   2030 1HD  LYS A 129      35.079  14.181  16.104  1.00  0.00           H  
ATOM   2031 2HD  LYS A 129      36.269  14.848  14.976  1.00  0.00           H  
ATOM   2032 1HE  LYS A 129      37.716  15.520  16.805  1.00  0.00           H  
ATOM   2033 2HE  LYS A 129      36.494  15.073  17.998  1.00  0.00           H  
ATOM   2034 1HZ  LYS A 129      38.171  13.391  17.779  1.00  0.00           H  
ATOM   2035 2HZ  LYS A 129      36.715  12.793  17.285  1.00  0.00           H  
ATOM   2036 3HZ  LYS A 129      37.857  13.210  16.171  1.00  0.00           H  
ATOM   2037  N   ALA A 130      31.424  17.237  13.569  1.00  0.00           N  
ATOM   2038  CA  ALA A 130      30.627  17.334  12.352  1.00  0.00           C  
ATOM   2039  C   ALA A 130      29.852  18.646  12.304  1.00  0.00           C  
ATOM   2040  O   ALA A 130      29.728  19.266  11.249  1.00  0.00           O  
ATOM   2041  CB  ALA A 130      29.674  16.152  12.246  1.00  0.00           C  
ATOM   2042  H   ALA A 130      31.159  16.567  14.277  1.00  0.00           H  
ATOM   2043  HA  ALA A 130      31.301  17.319  11.495  1.00  0.00           H  
ATOM   2044 1HB  ALA A 130      29.085  16.239  11.332  1.00  0.00           H  
ATOM   2045 2HB  ALA A 130      30.245  15.225  12.222  1.00  0.00           H  
ATOM   2046 3HB  ALA A 130      29.006  16.146  13.107  1.00  0.00           H  
ATOM   2047  N   ALA A 131      29.335  19.064  13.455  1.00  0.00           N  
ATOM   2048  CA  ALA A 131      28.560  20.296  13.544  1.00  0.00           C  
ATOM   2049  C   ALA A 131      29.396  21.500  13.134  1.00  0.00           C  
ATOM   2050  O   ALA A 131      28.967  22.316  12.317  1.00  0.00           O  
ATOM   2051  CB  ALA A 131      28.020  20.481  14.955  1.00  0.00           C  
ATOM   2052  H   ALA A 131      29.481  18.513  14.288  1.00  0.00           H  
ATOM   2053  HA  ALA A 131      27.719  20.227  12.854  1.00  0.00           H  
ATOM   2054 1HB  ALA A 131      27.444  21.406  15.004  1.00  0.00           H  
ATOM   2055 2HB  ALA A 131      27.377  19.640  15.211  1.00  0.00           H  
ATOM   2056 3HB  ALA A 131      28.848  20.531  15.658  1.00  0.00           H  
ATOM   2057  N   GLU A 132      30.589  21.610  13.707  1.00  0.00           N  
ATOM   2058  CA  GLU A 132      31.494  22.709  13.389  1.00  0.00           C  
ATOM   2059  C   GLU A 132      31.953  22.640  11.937  1.00  0.00           C  
ATOM   2060  O   GLU A 132      32.091  23.666  11.272  1.00  0.00           O  
ATOM   2061  CB  GLU A 132      32.708  22.686  14.320  1.00  0.00           C  
ATOM   2062  CG  GLU A 132      32.411  23.107  15.752  1.00  0.00           C  
ATOM   2063  CD  GLU A 132      33.636  23.128  16.623  1.00  0.00           C  
ATOM   2064  OE1 GLU A 132      34.582  22.450  16.300  1.00  0.00           O  
ATOM   2065  OE2 GLU A 132      33.626  23.823  17.611  1.00  0.00           O1-
ATOM   2066  H   GLU A 132      30.877  20.914  14.381  1.00  0.00           H  
ATOM   2067  HA  GLU A 132      30.959  23.648  13.521  1.00  0.00           H  
ATOM   2068 1HB  GLU A 132      33.127  21.680  14.347  1.00  0.00           H  
ATOM   2069 2HB  GLU A 132      33.479  23.351  13.929  1.00  0.00           H  
ATOM   2070 1HG  GLU A 132      31.969  24.103  15.743  1.00  0.00           H  
ATOM   2071 2HG  GLU A 132      31.680  22.420  16.177  1.00  0.00           H  
ATOM   2072  N   SER A 133      32.189  21.426  11.453  1.00  0.00           N  
ATOM   2073  CA  SER A 133      32.591  21.219  10.067  1.00  0.00           C  
ATOM   2074  C   SER A 133      31.508  21.683   9.103  1.00  0.00           C  
ATOM   2075  O   SER A 133      31.789  22.372   8.123  1.00  0.00           O  
ATOM   2076  CB  SER A 133      32.900  19.754   9.827  1.00  0.00           C  
ATOM   2077  OG  SER A 133      34.010  19.345  10.578  1.00  0.00           O  
ATOM   2078  H   SER A 133      32.086  20.626  12.061  1.00  0.00           H  
ATOM   2079  HA  SER A 133      33.483  21.815   9.873  1.00  0.00           H  
ATOM   2080 1HB  SER A 133      32.034  19.150  10.095  1.00  0.00           H  
ATOM   2081 2HB  SER A 133      33.096  19.592   8.768  1.00  0.00           H  
ATOM   2082  HG  SER A 133      33.682  19.175  11.464  1.00  0.00           H  
ATOM   2083  N   ALA A 134      30.266  21.302   9.388  1.00  0.00           N  
ATOM   2084  CA  ALA A 134      29.134  21.693   8.556  1.00  0.00           C  
ATOM   2085  C   ALA A 134      28.964  23.207   8.538  1.00  0.00           C  
ATOM   2086  O   ALA A 134      28.743  23.802   7.485  1.00  0.00           O  
ATOM   2087  CB  ALA A 134      27.859  21.023   9.048  1.00  0.00           C  
ATOM   2088  H   ALA A 134      30.104  20.726  10.202  1.00  0.00           H  
ATOM   2089  HA  ALA A 134      29.328  21.369   7.535  1.00  0.00           H  
ATOM   2090 1HB  ALA A 134      27.023  21.325   8.418  1.00  0.00           H  
ATOM   2091 2HB  ALA A 134      27.976  19.940   9.002  1.00  0.00           H  
ATOM   2092 3HB  ALA A 134      27.665  21.322  10.076  1.00  0.00           H  
ATOM   2093  N   LEU A 135      29.065  23.824   9.711  1.00  0.00           N  
ATOM   2094  CA  LEU A 135      28.936  25.271   9.828  1.00  0.00           C  
ATOM   2095  C   LEU A 135      30.067  25.986   9.101  1.00  0.00           C  
ATOM   2096  O   LEU A 135      29.848  26.995   8.431  1.00  0.00           O  
ATOM   2097  CB  LEU A 135      28.928  25.683  11.307  1.00  0.00           C  
ATOM   2098  CG  LEU A 135      27.727  25.195  12.126  1.00  0.00           C  
ATOM   2099  CD1 LEU A 135      27.947  25.526  13.597  1.00  0.00           C  
ATOM   2100  CD2 LEU A 135      26.456  25.847  11.604  1.00  0.00           C  
ATOM   2101  H   LEU A 135      29.236  23.276  10.542  1.00  0.00           H  
ATOM   2102  HA  LEU A 135      27.998  25.574   9.360  1.00  0.00           H  
ATOM   2103 1HB  LEU A 135      29.830  25.298  11.779  1.00  0.00           H  
ATOM   2104 2HB  LEU A 135      28.948  26.771  11.364  1.00  0.00           H  
ATOM   2105  HG  LEU A 135      27.641  24.111  12.038  1.00  0.00           H  
ATOM   2106 1HD1 LEU A 135      27.094  25.179  14.179  1.00  0.00           H  
ATOM   2107 2HD1 LEU A 135      28.852  25.030  13.949  1.00  0.00           H  
ATOM   2108 3HD1 LEU A 135      28.053  26.603  13.715  1.00  0.00           H  
ATOM   2109 1HD2 LEU A 135      25.602  25.500  12.186  1.00  0.00           H  
ATOM   2110 2HD2 LEU A 135      26.540  26.931  11.694  1.00  0.00           H  
ATOM   2111 3HD2 LEU A 135      26.313  25.580  10.556  1.00  0.00           H  
ATOM   2112  N   GLU A 136      31.278  25.457   9.237  1.00  0.00           N  
ATOM   2113  CA  GLU A 136      32.439  26.015   8.554  1.00  0.00           C  
ATOM   2114  C   GLU A 136      32.246  26.004   7.042  1.00  0.00           C  
ATOM   2115  O   GLU A 136      32.445  27.019   6.376  1.00  0.00           O  
ATOM   2116  CB  GLU A 136      33.701  25.234   8.924  1.00  0.00           C  
ATOM   2117  CG  GLU A 136      34.974  25.747   8.265  1.00  0.00           C  
ATOM   2118  CD  GLU A 136      36.194  24.961   8.657  1.00  0.00           C  
ATOM   2119  OE1 GLU A 136      36.061  24.038   9.424  1.00  0.00           O  
ATOM   2120  OE2 GLU A 136      37.260  25.284   8.188  1.00  0.00           O1-
ATOM   2121  H   GLU A 136      31.398  24.649   9.830  1.00  0.00           H  
ATOM   2122  HA  GLU A 136      32.557  27.054   8.864  1.00  0.00           H  
ATOM   2123 1HB  GLU A 136      33.847  25.267  10.004  1.00  0.00           H  
ATOM   2124 2HB  GLU A 136      33.578  24.188   8.642  1.00  0.00           H  
ATOM   2125 1HG  GLU A 136      34.856  25.698   7.183  1.00  0.00           H  
ATOM   2126 2HG  GLU A 136      35.117  26.792   8.540  1.00  0.00           H  
ATOM   2127  N   VAL A 137      31.859  24.851   6.511  1.00  0.00           N  
ATOM   2128  CA  VAL A 137      31.653  24.702   5.074  1.00  0.00           C  
ATOM   2129  C   VAL A 137      30.518  25.594   4.585  1.00  0.00           C  
ATOM   2130  O   VAL A 137      30.583  26.151   3.489  1.00  0.00           O  
ATOM   2131  CB  VAL A 137      31.335  23.235   4.730  1.00  0.00           C  
ATOM   2132  CG1 VAL A 137      30.903  23.110   3.276  1.00  0.00           C  
ATOM   2133  CG2 VAL A 137      32.549  22.362   5.009  1.00  0.00           C  
ATOM   2134  H   VAL A 137      31.702  24.057   7.115  1.00  0.00           H  
ATOM   2135  HA  VAL A 137      32.562  25.013   4.561  1.00  0.00           H  
ATOM   2136  HB  VAL A 137      30.498  22.901   5.343  1.00  0.00           H  
ATOM   2137 1HG1 VAL A 137      30.682  22.067   3.050  1.00  0.00           H  
ATOM   2138 2HG1 VAL A 137      30.012  23.714   3.108  1.00  0.00           H  
ATOM   2139 3HG1 VAL A 137      31.707  23.459   2.627  1.00  0.00           H  
ATOM   2140 1HG2 VAL A 137      32.316  21.326   4.764  1.00  0.00           H  
ATOM   2141 2HG2 VAL A 137      33.387  22.700   4.399  1.00  0.00           H  
ATOM   2142 3HG2 VAL A 137      32.814  22.434   6.063  1.00  0.00           H  
ATOM   2143  N   ALA A 138      29.479  25.722   5.403  1.00  0.00           N  
ATOM   2144  CA  ALA A 138      28.358  26.600   5.084  1.00  0.00           C  
ATOM   2145  C   ALA A 138      28.823  28.036   4.883  1.00  0.00           C  
ATOM   2146  O   ALA A 138      28.351  28.730   3.982  1.00  0.00           O  
ATOM   2147  CB  ALA A 138      27.306  26.532   6.181  1.00  0.00           C  
ATOM   2148  H   ALA A 138      29.465  25.200   6.267  1.00  0.00           H  
ATOM   2149  HA  ALA A 138      27.910  26.262   4.149  1.00  0.00           H  
ATOM   2150 1HB  ALA A 138      26.475  27.192   5.929  1.00  0.00           H  
ATOM   2151 2HB  ALA A 138      26.940  25.509   6.273  1.00  0.00           H  
ATOM   2152 3HB  ALA A 138      27.744  26.847   7.126  1.00  0.00           H  
ATOM   2153  N   LYS A 139      29.750  28.476   5.726  1.00  0.00           N  
ATOM   2154  CA  LYS A 139      30.347  29.800   5.585  1.00  0.00           C  
ATOM   2155  C   LYS A 139      31.161  29.901   4.301  1.00  0.00           C  
ATOM   2156  O   LYS A 139      31.139  30.928   3.622  1.00  0.00           O  
ATOM   2157  CB  LYS A 139      31.227  30.123   6.793  1.00  0.00           C  
ATOM   2158  CG  LYS A 139      30.457  30.381   8.081  1.00  0.00           C  
ATOM   2159  CD  LYS A 139      31.395  30.743   9.223  1.00  0.00           C  
ATOM   2160  CE  LYS A 139      30.626  31.025  10.505  1.00  0.00           C  
ATOM   2161  NZ  LYS A 139      31.525  31.449  11.612  1.00  0.00           N1+
ATOM   2162  H   LYS A 139      30.049  27.879   6.484  1.00  0.00           H  
ATOM   2163  HA  LYS A 139      29.547  30.537   5.529  1.00  0.00           H  
ATOM   2164 1HB  LYS A 139      31.914  29.296   6.974  1.00  0.00           H  
ATOM   2165 2HB  LYS A 139      31.828  31.007   6.580  1.00  0.00           H  
ATOM   2166 1HG  LYS A 139      29.754  31.200   7.927  1.00  0.00           H  
ATOM   2167 2HG  LYS A 139      29.894  29.489   8.354  1.00  0.00           H  
ATOM   2168 1HD  LYS A 139      32.089  29.919   9.399  1.00  0.00           H  
ATOM   2169 2HD  LYS A 139      31.971  31.628   8.954  1.00  0.00           H  
ATOM   2170 1HE  LYS A 139      29.895  31.812  10.324  1.00  0.00           H  
ATOM   2171 2HE  LYS A 139      30.090  30.127  10.813  1.00  0.00           H  
ATOM   2172 1HZ  LYS A 139      30.977  31.626  12.442  1.00  0.00           H  
ATOM   2173 2HZ  LYS A 139      32.196  30.718  11.801  1.00  0.00           H  
ATOM   2174 3HZ  LYS A 139      32.013  32.292  11.346  1.00  0.00           H  
ATOM   2175  N   ARG A 140      31.879  28.832   3.974  1.00  0.00           N  
ATOM   2176  CA  ARG A 140      32.653  28.778   2.740  1.00  0.00           C  
ATOM   2177  C   ARG A 140      31.746  28.782   1.518  1.00  0.00           C  
ATOM   2178  O   ARG A 140      32.088  29.348   0.480  1.00  0.00           O  
ATOM   2179  CB  ARG A 140      33.530  27.535   2.711  1.00  0.00           C  
ATOM   2180  CG  ARG A 140      34.698  27.553   3.684  1.00  0.00           C  
ATOM   2181  CD  ARG A 140      35.667  28.631   3.359  1.00  0.00           C  
ATOM   2182  NE  ARG A 140      36.842  28.581   4.213  1.00  0.00           N  
ATOM   2183  CZ  ARG A 140      37.819  29.509   4.227  1.00  0.00           C  
ATOM   2184  NH1 ARG A 140      37.747  30.551   3.429  1.00  0.00           N1+
ATOM   2185  NH2 ARG A 140      38.849  29.372   5.043  1.00  0.00           N  
ATOM   2186  H   ARG A 140      31.888  28.036   4.596  1.00  0.00           H  
ATOM   2187  HA  ARG A 140      33.283  29.668   2.688  1.00  0.00           H  
ATOM   2188 1HB  ARG A 140      32.925  26.658   2.939  1.00  0.00           H  
ATOM   2189 2HB  ARG A 140      33.937  27.400   1.709  1.00  0.00           H  
ATOM   2190 1HG  ARG A 140      34.327  27.720   4.695  1.00  0.00           H  
ATOM   2191 2HG  ARG A 140      35.222  26.598   3.643  1.00  0.00           H  
ATOM   2192 1HD  ARG A 140      35.993  28.527   2.324  1.00  0.00           H  
ATOM   2193 2HD  ARG A 140      35.190  29.602   3.492  1.00  0.00           H  
ATOM   2194  HE  ARG A 140      36.933  27.794   4.842  1.00  0.00           H  
ATOM   2195 1HH1 ARG A 140      36.959  30.655   2.805  1.00  0.00           H  
ATOM   2196 2HH1 ARG A 140      38.479  31.246   3.439  1.00  0.00           H  
ATOM   2197 1HH2 ARG A 140      38.905  28.570   5.657  1.00  0.00           H  
ATOM   2198 2HH2 ARG A 140      39.581  30.067   5.054  1.00  0.00           H  
ATOM   2199  N   LEU A 141      30.585  28.148   1.648  1.00  0.00           N  
ATOM   2200  CA  LEU A 141      29.570  28.186   0.603  1.00  0.00           C  
ATOM   2201  C   LEU A 141      29.120  29.615   0.324  1.00  0.00           C  
ATOM   2202  O   LEU A 141      29.038  30.036  -0.829  1.00  0.00           O  
ATOM   2203  CB  LEU A 141      28.361  27.333   1.006  1.00  0.00           C  
ATOM   2204  CG  LEU A 141      27.168  27.372   0.043  1.00  0.00           C  
ATOM   2205  CD1 LEU A 141      27.619  26.934  -1.344  1.00  0.00           C  
ATOM   2206  CD2 LEU A 141      26.061  26.469   0.568  1.00  0.00           C  
ATOM   2207  H   LEU A 141      30.402  27.624   2.494  1.00  0.00           H  
ATOM   2208  HA  LEU A 141      30.003  27.792  -0.316  1.00  0.00           H  
ATOM   2209 1HB  LEU A 141      28.682  26.296   1.094  1.00  0.00           H  
ATOM   2210 2HB  LEU A 141      28.010  27.667   1.983  1.00  0.00           H  
ATOM   2211  HG  LEU A 141      26.796  28.394  -0.034  1.00  0.00           H  
ATOM   2212 1HD1 LEU A 141      26.771  26.962  -2.028  1.00  0.00           H  
ATOM   2213 2HD1 LEU A 141      28.397  27.609  -1.703  1.00  0.00           H  
ATOM   2214 3HD1 LEU A 141      28.012  25.920  -1.295  1.00  0.00           H  
ATOM   2215 1HD2 LEU A 141      25.213  26.497  -0.116  1.00  0.00           H  
ATOM   2216 2HD2 LEU A 141      26.432  25.446   0.644  1.00  0.00           H  
ATOM   2217 3HD2 LEU A 141      25.746  26.815   1.552  1.00  0.00           H  
ATOM   2218  N   VAL A 142      28.828  30.356   1.387  1.00  0.00           N  
ATOM   2219  CA  VAL A 142      28.467  31.763   1.265  1.00  0.00           C  
ATOM   2220  C   VAL A 142      29.563  32.552   0.561  1.00  0.00           C  
ATOM   2221  O   VAL A 142      29.287  33.367  -0.319  1.00  0.00           O  
ATOM   2222  CB  VAL A 142      28.212  32.373   2.656  1.00  0.00           C  
ATOM   2223  CG1 VAL A 142      28.024  33.879   2.551  1.00  0.00           C  
ATOM   2224  CG2 VAL A 142      26.994  31.720   3.292  1.00  0.00           C  
ATOM   2225  H   VAL A 142      28.855  29.933   2.304  1.00  0.00           H  
ATOM   2226  HA  VAL A 142      27.564  31.838   0.659  1.00  0.00           H  
ATOM   2227  HB  VAL A 142      29.086  32.201   3.284  1.00  0.00           H  
ATOM   2228 1HG1 VAL A 142      27.845  34.293   3.543  1.00  0.00           H  
ATOM   2229 2HG1 VAL A 142      28.921  34.329   2.127  1.00  0.00           H  
ATOM   2230 3HG1 VAL A 142      27.170  34.095   1.909  1.00  0.00           H  
ATOM   2231 1HG2 VAL A 142      26.819  32.155   4.275  1.00  0.00           H  
ATOM   2232 2HG2 VAL A 142      26.121  31.887   2.660  1.00  0.00           H  
ATOM   2233 3HG2 VAL A 142      27.167  30.649   3.395  1.00  0.00           H  
ATOM   2234  N   GLU A 143      30.808  32.306   0.954  1.00  0.00           N  
ATOM   2235  CA  GLU A 143      31.952  32.976   0.343  1.00  0.00           C  
ATOM   2236  C   GLU A 143      31.953  32.794  -1.168  1.00  0.00           C  
ATOM   2237  O   GLU A 143      31.954  33.770  -1.920  1.00  0.00           O  
ATOM   2238  CB  GLU A 143      33.259  32.441   0.931  1.00  0.00           C  
ATOM   2239  CG  GLU A 143      34.516  33.060   0.336  1.00  0.00           C  
ATOM   2240  CD  GLU A 143      35.781  32.462   0.887  1.00  0.00           C  
ATOM   2241  OE1 GLU A 143      35.691  31.602   1.730  1.00  0.00           O  
ATOM   2242  OE2 GLU A 143      36.838  32.865   0.463  1.00  0.00           O1-
ATOM   2243  H   GLU A 143      30.969  31.637   1.694  1.00  0.00           H  
ATOM   2244  HA  GLU A 143      31.876  34.043   0.547  1.00  0.00           H  
ATOM   2245 1HB  GLU A 143      33.275  32.621   2.007  1.00  0.00           H  
ATOM   2246 2HB  GLU A 143      33.313  31.363   0.780  1.00  0.00           H  
ATOM   2247 1HG  GLU A 143      34.501  32.918  -0.745  1.00  0.00           H  
ATOM   2248 2HG  GLU A 143      34.510  34.131   0.533  1.00  0.00           H  
ATOM   2249  N   VAL A 144      31.953  31.541  -1.610  1.00  0.00           N  
ATOM   2250  CA  VAL A 144      32.044  31.228  -3.030  1.00  0.00           C  
ATOM   2251  C   VAL A 144      30.785  31.656  -3.771  1.00  0.00           C  
ATOM   2252  O   VAL A 144      30.856  32.238  -4.854  1.00  0.00           O  
ATOM   2253  CB  VAL A 144      32.266  29.717  -3.231  1.00  0.00           C  
ATOM   2254  CG1 VAL A 144      32.232  29.366  -4.711  1.00  0.00           C  
ATOM   2255  CG2 VAL A 144      33.590  29.301  -2.608  1.00  0.00           C  
ATOM   2256  H   VAL A 144      31.887  30.785  -0.942  1.00  0.00           H  
ATOM   2257  HA  VAL A 144      32.882  31.784  -3.453  1.00  0.00           H  
ATOM   2258  HB  VAL A 144      31.452  29.173  -2.753  1.00  0.00           H  
ATOM   2259 1HG1 VAL A 144      32.391  28.295  -4.835  1.00  0.00           H  
ATOM   2260 2HG1 VAL A 144      31.263  29.640  -5.128  1.00  0.00           H  
ATOM   2261 3HG1 VAL A 144      33.019  29.911  -5.232  1.00  0.00           H  
ATOM   2262 1HG2 VAL A 144      33.740  28.232  -2.754  1.00  0.00           H  
ATOM   2263 2HG2 VAL A 144      34.404  29.850  -3.083  1.00  0.00           H  
ATOM   2264 3HG2 VAL A 144      33.576  29.524  -1.541  1.00  0.00           H  
ATOM   2265  N   ALA A 145      29.630  31.364  -3.181  1.00  0.00           N  
ATOM   2266  CA  ALA A 145      28.350  31.703  -3.792  1.00  0.00           C  
ATOM   2267  C   ALA A 145      28.200  33.212  -3.953  1.00  0.00           C  
ATOM   2268  O   ALA A 145      27.666  33.687  -4.954  1.00  0.00           O  
ATOM   2269  CB  ALA A 145      27.203  31.141  -2.966  1.00  0.00           C  
ATOM   2270  H   ALA A 145      29.639  30.895  -2.288  1.00  0.00           H  
ATOM   2271  HA  ALA A 145      28.313  31.260  -4.789  1.00  0.00           H  
ATOM   2272 1HB  ALA A 145      26.254  31.403  -3.435  1.00  0.00           H  
ATOM   2273 2HB  ALA A 145      27.293  30.056  -2.909  1.00  0.00           H  
ATOM   2274 3HB  ALA A 145      27.238  31.560  -1.961  1.00  0.00           H  
ATOM   2275  N   SER A 146      28.671  33.957  -2.959  1.00  0.00           N  
ATOM   2276  CA  SER A 146      28.674  35.413  -3.029  1.00  0.00           C  
ATOM   2277  C   SER A 146      29.533  35.908  -4.185  1.00  0.00           C  
ATOM   2278  O   SER A 146      29.151  36.831  -4.904  1.00  0.00           O  
ATOM   2279  CB  SER A 146      29.180  35.998  -1.725  1.00  0.00           C  
ATOM   2280  OG  SER A 146      29.219  37.397  -1.784  1.00  0.00           O  
ATOM   2281  H   SER A 146      29.038  33.502  -2.135  1.00  0.00           H  
ATOM   2282  HA  SER A 146      27.653  35.752  -3.208  1.00  0.00           H  
ATOM   2283 1HB  SER A 146      28.529  35.684  -0.909  1.00  0.00           H  
ATOM   2284 2HB  SER A 146      30.176  35.612  -1.516  1.00  0.00           H  
ATOM   2285  HG  SER A 146      29.519  37.616  -2.669  1.00  0.00           H  
ATOM   2286  N   LYS A 147      30.696  35.287  -4.360  1.00  0.00           N  
ATOM   2287  CA  LYS A 147      31.582  35.622  -5.467  1.00  0.00           C  
ATOM   2288  C   LYS A 147      30.942  35.285  -6.806  1.00  0.00           C  
ATOM   2289  O   LYS A 147      31.120  36.005  -7.789  1.00  0.00           O  
ATOM   2290  CB  LYS A 147      32.918  34.890  -5.323  1.00  0.00           C  
ATOM   2291  CG  LYS A 147      33.783  35.381  -4.170  1.00  0.00           C  
ATOM   2292  CD  LYS A 147      35.039  34.535  -4.023  1.00  0.00           C  
ATOM   2293  CE  LYS A 147      35.873  34.983  -2.832  1.00  0.00           C  
ATOM   2294  NZ  LYS A 147      37.067  34.118  -2.631  1.00  0.00           N1+
ATOM   2295  H   LYS A 147      30.971  34.568  -3.708  1.00  0.00           H  
ATOM   2296  HA  LYS A 147      31.769  36.695  -5.450  1.00  0.00           H  
ATOM   2297 1HB  LYS A 147      32.736  33.825  -5.175  1.00  0.00           H  
ATOM   2298 2HB  LYS A 147      33.493  34.999  -6.243  1.00  0.00           H  
ATOM   2299 1HG  LYS A 147      34.072  36.417  -4.347  1.00  0.00           H  
ATOM   2300 2HG  LYS A 147      33.213  35.335  -3.243  1.00  0.00           H  
ATOM   2301 1HD  LYS A 147      34.760  33.489  -3.887  1.00  0.00           H  
ATOM   2302 2HD  LYS A 147      35.642  34.617  -4.927  1.00  0.00           H  
ATOM   2303 1HE  LYS A 147      36.205  36.009  -2.986  1.00  0.00           H  
ATOM   2304 2HE  LYS A 147      35.263  34.954  -1.929  1.00  0.00           H  
ATOM   2305 1HZ  LYS A 147      37.592  34.448  -1.833  1.00  0.00           H  
ATOM   2306 2HZ  LYS A 147      36.770  33.166  -2.468  1.00  0.00           H  
ATOM   2307 3HZ  LYS A 147      37.650  34.152  -3.454  1.00  0.00           H  
ATOM   2308  N   GLU A 148      30.197  34.186  -6.841  1.00  0.00           N  
ATOM   2309  CA  GLU A 148      29.495  33.772  -8.051  1.00  0.00           C  
ATOM   2310  C   GLU A 148      28.285  34.659  -8.315  1.00  0.00           C  
ATOM   2311  O   GLU A 148      27.950  34.941  -9.466  1.00  0.00           O  
ATOM   2312  CB  GLU A 148      29.054  32.310  -7.939  1.00  0.00           C  
ATOM   2313  CG  GLU A 148      30.197  31.305  -7.968  1.00  0.00           C  
ATOM   2314  CD  GLU A 148      30.954  31.318  -9.266  1.00  0.00           C  
ATOM   2315  OE1 GLU A 148      30.327  31.371 -10.297  1.00  0.00           O  
ATOM   2316  OE2 GLU A 148      32.161  31.274  -9.227  1.00  0.00           O1-
ATOM   2317  H   GLU A 148      30.114  33.620  -6.008  1.00  0.00           H  
ATOM   2318  HA  GLU A 148      30.173  33.878  -8.899  1.00  0.00           H  
ATOM   2319 1HB  GLU A 148      28.505  32.166  -7.008  1.00  0.00           H  
ATOM   2320 2HB  GLU A 148      28.377  32.071  -8.758  1.00  0.00           H  
ATOM   2321 1HG  GLU A 148      30.887  31.532  -7.156  1.00  0.00           H  
ATOM   2322 2HG  GLU A 148      29.793  30.308  -7.797  1.00  0.00           H  
ATOM   2323  N   GLY A 149      27.632  35.094  -7.243  1.00  0.00           N  
ATOM   2324  CA  GLY A 149      26.434  35.919  -7.359  1.00  0.00           C  
ATOM   2325  C   GLY A 149      25.173  35.079  -7.215  1.00  0.00           C  
ATOM   2326  O   GLY A 149      24.144  35.376  -7.825  1.00  0.00           O  
ATOM   2327  H   GLY A 149      27.974  34.850  -6.326  1.00  0.00           H  
ATOM   2328 1HA  GLY A 149      26.450  36.694  -6.593  1.00  0.00           H  
ATOM   2329 2HA  GLY A 149      26.433  36.422  -8.325  1.00  0.00           H  
ATOM   2330  N   ASP A 150      25.256  34.029  -6.405  1.00  0.00           N  
ATOM   2331  CA  ASP A 150      24.131  33.120  -6.209  1.00  0.00           C  
ATOM   2332  C   ASP A 150      23.638  33.157  -4.768  1.00  0.00           C  
ATOM   2333  O   ASP A 150      24.152  32.443  -3.908  1.00  0.00           O  
ATOM   2334  CB  ASP A 150      24.526  31.690  -6.583  1.00  0.00           C  
ATOM   2335  CG  ASP A 150      23.380  30.699  -6.429  1.00  0.00           C  
ATOM   2336  OD1 ASP A 150      22.508  30.949  -5.632  1.00  0.00           O  
ATOM   2337  OD2 ASP A 150      23.388  29.702  -7.111  1.00  0.00           O1-
ATOM   2338  H   ASP A 150      26.120  33.855  -5.912  1.00  0.00           H  
ATOM   2339  HA  ASP A 150      23.309  33.445  -6.848  1.00  0.00           H  
ATOM   2340 1HB  ASP A 150      24.871  31.666  -7.617  1.00  0.00           H  
ATOM   2341 2HB  ASP A 150      25.355  31.365  -5.954  1.00  0.00           H  
ATOM   2342  N   PRO A 151      22.639  33.995  -4.512  1.00  0.00           N  
ATOM   2343  CA  PRO A 151      22.136  34.194  -3.158  1.00  0.00           C  
ATOM   2344  C   PRO A 151      21.307  33.003  -2.697  1.00  0.00           C  
ATOM   2345  O   PRO A 151      21.084  32.814  -1.501  1.00  0.00           O  
ATOM   2346  CB  PRO A 151      21.282  35.460  -3.291  1.00  0.00           C  
ATOM   2347  CG  PRO A 151      20.839  35.455  -4.714  1.00  0.00           C  
ATOM   2348  CD  PRO A 151      22.027  34.924  -5.473  1.00  0.00           C  
ATOM   2349  HA  PRO A 151      22.991  34.284  -2.488  1.00  0.00           H  
ATOM   2350 1HB  PRO A 151      20.441  35.423  -2.582  1.00  0.00           H  
ATOM   2351 2HB  PRO A 151      21.880  36.346  -3.033  1.00  0.00           H  
ATOM   2352 1HG  PRO A 151      19.946  34.824  -4.831  1.00  0.00           H  
ATOM   2353 2HG  PRO A 151      20.555  36.469  -5.028  1.00  0.00           H  
ATOM   2354 1HD  PRO A 151      21.681  34.403  -6.378  1.00  0.00           H  
ATOM   2355 2HD  PRO A 151      22.696  35.757  -5.737  1.00  0.00           H  
ATOM   2356  N   GLU A 152      20.848  32.203  -3.653  1.00  0.00           N  
ATOM   2357  CA  GLU A 152      20.032  31.034  -3.348  1.00  0.00           C  
ATOM   2358  C   GLU A 152      20.835  29.982  -2.594  1.00  0.00           C  
ATOM   2359  O   GLU A 152      20.334  29.356  -1.661  1.00  0.00           O  
ATOM   2360  CB  GLU A 152      19.463  30.431  -4.635  1.00  0.00           C  
ATOM   2361  CG  GLU A 152      18.440  31.309  -5.342  1.00  0.00           C  
ATOM   2362  CD  GLU A 152      17.208  31.553  -4.516  1.00  0.00           C  
ATOM   2363  OE1 GLU A 152      16.604  30.599  -4.088  1.00  0.00           O  
ATOM   2364  OE2 GLU A 152      16.870  32.696  -4.313  1.00  0.00           O1-
ATOM   2365  H   GLU A 152      21.072  32.409  -4.617  1.00  0.00           H  
ATOM   2366  HA  GLU A 152      19.208  31.346  -2.705  1.00  0.00           H  
ATOM   2367 1HB  GLU A 152      20.275  30.234  -5.334  1.00  0.00           H  
ATOM   2368 2HB  GLU A 152      18.986  29.477  -4.409  1.00  0.00           H  
ATOM   2369 1HG  GLU A 152      18.901  32.267  -5.578  1.00  0.00           H  
ATOM   2370 2HG  GLU A 152      18.155  30.833  -6.279  1.00  0.00           H  
ATOM   2371  N   LEU A 153      22.083  29.790  -3.008  1.00  0.00           N  
ATOM   2372  CA  LEU A 153      22.993  28.893  -2.306  1.00  0.00           C  
ATOM   2373  C   LEU A 153      23.380  29.454  -0.944  1.00  0.00           C  
ATOM   2374  O   LEU A 153      23.553  28.705   0.019  1.00  0.00           O  
ATOM   2375  CB  LEU A 153      24.255  28.655  -3.145  1.00  0.00           C  
ATOM   2376  CG  LEU A 153      24.069  27.788  -4.396  1.00  0.00           C  
ATOM   2377  CD1 LEU A 153      25.362  27.772  -5.201  1.00  0.00           C  
ATOM   2378  CD2 LEU A 153      23.665  26.380  -3.983  1.00  0.00           C  
ATOM   2379  H   LEU A 153      22.410  30.280  -3.829  1.00  0.00           H  
ATOM   2380  HA  LEU A 153      22.482  27.943  -2.141  1.00  0.00           H  
ATOM   2381 1HB  LEU A 153      24.645  29.620  -3.466  1.00  0.00           H  
ATOM   2382 2HB  LEU A 153      25.005  28.174  -2.516  1.00  0.00           H  
ATOM   2383  HG  LEU A 153      23.290  28.219  -5.025  1.00  0.00           H  
ATOM   2384 1HD1 LEU A 153      25.229  27.156  -6.090  1.00  0.00           H  
ATOM   2385 2HD1 LEU A 153      25.617  28.789  -5.500  1.00  0.00           H  
ATOM   2386 3HD1 LEU A 153      26.164  27.360  -4.590  1.00  0.00           H  
ATOM   2387 1HD2 LEU A 153      23.531  25.764  -4.873  1.00  0.00           H  
ATOM   2388 2HD2 LEU A 153      24.443  25.948  -3.355  1.00  0.00           H  
ATOM   2389 3HD2 LEU A 153      22.729  26.420  -3.425  1.00  0.00           H  
ATOM   2390  N   VAL A 154      23.510  30.773  -0.868  1.00  0.00           N  
ATOM   2391  CA  VAL A 154      23.761  31.447   0.400  1.00  0.00           C  
ATOM   2392  C   VAL A 154      22.642  31.176   1.398  1.00  0.00           C  
ATOM   2393  O   VAL A 154      22.896  30.921   2.576  1.00  0.00           O  
ATOM   2394  CB  VAL A 154      23.895  32.965   0.181  1.00  0.00           C  
ATOM   2395  CG1 VAL A 154      23.963  33.692   1.516  1.00  0.00           C  
ATOM   2396  CG2 VAL A 154      25.129  33.261  -0.657  1.00  0.00           C  
ATOM   2397  H   VAL A 154      23.433  31.323  -1.711  1.00  0.00           H  
ATOM   2398  HA  VAL A 154      24.685  31.051   0.824  1.00  0.00           H  
ATOM   2399  HB  VAL A 154      23.007  33.328  -0.337  1.00  0.00           H  
ATOM   2400 1HG1 VAL A 154      24.057  34.764   1.343  1.00  0.00           H  
ATOM   2401 2HG1 VAL A 154      23.054  33.495   2.084  1.00  0.00           H  
ATOM   2402 3HG1 VAL A 154      24.827  33.339   2.079  1.00  0.00           H  
ATOM   2403 1HG2 VAL A 154      25.217  34.337  -0.809  1.00  0.00           H  
ATOM   2404 2HG2 VAL A 154      26.016  32.893  -0.141  1.00  0.00           H  
ATOM   2405 3HG2 VAL A 154      25.039  32.765  -1.624  1.00  0.00           H  
ATOM   2406  N   GLU A 155      21.404  31.237   0.921  1.00  0.00           N  
ATOM   2407  CA  GLU A 155      20.252  30.860   1.732  1.00  0.00           C  
ATOM   2408  C   GLU A 155      20.355  29.414   2.198  1.00  0.00           C  
ATOM   2409  O   GLU A 155      20.078  29.104   3.356  1.00  0.00           O  
ATOM   2410  CB  GLU A 155      18.957  31.060   0.942  1.00  0.00           C  
ATOM   2411  CG  GLU A 155      17.688  30.765   1.730  1.00  0.00           C  
ATOM   2412  CD  GLU A 155      16.435  31.063   0.954  1.00  0.00           C  
ATOM   2413  OE1 GLU A 155      16.417  32.039   0.243  1.00  0.00           O  
ATOM   2414  OE2 GLU A 155      15.494  30.314   1.073  1.00  0.00           O1-
ATOM   2415  H   GLU A 155      21.257  31.550  -0.027  1.00  0.00           H  
ATOM   2416  HA  GLU A 155      20.232  31.492   2.619  1.00  0.00           H  
ATOM   2417 1HB  GLU A 155      18.900  32.090   0.590  1.00  0.00           H  
ATOM   2418 2HB  GLU A 155      18.962  30.414   0.064  1.00  0.00           H  
ATOM   2419 1HG  GLU A 155      17.685  29.713   2.013  1.00  0.00           H  
ATOM   2420 2HG  GLU A 155      17.694  31.359   2.643  1.00  0.00           H  
ATOM   2421  N   GLU A 156      20.756  28.531   1.289  1.00  0.00           N  
ATOM   2422  CA  GLU A 156      20.901  27.116   1.606  1.00  0.00           C  
ATOM   2423  C   GLU A 156      21.927  26.903   2.712  1.00  0.00           C  
ATOM   2424  O   GLU A 156      21.783  26.003   3.541  1.00  0.00           O  
ATOM   2425  CB  GLU A 156      21.310  26.330   0.359  1.00  0.00           C  
ATOM   2426  CG  GLU A 156      20.228  26.237  -0.708  1.00  0.00           C  
ATOM   2427  CD  GLU A 156      18.988  25.539  -0.223  1.00  0.00           C  
ATOM   2428  OE1 GLU A 156      19.112  24.528   0.424  1.00  0.00           O  
ATOM   2429  OE2 GLU A 156      17.914  26.019  -0.502  1.00  0.00           O1-
ATOM   2430  H   GLU A 156      20.965  28.848   0.353  1.00  0.00           H  
ATOM   2431  HA  GLU A 156      19.942  26.742   1.969  1.00  0.00           H  
ATOM   2432 1HB  GLU A 156      22.187  26.794  -0.093  1.00  0.00           H  
ATOM   2433 2HB  GLU A 156      21.588  25.315   0.644  1.00  0.00           H  
ATOM   2434 1HG  GLU A 156      19.963  27.243  -1.030  1.00  0.00           H  
ATOM   2435 2HG  GLU A 156      20.627  25.702  -1.569  1.00  0.00           H  
ATOM   2436  N   ALA A 157      22.964  27.733   2.720  1.00  0.00           N  
ATOM   2437  CA  ALA A 157      23.959  27.707   3.785  1.00  0.00           C  
ATOM   2438  C   ALA A 157      23.322  27.978   5.142  1.00  0.00           C  
ATOM   2439  O   ALA A 157      23.638  27.316   6.129  1.00  0.00           O  
ATOM   2440  CB  ALA A 157      25.061  28.719   3.507  1.00  0.00           C  
ATOM   2441  H   ALA A 157      23.062  28.402   1.970  1.00  0.00           H  
ATOM   2442  HA  ALA A 157      24.401  26.712   3.821  1.00  0.00           H  
ATOM   2443 1HB  ALA A 157      25.796  28.688   4.310  1.00  0.00           H  
ATOM   2444 2HB  ALA A 157      25.546  28.479   2.561  1.00  0.00           H  
ATOM   2445 3HB  ALA A 157      24.629  29.719   3.448  1.00  0.00           H  
ATOM   2446  N   ALA A 158      22.425  28.956   5.183  1.00  0.00           N  
ATOM   2447  CA  ALA A 158      21.681  29.262   6.400  1.00  0.00           C  
ATOM   2448  C   ALA A 158      20.811  28.086   6.824  1.00  0.00           C  
ATOM   2449  O   ALA A 158      20.677  27.798   8.015  1.00  0.00           O  
ATOM   2450  CB  ALA A 158      20.826  30.505   6.199  1.00  0.00           C  
ATOM   2451  H   ALA A 158      22.252  29.503   4.352  1.00  0.00           H  
ATOM   2452  HA  ALA A 158      22.394  29.453   7.202  1.00  0.00           H  
ATOM   2453 1HB  ALA A 158      20.276  30.721   7.116  1.00  0.00           H  
ATOM   2454 2HB  ALA A 158      21.467  31.352   5.953  1.00  0.00           H  
ATOM   2455 3HB  ALA A 158      20.123  30.335   5.386  1.00  0.00           H  
ATOM   2456  N   LYS A 159      20.223  27.409   5.845  1.00  0.00           N  
ATOM   2457  CA  LYS A 159      19.385  26.246   6.115  1.00  0.00           C  
ATOM   2458  C   LYS A 159      20.182  25.136   6.787  1.00  0.00           C  
ATOM   2459  O   LYS A 159      19.707  24.499   7.727  1.00  0.00           O  
ATOM   2460  CB  LYS A 159      18.752  25.731   4.822  1.00  0.00           C  
ATOM   2461  CG  LYS A 159      17.684  26.646   4.236  1.00  0.00           C  
ATOM   2462  CD  LYS A 159      17.087  26.055   2.967  1.00  0.00           C  
ATOM   2463  CE  LYS A 159      16.099  27.016   2.321  1.00  0.00           C  
ATOM   2464  NZ  LYS A 159      15.544  26.472   1.051  1.00  0.00           N1+
ATOM   2465  H   LYS A 159      20.357  27.707   4.891  1.00  0.00           H  
ATOM   2466  HA  LYS A 159      18.589  26.542   6.800  1.00  0.00           H  
ATOM   2467 1HB  LYS A 159      19.526  25.594   4.067  1.00  0.00           H  
ATOM   2468 2HB  LYS A 159      18.295  24.757   5.003  1.00  0.00           H  
ATOM   2469 1HG  LYS A 159      16.889  26.793   4.967  1.00  0.00           H  
ATOM   2470 2HG  LYS A 159      18.124  27.615   4.003  1.00  0.00           H  
ATOM   2471 1HD  LYS A 159      17.885  25.835   2.257  1.00  0.00           H  
ATOM   2472 2HD  LYS A 159      16.571  25.126   3.206  1.00  0.00           H  
ATOM   2473 1HE  LYS A 159      15.277  27.209   3.009  1.00  0.00           H  
ATOM   2474 2HE  LYS A 159      16.597  27.962   2.109  1.00  0.00           H  
ATOM   2475 1HZ  LYS A 159      14.895  27.138   0.655  1.00  0.00           H  
ATOM   2476 2HZ  LYS A 159      16.297  26.307   0.398  1.00  0.00           H  
ATOM   2477 3HZ  LYS A 159      15.063  25.604   1.238  1.00  0.00           H  
ATOM   2478  N   VAL A 160      21.398  24.912   6.302  1.00  0.00           N  
ATOM   2479  CA  VAL A 160      22.297  23.935   6.908  1.00  0.00           C  
ATOM   2480  C   VAL A 160      22.578  24.274   8.366  1.00  0.00           C  
ATOM   2481  O   VAL A 160      22.492  23.414   9.241  1.00  0.00           O  
ATOM   2482  CB  VAL A 160      23.627  23.879   6.133  1.00  0.00           C  
ATOM   2483  CG1 VAL A 160      24.652  23.051   6.894  1.00  0.00           C  
ATOM   2484  CG2 VAL A 160      23.393  23.303   4.745  1.00  0.00           C  
ATOM   2485  H   VAL A 160      21.709  25.429   5.492  1.00  0.00           H  
ATOM   2486  HA  VAL A 160      21.813  22.958   6.882  1.00  0.00           H  
ATOM   2487  HB  VAL A 160      24.029  24.888   6.046  1.00  0.00           H  
ATOM   2488 1HG1 VAL A 160      25.586  23.022   6.332  1.00  0.00           H  
ATOM   2489 2HG1 VAL A 160      24.831  23.502   7.870  1.00  0.00           H  
ATOM   2490 3HG1 VAL A 160      24.276  22.037   7.025  1.00  0.00           H  
ATOM   2491 1HG2 VAL A 160      24.337  23.267   4.202  1.00  0.00           H  
ATOM   2492 2HG2 VAL A 160      22.985  22.296   4.832  1.00  0.00           H  
ATOM   2493 3HG2 VAL A 160      22.688  23.934   4.204  1.00  0.00           H  
ATOM   2494  N   ALA A 161      22.911  25.535   8.621  1.00  0.00           N  
ATOM   2495  CA  ALA A 161      23.176  25.998   9.977  1.00  0.00           C  
ATOM   2496  C   ALA A 161      21.959  25.810  10.873  1.00  0.00           C  
ATOM   2497  O   ALA A 161      22.084  25.445  12.042  1.00  0.00           O  
ATOM   2498  CB  ALA A 161      23.602  27.459   9.965  1.00  0.00           C  
ATOM   2499  H   ALA A 161      22.984  26.189   7.855  1.00  0.00           H  
ATOM   2500  HA  ALA A 161      23.988  25.401  10.395  1.00  0.00           H  
ATOM   2501 1HB  ALA A 161      23.797  27.791  10.984  1.00  0.00           H  
ATOM   2502 2HB  ALA A 161      24.506  27.569   9.368  1.00  0.00           H  
ATOM   2503 3HB  ALA A 161      22.806  28.065   9.532  1.00  0.00           H  
ATOM   2504  N   GLU A 162      20.777  26.058  10.316  1.00  0.00           N  
ATOM   2505  CA  GLU A 162      19.528  25.843  11.038  1.00  0.00           C  
ATOM   2506  C   GLU A 162      19.356  24.377  11.413  1.00  0.00           C  
ATOM   2507  O   GLU A 162      18.953  24.055  12.531  1.00  0.00           O  
ATOM   2508  CB  GLU A 162      18.338  26.307  10.196  1.00  0.00           C  
ATOM   2509  CG  GLU A 162      18.139  27.816  10.167  1.00  0.00           C  
ATOM   2510  CD  GLU A 162      17.713  28.376  11.496  1.00  0.00           C  
ATOM   2511  OE1 GLU A 162      17.539  27.610  12.413  1.00  0.00           O  
ATOM   2512  OE2 GLU A 162      17.562  29.571  11.593  1.00  0.00           O1-
ATOM   2513  H   GLU A 162      20.744  26.408   9.369  1.00  0.00           H  
ATOM   2514  HA  GLU A 162      19.560  26.419  11.962  1.00  0.00           H  
ATOM   2515 1HB  GLU A 162      18.464  25.966   9.168  1.00  0.00           H  
ATOM   2516 2HB  GLU A 162      17.423  25.857  10.581  1.00  0.00           H  
ATOM   2517 1HG  GLU A 162      19.074  28.289   9.869  1.00  0.00           H  
ATOM   2518 2HG  GLU A 162      17.386  28.058   9.418  1.00  0.00           H  
ATOM   2519  N   GLU A 163      19.665  23.490  10.473  1.00  0.00           N  
ATOM   2520  CA  GLU A 163      19.517  22.057  10.693  1.00  0.00           C  
ATOM   2521  C   GLU A 163      20.490  21.558  11.754  1.00  0.00           C  
ATOM   2522  O   GLU A 163      20.168  20.663  12.533  1.00  0.00           O  
ATOM   2523  CB  GLU A 163      19.736  21.291   9.386  1.00  0.00           C  
ATOM   2524  CG  GLU A 163      18.642  21.494   8.347  1.00  0.00           C  
ATOM   2525  CD  GLU A 163      17.277  21.116   8.853  1.00  0.00           C  
ATOM   2526  OE1 GLU A 163      17.151  20.067   9.438  1.00  0.00           O  
ATOM   2527  OE2 GLU A 163      16.360  21.877   8.655  1.00  0.00           O1-
ATOM   2528  H   GLU A 163      20.011  23.817   9.583  1.00  0.00           H  
ATOM   2529  HA  GLU A 163      18.507  21.864  11.054  1.00  0.00           H  
ATOM   2530 1HB  GLU A 163      20.682  21.597   8.939  1.00  0.00           H  
ATOM   2531 2HB  GLU A 163      19.803  20.224   9.596  1.00  0.00           H  
ATOM   2532 1HG  GLU A 163      18.628  22.542   8.049  1.00  0.00           H  
ATOM   2533 2HG  GLU A 163      18.876  20.897   7.467  1.00  0.00           H  
ATOM   2534  N   VAL A 164      21.681  22.145  11.778  1.00  0.00           N  
ATOM   2535  CA  VAL A 164      22.649  21.871  12.834  1.00  0.00           C  
ATOM   2536  C   VAL A 164      22.124  22.317  14.193  1.00  0.00           C  
ATOM   2537  O   VAL A 164      22.263  21.603  15.187  1.00  0.00           O  
ATOM   2538  CB  VAL A 164      23.979  22.590  12.541  1.00  0.00           C  
ATOM   2539  CG1 VAL A 164      24.914  22.489  13.737  1.00  0.00           C  
ATOM   2540  CG2 VAL A 164      24.626  21.995  11.299  1.00  0.00           C  
ATOM   2541  H   VAL A 164      21.923  22.798  11.048  1.00  0.00           H  
ATOM   2542  HA  VAL A 164      22.814  20.794  12.881  1.00  0.00           H  
ATOM   2543  HB  VAL A 164      23.780  23.649  12.376  1.00  0.00           H  
ATOM   2544 1HG1 VAL A 164      25.849  23.003  13.512  1.00  0.00           H  
ATOM   2545 2HG1 VAL A 164      24.446  22.953  14.605  1.00  0.00           H  
ATOM   2546 3HG1 VAL A 164      25.120  21.441  13.951  1.00  0.00           H  
ATOM   2547 1HG2 VAL A 164      25.565  22.508  11.097  1.00  0.00           H  
ATOM   2548 2HG2 VAL A 164      24.819  20.934  11.462  1.00  0.00           H  
ATOM   2549 3HG2 VAL A 164      23.956  22.115  10.447  1.00  0.00           H  
ATOM   2550  N   ARG A 165      21.521  23.500  14.230  1.00  0.00           N  
ATOM   2551  CA  ARG A 165      20.906  24.008  15.449  1.00  0.00           C  
ATOM   2552  C   ARG A 165      19.780  23.097  15.921  1.00  0.00           C  
ATOM   2553  O   ARG A 165      19.637  22.838  17.114  1.00  0.00           O  
ATOM   2554  CB  ARG A 165      20.360  25.411  15.229  1.00  0.00           C  
ATOM   2555  CG  ARG A 165      19.832  26.096  16.479  1.00  0.00           C  
ATOM   2556  CD  ARG A 165      19.416  27.495  16.205  1.00  0.00           C  
ATOM   2557  NE  ARG A 165      18.267  27.555  15.316  1.00  0.00           N  
ATOM   2558  CZ  ARG A 165      16.985  27.440  15.715  1.00  0.00           C  
ATOM   2559  NH1 ARG A 165      16.706  27.260  16.986  1.00  0.00           N1+
ATOM   2560  NH2 ARG A 165      16.008  27.509  14.827  1.00  0.00           N  
ATOM   2561  H   ARG A 165      21.487  24.060  13.390  1.00  0.00           H  
ATOM   2562  HA  ARG A 165      21.661  24.032  16.234  1.00  0.00           H  
ATOM   2563 1HB  ARG A 165      21.142  26.044  14.812  1.00  0.00           H  
ATOM   2564 2HB  ARG A 165      19.546  25.375  14.504  1.00  0.00           H  
ATOM   2565 1HG  ARG A 165      18.967  25.549  16.856  1.00  0.00           H  
ATOM   2566 2HG  ARG A 165      20.611  26.112  17.242  1.00  0.00           H  
ATOM   2567 1HD  ARG A 165      19.150  27.985  17.141  1.00  0.00           H  
ATOM   2568 2HD  ARG A 165      20.239  28.033  15.735  1.00  0.00           H  
ATOM   2569  HE  ARG A 165      18.442  27.693  14.330  1.00  0.00           H  
ATOM   2570 1HH1 ARG A 165      17.452  27.207  17.665  1.00  0.00           H  
ATOM   2571 2HH1 ARG A 165      15.745  27.173  17.285  1.00  0.00           H  
ATOM   2572 1HH2 ARG A 165      16.223  27.648  13.849  1.00  0.00           H  
ATOM   2573 2HH2 ARG A 165      15.048  27.423  15.125  1.00  0.00           H  
ATOM   2574  N   LYS A 166      18.982  22.614  14.974  1.00  0.00           N  
ATOM   2575  CA  LYS A 166      17.913  21.670  15.280  1.00  0.00           C  
ATOM   2576  C   LYS A 166      18.464  20.411  15.938  1.00  0.00           C  
ATOM   2577  O   LYS A 166      17.949  19.956  16.961  1.00  0.00           O  
ATOM   2578  CB  LYS A 166      17.140  21.305  14.012  1.00  0.00           C  
ATOM   2579  CG  LYS A 166      16.268  22.426  13.462  1.00  0.00           C  
ATOM   2580  CD  LYS A 166      15.567  22.003  12.180  1.00  0.00           C  
ATOM   2581  CE  LYS A 166      14.813  23.165  11.550  1.00  0.00           C  
ATOM   2582  NZ  LYS A 166      14.161  22.777  10.270  1.00  0.00           N1+
ATOM   2583  H   LYS A 166      19.118  22.910  14.017  1.00  0.00           H  
ATOM   2584  HA  LYS A 166      17.228  22.139  15.985  1.00  0.00           H  
ATOM   2585 1HB  LYS A 166      17.841  21.012  13.230  1.00  0.00           H  
ATOM   2586 2HB  LYS A 166      16.496  20.448  14.212  1.00  0.00           H  
ATOM   2587 1HG  LYS A 166      15.517  22.700  14.204  1.00  0.00           H  
ATOM   2588 2HG  LYS A 166      16.886  23.300  13.256  1.00  0.00           H  
ATOM   2589 1HD  LYS A 166      16.304  21.630  11.468  1.00  0.00           H  
ATOM   2590 2HD  LYS A 166      14.861  21.201  12.399  1.00  0.00           H  
ATOM   2591 1HE  LYS A 166      14.049  23.519  12.241  1.00  0.00           H  
ATOM   2592 2HE  LYS A 166      15.505  23.985  11.357  1.00  0.00           H  
ATOM   2593 1HZ  LYS A 166      13.673  23.574   9.886  1.00  0.00           H  
ATOM   2594 2HZ  LYS A 166      14.863  22.464   9.615  1.00  0.00           H  
ATOM   2595 3HZ  LYS A 166      13.503  22.031  10.440  1.00  0.00           H  
ATOM   2596  N   LEU A 167      19.515  19.850  15.345  1.00  0.00           N  
ATOM   2597  CA  LEU A 167      20.154  18.659  15.890  1.00  0.00           C  
ATOM   2598  C   LEU A 167      20.699  18.917  17.289  1.00  0.00           C  
ATOM   2599  O   LEU A 167      20.582  18.071  18.176  1.00  0.00           O  
ATOM   2600  CB  LEU A 167      21.291  18.200  14.968  1.00  0.00           C  
ATOM   2601  CG  LEU A 167      20.857  17.623  13.614  1.00  0.00           C  
ATOM   2602  CD1 LEU A 167      22.082  17.425  12.731  1.00  0.00           C  
ATOM   2603  CD2 LEU A 167      20.123  16.308  13.834  1.00  0.00           C  
ATOM   2604  H   LEU A 167      19.877  20.259  14.496  1.00  0.00           H  
ATOM   2605  HA  LEU A 167      19.407  17.868  15.966  1.00  0.00           H  
ATOM   2606 1HB  LEU A 167      21.944  19.049  14.772  1.00  0.00           H  
ATOM   2607 2HB  LEU A 167      21.869  17.434  15.485  1.00  0.00           H  
ATOM   2608  HG  LEU A 167      20.195  18.329  13.113  1.00  0.00           H  
ATOM   2609 1HD1 LEU A 167      21.774  17.015  11.769  1.00  0.00           H  
ATOM   2610 2HD1 LEU A 167      22.576  18.384  12.574  1.00  0.00           H  
ATOM   2611 3HD1 LEU A 167      22.772  16.735  13.215  1.00  0.00           H  
ATOM   2612 1HD2 LEU A 167      19.815  15.898  12.872  1.00  0.00           H  
ATOM   2613 2HD2 LEU A 167      20.785  15.601  14.334  1.00  0.00           H  
ATOM   2614 3HD2 LEU A 167      19.243  16.482  14.453  1.00  0.00           H  
ATOM   2615  N   ALA A 168      21.295  20.088  17.481  1.00  0.00           N  
ATOM   2616  CA  ALA A 168      21.836  20.470  18.779  1.00  0.00           C  
ATOM   2617  C   ALA A 168      20.734  20.571  19.827  1.00  0.00           C  
ATOM   2618  O   ALA A 168      20.914  20.154  20.972  1.00  0.00           O  
ATOM   2619  CB  ALA A 168      22.586  21.790  18.673  1.00  0.00           C  
ATOM   2620  H   ALA A 168      21.374  20.733  16.706  1.00  0.00           H  
ATOM   2621  HA  ALA A 168      22.532  19.697  19.104  1.00  0.00           H  
ATOM   2622 1HB  ALA A 168      22.985  22.061  19.652  1.00  0.00           H  
ATOM   2623 2HB  ALA A 168      23.407  21.685  17.965  1.00  0.00           H  
ATOM   2624 3HB  ALA A 168      21.907  22.567  18.330  1.00  0.00           H  
ATOM   2625  N   LYS A 169      19.594  21.124  19.429  1.00  0.00           N  
ATOM   2626  CA  LYS A 169      18.442  21.227  20.316  1.00  0.00           C  
ATOM   2627  C   LYS A 169      17.949  19.850  20.741  1.00  0.00           C  
ATOM   2628  O   LYS A 169      17.640  19.625  21.911  1.00  0.00           O  
ATOM   2629  CB  LYS A 169      17.313  22.004  19.638  1.00  0.00           C  
ATOM   2630  CG  LYS A 169      16.086  22.224  20.513  1.00  0.00           C  
ATOM   2631  CD  LYS A 169      15.042  23.069  19.800  1.00  0.00           C  
ATOM   2632  CE  LYS A 169      13.807  23.271  20.665  1.00  0.00           C  
ATOM   2633  NZ  LYS A 169      12.775  24.096  19.979  1.00  0.00           N1+
ATOM   2634  H   LYS A 169      19.524  21.484  18.488  1.00  0.00           H  
ATOM   2635  HA  LYS A 169      18.744  21.762  21.216  1.00  0.00           H  
ATOM   2636 1HB  LYS A 169      17.680  22.982  19.326  1.00  0.00           H  
ATOM   2637 2HB  LYS A 169      16.993  21.473  18.741  1.00  0.00           H  
ATOM   2638 1HG  LYS A 169      15.647  21.260  20.772  1.00  0.00           H  
ATOM   2639 2HG  LYS A 169      16.382  22.727  21.434  1.00  0.00           H  
ATOM   2640 1HD  LYS A 169      15.467  24.043  19.555  1.00  0.00           H  
ATOM   2641 2HD  LYS A 169      14.747  22.577  18.873  1.00  0.00           H  
ATOM   2642 1HE  LYS A 169      13.374  22.303  20.914  1.00  0.00           H  
ATOM   2643 2HE  LYS A 169      14.090  23.767  21.594  1.00  0.00           H  
ATOM   2644 1HZ  LYS A 169      11.974  24.206  20.585  1.00  0.00           H  
ATOM   2645 2HZ  LYS A 169      13.160  25.004  19.760  1.00  0.00           H  
ATOM   2646 3HZ  LYS A 169      12.490  23.637  19.126  1.00  0.00           H  
ATOM   2647  N   LYS A 170      17.878  18.932  19.784  1.00  0.00           N  
ATOM   2648  CA  LYS A 170      17.449  17.567  20.062  1.00  0.00           C  
ATOM   2649  C   LYS A 170      18.481  16.826  20.904  1.00  0.00           C  
ATOM   2650  O   LYS A 170      18.129  16.031  21.776  1.00  0.00           O  
ATOM   2651  CB  LYS A 170      17.192  16.811  18.758  1.00  0.00           C  
ATOM   2652  CG  LYS A 170      15.971  17.290  17.984  1.00  0.00           C  
ATOM   2653  CD  LYS A 170      15.799  16.513  16.687  1.00  0.00           C  
ATOM   2654  CE  LYS A 170      14.582  16.994  15.910  1.00  0.00           C  
ATOM   2655  NZ  LYS A 170      14.411  16.253  14.631  1.00  0.00           N1+
ATOM   2656  H   LYS A 170      18.127  19.185  18.838  1.00  0.00           H  
ATOM   2657  HA  LYS A 170      16.522  17.605  20.635  1.00  0.00           H  
ATOM   2658 1HB  LYS A 170      18.060  16.906  18.105  1.00  0.00           H  
ATOM   2659 2HB  LYS A 170      17.058  15.751  18.972  1.00  0.00           H  
ATOM   2660 1HG  LYS A 170      15.077  17.160  18.596  1.00  0.00           H  
ATOM   2661 2HG  LYS A 170      16.079  18.349  17.751  1.00  0.00           H  
ATOM   2662 1HD  LYS A 170      16.688  16.637  16.068  1.00  0.00           H  
ATOM   2663 2HD  LYS A 170      15.679  15.453  16.911  1.00  0.00           H  
ATOM   2664 1HE  LYS A 170      13.688  16.860  16.516  1.00  0.00           H  
ATOM   2665 2HE  LYS A 170      14.689  18.055  15.688  1.00  0.00           H  
ATOM   2666 1HZ  LYS A 170      13.596  16.601  14.146  1.00  0.00           H  
ATOM   2667 2HZ  LYS A 170      15.228  16.385  14.052  1.00  0.00           H  
ATOM   2668 3HZ  LYS A 170      14.292  15.269  14.824  1.00  0.00           H  
ATOM   2669  N   GLN A 171      19.755  17.090  20.637  1.00  0.00           N  
ATOM   2670  CA  GLN A 171      20.841  16.474  21.391  1.00  0.00           C  
ATOM   2671  C   GLN A 171      20.933  17.051  22.797  1.00  0.00           C  
ATOM   2672  O   GLN A 171      21.270  16.346  23.747  1.00  0.00           O  
ATOM   2673  CB  GLN A 171      22.173  16.662  20.661  1.00  0.00           C  
ATOM   2674  CG  GLN A 171      23.362  16.028  21.364  1.00  0.00           C  
ATOM   2675  CD  GLN A 171      23.225  14.523  21.490  1.00  0.00           C  
ATOM   2676  NE2 GLN A 171      23.395  14.014  22.705  1.00  0.00           N  
ATOM   2677  OE1 GLN A 171      22.969  13.824  20.506  1.00  0.00           O  
ATOM   2678  H   GLN A 171      19.978  17.736  19.893  1.00  0.00           H  
ATOM   2679  HA  GLN A 171      20.635  15.407  21.483  1.00  0.00           H  
ATOM   2680 1HB  GLN A 171      22.105  16.231  19.662  1.00  0.00           H  
ATOM   2681 2HB  GLN A 171      22.379  17.726  20.546  1.00  0.00           H  
ATOM   2682 1HG  GLN A 171      24.265  16.243  20.792  1.00  0.00           H  
ATOM   2683 2HG  GLN A 171      23.445  16.449  22.366  1.00  0.00           H  
ATOM   2684 1HE2 GLN A 171      23.317  13.027  22.850  1.00  0.00           H  
ATOM   2685 2HE2 GLN A 171      23.601  14.617  23.476  1.00  0.00           H  
ATOM   2686  N   GLY A 172      20.629  18.338  22.925  1.00  0.00           N  
ATOM   2687  CA  GLY A 172      20.762  19.035  24.198  1.00  0.00           C  
ATOM   2688  C   GLY A 172      22.133  19.692  24.324  1.00  0.00           C  
ATOM   2689  O   GLY A 172      22.589  19.988  25.428  1.00  0.00           O  
ATOM   2690  H   GLY A 172      20.293  18.847  22.118  1.00  0.00           H  
ATOM   2691 1HA  GLY A 172      19.983  19.794  24.282  1.00  0.00           H  
ATOM   2692 2HA  GLY A 172      20.615  18.332  25.016  1.00  0.00           H  
ATOM   2693  N   ASP A 173      22.785  19.911  23.188  1.00  0.00           N  
ATOM   2694  CA  ASP A 173      24.128  20.479  23.172  1.00  0.00           C  
ATOM   2695  C   ASP A 173      24.086  21.992  23.010  1.00  0.00           C  
ATOM   2696  O   ASP A 173      23.962  22.504  21.898  1.00  0.00           O  
ATOM   2697  CB  ASP A 173      24.957  19.862  22.043  1.00  0.00           C  
ATOM   2698  CG  ASP A 173      26.394  20.366  22.020  1.00  0.00           C  
ATOM   2699  OD1 ASP A 173      26.627  21.458  22.480  1.00  0.00           O  
ATOM   2700  OD2 ASP A 173      27.244  19.655  21.540  1.00  0.00           O1-
ATOM   2701  H   ASP A 173      22.338  19.682  22.311  1.00  0.00           H  
ATOM   2702  HA  ASP A 173      24.606  20.261  24.128  1.00  0.00           H  
ATOM   2703 1HB  ASP A 173      24.970  18.777  22.152  1.00  0.00           H  
ATOM   2704 2HB  ASP A 173      24.492  20.089  21.083  1.00  0.00           H  
ATOM   2705  N   GLU A 174      24.192  22.706  24.128  1.00  0.00           N  
ATOM   2706  CA  GLU A 174      24.046  24.156  24.126  1.00  0.00           C  
ATOM   2707  C   GLU A 174      25.182  24.824  23.362  1.00  0.00           C  
ATOM   2708  O   GLU A 174      24.980  25.838  22.692  1.00  0.00           O  
ATOM   2709  CB  GLU A 174      24.002  24.688  25.560  1.00  0.00           C  
ATOM   2710  CG  GLU A 174      22.746  24.311  26.333  1.00  0.00           C  
ATOM   2711  CD  GLU A 174      22.764  24.799  27.754  1.00  0.00           C  
ATOM   2712  OE1 GLU A 174      23.789  25.269  28.188  1.00  0.00           O  
ATOM   2713  OE2 GLU A 174      21.752  24.703  28.408  1.00  0.00           O1-
ATOM   2714  H   GLU A 174      24.377  22.230  24.998  1.00  0.00           H  
ATOM   2715  HA  GLU A 174      23.112  24.410  23.620  1.00  0.00           H  
ATOM   2716 1HB  GLU A 174      24.861  24.312  26.115  1.00  0.00           H  
ATOM   2717 2HB  GLU A 174      24.072  25.776  25.547  1.00  0.00           H  
ATOM   2718 1HG  GLU A 174      21.879  24.735  25.826  1.00  0.00           H  
ATOM   2719 2HG  GLU A 174      22.641  23.227  26.327  1.00  0.00           H  
ATOM   2720  N   GLU A 175      26.375  24.250  23.467  1.00  0.00           N  
ATOM   2721  CA  GLU A 175      27.548  24.794  22.794  1.00  0.00           C  
ATOM   2722  C   GLU A 175      27.329  24.882  21.289  1.00  0.00           C  
ATOM   2723  O   GLU A 175      27.455  25.952  20.695  1.00  0.00           O  
ATOM   2724  CB  GLU A 175      28.779  23.935  23.092  1.00  0.00           C  
ATOM   2725  CG  GLU A 175      30.064  24.433  22.445  1.00  0.00           C  
ATOM   2726  CD  GLU A 175      31.238  23.532  22.708  1.00  0.00           C  
ATOM   2727  OE1 GLU A 175      31.040  22.473  23.253  1.00  0.00           O  
ATOM   2728  OE2 GLU A 175      32.336  23.904  22.364  1.00  0.00           O1-
ATOM   2729  H   GLU A 175      26.473  23.416  24.027  1.00  0.00           H  
ATOM   2730  HA  GLU A 175      27.720  25.806  23.162  1.00  0.00           H  
ATOM   2731 1HB  GLU A 175      28.942  23.893  24.169  1.00  0.00           H  
ATOM   2732 2HB  GLU A 175      28.604  22.916  22.747  1.00  0.00           H  
ATOM   2733 1HG  GLU A 175      29.912  24.506  21.368  1.00  0.00           H  
ATOM   2734 2HG  GLU A 175      30.285  25.430  22.821  1.00  0.00           H  
ATOM   2735  N   VAL A 176      27.000  23.749  20.678  1.00  0.00           N  
ATOM   2736  CA  VAL A 176      26.759  23.697  19.241  1.00  0.00           C  
ATOM   2737  C   VAL A 176      25.519  24.496  18.860  1.00  0.00           C  
ATOM   2738  O   VAL A 176      25.487  25.153  17.820  1.00  0.00           O  
ATOM   2739  CB  VAL A 176      26.586  22.237  18.781  1.00  0.00           C  
ATOM   2740  CG1 VAL A 176      26.107  22.186  17.338  1.00  0.00           C  
ATOM   2741  CG2 VAL A 176      27.898  21.485  18.940  1.00  0.00           C  
ATOM   2742  H   VAL A 176      26.917  22.902  21.221  1.00  0.00           H  
ATOM   2743  HA  VAL A 176      27.611  24.146  18.730  1.00  0.00           H  
ATOM   2744  HB  VAL A 176      25.817  21.762  19.391  1.00  0.00           H  
ATOM   2745 1HG1 VAL A 176      25.989  21.147  17.029  1.00  0.00           H  
ATOM   2746 2HG1 VAL A 176      25.149  22.699  17.254  1.00  0.00           H  
ATOM   2747 3HG1 VAL A 176      26.838  22.674  16.694  1.00  0.00           H  
ATOM   2748 1HG2 VAL A 176      27.768  20.453  18.614  1.00  0.00           H  
ATOM   2749 2HG2 VAL A 176      28.668  21.963  18.334  1.00  0.00           H  
ATOM   2750 3HG2 VAL A 176      28.200  21.498  19.988  1.00  0.00           H  
ATOM   2751  N   TYR A 177      24.500  24.436  19.711  1.00  0.00           N  
ATOM   2752  CA  TYR A 177      23.259  25.164  19.472  1.00  0.00           C  
ATOM   2753  C   TYR A 177      23.523  26.651  19.268  1.00  0.00           C  
ATOM   2754  O   TYR A 177      23.066  27.245  18.292  1.00  0.00           O  
ATOM   2755  CB  TYR A 177      22.282  24.952  20.631  1.00  0.00           C  
ATOM   2756  CG  TYR A 177      20.962  25.671  20.456  1.00  0.00           C  
ATOM   2757  CD1 TYR A 177      19.893  25.021  19.858  1.00  0.00           C  
ATOM   2758  CD2 TYR A 177      20.822  26.980  20.894  1.00  0.00           C  
ATOM   2759  CE1 TYR A 177      18.687  25.678  19.698  1.00  0.00           C  
ATOM   2760  CE2 TYR A 177      19.617  27.636  20.734  1.00  0.00           C  
ATOM   2761  CZ  TYR A 177      18.553  26.989  20.139  1.00  0.00           C  
ATOM   2762  OH  TYR A 177      17.353  27.643  19.980  1.00  0.00           O  
ATOM   2763  H   TYR A 177      24.586  23.872  20.543  1.00  0.00           H  
ATOM   2764  HA  TYR A 177      22.805  24.782  18.557  1.00  0.00           H  
ATOM   2765 1HB  TYR A 177      22.077  23.887  20.744  1.00  0.00           H  
ATOM   2766 2HB  TYR A 177      22.737  25.299  21.558  1.00  0.00           H  
ATOM   2767  HD1 TYR A 177      20.003  23.993  19.514  1.00  0.00           H  
ATOM   2768  HD2 TYR A 177      21.663  27.490  21.363  1.00  0.00           H  
ATOM   2769  HE1 TYR A 177      17.847  25.167  19.228  1.00  0.00           H  
ATOM   2770  HE2 TYR A 177      19.507  28.665  21.078  1.00  0.00           H  
ATOM   2771  HH  TYR A 177      17.371  28.468  20.472  1.00  0.00           H  
ATOM   2772  N   GLU A 178      24.263  27.247  20.196  1.00  0.00           N  
ATOM   2773  CA  GLU A 178      24.574  28.670  20.130  1.00  0.00           C  
ATOM   2774  C   GLU A 178      25.462  28.986  18.934  1.00  0.00           C  
ATOM   2775  O   GLU A 178      25.282  30.004  18.266  1.00  0.00           O  
ATOM   2776  CB  GLU A 178      25.259  29.127  21.420  1.00  0.00           C  
ATOM   2777  CG  GLU A 178      24.363  29.106  22.650  1.00  0.00           C  
ATOM   2778  CD  GLU A 178      23.134  29.958  22.492  1.00  0.00           C  
ATOM   2779  OE1 GLU A 178      23.233  31.007  21.901  1.00  0.00           O  
ATOM   2780  OE2 GLU A 178      22.095  29.560  22.964  1.00  0.00           O1-
ATOM   2781  H   GLU A 178      24.620  26.701  20.967  1.00  0.00           H  
ATOM   2782  HA  GLU A 178      23.642  29.221  20.004  1.00  0.00           H  
ATOM   2783 1HB  GLU A 178      26.119  28.487  21.622  1.00  0.00           H  
ATOM   2784 2HB  GLU A 178      25.631  30.144  21.294  1.00  0.00           H  
ATOM   2785 1HG  GLU A 178      24.056  28.079  22.846  1.00  0.00           H  
ATOM   2786 2HG  GLU A 178      24.934  29.456  23.509  1.00  0.00           H  
ATOM   2787  N   LYS A 179      26.421  28.106  18.668  1.00  0.00           N  
ATOM   2788  CA  LYS A 179      27.320  28.272  17.531  1.00  0.00           C  
ATOM   2789  C   LYS A 179      26.548  28.276  16.215  1.00  0.00           C  
ATOM   2790  O   LYS A 179      26.791  29.112  15.346  1.00  0.00           O  
ATOM   2791  CB  LYS A 179      28.377  27.168  17.517  1.00  0.00           C  
ATOM   2792  CG  LYS A 179      29.449  27.310  18.590  1.00  0.00           C  
ATOM   2793  CD  LYS A 179      30.394  26.118  18.588  1.00  0.00           C  
ATOM   2794  CE  LYS A 179      31.521  26.302  19.595  1.00  0.00           C  
ATOM   2795  NZ  LYS A 179      32.361  25.080  19.719  1.00  0.00           N1+
ATOM   2796  H   LYS A 179      26.531  27.302  19.268  1.00  0.00           H  
ATOM   2797  HA  LYS A 179      27.820  29.237  17.622  1.00  0.00           H  
ATOM   2798 1HB  LYS A 179      27.894  26.200  17.653  1.00  0.00           H  
ATOM   2799 2HB  LYS A 179      28.875  27.152  16.548  1.00  0.00           H  
ATOM   2800 1HG  LYS A 179      30.024  28.219  18.413  1.00  0.00           H  
ATOM   2801 2HG  LYS A 179      28.975  27.385  19.569  1.00  0.00           H  
ATOM   2802 1HD  LYS A 179      29.839  25.212  18.838  1.00  0.00           H  
ATOM   2803 2HD  LYS A 179      30.824  25.996  17.594  1.00  0.00           H  
ATOM   2804 1HE  LYS A 179      32.153  27.133  19.284  1.00  0.00           H  
ATOM   2805 2HE  LYS A 179      31.101  26.539  20.572  1.00  0.00           H  
ATOM   2806 1HZ  LYS A 179      33.095  25.243  20.394  1.00  0.00           H  
ATOM   2807 2HZ  LYS A 179      31.788  24.306  20.025  1.00  0.00           H  
ATOM   2808 3HZ  LYS A 179      32.772  24.861  18.823  1.00  0.00           H  
ATOM   2809  N   ALA A 180      25.621  27.335  16.077  1.00  0.00           N  
ATOM   2810  CA  ALA A 180      24.816  27.225  14.866  1.00  0.00           C  
ATOM   2811  C   ALA A 180      23.872  28.412  14.723  1.00  0.00           C  
ATOM   2812  O   ALA A 180      23.657  28.916  13.621  1.00  0.00           O  
ATOM   2813  CB  ALA A 180      24.029  25.921  14.870  1.00  0.00           C  
ATOM   2814  H   ALA A 180      25.468  26.680  16.832  1.00  0.00           H  
ATOM   2815  HA  ALA A 180      25.484  27.228  14.005  1.00  0.00           H  
ATOM   2816 1HB  ALA A 180      23.433  25.854  13.960  1.00  0.00           H  
ATOM   2817 2HB  ALA A 180      24.721  25.079  14.914  1.00  0.00           H  
ATOM   2818 3HB  ALA A 180      23.371  25.896  15.737  1.00  0.00           H  
ATOM   2819  N   ARG A 181      23.311  28.854  15.842  1.00  0.00           N  
ATOM   2820  CA  ARG A 181      22.405  29.997  15.847  1.00  0.00           C  
ATOM   2821  C   ARG A 181      23.101  31.252  15.334  1.00  0.00           C  
ATOM   2822  O   ARG A 181      22.580  31.951  14.466  1.00  0.00           O  
ATOM   2823  CB  ARG A 181      21.872  30.252  17.249  1.00  0.00           C  
ATOM   2824  CG  ARG A 181      20.910  31.424  17.364  1.00  0.00           C  
ATOM   2825  CD  ARG A 181      20.534  31.690  18.776  1.00  0.00           C  
ATOM   2826  NE  ARG A 181      21.698  31.955  19.606  1.00  0.00           N  
ATOM   2827  CZ  ARG A 181      22.443  33.076  19.544  1.00  0.00           C  
ATOM   2828  NH1 ARG A 181      22.134  34.024  18.688  1.00  0.00           N1+
ATOM   2829  NH2 ARG A 181      23.485  33.222  20.344  1.00  0.00           N  
ATOM   2830  H   ARG A 181      23.515  28.385  16.715  1.00  0.00           H  
ATOM   2831  HA  ARG A 181      21.574  29.783  15.176  1.00  0.00           H  
ATOM   2832 1HB  ARG A 181      21.354  29.364  17.609  1.00  0.00           H  
ATOM   2833 2HB  ARG A 181      22.705  30.442  17.926  1.00  0.00           H  
ATOM   2834 1HG  ARG A 181      21.379  32.321  16.959  1.00  0.00           H  
ATOM   2835 2HG  ARG A 181      20.001  31.205  16.802  1.00  0.00           H  
ATOM   2836 1HD  ARG A 181      19.879  32.559  18.821  1.00  0.00           H  
ATOM   2837 2HD  ARG A 181      20.015  30.823  19.184  1.00  0.00           H  
ATOM   2838  HE  ARG A 181      21.968  31.248  20.277  1.00  0.00           H  
ATOM   2839 1HH1 ARG A 181      21.337  33.912  18.076  1.00  0.00           H  
ATOM   2840 2HH1 ARG A 181      22.692  34.864  18.641  1.00  0.00           H  
ATOM   2841 1HH2 ARG A 181      23.723  32.492  21.002  1.00  0.00           H  
ATOM   2842 2HH2 ARG A 181      24.043  34.061  20.297  1.00  0.00           H  
ATOM   2843  N   GLU A 182      24.281  31.532  15.878  1.00  0.00           N  
ATOM   2844  CA  GLU A 182      25.051  32.702  15.474  1.00  0.00           C  
ATOM   2845  C   GLU A 182      25.514  32.585  14.028  1.00  0.00           C  
ATOM   2846  O   GLU A 182      25.530  33.571  13.290  1.00  0.00           O  
ATOM   2847  CB  GLU A 182      26.261  32.888  16.393  1.00  0.00           C  
ATOM   2848  CG  GLU A 182      25.922  33.416  17.780  1.00  0.00           C  
ATOM   2849  CD  GLU A 182      25.359  34.810  17.753  1.00  0.00           C  
ATOM   2850  OE1 GLU A 182      25.599  35.509  16.799  1.00  0.00           O  
ATOM   2851  OE2 GLU A 182      24.688  35.176  18.689  1.00  0.00           O1-
ATOM   2852  H   GLU A 182      24.654  30.918  16.588  1.00  0.00           H  
ATOM   2853  HA  GLU A 182      24.409  33.580  15.546  1.00  0.00           H  
ATOM   2854 1HB  GLU A 182      26.775  31.934  16.515  1.00  0.00           H  
ATOM   2855 2HB  GLU A 182      26.964  33.582  15.933  1.00  0.00           H  
ATOM   2856 1HG  GLU A 182      25.193  32.751  18.242  1.00  0.00           H  
ATOM   2857 2HG  GLU A 182      26.823  33.404  18.392  1.00  0.00           H  
ATOM   2858  N   THR A 183      25.888  31.375  13.626  1.00  0.00           N  
ATOM   2859  CA  THR A 183      26.297  31.117  12.252  1.00  0.00           C  
ATOM   2860  C   THR A 183      25.158  31.390  11.277  1.00  0.00           C  
ATOM   2861  O   THR A 183      25.356  32.025  10.240  1.00  0.00           O  
ATOM   2862  CB  THR A 183      26.787  29.667  12.084  1.00  0.00           C  
ATOM   2863  CG2 THR A 183      27.155  29.393  10.634  1.00  0.00           C  
ATOM   2864  OG1 THR A 183      27.935  29.449  12.914  1.00  0.00           O  
ATOM   2865  H   THR A 183      25.888  30.615  14.292  1.00  0.00           H  
ATOM   2866  HA  THR A 183      27.116  31.791  12.001  1.00  0.00           H  
ATOM   2867  HB  THR A 183      25.999  28.979  12.389  1.00  0.00           H  
ATOM   2868  HG1 THR A 183      27.653  29.332  13.825  1.00  0.00           H  
ATOM   2869 1HG2 THR A 183      27.499  28.364  10.534  1.00  0.00           H  
ATOM   2870 2HG2 THR A 183      26.281  29.547  10.001  1.00  0.00           H  
ATOM   2871 3HG2 THR A 183      27.950  30.072  10.326  1.00  0.00           H  
ATOM   2872  N   ALA A 184      23.967  30.910  11.617  1.00  0.00           N  
ATOM   2873  CA  ALA A 184      22.789  31.127  10.787  1.00  0.00           C  
ATOM   2874  C   ALA A 184      22.491  32.614  10.631  1.00  0.00           C  
ATOM   2875  O   ALA A 184      22.183  33.082   9.536  1.00  0.00           O  
ATOM   2876  CB  ALA A 184      21.586  30.405  11.376  1.00  0.00           C  
ATOM   2877  H   ALA A 184      23.875  30.379  12.470  1.00  0.00           H  
ATOM   2878  HA  ALA A 184      22.986  30.724   9.792  1.00  0.00           H  
ATOM   2879 1HB  ALA A 184      20.714  30.576  10.747  1.00  0.00           H  
ATOM   2880 2HB  ALA A 184      21.792  29.336  11.429  1.00  0.00           H  
ATOM   2881 3HB  ALA A 184      21.390  30.785  12.378  1.00  0.00           H  
ATOM   2882  N   ARG A 185      22.584  33.348  11.734  1.00  0.00           N  
ATOM   2883  CA  ARG A 185      22.347  34.787  11.718  1.00  0.00           C  
ATOM   2884  C   ARG A 185      23.333  35.498  10.801  1.00  0.00           C  
ATOM   2885  O   ARG A 185      22.952  36.369  10.019  1.00  0.00           O  
ATOM   2886  CB  ARG A 185      22.458  35.364  13.121  1.00  0.00           C  
ATOM   2887  CG  ARG A 185      22.285  36.872  13.208  1.00  0.00           C  
ATOM   2888  CD  ARG A 185      22.527  37.374  14.585  1.00  0.00           C  
ATOM   2889  NE  ARG A 185      23.895  37.138  15.016  1.00  0.00           N  
ATOM   2890  CZ  ARG A 185      24.958  37.863  14.619  1.00  0.00           C  
ATOM   2891  NH1 ARG A 185      24.796  38.866  13.784  1.00  0.00           N1+
ATOM   2892  NH2 ARG A 185      26.165  37.568  15.069  1.00  0.00           N  
ATOM   2893  H   ARG A 185      22.825  32.899  12.606  1.00  0.00           H  
ATOM   2894  HA  ARG A 185      21.344  34.968  11.329  1.00  0.00           H  
ATOM   2895 1HB  ARG A 185      21.706  34.908  13.763  1.00  0.00           H  
ATOM   2896 2HB  ARG A 185      23.435  35.120  13.538  1.00  0.00           H  
ATOM   2897 1HG  ARG A 185      22.992  37.359  12.537  1.00  0.00           H  
ATOM   2898 2HG  ARG A 185      21.267  37.139  12.920  1.00  0.00           H  
ATOM   2899 1HD  ARG A 185      22.339  38.447  14.619  1.00  0.00           H  
ATOM   2900 2HD  ARG A 185      21.858  36.867  15.280  1.00  0.00           H  
ATOM   2901  HE  ARG A 185      24.060  36.374  15.659  1.00  0.00           H  
ATOM   2902 1HH1 ARG A 185      23.873  39.092  13.440  1.00  0.00           H  
ATOM   2903 2HH1 ARG A 185      25.593  39.410  13.487  1.00  0.00           H  
ATOM   2904 1HH2 ARG A 185      26.291  36.797  15.711  1.00  0.00           H  
ATOM   2905 2HH2 ARG A 185      26.962  38.111  14.772  1.00  0.00           H  
ATOM   2906  N   GLU A 186      24.604  35.121  10.902  1.00  0.00           N  
ATOM   2907  CA  GLU A 186      25.643  35.698  10.055  1.00  0.00           C  
ATOM   2908  C   GLU A 186      25.330  35.489   8.579  1.00  0.00           C  
ATOM   2909  O   GLU A 186      25.379  36.429   7.786  1.00  0.00           O  
ATOM   2910  CB  GLU A 186      27.005  35.085  10.390  1.00  0.00           C  
ATOM   2911  CG  GLU A 186      28.160  35.631   9.563  1.00  0.00           C  
ATOM   2912  CD  GLU A 186      29.487  35.038   9.948  1.00  0.00           C  
ATOM   2913  OE1 GLU A 186      29.524  34.267  10.876  1.00  0.00           O  
ATOM   2914  OE2 GLU A 186      30.464  35.358   9.313  1.00  0.00           O1-
ATOM   2915  H   GLU A 186      24.856  34.417  11.581  1.00  0.00           H  
ATOM   2916  HA  GLU A 186      25.679  36.771  10.237  1.00  0.00           H  
ATOM   2917 1HB  GLU A 186      27.234  35.260  11.441  1.00  0.00           H  
ATOM   2918 2HB  GLU A 186      26.965  34.006  10.238  1.00  0.00           H  
ATOM   2919 1HG  GLU A 186      27.972  35.419   8.511  1.00  0.00           H  
ATOM   2920 2HG  GLU A 186      28.201  36.712   9.685  1.00  0.00           H  
ATOM   2921  N   VAL A 187      25.008  34.252   8.217  1.00  0.00           N  
ATOM   2922  CA  VAL A 187      24.730  33.908   6.827  1.00  0.00           C  
ATOM   2923  C   VAL A 187      23.492  34.635   6.317  1.00  0.00           C  
ATOM   2924  O   VAL A 187      23.460  35.108   5.181  1.00  0.00           O  
ATOM   2925  CB  VAL A 187      24.525  32.388   6.682  1.00  0.00           C  
ATOM   2926  CG1 VAL A 187      24.027  32.049   5.285  1.00  0.00           C  
ATOM   2927  CG2 VAL A 187      25.826  31.660   6.983  1.00  0.00           C  
ATOM   2928  H   VAL A 187      24.955  33.530   8.921  1.00  0.00           H  
ATOM   2929  HA  VAL A 187      25.574  34.227   6.216  1.00  0.00           H  
ATOM   2930  HB  VAL A 187      23.757  32.066   7.385  1.00  0.00           H  
ATOM   2931 1HG1 VAL A 187      23.887  30.970   5.201  1.00  0.00           H  
ATOM   2932 2HG1 VAL A 187      23.077  32.552   5.106  1.00  0.00           H  
ATOM   2933 3HG1 VAL A 187      24.759  32.378   4.548  1.00  0.00           H  
ATOM   2934 1HG2 VAL A 187      25.674  30.586   6.880  1.00  0.00           H  
ATOM   2935 2HG2 VAL A 187      26.596  31.987   6.284  1.00  0.00           H  
ATOM   2936 3HG2 VAL A 187      26.142  31.885   8.002  1.00  0.00           H  
ATOM   2937  N   LYS A 188      22.472  34.721   7.166  1.00  0.00           N  
ATOM   2938  CA  LYS A 188      21.239  35.416   6.814  1.00  0.00           C  
ATOM   2939  C   LYS A 188      21.501  36.888   6.524  1.00  0.00           C  
ATOM   2940  O   LYS A 188      20.930  37.459   5.594  1.00  0.00           O  
ATOM   2941  CB  LYS A 188      20.207  35.276   7.934  1.00  0.00           C  
ATOM   2942  CG  LYS A 188      19.604  33.884   8.063  1.00  0.00           C  
ATOM   2943  CD  LYS A 188      18.702  33.783   9.284  1.00  0.00           C  
ATOM   2944  CE  LYS A 188      18.284  32.344   9.548  1.00  0.00           C  
ATOM   2945  NZ  LYS A 188      17.458  32.222  10.780  1.00  0.00           N1+
ATOM   2946  H   LYS A 188      22.553  34.293   8.077  1.00  0.00           H  
ATOM   2947  HA  LYS A 188      20.836  34.967   5.905  1.00  0.00           H  
ATOM   2948 1HB  LYS A 188      20.669  35.530   8.888  1.00  0.00           H  
ATOM   2949 2HB  LYS A 188      19.392  35.980   7.767  1.00  0.00           H  
ATOM   2950 1HG  LYS A 188      19.020  33.656   7.171  1.00  0.00           H  
ATOM   2951 2HG  LYS A 188      20.403  33.148   8.150  1.00  0.00           H  
ATOM   2952 1HD  LYS A 188      19.230  34.166  10.159  1.00  0.00           H  
ATOM   2953 2HD  LYS A 188      17.809  34.388   9.128  1.00  0.00           H  
ATOM   2954 1HE  LYS A 188      17.709  31.972   8.701  1.00  0.00           H  
ATOM   2955 2HE  LYS A 188      19.171  31.722   9.657  1.00  0.00           H  
ATOM   2956 1HZ  LYS A 188      17.202  31.254  10.919  1.00  0.00           H  
ATOM   2957 2HZ  LYS A 188      17.989  32.547  11.575  1.00  0.00           H  
ATOM   2958 3HZ  LYS A 188      16.622  32.780  10.682  1.00  0.00           H  
ATOM   2959  N   GLU A 189      22.367  37.499   7.326  1.00  0.00           N  
ATOM   2960  CA  GLU A 189      22.772  38.882   7.104  1.00  0.00           C  
ATOM   2961  C   GLU A 189      23.555  39.025   5.804  1.00  0.00           C  
ATOM   2962  O   GLU A 189      23.382  39.997   5.069  1.00  0.00           O  
ATOM   2963  CB  GLU A 189      23.616  39.384   8.278  1.00  0.00           C  
ATOM   2964  CG  GLU A 189      22.841  39.574   9.574  1.00  0.00           C  
ATOM   2965  CD  GLU A 189      23.730  39.879  10.747  1.00  0.00           C  
ATOM   2966  OE1 GLU A 189      24.922  39.940  10.566  1.00  0.00           O  
ATOM   2967  OE2 GLU A 189      23.216  40.052  11.827  1.00  0.00           O1-
ATOM   2968  H   GLU A 189      22.754  36.992   8.109  1.00  0.00           H  
ATOM   2969  HA  GLU A 189      21.876  39.495   7.018  1.00  0.00           H  
ATOM   2970 1HB  GLU A 189      24.425  38.680   8.472  1.00  0.00           H  
ATOM   2971 2HB  GLU A 189      24.070  40.340   8.016  1.00  0.00           H  
ATOM   2972 1HG  GLU A 189      22.134  40.394   9.446  1.00  0.00           H  
ATOM   2973 2HG  GLU A 189      22.272  38.669   9.780  1.00  0.00           H  
ATOM   2974  N   GLU A 190      24.414  38.050   5.529  1.00  0.00           N  
ATOM   2975  CA  GLU A 190      25.160  38.020   4.276  1.00  0.00           C  
ATOM   2976  C   GLU A 190      24.233  37.786   3.089  1.00  0.00           C  
ATOM   2977  O   GLU A 190      24.454  38.320   2.002  1.00  0.00           O  
ATOM   2978  CB  GLU A 190      26.233  36.930   4.320  1.00  0.00           C  
ATOM   2979  CG  GLU A 190      27.403  37.238   5.243  1.00  0.00           C  
ATOM   2980  CD  GLU A 190      28.162  38.470   4.836  1.00  0.00           C  
ATOM   2981  OE1 GLU A 190      28.426  38.624   3.668  1.00  0.00           O  
ATOM   2982  OE2 GLU A 190      28.478  39.260   5.695  1.00  0.00           O1-
ATOM   2983  H   GLU A 190      24.556  37.313   6.203  1.00  0.00           H  
ATOM   2984  HA  GLU A 190      25.639  38.987   4.133  1.00  0.00           H  
ATOM   2985 1HB  GLU A 190      25.786  35.992   4.647  1.00  0.00           H  
ATOM   2986 2HB  GLU A 190      26.631  36.771   3.317  1.00  0.00           H  
ATOM   2987 1HG  GLU A 190      27.027  37.375   6.256  1.00  0.00           H  
ATOM   2988 2HG  GLU A 190      28.081  36.385   5.250  1.00  0.00           H  
ATOM   2989  N   LEU A 191      23.196  36.985   3.304  1.00  0.00           N  
ATOM   2990  CA  LEU A 191      22.190  36.742   2.278  1.00  0.00           C  
ATOM   2991  C   LEU A 191      21.528  38.040   1.837  1.00  0.00           C  
ATOM   2992  O   LEU A 191      21.383  38.299   0.642  1.00  0.00           O  
ATOM   2993  CB  LEU A 191      21.125  35.769   2.800  1.00  0.00           C  
ATOM   2994  CG  LEU A 191      19.972  35.464   1.835  1.00  0.00           C  
ATOM   2995  CD1 LEU A 191      20.527  34.841   0.562  1.00  0.00           C  
ATOM   2996  CD2 LEU A 191      18.977  34.533   2.511  1.00  0.00           C  
ATOM   2997  H   LEU A 191      23.101  36.531   4.203  1.00  0.00           H  
ATOM   2998  HA  LEU A 191      22.681  36.309   1.407  1.00  0.00           H  
ATOM   2999 1HB  LEU A 191      21.608  34.825   3.048  1.00  0.00           H  
ATOM   3000 2HB  LEU A 191      20.693  36.183   3.712  1.00  0.00           H  
ATOM   3001  HG  LEU A 191      19.472  36.393   1.561  1.00  0.00           H  
ATOM   3002 1HD1 LEU A 191      19.708  34.624  -0.124  1.00  0.00           H  
ATOM   3003 2HD1 LEU A 191      21.221  35.536   0.089  1.00  0.00           H  
ATOM   3004 3HD1 LEU A 191      21.049  33.916   0.807  1.00  0.00           H  
ATOM   3005 1HD2 LEU A 191      18.157  34.316   1.825  1.00  0.00           H  
ATOM   3006 2HD2 LEU A 191      19.476  33.603   2.785  1.00  0.00           H  
ATOM   3007 3HD2 LEU A 191      18.583  35.011   3.408  1.00  0.00           H  
ATOM   3008  N   LYS A 192      21.128  38.854   2.809  1.00  0.00           N  
ATOM   3009  CA  LYS A 192      20.551  40.162   2.522  1.00  0.00           C  
ATOM   3010  C   LYS A 192      21.485  40.999   1.658  1.00  0.00           C  
ATOM   3011  O   LYS A 192      21.061  41.595   0.667  1.00  0.00           O  
ATOM   3012  CB  LYS A 192      20.233  40.902   3.822  1.00  0.00           C  
ATOM   3013  CG  LYS A 192      19.580  42.265   3.626  1.00  0.00           C  
ATOM   3014  CD  LYS A 192      19.200  42.892   4.959  1.00  0.00           C  
ATOM   3015  CE  LYS A 192      18.421  44.184   4.761  1.00  0.00           C  
ATOM   3016  NZ  LYS A 192      19.292  45.291   4.280  1.00  0.00           N1+
ATOM   3017  H   LYS A 192      21.227  38.559   3.768  1.00  0.00           H  
ATOM   3018  HA  LYS A 192      19.625  40.017   1.964  1.00  0.00           H  
ATOM   3019 1HB  LYS A 192      19.563  40.295   4.432  1.00  0.00           H  
ATOM   3020 2HB  LYS A 192      21.150  41.050   4.391  1.00  0.00           H  
ATOM   3021 1HG  LYS A 192      20.272  42.928   3.106  1.00  0.00           H  
ATOM   3022 2HG  LYS A 192      18.684  42.154   3.017  1.00  0.00           H  
ATOM   3023 1HD  LYS A 192      18.588  42.192   5.530  1.00  0.00           H  
ATOM   3024 2HD  LYS A 192      20.103  43.107   5.530  1.00  0.00           H  
ATOM   3025 1HE  LYS A 192      17.626  44.022   4.035  1.00  0.00           H  
ATOM   3026 2HE  LYS A 192      17.966  44.482   5.705  1.00  0.00           H  
ATOM   3027 1HZ  LYS A 192      18.739  46.128   4.162  1.00  0.00           H  
ATOM   3028 2HZ  LYS A 192      20.023  45.463   4.956  1.00  0.00           H  
ATOM   3029 3HZ  LYS A 192      19.706  45.034   3.395  1.00  0.00           H  
ATOM   3030  N   ARG A 193      22.756  41.040   2.039  1.00  0.00           N  
ATOM   3031  CA  ARG A 193      23.761  41.770   1.275  1.00  0.00           C  
ATOM   3032  C   ARG A 193      23.816  41.284  -0.169  1.00  0.00           C  
ATOM   3033  O   ARG A 193      23.717  42.078  -1.106  1.00  0.00           O  
ATOM   3034  CB  ARG A 193      25.134  41.616   1.912  1.00  0.00           C  
ATOM   3035  CG  ARG A 193      26.256  42.356   1.201  1.00  0.00           C  
ATOM   3036  CD  ARG A 193      27.570  42.117   1.852  1.00  0.00           C  
ATOM   3037  NE  ARG A 193      27.948  40.714   1.810  1.00  0.00           N  
ATOM   3038  CZ  ARG A 193      28.388  40.072   0.710  1.00  0.00           C  
ATOM   3039  NH1 ARG A 193      28.499  40.720  -0.429  1.00  0.00           N1+
ATOM   3040  NH2 ARG A 193      28.708  38.792   0.775  1.00  0.00           N  
ATOM   3041  H   ARG A 193      23.035  40.555   2.879  1.00  0.00           H  
ATOM   3042  HA  ARG A 193      23.484  42.825   1.257  1.00  0.00           H  
ATOM   3043 1HB  ARG A 193      25.100  41.976   2.939  1.00  0.00           H  
ATOM   3044 2HB  ARG A 193      25.403  40.560   1.944  1.00  0.00           H  
ATOM   3045 1HG  ARG A 193      26.318  42.016   0.167  1.00  0.00           H  
ATOM   3046 2HG  ARG A 193      26.054  43.427   1.219  1.00  0.00           H  
ATOM   3047 1HD  ARG A 193      28.339  42.693   1.339  1.00  0.00           H  
ATOM   3048 2HD  ARG A 193      27.520  42.426   2.895  1.00  0.00           H  
ATOM   3049  HE  ARG A 193      27.877  40.182   2.667  1.00  0.00           H  
ATOM   3050 1HH1 ARG A 193      28.254  41.699  -0.479  1.00  0.00           H  
ATOM   3051 2HH1 ARG A 193      28.828  40.240  -1.253  1.00  0.00           H  
ATOM   3052 1HH2 ARG A 193      28.623  38.293   1.651  1.00  0.00           H  
ATOM   3053 2HH2 ARG A 193      29.038  38.311  -0.049  1.00  0.00           H  
ATOM   3054  N   VAL A 194      23.975  39.977  -0.342  1.00  0.00           N  
ATOM   3055  CA  VAL A 194      24.186  39.399  -1.663  1.00  0.00           C  
ATOM   3056  C   VAL A 194      22.979  39.627  -2.563  1.00  0.00           C  
ATOM   3057  O   VAL A 194      23.123  39.973  -3.735  1.00  0.00           O  
ATOM   3058  CB  VAL A 194      24.459  37.888  -1.549  1.00  0.00           C  
ATOM   3059  CG1 VAL A 194      24.475  37.244  -2.927  1.00  0.00           C  
ATOM   3060  CG2 VAL A 194      25.778  37.653  -0.828  1.00  0.00           C  
ATOM   3061  H   VAL A 194      23.949  39.368   0.464  1.00  0.00           H  
ATOM   3062  HA  VAL A 194      25.040  39.892  -2.125  1.00  0.00           H  
ATOM   3063  HB  VAL A 194      23.649  37.423  -0.986  1.00  0.00           H  
ATOM   3064 1HG1 VAL A 194      24.669  36.175  -2.827  1.00  0.00           H  
ATOM   3065 2HG1 VAL A 194      23.509  37.393  -3.410  1.00  0.00           H  
ATOM   3066 3HG1 VAL A 194      25.259  37.699  -3.532  1.00  0.00           H  
ATOM   3067 1HG2 VAL A 194      25.964  36.582  -0.750  1.00  0.00           H  
ATOM   3068 2HG2 VAL A 194      26.587  38.123  -1.388  1.00  0.00           H  
ATOM   3069 3HG2 VAL A 194      25.728  38.086   0.171  1.00  0.00           H  
ATOM   3070  N   ARG A 195      21.787  39.432  -2.007  1.00  0.00           N  
ATOM   3071  CA  ARG A 195      20.552  39.610  -2.762  1.00  0.00           C  
ATOM   3072  C   ARG A 195      20.396  41.049  -3.235  1.00  0.00           C  
ATOM   3073  O   ARG A 195      19.948  41.300  -4.354  1.00  0.00           O  
ATOM   3074  CB  ARG A 195      19.347  39.225  -1.916  1.00  0.00           C  
ATOM   3075  CG  ARG A 195      19.139  37.729  -1.744  1.00  0.00           C  
ATOM   3076  CD  ARG A 195      17.813  37.424  -1.147  1.00  0.00           C  
ATOM   3077  NE  ARG A 195      17.613  35.994  -0.971  1.00  0.00           N  
ATOM   3078  CZ  ARG A 195      17.321  35.135  -1.966  1.00  0.00           C  
ATOM   3079  NH1 ARG A 195      17.198  35.574  -3.199  1.00  0.00           N1+
ATOM   3080  NH2 ARG A 195      17.158  33.850  -1.703  1.00  0.00           N  
ATOM   3081  H   ARG A 195      21.736  39.155  -1.037  1.00  0.00           H  
ATOM   3082  HA  ARG A 195      20.593  38.974  -3.646  1.00  0.00           H  
ATOM   3083 1HB  ARG A 195      19.446  39.660  -0.923  1.00  0.00           H  
ATOM   3084 2HB  ARG A 195      18.442  39.634  -2.364  1.00  0.00           H  
ATOM   3085 1HG  ARG A 195      19.197  37.239  -2.716  1.00  0.00           H  
ATOM   3086 2HG  ARG A 195      19.911  37.327  -1.088  1.00  0.00           H  
ATOM   3087 1HD  ARG A 195      17.736  37.901  -0.170  1.00  0.00           H  
ATOM   3088 2HD  ARG A 195      17.026  37.801  -1.798  1.00  0.00           H  
ATOM   3089  HE  ARG A 195      17.699  35.619  -0.036  1.00  0.00           H  
ATOM   3090 1HH1 ARG A 195      17.323  36.556  -3.400  1.00  0.00           H  
ATOM   3091 2HH1 ARG A 195      16.979  34.930  -3.945  1.00  0.00           H  
ATOM   3092 1HH2 ARG A 195      17.252  33.512  -0.755  1.00  0.00           H  
ATOM   3093 2HH2 ARG A 195      16.939  33.206  -2.449  1.00  0.00           H  
ATOM   3094  N   GLU A 196      20.770  41.992  -2.377  1.00  0.00           N  
ATOM   3095  CA  GLU A 196      20.749  43.405  -2.735  1.00  0.00           C  
ATOM   3096  C   GLU A 196      21.722  43.701  -3.868  1.00  0.00           C  
ATOM   3097  O   GLU A 196      21.404  44.448  -4.794  1.00  0.00           O  
ATOM   3098  CB  GLU A 196      21.090  44.269  -1.519  1.00  0.00           C  
ATOM   3099  CG  GLU A 196      19.996  44.327  -0.462  1.00  0.00           C  
ATOM   3100  CD  GLU A 196      20.429  45.038   0.790  1.00  0.00           C  
ATOM   3101  OE1 GLU A 196      21.581  45.388   0.884  1.00  0.00           O  
ATOM   3102  OE2 GLU A 196      19.606  45.232   1.654  1.00  0.00           O1-
ATOM   3103  H   GLU A 196      21.078  41.722  -1.453  1.00  0.00           H  
ATOM   3104  HA  GLU A 196      19.747  43.658  -3.086  1.00  0.00           H  
ATOM   3105 1HB  GLU A 196      21.994  43.889  -1.044  1.00  0.00           H  
ATOM   3106 2HB  GLU A 196      21.295  45.290  -1.843  1.00  0.00           H  
ATOM   3107 1HG  GLU A 196      19.130  44.842  -0.878  1.00  0.00           H  
ATOM   3108 2HG  GLU A 196      19.694  43.311  -0.211  1.00  0.00           H  
ATOM   3109  N   GLU A 197      22.911  43.113  -3.789  1.00  0.00           N  
ATOM   3110  CA  GLU A 197      23.916  43.271  -4.833  1.00  0.00           C  
ATOM   3111  C   GLU A 197      23.473  42.605  -6.130  1.00  0.00           C  
ATOM   3112  O   GLU A 197      23.727  43.115  -7.220  1.00  0.00           O  
ATOM   3113  CB  GLU A 197      25.254  42.684  -4.379  1.00  0.00           C  
ATOM   3114  CG  GLU A 197      25.921  43.446  -3.242  1.00  0.00           C  
ATOM   3115  CD  GLU A 197      27.171  42.776  -2.743  1.00  0.00           C  
ATOM   3116  OE1 GLU A 197      27.609  41.839  -3.366  1.00  0.00           O  
ATOM   3117  OE2 GLU A 197      27.688  43.202  -1.737  1.00  0.00           O1-
ATOM   3118  H   GLU A 197      23.123  42.540  -2.985  1.00  0.00           H  
ATOM   3119  HA  GLU A 197      24.039  44.335  -5.035  1.00  0.00           H  
ATOM   3120 1HB  GLU A 197      25.107  41.655  -4.050  1.00  0.00           H  
ATOM   3121 2HB  GLU A 197      25.947  42.663  -5.220  1.00  0.00           H  
ATOM   3122 1HG  GLU A 197      26.173  44.447  -3.589  1.00  0.00           H  
ATOM   3123 2HG  GLU A 197      25.213  43.544  -2.420  1.00  0.00           H  
ATOM   3124  N   LYS A 198      22.808  41.460  -6.003  1.00  0.00           N  
ATOM   3125  CA  LYS A 198      22.329  40.720  -7.166  1.00  0.00           C  
ATOM   3126  C   LYS A 198      21.120  41.401  -7.793  1.00  0.00           C  
ATOM   3127  O   LYS A 198      20.964  41.409  -9.014  1.00  0.00           O  
ATOM   3128  CB  LYS A 198      21.981  39.282  -6.779  1.00  0.00           C  
ATOM   3129  CG  LYS A 198      21.507  38.416  -7.940  1.00  0.00           C  
ATOM   3130  CD  LYS A 198      22.623  38.186  -8.948  1.00  0.00           C  
ATOM   3131  CE  LYS A 198      22.189  37.224 -10.045  1.00  0.00           C  
ATOM   3132  NZ  LYS A 198      23.261  37.011 -11.054  1.00  0.00           N1+
ATOM   3133  H   LYS A 198      22.630  41.093  -5.080  1.00  0.00           H  
ATOM   3134  HA  LYS A 198      23.123  40.701  -7.914  1.00  0.00           H  
ATOM   3135 1HB  LYS A 198      22.854  38.802  -6.338  1.00  0.00           H  
ATOM   3136 2HB  LYS A 198      21.194  39.289  -6.024  1.00  0.00           H  
ATOM   3137 1HG  LYS A 198      21.168  37.452  -7.559  1.00  0.00           H  
ATOM   3138 2HG  LYS A 198      20.672  38.904  -8.440  1.00  0.00           H  
ATOM   3139 1HD  LYS A 198      22.906  39.137  -9.401  1.00  0.00           H  
ATOM   3140 2HD  LYS A 198      23.494  37.772  -8.439  1.00  0.00           H  
ATOM   3141 1HE  LYS A 198      21.926  36.264  -9.603  1.00  0.00           H  
ATOM   3142 2HE  LYS A 198      21.308  37.621 -10.549  1.00  0.00           H  
ATOM   3143 1HZ  LYS A 198      22.935  36.369 -11.762  1.00  0.00           H  
ATOM   3144 2HZ  LYS A 198      23.501  37.893 -11.484  1.00  0.00           H  
ATOM   3145 3HZ  LYS A 198      24.078  36.625 -10.602  1.00  0.00           H  
END
