# Supplementary material for: De novo design of obligate ABC-type heterotrimeric proteins
Source: Nat Struct Mol Biol. 2022 Dec 15;29(12):1266–76. doi: 10.1038/s41594-022-00879-4 (PMC9758053; doi:10.1038/s41594-022-00879-4)
Supplement: Supplementary file 4 — This compressed file contains all PDB files and scripts used in our design protocols and analyses, as well as the final design model outputs. [file 41594_2022_879_MOESM4_ESM.zip › source_data/scripts/for_rings/input_pdbs/DHT03-2arm.pdb]

ATOM      1  N   SER A   1     -13.070  -7.287 -45.033  1.00  0.00           N  
ATOM      2  CA  SER A   1     -13.306  -5.884 -45.356  1.00  0.00           C  
ATOM      3  C   SER A   1     -14.800  -5.578 -45.434  1.00  0.00           C  
ATOM      4  O   SER A   1     -15.470  -5.473 -44.406  1.00  0.00           O  
ATOM      5  CB  SER A   1     -12.639  -5.533 -46.672  1.00  0.00           C  
ATOM      6  OG  SER A   1     -13.219  -6.240 -47.733  1.00  0.00           O  
ATOM      7 1H   SER A   1     -12.086  -7.458 -44.989  1.00  0.00           H  
ATOM      8 2H   SER A   1     -13.485  -7.500 -44.149  1.00  0.00           H  
ATOM      9 3H   SER A   1     -13.477  -7.865 -45.740  1.00  0.00           H  
ATOM     10  HA  SER A   1     -12.887  -5.270 -44.558  1.00  0.00           H  
ATOM     11 1HB  SER A   1     -12.730  -4.462 -46.851  1.00  0.00           H  
ATOM     12 2HB  SER A   1     -11.576  -5.766 -46.614  1.00  0.00           H  
ATOM     13  HG  SER A   1     -12.662  -6.075 -48.497  1.00  0.00           H  
ATOM     14  N   GLU A   2     -15.325  -5.435 -46.655  1.00  0.00           N  
ATOM     15  CA  GLU A   2     -16.743  -5.117 -46.801  1.00  0.00           C  
ATOM     16  C   GLU A   2     -17.621  -6.319 -46.481  1.00  0.00           C  
ATOM     17  O   GLU A   2     -18.708  -6.163 -45.912  1.00  0.00           O  
ATOM     18  CB  GLU A   2     -17.027  -4.605 -48.213  1.00  0.00           C  
ATOM     19  CG  GLU A   2     -16.408  -3.251 -48.513  1.00  0.00           C  
ATOM     20  CD  GLU A   2     -16.884  -2.175 -47.553  1.00  0.00           C  
ATOM     21  OE1 GLU A   2     -18.116  -2.018 -47.401  1.00  0.00           O  
ATOM     22  OE2 GLU A   2     -16.027  -1.492 -46.949  1.00  0.00           O1-
ATOM     23  H   GLU A   2     -14.758  -5.542 -47.483  1.00  0.00           H  
ATOM     24  HA  GLU A   2     -16.997  -4.334 -46.086  1.00  0.00           H  
ATOM     25 1HB  GLU A   2     -16.647  -5.320 -48.943  1.00  0.00           H  
ATOM     26 2HB  GLU A   2     -18.104  -4.526 -48.362  1.00  0.00           H  
ATOM     27 1HG  GLU A   2     -15.323  -3.336 -48.445  1.00  0.00           H  
ATOM     28 2HG  GLU A   2     -16.659  -2.966 -49.533  1.00  0.00           H  
ATOM     29  N   LYS A   3     -17.184  -7.524 -46.854  1.00  0.00           N  
ATOM     30  CA  LYS A   3     -17.938  -8.716 -46.478  1.00  0.00           C  
ATOM     31  C   LYS A   3     -17.957  -8.910 -44.966  1.00  0.00           C  
ATOM     32  O   LYS A   3     -18.971  -9.336 -44.404  1.00  0.00           O  
ATOM     33  CB  LYS A   3     -17.352  -9.955 -47.158  1.00  0.00           C  
ATOM     34  CG  LYS A   3     -17.580 -10.014 -48.663  1.00  0.00           C  
ATOM     35  CD  LYS A   3     -16.965 -11.268 -49.266  1.00  0.00           C  
ATOM     36  CE  LYS A   3     -17.117 -11.286 -50.780  1.00  0.00           C  
ATOM     37  NZ  LYS A   3     -16.453 -12.469 -51.392  1.00  0.00           N1+
ATOM     38  H   LYS A   3     -16.337  -7.628 -47.395  1.00  0.00           H  
ATOM     39  HA  LYS A   3     -18.972  -8.586 -46.797  1.00  0.00           H  
ATOM     40 1HB  LYS A   3     -16.277  -9.993 -46.981  1.00  0.00           H  
ATOM     41 2HB  LYS A   3     -17.788 -10.852 -46.718  1.00  0.00           H  
ATOM     42 1HG  LYS A   3     -18.651 -10.009 -48.869  1.00  0.00           H  
ATOM     43 2HG  LYS A   3     -17.134  -9.138 -49.133  1.00  0.00           H  
ATOM     44 1HD  LYS A   3     -15.904 -11.310 -49.015  1.00  0.00           H  
ATOM     45 2HD  LYS A   3     -17.454 -12.149 -48.851  1.00  0.00           H  
ATOM     46 1HE  LYS A   3     -18.175 -11.304 -51.039  1.00  0.00           H  
ATOM     47 2HE  LYS A   3     -16.678 -10.382 -51.201  1.00  0.00           H  
ATOM     48 1HZ  LYS A   3     -16.576 -12.444 -52.394  1.00  0.00           H  
ATOM     49 2HZ  LYS A   3     -15.467 -12.453 -51.173  1.00  0.00           H  
ATOM     50 3HZ  LYS A   3     -16.865 -13.315 -51.024  1.00  0.00           H  
ATOM     51  N   GLU A   4     -16.855  -8.576 -44.287  1.00  0.00           N  
ATOM     52  CA  GLU A   4     -16.820  -8.680 -42.832  1.00  0.00           C  
ATOM     53  C   GLU A   4     -17.794  -7.717 -42.160  1.00  0.00           C  
ATOM     54  O   GLU A   4     -18.422  -8.068 -41.154  1.00  0.00           O  
ATOM     55  CB  GLU A   4     -15.402  -8.417 -42.319  1.00  0.00           C  
ATOM     56  CG  GLU A   4     -14.397  -9.507 -42.662  1.00  0.00           C  
ATOM     57  CD  GLU A   4     -12.982  -9.125 -42.327  1.00  0.00           C  
ATOM     58  OE1 GLU A   4     -12.749  -7.975 -42.040  1.00  0.00           O  
ATOM     59  OE2 GLU A   4     -12.133  -9.984 -42.358  1.00  0.00           O1-
ATOM     60  H   GLU A   4     -16.035  -8.247 -44.777  1.00  0.00           H  
ATOM     61  HA  GLU A   4     -17.128  -9.687 -42.549  1.00  0.00           H  
ATOM     62 1HB  GLU A   4     -15.033  -7.479 -42.736  1.00  0.00           H  
ATOM     63 2HB  GLU A   4     -15.421  -8.308 -41.235  1.00  0.00           H  
ATOM     64 1HG  GLU A   4     -14.657 -10.412 -42.112  1.00  0.00           H  
ATOM     65 2HG  GLU A   4     -14.466  -9.729 -43.726  1.00  0.00           H  
ATOM     66  N   LYS A   5     -17.928  -6.497 -42.686  1.00  0.00           N  
ATOM     67  CA  LYS A   5     -18.916  -5.567 -42.142  1.00  0.00           C  
ATOM     68  C   LYS A   5     -20.326  -6.141 -42.241  1.00  0.00           C  
ATOM     69  O   LYS A   5     -21.128  -6.026 -41.306  1.00  0.00           O  
ATOM     70  CB  LYS A   5     -18.839  -4.233 -42.884  1.00  0.00           C  
ATOM     71  CG  LYS A   5     -17.593  -3.412 -42.609  1.00  0.00           C  
ATOM     72  CD  LYS A   5     -17.566  -2.171 -43.490  1.00  0.00           C  
ATOM     73  CE  LYS A   5     -16.277  -1.387 -43.315  1.00  0.00           C  
ATOM     74  NZ  LYS A   5     -16.170  -0.273 -44.298  1.00  0.00           N1+
ATOM     75  H   LYS A   5     -17.351  -6.203 -43.462  1.00  0.00           H  
ATOM     76  HA  LYS A   5     -18.691  -5.400 -41.089  1.00  0.00           H  
ATOM     77 1HB  LYS A   5     -18.881  -4.411 -43.959  1.00  0.00           H  
ATOM     78 2HB  LYS A   5     -19.700  -3.619 -42.619  1.00  0.00           H  
ATOM     79 1HG  LYS A   5     -17.579  -3.112 -41.560  1.00  0.00           H  
ATOM     80 2HG  LYS A   5     -16.708  -4.016 -42.807  1.00  0.00           H  
ATOM     81 1HD  LYS A   5     -17.661  -2.465 -44.536  1.00  0.00           H  
ATOM     82 2HD  LYS A   5     -18.407  -1.525 -43.234  1.00  0.00           H  
ATOM     83 1HE  LYS A   5     -16.236  -0.974 -42.308  1.00  0.00           H  
ATOM     84 2HE  LYS A   5     -15.425  -2.054 -43.445  1.00  0.00           H  
ATOM     85 1HZ  LYS A   5     -15.303   0.224 -44.152  1.00  0.00           H  
ATOM     86 2HZ  LYS A   5     -16.189  -0.648 -45.236  1.00  0.00           H  
ATOM     87 3HZ  LYS A   5     -16.946   0.362 -44.174  1.00  0.00           H  
ATOM     88  N   VAL A   6     -20.639  -6.760 -43.379  1.00  0.00           N  
ATOM     89  CA  VAL A   6     -21.942  -7.390 -43.595  1.00  0.00           C  
ATOM     90  C   VAL A   6     -22.140  -8.582 -42.665  1.00  0.00           C  
ATOM     91  O   VAL A   6     -23.195  -8.738 -42.039  1.00  0.00           O  
ATOM     92  CB  VAL A   6     -22.076  -7.856 -45.056  1.00  0.00           C  
ATOM     93  CG1 VAL A   6     -23.321  -8.712 -45.230  1.00  0.00           C  
ATOM     94  CG2 VAL A   6     -22.116  -6.651 -45.983  1.00  0.00           C  
ATOM     95  H   VAL A   6     -19.949  -6.794 -44.116  1.00  0.00           H  
ATOM     96  HA  VAL A   6     -22.720  -6.669 -43.341  1.00  0.00           H  
ATOM     97  HB  VAL A   6     -21.219  -8.481 -45.309  1.00  0.00           H  
ATOM     98 1HG1 VAL A   6     -23.400  -9.033 -46.269  1.00  0.00           H  
ATOM     99 2HG1 VAL A   6     -23.254  -9.588 -44.585  1.00  0.00           H  
ATOM    100 3HG1 VAL A   6     -24.203  -8.130 -44.964  1.00  0.00           H  
ATOM    101 1HG2 VAL A   6     -22.210  -6.988 -47.015  1.00  0.00           H  
ATOM    102 2HG2 VAL A   6     -22.970  -6.023 -45.727  1.00  0.00           H  
ATOM    103 3HG2 VAL A   6     -21.197  -6.075 -45.872  1.00  0.00           H  
ATOM    104  N   GLU A   7     -21.121  -9.436 -42.557  1.00  0.00           N  
ATOM    105  CA  GLU A   7     -21.205 -10.608 -41.691  1.00  0.00           C  
ATOM    106  C   GLU A   7     -21.351 -10.217 -40.226  1.00  0.00           C  
ATOM    107  O   GLU A   7     -22.104 -10.856 -39.481  1.00  0.00           O  
ATOM    108  CB  GLU A   7     -19.965 -11.488 -41.868  1.00  0.00           C  
ATOM    109  CG  GLU A   7     -19.874 -12.180 -43.220  1.00  0.00           C  
ATOM    110  CD  GLU A   7     -18.536 -12.823 -43.459  1.00  0.00           C  
ATOM    111  OE1 GLU A   7     -17.726 -12.816 -42.563  1.00  0.00           O  
ATOM    112  OE2 GLU A   7     -18.323 -13.320 -44.540  1.00  0.00           O1-
ATOM    113  H   GLU A   7     -20.275  -9.272 -43.082  1.00  0.00           H  
ATOM    114  HA  GLU A   7     -22.078 -11.192 -41.982  1.00  0.00           H  
ATOM    115 1HB  GLU A   7     -19.068 -10.882 -41.741  1.00  0.00           H  
ATOM    116 2HB  GLU A   7     -19.952 -12.257 -41.096  1.00  0.00           H  
ATOM    117 1HG  GLU A   7     -20.647 -12.946 -43.277  1.00  0.00           H  
ATOM    118 2HG  GLU A   7     -20.066 -11.450 -44.004  1.00  0.00           H  
ATOM    119  N   GLU A   8     -20.625  -9.184 -39.794  1.00  0.00           N  
ATOM    120  CA  GLU A   8     -20.705  -8.725 -38.412  1.00  0.00           C  
ATOM    121  C   GLU A   8     -22.118  -8.287 -38.046  1.00  0.00           C  
ATOM    122  O   GLU A   8     -22.632  -8.625 -36.974  1.00  0.00           O  
ATOM    123  CB  GLU A   8     -19.730  -7.568 -38.179  1.00  0.00           C  
ATOM    124  CG  GLU A   8     -19.709  -7.041 -36.752  1.00  0.00           C  
ATOM    125  CD  GLU A   8     -18.717  -5.929 -36.553  1.00  0.00           C  
ATOM    126  OE1 GLU A   8     -18.036  -5.592 -37.491  1.00  0.00           O  
ATOM    127  OE2 GLU A   8     -18.639  -5.417 -35.461  1.00  0.00           O1-
ATOM    128  H   GLU A   8     -20.006  -8.709 -40.436  1.00  0.00           H  
ATOM    129  HA  GLU A   8     -20.437  -9.553 -37.755  1.00  0.00           H  
ATOM    130 1HB  GLU A   8     -18.719  -7.889 -38.432  1.00  0.00           H  
ATOM    131 2HB  GLU A   8     -19.985  -6.739 -38.839  1.00  0.00           H  
ATOM    132 1HG  GLU A   8     -20.703  -6.674 -36.496  1.00  0.00           H  
ATOM    133 2HG  GLU A   8     -19.470  -7.861 -36.076  1.00  0.00           H  
ATOM    134  N   LEU A   9     -22.757  -7.523 -38.935  1.00  0.00           N  
ATOM    135  CA  LEU A   9     -24.131  -7.091 -38.702  1.00  0.00           C  
ATOM    136  C   LEU A   9     -25.096  -8.265 -38.664  1.00  0.00           C  
ATOM    137  O   LEU A   9     -25.975  -8.321 -37.798  1.00  0.00           O  
ATOM    138  CB  LEU A   9     -24.570  -6.102 -39.783  1.00  0.00           C  
ATOM    139  CG  LEU A   9     -24.000  -4.685 -39.812  1.00  0.00           C  
ATOM    140  CD1 LEU A   9     -24.438  -3.978 -41.085  1.00  0.00           C  
ATOM    141  CD2 LEU A   9     -24.457  -3.909 -38.587  1.00  0.00           C  
ATOM    142  H   LEU A   9     -22.289  -7.238 -39.783  1.00  0.00           H  
ATOM    143  HA  LEU A   9     -24.177  -6.593 -37.734  1.00  0.00           H  
ATOM    144 1HB  LEU A   9     -24.333  -6.525 -40.758  1.00  0.00           H  
ATOM    145 2HB  LEU A   9     -25.650  -5.973 -39.719  1.00  0.00           H  
ATOM    146  HG  LEU A   9     -22.910  -4.732 -39.818  1.00  0.00           H  
ATOM    147 1HD1 LEU A   9     -24.028  -2.968 -41.100  1.00  0.00           H  
ATOM    148 2HD1 LEU A   9     -24.074  -4.530 -41.952  1.00  0.00           H  
ATOM    149 3HD1 LEU A   9     -25.526  -3.928 -41.117  1.00  0.00           H  
ATOM    150 1HD2 LEU A   9     -24.042  -2.901 -38.619  1.00  0.00           H  
ATOM    151 2HD2 LEU A   9     -25.545  -3.854 -38.577  1.00  0.00           H  
ATOM    152 3HD2 LEU A   9     -24.110  -4.415 -37.686  1.00  0.00           H  
ATOM    153  N   ALA A  10     -24.935  -9.224 -39.578  1.00  0.00           N  
ATOM    154  CA  ALA A  10     -25.846 -10.365 -39.613  1.00  0.00           C  
ATOM    155  C   ALA A  10     -25.783 -11.174 -38.326  1.00  0.00           C  
ATOM    156  O   ALA A  10     -26.818 -11.595 -37.794  1.00  0.00           O  
ATOM    157  CB  ALA A  10     -25.524 -11.252 -40.816  1.00  0.00           C  
ATOM    158  H   ALA A  10     -24.186  -9.173 -40.253  1.00  0.00           H  
ATOM    159  HA  ALA A  10     -26.862  -9.984 -39.712  1.00  0.00           H  
ATOM    160 1HB  ALA A  10     -26.207 -12.101 -40.836  1.00  0.00           H  
ATOM    161 2HB  ALA A  10     -25.636 -10.675 -41.734  1.00  0.00           H  
ATOM    162 3HB  ALA A  10     -24.500 -11.613 -40.738  1.00  0.00           H  
ATOM    163  N   GLN A  11     -24.578 -11.412 -37.810  1.00  0.00           N  
ATOM    164  CA  GLN A  11     -24.472 -12.164 -36.566  1.00  0.00           C  
ATOM    165  C   GLN A  11     -24.979 -11.353 -35.378  1.00  0.00           C  
ATOM    166  O   GLN A  11     -25.604 -11.903 -34.464  1.00  0.00           O  
ATOM    167  CB  GLN A  11     -23.023 -12.594 -36.325  1.00  0.00           C  
ATOM    168  CG  GLN A  11     -22.830 -13.475 -35.103  1.00  0.00           C  
ATOM    169  CD  GLN A  11     -21.405 -13.977 -34.970  1.00  0.00           C  
ATOM    170  NE2 GLN A  11     -21.063 -14.480 -33.789  1.00  0.00           N  
ATOM    171  OE1 GLN A  11     -20.618 -13.914 -35.919  1.00  0.00           O  
ATOM    172  H   GLN A  11     -23.735 -11.084 -38.259  1.00  0.00           H  
ATOM    173  HA  GLN A  11     -25.090 -13.058 -36.649  1.00  0.00           H  
ATOM    174 1HB  GLN A  11     -22.655 -13.139 -37.194  1.00  0.00           H  
ATOM    175 2HB  GLN A  11     -22.396 -11.710 -36.205  1.00  0.00           H  
ATOM    176 1HG  GLN A  11     -23.074 -12.899 -34.210  1.00  0.00           H  
ATOM    177 2HG  GLN A  11     -23.490 -14.339 -35.182  1.00  0.00           H  
ATOM    178 1HE2 GLN A  11     -20.135 -14.827 -33.642  1.00  0.00           H  
ATOM    179 2HE2 GLN A  11     -21.732 -14.512 -33.047  1.00  0.00           H  
ATOM    180  N   ARG A  12     -24.707 -10.045 -35.372  1.00  0.00           N  
ATOM    181  CA  ARG A  12     -25.181  -9.186 -34.291  1.00  0.00           C  
ATOM    182  C   ARG A  12     -26.703  -9.138 -34.257  1.00  0.00           C  
ATOM    183  O   ARG A  12     -27.311  -9.129 -33.180  1.00  0.00           O  
ATOM    184  CB  ARG A  12     -24.575  -7.791 -34.446  1.00  0.00           C  
ATOM    185  CG  ARG A  12     -24.818  -6.853 -33.283  1.00  0.00           C  
ATOM    186  CD  ARG A  12     -24.049  -5.559 -33.485  1.00  0.00           C  
ATOM    187  NE  ARG A  12     -24.168  -4.659 -32.342  1.00  0.00           N  
ATOM    188  CZ  ARG A  12     -23.660  -3.432 -32.309  1.00  0.00           C  
ATOM    189  NH1 ARG A  12     -23.001  -2.959 -33.358  1.00  0.00           N1+
ATOM    190  NH2 ARG A  12     -23.810  -2.678 -31.228  1.00  0.00           N  
ATOM    191  H   ARG A  12     -24.167  -9.639 -36.123  1.00  0.00           H  
ATOM    192  HA  ARG A  12     -24.856  -9.614 -33.342  1.00  0.00           H  
ATOM    193 1HB  ARG A  12     -23.497  -7.875 -34.579  1.00  0.00           H  
ATOM    194 2HB  ARG A  12     -24.979  -7.316 -35.340  1.00  0.00           H  
ATOM    195 1HG  ARG A  12     -25.883  -6.629 -33.212  1.00  0.00           H  
ATOM    196 2HG  ARG A  12     -24.485  -7.326 -32.358  1.00  0.00           H  
ATOM    197 1HD  ARG A  12     -22.993  -5.782 -33.629  1.00  0.00           H  
ATOM    198 2HD  ARG A  12     -24.434  -5.041 -34.362  1.00  0.00           H  
ATOM    199  HE  ARG A  12     -24.667  -4.995 -31.529  1.00  0.00           H  
ATOM    200 1HH1 ARG A  12     -22.885  -3.532 -34.182  1.00  0.00           H  
ATOM    201 2HH1 ARG A  12     -22.615  -2.027 -33.333  1.00  0.00           H  
ATOM    202 1HH2 ARG A  12     -24.312  -3.037 -30.427  1.00  0.00           H  
ATOM    203 2HH2 ARG A  12     -23.424  -1.746 -31.205  1.00  0.00           H  
ATOM    204  N   ILE A  13     -27.334  -9.113 -35.435  1.00  0.00           N  
ATOM    205  CA  ILE A  13     -28.793  -9.104 -35.537  1.00  0.00           C  
ATOM    206  C   ILE A  13     -29.374 -10.384 -34.951  1.00  0.00           C  
ATOM    207  O   ILE A  13     -30.371 -10.354 -34.218  1.00  0.00           O  
ATOM    208  CB  ILE A  13     -29.248  -8.951 -36.999  1.00  0.00           C  
ATOM    209  CG1 ILE A  13     -28.936  -7.542 -37.511  1.00  0.00           C  
ATOM    210  CG2 ILE A  13     -30.734  -9.250 -37.128  1.00  0.00           C  
ATOM    211  CD1 ILE A  13     -29.004  -7.410 -39.015  1.00  0.00           C  
ATOM    212  H   ILE A  13     -26.782  -9.101 -36.281  1.00  0.00           H  
ATOM    213  HA  ILE A  13     -29.176  -8.288 -34.926  1.00  0.00           H  
ATOM    214  HB  ILE A  13     -28.692  -9.645 -37.628  1.00  0.00           H  
ATOM    215 1HG1 ILE A  13     -29.638  -6.833 -37.074  1.00  0.00           H  
ATOM    216 2HG1 ILE A  13     -27.936  -7.251 -37.189  1.00  0.00           H  
ATOM    217 1HG2 ILE A  13     -31.040  -9.137 -38.167  1.00  0.00           H  
ATOM    218 2HG2 ILE A  13     -30.929 -10.271 -36.802  1.00  0.00           H  
ATOM    219 3HG2 ILE A  13     -31.300  -8.557 -36.505  1.00  0.00           H  
ATOM    220 1HD1 ILE A  13     -28.770  -6.384 -39.301  1.00  0.00           H  
ATOM    221 2HD1 ILE A  13     -28.282  -8.088 -39.473  1.00  0.00           H  
ATOM    222 3HD1 ILE A  13     -30.006  -7.662 -39.358  1.00  0.00           H  
ATOM    223  N   ARG A  14     -28.762 -11.528 -35.267  1.00  0.00           N  
ATOM    224  CA  ARG A  14     -29.223 -12.796 -34.714  1.00  0.00           C  
ATOM    225  C   ARG A  14     -29.228 -12.763 -33.194  1.00  0.00           C  
ATOM    226  O   ARG A  14     -30.156 -13.274 -32.556  1.00  0.00           O  
ATOM    227  CB  ARG A  14     -28.340 -13.941 -35.188  1.00  0.00           C  
ATOM    228  CG  ARG A  14     -28.573 -14.375 -36.627  1.00  0.00           C  
ATOM    229  CD  ARG A  14     -27.711 -15.526 -37.000  1.00  0.00           C  
ATOM    230  NE  ARG A  14     -27.961 -16.686 -36.160  1.00  0.00           N  
ATOM    231  CZ  ARG A  14     -27.113 -17.723 -36.016  1.00  0.00           C  
ATOM    232  NH1 ARG A  14     -25.968 -17.731 -36.663  1.00  0.00           N1+
ATOM    233  NH2 ARG A  14     -27.433 -18.733 -35.226  1.00  0.00           N  
ATOM    234  H   ARG A  14     -27.971 -11.524 -35.896  1.00  0.00           H  
ATOM    235  HA  ARG A  14     -30.233 -12.986 -35.077  1.00  0.00           H  
ATOM    236 1HB  ARG A  14     -27.293 -13.655 -35.096  1.00  0.00           H  
ATOM    237 2HB  ARG A  14     -28.499 -14.811 -34.551  1.00  0.00           H  
ATOM    238 1HG  ARG A  14     -29.615 -14.672 -36.753  1.00  0.00           H  
ATOM    239 2HG  ARG A  14     -28.348 -13.546 -37.298  1.00  0.00           H  
ATOM    240 1HD  ARG A  14     -27.907 -15.806 -38.035  1.00  0.00           H  
ATOM    241 2HD  ARG A  14     -26.664 -15.245 -36.892  1.00  0.00           H  
ATOM    242  HE  ARG A  14     -28.832 -16.716 -35.646  1.00  0.00           H  
ATOM    243 1HH1 ARG A  14     -25.724 -16.959 -37.267  1.00  0.00           H  
ATOM    244 2HH1 ARG A  14     -25.333 -18.508 -36.555  1.00  0.00           H  
ATOM    245 1HH2 ARG A  14     -28.313 -18.727 -34.729  1.00  0.00           H  
ATOM    246 2HH2 ARG A  14     -26.798 -19.510 -35.119  1.00  0.00           H  
ATOM    247  N   GLU A  15     -28.195 -12.174 -32.596  1.00  0.00           N  
ATOM    248  CA  GLU A  15     -28.155 -12.050 -31.145  1.00  0.00           C  
ATOM    249  C   GLU A  15     -29.189 -11.046 -30.638  1.00  0.00           C  
ATOM    250  O   GLU A  15     -29.786 -11.248 -29.574  1.00  0.00           O  
ATOM    251  CB  GLU A  15     -26.756 -11.629 -30.689  1.00  0.00           C  
ATOM    252  CG  GLU A  15     -25.689 -12.699 -30.866  1.00  0.00           C  
ATOM    253  CD  GLU A  15     -25.927 -13.912 -30.010  1.00  0.00           C  
ATOM    254  OE1 GLU A  15     -26.348 -13.751 -28.890  1.00  0.00           O  
ATOM    255  OE2 GLU A  15     -25.689 -15.000 -30.477  1.00  0.00           O1-
ATOM    256  H   GLU A  15     -27.429 -11.808 -33.143  1.00  0.00           H  
ATOM    257  HA  GLU A  15     -28.395 -13.019 -30.708  1.00  0.00           H  
ATOM    258 1HB  GLU A  15     -26.442 -10.747 -31.247  1.00  0.00           H  
ATOM    259 2HB  GLU A  15     -26.784 -11.356 -29.634  1.00  0.00           H  
ATOM    260 1HG  GLU A  15     -25.667 -13.006 -31.912  1.00  0.00           H  
ATOM    261 2HG  GLU A  15     -24.717 -12.273 -30.621  1.00  0.00           H  
ATOM    262  N   GLN A  16     -29.405  -9.954 -31.381  1.00  0.00           N  
ATOM    263  CA  GLN A  16     -30.411  -8.966 -30.996  1.00  0.00           C  
ATOM    264  C   GLN A  16     -31.851  -9.464 -31.141  1.00  0.00           C  
ATOM    265  O   GLN A  16     -32.703  -9.125 -30.312  1.00  0.00           O  
ATOM    266  CB  GLN A  16     -30.206  -7.679 -31.797  1.00  0.00           C  
ATOM    267  CG  GLN A  16     -28.930  -6.935 -31.427  1.00  0.00           C  
ATOM    268  CD  GLN A  16     -28.605  -5.807 -32.387  1.00  0.00           C  
ATOM    269  NE2 GLN A  16     -27.733  -4.902 -31.957  1.00  0.00           N  
ATOM    270  OE1 GLN A  16     -29.134  -5.745 -33.496  1.00  0.00           O  
ATOM    271  H   GLN A  16     -28.867  -9.806 -32.223  1.00  0.00           H  
ATOM    272  HA  GLN A  16     -30.292  -8.746 -29.935  1.00  0.00           H  
ATOM    273 1HB  GLN A  16     -30.172  -7.914 -32.861  1.00  0.00           H  
ATOM    274 2HB  GLN A  16     -31.053  -7.012 -31.636  1.00  0.00           H  
ATOM    275 1HG  GLN A  16     -29.046  -6.508 -30.431  1.00  0.00           H  
ATOM    276 2HG  GLN A  16     -28.096  -7.637 -31.437  1.00  0.00           H  
ATOM    277 1HE2 GLN A  16     -27.478  -4.134 -32.546  1.00  0.00           H  
ATOM    278 2HE2 GLN A  16     -27.331  -4.988 -31.046  1.00  0.00           H  
ATOM    279  N   LEU A  17     -32.165 -10.254 -32.171  1.00  0.00           N  
ATOM    280  CA  LEU A  17     -33.550 -10.675 -32.416  1.00  0.00           C  
ATOM    281  C   LEU A  17     -33.662 -12.183 -32.615  1.00  0.00           C  
ATOM    282  O   LEU A  17     -33.961 -12.660 -33.716  1.00  0.00           O  
ATOM    283  CB  LEU A  17     -34.138  -9.944 -33.625  1.00  0.00           C  
ATOM    284  CG  LEU A  17     -34.234  -8.420 -33.607  1.00  0.00           C  
ATOM    285  CD1 LEU A  17     -34.591  -7.912 -34.993  1.00  0.00           C  
ATOM    286  CD2 LEU A  17     -35.262  -7.960 -32.585  1.00  0.00           C  
ATOM    287  H   LEU A  17     -31.437 -10.571 -32.796  1.00  0.00           H  
ATOM    288  HA  LEU A  17     -34.147 -10.425 -31.540  1.00  0.00           H  
ATOM    289 1HB  LEU A  17     -33.544 -10.191 -34.504  1.00  0.00           H  
ATOM    290 2HB  LEU A  17     -35.154 -10.303 -33.788  1.00  0.00           H  
ATOM    291  HG  LEU A  17     -33.264  -7.997 -33.346  1.00  0.00           H  
ATOM    292 1HD1 LEU A  17     -34.659  -6.824 -34.976  1.00  0.00           H  
ATOM    293 2HD1 LEU A  17     -33.820  -8.215 -35.702  1.00  0.00           H  
ATOM    294 3HD1 LEU A  17     -35.550  -8.330 -35.298  1.00  0.00           H  
ATOM    295 1HD2 LEU A  17     -35.315  -6.870 -32.587  1.00  0.00           H  
ATOM    296 2HD2 LEU A  17     -36.238  -8.371 -32.840  1.00  0.00           H  
ATOM    297 3HD2 LEU A  17     -34.969  -8.307 -31.594  1.00  0.00           H  
ATOM    298  N   PRO A  18     -33.424 -12.962 -31.561  1.00  0.00           N  
ATOM    299  CA  PRO A  18     -33.488 -14.424 -31.682  1.00  0.00           C  
ATOM    300  C   PRO A  18     -34.857 -14.916 -32.145  1.00  0.00           C  
ATOM    301  O   PRO A  18     -35.893 -14.391 -31.733  1.00  0.00           O  
ATOM    302  CB  PRO A  18     -33.169 -14.907 -30.261  1.00  0.00           C  
ATOM    303  CG  PRO A  18     -32.361 -13.798 -29.662  1.00  0.00           C  
ATOM    304  CD  PRO A  18     -32.993 -12.548 -30.200  1.00  0.00           C  
ATOM    305  HA  PRO A  18     -32.720 -14.762 -32.393  1.00  0.00           H  
ATOM    306 1HB  PRO A  18     -34.102 -15.099 -29.711  1.00  0.00           H  
ATOM    307 2HB  PRO A  18     -32.619 -15.859 -30.303  1.00  0.00           H  
ATOM    308 1HG  PRO A  18     -32.397 -13.853 -28.564  1.00  0.00           H  
ATOM    309 2HG  PRO A  18     -31.304 -13.898 -29.951  1.00  0.00           H  
ATOM    310 1HD  PRO A  18     -33.848 -12.267 -29.568  1.00  0.00           H  
ATOM    311 2HD  PRO A  18     -32.246 -11.740 -30.224  1.00  0.00           H  
ATOM    312  N   ASP A  19     -34.851 -15.922 -33.026  1.00  0.00           N  
ATOM    313  CA  ASP A  19     -36.085 -16.564 -33.498  1.00  0.00           C  
ATOM    314  C   ASP A  19     -37.100 -15.585 -34.088  1.00  0.00           C  
ATOM    315  O   ASP A  19     -38.294 -15.639 -33.785  1.00  0.00           O  
ATOM    316  CB  ASP A  19     -36.723 -17.391 -32.379  1.00  0.00           C  
ATOM    317  CG  ASP A  19     -35.815 -18.494 -31.880  1.00  0.00           C  
ATOM    318  OD1 ASP A  19     -35.070 -19.064 -32.704  1.00  0.00           O  
ATOM    319  OD2 ASP A  19     -35.845 -18.787 -30.667  1.00  0.00           O1-
ATOM    320  H   ASP A  19     -33.961 -16.249 -33.376  1.00  0.00           H  
ATOM    321  HA  ASP A  19     -35.834 -17.231 -34.323  1.00  0.00           H  
ATOM    322 1HB  ASP A  19     -36.976 -16.738 -31.542  1.00  0.00           H  
ATOM    323 2HB  ASP A  19     -37.652 -17.835 -32.739  1.00  0.00           H  
ATOM    324  N   THR A  20     -36.629 -14.685 -34.946  1.00  0.00           N  
ATOM    325  CA  THR A  20     -37.525 -13.741 -35.600  1.00  0.00           C  
ATOM    326  C   THR A  20     -37.418 -13.926 -37.106  1.00  0.00           C  
ATOM    327  O   THR A  20     -36.449 -14.490 -37.621  1.00  0.00           O  
ATOM    328  CB  THR A  20     -37.199 -12.286 -35.218  1.00  0.00           C  
ATOM    329  CG2 THR A  20     -37.349 -12.081 -33.718  1.00  0.00           C  
ATOM    330  OG1 THR A  20     -35.854 -11.977 -35.606  1.00  0.00           O  
ATOM    331  H   THR A  20     -35.641 -14.648 -35.152  1.00  0.00           H  
ATOM    332  HA  THR A  20     -38.544 -13.952 -35.278  1.00  0.00           H  
ATOM    333  HB  THR A  20     -37.877 -11.612 -35.741  1.00  0.00           H  
ATOM    334  HG1 THR A  20     -35.247 -12.280 -34.926  1.00  0.00           H  
ATOM    335 1HG2 THR A  20     -37.115 -11.047 -33.467  1.00  0.00           H  
ATOM    336 2HG2 THR A  20     -38.374 -12.304 -33.422  1.00  0.00           H  
ATOM    337 3HG2 THR A  20     -36.666 -12.746 -33.191  1.00  0.00           H  
ATOM    338  N   GLU A  21     -38.440 -13.446 -37.818  1.00  0.00           N  
ATOM    339  CA  GLU A  21     -38.414 -13.531 -39.273  1.00  0.00           C  
ATOM    340  C   GLU A  21     -37.317 -12.658 -39.864  1.00  0.00           C  
ATOM    341  O   GLU A  21     -36.681 -13.046 -40.851  1.00  0.00           O  
ATOM    342  CB  GLU A  21     -39.769 -13.120 -39.854  1.00  0.00           C  
ATOM    343  CG  GLU A  21     -39.906 -13.347 -41.353  1.00  0.00           C  
ATOM    344  CD  GLU A  21     -41.300 -13.096 -41.857  1.00  0.00           C  
ATOM    345  OE1 GLU A  21     -42.115 -12.638 -41.093  1.00  0.00           O  
ATOM    346  OE2 GLU A  21     -41.550 -13.361 -43.010  1.00  0.00           O1-
ATOM    347  H   GLU A  21     -39.236 -13.023 -37.364  1.00  0.00           H  
ATOM    348  HA  GLU A  21     -38.203 -14.562 -39.557  1.00  0.00           H  
ATOM    349 1HB  GLU A  21     -40.563 -13.679 -39.357  1.00  0.00           H  
ATOM    350 2HB  GLU A  21     -39.943 -12.061 -39.659  1.00  0.00           H  
ATOM    351 1HG  GLU A  21     -39.218 -12.683 -41.875  1.00  0.00           H  
ATOM    352 2HG  GLU A  21     -39.622 -14.373 -41.581  1.00  0.00           H  
ATOM    353  N   LEU A  22     -37.084 -11.483 -39.279  1.00  0.00           N  
ATOM    354  CA  LEU A  22     -36.053 -10.593 -39.794  1.00  0.00           C  
ATOM    355  C   LEU A  22     -34.670 -11.208 -39.634  1.00  0.00           C  
ATOM    356  O   LEU A  22     -33.811 -11.066 -40.511  1.00  0.00           O  
ATOM    357  CB  LEU A  22     -36.117  -9.248 -39.078  1.00  0.00           C  
ATOM    358  CG  LEU A  22     -37.327  -8.377 -39.399  1.00  0.00           C  
ATOM    359  CD1 LEU A  22     -37.326  -7.204 -38.463  1.00  0.00           C  
ATOM    360  CD2 LEU A  22     -37.334  -7.917 -40.844  1.00  0.00           C  
ATOM    361  H   LEU A  22     -37.621 -11.199 -38.472  1.00  0.00           H  
ATOM    362  HA  LEU A  22     -36.232 -10.435 -40.857  1.00  0.00           H  
ATOM    363 1HB  LEU A  22     -36.116  -9.425 -38.004  1.00  0.00           H  
ATOM    364 2HB  LEU A  22     -35.225  -8.676 -39.332  1.00  0.00           H  
ATOM    365  HG  LEU A  22     -38.241  -8.944 -39.219  1.00  0.00           H  
ATOM    366 1HD1 LEU A  22     -38.185  -6.568 -38.675  1.00  0.00           H  
ATOM    367 2HD1 LEU A  22     -37.385  -7.560 -37.434  1.00  0.00           H  
ATOM    368 3HD1 LEU A  22     -36.409  -6.632 -38.598  1.00  0.00           H  
ATOM    369 1HD2 LEU A  22     -38.215  -7.300 -41.026  1.00  0.00           H  
ATOM    370 2HD2 LEU A  22     -36.435  -7.334 -41.045  1.00  0.00           H  
ATOM    371 3HD2 LEU A  22     -37.357  -8.785 -41.503  1.00  0.00           H  
ATOM    372  N   ALA A  23     -34.441 -11.893 -38.511  1.00  0.00           N  
ATOM    373  CA  ALA A  23     -33.176 -12.587 -38.288  1.00  0.00           C  
ATOM    374  C   ALA A  23     -32.953 -13.689 -39.316  1.00  0.00           C  
ATOM    375  O   ALA A  23     -31.829 -13.887 -39.792  1.00  0.00           O  
ATOM    376  CB  ALA A  23     -33.137 -13.157 -36.869  1.00  0.00           C  
ATOM    377  H   ALA A  23     -35.156 -11.934 -37.799  1.00  0.00           H  
ATOM    378  HA  ALA A  23     -32.369 -11.864 -38.405  1.00  0.00           H  
ATOM    379 1HB  ALA A  23     -32.190 -13.673 -36.710  1.00  0.00           H  
ATOM    380 2HB  ALA A  23     -33.233 -12.345 -36.148  1.00  0.00           H  
ATOM    381 3HB  ALA A  23     -33.959 -13.858 -36.736  1.00  0.00           H  
ATOM    382  N   ARG A  24     -34.008 -14.430 -39.659  1.00  0.00           N  
ATOM    383  CA  ARG A  24     -33.882 -15.451 -40.695  1.00  0.00           C  
ATOM    384  C   ARG A  24     -33.559 -14.821 -42.045  1.00  0.00           C  
ATOM    385  O   ARG A  24     -32.660 -15.283 -42.759  1.00  0.00           O  
ATOM    386  CB  ARG A  24     -35.169 -16.282 -40.753  1.00  0.00           C  
ATOM    387  CG  ARG A  24     -35.170 -17.437 -41.750  1.00  0.00           C  
ATOM    388  CD  ARG A  24     -35.786 -17.065 -43.093  1.00  0.00           C  
ATOM    389  NE  ARG A  24     -35.789 -18.197 -44.017  1.00  0.00           N  
ATOM    390  CZ  ARG A  24     -36.731 -19.137 -44.054  1.00  0.00           C  
ATOM    391  NH1 ARG A  24     -37.759 -19.087 -43.217  1.00  0.00           N1+
ATOM    392  NH2 ARG A  24     -36.646 -20.129 -44.929  1.00  0.00           N  
ATOM    393  H   ARG A  24     -34.902 -14.293 -39.209  1.00  0.00           H  
ATOM    394  HA  ARG A  24     -33.047 -16.103 -40.437  1.00  0.00           H  
ATOM    395 1HB  ARG A  24     -35.373 -16.707 -39.771  1.00  0.00           H  
ATOM    396 2HB  ARG A  24     -36.008 -15.636 -41.011  1.00  0.00           H  
ATOM    397 1HG  ARG A  24     -34.144 -17.759 -41.935  1.00  0.00           H  
ATOM    398 2HG  ARG A  24     -35.743 -18.270 -41.342  1.00  0.00           H  
ATOM    399 1HD  ARG A  24     -36.816 -16.742 -42.943  1.00  0.00           H  
ATOM    400 2HD  ARG A  24     -35.214 -16.255 -43.544  1.00  0.00           H  
ATOM    401  HE  ARG A  24     -35.022 -18.271 -44.673  1.00  0.00           H  
ATOM    402 1HH1 ARG A  24     -37.830 -18.334 -42.548  1.00  0.00           H  
ATOM    403 2HH1 ARG A  24     -38.471 -19.802 -43.250  1.00  0.00           H  
ATOM    404 1HH2 ARG A  24     -35.864 -20.173 -45.569  1.00  0.00           H  
ATOM    405 2HH2 ARG A  24     -37.361 -20.841 -44.956  1.00  0.00           H  
ATOM    406  N   GLU A  25     -34.289 -13.766 -42.418  1.00  0.00           N  
ATOM    407  CA  GLU A  25     -34.050 -13.116 -43.703  1.00  0.00           C  
ATOM    408  C   GLU A  25     -32.691 -12.428 -43.725  1.00  0.00           C  
ATOM    409  O   GLU A  25     -32.020 -12.390 -44.763  1.00  0.00           O  
ATOM    410  CB  GLU A  25     -35.152 -12.098 -44.002  1.00  0.00           C  
ATOM    411  CG  GLU A  25     -36.500 -12.714 -44.350  1.00  0.00           C  
ATOM    412  CD  GLU A  25     -36.493 -13.429 -45.672  1.00  0.00           C  
ATOM    413  OE1 GLU A  25     -35.860 -12.948 -46.582  1.00  0.00           O  
ATOM    414  OE2 GLU A  25     -37.121 -14.456 -45.773  1.00  0.00           O1-
ATOM    415  H   GLU A  25     -35.014 -13.407 -41.813  1.00  0.00           H  
ATOM    416  HA  GLU A  25     -34.038 -13.880 -44.481  1.00  0.00           H  
ATOM    417 1HB  GLU A  25     -35.294 -11.450 -43.137  1.00  0.00           H  
ATOM    418 2HB  GLU A  25     -34.848 -11.466 -44.837  1.00  0.00           H  
ATOM    419 1HG  GLU A  25     -36.776 -13.423 -43.569  1.00  0.00           H  
ATOM    420 2HG  GLU A  25     -37.253 -11.928 -44.371  1.00  0.00           H  
ATOM    421  N   ALA A  26     -32.276 -11.865 -42.586  1.00  0.00           N  
ATOM    422  CA  ALA A  26     -30.982 -11.196 -42.509  1.00  0.00           C  
ATOM    423  C   ALA A  26     -29.847 -12.172 -42.788  1.00  0.00           C  
ATOM    424  O   ALA A  26     -28.880 -11.832 -43.479  1.00  0.00           O  
ATOM    425  CB  ALA A  26     -30.807 -10.542 -41.140  1.00  0.00           C  
ATOM    426  H   ALA A  26     -32.862 -11.900 -41.764  1.00  0.00           H  
ATOM    427  HA  ALA A  26     -30.954 -10.423 -43.277  1.00  0.00           H  
ATOM    428 1HB  ALA A  26     -29.838 -10.046 -41.094  1.00  0.00           H  
ATOM    429 2HB  ALA A  26     -31.598  -9.808 -40.983  1.00  0.00           H  
ATOM    430 3HB  ALA A  26     -30.861 -11.304 -40.364  1.00  0.00           H  
ATOM    431  N   GLN A  27     -29.953 -13.395 -42.258  1.00  0.00           N  
ATOM    432  CA  GLN A  27     -28.926 -14.403 -42.503  1.00  0.00           C  
ATOM    433  C   GLN A  27     -28.948 -14.845 -43.958  1.00  0.00           C  
ATOM    434  O   GLN A  27     -27.893 -15.031 -44.575  1.00  0.00           O  
ATOM    435  CB  GLN A  27     -29.122 -15.612 -41.584  1.00  0.00           C  
ATOM    436  CG  GLN A  27     -28.007 -16.641 -41.661  1.00  0.00           C  
ATOM    437  CD  GLN A  27     -26.690 -16.107 -41.132  1.00  0.00           C  
ATOM    438  NE2 GLN A  27     -25.646 -16.195 -41.949  1.00  0.00           N  
ATOM    439  OE1 GLN A  27     -26.611 -15.620 -40.001  1.00  0.00           O  
ATOM    440  H   GLN A  27     -30.748 -13.632 -41.682  1.00  0.00           H  
ATOM    441  HA  GLN A  27     -27.951 -13.958 -42.306  1.00  0.00           H  
ATOM    442 1HB  GLN A  27     -29.198 -15.275 -40.550  1.00  0.00           H  
ATOM    443 2HB  GLN A  27     -30.059 -16.111 -41.834  1.00  0.00           H  
ATOM    444 1HG  GLN A  27     -28.288 -17.510 -41.067  1.00  0.00           H  
ATOM    445 2HG  GLN A  27     -27.866 -16.930 -42.702  1.00  0.00           H  
ATOM    446 1HE2 GLN A  27     -24.750 -15.859 -41.654  1.00  0.00           H  
ATOM    447 2HE2 GLN A  27     -25.755 -16.597 -42.858  1.00  0.00           H  
ATOM    448  N   GLU A  28     -30.143 -15.022 -44.522  1.00  0.00           N  
ATOM    449  CA  GLU A  28     -30.236 -15.466 -45.907  1.00  0.00           C  
ATOM    450  C   GLU A  28     -29.680 -14.403 -46.844  1.00  0.00           C  
ATOM    451  O   GLU A  28     -28.994 -14.723 -47.821  1.00  0.00           O  
ATOM    452  CB  GLU A  28     -31.689 -15.790 -46.262  1.00  0.00           C  
ATOM    453  CG  GLU A  28     -32.233 -17.060 -45.622  1.00  0.00           C  
ATOM    454  CD  GLU A  28     -31.591 -18.319 -46.178  1.00  0.00           C  
ATOM    455  OE1 GLU A  28     -31.344 -18.372 -47.402  1.00  0.00           O  
ATOM    456  OE2 GLU A  28     -31.338 -19.257 -45.394  1.00  0.00           O1-
ATOM    457  H   GLU A  28     -30.992 -14.852 -44.002  1.00  0.00           H  
ATOM    458  HA  GLU A  28     -29.637 -16.369 -46.022  1.00  0.00           H  
ATOM    459 1HB  GLU A  28     -32.332 -14.964 -45.956  1.00  0.00           H  
ATOM    460 2HB  GLU A  28     -31.785 -15.897 -47.342  1.00  0.00           H  
ATOM    461 1HG  GLU A  28     -32.056 -17.018 -44.548  1.00  0.00           H  
ATOM    462 2HG  GLU A  28     -33.310 -17.104 -45.783  1.00  0.00           H  
ATOM    463  N   LEU A  29     -29.970 -13.130 -46.560  1.00  0.00           N  
ATOM    464  CA  LEU A  29     -29.457 -12.043 -47.387  1.00  0.00           C  
ATOM    465  C   LEU A  29     -27.948 -11.902 -47.241  1.00  0.00           C  
ATOM    466  O   LEU A  29     -27.235 -11.686 -48.228  1.00  0.00           O  
ATOM    467  CB  LEU A  29     -30.151 -10.733 -47.014  1.00  0.00           C  
ATOM    468  CG  LEU A  29     -29.772  -9.511 -47.854  1.00  0.00           C  
ATOM    469  CD1 LEU A  29     -30.151  -9.716 -49.312  1.00  0.00           C  
ATOM    470  CD2 LEU A  29     -30.406  -8.241 -47.299  1.00  0.00           C  
ATOM    471  H   LEU A  29     -30.551 -12.910 -45.764  1.00  0.00           H  
ATOM    472  HA  LEU A  29     -29.672 -12.272 -48.431  1.00  0.00           H  
ATOM    473 1HB  LEU A  29     -31.227 -10.872 -47.103  1.00  0.00           H  
ATOM    474 2HB  LEU A  29     -29.920 -10.501 -45.974  1.00  0.00           H  
ATOM    475  HG  LEU A  29     -28.689  -9.389 -47.851  1.00  0.00           H  
ATOM    476 1HD1 LEU A  29     -29.871  -8.834 -49.888  1.00  0.00           H  
ATOM    477 2HD1 LEU A  29     -29.626 -10.587 -49.705  1.00  0.00           H  
ATOM    478 3HD1 LEU A  29     -31.226  -9.874 -49.389  1.00  0.00           H  
ATOM    479 1HD2 LEU A  29     -30.117  -7.391 -47.917  1.00  0.00           H  
ATOM    480 2HD2 LEU A  29     -31.491  -8.343 -47.306  1.00  0.00           H  
ATOM    481 3HD2 LEU A  29     -30.062  -8.081 -46.277  1.00  0.00           H  
ATOM    482  N   ALA A  30     -27.445 -12.002 -46.010  1.00  0.00           N  
ATOM    483  CA  ALA A  30     -26.004 -11.923 -45.794  1.00  0.00           C  
ATOM    484  C   ALA A  30     -25.260 -13.073 -46.464  1.00  0.00           C  
ATOM    485  O   ALA A  30     -24.153 -12.883 -46.980  1.00  0.00           O  
ATOM    486  CB  ALA A  30     -25.704 -11.894 -44.296  1.00  0.00           C  
ATOM    487  H   ALA A  30     -28.055 -12.133 -45.216  1.00  0.00           H  
ATOM    488  HA  ALA A  30     -25.643 -11.000 -46.248  1.00  0.00           H  
ATOM    489 1HB  ALA A  30     -24.627 -11.835 -44.141  1.00  0.00           H  
ATOM    490 2HB  ALA A  30     -26.183 -11.024 -43.845  1.00  0.00           H  
ATOM    491 3HB  ALA A  30     -26.088 -12.800 -43.830  1.00  0.00           H  
ATOM    492  N   ASP A  31     -25.844 -14.274 -46.458  1.00  0.00           N  
ATOM    493  CA  ASP A  31     -25.206 -15.415 -47.114  1.00  0.00           C  
ATOM    494  C   ASP A  31     -25.058 -15.184 -48.613  1.00  0.00           C  
ATOM    495  O   ASP A  31     -24.010 -15.477 -49.200  1.00  0.00           O  
ATOM    496  CB  ASP A  31     -25.987 -16.697 -46.826  1.00  0.00           C  
ATOM    497  CG  ASP A  31     -25.777 -17.201 -45.407  1.00  0.00           C  
ATOM    498  OD1 ASP A  31     -24.848 -16.710 -44.730  1.00  0.00           O  
ATOM    499  OD2 ASP A  31     -26.537 -18.090 -44.968  1.00  0.00           O1-
ATOM    500  H   ASP A  31     -26.734 -14.405 -45.999  1.00  0.00           H  
ATOM    501  HA  ASP A  31     -24.197 -15.523 -46.717  1.00  0.00           H  
ATOM    502 1HB  ASP A  31     -27.051 -16.519 -46.982  1.00  0.00           H  
ATOM    503 2HB  ASP A  31     -25.679 -17.476 -47.525  1.00  0.00           H  
ATOM    504  N   GLU A  32     -26.110 -14.665 -49.253  1.00  0.00           N  
ATOM    505  CA  GLU A  32     -26.027 -14.357 -50.677  1.00  0.00           C  
ATOM    506  C   GLU A  32     -25.094 -13.185 -50.941  1.00  0.00           C  
ATOM    507  O   GLU A  32     -24.414 -13.152 -51.974  1.00  0.00           O  
ATOM    508  CB  GLU A  32     -27.420 -14.073 -51.236  1.00  0.00           C  
ATOM    509  CG  GLU A  32     -28.328 -15.288 -51.245  1.00  0.00           C  
ATOM    510  CD  GLU A  32     -27.742 -16.436 -52.044  1.00  0.00           C  
ATOM    511  OE1 GLU A  32     -27.392 -16.224 -53.224  1.00  0.00           O  
ATOM    512  OE2 GLU A  32     -27.624 -17.550 -51.491  1.00  0.00           O1-
ATOM    513  H   GLU A  32     -26.971 -14.480 -48.759  1.00  0.00           H  
ATOM    514  HA  GLU A  32     -25.611 -15.222 -51.195  1.00  0.00           H  
ATOM    515 1HB  GLU A  32     -27.897 -13.293 -50.643  1.00  0.00           H  
ATOM    516 2HB  GLU A  32     -27.334 -13.701 -52.257  1.00  0.00           H  
ATOM    517 1HG  GLU A  32     -28.492 -15.614 -50.218  1.00  0.00           H  
ATOM    518 2HG  GLU A  32     -29.292 -15.006 -51.666  1.00  0.00           H  
ATOM    519  N   ALA A  33     -25.061 -12.212 -50.028  1.00  0.00           N  
ATOM    520  CA  ALA A  33     -24.107 -11.113 -50.138  1.00  0.00           C  
ATOM    521  C   ALA A  33     -22.671 -11.620 -50.073  1.00  0.00           C  
ATOM    522  O   ALA A  33     -21.806 -11.151 -50.822  1.00  0.00           O  
ATOM    523  CB  ALA A  33     -24.367 -10.082 -49.040  1.00  0.00           C  
ATOM    524  H   ALA A  33     -25.703 -12.230 -49.249  1.00  0.00           H  
ATOM    525  HA  ALA A  33     -24.245 -10.640 -51.110  1.00  0.00           H  
ATOM    526 1HB  ALA A  33     -23.650  -9.266 -49.130  1.00  0.00           H  
ATOM    527 2HB  ALA A  33     -25.378  -9.689 -49.143  1.00  0.00           H  
ATOM    528 3HB  ALA A  33     -24.258 -10.554 -48.065  1.00  0.00           H  
ATOM    529  N   ARG A  34     -22.403 -12.595 -49.200  1.00  0.00           N  
ATOM    530  CA  ARG A  34     -21.065 -13.175 -49.132  1.00  0.00           C  
ATOM    531  C   ARG A  34     -20.687 -13.876 -50.429  1.00  0.00           C  
ATOM    532  O   ARG A  34     -19.516 -13.855 -50.828  1.00  0.00           O  
ATOM    533  CB  ARG A  34     -20.973 -14.168 -47.983  1.00  0.00           C  
ATOM    534  CG  ARG A  34     -19.576 -14.707 -47.713  1.00  0.00           C  
ATOM    535  CD  ARG A  34     -19.494 -15.385 -46.394  1.00  0.00           C  
ATOM    536  NE  ARG A  34     -20.330 -16.574 -46.343  1.00  0.00           N  
ATOM    537  CZ  ARG A  34     -21.509 -16.653 -45.697  1.00  0.00           C  
ATOM    538  NH1 ARG A  34     -21.978 -15.606 -45.055  1.00  0.00           N1+
ATOM    539  NH2 ARG A  34     -22.195 -17.783 -45.709  1.00  0.00           N  
ATOM    540  H   ARG A  34     -23.121 -12.941 -48.580  1.00  0.00           H  
ATOM    541  HA  ARG A  34     -20.344 -12.368 -48.995  1.00  0.00           H  
ATOM    542 1HB  ARG A  34     -21.327 -13.698 -47.067  1.00  0.00           H  
ATOM    543 2HB  ARG A  34     -21.621 -15.020 -48.185  1.00  0.00           H  
ATOM    544 1HG  ARG A  34     -19.309 -15.428 -48.486  1.00  0.00           H  
ATOM    545 2HG  ARG A  34     -18.861 -13.884 -47.721  1.00  0.00           H  
ATOM    546 1HD  ARG A  34     -18.464 -15.683 -46.202  1.00  0.00           H  
ATOM    547 2HD  ARG A  34     -19.826 -14.702 -45.613  1.00  0.00           H  
ATOM    548  HE  ARG A  34     -20.002 -17.400 -46.825  1.00  0.00           H  
ATOM    549 1HH1 ARG A  34     -21.454 -14.743 -45.045  1.00  0.00           H  
ATOM    550 2HH1 ARG A  34     -22.863 -15.665 -44.571  1.00  0.00           H  
ATOM    551 1HH2 ARG A  34     -21.835 -18.587 -46.203  1.00  0.00           H  
ATOM    552 2HH2 ARG A  34     -23.079 -17.842 -45.225  1.00  0.00           H  
ATOM    553  N   LYS A  35     -21.649 -14.515 -51.094  1.00  0.00           N  
ATOM    554  CA  LYS A  35     -21.341 -15.157 -52.367  1.00  0.00           C  
ATOM    555  C   LYS A  35     -20.954 -14.129 -53.425  1.00  0.00           C  
ATOM    556  O   LYS A  35     -20.014 -14.346 -54.199  1.00  0.00           O  
ATOM    557  CB  LYS A  35     -22.529 -15.999 -52.830  1.00  0.00           C  
ATOM    558  CG  LYS A  35     -22.770 -17.234 -51.974  1.00  0.00           C  
ATOM    559  CD  LYS A  35     -24.012 -17.990 -52.415  1.00  0.00           C  
ATOM    560  CE  LYS A  35     -24.338 -19.122 -51.452  1.00  0.00           C  
ATOM    561  NZ  LYS A  35     -25.650 -19.759 -51.757  1.00  0.00           N1+
ATOM    562  H   LYS A  35     -22.591 -14.564 -50.734  1.00  0.00           H  
ATOM    563  HA  LYS A  35     -20.480 -15.811 -52.224  1.00  0.00           H  
ATOM    564 1HB  LYS A  35     -23.434 -15.391 -52.816  1.00  0.00           H  
ATOM    565 2HB  LYS A  35     -22.367 -16.322 -53.858  1.00  0.00           H  
ATOM    566 1HG  LYS A  35     -21.910 -17.900 -52.045  1.00  0.00           H  
ATOM    567 2HG  LYS A  35     -22.892 -16.937 -50.933  1.00  0.00           H  
ATOM    568 1HD  LYS A  35     -24.859 -17.304 -52.460  1.00  0.00           H  
ATOM    569 2HD  LYS A  35     -23.851 -18.405 -53.410  1.00  0.00           H  
ATOM    570 1HE  LYS A  35     -23.560 -19.882 -51.508  1.00  0.00           H  
ATOM    571 2HE  LYS A  35     -24.366 -18.736 -50.433  1.00  0.00           H  
ATOM    572 1HZ  LYS A  35     -25.827 -20.502 -51.096  1.00  0.00           H  
ATOM    573 2HZ  LYS A  35     -26.384 -19.067 -51.690  1.00  0.00           H  
ATOM    574 3HZ  LYS A  35     -25.631 -20.139 -52.693  1.00  0.00           H  
ATOM    575  N   SER A  36     -21.665 -13.002 -53.473  1.00  0.00           N  
ATOM    576  CA  SER A  36     -21.392 -11.977 -54.475  1.00  0.00           C  
ATOM    577  C   SER A  36     -20.096 -11.225 -54.183  1.00  0.00           C  
ATOM    578  O   SER A  36     -19.755 -10.956 -53.028  1.00  0.00           O  
ATOM    579  CB  SER A  36     -22.548 -10.997 -54.539  1.00  0.00           C  
ATOM    580  OG  SER A  36     -22.264  -9.943 -55.417  1.00  0.00           O  
ATOM    581  H   SER A  36     -22.407 -12.851 -52.805  1.00  0.00           H  
ATOM    582  HA  SER A  36     -21.281 -12.462 -55.445  1.00  0.00           H  
ATOM    583 1HB  SER A  36     -23.447 -11.516 -54.867  1.00  0.00           H  
ATOM    584 2HB  SER A  36     -22.744 -10.601 -53.543  1.00  0.00           H  
ATOM    585  HG  SER A  36     -23.046  -9.386 -55.423  1.00  0.00           H  
ATOM    586  N   ASP A  37     -19.372 -10.896 -55.252  1.00  0.00           N  
ATOM    587  CA  ASP A  37     -18.173 -10.066 -55.205  1.00  0.00           C  
ATOM    588  C   ASP A  37     -18.429  -8.631 -55.656  1.00  0.00           C  
ATOM    589  O   ASP A  37     -17.472  -7.867 -55.827  1.00  0.00           O  
ATOM    590  CB  ASP A  37     -17.053 -10.698 -56.031  1.00  0.00           C  
ATOM    591  CG  ASP A  37     -16.538 -11.983 -55.416  1.00  0.00           C  
ATOM    592  OD1 ASP A  37     -16.462 -12.055 -54.170  1.00  0.00           O  
ATOM    593  OD2 ASP A  37     -16.210 -12.921 -56.171  1.00  0.00           O1-
ATOM    594  H   ASP A  37     -19.688 -11.254 -56.142  1.00  0.00           H  
ATOM    595  HA  ASP A  37     -17.844  -9.992 -54.168  1.00  0.00           H  
ATOM    596 1HB  ASP A  37     -17.416 -10.908 -57.037  1.00  0.00           H  
ATOM    597 2HB  ASP A  37     -16.226  -9.993 -56.121  1.00  0.00           H  
ATOM    598  N   ASP A  38     -19.690  -8.240 -55.836  1.00  0.00           N  
ATOM    599  CA  ASP A  38     -20.025  -6.893 -56.291  1.00  0.00           C  
ATOM    600  C   ASP A  38     -20.057  -5.966 -55.084  1.00  0.00           C  
ATOM    601  O   ASP A  38     -20.936  -6.079 -54.225  1.00  0.00           O  
ATOM    602  CB  ASP A  38     -21.371  -6.901 -57.013  1.00  0.00           C  
ATOM    603  CG  ASP A  38     -21.734  -5.546 -57.612  1.00  0.00           C  
ATOM    604  OD1 ASP A  38     -21.161  -4.517 -57.198  1.00  0.00           O  
ATOM    605  OD2 ASP A  38     -22.614  -5.512 -58.500  1.00  0.00           O1-
ATOM    606  H   ASP A  38     -20.435  -8.896 -55.651  1.00  0.00           H  
ATOM    607  HA  ASP A  38     -19.254  -6.562 -56.988  1.00  0.00           H  
ATOM    608 1HB  ASP A  38     -21.350  -7.640 -57.814  1.00  0.00           H  
ATOM    609 2HB  ASP A  38     -22.156  -7.195 -56.316  1.00  0.00           H  
ATOM    610  N   SER A  39     -19.089  -5.043 -55.030  1.00  0.00           N  
ATOM    611  CA  SER A  39     -18.951  -4.174 -53.867  1.00  0.00           C  
ATOM    612  C   SER A  39     -20.158  -3.264 -53.688  1.00  0.00           C  
ATOM    613  O   SER A  39     -20.450  -2.841 -52.564  1.00  0.00           O  
ATOM    614  CB  SER A  39     -17.695  -3.335 -53.995  1.00  0.00           C  
ATOM    615  OG  SER A  39     -17.793  -2.446 -55.074  1.00  0.00           O  
ATOM    616  H   SER A  39     -18.444  -4.941 -55.800  1.00  0.00           H  
ATOM    617  HA  SER A  39     -18.881  -4.799 -52.975  1.00  0.00           H  
ATOM    618 1HB  SER A  39     -17.535  -2.777 -53.074  1.00  0.00           H  
ATOM    619 2HB  SER A  39     -16.834  -3.988 -54.136  1.00  0.00           H  
ATOM    620  HG  SER A  39     -16.975  -1.944 -55.079  1.00  0.00           H  
ATOM    621  N   GLU A  40     -20.873  -2.948 -54.770  1.00  0.00           N  
ATOM    622  CA  GLU A  40     -22.039  -2.083 -54.625  1.00  0.00           C  
ATOM    623  C   GLU A  40     -23.211  -2.855 -54.036  1.00  0.00           C  
ATOM    624  O   GLU A  40     -24.013  -2.299 -53.276  1.00  0.00           O  
ATOM    625  CB  GLU A  40     -22.434  -1.482 -55.976  1.00  0.00           C  
ATOM    626  CG  GLU A  40     -21.411  -0.520 -56.560  1.00  0.00           C  
ATOM    627  CD  GLU A  40     -21.156   0.671 -55.678  1.00  0.00           C  
ATOM    628  OE1 GLU A  40     -22.088   1.383 -55.390  1.00  0.00           O  
ATOM    629  OE2 GLU A  40     -20.029   0.868 -55.291  1.00  0.00           O1-
ATOM    630  H   GLU A  40     -20.627  -3.293 -55.687  1.00  0.00           H  
ATOM    631  HA  GLU A  40     -21.792  -1.285 -53.924  1.00  0.00           H  
ATOM    632 1HB  GLU A  40     -22.591  -2.284 -56.698  1.00  0.00           H  
ATOM    633 2HB  GLU A  40     -23.378  -0.946 -55.873  1.00  0.00           H  
ATOM    634 1HG  GLU A  40     -20.472  -1.052 -56.712  1.00  0.00           H  
ATOM    635 2HG  GLU A  40     -21.763  -0.177 -57.532  1.00  0.00           H  
ATOM    636  N   ALA A  41     -23.335  -4.137 -54.395  1.00  0.00           N  
ATOM    637  CA  ALA A  41     -24.348  -4.988 -53.783  1.00  0.00           C  
ATOM    638  C   ALA A  41     -24.078  -5.182 -52.296  1.00  0.00           C  
ATOM    639  O   ALA A  41     -25.016  -5.273 -51.494  1.00  0.00           O  
ATOM    640  CB  ALA A  41     -24.408  -6.335 -54.503  1.00  0.00           C  
ATOM    641  H   ALA A  41     -22.723  -4.527 -55.097  1.00  0.00           H  
ATOM    642  HA  ALA A  41     -25.312  -4.489 -53.880  1.00  0.00           H  
ATOM    643 1HB  ALA A  41     -25.168  -6.963 -54.038  1.00  0.00           H  
ATOM    644 2HB  ALA A  41     -24.660  -6.176 -55.552  1.00  0.00           H  
ATOM    645 3HB  ALA A  41     -23.439  -6.827 -54.434  1.00  0.00           H  
ATOM    646  N   LEU A  42     -22.799  -5.259 -51.911  1.00  0.00           N  
ATOM    647  CA  LEU A  42     -22.451  -5.347 -50.496  1.00  0.00           C  
ATOM    648  C   LEU A  42     -22.853  -4.087 -49.738  1.00  0.00           C  
ATOM    649  O   LEU A  42     -23.302  -4.164 -48.589  1.00  0.00           O  
ATOM    650  CB  LEU A  42     -20.944  -5.583 -50.337  1.00  0.00           C  
ATOM    651  CG  LEU A  42     -20.434  -6.958 -50.789  1.00  0.00           C  
ATOM    652  CD1 LEU A  42     -18.912  -6.966 -50.772  1.00  0.00           C  
ATOM    653  CD2 LEU A  42     -20.997  -8.034 -49.872  1.00  0.00           C  
ATOM    654  H   LEU A  42     -22.061  -5.257 -52.600  1.00  0.00           H  
ATOM    655  HA  LEU A  42     -22.995  -6.182 -50.057  1.00  0.00           H  
ATOM    656 1HB  LEU A  42     -20.411  -4.827 -50.912  1.00  0.00           H  
ATOM    657 2HB  LEU A  42     -20.681  -5.462 -49.286  1.00  0.00           H  
ATOM    658  HG  LEU A  42     -20.758  -7.147 -51.812  1.00  0.00           H  
ATOM    659 1HD1 LEU A  42     -18.550  -7.943 -51.094  1.00  0.00           H  
ATOM    660 2HD1 LEU A  42     -18.536  -6.200 -51.451  1.00  0.00           H  
ATOM    661 3HD1 LEU A  42     -18.558  -6.763 -49.763  1.00  0.00           H  
ATOM    662 1HD2 LEU A  42     -20.636  -9.011 -50.194  1.00  0.00           H  
ATOM    663 2HD2 LEU A  42     -20.673  -7.846 -48.848  1.00  0.00           H  
ATOM    664 3HD2 LEU A  42     -22.086  -8.017 -49.917  1.00  0.00           H  
ATOM    665  N   LYS A  43     -22.705  -2.919 -50.367  1.00  0.00           N  
ATOM    666  CA  LYS A  43     -23.143  -1.677 -49.738  1.00  0.00           C  
ATOM    667  C   LYS A  43     -24.647  -1.695 -49.503  1.00  0.00           C  
ATOM    668  O   LYS A  43     -25.126  -1.274 -48.443  1.00  0.00           O  
ATOM    669  CB  LYS A  43     -22.757  -0.471 -50.596  1.00  0.00           C  
ATOM    670  CG  LYS A  43     -21.264  -0.171 -50.623  1.00  0.00           C  
ATOM    671  CD  LYS A  43     -20.945   0.958 -51.592  1.00  0.00           C  
ATOM    672  CE  LYS A  43     -19.444   1.182 -51.708  1.00  0.00           C  
ATOM    673  NZ  LYS A  43     -19.107   2.146 -52.790  1.00  0.00           N1+
ATOM    674  H   LYS A  43     -22.288  -2.884 -51.286  1.00  0.00           H  
ATOM    675  HA  LYS A  43     -22.664  -1.596 -48.762  1.00  0.00           H  
ATOM    676 1HB  LYS A  43     -23.084  -0.635 -51.623  1.00  0.00           H  
ATOM    677 2HB  LYS A  43     -23.269   0.418 -50.226  1.00  0.00           H  
ATOM    678 1HG  LYS A  43     -20.931   0.113 -49.625  1.00  0.00           H  
ATOM    679 2HG  LYS A  43     -20.719  -1.064 -50.928  1.00  0.00           H  
ATOM    680 1HD  LYS A  43     -21.345   0.717 -52.577  1.00  0.00           H  
ATOM    681 2HD  LYS A  43     -21.414   1.879 -51.244  1.00  0.00           H  
ATOM    682 1HE  LYS A  43     -19.060   1.565 -50.764  1.00  0.00           H  
ATOM    683 2HE  LYS A  43     -18.950   0.233 -51.917  1.00  0.00           H  
ATOM    684 1HZ  LYS A  43     -18.105   2.266 -52.835  1.00  0.00           H  
ATOM    685 2HZ  LYS A  43     -19.443   1.791 -53.675  1.00  0.00           H  
ATOM    686 3HZ  LYS A  43     -19.544   3.036 -52.597  1.00  0.00           H  
ATOM    687  N   VAL A  44     -25.402  -2.170 -50.493  1.00  0.00           N  
ATOM    688  CA  VAL A  44     -26.856  -2.230 -50.385  1.00  0.00           C  
ATOM    689  C   VAL A  44     -27.268  -3.160 -49.251  1.00  0.00           C  
ATOM    690  O   VAL A  44     -28.139  -2.825 -48.438  1.00  0.00           O  
ATOM    691  CB  VAL A  44     -27.476  -2.723 -51.706  1.00  0.00           C  
ATOM    692  CG1 VAL A  44     -28.950  -3.046 -51.515  1.00  0.00           C  
ATOM    693  CG2 VAL A  44     -27.290  -1.671 -52.789  1.00  0.00           C  
ATOM    694  H   VAL A  44     -24.958  -2.497 -51.340  1.00  0.00           H  
ATOM    695  HA  VAL A  44     -27.226  -1.235 -50.135  1.00  0.00           H  
ATOM    696  HB  VAL A  44     -26.981  -3.647 -52.007  1.00  0.00           H  
ATOM    697 1HG1 VAL A  44     -29.372  -3.393 -52.458  1.00  0.00           H  
ATOM    698 2HG1 VAL A  44     -29.057  -3.826 -50.761  1.00  0.00           H  
ATOM    699 3HG1 VAL A  44     -29.479  -2.151 -51.189  1.00  0.00           H  
ATOM    700 1HG2 VAL A  44     -27.730  -2.027 -53.721  1.00  0.00           H  
ATOM    701 2HG2 VAL A  44     -27.780  -0.746 -52.486  1.00  0.00           H  
ATOM    702 3HG2 VAL A  44     -26.226  -1.486 -52.938  1.00  0.00           H  
ATOM    703  N   VAL A  45     -26.658  -4.346 -49.178  1.00  0.00           N  
ATOM    704  CA  VAL A  45     -27.016  -5.280 -48.115  1.00  0.00           C  
ATOM    705  C   VAL A  45     -26.565  -4.739 -46.764  1.00  0.00           C  
ATOM    706  O   VAL A  45     -27.279  -4.858 -45.760  1.00  0.00           O  
ATOM    707  CB  VAL A  45     -26.417  -6.669 -48.401  1.00  0.00           C  
ATOM    708  CG1 VAL A  45     -26.586  -7.584 -47.200  1.00  0.00           C  
ATOM    709  CG2 VAL A  45     -27.061  -7.279 -49.633  1.00  0.00           C  
ATOM    710  H   VAL A  45     -25.949  -4.610 -49.847  1.00  0.00           H  
ATOM    711  HA  VAL A  45     -28.103  -5.367 -48.083  1.00  0.00           H  
ATOM    712  HB  VAL A  45     -25.345  -6.565 -48.570  1.00  0.00           H  
ATOM    713 1HG1 VAL A  45     -26.155  -8.561 -47.423  1.00  0.00           H  
ATOM    714 2HG1 VAL A  45     -26.076  -7.152 -46.339  1.00  0.00           H  
ATOM    715 3HG1 VAL A  45     -27.646  -7.699 -46.976  1.00  0.00           H  
ATOM    716 1HG2 VAL A  45     -26.626  -8.261 -49.822  1.00  0.00           H  
ATOM    717 2HG2 VAL A  45     -28.134  -7.382 -49.469  1.00  0.00           H  
ATOM    718 3HG2 VAL A  45     -26.885  -6.633 -50.493  1.00  0.00           H  
ATOM    719  N   TYR A  46     -25.365  -4.149 -46.714  1.00  0.00           N  
ATOM    720  CA  TYR A  46     -24.890  -3.522 -45.484  1.00  0.00           C  
ATOM    721  C   TYR A  46     -25.921  -2.542 -44.937  1.00  0.00           C  
ATOM    722  O   TYR A  46     -26.272  -2.584 -43.751  1.00  0.00           O  
ATOM    723  CB  TYR A  46     -23.556  -2.812 -45.725  1.00  0.00           C  
ATOM    724  CG  TYR A  46     -23.083  -1.987 -44.548  1.00  0.00           C  
ATOM    725  CD1 TYR A  46     -22.347  -2.584 -43.535  1.00  0.00           C  
ATOM    726  CD2 TYR A  46     -23.385  -0.635 -44.483  1.00  0.00           C  
ATOM    727  CE1 TYR A  46     -21.914  -1.831 -42.460  1.00  0.00           C  
ATOM    728  CE2 TYR A  46     -22.952   0.118 -43.408  1.00  0.00           C  
ATOM    729  CZ  TYR A  46     -22.220  -0.476 -42.400  1.00  0.00           C  
ATOM    730  OH  TYR A  46     -21.789   0.274 -41.330  1.00  0.00           O  
ATOM    731  H   TYR A  46     -24.775  -4.135 -47.533  1.00  0.00           H  
ATOM    732  HA  TYR A  46     -24.745  -4.299 -44.733  1.00  0.00           H  
ATOM    733 1HB  TYR A  46     -22.786  -3.550 -45.955  1.00  0.00           H  
ATOM    734 2HB  TYR A  46     -23.646  -2.153 -46.588  1.00  0.00           H  
ATOM    735  HD1 TYR A  46     -22.109  -3.646 -43.586  1.00  0.00           H  
ATOM    736  HD2 TYR A  46     -23.964  -0.167 -45.278  1.00  0.00           H  
ATOM    737  HE1 TYR A  46     -21.336  -2.299 -41.664  1.00  0.00           H  
ATOM    738  HE2 TYR A  46     -23.190   1.180 -43.356  1.00  0.00           H  
ATOM    739  HH  TYR A  46     -21.287  -0.283 -40.731  1.00  0.00           H  
ATOM    740  N   LEU A  47     -26.422  -1.651 -45.799  1.00  0.00           N  
ATOM    741  CA  LEU A  47     -27.423  -0.681 -45.368  1.00  0.00           C  
ATOM    742  C   LEU A  47     -28.708  -1.367 -44.931  1.00  0.00           C  
ATOM    743  O   LEU A  47     -29.303  -0.992 -43.913  1.00  0.00           O  
ATOM    744  CB  LEU A  47     -27.714   0.317 -46.493  1.00  0.00           C  
ATOM    745  CG  LEU A  47     -26.620   1.319 -46.860  1.00  0.00           C  
ATOM    746  CD1 LEU A  47     -26.985   2.073 -48.125  1.00  0.00           C  
ATOM    747  CD2 LEU A  47     -26.393   2.288 -45.712  1.00  0.00           C  
ATOM    748  H   LEU A  47     -26.110  -1.642 -46.759  1.00  0.00           H  
ATOM    749  HA  LEU A  47     -27.031  -0.136 -44.510  1.00  0.00           H  
ATOM    750 1HB  LEU A  47     -27.942  -0.240 -47.400  1.00  0.00           H  
ATOM    751 2HB  LEU A  47     -28.592   0.902 -46.220  1.00  0.00           H  
ATOM    752  HG  LEU A  47     -25.691   0.785 -47.065  1.00  0.00           H  
ATOM    753 1HD1 LEU A  47     -26.193   2.781 -48.368  1.00  0.00           H  
ATOM    754 2HD1 LEU A  47     -27.106   1.367 -48.947  1.00  0.00           H  
ATOM    755 3HD1 LEU A  47     -27.918   2.613 -47.969  1.00  0.00           H  
ATOM    756 1HD2 LEU A  47     -25.611   2.997 -45.984  1.00  0.00           H  
ATOM    757 2HD2 LEU A  47     -27.317   2.828 -45.505  1.00  0.00           H  
ATOM    758 3HD2 LEU A  47     -26.089   1.735 -44.823  1.00  0.00           H  
ATOM    759  N   ALA A  48     -29.152  -2.374 -45.688  1.00  0.00           N  
ATOM    760  CA  ALA A  48     -30.392  -3.064 -45.348  1.00  0.00           C  
ATOM    761  C   ALA A  48     -30.293  -3.724 -43.980  1.00  0.00           C  
ATOM    762  O   ALA A  48     -31.229  -3.655 -43.175  1.00  0.00           O  
ATOM    763  CB  ALA A  48     -30.728  -4.098 -46.422  1.00  0.00           C  
ATOM    764  H   ALA A  48     -28.633  -2.668 -46.503  1.00  0.00           H  
ATOM    765  HA  ALA A  48     -31.190  -2.324 -45.305  1.00  0.00           H  
ATOM    766 1HB  ALA A  48     -31.655  -4.608 -46.160  1.00  0.00           H  
ATOM    767 2HB  ALA A  48     -30.848  -3.598 -47.384  1.00  0.00           H  
ATOM    768 3HB  ALA A  48     -29.921  -4.826 -46.491  1.00  0.00           H  
ATOM    769  N   LEU A  49     -29.157  -4.369 -43.697  1.00  0.00           N  
ATOM    770  CA  LEU A  49     -28.974  -4.990 -42.391  1.00  0.00           C  
ATOM    771  C   LEU A  49     -28.854  -3.946 -41.287  1.00  0.00           C  
ATOM    772  O   LEU A  49     -29.352  -4.153 -40.175  1.00  0.00           O  
ATOM    773  CB  LEU A  49     -27.724  -5.878 -42.398  1.00  0.00           C  
ATOM    774  CG  LEU A  49     -27.784  -7.103 -43.320  1.00  0.00           C  
ATOM    775  CD1 LEU A  49     -26.420  -7.778 -43.358  1.00  0.00           C  
ATOM    776  CD2 LEU A  49     -28.854  -8.063 -42.821  1.00  0.00           C  
ATOM    777  H   LEU A  49     -28.416  -4.434 -44.381  1.00  0.00           H  
ATOM    778  HA  LEU A  49     -29.851  -5.599 -42.172  1.00  0.00           H  
ATOM    779 1HB  LEU A  49     -26.871  -5.275 -42.705  1.00  0.00           H  
ATOM    780 2HB  LEU A  49     -27.545  -6.235 -41.384  1.00  0.00           H  
ATOM    781  HG  LEU A  49     -28.027  -6.784 -44.334  1.00  0.00           H  
ATOM    782 1HD1 LEU A  49     -26.462  -8.648 -44.013  1.00  0.00           H  
ATOM    783 2HD1 LEU A  49     -25.677  -7.075 -43.738  1.00  0.00           H  
ATOM    784 3HD1 LEU A  49     -26.141  -8.094 -42.354  1.00  0.00           H  
ATOM    785 1HD2 LEU A  49     -28.898  -8.933 -43.476  1.00  0.00           H  
ATOM    786 2HD2 LEU A  49     -28.611  -8.383 -41.807  1.00  0.00           H  
ATOM    787 3HD2 LEU A  49     -29.822  -7.560 -42.820  1.00  0.00           H  
ATOM    788  N   ARG A  50     -28.191  -2.823 -41.573  1.00  0.00           N  
ATOM    789  CA  ARG A  50     -28.086  -1.762 -40.578  1.00  0.00           C  
ATOM    790  C   ARG A  50     -29.463  -1.190 -40.254  1.00  0.00           C  
ATOM    791  O   ARG A  50     -29.751  -0.857 -39.099  1.00  0.00           O  
ATOM    792  CB  ARG A  50     -27.176  -0.648 -41.073  1.00  0.00           C  
ATOM    793  CG  ARG A  50     -26.863   0.427 -40.044  1.00  0.00           C  
ATOM    794  CD  ARG A  50     -25.812   1.359 -40.525  1.00  0.00           C  
ATOM    795  NE  ARG A  50     -25.518   2.396 -39.549  1.00  0.00           N  
ATOM    796  CZ  ARG A  50     -24.572   3.343 -39.700  1.00  0.00           C  
ATOM    797  NH1 ARG A  50     -23.838   3.371 -40.791  1.00  0.00           N1+
ATOM    798  NH2 ARG A  50     -24.381   4.244 -38.752  1.00  0.00           N  
ATOM    799  H   ARG A  50     -27.757  -2.695 -42.476  1.00  0.00           H  
ATOM    800  HA  ARG A  50     -27.704  -2.193 -39.652  1.00  0.00           H  
ATOM    801 1HB  ARG A  50     -26.229  -1.072 -41.404  1.00  0.00           H  
ATOM    802 2HB  ARG A  50     -27.634  -0.158 -41.932  1.00  0.00           H  
ATOM    803 1HG  ARG A  50     -27.764   1.005 -39.835  1.00  0.00           H  
ATOM    804 2HG  ARG A  50     -26.512  -0.041 -39.123  1.00  0.00           H  
ATOM    805 1HD  ARG A  50     -24.895   0.804 -40.719  1.00  0.00           H  
ATOM    806 2HD  ARG A  50     -26.145   1.841 -41.444  1.00  0.00           H  
ATOM    807  HE  ARG A  50     -26.062   2.408 -38.697  1.00  0.00           H  
ATOM    808 1HH1 ARG A  50     -23.983   2.682 -41.515  1.00  0.00           H  
ATOM    809 2HH1 ARG A  50     -23.128   4.081 -40.904  1.00  0.00           H  
ATOM    810 1HH2 ARG A  50     -24.945   4.223 -37.914  1.00  0.00           H  
ATOM    811 2HH2 ARG A  50     -23.672   4.954 -38.866  1.00  0.00           H  
ATOM    812  N   ILE A  51     -30.323  -1.072 -41.270  1.00  0.00           N  
ATOM    813  CA  ILE A  51     -31.684  -0.577 -41.067  1.00  0.00           C  
ATOM    814  C   ILE A  51     -32.463  -1.528 -40.170  1.00  0.00           C  
ATOM    815  O   ILE A  51     -33.216  -1.096 -39.288  1.00  0.00           O  
ATOM    816  CB  ILE A  51     -32.423  -0.410 -42.407  1.00  0.00           C  
ATOM    817  CG1 ILE A  51     -31.840   0.766 -43.195  1.00  0.00           C  
ATOM    818  CG2 ILE A  51     -33.913  -0.211 -42.172  1.00  0.00           C  
ATOM    819  CD1 ILE A  51     -32.241   0.784 -44.652  1.00  0.00           C  
ATOM    820  H   ILE A  51     -30.027  -1.330 -42.201  1.00  0.00           H  
ATOM    821  HA  ILE A  51     -31.631   0.375 -40.541  1.00  0.00           H  
ATOM    822  HB  ILE A  51     -32.277  -1.301 -43.017  1.00  0.00           H  
ATOM    823 1HG1 ILE A  51     -32.162   1.703 -42.741  1.00  0.00           H  
ATOM    824 2HG1 ILE A  51     -30.752   0.736 -43.142  1.00  0.00           H  
ATOM    825 1HG2 ILE A  51     -34.420  -0.094 -43.130  1.00  0.00           H  
ATOM    826 2HG2 ILE A  51     -34.317  -1.078 -41.652  1.00  0.00           H  
ATOM    827 3HG2 ILE A  51     -34.070   0.682 -41.567  1.00  0.00           H  
ATOM    828 1HD1 ILE A  51     -31.789   1.646 -45.144  1.00  0.00           H  
ATOM    829 2HD1 ILE A  51     -31.897  -0.131 -45.136  1.00  0.00           H  
ATOM    830 3HD1 ILE A  51     -33.326   0.850 -44.730  1.00  0.00           H  
ATOM    831  N   VAL A  52     -32.301  -2.836 -40.384  1.00  0.00           N  
ATOM    832  CA  VAL A  52     -32.966  -3.813 -39.528  1.00  0.00           C  
ATOM    833  C   VAL A  52     -32.529  -3.614 -38.086  1.00  0.00           C  
ATOM    834  O   VAL A  52     -33.348  -3.653 -37.159  1.00  0.00           O  
ATOM    835  CB  VAL A  52     -32.633  -5.249 -39.977  1.00  0.00           C  
ATOM    836  CG1 VAL A  52     -33.130  -6.256 -38.952  1.00  0.00           C  
ATOM    837  CG2 VAL A  52     -33.246  -5.520 -41.342  1.00  0.00           C  
ATOM    838  H   VAL A  52     -31.717  -3.161 -41.141  1.00  0.00           H  
ATOM    839  HA  VAL A  52     -34.042  -3.642 -39.579  1.00  0.00           H  
ATOM    840  HB  VAL A  52     -31.550  -5.358 -40.036  1.00  0.00           H  
ATOM    841 1HG1 VAL A  52     -32.886  -7.265 -39.285  1.00  0.00           H  
ATOM    842 2HG1 VAL A  52     -32.651  -6.066 -37.992  1.00  0.00           H  
ATOM    843 3HG1 VAL A  52     -34.211  -6.162 -38.844  1.00  0.00           H  
ATOM    844 1HG2 VAL A  52     -33.006  -6.536 -41.653  1.00  0.00           H  
ATOM    845 2HG2 VAL A  52     -34.329  -5.404 -41.284  1.00  0.00           H  
ATOM    846 3HG2 VAL A  52     -32.845  -4.814 -42.069  1.00  0.00           H  
ATOM    847  N   GLN A  53     -31.231  -3.399 -37.871  1.00  0.00           N  
ATOM    848  CA  GLN A  53     -30.750  -3.128 -36.523  1.00  0.00           C  
ATOM    849  C   GLN A  53     -31.302  -1.804 -36.003  1.00  0.00           C  
ATOM    850  O   GLN A  53     -31.659  -1.699 -34.824  1.00  0.00           O  
ATOM    851  CB  GLN A  53     -29.219  -3.106 -36.494  1.00  0.00           C  
ATOM    852  CG  GLN A  53     -28.627  -2.816 -35.126  1.00  0.00           C  
ATOM    853  CD  GLN A  53     -27.115  -2.938 -35.112  1.00  0.00           C  
ATOM    854  NE2 GLN A  53     -26.443  -1.900 -34.627  1.00  0.00           N  
ATOM    855  OE1 GLN A  53     -26.556  -3.954 -35.533  1.00  0.00           O  
ATOM    856  H   GLN A  53     -30.570  -3.421 -38.634  1.00  0.00           H  
ATOM    857  HA  GLN A  53     -31.108  -3.917 -35.863  1.00  0.00           H  
ATOM    858 1HB  GLN A  53     -28.836  -4.070 -36.829  1.00  0.00           H  
ATOM    859 2HB  GLN A  53     -28.853  -2.349 -37.187  1.00  0.00           H  
ATOM    860 1HG  GLN A  53     -28.891  -1.799 -34.835  1.00  0.00           H  
ATOM    861 2HG  GLN A  53     -29.034  -3.527 -34.407  1.00  0.00           H  
ATOM    862 1HE2 GLN A  53     -25.443  -1.922 -34.593  1.00  0.00           H  
ATOM    863 2HE2 GLN A  53     -26.936  -1.095 -34.296  1.00  0.00           H  
ATOM    864  N   GLN A  54     -31.376  -0.780 -36.861  1.00  0.00           N  
ATOM    865  CA  GLN A  54     -31.879   0.514 -36.405  1.00  0.00           C  
ATOM    866  C   GLN A  54     -33.375   0.475 -36.112  1.00  0.00           C  
ATOM    867  O   GLN A  54     -33.838   1.128 -35.171  1.00  0.00           O  
ATOM    868  CB  GLN A  54     -31.584   1.595 -37.448  1.00  0.00           C  
ATOM    869  CG  GLN A  54     -30.115   1.963 -37.565  1.00  0.00           C  
ATOM    870  CD  GLN A  54     -29.847   2.918 -38.713  1.00  0.00           C  
ATOM    871  NE2 GLN A  54     -28.712   3.605 -38.657  1.00  0.00           N  
ATOM    872  OE1 GLN A  54     -30.652   3.036 -39.641  1.00  0.00           O  
ATOM    873  H   GLN A  54     -31.090  -0.885 -37.824  1.00  0.00           H  
ATOM    874  HA  GLN A  54     -31.394   0.760 -35.460  1.00  0.00           H  
ATOM    875 1HB  GLN A  54     -31.926   1.259 -38.427  1.00  0.00           H  
ATOM    876 2HB  GLN A  54     -32.139   2.500 -37.200  1.00  0.00           H  
ATOM    877 1HG  GLN A  54     -29.796   2.443 -36.640  1.00  0.00           H  
ATOM    878 2HG  GLN A  54     -29.536   1.055 -37.733  1.00  0.00           H  
ATOM    879 1HE2 GLN A  54     -28.481   4.251 -39.386  1.00  0.00           H  
ATOM    880 2HE2 GLN A  54     -28.088   3.479 -37.886  1.00  0.00           H  
ATOM    881  N   LEU A  55     -34.156  -0.268 -36.897  1.00  0.00           N  
ATOM    882  CA  LEU A  55     -35.612  -0.279 -36.744  1.00  0.00           C  
ATOM    883  C   LEU A  55     -36.124  -1.711 -36.644  1.00  0.00           C  
ATOM    884  O   LEU A  55     -36.747  -2.233 -37.577  1.00  0.00           O  
ATOM    885  CB  LEU A  55     -36.290   0.456 -37.902  1.00  0.00           C  
ATOM    886  CG  LEU A  55     -35.963   1.940 -38.086  1.00  0.00           C  
ATOM    887  CD1 LEU A  55     -36.498   2.447 -39.417  1.00  0.00           C  
ATOM    888  CD2 LEU A  55     -36.523   2.761 -36.932  1.00  0.00           C  
ATOM    889  H   LEU A  55     -33.733  -0.837 -37.616  1.00  0.00           H  
ATOM    890  HA  LEU A  55     -35.866   0.232 -35.816  1.00  0.00           H  
ATOM    891 1HB  LEU A  55     -36.023  -0.041 -38.833  1.00  0.00           H  
ATOM    892 2HB  LEU A  55     -37.370   0.387 -37.774  1.00  0.00           H  
ATOM    893  HG  LEU A  55     -34.882   2.073 -38.120  1.00  0.00           H  
ATOM    894 1HD1 LEU A  55     -36.254   3.504 -39.528  1.00  0.00           H  
ATOM    895 2HD1 LEU A  55     -36.041   1.883 -40.231  1.00  0.00           H  
ATOM    896 3HD1 LEU A  55     -37.579   2.318 -39.448  1.00  0.00           H  
ATOM    897 1HD2 LEU A  55     -36.279   3.813 -37.082  1.00  0.00           H  
ATOM    898 2HD2 LEU A  55     -37.606   2.641 -36.893  1.00  0.00           H  
ATOM    899 3HD2 LEU A  55     -36.086   2.417 -35.995  1.00  0.00           H  
ATOM    900  N   PRO A  56     -35.860  -2.382 -35.522  1.00  0.00           N  
ATOM    901  CA  PRO A  56     -36.259  -3.788 -35.383  1.00  0.00           C  
ATOM    902  C   PRO A  56     -37.765  -3.965 -35.508  1.00  0.00           C  
ATOM    903  O   PRO A  56     -38.546  -3.164 -34.990  1.00  0.00           O  
ATOM    904  CB  PRO A  56     -35.760  -4.158 -33.981  1.00  0.00           C  
ATOM    905  CG  PRO A  56     -34.631  -3.214 -33.728  1.00  0.00           C  
ATOM    906  CD  PRO A  56     -35.076  -1.924 -34.348  1.00  0.00           C  
ATOM    907  HA  PRO A  56     -35.747  -4.386 -36.151  1.00  0.00           H  
ATOM    908 1HB  PRO A  56     -36.576  -4.050 -33.251  1.00  0.00           H  
ATOM    909 2HB  PRO A  56     -35.447  -5.212 -33.960  1.00  0.00           H  
ATOM    910 1HG  PRO A  56     -34.447  -3.122 -32.648  1.00  0.00           H  
ATOM    911 2HG  PRO A  56     -33.704  -3.601 -34.177  1.00  0.00           H  
ATOM    912 1HD  PRO A  56     -35.700  -1.369 -33.632  1.00  0.00           H  
ATOM    913 2HD  PRO A  56     -34.195  -1.332 -34.637  1.00  0.00           H  
ATOM    914  N   ASP A  57     -38.169  -5.016 -36.219  1.00  0.00           N  
ATOM    915  CA  ASP A  57     -39.577  -5.408 -36.318  1.00  0.00           C  
ATOM    916  C   ASP A  57     -40.464  -4.252 -36.782  1.00  0.00           C  
ATOM    917  O   ASP A  57     -41.538  -4.001 -36.232  1.00  0.00           O  
ATOM    918  CB  ASP A  57     -40.081  -5.927 -34.969  1.00  0.00           C  
ATOM    919  CG  ASP A  57     -39.352  -7.182 -34.508  1.00  0.00           C  
ATOM    920  OD1 ASP A  57     -38.713  -7.807 -35.321  1.00  0.00           O  
ATOM    921  OD2 ASP A  57     -39.441  -7.503 -33.347  1.00  0.00           O1-
ATOM    922  H   ASP A  57     -37.472  -5.560 -36.707  1.00  0.00           H  
ATOM    923  HA  ASP A  57     -39.671  -6.170 -37.093  1.00  0.00           H  
ATOM    924 1HB  ASP A  57     -39.955  -5.153 -34.212  1.00  0.00           H  
ATOM    925 2HB  ASP A  57     -41.146  -6.148 -35.039  1.00  0.00           H  
ATOM    926  N   THR A  58     -40.000  -3.539 -37.804  1.00  0.00           N  
ATOM    927  CA  THR A  58     -40.770  -2.476 -38.427  1.00  0.00           C  
ATOM    928  C   THR A  58     -41.030  -2.853 -39.877  1.00  0.00           C  
ATOM    929  O   THR A  58     -40.385  -3.743 -40.437  1.00  0.00           O  
ATOM    930  CB  THR A  58     -40.042  -1.121 -38.348  1.00  0.00           C  
ATOM    931  CG2 THR A  58     -39.778  -0.741 -36.899  1.00  0.00           C  
ATOM    932  OG1 THR A  58     -38.796  -1.203 -39.051  1.00  0.00           O  
ATOM    933  H   THR A  58     -39.077  -3.749 -38.156  1.00  0.00           H  
ATOM    934  HA  THR A  58     -41.718  -2.381 -37.898  1.00  0.00           H  
ATOM    935  HB  THR A  58     -40.657  -0.351 -38.813  1.00  0.00           H  
ATOM    936  HG1 THR A  58     -38.141  -1.628 -38.492  1.00  0.00           H  
ATOM    937 1HG2 THR A  58     -39.264   0.219 -36.863  1.00  0.00           H  
ATOM    938 2HG2 THR A  58     -40.725  -0.666 -36.364  1.00  0.00           H  
ATOM    939 3HG2 THR A  58     -39.156  -1.503 -36.431  1.00  0.00           H  
ATOM    940  N   GLU A  59     -41.994  -2.162 -40.489  1.00  0.00           N  
ATOM    941  CA  GLU A  59     -42.280  -2.406 -41.899  1.00  0.00           C  
ATOM    942  C   GLU A  59     -41.157  -1.913 -42.798  1.00  0.00           C  
ATOM    943  O   GLU A  59     -40.911  -2.505 -43.855  1.00  0.00           O  
ATOM    944  CB  GLU A  59     -43.608  -1.762 -42.287  1.00  0.00           C  
ATOM    945  CG  GLU A  59     -44.792  -2.402 -41.594  1.00  0.00           C  
ATOM    946  CD  GLU A  59     -44.910  -3.880 -41.915  1.00  0.00           C  
ATOM    947  OE1 GLU A  59     -44.823  -4.242 -43.108  1.00  0.00           O  
ATOM    948  OE2 GLU A  59     -45.076  -4.682 -40.971  1.00  0.00           O1-
ATOM    949  H   GLU A  59     -42.532  -1.468 -39.991  1.00  0.00           H  
ATOM    950  HA  GLU A  59     -42.353  -3.483 -42.056  1.00  0.00           H  
ATOM    951 1HB  GLU A  59     -43.586  -0.702 -42.036  1.00  0.00           H  
ATOM    952 2HB  GLU A  59     -43.749  -1.840 -43.365  1.00  0.00           H  
ATOM    953 1HG  GLU A  59     -44.682  -2.275 -40.517  1.00  0.00           H  
ATOM    954 2HG  GLU A  59     -45.702  -1.886 -41.901  1.00  0.00           H  
ATOM    955  N   LEU A  60     -40.469  -0.839 -42.405  1.00  0.00           N  
ATOM    956  CA  LEU A  60     -39.361  -0.349 -43.217  1.00  0.00           C  
ATOM    957  C   LEU A  60     -38.219  -1.357 -43.230  1.00  0.00           C  
ATOM    958  O   LEU A  60     -37.562  -1.552 -44.260  1.00  0.00           O  
ATOM    959  CB  LEU A  60     -38.878   0.998 -42.682  1.00  0.00           C  
ATOM    960  CG  LEU A  60     -39.811   2.202 -42.837  1.00  0.00           C  
ATOM    961  CD1 LEU A  60     -39.288   3.384 -42.031  1.00  0.00           C  
ATOM    962  CD2 LEU A  60     -40.000   2.582 -44.294  1.00  0.00           C  
ATOM    963  H   LEU A  60     -40.703  -0.356 -41.549  1.00  0.00           H  
ATOM    964  HA  LEU A  60     -39.714  -0.217 -44.239  1.00  0.00           H  
ATOM    965 1HB  LEU A  60     -38.676   0.896 -41.617  1.00  0.00           H  
ATOM    966 2HB  LEU A  60     -37.947   1.258 -43.184  1.00  0.00           H  
ATOM    967  HG  LEU A  60     -40.788   1.962 -42.417  1.00  0.00           H  
ATOM    968 1HD1 LEU A  60     -39.961   4.233 -42.151  1.00  0.00           H  
ATOM    969 2HD1 LEU A  60     -39.234   3.110 -40.978  1.00  0.00           H  
ATOM    970 3HD1 LEU A  60     -38.295   3.656 -42.387  1.00  0.00           H  
ATOM    971 1HD2 LEU A  60     -40.669   3.440 -44.363  1.00  0.00           H  
ATOM    972 2HD2 LEU A  60     -39.035   2.838 -44.731  1.00  0.00           H  
ATOM    973 3HD2 LEU A  60     -40.432   1.740 -44.837  1.00  0.00           H  
ATOM    974  N   ALA A  61     -37.966  -2.000 -42.087  1.00  0.00           N  
ATOM    975  CA  ALA A  61     -36.955  -3.051 -42.012  1.00  0.00           C  
ATOM    976  C   ALA A  61     -37.321  -4.233 -42.901  1.00  0.00           C  
ATOM    977  O   ALA A  61     -36.456  -4.824 -43.559  1.00  0.00           O  
ATOM    978  CB  ALA A  61     -36.775  -3.503 -40.563  1.00  0.00           C  
ATOM    979  H   ALA A  61     -38.485  -1.757 -41.255  1.00  0.00           H  
ATOM    980  HA  ALA A  61     -36.013  -2.641 -42.376  1.00  0.00           H  
ATOM    981 1HB  ALA A  61     -36.018  -4.286 -40.517  1.00  0.00           H  
ATOM    982 2HB  ALA A  61     -36.457  -2.656 -39.955  1.00  0.00           H  
ATOM    983 3HB  ALA A  61     -37.719  -3.888 -40.182  1.00  0.00           H  
ATOM    984  N   ARG A  62     -38.605  -4.598 -42.922  1.00  0.00           N  
ATOM    985  CA  ARG A  62     -39.058  -5.703 -43.761  1.00  0.00           C  
ATOM    986  C   ARG A  62     -38.928  -5.353 -45.237  1.00  0.00           C  
ATOM    987  O   ARG A  62     -38.455  -6.164 -46.043  1.00  0.00           O  
ATOM    988  CB  ARG A  62     -40.505  -6.057 -43.452  1.00  0.00           C  
ATOM    989  CG  ARG A  62     -41.110  -7.122 -44.353  1.00  0.00           C  
ATOM    990  CD  ARG A  62     -40.457  -8.442 -44.158  1.00  0.00           C  
ATOM    991  NE  ARG A  62     -41.037  -9.465 -45.013  1.00  0.00           N  
ATOM    992  CZ  ARG A  62     -40.626 -10.747 -45.059  1.00  0.00           C  
ATOM    993  NH1 ARG A  62     -39.634 -11.147 -44.294  1.00  0.00           N1+
ATOM    994  NH2 ARG A  62     -41.219 -11.603 -45.872  1.00  0.00           N  
ATOM    995  H   ARG A  62     -39.278  -4.106 -42.351  1.00  0.00           H  
ATOM    996  HA  ARG A  62     -38.425  -6.569 -43.563  1.00  0.00           H  
ATOM    997 1HB  ARG A  62     -40.581  -6.413 -42.425  1.00  0.00           H  
ATOM    998 2HB  ARG A  62     -41.124  -5.164 -43.535  1.00  0.00           H  
ATOM    999 1HG  ARG A  62     -42.171  -7.228 -44.129  1.00  0.00           H  
ATOM   1000 2HG  ARG A  62     -40.986  -6.829 -45.396  1.00  0.00           H  
ATOM   1001 1HD  ARG A  62     -39.396  -8.362 -44.393  1.00  0.00           H  
ATOM   1002 2HD  ARG A  62     -40.576  -8.757 -43.122  1.00  0.00           H  
ATOM   1003  HE  ARG A  62     -41.802  -9.195 -45.616  1.00  0.00           H  
ATOM   1004 1HH1 ARG A  62     -39.180 -10.493 -43.672  1.00  0.00           H  
ATOM   1005 2HH1 ARG A  62     -39.326 -12.108 -44.328  1.00  0.00           H  
ATOM   1006 1HH2 ARG A  62     -41.982 -11.296 -46.461  1.00  0.00           H  
ATOM   1007 2HH2 ARG A  62     -40.911 -12.564 -45.907  1.00  0.00           H  
ATOM   1008  N   GLU A  63     -39.364  -4.149 -45.609  1.00  0.00           N  
ATOM   1009  CA  GLU A  63     -39.302  -3.728 -47.004  1.00  0.00           C  
ATOM   1010  C   GLU A  63     -37.855  -3.574 -47.456  1.00  0.00           C  
ATOM   1011  O   GLU A  63     -37.514  -3.882 -48.604  1.00  0.00           O  
ATOM   1012  CB  GLU A  63     -40.055  -2.410 -47.201  1.00  0.00           C  
ATOM   1013  CG  GLU A  63     -41.570  -2.535 -47.128  1.00  0.00           C  
ATOM   1014  CD  GLU A  63     -42.153  -3.286 -48.293  1.00  0.00           C  
ATOM   1015  OE1 GLU A  63     -41.719  -3.061 -49.397  1.00  0.00           O  
ATOM   1016  OE2 GLU A  63     -43.032  -4.086 -48.078  1.00  0.00           O1-
ATOM   1017  H   GLU A  63     -39.743  -3.515 -44.920  1.00  0.00           H  
ATOM   1018  HA  GLU A  63     -39.769  -4.499 -47.618  1.00  0.00           H  
ATOM   1019 1HB  GLU A  63     -39.741  -1.695 -46.441  1.00  0.00           H  
ATOM   1020 2HB  GLU A  63     -39.801  -1.988 -48.173  1.00  0.00           H  
ATOM   1021 1HG  GLU A  63     -41.838  -3.052 -46.207  1.00  0.00           H  
ATOM   1022 2HG  GLU A  63     -42.005  -1.537 -47.092  1.00  0.00           H  
ATOM   1023  N   ALA A  64     -36.991  -3.091 -46.559  1.00  0.00           N  
ATOM   1024  CA  ALA A  64     -35.579  -2.906 -46.876  1.00  0.00           C  
ATOM   1025  C   ALA A  64     -34.903  -4.226 -47.235  1.00  0.00           C  
ATOM   1026  O   ALA A  64     -34.086  -4.278 -48.162  1.00  0.00           O  
ATOM   1027  CB  ALA A  64     -34.863  -2.243 -45.701  1.00  0.00           C  
ATOM   1028  H   ALA A  64     -37.324  -2.846 -45.637  1.00  0.00           H  
ATOM   1029  HA  ALA A  64     -35.510  -2.257 -47.749  1.00  0.00           H  
ATOM   1030 1HB  ALA A  64     -33.809  -2.109 -45.946  1.00  0.00           H  
ATOM   1031 2HB  ALA A  64     -35.316  -1.272 -45.501  1.00  0.00           H  
ATOM   1032 3HB  ALA A  64     -34.953  -2.874 -44.818  1.00  0.00           H  
ATOM   1033  N   LEU A  65     -35.215  -5.301 -46.506  1.00  0.00           N  
ATOM   1034  CA  LEU A  65     -34.620  -6.598 -46.821  1.00  0.00           C  
ATOM   1035  C   LEU A  65     -35.123  -7.127 -48.154  1.00  0.00           C  
ATOM   1036  O   LEU A  65     -34.352  -7.701 -48.933  1.00  0.00           O  
ATOM   1037  CB  LEU A  65     -34.907  -7.608 -45.708  1.00  0.00           C  
ATOM   1038  CG  LEU A  65     -34.202  -7.416 -44.366  1.00  0.00           C  
ATOM   1039  CD1 LEU A  65     -34.766  -8.382 -43.341  1.00  0.00           C  
ATOM   1040  CD2 LEU A  65     -32.698  -7.607 -44.510  1.00  0.00           C  
ATOM   1041  H   LEU A  65     -35.862  -5.231 -45.733  1.00  0.00           H  
ATOM   1042  HA  LEU A  65     -33.541  -6.472 -46.905  1.00  0.00           H  
ATOM   1043 1HB  LEU A  65     -35.976  -7.602 -45.500  1.00  0.00           H  
ATOM   1044 2HB  LEU A  65     -34.633  -8.602 -46.062  1.00  0.00           H  
ATOM   1045  HG  LEU A  65     -34.394  -6.409 -43.995  1.00  0.00           H  
ATOM   1046 1HD1 LEU A  65     -34.258  -8.238 -42.387  1.00  0.00           H  
ATOM   1047 2HD1 LEU A  65     -35.832  -8.197 -43.214  1.00  0.00           H  
ATOM   1048 3HD1 LEU A  65     -34.612  -9.405 -43.682  1.00  0.00           H  
ATOM   1049 1HD2 LEU A  65     -32.218  -7.464 -43.541  1.00  0.00           H  
ATOM   1050 2HD2 LEU A  65     -32.492  -8.614 -44.872  1.00  0.00           H  
ATOM   1051 3HD2 LEU A  65     -32.305  -6.879 -45.220  1.00  0.00           H  
ATOM   1052  N   GLU A  66     -36.416  -6.957 -48.432  1.00  0.00           N  
ATOM   1053  CA  GLU A  66     -36.964  -7.460 -49.686  1.00  0.00           C  
ATOM   1054  C   GLU A  66     -36.407  -6.680 -50.871  1.00  0.00           C  
ATOM   1055  O   GLU A  66     -36.128  -7.259 -51.927  1.00  0.00           O  
ATOM   1056  CB  GLU A  66     -38.492  -7.374 -49.677  1.00  0.00           C  
ATOM   1057  CG  GLU A  66     -39.173  -8.382 -48.762  1.00  0.00           C  
ATOM   1058  CD  GLU A  66     -38.941  -9.806 -49.185  1.00  0.00           C  
ATOM   1059  OE1 GLU A  66     -39.059 -10.085 -50.353  1.00  0.00           O  
ATOM   1060  OE2 GLU A  66     -38.644 -10.615 -48.337  1.00  0.00           O1-
ATOM   1061  H   GLU A  66     -37.028  -6.483 -47.783  1.00  0.00           H  
ATOM   1062  HA  GLU A  66     -36.656  -8.499 -49.807  1.00  0.00           H  
ATOM   1063 1HB  GLU A  66     -38.798  -6.376 -49.362  1.00  0.00           H  
ATOM   1064 2HB  GLU A  66     -38.872  -7.529 -50.687  1.00  0.00           H  
ATOM   1065 1HG  GLU A  66     -38.795  -8.250 -47.748  1.00  0.00           H  
ATOM   1066 2HG  GLU A  66     -40.243  -8.181 -48.750  1.00  0.00           H  
ATOM   1067  N   LEU A  67     -36.245  -5.365 -50.711  1.00  0.00           N  
ATOM   1068  CA  LEU A  67     -35.702  -4.538 -51.785  1.00  0.00           C  
ATOM   1069  C   LEU A  67     -34.233  -4.857 -52.034  1.00  0.00           C  
ATOM   1070  O   LEU A  67     -33.791  -4.953 -53.184  1.00  0.00           O  
ATOM   1071  CB  LEU A  67     -35.877  -3.060 -51.440  1.00  0.00           C  
ATOM   1072  CG  LEU A  67     -35.431  -2.043 -52.493  1.00  0.00           C  
ATOM   1073  CD1 LEU A  67     -36.240  -2.185 -53.774  1.00  0.00           C  
ATOM   1074  CD2 LEU A  67     -35.516  -0.623 -51.952  1.00  0.00           C  
ATOM   1075  H   LEU A  67     -36.501  -4.930 -49.837  1.00  0.00           H  
ATOM   1076  HA  LEU A  67     -36.252  -4.756 -52.700  1.00  0.00           H  
ATOM   1077 1HB  LEU A  67     -36.931  -2.872 -51.241  1.00  0.00           H  
ATOM   1078 2HB  LEU A  67     -35.314  -2.846 -50.531  1.00  0.00           H  
ATOM   1079  HG  LEU A  67     -34.400  -2.246 -52.782  1.00  0.00           H  
ATOM   1080 1HD1 LEU A  67     -35.900  -1.450 -54.503  1.00  0.00           H  
ATOM   1081 2HD1 LEU A  67     -36.104  -3.188 -54.181  1.00  0.00           H  
ATOM   1082 3HD1 LEU A  67     -37.295  -2.021 -53.559  1.00  0.00           H  
ATOM   1083 1HD2 LEU A  67     -35.193   0.079 -52.720  1.00  0.00           H  
ATOM   1084 2HD2 LEU A  67     -36.545  -0.402 -51.668  1.00  0.00           H  
ATOM   1085 3HD2 LEU A  67     -34.870  -0.528 -51.079  1.00  0.00           H  
ATOM   1086  N   ALA A  68     -33.457  -5.010 -50.959  1.00  0.00           N  
ATOM   1087  CA  ALA A  68     -32.047  -5.366 -51.096  1.00  0.00           C  
ATOM   1088  C   ALA A  68     -31.872  -6.738 -51.737  1.00  0.00           C  
ATOM   1089  O   ALA A  68     -30.933  -6.950 -52.513  1.00  0.00           O  
ATOM   1090  CB  ALA A  68     -31.363  -5.323 -49.731  1.00  0.00           C  
ATOM   1091  H   ALA A  68     -33.843  -4.878 -50.035  1.00  0.00           H  
ATOM   1092  HA  ALA A  68     -31.575  -4.636 -51.754  1.00  0.00           H  
ATOM   1093 1HB  ALA A  68     -30.312  -5.590 -49.842  1.00  0.00           H  
ATOM   1094 2HB  ALA A  68     -31.440  -4.317 -49.317  1.00  0.00           H  
ATOM   1095 3HB  ALA A  68     -31.847  -6.029 -49.059  1.00  0.00           H  
ATOM   1096  N   LYS A  69     -32.749  -7.688 -51.403  1.00  0.00           N  
ATOM   1097  CA  LYS A  69     -32.681  -9.017 -52.007  1.00  0.00           C  
ATOM   1098  C   LYS A  69     -32.824  -8.954 -53.523  1.00  0.00           C  
ATOM   1099  O   LYS A  69     -32.055  -9.582 -54.259  1.00  0.00           O  
ATOM   1100  CB  LYS A  69     -33.773  -9.912 -51.421  1.00  0.00           C  
ATOM   1101  CG  LYS A  69     -33.632 -11.379 -51.792  1.00  0.00           C  
ATOM   1102  CD  LYS A  69     -34.853 -12.178 -51.367  1.00  0.00           C  
ATOM   1103  CE  LYS A  69     -35.025 -12.188 -49.860  1.00  0.00           C  
ATOM   1104  NZ  LYS A  69     -36.027 -13.208 -49.439  1.00  0.00           N1+
ATOM   1105  H   LYS A  69     -33.471  -7.491 -50.725  1.00  0.00           H  
ATOM   1106  HA  LYS A  69     -31.708  -9.452 -51.778  1.00  0.00           H  
ATOM   1107 1HB  LYS A  69     -33.763  -9.834 -50.333  1.00  0.00           H  
ATOM   1108 2HB  LYS A  69     -34.749  -9.567 -51.764  1.00  0.00           H  
ATOM   1109 1HG  LYS A  69     -33.508 -11.470 -52.872  1.00  0.00           H  
ATOM   1110 2HG  LYS A  69     -32.750 -11.794 -51.306  1.00  0.00           H  
ATOM   1111 1HD  LYS A  69     -35.747 -11.747 -51.819  1.00  0.00           H  
ATOM   1112 2HD  LYS A  69     -34.752 -13.207 -51.713  1.00  0.00           H  
ATOM   1113 1HE  LYS A  69     -34.070 -12.407 -49.386  1.00  0.00           H  
ATOM   1114 2HE  LYS A  69     -35.355 -11.205 -49.525  1.00  0.00           H  
ATOM   1115 1HZ  LYS A  69     -36.122 -13.193 -48.433  1.00  0.00           H  
ATOM   1116 2HZ  LYS A  69     -36.920 -13.001 -49.864  1.00  0.00           H  
ATOM   1117 3HZ  LYS A  69     -35.719 -14.124 -49.733  1.00  0.00           H  
ATOM   1118  N   GLU A  70     -33.813  -8.201 -54.005  1.00  0.00           N  
ATOM   1119  CA  GLU A  70     -33.980  -8.004 -55.440  1.00  0.00           C  
ATOM   1120  C   GLU A  70     -32.847  -7.192 -56.060  1.00  0.00           C  
ATOM   1121  O   GLU A  70     -32.484  -7.428 -57.218  1.00  0.00           O  
ATOM   1122  CB  GLU A  70     -35.325  -7.332 -55.710  1.00  0.00           C  
ATOM   1123  CG  GLU A  70     -36.511  -8.200 -55.325  1.00  0.00           C  
ATOM   1124  CD  GLU A  70     -36.533  -9.518 -56.072  1.00  0.00           C  
ATOM   1125  OE1 GLU A  70     -36.405  -9.503 -57.314  1.00  0.00           O  
ATOM   1126  OE2 GLU A  70     -36.667 -10.571 -55.413  1.00  0.00           O1-
ATOM   1127  H   GLU A  70     -34.461  -7.758 -53.369  1.00  0.00           H  
ATOM   1128  HA  GLU A  70     -33.964  -8.979 -55.928  1.00  0.00           H  
ATOM   1129 1HB  GLU A  70     -35.383  -6.397 -55.153  1.00  0.00           H  
ATOM   1130 2HB  GLU A  70     -35.404  -7.087 -56.770  1.00  0.00           H  
ATOM   1131 1HG  GLU A  70     -36.469  -8.399 -54.255  1.00  0.00           H  
ATOM   1132 2HG  GLU A  70     -37.430  -7.652 -55.529  1.00  0.00           H  
ATOM   1133  N   ALA A  71     -32.276  -6.244 -55.315  1.00  0.00           N  
ATOM   1134  CA  ALA A  71     -31.107  -5.520 -55.807  1.00  0.00           C  
ATOM   1135  C   ALA A  71     -29.935  -6.456 -56.079  1.00  0.00           C  
ATOM   1136  O   ALA A  71     -29.201  -6.271 -57.058  1.00  0.00           O  
ATOM   1137  CB  ALA A  71     -30.708  -4.432 -54.811  1.00  0.00           C  
ATOM   1138  H   ALA A  71     -32.647  -6.017 -54.403  1.00  0.00           H  
ATOM   1139  HA  ALA A  71     -31.373  -5.054 -56.756  1.00  0.00           H  
ATOM   1140 1HB  ALA A  71     -29.835  -3.897 -55.186  1.00  0.00           H  
ATOM   1141 2HB  ALA A  71     -31.535  -3.733 -54.684  1.00  0.00           H  
ATOM   1142 3HB  ALA A  71     -30.468  -4.888 -53.851  1.00  0.00           H  
ATOM   1143  N   VAL A  72     -29.743  -7.468 -55.232  1.00  0.00           N  
ATOM   1144  CA  VAL A  72     -28.655  -8.416 -55.453  1.00  0.00           C  
ATOM   1145  C   VAL A  72     -28.925  -9.257 -56.696  1.00  0.00           C  
ATOM   1146  O   VAL A  72     -28.013  -9.525 -57.488  1.00  0.00           O  
ATOM   1147  CB  VAL A  72     -28.438  -9.288 -54.203  1.00  0.00           C  
ATOM   1148  CG1 VAL A  72     -27.438 -10.402 -54.489  1.00  0.00           C  
ATOM   1149  CG2 VAL A  72     -27.959  -8.430 -53.042  1.00  0.00           C  
ATOM   1150  H   VAL A  72     -30.346  -7.588 -54.430  1.00  0.00           H  
ATOM   1151  HA  VAL A  72     -27.741  -7.855 -55.650  1.00  0.00           H  
ATOM   1152  HB  VAL A  72     -29.381  -9.765 -53.936  1.00  0.00           H  
ATOM   1153 1HG1 VAL A  72     -27.300 -11.006 -53.592  1.00  0.00           H  
ATOM   1154 2HG1 VAL A  72     -27.816 -11.031 -55.295  1.00  0.00           H  
ATOM   1155 3HG1 VAL A  72     -26.483  -9.967 -54.783  1.00  0.00           H  
ATOM   1156 1HG2 VAL A  72     -27.810  -9.058 -52.163  1.00  0.00           H  
ATOM   1157 2HG2 VAL A  72     -27.018  -7.949 -53.309  1.00  0.00           H  
ATOM   1158 3HG2 VAL A  72     -28.707  -7.668 -52.820  1.00  0.00           H  
ATOM   1159  N   LYS A  73     -30.178  -9.681 -56.894  1.00  0.00           N  
ATOM   1160  CA  LYS A  73     -30.507 -10.453 -58.088  1.00  0.00           C  
ATOM   1161  C   LYS A  73     -30.188  -9.662 -59.352  1.00  0.00           C  
ATOM   1162  O   LYS A  73     -29.644 -10.211 -60.317  1.00  0.00           O  
ATOM   1163  CB  LYS A  73     -31.982 -10.860 -58.065  1.00  0.00           C  
ATOM   1164  CG  LYS A  73     -32.329 -11.900 -57.006  1.00  0.00           C  
ATOM   1165  CD  LYS A  73     -33.818 -12.221 -57.005  1.00  0.00           C  
ATOM   1166  CE  LYS A  73     -34.191 -13.133 -55.844  1.00  0.00           C  
ATOM   1167  NZ  LYS A  73     -35.664 -13.327 -55.725  1.00  0.00           N1+
ATOM   1168  H   LYS A  73     -30.907  -9.475 -56.225  1.00  0.00           H  
ATOM   1169  HA  LYS A  73     -29.895 -11.355 -58.097  1.00  0.00           H  
ATOM   1170 1HB  LYS A  73     -32.599  -9.979 -57.886  1.00  0.00           H  
ATOM   1171 2HB  LYS A  73     -32.263 -11.264 -59.038  1.00  0.00           H  
ATOM   1172 1HG  LYS A  73     -31.770 -12.817 -57.199  1.00  0.00           H  
ATOM   1173 2HG  LYS A  73     -32.048 -11.525 -56.022  1.00  0.00           H  
ATOM   1174 1HD  LYS A  73     -34.391 -11.296 -56.926  1.00  0.00           H  
ATOM   1175 2HD  LYS A  73     -34.085 -12.714 -57.940  1.00  0.00           H  
ATOM   1176 1HE  LYS A  73     -33.722 -14.106 -55.982  1.00  0.00           H  
ATOM   1177 2HE  LYS A  73     -33.821 -12.705 -54.912  1.00  0.00           H  
ATOM   1178 1HZ  LYS A  73     -35.862 -13.936 -54.944  1.00  0.00           H  
ATOM   1179 2HZ  LYS A  73     -36.111 -12.433 -55.576  1.00  0.00           H  
ATOM   1180 3HZ  LYS A  73     -36.019 -13.743 -56.574  1.00  0.00           H  
ATOM   1181  N   SER A  74     -30.532  -8.378 -59.370  1.00  0.00           N  
ATOM   1182  CA  SER A  74     -30.288  -7.558 -60.547  1.00  0.00           C  
ATOM   1183  C   SER A  74     -28.789  -7.358 -60.744  1.00  0.00           C  
ATOM   1184  O   SER A  74     -28.030  -7.227 -59.778  1.00  0.00           O  
ATOM   1185  CB  SER A  74     -30.981  -6.216 -60.410  1.00  0.00           C  
ATOM   1186  OG  SER A  74     -30.668  -5.376 -61.487  1.00  0.00           O  
ATOM   1187  H   SER A  74     -30.967  -7.959 -58.560  1.00  0.00           H  
ATOM   1188  HA  SER A  74     -30.689  -8.076 -61.419  1.00  0.00           H  
ATOM   1189 1HB  SER A  74     -32.060  -6.367 -60.365  1.00  0.00           H  
ATOM   1190 2HB  SER A  74     -30.678  -5.744 -59.477  1.00  0.00           H  
ATOM   1191  HG  SER A  74     -31.148  -4.559 -61.334  1.00  0.00           H  
ATOM   1192  N   THR A  75     -28.361  -7.337 -62.003  1.00  0.00           N  
ATOM   1193  CA  THR A  75     -26.973  -7.069 -62.361  1.00  0.00           C  
ATOM   1194  C   THR A  75     -26.775  -5.662 -62.914  1.00  0.00           C  
ATOM   1195  O   THR A  75     -25.667  -5.325 -63.350  1.00  0.00           O  
ATOM   1196  CB  THR A  75     -26.469  -8.097 -63.391  1.00  0.00           C  
ATOM   1197  CG2 THR A  75     -26.566  -9.507 -62.829  1.00  0.00           C  
ATOM   1198  OG1 THR A  75     -27.256  -8.007 -64.586  1.00  0.00           O  
ATOM   1199  H   THR A  75     -29.032  -7.515 -62.736  1.00  0.00           H  
ATOM   1200  HA  THR A  75     -26.365  -7.131 -61.459  1.00  0.00           H  
ATOM   1201  HB  THR A  75     -25.429  -7.882 -63.640  1.00  0.00           H  
ATOM   1202  HG1 THR A  75     -26.956  -7.261 -65.110  1.00  0.00           H  
ATOM   1203 1HG2 THR A  75     -26.205 -10.220 -63.570  1.00  0.00           H  
ATOM   1204 2HG2 THR A  75     -25.960  -9.582 -61.926  1.00  0.00           H  
ATOM   1205 3HG2 THR A  75     -27.605  -9.731 -62.587  1.00  0.00           H  
ATOM   1206  N   ASP A  76     -27.817  -4.834 -62.897  1.00  0.00           N  
ATOM   1207  CA  ASP A  76     -27.766  -3.474 -63.430  1.00  0.00           C  
ATOM   1208  C   ASP A  76     -27.215  -2.556 -62.341  1.00  0.00           C  
ATOM   1209  O   ASP A  76     -27.854  -2.361 -61.301  1.00  0.00           O  
ATOM   1210  CB  ASP A  76     -29.158  -3.040 -63.893  1.00  0.00           C  
ATOM   1211  CG  ASP A  76     -29.160  -1.696 -64.613  1.00  0.00           C  
ATOM   1212  OD1 ASP A  76     -28.245  -0.876 -64.392  1.00  0.00           O  
ATOM   1213  OD2 ASP A  76     -30.091  -1.462 -65.413  1.00  0.00           O1-
ATOM   1214  H   ASP A  76     -28.679  -5.172 -62.494  1.00  0.00           H  
ATOM   1215  HA  ASP A  76     -27.090  -3.463 -64.286  1.00  0.00           H  
ATOM   1216 1HB  ASP A  76     -29.569  -3.793 -64.565  1.00  0.00           H  
ATOM   1217 2HB  ASP A  76     -29.823  -2.972 -63.031  1.00  0.00           H  
ATOM   1218  N   SER A  77     -26.022  -2.000 -62.582  1.00  0.00           N  
ATOM   1219  CA  SER A  77     -25.357  -1.172 -61.576  1.00  0.00           C  
ATOM   1220  C   SER A  77     -26.155   0.084 -61.249  1.00  0.00           C  
ATOM   1221  O   SER A  77     -26.005   0.644 -60.157  1.00  0.00           O  
ATOM   1222  CB  SER A  77     -23.974  -0.783 -62.059  1.00  0.00           C  
ATOM   1223  OG  SER A  77     -24.050   0.042 -63.189  1.00  0.00           O  
ATOM   1224  H   SER A  77     -25.569  -2.152 -63.472  1.00  0.00           H  
ATOM   1225  HA  SER A  77     -25.274  -1.748 -60.654  1.00  0.00           H  
ATOM   1226 1HB  SER A  77     -23.442  -0.265 -61.262  1.00  0.00           H  
ATOM   1227 2HB  SER A  77     -23.407  -1.682 -62.300  1.00  0.00           H  
ATOM   1228  HG  SER A  77     -23.143   0.254 -63.424  1.00  0.00           H  
ATOM   1229  N   GLU A  78     -26.991   0.550 -62.178  1.00  0.00           N  
ATOM   1230  CA  GLU A  78     -27.803   1.736 -61.915  1.00  0.00           C  
ATOM   1231  C   GLU A  78     -28.942   1.419 -60.951  1.00  0.00           C  
ATOM   1232  O   GLU A  78     -29.338   2.272 -60.148  1.00  0.00           O  
ATOM   1233  CB  GLU A  78     -28.339   2.316 -63.225  1.00  0.00           C  
ATOM   1234  CG  GLU A  78     -27.250   2.829 -64.159  1.00  0.00           C  
ATOM   1235  CD  GLU A  78     -26.414   3.932 -63.529  1.00  0.00           C  
ATOM   1236  OE1 GLU A  78     -26.998   4.948 -63.094  1.00  0.00           O  
ATOM   1237  OE2 GLU A  78     -25.175   3.780 -63.462  1.00  0.00           O1-
ATOM   1238  H   GLU A  78     -27.071   0.088 -63.073  1.00  0.00           H  
ATOM   1239  HA  GLU A  78     -27.175   2.485 -61.432  1.00  0.00           H  
ATOM   1240 1HB  GLU A  78     -28.910   1.553 -63.754  1.00  0.00           H  
ATOM   1241 2HB  GLU A  78     -29.018   3.140 -63.007  1.00  0.00           H  
ATOM   1242 1HG  GLU A  78     -26.597   1.999 -64.429  1.00  0.00           H  
ATOM   1243 2HG  GLU A  78     -27.713   3.202 -65.071  1.00  0.00           H  
ATOM   1244  N   ALA A  79     -29.485   0.200 -61.024  1.00  0.00           N  
ATOM   1245  CA  ALA A  79     -30.508  -0.227 -60.071  1.00  0.00           C  
ATOM   1246  C   ALA A  79     -29.940  -0.342 -58.661  1.00  0.00           C  
ATOM   1247  O   ALA A  79     -30.642  -0.074 -57.678  1.00  0.00           O  
ATOM   1248  CB  ALA A  79     -31.119  -1.555 -60.517  1.00  0.00           C  
ATOM   1249  H   ALA A  79     -29.188  -0.440 -61.747  1.00  0.00           H  
ATOM   1250  HA  ALA A  79     -31.288   0.533 -60.049  1.00  0.00           H  
ATOM   1251 1HB  ALA A  79     -31.879  -1.864 -59.800  1.00  0.00           H  
ATOM   1252 2HB  ALA A  79     -31.575  -1.434 -61.500  1.00  0.00           H  
ATOM   1253 3HB  ALA A  79     -30.340  -2.314 -60.569  1.00  0.00           H  
ATOM   1254  N   LEU A  80     -28.674  -0.753 -58.539  1.00  0.00           N  
ATOM   1255  CA  LEU A  80     -28.031  -0.796 -57.228  1.00  0.00           C  
ATOM   1256  C   LEU A  80     -27.923   0.602 -56.633  1.00  0.00           C  
ATOM   1257  O   LEU A  80     -28.108   0.790 -55.426  1.00  0.00           O  
ATOM   1258  CB  LEU A  80     -26.636  -1.423 -57.339  1.00  0.00           C  
ATOM   1259  CG  LEU A  80     -26.604  -2.922 -57.664  1.00  0.00           C  
ATOM   1260  CD1 LEU A  80     -25.173  -3.346 -57.967  1.00  0.00           C  
ATOM   1261  CD2 LEU A  80     -27.170  -3.708 -56.491  1.00  0.00           C  
ATOM   1262  H   LEU A  80     -28.150  -1.038 -59.354  1.00  0.00           H  
ATOM   1263  HA  LEU A  80     -28.646  -1.399 -56.561  1.00  0.00           H  
ATOM   1264 1HB  LEU A  80     -26.082  -0.904 -58.120  1.00  0.00           H  
ATOM   1265 2HB  LEU A  80     -26.113  -1.278 -56.394  1.00  0.00           H  
ATOM   1266  HG  LEU A  80     -27.204  -3.115 -58.554  1.00  0.00           H  
ATOM   1267 1HD1 LEU A  80     -25.151  -4.411 -58.199  1.00  0.00           H  
ATOM   1268 2HD1 LEU A  80     -24.800  -2.782 -58.822  1.00  0.00           H  
ATOM   1269 3HD1 LEU A  80     -24.544  -3.150 -57.100  1.00  0.00           H  
ATOM   1270 1HD2 LEU A  80     -27.148  -4.774 -56.722  1.00  0.00           H  
ATOM   1271 2HD2 LEU A  80     -26.570  -3.518 -55.601  1.00  0.00           H  
ATOM   1272 3HD2 LEU A  80     -28.199  -3.398 -56.308  1.00  0.00           H  
ATOM   1273  N   LYS A  81     -27.627   1.594 -57.475  1.00  0.00           N  
ATOM   1274  CA  LYS A  81     -27.560   2.980 -57.021  1.00  0.00           C  
ATOM   1275  C   LYS A  81     -28.917   3.449 -56.517  1.00  0.00           C  
ATOM   1276  O   LYS A  81     -29.007   4.135 -55.492  1.00  0.00           O  
ATOM   1277  CB  LYS A  81     -27.081   3.878 -58.161  1.00  0.00           C  
ATOM   1278  CG  LYS A  81     -25.621   3.702 -58.534  1.00  0.00           C  
ATOM   1279  CD  LYS A  81     -25.276   4.555 -59.742  1.00  0.00           C  
ATOM   1280  CE  LYS A  81     -23.833   4.361 -60.166  1.00  0.00           C  
ATOM   1281  NZ  LYS A  81     -23.551   5.064 -61.448  1.00  0.00           N1+
ATOM   1282  H   LYS A  81     -27.446   1.386 -58.447  1.00  0.00           H  
ATOM   1283  HA  LYS A  81     -26.846   3.040 -56.199  1.00  0.00           H  
ATOM   1284 1HB  LYS A  81     -27.677   3.684 -59.053  1.00  0.00           H  
ATOM   1285 2HB  LYS A  81     -27.230   4.923 -57.889  1.00  0.00           H  
ATOM   1286 1HG  LYS A  81     -24.992   3.994 -57.692  1.00  0.00           H  
ATOM   1287 2HG  LYS A  81     -25.428   2.654 -58.763  1.00  0.00           H  
ATOM   1288 1HD  LYS A  81     -25.928   4.288 -60.574  1.00  0.00           H  
ATOM   1289 2HD  LYS A  81     -25.434   5.606 -59.502  1.00  0.00           H  
ATOM   1290 1HE  LYS A  81     -23.172   4.747 -59.392  1.00  0.00           H  
ATOM   1291 2HE  LYS A  81     -23.630   3.297 -60.289  1.00  0.00           H  
ATOM   1292 1HZ  LYS A  81     -22.585   4.918 -61.707  1.00  0.00           H  
ATOM   1293 2HZ  LYS A  81     -24.153   4.699 -62.173  1.00  0.00           H  
ATOM   1294 3HZ  LYS A  81     -23.723   6.053 -61.335  1.00  0.00           H  
ATOM   1295  N   VAL A  82     -29.980   3.106 -57.243  1.00  0.00           N  
ATOM   1296  CA  VAL A  82     -31.334   3.490 -56.850  1.00  0.00           C  
ATOM   1297  C   VAL A  82     -31.684   2.915 -55.483  1.00  0.00           C  
ATOM   1298  O   VAL A  82     -32.196   3.622 -54.607  1.00  0.00           O  
ATOM   1299  CB  VAL A  82     -32.357   2.997 -57.890  1.00  0.00           C  
ATOM   1300  CG1 VAL A  82     -33.773   3.142 -57.354  1.00  0.00           C  
ATOM   1301  CG2 VAL A  82     -32.190   3.771 -59.189  1.00  0.00           C  
ATOM   1302  H   VAL A  82     -29.847   2.567 -58.087  1.00  0.00           H  
ATOM   1303  HA  VAL A  82     -31.374   4.577 -56.763  1.00  0.00           H  
ATOM   1304  HB  VAL A  82     -32.190   1.935 -58.075  1.00  0.00           H  
ATOM   1305 1HG1 VAL A  82     -34.484   2.788 -58.102  1.00  0.00           H  
ATOM   1306 2HG1 VAL A  82     -33.881   2.551 -56.445  1.00  0.00           H  
ATOM   1307 3HG1 VAL A  82     -33.973   4.190 -57.133  1.00  0.00           H  
ATOM   1308 1HG2 VAL A  82     -32.916   3.416 -59.920  1.00  0.00           H  
ATOM   1309 2HG2 VAL A  82     -32.351   4.833 -59.002  1.00  0.00           H  
ATOM   1310 3HG2 VAL A  82     -31.182   3.619 -59.576  1.00  0.00           H  
ATOM   1311  N   VAL A  83     -31.415   1.623 -55.278  1.00  0.00           N  
ATOM   1312  CA  VAL A  83     -31.768   0.997 -54.006  1.00  0.00           C  
ATOM   1313  C   VAL A  83     -30.889   1.531 -52.882  1.00  0.00           C  
ATOM   1314  O   VAL A  83     -31.369   1.783 -51.770  1.00  0.00           O  
ATOM   1315  CB  VAL A  83     -31.668  -0.535 -54.126  1.00  0.00           C  
ATOM   1316  CG1 VAL A  83     -31.806  -1.193 -52.764  1.00  0.00           C  
ATOM   1317  CG2 VAL A  83     -32.719  -1.061 -55.088  1.00  0.00           C  
ATOM   1318  H   VAL A  83     -30.969   1.066 -55.993  1.00  0.00           H  
ATOM   1319  HA  VAL A  83     -32.796   1.266 -53.761  1.00  0.00           H  
ATOM   1320  HB  VAL A  83     -30.677  -0.798 -54.498  1.00  0.00           H  
ATOM   1321 1HG1 VAL A  83     -31.732  -2.275 -52.873  1.00  0.00           H  
ATOM   1322 2HG1 VAL A  83     -31.011  -0.840 -52.108  1.00  0.00           H  
ATOM   1323 3HG1 VAL A  83     -32.774  -0.937 -52.333  1.00  0.00           H  
ATOM   1324 1HG2 VAL A  83     -32.635  -2.144 -55.163  1.00  0.00           H  
ATOM   1325 2HG2 VAL A  83     -33.712  -0.798 -54.722  1.00  0.00           H  
ATOM   1326 3HG2 VAL A  83     -32.567  -0.617 -56.072  1.00  0.00           H  
ATOM   1327  N   GLU A  84     -29.590   1.707 -53.150  1.00  0.00           N  
ATOM   1328  CA  GLU A  84     -28.685   2.266 -52.148  1.00  0.00           C  
ATOM   1329  C   GLU A  84     -29.204   3.606 -51.638  1.00  0.00           C  
ATOM   1330  O   GLU A  84     -29.211   3.870 -50.431  1.00  0.00           O  
ATOM   1331  CB  GLU A  84     -27.280   2.439 -52.730  1.00  0.00           C  
ATOM   1332  CG  GLU A  84     -26.263   3.017 -51.757  1.00  0.00           C  
ATOM   1333  CD  GLU A  84     -24.908   3.217 -52.377  1.00  0.00           C  
ATOM   1334  OE1 GLU A  84     -24.640   2.606 -53.384  1.00  0.00           O  
ATOM   1335  OE2 GLU A  84     -24.139   3.981 -51.842  1.00  0.00           O1-
ATOM   1336  H   GLU A  84     -29.224   1.452 -54.057  1.00  0.00           H  
ATOM   1337  HA  GLU A  84     -28.644   1.583 -51.300  1.00  0.00           H  
ATOM   1338 1HB  GLU A  84     -26.906   1.473 -53.070  1.00  0.00           H  
ATOM   1339 2HB  GLU A  84     -27.324   3.096 -53.599  1.00  0.00           H  
ATOM   1340 1HG  GLU A  84     -26.629   3.978 -51.394  1.00  0.00           H  
ATOM   1341 2HG  GLU A  84     -26.172   2.348 -50.903  1.00  0.00           H  
ATOM   1342  N   LEU A  85     -29.638   4.466 -52.561  1.00  0.00           N  
ATOM   1343  CA  LEU A  85     -30.197   5.763 -52.192  1.00  0.00           C  
ATOM   1344  C   LEU A  85     -31.493   5.608 -51.405  1.00  0.00           C  
ATOM   1345  O   LEU A  85     -31.715   6.315 -50.415  1.00  0.00           O  
ATOM   1346  CB  LEU A  85     -30.453   6.605 -53.448  1.00  0.00           C  
ATOM   1347  CG  LEU A  85     -29.201   7.128 -54.165  1.00  0.00           C  
ATOM   1348  CD1 LEU A  85     -29.595   7.707 -55.517  1.00  0.00           C  
ATOM   1349  CD2 LEU A  85     -28.521   8.176 -53.298  1.00  0.00           C  
ATOM   1350  H   LEU A  85     -29.579   4.216 -53.538  1.00  0.00           H  
ATOM   1351  HA  LEU A  85     -29.485   6.274 -51.544  1.00  0.00           H  
ATOM   1352 1HB  LEU A  85     -31.015   6.003 -54.160  1.00  0.00           H  
ATOM   1353 2HB  LEU A  85     -31.061   7.466 -53.171  1.00  0.00           H  
ATOM   1354  HG  LEU A  85     -28.512   6.302 -54.344  1.00  0.00           H  
ATOM   1355 1HD1 LEU A  85     -28.706   8.078 -56.027  1.00  0.00           H  
ATOM   1356 2HD1 LEU A  85     -30.062   6.930 -56.124  1.00  0.00           H  
ATOM   1357 3HD1 LEU A  85     -30.298   8.526 -55.371  1.00  0.00           H  
ATOM   1358 1HD2 LEU A  85     -27.631   8.548 -53.807  1.00  0.00           H  
ATOM   1359 2HD2 LEU A  85     -29.208   9.003 -53.120  1.00  0.00           H  
ATOM   1360 3HD2 LEU A  85     -28.234   7.731 -52.345  1.00  0.00           H  
ATOM   1361  N   ALA A  86     -32.372   4.701 -51.845  1.00  0.00           N  
ATOM   1362  CA  ALA A  86     -33.639   4.483 -51.149  1.00  0.00           C  
ATOM   1363  C   ALA A  86     -33.407   4.017 -49.717  1.00  0.00           C  
ATOM   1364  O   ALA A  86     -34.096   4.454 -48.788  1.00  0.00           O  
ATOM   1365  CB  ALA A  86     -34.490   3.468 -51.913  1.00  0.00           C  
ATOM   1366  H   ALA A  86     -32.164   4.156 -52.669  1.00  0.00           H  
ATOM   1367  HA  ALA A  86     -34.171   5.434 -51.108  1.00  0.00           H  
ATOM   1368 1HB  ALA A  86     -35.432   3.312 -51.386  1.00  0.00           H  
ATOM   1369 2HB  ALA A  86     -34.693   3.844 -52.915  1.00  0.00           H  
ATOM   1370 3HB  ALA A  86     -33.954   2.523 -51.982  1.00  0.00           H  
ATOM   1371  N   LEU A  87     -32.445   3.113 -49.526  1.00  0.00           N  
ATOM   1372  CA  LEU A  87     -32.122   2.643 -48.182  1.00  0.00           C  
ATOM   1373  C   LEU A  87     -31.470   3.746 -47.356  1.00  0.00           C  
ATOM   1374  O   LEU A  87     -31.712   3.847 -46.147  1.00  0.00           O  
ATOM   1375  CB  LEU A  87     -31.187   1.429 -48.255  1.00  0.00           C  
ATOM   1376  CG  LEU A  87     -31.772   0.178 -48.923  1.00  0.00           C  
ATOM   1377  CD1 LEU A  87     -30.684  -0.879 -49.063  1.00  0.00           C  
ATOM   1378  CD2 LEU A  87     -32.936  -0.343 -48.094  1.00  0.00           C  
ATOM   1379  H   LEU A  87     -31.930   2.745 -50.313  1.00  0.00           H  
ATOM   1380  HA  LEU A  87     -33.048   2.364 -47.682  1.00  0.00           H  
ATOM   1381 1HB  LEU A  87     -30.293   1.712 -48.808  1.00  0.00           H  
ATOM   1382 2HB  LEU A  87     -30.891   1.157 -47.242  1.00  0.00           H  
ATOM   1383  HG  LEU A  87     -32.123   0.430 -49.924  1.00  0.00           H  
ATOM   1384 1HD1 LEU A  87     -31.100  -1.768 -49.538  1.00  0.00           H  
ATOM   1385 2HD1 LEU A  87     -29.873  -0.487 -49.677  1.00  0.00           H  
ATOM   1386 3HD1 LEU A  87     -30.301  -1.139 -48.077  1.00  0.00           H  
ATOM   1387 1HD2 LEU A  87     -33.353  -1.232 -48.569  1.00  0.00           H  
ATOM   1388 2HD2 LEU A  87     -32.586  -0.596 -47.093  1.00  0.00           H  
ATOM   1389 3HD2 LEU A  87     -33.706   0.426 -48.024  1.00  0.00           H  
ATOM   1390  N   LYS A  88     -30.645   4.583 -47.992  1.00  0.00           N  
ATOM   1391  CA  LYS A  88     -30.034   5.705 -47.286  1.00  0.00           C  
ATOM   1392  C   LYS A  88     -31.091   6.706 -46.836  1.00  0.00           C  
ATOM   1393  O   LYS A  88     -30.968   7.305 -45.762  1.00  0.00           O  
ATOM   1394  CB  LYS A  88     -28.996   6.397 -48.172  1.00  0.00           C  
ATOM   1395  CG  LYS A  88     -28.291   7.575 -47.512  1.00  0.00           C  
ATOM   1396  CD  LYS A  88     -27.416   7.117 -46.355  1.00  0.00           C  
ATOM   1397  CE  LYS A  88     -26.566   8.259 -45.817  1.00  0.00           C  
ATOM   1398  NZ  LYS A  88     -25.719   7.830 -44.671  1.00  0.00           N1+
ATOM   1399  H   LYS A  88     -30.437   4.445 -48.971  1.00  0.00           H  
ATOM   1400  HA  LYS A  88     -29.543   5.324 -46.390  1.00  0.00           H  
ATOM   1401 1HB  LYS A  88     -28.235   5.677 -48.472  1.00  0.00           H  
ATOM   1402 2HB  LYS A  88     -29.478   6.762 -49.080  1.00  0.00           H  
ATOM   1403 1HG  LYS A  88     -27.668   8.085 -48.248  1.00  0.00           H  
ATOM   1404 2HG  LYS A  88     -29.033   8.280 -47.138  1.00  0.00           H  
ATOM   1405 1HD  LYS A  88     -28.046   6.734 -45.551  1.00  0.00           H  
ATOM   1406 2HD  LYS A  88     -26.759   6.315 -46.691  1.00  0.00           H  
ATOM   1407 1HE  LYS A  88     -25.921   8.636 -46.609  1.00  0.00           H  
ATOM   1408 2HE  LYS A  88     -27.214   9.071 -45.488  1.00  0.00           H  
ATOM   1409 1HZ  LYS A  88     -25.172   8.614 -44.344  1.00  0.00           H  
ATOM   1410 2HZ  LYS A  88     -26.309   7.495 -43.922  1.00  0.00           H  
ATOM   1411 3HZ  LYS A  88     -25.100   7.090 -44.968  1.00  0.00           H  
ATOM   1412  N   ILE A  89     -32.126   6.915 -47.655  1.00  0.00           N  
ATOM   1413  CA  ILE A  89     -33.217   7.807 -47.268  1.00  0.00           C  
ATOM   1414  C   ILE A  89     -33.943   7.253 -46.051  1.00  0.00           C  
ATOM   1415  O   ILE A  89     -34.330   8.003 -45.146  1.00  0.00           O  
ATOM   1416  CB  ILE A  89     -34.216   8.000 -48.424  1.00  0.00           C  
ATOM   1417  CG1 ILE A  89     -33.586   8.837 -49.540  1.00  0.00           C  
ATOM   1418  CG2 ILE A  89     -35.493   8.655 -47.919  1.00  0.00           C  
ATOM   1419  CD1 ILE A  89     -34.346   8.784 -50.846  1.00  0.00           C  
ATOM   1420  H   ILE A  89     -32.161   6.455 -48.554  1.00  0.00           H  
ATOM   1421  HA  ILE A  89     -32.792   8.762 -46.965  1.00  0.00           H  
ATOM   1422  HB  ILE A  89     -34.463   7.031 -48.857  1.00  0.00           H  
ATOM   1423 1HG1 ILE A  89     -33.524   9.877 -49.224  1.00  0.00           H  
ATOM   1424 2HG1 ILE A  89     -32.569   8.491 -49.724  1.00  0.00           H  
ATOM   1425 1HG2 ILE A  89     -36.188   8.784 -48.749  1.00  0.00           H  
ATOM   1426 2HG2 ILE A  89     -35.950   8.022 -47.159  1.00  0.00           H  
ATOM   1427 3HG2 ILE A  89     -35.257   9.628 -47.488  1.00  0.00           H  
ATOM   1428 1HD1 ILE A  89     -33.838   9.400 -51.588  1.00  0.00           H  
ATOM   1429 2HD1 ILE A  89     -34.390   7.753 -51.200  1.00  0.00           H  
ATOM   1430 3HD1 ILE A  89     -35.357   9.159 -50.694  1.00  0.00           H  
ATOM   1431  N   VAL A  90     -34.162   5.934 -46.017  1.00  0.00           N  
ATOM   1432  CA  VAL A  90     -34.802   5.338 -44.850  1.00  0.00           C  
ATOM   1433  C   VAL A  90     -33.959   5.626 -43.618  1.00  0.00           C  
ATOM   1434  O   VAL A  90     -34.480   5.984 -42.555  1.00  0.00           O  
ATOM   1435  CB  VAL A  90     -34.963   3.816 -45.028  1.00  0.00           C  
ATOM   1436  CG1 VAL A  90     -35.443   3.177 -43.734  1.00  0.00           C  
ATOM   1437  CG2 VAL A  90     -35.931   3.528 -46.164  1.00  0.00           C  
ATOM   1438  H   VAL A  90     -33.891   5.339 -46.787  1.00  0.00           H  
ATOM   1439  HA  VAL A  90     -35.782   5.798 -44.720  1.00  0.00           H  
ATOM   1440  HB  VAL A  90     -33.990   3.382 -45.259  1.00  0.00           H  
ATOM   1441 1HG1 VAL A  90     -35.551   2.101 -43.878  1.00  0.00           H  
ATOM   1442 2HG1 VAL A  90     -34.717   3.365 -42.943  1.00  0.00           H  
ATOM   1443 3HG1 VAL A  90     -36.406   3.603 -43.453  1.00  0.00           H  
ATOM   1444 1HG2 VAL A  90     -36.040   2.450 -46.285  1.00  0.00           H  
ATOM   1445 2HG2 VAL A  90     -36.902   3.967 -45.935  1.00  0.00           H  
ATOM   1446 3HG2 VAL A  90     -35.547   3.959 -47.089  1.00  0.00           H  
ATOM   1447  N   GLN A  91     -32.640   5.477 -43.751  1.00  0.00           N  
ATOM   1448  CA  GLN A  91     -31.716   5.786 -42.666  1.00  0.00           C  
ATOM   1449  C   GLN A  91     -31.695   7.282 -42.372  1.00  0.00           C  
ATOM   1450  O   GLN A  91     -31.576   7.693 -41.211  1.00  0.00           O  
ATOM   1451  CB  GLN A  91     -30.305   5.300 -43.010  1.00  0.00           C  
ATOM   1452  CG  GLN A  91     -29.289   5.501 -41.898  1.00  0.00           C  
ATOM   1453  CD  GLN A  91     -27.935   4.907 -42.237  1.00  0.00           C  
ATOM   1454  NE2 GLN A  91     -26.929   5.235 -41.434  1.00  0.00           N  
ATOM   1455  OE1 GLN A  91     -27.794   4.162 -43.211  1.00  0.00           O  
ATOM   1456  H   GLN A  91     -32.273   5.139 -44.629  1.00  0.00           H  
ATOM   1457  HA  GLN A  91     -32.055   5.275 -41.766  1.00  0.00           H  
ATOM   1458 1HB  GLN A  91     -30.335   4.238 -43.251  1.00  0.00           H  
ATOM   1459 2HB  GLN A  91     -29.944   5.826 -43.894  1.00  0.00           H  
ATOM   1460 1HG  GLN A  91     -29.161   6.570 -41.726  1.00  0.00           H  
ATOM   1461 2HG  GLN A  91     -29.657   5.018 -40.993  1.00  0.00           H  
ATOM   1462 1HE2 GLN A  91     -26.012   4.873 -41.608  1.00  0.00           H  
ATOM   1463 2HE2 GLN A  91     -27.087   5.842 -40.656  1.00  0.00           H  
ATOM   1464  N   GLN A  92     -31.806   8.113 -43.415  1.00  0.00           N  
ATOM   1465  CA  GLN A  92     -31.791   9.562 -43.228  1.00  0.00           C  
ATOM   1466  C   GLN A  92     -33.044  10.049 -42.511  1.00  0.00           C  
ATOM   1467  O   GLN A  92     -32.970  10.948 -41.665  1.00  0.00           O  
ATOM   1468  CB  GLN A  92     -31.654  10.254 -44.584  1.00  0.00           C  
ATOM   1469  CG  GLN A  92     -31.500  11.764 -44.532  1.00  0.00           C  
ATOM   1470  CD  GLN A  92     -30.191  12.188 -43.908  1.00  0.00           C  
ATOM   1471  NE2 GLN A  92     -30.262  12.783 -42.722  1.00  0.00           N  
ATOM   1472  OE1 GLN A  92     -29.123  11.983 -44.486  1.00  0.00           O  
ATOM   1473  H   GLN A  92     -31.903   7.738 -44.348  1.00  0.00           H  
ATOM   1474  HA  GLN A  92     -30.932   9.822 -42.608  1.00  0.00           H  
ATOM   1475 1HB  GLN A  92     -30.786   9.857 -45.110  1.00  0.00           H  
ATOM   1476 2HB  GLN A  92     -32.532  10.038 -45.193  1.00  0.00           H  
ATOM   1477 1HG  GLN A  92     -31.539  12.158 -45.547  1.00  0.00           H  
ATOM   1478 2HG  GLN A  92     -32.313  12.181 -43.937  1.00  0.00           H  
ATOM   1479 1HE2 GLN A  92     -29.426  13.085 -42.262  1.00  0.00           H  
ATOM   1480 2HE2 GLN A  92     -31.151  12.929 -42.288  1.00  0.00           H  
ATOM   1481  N   LEU A  93     -34.202   9.470 -42.828  1.00  0.00           N  
ATOM   1482  CA  LEU A  93     -35.486   9.920 -42.291  1.00  0.00           C  
ATOM   1483  C   LEU A  93     -36.254   8.716 -41.761  1.00  0.00           C  
ATOM   1484  O   LEU A  93     -37.256   8.293 -42.351  1.00  0.00           O  
ATOM   1485  CB  LEU A  93     -36.301  10.665 -43.351  1.00  0.00           C  
ATOM   1486  CG  LEU A  93     -35.700  11.939 -43.945  1.00  0.00           C  
ATOM   1487  CD1 LEU A  93     -36.503  12.393 -45.151  1.00  0.00           C  
ATOM   1488  CD2 LEU A  93     -35.647  13.039 -42.900  1.00  0.00           C  
ATOM   1489  H   LEU A  93     -34.182   8.687 -43.466  1.00  0.00           H  
ATOM   1490  HA  LEU A  93     -35.294  10.603 -41.465  1.00  0.00           H  
ATOM   1491 1HB  LEU A  93     -36.486   9.990 -44.184  1.00  0.00           H  
ATOM   1492 2HB  LEU A  93     -37.260  10.946 -42.917  1.00  0.00           H  
ATOM   1493  HG  LEU A  93     -34.688  11.735 -44.295  1.00  0.00           H  
ATOM   1494 1HD1 LEU A  93     -36.061  13.301 -45.561  1.00  0.00           H  
ATOM   1495 2HD1 LEU A  93     -36.493  11.611 -45.910  1.00  0.00           H  
ATOM   1496 3HD1 LEU A  93     -37.530  12.595 -44.849  1.00  0.00           H  
ATOM   1497 1HD2 LEU A  93     -35.216  13.939 -43.340  1.00  0.00           H  
ATOM   1498 2HD2 LEU A  93     -36.656  13.255 -42.547  1.00  0.00           H  
ATOM   1499 3HD2 LEU A  93     -35.031  12.714 -42.061  1.00  0.00           H  
ATOM   1500  N   PRO A  94     -35.794   8.125 -40.658  1.00  0.00           N  
ATOM   1501  CA  PRO A  94     -36.460   6.928 -40.132  1.00  0.00           C  
ATOM   1502  C   PRO A  94     -37.918   7.202 -39.794  1.00  0.00           C  
ATOM   1503  O   PRO A  94     -38.261   8.261 -39.263  1.00  0.00           O  
ATOM   1504  CB  PRO A  94     -35.646   6.602 -38.876  1.00  0.00           C  
ATOM   1505  CG  PRO A  94     -34.301   7.182 -39.152  1.00  0.00           C  
ATOM   1506  CD  PRO A  94     -34.589   8.467 -39.881  1.00  0.00           C  
ATOM   1507  HA  PRO A  94     -36.392   6.119 -40.875  1.00  0.00           H  
ATOM   1508 1HB  PRO A  94     -36.128   7.044 -37.991  1.00  0.00           H  
ATOM   1509 2HB  PRO A  94     -35.618   5.514 -38.717  1.00  0.00           H  
ATOM   1510 1HG  PRO A  94     -33.756   7.342 -38.210  1.00  0.00           H  
ATOM   1511 2HG  PRO A  94     -33.701   6.480 -39.751  1.00  0.00           H  
ATOM   1512 1HD  PRO A  94     -34.785   9.267 -39.151  1.00  0.00           H  
ATOM   1513 2HD  PRO A  94     -33.732   8.726 -40.520  1.00  0.00           H  
ATOM   1514  N   ASP A  95     -38.780   6.241 -40.129  1.00  0.00           N  
ATOM   1515  CA  ASP A  95     -40.200   6.301 -39.778  1.00  0.00           C  
ATOM   1516  C   ASP A  95     -40.861   7.581 -40.295  1.00  0.00           C  
ATOM   1517  O   ASP A  95     -41.554   8.292 -39.565  1.00  0.00           O  
ATOM   1518  CB  ASP A  95     -40.390   6.154 -38.265  1.00  0.00           C  
ATOM   1519  CG  ASP A  95     -41.807   5.771 -37.887  1.00  0.00           C  
ATOM   1520  OD1 ASP A  95     -42.518   5.195 -38.739  1.00  0.00           O  
ATOM   1521  OD2 ASP A  95     -42.208   6.045 -36.736  1.00  0.00           O1-
ATOM   1522  H   ASP A  95     -38.434   5.445 -40.645  1.00  0.00           H  
ATOM   1523  HA  ASP A  95     -40.714   5.477 -40.274  1.00  0.00           H  
ATOM   1524 1HB  ASP A  95     -39.708   5.393 -37.885  1.00  0.00           H  
ATOM   1525 2HB  ASP A  95     -40.138   7.095 -37.774  1.00  0.00           H  
ATOM   1526  N   THR A  96     -40.640   7.875 -41.573  1.00  0.00           N  
ATOM   1527  CA  THR A  96     -41.281   9.000 -42.233  1.00  0.00           C  
ATOM   1528  C   THR A  96     -41.985   8.503 -43.488  1.00  0.00           C  
ATOM   1529  O   THR A  96     -41.742   7.393 -43.968  1.00  0.00           O  
ATOM   1530  CB  THR A  96     -40.267  10.102 -42.592  1.00  0.00           C  
ATOM   1531  CG2 THR A  96     -39.544  10.589 -41.346  1.00  0.00           C  
ATOM   1532  OG1 THR A  96     -39.308   9.587 -43.526  1.00  0.00           O  
ATOM   1533  H   THR A  96     -40.003   7.293 -42.099  1.00  0.00           H  
ATOM   1534  HA  THR A  96     -42.022   9.423 -41.554  1.00  0.00           H  
ATOM   1535  HB  THR A  96     -40.788  10.940 -43.054  1.00  0.00           H  
ATOM   1536  HG1 THR A  96     -38.643   9.081 -43.054  1.00  0.00           H  
ATOM   1537 1HG2 THR A  96     -38.831  11.367 -41.619  1.00  0.00           H  
ATOM   1538 2HG2 THR A  96     -40.269  10.992 -40.639  1.00  0.00           H  
ATOM   1539 3HG2 THR A  96     -39.012   9.757 -40.886  1.00  0.00           H  
ATOM   1540  N   GLU A  97     -42.870   9.347 -44.022  1.00  0.00           N  
ATOM   1541  CA  GLU A  97     -43.588   8.987 -45.239  1.00  0.00           C  
ATOM   1542  C   GLU A  97     -42.666   8.962 -46.447  1.00  0.00           C  
ATOM   1543  O   GLU A  97     -42.869   8.156 -47.363  1.00  0.00           O  
ATOM   1544  CB  GLU A  97     -44.746   9.954 -45.472  1.00  0.00           C  
ATOM   1545  CG  GLU A  97     -45.814   9.866 -44.405  1.00  0.00           C  
ATOM   1546  CD  GLU A  97     -46.433   8.488 -44.336  1.00  0.00           C  
ATOM   1547  OE1 GLU A  97     -46.862   7.979 -45.393  1.00  0.00           O  
ATOM   1548  OE2 GLU A  97     -46.479   7.906 -43.232  1.00  0.00           O1-
ATOM   1549  H   GLU A  97     -43.051  10.242 -43.590  1.00  0.00           H  
ATOM   1550  HA  GLU A  97     -43.990   7.980 -45.119  1.00  0.00           H  
ATOM   1551 1HB  GLU A  97     -44.366  10.976 -45.501  1.00  0.00           H  
ATOM   1552 2HB  GLU A  97     -45.203   9.748 -46.440  1.00  0.00           H  
ATOM   1553 1HG  GLU A  97     -45.371  10.110 -43.440  1.00  0.00           H  
ATOM   1554 2HG  GLU A  97     -46.586  10.605 -44.616  1.00  0.00           H  
ATOM   1555  N   LEU A  98     -41.665   9.843 -46.477  1.00  0.00           N  
ATOM   1556  CA  LEU A  98     -40.723   9.841 -47.587  1.00  0.00           C  
ATOM   1557  C   LEU A  98     -39.900   8.561 -47.604  1.00  0.00           C  
ATOM   1558  O   LEU A  98     -39.607   8.019 -48.675  1.00  0.00           O  
ATOM   1559  CB  LEU A  98     -39.807  11.062 -47.497  1.00  0.00           C  
ATOM   1560  CG  LEU A  98     -40.435  12.428 -47.773  1.00  0.00           C  
ATOM   1561  CD1 LEU A  98     -39.494  13.546 -47.353  1.00  0.00           C  
ATOM   1562  CD2 LEU A  98     -40.804  12.561 -49.240  1.00  0.00           C  
ATOM   1563  H   LEU A  98     -41.550  10.518 -45.735  1.00  0.00           H  
ATOM   1564  HA  LEU A  98     -41.286   9.891 -48.519  1.00  0.00           H  
ATOM   1565 1HB  LEU A  98     -39.383  11.105 -46.495  1.00  0.00           H  
ATOM   1566 2HB  LEU A  98     -38.991  10.938 -48.209  1.00  0.00           H  
ATOM   1567  HG  LEU A  98     -41.338  12.542 -47.172  1.00  0.00           H  
ATOM   1568 1HD1 LEU A  98     -39.959  14.510 -47.557  1.00  0.00           H  
ATOM   1569 2HD1 LEU A  98     -39.285  13.464 -46.286  1.00  0.00           H  
ATOM   1570 3HD1 LEU A  98     -38.562  13.467 -47.913  1.00  0.00           H  
ATOM   1571 1HD2 LEU A  98     -41.250  13.540 -49.416  1.00  0.00           H  
ATOM   1572 2HD2 LEU A  98     -39.907  12.456 -49.851  1.00  0.00           H  
ATOM   1573 3HD2 LEU A  98     -41.519  11.783 -49.508  1.00  0.00           H  
ATOM   1574  N   ALA A  99     -39.508   8.067 -46.427  1.00  0.00           N  
ATOM   1575  CA  ALA A  99     -38.813   6.784 -46.346  1.00  0.00           C  
ATOM   1576  C   ALA A  99     -39.668   5.635 -46.875  1.00  0.00           C  
ATOM   1577  O   ALA A  99     -39.174   4.768 -47.605  1.00  0.00           O  
ATOM   1578  CB  ALA A  99     -38.386   6.515 -44.903  1.00  0.00           C  
ATOM   1579  H   ALA A  99     -39.692   8.581 -45.577  1.00  0.00           H  
ATOM   1580  HA  ALA A  99     -37.926   6.839 -46.978  1.00  0.00           H  
ATOM   1581 1HB  ALA A  99     -37.868   5.558 -44.849  1.00  0.00           H  
ATOM   1582 2HB  ALA A  99     -37.718   7.309 -44.568  1.00  0.00           H  
ATOM   1583 3HB  ALA A  99     -39.266   6.488 -44.263  1.00  0.00           H  
ATOM   1584  N   LYS A 100     -40.950   5.598 -46.496  1.00  0.00           N  
ATOM   1585  CA  LYS A 100     -41.841   4.543 -46.977  1.00  0.00           C  
ATOM   1586  C   LYS A 100     -42.026   4.620 -48.488  1.00  0.00           C  
ATOM   1587  O   LYS A 100     -41.963   3.602 -49.188  1.00  0.00           O  
ATOM   1588  CB  LYS A 100     -43.198   4.628 -46.277  1.00  0.00           C  
ATOM   1589  CG  LYS A 100     -44.185   3.543 -46.687  1.00  0.00           C  
ATOM   1590  CD  LYS A 100     -45.468   3.627 -45.873  1.00  0.00           C  
ATOM   1591  CE  LYS A 100     -46.346   4.779 -46.340  1.00  0.00           C  
ATOM   1592  NZ  LYS A 100     -47.636   4.831 -45.601  1.00  0.00           N1+
ATOM   1593  H   LYS A 100     -41.315   6.304 -45.872  1.00  0.00           H  
ATOM   1594  HA  LYS A 100     -41.378   3.578 -46.768  1.00  0.00           H  
ATOM   1595 1HB  LYS A 100     -43.056   4.561 -45.198  1.00  0.00           H  
ATOM   1596 2HB  LYS A 100     -43.657   5.594 -46.488  1.00  0.00           H  
ATOM   1597 1HG  LYS A 100     -44.428   3.651 -47.745  1.00  0.00           H  
ATOM   1598 2HG  LYS A 100     -43.733   2.563 -46.535  1.00  0.00           H  
ATOM   1599 1HD  LYS A 100     -46.024   2.694 -45.973  1.00  0.00           H  
ATOM   1600 2HD  LYS A 100     -45.223   3.773 -44.821  1.00  0.00           H  
ATOM   1601 1HE  LYS A 100     -45.819   5.721 -46.193  1.00  0.00           H  
ATOM   1602 2HE  LYS A 100     -46.556   4.668 -47.404  1.00  0.00           H  
ATOM   1603 1HZ  LYS A 100     -48.188   5.607 -45.940  1.00  0.00           H  
ATOM   1604 2HZ  LYS A 100     -48.143   3.969 -45.746  1.00  0.00           H  
ATOM   1605 3HZ  LYS A 100     -47.455   4.953 -44.615  1.00  0.00           H  
ATOM   1606  N   GLU A 101     -42.290   5.822 -49.003  1.00  0.00           N  
ATOM   1607  CA  GLU A 101     -42.534   5.983 -50.431  1.00  0.00           C  
ATOM   1608  C   GLU A 101     -41.264   5.726 -51.237  1.00  0.00           C  
ATOM   1609  O   GLU A 101     -41.324   5.208 -52.357  1.00  0.00           O  
ATOM   1610  CB  GLU A 101     -43.064   7.388 -50.727  1.00  0.00           C  
ATOM   1611  CG  GLU A 101     -44.469   7.653 -50.206  1.00  0.00           C  
ATOM   1612  CD  GLU A 101     -45.508   6.781 -50.854  1.00  0.00           C  
ATOM   1613  OE1 GLU A 101     -45.203   6.165 -51.847  1.00  0.00           O  
ATOM   1614  OE2 GLU A 101     -46.608   6.730 -50.356  1.00  0.00           O1-
ATOM   1615  H   GLU A 101     -42.322   6.634 -48.403  1.00  0.00           H  
ATOM   1616  HA  GLU A 101     -43.268   5.239 -50.743  1.00  0.00           H  
ATOM   1617 1HB  GLU A 101     -42.398   8.129 -50.284  1.00  0.00           H  
ATOM   1618 2HB  GLU A 101     -43.070   7.556 -51.804  1.00  0.00           H  
ATOM   1619 1HG  GLU A 101     -44.485   7.479 -49.130  1.00  0.00           H  
ATOM   1620 2HG  GLU A 101     -44.719   8.699 -50.381  1.00  0.00           H  
ATOM   1621  N   ALA A 102     -40.103   6.090 -50.679  1.00  0.00           N  
ATOM   1622  CA  ALA A 102     -38.828   5.870 -51.362  1.00  0.00           C  
ATOM   1623  C   ALA A 102     -38.586   4.389 -51.622  1.00  0.00           C  
ATOM   1624  O   ALA A 102     -38.081   4.015 -52.686  1.00  0.00           O  
ATOM   1625  CB  ALA A 102     -37.676   6.461 -50.550  1.00  0.00           C  
ATOM   1626  H   ALA A 102     -40.105   6.526 -49.768  1.00  0.00           H  
ATOM   1627  HA  ALA A 102     -38.870   6.372 -52.328  1.00  0.00           H  
ATOM   1628 1HB  ALA A 102     -36.736   6.288 -51.073  1.00  0.00           H  
ATOM   1629 2HB  ALA A 102     -37.831   7.533 -50.426  1.00  0.00           H  
ATOM   1630 3HB  ALA A 102     -37.640   5.985 -49.571  1.00  0.00           H  
ATOM   1631  N   LEU A 103     -38.914   3.533 -50.652  1.00  0.00           N  
ATOM   1632  CA  LEU A 103     -38.743   2.097 -50.848  1.00  0.00           C  
ATOM   1633  C   LEU A 103     -39.710   1.584 -51.909  1.00  0.00           C  
ATOM   1634  O   LEU A 103     -39.333   0.772 -52.762  1.00  0.00           O  
ATOM   1635  CB  LEU A 103     -38.969   1.346 -49.530  1.00  0.00           C  
ATOM   1636  CG  LEU A 103     -37.912   1.577 -48.443  1.00  0.00           C  
ATOM   1637  CD1 LEU A 103     -38.367   0.926 -47.145  1.00  0.00           C  
ATOM   1638  CD2 LEU A 103     -36.578   1.007 -48.903  1.00  0.00           C  
ATOM   1639  H   LEU A 103     -39.283   3.869 -49.774  1.00  0.00           H  
ATOM   1640  HA  LEU A 103     -37.733   1.916 -51.213  1.00  0.00           H  
ATOM   1641 1HB  LEU A 103     -39.934   1.644 -49.122  1.00  0.00           H  
ATOM   1642 2HB  LEU A 103     -39.001   0.277 -49.740  1.00  0.00           H  
ATOM   1643  HG  LEU A 103     -37.805   2.647 -48.261  1.00  0.00           H  
ATOM   1644 1HD1 LEU A 103     -37.615   1.090 -46.372  1.00  0.00           H  
ATOM   1645 2HD1 LEU A 103     -39.313   1.366 -46.829  1.00  0.00           H  
ATOM   1646 3HD1 LEU A 103     -38.498  -0.144 -47.301  1.00  0.00           H  
ATOM   1647 1HD2 LEU A 103     -35.826   1.171 -48.131  1.00  0.00           H  
ATOM   1648 2HD2 LEU A 103     -36.683  -0.063 -49.085  1.00  0.00           H  
ATOM   1649 3HD2 LEU A 103     -36.268   1.502 -49.823  1.00  0.00           H  
ATOM   1650  N   LYS A 104     -40.964   2.040 -51.866  1.00  0.00           N  
ATOM   1651  CA  LYS A 104     -41.948   1.606 -52.852  1.00  0.00           C  
ATOM   1652  C   LYS A 104     -41.532   2.028 -54.257  1.00  0.00           C  
ATOM   1653  O   LYS A 104     -41.645   1.242 -55.205  1.00  0.00           O  
ATOM   1654  CB  LYS A 104     -43.319   2.187 -52.511  1.00  0.00           C  
ATOM   1655  CG  LYS A 104     -44.429   1.764 -53.455  1.00  0.00           C  
ATOM   1656  CD  LYS A 104     -45.772   2.304 -53.001  1.00  0.00           C  
ATOM   1657  CE  LYS A 104     -46.870   1.946 -53.987  1.00  0.00           C  
ATOM   1658  NZ  LYS A 104     -48.203   2.443 -53.544  1.00  0.00           N1+
ATOM   1659  H   LYS A 104     -41.243   2.691 -51.146  1.00  0.00           H  
ATOM   1660  HA  LYS A 104     -42.008   0.517 -52.824  1.00  0.00           H  
ATOM   1661 1HB  LYS A 104     -43.602   1.883 -51.503  1.00  0.00           H  
ATOM   1662 2HB  LYS A 104     -43.265   3.276 -52.521  1.00  0.00           H  
ATOM   1663 1HG  LYS A 104     -44.216   2.138 -54.458  1.00  0.00           H  
ATOM   1664 2HG  LYS A 104     -44.478   0.677 -53.496  1.00  0.00           H  
ATOM   1665 1HD  LYS A 104     -46.020   1.886 -52.024  1.00  0.00           H  
ATOM   1666 2HD  LYS A 104     -45.716   3.388 -52.909  1.00  0.00           H  
ATOM   1667 1HE  LYS A 104     -46.640   2.379 -54.960  1.00  0.00           H  
ATOM   1668 2HE  LYS A 104     -46.919   0.863 -54.099  1.00  0.00           H  
ATOM   1669 1HZ  LYS A 104     -48.902   2.185 -54.225  1.00  0.00           H  
ATOM   1670 2HZ  LYS A 104     -48.436   2.032 -52.650  1.00  0.00           H  
ATOM   1671 3HZ  LYS A 104     -48.175   3.448 -53.455  1.00  0.00           H  
ATOM   1672  N   LEU A 105     -41.057   3.265 -54.407  1.00  0.00           N  
ATOM   1673  CA  LEU A 105     -40.658   3.767 -55.719  1.00  0.00           C  
ATOM   1674  C   LEU A 105     -39.440   3.022 -56.254  1.00  0.00           C  
ATOM   1675  O   LEU A 105     -39.381   2.675 -57.439  1.00  0.00           O  
ATOM   1676  CB  LEU A 105     -40.373   5.267 -55.649  1.00  0.00           C  
ATOM   1677  CG  LEU A 105     -39.983   5.867 -57.001  1.00  0.00           C  
ATOM   1678  CD1 LEU A 105     -41.120   5.736 -57.994  1.00  0.00           C  
ATOM   1679  CD2 LEU A 105     -39.547   7.317 -56.867  1.00  0.00           C  
ATOM   1680  H   LEU A 105     -40.970   3.869 -53.602  1.00  0.00           H  
ATOM   1681  HA  LEU A 105     -41.477   3.599 -56.417  1.00  0.00           H  
ATOM   1682 1HB  LEU A 105     -41.264   5.773 -55.278  1.00  0.00           H  
ATOM   1683 2HB  LEU A 105     -39.564   5.434 -54.938  1.00  0.00           H  
ATOM   1684  HG  LEU A 105     -39.156   5.297 -57.427  1.00  0.00           H  
ATOM   1685 1HD1 LEU A 105     -40.821   6.169 -58.949  1.00  0.00           H  
ATOM   1686 2HD1 LEU A 105     -41.362   4.683 -58.134  1.00  0.00           H  
ATOM   1687 3HD1 LEU A 105     -41.995   6.263 -57.616  1.00  0.00           H  
ATOM   1688 1HD2 LEU A 105     -39.277   7.708 -57.849  1.00  0.00           H  
ATOM   1689 2HD2 LEU A 105     -40.365   7.906 -56.454  1.00  0.00           H  
ATOM   1690 3HD2 LEU A 105     -38.685   7.377 -56.203  1.00  0.00           H  
ATOM   1691  N   ALA A 106     -38.446   2.785 -55.395  1.00  0.00           N  
ATOM   1692  CA  ALA A 106     -37.270   2.028 -55.814  1.00  0.00           C  
ATOM   1693  C   ALA A 106     -37.644   0.611 -56.230  1.00  0.00           C  
ATOM   1694  O   ALA A 106     -37.059   0.059 -57.170  1.00  0.00           O  
ATOM   1695  CB  ALA A 106     -36.232   2.002 -54.692  1.00  0.00           C  
ATOM   1696  H   ALA A 106     -38.498   3.127 -54.447  1.00  0.00           H  
ATOM   1697  HA  ALA A 106     -36.840   2.524 -56.684  1.00  0.00           H  
ATOM   1698 1HB  ALA A 106     -35.360   1.435 -55.016  1.00  0.00           H  
ATOM   1699 2HB  ALA A 106     -35.932   3.022 -54.450  1.00  0.00           H  
ATOM   1700 3HB  ALA A 106     -36.663   1.532 -53.809  1.00  0.00           H  
ATOM   1701  N   LYS A 107     -38.598  -0.005 -55.524  1.00  0.00           N  
ATOM   1702  CA  LYS A 107     -39.065  -1.337 -55.900  1.00  0.00           C  
ATOM   1703  C   LYS A 107     -39.602  -1.372 -57.327  1.00  0.00           C  
ATOM   1704  O   LYS A 107     -39.262  -2.281 -58.095  1.00  0.00           O  
ATOM   1705  CB  LYS A 107     -40.140  -1.814 -54.923  1.00  0.00           C  
ATOM   1706  CG  LYS A 107     -40.491  -3.287 -55.074  1.00  0.00           C  
ATOM   1707  CD  LYS A 107     -41.703  -3.668 -54.243  1.00  0.00           C  
ATOM   1708  CE  LYS A 107     -41.443  -3.457 -52.762  1.00  0.00           C  
ATOM   1709  NZ  LYS A 107     -42.548  -4.001 -51.926  1.00  0.00           N1+
ATOM   1710  H   LYS A 107     -39.005   0.450 -54.719  1.00  0.00           H  
ATOM   1711  HA  LYS A 107     -38.220  -2.025 -55.856  1.00  0.00           H  
ATOM   1712 1HB  LYS A 107     -39.802  -1.647 -53.900  1.00  0.00           H  
ATOM   1713 2HB  LYS A 107     -41.049  -1.230 -55.068  1.00  0.00           H  
ATOM   1714 1HG  LYS A 107     -40.703  -3.505 -56.122  1.00  0.00           H  
ATOM   1715 2HG  LYS A 107     -39.645  -3.897 -54.759  1.00  0.00           H  
ATOM   1716 1HD  LYS A 107     -42.557  -3.060 -54.544  1.00  0.00           H  
ATOM   1717 2HD  LYS A 107     -41.947  -4.716 -54.414  1.00  0.00           H  
ATOM   1718 1HE  LYS A 107     -40.513  -3.950 -52.483  1.00  0.00           H  
ATOM   1719 2HE  LYS A 107     -41.338  -2.391 -52.559  1.00  0.00           H  
ATOM   1720 1HZ  LYS A 107     -42.341  -3.843 -50.949  1.00  0.00           H  
ATOM   1721 2HZ  LYS A 107     -43.413  -3.537 -52.166  1.00  0.00           H  
ATOM   1722 3HZ  LYS A 107     -42.641  -4.993 -52.093  1.00  0.00           H  
ATOM   1723  N   GLU A 108     -40.433  -0.398 -57.703  1.00  0.00           N  
ATOM   1724  CA  GLU A 108     -40.922  -0.329 -59.075  1.00  0.00           C  
ATOM   1725  C   GLU A 108     -39.795  -0.047 -60.064  1.00  0.00           C  
ATOM   1726  O   GLU A 108     -39.811  -0.559 -61.189  1.00  0.00           O  
ATOM   1727  CB  GLU A 108     -42.000   0.750 -59.198  1.00  0.00           C  
ATOM   1728  CG  GLU A 108     -43.272   0.461 -58.414  1.00  0.00           C  
ATOM   1729  CD  GLU A 108     -44.290   1.562 -58.523  1.00  0.00           C  
ATOM   1730  OE1 GLU A 108     -43.987   2.569 -59.116  1.00  0.00           O  
ATOM   1731  OE2 GLU A 108     -45.372   1.396 -58.012  1.00  0.00           O1-
ATOM   1732  H   GLU A 108     -40.731   0.301 -57.038  1.00  0.00           H  
ATOM   1733  HA  GLU A 108     -41.342  -1.300 -59.342  1.00  0.00           H  
ATOM   1734 1HB  GLU A 108     -41.602   1.703 -58.850  1.00  0.00           H  
ATOM   1735 2HB  GLU A 108     -42.274   0.873 -60.246  1.00  0.00           H  
ATOM   1736 1HG  GLU A 108     -43.713  -0.464 -58.786  1.00  0.00           H  
ATOM   1737 2HG  GLU A 108     -43.015   0.312 -57.366  1.00  0.00           H  
ATOM   1738  N   ALA A 109     -38.813   0.765 -59.665  1.00  0.00           N  
ATOM   1739  CA  ALA A 109     -37.669   1.045 -60.530  1.00  0.00           C  
ATOM   1740  C   ALA A 109     -36.905  -0.228 -60.869  1.00  0.00           C  
ATOM   1741  O   ALA A 109     -36.422  -0.394 -61.995  1.00  0.00           O  
ATOM   1742  CB  ALA A 109     -36.741   2.057 -59.865  1.00  0.00           C  
ATOM   1743  H   ALA A 109     -38.855   1.194 -58.751  1.00  0.00           H  
ATOM   1744  HA  ALA A 109     -38.045   1.467 -61.462  1.00  0.00           H  
ATOM   1745 1HB  ALA A 109     -35.892   2.258 -60.519  1.00  0.00           H  
ATOM   1746 2HB  ALA A 109     -37.285   2.984 -59.682  1.00  0.00           H  
ATOM   1747 3HB  ALA A 109     -36.382   1.655 -58.919  1.00  0.00           H  
ATOM   1748  N   VAL A 110     -36.783  -1.135 -59.898  1.00  0.00           N  
ATOM   1749  CA  VAL A 110     -36.085  -2.399 -60.112  1.00  0.00           C  
ATOM   1750  C   VAL A 110     -36.897  -3.328 -61.010  1.00  0.00           C  
ATOM   1751  O   VAL A 110     -36.335  -4.023 -61.866  1.00  0.00           O  
ATOM   1752  CB  VAL A 110     -35.757  -3.055 -58.759  1.00  0.00           C  
ATOM   1753  CG1 VAL A 110     -35.208  -4.461 -58.957  1.00  0.00           C  
ATOM   1754  CG2 VAL A 110     -34.767  -2.196 -57.987  1.00  0.00           C  
ATOM   1755  H   VAL A 110     -37.183  -0.941 -58.992  1.00  0.00           H  
ATOM   1756  HA  VAL A 110     -35.154  -2.195 -60.641  1.00  0.00           H  
ATOM   1757  HB  VAL A 110     -36.676  -3.155 -58.181  1.00  0.00           H  
ATOM   1758 1HG1 VAL A 110     -34.984  -4.904 -57.987  1.00  0.00           H  
ATOM   1759 2HG1 VAL A 110     -35.951  -5.071 -59.471  1.00  0.00           H  
ATOM   1760 3HG1 VAL A 110     -34.298  -4.415 -59.554  1.00  0.00           H  
ATOM   1761 1HG2 VAL A 110     -34.543  -2.670 -57.031  1.00  0.00           H  
ATOM   1762 2HG2 VAL A 110     -33.848  -2.091 -58.564  1.00  0.00           H  
ATOM   1763 3HG2 VAL A 110     -35.199  -1.211 -57.810  1.00  0.00           H  
ATOM   1764  N   LYS A 111     -38.223  -3.359 -60.840  1.00  0.00           N  
ATOM   1765  CA  LYS A 111     -39.047  -4.205 -61.701  1.00  0.00           C  
ATOM   1766  C   LYS A 111     -38.843  -3.841 -63.167  1.00  0.00           C  
ATOM   1767  O   LYS A 111     -38.744  -4.721 -64.030  1.00  0.00           O  
ATOM   1768  CB  LYS A 111     -40.525  -4.080 -61.326  1.00  0.00           C  
ATOM   1769  CG  LYS A 111     -40.893  -4.722 -59.995  1.00  0.00           C  
ATOM   1770  CD  LYS A 111     -42.366  -4.520 -59.673  1.00  0.00           C  
ATOM   1771  CE  LYS A 111     -42.728  -5.132 -58.328  1.00  0.00           C  
ATOM   1772  NZ  LYS A 111     -44.157  -4.904 -57.979  1.00  0.00           N1+
ATOM   1773  H   LYS A 111     -38.668  -2.804 -60.123  1.00  0.00           H  
ATOM   1774  HA  LYS A 111     -38.744  -5.243 -61.558  1.00  0.00           H  
ATOM   1775 1HB  LYS A 111     -40.800  -3.026 -61.276  1.00  0.00           H  
ATOM   1776 2HB  LYS A 111     -41.137  -4.541 -62.101  1.00  0.00           H  
ATOM   1777 1HG  LYS A 111     -40.682  -5.791 -60.037  1.00  0.00           H  
ATOM   1778 2HG  LYS A 111     -40.292  -4.282 -59.200  1.00  0.00           H  
ATOM   1779 1HD  LYS A 111     -42.591  -3.453 -59.649  1.00  0.00           H  
ATOM   1780 2HD  LYS A 111     -42.975  -4.985 -60.448  1.00  0.00           H  
ATOM   1781 1HE  LYS A 111     -42.540  -6.205 -58.354  1.00  0.00           H  
ATOM   1782 2HE  LYS A 111     -42.103  -4.695 -57.549  1.00  0.00           H  
ATOM   1783 1HZ  LYS A 111     -44.356  -5.324 -57.082  1.00  0.00           H  
ATOM   1784 2HZ  LYS A 111     -44.338  -3.911 -57.933  1.00  0.00           H  
ATOM   1785 3HZ  LYS A 111     -44.747  -5.322 -58.684  1.00  0.00           H  
ATOM   1786  N   SER A 112     -38.791  -2.548 -63.467  1.00  0.00           N  
ATOM   1787  CA  SER A 112     -38.587  -2.099 -64.836  1.00  0.00           C  
ATOM   1788  C   SER A 112     -37.145  -2.370 -65.260  1.00  0.00           C  
ATOM   1789  O   SER A 112     -36.212  -2.241 -64.463  1.00  0.00           O  
ATOM   1790  CB  SER A 112     -38.903  -0.622 -64.961  1.00  0.00           C  
ATOM   1791  OG  SER A 112     -38.594  -0.149 -66.244  1.00  0.00           O  
ATOM   1792  H   SER A 112     -38.895  -1.860 -62.734  1.00  0.00           H  
ATOM   1793  HA  SER A 112     -39.254  -2.665 -65.488  1.00  0.00           H  
ATOM   1794 1HB  SER A 112     -39.960  -0.457 -64.755  1.00  0.00           H  
ATOM   1795 2HB  SER A 112     -38.334  -0.064 -64.218  1.00  0.00           H  
ATOM   1796  HG  SER A 112     -38.809   0.787 -66.240  1.00  0.00           H  
ATOM   1797  N   THR A 113     -36.963  -2.741 -66.526  1.00  0.00           N  
ATOM   1798  CA  THR A 113     -35.643  -2.944 -67.113  1.00  0.00           C  
ATOM   1799  C   THR A 113     -35.320  -1.809 -68.083  1.00  0.00           C  
ATOM   1800  O   THR A 113     -34.337  -1.872 -68.830  1.00  0.00           O  
ATOM   1801  CB  THR A 113     -35.555  -4.298 -67.840  1.00  0.00           C  
ATOM   1802  CG2 THR A 113     -35.717  -5.445 -66.854  1.00  0.00           C  
ATOM   1803  OG1 THR A 113     -36.586  -4.378 -68.833  1.00  0.00           O  
ATOM   1804  H   THR A 113     -37.783  -2.886 -67.097  1.00  0.00           H  
ATOM   1805  HA  THR A 113     -34.901  -2.906 -66.315  1.00  0.00           H  
ATOM   1806  HB  THR A 113     -34.587  -4.384 -68.333  1.00  0.00           H  
ATOM   1807  HG1 THR A 113     -36.314  -3.891 -69.615  1.00  0.00           H  
ATOM   1808 1HG2 THR A 113     -35.652  -6.394 -67.386  1.00  0.00           H  
ATOM   1809 2HG2 THR A 113     -34.928  -5.393 -66.104  1.00  0.00           H  
ATOM   1810 3HG2 THR A 113     -36.688  -5.370 -66.365  1.00  0.00           H  
ATOM   1811  N   ASP A 114     -36.115  -0.746 -68.032  1.00  0.00           N  
ATOM   1812  CA  ASP A 114     -35.940   0.457 -68.836  1.00  0.00           C  
ATOM   1813  C   ASP A 114     -34.951   1.358 -68.102  1.00  0.00           C  
ATOM   1814  O   ASP A 114     -35.224   1.814 -66.986  1.00  0.00           O  
ATOM   1815  CB  ASP A 114     -37.282   1.155 -69.056  1.00  0.00           C  
ATOM   1816  CG  ASP A 114     -37.185   2.355 -69.991  1.00  0.00           C  
ATOM   1817  OD1 ASP A 114     -36.087   2.928 -70.147  1.00  0.00           O  
ATOM   1818  OD2 ASP A 114     -38.226   2.736 -70.567  1.00  0.00           O1-
ATOM   1819  H   ASP A 114     -36.888  -0.797 -67.385  1.00  0.00           H  
ATOM   1820  HA  ASP A 114     -35.535   0.170 -69.806  1.00  0.00           H  
ATOM   1821 1HB  ASP A 114     -37.997   0.445 -69.475  1.00  0.00           H  
ATOM   1822 2HB  ASP A 114     -37.679   1.491 -68.098  1.00  0.00           H  
ATOM   1823  N   SER A 115     -33.793   1.592 -68.726  1.00  0.00           N  
ATOM   1824  CA  SER A 115     -32.726   2.367 -68.098  1.00  0.00           C  
ATOM   1825  C   SER A 115     -33.199   3.767 -67.733  1.00  0.00           C  
ATOM   1826  O   SER A 115     -32.744   4.335 -66.733  1.00  0.00           O  
ATOM   1827  CB  SER A 115     -31.529   2.456 -69.025  1.00  0.00           C  
ATOM   1828  OG  SER A 115     -30.960   1.193 -69.233  1.00  0.00           O  
ATOM   1829  H   SER A 115     -33.652   1.224 -69.656  1.00  0.00           H  
ATOM   1830  HA  SER A 115     -32.433   1.867 -67.173  1.00  0.00           H  
ATOM   1831 1HB  SER A 115     -31.840   2.880 -69.979  1.00  0.00           H  
ATOM   1832 2HB  SER A 115     -30.786   3.127 -68.596  1.00  0.00           H  
ATOM   1833  HG  SER A 115     -30.157   1.345 -69.736  1.00  0.00           H  
ATOM   1834  N   GLU A 116     -34.101   4.342 -68.531  1.00  0.00           N  
ATOM   1835  CA  GLU A 116     -34.559   5.702 -68.278  1.00  0.00           C  
ATOM   1836  C   GLU A 116     -35.444   5.770 -67.038  1.00  0.00           C  
ATOM   1837  O   GLU A 116     -35.428   6.781 -66.326  1.00  0.00           O  
ATOM   1838  CB  GLU A 116     -35.324   6.230 -69.494  1.00  0.00           C  
ATOM   1839  CG  GLU A 116     -34.468   6.468 -70.727  1.00  0.00           C  
ATOM   1840  CD  GLU A 116     -33.314   7.414 -70.460  1.00  0.00           C  
ATOM   1841  OE1 GLU A 116     -33.565   8.525 -69.949  1.00  0.00           O  
ATOM   1842  OE2 GLU A 116     -32.157   7.047 -70.760  1.00  0.00           O1-
ATOM   1843  H   GLU A 116     -34.475   3.835 -69.321  1.00  0.00           H  
ATOM   1844  HA  GLU A 116     -33.688   6.334 -68.107  1.00  0.00           H  
ATOM   1845 1HB  GLU A 116     -36.108   5.523 -69.766  1.00  0.00           H  
ATOM   1846 2HB  GLU A 116     -35.808   7.173 -69.239  1.00  0.00           H  
ATOM   1847 1HG  GLU A 116     -34.072   5.514 -71.072  1.00  0.00           H  
ATOM   1848 2HG  GLU A 116     -35.095   6.877 -71.518  1.00  0.00           H  
ATOM   1849  N   ALA A 117     -36.233   4.725 -66.770  1.00  0.00           N  
ATOM   1850  CA  ALA A 117     -37.010   4.688 -65.532  1.00  0.00           C  
ATOM   1851  C   ALA A 117     -36.109   4.649 -64.299  1.00  0.00           C  
ATOM   1852  O   ALA A 117     -36.437   5.253 -63.271  1.00  0.00           O  
ATOM   1853  CB  ALA A 117     -37.956   3.488 -65.541  1.00  0.00           C  
ATOM   1854  H   ALA A 117     -36.301   3.952 -67.416  1.00  0.00           H  
ATOM   1855  HA  ALA A 117     -37.598   5.604 -65.475  1.00  0.00           H  
ATOM   1856 1HB  ALA A 117     -38.529   3.470 -64.614  1.00  0.00           H  
ATOM   1857 2HB  ALA A 117     -38.637   3.567 -66.388  1.00  0.00           H  
ATOM   1858 3HB  ALA A 117     -37.377   2.570 -65.626  1.00  0.00           H  
ATOM   1859  N   LEU A 118     -34.978   3.935 -64.371  1.00  0.00           N  
ATOM   1860  CA  LEU A 118     -34.031   3.951 -63.257  1.00  0.00           C  
ATOM   1861  C   LEU A 118     -33.462   5.345 -63.030  1.00  0.00           C  
ATOM   1862  O   LEU A 118     -33.283   5.768 -61.883  1.00  0.00           O  
ATOM   1863  CB  LEU A 118     -32.894   2.960 -63.505  1.00  0.00           C  
ATOM   1864  CG  LEU A 118     -33.197   1.465 -63.509  1.00  0.00           C  
ATOM   1865  CD1 LEU A 118     -31.970   0.691 -63.952  1.00  0.00           C  
ATOM   1866  CD2 LEU A 118     -33.614   1.031 -62.118  1.00  0.00           C  
ATOM   1867  H   LEU A 118     -34.767   3.381 -65.188  1.00  0.00           H  
ATOM   1868  HA  LEU A 118     -34.558   3.656 -62.350  1.00  0.00           H  
ATOM   1869 1HB  LEU A 118     -32.450   3.176 -64.475  1.00  0.00           H  
ATOM   1870 2HB  LEU A 118     -32.132   3.107 -62.740  1.00  0.00           H  
ATOM   1871  HG  LEU A 118     -34.006   1.259 -64.211  1.00  0.00           H  
ATOM   1872 1HD1 LEU A 118     -32.194  -0.376 -63.953  1.00  0.00           H  
ATOM   1873 2HD1 LEU A 118     -31.687   1.002 -64.957  1.00  0.00           H  
ATOM   1874 3HD1 LEU A 118     -31.148   0.888 -63.265  1.00  0.00           H  
ATOM   1875 1HD2 LEU A 118     -33.832  -0.038 -62.120  1.00  0.00           H  
ATOM   1876 2HD2 LEU A 118     -32.806   1.235 -61.415  1.00  0.00           H  
ATOM   1877 3HD2 LEU A 118     -34.505   1.582 -61.816  1.00  0.00           H  
ATOM   1878  N   LYS A 119     -33.195   6.078 -64.113  1.00  0.00           N  
ATOM   1879  CA  LYS A 119     -32.643   7.424 -63.998  1.00  0.00           C  
ATOM   1880  C   LYS A 119     -33.650   8.381 -63.373  1.00  0.00           C  
ATOM   1881  O   LYS A 119     -33.284   9.227 -62.551  1.00  0.00           O  
ATOM   1882  CB  LYS A 119     -32.207   7.933 -65.371  1.00  0.00           C  
ATOM   1883  CG  LYS A 119     -30.998   7.228 -65.963  1.00  0.00           C  
ATOM   1884  CD  LYS A 119     -30.722   7.744 -67.370  1.00  0.00           C  
ATOM   1885  CE  LYS A 119     -29.643   6.941 -68.076  1.00  0.00           C  
ATOM   1886  NZ  LYS A 119     -29.485   7.379 -69.493  1.00  0.00           N1+
ATOM   1887  H   LYS A 119     -33.378   5.699 -65.031  1.00  0.00           H  
ATOM   1888  HA  LYS A 119     -31.771   7.385 -63.344  1.00  0.00           H  
ATOM   1889 1HB  LYS A 119     -33.030   7.824 -66.078  1.00  0.00           H  
ATOM   1890 2HB  LYS A 119     -31.970   8.995 -65.307  1.00  0.00           H  
ATOM   1891 1HG  LYS A 119     -30.127   7.407 -65.332  1.00  0.00           H  
ATOM   1892 2HG  LYS A 119     -31.184   6.155 -65.999  1.00  0.00           H  
ATOM   1893 1HD  LYS A 119     -31.636   7.694 -67.962  1.00  0.00           H  
ATOM   1894 2HD  LYS A 119     -30.400   8.784 -67.319  1.00  0.00           H  
ATOM   1895 1HE  LYS A 119     -28.696   7.066 -67.555  1.00  0.00           H  
ATOM   1896 2HE  LYS A 119     -29.906   5.883 -68.057  1.00  0.00           H  
ATOM   1897 1HZ  LYS A 119     -28.764   6.829 -69.937  1.00  0.00           H  
ATOM   1898 2HZ  LYS A 119     -30.358   7.250 -69.985  1.00  0.00           H  
ATOM   1899 3HZ  LYS A 119     -29.226   8.355 -69.517  1.00  0.00           H  
ATOM   1900  N   VAL A 120     -34.924   8.261 -63.755  1.00  0.00           N  
ATOM   1901  CA  VAL A 120     -35.961   9.116 -63.180  1.00  0.00           C  
ATOM   1902  C   VAL A 120     -36.068   8.881 -61.679  1.00  0.00           C  
ATOM   1903  O   VAL A 120     -36.135   9.832 -60.890  1.00  0.00           O  
ATOM   1904  CB  VAL A 120     -37.323   8.837 -63.843  1.00  0.00           C  
ATOM   1905  CG1 VAL A 120     -38.442   9.511 -63.064  1.00  0.00           C  
ATOM   1906  CG2 VAL A 120     -37.304   9.317 -65.286  1.00  0.00           C  
ATOM   1907  H   VAL A 120     -35.182   7.574 -64.450  1.00  0.00           H  
ATOM   1908  HA  VAL A 120     -35.669  10.157 -63.322  1.00  0.00           H  
ATOM   1909  HB  VAL A 120     -37.515   7.764 -63.818  1.00  0.00           H  
ATOM   1910 1HG1 VAL A 120     -39.398   9.303 -63.546  1.00  0.00           H  
ATOM   1911 2HG1 VAL A 120     -38.459   9.126 -62.045  1.00  0.00           H  
ATOM   1912 3HG1 VAL A 120     -38.274  10.587 -63.043  1.00  0.00           H  
ATOM   1913 1HG2 VAL A 120     -38.270   9.116 -65.749  1.00  0.00           H  
ATOM   1914 2HG2 VAL A 120     -37.106  10.389 -65.310  1.00  0.00           H  
ATOM   1915 3HG2 VAL A 120     -36.523   8.791 -65.835  1.00  0.00           H  
ATOM   1916  N   VAL A 121     -36.077   7.614 -61.254  1.00  0.00           N  
ATOM   1917  CA  VAL A 121     -36.239   7.348 -59.830  1.00  0.00           C  
ATOM   1918  C   VAL A 121     -34.961   7.719 -59.092  1.00  0.00           C  
ATOM   1919  O   VAL A 121     -35.007   8.324 -58.015  1.00  0.00           O  
ATOM   1920  CB  VAL A 121     -36.640   5.882 -59.602  1.00  0.00           C  
ATOM   1921  CG1 VAL A 121     -36.563   5.532 -58.133  1.00  0.00           C  
ATOM   1922  CG2 VAL A 121     -38.047   5.655 -60.117  1.00  0.00           C  
ATOM   1923  H   VAL A 121     -35.976   6.838 -61.892  1.00  0.00           H  
ATOM   1924  HA  VAL A 121     -37.031   7.991 -59.446  1.00  0.00           H  
ATOM   1925  HB  VAL A 121     -35.944   5.237 -60.139  1.00  0.00           H  
ATOM   1926 1HG1 VAL A 121     -36.850   4.490 -57.991  1.00  0.00           H  
ATOM   1927 2HG1 VAL A 121     -35.544   5.678 -57.777  1.00  0.00           H  
ATOM   1928 3HG1 VAL A 121     -37.241   6.174 -57.570  1.00  0.00           H  
ATOM   1929 1HG2 VAL A 121     -38.330   4.615 -59.956  1.00  0.00           H  
ATOM   1930 2HG2 VAL A 121     -38.739   6.306 -59.584  1.00  0.00           H  
ATOM   1931 3HG2 VAL A 121     -38.085   5.879 -61.183  1.00  0.00           H  
ATOM   1932  N   GLU A 122     -33.805   7.344 -59.651  1.00  0.00           N  
ATOM   1933  CA  GLU A 122     -32.525   7.661 -59.025  1.00  0.00           C  
ATOM   1934  C   GLU A 122     -32.493   9.138 -58.672  1.00  0.00           C  
ATOM   1935  O   GLU A 122     -32.179   9.527 -57.542  1.00  0.00           O  
ATOM   1936  CB  GLU A 122     -31.359   7.313 -59.953  1.00  0.00           C  
ATOM   1937  CG  GLU A 122     -29.982   7.562 -59.354  1.00  0.00           C  
ATOM   1938  CD  GLU A 122     -28.868   7.349 -60.340  1.00  0.00           C  
ATOM   1939  OE1 GLU A 122     -29.136   6.880 -61.419  1.00  0.00           O  
ATOM   1940  OE2 GLU A 122     -27.745   7.657 -60.013  1.00  0.00           O1-
ATOM   1941  H   GLU A 122     -33.814   6.832 -60.521  1.00  0.00           H  
ATOM   1942  HA  GLU A 122     -32.428   7.069 -58.115  1.00  0.00           H  
ATOM   1943 1HB  GLU A 122     -31.417   6.260 -60.231  1.00  0.00           H  
ATOM   1944 2HB  GLU A 122     -31.436   7.898 -60.870  1.00  0.00           H  
ATOM   1945 1HG  GLU A 122     -29.937   8.588 -58.988  1.00  0.00           H  
ATOM   1946 2HG  GLU A 122     -29.842   6.896 -58.504  1.00  0.00           H  
ATOM   1947  N   LEU A 123     -32.838   9.970 -59.654  1.00  0.00           N  
ATOM   1948  CA  LEU A 123     -32.772  11.414 -59.508  1.00  0.00           C  
ATOM   1949  C   LEU A 123     -33.841  11.914 -58.544  1.00  0.00           C  
ATOM   1950  O   LEU A 123     -33.589  12.827 -57.748  1.00  0.00           O  
ATOM   1951  CB  LEU A 123     -32.933  12.032 -60.896  1.00  0.00           C  
ATOM   1952  CG  LEU A 123     -32.391  13.399 -61.277  1.00  0.00           C  
ATOM   1953  CD1 LEU A 123     -32.109  13.397 -62.766  1.00  0.00           C  
ATOM   1954  CD2 LEU A 123     -33.407  14.464 -60.936  1.00  0.00           C  
ATOM   1955  H   LEU A 123     -33.157   9.578 -60.528  1.00  0.00           H  
ATOM   1956  HA  LEU A 123     -31.798  11.676 -59.097  1.00  0.00           H  
ATOM   1957 1HB  LEU A 123     -32.477  11.366 -61.627  1.00  0.00           H  
ATOM   1958 2HB  LEU A 123     -33.997  12.110 -61.120  1.00  0.00           H  
ATOM   1959  HG  LEU A 123     -31.469  13.591 -60.728  1.00  0.00           H  
ATOM   1960 1HD1 LEU A 123     -31.718  14.371 -63.064  1.00  0.00           H  
ATOM   1961 2HD1 LEU A 123     -31.374  12.626 -62.996  1.00  0.00           H  
ATOM   1962 3HD1 LEU A 123     -33.031  13.195 -63.310  1.00  0.00           H  
ATOM   1963 1HD2 LEU A 123     -33.013  15.443 -61.210  1.00  0.00           H  
ATOM   1964 2HD2 LEU A 123     -34.329  14.277 -61.485  1.00  0.00           H  
ATOM   1965 3HD2 LEU A 123     -33.611  14.442 -59.865  1.00  0.00           H  
ATOM   1966  N   ALA A 124     -35.046  11.339 -58.619  1.00  0.00           N  
ATOM   1967  CA  ALA A 124     -36.114  11.694 -57.686  1.00  0.00           C  
ATOM   1968  C   ALA A 124     -35.704  11.422 -56.243  1.00  0.00           C  
ATOM   1969  O   ALA A 124     -36.018  12.205 -55.337  1.00  0.00           O  
ATOM   1970  CB  ALA A 124     -37.388  10.928 -58.027  1.00  0.00           C  
ATOM   1971  H   ALA A 124     -35.227  10.647 -59.331  1.00  0.00           H  
ATOM   1972  HA  ALA A 124     -36.306  12.763 -57.782  1.00  0.00           H  
ATOM   1973 1HB  ALA A 124     -38.176  11.201 -57.325  1.00  0.00           H  
ATOM   1974 2HB  ALA A 124     -37.703  11.178 -59.040  1.00  0.00           H  
ATOM   1975 3HB  ALA A 124     -37.198   9.858 -57.960  1.00  0.00           H  
ATOM   1976  N   LEU A 125     -34.998  10.310 -56.017  1.00  0.00           N  
ATOM   1977  CA  LEU A 125     -34.476   9.986 -54.694  1.00  0.00           C  
ATOM   1978  C   LEU A 125     -33.385  10.953 -54.263  1.00  0.00           C  
ATOM   1979  O   LEU A 125     -33.282  11.275 -53.074  1.00  0.00           O  
ATOM   1980  CB  LEU A 125     -33.950   8.551 -54.676  1.00  0.00           C  
ATOM   1981  CG  LEU A 125     -34.995   7.458 -54.916  1.00  0.00           C  
ATOM   1982  CD1 LEU A 125     -34.336   6.095 -55.048  1.00  0.00           C  
ATOM   1983  CD2 LEU A 125     -36.038   7.446 -53.811  1.00  0.00           C  
ATOM   1984  H   LEU A 125     -34.822   9.677 -56.784  1.00  0.00           H  
ATOM   1985  HA  LEU A 125     -35.287  10.073 -53.972  1.00  0.00           H  
ATOM   1986 1HB  LEU A 125     -33.185   8.452 -55.445  1.00  0.00           H  
ATOM   1987 2HB  LEU A 125     -33.489   8.362 -53.707  1.00  0.00           H  
ATOM   1988  HG  LEU A 125     -35.497   7.636 -55.867  1.00  0.00           H  
ATOM   1989 1HD1 LEU A 125     -35.100   5.337 -55.218  1.00  0.00           H  
ATOM   1990 2HD1 LEU A 125     -33.644   6.106 -55.890  1.00  0.00           H  
ATOM   1991 3HD1 LEU A 125     -33.793   5.864 -54.133  1.00  0.00           H  
ATOM   1992 1HD2 LEU A 125     -36.768   6.660 -54.007  1.00  0.00           H  
ATOM   1993 2HD2 LEU A 125     -35.552   7.259 -52.853  1.00  0.00           H  
ATOM   1994 3HD2 LEU A 125     -36.544   8.411 -53.778  1.00  0.00           H  
ATOM   1995  N   GLU A 126     -32.568  11.427 -55.205  1.00  0.00           N  
ATOM   1996  CA  GLU A 126     -31.564  12.429 -54.868  1.00  0.00           C  
ATOM   1997  C   GLU A 126     -32.220  13.712 -54.379  1.00  0.00           C  
ATOM   1998  O   GLU A 126     -31.697  14.384 -53.483  1.00  0.00           O  
ATOM   1999  CB  GLU A 126     -30.677  12.727 -56.080  1.00  0.00           C  
ATOM   2000  CG  GLU A 126     -29.720  11.603 -56.449  1.00  0.00           C  
ATOM   2001  CD  GLU A 126     -28.968  11.870 -57.723  1.00  0.00           C  
ATOM   2002  OE1 GLU A 126     -29.290  12.822 -58.393  1.00  0.00           O  
ATOM   2003  OE2 GLU A 126     -28.069  11.122 -58.027  1.00  0.00           O1-
ATOM   2004  H   GLU A 126     -32.636  11.098 -56.157  1.00  0.00           H  
ATOM   2005  HA  GLU A 126     -30.948  12.043 -54.055  1.00  0.00           H  
ATOM   2006 1HB  GLU A 126     -31.303  12.932 -56.948  1.00  0.00           H  
ATOM   2007 2HB  GLU A 126     -30.084  13.621 -55.885  1.00  0.00           H  
ATOM   2008 1HG  GLU A 126     -29.003  11.469 -55.639  1.00  0.00           H  
ATOM   2009 2HG  GLU A 126     -30.285  10.678 -56.554  1.00  0.00           H  
ATOM   2010  N   ILE A 127     -33.346  14.092 -54.985  1.00  0.00           N  
ATOM   2011  CA  ILE A 127     -34.048  15.299 -54.556  1.00  0.00           C  
ATOM   2012  C   ILE A 127     -34.500  15.163 -53.105  1.00  0.00           C  
ATOM   2013  O   ILE A 127     -34.390  16.108 -52.314  1.00  0.00           O  
ATOM   2014  CB  ILE A 127     -35.225  15.596 -55.504  1.00  0.00           C  
ATOM   2015  CG1 ILE A 127     -34.696  16.020 -56.877  1.00  0.00           C  
ATOM   2016  CG2 ILE A 127     -36.140  16.664 -54.922  1.00  0.00           C  
ATOM   2017  CD1 ILE A 127     -35.742  16.029 -57.952  1.00  0.00           C  
ATOM   2018  H   ILE A 127     -33.724  13.548 -55.747  1.00  0.00           H  
ATOM   2019  HA  ILE A 127     -33.350  16.135 -54.591  1.00  0.00           H  
ATOM   2020  HB  ILE A 127     -35.806  14.688 -55.660  1.00  0.00           H  
ATOM   2021 1HG1 ILE A 127     -34.266  17.019 -56.808  1.00  0.00           H  
ATOM   2022 2HG1 ILE A 127     -33.898  15.343 -57.184  1.00  0.00           H  
ATOM   2023 1HG2 ILE A 127     -36.961  16.855 -55.611  1.00  0.00           H  
ATOM   2024 2HG2 ILE A 127     -36.539  16.320 -53.968  1.00  0.00           H  
ATOM   2025 3HG2 ILE A 127     -35.574  17.583 -54.768  1.00  0.00           H  
ATOM   2026 1HD1 ILE A 127     -35.292  16.339 -58.895  1.00  0.00           H  
ATOM   2027 2HD1 ILE A 127     -36.161  15.028 -58.061  1.00  0.00           H  
ATOM   2028 3HD1 ILE A 127     -36.534  16.727 -57.682  1.00  0.00           H  
ATOM   2029  N   VAL A 128     -35.030  13.990 -52.738  1.00  0.00           N  
ATOM   2030  CA  VAL A 128     -35.451  13.751 -51.358  1.00  0.00           C  
ATOM   2031  C   VAL A 128     -34.261  13.842 -50.406  1.00  0.00           C  
ATOM   2032  O   VAL A 128     -34.353  14.434 -49.323  1.00  0.00           O  
ATOM   2033  CB  VAL A 128     -36.106  12.363 -51.227  1.00  0.00           C  
ATOM   2034  CG1 VAL A 128     -36.386  12.041 -49.767  1.00  0.00           C  
ATOM   2035  CG2 VAL A 128     -37.388  12.316 -52.045  1.00  0.00           C  
ATOM   2036  H   VAL A 128     -35.144  13.255 -53.422  1.00  0.00           H  
ATOM   2037  HA  VAL A 128     -36.150  14.536 -51.068  1.00  0.00           H  
ATOM   2038  HB  VAL A 128     -35.411  11.608 -51.595  1.00  0.00           H  
ATOM   2039 1HG1 VAL A 128     -36.848  11.057 -49.693  1.00  0.00           H  
ATOM   2040 2HG1 VAL A 128     -35.450  12.045 -49.208  1.00  0.00           H  
ATOM   2041 3HG1 VAL A 128     -37.060  12.790 -49.352  1.00  0.00           H  
ATOM   2042 1HG2 VAL A 128     -37.845  11.332 -51.949  1.00  0.00           H  
ATOM   2043 2HG2 VAL A 128     -38.080  13.076 -51.681  1.00  0.00           H  
ATOM   2044 3HG2 VAL A 128     -37.158  12.508 -53.093  1.00  0.00           H  
ATOM   2045  N   GLN A 129     -33.123  13.259 -50.798  1.00  0.00           N  
ATOM   2046  CA  GLN A 129     -31.927  13.324 -49.963  1.00  0.00           C  
ATOM   2047  C   GLN A 129     -31.375  14.742 -49.890  1.00  0.00           C  
ATOM   2048  O   GLN A 129     -30.859  15.161 -48.848  1.00  0.00           O  
ATOM   2049  CB  GLN A 129     -30.851  12.374 -50.496  1.00  0.00           C  
ATOM   2050  CG  GLN A 129     -29.582  12.340 -49.661  1.00  0.00           C  
ATOM   2051  CD  GLN A 129     -29.834  11.857 -48.245  1.00  0.00           C  
ATOM   2052  NE2 GLN A 129     -29.047  12.360 -47.300  1.00  0.00           N  
ATOM   2053  OE1 GLN A 129     -30.727  11.040 -48.002  1.00  0.00           O  
ATOM   2054  H   GLN A 129     -33.082  12.765 -51.678  1.00  0.00           H  
ATOM   2055  HA  GLN A 129     -32.196  13.028 -48.950  1.00  0.00           H  
ATOM   2056 1HB  GLN A 129     -31.251  11.361 -50.541  1.00  0.00           H  
ATOM   2057 2HB  GLN A 129     -30.579  12.665 -51.510  1.00  0.00           H  
ATOM   2058 1HG  GLN A 129     -28.868  11.664 -50.131  1.00  0.00           H  
ATOM   2059 2HG  GLN A 129     -29.166  13.346 -49.610  1.00  0.00           H  
ATOM   2060 1HE2 GLN A 129     -29.166  12.078 -46.347  1.00  0.00           H  
ATOM   2061 2HE2 GLN A 129     -28.336  13.020 -47.541  1.00  0.00           H  
ATOM   2062  N   GLN A 130     -31.473  15.498 -50.984  1.00  0.00           N  
ATOM   2063  CA  GLN A 130     -30.963  16.861 -50.989  1.00  0.00           C  
ATOM   2064  C   GLN A 130     -31.897  17.851 -50.307  1.00  0.00           C  
ATOM   2065  O   GLN A 130     -31.418  18.867 -49.790  1.00  0.00           O  
ATOM   2066  CB  GLN A 130     -30.701  17.314 -52.428  1.00  0.00           C  
ATOM   2067  CG  GLN A 130     -29.526  16.619 -53.095  1.00  0.00           C  
ATOM   2068  CD  GLN A 130     -29.377  17.005 -54.554  1.00  0.00           C  
ATOM   2069  NE2 GLN A 130     -28.399  16.409 -55.227  1.00  0.00           N  
ATOM   2070  OE1 GLN A 130     -30.134  17.831 -55.073  1.00  0.00           O  
ATOM   2071  H   GLN A 130     -31.903  15.130 -51.820  1.00  0.00           H  
ATOM   2072  HA  GLN A 130     -30.024  16.881 -50.436  1.00  0.00           H  
ATOM   2073 1HB  GLN A 130     -31.588  17.131 -53.035  1.00  0.00           H  
ATOM   2074 2HB  GLN A 130     -30.510  18.386 -52.443  1.00  0.00           H  
ATOM   2075 1HG  GLN A 130     -28.610  16.896 -52.573  1.00  0.00           H  
ATOM   2076 2HG  GLN A 130     -29.676  15.541 -53.040  1.00  0.00           H  
ATOM   2077 1HE2 GLN A 130     -28.253  16.624 -56.193  1.00  0.00           H  
ATOM   2078 2HE2 GLN A 130     -27.809  15.746 -54.768  1.00  0.00           H  
ATOM   2079  N   LEU A 131     -33.203  17.587 -50.278  1.00  0.00           N  
ATOM   2080  CA  LEU A 131     -34.158  18.476 -49.614  1.00  0.00           C  
ATOM   2081  C   LEU A 131     -35.056  17.663 -48.690  1.00  0.00           C  
ATOM   2082  O   LEU A 131     -36.255  17.504 -48.940  1.00  0.00           O  
ATOM   2083  CB  LEU A 131     -35.003  19.228 -50.648  1.00  0.00           C  
ATOM   2084  CG  LEU A 131     -34.412  20.191 -51.681  1.00  0.00           C  
ATOM   2085  CD1 LEU A 131     -35.475  20.545 -52.702  1.00  0.00           C  
ATOM   2086  CD2 LEU A 131     -33.900  21.456 -51.033  1.00  0.00           C  
ATOM   2087  H   LEU A 131     -33.543  16.749 -50.728  1.00  0.00           H  
ATOM   2088  HA  LEU A 131     -33.600  19.204 -49.026  1.00  0.00           H  
ATOM   2089 1HB  LEU A 131     -35.538  18.499 -51.255  1.00  0.00           H  
ATOM   2090 2HB  LEU A 131     -35.736  19.838 -50.120  1.00  0.00           H  
ATOM   2091  HG  LEU A 131     -33.581  19.708 -52.195  1.00  0.00           H  
ATOM   2092 1HD1 LEU A 131     -35.058  21.230 -53.440  1.00  0.00           H  
ATOM   2093 2HD1 LEU A 131     -35.815  19.638 -53.203  1.00  0.00           H  
ATOM   2094 3HD1 LEU A 131     -36.317  21.020 -52.201  1.00  0.00           H  
ATOM   2095 1HD2 LEU A 131     -33.487  22.115 -51.797  1.00  0.00           H  
ATOM   2096 2HD2 LEU A 131     -34.721  21.962 -50.523  1.00  0.00           H  
ATOM   2097 3HD2 LEU A 131     -33.123  21.207 -50.310  1.00  0.00           H  
ATOM   2098  N   PRO A 132     -34.501  17.133 -47.599  1.00  0.00           N  
ATOM   2099  CA  PRO A 132     -35.301  16.294 -46.699  1.00  0.00           C  
ATOM   2100  C   PRO A 132     -36.463  17.066 -46.090  1.00  0.00           C  
ATOM   2101  O   PRO A 132     -36.325  18.235 -45.725  1.00  0.00           O  
ATOM   2102  CB  PRO A 132     -34.295  15.852 -45.631  1.00  0.00           C  
ATOM   2103  CG  PRO A 132     -32.963  15.981 -46.283  1.00  0.00           C  
ATOM   2104  CD  PRO A 132     -33.070  17.177 -47.179  1.00  0.00           C  
ATOM   2105  HA  PRO A 132     -35.682  15.426 -47.257  1.00  0.00           H  
ATOM   2106 1HB  PRO A 132     -34.390  16.488 -44.739  1.00  0.00           H  
ATOM   2107 2HB  PRO A 132     -34.511  14.820 -45.315  1.00  0.00           H  
ATOM   2108 1HG  PRO A 132     -32.178  16.102 -45.522  1.00  0.00           H  
ATOM   2109 2HG  PRO A 132     -32.724  15.064 -46.843  1.00  0.00           H  
ATOM   2110 1HD  PRO A 132     -32.841  18.087 -46.606  1.00  0.00           H  
ATOM   2111 2HD  PRO A 132     -32.375  17.065 -48.024  1.00  0.00           H  
ATOM   2112  N   ASP A 133     -37.614  16.402 -45.982  1.00  0.00           N  
ATOM   2113  CA  ASP A 133     -38.800  16.985 -45.349  1.00  0.00           C  
ATOM   2114  C   ASP A 133     -39.194  18.329 -45.973  1.00  0.00           C  
ATOM   2115  O   ASP A 133     -39.411  19.324 -45.278  1.00  0.00           O  
ATOM   2116  CB  ASP A 133     -38.558  17.172 -43.849  1.00  0.00           C  
ATOM   2117  CG  ASP A 133     -39.847  17.358 -43.060  1.00  0.00           C  
ATOM   2118  OD1 ASP A 133     -40.886  17.005 -43.565  1.00  0.00           O  
ATOM   2119  OD2 ASP A 133     -39.779  17.851 -41.959  1.00  0.00           O1-
ATOM   2120  H   ASP A 133     -37.666  15.463 -46.351  1.00  0.00           H  
ATOM   2121  HA  ASP A 133     -39.647  16.320 -45.521  1.00  0.00           H  
ATOM   2122 1HB  ASP A 133     -38.030  16.303 -43.455  1.00  0.00           H  
ATOM   2123 2HB  ASP A 133     -37.921  18.042 -43.689  1.00  0.00           H  
ATOM   2124  N   THR A 134     -39.263  18.366 -47.299  1.00  0.00           N  
ATOM   2125  CA  THR A 134     -39.688  19.567 -48.002  1.00  0.00           C  
ATOM   2126  C   THR A 134     -40.842  19.208 -48.926  1.00  0.00           C  
ATOM   2127  O   THR A 134     -41.086  18.036 -49.221  1.00  0.00           O  
ATOM   2128  CB  THR A 134     -38.536  20.197 -48.807  1.00  0.00           C  
ATOM   2129  CG2 THR A 134     -37.363  20.521 -47.896  1.00  0.00           C  
ATOM   2130  OG1 THR A 134     -38.107  19.283 -49.826  1.00  0.00           O  
ATOM   2131  H   THR A 134     -39.015  17.545 -47.833  1.00  0.00           H  
ATOM   2132  HA  THR A 134     -40.026  20.297 -47.266  1.00  0.00           H  
ATOM   2133  HB  THR A 134     -38.883  21.113 -49.284  1.00  0.00           H  
ATOM   2134  HG1 THR A 134     -37.481  18.658 -49.451  1.00  0.00           H  
ATOM   2135 1HG2 THR A 134     -36.558  20.966 -48.482  1.00  0.00           H  
ATOM   2136 2HG2 THR A 134     -37.683  21.225 -47.127  1.00  0.00           H  
ATOM   2137 3HG2 THR A 134     -37.005  19.607 -47.424  1.00  0.00           H  
ATOM   2138  N   GLU A 135     -41.555  20.239 -49.386  1.00  0.00           N  
ATOM   2139  CA  GLU A 135     -42.645  19.999 -50.325  1.00  0.00           C  
ATOM   2140  C   GLU A 135     -42.124  19.579 -51.690  1.00  0.00           C  
ATOM   2141  O   GLU A 135     -42.773  18.786 -52.381  1.00  0.00           O  
ATOM   2142  CB  GLU A 135     -43.527  21.240 -50.435  1.00  0.00           C  
ATOM   2143  CG  GLU A 135     -44.238  21.571 -49.135  1.00  0.00           C  
ATOM   2144  CD  GLU A 135     -45.126  20.436 -48.661  1.00  0.00           C  
ATOM   2145  OE1 GLU A 135     -45.902  19.902 -49.482  1.00  0.00           O  
ATOM   2146  OE2 GLU A 135     -45.036  20.069 -47.469  1.00  0.00           O1-
ATOM   2147  H   GLU A 135     -41.354  21.185 -49.097  1.00  0.00           H  
ATOM   2148  HA  GLU A 135     -43.249  19.171 -49.950  1.00  0.00           H  
ATOM   2149 1HB  GLU A 135     -42.916  22.095 -50.728  1.00  0.00           H  
ATOM   2150 2HB  GLU A 135     -44.273  21.089 -51.215  1.00  0.00           H  
ATOM   2151 1HG  GLU A 135     -43.493  21.785 -48.370  1.00  0.00           H  
ATOM   2152 2HG  GLU A 135     -44.839  22.468 -49.280  1.00  0.00           H  
ATOM   2153  N   LEU A 136     -40.969  20.108 -52.099  1.00  0.00           N  
ATOM   2154  CA  LEU A 136     -40.409  19.734 -53.393  1.00  0.00           C  
ATOM   2155  C   LEU A 136     -40.023  18.260 -53.401  1.00  0.00           C  
ATOM   2156  O   LEU A 136     -40.189  17.570 -54.412  1.00  0.00           O  
ATOM   2157  CB  LEU A 136     -39.201  20.617 -53.709  1.00  0.00           C  
ATOM   2158  CG  LEU A 136     -39.495  22.094 -53.993  1.00  0.00           C  
ATOM   2159  CD1 LEU A 136     -38.208  22.903 -54.073  1.00  0.00           C  
ATOM   2160  CD2 LEU A 136     -40.315  22.267 -55.257  1.00  0.00           C  
ATOM   2161  H   LEU A 136     -40.473  20.770 -51.521  1.00  0.00           H  
ATOM   2162  HA  LEU A 136     -41.169  19.889 -54.157  1.00  0.00           H  
ATOM   2163 1HB  LEU A 136     -38.513  20.578 -52.866  1.00  0.00           H  
ATOM   2164 2HB  LEU A 136     -38.694  20.211 -54.585  1.00  0.00           H  
ATOM   2165  HG  LEU A 136     -40.053  22.521 -53.159  1.00  0.00           H  
ATOM   2166 1HD1 LEU A 136     -38.447  23.947 -54.276  1.00  0.00           H  
ATOM   2167 2HD1 LEU A 136     -37.673  22.831 -53.126  1.00  0.00           H  
ATOM   2168 3HD1 LEU A 136     -37.582  22.512 -54.875  1.00  0.00           H  
ATOM   2169 1HD2 LEU A 136     -40.505  23.327 -55.426  1.00  0.00           H  
ATOM   2170 2HD2 LEU A 136     -39.767  21.856 -56.105  1.00  0.00           H  
ATOM   2171 3HD2 LEU A 136     -41.264  21.741 -55.149  1.00  0.00           H  
ATOM   2172  N   ALA A 137     -39.491  17.773 -52.276  1.00  0.00           N  
ATOM   2173  CA  ALA A 137     -39.135  16.362 -52.140  1.00  0.00           C  
ATOM   2174  C   ALA A 137     -40.354  15.456 -52.276  1.00  0.00           C  
ATOM   2175  O   ALA A 137     -40.295  14.411 -52.934  1.00  0.00           O  
ATOM   2176  CB  ALA A 137     -38.442  16.126 -50.798  1.00  0.00           C  
ATOM   2177  H   ALA A 137     -39.331  18.398 -51.500  1.00  0.00           H  
ATOM   2178  HA  ALA A 137     -38.446  16.107 -52.946  1.00  0.00           H  
ATOM   2179 1HB  ALA A 137     -38.180  15.072 -50.705  1.00  0.00           H  
ATOM   2180 2HB  ALA A 137     -37.537  16.731 -50.745  1.00  0.00           H  
ATOM   2181 3HB  ALA A 137     -39.114  16.406 -49.989  1.00  0.00           H  
ATOM   2182  N   LYS A 138     -41.467  15.834 -51.643  1.00  0.00           N  
ATOM   2183  CA  LYS A 138     -42.683  15.028 -51.721  1.00  0.00           C  
ATOM   2184  C   LYS A 138     -43.268  15.030 -53.129  1.00  0.00           C  
ATOM   2185  O   LYS A 138     -43.665  13.980 -53.647  1.00  0.00           O  
ATOM   2186  CB  LYS A 138     -43.723  15.534 -50.720  1.00  0.00           C  
ATOM   2187  CG  LYS A 138     -45.006  14.715 -50.678  1.00  0.00           C  
ATOM   2188  CD  LYS A 138     -44.759  13.330 -50.098  1.00  0.00           C  
ATOM   2189  CE  LYS A 138     -46.062  12.569 -49.905  1.00  0.00           C  
ATOM   2190  NZ  LYS A 138     -45.838  11.223 -49.313  1.00  0.00           N1+
ATOM   2191  H   LYS A 138     -41.476  16.687 -51.103  1.00  0.00           H  
ATOM   2192  HA  LYS A 138     -42.428  13.994 -51.483  1.00  0.00           H  
ATOM   2193 1HB  LYS A 138     -43.294  15.536 -49.718  1.00  0.00           H  
ATOM   2194 2HB  LYS A 138     -43.991  16.563 -50.963  1.00  0.00           H  
ATOM   2195 1HG  LYS A 138     -45.747  15.230 -50.065  1.00  0.00           H  
ATOM   2196 2HG  LYS A 138     -45.405  14.611 -51.687  1.00  0.00           H  
ATOM   2197 1HD  LYS A 138     -44.113  12.764 -50.770  1.00  0.00           H  
ATOM   2198 2HD  LYS A 138     -44.258  13.424 -49.134  1.00  0.00           H  
ATOM   2199 1HE  LYS A 138     -46.721  13.136 -49.249  1.00  0.00           H  
ATOM   2200 2HE  LYS A 138     -46.560  12.450 -50.868  1.00  0.00           H  
ATOM   2201 1HZ  LYS A 138     -46.725  10.751 -49.202  1.00  0.00           H  
ATOM   2202 2HZ  LYS A 138     -45.243  10.680 -49.923  1.00  0.00           H  
ATOM   2203 3HZ  LYS A 138     -45.394  11.321 -48.411  1.00  0.00           H  
ATOM   2204  N   GLU A 139     -43.353  16.208 -53.756  1.00  0.00           N  
ATOM   2205  CA  GLU A 139     -43.922  16.294 -55.099  1.00  0.00           C  
ATOM   2206  C   GLU A 139     -43.037  15.592 -56.125  1.00  0.00           C  
ATOM   2207  O   GLU A 139     -43.540  14.921 -57.034  1.00  0.00           O  
ATOM   2208  CB  GLU A 139     -44.129  17.757 -55.486  1.00  0.00           C  
ATOM   2209  CG  GLU A 139     -45.259  18.449 -54.748  1.00  0.00           C  
ATOM   2210  CD  GLU A 139     -45.389  19.909 -55.132  1.00  0.00           C  
ATOM   2211  OE1 GLU A 139     -44.416  20.469 -55.681  1.00  0.00           O  
ATOM   2212  OE2 GLU A 139     -46.464  20.495 -54.885  1.00  0.00           O1-
ATOM   2213  H   GLU A 139     -43.024  17.050 -53.306  1.00  0.00           H  
ATOM   2214  HA  GLU A 139     -44.888  15.789 -55.099  1.00  0.00           H  
ATOM   2215 1HB  GLU A 139     -43.213  18.317 -55.295  1.00  0.00           H  
ATOM   2216 2HB  GLU A 139     -44.337  17.825 -56.554  1.00  0.00           H  
ATOM   2217 1HG  GLU A 139     -46.194  17.936 -54.973  1.00  0.00           H  
ATOM   2218 2HG  GLU A 139     -45.081  18.369 -53.676  1.00  0.00           H  
ATOM   2219  N   ALA A 140     -41.715  15.740 -55.997  1.00  0.00           N  
ATOM   2220  CA  ALA A 140     -40.792  15.070 -56.911  1.00  0.00           C  
ATOM   2221  C   ALA A 140     -40.921  13.557 -56.810  1.00  0.00           C  
ATOM   2222  O   ALA A 140     -40.820  12.845 -57.816  1.00  0.00           O  
ATOM   2223  CB  ALA A 140     -39.356  15.507 -56.622  1.00  0.00           C  
ATOM   2224  H   ALA A 140     -41.342  16.321 -55.259  1.00  0.00           H  
ATOM   2225  HA  ALA A 140     -41.053  15.360 -57.929  1.00  0.00           H  
ATOM   2226 1HB  ALA A 140     -38.677  15.001 -57.309  1.00  0.00           H  
ATOM   2227 2HB  ALA A 140     -39.270  16.585 -56.755  1.00  0.00           H  
ATOM   2228 3HB  ALA A 140     -39.095  15.245 -55.598  1.00  0.00           H  
ATOM   2229  N   LEU A 141     -41.136  13.048 -55.597  1.00  0.00           N  
ATOM   2230  CA  LEU A 141     -41.214  11.608 -55.385  1.00  0.00           C  
ATOM   2231  C   LEU A 141     -42.528  11.053 -55.929  1.00  0.00           C  
ATOM   2232  O   LEU A 141     -42.553   9.974 -56.535  1.00  0.00           O  
ATOM   2233  CB  LEU A 141     -41.088  11.282 -53.891  1.00  0.00           C  
ATOM   2234  CG  LEU A 141     -40.832   9.809 -53.551  1.00  0.00           C  
ATOM   2235  CD1 LEU A 141     -39.494   9.377 -54.136  1.00  0.00           C  
ATOM   2236  CD2 LEU A 141     -40.853   9.625 -52.041  1.00  0.00           C  
ATOM   2237  H   LEU A 141     -41.248  13.668 -54.807  1.00  0.00           H  
ATOM   2238  HA  LEU A 141     -40.408  11.132 -55.942  1.00  0.00           H  
ATOM   2239 1HB  LEU A 141     -40.268  11.865 -53.476  1.00  0.00           H  
ATOM   2240 2HB  LEU A 141     -42.009  11.583 -53.391  1.00  0.00           H  
ATOM   2241  HG  LEU A 141     -41.608   9.190 -54.002  1.00  0.00           H  
ATOM   2242 1HD1 LEU A 141     -39.312   8.330 -53.894  1.00  0.00           H  
ATOM   2243 2HD1 LEU A 141     -39.514   9.500 -55.219  1.00  0.00           H  
ATOM   2244 3HD1 LEU A 141     -38.698   9.990 -53.715  1.00  0.00           H  
ATOM   2245 1HD2 LEU A 141     -40.672   8.577 -51.799  1.00  0.00           H  
ATOM   2246 2HD2 LEU A 141     -40.076  10.242 -51.588  1.00  0.00           H  
ATOM   2247 3HD2 LEU A 141     -41.826   9.924 -51.651  1.00  0.00           H  
ATOM   2248  N   GLU A 142     -43.628  11.781 -55.723  1.00  0.00           N  
ATOM   2249  CA  GLU A 142     -44.920  11.369 -56.266  1.00  0.00           C  
ATOM   2250  C   GLU A 142     -44.901  11.392 -57.789  1.00  0.00           C  
ATOM   2251  O   GLU A 142     -45.470  10.505 -58.436  1.00  0.00           O  
ATOM   2252  CB  GLU A 142     -46.035  12.278 -55.746  1.00  0.00           C  
ATOM   2253  CG  GLU A 142     -46.381  12.072 -54.278  1.00  0.00           C  
ATOM   2254  CD  GLU A 142     -47.492  12.969 -53.807  1.00  0.00           C  
ATOM   2255  OE1 GLU A 142     -47.890  13.832 -54.552  1.00  0.00           O  
ATOM   2256  OE2 GLU A 142     -47.944  12.790 -52.700  1.00  0.00           O1-
ATOM   2257  H   GLU A 142     -43.571  12.633 -55.182  1.00  0.00           H  
ATOM   2258  HA  GLU A 142     -45.121  10.347 -55.943  1.00  0.00           H  
ATOM   2259 1HB  GLU A 142     -45.747  13.321 -55.878  1.00  0.00           H  
ATOM   2260 2HB  GLU A 142     -46.941  12.113 -56.329  1.00  0.00           H  
ATOM   2261 1HG  GLU A 142     -46.678  11.035 -54.127  1.00  0.00           H  
ATOM   2262 2HG  GLU A 142     -45.492  12.257 -53.677  1.00  0.00           H  
ATOM   2263  N   LEU A 143     -44.257  12.403 -58.377  1.00  0.00           N  
ATOM   2264  CA  LEU A 143     -44.203  12.508 -59.831  1.00  0.00           C  
ATOM   2265  C   LEU A 143     -43.450  11.336 -60.446  1.00  0.00           C  
ATOM   2266  O   LEU A 143     -43.876  10.792 -61.470  1.00  0.00           O  
ATOM   2267  CB  LEU A 143     -43.541  13.830 -60.224  1.00  0.00           C  
ATOM   2268  CG  LEU A 143     -43.411  14.157 -61.710  1.00  0.00           C  
ATOM   2269  CD1 LEU A 143     -44.778  14.246 -62.363  1.00  0.00           C  
ATOM   2270  CD2 LEU A 143     -42.628  15.449 -61.898  1.00  0.00           C  
ATOM   2271  H   LEU A 143     -43.800  13.106 -57.815  1.00  0.00           H  
ATOM   2272  HA  LEU A 143     -45.222  12.492 -60.217  1.00  0.00           H  
ATOM   2273 1HB  LEU A 143     -44.105  14.647 -59.778  1.00  0.00           H  
ATOM   2274 2HB  LEU A 143     -42.530  13.847 -59.816  1.00  0.00           H  
ATOM   2275  HG  LEU A 143     -42.887  13.346 -62.217  1.00  0.00           H  
ATOM   2276 1HD1 LEU A 143     -44.660  14.480 -63.421  1.00  0.00           H  
ATOM   2277 2HD1 LEU A 143     -45.294  13.292 -62.259  1.00  0.00           H  
ATOM   2278 3HD1 LEU A 143     -45.361  15.030 -61.881  1.00  0.00           H  
ATOM   2279 1HD2 LEU A 143     -42.542  15.671 -62.963  1.00  0.00           H  
ATOM   2280 2HD2 LEU A 143     -43.149  16.266 -61.398  1.00  0.00           H  
ATOM   2281 3HD2 LEU A 143     -41.632  15.338 -61.469  1.00  0.00           H  
ATOM   2282  N   ALA A 144     -42.325  10.941 -59.849  1.00  0.00           N  
ATOM   2283  CA  ALA A 144     -41.591   9.789 -60.363  1.00  0.00           C  
ATOM   2284  C   ALA A 144     -42.433   8.520 -60.304  1.00  0.00           C  
ATOM   2285  O   ALA A 144     -42.352   7.681 -61.209  1.00  0.00           O  
ATOM   2286  CB  ALA A 144     -40.291   9.599 -59.588  1.00  0.00           C  
ATOM   2287  H   ALA A 144     -41.970  11.430 -59.040  1.00  0.00           H  
ATOM   2288  HA  ALA A 144     -41.354   9.978 -61.410  1.00  0.00           H  
ATOM   2289 1HB  ALA A 144     -39.755   8.736 -59.984  1.00  0.00           H  
ATOM   2290 2HB  ALA A 144     -39.671  10.490 -59.693  1.00  0.00           H  
ATOM   2291 3HB  ALA A 144     -40.515   9.435 -58.536  1.00  0.00           H  
ATOM   2292  N   GLU A 145     -43.234   8.357 -59.246  1.00  0.00           N  
ATOM   2293  CA  GLU A 145     -44.086   7.178 -59.132  1.00  0.00           C  
ATOM   2294  C   GLU A 145     -45.062   7.081 -60.297  1.00  0.00           C  
ATOM   2295  O   GLU A 145     -45.209   6.012 -60.900  1.00  0.00           O  
ATOM   2296  CB  GLU A 145     -44.843   7.202 -57.802  1.00  0.00           C  
ATOM   2297  CG  GLU A 145     -45.707   5.976 -57.547  1.00  0.00           C  
ATOM   2298  CD  GLU A 145     -46.507   6.082 -56.261  1.00  0.00           C  
ATOM   2299  OE1 GLU A 145     -46.387   7.114 -55.567  1.00  0.00           O  
ATOM   2300  OE2 GLU A 145     -47.254   5.133 -55.945  1.00  0.00           O1-
ATOM   2301  H   GLU A 145     -43.256   9.052 -58.514  1.00  0.00           H  
ATOM   2302  HA  GLU A 145     -43.454   6.290 -59.161  1.00  0.00           H  
ATOM   2303 1HB  GLU A 145     -44.131   7.286 -56.980  1.00  0.00           H  
ATOM   2304 2HB  GLU A 145     -45.488   8.080 -57.767  1.00  0.00           H  
ATOM   2305 1HG  GLU A 145     -46.395   5.849 -58.383  1.00  0.00           H  
ATOM   2306 2HG  GLU A 145     -45.067   5.096 -57.503  1.00  0.00           H  
ATOM   2307  N   GLU A 146     -45.731   8.185 -60.629  1.00  0.00           N  
ATOM   2308  CA  GLU A 146     -46.646   8.191 -61.763  1.00  0.00           C  
ATOM   2309  C   GLU A 146     -45.905   7.976 -63.077  1.00  0.00           C  
ATOM   2310  O   GLU A 146     -46.428   7.324 -63.987  1.00  0.00           O  
ATOM   2311  CB  GLU A 146     -47.419   9.509 -61.800  1.00  0.00           C  
ATOM   2312  CG  GLU A 146     -48.391   9.711 -60.649  1.00  0.00           C  
ATOM   2313  CD  GLU A 146     -49.130  11.034 -60.741  1.00  0.00           C  
ATOM   2314  OE1 GLU A 146     -48.784  11.851 -61.620  1.00  0.00           O  
ATOM   2315  OE2 GLU A 146     -50.055  11.258 -59.930  1.00  0.00           O1-
ATOM   2316  H   GLU A 146     -45.606   9.032 -60.093  1.00  0.00           H  
ATOM   2317  HA  GLU A 146     -47.353   7.370 -61.641  1.00  0.00           H  
ATOM   2318 1HB  GLU A 146     -46.716  10.343 -61.790  1.00  0.00           H  
ATOM   2319 2HB  GLU A 146     -47.987   9.572 -62.728  1.00  0.00           H  
ATOM   2320 1HG  GLU A 146     -49.116   8.897 -60.653  1.00  0.00           H  
ATOM   2321 2HG  GLU A 146     -47.841   9.667 -59.711  1.00  0.00           H  
ATOM   2322  N   ALA A 147     -44.691   8.525 -63.198  1.00  0.00           N  
ATOM   2323  CA  ALA A 147     -43.894   8.322 -64.405  1.00  0.00           C  
ATOM   2324  C   ALA A 147     -43.562   6.851 -64.627  1.00  0.00           C  
ATOM   2325  O   ALA A 147     -43.511   6.387 -65.772  1.00  0.00           O  
ATOM   2326  CB  ALA A 147     -42.614   9.155 -64.336  1.00  0.00           C  
ATOM   2327  H   ALA A 147     -44.315   9.088 -62.449  1.00  0.00           H  
ATOM   2328  HA  ALA A 147     -44.485   8.650 -65.260  1.00  0.00           H  
ATOM   2329 1HB  ALA A 147     -42.027   8.997 -65.240  1.00  0.00           H  
ATOM   2330 2HB  ALA A 147     -42.872  10.211 -64.250  1.00  0.00           H  
ATOM   2331 3HB  ALA A 147     -42.031   8.854 -63.468  1.00  0.00           H  
ATOM   2332  N   VAL A 148     -43.328   6.100 -63.549  1.00  0.00           N  
ATOM   2333  CA  VAL A 148     -43.006   4.682 -63.700  1.00  0.00           C  
ATOM   2334  C   VAL A 148     -44.257   3.878 -64.031  1.00  0.00           C  
ATOM   2335  O   VAL A 148     -44.208   2.927 -64.822  1.00  0.00           O  
ATOM   2336  CB  VAL A 148     -42.303   4.149 -62.441  1.00  0.00           C  
ATOM   2337  CG1 VAL A 148     -42.113   2.646 -62.548  1.00  0.00           C  
ATOM   2338  CG2 VAL A 148     -40.966   4.844 -62.256  1.00  0.00           C  
ATOM   2339  H   VAL A 148     -43.370   6.499 -62.622  1.00  0.00           H  
ATOM   2340  HA  VAL A 148     -42.331   4.569 -64.549  1.00  0.00           H  
ATOM   2341  HB  VAL A 148     -42.935   4.342 -61.574  1.00  0.00           H  
ATOM   2342 1HG1 VAL A 148     -41.615   2.277 -61.651  1.00  0.00           H  
ATOM   2343 2HG1 VAL A 148     -43.085   2.162 -62.647  1.00  0.00           H  
ATOM   2344 3HG1 VAL A 148     -41.503   2.417 -63.421  1.00  0.00           H  
ATOM   2345 1HG2 VAL A 148     -40.477   4.459 -61.361  1.00  0.00           H  
ATOM   2346 2HG2 VAL A 148     -40.334   4.655 -63.125  1.00  0.00           H  
ATOM   2347 3HG2 VAL A 148     -41.125   5.917 -62.149  1.00  0.00           H  
ATOM   2348  N   LYS A 149     -45.398   4.242 -63.433  1.00  0.00           N  
ATOM   2349  CA  LYS A 149     -46.655   3.581 -63.776  1.00  0.00           C  
ATOM   2350  C   LYS A 149     -46.950   3.729 -65.262  1.00  0.00           C  
ATOM   2351  O   LYS A 149     -47.433   2.791 -65.908  1.00  0.00           O  
ATOM   2352  CB  LYS A 149     -47.800   4.136 -62.927  1.00  0.00           C  
ATOM   2353  CG  LYS A 149     -47.747   3.703 -61.468  1.00  0.00           C  
ATOM   2354  CD  LYS A 149     -48.857   4.339 -60.647  1.00  0.00           C  
ATOM   2355  CE  LYS A 149     -48.809   3.860 -59.202  1.00  0.00           C  
ATOM   2356  NZ  LYS A 149     -49.807   4.557 -58.341  1.00  0.00           N1+
ATOM   2357  H   LYS A 149     -45.401   4.976 -62.740  1.00  0.00           H  
ATOM   2358  HA  LYS A 149     -46.553   2.515 -63.569  1.00  0.00           H  
ATOM   2359 1HB  LYS A 149     -47.782   5.226 -62.960  1.00  0.00           H  
ATOM   2360 2HB  LYS A 149     -48.753   3.812 -63.344  1.00  0.00           H  
ATOM   2361 1HG  LYS A 149     -47.844   2.619 -61.406  1.00  0.00           H  
ATOM   2362 2HG  LYS A 149     -46.787   3.989 -61.038  1.00  0.00           H  
ATOM   2363 1HD  LYS A 149     -48.750   5.424 -60.669  1.00  0.00           H  
ATOM   2364 2HD  LYS A 149     -49.823   4.078 -61.077  1.00  0.00           H  
ATOM   2365 1HE  LYS A 149     -49.007   2.790 -59.167  1.00  0.00           H  
ATOM   2366 2HE  LYS A 149     -47.815   4.037 -58.793  1.00  0.00           H  
ATOM   2367 1HZ  LYS A 149     -49.738   4.208 -57.396  1.00  0.00           H  
ATOM   2368 2HZ  LYS A 149     -49.623   5.551 -58.348  1.00  0.00           H  
ATOM   2369 3HZ  LYS A 149     -50.736   4.385 -58.696  1.00  0.00           H  
ATOM   2370  N   SER A 150     -46.676   4.907 -65.817  1.00  0.00           N  
ATOM   2371  CA  SER A 150     -46.902   5.145 -67.231  1.00  0.00           C  
ATOM   2372  C   SER A 150     -45.937   4.298 -68.054  1.00  0.00           C  
ATOM   2373  O   SER A 150     -44.792   4.055 -67.662  1.00  0.00           O  
ATOM   2374  CB  SER A 150     -46.722   6.615 -67.555  1.00  0.00           C  
ATOM   2375  OG  SER A 150     -46.835   6.842 -68.933  1.00  0.00           O  
ATOM   2376  H   SER A 150     -46.304   5.652 -65.245  1.00  0.00           H  
ATOM   2377  HA  SER A 150     -47.926   4.858 -67.471  1.00  0.00           H  
ATOM   2378 1HB  SER A 150     -47.473   7.199 -67.025  1.00  0.00           H  
ATOM   2379 2HB  SER A 150     -45.744   6.947 -67.208  1.00  0.00           H  
ATOM   2380  HG  SER A 150     -46.664   7.778 -69.062  1.00  0.00           H  
ATOM   2381  N   THR A 151     -46.411   3.853 -69.214  1.00  0.00           N  
ATOM   2382  CA  THR A 151     -45.612   3.069 -70.144  1.00  0.00           C  
ATOM   2383  C   THR A 151     -45.013   3.955 -71.229  1.00  0.00           C  
ATOM   2384  O   THR A 151     -44.079   3.541 -71.925  1.00  0.00           O  
ATOM   2385  CB  THR A 151     -46.450   1.951 -70.791  1.00  0.00           C  
ATOM   2386  CG2 THR A 151     -45.593   1.116 -71.729  1.00  0.00           C  
ATOM   2387  OG1 THR A 151     -46.995   1.107 -69.768  1.00  0.00           O  
ATOM   2388  H   THR A 151     -47.368   4.073 -69.452  1.00  0.00           H  
ATOM   2389  HA  THR A 151     -44.782   2.623 -69.596  1.00  0.00           H  
ATOM   2390  HB  THR A 151     -47.272   2.392 -71.355  1.00  0.00           H  
ATOM   2391  HG1 THR A 151     -47.632   1.604 -69.249  1.00  0.00           H  
ATOM   2392 1HG2 THR A 151     -46.202   0.331 -72.177  1.00  0.00           H  
ATOM   2393 2HG2 THR A 151     -45.186   1.753 -72.514  1.00  0.00           H  
ATOM   2394 3HG2 THR A 151     -44.775   0.665 -71.169  1.00  0.00           H  
ATOM   2395  N   ASP A 152     -45.486   5.192 -71.336  1.00  0.00           N  
ATOM   2396  CA  ASP A 152     -45.110   6.088 -72.419  1.00  0.00           C  
ATOM   2397  C   ASP A 152     -43.693   6.571 -72.131  1.00  0.00           C  
ATOM   2398  O   ASP A 152     -43.450   7.249 -71.127  1.00  0.00           O  
ATOM   2399  CB  ASP A 152     -46.099   7.248 -72.513  1.00  0.00           C  
ATOM   2400  CG  ASP A 152     -45.852   8.144 -73.714  1.00  0.00           C  
ATOM   2401  OD1 ASP A 152     -44.732   8.132 -74.267  1.00  0.00           O  
ATOM   2402  OD2 ASP A 152     -46.792   8.864 -74.112  1.00  0.00           O1-
ATOM   2403  H   ASP A 152     -46.134   5.516 -70.632  1.00  0.00           H  
ATOM   2404  HA  ASP A 152     -45.135   5.529 -73.355  1.00  0.00           H  
ATOM   2405 1HB  ASP A 152     -47.114   6.856 -72.575  1.00  0.00           H  
ATOM   2406 2HB  ASP A 152     -46.036   7.854 -71.609  1.00  0.00           H  
ATOM   2407  N   SER A 153     -42.756   6.211 -73.015  1.00  0.00           N  
ATOM   2408  CA  SER A 153     -41.349   6.551 -72.823  1.00  0.00           C  
ATOM   2409  C   SER A 153     -41.117   8.052 -72.873  1.00  0.00           C  
ATOM   2410  O   SER A 153     -40.119   8.535 -72.325  1.00  0.00           O  
ATOM   2411  CB  SER A 153     -40.503   5.870 -73.881  1.00  0.00           C  
ATOM   2412  OG  SER A 153     -40.789   6.376 -75.156  1.00  0.00           O  
ATOM   2413  H   SER A 153     -43.030   5.691 -73.836  1.00  0.00           H  
ATOM   2414  HA  SER A 153     -41.042   6.207 -71.835  1.00  0.00           H  
ATOM   2415 1HB  SER A 153     -39.447   6.021 -73.656  1.00  0.00           H  
ATOM   2416 2HB  SER A 153     -40.691   4.797 -73.862  1.00  0.00           H  
ATOM   2417  HG  SER A 153     -40.203   5.916 -75.761  1.00  0.00           H  
ATOM   2418  N   GLU A 154     -42.019   8.794 -73.515  1.00  0.00           N  
ATOM   2419  CA  GLU A 154     -41.909  10.246 -73.559  1.00  0.00           C  
ATOM   2420  C   GLU A 154     -42.222  10.864 -72.203  1.00  0.00           C  
ATOM   2421  O   GLU A 154     -41.612  11.871 -71.830  1.00  0.00           O  
ATOM   2422  CB  GLU A 154     -42.848  10.819 -74.622  1.00  0.00           C  
ATOM   2423  CG  GLU A 154     -42.458  10.483 -76.054  1.00  0.00           C  
ATOM   2424  CD  GLU A 154     -41.099  11.005 -76.428  1.00  0.00           C  
ATOM   2425  OE1 GLU A 154     -40.835  12.156 -76.175  1.00  0.00           O  
ATOM   2426  OE2 GLU A 154     -40.322  10.252 -76.968  1.00  0.00           O1-
ATOM   2427  H   GLU A 154     -42.795   8.345 -73.980  1.00  0.00           H  
ATOM   2428  HA  GLU A 154     -40.877  10.507 -73.796  1.00  0.00           H  
ATOM   2429 1HB  GLU A 154     -43.859  10.446 -74.454  1.00  0.00           H  
ATOM   2430 2HB  GLU A 154     -42.881  11.905 -74.531  1.00  0.00           H  
ATOM   2431 1HG  GLU A 154     -42.464   9.400 -76.176  1.00  0.00           H  
ATOM   2432 2HG  GLU A 154     -43.202  10.901 -76.730  1.00  0.00           H  
ATOM   2433  N   ALA A 155     -43.162  10.283 -71.455  1.00  0.00           N  
ATOM   2434  CA  ALA A 155     -43.427  10.779 -70.108  1.00  0.00           C  
ATOM   2435  C   ALA A 155     -42.224  10.593 -69.186  1.00  0.00           C  
ATOM   2436  O   ALA A 155     -41.973  11.442 -68.322  1.00  0.00           O  
ATOM   2437  CB  ALA A 155     -44.655  10.080 -69.526  1.00  0.00           C  
ATOM   2438  H   ALA A 155     -43.697   9.501 -71.805  1.00  0.00           H  
ATOM   2439  HA  ALA A 155     -43.623  11.849 -70.174  1.00  0.00           H  
ATOM   2440 1HB  ALA A 155     -44.845  10.456 -68.521  1.00  0.00           H  
ATOM   2441 2HB  ALA A 155     -45.520  10.279 -70.158  1.00  0.00           H  
ATOM   2442 3HB  ALA A 155     -44.476   9.007 -69.484  1.00  0.00           H  
ATOM   2443  N   LEU A 156     -41.468   9.500 -69.336  1.00  0.00           N  
ATOM   2444  CA  LEU A 156     -40.253   9.367 -68.532  1.00  0.00           C  
ATOM   2445  C   LEU A 156     -39.258  10.474 -68.857  1.00  0.00           C  
ATOM   2446  O   LEU A 156     -38.595  11.004 -67.958  1.00  0.00           O  
ATOM   2447  CB  LEU A 156     -39.602   7.999 -68.774  1.00  0.00           C  
ATOM   2448  CG  LEU A 156     -40.377   6.789 -68.236  1.00  0.00           C  
ATOM   2449  CD1 LEU A 156     -39.766   5.508 -68.789  1.00  0.00           C  
ATOM   2450  CD2 LEU A 156     -40.344   6.800 -66.715  1.00  0.00           C  
ATOM   2451  H   LEU A 156     -41.711   8.766 -69.985  1.00  0.00           H  
ATOM   2452  HA  LEU A 156     -40.522   9.462 -67.481  1.00  0.00           H  
ATOM   2453 1HB  LEU A 156     -39.473   7.860 -69.846  1.00  0.00           H  
ATOM   2454 2HB  LEU A 156     -38.617   7.996 -68.307  1.00  0.00           H  
ATOM   2455  HG  LEU A 156     -41.411   6.839 -68.577  1.00  0.00           H  
ATOM   2456 1HD1 LEU A 156     -40.317   4.649 -68.407  1.00  0.00           H  
ATOM   2457 2HD1 LEU A 156     -39.821   5.519 -69.877  1.00  0.00           H  
ATOM   2458 3HD1 LEU A 156     -38.724   5.439 -68.477  1.00  0.00           H  
ATOM   2459 1HD2 LEU A 156     -40.895   5.940 -66.333  1.00  0.00           H  
ATOM   2460 2HD2 LEU A 156     -39.310   6.748 -66.374  1.00  0.00           H  
ATOM   2461 3HD2 LEU A 156     -40.802   7.718 -66.348  1.00  0.00           H  
ATOM   2462  N   LYS A 157     -39.138  10.830 -70.137  1.00  0.00           N  
ATOM   2463  CA  LYS A 157     -38.216  11.886 -70.544  1.00  0.00           C  
ATOM   2464  C   LYS A 157     -38.653  13.237 -69.997  1.00  0.00           C  
ATOM   2465  O   LYS A 157     -37.822  14.045 -69.564  1.00  0.00           O  
ATOM   2466  CB  LYS A 157     -38.109  11.948 -72.069  1.00  0.00           C  
ATOM   2467  CG  LYS A 157     -37.165  13.024 -72.589  1.00  0.00           C  
ATOM   2468  CD  LYS A 157     -35.721  12.718 -72.223  1.00  0.00           C  
ATOM   2469  CE  LYS A 157     -34.756  13.642 -72.952  1.00  0.00           C  
ATOM   2470  NZ  LYS A 157     -33.347  13.424 -72.525  1.00  0.00           N1+
ATOM   2471  H   LYS A 157     -39.693  10.363 -70.841  1.00  0.00           H  
ATOM   2472  HA  LYS A 157     -37.236  11.674 -70.116  1.00  0.00           H  
ATOM   2473 1HB  LYS A 157     -37.761  10.987 -72.448  1.00  0.00           H  
ATOM   2474 2HB  LYS A 157     -39.095  12.132 -72.496  1.00  0.00           H  
ATOM   2475 1HG  LYS A 157     -37.250  13.088 -73.675  1.00  0.00           H  
ATOM   2476 2HG  LYS A 157     -37.443  13.988 -72.164  1.00  0.00           H  
ATOM   2477 1HD  LYS A 157     -35.585  12.840 -71.147  1.00  0.00           H  
ATOM   2478 2HD  LYS A 157     -35.490  11.686 -72.486  1.00  0.00           H  
ATOM   2479 1HE  LYS A 157     -34.829  13.469 -74.025  1.00  0.00           H  
ATOM   2480 2HE  LYS A 157     -35.026  14.679 -72.755  1.00  0.00           H  
ATOM   2481 1HZ  LYS A 157     -32.741  14.054 -73.030  1.00  0.00           H  
ATOM   2482 2HZ  LYS A 157     -33.265  13.600 -71.533  1.00  0.00           H  
ATOM   2483 3HZ  LYS A 157     -33.079  12.470 -72.721  1.00  0.00           H  
ATOM   2484  N   VAL A 158     -39.959  13.502 -70.032  1.00  0.00           N  
ATOM   2485  CA  VAL A 158     -40.511  14.751 -69.515  1.00  0.00           C  
ATOM   2486  C   VAL A 158     -40.223  14.896 -68.025  1.00  0.00           C  
ATOM   2487  O   VAL A 158     -39.770  15.953 -67.567  1.00  0.00           O  
ATOM   2488  CB  VAL A 158     -42.032  14.804 -69.749  1.00  0.00           C  
ATOM   2489  CG1 VAL A 158     -42.653  15.950 -68.963  1.00  0.00           C  
ATOM   2490  CG2 VAL A 158     -42.322  14.951 -71.235  1.00  0.00           C  
ATOM   2491  H   VAL A 158     -40.584  12.815 -70.429  1.00  0.00           H  
ATOM   2492  HA  VAL A 158     -40.015  15.582 -70.017  1.00  0.00           H  
ATOM   2493  HB  VAL A 158     -42.480  13.882 -69.380  1.00  0.00           H  
ATOM   2494 1HG1 VAL A 158     -43.728  15.972 -69.140  1.00  0.00           H  
ATOM   2495 2HG1 VAL A 158     -42.464  15.805 -67.899  1.00  0.00           H  
ATOM   2496 3HG1 VAL A 158     -42.212  16.893 -69.286  1.00  0.00           H  
ATOM   2497 1HG2 VAL A 158     -43.399  14.988 -71.394  1.00  0.00           H  
ATOM   2498 2HG2 VAL A 158     -41.869  15.871 -71.605  1.00  0.00           H  
ATOM   2499 3HG2 VAL A 158     -41.905  14.100 -71.773  1.00  0.00           H  
ATOM   2500  N   VAL A 159     -40.492  13.850 -67.241  1.00  0.00           N  
ATOM   2501  CA  VAL A 159     -40.280  13.964 -65.802  1.00  0.00           C  
ATOM   2502  C   VAL A 159     -38.793  14.024 -65.474  1.00  0.00           C  
ATOM   2503  O   VAL A 159     -38.379  14.795 -64.600  1.00  0.00           O  
ATOM   2504  CB  VAL A 159     -40.977  12.805 -65.065  1.00  0.00           C  
ATOM   2505  CG1 VAL A 159     -40.551  12.767 -63.606  1.00  0.00           C  
ATOM   2506  CG2 VAL A 159     -42.482  12.941 -65.168  1.00  0.00           C  
ATOM   2507  H   VAL A 159     -40.838  12.980 -67.620  1.00  0.00           H  
ATOM   2508  HA  VAL A 159     -40.714  14.905 -65.462  1.00  0.00           H  
ATOM   2509  HB  VAL A 159     -40.669  11.862 -65.517  1.00  0.00           H  
ATOM   2510 1HG1 VAL A 159     -41.053  11.941 -63.102  1.00  0.00           H  
ATOM   2511 2HG1 VAL A 159     -39.472  12.625 -63.546  1.00  0.00           H  
ATOM   2512 3HG1 VAL A 159     -40.823  13.705 -63.123  1.00  0.00           H  
ATOM   2513 1HG2 VAL A 159     -42.959  12.114 -64.643  1.00  0.00           H  
ATOM   2514 2HG2 VAL A 159     -42.794  13.884 -64.720  1.00  0.00           H  
ATOM   2515 3HG2 VAL A 159     -42.778  12.923 -66.218  1.00  0.00           H  
ATOM   2516  N   LYS A 160     -37.966  13.203 -66.139  1.00  0.00           N  
ATOM   2517  CA  LYS A 160     -36.522  13.304 -65.922  1.00  0.00           C  
ATOM   2518  C   LYS A 160     -36.060  14.753 -66.043  1.00  0.00           C  
ATOM   2519  O   LYS A 160     -35.317  15.257 -65.195  1.00  0.00           O  
ATOM   2520  CB  LYS A 160     -35.724  12.413 -66.881  1.00  0.00           C  
ATOM   2521  CG  LYS A 160     -34.236  12.413 -66.484  1.00  0.00           C  
ATOM   2522  CD  LYS A 160     -33.305  11.478 -67.261  1.00  0.00           C  
ATOM   2523  CE  LYS A 160     -32.988  11.956 -68.664  1.00  0.00           C  
ATOM   2524  NZ  LYS A 160     -32.072  10.989 -69.341  1.00  0.00           N1+
ATOM   2525  H   LYS A 160     -38.320  12.515 -66.789  1.00  0.00           H  
ATOM   2526  HA  LYS A 160     -36.301  12.978 -64.905  1.00  0.00           H  
ATOM   2527 1HB  LYS A 160     -36.122  11.399 -66.850  1.00  0.00           H  
ATOM   2528 2HB  LYS A 160     -35.842  12.780 -67.901  1.00  0.00           H  
ATOM   2529 1HG  LYS A 160     -33.826  13.416 -66.610  1.00  0.00           H  
ATOM   2530 2HG  LYS A 160     -34.139  12.129 -65.437  1.00  0.00           H  
ATOM   2531 1HD  LYS A 160     -32.361  11.376 -66.724  1.00  0.00           H  
ATOM   2532 2HD  LYS A 160     -33.764  10.493 -67.343  1.00  0.00           H  
ATOM   2533 1HE  LYS A 160     -33.911  12.050 -69.233  1.00  0.00           H  
ATOM   2534 2HE  LYS A 160     -32.516  12.938 -68.616  1.00  0.00           H  
ATOM   2535 1HZ  LYS A 160     -31.867  11.317 -70.275  1.00  0.00           H  
ATOM   2536 2HZ  LYS A 160     -31.213  10.913 -68.815  1.00  0.00           H  
ATOM   2537 3HZ  LYS A 160     -32.516  10.084 -69.393  1.00  0.00           H  
ATOM   2538  N   LEU A 161     -36.494  15.435 -67.109  1.00  0.00           N  
ATOM   2539  CA  LEU A 161     -36.106  16.826 -67.322  1.00  0.00           C  
ATOM   2540  C   LEU A 161     -36.683  17.730 -66.241  1.00  0.00           C  
ATOM   2541  O   LEU A 161     -35.994  18.621 -65.731  1.00  0.00           O  
ATOM   2542  CB  LEU A 161     -36.577  17.304 -68.702  1.00  0.00           C  
ATOM   2543  CG  LEU A 161     -36.265  18.767 -69.041  1.00  0.00           C  
ATOM   2544  CD1 LEU A 161     -34.759  18.991 -68.988  1.00  0.00           C  
ATOM   2545  CD2 LEU A 161     -36.819  19.098 -70.419  1.00  0.00           C  
ATOM   2546  H   LEU A 161     -37.100  14.985 -67.781  1.00  0.00           H  
ATOM   2547  HA  LEU A 161     -35.020  16.895 -67.260  1.00  0.00           H  
ATOM   2548 1HB  LEU A 161     -36.111  16.680 -69.463  1.00  0.00           H  
ATOM   2549 2HB  LEU A 161     -37.657  17.172 -68.765  1.00  0.00           H  
ATOM   2550  HG  LEU A 161     -36.725  19.419 -68.299  1.00  0.00           H  
ATOM   2551 1HD1 LEU A 161     -34.537  20.030 -69.230  1.00  0.00           H  
ATOM   2552 2HD1 LEU A 161     -34.393  18.765 -67.987  1.00  0.00           H  
ATOM   2553 3HD1 LEU A 161     -34.269  18.339 -69.710  1.00  0.00           H  
ATOM   2554 1HD2 LEU A 161     -36.597  20.138 -70.660  1.00  0.00           H  
ATOM   2555 2HD2 LEU A 161     -36.358  18.447 -71.163  1.00  0.00           H  
ATOM   2556 3HD2 LEU A 161     -37.898  18.946 -70.423  1.00  0.00           H  
ATOM   2557  N   ALA A 162     -37.959  17.531 -65.902  1.00  0.00           N  
ATOM   2558  CA  ALA A 162     -38.606  18.350 -64.882  1.00  0.00           C  
ATOM   2559  C   ALA A 162     -37.872  18.246 -63.551  1.00  0.00           C  
ATOM   2560  O   ALA A 162     -37.710  19.243 -62.839  1.00  0.00           O  
ATOM   2561  CB  ALA A 162     -40.068  17.937 -64.724  1.00  0.00           C  
ATOM   2562  H   ALA A 162     -38.491  16.803 -66.358  1.00  0.00           H  
ATOM   2563  HA  ALA A 162     -38.564  19.390 -65.205  1.00  0.00           H  
ATOM   2564 1HB  ALA A 162     -40.540  18.555 -63.960  1.00  0.00           H  
ATOM   2565 2HB  ALA A 162     -40.588  18.072 -65.672  1.00  0.00           H  
ATOM   2566 3HB  ALA A 162     -40.120  16.891 -64.427  1.00  0.00           H  
ATOM   2567  N   LEU A 163     -37.423  17.038 -63.204  1.00  0.00           N  
ATOM   2568  CA  LEU A 163     -36.721  16.815 -61.944  1.00  0.00           C  
ATOM   2569  C   LEU A 163     -35.323  17.424 -61.958  1.00  0.00           C  
ATOM   2570  O   LEU A 163     -34.840  17.902 -60.927  1.00  0.00           O  
ATOM   2571  CB  LEU A 163     -36.653  15.319 -61.648  1.00  0.00           C  
ATOM   2572  CG  LEU A 163     -37.979  14.591 -61.412  1.00  0.00           C  
ATOM   2573  CD1 LEU A 163     -37.756  13.090 -61.322  1.00  0.00           C  
ATOM   2574  CD2 LEU A 163     -38.679  15.108 -60.167  1.00  0.00           C  
ATOM   2575  H   LEU A 163     -37.572  16.259 -63.829  1.00  0.00           H  
ATOM   2576  HA  LEU A 163     -37.277  17.308 -61.147  1.00  0.00           H  
ATOM   2577 1HB  LEU A 163     -36.163  14.822 -62.484  1.00  0.00           H  
ATOM   2578 2HB  LEU A 163     -36.045  15.168 -60.756  1.00  0.00           H  
ATOM   2579  HG  LEU A 163     -38.637  14.746 -62.268  1.00  0.00           H  
ATOM   2580 1HD1 LEU A 163     -38.710  12.590 -61.153  1.00  0.00           H  
ATOM   2581 2HD1 LEU A 163     -37.318  12.731 -62.253  1.00  0.00           H  
ATOM   2582 3HD1 LEU A 163     -37.081  12.872 -60.495  1.00  0.00           H  
ATOM   2583 1HD2 LEU A 163     -39.618  14.571 -60.028  1.00  0.00           H  
ATOM   2584 2HD2 LEU A 163     -38.040  14.951 -59.298  1.00  0.00           H  
ATOM   2585 3HD2 LEU A 163     -38.883  16.173 -60.280  1.00  0.00           H  
ATOM   2586  N   GLU A 164     -34.646  17.399 -63.112  1.00  0.00           N  
ATOM   2587  CA  GLU A 164     -33.346  18.061 -63.219  1.00  0.00           C  
ATOM   2588  C   GLU A 164     -33.453  19.560 -62.950  1.00  0.00           C  
ATOM   2589  O   GLU A 164     -32.562  20.150 -62.328  1.00  0.00           O  
ATOM   2590  CB  GLU A 164     -32.743  17.826 -64.606  1.00  0.00           C  
ATOM   2591  CG  GLU A 164     -32.222  16.415 -64.836  1.00  0.00           C  
ATOM   2592  CD  GLU A 164     -31.731  16.193 -66.239  1.00  0.00           C  
ATOM   2593  OE1 GLU A 164     -31.776  17.116 -67.016  1.00  0.00           O  
ATOM   2594  OE2 GLU A 164     -31.311  15.099 -66.534  1.00  0.00           O1-
ATOM   2595  H   GLU A 164     -35.025  16.925 -63.919  1.00  0.00           H  
ATOM   2596  HA  GLU A 164     -32.679  17.637 -62.467  1.00  0.00           H  
ATOM   2597 1HB  GLU A 164     -33.495  18.034 -65.369  1.00  0.00           H  
ATOM   2598 2HB  GLU A 164     -31.916  18.518 -64.765  1.00  0.00           H  
ATOM   2599 1HG  GLU A 164     -31.404  16.224 -64.142  1.00  0.00           H  
ATOM   2600 2HG  GLU A 164     -33.019  15.705 -64.618  1.00  0.00           H  
ATOM   2601  N   ILE A 165     -34.528  20.193 -63.432  1.00  0.00           N  
ATOM   2602  CA  ILE A 165     -34.742  21.621 -63.200  1.00  0.00           C  
ATOM   2603  C   ILE A 165     -34.869  21.907 -61.708  1.00  0.00           C  
ATOM   2604  O   ILE A 165     -34.323  22.899 -61.200  1.00  0.00           O  
ATOM   2605  CB  ILE A 165     -36.002  22.120 -63.931  1.00  0.00           C  
ATOM   2606  CG1 ILE A 165     -35.784  22.099 -65.446  1.00  0.00           C  
ATOM   2607  CG2 ILE A 165     -36.370  23.519 -63.462  1.00  0.00           C  
ATOM   2608  CD1 ILE A 165     -37.057  22.247 -66.248  1.00  0.00           C  
ATOM   2609  H   ILE A 165     -35.209  19.675 -63.969  1.00  0.00           H  
ATOM   2610  HA  ILE A 165     -33.870  22.165 -63.562  1.00  0.00           H  
ATOM   2611  HB  ILE A 165     -36.834  21.447 -63.723  1.00  0.00           H  
ATOM   2612 1HG1 ILE A 165     -35.107  22.905 -65.727  1.00  0.00           H  
ATOM   2613 2HG1 ILE A 165     -35.309  21.160 -65.732  1.00  0.00           H  
ATOM   2614 1HG2 ILE A 165     -37.262  23.857 -63.989  1.00  0.00           H  
ATOM   2615 2HG2 ILE A 165     -36.565  23.504 -62.391  1.00  0.00           H  
ATOM   2616 3HG2 ILE A 165     -35.545  24.201 -63.671  1.00  0.00           H  
ATOM   2617 1HD1 ILE A 165     -36.821  22.222 -67.312  1.00  0.00           H  
ATOM   2618 2HD1 ILE A 165     -37.736  21.428 -66.008  1.00  0.00           H  
ATOM   2619 3HD1 ILE A 165     -37.532  23.196 -66.004  1.00  0.00           H  
ATOM   2620  N   VAL A 166     -35.572  21.032 -60.984  1.00  0.00           N  
ATOM   2621  CA  VAL A 166     -35.735  21.194 -59.542  1.00  0.00           C  
ATOM   2622  C   VAL A 166     -34.382  21.127 -58.857  1.00  0.00           C  
ATOM   2623  O   VAL A 166     -34.077  21.925 -57.967  1.00  0.00           O  
ATOM   2624  CB  VAL A 166     -36.710  20.145 -58.979  1.00  0.00           C  
ATOM   2625  CG1 VAL A 166     -36.749  20.214 -57.455  1.00  0.00           C  
ATOM   2626  CG2 VAL A 166     -38.091  20.362 -59.554  1.00  0.00           C  
ATOM   2627  H   VAL A 166     -36.002  20.241 -61.442  1.00  0.00           H  
ATOM   2628  HA  VAL A 166     -36.145  22.186 -59.349  1.00  0.00           H  
ATOM   2629  HB  VAL A 166     -36.355  19.150 -59.251  1.00  0.00           H  
ATOM   2630 1HG1 VAL A 166     -37.444  19.464 -57.075  1.00  0.00           H  
ATOM   2631 2HG1 VAL A 166     -35.754  20.021 -57.057  1.00  0.00           H  
ATOM   2632 3HG1 VAL A 166     -37.080  21.205 -57.145  1.00  0.00           H  
ATOM   2633 1HG2 VAL A 166     -38.774  19.615 -59.151  1.00  0.00           H  
ATOM   2634 2HG2 VAL A 166     -38.444  21.358 -59.286  1.00  0.00           H  
ATOM   2635 3HG2 VAL A 166     -38.053  20.270 -60.639  1.00  0.00           H  
ATOM   2636  N   GLN A 167     -33.545  20.176 -59.258  1.00  0.00           N  
ATOM   2637  CA  GLN A 167     -32.209  20.122 -58.662  1.00  0.00           C  
ATOM   2638  C   GLN A 167     -31.364  21.342 -58.993  1.00  0.00           C  
ATOM   2639  O   GLN A 167     -30.556  21.777 -58.167  1.00  0.00           O  
ATOM   2640  CB  GLN A 167     -31.478  18.858 -59.121  1.00  0.00           C  
ATOM   2641  CG  GLN A 167     -32.004  17.575 -58.500  1.00  0.00           C  
ATOM   2642  CD  GLN A 167     -31.189  16.360 -58.903  1.00  0.00           C  
ATOM   2643  NE2 GLN A 167     -31.027  15.424 -57.976  1.00  0.00           N  
ATOM   2644  OE1 GLN A 167     -30.710  16.265 -60.037  1.00  0.00           O  
ATOM   2645  H   GLN A 167     -33.800  19.494 -59.957  1.00  0.00           H  
ATOM   2646  HA  GLN A 167     -32.314  20.121 -57.577  1.00  0.00           H  
ATOM   2647 1HB  GLN A 167     -31.558  18.764 -60.204  1.00  0.00           H  
ATOM   2648 2HB  GLN A 167     -30.419  18.940 -58.877  1.00  0.00           H  
ATOM   2649 1HG  GLN A 167     -31.966  17.667 -57.415  1.00  0.00           H  
ATOM   2650 2HG  GLN A 167     -33.032  17.420 -58.826  1.00  0.00           H  
ATOM   2651 1HE2 GLN A 167     -30.498  14.599 -58.184  1.00  0.00           H  
ATOM   2652 2HE2 GLN A 167     -31.432  15.541 -57.069  1.00  0.00           H  
ATOM   2653  N   GLN A 168     -31.462  21.854 -60.210  1.00  0.00           N  
ATOM   2654  CA  GLN A 168     -30.629  22.989 -60.573  1.00  0.00           C  
ATOM   2655  C   GLN A 168     -31.034  24.264 -59.853  1.00  0.00           C  
ATOM   2656  O   GLN A 168     -30.164  25.057 -59.486  1.00  0.00           O  
ATOM   2657  CB  GLN A 168     -30.677  23.215 -62.086  1.00  0.00           C  
ATOM   2658  CG  GLN A 168     -29.767  24.327 -62.579  1.00  0.00           C  
ATOM   2659  CD  GLN A 168     -29.624  24.331 -64.089  1.00  0.00           C  
ATOM   2660  NE2 GLN A 168     -29.226  25.471 -64.642  1.00  0.00           N  
ATOM   2661  OE1 GLN A 168     -29.869  23.319 -64.753  1.00  0.00           O  
ATOM   2662  H   GLN A 168     -32.102  21.475 -60.893  1.00  0.00           H  
ATOM   2663  HA  GLN A 168     -29.605  22.779 -60.263  1.00  0.00           H  
ATOM   2664 1HB  GLN A 168     -30.395  22.296 -62.600  1.00  0.00           H  
ATOM   2665 2HB  GLN A 168     -31.697  23.457 -62.385  1.00  0.00           H  
ATOM   2666 1HG  GLN A 168     -30.184  25.286 -62.273  1.00  0.00           H  
ATOM   2667 2HG  GLN A 168     -28.778  24.193 -62.142  1.00  0.00           H  
ATOM   2668 1HE2 GLN A 168     -29.114  25.534 -65.634  1.00  0.00           H  
ATOM   2669 2HE2 GLN A 168     -29.039  26.267 -64.067  1.00  0.00           H  
ATOM   2670  N   LEU A 169     -32.332  24.487 -59.636  1.00  0.00           N  
ATOM   2671  CA  LEU A 169     -32.812  25.712 -58.990  1.00  0.00           C  
ATOM   2672  C   LEU A 169     -33.770  25.377 -57.852  1.00  0.00           C  
ATOM   2673  O   LEU A 169     -34.987  25.573 -57.954  1.00  0.00           O  
ATOM   2674  CB  LEU A 169     -33.507  26.604 -60.022  1.00  0.00           C  
ATOM   2675  CG  LEU A 169     -32.652  27.090 -61.195  1.00  0.00           C  
ATOM   2676  CD1 LEU A 169     -33.509  27.747 -62.265  1.00  0.00           C  
ATOM   2677  CD2 LEU A 169     -31.574  28.052 -60.704  1.00  0.00           C  
ATOM   2678  H   LEU A 169     -33.002  23.789 -59.926  1.00  0.00           H  
ATOM   2679  HA  LEU A 169     -31.956  26.246 -58.581  1.00  0.00           H  
ATOM   2680 1HB  LEU A 169     -34.350  26.058 -60.442  1.00  0.00           H  
ATOM   2681 2HB  LEU A 169     -33.891  27.489 -59.514  1.00  0.00           H  
ATOM   2682  HG  LEU A 169     -32.175  26.236 -61.676  1.00  0.00           H  
ATOM   2683 1HD1 LEU A 169     -32.873  28.081 -63.085  1.00  0.00           H  
ATOM   2684 2HD1 LEU A 169     -34.236  27.028 -62.641  1.00  0.00           H  
ATOM   2685 3HD1 LEU A 169     -34.030  28.603 -61.838  1.00  0.00           H  
ATOM   2686 1HD2 LEU A 169     -30.973  28.388 -61.550  1.00  0.00           H  
ATOM   2687 2HD2 LEU A 169     -32.043  28.912 -60.227  1.00  0.00           H  
ATOM   2688 3HD2 LEU A 169     -30.933  27.542 -59.984  1.00  0.00           H  
ATOM   2689  N   PRO A 170     -33.236  24.855 -56.748  1.00  0.00           N  
ATOM   2690  CA  PRO A 170     -34.072  24.485 -55.599  1.00  0.00           C  
ATOM   2691  C   PRO A 170     -34.803  25.673 -54.990  1.00  0.00           C  
ATOM   2692  O   PRO A 170     -34.266  26.780 -54.920  1.00  0.00           O  
ATOM   2693  CB  PRO A 170     -33.058  23.899 -54.611  1.00  0.00           C  
ATOM   2694  CG  PRO A 170     -31.925  23.467 -55.465  1.00  0.00           C  
ATOM   2695  CD  PRO A 170     -31.828  24.513 -56.529  1.00  0.00           C  
ATOM   2696  HA  PRO A 170     -34.801  23.723 -55.913  1.00  0.00           H  
ATOM   2697 1HB  PRO A 170     -32.769  24.661 -53.873  1.00  0.00           H  
ATOM   2698 2HB  PRO A 170     -33.513  23.068 -54.053  1.00  0.00           H  
ATOM   2699 1HG  PRO A 170     -31.006  23.390 -54.867  1.00  0.00           H  
ATOM   2700 2HG  PRO A 170     -32.121  22.466 -55.878  1.00  0.00           H  
ATOM   2701 1HD  PRO A 170     -31.247  25.368 -56.151  1.00  0.00           H  
ATOM   2702 2HD  PRO A 170     -31.350  24.085 -57.422  1.00  0.00           H  
ATOM   2703  N   ASP A 171     -36.047  25.437 -54.559  1.00  0.00           N  
ATOM   2704  CA  ASP A 171     -36.825  26.453 -53.843  1.00  0.00           C  
ATOM   2705  C   ASP A 171     -36.934  27.740 -54.663  1.00  0.00           C  
ATOM   2706  O   ASP A 171     -36.712  28.847 -54.168  1.00  0.00           O  
ATOM   2707  CB  ASP A 171     -36.190  26.759 -52.484  1.00  0.00           C  
ATOM   2708  CG  ASP A 171     -37.166  27.398 -51.505  1.00  0.00           C  
ATOM   2709  OD1 ASP A 171     -38.334  27.099 -51.580  1.00  0.00           O  
ATOM   2710  OD2 ASP A 171     -36.733  28.179 -50.692  1.00  0.00           O1-
ATOM   2711  H   ASP A 171     -36.461  24.532 -54.733  1.00  0.00           H  
ATOM   2712  HA  ASP A 171     -37.844  26.086 -53.722  1.00  0.00           H  
ATOM   2713 1HB  ASP A 171     -35.809  25.836 -52.045  1.00  0.00           H  
ATOM   2714 2HB  ASP A 171     -35.343  27.431 -52.621  1.00  0.00           H  
ATOM   2715  N   THR A 172     -37.278  27.580 -55.935  1.00  0.00           N  
ATOM   2716  CA  THR A 172     -37.532  28.693 -56.835  1.00  0.00           C  
ATOM   2717  C   THR A 172     -38.916  28.526 -57.431  1.00  0.00           C  
ATOM   2718  O   THR A 172     -39.538  27.465 -57.339  1.00  0.00           O  
ATOM   2719  CB  THR A 172     -36.477  28.780 -57.953  1.00  0.00           C  
ATOM   2720  CG2 THR A 172     -35.082  28.915 -57.361  1.00  0.00           C  
ATOM   2721  OG1 THR A 172     -36.537  27.599 -58.763  1.00  0.00           O  
ATOM   2722  H   THR A 172     -37.365  26.636 -56.284  1.00  0.00           H  
ATOM   2723  HA  THR A 172     -37.452  29.621 -56.268  1.00  0.00           H  
ATOM   2724  HB  THR A 172     -36.684  29.646 -58.582  1.00  0.00           H  
ATOM   2725  HG1 THR A 172     -35.934  26.939 -58.411  1.00  0.00           H  
ATOM   2726 1HG2 THR A 172     -34.350  28.975 -58.166  1.00  0.00           H  
ATOM   2727 2HG2 THR A 172     -35.030  29.818 -56.754  1.00  0.00           H  
ATOM   2728 3HG2 THR A 172     -34.866  28.047 -56.739  1.00  0.00           H  
ATOM   2729  N   GLU A 173     -39.399  29.597 -58.055  1.00  0.00           N  
ATOM   2730  CA  GLU A 173     -40.715  29.514 -58.659  1.00  0.00           C  
ATOM   2731  C   GLU A 173     -40.673  28.600 -59.871  1.00  0.00           C  
ATOM   2732  O   GLU A 173     -41.645  27.889 -60.145  1.00  0.00           O  
ATOM   2733  CB  GLU A 173     -41.193  30.909 -59.065  1.00  0.00           C  
ATOM   2734  CG  GLU A 173     -41.406  31.875 -57.909  1.00  0.00           C  
ATOM   2735  CD  GLU A 173     -42.340  31.333 -56.848  1.00  0.00           C  
ATOM   2736  OE1 GLU A 173     -43.387  30.760 -57.211  1.00  0.00           O  
ATOM   2737  OE2 GLU A 173     -42.026  31.481 -55.649  1.00  0.00           O1-
ATOM   2738  H   GLU A 173     -38.880  30.461 -58.121  1.00  0.00           H  
ATOM   2739  HA  GLU A 173     -41.408  29.103 -57.924  1.00  0.00           H  
ATOM   2740 1HB  GLU A 173     -40.467  31.360 -59.742  1.00  0.00           H  
ATOM   2741 2HB  GLU A 173     -42.137  30.828 -59.604  1.00  0.00           H  
ATOM   2742 1HG  GLU A 173     -40.442  32.093 -57.449  1.00  0.00           H  
ATOM   2743 2HG  GLU A 173     -41.810  32.808 -58.298  1.00  0.00           H  
ATOM   2744  N   LEU A 174     -39.551  28.592 -60.592  1.00  0.00           N  
ATOM   2745  CA  LEU A 174     -39.435  27.737 -61.766  1.00  0.00           C  
ATOM   2746  C   LEU A 174     -39.470  26.259 -61.383  1.00  0.00           C  
ATOM   2747  O   LEU A 174     -40.070  25.442 -62.091  1.00  0.00           O  
ATOM   2748  CB  LEU A 174     -38.132  28.065 -62.497  1.00  0.00           C  
ATOM   2749  CG  LEU A 174     -38.030  29.415 -63.219  1.00  0.00           C  
ATOM   2750  CD1 LEU A 174     -36.610  29.655 -63.720  1.00  0.00           C  
ATOM   2751  CD2 LEU A 174     -39.027  29.558 -64.343  1.00  0.00           C  
ATOM   2752  H   LEU A 174     -38.771  29.178 -60.332  1.00  0.00           H  
ATOM   2753  HA  LEU A 174     -40.279  27.939 -62.425  1.00  0.00           H  
ATOM   2754 1HB  LEU A 174     -37.314  28.036 -61.780  1.00  0.00           H  
ATOM   2755 2HB  LEU A 174     -37.955  27.298 -63.251  1.00  0.00           H  
ATOM   2756  HG  LEU A 174     -38.214  30.222 -62.508  1.00  0.00           H  
ATOM   2757 1HD1 LEU A 174     -36.561  30.619 -64.228  1.00  0.00           H  
ATOM   2758 2HD1 LEU A 174     -35.921  29.656 -62.875  1.00  0.00           H  
ATOM   2759 3HD1 LEU A 174     -36.331  28.864 -64.415  1.00  0.00           H  
ATOM   2760 1HD2 LEU A 174     -38.907  30.533 -64.815  1.00  0.00           H  
ATOM   2761 2HD2 LEU A 174     -38.857  28.774 -65.082  1.00  0.00           H  
ATOM   2762 3HD2 LEU A 174     -40.038  29.469 -63.946  1.00  0.00           H  
ATOM   2763  N   ALA A 175     -38.829  25.900 -60.263  1.00  0.00           N  
ATOM   2764  CA  ALA A 175     -38.875  24.530 -59.751  1.00  0.00           C  
ATOM   2765  C   ALA A 175     -40.281  24.111 -59.337  1.00  0.00           C  
ATOM   2766  O   ALA A 175     -40.708  22.980 -59.598  1.00  0.00           O  
ATOM   2767  CB  ALA A 175     -37.912  24.380 -58.576  1.00  0.00           C  
ATOM   2768  H   ALA A 175     -38.299  26.596 -59.759  1.00  0.00           H  
ATOM   2769  HA  ALA A 175     -38.567  23.858 -60.553  1.00  0.00           H  
ATOM   2770 1HB  ALA A 175     -37.952  23.357 -58.200  1.00  0.00           H  
ATOM   2771 2HB  ALA A 175     -36.898  24.606 -58.905  1.00  0.00           H  
ATOM   2772 3HB  ALA A 175     -38.197  25.069 -57.782  1.00  0.00           H  
ATOM   2773  N   ARG A 176     -41.007  25.005 -58.665  1.00  0.00           N  
ATOM   2774  CA  ARG A 176     -42.388  24.723 -58.282  1.00  0.00           C  
ATOM   2775  C   ARG A 176     -43.273  24.544 -59.506  1.00  0.00           C  
ATOM   2776  O   ARG A 176     -44.051  23.587 -59.598  1.00  0.00           O  
ATOM   2777  CB  ARG A 176     -42.924  25.861 -57.413  1.00  0.00           C  
ATOM   2778  CG  ARG A 176     -44.366  25.682 -56.978  1.00  0.00           C  
ATOM   2779  CD  ARG A 176     -44.862  26.897 -56.210  1.00  0.00           C  
ATOM   2780  NE  ARG A 176     -44.785  28.113 -57.022  1.00  0.00           N  
ATOM   2781  CZ  ARG A 176     -45.629  28.417 -58.007  1.00  0.00           C  
ATOM   2782  NH1 ARG A 176     -46.629  27.599 -58.314  1.00  0.00           N1+
ATOM   2783  NH2 ARG A 176     -45.477  29.546 -58.690  1.00  0.00           N  
ATOM   2784  H   ARG A 176     -40.599  25.895 -58.414  1.00  0.00           H  
ATOM   2785  HA  ARG A 176     -42.405  23.798 -57.706  1.00  0.00           H  
ATOM   2786 1HB  ARG A 176     -42.311  25.954 -56.518  1.00  0.00           H  
ATOM   2787 2HB  ARG A 176     -42.850  26.801 -57.959  1.00  0.00           H  
ATOM   2788 1HG  ARG A 176     -44.997  25.543 -57.857  1.00  0.00           H  
ATOM   2789 2HG  ARG A 176     -44.446  24.806 -56.333  1.00  0.00           H  
ATOM   2790 1HD  ARG A 176     -45.900  26.744 -55.917  1.00  0.00           H  
ATOM   2791 2HD  ARG A 176     -44.250  27.039 -55.320  1.00  0.00           H  
ATOM   2792  HE  ARG A 176     -44.040  28.767 -56.820  1.00  0.00           H  
ATOM   2793 1HH1 ARG A 176     -46.754  26.739 -57.800  1.00  0.00           H  
ATOM   2794 2HH1 ARG A 176     -47.264  27.837 -59.062  1.00  0.00           H  
ATOM   2795 1HH2 ARG A 176     -44.720  30.176 -58.463  1.00  0.00           H  
ATOM   2796 2HH2 ARG A 176     -46.117  29.774 -59.436  1.00  0.00           H  
ATOM   2797  N   GLU A 177     -43.161  25.471 -60.455  1.00  0.00           N  
ATOM   2798  CA  GLU A 177     -43.970  25.444 -61.665  1.00  0.00           C  
ATOM   2799  C   GLU A 177     -43.643  24.230 -62.528  1.00  0.00           C  
ATOM   2800  O   GLU A 177     -44.538  23.632 -63.137  1.00  0.00           O  
ATOM   2801  CB  GLU A 177     -43.759  26.727 -62.473  1.00  0.00           C  
ATOM   2802  CG  GLU A 177     -44.365  27.973 -61.842  1.00  0.00           C  
ATOM   2803  CD  GLU A 177     -43.960  29.240 -62.545  1.00  0.00           C  
ATOM   2804  OE1 GLU A 177     -42.956  29.230 -63.216  1.00  0.00           O  
ATOM   2805  OE2 GLU A 177     -44.656  30.219 -62.409  1.00  0.00           O1-
ATOM   2806  H   GLU A 177     -42.492  26.217 -60.327  1.00  0.00           H  
ATOM   2807  HA  GLU A 177     -45.020  25.369 -61.379  1.00  0.00           H  
ATOM   2808 1HB  GLU A 177     -42.692  26.904 -62.604  1.00  0.00           H  
ATOM   2809 2HB  GLU A 177     -44.196  26.609 -63.465  1.00  0.00           H  
ATOM   2810 1HG  GLU A 177     -45.451  27.889 -61.867  1.00  0.00           H  
ATOM   2811 2HG  GLU A 177     -44.055  28.027 -60.800  1.00  0.00           H  
ATOM   2812  N   ALA A 178     -42.365  23.851 -62.591  1.00  0.00           N  
ATOM   2813  CA  ALA A 178     -41.956  22.686 -63.371  1.00  0.00           C  
ATOM   2814  C   ALA A 178     -42.592  21.400 -62.854  1.00  0.00           C  
ATOM   2815  O   ALA A 178     -43.025  20.554 -63.645  1.00  0.00           O  
ATOM   2816  CB  ALA A 178     -40.434  22.562 -63.375  1.00  0.00           C  
ATOM   2817  H   ALA A 178     -41.663  24.378 -62.089  1.00  0.00           H  
ATOM   2818  HA  ALA A 178     -42.303  22.826 -64.395  1.00  0.00           H  
ATOM   2819 1HB  ALA A 178     -40.142  21.691 -63.960  1.00  0.00           H  
ATOM   2820 2HB  ALA A 178     -39.997  23.459 -63.815  1.00  0.00           H  
ATOM   2821 3HB  ALA A 178     -40.077  22.450 -62.352  1.00  0.00           H  
ATOM   2822  N   LEU A 179     -42.645  21.223 -61.531  1.00  0.00           N  
ATOM   2823  CA  LEU A 179     -43.273  20.025 -60.976  1.00  0.00           C  
ATOM   2824  C   LEU A 179     -44.775  20.011 -61.214  1.00  0.00           C  
ATOM   2825  O   LEU A 179     -45.347  18.960 -61.527  1.00  0.00           O  
ATOM   2826  CB  LEU A 179     -42.993  19.933 -59.471  1.00  0.00           C  
ATOM   2827  CG  LEU A 179     -41.552  19.580 -59.082  1.00  0.00           C  
ATOM   2828  CD1 LEU A 179     -41.363  19.789 -57.586  1.00  0.00           C  
ATOM   2829  CD2 LEU A 179     -41.258  18.140 -59.474  1.00  0.00           C  
ATOM   2830  H   LEU A 179     -42.254  21.910 -60.903  1.00  0.00           H  
ATOM   2831  HA  LEU A 179     -42.856  19.152 -61.477  1.00  0.00           H  
ATOM   2832 1HB  LEU A 179     -43.234  20.892 -59.013  1.00  0.00           H  
ATOM   2833 2HB  LEU A 179     -43.647  19.175 -59.041  1.00  0.00           H  
ATOM   2834  HG  LEU A 179     -40.861  20.245 -59.601  1.00  0.00           H  
ATOM   2835 1HD1 LEU A 179     -40.339  19.538 -57.310  1.00  0.00           H  
ATOM   2836 2HD1 LEU A 179     -41.560  20.832 -57.336  1.00  0.00           H  
ATOM   2837 3HD1 LEU A 179     -42.053  19.147 -57.039  1.00  0.00           H  
ATOM   2838 1HD2 LEU A 179     -40.234  17.889 -59.199  1.00  0.00           H  
ATOM   2839 2HD2 LEU A 179     -41.947  17.474 -58.955  1.00  0.00           H  
ATOM   2840 3HD2 LEU A 179     -41.384  18.023 -60.551  1.00  0.00           H  
ATOM   2841  N   GLU A 180     -45.436  21.157 -61.059  1.00  0.00           N  
ATOM   2842  CA  GLU A 180     -46.877  21.190 -61.277  1.00  0.00           C  
ATOM   2843  C   GLU A 180     -47.219  20.946 -62.741  1.00  0.00           C  
ATOM   2844  O   GLU A 180     -48.185  20.238 -63.051  1.00  0.00           O  
ATOM   2845  CB  GLU A 180     -47.455  22.534 -60.827  1.00  0.00           C  
ATOM   2846  CG  GLU A 180     -48.968  22.639 -60.945  1.00  0.00           C  
ATOM   2847  CD  GLU A 180     -49.694  21.702 -60.020  1.00  0.00           C  
ATOM   2848  OE1 GLU A 180     -49.092  21.241 -59.080  1.00  0.00           O  
ATOM   2849  OE2 GLU A 180     -50.852  21.446 -60.254  1.00  0.00           O1-
ATOM   2850  H   GLU A 180     -44.960  22.006 -60.792  1.00  0.00           H  
ATOM   2851  HA  GLU A 180     -47.334  20.385 -60.700  1.00  0.00           H  
ATOM   2852 1HB  GLU A 180     -47.187  22.714 -59.785  1.00  0.00           H  
ATOM   2853 2HB  GLU A 180     -47.016  23.336 -61.421  1.00  0.00           H  
ATOM   2854 1HG  GLU A 180     -49.270  23.661 -60.717  1.00  0.00           H  
ATOM   2855 2HG  GLU A 180     -49.258  22.424 -61.972  1.00  0.00           H  
ATOM   2856  N   LEU A 181     -46.440  21.531 -63.653  1.00  0.00           N  
ATOM   2857  CA  LEU A 181     -46.679  21.341 -65.079  1.00  0.00           C  
ATOM   2858  C   LEU A 181     -46.439  19.895 -65.497  1.00  0.00           C  
ATOM   2859  O   LEU A 181     -47.245  19.303 -66.223  1.00  0.00           O  
ATOM   2860  CB  LEU A 181     -45.786  22.293 -65.874  1.00  0.00           C  
ATOM   2861  CG  LEU A 181     -45.875  22.262 -67.396  1.00  0.00           C  
ATOM   2862  CD1 LEU A 181     -47.261  22.678 -67.838  1.00  0.00           C  
ATOM   2863  CD2 LEU A 181     -44.821  23.173 -68.001  1.00  0.00           C  
ATOM   2864  H   LEU A 181     -45.671  22.115 -63.356  1.00  0.00           H  
ATOM   2865  HA  LEU A 181     -47.723  21.570 -65.288  1.00  0.00           H  
ATOM   2866 1HB  LEU A 181     -46.014  23.315 -65.574  1.00  0.00           H  
ATOM   2867 2HB  LEU A 181     -44.746  22.086 -65.623  1.00  0.00           H  
ATOM   2868  HG  LEU A 181     -45.712  21.244 -67.749  1.00  0.00           H  
ATOM   2869 1HD1 LEU A 181     -47.318  22.654 -68.927  1.00  0.00           H  
ATOM   2870 2HD1 LEU A 181     -47.998  21.991 -67.422  1.00  0.00           H  
ATOM   2871 3HD1 LEU A 181     -47.467  23.689 -67.487  1.00  0.00           H  
ATOM   2872 1HD2 LEU A 181     -44.894  23.142 -69.089  1.00  0.00           H  
ATOM   2873 2HD2 LEU A 181     -44.981  24.195 -67.656  1.00  0.00           H  
ATOM   2874 3HD2 LEU A 181     -43.830  22.837 -67.694  1.00  0.00           H  
ATOM   2875  N   ALA A 182     -45.325  19.308 -65.048  1.00  0.00           N  
ATOM   2876  CA  ALA A 182     -45.035  17.913 -65.366  1.00  0.00           C  
ATOM   2877  C   ALA A 182     -46.083  16.972 -64.784  1.00  0.00           C  
ATOM   2878  O   ALA A 182     -46.439  15.965 -65.406  1.00  0.00           O  
ATOM   2879  CB  ALA A 182     -43.643  17.538 -64.861  1.00  0.00           C  
ATOM   2880  H   ALA A 182     -44.672  19.830 -64.481  1.00  0.00           H  
ATOM   2881  HA  ALA A 182     -45.063  17.800 -66.450  1.00  0.00           H  
ATOM   2882 1HB  ALA A 182     -43.436  16.496 -65.103  1.00  0.00           H  
ATOM   2883 2HB  ALA A 182     -42.899  18.176 -65.338  1.00  0.00           H  
ATOM   2884 3HB  ALA A 182     -43.599  17.675 -63.782  1.00  0.00           H  
ATOM   2885  N   LYS A 183     -46.564  17.273 -63.576  1.00  0.00           N  
ATOM   2886  CA  LYS A 183     -47.603  16.461 -62.948  1.00  0.00           C  
ATOM   2887  C   LYS A 183     -48.865  16.399 -63.801  1.00  0.00           C  
ATOM   2888  O   LYS A 183     -49.419  15.317 -64.031  1.00  0.00           O  
ATOM   2889  CB  LYS A 183     -47.938  17.007 -61.559  1.00  0.00           C  
ATOM   2890  CG  LYS A 183     -48.878  16.127 -60.746  1.00  0.00           C  
ATOM   2891  CD  LYS A 183     -49.350  16.837 -59.487  1.00  0.00           C  
ATOM   2892  CE  LYS A 183     -48.225  16.968 -58.470  1.00  0.00           C  
ATOM   2893  NZ  LYS A 183     -48.707  17.524 -57.176  1.00  0.00           N1+
ATOM   2894  H   LYS A 183     -46.204  18.078 -63.084  1.00  0.00           H  
ATOM   2895  HA  LYS A 183     -47.231  15.441 -62.848  1.00  0.00           H  
ATOM   2896 1HB  LYS A 183     -47.019  17.134 -60.986  1.00  0.00           H  
ATOM   2897 2HB  LYS A 183     -48.401  17.990 -61.657  1.00  0.00           H  
ATOM   2898 1HG  LYS A 183     -49.746  15.865 -61.352  1.00  0.00           H  
ATOM   2899 2HG  LYS A 183     -48.363  15.209 -60.465  1.00  0.00           H  
ATOM   2900 1HD  LYS A 183     -49.713  17.833 -59.745  1.00  0.00           H  
ATOM   2901 2HD  LYS A 183     -50.169  16.276 -59.037  1.00  0.00           H  
ATOM   2902 1HE  LYS A 183     -47.783  15.990 -58.289  1.00  0.00           H  
ATOM   2903 2HE  LYS A 183     -47.451  17.625 -58.867  1.00  0.00           H  
ATOM   2904 1HZ  LYS A 183     -47.933  17.595 -56.531  1.00  0.00           H  
ATOM   2905 2HZ  LYS A 183     -49.103  18.441 -57.329  1.00  0.00           H  
ATOM   2906 3HZ  LYS A 183     -49.412  16.913 -56.789  1.00  0.00           H  
ATOM   2907  N   GLU A 184     -49.340  17.554 -64.274  1.00  0.00           N  
ATOM   2908  CA  GLU A 184     -50.492  17.564 -65.171  1.00  0.00           C  
ATOM   2909  C   GLU A 184     -50.199  16.895 -66.510  1.00  0.00           C  
ATOM   2910  O   GLU A 184     -51.089  16.262 -67.088  1.00  0.00           O  
ATOM   2911  CB  GLU A 184     -50.957  19.002 -65.409  1.00  0.00           C  
ATOM   2912  CG  GLU A 184     -51.567  19.676 -64.188  1.00  0.00           C  
ATOM   2913  CD  GLU A 184     -51.981  21.097 -64.450  1.00  0.00           C  
ATOM   2914  OE1 GLU A 184     -51.449  21.693 -65.356  1.00  0.00           O  
ATOM   2915  OE2 GLU A 184     -52.829  21.588 -63.743  1.00  0.00           O1-
ATOM   2916  H   GLU A 184     -48.910  18.430 -64.016  1.00  0.00           H  
ATOM   2917  HA  GLU A 184     -51.300  17.000 -64.704  1.00  0.00           H  
ATOM   2918 1HB  GLU A 184     -50.112  19.608 -65.738  1.00  0.00           H  
ATOM   2919 2HB  GLU A 184     -51.701  19.017 -66.206  1.00  0.00           H  
ATOM   2920 1HG  GLU A 184     -52.442  19.108 -63.872  1.00  0.00           H  
ATOM   2921 2HG  GLU A 184     -50.843  19.657 -63.376  1.00  0.00           H  
ATOM   2922  N   ALA A 185     -48.975  17.026 -67.027  1.00  0.00           N  
ATOM   2923  CA  ALA A 185     -48.637  16.346 -68.274  1.00  0.00           C  
ATOM   2924  C   ALA A 185     -48.745  14.834 -68.121  1.00  0.00           C  
ATOM   2925  O   ALA A 185     -49.144  14.132 -69.056  1.00  0.00           O  
ATOM   2926  CB  ALA A 185     -47.234  16.745 -68.732  1.00  0.00           C  
ATOM   2927  H   ALA A 185     -48.274  17.590 -66.569  1.00  0.00           H  
ATOM   2928  HA  ALA A 185     -49.357  16.652 -69.033  1.00  0.00           H  
ATOM   2929 1HB  ALA A 185     -46.995  16.230 -69.662  1.00  0.00           H  
ATOM   2930 2HB  ALA A 185     -47.197  17.822 -68.892  1.00  0.00           H  
ATOM   2931 3HB  ALA A 185     -46.510  16.467 -67.967  1.00  0.00           H  
ATOM   2932  N   VAL A 186     -48.386  14.316 -66.942  1.00  0.00           N  
ATOM   2933  CA  VAL A 186     -48.450  12.879 -66.697  1.00  0.00           C  
ATOM   2934  C   VAL A 186     -49.890  12.438 -66.476  1.00  0.00           C  
ATOM   2935  O   VAL A 186     -50.298  11.357 -66.918  1.00  0.00           O  
ATOM   2936  CB  VAL A 186     -47.541  12.505 -65.511  1.00  0.00           C  
ATOM   2937  CG1 VAL A 186     -47.744  11.054 -65.127  1.00  0.00           C  
ATOM   2938  CG2 VAL A 186     -46.089  12.770 -65.867  1.00  0.00           C  
ATOM   2939  H   VAL A 186     -48.065  14.928 -66.205  1.00  0.00           H  
ATOM   2940  HA  VAL A 186     -48.096  12.360 -67.588  1.00  0.00           H  
ATOM   2941  HB  VAL A 186     -47.820  13.109 -64.648  1.00  0.00           H  
ATOM   2942 1HG1 VAL A 186     -47.095  10.806 -64.287  1.00  0.00           H  
ATOM   2943 2HG1 VAL A 186     -48.784  10.896 -64.840  1.00  0.00           H  
ATOM   2944 3HG1 VAL A 186     -47.499  10.415 -65.975  1.00  0.00           H  
ATOM   2945 1HG2 VAL A 186     -45.453  12.503 -65.023  1.00  0.00           H  
ATOM   2946 2HG2 VAL A 186     -45.811  12.170 -66.734  1.00  0.00           H  
ATOM   2947 3HG2 VAL A 186     -45.958  13.827 -66.100  1.00  0.00           H  
ATOM   2948  N   LYS A 187     -50.686  13.267 -65.792  1.00  0.00           N  
ATOM   2949  CA  LYS A 187     -52.105  12.965 -65.635  1.00  0.00           C  
ATOM   2950  C   LYS A 187     -52.763  12.836 -67.000  1.00  0.00           C  
ATOM   2951  O   LYS A 187     -53.594  11.945 -67.220  1.00  0.00           O  
ATOM   2952  CB  LYS A 187     -52.805  14.044 -64.808  1.00  0.00           C  
ATOM   2953  CG  LYS A 187     -52.475  14.011 -63.322  1.00  0.00           C  
ATOM   2954  CD  LYS A 187     -53.176  15.135 -62.574  1.00  0.00           C  
ATOM   2955  CE  LYS A 187     -52.907  15.058 -61.078  1.00  0.00           C  
ATOM   2956  NZ  LYS A 187     -53.540  16.185 -60.340  1.00  0.00           N1+
ATOM   2957  H   LYS A 187     -50.314  14.110 -65.378  1.00  0.00           H  
ATOM   2958  HA  LYS A 187     -52.201  12.007 -65.124  1.00  0.00           H  
ATOM   2959 1HB  LYS A 187     -52.533  15.029 -65.189  1.00  0.00           H  
ATOM   2960 2HB  LYS A 187     -53.885  13.940 -64.913  1.00  0.00           H  
ATOM   2961 1HG  LYS A 187     -52.787  13.055 -62.901  1.00  0.00           H  
ATOM   2962 2HG  LYS A 187     -51.398  14.112 -63.186  1.00  0.00           H  
ATOM   2963 1HD  LYS A 187     -52.825  16.097 -62.949  1.00  0.00           H  
ATOM   2964 2HD  LYS A 187     -54.251  15.069 -62.743  1.00  0.00           H  
ATOM   2965 1HE  LYS A 187     -53.296  14.119 -60.686  1.00  0.00           H  
ATOM   2966 2HE  LYS A 187     -51.832  15.083 -60.900  1.00  0.00           H  
ATOM   2967 1HZ  LYS A 187     -53.338  16.098 -59.354  1.00  0.00           H  
ATOM   2968 2HZ  LYS A 187     -53.173  17.061 -60.683  1.00  0.00           H  
ATOM   2969 3HZ  LYS A 187     -54.540  16.161 -60.482  1.00  0.00           H  
ATOM   2970  N   SER A 188     -52.402  13.718 -67.924  1.00  0.00           N  
ATOM   2971  CA  SER A 188     -52.942  13.672 -69.273  1.00  0.00           C  
ATOM   2972  C   SER A 188     -52.435  12.428 -69.992  1.00  0.00           C  
ATOM   2973  O   SER A 188     -51.294  11.997 -69.802  1.00  0.00           O  
ATOM   2974  CB  SER A 188     -52.552  14.919 -70.042  1.00  0.00           C  
ATOM   2975  OG  SER A 188     -52.952  14.828 -71.382  1.00  0.00           O  
ATOM   2976  H   SER A 188     -51.736  14.439 -67.685  1.00  0.00           H  
ATOM   2977  HA  SER A 188     -54.031  13.630 -69.209  1.00  0.00           H  
ATOM   2978 1HB  SER A 188     -53.014  15.791 -69.580  1.00  0.00           H  
ATOM   2979 2HB  SER A 188     -51.473  15.055 -69.990  1.00  0.00           H  
ATOM   2980  HG  SER A 188     -52.719  15.668 -71.785  1.00  0.00           H  
ATOM   2981  N   THR A 189     -53.297  11.858 -70.827  1.00  0.00           N  
ATOM   2982  CA  THR A 189     -52.966  10.714 -71.663  1.00  0.00           C  
ATOM   2983  C   THR A 189     -52.688  11.140 -73.093  1.00  0.00           C  
ATOM   2984  O   THR A 189     -52.540  10.288 -73.978  1.00  0.00           O  
ATOM   2985  CB  THR A 189     -54.097   9.669 -71.645  1.00  0.00           C  
ATOM   2986  CG2 THR A 189     -54.346   9.177 -70.228  1.00  0.00           C  
ATOM   2987  OG1 THR A 189     -55.299  10.254 -72.163  1.00  0.00           O  
ATOM   2988  H   THR A 189     -54.227  12.249 -70.875  1.00  0.00           H  
ATOM   2989  HA  THR A 189     -52.060  10.251 -71.271  1.00  0.00           H  
ATOM   2990  HB  THR A 189     -53.820   8.823 -72.274  1.00  0.00           H  
ATOM   2991  HG1 THR A 189     -55.262  10.264 -73.122  1.00  0.00           H  
ATOM   2992 1HG2 THR A 189     -55.148   8.439 -70.235  1.00  0.00           H  
ATOM   2993 2HG2 THR A 189     -53.437   8.721 -69.836  1.00  0.00           H  
ATOM   2994 3HG2 THR A 189     -54.632  10.017 -69.596  1.00  0.00           H  
ATOM   2995  N   ASP A 190     -52.629  12.444 -73.333  1.00  0.00           N  
ATOM   2996  CA  ASP A 190     -52.450  13.009 -74.661  1.00  0.00           C  
ATOM   2997  C   ASP A 190     -50.953  13.095 -74.941  1.00  0.00           C  
ATOM   2998  O   ASP A 190     -50.237  13.869 -74.296  1.00  0.00           O  
ATOM   2999  CB  ASP A 190     -53.098  14.391 -74.769  1.00  0.00           C  
ATOM   3000  CG  ASP A 190     -53.080  14.944 -76.188  1.00  0.00           C  
ATOM   3001  OD1 ASP A 190     -52.314  14.457 -76.985  1.00  0.00           O  
ATOM   3002  OD2 ASP A 190     -53.834  15.848 -76.461  1.00  0.00           O1-
ATOM   3003  H   ASP A 190     -52.714  13.065 -72.541  1.00  0.00           H  
ATOM   3004  HA  ASP A 190     -52.926  12.347 -75.385  1.00  0.00           H  
ATOM   3005 1HB  ASP A 190     -54.132  14.337 -74.429  1.00  0.00           H  
ATOM   3006 2HB  ASP A 190     -52.575  15.091 -74.116  1.00  0.00           H  
ATOM   3007  N   SER A 191     -50.483  12.289 -75.897  1.00  0.00           N  
ATOM   3008  CA  SER A 191     -49.053  12.206 -76.179  1.00  0.00           C  
ATOM   3009  C   SER A 191     -48.525  13.534 -76.702  1.00  0.00           C  
ATOM   3010  O   SER A 191     -47.328  13.821 -76.595  1.00  0.00           O  
ATOM   3011  CB  SER A 191     -48.780  11.109 -77.190  1.00  0.00           C  
ATOM   3012  OG  SER A 191     -49.333  11.426 -78.437  1.00  0.00           O  
ATOM   3013  H   SER A 191     -51.125  11.727 -76.437  1.00  0.00           H  
ATOM   3014  HA  SER A 191     -48.529  11.987 -75.248  1.00  0.00           H  
ATOM   3015 1HB  SER A 191     -47.704  10.967 -77.291  1.00  0.00           H  
ATOM   3016 2HB  SER A 191     -49.201  10.171 -76.831  1.00  0.00           H  
ATOM   3017  HG  SER A 191     -49.135  10.683 -79.012  1.00  0.00           H  
ATOM   3018  N   GLU A 192     -49.409  14.343 -77.282  1.00  0.00           N  
ATOM   3019  CA  GLU A 192     -49.044  15.654 -77.800  1.00  0.00           C  
ATOM   3020  C   GLU A 192     -48.767  16.646 -76.676  1.00  0.00           C  
ATOM   3021  O   GLU A 192     -47.854  17.468 -76.789  1.00  0.00           O  
ATOM   3022  CB  GLU A 192     -50.167  16.171 -78.701  1.00  0.00           C  
ATOM   3023  CG  GLU A 192     -49.891  17.477 -79.428  1.00  0.00           C  
ATOM   3024  CD  GLU A 192     -48.801  17.351 -80.472  1.00  0.00           C  
ATOM   3025  OE1 GLU A 192     -48.539  16.219 -80.933  1.00  0.00           O  
ATOM   3026  OE2 GLU A 192     -48.221  18.391 -80.846  1.00  0.00           O1-
ATOM   3027  H   GLU A 192     -50.367  14.031 -77.363  1.00  0.00           H  
ATOM   3028  HA  GLU A 192     -48.130  15.552 -78.386  1.00  0.00           H  
ATOM   3029 1HB  GLU A 192     -50.396  15.424 -79.462  1.00  0.00           H  
ATOM   3030 2HB  GLU A 192     -51.070  16.320 -78.108  1.00  0.00           H  
ATOM   3031 1HG  GLU A 192     -50.807  17.811 -79.914  1.00  0.00           H  
ATOM   3032 2HG  GLU A 192     -49.603  18.232 -78.698  1.00  0.00           H  
ATOM   3033  N   ALA A 193     -49.540  16.580 -75.590  1.00  0.00           N  
ATOM   3034  CA  ALA A 193     -49.266  17.419 -74.425  1.00  0.00           C  
ATOM   3035  C   ALA A 193     -47.910  17.119 -73.794  1.00  0.00           C  
ATOM   3036  O   ALA A 193     -47.251  18.029 -73.281  1.00  0.00           O  
ATOM   3037  CB  ALA A 193     -50.377  17.248 -73.388  1.00  0.00           C  
ATOM   3038  H   ALA A 193     -50.325  15.945 -75.565  1.00  0.00           H  
ATOM   3039  HA  ALA A 193     -49.242  18.458 -74.754  1.00  0.00           H  
ATOM   3040 1HB  ALA A 193     -50.166  17.877 -72.523  1.00  0.00           H  
ATOM   3041 2HB  ALA A 193     -51.331  17.541 -73.826  1.00  0.00           H  
ATOM   3042 3HB  ALA A 193     -50.426  16.206 -73.076  1.00  0.00           H  
ATOM   3043  N   LEU A 194     -47.475  15.855 -73.812  1.00  0.00           N  
ATOM   3044  CA  LEU A 194     -46.139  15.534 -73.306  1.00  0.00           C  
ATOM   3045  C   LEU A 194     -45.038  16.234 -74.099  1.00  0.00           C  
ATOM   3046  O   LEU A 194     -44.055  16.709 -73.517  1.00  0.00           O  
ATOM   3047  CB  LEU A 194     -45.922  14.020 -73.328  1.00  0.00           C  
ATOM   3048  CG  LEU A 194     -46.734  13.183 -72.338  1.00  0.00           C  
ATOM   3049  CD1 LEU A 194     -46.589  11.702 -72.653  1.00  0.00           C  
ATOM   3050  CD2 LEU A 194     -46.313  13.477 -70.907  1.00  0.00           C  
ATOM   3051  H   LEU A 194     -48.057  15.112 -74.172  1.00  0.00           H  
ATOM   3052  HA  LEU A 194     -46.065  15.885 -72.277  1.00  0.00           H  
ATOM   3053 1HB  LEU A 194     -46.158  13.650 -74.324  1.00  0.00           H  
ATOM   3054 2HB  LEU A 194     -44.870  13.817 -73.127  1.00  0.00           H  
ATOM   3055  HG  LEU A 194     -47.793  13.417 -72.447  1.00  0.00           H  
ATOM   3056 1HD1 LEU A 194     -47.172  11.119 -71.941  1.00  0.00           H  
ATOM   3057 2HD1 LEU A 194     -46.951  11.507 -73.663  1.00  0.00           H  
ATOM   3058 3HD1 LEU A 194     -45.540  11.416 -72.582  1.00  0.00           H  
ATOM   3059 1HD2 LEU A 194     -46.906  12.870 -70.221  1.00  0.00           H  
ATOM   3060 2HD2 LEU A 194     -45.257  13.239 -70.782  1.00  0.00           H  
ATOM   3061 3HD2 LEU A 194     -46.475  14.533 -70.689  1.00  0.00           H  
ATOM   3062  N   LYS A 195     -45.175  16.300 -75.425  1.00  0.00           N  
ATOM   3063  CA  LYS A 195     -44.177  16.984 -76.246  1.00  0.00           C  
ATOM   3064  C   LYS A 195     -44.171  18.487 -75.990  1.00  0.00           C  
ATOM   3065  O   LYS A 195     -43.107  19.114 -75.935  1.00  0.00           O  
ATOM   3066  CB  LYS A 195     -44.427  16.709 -77.729  1.00  0.00           C  
ATOM   3067  CG  LYS A 195     -43.414  17.351 -78.668  1.00  0.00           C  
ATOM   3068  CD  LYS A 195     -42.023  16.771 -78.460  1.00  0.00           C  
ATOM   3069  CE  LYS A 195     -41.037  17.316 -79.483  1.00  0.00           C  
ATOM   3070  NZ  LYS A 195     -39.672  16.755 -79.293  1.00  0.00           N1+
ATOM   3071  H   LYS A 195     -45.973  15.874 -75.874  1.00  0.00           H  
ATOM   3072  HA  LYS A 195     -43.189  16.621 -75.963  1.00  0.00           H  
ATOM   3073 1HB  LYS A 195     -44.413  15.634 -77.907  1.00  0.00           H  
ATOM   3074 2HB  LYS A 195     -45.417  17.074 -78.005  1.00  0.00           H  
ATOM   3075 1HG  LYS A 195     -43.718  17.183 -79.702  1.00  0.00           H  
ATOM   3076 2HG  LYS A 195     -43.381  18.425 -78.487  1.00  0.00           H  
ATOM   3077 1HD  LYS A 195     -41.670  17.021 -77.458  1.00  0.00           H  
ATOM   3078 2HD  LYS A 195     -42.064  15.686 -78.551  1.00  0.00           H  
ATOM   3079 1HE  LYS A 195     -41.381  17.070 -80.486  1.00  0.00           H  
ATOM   3080 2HE  LYS A 195     -40.985  18.401 -79.396  1.00  0.00           H  
ATOM   3081 1HZ  LYS A 195     -39.049  17.140 -79.989  1.00  0.00           H  
ATOM   3082 2HZ  LYS A 195     -39.334  16.993 -78.371  1.00  0.00           H  
ATOM   3083 3HZ  LYS A 195     -39.704  15.750 -79.390  1.00  0.00           H  
ATOM   3084  N   VAL A 196     -45.356  19.082 -75.858  1.00  0.00           N  
ATOM   3085  CA  VAL A 196     -45.465  20.514 -75.594  1.00  0.00           C  
ATOM   3086  C   VAL A 196     -44.777  20.880 -74.284  1.00  0.00           C  
ATOM   3087  O   VAL A 196     -44.012  21.849 -74.215  1.00  0.00           O  
ATOM   3088  CB  VAL A 196     -46.944  20.938 -75.531  1.00  0.00           C  
ATOM   3089  CG1 VAL A 196     -47.070  22.357 -74.997  1.00  0.00           C  
ATOM   3090  CG2 VAL A 196     -47.575  20.823 -76.911  1.00  0.00           C  
ATOM   3091  H   VAL A 196     -46.198  18.531 -75.942  1.00  0.00           H  
ATOM   3092  HA  VAL A 196     -44.947  21.053 -76.389  1.00  0.00           H  
ATOM   3093  HB  VAL A 196     -47.470  20.284 -74.835  1.00  0.00           H  
ATOM   3094 1HG1 VAL A 196     -48.122  22.639 -74.959  1.00  0.00           H  
ATOM   3095 2HG1 VAL A 196     -46.645  22.407 -73.994  1.00  0.00           H  
ATOM   3096 3HG1 VAL A 196     -46.535  23.042 -75.654  1.00  0.00           H  
ATOM   3097 1HG2 VAL A 196     -48.621  21.123 -76.859  1.00  0.00           H  
ATOM   3098 2HG2 VAL A 196     -47.045  21.473 -77.608  1.00  0.00           H  
ATOM   3099 3HG2 VAL A 196     -47.510  19.791 -77.256  1.00  0.00           H  
ATOM   3100  N   VAL A 197     -45.030  20.107 -73.227  1.00  0.00           N  
ATOM   3101  CA  VAL A 197     -44.420  20.403 -71.933  1.00  0.00           C  
ATOM   3102  C   VAL A 197     -42.919  20.140 -71.965  1.00  0.00           C  
ATOM   3103  O   VAL A 197     -42.135  20.900 -71.382  1.00  0.00           O  
ATOM   3104  CB  VAL A 197     -45.116  19.589 -70.825  1.00  0.00           C  
ATOM   3105  CG1 VAL A 197     -44.329  19.653 -69.530  1.00  0.00           C  
ATOM   3106  CG2 VAL A 197     -46.531  20.093 -70.610  1.00  0.00           C  
ATOM   3107  H   VAL A 197     -45.645  19.310 -73.311  1.00  0.00           H  
ATOM   3108  HA  VAL A 197     -44.549  21.466 -71.724  1.00  0.00           H  
ATOM   3109  HB  VAL A 197     -45.148  18.541 -71.122  1.00  0.00           H  
ATOM   3110 1HG1 VAL A 197     -44.841  19.071 -68.763  1.00  0.00           H  
ATOM   3111 2HG1 VAL A 197     -43.332  19.244 -69.690  1.00  0.00           H  
ATOM   3112 3HG1 VAL A 197     -44.249  20.690 -69.204  1.00  0.00           H  
ATOM   3113 1HG2 VAL A 197     -47.011  19.508 -69.826  1.00  0.00           H  
ATOM   3114 2HG2 VAL A 197     -46.503  21.142 -70.316  1.00  0.00           H  
ATOM   3115 3HG2 VAL A 197     -47.098  19.991 -71.536  1.00  0.00           H  
ATOM   3116  N   TYR A 198     -42.492  19.073 -72.646  1.00  0.00           N  
ATOM   3117  CA  TYR A 198     -41.062  18.817 -72.815  1.00  0.00           C  
ATOM   3118  C   TYR A 198     -40.334  20.038 -73.358  1.00  0.00           C  
ATOM   3119  O   TYR A 198     -39.302  20.454 -72.822  1.00  0.00           O  
ATOM   3120  CB  TYR A 198     -40.822  17.616 -73.728  1.00  0.00           C  
ATOM   3121  CG  TYR A 198     -39.348  17.357 -73.975  1.00  0.00           C  
ATOM   3122  CD1 TYR A 198     -38.560  16.747 -73.009  1.00  0.00           C  
ATOM   3123  CD2 TYR A 198     -38.748  17.715 -75.178  1.00  0.00           C  
ATOM   3124  CE1 TYR A 198     -37.216  16.510 -73.229  1.00  0.00           C  
ATOM   3125  CE2 TYR A 198     -37.406  17.483 -75.405  1.00  0.00           C  
ATOM   3126  CZ  TYR A 198     -36.645  16.877 -74.429  1.00  0.00           C  
ATOM   3127  OH  TYR A 198     -35.306  16.643 -74.651  1.00  0.00           O  
ATOM   3128  H   TYR A 198     -43.158  18.431 -73.052  1.00  0.00           H  
ATOM   3129  HA  TYR A 198     -40.633  18.596 -71.838  1.00  0.00           H  
ATOM   3130 1HB  TYR A 198     -41.267  16.725 -73.283  1.00  0.00           H  
ATOM   3131 2HB  TYR A 198     -41.315  17.784 -74.686  1.00  0.00           H  
ATOM   3132  HD1 TYR A 198     -38.999  16.446 -72.057  1.00  0.00           H  
ATOM   3133  HD2 TYR A 198     -39.338  18.190 -75.961  1.00  0.00           H  
ATOM   3134  HE1 TYR A 198     -36.614  16.030 -72.457  1.00  0.00           H  
ATOM   3135  HE2 TYR A 198     -36.954  17.780 -76.352  1.00  0.00           H  
ATOM   3136  HH  TYR A 198     -35.063  16.981 -75.517  1.00  0.00           H  
ATOM   3137  N   LEU A 199     -40.846  20.610 -74.447  1.00  0.00           N  
ATOM   3138  CA  LEU A 199     -40.189  21.762 -75.050  1.00  0.00           C  
ATOM   3139  C   LEU A 199     -40.176  22.947 -74.094  1.00  0.00           C  
ATOM   3140  O   LEU A 199     -39.165  23.651 -73.984  1.00  0.00           O  
ATOM   3141  CB  LEU A 199     -40.907  22.133 -76.348  1.00  0.00           C  
ATOM   3142  CG  LEU A 199     -40.800  21.141 -77.506  1.00  0.00           C  
ATOM   3143  CD1 LEU A 199     -41.788  21.508 -78.589  1.00  0.00           C  
ATOM   3144  CD2 LEU A 199     -39.387  21.107 -78.065  1.00  0.00           C  
ATOM   3145  H   LEU A 199     -41.693  20.252 -74.865  1.00  0.00           H  
ATOM   3146  HA  LEU A 199     -39.158  21.493 -75.275  1.00  0.00           H  
ATOM   3147 1HB  LEU A 199     -41.967  22.260 -76.134  1.00  0.00           H  
ATOM   3148 2HB  LEU A 199     -40.513  23.084 -76.704  1.00  0.00           H  
ATOM   3149  HG  LEU A 199     -41.061  20.142 -77.156  1.00  0.00           H  
ATOM   3150 1HD1 LEU A 199     -41.707  20.798 -79.412  1.00  0.00           H  
ATOM   3151 2HD1 LEU A 199     -42.800  21.479 -78.183  1.00  0.00           H  
ATOM   3152 3HD1 LEU A 199     -41.572  22.512 -78.954  1.00  0.00           H  
ATOM   3153 1HD2 LEU A 199     -39.338  20.393 -78.888  1.00  0.00           H  
ATOM   3154 2HD2 LEU A 199     -39.115  22.098 -78.429  1.00  0.00           H  
ATOM   3155 3HD2 LEU A 199     -38.693  20.805 -77.281  1.00  0.00           H  
ATOM   3156  N   ALA A 200     -41.289  23.183 -73.395  1.00  0.00           N  
ATOM   3157  CA  ALA A 200     -41.357  24.302 -72.459  1.00  0.00           C  
ATOM   3158  C   ALA A 200     -40.349  24.137 -71.328  1.00  0.00           C  
ATOM   3159  O   ALA A 200     -39.670  25.094 -70.939  1.00  0.00           O  
ATOM   3160  CB  ALA A 200     -42.774  24.433 -71.903  1.00  0.00           C  
ATOM   3161  H   ALA A 200     -42.096  22.586 -73.509  1.00  0.00           H  
ATOM   3162  HA  ALA A 200     -41.102  25.212 -73.001  1.00  0.00           H  
ATOM   3163 1HB  ALA A 200     -42.815  25.270 -71.206  1.00  0.00           H  
ATOM   3164 2HB  ALA A 200     -43.472  24.608 -72.722  1.00  0.00           H  
ATOM   3165 3HB  ALA A 200     -43.047  23.515 -71.384  1.00  0.00           H  
ATOM   3166  N   LEU A 201     -40.235  22.918 -70.792  1.00  0.00           N  
ATOM   3167  CA  LEU A 201     -39.252  22.652 -69.746  1.00  0.00           C  
ATOM   3168  C   LEU A 201     -37.832  22.728 -70.286  1.00  0.00           C  
ATOM   3169  O   LEU A 201     -36.914  23.158 -69.579  1.00  0.00           O  
ATOM   3170  CB  LEU A 201     -39.495  21.268 -69.131  1.00  0.00           C  
ATOM   3171  CG  LEU A 201     -40.808  21.107 -68.353  1.00  0.00           C  
ATOM   3172  CD1 LEU A 201     -41.015  19.640 -68.004  1.00  0.00           C  
ATOM   3173  CD2 LEU A 201     -40.764  21.967 -67.098  1.00  0.00           C  
ATOM   3174  H   LEU A 201     -40.832  22.168 -71.109  1.00  0.00           H  
ATOM   3175  HA  LEU A 201     -39.352  23.415 -68.975  1.00  0.00           H  
ATOM   3176 1HB  LEU A 201     -39.490  20.527 -69.929  1.00  0.00           H  
ATOM   3177 2HB  LEU A 201     -38.676  21.042 -68.448  1.00  0.00           H  
ATOM   3178  HG  LEU A 201     -41.643  21.422 -68.979  1.00  0.00           H  
ATOM   3179 1HD1 LEU A 201     -41.948  19.525 -67.452  1.00  0.00           H  
ATOM   3180 2HD1 LEU A 201     -41.062  19.051 -68.920  1.00  0.00           H  
ATOM   3181 3HD1 LEU A 201     -40.185  19.291 -67.390  1.00  0.00           H  
ATOM   3182 1HD2 LEU A 201     -41.697  21.853 -66.546  1.00  0.00           H  
ATOM   3183 2HD2 LEU A 201     -39.930  21.652 -66.471  1.00  0.00           H  
ATOM   3184 3HD2 LEU A 201     -40.633  23.012 -67.378  1.00  0.00           H  
ATOM   3185  N   ARG A 202     -37.630  22.310 -71.534  1.00  0.00           N  
ATOM   3186  CA  ARG A 202     -36.307  22.400 -72.138  1.00  0.00           C  
ATOM   3187  C   ARG A 202     -35.884  23.856 -72.261  1.00  0.00           C  
ATOM   3188  O   ARG A 202     -34.728  24.197 -71.997  1.00  0.00           O  
ATOM   3189  CB  ARG A 202     -36.293  21.747 -73.512  1.00  0.00           C  
ATOM   3190  CG  ARG A 202     -34.923  21.667 -74.168  1.00  0.00           C  
ATOM   3191  CD  ARG A 202     -34.957  20.858 -75.412  1.00  0.00           C  
ATOM   3192  NE  ARG A 202     -33.657  20.807 -76.061  1.00  0.00           N  
ATOM   3193  CZ  ARG A 202     -33.387  20.107 -77.181  1.00  0.00           C  
ATOM   3194  NH1 ARG A 202     -34.335  19.406 -77.762  1.00  0.00           N1+
ATOM   3195  NH2 ARG A 202     -32.170  20.125 -77.695  1.00  0.00           N  
ATOM   3196  H   ARG A 202     -38.392  21.927 -72.074  1.00  0.00           H  
ATOM   3197  HA  ARG A 202     -35.591  21.914 -71.475  1.00  0.00           H  
ATOM   3198 1HB  ARG A 202     -36.681  20.732 -73.436  1.00  0.00           H  
ATOM   3199 2HB  ARG A 202     -36.949  22.299 -74.184  1.00  0.00           H  
ATOM   3200 1HG  ARG A 202     -34.582  22.671 -74.421  1.00  0.00           H  
ATOM   3201 2HG  ARG A 202     -34.215  21.207 -73.478  1.00  0.00           H  
ATOM   3202 1HD  ARG A 202     -35.259  19.838 -75.175  1.00  0.00           H  
ATOM   3203 2HD  ARG A 202     -35.670  21.294 -76.111  1.00  0.00           H  
ATOM   3204  HE  ARG A 202     -32.902  21.334 -75.643  1.00  0.00           H  
ATOM   3205 1HH1 ARG A 202     -35.266  19.392 -77.369  1.00  0.00           H  
ATOM   3206 2HH1 ARG A 202     -34.133  18.882 -78.601  1.00  0.00           H  
ATOM   3207 1HH2 ARG A 202     -31.441  20.664 -77.248  1.00  0.00           H  
ATOM   3208 2HH2 ARG A 202     -31.968  19.601 -78.533  1.00  0.00           H  
ATOM   3209  N   ILE A 203     -36.825  24.736 -72.621  1.00  0.00           N  
ATOM   3210  CA  ILE A 203     -36.527  26.163 -72.718  1.00  0.00           C  
ATOM   3211  C   ILE A 203     -36.106  26.702 -71.361  1.00  0.00           C  
ATOM   3212  O   ILE A 203     -35.175  27.511 -71.260  1.00  0.00           O  
ATOM   3213  CB  ILE A 203     -37.739  26.922 -73.290  1.00  0.00           C  
ATOM   3214  CG1 ILE A 203     -37.931  26.570 -74.767  1.00  0.00           C  
ATOM   3215  CG2 ILE A 203     -37.594  28.426 -73.094  1.00  0.00           C  
ATOM   3216  CD1 ILE A 203     -39.261  26.991 -75.325  1.00  0.00           C  
ATOM   3217  H   ILE A 203     -37.759  24.413 -72.831  1.00  0.00           H  
ATOM   3218  HA  ILE A 203     -35.681  26.295 -73.392  1.00  0.00           H  
ATOM   3219  HB  ILE A 203     -38.646  26.593 -72.784  1.00  0.00           H  
ATOM   3220 1HG1 ILE A 203     -37.149  27.044 -75.358  1.00  0.00           H  
ATOM   3221 2HG1 ILE A 203     -37.833  25.493 -74.900  1.00  0.00           H  
ATOM   3222 1HG2 ILE A 203     -38.465  28.933 -73.509  1.00  0.00           H  
ATOM   3223 2HG2 ILE A 203     -37.517  28.648 -72.031  1.00  0.00           H  
ATOM   3224 3HG2 ILE A 203     -36.695  28.774 -73.603  1.00  0.00           H  
ATOM   3225 1HD1 ILE A 203     -39.321  26.706 -76.376  1.00  0.00           H  
ATOM   3226 2HD1 ILE A 203     -40.061  26.500 -74.770  1.00  0.00           H  
ATOM   3227 3HD1 ILE A 203     -39.368  28.071 -75.236  1.00  0.00           H  
ATOM   3228  N   VAL A 204     -36.800  26.288 -70.298  1.00  0.00           N  
ATOM   3229  CA  VAL A 204     -36.422  26.727 -68.956  1.00  0.00           C  
ATOM   3230  C   VAL A 204     -34.997  26.279 -68.655  1.00  0.00           C  
ATOM   3231  O   VAL A 204     -34.183  27.037 -68.116  1.00  0.00           O  
ATOM   3232  CB  VAL A 204     -37.384  26.149 -67.901  1.00  0.00           C  
ATOM   3233  CG1 VAL A 204     -36.883  26.457 -66.498  1.00  0.00           C  
ATOM   3234  CG2 VAL A 204     -38.781  26.711 -68.111  1.00  0.00           C  
ATOM   3235  H   VAL A 204     -37.590  25.669 -70.408  1.00  0.00           H  
ATOM   3236  HA  VAL A 204     -36.450  27.817 -68.928  1.00  0.00           H  
ATOM   3237  HB  VAL A 204     -37.409  25.064 -68.002  1.00  0.00           H  
ATOM   3238 1HG1 VAL A 204     -37.574  26.040 -65.765  1.00  0.00           H  
ATOM   3239 2HG1 VAL A 204     -35.897  26.014 -66.359  1.00  0.00           H  
ATOM   3240 3HG1 VAL A 204     -36.819  27.536 -66.363  1.00  0.00           H  
ATOM   3241 1HG2 VAL A 204     -39.456  26.298 -67.362  1.00  0.00           H  
ATOM   3242 2HG2 VAL A 204     -38.755  27.797 -68.015  1.00  0.00           H  
ATOM   3243 3HG2 VAL A 204     -39.136  26.443 -69.106  1.00  0.00           H  
ATOM   3244  N   GLN A 205     -34.678  25.036 -69.013  1.00  0.00           N  
ATOM   3245  CA  GLN A 205     -33.336  24.503 -68.822  1.00  0.00           C  
ATOM   3246  C   GLN A 205     -32.316  25.180 -69.734  1.00  0.00           C  
ATOM   3247  O   GLN A 205     -31.164  25.386 -69.331  1.00  0.00           O  
ATOM   3248  CB  GLN A 205     -33.355  23.001 -69.126  1.00  0.00           C  
ATOM   3249  CG  GLN A 205     -32.036  22.284 -68.915  1.00  0.00           C  
ATOM   3250  CD  GLN A 205     -31.548  22.389 -67.499  1.00  0.00           C  
ATOM   3251  NE2 GLN A 205     -30.302  22.791 -67.328  1.00  0.00           N  
ATOM   3252  OE1 GLN A 205     -32.320  22.173 -66.553  1.00  0.00           O  
ATOM   3253  H   GLN A 205     -35.386  24.448 -69.428  1.00  0.00           H  
ATOM   3254  HA  GLN A 205     -33.046  24.660 -67.783  1.00  0.00           H  
ATOM   3255 1HB  GLN A 205     -34.098  22.512 -68.496  1.00  0.00           H  
ATOM   3256 2HB  GLN A 205     -33.651  22.844 -70.163  1.00  0.00           H  
ATOM   3257 1HG  GLN A 205     -32.165  21.229 -69.154  1.00  0.00           H  
ATOM   3258 2HG  GLN A 205     -31.285  22.726 -69.569  1.00  0.00           H  
ATOM   3259 1HE2 GLN A 205     -29.926  22.879 -66.405  1.00  0.00           H  
ATOM   3260 2HE2 GLN A 205     -29.733  23.008 -68.121  1.00  0.00           H  
ATOM   3261  N   GLN A 206     -32.713  25.540 -70.962  1.00  0.00           N  
ATOM   3262  CA  GLN A 206     -31.750  26.132 -71.890  1.00  0.00           C  
ATOM   3263  C   GLN A 206     -31.438  27.585 -71.552  1.00  0.00           C  
ATOM   3264  O   GLN A 206     -30.314  28.051 -71.775  1.00  0.00           O  
ATOM   3265  CB  GLN A 206     -32.273  26.039 -73.326  1.00  0.00           C  
ATOM   3266  CG  GLN A 206     -32.321  24.626 -73.880  1.00  0.00           C  
ATOM   3267  CD  GLN A 206     -30.942  24.083 -74.203  1.00  0.00           C  
ATOM   3268  NE2 GLN A 206     -30.609  22.935 -73.625  1.00  0.00           N  
ATOM   3269  OE1 GLN A 206     -30.184  24.690 -74.965  1.00  0.00           O  
ATOM   3270  H   GLN A 206     -33.669  25.411 -71.261  1.00  0.00           H  
ATOM   3271  HA  GLN A 206     -30.818  25.570 -71.826  1.00  0.00           H  
ATOM   3272 1HB  GLN A 206     -33.279  26.454 -73.374  1.00  0.00           H  
ATOM   3273 2HB  GLN A 206     -31.640  26.636 -73.982  1.00  0.00           H  
ATOM   3274 1HG  GLN A 206     -32.781  23.971 -73.139  1.00  0.00           H  
ATOM   3275 2HG  GLN A 206     -32.912  24.626 -74.796  1.00  0.00           H  
ATOM   3276 1HE2 GLN A 206     -29.711  22.528 -73.801  1.00  0.00           H  
ATOM   3277 2HE2 GLN A 206     -31.254  22.476 -73.014  1.00  0.00           H  
ATOM   3278  N   LEU A 207     -32.416  28.324 -71.030  1.00  0.00           N  
ATOM   3279  CA  LEU A 207     -32.242  29.738 -70.701  1.00  0.00           C  
ATOM   3280  C   LEU A 207     -32.866  30.025 -69.335  1.00  0.00           C  
ATOM   3281  O   LEU A 207     -33.923  30.659 -69.236  1.00  0.00           O  
ATOM   3282  CB  LEU A 207     -32.835  30.603 -71.814  1.00  0.00           C  
ATOM   3283  CG  LEU A 207     -32.583  32.104 -71.824  1.00  0.00           C  
ATOM   3284  CD1 LEU A 207     -31.105  32.381 -72.019  1.00  0.00           C  
ATOM   3285  CD2 LEU A 207     -33.395  32.783 -72.913  1.00  0.00           C  
ATOM   3286  H   LEU A 207     -33.308  27.884 -70.857  1.00  0.00           H  
ATOM   3287  HA  LEU A 207     -31.176  29.946 -70.620  1.00  0.00           H  
ATOM   3288 1HB  LEU A 207     -32.465  30.239 -72.771  1.00  0.00           H  
ATOM   3289 2HB  LEU A 207     -33.919  30.490 -71.801  1.00  0.00           H  
ATOM   3290  HG  LEU A 207     -32.867  32.528 -70.861  1.00  0.00           H  
ATOM   3291 1HD1 LEU A 207     -30.934  33.458 -72.025  1.00  0.00           H  
ATOM   3292 2HD1 LEU A 207     -30.540  31.930 -71.204  1.00  0.00           H  
ATOM   3293 3HD1 LEU A 207     -30.777  31.957 -72.967  1.00  0.00           H  
ATOM   3294 1HD2 LEU A 207     -33.197  33.856 -72.899  1.00  0.00           H  
ATOM   3295 2HD2 LEU A 207     -33.114  32.375 -73.884  1.00  0.00           H  
ATOM   3296 3HD2 LEU A 207     -34.456  32.608 -72.739  1.00  0.00           H  
ATOM   3297  N   PRO A 208     -32.237  29.552 -68.258  1.00  0.00           N  
ATOM   3298  CA  PRO A 208     -32.844  29.652 -66.919  1.00  0.00           C  
ATOM   3299  C   PRO A 208     -33.038  31.079 -66.414  1.00  0.00           C  
ATOM   3300  O   PRO A 208     -32.257  31.982 -66.720  1.00  0.00           O  
ATOM   3301  CB  PRO A 208     -31.855  28.886 -66.033  1.00  0.00           C  
ATOM   3302  CG  PRO A 208     -31.167  27.951 -66.976  1.00  0.00           C  
ATOM   3303  CD  PRO A 208     -31.012  28.744 -68.242  1.00  0.00           C  
ATOM   3304  HA  PRO A 208     -33.827  29.158 -66.930  1.00  0.00           H  
ATOM   3305 1HB  PRO A 208     -31.162  29.589 -65.548  1.00  0.00           H  
ATOM   3306 2HB  PRO A 208     -32.395  28.362 -65.232  1.00  0.00           H  
ATOM   3307 1HG  PRO A 208     -30.201  27.631 -66.557  1.00  0.00           H  
ATOM   3308 2HG  PRO A 208     -31.769  27.042 -67.117  1.00  0.00           H  
ATOM   3309 1HD  PRO A 208     -30.110  29.369 -68.176  1.00  0.00           H  
ATOM   3310 2HD  PRO A 208     -30.947  28.058 -69.099  1.00  0.00           H  
ATOM   3311  N   ASP A 209     -34.116  31.267 -65.641  1.00  0.00           N  
ATOM   3312  CA  ASP A 209     -34.415  32.529 -64.952  1.00  0.00           C  
ATOM   3313  C   ASP A 209     -34.498  33.718 -65.908  1.00  0.00           C  
ATOM   3314  O   ASP A 209     -33.921  34.782 -65.676  1.00  0.00           O  
ATOM   3315  CB  ASP A 209     -33.388  32.793 -63.846  1.00  0.00           C  
ATOM   3316  CG  ASP A 209     -33.877  33.796 -62.817  1.00  0.00           C  
ATOM   3317  OD1 ASP A 209     -35.108  33.968 -62.683  1.00  0.00           O  
ATOM   3318  OD2 ASP A 209     -33.026  34.417 -62.145  1.00  0.00           O1-
ATOM   3319  H   ASP A 209     -34.749  30.487 -65.536  1.00  0.00           H  
ATOM   3320  HA  ASP A 209     -35.404  32.450 -64.499  1.00  0.00           H  
ATOM   3321 1HB  ASP A 209     -33.152  31.857 -63.338  1.00  0.00           H  
ATOM   3322 2HB  ASP A 209     -32.464  33.166 -64.289  1.00  0.00           H  
ATOM   3323  N   THR A 210     -35.223  33.526 -66.998  1.00  0.00           N  
ATOM   3324  CA  THR A 210     -35.501  34.581 -67.958  1.00  0.00           C  
ATOM   3325  C   THR A 210     -36.995  34.629 -68.246  1.00  0.00           C  
ATOM   3326  O   THR A 210     -37.756  33.724 -67.892  1.00  0.00           O  
ATOM   3327  CB  THR A 210     -34.716  34.374 -69.266  1.00  0.00           C  
ATOM   3328  CG2 THR A 210     -33.219  34.404 -69.001  1.00  0.00           C  
ATOM   3329  OG1 THR A 210     -35.070  33.111 -69.845  1.00  0.00           O  
ATOM   3330  H   THR A 210     -35.594  32.601 -67.162  1.00  0.00           H  
ATOM   3331  HA  THR A 210     -35.231  35.537 -67.509  1.00  0.00           H  
ATOM   3332  HB  THR A 210     -34.970  35.166 -69.971  1.00  0.00           H  
ATOM   3333  HG1 THR A 210     -34.564  32.413 -69.422  1.00  0.00           H  
ATOM   3334 1HG2 THR A 210     -32.680  34.257 -69.937  1.00  0.00           H  
ATOM   3335 2HG2 THR A 210     -32.945  35.368 -68.571  1.00  0.00           H  
ATOM   3336 3HG2 THR A 210     -32.957  33.609 -68.303  1.00  0.00           H  
ATOM   3337  N   GLU A 211     -37.404  35.709 -68.907  1.00  0.00           N  
ATOM   3338  CA  GLU A 211     -38.812  35.895 -69.233  1.00  0.00           C  
ATOM   3339  C   GLU A 211     -39.277  34.877 -70.265  1.00  0.00           C  
ATOM   3340  O   GLU A 211     -40.453  34.496 -70.267  1.00  0.00           O  
ATOM   3341  CB  GLU A 211     -39.038  37.329 -69.711  1.00  0.00           C  
ATOM   3342  CG  GLU A 211     -38.270  37.700 -70.965  1.00  0.00           C  
ATOM   3343  CD  GLU A 211     -38.250  39.194 -71.207  1.00  0.00           C  
ATOM   3344  OE1 GLU A 211     -39.112  39.901 -70.642  1.00  0.00           O  
ATOM   3345  OE2 GLU A 211     -37.364  39.661 -71.955  1.00  0.00           O1-
ATOM   3346  H   GLU A 211     -36.737  36.413 -69.190  1.00  0.00           H  
ATOM   3347  HA  GLU A 211     -39.402  35.722 -68.332  1.00  0.00           H  
ATOM   3348 1HB  GLU A 211     -40.099  37.483 -69.911  1.00  0.00           H  
ATOM   3349 2HB  GLU A 211     -38.749  38.025 -68.924  1.00  0.00           H  
ATOM   3350 1HG  GLU A 211     -37.246  37.340 -70.871  1.00  0.00           H  
ATOM   3351 2HG  GLU A 211     -38.725  37.199 -71.819  1.00  0.00           H  
ATOM   3352  N   LEU A 212     -38.384  34.436 -71.152  1.00  0.00           N  
ATOM   3353  CA  LEU A 212     -38.779  33.438 -72.138  1.00  0.00           C  
ATOM   3354  C   LEU A 212     -39.057  32.107 -71.447  1.00  0.00           C  
ATOM   3355  O   LEU A 212     -39.974  31.373 -71.832  1.00  0.00           O  
ATOM   3356  CB  LEU A 212     -37.671  33.281 -73.176  1.00  0.00           C  
ATOM   3357  CG  LEU A 212     -37.436  34.492 -74.080  1.00  0.00           C  
ATOM   3358  CD1 LEU A 212     -36.191  34.299 -74.925  1.00  0.00           C  
ATOM   3359  CD2 LEU A 212     -38.634  34.754 -74.946  1.00  0.00           C  
ATOM   3360  H   LEU A 212     -37.435  34.781 -71.155  1.00  0.00           H  
ATOM   3361  HA  LEU A 212     -39.686  33.782 -72.633  1.00  0.00           H  
ATOM   3362 1HB  LEU A 212     -36.737  33.068 -72.658  1.00  0.00           H  
ATOM   3363 2HB  LEU A 212     -37.911  32.431 -73.814  1.00  0.00           H  
ATOM   3364  HG  LEU A 212     -37.248  35.373 -73.466  1.00  0.00           H  
ATOM   3365 1HD1 LEU A 212     -36.043  35.173 -75.560  1.00  0.00           H  
ATOM   3366 2HD1 LEU A 212     -35.325  34.174 -74.275  1.00  0.00           H  
ATOM   3367 3HD1 LEU A 212     -36.308  33.413 -75.549  1.00  0.00           H  
ATOM   3368 1HD2 LEU A 212     -38.442  35.621 -75.580  1.00  0.00           H  
ATOM   3369 2HD2 LEU A 212     -38.828  33.883 -75.572  1.00  0.00           H  
ATOM   3370 3HD2 LEU A 212     -39.502  34.949 -74.317  1.00  0.00           H  
ATOM   3371  N   ALA A 213     -38.258  31.782 -70.428  1.00  0.00           N  
ATOM   3372  CA  ALA A 213     -38.491  30.600 -69.601  1.00  0.00           C  
ATOM   3373  C   ALA A 213     -39.838  30.688 -68.889  1.00  0.00           C  
ATOM   3374  O   ALA A 213     -40.566  29.695 -68.776  1.00  0.00           O  
ATOM   3375  CB  ALA A 213     -37.355  30.429 -68.594  1.00  0.00           C  
ATOM   3376  H   ALA A 213     -37.467  32.376 -70.225  1.00  0.00           H  
ATOM   3377  HA  ALA A 213     -38.520  29.729 -70.256  1.00  0.00           H  
ATOM   3378 1HB  ALA A 213     -37.541  29.545 -67.984  1.00  0.00           H  
ATOM   3379 2HB  ALA A 213     -36.412  30.310 -69.126  1.00  0.00           H  
ATOM   3380 3HB  ALA A 213     -37.302  31.307 -67.953  1.00  0.00           H  
ATOM   3381  N   ARG A 214     -40.166  31.877 -68.384  1.00  0.00           N  
ATOM   3382  CA  ARG A 214     -41.452  32.119 -67.735  1.00  0.00           C  
ATOM   3383  C   ARG A 214     -42.610  31.974 -68.710  1.00  0.00           C  
ATOM   3384  O   ARG A 214     -43.617  31.325 -68.401  1.00  0.00           O  
ATOM   3385  CB  ARG A 214     -41.472  33.521 -67.138  1.00  0.00           C  
ATOM   3386  CG  ARG A 214     -42.769  33.864 -66.451  1.00  0.00           C  
ATOM   3387  CD  ARG A 214     -42.709  35.272 -65.914  1.00  0.00           C  
ATOM   3388  NE  ARG A 214     -42.575  36.215 -67.023  1.00  0.00           N  
ATOM   3389  CZ  ARG A 214     -43.587  36.622 -67.786  1.00  0.00           C  
ATOM   3390  NH1 ARG A 214     -44.816  36.173 -67.564  1.00  0.00           N1+
ATOM   3391  NH2 ARG A 214     -43.368  37.478 -68.777  1.00  0.00           N  
ATOM   3392  H   ARG A 214     -39.500  32.634 -68.454  1.00  0.00           H  
ATOM   3393  HA  ARG A 214     -41.578  31.391 -66.933  1.00  0.00           H  
ATOM   3394 1HB  ARG A 214     -40.664  33.619 -66.414  1.00  0.00           H  
ATOM   3395 2HB  ARG A 214     -41.296  34.254 -67.925  1.00  0.00           H  
ATOM   3396 1HG  ARG A 214     -43.590  33.787 -67.164  1.00  0.00           H  
ATOM   3397 2HG  ARG A 214     -42.939  33.171 -65.626  1.00  0.00           H  
ATOM   3398 1HD  ARG A 214     -43.623  35.490 -65.362  1.00  0.00           H  
ATOM   3399 2HD  ARG A 214     -41.851  35.371 -65.249  1.00  0.00           H  
ATOM   3400  HE  ARG A 214     -41.653  36.580 -67.220  1.00  0.00           H  
ATOM   3401 1HH1 ARG A 214     -44.987  35.519 -66.813  1.00  0.00           H  
ATOM   3402 2HH1 ARG A 214     -45.580  36.484 -68.146  1.00  0.00           H  
ATOM   3403 1HH2 ARG A 214     -42.434  37.821 -68.951  1.00  0.00           H  
ATOM   3404 2HH2 ARG A 214     -44.135  37.786 -69.355  1.00  0.00           H  
ATOM   3405  N   LEU A 215     -42.489  32.581 -69.892  1.00  0.00           N  
ATOM   3406  CA  LEU A 215     -43.570  32.524 -70.869  1.00  0.00           C  
ATOM   3407  C   LEU A 215     -43.812  31.092 -71.320  1.00  0.00           C  
ATOM   3408  O   LEU A 215     -44.961  30.674 -71.497  1.00  0.00           O  
ATOM   3409  CB  LEU A 215     -43.241  33.402 -72.083  1.00  0.00           C  
ATOM   3410  CG  LEU A 215     -43.247  34.915 -71.831  1.00  0.00           C  
ATOM   3411  CD1 LEU A 215     -42.637  35.632 -73.028  1.00  0.00           C  
ATOM   3412  CD2 LEU A 215     -44.673  35.382 -71.581  1.00  0.00           C  
ATOM   3413  H   LEU A 215     -41.646  33.088 -70.120  1.00  0.00           H  
ATOM   3414  HA  LEU A 215     -44.482  32.888 -70.398  1.00  0.00           H  
ATOM   3415 1HB  LEU A 215     -42.252  33.131 -72.449  1.00  0.00           H  
ATOM   3416 2HB  LEU A 215     -43.966  33.194 -72.870  1.00  0.00           H  
ATOM   3417  HG  LEU A 215     -42.633  35.141 -70.959  1.00  0.00           H  
ATOM   3418 1HD1 LEU A 215     -42.642  36.708 -72.848  1.00  0.00           H  
ATOM   3419 2HD1 LEU A 215     -41.611  35.293 -73.171  1.00  0.00           H  
ATOM   3420 3HD1 LEU A 215     -43.222  35.411 -73.920  1.00  0.00           H  
ATOM   3421 1HD2 LEU A 215     -44.677  36.458 -71.401  1.00  0.00           H  
ATOM   3422 2HD2 LEU A 215     -45.288  35.158 -72.453  1.00  0.00           H  
ATOM   3423 3HD2 LEU A 215     -45.078  34.867 -70.710  1.00  0.00           H  
ATOM   3424  N   ALA A 216     -42.741  30.322 -71.489  1.00  0.00           N  
ATOM   3425  CA  ALA A 216     -42.868  28.931 -71.911  1.00  0.00           C  
ATOM   3426  C   ALA A 216     -43.694  28.129 -70.914  1.00  0.00           C  
ATOM   3427  O   ALA A 216     -44.492  27.273 -71.308  1.00  0.00           O  
ATOM   3428  CB  ALA A 216     -41.486  28.304 -72.089  1.00  0.00           C  
ATOM   3429  H   ALA A 216     -41.820  30.704 -71.324  1.00  0.00           H  
ATOM   3430  HA  ALA A 216     -43.391  28.914 -72.867  1.00  0.00           H  
ATOM   3431 1HB  ALA A 216     -41.595  27.266 -72.404  1.00  0.00           H  
ATOM   3432 2HB  ALA A 216     -40.931  28.857 -72.848  1.00  0.00           H  
ATOM   3433 3HB  ALA A 216     -40.945  28.341 -71.145  1.00  0.00           H  
ATOM   3434  N   LEU A 217     -43.496  28.366 -69.618  1.00  0.00           N  
ATOM   3435  CA  LEU A 217     -44.269  27.642 -68.614  1.00  0.00           C  
ATOM   3436  C   LEU A 217     -45.734  28.068 -68.601  1.00  0.00           C  
ATOM   3437  O   LEU A 217     -46.621  27.223 -68.428  1.00  0.00           O  
ATOM   3438  CB  LEU A 217     -43.659  27.865 -67.224  1.00  0.00           C  
ATOM   3439  CG  LEU A 217     -42.287  27.221 -66.989  1.00  0.00           C  
ATOM   3440  CD1 LEU A 217     -41.703  27.733 -65.679  1.00  0.00           C  
ATOM   3441  CD2 LEU A 217     -42.434  25.707 -66.967  1.00  0.00           C  
ATOM   3442  H   LEU A 217     -42.813  29.045 -69.318  1.00  0.00           H  
ATOM   3443  HA  LEU A 217     -44.257  26.582 -68.865  1.00  0.00           H  
ATOM   3444 1HB  LEU A 217     -43.555  28.936 -67.058  1.00  0.00           H  
ATOM   3445 2HB  LEU A 217     -44.345  27.467 -66.476  1.00  0.00           H  
ATOM   3446  HG  LEU A 217     -41.608  27.509 -67.792  1.00  0.00           H  
ATOM   3447 1HD1 LEU A 217     -40.728  27.276 -65.512  1.00  0.00           H  
ATOM   3448 2HD1 LEU A 217     -41.591  28.816 -65.730  1.00  0.00           H  
ATOM   3449 3HD1 LEU A 217     -42.370  27.475 -64.858  1.00  0.00           H  
ATOM   3450 1HD2 LEU A 217     -41.458  25.249 -66.801  1.00  0.00           H  
ATOM   3451 2HD2 LEU A 217     -43.112  25.418 -66.164  1.00  0.00           H  
ATOM   3452 3HD2 LEU A 217     -42.836  25.367 -67.921  1.00  0.00           H  
ATOM   3453  N   GLU A 218     -46.019  29.366 -68.754  1.00  0.00           N  
ATOM   3454  CA  GLU A 218     -47.420  29.789 -68.746  1.00  0.00           C  
ATOM   3455  C   GLU A 218     -48.162  29.254 -69.960  1.00  0.00           C  
ATOM   3456  O   GLU A 218     -49.329  28.857 -69.861  1.00  0.00           O  
ATOM   3457  CB  GLU A 218     -47.544  31.313 -68.754  1.00  0.00           C  
ATOM   3458  CG  GLU A 218     -47.117  32.059 -67.519  1.00  0.00           C  
ATOM   3459  CD  GLU A 218     -47.506  33.526 -67.612  1.00  0.00           C  
ATOM   3460  OE1 GLU A 218     -48.195  33.892 -68.591  1.00  0.00           O  
ATOM   3461  OE2 GLU A 218     -47.125  34.310 -66.717  1.00  0.00           O1-
ATOM   3462  H   GLU A 218     -45.296  30.061 -68.875  1.00  0.00           H  
ATOM   3463  HA  GLU A 218     -47.889  29.415 -67.836  1.00  0.00           H  
ATOM   3464 1HB  GLU A 218     -46.952  31.722 -69.573  1.00  0.00           H  
ATOM   3465 2HB  GLU A 218     -48.583  31.592 -68.930  1.00  0.00           H  
ATOM   3466 1HG  GLU A 218     -47.591  31.604 -66.650  1.00  0.00           H  
ATOM   3467 2HG  GLU A 218     -46.039  31.961 -67.403  1.00  0.00           H  
ATOM   3468  N   LEU A 219     -47.499  29.242 -71.114  1.00  0.00           N  
ATOM   3469  CA  LEU A 219     -48.110  28.711 -72.324  1.00  0.00           C  
ATOM   3470  C   LEU A 219     -48.364  27.213 -72.208  1.00  0.00           C  
ATOM   3471  O   LEU A 219     -49.454  26.732 -72.538  1.00  0.00           O  
ATOM   3472  CB  LEU A 219     -47.216  29.033 -73.522  1.00  0.00           C  
ATOM   3473  CG  LEU A 219     -47.594  28.504 -74.899  1.00  0.00           C  
ATOM   3474  CD1 LEU A 219     -48.947  29.045 -75.305  1.00  0.00           C  
ATOM   3475  CD2 LEU A 219     -46.534  28.906 -75.909  1.00  0.00           C  
ATOM   3476  H   LEU A 219     -46.557  29.605 -71.157  1.00  0.00           H  
ATOM   3477  HA  LEU A 219     -49.079  29.190 -72.460  1.00  0.00           H  
ATOM   3478 1HB  LEU A 219     -47.153  30.114 -73.628  1.00  0.00           H  
ATOM   3479 2HB  LEU A 219     -46.216  28.649 -73.322  1.00  0.00           H  
ATOM   3480  HG  LEU A 219     -47.666  27.416 -74.864  1.00  0.00           H  
ATOM   3481 1HD1 LEU A 219     -49.210  28.662 -76.291  1.00  0.00           H  
ATOM   3482 2HD1 LEU A 219     -49.698  28.729 -74.582  1.00  0.00           H  
ATOM   3483 3HD1 LEU A 219     -48.908  30.133 -75.337  1.00  0.00           H  
ATOM   3484 1HD2 LEU A 219     -46.807  28.525 -76.893  1.00  0.00           H  
ATOM   3485 2HD2 LEU A 219     -46.462  29.993 -75.947  1.00  0.00           H  
ATOM   3486 3HD2 LEU A 219     -45.572  28.488 -75.612  1.00  0.00           H  
ATOM   3487  N   ALA A 220     -47.360  26.453 -71.761  1.00  0.00           N  
ATOM   3488  CA  ALA A 220     -47.537  25.009 -71.629  1.00  0.00           C  
ATOM   3489  C   ALA A 220     -48.620  24.664 -70.611  1.00  0.00           C  
ATOM   3490  O   ALA A 220     -49.371  23.701 -70.799  1.00  0.00           O  
ATOM   3491  CB  ALA A 220     -46.214  24.347 -71.255  1.00  0.00           C  
ATOM   3492  H   ALA A 220     -46.473  26.865 -71.511  1.00  0.00           H  
ATOM   3493  HA  ALA A 220     -47.870  24.619 -72.591  1.00  0.00           H  
ATOM   3494 1HB  ALA A 220     -46.359  23.271 -71.160  1.00  0.00           H  
ATOM   3495 2HB  ALA A 220     -45.475  24.545 -72.032  1.00  0.00           H  
ATOM   3496 3HB  ALA A 220     -45.860  24.750 -70.308  1.00  0.00           H  
ATOM   3497  N   LYS A 221     -48.686  25.413 -69.507  1.00  0.00           N  
ATOM   3498  CA  LYS A 221     -49.729  25.188 -68.508  1.00  0.00           C  
ATOM   3499  C   LYS A 221     -51.119  25.312 -69.114  1.00  0.00           C  
ATOM   3500  O   LYS A 221     -51.978  24.442 -68.924  1.00  0.00           O  
ATOM   3501  CB  LYS A 221     -49.566  26.153 -67.333  1.00  0.00           C  
ATOM   3502  CG  LYS A 221     -50.529  25.859 -66.187  1.00  0.00           C  
ATOM   3503  CD  LYS A 221     -50.540  26.957 -65.133  1.00  0.00           C  
ATOM   3504  CE  LYS A 221     -49.249  26.961 -64.327  1.00  0.00           C  
ATOM   3505  NZ  LYS A 221     -49.294  27.932 -63.198  1.00  0.00           N1+
ATOM   3506  H   LYS A 221     -48.010  26.148 -69.355  1.00  0.00           H  
ATOM   3507  HA  LYS A 221     -49.635  24.167 -68.135  1.00  0.00           H  
ATOM   3508 1HB  LYS A 221     -48.545  26.096 -66.954  1.00  0.00           H  
ATOM   3509 2HB  LYS A 221     -49.731  27.174 -67.675  1.00  0.00           H  
ATOM   3510 1HG  LYS A 221     -51.540  25.752 -66.580  1.00  0.00           H  
ATOM   3511 2HG  LYS A 221     -50.245  24.925 -65.704  1.00  0.00           H  
ATOM   3512 1HD  LYS A 221     -50.661  27.926 -65.619  1.00  0.00           H  
ATOM   3513 2HD  LYS A 221     -51.381  26.803 -64.456  1.00  0.00           H  
ATOM   3514 1HE  LYS A 221     -49.068  25.965 -63.925  1.00  0.00           H  
ATOM   3515 2HE  LYS A 221     -48.415  27.222 -64.978  1.00  0.00           H  
ATOM   3516 1HZ  LYS A 221     -48.420  27.902 -62.692  1.00  0.00           H  
ATOM   3517 2HZ  LYS A 221     -49.442  28.864 -63.560  1.00  0.00           H  
ATOM   3518 3HZ  LYS A 221     -50.051  27.689 -62.575  1.00  0.00           H  
ATOM   3519  N   LYS A 222     -51.362  26.400 -69.846  1.00  0.00           N  
ATOM   3520  CA  LYS A 222     -52.644  26.574 -70.513  1.00  0.00           C  
ATOM   3521  C   LYS A 222     -52.878  25.512 -71.581  1.00  0.00           C  
ATOM   3522  O   LYS A 222     -54.004  25.024 -71.729  1.00  0.00           O  
ATOM   3523  CB  LYS A 222     -52.733  27.968 -71.135  1.00  0.00           C  
ATOM   3524  CG  LYS A 222     -52.854  29.101 -70.124  1.00  0.00           C  
ATOM   3525  CD  LYS A 222     -53.007  30.447 -70.817  1.00  0.00           C  
ATOM   3526  CE  LYS A 222     -53.186  31.572 -69.810  1.00  0.00           C  
ATOM   3527  NZ  LYS A 222     -51.925  31.872 -69.079  1.00  0.00           N1+
ATOM   3528  H   LYS A 222     -50.656  27.116 -69.943  1.00  0.00           H  
ATOM   3529  HA  LYS A 222     -53.437  26.484 -69.769  1.00  0.00           H  
ATOM   3530 1HB  LYS A 222     -51.846  28.154 -71.741  1.00  0.00           H  
ATOM   3531 2HB  LYS A 222     -53.598  28.017 -71.797  1.00  0.00           H  
ATOM   3532 1HG  LYS A 222     -53.723  28.930 -69.487  1.00  0.00           H  
ATOM   3533 2HG  LYS A 222     -51.965  29.124 -69.496  1.00  0.00           H  
ATOM   3534 1HD  LYS A 222     -52.120  30.648 -71.421  1.00  0.00           H  
ATOM   3535 2HD  LYS A 222     -53.874  30.420 -71.476  1.00  0.00           H  
ATOM   3536 1HE  LYS A 222     -53.516  32.473 -70.326  1.00  0.00           H  
ATOM   3537 2HE  LYS A 222     -53.952  31.294 -69.086  1.00  0.00           H  
ATOM   3538 1HZ  LYS A 222     -52.086  32.622 -68.422  1.00  0.00           H  
ATOM   3539 2HZ  LYS A 222     -51.619  31.048 -68.581  1.00  0.00           H  
ATOM   3540 3HZ  LYS A 222     -51.212  32.150 -69.738  1.00  0.00           H  
ATOM   3541  N   ALA A 223     -51.837  25.141 -72.331  1.00  0.00           N  
ATOM   3542  CA  ALA A 223     -51.986  24.123 -73.367  1.00  0.00           C  
ATOM   3543  C   ALA A 223     -52.414  22.772 -72.798  1.00  0.00           C  
ATOM   3544  O   ALA A 223     -53.175  22.037 -73.438  1.00  0.00           O  
ATOM   3545  CB  ALA A 223     -50.678  23.985 -74.145  1.00  0.00           C  
ATOM   3546  H   ALA A 223     -50.932  25.565 -72.184  1.00  0.00           H  
ATOM   3547  HA  ALA A 223     -52.776  24.444 -74.046  1.00  0.00           H  
ATOM   3548 1HB  ALA A 223     -50.792  23.224 -74.917  1.00  0.00           H  
ATOM   3549 2HB  ALA A 223     -50.428  24.939 -74.609  1.00  0.00           H  
ATOM   3550 3HB  ALA A 223     -49.879  23.693 -73.465  1.00  0.00           H  
ATOM   3551  N   VAL A 224     -51.948  22.432 -71.592  1.00  0.00           N  
ATOM   3552  CA  VAL A 224     -52.337  21.167 -70.971  1.00  0.00           C  
ATOM   3553  C   VAL A 224     -53.770  21.239 -70.467  1.00  0.00           C  
ATOM   3554  O   VAL A 224     -54.533  20.269 -70.560  1.00  0.00           O  
ATOM   3555  CB  VAL A 224     -51.355  20.800 -69.845  1.00  0.00           C  
ATOM   3556  CG1 VAL A 224     -51.862  19.595 -69.073  1.00  0.00           C  
ATOM   3557  CG2 VAL A 224     -49.976  20.530 -70.420  1.00  0.00           C  
ATOM   3558  H   VAL A 224     -51.320  23.050 -71.098  1.00  0.00           H  
ATOM   3559  HA  VAL A 224     -52.307  20.385 -71.731  1.00  0.00           H  
ATOM   3560  HB  VAL A 224     -51.297  21.631 -69.142  1.00  0.00           H  
ATOM   3561 1HG1 VAL A 224     -51.156  19.348 -68.280  1.00  0.00           H  
ATOM   3562 2HG1 VAL A 224     -52.833  19.826 -68.636  1.00  0.00           H  
ATOM   3563 3HG1 VAL A 224     -51.959  18.745 -69.749  1.00  0.00           H  
ATOM   3564 1HG2 VAL A 224     -49.290  20.272 -69.613  1.00  0.00           H  
ATOM   3565 2HG2 VAL A 224     -50.032  19.702 -71.127  1.00  0.00           H  
ATOM   3566 3HG2 VAL A 224     -49.614  21.421 -70.933  1.00  0.00           H  
ATOM   3567  N   GLU A 225     -54.154  22.393 -69.927  1.00  0.00           N  
ATOM   3568  CA  GLU A 225     -55.516  22.594 -69.454  1.00  0.00           C  
ATOM   3569  C   GLU A 225     -56.510  22.405 -70.593  1.00  0.00           C  
ATOM   3570  O   GLU A 225     -57.596  21.846 -70.400  1.00  0.00           O  
ATOM   3571  CB  GLU A 225     -55.673  23.990 -68.846  1.00  0.00           C  
ATOM   3572  CG  GLU A 225     -54.976  24.174 -67.506  1.00  0.00           C  
ATOM   3573  CD  GLU A 225     -55.011  25.596 -67.018  1.00  0.00           C  
ATOM   3574  OE1 GLU A 225     -55.412  26.451 -67.770  1.00  0.00           O  
ATOM   3575  OE2 GLU A 225     -54.637  25.826 -65.893  1.00  0.00           O1-
ATOM   3576  H   GLU A 225     -53.487  23.148 -69.843  1.00  0.00           H  
ATOM   3577  HA  GLU A 225     -55.728  21.851 -68.685  1.00  0.00           H  
ATOM   3578 1HB  GLU A 225     -55.274  24.734 -69.536  1.00  0.00           H  
ATOM   3579 2HB  GLU A 225     -56.731  24.208 -68.706  1.00  0.00           H  
ATOM   3580 1HG  GLU A 225     -55.460  23.536 -66.766  1.00  0.00           H  
ATOM   3581 2HG  GLU A 225     -53.940  23.853 -67.600  1.00  0.00           H  
ATOM   3582  N   MET A 226     -56.150  22.878 -71.782  1.00  0.00           N  
ATOM   3583  CA  MET A 226     -57.012  22.777 -72.949  1.00  0.00           C  
ATOM   3584  C   MET A 226     -57.047  21.335 -73.451  1.00  0.00           C  
ATOM   3585  O   MET A 226     -56.053  20.609 -73.361  1.00  0.00           O  
ATOM   3586  CB  MET A 226     -56.465  23.668 -74.063  1.00  0.00           C  
ATOM   3587  CG  MET A 226     -56.433  25.150 -73.752  1.00  0.00           C  
ATOM   3588  SD  MET A 226     -57.980  26.032 -73.594  1.00  0.00           S  
ATOM   3589  CE  MET A 226     -57.318  27.631 -73.149  1.00  0.00           C  
ATOM   3590  H   MET A 226     -55.248  23.322 -71.874  1.00  0.00           H  
ATOM   3591  HA  MET A 226     -58.009  23.120 -72.674  1.00  0.00           H  
ATOM   3592 1HB  MET A 226     -55.447  23.365 -74.304  1.00  0.00           H  
ATOM   3593 2HB  MET A 226     -57.067  23.537 -74.963  1.00  0.00           H  
ATOM   3594 1HG  MET A 226     -55.915  25.312 -72.807  1.00  0.00           H  
ATOM   3595 2HG  MET A 226     -55.886  25.674 -74.535  1.00  0.00           H  
ATOM   3596 1HE  MET A 226     -58.136  28.336 -73.003  1.00  0.00           H  
ATOM   3597 2HE  MET A 226     -56.745  27.543 -72.225  1.00  0.00           H  
ATOM   3598 3HE  MET A 226     -56.667  27.990 -73.947  1.00  0.00           H  
ATOM   3599  N   THR A 227     -58.192  20.916 -73.981  1.00  0.00           N  
ATOM   3600  CA  THR A 227     -58.328  19.594 -74.580  1.00  0.00           C  
ATOM   3601  C   THR A 227     -58.324  19.668 -76.103  1.00  0.00           C  
ATOM   3602  O   THR A 227     -58.495  18.644 -76.774  1.00  0.00           O  
ATOM   3603  CB  THR A 227     -59.616  18.900 -74.100  1.00  0.00           C  
ATOM   3604  CG2 THR A 227     -59.607  18.746 -72.587  1.00  0.00           C  
ATOM   3605  OG1 THR A 227     -60.755  19.679 -74.490  1.00  0.00           O  
ATOM   3606  H   THR A 227     -58.991  21.534 -73.968  1.00  0.00           H  
ATOM   3607  HA  THR A 227     -57.468  18.992 -74.287  1.00  0.00           H  
ATOM   3608  HB  THR A 227     -59.692  17.915 -74.560  1.00  0.00           H  
ATOM   3609  HG1 THR A 227     -60.952  19.516 -75.415  1.00  0.00           H  
ATOM   3610 1HG2 THR A 227     -60.525  18.253 -72.266  1.00  0.00           H  
ATOM   3611 2HG2 THR A 227     -58.749  18.144 -72.288  1.00  0.00           H  
ATOM   3612 3HG2 THR A 227     -59.541  19.728 -72.121  1.00  0.00           H  
ATOM   3613  N   ALA A 228     -58.122  20.864 -76.653  1.00  0.00           N  
ATOM   3614  CA  ALA A 228     -58.134  21.118 -78.090  1.00  0.00           C  
ATOM   3615  C   ALA A 228     -56.786  20.760 -78.706  1.00  0.00           C  
ATOM   3616  O   ALA A 228     -55.748  21.290 -78.296  1.00  0.00           O  
ATOM   3617  CB  ALA A 228     -58.487  22.576 -78.372  1.00  0.00           C  
ATOM   3618  H   ALA A 228     -57.950  21.631 -76.019  1.00  0.00           H  
ATOM   3619  HA  ALA A 228     -58.893  20.479 -78.541  1.00  0.00           H  
ATOM   3620 1HB  ALA A 228     -58.491  22.749 -79.448  1.00  0.00           H  
ATOM   3621 2HB  ALA A 228     -59.474  22.797 -77.965  1.00  0.00           H  
ATOM   3622 3HB  ALA A 228     -57.749  23.226 -77.904  1.00  0.00           H  
ATOM   3623  N   GLN A 229     -56.803  19.855 -79.690  1.00  0.00           N  
ATOM   3624  CA  GLN A 229     -55.558  19.403 -80.304  1.00  0.00           C  
ATOM   3625  C   GLN A 229     -54.882  20.537 -81.061  1.00  0.00           C  
ATOM   3626  O   GLN A 229     -53.649  20.605 -81.099  1.00  0.00           O  
ATOM   3627  CB  GLN A 229     -55.816  18.223 -81.242  1.00  0.00           C  
ATOM   3628  CG  GLN A 229     -56.271  16.952 -80.550  1.00  0.00           C  
ATOM   3629  CD  GLN A 229     -55.259  16.448 -79.537  1.00  0.00           C  
ATOM   3630  NE2 GLN A 229     -55.704  16.262 -78.301  1.00  0.00           N  
ATOM   3631  OE1 GLN A 229     -54.091  16.228 -79.864  1.00  0.00           O  
ATOM   3632  H   GLN A 229     -57.679  19.475 -80.018  1.00  0.00           H  
ATOM   3633  HA  GLN A 229     -54.881  19.077 -79.514  1.00  0.00           H  
ATOM   3634 1HB  GLN A 229     -56.581  18.497 -81.969  1.00  0.00           H  
ATOM   3635 2HB  GLN A 229     -54.906  17.992 -81.795  1.00  0.00           H  
ATOM   3636 1HG  GLN A 229     -57.207  17.149 -80.028  1.00  0.00           H  
ATOM   3637 2HG  GLN A 229     -56.418  16.175 -81.300  1.00  0.00           H  
ATOM   3638 1HE2 GLN A 229     -55.082  15.932 -77.590  1.00  0.00           H  
ATOM   3639 2HE2 GLN A 229     -56.660  16.453 -78.079  1.00  0.00           H  
ATOM   3640  N   GLU A 230     -55.663  21.425 -81.680  1.00  0.00           N  
ATOM   3641  CA  GLU A 230     -55.059  22.522 -82.425  1.00  0.00           C  
ATOM   3642  C   GLU A 230     -54.281  23.451 -81.500  1.00  0.00           C  
ATOM   3643  O   GLU A 230     -53.246  23.992 -81.902  1.00  0.00           O  
ATOM   3644  CB  GLU A 230     -56.132  23.312 -83.176  1.00  0.00           C  
ATOM   3645  CG  GLU A 230     -56.749  22.572 -84.355  1.00  0.00           C  
ATOM   3646  CD  GLU A 230     -57.750  21.532 -83.934  1.00  0.00           C  
ATOM   3647  OE1 GLU A 230     -58.046  21.458 -82.765  1.00  0.00           O  
ATOM   3648  OE2 GLU A 230     -58.219  20.810 -84.782  1.00  0.00           O1-
ATOM   3649  H   GLU A 230     -56.670  21.353 -81.642  1.00  0.00           H  
ATOM   3650  HA  GLU A 230     -54.354  22.104 -83.145  1.00  0.00           H  
ATOM   3651 1HB  GLU A 230     -56.937  23.576 -82.489  1.00  0.00           H  
ATOM   3652 2HB  GLU A 230     -55.704  24.241 -83.552  1.00  0.00           H  
ATOM   3653 1HG  GLU A 230     -57.243  23.293 -85.005  1.00  0.00           H  
ATOM   3654 2HG  GLU A 230     -55.954  22.095 -84.926  1.00  0.00           H  
ATOM   3655  N   VAL A 231     -54.751  23.641 -80.264  1.00  0.00           N  
ATOM   3656  CA  VAL A 231     -54.036  24.505 -79.324  1.00  0.00           C  
ATOM   3657  C   VAL A 231     -52.714  23.872 -78.899  1.00  0.00           C  
ATOM   3658  O   VAL A 231     -51.697  24.563 -78.750  1.00  0.00           O  
ATOM   3659  CB  VAL A 231     -54.900  24.772 -78.077  1.00  0.00           C  
ATOM   3660  CG1 VAL A 231     -54.097  25.520 -77.023  1.00  0.00           C  
ATOM   3661  CG2 VAL A 231     -56.142  25.558 -78.467  1.00  0.00           C  
ATOM   3662  H   VAL A 231     -55.604  23.190 -79.966  1.00  0.00           H  
ATOM   3663  HA  VAL A 231     -53.795  25.441 -79.829  1.00  0.00           H  
ATOM   3664  HB  VAL A 231     -55.195  23.818 -77.640  1.00  0.00           H  
ATOM   3665 1HG1 VAL A 231     -54.722  25.700 -76.149  1.00  0.00           H  
ATOM   3666 2HG1 VAL A 231     -53.232  24.923 -76.733  1.00  0.00           H  
ATOM   3667 3HG1 VAL A 231     -53.761  26.473 -77.431  1.00  0.00           H  
ATOM   3668 1HG2 VAL A 231     -56.749  25.743 -77.581  1.00  0.00           H  
ATOM   3669 2HG2 VAL A 231     -55.847  26.510 -78.910  1.00  0.00           H  
ATOM   3670 3HG2 VAL A 231     -56.723  24.986 -79.191  1.00  0.00           H  
ATOM   3671  N   LEU A 232     -52.698  22.551 -78.710  1.00  0.00           N  
ATOM   3672  CA  LEU A 232     -51.444  21.864 -78.423  1.00  0.00           C  
ATOM   3673  C   LEU A 232     -50.471  22.027 -79.583  1.00  0.00           C  
ATOM   3674  O   LEU A 232     -49.265  22.199 -79.381  1.00  0.00           O  
ATOM   3675  CB  LEU A 232     -51.696  20.375 -78.159  1.00  0.00           C  
ATOM   3676  CG  LEU A 232     -52.467  20.048 -76.873  1.00  0.00           C  
ATOM   3677  CD1 LEU A 232     -52.881  18.583 -76.887  1.00  0.00           C  
ATOM   3678  CD2 LEU A 232     -51.596  20.360 -75.665  1.00  0.00           C  
ATOM   3679  H   LEU A 232     -53.552  22.013 -78.764  1.00  0.00           H  
ATOM   3680  HA  LEU A 232     -50.994  22.319 -77.541  1.00  0.00           H  
ATOM   3681 1HB  LEU A 232     -52.259  19.964 -78.996  1.00  0.00           H  
ATOM   3682 2HB  LEU A 232     -50.735  19.863 -78.107  1.00  0.00           H  
ATOM   3683  HG  LEU A 232     -53.375  20.651 -76.831  1.00  0.00           H  
ATOM   3684 1HD1 LEU A 232     -53.429  18.351 -75.974  1.00  0.00           H  
ATOM   3685 2HD1 LEU A 232     -53.519  18.393 -77.750  1.00  0.00           H  
ATOM   3686 3HD1 LEU A 232     -51.993  17.955 -76.946  1.00  0.00           H  
ATOM   3687 1HD2 LEU A 232     -52.145  20.129 -74.752  1.00  0.00           H  
ATOM   3688 2HD2 LEU A 232     -50.689  19.757 -75.706  1.00  0.00           H  
ATOM   3689 3HD2 LEU A 232     -51.330  21.417 -75.671  1.00  0.00           H  
ATOM   3690  N   GLU A 233     -50.991  21.970 -80.807  1.00  0.00           N  
ATOM   3691  CA  GLU A 233     -50.176  22.148 -82.004  1.00  0.00           C  
ATOM   3692  C   GLU A 233     -49.593  23.553 -82.058  1.00  0.00           C  
ATOM   3693  O   GLU A 233     -48.466  23.749 -82.525  1.00  0.00           O  
ATOM   3694  CB  GLU A 233     -51.019  21.857 -83.242  1.00  0.00           C  
ATOM   3695  CG  GLU A 233     -51.325  20.384 -83.419  1.00  0.00           C  
ATOM   3696  CD  GLU A 233     -52.277  20.129 -84.556  1.00  0.00           C  
ATOM   3697  OE1 GLU A 233     -52.813  21.113 -85.107  1.00  0.00           O  
ATOM   3698  OE2 GLU A 233     -52.500  18.948 -84.890  1.00  0.00           O1-
ATOM   3699  H   GLU A 233     -51.981  21.798 -80.908  1.00  0.00           H  
ATOM   3700  HA  GLU A 233     -49.345  21.444 -81.965  1.00  0.00           H  
ATOM   3701 1HB  GLU A 233     -51.962  22.402 -83.177  1.00  0.00           H  
ATOM   3702 2HB  GLU A 233     -50.497  22.212 -84.130  1.00  0.00           H  
ATOM   3703 1HG  GLU A 233     -50.394  19.850 -83.608  1.00  0.00           H  
ATOM   3704 2HG  GLU A 233     -51.752  19.998 -82.494  1.00  0.00           H  
ATOM   3705  N   ILE A 234     -50.372  24.545 -81.625  1.00  0.00           N  
ATOM   3706  CA  ILE A 234     -49.884  25.918 -81.544  1.00  0.00           C  
ATOM   3707  C   ILE A 234     -48.718  26.007 -80.570  1.00  0.00           C  
ATOM   3708  O   ILE A 234     -47.654  26.550 -80.891  1.00  0.00           O  
ATOM   3709  CB  ILE A 234     -51.002  26.882 -81.105  1.00  0.00           C  
ATOM   3710  CG1 ILE A 234     -52.072  26.989 -82.194  1.00  0.00           C  
ATOM   3711  CG2 ILE A 234     -50.426  28.252 -80.783  1.00  0.00           C  
ATOM   3712  CD1 ILE A 234     -53.338  27.681 -81.740  1.00  0.00           C  
ATOM   3713  H   ILE A 234     -51.321  24.343 -81.346  1.00  0.00           H  
ATOM   3714  HA  ILE A 234     -49.537  26.220 -82.532  1.00  0.00           H  
ATOM   3715  HB  ILE A 234     -51.494  26.487 -80.217  1.00  0.00           H  
ATOM   3716 1HG1 ILE A 234     -51.671  27.537 -83.046  1.00  0.00           H  
ATOM   3717 2HG1 ILE A 234     -52.337  25.991 -82.543  1.00  0.00           H  
ATOM   3718 1HG2 ILE A 234     -51.230  28.921 -80.475  1.00  0.00           H  
ATOM   3719 2HG2 ILE A 234     -49.701  28.161 -79.975  1.00  0.00           H  
ATOM   3720 3HG2 ILE A 234     -49.936  28.658 -81.667  1.00  0.00           H  
ATOM   3721 1HD1 ILE A 234     -54.048  27.718 -82.566  1.00  0.00           H  
ATOM   3722 2HD1 ILE A 234     -53.776  27.129 -80.909  1.00  0.00           H  
ATOM   3723 3HD1 ILE A 234     -53.102  28.695 -81.419  1.00  0.00           H  
ATOM   3724  N   ALA A 235     -48.904  25.477 -79.358  1.00  0.00           N  
ATOM   3725  CA  ALA A 235     -47.835  25.549 -78.372  1.00  0.00           C  
ATOM   3726  C   ALA A 235     -46.607  24.783 -78.838  1.00  0.00           C  
ATOM   3727  O   ALA A 235     -45.477  25.222 -78.603  1.00  0.00           O  
ATOM   3728  CB  ALA A 235     -48.325  25.014 -77.028  1.00  0.00           C  
ATOM   3729  H   ALA A 235     -49.773  25.027 -79.110  1.00  0.00           H  
ATOM   3730  HA  ALA A 235     -47.551  26.595 -78.256  1.00  0.00           H  
ATOM   3731 1HB  ALA A 235     -47.518  25.072 -76.297  1.00  0.00           H  
ATOM   3732 2HB  ALA A 235     -49.169  25.612 -76.684  1.00  0.00           H  
ATOM   3733 3HB  ALA A 235     -48.638  23.977 -77.141  1.00  0.00           H  
ATOM   3734  N   ARG A 236     -46.799  23.630 -79.492  1.00  0.00           N  
ATOM   3735  CA  ARG A 236     -45.650  22.873 -79.977  1.00  0.00           C  
ATOM   3736  C   ARG A 236     -44.861  23.711 -80.970  1.00  0.00           C  
ATOM   3737  O   ARG A 236     -43.634  23.831 -80.869  1.00  0.00           O  
ATOM   3738  CB  ARG A 236     -46.073  21.554 -80.625  1.00  0.00           C  
ATOM   3739  CG  ARG A 236     -44.866  20.725 -81.078  1.00  0.00           C  
ATOM   3740  CD  ARG A 236     -45.236  19.449 -81.823  1.00  0.00           C  
ATOM   3741  NE  ARG A 236     -45.878  19.743 -83.103  1.00  0.00           N  
ATOM   3742  CZ  ARG A 236     -46.580  18.866 -83.816  1.00  0.00           C  
ATOM   3743  NH1 ARG A 236     -46.737  17.624 -83.377  1.00  0.00           N1+
ATOM   3744  NH2 ARG A 236     -47.125  19.231 -84.968  1.00  0.00           N  
ATOM   3745  H   ARG A 236     -47.729  23.272 -79.656  1.00  0.00           H  
ATOM   3746  HA  ARG A 236     -45.005  22.641 -79.129  1.00  0.00           H  
ATOM   3747 1HB  ARG A 236     -46.661  20.973 -79.915  1.00  0.00           H  
ATOM   3748 2HB  ARG A 236     -46.710  21.760 -81.485  1.00  0.00           H  
ATOM   3749 1HG  ARG A 236     -44.246  21.321 -81.748  1.00  0.00           H  
ATOM   3750 2HG  ARG A 236     -44.280  20.430 -80.207  1.00  0.00           H  
ATOM   3751 1HD  ARG A 236     -44.335  18.867 -82.016  1.00  0.00           H  
ATOM   3752 2HD  ARG A 236     -45.925  18.861 -81.219  1.00  0.00           H  
ATOM   3753  HE  ARG A 236     -45.783  20.679 -83.473  1.00  0.00           H  
ATOM   3754 1HH1 ARG A 236     -46.323  17.342 -82.499  1.00  0.00           H  
ATOM   3755 2HH1 ARG A 236     -47.270  16.960 -83.919  1.00  0.00           H  
ATOM   3756 1HH2 ARG A 236     -47.007  20.177 -85.306  1.00  0.00           H  
ATOM   3757 2HH2 ARG A 236     -47.658  18.565 -85.508  1.00  0.00           H  
ATOM   3758  N   ALA A 237     -45.561  24.310 -81.938  1.00  0.00           N  
ATOM   3759  CA  ALA A 237     -44.892  25.110 -82.957  1.00  0.00           C  
ATOM   3760  C   ALA A 237     -44.258  26.349 -82.342  1.00  0.00           C  
ATOM   3761  O   ALA A 237     -43.152  26.749 -82.726  1.00  0.00           O  
ATOM   3762  CB  ALA A 237     -45.880  25.498 -84.056  1.00  0.00           C  
ATOM   3763  H   ALA A 237     -46.566  24.213 -81.971  1.00  0.00           H  
ATOM   3764  HA  ALA A 237     -44.096  24.505 -83.393  1.00  0.00           H  
ATOM   3765 1HB  ALA A 237     -45.369  26.095 -84.812  1.00  0.00           H  
ATOM   3766 2HB  ALA A 237     -46.284  24.597 -84.518  1.00  0.00           H  
ATOM   3767 3HB  ALA A 237     -46.694  26.079 -83.625  1.00  0.00           H  
ATOM   3768  N   ALA A 238     -44.966  26.998 -81.418  1.00  0.00           N  
ATOM   3769  CA  ALA A 238     -44.453  28.233 -80.832  1.00  0.00           C  
ATOM   3770  C   ALA A 238     -43.231  27.959 -79.967  1.00  0.00           C  
ATOM   3771  O   ALA A 238     -42.267  28.733 -79.965  1.00  0.00           O  
ATOM   3772  CB  ALA A 238     -45.544  28.912 -80.015  1.00  0.00           C  
ATOM   3773  H   ALA A 238     -45.861  26.644 -81.113  1.00  0.00           H  
ATOM   3774  HA  ALA A 238     -44.152  28.894 -81.645  1.00  0.00           H  
ATOM   3775 1HB  ALA A 238     -45.154  29.832 -79.581  1.00  0.00           H  
ATOM   3776 2HB  ALA A 238     -46.391  29.145 -80.661  1.00  0.00           H  
ATOM   3777 3HB  ALA A 238     -45.870  28.245 -79.218  1.00  0.00           H  
ATOM   3778  N   LEU A 239     -43.261  26.851 -79.218  1.00  0.00           N  
ATOM   3779  CA  LEU A 239     -42.130  26.464 -78.378  1.00  0.00           C  
ATOM   3780  C   LEU A 239     -40.947  25.990 -79.211  1.00  0.00           C  
ATOM   3781  O   LEU A 239     -39.790  26.210 -78.833  1.00  0.00           O  
ATOM   3782  CB  LEU A 239     -42.550  25.354 -77.406  1.00  0.00           C  
ATOM   3783  CG  LEU A 239     -43.593  25.751 -76.354  1.00  0.00           C  
ATOM   3784  CD1 LEU A 239     -44.127  24.500 -75.670  1.00  0.00           C  
ATOM   3785  CD2 LEU A 239     -42.960  26.698 -75.344  1.00  0.00           C  
ATOM   3786  H   LEU A 239     -44.085  26.268 -79.233  1.00  0.00           H  
ATOM   3787  HA  LEU A 239     -41.795  27.340 -77.824  1.00  0.00           H  
ATOM   3788 1HB  LEU A 239     -42.959  24.525 -77.981  1.00  0.00           H  
ATOM   3789 2HB  LEU A 239     -41.664  25.001 -76.879  1.00  0.00           H  
ATOM   3790  HG  LEU A 239     -44.431  26.249 -76.842  1.00  0.00           H  
ATOM   3791 1HD1 LEU A 239     -44.868  24.782 -74.922  1.00  0.00           H  
ATOM   3792 2HD1 LEU A 239     -44.591  23.850 -76.412  1.00  0.00           H  
ATOM   3793 3HD1 LEU A 239     -43.307  23.972 -75.186  1.00  0.00           H  
ATOM   3794 1HD2 LEU A 239     -43.702  26.981 -74.596  1.00  0.00           H  
ATOM   3795 2HD2 LEU A 239     -42.122  26.201 -74.855  1.00  0.00           H  
ATOM   3796 3HD2 LEU A 239     -42.603  27.591 -75.857  1.00  0.00           H  
ATOM   3797  N   LYS A 240     -41.213  25.324 -80.337  1.00  0.00           N  
ATOM   3798  CA  LYS A 240     -40.130  25.007 -81.262  1.00  0.00           C  
ATOM   3799  C   LYS A 240     -39.484  26.274 -81.802  1.00  0.00           C  
ATOM   3800  O   LYS A 240     -38.258  26.339 -81.931  1.00  0.00           O  
ATOM   3801  CB  LYS A 240     -40.633  24.108 -82.394  1.00  0.00           C  
ATOM   3802  CG  LYS A 240     -40.842  22.665 -81.949  1.00  0.00           C  
ATOM   3803  CD  LYS A 240     -41.247  21.726 -83.073  1.00  0.00           C  
ATOM   3804  CE  LYS A 240     -41.326  20.290 -82.561  1.00  0.00           C  
ATOM   3805  NZ  LYS A 240     -41.579  19.302 -83.646  1.00  0.00           N1+
ATOM   3806  H   LYS A 240     -42.154  25.034 -80.563  1.00  0.00           H  
ATOM   3807  HA  LYS A 240     -39.352  24.473 -80.715  1.00  0.00           H  
ATOM   3808 1HB  LYS A 240     -41.576  24.498 -82.776  1.00  0.00           H  
ATOM   3809 2HB  LYS A 240     -39.916  24.122 -83.215  1.00  0.00           H  
ATOM   3810 1HG  LYS A 240     -39.919  22.280 -81.514  1.00  0.00           H  
ATOM   3811 2HG  LYS A 240     -41.624  22.628 -81.190  1.00  0.00           H  
ATOM   3812 1HD  LYS A 240     -42.219  22.027 -83.466  1.00  0.00           H  
ATOM   3813 2HD  LYS A 240     -40.515  21.786 -83.878  1.00  0.00           H  
ATOM   3814 1HE  LYS A 240     -40.390  20.028 -82.070  1.00  0.00           H  
ATOM   3815 2HE  LYS A 240     -42.129  20.208 -81.829  1.00  0.00           H  
ATOM   3816 1HZ  LYS A 240     -41.621  18.372 -83.253  1.00  0.00           H  
ATOM   3817 2HZ  LYS A 240     -42.456  19.515 -84.099  1.00  0.00           H  
ATOM   3818 3HZ  LYS A 240     -40.831  19.346 -84.324  1.00  0.00           H  
ATOM   3819  N   ALA A 241     -40.284  27.286 -82.138  1.00  0.00           N  
ATOM   3820  CA  ALA A 241     -39.697  28.528 -82.628  1.00  0.00           C  
ATOM   3821  C   ALA A 241     -38.819  29.180 -81.563  1.00  0.00           C  
ATOM   3822  O   ALA A 241     -37.757  29.730 -81.876  1.00  0.00           O  
ATOM   3823  CB  ALA A 241     -40.794  29.489 -83.082  1.00  0.00           C  
ATOM   3824  H   ALA A 241     -41.288  27.213 -82.062  1.00  0.00           H  
ATOM   3825  HA  ALA A 241     -39.060  28.290 -83.480  1.00  0.00           H  
ATOM   3826 1HB  ALA A 241     -40.342  30.413 -83.445  1.00  0.00           H  
ATOM   3827 2HB  ALA A 241     -41.372  29.029 -83.884  1.00  0.00           H  
ATOM   3828 3HB  ALA A 241     -41.452  29.713 -82.244  1.00  0.00           H  
ATOM   3829  N   ALA A 242     -39.258  29.153 -80.301  1.00  0.00           N  
ATOM   3830  CA  ALA A 242     -38.445  29.701 -79.217  1.00  0.00           C  
ATOM   3831  C   ALA A 242     -37.160  28.903 -78.995  1.00  0.00           C  
ATOM   3832  O   ALA A 242     -36.094  29.482 -78.751  1.00  0.00           O  
ATOM   3833  CB  ALA A 242     -39.270  29.760 -77.931  1.00  0.00           C  
ATOM   3834  H   ALA A 242     -40.159  28.751 -80.086  1.00  0.00           H  
ATOM   3835  HA  ALA A 242     -38.144  30.711 -79.496  1.00  0.00           H  
ATOM   3836 1HB  ALA A 242     -38.660  30.169 -77.126  1.00  0.00           H  
ATOM   3837 2HB  ALA A 242     -40.141  30.397 -78.086  1.00  0.00           H  
ATOM   3838 3HB  ALA A 242     -39.597  28.757 -77.663  1.00  0.00           H  
ATOM   3839  N   GLN A 243     -37.239  27.572 -79.087  1.00  0.00           N  
ATOM   3840  CA  GLN A 243     -36.048  26.730 -78.981  1.00  0.00           C  
ATOM   3841  C   GLN A 243     -35.142  26.874 -80.196  1.00  0.00           C  
ATOM   3842  O   GLN A 243     -33.912  26.842 -80.072  1.00  0.00           O  
ATOM   3843  CB  GLN A 243     -36.469  25.270 -78.798  1.00  0.00           C  
ATOM   3844  CG  GLN A 243     -35.321  24.285 -78.645  1.00  0.00           C  
ATOM   3845  CD  GLN A 243     -34.470  24.554 -77.427  1.00  0.00           C  
ATOM   3846  NE2 GLN A 243     -33.174  24.755 -77.644  1.00  0.00           N  
ATOM   3847  OE1 GLN A 243     -34.968  24.581 -76.303  1.00  0.00           O  
ATOM   3848  H   GLN A 243     -38.139  27.136 -79.232  1.00  0.00           H  
ATOM   3849  HA  GLN A 243     -35.476  27.048 -78.110  1.00  0.00           H  
ATOM   3850 1HB  GLN A 243     -37.099  25.181 -77.913  1.00  0.00           H  
ATOM   3851 2HB  GLN A 243     -37.063  24.953 -79.655  1.00  0.00           H  
ATOM   3852 1HG  GLN A 243     -35.730  23.279 -78.555  1.00  0.00           H  
ATOM   3853 2HG  GLN A 243     -34.680  24.351 -79.524  1.00  0.00           H  
ATOM   3854 1HE2 GLN A 243     -32.560  24.937 -76.876  1.00  0.00           H  
ATOM   3855 2HE2 GLN A 243     -32.812  24.723 -78.576  1.00  0.00           H  
ATOM   3856  N   ALA A 244     -35.736  27.036 -81.375  1.00  0.00           N  
ATOM   3857  CA  ALA A 244     -34.976  27.196 -82.610  1.00  0.00           C  
ATOM   3858  C   ALA A 244     -34.201  28.508 -82.662  1.00  0.00           C  
ATOM   3859  O   ALA A 244     -33.092  28.549 -83.210  1.00  0.00           O  
ATOM   3860  CB  ALA A 244     -35.899  27.081 -83.816  1.00  0.00           C  
ATOM   3861  H   ALA A 244     -36.745  27.048 -81.413  1.00  0.00           H  
ATOM   3862  HA  ALA A 244     -34.233  26.399 -82.655  1.00  0.00           H  
ATOM   3863 1HB  ALA A 244     -35.319  27.202 -84.731  1.00  0.00           H  
ATOM   3864 2HB  ALA A 244     -36.377  26.101 -83.816  1.00  0.00           H  
ATOM   3865 3HB  ALA A 244     -36.662  27.856 -83.765  1.00  0.00           H  
ATOM   3866  N   PHE A 245     -34.743  29.590 -82.103  1.00  0.00           N  
ATOM   3867  CA  PHE A 245     -34.085  30.895 -82.171  1.00  0.00           C  
ATOM   3868  C   PHE A 245     -34.098  31.510 -80.771  1.00  0.00           C  
ATOM   3869  O   PHE A 245     -34.927  32.362 -80.427  1.00  0.00           O  
ATOM   3870  CB  PHE A 245     -34.838  31.711 -83.228  1.00  0.00           C  
ATOM   3871  CG  PHE A 245     -34.163  32.965 -83.691  1.00  0.00           C  
ATOM   3872  CD1 PHE A 245     -32.871  32.918 -84.181  1.00  0.00           C  
ATOM   3873  CD2 PHE A 245     -34.878  34.140 -83.830  1.00  0.00           C  
ATOM   3874  CE1 PHE A 245     -32.257  34.051 -84.676  1.00  0.00           C  
ATOM   3875  CE2 PHE A 245     -34.274  35.276 -84.340  1.00  0.00           C  
ATOM   3876  CZ  PHE A 245     -32.960  35.234 -84.755  1.00  0.00           C  
ATOM   3877  H   PHE A 245     -35.626  29.508 -81.621  1.00  0.00           H  
ATOM   3878  HA  PHE A 245     -33.048  30.745 -82.472  1.00  0.00           H  
ATOM   3879 1HB  PHE A 245     -35.006  31.095 -84.111  1.00  0.00           H  
ATOM   3880 2HB  PHE A 245     -35.814  31.998 -82.840  1.00  0.00           H  
ATOM   3881  HD1 PHE A 245     -32.334  31.969 -84.176  1.00  0.00           H  
ATOM   3882  HD2 PHE A 245     -35.917  34.176 -83.501  1.00  0.00           H  
ATOM   3883  HE1 PHE A 245     -31.218  34.009 -85.002  1.00  0.00           H  
ATOM   3884  HE2 PHE A 245     -34.838  36.206 -84.412  1.00  0.00           H  
ATOM   3885  HZ  PHE A 245     -32.479  36.130 -85.144  1.00  0.00           H  
ATOM   3886  N   PRO A 246     -33.157  31.057 -79.936  1.00  0.00           N  
ATOM   3887  CA  PRO A 246     -33.069  31.454 -78.519  1.00  0.00           C  
ATOM   3888  C   PRO A 246     -32.745  32.915 -78.215  1.00  0.00           C  
ATOM   3889  O   PRO A 246     -31.975  33.563 -78.929  1.00  0.00           O  
ATOM   3890  CB  PRO A 246     -31.942  30.546 -78.017  1.00  0.00           C  
ATOM   3891  CG  PRO A 246     -31.948  29.397 -78.966  1.00  0.00           C  
ATOM   3892  CD  PRO A 246     -32.222  30.021 -80.308  1.00  0.00           C  
ATOM   3893  HA  PRO A 246     -34.031  31.252 -78.026  1.00  0.00           H  
ATOM   3894 1HB  PRO A 246     -30.988  31.094 -78.017  1.00  0.00           H  
ATOM   3895 2HB  PRO A 246     -32.138  30.242 -76.978  1.00  0.00           H  
ATOM   3896 1HG  PRO A 246     -30.982  28.871 -78.933  1.00  0.00           H  
ATOM   3897 2HG  PRO A 246     -32.717  28.666 -78.674  1.00  0.00           H  
ATOM   3898 1HD  PRO A 246     -31.287  30.426 -80.723  1.00  0.00           H  
ATOM   3899 2HD  PRO A 246     -32.651  29.266 -80.984  1.00  0.00           H  
ATOM   3900  N   ASN A 247     -33.366  33.430 -77.147  1.00  0.00           N  
ATOM   3901  CA  ASN A 247     -33.027  34.742 -76.579  1.00  0.00           C  
ATOM   3902  C   ASN A 247     -33.096  35.922 -77.547  1.00  0.00           C  
ATOM   3903  O   ASN A 247     -32.182  36.747 -77.615  1.00  0.00           O  
ATOM   3904  CB  ASN A 247     -31.644  34.679 -75.922  1.00  0.00           C  
ATOM   3905  CG  ASN A 247     -31.409  35.810 -74.943  1.00  0.00           C  
ATOM   3906  ND2 ASN A 247     -30.161  36.251 -74.840  1.00  0.00           N  
ATOM   3907  OD1 ASN A 247     -32.340  36.286 -74.292  1.00  0.00           O  
ATOM   3908  H   ASN A 247     -34.100  32.883 -76.719  1.00  0.00           H  
ATOM   3909  HA  ASN A 247     -33.770  34.994 -75.821  1.00  0.00           H  
ATOM   3910 1HB  ASN A 247     -31.535  33.730 -75.394  1.00  0.00           H  
ATOM   3911 2HB  ASN A 247     -30.873  34.715 -76.691  1.00  0.00           H  
ATOM   3912 1HD2 ASN A 247     -29.945  36.998 -74.209  1.00  0.00           H  
ATOM   3913 2HD2 ASN A 247     -29.438  35.838 -75.391  1.00  0.00           H  
ATOM   3914  N   THR A 248     -34.170  36.005 -78.318  1.00  0.00           N  
ATOM   3915  CA  THR A 248     -34.302  37.139 -79.216  1.00  0.00           C  
ATOM   3916  C   THR A 248     -35.601  37.874 -78.916  1.00  0.00           C  
ATOM   3917  O   THR A 248     -36.501  37.352 -78.252  1.00  0.00           O  
ATOM   3918  CB  THR A 248     -34.271  36.699 -80.692  1.00  0.00           C  
ATOM   3919  CG2 THR A 248     -33.061  35.818 -80.960  1.00  0.00           C  
ATOM   3920  OG1 THR A 248     -35.466  35.971 -81.001  1.00  0.00           O  
ATOM   3921  H   THR A 248     -34.897  35.304 -78.300  1.00  0.00           H  
ATOM   3922  HA  THR A 248     -33.475  37.825 -79.031  1.00  0.00           H  
ATOM   3923  HB  THR A 248     -34.221  37.579 -81.333  1.00  0.00           H  
ATOM   3924  HG1 THR A 248     -35.429  35.670 -81.912  1.00  0.00           H  
ATOM   3925 1HG2 THR A 248     -33.055  35.517 -82.007  1.00  0.00           H  
ATOM   3926 2HG2 THR A 248     -32.150  36.373 -80.736  1.00  0.00           H  
ATOM   3927 3HG2 THR A 248     -33.109  34.932 -80.328  1.00  0.00           H  
ATOM   3928  N   GLU A 249     -35.681  39.113 -79.409  1.00  0.00           N  
ATOM   3929  CA  GLU A 249     -36.911  39.887 -79.282  1.00  0.00           C  
ATOM   3930  C   GLU A 249     -38.076  39.183 -79.959  1.00  0.00           C  
ATOM   3931  O   GLU A 249     -39.177  39.116 -79.406  1.00  0.00           O  
ATOM   3932  CB  GLU A 249     -36.729  41.283 -79.883  1.00  0.00           C  
ATOM   3933  CG  GLU A 249     -37.946  42.187 -79.750  1.00  0.00           C  
ATOM   3934  CD  GLU A 249     -37.700  43.578 -80.266  1.00  0.00           C  
ATOM   3935  OE1 GLU A 249     -36.611  43.840 -80.716  1.00  0.00           O  
ATOM   3936  OE2 GLU A 249     -38.603  44.379 -80.209  1.00  0.00           O1-
ATOM   3937  H   GLU A 249     -34.886  39.526 -79.877  1.00  0.00           H  
ATOM   3938  HA  GLU A 249     -37.152  39.982 -78.223  1.00  0.00           H  
ATOM   3939 1HB  GLU A 249     -35.888  41.780 -79.399  1.00  0.00           H  
ATOM   3940 2HB  GLU A 249     -36.492  41.194 -80.943  1.00  0.00           H  
ATOM   3941 1HG  GLU A 249     -38.775  41.748 -80.305  1.00  0.00           H  
ATOM   3942 2HG  GLU A 249     -38.234  42.239 -78.701  1.00  0.00           H  
ATOM   3943  N   LEU A 250     -37.819  38.581 -81.119  1.00  0.00           N  
ATOM   3944  CA  LEU A 250     -38.850  37.879 -81.877  1.00  0.00           C  
ATOM   3945  C   LEU A 250     -39.449  36.744 -81.059  1.00  0.00           C  
ATOM   3946  O   LEU A 250     -40.674  36.592 -80.983  1.00  0.00           O  
ATOM   3947  CB  LEU A 250     -38.266  37.324 -83.182  1.00  0.00           C  
ATOM   3948  CG  LEU A 250     -39.291  36.844 -84.218  1.00  0.00           C  
ATOM   3949  CD1 LEU A 250     -38.687  36.940 -85.613  1.00  0.00           C  
ATOM   3950  CD2 LEU A 250     -39.705  35.416 -83.899  1.00  0.00           C  
ATOM   3951  H   LEU A 250     -36.877  38.613 -81.482  1.00  0.00           H  
ATOM   3952  HA  LEU A 250     -39.657  38.578 -82.091  1.00  0.00           H  
ATOM   3953 1HB  LEU A 250     -37.661  38.099 -83.650  1.00  0.00           H  
ATOM   3954 2HB  LEU A 250     -37.618  36.481 -82.943  1.00  0.00           H  
ATOM   3955  HG  LEU A 250     -40.168  37.491 -84.189  1.00  0.00           H  
ATOM   3956 1HD1 LEU A 250     -39.416  36.600 -86.349  1.00  0.00           H  
ATOM   3957 2HD1 LEU A 250     -38.418  37.976 -85.822  1.00  0.00           H  
ATOM   3958 3HD1 LEU A 250     -37.797  36.315 -85.667  1.00  0.00           H  
ATOM   3959 1HD2 LEU A 250     -40.434  35.075 -84.635  1.00  0.00           H  
ATOM   3960 2HD2 LEU A 250     -38.829  34.767 -83.929  1.00  0.00           H  
ATOM   3961 3HD2 LEU A 250     -40.150  35.379 -82.904  1.00  0.00           H  
ATOM   3962  N   ALA A 251     -38.591  35.935 -80.439  1.00  0.00           N  
ATOM   3963  CA  ALA A 251     -39.050  34.802 -79.645  1.00  0.00           C  
ATOM   3964  C   ALA A 251     -39.998  35.255 -78.546  1.00  0.00           C  
ATOM   3965  O   ALA A 251     -40.979  34.564 -78.249  1.00  0.00           O  
ATOM   3966  CB  ALA A 251     -37.855  34.056 -79.052  1.00  0.00           C  
ATOM   3967  H   ALA A 251     -37.600  36.110 -80.521  1.00  0.00           H  
ATOM   3968  HA  ALA A 251     -39.598  34.127 -80.303  1.00  0.00           H  
ATOM   3969 1HB  ALA A 251     -38.211  33.211 -78.461  1.00  0.00           H  
ATOM   3970 2HB  ALA A 251     -37.217  33.692 -79.857  1.00  0.00           H  
ATOM   3971 3HB  ALA A 251     -37.286  34.730 -78.414  1.00  0.00           H  
ATOM   3972  N   GLU A 252     -39.723  36.400 -77.915  1.00  0.00           N  
ATOM   3973  CA  GLU A 252     -40.664  36.879 -76.909  1.00  0.00           C  
ATOM   3974  C   GLU A 252     -42.018  37.174 -77.548  1.00  0.00           C  
ATOM   3975  O   GLU A 252     -43.062  36.828 -76.984  1.00  0.00           O  
ATOM   3976  CB  GLU A 252     -40.123  38.134 -76.220  1.00  0.00           C  
ATOM   3977  CG  GLU A 252     -40.996  38.656 -75.088  1.00  0.00           C  
ATOM   3978  CD  GLU A 252     -40.426  39.879 -74.426  1.00  0.00           C  
ATOM   3979  OE1 GLU A 252     -39.354  40.289 -74.800  1.00  0.00           O  
ATOM   3980  OE2 GLU A 252     -41.064  40.404 -73.544  1.00  0.00           O1-
ATOM   3981  H   GLU A 252     -38.893  36.940 -78.109  1.00  0.00           H  
ATOM   3982  HA  GLU A 252     -40.807  36.093 -76.166  1.00  0.00           H  
ATOM   3983 1HB  GLU A 252     -39.134  37.927 -75.811  1.00  0.00           H  
ATOM   3984 2HB  GLU A 252     -40.013  38.933 -76.953  1.00  0.00           H  
ATOM   3985 1HG  GLU A 252     -41.982  38.898 -75.486  1.00  0.00           H  
ATOM   3986 2HG  GLU A 252     -41.118  37.869 -74.345  1.00  0.00           H  
ATOM   3987  N   LEU A 253     -42.026  37.807 -78.724  1.00  0.00           N  
ATOM   3988  CA  LEU A 253     -43.297  38.109 -79.378  1.00  0.00           C  
ATOM   3989  C   LEU A 253     -43.986  36.822 -79.813  1.00  0.00           C  
ATOM   3990  O   LEU A 253     -45.216  36.711 -79.749  1.00  0.00           O  
ATOM   3991  CB  LEU A 253     -43.074  39.018 -80.593  1.00  0.00           C  
ATOM   3992  CG  LEU A 253     -43.117  40.525 -80.313  1.00  0.00           C  
ATOM   3993  CD1 LEU A 253     -41.965  40.905 -79.392  1.00  0.00           C  
ATOM   3994  CD2 LEU A 253     -43.041  41.289 -81.627  1.00  0.00           C  
ATOM   3995  H   LEU A 253     -41.164  38.083 -79.173  1.00  0.00           H  
ATOM   3996  HA  LEU A 253     -43.955  38.584 -78.651  1.00  0.00           H  
ATOM   3997 1HB  LEU A 253     -42.100  38.789 -81.024  1.00  0.00           H  
ATOM   3998 2HB  LEU A 253     -43.839  38.797 -81.337  1.00  0.00           H  
ATOM   3999  HG  LEU A 253     -44.048  40.774 -79.802  1.00  0.00           H  
ATOM   4000 1HD1 LEU A 253     -41.996  41.976 -79.193  1.00  0.00           H  
ATOM   4001 2HD1 LEU A 253     -42.055  40.359 -78.453  1.00  0.00           H  
ATOM   4002 3HD1 LEU A 253     -41.019  40.652 -79.870  1.00  0.00           H  
ATOM   4003 1HD2 LEU A 253     -43.072  42.360 -81.428  1.00  0.00           H  
ATOM   4004 2HD2 LEU A 253     -42.110  41.041 -82.138  1.00  0.00           H  
ATOM   4005 3HD2 LEU A 253     -43.885  41.012 -82.258  1.00  0.00           H  
ATOM   4006  N   MET A 254     -43.200  35.843 -80.272  1.00  0.00           N  
ATOM   4007  CA  MET A 254     -43.764  34.598 -80.782  1.00  0.00           C  
ATOM   4008  C   MET A 254     -44.449  33.805 -79.677  1.00  0.00           C  
ATOM   4009  O   MET A 254     -45.501  33.194 -79.902  1.00  0.00           O  
ATOM   4010  CB  MET A 254     -42.673  33.757 -81.442  1.00  0.00           C  
ATOM   4011  CG  MET A 254     -43.185  32.530 -82.184  1.00  0.00           C  
ATOM   4012  SD  MET A 254     -44.307  32.952 -83.533  1.00  0.00           S  
ATOM   4013  CE  MET A 254     -43.154  33.594 -84.743  1.00  0.00           C  
ATOM   4014  H   MET A 254     -42.197  35.963 -80.267  1.00  0.00           H  
ATOM   4015  HA  MET A 254     -44.513  34.841 -81.536  1.00  0.00           H  
ATOM   4016 1HB  MET A 254     -42.121  34.370 -82.153  1.00  0.00           H  
ATOM   4017 2HB  MET A 254     -41.966  33.418 -80.684  1.00  0.00           H  
ATOM   4018 1HG  MET A 254     -42.343  31.977 -82.597  1.00  0.00           H  
ATOM   4019 2HG  MET A 254     -43.713  31.879 -81.488  1.00  0.00           H  
ATOM   4020 1HE  MET A 254     -43.698  33.898 -85.638  1.00  0.00           H  
ATOM   4021 2HE  MET A 254     -42.630  34.455 -84.326  1.00  0.00           H  
ATOM   4022 3HE  MET A 254     -42.431  32.820 -85.003  1.00  0.00           H  
ATOM   4023  N   LEU A 255     -43.862  33.786 -78.479  1.00  0.00           N  
ATOM   4024  CA  LEU A 255     -44.490  33.081 -77.366  1.00  0.00           C  
ATOM   4025  C   LEU A 255     -45.767  33.797 -76.950  1.00  0.00           C  
ATOM   4026  O   LEU A 255     -46.782  33.159 -76.646  1.00  0.00           O  
ATOM   4027  CB  LEU A 255     -43.530  32.990 -76.173  1.00  0.00           C  
ATOM   4028  CG  LEU A 255     -42.329  32.053 -76.357  1.00  0.00           C  
ATOM   4029  CD1 LEU A 255     -41.358  32.238 -75.199  1.00  0.00           C  
ATOM   4030  CD2 LEU A 255     -42.815  30.614 -76.439  1.00  0.00           C  
ATOM   4031  H   LEU A 255     -42.980  34.255 -78.329  1.00  0.00           H  
ATOM   4032  HA  LEU A 255     -44.772  32.084 -77.702  1.00  0.00           H  
ATOM   4033 1HB  LEU A 255     -43.143  33.985 -75.962  1.00  0.00           H  
ATOM   4034 2HB  LEU A 255     -44.088  32.646 -75.303  1.00  0.00           H  
ATOM   4035  HG  LEU A 255     -41.803  32.311 -77.277  1.00  0.00           H  
ATOM   4036 1HD1 LEU A 255     -40.505  31.572 -75.329  1.00  0.00           H  
ATOM   4037 2HD1 LEU A 255     -41.011  33.271 -75.176  1.00  0.00           H  
ATOM   4038 3HD1 LEU A 255     -41.861  32.002 -74.262  1.00  0.00           H  
ATOM   4039 1HD2 LEU A 255     -41.961  29.948 -76.570  1.00  0.00           H  
ATOM   4040 2HD2 LEU A 255     -43.340  30.354 -75.519  1.00  0.00           H  
ATOM   4041 3HD2 LEU A 255     -43.493  30.506 -77.286  1.00  0.00           H  
ATOM   4042  N   ARG A 256     -45.728  35.132 -76.958  1.00  0.00           N  
ATOM   4043  CA  ARG A 256     -46.897  35.941 -76.645  1.00  0.00           C  
ATOM   4044  C   ARG A 256     -47.985  35.710 -77.684  1.00  0.00           C  
ATOM   4045  O   ARG A 256     -49.174  35.704 -77.349  1.00  0.00           O  
ATOM   4046  CB  ARG A 256     -46.486  37.411 -76.570  1.00  0.00           C  
ATOM   4047  CG  ARG A 256     -47.559  38.373 -76.119  1.00  0.00           C  
ATOM   4048  CD  ARG A 256     -46.983  39.777 -76.059  1.00  0.00           C  
ATOM   4049  NE  ARG A 256     -47.976  40.769 -75.666  1.00  0.00           N  
ATOM   4050  CZ  ARG A 256     -47.728  42.072 -75.578  1.00  0.00           C  
ATOM   4051  NH1 ARG A 256     -46.515  42.535 -75.852  1.00  0.00           N1+
ATOM   4052  NH2 ARG A 256     -48.690  42.909 -75.218  1.00  0.00           N  
ATOM   4053  H   ARG A 256     -44.858  35.591 -77.188  1.00  0.00           H  
ATOM   4054  HA  ARG A 256     -47.287  35.627 -75.677  1.00  0.00           H  
ATOM   4055 1HB  ARG A 256     -45.650  37.520 -75.881  1.00  0.00           H  
ATOM   4056 2HB  ARG A 256     -46.148  37.745 -77.551  1.00  0.00           H  
ATOM   4057 1HG  ARG A 256     -48.389  38.350 -76.825  1.00  0.00           H  
ATOM   4058 2HG  ARG A 256     -47.916  38.084 -75.130  1.00  0.00           H  
ATOM   4059 1HD  ARG A 256     -46.172  39.806 -75.332  1.00  0.00           H  
ATOM   4060 2HD  ARG A 256     -46.600  40.055 -77.041  1.00  0.00           H  
ATOM   4061  HE  ARG A 256     -48.908  40.442 -75.449  1.00  0.00           H  
ATOM   4062 1HH1 ARG A 256     -45.782  41.898 -76.128  1.00  0.00           H  
ATOM   4063 2HH1 ARG A 256     -46.326  43.525 -75.786  1.00  0.00           H  
ATOM   4064 1HH2 ARG A 256     -49.615  42.557 -75.009  1.00  0.00           H  
ATOM   4065 2HH2 ARG A 256     -48.500  43.898 -75.152  1.00  0.00           H  
ATOM   4066  N   LEU A 257     -47.591  35.532 -78.946  1.00  0.00           N  
ATOM   4067  CA  LEU A 257     -48.545  35.272 -80.020  1.00  0.00           C  
ATOM   4068  C   LEU A 257     -49.360  34.032 -79.682  1.00  0.00           C  
ATOM   4069  O   LEU A 257     -50.594  34.033 -79.758  1.00  0.00           O  
ATOM   4070  CB  LEU A 257     -47.810  35.092 -81.346  1.00  0.00           C  
ATOM   4071  CG  LEU A 257     -48.651  34.739 -82.572  1.00  0.00           C  
ATOM   4072  CD1 LEU A 257     -49.633  35.843 -82.880  1.00  0.00           C  
ATOM   4073  CD2 LEU A 257     -47.754  34.471 -83.763  1.00  0.00           C  
ATOM   4074  H   LEU A 257     -46.606  35.578 -79.165  1.00  0.00           H  
ATOM   4075  HA  LEU A 257     -49.214  36.129 -80.103  1.00  0.00           H  
ATOM   4076 1HB  LEU A 257     -47.284  36.017 -81.580  1.00  0.00           H  
ATOM   4077 2HB  LEU A 257     -47.072  34.298 -81.229  1.00  0.00           H  
ATOM   4078  HG  LEU A 257     -49.241  33.846 -82.363  1.00  0.00           H  
ATOM   4079 1HD1 LEU A 257     -50.223  35.572 -83.756  1.00  0.00           H  
ATOM   4080 2HD1 LEU A 257     -50.297  35.988 -82.028  1.00  0.00           H  
ATOM   4081 3HD1 LEU A 257     -49.091  36.767 -83.080  1.00  0.00           H  
ATOM   4082 1HD2 LEU A 257     -48.365  34.219 -84.630  1.00  0.00           H  
ATOM   4083 2HD2 LEU A 257     -47.163  35.361 -83.981  1.00  0.00           H  
ATOM   4084 3HD2 LEU A 257     -47.086  33.640 -83.536  1.00  0.00           H  
ATOM   4085  N   ALA A 258     -48.664  32.954 -79.316  1.00  0.00           N  
ATOM   4086  CA  ALA A 258     -49.291  31.681 -78.977  1.00  0.00           C  
ATOM   4087  C   ALA A 258     -50.197  31.830 -77.764  1.00  0.00           C  
ATOM   4088  O   ALA A 258     -51.272  31.225 -77.707  1.00  0.00           O  
ATOM   4089  CB  ALA A 258     -48.229  30.623 -78.710  1.00  0.00           C  
ATOM   4090  H   ALA A 258     -47.658  33.033 -79.274  1.00  0.00           H  
ATOM   4091  HA  ALA A 258     -49.898  31.366 -79.825  1.00  0.00           H  
ATOM   4092 1HB  ALA A 258     -48.712  29.679 -78.458  1.00  0.00           H  
ATOM   4093 2HB  ALA A 258     -47.615  30.491 -79.601  1.00  0.00           H  
ATOM   4094 3HB  ALA A 258     -47.600  30.941 -77.880  1.00  0.00           H  
ATOM   4095  N   GLU A 259     -49.765  32.604 -76.770  1.00  0.00           N  
ATOM   4096  CA  GLU A 259     -50.577  32.778 -75.573  1.00  0.00           C  
ATOM   4097  C   GLU A 259     -51.905  33.449 -75.915  1.00  0.00           C  
ATOM   4098  O   GLU A 259     -52.959  33.031 -75.421  1.00  0.00           O  
ATOM   4099  CB  GLU A 259     -49.825  33.607 -74.530  1.00  0.00           C  
ATOM   4100  CG  GLU A 259     -48.657  32.883 -73.875  1.00  0.00           C  
ATOM   4101  CD  GLU A 259     -47.856  33.770 -72.962  1.00  0.00           C  
ATOM   4102  OE1 GLU A 259     -48.111  34.950 -72.938  1.00  0.00           O  
ATOM   4103  OE2 GLU A 259     -46.989  33.266 -72.288  1.00  0.00           O1-
ATOM   4104  H   GLU A 259     -48.875  33.078 -76.834  1.00  0.00           H  
ATOM   4105  HA  GLU A 259     -50.798  31.794 -75.159  1.00  0.00           H  
ATOM   4106 1HB  GLU A 259     -49.438  34.513 -74.995  1.00  0.00           H  
ATOM   4107 2HB  GLU A 259     -50.513  33.912 -73.741  1.00  0.00           H  
ATOM   4108 1HG  GLU A 259     -49.041  32.041 -73.300  1.00  0.00           H  
ATOM   4109 2HG  GLU A 259     -48.005  32.489 -74.654  1.00  0.00           H  
ATOM   4110  N   VAL A 260     -51.885  34.478 -76.765  1.00  0.00           N  
ATOM   4111  CA  VAL A 260     -53.134  35.146 -77.119  1.00  0.00           C  
ATOM   4112  C   VAL A 260     -54.014  34.200 -77.925  1.00  0.00           C  
ATOM   4113  O   VAL A 260     -55.230  34.128 -77.707  1.00  0.00           O  
ATOM   4114  CB  VAL A 260     -52.857  36.420 -77.939  1.00  0.00           C  
ATOM   4115  CG1 VAL A 260     -54.159  37.014 -78.456  1.00  0.00           C  
ATOM   4116  CG2 VAL A 260     -52.104  37.431 -77.087  1.00  0.00           C  
ATOM   4117  H   VAL A 260     -51.019  34.806 -77.170  1.00  0.00           H  
ATOM   4118  HA  VAL A 260     -53.669  35.388 -76.201  1.00  0.00           H  
ATOM   4119  HB  VAL A 260     -52.255  36.158 -78.809  1.00  0.00           H  
ATOM   4120 1HG1 VAL A 260     -53.945  37.914 -79.033  1.00  0.00           H  
ATOM   4121 2HG1 VAL A 260     -54.663  36.287 -79.092  1.00  0.00           H  
ATOM   4122 3HG1 VAL A 260     -54.802  37.269 -77.614  1.00  0.00           H  
ATOM   4123 1HG2 VAL A 260     -51.912  38.329 -77.673  1.00  0.00           H  
ATOM   4124 2HG2 VAL A 260     -52.704  37.689 -76.214  1.00  0.00           H  
ATOM   4125 3HG2 VAL A 260     -51.157  37.000 -76.762  1.00  0.00           H  
ATOM   4126  N   ALA A 261     -53.420  33.469 -78.871  1.00  0.00           N  
ATOM   4127  CA  ALA A 261     -54.189  32.544 -79.699  1.00  0.00           C  
ATOM   4128  C   ALA A 261     -54.907  31.524 -78.824  1.00  0.00           C  
ATOM   4129  O   ALA A 261     -56.065  31.173 -79.079  1.00  0.00           O  
ATOM   4130  CB  ALA A 261     -53.275  31.849 -80.708  1.00  0.00           C  
ATOM   4131  H   ALA A 261     -52.424  33.553 -79.021  1.00  0.00           H  
ATOM   4132  HA  ALA A 261     -54.941  33.118 -80.240  1.00  0.00           H  
ATOM   4133 1HB  ALA A 261     -53.862  31.163 -81.318  1.00  0.00           H  
ATOM   4134 2HB  ALA A 261     -52.808  32.596 -81.350  1.00  0.00           H  
ATOM   4135 3HB  ALA A 261     -52.503  31.294 -80.178  1.00  0.00           H  
ATOM   4136  N   ALA A 262     -54.223  31.031 -77.788  1.00  0.00           N  
ATOM   4137  CA  ALA A 262     -54.830  30.087 -76.853  1.00  0.00           C  
ATOM   4138  C   ALA A 262     -55.983  30.744 -76.105  1.00  0.00           C  
ATOM   4139  O   ALA A 262     -57.026  30.123 -75.876  1.00  0.00           O  
ATOM   4140  CB  ALA A 262     -53.778  29.559 -75.879  1.00  0.00           C  
ATOM   4141  H   ALA A 262     -53.264  31.316 -77.646  1.00  0.00           H  
ATOM   4142  HA  ALA A 262     -55.232  29.253 -77.428  1.00  0.00           H  
ATOM   4143 1HB  ALA A 262     -54.242  28.856 -75.187  1.00  0.00           H  
ATOM   4144 2HB  ALA A 262     -52.989  29.053 -76.436  1.00  0.00           H  
ATOM   4145 3HB  ALA A 262     -53.351  30.390 -75.320  1.00  0.00           H  
ATOM   4146  N   ARG A 263     -55.790  31.994 -75.677  1.00  0.00           N  
ATOM   4147  CA  ARG A 263     -56.859  32.727 -75.005  1.00  0.00           C  
ATOM   4148  C   ARG A 263     -58.071  32.920 -75.915  1.00  0.00           C  
ATOM   4149  O   ARG A 263     -59.214  32.843 -75.451  1.00  0.00           O  
ATOM   4150  CB  ARG A 263     -56.358  34.067 -74.462  1.00  0.00           C  
ATOM   4151  CG  ARG A 263     -55.426  33.946 -73.255  1.00  0.00           C  
ATOM   4152  CD  ARG A 263     -54.890  35.295 -72.784  1.00  0.00           C  
ATOM   4153  NE  ARG A 263     -54.078  35.145 -71.578  1.00  0.00           N  
ATOM   4154  CZ  ARG A 263     -53.404  36.130 -70.988  1.00  0.00           C  
ATOM   4155  NH1 ARG A 263     -53.450  37.359 -71.485  1.00  0.00           N1+
ATOM   4156  NH2 ARG A 263     -52.697  35.890 -69.890  1.00  0.00           N  
ATOM   4157  H   ARG A 263     -54.896  32.444 -75.816  1.00  0.00           H  
ATOM   4158  HA  ARG A 263     -57.213  32.129 -74.165  1.00  0.00           H  
ATOM   4159 1HB  ARG A 263     -55.824  34.601 -75.246  1.00  0.00           H  
ATOM   4160 2HB  ARG A 263     -57.209  34.681 -74.169  1.00  0.00           H  
ATOM   4161 1HG  ARG A 263     -55.966  33.494 -72.422  1.00  0.00           H  
ATOM   4162 2HG  ARG A 263     -54.571  33.321 -73.516  1.00  0.00           H  
ATOM   4163 1HD  ARG A 263     -54.273  35.735 -73.567  1.00  0.00           H  
ATOM   4164 2HD  ARG A 263     -55.723  35.961 -72.562  1.00  0.00           H  
ATOM   4165  HE  ARG A 263     -54.023  34.226 -71.159  1.00  0.00           H  
ATOM   4166 1HH1 ARG A 263     -53.998  37.549 -72.313  1.00  0.00           H  
ATOM   4167 2HH1 ARG A 263     -52.938  38.105 -71.037  1.00  0.00           H  
ATOM   4168 1HH2 ARG A 263     -52.671  34.958 -69.499  1.00  0.00           H  
ATOM   4169 2HH2 ARG A 263     -52.187  36.639 -69.444  1.00  0.00           H  
ATOM   4170  N   VAL A 264     -57.848  33.196 -77.205  1.00  0.00           N  
ATOM   4171  CA  VAL A 264     -58.968  33.349 -78.138  1.00  0.00           C  
ATOM   4172  C   VAL A 264     -59.795  32.070 -78.214  1.00  0.00           C  
ATOM   4173  O   VAL A 264     -61.029  32.113 -78.188  1.00  0.00           O  
ATOM   4174  CB  VAL A 264     -58.453  33.707 -79.544  1.00  0.00           C  
ATOM   4175  CG1 VAL A 264     -59.576  33.604 -80.565  1.00  0.00           C  
ATOM   4176  CG2 VAL A 264     -57.857  35.107 -79.537  1.00  0.00           C  
ATOM   4177  H   VAL A 264     -56.904  33.302 -77.548  1.00  0.00           H  
ATOM   4178  HA  VAL A 264     -59.620  34.143 -77.769  1.00  0.00           H  
ATOM   4179  HB  VAL A 264     -57.688  32.987 -79.834  1.00  0.00           H  
ATOM   4180 1HG1 VAL A 264     -59.193  33.860 -81.554  1.00  0.00           H  
ATOM   4181 2HG1 VAL A 264     -59.963  32.586 -80.579  1.00  0.00           H  
ATOM   4182 3HG1 VAL A 264     -60.376  34.294 -80.297  1.00  0.00           H  
ATOM   4183 1HG2 VAL A 264     -57.493  35.352 -80.534  1.00  0.00           H  
ATOM   4184 2HG2 VAL A 264     -58.621  35.826 -79.241  1.00  0.00           H  
ATOM   4185 3HG2 VAL A 264     -57.028  35.145 -78.829  1.00  0.00           H  
ATOM   4186  N   MET A 265     -59.129  30.916 -78.299  1.00  0.00           N  
ATOM   4187  CA  MET A 265     -59.835  29.635 -78.346  1.00  0.00           C  
ATOM   4188  C   MET A 265     -60.706  29.477 -77.104  1.00  0.00           C  
ATOM   4189  O   MET A 265     -61.857  29.031 -77.184  1.00  0.00           O  
ATOM   4190  CB  MET A 265     -58.869  28.460 -78.495  1.00  0.00           C  
ATOM   4191  CG  MET A 265     -59.594  27.109 -78.628  1.00  0.00           C  
ATOM   4192  SD  MET A 265     -60.017  26.183 -77.141  1.00  0.00           S  
ATOM   4193  CE  MET A 265     -61.385  25.198 -77.753  1.00  0.00           C  
ATOM   4194  H   MET A 265     -58.119  30.922 -78.331  1.00  0.00           H  
ATOM   4195  HA  MET A 265     -60.499  29.638 -79.210  1.00  0.00           H  
ATOM   4196 1HB  MET A 265     -58.246  28.611 -79.376  1.00  0.00           H  
ATOM   4197 2HB  MET A 265     -58.208  28.419 -77.629  1.00  0.00           H  
ATOM   4198 1HG  MET A 265     -60.541  27.253 -79.147  1.00  0.00           H  
ATOM   4199 2HG  MET A 265     -58.983  26.425 -79.218  1.00  0.00           H  
ATOM   4200 1HE  MET A 265     -61.764  24.564 -76.950  1.00  0.00           H  
ATOM   4201 2HE  MET A 265     -62.180  25.857 -78.103  1.00  0.00           H  
ATOM   4202 3HE  MET A 265     -61.043  24.572 -78.578  1.00  0.00           H  
ATOM   4203  N   LYS A 266     -60.155  29.841 -75.941  1.00  0.00           N  
ATOM   4204  CA  LYS A 266     -60.872  29.773 -74.668  1.00  0.00           C  
ATOM   4205  C   LYS A 266     -62.170  30.569 -74.716  1.00  0.00           C  
ATOM   4206  O   LYS A 266     -63.201  30.109 -74.211  1.00  0.00           O  
ATOM   4207  CB  LYS A 266     -59.988  30.282 -73.529  1.00  0.00           C  
ATOM   4208  CG  LYS A 266     -60.276  29.644 -72.176  1.00  0.00           C  
ATOM   4209  CD  LYS A 266     -61.315  30.439 -71.400  1.00  0.00           C  
ATOM   4210  CE  LYS A 266     -61.674  29.753 -70.090  1.00  0.00           C  
ATOM   4211  NZ  LYS A 266     -60.528  29.730 -69.142  1.00  0.00           N1+
ATOM   4212  H   LYS A 266     -59.202  30.175 -75.951  1.00  0.00           H  
ATOM   4213  HA  LYS A 266     -61.126  28.731 -74.469  1.00  0.00           H  
ATOM   4214 1HB  LYS A 266     -58.941  30.097 -73.769  1.00  0.00           H  
ATOM   4215 2HB  LYS A 266     -60.114  31.360 -73.424  1.00  0.00           H  
ATOM   4216 1HG  LYS A 266     -60.644  28.628 -72.324  1.00  0.00           H  
ATOM   4217 2HG  LYS A 266     -59.357  29.597 -71.593  1.00  0.00           H  
ATOM   4218 1HD  LYS A 266     -60.925  31.435 -71.184  1.00  0.00           H  
ATOM   4219 2HD  LYS A 266     -62.218  30.545 -72.003  1.00  0.00           H  
ATOM   4220 1HE  LYS A 266     -62.507  30.276 -69.622  1.00  0.00           H  
ATOM   4221 2HE  LYS A 266     -61.984  28.728 -70.290  1.00  0.00           H  
ATOM   4222 1HZ  LYS A 266     -60.806  29.267 -68.288  1.00  0.00           H  
ATOM   4223 2HZ  LYS A 266     -59.755  29.231 -69.559  1.00  0.00           H  
ATOM   4224 3HZ  LYS A 266     -60.244  30.677 -68.934  1.00  0.00           H  
ATOM   4225  N   GLU A 267     -62.140  31.778 -75.280  1.00  0.00           N  
ATOM   4226  CA  GLU A 267     -63.358  32.584 -75.314  1.00  0.00           C  
ATOM   4227  C   GLU A 267     -64.412  31.919 -76.193  1.00  0.00           C  
ATOM   4228  O   GLU A 267     -65.612  32.041 -75.920  1.00  0.00           O  
ATOM   4229  CB  GLU A 267     -63.058  33.993 -75.830  1.00  0.00           C  
ATOM   4230  CG  GLU A 267     -62.317  34.881 -74.841  1.00  0.00           C  
ATOM   4231  CD  GLU A 267     -63.105  35.145 -73.588  1.00  0.00           C  
ATOM   4232  OE1 GLU A 267     -64.271  35.439 -73.694  1.00  0.00           O  
ATOM   4233  OE2 GLU A 267     -62.540  35.053 -72.524  1.00  0.00           O1-
ATOM   4234  H   GLU A 267     -61.293  32.150 -75.684  1.00  0.00           H  
ATOM   4235  HA  GLU A 267     -63.778  32.620 -74.308  1.00  0.00           H  
ATOM   4236 1HB  GLU A 267     -62.456  33.928 -76.737  1.00  0.00           H  
ATOM   4237 2HB  GLU A 267     -63.991  34.491 -76.093  1.00  0.00           H  
ATOM   4238 1HG  GLU A 267     -61.377  34.400 -74.570  1.00  0.00           H  
ATOM   4239 2HG  GLU A 267     -62.082  35.828 -75.324  1.00  0.00           H  
ATOM   4240  N   LEU A 268     -63.999  31.228 -77.261  1.00  0.00           N  
ATOM   4241  CA  LEU A 268     -64.993  30.531 -78.075  1.00  0.00           C  
ATOM   4242  C   LEU A 268     -65.627  29.410 -77.272  1.00  0.00           C  
ATOM   4243  O   LEU A 268     -66.824  29.134 -77.414  1.00  0.00           O  
ATOM   4244  CB  LEU A 268     -64.389  29.930 -79.337  1.00  0.00           C  
ATOM   4245  CG  LEU A 268     -64.160  30.571 -80.691  1.00  0.00           C  
ATOM   4246  CD1 LEU A 268     -63.274  31.788 -80.631  1.00  0.00           C  
ATOM   4247  CD2 LEU A 268     -63.518  29.461 -81.494  1.00  0.00           C  
ATOM   4248  H   LEU A 268     -63.025  31.174 -77.522  1.00  0.00           H  
ATOM   4249  HA  LEU A 268     -65.755  31.248 -78.379  1.00  0.00           H  
ATOM   4250 1HB  LEU A 268     -63.380  29.590 -79.111  1.00  0.00           H  
ATOM   4251 2HB  LEU A 268     -64.985  29.066 -79.631  1.00  0.00           H  
ATOM   4252  HG  LEU A 268     -65.115  30.890 -81.109  1.00  0.00           H  
ATOM   4253 1HD1 LEU A 268     -63.150  32.199 -81.633  1.00  0.00           H  
ATOM   4254 2HD1 LEU A 268     -63.731  32.539 -79.986  1.00  0.00           H  
ATOM   4255 3HD1 LEU A 268     -62.300  31.510 -80.231  1.00  0.00           H  
ATOM   4256 1HD2 LEU A 268     -63.307  29.817 -82.503  1.00  0.00           H  
ATOM   4257 2HD2 LEU A 268     -62.588  29.157 -81.014  1.00  0.00           H  
ATOM   4258 3HD2 LEU A 268     -64.196  28.610 -81.544  1.00  0.00           H  
ATOM   4259  N   GLU A 269     -64.834  28.729 -76.441  1.00  0.00           N  
ATOM   4260  CA  GLU A 269     -65.401  27.681 -75.605  1.00  0.00           C  
ATOM   4261  C   GLU A 269     -66.426  28.290 -74.661  1.00  0.00           C  
ATOM   4262  O   GLU A 269     -67.497  27.714 -74.436  1.00  0.00           O  
ATOM   4263  CB  GLU A 269     -64.307  26.964 -74.810  1.00  0.00           C  
ATOM   4264  CG  GLU A 269     -64.800  25.784 -73.985  1.00  0.00           C  
ATOM   4265  CD  GLU A 269     -63.683  25.028 -73.320  1.00  0.00           C  
ATOM   4266  OE1 GLU A 269     -62.546  25.365 -73.546  1.00  0.00           O  
ATOM   4267  OE2 GLU A 269     -63.968  24.111 -72.586  1.00  0.00           O1-
ATOM   4268  H   GLU A 269     -63.845  28.925 -76.381  1.00  0.00           H  
ATOM   4269  HA  GLU A 269     -65.893  26.952 -76.249  1.00  0.00           H  
ATOM   4270 1HB  GLU A 269     -63.541  26.598 -75.494  1.00  0.00           H  
ATOM   4271 2HB  GLU A 269     -63.828  27.670 -74.131  1.00  0.00           H  
ATOM   4272 1HG  GLU A 269     -65.482  26.149 -73.218  1.00  0.00           H  
ATOM   4273 2HG  GLU A 269     -65.354  25.107 -74.634  1.00  0.00           H  
ATOM   4274  N   ARG A 270     -66.106  29.457 -74.092  1.00  0.00           N  
ATOM   4275  CA  ARG A 270     -67.040  30.137 -73.201  1.00  0.00           C  
ATOM   4276  C   ARG A 270     -68.311  30.510 -73.957  1.00  0.00           C  
ATOM   4277  O   ARG A 270     -69.424  30.367 -73.438  1.00  0.00           O  
ATOM   4278  CB  ARG A 270     -66.410  31.390 -72.611  1.00  0.00           C  
ATOM   4279  CG  ARG A 270     -65.361  31.135 -71.540  1.00  0.00           C  
ATOM   4280  CD  ARG A 270     -64.657  32.384 -71.151  1.00  0.00           C  
ATOM   4281  NE  ARG A 270     -65.575  33.383 -70.629  1.00  0.00           N  
ATOM   4282  CZ  ARG A 270     -65.998  33.439 -69.351  1.00  0.00           C  
ATOM   4283  NH1 ARG A 270     -65.579  32.548 -68.480  1.00  0.00           N1+
ATOM   4284  NH2 ARG A 270     -66.835  34.390 -68.973  1.00  0.00           N  
ATOM   4285  H   ARG A 270     -65.207  29.878 -74.277  1.00  0.00           H  
ATOM   4286  HA  ARG A 270     -67.314  29.452 -72.398  1.00  0.00           H  
ATOM   4287 1HB  ARG A 270     -65.937  31.968 -73.404  1.00  0.00           H  
ATOM   4288 2HB  ARG A 270     -67.187  32.014 -72.169  1.00  0.00           H  
ATOM   4289 1HG  ARG A 270     -65.841  30.721 -70.652  1.00  0.00           H  
ATOM   4290 2HG  ARG A 270     -64.622  30.427 -71.916  1.00  0.00           H  
ATOM   4291 1HD  ARG A 270     -63.920  32.161 -70.381  1.00  0.00           H  
ATOM   4292 2HD  ARG A 270     -64.156  32.804 -72.022  1.00  0.00           H  
ATOM   4293  HE  ARG A 270     -65.919  34.086 -71.269  1.00  0.00           H  
ATOM   4294 1HH1 ARG A 270     -64.939  31.821 -68.769  1.00  0.00           H  
ATOM   4295 2HH1 ARG A 270     -65.897  32.590 -67.522  1.00  0.00           H  
ATOM   4296 1HH2 ARG A 270     -67.158  35.075 -69.643  1.00  0.00           H  
ATOM   4297 2HH2 ARG A 270     -67.153  34.431 -68.016  1.00  0.00           H  
ATOM   4298  N   ASN A 271     -68.154  31.015 -75.188  1.00  0.00           N  
ATOM   4299  CA  ASN A 271     -69.305  31.384 -76.011  1.00  0.00           C  
ATOM   4300  C   ASN A 271     -70.203  30.187 -76.277  1.00  0.00           C  
ATOM   4301  O   ASN A 271     -71.433  30.312 -76.287  1.00  0.00           O  
ATOM   4302  CB  ASN A 271     -68.850  32.007 -77.318  1.00  0.00           C  
ATOM   4303  CG  ASN A 271     -68.330  33.406 -77.142  1.00  0.00           C  
ATOM   4304  ND2 ASN A 271     -67.492  33.837 -78.050  1.00  0.00           N  
ATOM   4305  OD1 ASN A 271     -68.688  34.098 -76.181  1.00  0.00           O  
ATOM   4306  H   ASN A 271     -67.224  31.145 -75.558  1.00  0.00           H  
ATOM   4307  HA  ASN A 271     -69.883  32.141 -75.478  1.00  0.00           H  
ATOM   4308 1HB  ASN A 271     -68.064  31.393 -77.760  1.00  0.00           H  
ATOM   4309 2HB  ASN A 271     -69.683  32.028 -78.021  1.00  0.00           H  
ATOM   4310 1HD2 ASN A 271     -67.113  34.760 -77.983  1.00  0.00           H  
ATOM   4311 2HD2 ASN A 271     -67.230  33.243 -78.810  1.00  0.00           H  
ATOM   4312  N   ASP A 272     -69.603  29.014 -76.486  1.00  0.00           N  
ATOM   4313  CA  ASP A 272     -70.383  27.809 -76.743  1.00  0.00           C  
ATOM   4314  C   ASP A 272     -71.258  27.443 -75.549  1.00  0.00           C  
ATOM   4315  O   ASP A 272     -72.422  27.065 -75.721  1.00  0.00           O  
ATOM   4316  CB  ASP A 272     -69.458  26.637 -77.082  1.00  0.00           C  
ATOM   4317  CG  ASP A 272     -70.210  25.420 -77.602  1.00  0.00           C  
ATOM   4318  OD1 ASP A 272     -71.055  25.586 -78.450  1.00  0.00           O  
ATOM   4319  OD2 ASP A 272     -69.931  24.336 -77.148  1.00  0.00           O1-
ATOM   4320  H   ASP A 272     -68.595  28.953 -76.467  1.00  0.00           H  
ATOM   4321  HA  ASP A 272     -71.052  28.002 -77.581  1.00  0.00           H  
ATOM   4322 1HB  ASP A 272     -68.735  26.950 -77.836  1.00  0.00           H  
ATOM   4323 2HB  ASP A 272     -68.897  26.347 -76.192  1.00  0.00           H  
ATOM   4324  N   GLU A 273     -70.729  27.561 -74.327  1.00  0.00           N  
ATOM   4325  CA  GLU A 273     -71.559  27.253 -73.165  1.00  0.00           C  
ATOM   4326  C   GLU A 273     -72.765  28.185 -73.085  1.00  0.00           C  
ATOM   4327  O   GLU A 273     -73.879  27.737 -72.789  1.00  0.00           O  
ATOM   4328  CB  GLU A 273     -70.736  27.356 -71.879  1.00  0.00           C  
ATOM   4329  CG  GLU A 273     -71.498  26.986 -70.614  1.00  0.00           C  
ATOM   4330  CD  GLU A 273     -70.633  27.006 -69.384  1.00  0.00           C  
ATOM   4331  OE1 GLU A 273     -69.464  27.282 -69.507  1.00  0.00           O  
ATOM   4332  OE2 GLU A 273     -71.143  26.744 -68.320  1.00  0.00           O1-
ATOM   4333  H   GLU A 273     -69.773  27.857 -74.184  1.00  0.00           H  
ATOM   4334  HA  GLU A 273     -71.945  26.239 -73.276  1.00  0.00           H  
ATOM   4335 1HB  GLU A 273     -69.867  26.702 -71.950  1.00  0.00           H  
ATOM   4336 2HB  GLU A 273     -70.370  28.376 -71.762  1.00  0.00           H  
ATOM   4337 1HG  GLU A 273     -72.319  27.688 -70.478  1.00  0.00           H  
ATOM   4338 2HG  GLU A 273     -71.923  25.991 -70.737  1.00  0.00           H  
ATOM   4339  N   GLU A 274     -72.567  29.484 -73.336  1.00  0.00           N  
ATOM   4340  CA  GLU A 274     -73.675  30.432 -73.237  1.00  0.00           C  
ATOM   4341  C   GLU A 274     -74.710  30.169 -74.322  1.00  0.00           C  
ATOM   4342  O   GLU A 274     -75.917  30.299 -74.087  1.00  0.00           O  
ATOM   4343  CB  GLU A 274     -73.164  31.871 -73.343  1.00  0.00           C  
ATOM   4344  CG  GLU A 274     -72.417  32.365 -72.113  1.00  0.00           C  
ATOM   4345  CD  GLU A 274     -71.986  33.801 -72.228  1.00  0.00           C  
ATOM   4346  OE1 GLU A 274     -71.605  34.203 -73.301  1.00  0.00           O  
ATOM   4347  OE2 GLU A 274     -72.037  34.497 -71.241  1.00  0.00           O1-
ATOM   4348  H   GLU A 274     -71.651  29.822 -73.595  1.00  0.00           H  
ATOM   4349  HA  GLU A 274     -74.171  30.286 -72.277  1.00  0.00           H  
ATOM   4350 1HB  GLU A 274     -72.493  31.956 -74.198  1.00  0.00           H  
ATOM   4351 2HB  GLU A 274     -74.004  32.543 -73.518  1.00  0.00           H  
ATOM   4352 1HG  GLU A 274     -73.064  32.261 -71.242  1.00  0.00           H  
ATOM   4353 2HG  GLU A 274     -71.541  31.739 -71.956  1.00  0.00           H  
ATOM   4354  N   ILE A 275     -74.237  29.807 -75.515  1.00  0.00           N  
ATOM   4355  CA  ILE A 275     -75.104  29.490 -76.645  1.00  0.00           C  
ATOM   4356  C   ILE A 275     -75.962  28.268 -76.336  1.00  0.00           C  
ATOM   4357  O   ILE A 275     -77.150  28.224 -76.681  1.00  0.00           O  
ATOM   4358  CB  ILE A 275     -74.262  29.295 -77.919  1.00  0.00           C  
ATOM   4359  CG1 ILE A 275     -73.672  30.632 -78.374  1.00  0.00           C  
ATOM   4360  CG2 ILE A 275     -75.093  28.669 -79.025  1.00  0.00           C  
ATOM   4361  CD1 ILE A 275     -72.567  30.499 -79.398  1.00  0.00           C  
ATOM   4362  H   ILE A 275     -73.235  29.753 -75.633  1.00  0.00           H  
ATOM   4363  HA  ILE A 275     -75.789  30.323 -76.800  1.00  0.00           H  
ATOM   4364  HB  ILE A 275     -73.419  28.640 -77.701  1.00  0.00           H  
ATOM   4365 1HG1 ILE A 275     -74.460  31.251 -78.803  1.00  0.00           H  
ATOM   4366 2HG1 ILE A 275     -73.272  31.166 -77.512  1.00  0.00           H  
ATOM   4367 1HG2 ILE A 275     -74.477  28.542 -79.915  1.00  0.00           H  
ATOM   4368 2HG2 ILE A 275     -75.462  27.698 -78.698  1.00  0.00           H  
ATOM   4369 3HG2 ILE A 275     -75.937  29.319 -79.258  1.00  0.00           H  
ATOM   4370 1HD1 ILE A 275     -72.201  31.490 -79.670  1.00  0.00           H  
ATOM   4371 2HD1 ILE A 275     -71.749  29.913 -78.978  1.00  0.00           H  
ATOM   4372 3HD1 ILE A 275     -72.952  30.000 -80.286  1.00  0.00           H  
ATOM   4373  N   LYS A 276     -75.376  27.259 -75.689  1.00  0.00           N  
ATOM   4374  CA  LYS A 276     -76.133  26.068 -75.311  1.00  0.00           C  
ATOM   4375  C   LYS A 276     -77.220  26.381 -74.287  1.00  0.00           C  
ATOM   4376  O   LYS A 276     -78.292  25.768 -74.317  1.00  0.00           O  
ATOM   4377  CB  LYS A 276     -75.188  25.009 -74.735  1.00  0.00           C  
ATOM   4378  CG  LYS A 276     -74.108  24.457 -75.669  1.00  0.00           C  
ATOM   4379  CD  LYS A 276     -74.537  23.224 -76.456  1.00  0.00           C  
ATOM   4380  CE  LYS A 276     -75.223  23.588 -77.761  1.00  0.00           C  
ATOM   4381  NZ  LYS A 276     -75.393  22.396 -78.636  1.00  0.00           N1+
ATOM   4382  H   LYS A 276     -74.395  27.313 -75.454  1.00  0.00           H  
ATOM   4383  HA  LYS A 276     -76.613  25.665 -76.204  1.00  0.00           H  
ATOM   4384 1HB  LYS A 276     -74.667  25.419 -73.869  1.00  0.00           H  
ATOM   4385 2HB  LYS A 276     -75.768  24.151 -74.393  1.00  0.00           H  
ATOM   4386 1HG  LYS A 276     -73.823  25.224 -76.390  1.00  0.00           H  
ATOM   4387 2HG  LYS A 276     -73.227  24.185 -75.087  1.00  0.00           H  
ATOM   4388 1HD  LYS A 276     -73.661  22.613 -76.682  1.00  0.00           H  
ATOM   4389 2HD  LYS A 276     -75.226  22.631 -75.856  1.00  0.00           H  
ATOM   4390 1HE  LYS A 276     -76.201  24.017 -77.550  1.00  0.00           H  
ATOM   4391 2HE  LYS A 276     -74.629  24.334 -78.289  1.00  0.00           H  
ATOM   4392 1HZ  LYS A 276     -75.850  22.670 -79.494  1.00  0.00           H  
ATOM   4393 2HZ  LYS A 276     -74.487  22.002 -78.849  1.00  0.00           H  
ATOM   4394 3HZ  LYS A 276     -75.956  21.706 -78.160  1.00  0.00           H  
ATOM   4395  N   LYS A 277     -76.972  27.322 -73.380  1.00  0.00           N  
ATOM   4396  CA  LYS A 277     -77.950  27.646 -72.342  1.00  0.00           C  
ATOM   4397  C   LYS A 277     -79.046  28.576 -72.858  1.00  0.00           C  
ATOM   4398  O   LYS A 277     -78.778  29.534 -73.584  1.00  0.00           O  
ATOM   4399  CB  LYS A 277     -77.252  28.280 -71.138  1.00  0.00           C  
ATOM   4400  CG  LYS A 277     -76.389  27.318 -70.332  1.00  0.00           C  
ATOM   4401  CD  LYS A 277     -75.713  28.026 -69.167  1.00  0.00           C  
ATOM   4402  CE  LYS A 277     -74.879  27.059 -68.340  1.00  0.00           C  
ATOM   4403  NZ  LYS A 277     -74.137  27.753 -67.252  1.00  0.00           N1+
ATOM   4404  H   LYS A 277     -76.096  27.823 -73.404  1.00  0.00           H  
ATOM   4405  HA  LYS A 277     -78.433  26.723 -72.021  1.00  0.00           H  
ATOM   4406 1HB  LYS A 277     -76.616  29.099 -71.475  1.00  0.00           H  
ATOM   4407 2HB  LYS A 277     -78.000  28.702 -70.465  1.00  0.00           H  
ATOM   4408 1HG  LYS A 277     -77.010  26.510 -69.944  1.00  0.00           H  
ATOM   4409 2HG  LYS A 277     -75.624  26.888 -70.978  1.00  0.00           H  
ATOM   4410 1HD  LYS A 277     -75.066  28.817 -69.548  1.00  0.00           H  
ATOM   4411 2HD  LYS A 277     -76.471  28.477 -68.526  1.00  0.00           H  
ATOM   4412 1HE  LYS A 277     -75.529  26.306 -67.896  1.00  0.00           H  
ATOM   4413 2HE  LYS A 277     -74.162  26.552 -68.985  1.00  0.00           H  
ATOM   4414 1HZ  LYS A 277     -73.598  27.078 -66.728  1.00  0.00           H  
ATOM   4415 2HZ  LYS A 277     -73.517  28.442 -67.654  1.00  0.00           H  
ATOM   4416 3HZ  LYS A 277     -74.793  28.211 -66.636  1.00  0.00           H  
ATOM   4417  N   SER A 278     -78.189  29.096 -73.922  1.00  0.00           N  
ATOM   4418  CA  SER A 278     -78.813  30.383 -74.303  1.00  0.00           C  
ATOM   4419  C   SER A 278     -79.913  30.971 -73.418  1.00  0.00           C  
ATOM   4420  O   SER A 278     -79.803  32.114 -72.979  1.00  0.00           O  
ATOM   4421  CB  SER A 278     -79.379  30.329 -75.714  1.00  0.00           C  
ATOM   4422  OG  SER A 278     -78.372  30.262 -76.687  1.00  0.00           O  
ATOM   4423  H   SER A 278     -77.578  28.667 -74.619  1.00  0.00           H  
ATOM   4424  HA  SER A 278     -78.001  31.116 -74.319  1.00  0.00           H  
ATOM   4425 1HB  SER A 278     -80.018  29.453 -75.804  1.00  0.00           H  
ATOM   4426 2HB  SER A 278     -80.001  31.199 -75.885  1.00  0.00           H  
ATOM   4427  HG  SER A 278     -77.862  29.457 -76.506  1.00  0.00           H  
ATOM   4428  N   ASP A 279     -80.982  30.229 -73.171  1.00  0.00           N  
ATOM   4429  CA  ASP A 279     -82.144  30.735 -72.423  1.00  0.00           C  
ATOM   4430  C   ASP A 279     -81.853  31.148 -70.971  1.00  0.00           C  
ATOM   4431  O   ASP A 279     -82.614  31.911 -70.375  1.00  0.00           O  
ATOM   4432  CB  ASP A 279     -83.247  29.683 -72.448  1.00  0.00           C  
ATOM   4433  CG  ASP A 279     -83.841  29.531 -73.833  1.00  0.00           C  
ATOM   4434  OD1 ASP A 279     -83.559  30.363 -74.673  1.00  0.00           O  
ATOM   4435  OD2 ASP A 279     -84.562  28.588 -74.052  1.00  0.00           O1-
ATOM   4436  H   ASP A 279     -80.990  29.281 -73.513  1.00  0.00           H  
ATOM   4437  HA  ASP A 279     -82.511  31.615 -72.943  1.00  0.00           H  
ATOM   4438 1HB  ASP A 279     -82.843  28.725 -72.121  1.00  0.00           H  
ATOM   4439 2HB  ASP A 279     -84.032  29.964 -71.746  1.00  0.00           H  
ATOM   4440  N   GLU A 280     -80.759  30.641 -70.420  1.00  0.00           N  
ATOM   4441  CA  GLU A 280     -80.354  30.919 -69.051  1.00  0.00           C  
ATOM   4442  C   GLU A 280     -79.402  32.126 -68.956  1.00  0.00           C  
ATOM   4443  O   GLU A 280     -78.990  32.504 -67.855  1.00  0.00           O  
ATOM   4444  CB  GLU A 280     -79.688  29.682 -68.446  1.00  0.00           C  
ATOM   4445  CG  GLU A 280     -80.608  28.478 -68.304  1.00  0.00           C  
ATOM   4446  CD  GLU A 280     -79.920  27.281 -67.707  1.00  0.00           C  
ATOM   4447  OE1 GLU A 280     -78.739  27.361 -67.463  1.00  0.00           O  
ATOM   4448  OE2 GLU A 280     -80.575  26.289 -67.495  1.00  0.00           O1-
ATOM   4449  H   GLU A 280     -80.177  30.036 -70.988  1.00  0.00           H  
ATOM   4450  HA  GLU A 280     -81.246  31.143 -68.465  1.00  0.00           H  
ATOM   4451 1HB  GLU A 280     -78.842  29.385 -69.065  1.00  0.00           H  
ATOM   4452 2HB  GLU A 280     -79.300  29.924 -67.456  1.00  0.00           H  
ATOM   4453 1HG  GLU A 280     -81.451  28.750 -67.671  1.00  0.00           H  
ATOM   4454 2HG  GLU A 280     -80.998  28.214 -69.287  1.00  0.00           H  
ATOM   4455  N   LEU A 281     -79.032  32.711 -70.101  1.00  0.00           N  
ATOM   4456  CA  LEU A 281     -78.089  33.832 -70.142  1.00  0.00           C  
ATOM   4457  C   LEU A 281     -78.721  35.075 -70.763  1.00  0.00           C  
ATOM   4458  O   LEU A 281     -79.221  35.036 -71.884  1.00  0.00           O  
ATOM   4459  CB  LEU A 281     -76.847  33.423 -70.946  1.00  0.00           C  
ATOM   4460  CG  LEU A 281     -75.768  34.502 -71.163  1.00  0.00           C  
ATOM   4461  CD1 LEU A 281     -75.166  34.887 -69.834  1.00  0.00           C  
ATOM   4462  CD2 LEU A 281     -74.702  33.948 -72.088  1.00  0.00           C  
ATOM   4463  H   LEU A 281     -79.415  32.377 -70.988  1.00  0.00           H  
ATOM   4464  HA  LEU A 281     -77.789  34.075 -69.125  1.00  0.00           H  
ATOM   4465 1HB  LEU A 281     -76.373  32.581 -70.444  1.00  0.00           H  
ATOM   4466 2HB  LEU A 281     -77.176  33.087 -71.931  1.00  0.00           H  
ATOM   4467  HG  LEU A 281     -76.215  35.393 -71.606  1.00  0.00           H  
ATOM   4468 1HD1 LEU A 281     -74.400  35.639 -69.997  1.00  0.00           H  
ATOM   4469 2HD1 LEU A 281     -75.943  35.290 -69.179  1.00  0.00           H  
ATOM   4470 3HD1 LEU A 281     -74.719  34.006 -69.372  1.00  0.00           H  
ATOM   4471 1HD2 LEU A 281     -73.933  34.701 -72.248  1.00  0.00           H  
ATOM   4472 2HD2 LEU A 281     -74.252  33.056 -71.635  1.00  0.00           H  
ATOM   4473 3HD2 LEU A 281     -75.160  33.683 -73.036  1.00  0.00           H  
ATOM   4474  N   ASP A 282     -77.486  34.414 -70.816  1.00  0.00           N  
ATOM   4475  CA  ASP A 282     -78.250  35.651 -70.914  1.00  0.00           C  
ATOM   4476  C   ASP A 282     -77.772  36.457 -72.119  1.00  0.00           C  
ATOM   4477  O   ASP A 282     -76.674  36.221 -72.622  1.00  0.00           O  
ATOM   4478  CB  ASP A 282     -78.110  36.482 -69.636  1.00  0.00           C  
ATOM   4479  CG  ASP A 282     -79.206  37.529 -69.487  1.00  0.00           C  
ATOM   4480  OD1 ASP A 282     -79.852  37.826 -70.463  1.00  0.00           O  
ATOM   4481  OD2 ASP A 282     -79.385  38.020 -68.398  1.00  0.00           O1-
ATOM   4482  H   ASP A 282     -76.578  34.430 -70.372  1.00  0.00           H  
ATOM   4483  HA  ASP A 282     -79.303  35.398 -71.041  1.00  0.00           H  
ATOM   4484 1HB  ASP A 282     -78.138  35.822 -68.768  1.00  0.00           H  
ATOM   4485 2HB  ASP A 282     -77.143  36.986 -69.633  1.00  0.00           H  
ATOM   4486  N   ASP A 283     -78.602  37.394 -72.595  1.00  0.00           N  
ATOM   4487  CA  ASP A 283     -78.194  38.218 -73.731  1.00  0.00           C  
ATOM   4488  C   ASP A 283     -77.063  39.162 -73.347  1.00  0.00           C  
ATOM   4489  O   ASP A 283     -76.171  39.446 -74.157  1.00  0.00           O  
ATOM   4490  CB  ASP A 283     -79.381  39.025 -74.264  1.00  0.00           C  
ATOM   4491  CG  ASP A 283     -80.434  38.155 -74.938  1.00  0.00           C  
ATOM   4492  OD1 ASP A 283     -80.114  37.052 -75.313  1.00  0.00           O  
ATOM   4493  OD2 ASP A 283     -81.548  38.603 -75.071  1.00  0.00           O1-
ATOM   4494  H   ASP A 283     -79.510  37.542 -72.180  1.00  0.00           H  
ATOM   4495  HA  ASP A 283     -77.825  37.561 -74.520  1.00  0.00           H  
ATOM   4496 1HB  ASP A 283     -79.850  39.568 -73.443  1.00  0.00           H  
ATOM   4497 2HB  ASP A 283     -79.025  39.763 -74.984  1.00  0.00           H  
ATOM   4498  N   GLU A 284     -77.092  39.666 -72.112  1.00  0.00           N  
ATOM   4499  CA  GLU A 284     -76.064  40.590 -71.644  1.00  0.00           C  
ATOM   4500  C   GLU A 284     -74.696  39.924 -71.545  1.00  0.00           C  
ATOM   4501  O   GLU A 284     -73.689  40.479 -72.002  1.00  0.00           O  
ATOM   4502  CB  GLU A 284     -76.454  41.166 -70.281  1.00  0.00           C  
ATOM   4503  CG  GLU A 284     -75.479  42.198 -69.732  1.00  0.00           C  
ATOM   4504  CD  GLU A 284     -75.911  42.766 -68.409  1.00  0.00           C  
ATOM   4505  OE1 GLU A 284     -76.954  42.384 -67.932  1.00  0.00           O  
ATOM   4506  OE2 GLU A 284     -75.198  43.581 -67.873  1.00  0.00           O1-
ATOM   4507  H   GLU A 284     -77.840  39.405 -71.486  1.00  0.00           H  
ATOM   4508  HA  GLU A 284     -75.975  41.404 -72.365  1.00  0.00           H  
ATOM   4509 1HB  GLU A 284     -77.435  41.638 -70.353  1.00  0.00           H  
ATOM   4510 2HB  GLU A 284     -76.531  40.359 -69.553  1.00  0.00           H  
ATOM   4511 1HG  GLU A 284     -74.502  41.732 -69.612  1.00  0.00           H  
ATOM   4512 2HG  GLU A 284     -75.379  43.008 -70.454  1.00  0.00           H  
ATOM   4513  N   SER A 285     -74.645  38.727 -70.953  1.00  0.00           N  
ATOM   4514  CA  SER A 285     -73.375  38.023 -70.791  1.00  0.00           C  
ATOM   4515  C   SER A 285     -72.799  37.531 -72.112  1.00  0.00           C  
ATOM   4516  O   SER A 285     -71.573  37.458 -72.265  1.00  0.00           O  
ATOM   4517  CB  SER A 285     -73.560  36.847 -69.852  1.00  0.00           C  
ATOM   4518  OG  SER A 285     -74.299  35.827 -70.465  1.00  0.00           O  
ATOM   4519  H   SER A 285     -75.492  38.298 -70.611  1.00  0.00           H  
ATOM   4520  HA  SER A 285     -72.644  38.719 -70.377  1.00  0.00           H  
ATOM   4521 1HB  SER A 285     -72.584  36.464 -69.553  1.00  0.00           H  
ATOM   4522 2HB  SER A 285     -74.071  37.179 -68.950  1.00  0.00           H  
ATOM   4523  HG  SER A 285     -73.655  35.233 -70.859  1.00  0.00           H  
ATOM   4524  N   LEU A 286     -73.650  37.174 -73.077  1.00  0.00           N  
ATOM   4525  CA  LEU A 286     -73.128  36.805 -74.391  1.00  0.00           C  
ATOM   4526  C   LEU A 286     -72.385  37.974 -75.029  1.00  0.00           C  
ATOM   4527  O   LEU A 286     -71.291  37.804 -75.577  1.00  0.00           O  
ATOM   4528  CB  LEU A 286     -74.258  36.309 -75.295  1.00  0.00           C  
ATOM   4529  CG  LEU A 286     -73.864  35.935 -76.727  1.00  0.00           C  
ATOM   4530  CD1 LEU A 286     -72.851  34.800 -76.730  1.00  0.00           C  
ATOM   4531  CD2 LEU A 286     -75.091  35.540 -77.528  1.00  0.00           C  
ATOM   4532  H   LEU A 286     -74.647  37.154 -72.920  1.00  0.00           H  
ATOM   4533  HA  LEU A 286     -72.406  36.000 -74.263  1.00  0.00           H  
ATOM   4534 1HB  LEU A 286     -74.706  35.428 -74.840  1.00  0.00           H  
ATOM   4535 2HB  LEU A 286     -75.020  37.087 -75.359  1.00  0.00           H  
ATOM   4536  HG  LEU A 286     -73.386  36.789 -77.208  1.00  0.00           H  
ATOM   4537 1HD1 LEU A 286     -72.586  34.552 -77.758  1.00  0.00           H  
ATOM   4538 2HD1 LEU A 286     -71.956  35.109 -76.190  1.00  0.00           H  
ATOM   4539 3HD1 LEU A 286     -73.284  33.925 -76.246  1.00  0.00           H  
ATOM   4540 1HD2 LEU A 286     -74.794  35.278 -78.544  1.00  0.00           H  
ATOM   4541 2HD2 LEU A 286     -75.572  34.682 -77.057  1.00  0.00           H  
ATOM   4542 3HD2 LEU A 286     -75.790  36.376 -77.559  1.00  0.00           H  
ATOM   4543  N   LEU A 287     -72.982  39.169 -74.984  1.00  0.00           N  
ATOM   4544  CA  LEU A 287     -72.326  40.357 -75.522  1.00  0.00           C  
ATOM   4545  C   LEU A 287     -71.019  40.662 -74.797  1.00  0.00           C  
ATOM   4546  O   LEU A 287     -70.049  41.113 -75.417  1.00  0.00           O  
ATOM   4547  CB  LEU A 287     -73.269  41.557 -75.452  1.00  0.00           C  
ATOM   4548  CG  LEU A 287     -74.479  41.556 -76.384  1.00  0.00           C  
ATOM   4549  CD1 LEU A 287     -75.417  42.701 -76.036  1.00  0.00           C  
ATOM   4550  CD2 LEU A 287     -74.031  41.649 -77.834  1.00  0.00           C  
ATOM   4551  H   LEU A 287     -73.900  39.257 -74.572  1.00  0.00           H  
ATOM   4552  HA  LEU A 287     -72.074  40.170 -76.565  1.00  0.00           H  
ATOM   4553 1HB  LEU A 287     -73.654  41.637 -74.436  1.00  0.00           H  
ATOM   4554 2HB  LEU A 287     -72.700  42.460 -75.675  1.00  0.00           H  
ATOM   4555  HG  LEU A 287     -75.044  40.634 -76.246  1.00  0.00           H  
ATOM   4556 1HD1 LEU A 287     -76.275  42.686 -76.709  1.00  0.00           H  
ATOM   4557 2HD1 LEU A 287     -75.762  42.588 -75.008  1.00  0.00           H  
ATOM   4558 3HD1 LEU A 287     -74.890  43.648 -76.141  1.00  0.00           H  
ATOM   4559 1HD2 LEU A 287     -74.905  41.646 -78.486  1.00  0.00           H  
ATOM   4560 2HD2 LEU A 287     -73.470  42.571 -77.983  1.00  0.00           H  
ATOM   4561 3HD2 LEU A 287     -73.396  40.795 -78.074  1.00  0.00           H  
ATOM   4562  N   GLU A 288     -70.983  40.444 -73.477  1.00  0.00           N  
ATOM   4563  CA  GLU A 288     -69.750  40.671 -72.725  1.00  0.00           C  
ATOM   4564  C   GLU A 288     -68.635  39.742 -73.188  1.00  0.00           C  
ATOM   4565  O   GLU A 288     -67.488  40.175 -73.350  1.00  0.00           O  
ATOM   4566  CB  GLU A 288     -69.996  40.477 -71.227  1.00  0.00           C  
ATOM   4567  CG  GLU A 288     -70.834  41.572 -70.581  1.00  0.00           C  
ATOM   4568  CD  GLU A 288     -71.139  41.297 -69.135  1.00  0.00           C  
ATOM   4569  OE1 GLU A 288     -70.879  40.205 -68.689  1.00  0.00           O  
ATOM   4570  OE2 GLU A 288     -71.634  42.180 -68.474  1.00  0.00           O1-
ATOM   4571  H   GLU A 288     -71.805  40.122 -72.987  1.00  0.00           H  
ATOM   4572  HA  GLU A 288     -69.412  41.691 -72.915  1.00  0.00           H  
ATOM   4573 1HB  GLU A 288     -70.504  39.526 -71.062  1.00  0.00           H  
ATOM   4574 2HB  GLU A 288     -69.041  40.433 -70.704  1.00  0.00           H  
ATOM   4575 1HG  GLU A 288     -70.296  42.517 -70.653  1.00  0.00           H  
ATOM   4576 2HG  GLU A 288     -71.767  41.673 -71.132  1.00  0.00           H  
ATOM   4577  N   ASP A 289     -68.945  38.458 -73.398  1.00  0.00           N  
ATOM   4578  CA  ASP A 289     -67.921  37.519 -73.851  1.00  0.00           C  
ATOM   4579  C   ASP A 289     -67.471  37.858 -75.264  1.00  0.00           C  
ATOM   4580  O   ASP A 289     -66.299  37.670 -75.610  1.00  0.00           O  
ATOM   4581  CB  ASP A 289     -68.405  36.076 -73.745  1.00  0.00           C  
ATOM   4582  CG  ASP A 289     -68.352  35.553 -72.323  1.00  0.00           C  
ATOM   4583  OD1 ASP A 289     -67.659  36.175 -71.490  1.00  0.00           O  
ATOM   4584  OD2 ASP A 289     -68.969  34.508 -72.039  1.00  0.00           O1-
ATOM   4585  H   ASP A 289     -69.886  38.124 -73.246  1.00  0.00           H  
ATOM   4586  HA  ASP A 289     -67.042  37.632 -73.215  1.00  0.00           H  
ATOM   4587 1HB  ASP A 289     -69.431  36.009 -74.108  1.00  0.00           H  
ATOM   4588 2HB  ASP A 289     -67.791  35.438 -74.380  1.00  0.00           H  
ATOM   4589  N   ILE A 290     -68.395  38.353 -76.089  1.00  0.00           N  
ATOM   4590  CA  ILE A 290     -68.056  38.790 -77.440  1.00  0.00           C  
ATOM   4591  C   ILE A 290     -67.057  39.934 -77.361  1.00  0.00           C  
ATOM   4592  O   ILE A 290     -66.074  39.975 -78.112  1.00  0.00           O  
ATOM   4593  CB  ILE A 290     -69.324  39.185 -78.217  1.00  0.00           C  
ATOM   4594  CG1 ILE A 290     -70.148  37.940 -78.556  1.00  0.00           C  
ATOM   4595  CG2 ILE A 290     -68.960  39.951 -79.479  1.00  0.00           C  
ATOM   4596  CD1 ILE A 290     -71.548  38.244 -79.043  1.00  0.00           C  
ATOM   4597  H   ILE A 290     -69.351  38.429 -75.773  1.00  0.00           H  
ATOM   4598  HA  ILE A 290     -67.574  37.963 -77.960  1.00  0.00           H  
ATOM   4599  HB  ILE A 290     -69.954  39.815 -77.591  1.00  0.00           H  
ATOM   4600 1HG1 ILE A 290     -69.637  37.364 -79.326  1.00  0.00           H  
ATOM   4601 2HG1 ILE A 290     -70.227  37.305 -77.673  1.00  0.00           H  
ATOM   4602 1HG2 ILE A 290     -69.869  40.221 -80.016  1.00  0.00           H  
ATOM   4603 2HG2 ILE A 290     -68.415  40.855 -79.210  1.00  0.00           H  
ATOM   4604 3HG2 ILE A 290     -68.334  39.327 -80.116  1.00  0.00           H  
ATOM   4605 1HD1 ILE A 290     -72.068  37.311 -79.262  1.00  0.00           H  
ATOM   4606 2HD1 ILE A 290     -72.091  38.791 -78.272  1.00  0.00           H  
ATOM   4607 3HD1 ILE A 290     -71.495  38.849 -79.947  1.00  0.00           H  
ATOM   4608  N   VAL A 291     -67.298  40.881 -76.455  1.00  0.00           N  
ATOM   4609  CA  VAL A 291     -66.376  41.998 -76.284  1.00  0.00           C  
ATOM   4610  C   VAL A 291     -65.005  41.479 -75.879  1.00  0.00           C  
ATOM   4611  O   VAL A 291     -63.982  41.875 -76.451  1.00  0.00           O  
ATOM   4612  CB  VAL A 291     -66.930  42.990 -75.243  1.00  0.00           C  
ATOM   4613  CG1 VAL A 291     -65.833  43.921 -74.758  1.00  0.00           C  
ATOM   4614  CG2 VAL A 291     -68.069  43.781 -75.835  1.00  0.00           C  
ATOM   4615  H   VAL A 291     -68.125  40.833 -75.877  1.00  0.00           H  
ATOM   4616  HA  VAL A 291     -66.274  42.512 -77.240  1.00  0.00           H  
ATOM   4617  HB  VAL A 291     -67.288  42.432 -74.378  1.00  0.00           H  
ATOM   4618 1HG1 VAL A 291     -66.243  44.614 -74.023  1.00  0.00           H  
ATOM   4619 2HG1 VAL A 291     -65.036  43.337 -74.299  1.00  0.00           H  
ATOM   4620 3HG1 VAL A 291     -65.433  44.483 -75.602  1.00  0.00           H  
ATOM   4621 1HG2 VAL A 291     -68.453  44.478 -75.090  1.00  0.00           H  
ATOM   4622 2HG2 VAL A 291     -67.715  44.336 -76.703  1.00  0.00           H  
ATOM   4623 3HG2 VAL A 291     -68.865  43.101 -76.139  1.00  0.00           H  
ATOM   4624  N   GLU A 292     -64.959  40.575 -74.896  1.00  0.00           N  
ATOM   4625  CA  GLU A 292     -63.671  40.065 -74.438  1.00  0.00           C  
ATOM   4626  C   GLU A 292     -62.983  39.270 -75.540  1.00  0.00           C  
ATOM   4627  O   GLU A 292     -61.756  39.328 -75.678  1.00  0.00           O  
ATOM   4628  CB  GLU A 292     -63.852  39.189 -73.197  1.00  0.00           C  
ATOM   4629  CG  GLU A 292     -64.254  39.951 -71.942  1.00  0.00           C  
ATOM   4630  CD  GLU A 292     -64.314  39.078 -70.720  1.00  0.00           C  
ATOM   4631  OE1 GLU A 292     -64.119  37.893 -70.850  1.00  0.00           O  
ATOM   4632  OE2 GLU A 292     -64.554  39.596 -69.655  1.00  0.00           O1-
ATOM   4633  H   GLU A 292     -65.805  40.236 -74.462  1.00  0.00           H  
ATOM   4634  HA  GLU A 292     -63.038  40.912 -74.172  1.00  0.00           H  
ATOM   4635 1HB  GLU A 292     -64.617  38.436 -73.390  1.00  0.00           H  
ATOM   4636 2HB  GLU A 292     -62.921  38.663 -72.984  1.00  0.00           H  
ATOM   4637 1HG  GLU A 292     -63.534  40.750 -71.769  1.00  0.00           H  
ATOM   4638 2HG  GLU A 292     -65.229  40.408 -72.105  1.00  0.00           H  
ATOM   4639  N   LEU A 293     -63.755  38.511 -76.322  1.00  0.00           N  
ATOM   4640  CA  LEU A 293     -63.182  37.820 -77.471  1.00  0.00           C  
ATOM   4641  C   LEU A 293     -62.557  38.817 -78.435  1.00  0.00           C  
ATOM   4642  O   LEU A 293     -61.407  38.657 -78.857  1.00  0.00           O  
ATOM   4643  CB  LEU A 293     -64.248  36.976 -78.169  1.00  0.00           C  
ATOM   4644  CG  LEU A 293     -63.859  36.345 -79.506  1.00  0.00           C  
ATOM   4645  CD1 LEU A 293     -62.729  35.356 -79.322  1.00  0.00           C  
ATOM   4646  CD2 LEU A 293     -65.055  35.654 -80.123  1.00  0.00           C  
ATOM   4647  H   LEU A 293     -64.741  38.407 -76.127  1.00  0.00           H  
ATOM   4648  HA  LEU A 293     -62.390  37.160 -77.118  1.00  0.00           H  
ATOM   4649 1HB  LEU A 293     -64.540  36.166 -77.504  1.00  0.00           H  
ATOM   4650 2HB  LEU A 293     -65.122  37.602 -78.351  1.00  0.00           H  
ATOM   4651  HG  LEU A 293     -63.504  37.121 -80.185  1.00  0.00           H  
ATOM   4652 1HD1 LEU A 293     -62.467  34.918 -80.286  1.00  0.00           H  
ATOM   4653 2HD1 LEU A 293     -61.860  35.868 -78.909  1.00  0.00           H  
ATOM   4654 3HD1 LEU A 293     -63.043  34.567 -78.639  1.00  0.00           H  
ATOM   4655 1HD2 LEU A 293     -64.766  35.208 -81.076  1.00  0.00           H  
ATOM   4656 2HD2 LEU A 293     -65.411  34.873 -79.451  1.00  0.00           H  
ATOM   4657 3HD2 LEU A 293     -65.850  36.381 -80.289  1.00  0.00           H  
ATOM   4658  N   LEU A 294     -63.309  39.859 -78.798  1.00  0.00           N  
ATOM   4659  CA  LEU A 294     -62.813  40.821 -79.773  1.00  0.00           C  
ATOM   4660  C   LEU A 294     -61.546  41.516 -79.291  1.00  0.00           C  
ATOM   4661  O   LEU A 294     -60.660  41.810 -80.102  1.00  0.00           O  
ATOM   4662  CB  LEU A 294     -63.892  41.870 -80.071  1.00  0.00           C  
ATOM   4663  CG  LEU A 294     -65.117  41.362 -80.842  1.00  0.00           C  
ATOM   4664  CD1 LEU A 294     -66.206  42.426 -80.823  1.00  0.00           C  
ATOM   4665  CD2 LEU A 294     -64.714  41.017 -82.268  1.00  0.00           C  
ATOM   4666  H   LEU A 294     -64.228  39.990 -78.401  1.00  0.00           H  
ATOM   4667  HA  LEU A 294     -62.550  40.286 -80.684  1.00  0.00           H  
ATOM   4668 1HB  LEU A 294     -64.242  42.285 -79.128  1.00  0.00           H  
ATOM   4669 2HB  LEU A 294     -63.443  42.674 -80.655  1.00  0.00           H  
ATOM   4670  HG  LEU A 294     -65.512  40.472 -80.352  1.00  0.00           H  
ATOM   4671 1HD1 LEU A 294     -67.077  42.066 -81.371  1.00  0.00           H  
ATOM   4672 2HD1 LEU A 294     -66.489  42.639 -79.793  1.00  0.00           H  
ATOM   4673 3HD1 LEU A 294     -65.833  43.336 -81.293  1.00  0.00           H  
ATOM   4674 1HD2 LEU A 294     -65.585  40.656 -82.815  1.00  0.00           H  
ATOM   4675 2HD2 LEU A 294     -64.319  41.907 -82.760  1.00  0.00           H  
ATOM   4676 3HD2 LEU A 294     -63.947  40.242 -82.252  1.00  0.00           H  
ATOM   4677  N   LYS A 295     -61.443  41.805 -77.986  1.00  0.00           N  
ATOM   4678  CA  LYS A 295     -60.232  42.447 -77.480  1.00  0.00           C  
ATOM   4679  C   LYS A 295     -59.015  41.575 -77.749  1.00  0.00           C  
ATOM   4680  O   LYS A 295     -57.957  42.069 -78.157  1.00  0.00           O  
ATOM   4681  CB  LYS A 295     -60.359  42.713 -75.978  1.00  0.00           C  
ATOM   4682  CG  LYS A 295     -61.319  43.824 -75.568  1.00  0.00           C  
ATOM   4683  CD  LYS A 295     -61.381  43.922 -74.042  1.00  0.00           C  
ATOM   4684  CE  LYS A 295     -62.371  44.975 -73.555  1.00  0.00           C  
ATOM   4685  NZ  LYS A 295     -61.894  46.365 -73.790  1.00  0.00           N1+
ATOM   4686  H   LYS A 295     -62.190  41.587 -77.342  1.00  0.00           H  
ATOM   4687  HA  LYS A 295     -60.105  43.400 -77.994  1.00  0.00           H  
ATOM   4688 1HB  LYS A 295     -60.691  41.806 -75.474  1.00  0.00           H  
ATOM   4689 2HB  LYS A 295     -59.381  42.974 -75.571  1.00  0.00           H  
ATOM   4690 1HG  LYS A 295     -60.977  44.773 -75.983  1.00  0.00           H  
ATOM   4691 2HG  LYS A 295     -62.312  43.611 -75.963  1.00  0.00           H  
ATOM   4692 1HD  LYS A 295     -61.678  42.957 -73.627  1.00  0.00           H  
ATOM   4693 2HD  LYS A 295     -60.396  44.177 -73.653  1.00  0.00           H  
ATOM   4694 1HE  LYS A 295     -63.322  44.846 -74.069  1.00  0.00           H  
ATOM   4695 2HE  LYS A 295     -62.541  44.847 -72.486  1.00  0.00           H  
ATOM   4696 1HZ  LYS A 295     -62.584  47.020 -73.449  1.00  0.00           H  
ATOM   4697 2HZ  LYS A 295     -61.022  46.510 -73.300  1.00  0.00           H  
ATOM   4698 3HZ  LYS A 295     -61.752  46.510 -74.779  1.00  0.00           H  
ATOM   4699  N   GLU A 296     -59.158  40.267 -77.530  1.00  0.00           N  
ATOM   4700  CA  GLU A 296     -58.063  39.328 -77.733  1.00  0.00           C  
ATOM   4701  C   GLU A 296     -57.800  39.144 -79.218  1.00  0.00           C  
ATOM   4702  O   GLU A 296     -56.650  38.954 -79.635  1.00  0.00           O  
ATOM   4703  CB  GLU A 296     -58.345  38.016 -77.010  1.00  0.00           C  
ATOM   4704  CG  GLU A 296     -58.270  38.196 -75.502  1.00  0.00           C  
ATOM   4705  CD  GLU A 296     -58.533  36.930 -74.727  1.00  0.00           C  
ATOM   4706  OE1 GLU A 296     -59.230  36.042 -75.251  1.00  0.00           O  
ATOM   4707  OE2 GLU A 296     -58.081  36.848 -73.566  1.00  0.00           O1-
ATOM   4708  H   GLU A 296     -60.052  39.918 -77.214  1.00  0.00           H  
ATOM   4709  HA  GLU A 296     -57.152  39.765 -77.320  1.00  0.00           H  
ATOM   4710 1HB  GLU A 296     -59.336  37.655 -77.286  1.00  0.00           H  
ATOM   4711 2HB  GLU A 296     -57.623  37.264 -77.326  1.00  0.00           H  
ATOM   4712 1HG  GLU A 296     -57.277  38.560 -75.239  1.00  0.00           H  
ATOM   4713 2HG  GLU A 296     -58.995  38.950 -75.199  1.00  0.00           H  
ATOM   4714  N   ILE A 297     -58.863  39.178 -80.023  1.00  0.00           N  
ATOM   4715  CA  ILE A 297     -58.722  39.084 -81.469  1.00  0.00           C  
ATOM   4716  C   ILE A 297     -57.893  40.251 -81.980  1.00  0.00           C  
ATOM   4717  O   ILE A 297     -56.980  40.072 -82.793  1.00  0.00           O  
ATOM   4718  CB  ILE A 297     -60.095  39.074 -82.167  1.00  0.00           C  
ATOM   4719  CG1 ILE A 297     -60.853  37.786 -81.834  1.00  0.00           C  
ATOM   4720  CG2 ILE A 297     -59.929  39.224 -83.671  1.00  0.00           C  
ATOM   4721  CD1 ILE A 297     -60.251  36.546 -82.453  1.00  0.00           C  
ATOM   4722  H   ILE A 297     -59.786  39.270 -79.623  1.00  0.00           H  
ATOM   4723  HA  ILE A 297     -58.190  38.164 -81.706  1.00  0.00           H  
ATOM   4724  HB  ILE A 297     -60.699  39.900 -81.793  1.00  0.00           H  
ATOM   4725 1HG1 ILE A 297     -60.881  37.650 -80.753  1.00  0.00           H  
ATOM   4726 2HG1 ILE A 297     -61.884  37.872 -82.178  1.00  0.00           H  
ATOM   4727 1HG2 ILE A 297     -60.908  39.214 -84.148  1.00  0.00           H  
ATOM   4728 2HG2 ILE A 297     -59.429  40.166 -83.889  1.00  0.00           H  
ATOM   4729 3HG2 ILE A 297     -59.330  38.398 -84.055  1.00  0.00           H  
ATOM   4730 1HD1 ILE A 297     -60.844  35.675 -82.172  1.00  0.00           H  
ATOM   4731 2HD1 ILE A 297     -60.246  36.647 -83.539  1.00  0.00           H  
ATOM   4732 3HD1 ILE A 297     -59.230  36.420 -82.095  1.00  0.00           H  
ATOM   4733  N   ILE A 298     -58.162  41.458 -81.480  1.00  0.00           N  
ATOM   4734  CA  ILE A 298     -57.395  42.619 -81.917  1.00  0.00           C  
ATOM   4735  C   ILE A 298     -55.928  42.443 -81.544  1.00  0.00           C  
ATOM   4736  O   ILE A 298     -55.028  42.678 -82.361  1.00  0.00           O  
ATOM   4737  CB  ILE A 298     -57.987  43.901 -81.308  1.00  0.00           C  
ATOM   4738  CG1 ILE A 298     -59.368  44.183 -81.896  1.00  0.00           C  
ATOM   4739  CG2 ILE A 298     -57.061  45.082 -81.540  1.00  0.00           C  
ATOM   4740  CD1 ILE A 298     -60.181  45.184 -81.103  1.00  0.00           C  
ATOM   4741  H   ILE A 298     -58.896  41.582 -80.796  1.00  0.00           H  
ATOM   4742  HA  ILE A 298     -57.456  42.684 -83.003  1.00  0.00           H  
ATOM   4743  HB  ILE A 298     -58.122  43.765 -80.235  1.00  0.00           H  
ATOM   4744 1HG1 ILE A 298     -59.260  44.561 -82.912  1.00  0.00           H  
ATOM   4745 2HG1 ILE A 298     -59.936  43.254 -81.953  1.00  0.00           H  
ATOM   4746 1HG2 ILE A 298     -57.498  45.979 -81.102  1.00  0.00           H  
ATOM   4747 2HG2 ILE A 298     -56.096  44.885 -81.075  1.00  0.00           H  
ATOM   4748 3HG2 ILE A 298     -56.923  45.232 -82.611  1.00  0.00           H  
ATOM   4749 1HD1 ILE A 298     -61.148  45.331 -81.585  1.00  0.00           H  
ATOM   4750 2HD1 ILE A 298     -60.333  44.809 -80.091  1.00  0.00           H  
ATOM   4751 3HD1 ILE A 298     -59.649  46.134 -81.063  1.00  0.00           H  
ATOM   4752  N   LYS A 299     -55.664  42.028 -80.301  1.00  0.00           N  
ATOM   4753  CA  LYS A 299     -54.289  41.796 -79.865  1.00  0.00           C  
ATOM   4754  C   LYS A 299     -53.608  40.716 -80.692  1.00  0.00           C  
ATOM   4755  O   LYS A 299     -52.418  40.829 -81.012  1.00  0.00           O  
ATOM   4756  CB  LYS A 299     -54.219  41.432 -78.381  1.00  0.00           C  
ATOM   4757  CG  LYS A 299     -54.505  42.560 -77.413  1.00  0.00           C  
ATOM   4758  CD  LYS A 299     -54.356  42.054 -75.982  1.00  0.00           C  
ATOM   4759  CE  LYS A 299     -54.601  43.147 -74.957  1.00  0.00           C  
ATOM   4760  NZ  LYS A 299     -54.426  42.632 -73.570  1.00  0.00           N1+
ATOM   4761  H   LYS A 299     -56.420  41.871 -79.650  1.00  0.00           H  
ATOM   4762  HA  LYS A 299     -53.719  42.713 -80.015  1.00  0.00           H  
ATOM   4763 1HB  LYS A 299     -54.933  40.636 -78.168  1.00  0.00           H  
ATOM   4764 2HB  LYS A 299     -53.225  41.052 -78.147  1.00  0.00           H  
ATOM   4765 1HG  LYS A 299     -53.806  43.379 -77.591  1.00  0.00           H  
ATOM   4766 2HG  LYS A 299     -55.517  42.929 -77.573  1.00  0.00           H  
ATOM   4767 1HD  LYS A 299     -55.068  41.247 -75.806  1.00  0.00           H  
ATOM   4768 2HD  LYS A 299     -53.349  41.664 -75.837  1.00  0.00           H  
ATOM   4769 1HE  LYS A 299     -53.904  43.966 -75.126  1.00  0.00           H  
ATOM   4770 2HE  LYS A 299     -55.615  43.531 -75.071  1.00  0.00           H  
ATOM   4771 1HZ  LYS A 299     -54.595  43.377 -72.909  1.00  0.00           H  
ATOM   4772 2HZ  LYS A 299     -55.081  41.880 -73.403  1.00  0.00           H  
ATOM   4773 3HZ  LYS A 299     -53.484  42.288 -73.454  1.00  0.00           H  
ATOM   4774  N   LEU A 300     -54.339  39.655 -81.050  1.00  0.00           N  
ATOM   4775  CA  LEU A 300     -53.723  38.612 -81.860  1.00  0.00           C  
ATOM   4776  C   LEU A 300     -53.235  39.160 -83.192  1.00  0.00           C  
ATOM   4777  O   LEU A 300     -52.113  38.862 -83.616  1.00  0.00           O  
ATOM   4778  CB  LEU A 300     -54.730  37.487 -82.094  1.00  0.00           C  
ATOM   4779  CG  LEU A 300     -54.256  36.275 -82.893  1.00  0.00           C  
ATOM   4780  CD1 LEU A 300     -53.162  35.570 -82.141  1.00  0.00           C  
ATOM   4781  CD2 LEU A 300     -55.395  35.322 -83.186  1.00  0.00           C  
ATOM   4782  H   LEU A 300     -55.306  39.558 -80.774  1.00  0.00           H  
ATOM   4783  HA  LEU A 300     -52.865  38.215 -81.319  1.00  0.00           H  
ATOM   4784 1HB  LEU A 300     -55.066  37.115 -81.127  1.00  0.00           H  
ATOM   4785 2HB  LEU A 300     -55.592  37.896 -82.622  1.00  0.00           H  
ATOM   4786  HG  LEU A 300     -53.832  36.607 -83.842  1.00  0.00           H  
ATOM   4787 1HD1 LEU A 300     -52.825  34.706 -82.713  1.00  0.00           H  
ATOM   4788 2HD1 LEU A 300     -52.326  36.253 -81.990  1.00  0.00           H  
ATOM   4789 3HD1 LEU A 300     -53.541  35.240 -81.174  1.00  0.00           H  
ATOM   4790 1HD2 LEU A 300     -55.021  34.472 -83.757  1.00  0.00           H  
ATOM   4791 2HD2 LEU A 300     -55.824  34.969 -82.248  1.00  0.00           H  
ATOM   4792 3HD2 LEU A 300     -56.162  35.839 -83.764  1.00  0.00           H  
ATOM   4793  N   TRP A 301     -54.065  39.940 -83.883  1.00  0.00           N  
ATOM   4794  CA  TRP A 301     -53.641  40.431 -85.188  1.00  0.00           C  
ATOM   4795  C   TRP A 301     -52.474  41.399 -85.039  1.00  0.00           C  
ATOM   4796  O   TRP A 301     -51.554  41.418 -85.865  1.00  0.00           O  
ATOM   4797  CB  TRP A 301     -54.800  41.057 -85.957  1.00  0.00           C  
ATOM   4798  CG  TRP A 301     -55.901  40.075 -86.185  1.00  0.00           C  
ATOM   4799  CD1 TRP A 301     -57.170  40.150 -85.703  1.00  0.00           C  
ATOM   4800  CD2 TRP A 301     -55.774  38.766 -86.761  1.00  0.00           C  
ATOM   4801  CE2 TRP A 301     -57.038  38.153 -86.684  1.00  0.00           C  
ATOM   4802  CE3 TRP A 301     -54.729  38.075 -87.380  1.00  0.00           C  
ATOM   4803  NE1 TRP A 301     -57.876  39.026 -86.047  1.00  0.00           N  
ATOM   4804  CZ2 TRP A 301     -57.286  36.883 -87.196  1.00  0.00           C  
ATOM   4805  CZ3 TRP A 301     -54.977  36.813 -87.884  1.00  0.00           C  
ATOM   4806  CH2 TRP A 301     -56.243  36.230 -87.786  1.00  0.00           C  
ATOM   4807  H   TRP A 301     -54.976  40.200 -83.531  1.00  0.00           H  
ATOM   4808  HA  TRP A 301     -53.265  39.589 -85.769  1.00  0.00           H  
ATOM   4809 1HB  TRP A 301     -55.188  41.911 -85.400  1.00  0.00           H  
ATOM   4810 2HB  TRP A 301     -54.443  41.428 -86.917  1.00  0.00           H  
ATOM   4811  HD1 TRP A 301     -57.569  40.982 -85.126  1.00  0.00           H  
ATOM   4812  HE1 TRP A 301     -58.856  38.867 -85.862  1.00  0.00           H  
ATOM   4813  HE3 TRP A 301     -53.740  38.524 -87.466  1.00  0.00           H  
ATOM   4814  HZ2 TRP A 301     -58.270  36.417 -87.137  1.00  0.00           H  
ATOM   4815  HZ3 TRP A 301     -54.153  36.281 -88.361  1.00  0.00           H  
ATOM   4816  HH2 TRP A 301     -56.399  35.229 -88.191  1.00  0.00           H  
ATOM   4817  N   LYS A 302     -52.515  42.225 -83.987  1.00  0.00           N  
ATOM   4818  CA  LYS A 302     -51.473  43.218 -83.746  1.00  0.00           C  
ATOM   4819  C   LYS A 302     -50.109  42.569 -83.573  1.00  0.00           C  
ATOM   4820  O   LYS A 302     -49.104  43.080 -84.079  1.00  0.00           O  
ATOM   4821  CB  LYS A 302     -51.812  44.058 -82.513  1.00  0.00           C  
ATOM   4822  CG  LYS A 302     -50.777  45.122 -82.173  1.00  0.00           C  
ATOM   4823  CD  LYS A 302     -50.751  46.223 -83.222  1.00  0.00           C  
ATOM   4824  CE  LYS A 302     -49.850  47.373 -82.796  1.00  0.00           C  
ATOM   4825  NZ  LYS A 302     -49.808  48.455 -83.818  1.00  0.00           N1+
ATOM   4826  H   LYS A 302     -53.289  42.158 -83.343  1.00  0.00           H  
ATOM   4827  HA  LYS A 302     -51.418  43.879 -84.612  1.00  0.00           H  
ATOM   4828 1HB  LYS A 302     -52.769  44.559 -82.666  1.00  0.00           H  
ATOM   4829 2HB  LYS A 302     -51.919  43.406 -81.647  1.00  0.00           H  
ATOM   4830 1HG  LYS A 302     -51.011  45.561 -81.203  1.00  0.00           H  
ATOM   4831 2HG  LYS A 302     -49.790  44.664 -82.115  1.00  0.00           H  
ATOM   4832 1HD  LYS A 302     -50.387  45.818 -84.167  1.00  0.00           H  
ATOM   4833 2HD  LYS A 302     -51.761  46.603 -83.376  1.00  0.00           H  
ATOM   4834 1HE  LYS A 302     -50.212  47.791 -81.858  1.00  0.00           H  
ATOM   4835 2HE  LYS A 302     -48.838  47.003 -82.637  1.00  0.00           H  
ATOM   4836 1HZ  LYS A 302     -49.201  49.197 -83.498  1.00  0.00           H  
ATOM   4837 2HZ  LYS A 302     -49.455  48.083 -84.689  1.00  0.00           H  
ATOM   4838 3HZ  LYS A 302     -50.739  48.820 -83.961  1.00  0.00           H  
ATOM   4839  N   ILE A 303     -50.049  41.444 -82.855  1.00  0.00           N  
ATOM   4840  CA  ILE A 303     -48.766  40.779 -82.645  1.00  0.00           C  
ATOM   4841  C   ILE A 303     -48.221  40.262 -83.970  1.00  0.00           C  
ATOM   4842  O   ILE A 303     -47.021  40.369 -84.250  1.00  0.00           O  
ATOM   4843  CB  ILE A 303     -48.898  39.614 -81.647  1.00  0.00           C  
ATOM   4844  CG1 ILE A 303     -49.252  40.142 -80.254  1.00  0.00           C  
ATOM   4845  CG2 ILE A 303     -47.611  38.804 -81.602  1.00  0.00           C  
ATOM   4846  CD1 ILE A 303     -49.716  39.069 -79.295  1.00  0.00           C  
ATOM   4847  H   ILE A 303     -50.883  41.042 -82.451  1.00  0.00           H  
ATOM   4848  HA  ILE A 303     -48.054  41.512 -82.266  1.00  0.00           H  
ATOM   4849  HB  ILE A 303     -49.715  38.963 -81.954  1.00  0.00           H  
ATOM   4850 1HG1 ILE A 303     -48.383  40.635 -79.820  1.00  0.00           H  
ATOM   4851 2HG1 ILE A 303     -50.043  40.888 -80.338  1.00  0.00           H  
ATOM   4852 1HG2 ILE A 303     -47.721  37.986 -80.891  1.00  0.00           H  
ATOM   4853 2HG2 ILE A 303     -47.401  38.400 -82.591  1.00  0.00           H  
ATOM   4854 3HG2 ILE A 303     -46.788  39.447 -81.289  1.00  0.00           H  
ATOM   4855 1HD1 ILE A 303     -49.949  39.520 -78.330  1.00  0.00           H  
ATOM   4856 2HD1 ILE A 303     -50.608  38.585 -79.694  1.00  0.00           H  
ATOM   4857 3HD1 ILE A 303     -48.927  38.329 -79.168  1.00  0.00           H  
ATOM   4858  N   LEU A 304     -49.093  39.673 -84.793  1.00  0.00           N  
ATOM   4859  CA  LEU A 304     -48.654  39.159 -86.085  1.00  0.00           C  
ATOM   4860  C   LEU A 304     -48.096  40.277 -86.951  1.00  0.00           C  
ATOM   4861  O   LEU A 304     -47.146  40.066 -87.715  1.00  0.00           O  
ATOM   4862  CB  LEU A 304     -49.820  38.473 -86.810  1.00  0.00           C  
ATOM   4863  CG  LEU A 304     -50.208  37.087 -86.282  1.00  0.00           C  
ATOM   4864  CD1 LEU A 304     -51.581  36.705 -86.819  1.00  0.00           C  
ATOM   4865  CD2 LEU A 304     -49.156  36.071 -86.700  1.00  0.00           C  
ATOM   4866  H   LEU A 304     -50.063  39.577 -84.529  1.00  0.00           H  
ATOM   4867  HA  LEU A 304     -47.848  38.445 -85.918  1.00  0.00           H  
ATOM   4868 1HB  LEU A 304     -50.698  39.113 -86.738  1.00  0.00           H  
ATOM   4869 2HB  LEU A 304     -49.559  38.366 -87.863  1.00  0.00           H  
ATOM   4870  HG  LEU A 304     -50.272  37.116 -85.194  1.00  0.00           H  
ATOM   4871 1HD1 LEU A 304     -51.858  35.719 -86.443  1.00  0.00           H  
ATOM   4872 2HD1 LEU A 304     -52.318  37.438 -86.489  1.00  0.00           H  
ATOM   4873 3HD1 LEU A 304     -51.553  36.683 -87.908  1.00  0.00           H  
ATOM   4874 1HD2 LEU A 304     -49.432  35.085 -86.324  1.00  0.00           H  
ATOM   4875 2HD2 LEU A 304     -49.092  36.039 -87.788  1.00  0.00           H  
ATOM   4876 3HD2 LEU A 304     -48.189  36.358 -86.288  1.00  0.00           H  
ATOM   4877  N   VAL A 305     -48.691  41.470 -86.869  1.00  0.00           N  
ATOM   4878  CA  VAL A 305     -48.153  42.606 -87.609  1.00  0.00           C  
ATOM   4879  C   VAL A 305     -46.727  42.886 -87.154  1.00  0.00           C  
ATOM   4880  O   VAL A 305     -45.818  43.082 -87.969  1.00  0.00           O  
ATOM   4881  CB  VAL A 305     -49.021  43.860 -87.392  1.00  0.00           C  
ATOM   4882  CG1 VAL A 305     -48.323  45.094 -87.944  1.00  0.00           C  
ATOM   4883  CG2 VAL A 305     -50.379  43.669 -88.052  1.00  0.00           C  
ATOM   4884  H   VAL A 305     -49.514  41.599 -86.298  1.00  0.00           H  
ATOM   4885  HA  VAL A 305     -48.135  42.352 -88.669  1.00  0.00           H  
ATOM   4886  HB  VAL A 305     -49.155  44.017 -86.322  1.00  0.00           H  
ATOM   4887 1HG1 VAL A 305     -48.951  45.970 -87.782  1.00  0.00           H  
ATOM   4888 2HG1 VAL A 305     -47.370  45.231 -87.432  1.00  0.00           H  
ATOM   4889 3HG1 VAL A 305     -48.147  44.966 -89.012  1.00  0.00           H  
ATOM   4890 1HG2 VAL A 305     -50.988  44.559 -87.894  1.00  0.00           H  
ATOM   4891 2HG2 VAL A 305     -50.244  43.506 -89.121  1.00  0.00           H  
ATOM   4892 3HG2 VAL A 305     -50.878  42.805 -87.613  1.00  0.00           H  
ATOM   4893  N   GLU A 306     -46.514  42.896 -85.834  1.00  0.00           N  
ATOM   4894  CA  GLU A 306     -45.185  43.174 -85.302  1.00  0.00           C  
ATOM   4895  C   GLU A 306     -44.194  42.087 -85.695  1.00  0.00           C  
ATOM   4896  O   GLU A 306     -43.031  42.377 -85.999  1.00  0.00           O  
ATOM   4897  CB  GLU A 306     -45.238  43.303 -83.778  1.00  0.00           C  
ATOM   4898  CG  GLU A 306     -45.963  44.544 -83.277  1.00  0.00           C  
ATOM   4899  CD  GLU A 306     -46.068  44.594 -81.778  1.00  0.00           C  
ATOM   4900  OE1 GLU A 306     -45.741  43.619 -81.145  1.00  0.00           O  
ATOM   4901  OE2 GLU A 306     -46.476  45.610 -81.265  1.00  0.00           O1-
ATOM   4902  H   GLU A 306     -47.272  42.712 -85.193  1.00  0.00           H  
ATOM   4903  HA  GLU A 306     -44.826  44.107 -85.738  1.00  0.00           H  
ATOM   4904 1HB  GLU A 306     -45.737  42.431 -83.356  1.00  0.00           H  
ATOM   4905 2HB  GLU A 306     -44.224  43.324 -83.380  1.00  0.00           H  
ATOM   4906 1HG  GLU A 306     -45.429  45.429 -83.622  1.00  0.00           H  
ATOM   4907 2HG  GLU A 306     -46.963  44.566 -83.707  1.00  0.00           H  
ATOM   4908  N   VAL A 307     -44.631  40.825 -85.677  1.00  0.00           N  
ATOM   4909  CA  VAL A 307     -43.742  39.733 -86.060  1.00  0.00           C  
ATOM   4910  C   VAL A 307     -43.326  39.889 -87.516  1.00  0.00           C  
ATOM   4911  O   VAL A 307     -42.163  39.676 -87.879  1.00  0.00           O  
ATOM   4912  CB  VAL A 307     -44.435  38.372 -85.863  1.00  0.00           C  
ATOM   4913  CG1 VAL A 307     -43.608  37.257 -86.487  1.00  0.00           C  
ATOM   4914  CG2 VAL A 307     -44.657  38.113 -84.381  1.00  0.00           C  
ATOM   4915  H   VAL A 307     -45.579  40.614 -85.399  1.00  0.00           H  
ATOM   4916  HA  VAL A 307     -42.834  39.798 -85.459  1.00  0.00           H  
ATOM   4917  HB  VAL A 307     -45.396  38.386 -86.378  1.00  0.00           H  
ATOM   4918 1HG1 VAL A 307     -44.114  36.302 -86.339  1.00  0.00           H  
ATOM   4919 2HG1 VAL A 307     -43.493  37.444 -87.554  1.00  0.00           H  
ATOM   4920 3HG1 VAL A 307     -42.627  37.225 -86.015  1.00  0.00           H  
ATOM   4921 1HG2 VAL A 307     -45.148  37.150 -84.249  1.00  0.00           H  
ATOM   4922 2HG2 VAL A 307     -43.697  38.105 -83.865  1.00  0.00           H  
ATOM   4923 3HG2 VAL A 307     -45.286  38.901 -83.964  1.00  0.00           H  
ATOM   4924  N   SER A 308     -44.286  40.249 -88.376  1.00  0.00           N  
ATOM   4925  CA  SER A 308     -43.990  40.445 -89.791  1.00  0.00           C  
ATOM   4926  C   SER A 308     -42.929  41.513 -89.999  1.00  0.00           C  
ATOM   4927  O   SER A 308     -41.995  41.333 -90.790  1.00  0.00           O  
ATOM   4928  CB  SER A 308     -45.253  40.827 -90.539  1.00  0.00           C  
ATOM   4929  OG  SER A 308     -44.998  40.983 -91.908  1.00  0.00           O  
ATOM   4930  H   SER A 308     -45.230  40.390 -88.046  1.00  0.00           H  
ATOM   4931  HA  SER A 308     -43.625  39.502 -90.202  1.00  0.00           H  
ATOM   4932 1HB  SER A 308     -46.010  40.058 -90.392  1.00  0.00           H  
ATOM   4933 2HB  SER A 308     -45.649  41.757 -90.132  1.00  0.00           H  
ATOM   4934  HG  SER A 308     -45.832  41.246 -92.304  1.00  0.00           H  
ATOM   4935  N   ASP A 309     -43.071  42.639 -89.300  1.00  0.00           N  
ATOM   4936  CA  ASP A 309     -42.127  43.744 -89.426  1.00  0.00           C  
ATOM   4937  C   ASP A 309     -40.717  43.298 -89.070  1.00  0.00           C  
ATOM   4938  O   ASP A 309     -39.745  43.645 -89.751  1.00  0.00           O
[truncated: 524,096 more chars]
