# Supplementary material for: De novo design of obligate ABC-type heterotrimeric proteins
Source: Nat Struct Mol Biol. 2022 Dec 15;29(12):1266–76. doi: 10.1038/s41594-022-00879-4 (PMC9758053; doi:10.1038/s41594-022-00879-4)
Supplement: Supplementary file 4 — This compressed file contains all PDB files and scripts used in our design protocols and analyses, as well as the final design model outputs. [file 41594_2022_879_MOESM4_ESM.zip › source_data/scripts/for_rings/example_flag_files/C3_A3B3C3.flags]

--geometry Cyclic(3)
--bbconn
    _N DHT_NN
    CC LHD_CC
    N_ DHT_NN


--parallel -1
--monte_carlo 0
--pbar 1
--nbblocks 16000
--disable_cache 1

--tolerance 1.5
--splice_max_chain_length 9999

--splice_ncontact_cut 10
--splice_ncontact_no_helix_cut 4
--splice_nhelix_contacted_cut 2


--postfilt_splice_ncontact_cut 10
--postfilt_splice_ncontact_no_helix_cut 4
--postfilt_splice_nhelix_contacted_cut 2

--output_only_AAAA 0
--max_score0 1.5


--dbfiles
    ./databases/DHT_inputs.json
    ./databases/LHD_inputs.json
