# Supplementary material for: De novo design of obligate ABC-type heterotrimeric proteins
Source: Nat Struct Mol Biol. 2022 Dec 15;29(12):1266–76. doi: 10.1038/s41594-022-00879-4 (PMC9758053; doi:10.1038/s41594-022-00879-4)
Supplement: Supplementary file 4 — This compressed file contains all PDB files and scripts used in our design protocols and analyses, as well as the final design model outputs. [file 41594_2022_879_MOESM4_ESM.zip › source_data/pdbs/AF-Multimer for base_pdbs/DHT10/DHT10_AF-Mult_model5.pdb]

ATOM      1  N   SER B   1      11.888 -25.295  10.081  1.00 84.48           N  
ATOM      2  CA  SER B   1      12.591 -25.382   8.805  1.00 84.48           C  
ATOM      3  C   SER B   1      12.278 -24.181   7.919  1.00 84.48           C  
ATOM      4  O   SER B   1      11.263 -23.509   8.111  1.00 84.48           O  
ATOM      5  CB  SER B   1      12.220 -26.675   8.076  1.00 84.48           C  
ATOM      6  OG  SER B   1      10.892 -26.613   7.587  1.00 84.48           O  
ATOM      7  N   GLU B   2      13.150 -23.618   7.169  1.00 91.89           N  
ATOM      8  CA  GLU B   2      12.980 -22.561   6.176  1.00 91.89           C  
ATOM      9  C   GLU B   2      11.702 -22.763   5.368  1.00 91.89           C  
ATOM     10  O   GLU B   2      10.972 -21.807   5.101  1.00 91.89           O  
ATOM     11  CB  GLU B   2      14.191 -22.502   5.241  1.00 91.89           C  
ATOM     12  CG  GLU B   2      15.428 -21.882   5.874  1.00 91.89           C  
ATOM     13  CD  GLU B   2      16.622 -21.832   4.934  1.00 91.89           C  
ATOM     14  OE1 GLU B   2      17.676 -21.277   5.321  1.00 91.89           O  
ATOM     15  OE2 GLU B   2      16.502 -22.350   3.802  1.00 91.89           O1-
ATOM     16  N   GLU B   3      11.300 -24.054   5.163  1.00 92.90           N  
ATOM     17  CA  GLU B   3      10.120 -24.386   4.370  1.00 92.90           C  
ATOM     18  C   GLU B   3       8.837 -24.091   5.141  1.00 92.90           C  
ATOM     19  O   GLU B   3       7.870 -23.576   4.575  1.00 92.90           O  
ATOM     20  CB  GLU B   3      10.153 -25.856   3.946  1.00 92.90           C  
ATOM     21  CG  GLU B   3       9.122 -26.214   2.885  1.00 92.90           C  
ATOM     22  CD  GLU B   3       9.256 -27.639   2.374  1.00 92.90           C  
ATOM     23  OE1 GLU B   3       8.418 -28.069   1.549  1.00 92.90           O  
ATOM     24  OE2 GLU B   3      10.206 -28.331   2.803  1.00 92.90           O1-
ATOM     25  N   GLU B   4       8.890 -24.434   6.482  1.00 93.94           N  
ATOM     26  CA  GLU B   4       7.722 -24.176   7.319  1.00 93.94           C  
ATOM     27  C   GLU B   4       7.476 -22.679   7.478  1.00 93.94           C  
ATOM     28  O   GLU B   4       6.332 -22.222   7.417  1.00 93.94           O  
ATOM     29  CB  GLU B   4       7.891 -24.831   8.693  1.00 93.94           C  
ATOM     30  CG  GLU B   4       7.689 -26.339   8.685  1.00 93.94           C  
ATOM     31  CD  GLU B   4       7.969 -26.989  10.030  1.00 93.94           C  
ATOM     32  OE1 GLU B   4       7.677 -28.195  10.194  1.00 93.94           O  
ATOM     33  OE2 GLU B   4       8.483 -26.286  10.929  1.00 93.94           O1-
ATOM     34  N   GLU B   5       8.521 -21.918   7.603  1.00 93.52           N  
ATOM     35  CA  GLU B   5       8.408 -20.470   7.746  1.00 93.52           C  
ATOM     36  C   GLU B   5       7.899 -19.826   6.459  1.00 93.52           C  
ATOM     37  O   GLU B   5       7.075 -18.910   6.501  1.00 93.52           O  
ATOM     38  CB  GLU B   5       9.757 -19.862   8.140  1.00 93.52           C  
ATOM     39  CG  GLU B   5      10.126 -20.078   9.601  1.00 93.52           C  
ATOM     40  CD  GLU B   5      11.509 -19.555   9.954  1.00 93.52           C  
ATOM     41  OE1 GLU B   5      11.932 -19.701  11.124  1.00 93.52           O  
ATOM     42  OE2 GLU B   5      12.174 -18.995   9.055  1.00 93.52           O1-
ATOM     43  N   LEU B   6       8.296 -20.327   5.319  1.00 93.35           N  
ATOM     44  CA  LEU B   6       7.851 -19.808   4.030  1.00 93.35           C  
ATOM     45  C   LEU B   6       6.366 -20.083   3.817  1.00 93.35           C  
ATOM     46  O   LEU B   6       5.637 -19.224   3.315  1.00 93.35           O  
ATOM     47  CB  LEU B   6       8.666 -20.428   2.892  1.00 93.35           C  
ATOM     48  CG  LEU B   6      10.025 -19.789   2.605  1.00 93.35           C  
ATOM     49  CD1 LEU B   6      10.860 -20.698   1.709  1.00 93.35           C  
ATOM     50  CD2 LEU B   6       9.847 -18.416   1.965  1.00 93.35           C  
ATOM     51  N   LYS B   7       5.907 -21.294   4.225  1.00 94.02           N  
ATOM     52  CA  LYS B   7       4.494 -21.640   4.097  1.00 94.02           C  
ATOM     53  C   LYS B   7       3.626 -20.738   4.971  1.00 94.02           C  
ATOM     54  O   LYS B   7       2.550 -20.307   4.551  1.00 94.02           O  
ATOM     55  CB  LYS B   7       4.264 -23.106   4.466  1.00 94.02           C  
ATOM     56  CG  LYS B   7       4.573 -24.083   3.341  1.00 94.02           C  
ATOM     57  CD  LYS B   7       4.236 -25.515   3.736  1.00 94.02           C  
ATOM     58  CE  LYS B   7       4.660 -26.507   2.662  1.00 94.02           C  
ATOM     59  NZ  LYS B   7       4.362 -27.915   3.060  1.00 94.02           N1+
ATOM     60  N   LYS B   8       4.169 -20.432   6.200  1.00 94.61           N  
ATOM     61  CA  LYS B   8       3.447 -19.534   7.096  1.00 94.61           C  
ATOM     62  C   LYS B   8       3.335 -18.134   6.499  1.00 94.61           C  
ATOM     63  O   LYS B   8       2.272 -17.512   6.556  1.00 94.61           O  
ATOM     64  CB  LYS B   8       4.136 -19.468   8.460  1.00 94.61           C  
ATOM     65  CG  LYS B   8       3.337 -18.726   9.522  1.00 94.61           C  
ATOM     66  CD  LYS B   8       4.048 -18.742  10.869  1.00 94.61           C  
ATOM     67  CE  LYS B   8       3.313 -17.896  11.900  1.00 94.61           C  
ATOM     68  NZ  LYS B   8       4.030 -17.873  13.210  1.00 94.61           N1+
ATOM     69  N   LEU B   9       4.410 -17.672   5.877  1.00 94.41           N  
ATOM     70  CA  LEU B   9       4.425 -16.353   5.253  1.00 94.41           C  
ATOM     71  C   LEU B   9       3.461 -16.300   4.072  1.00 94.41           C  
ATOM     72  O   LEU B   9       2.751 -15.308   3.889  1.00 94.41           O  
ATOM     73  CB  LEU B   9       5.839 -15.995   4.790  1.00 94.41           C  
ATOM     74  CG  LEU B   9       6.795 -15.478   5.866  1.00 94.41           C  
ATOM     75  CD1 LEU B   9       8.217 -15.404   5.321  1.00 94.41           C  
ATOM     76  CD2 LEU B   9       6.340 -14.114   6.374  1.00 94.41           C  
ATOM     77  N   GLN B  10       3.343 -17.383   3.344  1.00 94.82           N  
ATOM     78  CA  GLN B  10       2.440 -17.444   2.200  1.00 94.82           C  
ATOM     79  C   GLN B  10       0.983 -17.349   2.643  1.00 94.82           C  
ATOM     80  O   GLN B  10       0.174 -16.681   1.996  1.00 94.82           O  
ATOM     81  CB  GLN B  10       2.665 -18.733   1.407  1.00 94.82           C  
ATOM     82  CG  GLN B  10       3.928 -18.719   0.557  1.00 94.82           C  
ATOM     83  CD  GLN B  10       4.161 -20.031  -0.170  1.00 94.82           C  
ATOM     84  NE2 GLN B  10       4.897 -19.974  -1.274  1.00 94.82           N  
ATOM     85  OE1 GLN B  10       3.684 -21.086   0.259  1.00 94.82           O  
ATOM     86  N   GLU B  11       0.667 -18.047   3.753  1.00 95.25           N  
ATOM     87  CA  GLU B  11      -0.695 -18.005   4.274  1.00 95.25           C  
ATOM     88  C   GLU B  11      -1.055 -16.606   4.767  1.00 95.25           C  
ATOM     89  O   GLU B  11      -2.169 -16.130   4.542  1.00 95.25           O  
ATOM     90  CB  GLU B  11      -0.871 -19.022   5.404  1.00 95.25           C  
ATOM     91  CG  GLU B  11      -0.935 -20.466   4.928  1.00 95.25           C  
ATOM     92  CD  GLU B  11      -1.083 -21.466   6.063  1.00 95.25           C  
ATOM     93  OE1 GLU B  11      -1.320 -22.664   5.789  1.00 95.25           O  
ATOM     94  OE2 GLU B  11      -0.962 -21.048   7.236  1.00 95.25           O1-
ATOM     95  N   GLU B  12      -0.102 -15.920   5.428  1.00 95.33           N  
ATOM     96  CA  GLU B  12      -0.318 -14.558   5.907  1.00 95.33           C  
ATOM     97  C   GLU B  12      -0.562 -13.597   4.747  1.00 95.33           C  
ATOM     98  O   GLU B  12      -1.432 -12.727   4.827  1.00 95.33           O  
ATOM     99  CB  GLU B  12       0.877 -14.085   6.739  1.00 95.33           C  
ATOM    100  CG  GLU B  12       0.984 -14.757   8.100  1.00 95.33           C  
ATOM    101  CD  GLU B  12       2.236 -14.362   8.868  1.00 95.33           C  
ATOM    102  OE1 GLU B  12       2.449 -14.879   9.988  1.00 95.33           O  
ATOM    103  OE2 GLU B  12       3.009 -13.528   8.345  1.00 95.33           O1-
ATOM    104  N   ILE B  13       0.168 -13.801   3.629  1.00 95.44           N  
ATOM    105  CA  ILE B  13       0.046 -12.932   2.463  1.00 95.44           C  
ATOM    106  C   ILE B  13      -1.307 -13.155   1.792  1.00 95.44           C  
ATOM    107  O   ILE B  13      -1.946 -12.203   1.338  1.00 95.44           O  
ATOM    108  CB  ILE B  13       1.191 -13.176   1.455  1.00 95.44           C  
ATOM    109  CG1 ILE B  13       2.515 -12.634   2.008  1.00 95.44           C  
ATOM    110  CG2 ILE B  13       0.863 -12.541   0.101  1.00 95.44           C  
ATOM    111  CD1 ILE B  13       2.533 -11.124   2.200  1.00 95.44           C  
ATOM    112  N   LYS B  14      -1.809 -14.389   1.752  1.00 95.80           N  
ATOM    113  CA  LYS B  14      -3.123 -14.694   1.193  1.00 95.80           C  
ATOM    114  C   LYS B  14      -4.230 -14.005   1.984  1.00 95.80           C  
ATOM    115  O   LYS B  14      -5.189 -13.493   1.402  1.00 95.80           O  
ATOM    116  CB  LYS B  14      -3.358 -16.205   1.170  1.00 95.80           C  
ATOM    117  CG  LYS B  14      -4.583 -16.629   0.372  1.00 95.80           C  
ATOM    118  CD  LYS B  14      -4.720 -18.145   0.321  1.00 95.80           C  
ATOM    119  CE  LYS B  14      -6.011 -18.568  -0.367  1.00 95.80           C  
ATOM    120  NZ  LYS B  14      -6.154 -20.054  -0.412  1.00 95.80           N1+
ATOM    121  N   LYS B  15      -4.061 -13.984   3.317  1.00 96.09           N  
ATOM    122  CA  LYS B  15      -5.032 -13.309   4.173  1.00 96.09           C  
ATOM    123  C   LYS B  15      -5.048 -11.806   3.908  1.00 96.09           C  
ATOM    124  O   LYS B  15      -6.116 -11.192   3.850  1.00 96.09           O  
ATOM    125  CB  LYS B  15      -4.726 -13.578   5.647  1.00 96.09           C  
ATOM    126  CG  LYS B  15      -5.765 -13.017   6.607  1.00 96.09           C  
ATOM    127  CD  LYS B  15      -5.384 -13.279   8.059  1.00 96.09           C  
ATOM    128  CE  LYS B  15      -6.336 -12.582   9.022  1.00 96.09           C  
ATOM    129  NZ  LYS B  15      -5.946 -12.807  10.446  1.00 96.09           N1+
ATOM    130  N   LEU B  16      -3.853 -11.231   3.753  1.00 96.30           N  
ATOM    131  CA  LEU B  16      -3.742  -9.801   3.482  1.00 96.30           C  
ATOM    132  C   LEU B  16      -4.382  -9.450   2.143  1.00 96.30           C  
ATOM    133  O   LEU B  16      -5.010  -8.398   2.008  1.00 96.30           O  
ATOM    134  CB  LEU B  16      -2.274  -9.367   3.489  1.00 96.30           C  
ATOM    135  CG  LEU B  16      -1.567  -9.388   4.845  1.00 96.30           C  
ATOM    136  CD1 LEU B  16      -0.092  -9.037   4.680  1.00 96.30           C  
ATOM    137  CD2 LEU B  16      -2.245  -8.428   5.817  1.00 96.30           C  
ATOM    138  N   LYS B  17      -4.282 -10.351   1.174  1.00 96.90           N  
ATOM    139  CA  LYS B  17      -4.892 -10.143  -0.136  1.00 96.90           C  
ATOM    140  C   LYS B  17      -6.412 -10.056  -0.028  1.00 96.90           C  
ATOM    141  O   LYS B  17      -7.036  -9.201  -0.660  1.00 96.90           O  
ATOM    142  CB  LYS B  17      -4.499 -11.268  -1.095  1.00 96.90           C  
ATOM    143  CG  LYS B  17      -5.014 -11.079  -2.515  1.00 96.90           C  
ATOM    144  CD  LYS B  17      -4.545 -12.200  -3.433  1.00 96.90           C  
ATOM    145  CE  LYS B  17      -5.133 -12.062  -4.831  1.00 96.90           C  
ATOM    146  NZ  LYS B  17      -4.681 -13.163  -5.733  1.00 96.90           N1+
ATOM    147  N   LYS B  18      -7.006 -10.911   0.748  1.00 96.84           N  
ATOM    148  CA  LYS B  18      -8.454 -10.900   0.937  1.00 96.84           C  
ATOM    149  C   LYS B  18      -8.907  -9.622   1.637  1.00 96.84           C  
ATOM    150  O   LYS B  18      -9.942  -9.051   1.287  1.00 96.84           O  
ATOM    151  CB  LYS B  18      -8.900 -12.123   1.739  1.00 96.84           C  
ATOM    152  CG  LYS B  18      -8.847 -13.428   0.958  1.00 96.84           C  
ATOM    153  CD  LYS B  18      -9.379 -14.594   1.782  1.00 96.84           C  
ATOM    154  CE  LYS B  18      -9.264 -15.912   1.027  1.00 96.84           C  
ATOM    155  NZ  LYS B  18      -9.725 -17.066   1.854  1.00 96.84           N1+
ATOM    156  N   GLN B  19      -8.143  -9.184   2.633  1.00 96.75           N  
ATOM    157  CA  GLN B  19      -8.467  -7.967   3.369  1.00 96.75           C  
ATOM    158  C   GLN B  19      -8.440  -6.746   2.454  1.00 96.75           C  
ATOM    159  O   GLN B  19      -9.323  -5.889   2.529  1.00 96.75           O  
ATOM    160  CB  GLN B  19      -7.498  -7.771   4.536  1.00 96.75           C  
ATOM    161  CG  GLN B  19      -7.706  -8.752   5.681  1.00 96.75           C  
ATOM    162  CD  GLN B  19      -6.689  -8.581   6.793  1.00 96.75           C  
ATOM    163  NE2 GLN B  19      -7.075  -8.945   8.011  1.00 96.75           N  
ATOM    164  OE1 GLN B  19      -5.564  -8.127   6.560  1.00 96.75           O  
ATOM    165  N   VAL B  20      -7.415  -6.689   1.544  1.00 97.07           N  
ATOM    166  CA  VAL B  20      -7.291  -5.540   0.654  1.00 97.07           C  
ATOM    167  C   VAL B  20      -8.428  -5.551  -0.365  1.00 97.07           C  
ATOM    168  O   VAL B  20      -8.957  -4.496  -0.725  1.00 97.07           O  
ATOM    169  CB  VAL B  20      -5.926  -5.528  -0.071  1.00 97.07           C  
ATOM    170  CG1 VAL B  20      -5.932  -4.518  -1.216  1.00 97.07           C  
ATOM    171  CG2 VAL B  20      -4.802  -5.217   0.916  1.00 97.07           C  
ATOM    172  N   GLU B  21      -8.902  -6.699  -0.826  1.00 96.50           N  
ATOM    173  CA  GLU B  21     -10.013  -6.808  -1.767  1.00 96.50           C  
ATOM    174  C   GLU B  21     -11.319  -6.337  -1.135  1.00 96.50           C  
ATOM    175  O   GLU B  21     -12.126  -5.671  -1.787  1.00 96.50           O  
ATOM    176  CB  GLU B  21     -10.158  -8.249  -2.263  1.00 96.50           C  
ATOM    177  CG  GLU B  21      -9.064  -8.680  -3.228  1.00 96.50           C  
ATOM    178  CD  GLU B  21      -9.118 -10.160  -3.574  1.00 96.50           C  
ATOM    179  OE1 GLU B  21      -8.349 -10.605  -4.456  1.00 96.50           O  
ATOM    180  OE2 GLU B  21      -9.937 -10.879  -2.959  1.00 96.50           O1-
ATOM    181  N   ARG B  22     -11.457  -6.728   0.132  1.00 96.94           N  
ATOM    182  CA  ARG B  22     -12.630  -6.256   0.861  1.00 96.94           C  
ATOM    183  C   ARG B  22     -12.634  -4.735   0.967  1.00 96.94           C  
ATOM    184  O   ARG B  22     -13.660  -4.093   0.731  1.00 96.94           O  
ATOM    185  CB  ARG B  22     -12.683  -6.879   2.257  1.00 96.94           C  
ATOM    186  CG  ARG B  22     -13.892  -6.456   3.076  1.00 96.94           C  
ATOM    187  CD  ARG B  22     -13.764  -6.882   4.532  1.00 96.94           C  
ATOM    188  NE  ARG B  22     -12.670  -6.186   5.203  1.00 96.94           N  
ATOM    189  CZ  ARG B  22     -12.244  -6.454   6.434  1.00 96.94           C  
ATOM    190  NH1 ARG B  22     -12.814  -7.412   7.156  1.00 96.94           N1+
ATOM    191  NH2 ARG B  22     -11.240  -5.759   6.948  1.00 96.94           N  
ATOM    192  N   LEU B  23     -11.459  -4.126   1.349  1.00 96.69           N  
ATOM    193  CA  LEU B  23     -11.348  -2.680   1.505  1.00 96.69           C  
ATOM    194  C   LEU B  23     -11.548  -1.972   0.170  1.00 96.69           C  
ATOM    195  O   LEU B  23     -12.108  -0.874   0.122  1.00 96.69           O  
ATOM    196  CB  LEU B  23      -9.985  -2.307   2.095  1.00 96.69           C  
ATOM    197  CG  LEU B  23      -9.752  -2.690   3.557  1.00 96.69           C  
ATOM    198  CD1 LEU B  23      -8.306  -2.410   3.954  1.00 96.69           C  
ATOM    199  CD2 LEU B  23     -10.717  -1.938   4.468  1.00 96.69           C  
ATOM    200  N   GLU B  24     -11.178  -2.595  -0.938  1.00 97.50           N  
ATOM    201  CA  GLU B  24     -11.383  -2.039  -2.272  1.00 97.50           C  
ATOM    202  C   GLU B  24     -12.869  -1.924  -2.599  1.00 97.50           C  
ATOM    203  O   GLU B  24     -13.312  -0.912  -3.147  1.00 97.50           O  
ATOM    204  CB  GLU B  24     -10.676  -2.896  -3.326  1.00 97.50           C  
ATOM    205  CG  GLU B  24     -10.741  -2.318  -4.732  1.00 97.50           C  
ATOM    206  CD  GLU B  24      -9.934  -3.114  -5.746  1.00 97.50           C  
ATOM    207  OE1 GLU B  24      -9.478  -2.527  -6.753  1.00 97.50           O  
ATOM    208  OE2 GLU B  24      -9.758  -4.334  -5.531  1.00 97.50           O1-
ATOM    209  N   LYS B  25     -13.598  -2.917  -2.223  1.00 96.59           N  
ATOM    210  CA  LYS B  25     -15.040  -2.897  -2.453  1.00 96.59           C  
ATOM    211  C   LYS B  25     -15.714  -1.810  -1.620  1.00 96.59           C  
ATOM    212  O   LYS B  25     -16.569  -1.078  -2.121  1.00 96.59           O  
ATOM    213  CB  LYS B  25     -15.654  -4.260  -2.132  1.00 96.59           C  
ATOM    214  CG  LYS B  25     -17.123  -4.381  -2.507  1.00 96.59           C  
ATOM    215  CD  LYS B  25     -17.673  -5.762  -2.176  1.00 96.59           C  
ATOM    216  CE  LYS B  25     -19.172  -5.844  -2.429  1.00 96.59           C  
ATOM    217  NZ  LYS B  25     -19.722  -7.187  -2.076  1.00 96.59           N1+
ATOM    218  N   GLU B  26     -15.340  -1.712  -0.330  1.00 96.52           N  
ATOM    219  CA  GLU B  26     -15.904  -0.697   0.556  1.00 96.52           C  
ATOM    220  C   GLU B  26     -15.590   0.709   0.054  1.00 96.52           C  
ATOM    221  O   GLU B  26     -16.441   1.599   0.113  1.00 96.52           O  
ATOM    222  CB  GLU B  26     -15.377  -0.876   1.982  1.00 96.52           C  
ATOM    223  CG  GLU B  26     -15.925  -2.107   2.690  1.00 96.52           C  
ATOM    224  CD  GLU B  26     -15.391  -2.273   4.104  1.00 96.52           C  
ATOM    225  OE1 GLU B  26     -15.155  -3.426   4.532  1.00 96.52           O  
ATOM    226  OE2 GLU B  26     -15.209  -1.243   4.790  1.00 96.52           O1-
ATOM    227  N   SER B  27     -14.324   0.944  -0.425  1.00 95.94           N  
ATOM    228  CA  SER B  27     -13.918   2.247  -0.942  1.00 95.94           C  
ATOM    229  C   SER B  27     -14.732   2.631  -2.174  1.00 95.94           C  
ATOM    230  O   SER B  27     -15.115   3.792  -2.334  1.00 95.94           O  
ATOM    231  CB  SER B  27     -12.428   2.248  -1.285  1.00 95.94           C  
ATOM    232  OG  SER B  27     -12.026   3.514  -1.780  1.00 95.94           O  
ATOM    233  N   LYS B  28     -15.055   1.671  -3.052  1.00 95.73           N  
ATOM    234  CA  LYS B  28     -15.856   1.919  -4.248  1.00 95.73           C  
ATOM    235  C   LYS B  28     -17.283   2.313  -3.881  1.00 95.73           C  
ATOM    236  O   LYS B  28     -17.868   3.200  -4.506  1.00 95.73           O  
ATOM    237  CB  LYS B  28     -15.868   0.685  -5.151  1.00 95.73           C  
ATOM    238  CG  LYS B  28     -14.596   0.500  -5.965  1.00 95.73           C  
ATOM    239  CD  LYS B  28     -14.678  -0.730  -6.860  1.00 95.73           C  
ATOM    240  CE  LYS B  28     -13.375  -0.962  -7.613  1.00 95.73           C  
ATOM    241  NZ  LYS B  28     -13.421  -2.213  -8.427  1.00 95.73           N1+
ATOM    242  N   GLU B  29     -17.840   1.646  -2.859  1.00 95.70           N  
ATOM    243  CA  GLU B  29     -19.186   1.974  -2.397  1.00 95.70           C  
ATOM    244  C   GLU B  29     -19.244   3.388  -1.826  1.00 95.70           C  
ATOM    245  O   GLU B  29     -20.204   4.122  -2.071  1.00 95.70           O  
ATOM    246  CB  GLU B  29     -19.656   0.963  -1.348  1.00 95.70           C  
ATOM    247  CG  GLU B  29     -21.101   1.156  -0.912  1.00 95.70           C  
ATOM    248  CD  GLU B  29     -21.567   0.118   0.097  1.00 95.70           C  
ATOM    249  OE1 GLU B  29     -22.719   0.214   0.578  1.00 95.70           O  
ATOM    250  OE2 GLU B  29     -20.774  -0.798   0.409  1.00 95.70           O1-
ATOM    251  N   LEU B  30     -18.144   3.821  -1.093  1.00 95.05           N  
ATOM    252  CA  LEU B  30     -18.084   5.159  -0.516  1.00 95.05           C  
ATOM    253  C   LEU B  30     -18.001   6.220  -1.609  1.00 95.05           C  
ATOM    254  O   LEU B  30     -18.595   7.293  -1.485  1.00 95.05           O  
ATOM    255  CB  LEU B  30     -16.883   5.285   0.425  1.00 95.05           C  
ATOM    256  CG  LEU B  30     -17.034   4.646   1.807  1.00 95.05           C  
ATOM    257  CD1 LEU B  30     -15.712   4.702   2.564  1.00 95.05           C  
ATOM    258  CD2 LEU B  30     -18.139   5.338   2.597  1.00 95.05           C  
ATOM    259  N   GLU B  31     -17.341   5.853  -2.701  1.00 95.77           N  
ATOM    260  CA  GLU B  31     -17.244   6.768  -3.835  1.00 95.77           C  
ATOM    261  C   GLU B  31     -18.615   7.029  -4.452  1.00 95.77           C  
ATOM    262  O   GLU B  31     -18.938   8.166  -4.801  1.00 95.77           O  
ATOM    263  CB  GLU B  31     -16.288   6.212  -4.893  1.00 95.77           C  
ATOM    264  CG  GLU B  31     -16.016   7.173  -6.042  1.00 95.77           C  
ATOM    265  CD  GLU B  31     -14.968   6.661  -7.017  1.00 95.77           C  
ATOM    266  OE1 GLU B  31     -14.402   7.475  -7.781  1.00 95.77           O  
ATOM    267  OE2 GLU B  31     -14.712   5.436  -7.018  1.00 95.77           O1-
ATOM    268  N   LYS B  32     -19.400   5.998  -4.497  1.00 94.60           N  
ATOM    269  CA  LYS B  32     -20.749   6.138  -5.038  1.00 94.60           C  
ATOM    270  C   LYS B  32     -21.624   6.986  -4.120  1.00 94.60           C  
ATOM    271  O   LYS B  32     -22.385   7.835  -4.589  1.00 94.60           O  
ATOM    272  CB  LYS B  32     -21.387   4.764  -5.249  1.00 94.60           C  
ATOM    273  CG  LYS B  32     -20.809   3.986  -6.422  1.00 94.60           C  
ATOM    274  CD  LYS B  32     -21.511   2.647  -6.604  1.00 94.60           C  
ATOM    275  CE  LYS B  32     -20.862   1.820  -7.707  1.00 94.60           C  
ATOM    276  NZ  LYS B  32     -21.480   0.465  -7.820  1.00 94.60           N1+
ATOM    277  N   ARG B  33     -21.463   6.731  -2.875  1.00 94.87           N  
ATOM    278  CA  ARG B  33     -22.236   7.477  -1.887  1.00 94.87           C  
ATOM    279  C   ARG B  33     -21.846   8.951  -1.886  1.00 94.87           C  
ATOM    280  O   ARG B  33     -22.700   9.824  -1.718  1.00 94.87           O  
ATOM    281  CB  ARG B  33     -22.042   6.882  -0.491  1.00 94.87           C  
ATOM    282  CG  ARG B  33     -22.772   5.567  -0.274  1.00 94.87           C  
ATOM    283  CD  ARG B  33     -22.387   4.919   1.048  1.00 94.87           C  
ATOM    284  NE  ARG B  33     -22.731   5.768   2.185  1.00 94.87           N  
ATOM    285  CZ  ARG B  33     -22.356   5.541   3.441  1.00 94.87           C  
ATOM    286  NH1 ARG B  33     -21.614   4.483   3.747  1.00 94.87           N1+
ATOM    287  NH2 ARG B  33     -22.726   6.379   4.399  1.00 94.87           N  
ATOM    288  N   LEU B  34     -20.602   9.293  -2.068  1.00 92.43           N  
ATOM    289  CA  LEU B  34     -20.111  10.667  -2.082  1.00 92.43           C  
ATOM    290  C   LEU B  34     -20.695  11.441  -3.260  1.00 92.43           C  
ATOM    291  O   LEU B  34     -20.977  12.636  -3.144  1.00 92.43           O  
ATOM    292  CB  LEU B  34     -18.582  10.689  -2.150  1.00 92.43           C  
ATOM    293  CG  LEU B  34     -17.921  12.068  -2.119  1.00 92.43           C  
ATOM    294  CD1 LEU B  34     -18.248  12.783  -0.812  1.00 92.43           C  
ATOM    295  CD2 LEU B  34     -16.413  11.943  -2.304  1.00 92.43           C  
ATOM    296  N   GLU B  35     -20.910  10.712  -4.347  1.00 92.40           N  
ATOM    297  CA  GLU B  35     -21.483  11.345  -5.532  1.00 92.40           C  
ATOM    298  C   GLU B  35     -22.921  11.787  -5.280  1.00 92.40           C  
ATOM    299  O   GLU B  35     -23.360  12.816  -5.799  1.00 92.40           O  
ATOM    300  CB  GLU B  35     -21.427  10.393  -6.730  1.00 92.40           C  
ATOM    301  CG  GLU B  35     -20.030  10.209  -7.305  1.00 92.40           C  
ATOM    302  CD  GLU B  35     -19.982   9.221  -8.459  1.00 92.40           C  
ATOM    303  OE1 GLU B  35     -18.891   9.019  -9.039  1.00 92.40           O  
ATOM    304  OE2 GLU B  35     -21.043   8.644  -8.785  1.00 92.40           O1-
ATOM    305  N   LYS B  36     -23.595  11.033  -4.384  1.00 92.09           N  
ATOM    306  CA  LYS B  36     -25.006  11.309  -4.126  1.00 92.09           C  
ATOM    307  C   LYS B  36     -25.170  12.356  -3.028  1.00 92.09           C  
ATOM    308  O   LYS B  36     -25.939  13.307  -3.181  1.00 92.09           O  
ATOM    309  CB  LYS B  36     -25.742  10.025  -3.740  1.00 92.09           C  
ATOM    310  CG  LYS B  36     -25.887   9.028  -4.880  1.00 92.09           C  
ATOM    311  CD  LYS B  36     -26.689   7.804  -4.453  1.00 92.09           C  
ATOM    312  CE  LYS B  36     -26.790   6.782  -5.577  1.00 92.09           C  
ATOM    313  NZ  LYS B  36     -27.527   5.556  -5.146  1.00 92.09           N1+
ATOM    314  N   SER B  37     -24.426  12.182  -1.945  1.00 85.53           N  
ATOM    315  CA  SER B  37     -24.529  13.108  -0.821  1.00 85.53           C  
ATOM    316  C   SER B  37     -23.251  13.111   0.011  1.00 85.53           C  
ATOM    317  O   SER B  37     -22.905  12.103   0.630  1.00 85.53           O  
ATOM    318  CB  SER B  37     -25.723  12.746   0.064  1.00 85.53           C  
ATOM    319  OG  SER B  37     -25.858  13.672   1.128  1.00 85.53           O  
ATOM    320  N   PRO B  38     -22.551  14.312  -0.051  1.00 84.10           N  
ATOM    321  CA  PRO B  38     -21.395  14.400   0.845  1.00 84.10           C  
ATOM    322  C   PRO B  38     -21.794  14.510   2.314  1.00 84.10           C  
ATOM    323  O   PRO B  38     -22.766  15.193   2.645  1.00 84.10           O  
ATOM    324  CB  PRO B  38     -20.682  15.671   0.376  1.00 84.10           C  
ATOM    325  CG  PRO B  38     -21.720  16.434  -0.382  1.00 84.10           C  
ATOM    326  CD  PRO B  38     -22.812  15.484  -0.782  1.00 84.10           C  
ATOM    327  N   SER B  39     -21.518  13.530   3.077  1.00 83.90           N  
ATOM    328  CA  SER B  39     -21.794  13.608   4.508  1.00 83.90           C  
ATOM    329  C   SER B  39     -20.528  13.390   5.329  1.00 83.90           C  
ATOM    330  O   SER B  39     -19.547  12.832   4.831  1.00 83.90           O  
ATOM    331  CB  SER B  39     -22.853  12.579   4.906  1.00 83.90           C  
ATOM    332  OG  SER B  39     -22.309  11.270   4.902  1.00 83.90           O  
ATOM    333  N   GLU B  40     -20.473  14.051   6.399  1.00 86.97           N  
ATOM    334  CA  GLU B  40     -19.391  13.874   7.363  1.00 86.97           C  
ATOM    335  C   GLU B  40     -19.142  12.396   7.649  1.00 86.97           C  
ATOM    336  O   GLU B  40     -18.000  11.984   7.863  1.00 86.97           O  
ATOM    337  CB  GLU B  40     -19.705  14.615   8.666  1.00 86.97           C  
ATOM    338  CG  GLU B  40     -18.490  14.838   9.555  1.00 86.97           C  
ATOM    339  CD  GLU B  40     -18.803  15.640  10.808  1.00 86.97           C  
ATOM    340  OE1 GLU B  40     -17.923  15.755  11.691  1.00 86.97           O  
ATOM    341  OE2 GLU B  40     -19.937  16.158  10.908  1.00 86.97           O1-
ATOM    342  N   GLU B  41     -20.171  11.615   7.565  1.00 90.62           N  
ATOM    343  CA  GLU B  41     -20.057  10.181   7.815  1.00 90.62           C  
ATOM    344  C   GLU B  41     -19.120   9.518   6.809  1.00 90.62           C  
ATOM    345  O   GLU B  41     -18.359   8.615   7.164  1.00 90.62           O  
ATOM    346  CB  GLU B  41     -21.435   9.516   7.769  1.00 90.62           C  
ATOM    347  CG  GLU B  41     -21.435   8.067   8.234  1.00 90.62           C  
ATOM    348  CD  GLU B  41     -22.820   7.441   8.249  1.00 90.62           C  
ATOM    349  OE1 GLU B  41     -22.938   6.235   8.562  1.00 90.62           O  
ATOM    350  OE2 GLU B  41     -23.796   8.163   7.944  1.00 90.62           O1-
ATOM    351  N   ILE B  42     -19.066  10.074   5.633  1.00 92.41           N  
ATOM    352  CA  ILE B  42     -18.225   9.526   4.576  1.00 92.41           C  
ATOM    353  C   ILE B  42     -16.753   9.731   4.928  1.00 92.41           C  
ATOM    354  O   ILE B  42     -15.934   8.826   4.752  1.00 92.41           O  
ATOM    355  CB  ILE B  42     -18.543  10.171   3.208  1.00 92.41           C  
ATOM    356  CG1 ILE B  42     -19.937   9.747   2.730  1.00 92.41           C  
ATOM    357  CG2 ILE B  42     -17.474   9.802   2.175  1.00 92.41           C  
ATOM    358  CD1 ILE B  42     -20.394  10.447   1.457  1.00 92.41           C  
ATOM    359  N   ALA B  43     -16.438  10.896   5.474  1.00 92.46           N  
ATOM    360  CA  ALA B  43     -15.064  11.194   5.871  1.00 92.46           C  
ATOM    361  C   ALA B  43     -14.573  10.206   6.926  1.00 92.46           C  
ATOM    362  O   ALA B  43     -13.445   9.713   6.846  1.00 92.46           O  
ATOM    363  CB  ALA B  43     -14.960  12.624   6.396  1.00 92.46           C  
ATOM    364  N   LYS B  44     -15.433   9.890   7.885  1.00 93.01           N  
ATOM    365  CA  LYS B  44     -15.079   8.960   8.953  1.00 93.01           C  
ATOM    366  C   LYS B  44     -14.791   7.568   8.397  1.00 93.01           C  
ATOM    367  O   LYS B  44     -13.841   6.908   8.823  1.00 93.01           O  
ATOM    368  CB  LYS B  44     -16.196   8.887   9.995  1.00 93.01           C  
ATOM    369  CG  LYS B  44     -16.266  10.098  10.913  1.00 93.01           C  
ATOM    370  CD  LYS B  44     -17.365   9.946  11.957  1.00 93.01           C  
ATOM    371  CE  LYS B  44     -17.520  11.208  12.795  1.00 93.01           C  
ATOM    372  NZ  LYS B  44     -18.658  11.098  13.757  1.00 93.01           N1+
ATOM    373  N   GLU B  45     -15.635   7.160   7.536  1.00 93.88           N  
ATOM    374  CA  GLU B  45     -15.452   5.835   6.953  1.00 93.88           C  
ATOM    375  C   GLU B  45     -14.190   5.778   6.097  1.00 93.88           C  
ATOM    376  O   GLU B  45     -13.469   4.778   6.110  1.00 93.88           O  
ATOM    377  CB  GLU B  45     -16.673   5.442   6.116  1.00 93.88           C  
ATOM    378  CG  GLU B  45     -17.913   5.137   6.944  1.00 93.88           C  
ATOM    379  CD  GLU B  45     -17.730   3.956   7.885  1.00 93.88           C  
ATOM    380  OE1 GLU B  45     -18.008   4.098   9.097  1.00 93.88           O  
ATOM    381  OE2 GLU B  45     -17.305   2.881   7.405  1.00 93.88           O1-
ATOM    382  N   LEU B  46     -13.912   6.884   5.360  1.00 94.88           N  
ATOM    383  CA  LEU B  46     -12.690   6.945   4.566  1.00 94.88           C  
ATOM    384  C   LEU B  46     -11.457   6.858   5.459  1.00 94.88           C  
ATOM    385  O   LEU B  46     -10.491   6.167   5.125  1.00 94.88           O  
ATOM    386  CB  LEU B  46     -12.649   8.236   3.744  1.00 94.88           C  
ATOM    387  CG  LEU B  46     -13.552   8.283   2.510  1.00 94.88           C  
ATOM    388  CD1 LEU B  46     -13.583   9.693   1.930  1.00 94.88           C  
ATOM    389  CD2 LEU B  46     -13.080   7.279   1.463  1.00 94.88           C  
ATOM    390  N   LEU B  47     -11.489   7.541   6.571  1.00 94.08           N  
ATOM    391  CA  LEU B  47     -10.374   7.516   7.512  1.00 94.08           C  
ATOM    392  C   LEU B  47     -10.190   6.120   8.097  1.00 94.08           C  
ATOM    393  O   LEU B  47      -9.059   5.671   8.298  1.00 94.08           O  
ATOM    394  CB  LEU B  47     -10.599   8.529   8.637  1.00 94.08           C  
ATOM    395  CG  LEU B  47     -10.365   9.998   8.284  1.00 94.08           C  
ATOM    396  CD1 LEU B  47     -10.878  10.900   9.401  1.00 94.08           C  
ATOM    397  CD2 LEU B  47      -8.886  10.255   8.017  1.00 94.08           C  
ATOM    398  N   ARG B  48     -11.314   5.453   8.465  1.00 95.10           N  
ATOM    399  CA  ARG B  48     -11.237   4.085   8.967  1.00 95.10           C  
ATOM    400  C   ARG B  48     -10.558   3.168   7.956  1.00 95.10           C  
ATOM    401  O   ARG B  48      -9.693   2.368   8.319  1.00 95.10           O  
ATOM    402  CB  ARG B  48     -12.634   3.556   9.299  1.00 95.10           C  
ATOM    403  CG  ARG B  48     -12.634   2.172   9.930  1.00 95.10           C  
ATOM    404  CD  ARG B  48     -14.031   1.569   9.966  1.00 95.10           C  
ATOM    405  NE  ARG B  48     -14.537   1.301   8.623  1.00 95.10           N  
ATOM    406  CZ  ARG B  48     -14.156   0.280   7.859  1.00 95.10           C  
ATOM    407  NH1 ARG B  48     -13.254  -0.592   8.293  1.00 95.10           N1+
ATOM    408  NH2 ARG B  48     -14.681   0.131   6.652  1.00 95.10           N  
ATOM    409  N   ILE B  49     -10.943   3.258   6.598  1.00 95.94           N  
ATOM    410  CA  ILE B  49     -10.366   2.432   5.544  1.00 95.94           C  
ATOM    411  C   ILE B  49      -8.870   2.715   5.426  1.00 95.94           C  
ATOM    412  O   ILE B  49      -8.064   1.790   5.305  1.00 95.94           O  
ATOM    413  CB  ILE B  49     -11.066   2.676   4.188  1.00 95.94           C  
ATOM    414  CG1 ILE B  49     -12.498   2.130   4.220  1.00 95.94           C  
ATOM    415  CG2 ILE B  49     -10.265   2.045   3.045  1.00 95.94           C  
ATOM    416  CD1 ILE B  49     -13.306   2.436   2.966  1.00 95.94           C  
ATOM    417  N   THR B  50      -8.474   4.004   5.517  1.00 96.17           N  
ATOM    418  CA  THR B  50      -7.068   4.382   5.427  1.00 96.17           C  
ATOM    419  C   THR B  50      -6.267   3.760   6.568  1.00 96.17           C  
ATOM    420  O   THR B  50      -5.162   3.257   6.355  1.00 96.17           O  
ATOM    421  CB  THR B  50      -6.898   5.912   5.451  1.00 96.17           C  
ATOM    422  CG2 THR B  50      -5.424   6.302   5.410  1.00 96.17           C  
ATOM    423  OG1 THR B  50      -7.562   6.478   4.314  1.00 96.17           O  
ATOM    424  N   ALA B  51      -6.811   3.788   7.760  1.00 95.87           N  
ATOM    425  CA  ALA B  51      -6.140   3.196   8.915  1.00 95.87           C  
ATOM    426  C   ALA B  51      -5.907   1.702   8.708  1.00 95.87           C  
ATOM    427  O   ALA B  51      -4.840   1.181   9.042  1.00 95.87           O  
ATOM    428  CB  ALA B  51      -6.955   3.434  10.184  1.00 95.87           C  
ATOM    429  N   GLU B  52      -6.894   0.970   8.192  1.00 96.08           N  
ATOM    430  CA  GLU B  52      -6.753  -0.463   7.947  1.00 96.08           C  
ATOM    431  C   GLU B  52      -5.735  -0.737   6.844  1.00 96.08           C  
ATOM    432  O   GLU B  52      -4.975  -1.705   6.920  1.00 96.08           O  
ATOM    433  CB  GLU B  52      -8.105  -1.081   7.581  1.00 96.08           C  
ATOM    434  CG  GLU B  52      -9.076  -1.173   8.749  1.00 96.08           C  
ATOM    435  CD  GLU B  52     -10.375  -1.879   8.395  1.00 96.08           C  
ATOM    436  OE1 GLU B  52     -11.460  -1.287   8.591  1.00 96.08           O  
ATOM    437  OE2 GLU B  52     -10.307  -3.034   7.919  1.00 96.08           O1-
ATOM    438  N   LEU B  53      -5.688   0.139   5.791  1.00 96.57           N  
ATOM    439  CA  LEU B  53      -4.700  -0.014   4.728  1.00 96.57           C  
ATOM    440  C   LEU B  53      -3.285   0.155   5.273  1.00 96.57           C  
ATOM    441  O   LEU B  53      -2.369  -0.562   4.865  1.00 96.57           O  
ATOM    442  CB  LEU B  53      -4.954   1.000   3.610  1.00 96.57           C  
ATOM    443  CG  LEU B  53      -6.166   0.734   2.716  1.00 96.57           C  
ATOM    444  CD1 LEU B  53      -6.435   1.936   1.816  1.00 96.57           C  
ATOM    445  CD2 LEU B  53      -5.952  -0.526   1.885  1.00 96.57           C  
ATOM    446  N   VAL B  54      -3.124   1.111   6.189  1.00 96.34           N  
ATOM    447  CA  VAL B  54      -1.820   1.333   6.805  1.00 96.34           C  
ATOM    448  C   VAL B  54      -1.420   0.108   7.625  1.00 96.34           C  
ATOM    449  O   VAL B  54      -0.256  -0.299   7.617  1.00 96.34           O  
ATOM    450  CB  VAL B  54      -1.821   2.594   7.697  1.00 96.34           C  
ATOM    451  CG1 VAL B  54      -0.549   2.661   8.540  1.00 96.34           C  
ATOM    452  CG2 VAL B  54      -1.965   3.852   6.841  1.00 96.34           C  
ATOM    453  N   GLU B  55      -2.376  -0.553   8.334  1.00 96.52           N  
ATOM    454  CA  GLU B  55      -2.104  -1.777   9.083  1.00 96.52           C  
ATOM    455  C   GLU B  55      -1.656  -2.903   8.156  1.00 96.52           C  
ATOM    456  O   GLU B  55      -0.723  -3.643   8.475  1.00 96.52           O  
ATOM    457  CB  GLU B  55      -3.341  -2.208   9.875  1.00 96.52           C  
ATOM    458  CG  GLU B  55      -3.094  -3.387  10.806  1.00 96.52           C  
ATOM    459  CD  GLU B  55      -4.307  -3.750  11.649  1.00 96.52           C  
ATOM    460  OE1 GLU B  55      -4.207  -4.671  12.491  1.00 96.52           O  
ATOM    461  OE2 GLU B  55      -5.365  -3.108  11.465  1.00 96.52           O1-
ATOM    462  N   ILE B  56      -2.326  -3.060   7.029  1.00 96.56           N  
ATOM    463  CA  ILE B  56      -1.955  -4.069   6.043  1.00 96.56           C  
ATOM    464  C   ILE B  56      -0.539  -3.802   5.539  1.00 96.56           C  
ATOM    465  O   ILE B  56       0.259  -4.731   5.389  1.00 96.56           O  
ATOM    466  CB  ILE B  56      -2.949  -4.096   4.860  1.00 96.56           C  
ATOM    467  CG1 ILE B  56      -4.300  -4.662   5.311  1.00 96.56           C  
ATOM    468  CG2 ILE B  56      -2.377  -4.907   3.693  1.00 96.56           C  
ATOM    469  CD1 ILE B  56      -5.401  -4.542   4.266  1.00 96.56           C  
ATOM    470  N   SER B  57      -0.223  -2.530   5.304  1.00 96.25           N  
ATOM    471  CA  SER B  57       1.113  -2.157   4.849  1.00 96.25           C  
ATOM    472  C   SER B  57       2.176  -2.560   5.865  1.00 96.25           C  
ATOM    473  O   SER B  57       3.266  -2.997   5.490  1.00 96.25           O  
ATOM    474  CB  SER B  57       1.189  -0.651   4.590  1.00 96.25           C  
ATOM    475  OG  SER B  57       0.370  -0.288   3.492  1.00 96.25           O  
ATOM    476  N   GLU B  58       1.879  -2.405   7.200  1.00 96.34           N  
ATOM    477  CA  GLU B  58       2.800  -2.819   8.255  1.00 96.34           C  
ATOM    478  C   GLU B  58       3.064  -4.321   8.199  1.00 96.34           C  
ATOM    479  O   GLU B  58       4.206  -4.762   8.344  1.00 96.34           O  
ATOM    480  CB  GLU B  58       2.251  -2.433   9.631  1.00 96.34           C  
ATOM    481  CG  GLU B  58       2.277  -0.936   9.905  1.00 96.34           C  
ATOM    482  CD  GLU B  58       1.590  -0.553  11.206  1.00 96.34           C  
ATOM    483  OE1 GLU B  58       1.950   0.490  11.798  1.00 96.34           O  
ATOM    484  OE2 GLU B  58       0.685  -1.302  11.638  1.00 96.34           O1-
ATOM    485  N   GLU B  59       2.053  -5.108   8.022  1.00 95.75           N  
ATOM    486  CA  GLU B  59       2.182  -6.561   7.963  1.00 95.75           C  
ATOM    487  C   GLU B  59       2.957  -6.997   6.723  1.00 95.75           C  
ATOM    488  O   GLU B  59       3.750  -7.939   6.779  1.00 95.75           O  
ATOM    489  CB  GLU B  59       0.803  -7.225   7.981  1.00 95.75           C  
ATOM    490  CG  GLU B  59       0.065  -7.073   9.303  1.00 95.75           C  
ATOM    491  CD  GLU B  59      -1.265  -7.810   9.337  1.00 95.75           C  
ATOM    492  OE1 GLU B  59      -2.191  -7.359  10.049  1.00 95.75           O  
ATOM    493  OE2 GLU B  59      -1.381  -8.847   8.646  1.00 95.75           O1-
ATOM    494  N   LEU B  60       2.761  -6.232   5.547  1.00 95.84           N  
ATOM    495  CA  LEU B  60       3.501  -6.533   4.327  1.00 95.84           C  
ATOM    496  C   LEU B  60       4.990  -6.265   4.513  1.00 95.84           C  
ATOM    497  O   LEU B  60       5.828  -7.046   4.056  1.00 95.84           O  
ATOM    498  CB  LEU B  60       2.964  -5.705   3.156  1.00 95.84           C  
ATOM    499  CG  LEU B  60       1.678  -6.211   2.501  1.00 95.84           C  
ATOM    500  CD1 LEU B  60       1.139  -5.175   1.520  1.00 95.84           C  
ATOM    501  CD2 LEU B  60       1.923  -7.543   1.799  1.00 95.84           C  
ATOM    502  N   ALA B  61       5.300  -5.157   5.184  1.00 95.38           N  
ATOM    503  CA  ALA B  61       6.698  -4.828   5.453  1.00 95.38           C  
ATOM    504  C   ALA B  61       7.357  -5.900   6.315  1.00 95.38           C  
ATOM    505  O   ALA B  61       8.500  -6.290   6.065  1.00 95.38           O  
ATOM    506  CB  ALA B  61       6.802  -3.464   6.133  1.00 95.38           C  
ATOM    507  N   GLU B  62       6.646  -6.454   7.387  1.00 94.83           N  
ATOM    508  CA  GLU B  62       7.173  -7.512   8.244  1.00 94.83           C  
ATOM    509  C   GLU B  62       7.384  -8.803   7.459  1.00 94.83           C  
ATOM    510  O   GLU B  62       8.396  -9.485   7.636  1.00 94.83           O  
ATOM    511  CB  GLU B  62       6.234  -7.763   9.427  1.00 94.83           C  
ATOM    512  CG  GLU B  62       6.742  -8.815  10.402  1.00 94.83           C  
ATOM    513  CD  GLU B  62       8.060  -8.437  11.059  1.00 94.83           C  
ATOM    514  OE1 GLU B  62       8.803  -9.345  11.495  1.00 94.83           O  
ATOM    515  OE2 GLU B  62       8.352  -7.223  11.139  1.00 94.83           O1-
ATOM    516  N   ALA B  63       6.426  -9.115   6.581  1.00 94.54           N  
ATOM    517  CA  ALA B  63       6.551 -10.306   5.746  1.00 94.54           C  
ATOM    518  C   ALA B  63       7.760 -10.202   4.819  1.00 94.54           C  
ATOM    519  O   ALA B  63       8.481 -11.182   4.618  1.00 94.54           O  
ATOM    520  CB  ALA B  63       5.278 -10.521   4.931  1.00 94.54           C  
ATOM    521  N   THR B  64       7.981  -8.997   4.238  1.00 94.77           N  
ATOM    522  CA  THR B  64       9.125  -8.760   3.365  1.00 94.77           C  
ATOM    523  C   THR B  64      10.434  -8.966   4.120  1.00 94.77           C  
ATOM    524  O   THR B  64      11.353  -9.613   3.615  1.00 94.77           O  
ATOM    525  CB  THR B  64       9.089  -7.339   2.771  1.00 94.77           C  
ATOM    526  CG2 THR B  64      10.298  -7.087   1.876  1.00 94.77           C  
ATOM    527  OG1 THR B  64       7.894  -7.181   1.998  1.00 94.77           O  
ATOM    528  N   LYS B  65      10.494  -8.421   5.313  1.00 93.81           N  
ATOM    529  CA  LYS B  65      11.683  -8.583   6.146  1.00 93.81           C  
ATOM    530  C   LYS B  65      11.965 -10.057   6.420  1.00 93.81           C  
ATOM    531  O   LYS B  65      13.107 -10.508   6.302  1.00 93.81           O  
ATOM    532  CB  LYS B  65      11.521  -7.827   7.466  1.00 93.81           C  
ATOM    533  CG  LYS B  65      12.751  -7.874   8.361  1.00 93.81           C  
ATOM    534  CD  LYS B  65      12.508  -7.155   9.682  1.00 93.81           C  
ATOM    535  CE  LYS B  65      13.669  -7.352  10.648  1.00 93.81           C  
ATOM    536  NZ  LYS B  65      13.394  -6.732  11.978  1.00 93.81           N1+
ATOM    537  N   ARG B  66      10.987 -10.863   6.859  1.00 93.33           N  
ATOM    538  CA  ARG B  66      11.145 -12.280   7.169  1.00 93.33           C  
ATOM    539  C   ARG B  66      11.561 -13.069   5.932  1.00 93.33           C  
ATOM    540  O   ARG B  66      12.386 -13.981   6.020  1.00 93.33           O  
ATOM    541  CB  ARG B  66       9.847 -12.853   7.743  1.00 93.33           C  
ATOM    542  CG  ARG B  66       9.541 -12.386   9.158  1.00 93.33           C  
ATOM    543  CD  ARG B  66       8.186 -12.890   9.637  1.00 93.33           C  
ATOM    544  NE  ARG B  66       8.178 -14.341   9.801  1.00 93.33           N  
ATOM    545  CZ  ARG B  66       7.082 -15.081   9.947  1.00 93.33           C  
ATOM    546  NH1 ARG B  66       5.879 -14.517   9.952  1.00 93.33           N1+
ATOM    547  NH2 ARG B  66       7.189 -16.394  10.088  1.00 93.33           N  
ATOM    548  N   LEU B  67      10.932 -12.683   4.752  1.00 92.36           N  
ATOM    549  CA  LEU B  67      11.302 -13.338   3.502  1.00 92.36           C  
ATOM    550  C   LEU B  67      12.778 -13.116   3.188  1.00 92.36           C  
ATOM    551  O   LEU B  67      13.479 -14.047   2.786  1.00 92.36           O  
ATOM    552  CB  LEU B  67      10.439 -12.821   2.349  1.00 92.36           C  
ATOM    553  CG  LEU B  67      10.730 -13.410   0.967  1.00 92.36           C  
ATOM    554  CD1 LEU B  67      10.329 -14.880   0.923  1.00 92.36           C  
ATOM    555  CD2 LEU B  67      10.002 -12.619  -0.115  1.00 92.36           C  
ATOM    556  N   LEU B  68      13.239 -11.855   3.375  1.00 91.66           N  
ATOM    557  CA  LEU B  68      14.631 -11.526   3.087  1.00 91.66           C  
ATOM    558  C   LEU B  68      15.569 -12.230   4.061  1.00 91.66           C  
ATOM    559  O   LEU B  68      16.671 -12.637   3.684  1.00 91.66           O  
ATOM    560  CB  LEU B  68      14.848 -10.012   3.154  1.00 91.66           C  
ATOM    561  CG  LEU B  68      14.203  -9.184   2.041  1.00 91.66           C  
ATOM    562  CD1 LEU B  68      14.367  -7.695   2.325  1.00 91.66           C  
ATOM    563  CD2 LEU B  68      14.806  -9.545   0.688  1.00 91.66           C  
ATOM    564  N   GLU B  69      15.135 -12.474   5.352  1.00 91.70           N  
ATOM    565  CA  GLU B  69      15.934 -13.178   6.350  1.00 91.70           C  
ATOM    566  C   GLU B  69      16.064 -14.660   6.009  1.00 91.70           C  
ATOM    567  O   GLU B  69      17.130 -15.252   6.187  1.00 91.70           O  
ATOM    568  CB  GLU B  69      15.323 -13.011   7.744  1.00 91.70           C  
ATOM    569  CG  GLU B  69      15.502 -11.618   8.330  1.00 91.70           C  
ATOM    570  CD  GLU B  69      14.736 -11.410   9.627  1.00 91.70           C  
ATOM    571  OE1 GLU B  69      14.916 -10.355  10.277  1.00 91.70           O  
ATOM    572  OE2 GLU B  69      13.949 -12.310   9.997  1.00 91.70           O1-
ATOM    573  N   ILE B  70      14.941 -15.221   5.487  1.00 89.35           N  
ATOM    574  CA  ILE B  70      14.924 -16.632   5.118  1.00 89.35           C  
ATOM    575  C   ILE B  70      15.822 -16.859   3.904  1.00 89.35           C  
ATOM    576  O   ILE B  70      16.545 -17.856   3.837  1.00 89.35           O  
ATOM    577  CB  ILE B  70      13.488 -17.121   4.822  1.00 89.35           C  
ATOM    578  CG1 ILE B  70      12.643 -17.101   6.100  1.00 89.35           C  
ATOM    579  CG2 ILE B  70      13.512 -18.521   4.202  1.00 89.35           C  
ATOM    580  CD1 ILE B  70      11.157 -17.333   5.864  1.00 89.35           C  
ATOM    581  N   ALA B  71      15.729 -15.952   2.831  1.00 87.46           N  
ATOM    582  CA  ALA B  71      16.494 -16.075   1.593  1.00 87.46           C  
ATOM    583  C   ALA B  71      17.988 -15.912   1.852  1.00 87.46           C  
ATOM    584  O   ALA B  71      18.816 -16.454   1.115  1.00 87.46           O  
ATOM    585  CB  ALA B  71      16.019 -15.045   0.570  1.00 87.46           C  
ATOM    586  N   GLY B  72      18.412 -15.154   2.901  1.00 83.18           N  
ATOM    587  CA  GLY B  72      19.820 -14.974   3.218  1.00 83.18           C  
ATOM    588  C   GLY B  72      20.393 -16.105   4.050  1.00 83.18           C  
ATOM    589  O   GLY B  72      21.568 -16.452   3.911  1.00 83.18           O  
ATOM    590  N   SER C   2      11.351 -14.650 -20.304  1.00 84.69           N  
ATOM    591  CA  SER C   2      10.571 -15.556 -19.466  1.00 84.69           C  
ATOM    592  C   SER C   2       9.298 -14.884 -18.963  1.00 84.69           C  
ATOM    593  O   SER C   2       9.185 -13.657 -18.990  1.00 84.69           O  
ATOM    594  CB  SER C   2      11.405 -16.040 -18.280  1.00 84.69           C  
ATOM    595  OG  SER C   2      11.590 -14.999 -17.336  1.00 84.69           O  
ATOM    596  N   GLU C   3       8.295 -15.466 -18.999  1.00 93.09           N  
ATOM    597  CA  GLU C   3       7.059 -15.039 -18.351  1.00 93.09           C  
ATOM    598  C   GLU C   3       7.348 -14.154 -17.141  1.00 93.09           C  
ATOM    599  O   GLU C   3       6.669 -13.148 -16.925  1.00 93.09           O  
ATOM    600  CB  GLU C   3       6.226 -16.251 -17.928  1.00 93.09           C  
ATOM    601  CG  GLU C   3       4.801 -15.906 -17.519  1.00 93.09           C  
ATOM    602  CD  GLU C   3       3.968 -17.126 -17.158  1.00 93.09           C  
ATOM    603  OE1 GLU C   3       2.800 -16.961 -16.741  1.00 93.09           O  
ATOM    604  OE2 GLU C   3       4.489 -18.256 -17.293  1.00 93.09           O1-
ATOM    605  N   LEU C   4       8.465 -14.476 -16.454  1.00 93.27           N  
ATOM    606  CA  LEU C   4       8.858 -13.706 -15.278  1.00 93.27           C  
ATOM    607  C   LEU C   4       9.371 -12.326 -15.678  1.00 93.27           C  
ATOM    608  O   LEU C   4       9.025 -11.324 -15.049  1.00 93.27           O  
ATOM    609  CB  LEU C   4       9.932 -14.452 -14.482  1.00 93.27           C  
ATOM    610  CG  LEU C   4      10.465 -13.745 -13.235  1.00 93.27           C  
ATOM    611  CD1 LEU C   4       9.333 -13.489 -12.246  1.00 93.27           C  
ATOM    612  CD2 LEU C   4      11.574 -14.567 -12.587  1.00 93.27           C  
ATOM    613  N   GLU C   5      10.087 -12.273 -16.766  1.00 93.17           N  
ATOM    614  CA  GLU C   5      10.635 -11.007 -17.244  1.00 93.17           C  
ATOM    615  C   GLU C   5       9.525 -10.055 -17.680  1.00 93.17           C  
ATOM    616  O   GLU C   5       9.581  -8.856 -17.396  1.00 93.17           O  
ATOM    617  CB  GLU C   5      11.608 -11.245 -18.402  1.00 93.17           C  
ATOM    618  CG  GLU C   5      12.974 -11.753 -17.963  1.00 93.17           C  
ATOM    619  CD  GLU C   5      13.904 -12.055 -19.127  1.00 93.17           C  
ATOM    620  OE1 GLU C   5      15.054 -12.488 -18.888  1.00 93.17           O  
ATOM    621  OE2 GLU C   5      13.479 -11.857 -20.287  1.00 93.17           O1-
ATOM    622  N   GLU C   6       8.574 -10.565 -18.366  1.00 94.03           N  
ATOM    623  CA  GLU C   6       7.447  -9.747 -18.803  1.00 94.03           C  
ATOM    624  C   GLU C   6       6.645  -9.230 -17.613  1.00 94.03           C  
ATOM    625  O   GLU C   6       6.206  -8.078 -17.606  1.00 94.03           O  
ATOM    626  CB  GLU C   6       6.539 -10.541 -19.745  1.00 94.03           C  
ATOM    627  CG  GLU C   6       7.132 -10.766 -21.128  1.00 94.03           C  
ATOM    628  CD  GLU C   6       6.215 -11.548 -22.054  1.00 94.03           C  
ATOM    629  OE1 GLU C   6       6.556 -11.715 -23.248  1.00 94.03           O  
ATOM    630  OE2 GLU C   6       5.146 -11.998 -21.584  1.00 94.03           O1-
ATOM    631  N   GLU C   7       6.479 -10.027 -16.630  1.00 94.12           N  
ATOM    632  CA  GLU C   7       5.759  -9.630 -15.423  1.00 94.12           C  
ATOM    633  C   GLU C   7       6.503  -8.528 -14.675  1.00 94.12           C  
ATOM    634  O   GLU C   7       5.888  -7.574 -14.193  1.00 94.12           O  
ATOM    635  CB  GLU C   7       5.543 -10.836 -14.505  1.00 94.12           C  
ATOM    636  CG  GLU C   7       4.503 -10.603 -13.419  1.00 94.12           C  
ATOM    637  CD  GLU C   7       3.990 -11.891 -12.794  1.00 94.12           C  
ATOM    638  OE1 GLU C   7       3.110 -11.825 -11.906  1.00 94.12           O  
ATOM    639  OE2 GLU C   7       4.472 -12.973 -13.195  1.00 94.12           O1-
ATOM    640  N   ILE C   8       7.787  -8.655 -14.649  1.00 93.03           N  
ATOM    641  CA  ILE C   8       8.614  -7.670 -13.961  1.00 93.03           C  
ATOM    642  C   ILE C   8       8.557  -6.338 -14.705  1.00 93.03           C  
ATOM    643  O   ILE C   8       8.454  -5.277 -14.085  1.00 93.03           O  
ATOM    644  CB  ILE C   8      10.077  -8.150 -13.833  1.00 93.03           C  
ATOM    645  CG1 ILE C   8      10.177  -9.291 -12.815  1.00 93.03           C  
ATOM    646  CG2 ILE C   8      10.995  -6.987 -13.444  1.00 93.03           C  
ATOM    647  CD1 ILE C   8      11.572  -9.888 -12.688  1.00 93.03           C  
ATOM    648  N   LYS C   9       8.623  -6.374 -16.051  1.00 94.32           N  
ATOM    649  CA  LYS C   9       8.511  -5.161 -16.856  1.00 94.32           C  
ATOM    650  C   LYS C   9       7.164  -4.478 -16.639  1.00 94.32           C  
ATOM    651  O   LYS C   9       7.095  -3.254 -16.515  1.00 94.32           O  
ATOM    652  CB  LYS C   9       8.703  -5.482 -18.340  1.00 94.32           C  
ATOM    653  CG  LYS C   9       8.875  -4.254 -19.221  1.00 94.32           C  
ATOM    654  CD  LYS C   9       9.113  -4.639 -20.676  1.00 94.32           C  
ATOM    655  CE  LYS C   9       9.160  -3.413 -21.579  1.00 94.32           C  
ATOM    656  NZ  LYS C   9       9.380  -3.787 -23.008  1.00 94.32           N1+
ATOM    657  N   ARG C  10       6.112  -5.262 -16.615  1.00 94.14           N  
ATOM    658  CA  ARG C  10       4.778  -4.725 -16.365  1.00 94.14           C  
ATOM    659  C   ARG C  10       4.708  -4.044 -15.003  1.00 94.14           C  
ATOM    660  O   ARG C  10       4.170  -2.941 -14.881  1.00 94.14           O  
ATOM    661  CB  ARG C  10       3.727  -5.834 -16.451  1.00 94.14           C  
ATOM    662  CG  ARG C  10       2.300  -5.348 -16.252  1.00 94.14           C  
ATOM    663  CD  ARG C  10       1.333  -6.505 -16.048  1.00 94.14           C  
ATOM    664  NE  ARG C  10       1.628  -7.245 -14.823  1.00 94.14           N  
ATOM    665  CZ  ARG C  10       0.782  -7.397 -13.808  1.00 94.14           C  
ATOM    666  NH1 ARG C  10      -0.433  -6.863 -13.851  1.00 94.14           N1+
ATOM    667  NH2 ARG C  10       1.154  -8.090 -12.741  1.00 94.14           N  
ATOM    668  N   ILE C  11       5.276  -4.629 -13.919  1.00 94.47           N  
ATOM    669  CA  ILE C  11       5.243  -4.114 -12.554  1.00 94.47           C  
ATOM    670  C   ILE C  11       6.028  -2.806 -12.478  1.00 94.47           C  
ATOM    671  O   ILE C  11       5.594  -1.851 -11.829  1.00 94.47           O  
ATOM    672  CB  ILE C  11       5.812  -5.140 -11.549  1.00 94.47           C  
ATOM    673  CG1 ILE C  11       4.834  -6.306 -11.365  1.00 94.47           C  
ATOM    674  CG2 ILE C  11       6.121  -4.468 -10.208  1.00 94.47           C  
ATOM    675  CD1 ILE C  11       5.381  -7.445 -10.515  1.00 94.47           C  
ATOM    676  N   ARG C  12       7.121  -2.757 -13.235  1.00 94.55           N  
ATOM    677  CA  ARG C  12       7.916  -1.533 -13.246  1.00 94.55           C  
ATOM    678  C   ARG C  12       7.123  -0.370 -13.833  1.00 94.55           C  
ATOM    679  O   ARG C  12       7.191   0.752 -13.328  1.00 94.55           O  
ATOM    680  CB  ARG C  12       9.208  -1.739 -14.039  1.00 94.55           C  
ATOM    681  CG  ARG C  12      10.293  -2.475 -13.269  1.00 94.55           C  
ATOM    682  CD  ARG C  12      11.584  -2.575 -14.069  1.00 94.55           C  
ATOM    683  NE  ARG C  12      12.659  -3.175 -13.284  1.00 94.55           N  
ATOM    684  CZ  ARG C  12      13.758  -3.721 -13.797  1.00 94.55           C  
ATOM    685  NH1 ARG C  12      13.950  -3.753 -15.111  1.00 94.55           N1+
ATOM    686  NH2 ARG C  12      14.674  -4.238 -12.991  1.00 94.55           N  
ATOM    687  N   LYS C  13       6.453  -0.651 -14.874  1.00 95.49           N  
ATOM    688  CA  LYS C  13       5.617   0.379 -15.484  1.00 95.49           C  
ATOM    689  C   LYS C  13       4.519   0.834 -14.528  1.00 95.49           C  
ATOM    690  O   LYS C  13       4.245   2.031 -14.413  1.00 95.49           O  
ATOM    691  CB  LYS C  13       5.000  -0.132 -16.787  1.00 95.49           C  
ATOM    692  CG  LYS C  13       4.252   0.932 -17.576  1.00 95.49           C  
ATOM    693  CD  LYS C  13       3.688   0.371 -18.875  1.00 95.49           C  
ATOM    694  CE  LYS C  13       2.852   1.406 -19.617  1.00 95.49           C  
ATOM    695  NZ  LYS C  13       2.257   0.845 -20.867  1.00 95.49           N1+
ATOM    696  N   GLU C  14       3.867  -0.064 -13.856  1.00 95.71           N  
ATOM    697  CA  GLU C  14       2.803   0.245 -12.905  1.00 95.71           C  
ATOM    698  C   GLU C  14       3.332   1.071 -11.736  1.00 95.71           C  
ATOM    699  O   GLU C  14       2.647   1.971 -11.245  1.00 95.71           O  
ATOM    700  CB  GLU C  14       2.153  -1.041 -12.389  1.00 95.71           C  
ATOM    701  CG  GLU C  14       1.287  -1.749 -13.421  1.00 95.71           C  
ATOM    702  CD  GLU C  14       0.649  -3.025 -12.895  1.00 95.71           C  
ATOM    703  OE1 GLU C  14       0.121  -3.819 -13.707  1.00 95.71           O  
ATOM    704  OE2 GLU C  14       0.676  -3.232 -11.661  1.00 95.71           O1-
ATOM    705  N   ILE C  15       4.558   0.792 -11.288  1.00 94.84           N  
ATOM    706  CA  ILE C  15       5.183   1.535 -10.199  1.00 94.84           C  
ATOM    707  C   ILE C  15       5.404   2.985 -10.623  1.00 94.84           C  
ATOM    708  O   ILE C  15       5.142   3.911  -9.852  1.00 94.84           O  
ATOM    709  CB  ILE C  15       6.521   0.891  -9.770  1.00 94.84           C  
ATOM    710  CG1 ILE C  15       6.268  -0.443  -9.059  1.00 94.84           C  
ATOM    711  CG2 ILE C  15       7.317   1.846  -8.876  1.00 94.84           C  
ATOM    712  CD1 ILE C  15       7.534  -1.236  -8.763  1.00 94.84           C  
ATOM    713  N   GLU C  16       5.911   3.156 -11.860  1.00 95.24           N  
ATOM    714  CA  GLU C  16       6.159   4.503 -12.363  1.00 95.24           C  
ATOM    715  C   GLU C  16       4.862   5.301 -12.468  1.00 95.24           C  
ATOM    716  O   GLU C  16       4.822   6.480 -12.112  1.00 95.24           O  
ATOM    717  CB  GLU C  16       6.854   4.449 -13.727  1.00 95.24           C  
ATOM    718  CG  GLU C  16       7.263   5.813 -14.264  1.00 95.24           C  
ATOM    719  CD  GLU C  16       8.682   5.842 -14.809  1.00 95.24           C  
ATOM    720  OE1 GLU C  16       9.141   6.920 -15.248  1.00 95.24           O  
ATOM    721  OE2 GLU C  16       9.339   4.777 -14.797  1.00 95.24           O1-
ATOM    722  N   GLU C  17       3.788   4.701 -12.924  1.00 96.21           N  
ATOM    723  CA  GLU C  17       2.489   5.358 -13.032  1.00 96.21           C  
ATOM    724  C   GLU C  17       1.933   5.712 -11.655  1.00 96.21           C  
ATOM    725  O   GLU C  17       1.371   6.793 -11.466  1.00 96.21           O  
ATOM    726  CB  GLU C  17       1.497   4.469 -13.786  1.00 96.21           C  
ATOM    727  CG  GLU C  17       1.782   4.357 -15.277  1.00 96.21           C  
ATOM    728  CD  GLU C  17       0.893   3.346 -15.983  1.00 96.21           C  
ATOM    729  OE1 GLU C  17       0.992   3.213 -17.224  1.00 96.21           O  
ATOM    730  OE2 GLU C  17       0.091   2.681 -15.290  1.00 96.21           O1-
ATOM    731  N   SER C  18       2.094   4.775 -10.734  1.00 95.88           N  
ATOM    732  CA  SER C  18       1.643   5.011  -9.367  1.00 95.88           C  
ATOM    733  C   SER C  18       2.352   6.211  -8.750  1.00 95.88           C  
ATOM    734  O   SER C  18       1.726   7.028  -8.070  1.00 95.88           O  
ATOM    735  CB  SER C  18       1.877   3.771  -8.503  1.00 95.88           C  
ATOM    736  OG  SER C  18       1.339   3.953  -7.205  1.00 95.88           O  
ATOM    737  N   ARG C  19       3.697   6.342  -8.980  1.00 95.92           N  
ATOM    738  CA  ARG C  19       4.476   7.465  -8.469  1.00 95.92           C  
ATOM    739  C   ARG C  19       3.953   8.788  -9.017  1.00 95.92           C  
ATOM    740  O   ARG C  19       3.816   9.763  -8.275  1.00 95.92           O  
ATOM    741  CB  ARG C  19       5.955   7.300  -8.824  1.00 95.92           C  
ATOM    742  CG  ARG C  19       6.871   8.294  -8.127  1.00 95.92           C  
ATOM    743  CD  ARG C  19       8.329   8.079  -8.506  1.00 95.92           C  
ATOM    744  NE  ARG C  19       8.836   6.808  -7.997  1.00 95.92           N  
ATOM    745  CZ  ARG C  19      10.043   6.313  -8.260  1.00 95.92           C  
ATOM    746  NH1 ARG C  19      10.894   6.977  -9.034  1.00 95.92           N1+
ATOM    747  NH2 ARG C  19      10.402   5.146  -7.745  1.00 95.92           N  
ATOM    748  N   ARG C  20       3.645   8.809 -10.286  1.00 96.22           N  
ATOM    749  CA  ARG C  20       3.124  10.016 -10.920  1.00 96.22           C  
ATOM    750  C   ARG C  20       1.764  10.393 -10.343  1.00 96.22           C  
ATOM    751  O   ARG C  20       1.509  11.565 -10.055  1.00 96.22           O  
ATOM    752  CB  ARG C  20       3.016   9.824 -12.434  1.00 96.22           C  
ATOM    753  CG  ARG C  20       4.354   9.857 -13.156  1.00 96.22           C  
ATOM    754  CD  ARG C  20       4.180   9.806 -14.667  1.00 96.22           C  
ATOM    755  NE  ARG C  20       5.461   9.653 -15.352  1.00 96.22           N  
ATOM    756  CZ  ARG C  20       5.610   9.574 -16.671  1.00 96.22           C  
ATOM    757  NH1 ARG C  20       4.557   9.632 -17.478  1.00 96.22           N1+
ATOM    758  NH2 ARG C  20       6.822   9.436 -17.189  1.00 96.22           N  
ATOM    759  N   ARG C  21       0.844   9.443 -10.152  1.00 96.40           N  
ATOM    760  CA  ARG C  21      -0.510   9.684  -9.662  1.00 96.40           C  
ATOM    761  C   ARG C  21      -0.488  10.209  -8.230  1.00 96.40           C  
ATOM    762  O   ARG C  21      -1.249  11.114  -7.884  1.00 96.40           O  
ATOM    763  CB  ARG C  21      -1.344   8.403  -9.737  1.00 96.40           C  
ATOM    764  CG  ARG C  21      -1.722   7.997 -11.153  1.00 96.40           C  
ATOM    765  CD  ARG C  21      -2.538   6.712 -11.172  1.00 96.40           C  
ATOM    766  NE  ARG C  21      -3.820   6.877 -10.493  1.00 96.40           N  
ATOM    767  CZ  ARG C  21      -4.560   5.880 -10.016  1.00 96.40           C  
ATOM    768  NH1 ARG C  21      -4.157   4.620 -10.137  1.00 96.40           N1+
ATOM    769  NH2 ARG C  21      -5.711   6.143  -9.415  1.00 96.40           N  
ATOM    770  N   ILE C  22       0.414   9.634  -7.367  1.00 95.67           N  
ATOM    771  CA  ILE C  22       0.477  10.072  -5.977  1.00 95.67           C  
ATOM    772  C   ILE C  22       0.957  11.520  -5.912  1.00 95.67           C  
ATOM    773  O   ILE C  22       0.442  12.317  -5.124  1.00 95.67           O  
ATOM    774  CB  ILE C  22       1.404   9.163  -5.139  1.00 95.67           C  
ATOM    775  CG1 ILE C  22       0.666   7.885  -4.724  1.00 95.67           C  
ATOM    776  CG2 ILE C  22       1.933   9.913  -3.913  1.00 95.67           C  
ATOM    777  CD1 ILE C  22       1.507   6.927  -3.892  1.00 95.67           C  
ATOM    778  N   GLU C  23       1.895  11.922  -6.784  1.00 95.61           N  
ATOM    779  CA  GLU C  23       2.397  13.293  -6.806  1.00 95.61           C  
ATOM    780  C   GLU C  23       1.327  14.265  -7.294  1.00 95.61           C  
ATOM    781  O   GLU C  23       1.194  15.368  -6.760  1.00 95.61           O  
ATOM    782  CB  GLU C  23       3.643  13.394  -7.690  1.00 95.61           C  
ATOM    783  CG  GLU C  23       4.292  14.771  -7.683  1.00 95.61           C  
ATOM    784  CD  GLU C  23       4.672  15.247  -6.290  1.00 95.61           C  
ATOM    785  OE1 GLU C  23       4.742  16.478  -6.067  1.00 95.61           O  
ATOM    786  OE2 GLU C  23       4.903  14.384  -5.415  1.00 95.61           O1-
ATOM    787  N   GLU C  24       0.584  13.852  -8.292  1.00 95.78           N  
ATOM    788  CA  GLU C  24      -0.502  14.688  -8.796  1.00 95.78           C  
ATOM    789  C   GLU C  24      -1.565  14.915  -7.726  1.00 95.78           C  
ATOM    790  O   GLU C  24      -2.058  16.033  -7.561  1.00 95.78           O  
ATOM    791  CB  GLU C  24      -1.133  14.058 -10.040  1.00 95.78           C  
ATOM    792  CG  GLU C  24      -0.267  14.157 -11.287  1.00 95.78           C  
ATOM    793  CD  GLU C  24      -0.859  13.437 -12.488  1.00 95.78           C  
ATOM    794  OE1 GLU C  24      -0.258  13.490 -13.585  1.00 95.78           O  
ATOM    795  OE2 GLU C  24      -1.934  12.815 -12.331  1.00 95.78           O1-
ATOM    796  N   LEU C  25      -1.898  13.878  -6.976  1.00 95.41           N  
ATOM    797  CA  LEU C  25      -2.904  13.981  -5.924  1.00 95.41           C  
ATOM    798  C   LEU C  25      -2.417  14.880  -4.793  1.00 95.41           C  
ATOM    799  O   LEU C  25      -3.199  15.644  -4.221  1.00 95.41           O  
ATOM    800  CB  LEU C  25      -3.249  12.594  -5.376  1.00 95.41           C  
ATOM    801  CG  LEU C  25      -4.119  11.709  -6.270  1.00 95.41           C  
ATOM    802  CD1 LEU C  25      -4.124  10.274  -5.752  1.00 95.41           C  
ATOM    803  CD2 LEU C  25      -5.539  12.259  -6.348  1.00 95.41           C  
ATOM    804  N   ARG C  26      -1.139  14.773  -4.482  1.00 96.07           N  
ATOM    805  CA  ARG C  26      -0.561  15.647  -3.465  1.00 96.07           C  
ATOM    806  C   ARG C  26      -0.713  17.114  -3.853  1.00 96.07           C  
ATOM    807  O   ARG C  26      -1.071  17.948  -3.019  1.00 96.07           O  
ATOM    808  CB  ARG C  26       0.916  15.313  -3.246  1.00 96.07           C  
ATOM    809  CG  ARG C  26       1.565  16.100  -2.119  1.00 96.07           C  
ATOM    810  CD  ARG C  26       3.052  15.797  -2.002  1.00 96.07           C  
ATOM    811  NE  ARG C  26       3.722  16.727  -1.098  1.00 96.07           N  
ATOM    812  CZ  ARG C  26       4.979  16.605  -0.680  1.00 96.07           C  
ATOM    813  NH1 ARG C  26       5.730  15.585  -1.080  1.00 96.07           N1+
ATOM    814  NH2 ARG C  26       5.489  17.509   0.143  1.00 96.07           N  
ATOM    815  N   LYS C  27      -0.460  17.467  -5.140  1.00 95.32           N  
ATOM    816  CA  LYS C  27      -0.582  18.837  -5.629  1.00 95.32           C  
ATOM    817  C   LYS C  27      -2.035  19.301  -5.609  1.00 95.32           C  
ATOM    818  O   LYS C  27      -2.327  20.430  -5.209  1.00 95.32           O  
ATOM    819  CB  LYS C  27      -0.013  18.954  -7.044  1.00 95.32           C  
ATOM    820  CG  LYS C  27       1.504  18.858  -7.112  1.00 95.32           C  
ATOM    821  CD  LYS C  27       2.009  18.989  -8.543  1.00 95.32           C  
ATOM    822  CE  LYS C  27       3.516  18.789  -8.625  1.00 95.32           C  
ATOM    823  NZ  LYS C  27       4.002  18.812 -10.037  1.00 95.32           N1+
ATOM    824  N   LYS C  28      -2.939  18.413  -5.999  1.00 95.01           N  
ATOM    825  CA  LYS C  28      -4.363  18.735  -5.998  1.00 95.01           C  
ATOM    826  C   LYS C  28      -4.866  19.000  -4.581  1.00 95.01           C  
ATOM    827  O   LYS C  28      -5.661  19.915  -4.360  1.00 95.01           O  
ATOM    828  CB  LYS C  28      -5.170  17.604  -6.638  1.00 95.01           C  
ATOM    829  CG  LYS C  28      -5.074  17.558  -8.155  1.00 95.01           C  
ATOM    830  CD  LYS C  28      -5.944  16.450  -8.737  1.00 95.01           C  
ATOM    831  CE  LYS C  28      -5.832  16.388 -10.254  1.00 95.01           C  
ATOM    832  NZ  LYS C  28      -6.640  15.269 -10.824  1.00 95.01           N1+
ATOM    833  N   ALA C  29      -4.387  18.141  -3.646  1.00 94.46           N  
ATOM    834  CA  ALA C  29      -4.802  18.299  -2.254  1.00 94.46           C  
ATOM    835  C   ALA C  29      -4.309  19.624  -1.681  1.00 94.46           C  
ATOM    836  O   ALA C  29      -5.029  20.291  -0.934  1.00 94.46           O  
ATOM    837  CB  ALA C  29      -4.289  17.134  -1.411  1.00 94.46           C  
ATOM    838  N   GLN C  30      -3.149  20.058  -2.026  1.00 93.01           N  
ATOM    839  CA  GLN C  30      -2.592  21.323  -1.558  1.00 93.01           C  
ATOM    840  C   GLN C  30      -3.410  22.506  -2.069  1.00 93.01           C  
ATOM    841  O   GLN C  30      -3.688  23.445  -1.320  1.00 93.01           O  
ATOM    842  CB  GLN C  30      -1.134  21.464  -1.997  1.00 93.01           C  
ATOM    843  CG  GLN C  30      -0.409  22.639  -1.354  1.00 93.01           C  
ATOM    844  CD  GLN C  30       1.062  22.693  -1.722  1.00 93.01           C  
ATOM    845  NE2 GLN C  30       1.776  23.665  -1.165  1.00 93.01           N  
ATOM    846  OE1 GLN C  30       1.552  21.868  -2.499  1.00 93.01           O  
ATOM    847  N   LYS C  31      -3.816  22.409  -3.323  1.00 92.83           N  
ATOM    848  CA  LYS C  31      -4.621  23.469  -3.924  1.00 92.83           C  
ATOM    849  C   LYS C  31      -6.024  23.500  -3.327  1.00 92.83           C  
ATOM    850  O   LYS C  31      -6.584  24.574  -3.099  1.00 92.83           O  
ATOM    851  CB  LYS C  31      -4.700  23.289  -5.441  1.00 92.83           C  
ATOM    852  CG  LYS C  31      -3.419  23.654  -6.176  1.00 92.83           C  
ATOM    853  CD  LYS C  31      -3.581  23.515  -7.684  1.00 92.83           C  
ATOM    854  CE  LYS C  31      -2.269  23.769  -8.414  1.00 92.83           C  
ATOM    855  NZ  LYS C  31      -2.400  23.541  -9.885  1.00 92.83           N1+
ATOM    856  N   ALA C  32      -6.653  22.337  -3.068  1.00 91.90           N  
ATOM    857  CA  ALA C  32      -8.010  22.211  -2.544  1.00 91.90           C  
ATOM    858  C   ALA C  32      -8.097  22.733  -1.113  1.00 91.90           C  
ATOM    859  O   ALA C  32      -9.141  23.235  -0.690  1.00 91.90           O  
ATOM    860  CB  ALA C  32      -8.471  20.756  -2.605  1.00 91.90           C  
ATOM    861  N   ARG C  33      -6.980  22.618  -0.347  1.00 89.01           N  
ATOM    862  CA  ARG C  33      -6.961  23.121   1.023  1.00 89.01           C  
ATOM    863  C   ARG C  33      -7.249  24.618   1.061  1.00 89.01           C  
ATOM    864  O   ARG C  33      -7.849  25.116   2.015  1.00 89.01           O  
ATOM    865  CB  ARG C  33      -5.612  22.829   1.684  1.00 89.01           C  
ATOM    866  CG  ARG C  33      -5.507  21.434   2.280  1.00 89.01           C  
ATOM    867  CD  ARG C  33      -4.221  21.257   3.076  1.00 89.01           C  
ATOM    868  NE  ARG C  33      -4.157  19.943   3.710  1.00 89.01           N  
ATOM    869  CZ  ARG C  33      -3.146  19.511   4.458  1.00 89.01           C  
ATOM    870  NH1 ARG C  33      -2.089  20.284   4.681  1.00 89.01           N1+
ATOM    871  NH2 ARG C  33      -3.190  18.297   4.987  1.00 89.01           N  
ATOM    872  N   GLU C  34      -7.085  25.401  -0.070  1.00 85.79           N  
ATOM    873  CA  GLU C  34      -7.197  26.856  -0.107  1.00 85.79           C  
ATOM    874  C   GLU C  34      -8.579  27.290  -0.588  1.00 85.79           C  
ATOM    875  O   GLU C  34      -9.001  28.421  -0.340  1.00 85.79           O  
ATOM    876  CB  GLU C  34      -6.115  27.455  -1.008  1.00 85.79           C  
ATOM    877  CG  GLU C  34      -4.700  27.264  -0.480  1.00 85.79           C  
ATOM    878  CD  GLU C  34      -3.631  27.781  -1.429  1.00 85.79           C  
ATOM    879  OE1 GLU C  34      -2.427  27.688  -1.096  1.00 85.79           O  
ATOM    880  OE2 GLU C  34      -3.999  28.285  -2.514  1.00 85.79           O1-
ATOM    881  N   GLY C  35      -9.448  26.352  -0.804  1.00 77.84           N  
ATOM    882  CA  GLY C  35     -10.680  26.956  -1.286  1.00 77.84           C  
ATOM    883  C   GLY C  35     -11.673  25.941  -1.821  1.00 77.84           C  
ATOM    884  O   GLY C  35     -12.752  26.308  -2.289  1.00 77.84           O  
ATOM    885  N   SER C  36     -11.325  24.744  -1.730  1.00 81.87           N  
ATOM    886  CA  SER C  36     -12.256  23.765  -2.282  1.00 81.87           C  
ATOM    887  C   SER C  36     -13.284  23.333  -1.242  1.00 81.87           C  
ATOM    888  O   SER C  36     -13.083  23.531  -0.042  1.00 81.87           O  
ATOM    889  CB  SER C  36     -11.501  22.542  -2.804  1.00 81.87           C  
ATOM    890  OG  SER C  36     -10.544  22.920  -3.779  1.00 81.87           O  
ATOM    891  N   SER C  37     -14.361  22.929  -1.848  1.00 88.07           N  
ATOM    892  CA  SER C  37     -15.446  22.389  -1.036  1.00 88.07           C  
ATOM    893  C   SER C  37     -15.037  21.081  -0.367  1.00 88.07           C  
ATOM    894  O   SER C  37     -14.104  20.413  -0.817  1.00 88.07           O  
ATOM    895  CB  SER C  37     -16.695  22.166  -1.889  1.00 88.07           C  
ATOM    896  OG  SER C  37     -16.520  21.061  -2.758  1.00 88.07           O  
ATOM    897  N   GLU C  38     -15.477  20.776   0.761  1.00 91.32           N  
ATOM    898  CA  GLU C  38     -15.310  19.509   1.467  1.00 91.32           C  
ATOM    899  C   GLU C  38     -15.492  18.323   0.524  1.00 91.32           C  
ATOM    900  O   GLU C  38     -14.730  17.355   0.582  1.00 91.32           O  
ATOM    901  CB  GLU C  38     -16.297  19.409   2.633  1.00 91.32           C  
ATOM    902  CG  GLU C  38     -16.080  18.191   3.519  1.00 91.32           C  
ATOM    903  CD  GLU C  38     -17.021  18.142   4.713  1.00 91.32           C  
ATOM    904  OE1 GLU C  38     -17.163  17.063   5.331  1.00 91.32           O  
ATOM    905  OE2 GLU C  38     -17.622  19.192   5.032  1.00 91.32           O1-
ATOM    906  N   LYS C  39     -16.444  18.437  -0.416  1.00 92.16           N  
ATOM    907  CA  LYS C  39     -16.735  17.367  -1.365  1.00 92.16           C  
ATOM    908  C   LYS C  39     -15.549  17.116  -2.292  1.00 92.16           C  
ATOM    909  O   LYS C  39     -15.185  15.966  -2.547  1.00 92.16           O  
ATOM    910  CB  LYS C  39     -17.981  17.701  -2.187  1.00 92.16           C  
ATOM    911  CG  LYS C  39     -18.423  16.586  -3.124  1.00 92.16           C  
ATOM    912  CD  LYS C  39     -19.682  16.967  -3.891  1.00 92.16           C  
ATOM    913  CE  LYS C  39     -20.072  15.892  -4.897  1.00 92.16           C  
ATOM    914  NZ  LYS C  39     -21.290  16.274  -5.672  1.00 92.16           N1+
ATOM    915  N   GLU C  40     -14.914  18.181  -2.795  1.00 92.80           N  
ATOM    916  CA  GLU C  40     -13.768  18.052  -3.691  1.00 92.80           C  
ATOM    917  C   GLU C  40     -12.590  17.383  -2.988  1.00 92.80           C  
ATOM    918  O   GLU C  40     -11.918  16.528  -3.569  1.00 92.80           O  
ATOM    919  CB  GLU C  40     -13.351  19.422  -4.231  1.00 92.80           C  
ATOM    920  CG  GLU C  40     -14.291  19.978  -5.290  1.00 92.80           C  
ATOM    921  CD  GLU C  40     -13.943  21.396  -5.716  1.00 92.80           C  
ATOM    922  OE1 GLU C  40     -14.478  21.869  -6.745  1.00 92.80           O  
ATOM    923  OE2 GLU C  40     -13.128  22.038  -5.017  1.00 92.80           O1-
ATOM    924  N   PHE C  41     -12.449  17.774  -1.789  1.00 93.97           N  
ATOM    925  CA  PHE C  41     -11.340  17.200  -1.037  1.00 93.97           C  
ATOM    926  C   PHE C  41     -11.578  15.719  -0.765  1.00 93.97           C  
ATOM    927  O   PHE C  41     -10.652  14.910  -0.851  1.00 93.97           O  
ATOM    928  CB  PHE C  41     -11.137  17.950   0.283  1.00 93.97           C  
ATOM    929  CG  PHE C  41      -9.802  17.695   0.928  1.00 93.97           C  
ATOM    930  CD1 PHE C  41      -9.644  16.664   1.847  1.00 93.97           C  
ATOM    931  CD2 PHE C  41      -8.704  18.486   0.616  1.00 93.97           C  
ATOM    932  CE1 PHE C  41      -8.409  16.425   2.445  1.00 93.97           C  
ATOM    933  CE2 PHE C  41      -7.467  18.254   1.210  1.00 93.97           C  
ATOM    934  CZ  PHE C  41      -7.322  17.223   2.125  1.00 93.97           C  
ATOM    935  N   LEU C  42     -12.793  15.327  -0.414  1.00 94.06           N  
ATOM    936  CA  LEU C  42     -13.122  13.926  -0.174  1.00 94.06           C  
ATOM    937  C   LEU C  42     -12.920  13.096  -1.438  1.00 94.06           C  
ATOM    938  O   LEU C  42     -12.480  11.946  -1.366  1.00 94.06           O  
ATOM    939  CB  LEU C  42     -14.567  13.791   0.313  1.00 94.06           C  
ATOM    940  CG  LEU C  42     -14.846  14.255   1.744  1.00 94.06           C  
ATOM    941  CD1 LEU C  42     -16.344  14.224   2.028  1.00 94.06           C  
ATOM    942  CD2 LEU C  42     -14.089  13.389   2.745  1.00 94.06           C  
ATOM    943  N   GLN C  43     -13.182  13.718  -2.621  1.00 93.91           N  
ATOM    944  CA  GLN C  43     -12.939  13.023  -3.881  1.00 93.91           C  
ATOM    945  C   GLN C  43     -11.449  12.759  -4.085  1.00 93.91           C  
ATOM    946  O   GLN C  43     -11.061  11.683  -4.544  1.00 93.91           O  
ATOM    947  CB  GLN C  43     -13.495  13.829  -5.056  1.00 93.91           C  
ATOM    948  CG  GLN C  43     -15.013  13.779  -5.172  1.00 93.91           C  
ATOM    949  CD  GLN C  43     -15.552  14.731  -6.223  1.00 93.91           C  
ATOM    950  NE2 GLN C  43     -16.777  14.482  -6.675  1.00 93.91           N  
ATOM    951  OE1 GLN C  43     -14.875  15.682  -6.624  1.00 93.91           O  
ATOM    952  N   ILE C  44     -10.600  13.712  -3.774  1.00 94.64           N  
ATOM    953  CA  ILE C  44      -9.152  13.557  -3.858  1.00 94.64           C  
ATOM    954  C   ILE C  44      -8.695  12.448  -2.913  1.00 94.64           C  
ATOM    955  O   ILE C  44      -7.868  11.611  -3.282  1.00 94.64           O  
ATOM    956  CB  ILE C  44      -8.422  14.878  -3.527  1.00 94.64           C  
ATOM    957  CG1 ILE C  44      -8.676  15.918  -4.623  1.00 94.64           C  
ATOM    958  CG2 ILE C  44      -6.921  14.633  -3.340  1.00 94.64           C  
ATOM    959  CD1 ILE C  44      -8.232  17.327  -4.255  1.00 94.64           C  
ATOM    960  N   TYR C  45      -9.307  12.425  -1.750  1.00 96.05           N  
ATOM    961  CA  TYR C  45      -8.946  11.441  -0.736  1.00 96.05           C  
ATOM    962  C   TYR C  45      -9.300  10.031  -1.193  1.00 96.05           C  
ATOM    963  O   TYR C  45      -8.533   9.090  -0.975  1.00 96.05           O  
ATOM    964  CB  TYR C  45      -9.649  11.752   0.589  1.00 96.05           C  
ATOM    965  CG  TYR C  45      -9.040  11.050   1.779  1.00 96.05           C  
ATOM    966  CD1 TYR C  45      -9.674   9.959   2.369  1.00 96.05           C  
ATOM    967  CD2 TYR C  45      -7.830  11.477   2.315  1.00 96.05           C  
ATOM    968  CE1 TYR C  45      -9.118   9.311   3.466  1.00 96.05           C  
ATOM    969  CE2 TYR C  45      -7.264  10.836   3.412  1.00 96.05           C  
ATOM    970  CZ  TYR C  45      -7.914   9.755   3.980  1.00 96.05           C  
ATOM    971  OH  TYR C  45      -7.358   9.117   5.066  1.00 96.05           O  
ATOM    972  N   ILE C  46     -10.436   9.869  -1.811  1.00 95.29           N  
ATOM    973  CA  ILE C  46     -10.860   8.572  -2.327  1.00 95.29           C  
ATOM    974  C   ILE C  46      -9.887   8.103  -3.407  1.00 95.29           C  
ATOM    975  O   ILE C  46      -9.516   6.928  -3.449  1.00 95.29           O  
ATOM    976  CB  ILE C  46     -12.298   8.629  -2.889  1.00 95.29           C  
ATOM    977  CG1 ILE C  46     -13.316   8.713  -1.746  1.00 95.29           C  
ATOM    978  CG2 ILE C  46     -12.577   7.418  -3.783  1.00 95.29           C  
ATOM    979  CD1 ILE C  46     -14.749   8.939  -2.208  1.00 95.29           C  
ATOM    980  N   GLU C  47      -9.512   9.036  -4.311  1.00 95.39           N  
ATOM    981  CA  GLU C  47      -8.545   8.685  -5.348  1.00 95.39           C  
ATOM    982  C   GLU C  47      -7.206   8.278  -4.738  1.00 95.39           C  
ATOM    983  O   GLU C  47      -6.548   7.359  -5.231  1.00 95.39           O  
ATOM    984  CB  GLU C  47      -8.348   9.853  -6.317  1.00 95.39           C  
ATOM    985  CG  GLU C  47      -9.561  10.139  -7.191  1.00 95.39           C  
ATOM    986  CD  GLU C  47     -10.009   8.937  -8.007  1.00 95.39           C  
ATOM    987  OE1 GLU C  47     -11.230   8.671  -8.078  1.00 95.39           O  
ATOM    988  OE2 GLU C  47      -9.130   8.255  -8.581  1.00 95.39           O1-
ATOM    989  N   LEU C  48      -6.817   8.985  -3.689  1.00 95.99           N  
ATOM    990  CA  LEU C  48      -5.599   8.638  -2.966  1.00 95.99           C  
ATOM    991  C   LEU C  48      -5.675   7.214  -2.424  1.00 95.99           C  
ATOM    992  O   LEU C  48      -4.714   6.450  -2.536  1.00 95.99           O  
ATOM    993  CB  LEU C  48      -5.359   9.622  -1.817  1.00 95.99           C  
ATOM    994  CG  LEU C  48      -4.119   9.370  -0.957  1.00 95.99           C  
ATOM    995  CD1 LEU C  48      -2.852   9.568  -1.783  1.00 95.99           C  
ATOM    996  CD2 LEU C  48      -4.118  10.288   0.261  1.00 95.99           C  
ATOM    997  N   GLN C  49      -6.796   6.885  -1.836  1.00 94.83           N  
ATOM    998  CA  GLN C  49      -6.998   5.544  -1.297  1.00 94.83           C  
ATOM    999  C   GLN C  49      -6.907   4.490  -2.397  1.00 94.83           C  
ATOM   1000  O   GLN C  49      -6.322   3.424  -2.195  1.00 94.83           O  
ATOM   1001  CB  GLN C  49      -8.349   5.447  -0.588  1.00 94.83           C  
ATOM   1002  CG  GLN C  49      -8.343   6.010   0.827  1.00 94.83           C  
ATOM   1003  CD  GLN C  49      -9.619   5.702   1.588  1.00 94.83           C  
ATOM   1004  NE2 GLN C  49      -9.485   5.413   2.878  1.00 94.83           N  
ATOM   1005  OE1 GLN C  49     -10.716   5.724   1.021  1.00 94.83           O  
ATOM   1006  N   LYS C  50      -7.419   4.762  -3.577  1.00 95.78           N  
ATOM   1007  CA  LYS C  50      -7.373   3.836  -4.704  1.00 95.78           C  
ATOM   1008  C   LYS C  50      -5.934   3.557  -5.128  1.00 95.78           C  
ATOM   1009  O   LYS C  50      -5.581   2.416  -5.435  1.00 95.78           O  
ATOM   1010  CB  LYS C  50      -8.170   4.389  -5.887  1.00 95.78           C  
ATOM   1011  CG  LYS C  50      -9.678   4.361  -5.684  1.00 95.78           C  
ATOM   1012  CD  LYS C  50     -10.415   4.920  -6.894  1.00 95.78           C  
ATOM   1013  CE  LYS C  50     -11.925   4.862  -6.707  1.00 95.78           C  
ATOM   1014  NZ  LYS C  50     -12.650   5.466  -7.864  1.00 95.78           N1+
ATOM   1015  N   VAL C  51      -5.100   4.607  -5.179  1.00 96.51           N  
ATOM   1016  CA  VAL C  51      -3.698   4.444  -5.551  1.00 96.51           C  
ATOM   1017  C   VAL C  51      -2.989   3.567  -4.522  1.00 96.51           C  
ATOM   1018  O   VAL C  51      -2.213   2.679  -4.883  1.00 96.51           O  
ATOM   1019  CB  VAL C  51      -2.982   5.807  -5.675  1.00 96.51           C  
ATOM   1020  CG1 VAL C  51      -1.480   5.611  -5.875  1.00 96.51           C  
ATOM   1021  CG2 VAL C  51      -3.575   6.619  -6.825  1.00 96.51           C  
ATOM   1022  N   LEU C  52      -3.302   3.813  -3.212  1.00 96.41           N  
ATOM   1023  CA  LEU C  52      -2.691   3.022  -2.149  1.00 96.41           C  
ATOM   1024  C   LEU C  52      -3.078   1.552  -2.274  1.00 96.41           C  
ATOM   1025  O   LEU C  52      -2.229   0.669  -2.138  1.00 96.41           O  
ATOM   1026  CB  LEU C  52      -3.107   3.556  -0.776  1.00 96.41           C  
ATOM   1027  CG  LEU C  52      -2.456   2.889   0.436  1.00 96.41           C  
ATOM   1028  CD1 LEU C  52      -0.937   2.983   0.342  1.00 96.41           C  
ATOM   1029  CD2 LEU C  52      -2.957   3.524   1.729  1.00 96.41           C  
ATOM   1030  N   ILE C  53      -4.354   1.240  -2.580  1.00 96.59           N  
ATOM   1031  CA  ILE C  53      -4.855  -0.122  -2.736  1.00 96.59           C  
ATOM   1032  C   ILE C  53      -4.141  -0.803  -3.901  1.00 96.59           C  
ATOM   1033  O   ILE C  53      -3.710  -1.953  -3.786  1.00 96.59           O  
ATOM   1034  CB  ILE C  53      -6.383  -0.140  -2.961  1.00 96.59           C  
ATOM   1035  CG1 ILE C  53      -7.118   0.188  -1.655  1.00 96.59           C  
ATOM   1036  CG2 ILE C  53      -6.832  -1.494  -3.517  1.00 96.59           C  
ATOM   1037  CD1 ILE C  53      -8.606   0.458  -1.834  1.00 96.59           C  
ATOM   1038  N   GLU C  54      -3.960  -0.100  -5.040  1.00 96.48           N  
ATOM   1039  CA  GLU C  54      -3.266  -0.654  -6.199  1.00 96.48           C  
ATOM   1040  C   GLU C  54      -1.819  -1.001  -5.862  1.00 96.48           C  
ATOM   1041  O   GLU C  54      -1.316  -2.051  -6.270  1.00 96.48           O  
ATOM   1042  CB  GLU C  54      -3.312   0.328  -7.373  1.00 96.48           C  
ATOM   1043  CG  GLU C  54      -4.686   0.455  -8.015  1.00 96.48           C  
ATOM   1044  CD  GLU C  54      -4.769   1.579  -9.035  1.00 96.48           C  
ATOM   1045  OE1 GLU C  54      -5.868   1.821  -9.584  1.00 96.48           O  
ATOM   1046  OE2 GLU C  54      -3.727   2.224  -9.288  1.00 96.48           O1-
ATOM   1047  N   GLN C  55      -1.212  -0.089  -5.082  1.00 96.42           N  
ATOM   1048  CA  GLN C  55       0.171  -0.339  -4.689  1.00 96.42           C  
ATOM   1049  C   GLN C  55       0.279  -1.589  -3.820  1.00 96.42           C  
ATOM   1050  O   GLN C  55       1.205  -2.386  -3.982  1.00 96.42           O  
ATOM   1051  CB  GLN C  55       0.744   0.869  -3.945  1.00 96.42           C  
ATOM   1052  CG  GLN C  55       1.018   2.069  -4.841  1.00 96.42           C  
ATOM   1053  CD  GLN C  55       1.618   3.240  -4.086  1.00 96.42           C  
ATOM   1054  NE2 GLN C  55       1.989   4.288  -4.814  1.00 96.42           N  
ATOM   1055  OE1 GLN C  55       1.746   3.204  -2.858  1.00 96.42           O  
ATOM   1056  N   ILE C  56      -0.611  -1.761  -2.861  1.00 96.58           N  
ATOM   1057  CA  ILE C  56      -0.603  -2.915  -1.969  1.00 96.58           C  
ATOM   1058  C   ILE C  56      -0.815  -4.194  -2.776  1.00 96.58           C  
ATOM   1059  O   ILE C  56      -0.145  -5.202  -2.540  1.00 96.58           O  
ATOM   1060  CB  ILE C  56      -1.683  -2.788  -0.871  1.00 96.58           C  
ATOM   1061  CG1 ILE C  56      -1.308  -1.684   0.123  1.00 96.58           C  
ATOM   1062  CG2 ILE C  56      -1.884  -4.127  -0.154  1.00 96.58           C  
ATOM   1063  CD1 ILE C  56      -2.406  -1.352   1.124  1.00 96.58           C  
ATOM   1064  N   LYS C  57      -1.673  -4.155  -3.798  1.00 96.43           N  
ATOM   1065  CA  LYS C  57      -1.925  -5.322  -4.638  1.00 96.43           C  
ATOM   1066  C   LYS C  57      -0.680  -5.706  -5.433  1.00 96.43           C  
ATOM   1067  O   LYS C  57      -0.378  -6.891  -5.589  1.00 96.43           O  
ATOM   1068  CB  LYS C  57      -3.093  -5.056  -5.590  1.00 96.43           C  
ATOM   1069  CG  LYS C  57      -4.455  -5.052  -4.912  1.00 96.43           C  
ATOM   1070  CD  LYS C  57      -5.569  -4.727  -5.898  1.00 96.43           C  
ATOM   1071  CE  LYS C  57      -5.844  -5.894  -6.837  1.00 96.43           C  
ATOM   1072  NZ  LYS C  57      -6.912  -5.567  -7.829  1.00 96.43           N1+
ATOM   1073  N   ILE C  58       0.056  -4.730  -5.979  1.00 96.04           N  
ATOM   1074  CA  ILE C  58       1.298  -4.986  -6.700  1.00 96.04           C  
ATOM   1075  C   ILE C  58       2.327  -5.599  -5.752  1.00 96.04           C  
ATOM   1076  O   ILE C  58       3.024  -6.550  -6.114  1.00 96.04           O  
ATOM   1077  CB  ILE C  58       1.859  -3.694  -7.336  1.00 96.04           C  
ATOM   1078  CG1 ILE C  58       0.979  -3.252  -8.510  1.00 96.04           C  
ATOM   1079  CG2 ILE C  58       3.309  -3.899  -7.785  1.00 96.04           C  
ATOM   1080  CD1 ILE C  58       1.295  -1.856  -9.030  1.00 96.04           C  
ATOM   1081  N   TYR C  59       2.386  -5.008  -4.541  1.00 96.58           N  
ATOM   1082  CA  TYR C  59       3.294  -5.505  -3.514  1.00 96.58           C  
ATOM   1083  C   TYR C  59       3.032  -6.977  -3.219  1.00 96.58           C  
ATOM   1084  O   TYR C  59       3.961  -7.787  -3.196  1.00 96.58           O  
ATOM   1085  CB  TYR C  59       3.155  -4.682  -2.230  1.00 96.58           C  
ATOM   1086  CG  TYR C  59       4.402  -4.668  -1.379  1.00 96.58           C  
ATOM   1087  CD1 TYR C  59       4.689  -3.589  -0.546  1.00 96.58           C  
ATOM   1088  CD2 TYR C  59       5.295  -5.733  -1.407  1.00 96.58           C  
ATOM   1089  CE1 TYR C  59       5.837  -3.571   0.238  1.00 96.58           C  
ATOM   1090  CE2 TYR C  59       6.447  -5.726  -0.627  1.00 96.58           C  
ATOM   1091  CZ  TYR C  59       6.709  -4.643   0.191  1.00 96.58           C  
ATOM   1092  OH  TYR C  59       7.848  -4.630   0.965  1.00 96.58           O  
ATOM   1093  N   ILE C  60       1.758  -7.371  -3.050  1.00 95.99           N  
ATOM   1094  CA  ILE C  60       1.345  -8.736  -2.744  1.00 95.99           C  
ATOM   1095  C   ILE C  60       1.679  -9.652  -3.919  1.00 95.99           C  
ATOM   1096  O   ILE C  60       2.190 -10.758  -3.727  1.00 95.99           O  
ATOM   1097  CB  ILE C  60      -0.163  -8.811  -2.417  1.00 95.99           C  
ATOM   1098  CG1 ILE C  60      -0.446  -8.179  -1.049  1.00 95.99           C  
ATOM   1099  CG2 ILE C  60      -0.654 -10.261  -2.462  1.00 95.99           C  
ATOM   1100  CD1 ILE C  60      -1.926  -8.069  -0.712  1.00 95.99           C  
ATOM   1101  N   GLU C  61       1.412  -9.202  -5.147  1.00 95.33           N  
ATOM   1102  CA  GLU C  61       1.714  -9.986  -6.340  1.00 95.33           C  
ATOM   1103  C   GLU C  61       3.202 -10.315  -6.423  1.00 95.33           C  
ATOM   1104  O   GLU C  61       3.577 -11.446  -6.739  1.00 95.33           O  
ATOM   1105  CB  GLU C  61       1.269  -9.240  -7.601  1.00 95.33           C  
ATOM   1106  CG  GLU C  61       1.469 -10.031  -8.886  1.00 95.33           C  
ATOM   1107  CD  GLU C  61       0.958  -9.307 -10.121  1.00 95.33           C  
ATOM   1108  OE1 GLU C  61       1.104  -9.843 -11.243  1.00 95.33           O  
ATOM   1109  OE2 GLU C  61       0.408  -8.194  -9.967  1.00 95.33           O1-
ATOM   1110  N   LEU C  62       4.052  -9.320  -6.128  1.00 95.53           N  
ATOM   1111  CA  LEU C  62       5.496  -9.519  -6.192  1.00 95.53           C  
ATOM   1112  C   LEU C  62       5.951 -10.535  -5.150  1.00 95.53           C  
ATOM   1113  O   LEU C  62       6.790 -11.392  -5.436  1.00 95.53           O  
ATOM   1114  CB  LEU C  62       6.231  -8.193  -5.983  1.00 95.53           C  
ATOM   1115  CG  LEU C  62       6.323  -7.270  -7.200  1.00 95.53           C  
ATOM   1116  CD1 LEU C  62       6.803  -5.885  -6.780  1.00 95.53           C  
ATOM   1117  CD2 LEU C  62       7.251  -7.866  -8.253  1.00 95.53           C  
ATOM   1118  N   LEU C  63       5.402 -10.470  -3.924  1.00 94.59           N  
ATOM   1119  CA  LEU C  63       5.753 -11.429  -2.883  1.00 94.59           C  
ATOM   1120  C   LEU C  63       5.344 -12.842  -3.284  1.00 94.59           C  
ATOM   1121  O   LEU C  63       6.077 -13.801  -3.031  1.00 94.59           O  
ATOM   1122  CB  LEU C  63       5.088 -11.049  -1.557  1.00 94.59           C  
ATOM   1123  CG  LEU C  63       5.662  -9.828  -0.836  1.00 94.59           C  
ATOM   1124  CD1 LEU C  63       4.821  -9.494   0.392  1.00 94.59           C  
ATOM   1125  CD2 LEU C  63       7.115 -10.072  -0.445  1.00 94.59           C  
ATOM   1126  N   GLN C  64       4.204 -12.966  -3.945  1.00 94.03           N  
ATOM   1127  CA  GLN C  64       3.737 -14.272  -4.397  1.00 94.03           C  
ATOM   1128  C   GLN C  64       4.664 -14.851  -5.461  1.00 94.03           C  
ATOM   1129  O   GLN C  64       4.941 -16.052  -5.465  1.00 94.03           O  
ATOM   1130  CB  GLN C  64       2.310 -14.173  -4.941  1.00 94.03           C  
ATOM   1131  CG  GLN C  64       1.252 -13.986  -3.862  1.00 94.03           C  
ATOM   1132  CD  GLN C  64      -0.146 -13.833  -4.431  1.00 94.03           C  
ATOM   1133  NE2 GLN C  64      -1.117 -14.483  -3.799  1.00 94.03           N  
ATOM   1134  OE1 GLN C  64      -0.351 -13.135  -5.429  1.00 94.03           O  
ATOM   1135  N   ILE C  65       5.128 -14.000  -6.384  1.00 93.39           N  
ATOM   1136  CA  ILE C  65       6.070 -14.426  -7.414  1.00 93.39           C  
ATOM   1137  C   ILE C  65       7.346 -14.952  -6.761  1.00 93.39           C  
ATOM   1138  O   ILE C  65       7.859 -16.005  -7.147  1.00 93.39           O  
ATOM   1139  CB  ILE C  65       6.402 -13.273  -8.388  1.00 93.39           C  
ATOM   1140  CG1 ILE C  65       5.189 -12.952  -9.269  1.00 93.39           C  
ATOM   1141  CG2 ILE C  65       7.623 -13.623  -9.243  1.00 93.39           C  
ATOM   1142  CD1 ILE C  65       5.342 -11.680 -10.092  1.00 93.39           C  
ATOM   1143  N   ILE C  66       7.825 -14.245  -5.751  1.00 92.43           N  
ATOM   1144  CA  ILE C  66       9.056 -14.621  -5.065  1.00 92.43           C  
ATOM   1145  C   ILE C  66       8.861 -15.956  -4.350  1.00 92.43           C  
ATOM   1146  O   ILE C  66       9.741 -16.820  -4.384  1.00 92.43           O  
ATOM   1147  CB  ILE C  66       9.498 -13.534  -4.060  1.00 92.43           C  
ATOM   1148  CG1 ILE C  66       9.927 -12.263  -4.802  1.00 92.43           C  
ATOM   1149  CG2 ILE C  66      10.628 -14.053  -3.166  1.00 92.43           C  
ATOM   1150  CD1 ILE C  66      10.207 -11.078  -3.889  1.00 92.43           C  
ATOM   1151  N   PHE C  67       7.721 -16.156  -3.725  1.00 91.66           N  
ATOM   1152  CA  PHE C  67       7.429 -17.415  -3.050  1.00 91.66           C  
ATOM   1153  C   PHE C  67       7.447 -18.576  -4.038  1.00 91.66           C  
ATOM   1154  O   PHE C  67       7.952 -19.656  -3.725  1.00 91.66           O  
ATOM   1155  CB  PHE C  67       6.071 -17.347  -2.345  1.00 91.66           C  
ATOM   1156  CG  PHE C  67       6.094 -16.567  -1.058  1.00 91.66           C  
ATOM   1157  CD1 PHE C  67       7.045 -16.837  -0.083  1.00 91.66           C  
ATOM   1158  CD2 PHE C  67       5.162 -15.564  -0.824  1.00 91.66           C  
ATOM   1159  CE1 PHE C  67       7.069 -16.116   1.109  1.00 91.66           C  
ATOM   1160  CE2 PHE C  67       5.179 -14.840   0.364  1.00 91.66           C  
ATOM   1161  CZ  PHE C  67       6.133 -15.118   1.330  1.00 91.66           C  
ATOM   1162  N   GLU C  68       6.838 -18.327  -5.246  1.00 91.16           N  
ATOM   1163  CA  GLU C  68       6.770 -19.371  -6.264  1.00 91.16           C  
ATOM   1164  C   GLU C  68       8.161 -19.729  -6.779  1.00 91.16           C  
ATOM   1165  O   GLU C  68       8.445 -20.897  -7.055  1.00 91.16           O  
ATOM   1166  CB  GLU C  68       5.876 -18.932  -7.427  1.00 91.16           C  
ATOM   1167  CG  GLU C  68       4.393 -18.913  -7.088  1.00 91.16           C  
ATOM   1168  CD  GLU C  68       3.532 -18.329  -8.197  1.00 91.16           C  
ATOM   1169  OE1 GLU C  68       2.308 -18.160  -7.991  1.00 91.16           O  
ATOM   1170  OE2 GLU C  68       4.085 -18.040  -9.282  1.00 91.16           O1-
ATOM   1171  N   LEU C  69       9.065 -18.695  -6.835  1.00 89.80           N  
ATOM   1172  CA  LEU C  69      10.419 -18.908  -7.335  1.00 89.80           C  
ATOM   1173  C   LEU C  69      11.257 -19.682  -6.323  1.00 89.80           C  
ATOM   1174  O   LEU C  69      12.159 -20.432  -6.702  1.00 89.80           O  
ATOM   1175  CB  LEU C  69      11.090 -17.570  -7.654  1.00 89.80           C  
ATOM   1176  CG  LEU C  69      10.547 -16.811  -8.865  1.00 89.80           C  
ATOM   1177  CD1 LEU C  69      11.179 -15.425  -8.949  1.00 89.80           C  
ATOM   1178  CD2 LEU C  69      10.799 -17.597 -10.147  1.00 89.80           C  
ATOM   1179  N   GLN C  70      11.036 -19.436  -4.985  1.00 85.54           N  
ATOM   1180  CA  GLN C  70      11.796 -20.107  -3.935  1.00 85.54           C  
ATOM   1181  C   GLN C  70      11.295 -21.533  -3.720  1.00 85.54           C  
ATOM   1182  O   GLN C  70      12.002 -22.365  -3.147  1.00 85.54           O  
ATOM   1183  CB  GLN C  70      11.715 -19.320  -2.627  1.00 85.54           C  
ATOM   1184  CG  GLN C  70      12.497 -18.013  -2.646  1.00 85.54           C  
ATOM   1185  CD  GLN C  70      12.682 -17.419  -1.262  1.00 85.54           C  
ATOM   1186  NE2 GLN C  70      13.695 -16.573  -1.110  1.00 85.54           N  
ATOM   1187  OE1 GLN C  70      11.920 -17.718  -0.337  1.00 85.54           O  
ATOM   1188  N   SER C  71      10.017 -21.910  -4.133  1.00 82.36           N  
ATOM   1189  CA  SER C  71       9.509 -23.273  -4.024  1.00 82.36           C  
ATOM   1190  C   SER C  71      10.017 -24.145  -5.167  1.00 82.36           C  
ATOM   1191  O   SER C  71      10.289 -25.333  -4.976  1.00 82.36           O  
ATOM   1192  CB  SER C  71       7.980 -23.277  -4.009  1.00 82.36           C  
ATOM   1193  OG  SER C  71       7.486 -22.569  -2.885  1.00 82.36           O  
ATOM   1194  N   SER D   1     -16.713  14.790  19.867  1.00 81.74           N  
ATOM   1195  CA  SER D   1     -17.260  15.225  18.586  1.00 81.74           C  
ATOM   1196  C   SER D   1     -16.693  14.402  17.434  1.00 81.74           C  
ATOM   1197  O   SER D   1     -15.655  13.752  17.581  1.00 81.74           O  
ATOM   1198  CB  SER D   1     -16.971  16.708  18.355  1.00 81.74           C  
ATOM   1199  OG  SER D   1     -15.601  16.913  18.056  1.00 81.74           O  
ATOM   1200  N   GLU D   2     -17.372  14.141  16.492  1.00 88.88           N  
ATOM   1201  CA  GLU D   2     -16.984  13.445  15.268  1.00 88.88           C  
ATOM   1202  C   GLU D   2     -15.630  13.934  14.761  1.00 88.88           C  
ATOM   1203  O   GLU D   2     -14.812  13.139  14.295  1.00 88.88           O  
ATOM   1204  CB  GLU D   2     -18.049  13.627  14.185  1.00 88.88           C  
ATOM   1205  CG  GLU D   2     -19.320  12.826  14.431  1.00 88.88           C  
ATOM   1206  CD  GLU D   2     -20.372  13.024  13.352  1.00 88.88           C  
ATOM   1207  OE1 GLU D   2     -21.428  12.352  13.402  1.00 88.88           O  
ATOM   1208  OE2 GLU D   2     -20.140  13.857  12.448  1.00 88.88           O1-
ATOM   1209  N   LYS D   3     -15.362  15.246  14.930  1.00 90.43           N  
ATOM   1210  CA  LYS D   3     -14.086  15.821  14.513  1.00 90.43           C  
ATOM   1211  C   LYS D   3     -12.946  15.330  15.401  1.00 90.43           C  
ATOM   1212  O   LYS D   3     -11.860  15.016  14.909  1.00 90.43           O  
ATOM   1213  CB  LYS D   3     -14.151  17.349  14.540  1.00 90.43           C  
ATOM   1214  CG  LYS D   3     -12.906  18.031  13.993  1.00 90.43           C  
ATOM   1215  CD  LYS D   3     -13.065  19.545  13.965  1.00 90.43           C  
ATOM   1216  CE  LYS D   3     -11.794  20.233  13.485  1.00 90.43           C  
ATOM   1217  NZ  LYS D   3     -11.941  21.719  13.467  1.00 90.43           N1+
ATOM   1218  N   GLU D   4     -13.158  15.256  16.721  1.00 92.64           N  
ATOM   1219  CA  GLU D   4     -12.135  14.785  17.651  1.00 92.64           C  
ATOM   1220  C   GLU D   4     -11.735  13.344  17.346  1.00 92.64           C  
ATOM   1221  O   GLU D   4     -10.550  13.006  17.371  1.00 92.64           O  
ATOM   1222  CB  GLU D   4     -12.627  14.900  19.096  1.00 92.64           C  
ATOM   1223  CG  GLU D   4     -12.609  16.321  19.641  1.00 92.64           C  
ATOM   1224  CD  GLU D   4     -13.195  16.435  21.039  1.00 92.64           C  
ATOM   1225  OE1 GLU D   4     -13.104  17.525  21.648  1.00 92.64           O  
ATOM   1226  OE2 GLU D   4     -13.749  15.426  21.529  1.00 92.64           O1-
ATOM   1227  N   GLU D   5     -12.675  12.519  17.076  1.00 92.65           N  
ATOM   1228  CA  GLU D   5     -12.396  11.128  16.732  1.00 92.65           C  
ATOM   1229  C   GLU D   5     -11.596  11.030  15.436  1.00 92.65           C  
ATOM   1230  O   GLU D   5     -10.664  10.230  15.335  1.00 92.65           O  
ATOM   1231  CB  GLU D   5     -13.699  10.334  16.606  1.00 92.65           C  
ATOM   1232  CG  GLU D   5     -13.497   8.827  16.544  1.00 92.65           C  
ATOM   1233  CD  GLU D   5     -14.801   8.047  16.504  1.00 92.65           C  
ATOM   1234  OE1 GLU D   5     -14.765   6.813  16.300  1.00 92.65           O  
ATOM   1235  OE2 GLU D   5     -15.869   8.677  16.678  1.00 92.65           O1-
ATOM   1236  N   ALA D   6     -11.945  11.872  14.467  1.00 92.71           N  
ATOM   1237  CA  ALA D   6     -11.224  11.899  13.197  1.00 92.71           C  
ATOM   1238  C   ALA D   6      -9.780  12.351  13.396  1.00 92.71           C  
ATOM   1239  O   ALA D   6      -8.859  11.790  12.796  1.00 92.71           O  
ATOM   1240  CB  ALA D   6     -11.933  12.816  12.202  1.00 92.71           C  
ATOM   1241  N   GLU D   7      -9.609  13.328  14.266  1.00 93.12           N  
ATOM   1242  CA  GLU D   7      -8.267  13.829  14.549  1.00 93.12           C  
ATOM   1243  C   GLU D   7      -7.415  12.766  15.236  1.00 93.12           C  
ATOM   1244  O   GLU D   7      -6.227  12.627  14.938  1.00 93.12           O  
ATOM   1245  CB  GLU D   7      -8.335  15.089  15.415  1.00 93.12           C  
ATOM   1246  CG  GLU D   7      -8.742  16.340  14.650  1.00 93.12           C  
ATOM   1247  CD  GLU D   7      -8.953  17.550  15.546  1.00 93.12           C  
ATOM   1248  OE1 GLU D   7      -9.153  18.668  15.020  1.00 93.12           O  
ATOM   1249  OE2 GLU D   7      -8.916  17.379  16.785  1.00 93.12           O1-
ATOM   1250  N   LYS D   8      -8.065  12.058  16.151  1.00 93.89           N  
ATOM   1251  CA  LYS D   8      -7.362  10.977  16.837  1.00 93.89           C  
ATOM   1252  C   LYS D   8      -6.909   9.904  15.851  1.00 93.89           C  
ATOM   1253  O   LYS D   8      -5.761   9.458  15.895  1.00 93.89           O  
ATOM   1254  CB  LYS D   8      -8.252  10.357  17.915  1.00 93.89           C  
ATOM   1255  CG  LYS D   8      -7.560   9.290  18.750  1.00 93.89           C  
ATOM   1256  CD  LYS D   8      -8.498   8.703  19.797  1.00 93.89           C  
ATOM   1257  CE  LYS D   8      -7.846   7.553  20.552  1.00 93.89           C  
ATOM   1258  NZ  LYS D   8      -8.785   6.932  21.534  1.00 93.89           N1+
ATOM   1259  N   LYS D   9      -7.777   9.527  14.972  1.00 93.02           N  
ATOM   1260  CA  LYS D   9      -7.455   8.506  13.980  1.00 93.02           C  
ATOM   1261  C   LYS D   9      -6.351   8.980  13.040  1.00 93.02           C  
ATOM   1262  O   LYS D   9      -5.456   8.210  12.686  1.00 93.02           O  
ATOM   1263  CB  LYS D   9      -8.700   8.126  13.177  1.00 93.02           C  
ATOM   1264  CG  LYS D   9      -9.614   7.135  13.882  1.00 93.02           C  
ATOM   1265  CD  LYS D   9     -10.868   6.852  13.066  1.00 93.02           C  
ATOM   1266  CE  LYS D   9     -11.796   5.881  13.783  1.00 93.02           C  
ATOM   1267  NZ  LYS D   9     -12.995   5.547  12.957  1.00 93.02           N1+
ATOM   1268  N   ALA D  10      -6.418  10.246  12.605  1.00 94.02           N  
ATOM   1269  CA  ALA D  10      -5.392  10.810  11.733  1.00 94.02           C  
ATOM   1270  C   ALA D  10      -4.023  10.782  12.407  1.00 94.02           C  
ATOM   1271  O   ALA D  10      -3.016  10.465  11.770  1.00 94.02           O  
ATOM   1272  CB  ALA D  10      -5.757  12.239  11.337  1.00 94.02           C  
ATOM   1273  N   ARG D  11      -3.961  11.140  13.740  1.00 94.21           N  
ATOM   1274  CA  ARG D  11      -2.701  11.119  14.477  1.00 94.21           C  
ATOM   1275  C   ARG D  11      -2.152   9.700  14.582  1.00 94.21           C  
ATOM   1276  O   ARG D  11      -0.943   9.487  14.465  1.00 94.21           O  
ATOM   1277  CB  ARG D  11      -2.886  11.714  15.875  1.00 94.21           C  
ATOM   1278  CG  ARG D  11      -3.026  13.228  15.886  1.00 94.21           C  
ATOM   1279  CD  ARG D  11      -2.906  13.796  17.293  1.00 94.21           C  
ATOM   1280  NE  ARG D  11      -4.010  13.362  18.145  1.00 94.21           N  
ATOM   1281  CZ  ARG D  11      -5.165  14.010  18.278  1.00 94.21           C  
ATOM   1282  NH1 ARG D  11      -5.390  15.137  17.613  1.00 94.21           N1+
ATOM   1283  NH2 ARG D  11      -6.102  13.526  19.080  1.00 94.21           N  
ATOM   1284  N   GLU D  12      -3.069   8.716  14.801  1.00 94.33           N  
ATOM   1285  CA  GLU D  12      -2.660   7.317  14.878  1.00 94.33           C  
ATOM   1286  C   GLU D  12      -2.062   6.844  13.556  1.00 94.33           C  
ATOM   1287  O   GLU D  12      -1.040   6.154  13.543  1.00 94.33           O  
ATOM   1288  CB  GLU D  12      -3.846   6.431  15.265  1.00 94.33           C  
ATOM   1289  CG  GLU D  12      -4.276   6.579  16.718  1.00 94.33           C  
ATOM   1290  CD  GLU D  12      -5.540   5.803  17.052  1.00 94.33           C  
ATOM   1291  OE1 GLU D  12      -5.976   5.829  18.225  1.00 94.33           O  
ATOM   1292  OE2 GLU D  12      -6.099   5.164  16.133  1.00 94.33           O1-
ATOM   1293  N   VAL D  13      -2.699   7.217  12.434  1.00 94.81           N  
ATOM   1294  CA  VAL D  13      -2.212   6.846  11.110  1.00 94.81           C  
ATOM   1295  C   VAL D  13      -0.815   7.423  10.893  1.00 94.81           C  
ATOM   1296  O   VAL D  13       0.088   6.722  10.431  1.00 94.81           O  
ATOM   1297  CB  VAL D  13      -3.168   7.332   9.997  1.00 94.81           C  
ATOM   1298  CG1 VAL D  13      -2.491   7.252   8.630  1.00 94.81           C  
ATOM   1299  CG2 VAL D  13      -4.457   6.513  10.007  1.00 94.81           C  
ATOM   1300  N   LYS D  14      -0.611   8.655  11.270  1.00 95.48           N  
ATOM   1301  CA  LYS D  14       0.680   9.316  11.102  1.00 95.48           C  
ATOM   1302  C   LYS D  14       1.767   8.612  11.909  1.00 95.48           C  
ATOM   1303  O   LYS D  14       2.875   8.397  11.413  1.00 95.48           O  
ATOM   1304  CB  LYS D  14       0.590  10.786  11.515  1.00 95.48           C  
ATOM   1305  CG  LYS D  14       1.861  11.581  11.257  1.00 95.48           C  
ATOM   1306  CD  LYS D  14       1.696  13.043  11.651  1.00 95.48           C  
ATOM   1307  CE  LYS D  14       2.987  13.826  11.453  1.00 95.48           C  
ATOM   1308  NZ  LYS D  14       2.843  15.249  11.880  1.00 95.48           N1+
ATOM   1309  N   LYS D  15       1.454   8.270  13.132  1.00 95.46           N  
ATOM   1310  CA  LYS D  15       2.418   7.596  13.998  1.00 95.46           C  
ATOM   1311  C   LYS D  15       2.819   6.241  13.423  1.00 95.46           C  
ATOM   1312  O   LYS D  15       4.001   5.892  13.410  1.00 95.46           O  
ATOM   1313  CB  LYS D  15       1.844   7.420  15.405  1.00 95.46           C  
ATOM   1314  CG  LYS D  15       2.838   6.862  16.413  1.00 95.46           C  
ATOM   1315  CD  LYS D  15       2.210   6.711  17.792  1.00 95.46           C  
ATOM   1316  CE  LYS D  15       3.168   6.052  18.775  1.00 95.46           C  
ATOM   1317  NZ  LYS D  15       2.544   5.869  20.119  1.00 95.46           N1+
ATOM   1318  N   ARG D  16       1.840   5.486  12.953  1.00 95.56           N  
ATOM   1319  CA  ARG D  16       2.103   4.166  12.390  1.00 95.56           C  
ATOM   1320  C   ARG D  16       2.971   4.267  11.140  1.00 95.56           C  
ATOM   1321  O   ARG D  16       3.860   3.439  10.926  1.00 95.56           O  
ATOM   1322  CB  ARG D  16       0.792   3.450  12.061  1.00 95.56           C  
ATOM   1323  CG  ARG D  16       0.031   2.965  13.284  1.00 95.56           C  
ATOM   1324  CD  ARG D  16      -1.224   2.194  12.899  1.00 95.56           C  
ATOM   1325  NE  ARG D  16      -1.834   1.544  14.056  1.00 95.56           N  
ATOM   1326  CZ  ARG D  16      -2.862   0.701  13.998  1.00 95.56           C  
ATOM   1327  NH1 ARG D  16      -3.417   0.389  12.832  1.00 95.56           N1+
ATOM   1328  NH2 ARG D  16      -3.338   0.167  15.112  1.00 95.56           N  
ATOM   1329  N   ILE D  17       2.742   5.243  10.316  1.00 95.85           N  
ATOM   1330  CA  ILE D  17       3.517   5.440   9.095  1.00 95.85           C  
ATOM   1331  C   ILE D  17       4.959   5.792   9.451  1.00 95.85           C  
ATOM   1332  O   ILE D  17       5.899   5.278   8.839  1.00 95.85           O  
ATOM   1333  CB  ILE D  17       2.899   6.543   8.206  1.00 95.85           C  
ATOM   1334  CG1 ILE D  17       1.586   6.054   7.584  1.00 95.85           C  
ATOM   1335  CG2 ILE D  17       3.889   6.981   7.123  1.00 95.85           C  
ATOM   1336  CD1 ILE D  17       0.805   7.139   6.855  1.00 95.85           C  
ATOM   1337  N   GLU D  18       5.197   6.632  10.460  1.00 95.37           N  
ATOM   1338  CA  GLU D  18       6.539   7.009  10.893  1.00 95.37           C  
ATOM   1339  C   GLU D  18       7.318   5.797  11.396  1.00 95.37           C  
ATOM   1340  O   GLU D  18       8.511   5.659  11.116  1.00 95.37           O  
ATOM   1341  CB  GLU D  18       6.471   8.080  11.985  1.00 95.37           C  
ATOM   1342  CG  GLU D  18       6.062   9.454  11.475  1.00 95.37           C  
ATOM   1343  CD  GLU D  18       5.841  10.466  12.587  1.00 95.37           C  
ATOM   1344  OE1 GLU D  18       5.668  11.669  12.287  1.00 95.37           O  
ATOM   1345  OE2 GLU D  18       5.843  10.053  13.768  1.00 95.37           O1-
ATOM   1346  N   GLU D  19       6.634   4.896  12.141  1.00 95.36           N  
ATOM   1347  CA  GLU D  19       7.276   3.676  12.621  1.00 95.36           C  
ATOM   1348  C   GLU D  19       7.670   2.766  11.461  1.00 95.36           C  
ATOM   1349  O   GLU D  19       8.750   2.172  11.470  1.00 95.36           O  
ATOM   1350  CB  GLU D  19       6.355   2.927  13.588  1.00 95.36           C  
ATOM   1351  CG  GLU D  19       6.227   3.589  14.952  1.00 95.36           C  
ATOM   1352  CD  GLU D  19       5.165   2.948  15.832  1.00 95.36           C  
ATOM   1353  OE1 GLU D  19       4.989   3.390  16.990  1.00 95.36           O  
ATOM   1354  OE2 GLU D  19       4.505   1.996  15.360  1.00 95.36           O1-
ATOM   1355  N   GLN D  20       6.749   2.713  10.471  1.00 94.72           N  
ATOM   1356  CA  GLN D  20       7.042   1.901   9.295  1.00 94.72           C  
ATOM   1357  C   GLN D  20       8.245   2.450   8.534  1.00 94.72           C  
ATOM   1358  O   GLN D  20       9.051   1.684   8.000  1.00 94.72           O  
ATOM   1359  CB  GLN D  20       5.824   1.833   8.372  1.00 94.72           C  
ATOM   1360  CG  GLN D  20       4.692   0.969   8.911  1.00 94.72           C  
ATOM   1361  CD  GLN D  20       3.570   0.778   7.907  1.00 94.72           C  
ATOM   1362  NE2 GLN D  20       2.368   1.210   8.271  1.00 94.72           N  
ATOM   1363  OE1 GLN D  20       3.783   0.247   6.812  1.00 94.72           O  
ATOM   1364  N   GLU D  21       8.384   3.745   8.453  1.00 95.21           N  
ATOM   1365  CA  GLU D  21       9.524   4.369   7.789  1.00 95.21           C  
ATOM   1366  C   GLU D  21      10.836   3.981   8.464  1.00 95.21           C  
ATOM   1367  O   GLU D  21      11.831   3.707   7.789  1.00 95.21           O  
ATOM   1368  CB  GLU D  21       9.370   5.892   7.774  1.00 95.21           C  
ATOM   1369  CG  GLU D  21       8.389   6.400   6.728  1.00 95.21           C  
ATOM   1370  CD  GLU D  21       8.195   7.908   6.770  1.00 95.21           C  
ATOM   1371  OE1 GLU D  21       7.668   8.479   5.788  1.00 95.21           O  
ATOM   1372  OE2 GLU D  21       8.574   8.522   7.792  1.00 95.21           O1-
ATOM   1373  N   LYS D  22      10.759   3.928   9.798  1.00 93.82           N  
ATOM   1374  CA  LYS D  22      11.949   3.526  10.541  1.00 93.82           C  
ATOM   1375  C   LYS D  22      12.301   2.067  10.267  1.00 93.82           C  
ATOM   1376  O   LYS D  22      13.470   1.733  10.058  1.00 93.82           O  
ATOM   1377  CB  LYS D  22      11.745   3.743  12.041  1.00 93.82           C  
ATOM   1378  CG  LYS D  22      11.742   5.205  12.461  1.00 93.82           C  
ATOM   1379  CD  LYS D  22      11.559   5.355  13.966  1.00 93.82           C  
ATOM   1380  CE  LYS D  22      11.405   6.815  14.369  1.00 93.82           C  
ATOM   1381  NZ  LYS D  22      11.135   6.961  15.830  1.00 93.82           N1+
ATOM   1382  N   GLU D  23      11.326   1.173  10.270  1.00 92.86           N  
ATOM   1383  CA  GLU D  23      11.527  -0.256  10.047  1.00 92.86           C  
ATOM   1384  C   GLU D  23      11.972  -0.533   8.614  1.00 92.86           C  
ATOM   1385  O   GLU D  23      12.688  -1.503   8.358  1.00 92.86           O  
ATOM   1386  CB  GLU D  23      10.246  -1.034  10.360  1.00 92.86           C  
ATOM   1387  CG  GLU D  23       9.935  -1.134  11.847  1.00 92.86           C  
ATOM   1388  CD  GLU D  23      11.058  -1.767  12.653  1.00 92.86           C  
ATOM   1389  OE1 GLU D  23      11.297  -1.336  13.804  1.00 92.86           O  
ATOM   1390  OE2 GLU D  23      11.704  -2.702  12.130  1.00 92.86           O1-
ATOM   1391  N   SER D  24      11.545   0.363   7.638  1.00 92.58           N  
ATOM   1392  CA  SER D  24      11.871   0.182   6.227  1.00 92.58           C  
ATOM   1393  C   SER D  24      13.377   0.241   5.995  1.00 92.58           C  
ATOM   1394  O   SER D  24      13.898  -0.420   5.094  1.00 92.58           O  
ATOM   1395  CB  SER D  24      11.173   1.244   5.376  1.00 92.58           C  
ATOM   1396  OG  SER D  24      11.530   1.107   4.011  1.00 92.58           O  
ATOM   1397  N   LYS D  25      14.133   0.950   6.841  1.00 91.79           N  
ATOM   1398  CA  LYS D  25      15.589   1.005   6.744  1.00 91.79           C  
ATOM   1399  C   LYS D  25      16.209  -0.367   6.993  1.00 91.79           C  
ATOM   1400  O   LYS D  25      17.181  -0.744   6.336  1.00 91.79           O  
ATOM   1401  CB  LYS D  25      16.155   2.023   7.735  1.00 91.79           C  
ATOM   1402  CG  LYS D  25      15.880   3.472   7.358  1.00 91.79           C  
ATOM   1403  CD  LYS D  25      16.488   4.437   8.368  1.00 91.79           C  
ATOM   1404  CE  LYS D  25      16.130   5.882   8.048  1.00 91.79           C  
ATOM   1405  NZ  LYS D  25      16.661   6.825   9.077  1.00 91.79           N1+
ATOM   1406  N   LYS D  26      15.574  -1.151   7.926  1.00 92.30           N  
ATOM   1407  CA  LYS D  26      16.054  -2.496   8.232  1.00 92.30           C  
ATOM   1408  C   LYS D  26      15.831  -3.440   7.054  1.00 92.30           C  
ATOM   1409  O   LYS D  26      16.674  -4.292   6.767  1.00 92.30           O  
ATOM   1410  CB  LYS D  26      15.360  -3.043   9.480  1.00 92.30           C  
ATOM   1411  CG  LYS D  26      15.761  -2.341  10.769  1.00 92.30           C  
ATOM   1412  CD  LYS D  26      15.039  -2.929  11.974  1.00 92.30           C  
ATOM   1413  CE  LYS D  26      15.364  -2.165  13.250  1.00 92.30           C  
ATOM   1414  NZ  LYS D  26      14.612  -2.700  14.424  1.00 92.30           N1+
ATOM   1415  N   VAL D  27      14.693  -3.236   6.334  1.00 92.28           N  
ATOM   1416  CA  VAL D  27      14.401  -4.050   5.159  1.00 92.28           C  
ATOM   1417  C   VAL D  27      15.461  -3.808   4.087  1.00 92.28           C  
ATOM   1418  O   VAL D  27      15.965  -4.755   3.479  1.00 92.28           O  
ATOM   1419  CB  VAL D  27      12.994  -3.749   4.595  1.00 92.28           C  
ATOM   1420  CG1 VAL D  27      12.795  -4.435   3.245  1.00 92.28           C  
ATOM   1421  CG2 VAL D  27      11.918  -4.190   5.585  1.00 92.28           C  
ATOM   1422  N   LYS D  28      15.871  -2.582   3.871  1.00 91.67           N  
ATOM   1423  CA  LYS D  28      16.875  -2.230   2.871  1.00 91.67           C  
ATOM   1424  C   LYS D  28      18.237  -2.820   3.227  1.00 91.67           C  
ATOM   1425  O   LYS D  28      18.955  -3.308   2.353  1.00 91.67           O  
ATOM   1426  CB  LYS D  28      16.983  -0.711   2.730  1.00 91.67           C  
ATOM   1427  CG  LYS D  28      15.872  -0.086   1.900  1.00 91.67           C  
ATOM   1428  CD  LYS D  28      16.069   1.417   1.743  1.00 91.67           C  
ATOM   1429  CE  LYS D  28      14.880   2.068   1.048  1.00 91.67           C  
ATOM   1430  NZ  LYS D  28      15.057   3.545   0.915  1.00 91.67           N1+
ATOM   1431  N   GLU D  29      18.552  -2.795   4.600  1.00 90.78           N  
ATOM   1432  CA  GLU D  29      19.829  -3.338   5.054  1.00 90.78           C  
ATOM   1433  C   GLU D  29      19.899  -4.846   4.828  1.00 90.78           C  
ATOM   1434  O   GLU D  29      20.918  -5.363   4.365  1.00 90.78           O  
ATOM   1435  CB  GLU D  29      20.054  -3.018   6.534  1.00 90.78           C  
ATOM   1436  CG  GLU D  29      20.413  -1.563   6.801  1.00 90.78           C  
ATOM   1437  CD  GLU D  29      20.576  -1.247   8.279  1.00 90.78           C  
ATOM   1438  OE1 GLU D  29      20.952  -0.101   8.616  1.00 90.78           O  
ATOM   1439  OE2 GLU D  29      20.327  -2.152   9.106  1.00 90.78           O1-
ATOM   1440  N   GLU D  30      18.759  -5.519   5.128  1.00 89.95           N  
ATOM   1441  CA  GLU D  30      18.705  -6.962   4.912  1.00 89.95           C  
ATOM   1442  C   GLU D  30      18.824  -7.303   3.429  1.00 89.95           C  
ATOM   1443  O   GLU D  30      19.481  -8.280   3.062  1.00 89.95           O  
ATOM   1444  CB  GLU D  30      17.409  -7.543   5.483  1.00 89.95           C  
ATOM   1445  CG  GLU D  30      17.354  -7.546   7.003  1.00 89.95           C  
ATOM   1446  CD  GLU D  30      18.481  -8.342   7.643  1.00 89.95           C  
ATOM   1447  OE1 GLU D  30      18.982  -7.930   8.714  1.00 89.95           O  
ATOM   1448  OE2 GLU D  30      18.866  -9.384   7.068  1.00 89.95           O1-
ATOM   1449  N   ALA D  31      18.226  -6.509   2.557  1.00 90.82           N  
ATOM   1450  CA  ALA D  31      18.269  -6.736   1.115  1.00 90.82           C  
ATOM   1451  C   ALA D  31      19.686  -6.568   0.575  1.00 90.82           C  
ATOM   1452  O   ALA D  31      20.113  -7.315  -0.309  1.00 90.82           O  
ATOM   1453  CB  ALA D  31      17.314  -5.785   0.398  1.00 90.82           C  
ATOM   1454  N   LYS D  32      20.471  -5.625   1.080  1.00 88.57           N  
ATOM   1455  CA  LYS D  32      21.838  -5.362   0.638  1.00 88.57           C  
ATOM   1456  C   LYS D  32      22.751  -6.547   0.938  1.00 88.57           C  
ATOM   1457  O   LYS D  32      23.662  -6.847   0.164  1.00 88.57           O  
ATOM   1458  CB  LYS D  32      22.383  -4.098   1.305  1.00 88.57           C  
ATOM   1459  CG  LYS D  32      21.861  -2.803   0.698  1.00 88.57           C  
ATOM   1460  CD  LYS D  32      22.486  -1.583   1.362  1.00 88.57           C  
ATOM   1461  CE  LYS D  32      21.910  -0.287   0.806  1.00 88.57           C  
ATOM   1462  NZ  LYS D  32      22.470   0.910   1.501  1.00 88.57           N1+
ATOM   1463  N   LYS D  33      22.365  -7.250   2.075  1.00 87.93           N  
ATOM   1464  CA  LYS D  33      23.173  -8.400   2.469  1.00 87.93           C  
ATOM   1465  C   LYS D  33      23.049  -9.533   1.454  1.00 87.93           C  
ATOM   1466  O   LYS D  33      23.981 -10.320   1.277  1.00 87.93           O  
ATOM   1467  CB  LYS D  33      22.764  -8.894   3.857  1.00 87.93           C  
ATOM   1468  CG  LYS D  33      23.124  -7.938   4.985  1.00 87.93           C  
ATOM   1469  CD  LYS D  33      22.660  -8.468   6.336  1.00 87.93           C  
ATOM   1470  CE  LYS D  33      22.929  -7.467   7.452  1.00 87.93           C  
ATOM   1471  NZ  LYS D  33      22.376  -7.933   8.759  1.00 87.93           N1+
ATOM   1472  N   LEU D  34      21.905  -9.715   0.874  1.00 84.93           N  
ATOM   1473  CA  LEU D  34      21.639 -10.813  -0.050  1.00 84.93           C  
ATOM   1474  C   LEU D  34      22.219 -10.517  -1.428  1.00 84.93           C  
ATOM   1475  O   LEU D  34      22.477 -11.435  -2.209  1.00 84.93           O  
ATOM   1476  CB  LEU D  34      20.134 -11.069  -0.160  1.00 84.93           C  
ATOM   1477  CG  LEU D  34      19.452 -11.649   1.080  1.00 84.93           C  
ATOM   1478  CD1 LEU D  34      17.937 -11.645   0.902  1.00 84.93           C  
ATOM   1479  CD2 LEU D  34      19.959 -13.060   1.358  1.00 84.93           C  
ATOM   1480  N   GLY D  35      22.817  -9.421  -1.665  1.00 77.82           N  
ATOM   1481  CA  GLY D  35      23.303  -9.053  -2.985  1.00 77.82           C  
ATOM   1482  C   GLY D  35      22.218  -9.062  -4.044  1.00 77.82           C  
ATOM   1483  O   GLY D  35      21.076  -9.438  -3.768  1.00 77.82           O  
ATOM   1484  N   PRO D  36      22.496  -8.351  -5.033  1.00 67.53           N  
ATOM   1485  CA  PRO D  36      21.499  -8.246  -6.101  1.00 67.53           C  
ATOM   1486  C   PRO D  36      21.053  -9.608  -6.627  1.00 67.53           C  
ATOM   1487  O   PRO D  36      21.849 -10.332  -7.230  1.00 67.53           O  
ATOM   1488  CB  PRO D  36      22.228  -7.453  -7.188  1.00 67.53           C  
ATOM   1489  CG  PRO D  36      23.655  -7.419  -6.744  1.00 67.53           C  
ATOM   1490  CD  PRO D  36      23.734  -7.968  -5.348  1.00 67.53           C  
ATOM   1491  N   ASP D  37      20.733 -10.333  -5.723  1.00 66.74           N  
ATOM   1492  CA  ASP D  37      20.564 -11.738  -6.082  1.00 66.74           C  
ATOM   1493  C   ASP D  37      19.488 -11.905  -7.152  1.00 66.74           C  
ATOM   1494  O   ASP D  37      19.622 -12.739  -8.051  1.00 66.74           O  
ATOM   1495  CB  ASP D  37      20.212 -12.569  -4.847  1.00 66.74           C  
ATOM   1496  CG  ASP D  37      21.435 -13.052  -4.088  1.00 66.74           C  
ATOM   1497  OD1 ASP D  37      21.308 -13.432  -2.904  1.00 66.74           O  
ATOM   1498  OD2 ASP D  37      22.537 -13.050  -4.679  1.00 66.74           O1-
ATOM   1499  N   THR D  38      18.797 -11.191  -7.488  1.00 83.91           N  
ATOM   1500  CA  THR D  38      17.861 -11.459  -8.574  1.00 83.91           C  
ATOM   1501  C   THR D  38      17.013 -10.226  -8.874  1.00 83.91           C  
ATOM   1502  O   THR D  38      16.754  -9.413  -7.984  1.00 83.91           O  
ATOM   1503  CB  THR D  38      16.942 -12.649  -8.238  1.00 83.91           C  
ATOM   1504  CG2 THR D  38      17.747 -13.931  -8.054  1.00 83.91           C  
ATOM   1505  OG1 THR D  38      16.229 -12.367  -7.028  1.00 83.91           O  
ATOM   1506  N   GLU D  39      16.786  -9.880 -10.121  1.00 88.83           N  
ATOM   1507  CA  GLU D  39      15.935  -8.802 -10.616  1.00 88.83           C  
ATOM   1508  C   GLU D  39      14.647  -8.699  -9.805  1.00 88.83           C  
ATOM   1509  O   GLU D  39      14.182  -7.597  -9.505  1.00 88.83           O  
ATOM   1510  CB  GLU D  39      15.610  -9.011 -12.097  1.00 88.83           C  
ATOM   1511  CG  GLU D  39      15.075  -7.767 -12.791  1.00 88.83           C  
ATOM   1512  CD  GLU D  39      14.987  -7.913 -14.302  1.00 88.83           C  
ATOM   1513  OE1 GLU D  39      14.609  -6.935 -14.985  1.00 88.83           O  
ATOM   1514  OE2 GLU D  39      15.299  -9.016 -14.806  1.00 88.83           O1-
ATOM   1515  N   VAL D  40      14.213  -9.804  -9.280  1.00 90.65           N  
ATOM   1516  CA  VAL D  40      12.936  -9.830  -8.574  1.00 90.65           C  
ATOM   1517  C   VAL D  40      13.090  -9.176  -7.203  1.00 90.65           C  
ATOM   1518  O   VAL D  40      12.224  -8.410  -6.773  1.00 90.65           O  
ATOM   1519  CB  VAL D  40      12.403 -11.272  -8.419  1.00 90.65           C  
ATOM   1520  CG1 VAL D  40      11.159 -11.296  -7.533  1.00 90.65           C  
ATOM   1521  CG2 VAL D  40      12.098 -11.877  -9.789  1.00 90.65           C  
ATOM   1522  N   LEU D  41      14.250  -9.390  -6.580  1.00 91.03           N  
ATOM   1523  CA  LEU D  41      14.487  -8.790  -5.272  1.00 91.03           C  
ATOM   1524  C   LEU D  41      14.696  -7.284  -5.395  1.00 91.03           C  
ATOM   1525  O   LEU D  41      14.247  -6.519  -4.538  1.00 91.03           O  
ATOM   1526  CB  LEU D  41      15.703  -9.433  -4.600  1.00 91.03           C  
ATOM   1527  CG  LEU D  41      15.489 -10.822  -3.997  1.00 91.03           C  
ATOM   1528  CD1 LEU D  41      16.811 -11.389  -3.490  1.00 91.03           C  
ATOM   1529  CD2 LEU D  41      14.460 -10.766  -2.874  1.00 91.03           C  
ATOM   1530  N   LYS D  42      15.336  -6.870  -6.484  1.00 92.03           N  
ATOM   1531  CA  LYS D  42      15.540  -5.444  -6.721  1.00 92.03           C  
ATOM   1532  C   LYS D  42      14.207  -4.716  -6.872  1.00 92.03           C  
ATOM   1533  O   LYS D  42      14.020  -3.630  -6.318  1.00 92.03           O  
ATOM   1534  CB  LYS D  42      16.401  -5.223  -7.965  1.00 92.03           C  
ATOM   1535  CG  LYS D  42      17.879  -5.521  -7.755  1.00 92.03           C  
ATOM   1536  CD  LYS D  42      18.683  -5.280  -9.026  1.00 92.03           C  
ATOM   1537  CE  LYS D  42      20.141  -5.683  -8.851  1.00 92.03           C  
ATOM   1538  NZ  LYS D  42      20.908  -5.555 -10.126  1.00 92.03           N1+
ATOM   1539  N   ILE D  43      13.310  -5.335  -7.638  1.00 93.05           N  
ATOM   1540  CA  ILE D  43      12.012  -4.709  -7.864  1.00 93.05           C  
ATOM   1541  C   ILE D  43      11.207  -4.705  -6.567  1.00 93.05           C  
ATOM   1542  O   ILE D  43      10.482  -3.749  -6.281  1.00 93.05           O  
ATOM   1543  CB  ILE D  43      11.224  -5.430  -8.981  1.00 93.05           C  
ATOM   1544  CG1 ILE D  43      11.880  -5.181 -10.344  1.00 93.05           C  
ATOM   1545  CG2 ILE D  43       9.760  -4.980  -8.987  1.00 93.05           C  
ATOM   1546  CD1 ILE D  43      11.308  -6.030 -11.471  1.00 93.05           C  
ATOM   1547  N   LEU D  44      11.408  -5.718  -5.740  1.00 94.18           N  
ATOM   1548  CA  LEU D  44      10.728  -5.766  -4.450  1.00 94.18           C  
ATOM   1549  C   LEU D  44      11.124  -4.577  -3.581  1.00 94.18           C  
ATOM   1550  O   LEU D  44      10.267  -3.942  -2.963  1.00 94.18           O  
ATOM   1551  CB  LEU D  44      11.050  -7.075  -3.723  1.00 94.18           C  
ATOM   1552  CG  LEU D  44      10.467  -7.230  -2.317  1.00 94.18           C  
ATOM   1553  CD1 LEU D  44       8.944  -7.183  -2.366  1.00 94.18           C  
ATOM   1554  CD2 LEU D  44      10.947  -8.530  -1.680  1.00 94.18           C  
ATOM   1555  N   ILE D  45      12.360  -4.278  -3.517  1.00 92.82           N  
ATOM   1556  CA  ILE D  45      12.860  -3.176  -2.703  1.00 92.82           C  
ATOM   1557  C   ILE D  45      12.339  -1.850  -3.253  1.00 92.82           C  
ATOM   1558  O   ILE D  45      11.964  -0.958  -2.488  1.00 92.82           O  
ATOM   1559  CB  ILE D  45      14.404  -3.165  -2.652  1.00 92.82           C  
ATOM   1560  CG1 ILE D  45      14.923  -4.403  -1.910  1.00 92.82           C  
ATOM   1561  CG2 ILE D  45      14.914  -1.879  -1.995  1.00 92.82           C  
ATOM   1562  CD1 ILE D  45      16.430  -4.594  -2.002  1.00 92.82           C  
ATOM   1563  N   GLU D  46      12.279  -1.738  -4.620  1.00 93.79           N  
ATOM   1564  CA  GLU D  46      11.754  -0.525  -5.241  1.00 93.79           C  
ATOM   1565  C   GLU D  46      10.286  -0.312  -4.881  1.00 93.79           C  
ATOM   1566  O   GLU D  46       9.872   0.809  -4.581  1.00 93.79           O  
ATOM   1567  CB  GLU D  46      11.920  -0.584  -6.761  1.00 93.79           C  
ATOM   1568  CG  GLU D  46      13.360  -0.434  -7.229  1.00 93.79           C  
ATOM   1569  CD  GLU D  46      13.512  -0.519  -8.740  1.00 93.79           C  
ATOM   1570  OE1 GLU D  46      14.653  -0.694  -9.226  1.00 93.79           O  
ATOM   1571  OE2 GLU D  46      12.483  -0.410  -9.442  1.00 93.79           O1-
ATOM   1572  N   VAL D  47       9.466  -1.378  -4.927  1.00 94.87           N  
ATOM   1573  CA  VAL D  47       8.048  -1.303  -4.592  1.00 94.87           C  
ATOM   1574  C   VAL D  47       7.883  -0.947  -3.116  1.00 94.87           C  
ATOM   1575  O   VAL D  47       7.033  -0.128  -2.760  1.00 94.87           O  
ATOM   1576  CB  VAL D  47       7.321  -2.631  -4.904  1.00 94.87           C  
ATOM   1577  CG1 VAL D  47       5.917  -2.632  -4.301  1.00 94.87           C  
ATOM   1578  CG2 VAL D  47       7.258  -2.862  -6.413  1.00 94.87           C  
ATOM   1579  N   HIS D  48       8.725  -1.544  -2.299  1.00 94.80           N  
ATOM   1580  CA  HIS D  48       8.699  -1.253  -0.870  1.00 94.80           C  
ATOM   1581  C   HIS D  48       8.966   0.224  -0.604  1.00 94.80           C  
ATOM   1582  O   HIS D  48       8.244   0.861   0.167  1.00 94.80           O  
ATOM   1583  CB  HIS D  48       9.723  -2.114  -0.129  1.00 94.80           C  
ATOM   1584  CG  HIS D  48       9.778  -1.849   1.342  1.00 94.80           C  
ATOM   1585  CD2 HIS D  48      10.665  -1.148   2.086  1.00 94.80           C  
ATOM   1586  ND1 HIS D  48       8.836  -2.336   2.221  1.00 94.80           N  
ATOM   1587  CE1 HIS D  48       9.143  -1.945   3.447  1.00 94.80           C  
ATOM   1588  NE2 HIS D  48      10.248  -1.222   3.392  1.00 94.80           N  
ATOM   1589  N   GLU D  49       9.975   0.775  -1.209  1.00 94.55           N  
ATOM   1590  CA  GLU D  49      10.356   2.170  -1.008  1.00 94.55           C  
ATOM   1591  C   GLU D  49       9.278   3.117  -1.527  1.00 94.55           C  
ATOM   1592  O   GLU D  49       8.957   4.115  -0.879  1.00 94.55           O  
ATOM   1593  CB  GLU D  49      11.692   2.466  -1.695  1.00 94.55           C  
ATOM   1594  CG  GLU D  49      12.897   1.877  -0.977  1.00 94.55           C  
ATOM   1595  CD  GLU D  49      14.208   2.115  -1.709  1.00 94.55           C  
ATOM   1596  OE1 GLU D  49      15.285   1.979  -1.085  1.00 94.55           O  
ATOM   1597  OE2 GLU D  49      14.157   2.443  -2.915  1.00 94.55           O1-
ATOM   1598  N   LEU D  50       8.736   2.755  -2.708  1.00 95.00           N  
ATOM   1599  CA  LEU D  50       7.658   3.567  -3.263  1.00 95.00           C  
ATOM   1600  C   LEU D  50       6.449   3.573  -2.333  1.00 95.00           C  
ATOM   1601  O   LEU D  50       5.835   4.620  -2.113  1.00 95.00           O  
ATOM   1602  CB  LEU D  50       7.252   3.047  -4.644  1.00 95.00           C  
ATOM   1603  CG  LEU D  50       6.027   3.704  -5.283  1.00 95.00           C  
ATOM   1604  CD1 LEU D  50       6.311   5.172  -5.587  1.00 95.00           C  
ATOM   1605  CD2 LEU D  50       5.620   2.960  -6.550  1.00 95.00           C  
ATOM   1606  N   HIS D  51       6.145   2.473  -1.814  1.00 95.99           N  
ATOM   1607  CA  HIS D  51       4.991   2.338  -0.932  1.00 95.99           C  
ATOM   1608  C   HIS D  51       5.152   3.192   0.321  1.00 95.99           C  
ATOM   1609  O   HIS D  51       4.210   3.866   0.744  1.00 95.99           O  
ATOM   1610  CB  HIS D  51       4.782   0.873  -0.545  1.00 95.99           C  
ATOM   1611  CG  HIS D  51       3.522   0.630   0.223  1.00 95.99           C  
ATOM   1612  CD2 HIS D  51       3.322   0.172   1.482  1.00 95.99           C  
ATOM   1613  ND1 HIS D  51       2.271   0.861  -0.307  1.00 95.99           N  
ATOM   1614  CE1 HIS D  51       1.353   0.556   0.596  1.00 95.99           C  
ATOM   1615  NE2 HIS D  51       1.965   0.136   1.690  1.00 95.99           N  
ATOM   1616  N   ILE D  52       6.360   3.214   0.916  1.00 94.96           N  
ATOM   1617  CA  ILE D  52       6.631   4.004   2.111  1.00 94.96           C  
ATOM   1618  C   ILE D  52       6.506   5.491   1.786  1.00 94.96           C  
ATOM   1619  O   ILE D  52       5.927   6.256   2.561  1.00 94.96           O  
ATOM   1620  CB  ILE D  52       8.032   3.697   2.686  1.00 94.96           C  
ATOM   1621  CG1 ILE D  52       8.093   2.256   3.205  1.00 94.96           C  
ATOM   1622  CG2 ILE D  52       8.392   4.693   3.793  1.00 94.96           C  
ATOM   1623  CD1 ILE D  52       7.101   1.958   4.321  1.00 94.96           C  
ATOM   1624  N   GLU D  53       7.035   5.928   0.617  1.00 95.19           N  
ATOM   1625  CA  GLU D  53       6.923   7.321   0.194  1.00 95.19           C  
ATOM   1626  C   GLU D  53       5.464   7.728   0.015  1.00 95.19           C  
ATOM   1627  O   GLU D  53       5.069   8.830   0.401  1.00 95.19           O  
ATOM   1628  CB  GLU D  53       7.697   7.551  -1.107  1.00 95.19           C  
ATOM   1629  CG  GLU D  53       9.208   7.498  -0.942  1.00 95.19           C  
ATOM   1630  CD  GLU D  53       9.959   7.555  -2.263  1.00 95.19           C  
ATOM   1631  OE1 GLU D  53      11.200   7.387  -2.263  1.00 95.19           O  
ATOM   1632  OE2 GLU D  53       9.301   7.770  -3.305  1.00 95.19           O1-
ATOM   1633  N   SER D  54       4.653   6.822  -0.529  1.00 95.93           N  
ATOM   1634  CA  SER D  54       3.234   7.085  -0.743  1.00 95.93           C  
ATOM   1635  C   SER D  54       2.486   7.194   0.582  1.00 95.93           C  
ATOM   1636  O   SER D  54       1.590   8.028   0.728  1.00 95.93           O  
ATOM   1637  CB  SER D  54       2.608   5.985  -1.601  1.00 95.93           C  
ATOM   1638  OG  SER D  54       3.145   6.004  -2.913  1.00 95.93           O  
ATOM   1639  N   LEU D  55       2.864   6.334   1.556  1.00 95.77           N  
ATOM   1640  CA  LEU D  55       2.227   6.394   2.867  1.00 95.77           C  
ATOM   1641  C   LEU D  55       2.461   7.750   3.524  1.00 95.77           C  
ATOM   1642  O   LEU D  55       1.582   8.271   4.214  1.00 95.77           O  
ATOM   1643  CB  LEU D  55       2.756   5.277   3.771  1.00 95.77           C  
ATOM   1644  CG  LEU D  55       2.274   3.861   3.452  1.00 95.77           C  
ATOM   1645  CD1 LEU D  55       2.954   2.851   4.371  1.00 95.77           C  
ATOM   1646  CD2 LEU D  55       0.758   3.771   3.579  1.00 95.77           C  
ATOM   1647  N   ARG D  56       3.663   8.390   3.292  1.00 95.41           N  
ATOM   1648  CA  ARG D  56       3.932   9.722   3.823  1.00 95.41           C  
ATOM   1649  C   ARG D  56       2.968  10.750   3.240  1.00 95.41           C  
ATOM   1650  O   ARG D  56       2.497  11.640   3.951  1.00 95.41           O  
ATOM   1651  CB  ARG D  56       5.377  10.135   3.531  1.00 95.41           C  
ATOM   1652  CG  ARG D  56       6.405   9.448   4.415  1.00 95.41           C  
ATOM   1653  CD  ARG D  56       7.807   9.992   4.178  1.00 95.41           C  
ATOM   1654  NE  ARG D  56       8.832   9.035   4.582  1.00 95.41           N  
ATOM   1655  CZ  ARG D  56      10.083   9.028   4.130  1.00 95.41           C  
ATOM   1656  NH1 ARG D  56      10.489   9.931   3.245  1.00 95.41           N1+
ATOM   1657  NH2 ARG D  56      10.935   8.111   4.565  1.00 95.41           N  
ATOM   1658  N   VAL D  57       2.658  10.651   1.892  1.00 95.73           N  
ATOM   1659  CA  VAL D  57       1.709  11.542   1.234  1.00 95.73           C  
ATOM   1660  C   VAL D  57       0.308  11.312   1.797  1.00 95.73           C  
ATOM   1661  O   VAL D  57      -0.435  12.266   2.038  1.00 95.73           O  
ATOM   1662  CB  VAL D  57       1.708  11.339  -0.298  1.00 95.73           C  
ATOM   1663  CG1 VAL D  57       0.606  12.171  -0.952  1.00 95.73           C  
ATOM   1664  CG2 VAL D  57       3.072  11.698  -0.884  1.00 95.73           C  
ATOM   1665  N   VAL D  58      -0.058  10.035   2.080  1.00 95.23           N  
ATOM   1666  CA  VAL D  58      -1.348   9.690   2.668  1.00 95.23           C  
ATOM   1667  C   VAL D  58      -1.494  10.368   4.028  1.00 95.23           C  
ATOM   1668  O   VAL D  58      -2.546  10.930   4.340  1.00 95.23           O  
ATOM   1669  CB  VAL D  58      -1.515   8.161   2.814  1.00 95.23           C  
ATOM   1670  CG1 VAL D  58      -2.726   7.831   3.685  1.00 95.23           C  
ATOM   1671  CG2 VAL D  58      -1.645   7.505   1.441  1.00 95.23           C  
ATOM   1672  N   ALA D  59      -0.422  10.374   4.859  1.00 95.43           N  
ATOM   1673  CA  ALA D  59      -0.455  11.008   6.175  1.00 95.43           C  
ATOM   1674  C   ALA D  59      -0.688  12.511   6.054  1.00 95.43           C  
ATOM   1675  O   ALA D  59      -1.475  13.086   6.809  1.00 95.43           O  
ATOM   1676  CB  ALA D  59       0.843  10.733   6.930  1.00 95.43           C  
ATOM   1677  N   GLU D  60       0.003  13.167   5.107  1.00 94.56           N  
ATOM   1678  CA  GLU D  60      -0.128  14.604   4.886  1.00 94.56           C  
ATOM   1679  C   GLU D  60      -1.553  14.973   4.482  1.00 94.56           C  
ATOM   1680  O   GLU D  60      -2.125  15.930   5.008  1.00 94.56           O  
ATOM   1681  CB  GLU D  60       0.860  15.077   3.817  1.00 94.56           C  
ATOM   1682  CG  GLU D  60       2.313  15.052   4.268  1.00 94.56           C  
ATOM   1683  CD  GLU D  60       3.294  15.381   3.154  1.00 94.56           C  
ATOM   1684  OE1 GLU D  60       4.520  15.250   3.367  1.00 94.56           O  
ATOM   1685  OE2 GLU D  60       2.831  15.774   2.060  1.00 94.56           O1-
ATOM   1686  N   ILE D  61      -2.123  14.222   3.543  1.00 95.29           N  
ATOM   1687  CA  ILE D  61      -3.444  14.535   3.009  1.00 95.29           C  
ATOM   1688  C   ILE D  61      -4.513  14.196   4.045  1.00 95.29           C  
ATOM   1689  O   ILE D  61      -5.507  14.914   4.179  1.00 95.29           O  
ATOM   1690  CB  ILE D  61      -3.716  13.775   1.691  1.00 95.29           C  
ATOM   1691  CG1 ILE D  61      -2.762  14.257   0.591  1.00 95.29           C  
ATOM   1692  CG2 ILE D  61      -5.176  13.942   1.262  1.00 95.29           C  
ATOM   1693  CD1 ILE D  61      -2.912  13.511  -0.728  1.00 95.29           C  
ATOM   1694  N   THR D  62      -4.294  13.126   4.829  1.00 95.11           N  
ATOM   1695  CA  THR D  62      -5.217  12.769   5.901  1.00 95.11           C  
ATOM   1696  C   THR D  62      -5.300  13.886   6.937  1.00 95.11           C  
ATOM   1697  O   THR D  62      -6.389  14.231   7.400  1.00 95.11           O  
ATOM   1698  CB  THR D  62      -4.794  11.458   6.588  1.00 95.11           C  
ATOM   1699  CG2 THR D  62      -5.744  11.103   7.727  1.00 95.11           C  
ATOM   1700  OG1 THR D  62      -4.802  10.396   5.626  1.00 95.11           O  
ATOM   1701  N   GLN D  63      -4.156  14.485   7.298  1.00 93.74           N  
ATOM   1702  CA  GLN D  63      -4.142  15.599   8.240  1.00 93.74           C  
ATOM   1703  C   GLN D  63      -4.903  16.799   7.684  1.00 93.74           C  
ATOM   1704  O   GLN D  63      -5.646  17.460   8.412  1.00 93.74           O  
ATOM   1705  CB  GLN D  63      -2.704  15.999   8.577  1.00 93.74           C  
ATOM   1706  CG  GLN D  63      -2.601  17.076   9.649  1.00 93.74           C  
ATOM   1707  CD  GLN D  63      -3.114  16.611  10.999  1.00 93.74           C  
ATOM   1708  NE2 GLN D  63      -3.780  17.506  11.721  1.00 93.74           N  
ATOM   1709  OE1 GLN D  63      -2.915  15.456  11.390  1.00 93.74           O  
ATOM   1710  N   ALA D  64      -4.703  17.053   6.411  1.00 93.56           N  
ATOM   1711  CA  ALA D  64      -5.407  18.154   5.759  1.00 93.56           C  
ATOM   1712  C   ALA D  64      -6.915  17.918   5.759  1.00 93.56           C  
ATOM   1713  O   ALA D  64      -7.696  18.852   5.952  1.00 93.56           O  
ATOM   1714  CB  ALA D  64      -4.901  18.338   4.331  1.00 93.56           C  
ATOM   1715  N   LEU D  65      -7.356  16.681   5.511  1.00 92.74           N  
ATOM   1716  CA  LEU D  65      -8.774  16.335   5.509  1.00 92.74           C  
ATOM   1717  C   LEU D  65      -9.413  16.652   6.856  1.00 92.74           C  
ATOM   1718  O   LEU D  65     -10.496  17.239   6.912  1.00 92.74           O  
ATOM   1719  CB  LEU D  65      -8.963  14.853   5.177  1.00 92.74           C  
ATOM   1720  CG  LEU D  65     -10.398  14.325   5.225  1.00 92.74           C  
ATOM   1721  CD1 LEU D  65     -11.264  15.050   4.201  1.00 92.74           C  
ATOM   1722  CD2 LEU D  65     -10.423  12.820   4.985  1.00 92.74           C  
ATOM   1723  N   VAL D  66      -8.766  16.324   7.936  1.00 91.97           N  
ATOM   1724  CA  VAL D  66      -9.314  16.525   9.274  1.00 91.97           C  
ATOM   1725  C   VAL D  66      -9.416  18.020   9.572  1.00 91.97           C  
ATOM   1726  O   VAL D  66     -10.365  18.467  10.219  1.00 91.97           O  
ATOM   1727  CB  VAL D  66      -8.455  15.825  10.350  1.00 91.97           C  
ATOM   1728  CG1 VAL D  66      -8.885  16.259  11.750  1.00 91.97           C  
ATOM   1729  CG2 VAL D  66      -8.552  14.307  10.204  1.00 91.97           C  
ATOM   1730  N   GLU D  67      -8.460  18.822   8.960  1.00 90.40           N  
ATOM   1731  CA  GLU D  67      -8.455  20.264   9.183  1.00 90.40           C  
ATOM   1732  C   GLU D  67      -9.631  20.936   8.481  1.00 90.40           C  
ATOM   1733  O   GLU D  67     -10.183  21.917   8.984  1.00 90.40           O  
ATOM   1734  CB  GLU D  67      -7.136  20.877   8.704  1.00 90.40           C  
ATOM   1735  CG  GLU D  67      -5.938  20.511   9.568  1.00 90.40           C  
ATOM   1736  CD  GLU D  67      -4.611  20.951   8.970  1.00 90.40           C  
ATOM   1737  OE1 GLU D  67      -3.553  20.701   9.591  1.00 90.40           O  
ATOM   1738  OE2 GLU D  67      -4.629  21.551   7.872  1.00 90.40           O1-
ATOM   1739  N   ILE D  68     -10.054  20.367   7.395  1.00 88.20           N  
ATOM   1740  CA  ILE D  68     -11.093  20.996   6.587  1.00 88.20           C  
ATOM   1741  C   ILE D  68     -12.468  20.539   7.067  1.00 88.20           C  
ATOM   1742  O   ILE D  68     -13.474  21.209   6.819  1.00 88.20           O  
ATOM   1743  CB  ILE D  68     -10.915  20.673   5.086  1.00 88.20           C  
ATOM   1744  CG1 ILE D  68      -9.634  21.322   4.548  1.00 88.20           C  
ATOM   1745  CG2 ILE D  68     -12.138  21.130   4.287  1.00 88.20           C  
ATOM   1746  CD1 ILE D  68      -9.188  20.783   3.197  1.00 88.20           C  
ATOM   1747  N   LEU D  69     -12.513  19.332   7.772  1.00 86.14           N  
ATOM   1748  CA  LEU D  69     -13.794  18.825   8.250  1.00 86.14           C  
ATOM   1749  C   LEU D  69     -14.382  19.747   9.313  1.00 86.14           C  
ATOM   1750  O   LEU D  69     -13.661  20.230  10.189  1.00 86.14           O  
ATOM   1751  CB  LEU D  69     -13.634  17.411   8.816  1.00 86.14           C  
ATOM   1752  CG  LEU D  69     -13.318  16.308   7.805  1.00 86.14           C  
ATOM   1753  CD1 LEU D  69     -13.056  14.989   8.524  1.00 86.14           C  
ATOM   1754  CD2 LEU D  69     -14.457  16.159   6.802  1.00 86.14           C  
ATOM   1755  N   LYS D  70     -15.577  20.370   9.120  1.00 82.47           N  
ATOM   1756  CA  LYS D  70     -16.272  21.257  10.048  1.00 82.47           C  
ATOM   1757  C   LYS D  70     -16.902  20.470  11.194  1.00 82.47           C  
ATOM   1758  O   LYS D  70     -17.167  19.274  11.060  1.00 82.47           O  
ATOM   1759  CB  LYS D  70     -17.344  22.066   9.317  1.00 82.47           C  
ATOM   1760  CG  LYS D  70     -16.788  23.076   8.324  1.00 82.47           C  
ATOM   1761  CD  LYS D  70     -17.899  23.889   7.671  1.00 82.47           C  
ATOM   1762  CE  LYS D  70     -17.348  24.864   6.640  1.00 82.47           C  
ATOM   1763  NZ  LYS D  70     -18.438  25.620   5.954  1.00 82.47           N1+
END
