# Supplementary material for: De novo design of obligate ABC-type heterotrimeric proteins
Source: Nat Struct Mol Biol. 2022 Dec 15;29(12):1266–76. doi: 10.1038/s41594-022-00879-4 (PMC9758053; doi:10.1038/s41594-022-00879-4)
Supplement: Supplementary file 4 — This compressed file contains all PDB files and scripts used in our design protocols and analyses, as well as the final design model outputs. [file 41594_2022_879_MOESM4_ESM.zip › source_data/pdbs/AF-Multimer for base_pdbs/DHT10/DHT10_AF-Mult_model4.pdb]

ATOM      1  N   SER B   1     -10.028  16.583 -24.651  1.00 84.62           N  
ATOM      2  CA  SER B   1     -10.506  17.588 -23.707  1.00 84.62           C  
ATOM      3  C   SER B   1     -10.174  17.200 -22.270  1.00 84.62           C  
ATOM      4  O   SER B   1      -9.923  16.028 -21.980  1.00 84.62           O  
ATOM      5  CB  SER B   1     -12.016  17.786 -23.854  1.00 84.62           C  
ATOM      6  OG  SER B   1     -12.723  16.692 -23.296  1.00 84.62           O  
ATOM      7  N   GLU B   2      -9.911  18.010 -21.320  1.00 92.57           N  
ATOM      8  CA  GLU B   2      -9.686  17.819 -19.891  1.00 92.57           C  
ATOM      9  C   GLU B   2     -10.733  16.887 -19.287  1.00 92.57           C  
ATOM     10  O   GLU B   2     -10.405  16.017 -18.478  1.00 92.57           O  
ATOM     11  CB  GLU B   2      -9.695  19.164 -19.160  1.00 92.57           C  
ATOM     12  CG  GLU B   2      -8.449  20.004 -19.402  1.00 92.57           C  
ATOM     13  CD  GLU B   2      -8.467  21.331 -18.660  1.00 92.57           C  
ATOM     14  OE1 GLU B   2      -7.489  22.104 -18.776  1.00 92.57           O  
ATOM     15  OE2 GLU B   2      -9.466  21.599 -17.957  1.00 92.57           O1-
ATOM     16  N   GLU B   3     -11.937  16.945 -19.815  1.00 93.22           N  
ATOM     17  CA  GLU B   3     -13.038  16.132 -19.306  1.00 93.22           C  
ATOM     18  C   GLU B   3     -12.864  14.666 -19.692  1.00 93.22           C  
ATOM     19  O   GLU B   3     -13.108  13.772 -18.879  1.00 93.22           O  
ATOM     20  CB  GLU B   3     -14.379  16.657 -19.824  1.00 93.22           C  
ATOM     21  CG  GLU B   3     -15.588  16.055 -19.122  1.00 93.22           C  
ATOM     22  CD  GLU B   3     -16.905  16.678 -19.556  1.00 93.22           C  
ATOM     23  OE1 GLU B   3     -17.975  16.214 -19.100  1.00 93.22           O  
ATOM     24  OE2 GLU B   3     -16.867  17.637 -20.359  1.00 93.22           O1-
ATOM     25  N   GLU B   4     -12.430  14.459 -20.960  1.00 94.29           N  
ATOM     26  CA  GLU B   4     -12.208  13.094 -21.427  1.00 94.29           C  
ATOM     27  C   GLU B   4     -11.053  12.435 -20.677  1.00 94.29           C  
ATOM     28  O   GLU B   4     -11.138  11.264 -20.301  1.00 94.29           O  
ATOM     29  CB  GLU B   4     -11.933  13.079 -22.933  1.00 94.29           C  
ATOM     30  CG  GLU B   4     -13.175  13.294 -23.786  1.00 94.29           C  
ATOM     31  CD  GLU B   4     -12.872  13.380 -25.274  1.00 94.29           C  
ATOM     32  OE1 GLU B   4     -13.821  13.333 -26.089  1.00 94.29           O  
ATOM     33  OE2 GLU B   4     -11.677  13.494 -25.626  1.00 94.29           O1-
ATOM     34  N   GLU B   5     -10.083  13.158 -20.376  1.00 93.91           N  
ATOM     35  CA  GLU B   5      -8.929  12.636 -19.650  1.00 93.91           C  
ATOM     36  C   GLU B   5      -9.287  12.317 -18.201  1.00 93.91           C  
ATOM     37  O   GLU B   5      -8.849  11.301 -17.657  1.00 93.91           O  
ATOM     38  CB  GLU B   5      -7.768  13.632 -19.698  1.00 93.91           C  
ATOM     39  CG  GLU B   5      -6.464  13.084 -19.136  1.00 93.91           C  
ATOM     40  CD  GLU B   5      -5.873  11.963 -19.976  1.00 93.91           C  
ATOM     41  OE1 GLU B   5      -4.997  11.224 -19.472  1.00 93.91           O  
ATOM     42  OE2 GLU B   5      -6.290  11.822 -21.147  1.00 93.91           O1-
ATOM     43  N   LEU B   6     -10.121  13.096 -17.583  1.00 93.85           N  
ATOM     44  CA  LEU B   6     -10.555  12.864 -16.209  1.00 93.85           C  
ATOM     45  C   LEU B   6     -11.407  11.602 -16.114  1.00 93.85           C  
ATOM     46  O   LEU B   6     -11.263  10.820 -15.172  1.00 93.85           O  
ATOM     47  CB  LEU B   6     -11.343  14.067 -15.685  1.00 93.85           C  
ATOM     48  CG  LEU B   6     -10.517  15.257 -15.196  1.00 93.85           C  
ATOM     49  CD1 LEU B   6     -11.410  16.479 -15.005  1.00 93.85           C  
ATOM     50  CD2 LEU B   6      -9.793  14.910 -13.899  1.00 93.85           C  
ATOM     51  N   LYS B   7     -12.251  11.377 -17.138  1.00 94.57           N  
ATOM     52  CA  LYS B   7     -13.086  10.179 -17.159  1.00 94.57           C  
ATOM     53  C   LYS B   7     -12.237   8.920 -17.310  1.00 94.57           C  
ATOM     54  O   LYS B   7     -12.498   7.907 -16.658  1.00 94.57           O  
ATOM     55  CB  LYS B   7     -14.112  10.259 -18.290  1.00 94.57           C  
ATOM     56  CG  LYS B   7     -15.329  11.113 -17.964  1.00 94.57           C  
ATOM     57  CD  LYS B   7     -16.354  11.078 -19.089  1.00 94.57           C  
ATOM     58  CE  LYS B   7     -17.524  12.012 -18.810  1.00 94.57           C  
ATOM     59  NZ  LYS B   7     -18.511  12.014 -19.931  1.00 94.57           N1+
ATOM     60  N   LYS B   8     -11.160   9.031 -18.161  1.00 95.06           N  
ATOM     61  CA  LYS B   8     -10.252   7.902 -18.337  1.00 95.06           C  
ATOM     62  C   LYS B   8      -9.521   7.576 -17.038  1.00 95.06           C  
ATOM     63  O   LYS B   8      -9.387   6.406 -16.672  1.00 95.06           O  
ATOM     64  CB  LYS B   8      -9.241   8.194 -19.448  1.00 95.06           C  
ATOM     65  CG  LYS B   8      -8.388   6.997 -19.839  1.00 95.06           C  
ATOM     66  CD  LYS B   8      -7.432   7.338 -20.975  1.00 95.06           C  
ATOM     67  CE  LYS B   8      -6.478   6.189 -21.269  1.00 95.06           C  
ATOM     68  NZ  LYS B   8      -5.513   6.534 -22.356  1.00 95.06           N1+
ATOM     69  N   LEU B   9      -9.150   8.624 -16.284  1.00 94.64           N  
ATOM     70  CA  LEU B   9      -8.450   8.441 -15.017  1.00 94.64           C  
ATOM     71  C   LEU B   9      -9.371   7.821 -13.972  1.00 94.64           C  
ATOM     72  O   LEU B   9      -8.953   6.943 -13.213  1.00 94.64           O  
ATOM     73  CB  LEU B   9      -7.908   9.779 -14.507  1.00 94.64           C  
ATOM     74  CG  LEU B   9      -6.649  10.307 -15.196  1.00 94.64           C  
ATOM     75  CD1 LEU B   9      -6.354  11.733 -14.740  1.00 94.64           C  
ATOM     76  CD2 LEU B   9      -5.461   9.393 -14.913  1.00 94.64           C  
ATOM     77  N   GLN B  10     -10.588   8.194 -14.007  1.00 95.08           N  
ATOM     78  CA  GLN B  10     -11.558   7.651 -13.061  1.00 95.08           C  
ATOM     79  C   GLN B  10     -11.770   6.157 -13.288  1.00 95.08           C  
ATOM     80  O   GLN B  10     -11.870   5.387 -12.331  1.00 95.08           O  
ATOM     81  CB  GLN B  10     -12.890   8.394 -13.172  1.00 95.08           C  
ATOM     82  CG  GLN B  10     -12.876   9.780 -12.541  1.00 95.08           C  
ATOM     83  CD  GLN B  10     -14.184  10.525 -12.730  1.00 95.08           C  
ATOM     84  NE2 GLN B  10     -14.431  11.514 -11.879  1.00 95.08           N  
ATOM     85  OE1 GLN B  10     -14.965  10.213 -13.635  1.00 95.08           O  
ATOM     86  N   GLU B  11     -11.819   5.738 -14.572  1.00 95.73           N  
ATOM     87  CA  GLU B  11     -11.993   4.325 -14.897  1.00 95.73           C  
ATOM     88  C   GLU B  11     -10.776   3.507 -14.472  1.00 95.73           C  
ATOM     89  O   GLU B  11     -10.918   2.399 -13.951  1.00 95.73           O  
ATOM     90  CB  GLU B  11     -12.252   4.145 -16.395  1.00 95.73           C  
ATOM     91  CG  GLU B  11     -13.641   4.582 -16.836  1.00 95.73           C  
ATOM     92  CD  GLU B  11     -13.878   4.411 -18.328  1.00 95.73           C  
ATOM     93  OE1 GLU B  11     -15.030   4.593 -18.784  1.00 95.73           O  
ATOM     94  OE2 GLU B  11     -12.905   4.092 -19.046  1.00 95.73           O1-
ATOM     95  N   GLU B  12      -9.596   4.060 -14.641  1.00 95.43           N  
ATOM     96  CA  GLU B  12      -8.363   3.389 -14.241  1.00 95.43           C  
ATOM     97  C   GLU B  12      -8.306   3.195 -12.728  1.00 95.43           C  
ATOM     98  O   GLU B  12      -7.898   2.136 -12.247  1.00 95.43           O  
ATOM     99  CB  GLU B  12      -7.141   4.179 -14.716  1.00 95.43           C  
ATOM    100  CG  GLU B  12      -6.925   4.130 -16.222  1.00 95.43           C  
ATOM    101  CD  GLU B  12      -5.782   5.015 -16.693  1.00 95.43           C  
ATOM    102  OE1 GLU B  12      -5.558   5.115 -17.920  1.00 95.43           O  
ATOM    103  OE2 GLU B  12      -5.105   5.613 -15.827  1.00 95.43           O1-
ATOM    104  N   ILE B  13      -8.793   4.211 -11.985  1.00 95.41           N  
ATOM    105  CA  ILE B  13      -8.764   4.154 -10.527  1.00 95.41           C  
ATOM    106  C   ILE B  13      -9.765   3.112 -10.032  1.00 95.41           C  
ATOM    107  O   ILE B  13      -9.486   2.378  -9.081  1.00 95.41           O  
ATOM    108  CB  ILE B  13      -9.073   5.533  -9.902  1.00 95.41           C  
ATOM    109  CG1 ILE B  13      -7.919   6.508 -10.162  1.00 95.41           C  
ATOM    110  CG2 ILE B  13      -9.347   5.396  -8.401  1.00 95.41           C  
ATOM    111  CD1 ILE B  13      -6.600   6.088  -9.529  1.00 95.41           C  
ATOM    112  N   LYS B  14     -10.913   2.996 -10.684  1.00 96.02           N  
ATOM    113  CA  LYS B  14     -11.906   1.986 -10.330  1.00 96.02           C  
ATOM    114  C   LYS B  14     -11.350   0.578 -10.522  1.00 96.02           C  
ATOM    115  O   LYS B  14     -11.588  -0.308  -9.699  1.00 96.02           O  
ATOM    116  CB  LYS B  14     -13.176   2.166 -11.162  1.00 96.02           C  
ATOM    117  CG  LYS B  14     -14.352   1.326 -10.686  1.00 96.02           C  
ATOM    118  CD  LYS B  14     -15.606   1.605 -11.506  1.00 96.02           C  
ATOM    119  CE  LYS B  14     -16.749   0.680 -11.111  1.00 96.02           C  
ATOM    120  NZ  LYS B  14     -17.978   0.943 -11.919  1.00 96.02           N1+
ATOM    121  N   LYS B  15     -10.567   0.409 -11.617  1.00 96.45           N  
ATOM    122  CA  LYS B  15      -9.941  -0.883 -11.883  1.00 96.45           C  
ATOM    123  C   LYS B  15      -8.912  -1.227 -10.810  1.00 96.45           C  
ATOM    124  O   LYS B  15      -8.845  -2.369 -10.350  1.00 96.45           O  
ATOM    125  CB  LYS B  15      -9.281  -0.886 -13.262  1.00 96.45           C  
ATOM    126  CG  LYS B  15      -8.692  -2.230 -13.664  1.00 96.45           C  
ATOM    127  CD  LYS B  15      -7.995  -2.154 -15.016  1.00 96.45           C  
ATOM    128  CE  LYS B  15      -7.248  -3.442 -15.335  1.00 96.45           C  
ATOM    129  NZ  LYS B  15      -6.528  -3.356 -16.641  1.00 96.45           N1+
ATOM    130  N   LEU B  16      -8.144  -0.234 -10.393  1.00 96.43           N  
ATOM    131  CA  LEU B  16      -7.126  -0.439  -9.369  1.00 96.43           C  
ATOM    132  C   LEU B  16      -7.766  -0.785  -8.028  1.00 96.43           C  
ATOM    133  O   LEU B  16      -7.239  -1.609  -7.278  1.00 96.43           O  
ATOM    134  CB  LEU B  16      -6.253   0.810  -9.223  1.00 96.43           C  
ATOM    135  CG  LEU B  16      -5.348   1.146 -10.410  1.00 96.43           C  
ATOM    136  CD1 LEU B  16      -4.625   2.467 -10.168  1.00 96.43           C  
ATOM    137  CD2 LEU B  16      -4.348   0.021 -10.656  1.00 96.43           C  
ATOM    138  N   LYS B  17      -8.922  -0.213  -7.769  1.00 96.95           N  
ATOM    139  CA  LYS B  17      -9.651  -0.510  -6.539  1.00 96.95           C  
ATOM    140  C   LYS B  17     -10.071  -1.976  -6.490  1.00 96.95           C  
ATOM    141  O   LYS B  17      -9.948  -2.628  -5.451  1.00 96.95           O  
ATOM    142  CB  LYS B  17     -10.879   0.392  -6.412  1.00 96.95           C  
ATOM    143  CG  LYS B  17     -11.650   0.208  -5.113  1.00 96.95           C  
ATOM    144  CD  LYS B  17     -12.830   1.168  -5.023  1.00 96.95           C  
ATOM    145  CE  LYS B  17     -13.659   0.919  -3.770  1.00 96.95           C  
ATOM    146  NZ  LYS B  17     -14.822   1.852  -3.681  1.00 96.95           N1+
ATOM    147  N   LYS B  18     -10.534  -2.495  -7.597  1.00 96.95           N  
ATOM    148  CA  LYS B  18     -10.950  -3.893  -7.661  1.00 96.95           C  
ATOM    149  C   LYS B  18      -9.758  -4.830  -7.488  1.00 96.95           C  
ATOM    150  O   LYS B  18      -9.861  -5.857  -6.814  1.00 96.95           O  
ATOM    151  CB  LYS B  18     -11.656  -4.183  -8.987  1.00 96.95           C  
ATOM    152  CG  LYS B  18     -13.043  -3.569  -9.096  1.00 96.95           C  
ATOM    153  CD  LYS B  18     -13.722  -3.951 -10.405  1.00 96.95           C  
ATOM    154  CE  LYS B  18     -15.088  -3.293 -10.541  1.00 96.95           C  
ATOM    155  NZ  LYS B  18     -15.733  -3.619 -11.848  1.00 96.95           N1+
ATOM    156  N   GLN B  19      -8.640  -4.493  -8.072  1.00 96.81           N  
ATOM    157  CA  GLN B  19      -7.430  -5.304  -7.979  1.00 96.81           C  
ATOM    158  C   GLN B  19      -6.927  -5.378  -6.540  1.00 96.81           C  
ATOM    159  O   GLN B  19      -6.540  -6.448  -6.067  1.00 96.81           O  
ATOM    160  CB  GLN B  19      -6.336  -4.743  -8.889  1.00 96.81           C  
ATOM    161  CG  GLN B  19      -6.603  -4.952 -10.373  1.00 96.81           C  
ATOM    162  CD  GLN B  19      -5.542  -4.323 -11.256  1.00 96.81           C  
ATOM    163  NE2 GLN B  19      -5.158  -5.027 -12.316  1.00 96.81           N  
ATOM    164  OE1 GLN B  19      -5.070  -3.214 -10.987  1.00 96.81           O  
ATOM    165  N   VAL B  20      -6.979  -4.215  -5.803  1.00 96.85           N  
ATOM    166  CA  VAL B  20      -6.484  -4.198  -4.431  1.00 96.85           C  
ATOM    167  C   VAL B  20      -7.431  -4.989  -3.531  1.00 96.85           C  
ATOM    168  O   VAL B  20      -6.991  -5.662  -2.595  1.00 96.85           O  
ATOM    169  CB  VAL B  20      -6.326  -2.755  -3.902  1.00 96.85           C  
ATOM    170  CG1 VAL B  20      -7.691  -2.092  -3.727  1.00 96.85           C  
ATOM    171  CG2 VAL B  20      -5.554  -2.752  -2.584  1.00 96.85           C  
ATOM    172  N   GLU B  21      -8.736  -4.992  -3.771  1.00 96.70           N  
ATOM    173  CA  GLU B  21      -9.709  -5.751  -2.991  1.00 96.70           C  
ATOM    174  C   GLU B  21      -9.518  -7.253  -3.182  1.00 96.70           C  
ATOM    175  O   GLU B  21      -9.629  -8.024  -2.227  1.00 96.70           O  
ATOM    176  CB  GLU B  21     -11.136  -5.350  -3.374  1.00 96.70           C  
ATOM    177  CG  GLU B  21     -11.541  -3.969  -2.879  1.00 96.70           C  
ATOM    178  CD  GLU B  21     -12.883  -3.506  -3.423  1.00 96.70           C  
ATOM    179  OE1 GLU B  21     -13.385  -2.448  -2.980  1.00 96.70           O  
ATOM    180  OE2 GLU B  21     -13.437  -4.207  -4.299  1.00 96.70           O1-
ATOM    181  N   ARG B  22      -9.226  -7.643  -4.451  1.00 97.08           N  
ATOM    182  CA  ARG B  22      -8.927  -9.045  -4.724  1.00 97.08           C  
ATOM    183  C   ARG B  22      -7.690  -9.500  -3.957  1.00 97.08           C  
ATOM    184  O   ARG B  22      -7.692 -10.569  -3.343  1.00 97.08           O  
ATOM    185  CB  ARG B  22      -8.725  -9.270  -6.224  1.00 97.08           C  
ATOM    186  CG  ARG B  22      -8.417 -10.712  -6.595  1.00 97.08           C  
ATOM    187  CD  ARG B  22      -7.916 -10.831  -8.028  1.00 97.08           C  
ATOM    188  NE  ARG B  22      -6.638 -10.150  -8.211  1.00 97.08           N  
ATOM    189  CZ  ARG B  22      -5.961 -10.102  -9.355  1.00 97.08           C  
ATOM    190  NH1 ARG B  22      -6.431 -10.696 -10.446  1.00 97.08           N1+
ATOM    191  NH2 ARG B  22      -4.807  -9.455  -9.410  1.00 97.08           N  
ATOM    192  N   LEU B  23      -6.597  -8.639  -3.947  1.00 96.86           N  
ATOM    193  CA  LEU B  23      -5.353  -8.978  -3.264  1.00 96.86           C  
ATOM    194  C   LEU B  23      -5.554  -9.012  -1.753  1.00 96.86           C  
ATOM    195  O   LEU B  23      -4.924  -9.812  -1.057  1.00 96.86           O  
ATOM    196  CB  LEU B  23      -4.254  -7.974  -3.623  1.00 96.86           C  
ATOM    197  CG  LEU B  23      -3.728  -8.028  -5.058  1.00 96.86           C  
ATOM    198  CD1 LEU B  23      -2.756  -6.880  -5.309  1.00 96.86           C  
ATOM    199  CD2 LEU B  23      -3.062  -9.371  -5.334  1.00 96.86           C  
ATOM    200  N   GLU B  24      -6.473  -8.203  -1.254  1.00 97.51           N  
ATOM    201  CA  GLU B  24      -6.807  -8.217   0.167  1.00 97.51           C  
ATOM    202  C   GLU B  24      -7.423  -9.551   0.576  1.00 97.51           C  
ATOM    203  O   GLU B  24      -7.077 -10.106   1.621  1.00 97.51           O  
ATOM    204  CB  GLU B  24      -7.762  -7.070   0.506  1.00 97.51           C  
ATOM    205  CG  GLU B  24      -8.077  -6.951   1.991  1.00 97.51           C  
ATOM    206  CD  GLU B  24      -8.946  -5.749   2.325  1.00 97.51           C  
ATOM    207  OE1 GLU B  24      -8.884  -5.256   3.474  1.00 97.51           O  
ATOM    208  OE2 GLU B  24      -9.695  -5.297   1.431  1.00 97.51           O1-
ATOM    209  N   LYS B  25      -8.268 -10.060  -0.279  1.00 96.82           N  
ATOM    210  CA  LYS B  25      -8.893 -11.351  -0.004  1.00 96.82           C  
ATOM    211  C   LYS B  25      -7.867 -12.479  -0.047  1.00 96.82           C  
ATOM    212  O   LYS B  25      -7.862 -13.354   0.822  1.00 96.82           O  
ATOM    213  CB  LYS B  25     -10.017 -11.628  -1.005  1.00 96.82           C  
ATOM    214  CG  LYS B  25     -10.840 -12.867  -0.684  1.00 96.82           C  
ATOM    215  CD  LYS B  25     -11.965 -13.067  -1.692  1.00 96.82           C  
ATOM    216  CE  LYS B  25     -12.701 -14.378  -1.456  1.00 96.82           C  
ATOM    217  NZ  LYS B  25     -13.785 -14.594  -2.461  1.00 96.82           N1+
ATOM    218  N   GLU B  26      -6.980 -12.479  -1.020  1.00 96.81           N  
ATOM    219  CA  GLU B  26      -5.944 -13.499  -1.152  1.00 96.81           C  
ATOM    220  C   GLU B  26      -4.991 -13.475   0.040  1.00 96.81           C  
ATOM    221  O   GLU B  26      -4.582 -14.527   0.535  1.00 96.81           O  
ATOM    222  CB  GLU B  26      -5.163 -13.306  -2.454  1.00 96.81           C  
ATOM    223  CG  GLU B  26      -5.964 -13.633  -3.706  1.00 96.81           C  
ATOM    224  CD  GLU B  26      -5.169 -13.456  -4.990  1.00 96.81           C  
ATOM    225  OE1 GLU B  26      -5.750 -13.016  -6.008  1.00 96.81           O  
ATOM    226  OE2 GLU B  26      -3.956 -13.761  -4.979  1.00 96.81           O1-
ATOM    227  N   SER B  27      -4.625 -12.249   0.506  1.00 96.56           N  
ATOM    228  CA  SER B  27      -3.730 -12.104   1.649  1.00 96.56           C  
ATOM    229  C   SER B  27      -4.360 -12.663   2.920  1.00 96.56           C  
ATOM    230  O   SER B  27      -3.683 -13.308   3.723  1.00 96.56           O  
ATOM    231  CB  SER B  27      -3.360 -10.634   1.858  1.00 96.56           C  
ATOM    232  OG  SER B  27      -2.494 -10.486   2.970  1.00 96.56           O  
ATOM    233  N   LYS B  28      -5.660 -12.492   3.106  1.00 96.49           N  
ATOM    234  CA  LYS B  28      -6.374 -13.011   4.270  1.00 96.49           C  
ATOM    235  C   LYS B  28      -6.415 -14.536   4.255  1.00 96.49           C  
ATOM    236  O   LYS B  28      -6.242 -15.177   5.294  1.00 96.49           O  
ATOM    237  CB  LYS B  28      -7.796 -12.449   4.321  1.00 96.49           C  
ATOM    238  CG  LYS B  28      -7.874 -11.003   4.788  1.00 96.49           C  
ATOM    239  CD  LYS B  28      -9.313 -10.504   4.822  1.00 96.49           C  
ATOM    240  CE  LYS B  28      -9.387  -9.040   5.236  1.00 96.49           C  
ATOM    241  NZ  LYS B  28     -10.788  -8.523   5.191  1.00 96.49           N1+
ATOM    242  N   GLU B  29      -6.626 -15.128   3.043  1.00 96.35           N  
ATOM    243  CA  GLU B  29      -6.643 -16.581   2.910  1.00 96.35           C  
ATOM    244  C   GLU B  29      -5.271 -17.179   3.209  1.00 96.35           C  
ATOM    245  O   GLU B  29      -5.171 -18.222   3.859  1.00 96.35           O  
ATOM    246  CB  GLU B  29      -7.100 -16.988   1.507  1.00 96.35           C  
ATOM    247  CG  GLU B  29      -8.586 -16.774   1.258  1.00 96.35           C  
ATOM    248  CD  GLU B  29      -9.006 -17.087  -0.169  1.00 96.35           C  
ATOM    249  OE1 GLU B  29     -10.218 -17.020  -0.474  1.00 96.35           O  
ATOM    250  OE2 GLU B  29      -8.115 -17.403  -0.990  1.00 96.35           O1-
ATOM    251  N   LEU B  30      -4.192 -16.467   2.784  1.00 95.76           N  
ATOM    252  CA  LEU B  30      -2.830 -16.930   3.029  1.00 95.76           C  
ATOM    253  C   LEU B  30      -2.521 -16.943   4.522  1.00 95.76           C  
ATOM    254  O   LEU B  30      -1.861 -17.861   5.015  1.00 95.76           O  
ATOM    255  CB  LEU B  30      -1.822 -16.043   2.294  1.00 95.76           C  
ATOM    256  CG  LEU B  30      -0.402 -16.596   2.162  1.00 95.76           C  
ATOM    257  CD1 LEU B  30      -0.403 -17.861   1.311  1.00 95.76           C  
ATOM    258  CD2 LEU B  30       0.528 -15.545   1.565  1.00 95.76           C  
ATOM    259  N   GLU B  31      -3.060 -15.940   5.233  1.00 96.61           N  
ATOM    260  CA  GLU B  31      -2.849 -15.861   6.676  1.00 96.61           C  
ATOM    261  C   GLU B  31      -3.481 -17.051   7.392  1.00 96.61           C  
ATOM    262  O   GLU B  31      -2.906 -17.588   8.341  1.00 96.61           O  
ATOM    263  CB  GLU B  31      -3.414 -14.551   7.231  1.00 96.61           C  
ATOM    264  CG  GLU B  31      -3.112 -14.328   8.706  1.00 96.61           C  
ATOM    265  CD  GLU B  31      -3.561 -12.965   9.210  1.00 96.61           C  
ATOM    266  OE1 GLU B  31      -3.106 -12.540  10.296  1.00 96.61           O  
ATOM    267  OE2 GLU B  31      -4.374 -12.318   8.514  1.00 96.61           O1-
ATOM    268  N   LYS B  32      -4.588 -17.581   6.858  1.00 95.39           N  
ATOM    269  CA  LYS B  32      -5.295 -18.703   7.469  1.00 95.39           C  
ATOM    270  C   LYS B  32      -4.536 -20.011   7.260  1.00 95.39           C  
ATOM    271  O   LYS B  32      -4.565 -20.895   8.118  1.00 95.39           O  
ATOM    272  CB  LYS B  32      -6.709 -18.821   6.900  1.00 95.39           C  
ATOM    273  CG  LYS B  32      -7.650 -17.710   7.345  1.00 95.39           C  
ATOM    274  CD  LYS B  32      -9.043 -17.889   6.756  1.00 95.39           C  
ATOM    275  CE  LYS B  32      -9.962 -16.733   7.130  1.00 95.39           C  
ATOM    276  NZ  LYS B  32     -11.298 -16.853   6.474  1.00 95.39           N1+
ATOM    277  N   ARG B  33      -3.763 -19.998   6.231  1.00 95.26           N  
ATOM    278  CA  ARG B  33      -3.077 -21.234   5.868  1.00 95.26           C  
ATOM    279  C   ARG B  33      -1.645 -21.240   6.392  1.00 95.26           C  
ATOM    280  O   ARG B  33      -0.942 -22.246   6.282  1.00 95.26           O  
ATOM    281  CB  ARG B  33      -3.080 -21.425   4.350  1.00 95.26           C  
ATOM    282  CG  ARG B  33      -4.459 -21.681   3.763  1.00 95.26           C  
ATOM    283  CD  ARG B  33      -4.437 -21.662   2.241  1.00 95.26           C  
ATOM    284  NE  ARG B  33      -3.423 -22.565   1.705  1.00 95.26           N  
ATOM    285  CZ  ARG B  33      -2.963 -22.534   0.457  1.00 95.26           C  
ATOM    286  NH1 ARG B  33      -3.421 -21.639  -0.411  1.00 95.26           N1+
ATOM    287  NH2 ARG B  33      -2.039 -23.403   0.075  1.00 95.26           N  
ATOM    288  N   LEU B  34      -1.253 -20.191   7.102  1.00 94.33           N  
ATOM    289  CA  LEU B  34       0.142 -20.006   7.486  1.00 94.33           C  
ATOM    290  C   LEU B  34       0.626 -21.165   8.350  1.00 94.33           C  
ATOM    291  O   LEU B  34       1.726 -21.682   8.141  1.00 94.33           O  
ATOM    292  CB  LEU B  34       0.319 -18.684   8.238  1.00 94.33           C  
ATOM    293  CG  LEU B  34       1.732 -18.371   8.734  1.00 94.33           C  
ATOM    294  CD1 LEU B  34       2.689 -18.231   7.555  1.00 94.33           C  
ATOM    295  CD2 LEU B  34       1.732 -17.104   9.583  1.00 94.33           C  
ATOM    296  N   GLU B  35      -0.222 -21.665   9.193  1.00 94.04           N  
ATOM    297  CA  GLU B  35       0.202 -22.665  10.168  1.00 94.04           C  
ATOM    298  C   GLU B  35       0.252 -24.057   9.544  1.00 94.04           C  
ATOM    299  O   GLU B  35       1.055 -24.898   9.954  1.00 94.04           O  
ATOM    300  CB  GLU B  35      -0.732 -22.665  11.380  1.00 94.04           C  
ATOM    301  CG  GLU B  35      -0.626 -21.413  12.238  1.00 94.04           C  
ATOM    302  CD  GLU B  35       0.710 -21.285  12.952  1.00 94.04           C  
ATOM    303  OE1 GLU B  35       1.118 -20.147  13.277  1.00 94.04           O  
ATOM    304  OE2 GLU B  35       1.355 -22.332  13.186  1.00 94.04           O1-
ATOM    305  N   LYS B  36      -0.508 -24.225   8.413  1.00 94.25           N  
ATOM    306  CA  LYS B  36      -0.684 -25.573   7.879  1.00 94.25           C  
ATOM    307  C   LYS B  36       0.145 -25.775   6.614  1.00 94.25           C  
ATOM    308  O   LYS B  36       0.277 -26.900   6.125  1.00 94.25           O  
ATOM    309  CB  LYS B  36      -2.160 -25.847   7.588  1.00 94.25           C  
ATOM    310  CG  LYS B  36      -3.052 -25.803   8.820  1.00 94.25           C  
ATOM    311  CD  LYS B  36      -4.512 -26.047   8.462  1.00 94.25           C  
ATOM    312  CE  LYS B  36      -5.413 -25.952   9.686  1.00 94.25           C  
ATOM    313  NZ  LYS B  36      -6.854 -26.113   9.327  1.00 94.25           N1+
ATOM    314  N   SER B  37       0.759 -24.750   6.130  1.00 93.64           N  
ATOM    315  CA  SER B  37       1.481 -24.842   4.865  1.00 93.64           C  
ATOM    316  C   SER B  37       2.983 -24.680   5.073  1.00 93.64           C  
ATOM    317  O   SER B  37       3.417 -24.038   6.031  1.00 93.64           O  
ATOM    318  CB  SER B  37       0.977 -23.786   3.881  1.00 93.64           C  
ATOM    319  OG  SER B  37      -0.397 -23.981   3.594  1.00 93.64           O  
ATOM    320  N   PRO B  38       3.655 -25.230   4.172  1.00 93.92           N  
ATOM    321  CA  PRO B  38       5.098 -24.982   4.218  1.00 93.92           C  
ATOM    322  C   PRO B  38       5.449 -23.504   4.067  1.00 93.92           C  
ATOM    323  O   PRO B  38       4.827 -22.797   3.270  1.00 93.92           O  
ATOM    324  CB  PRO B  38       5.633 -25.794   3.036  1.00 93.92           C  
ATOM    325  CG  PRO B  38       4.569 -26.806   2.755  1.00 93.92           C  
ATOM    326  CD  PRO B  38       3.238 -26.212   3.118  1.00 93.92           C  
ATOM    327  N   SER B  39       6.438 -23.145   4.850  1.00 94.55           N  
ATOM    328  CA  SER B  39       6.856 -21.747   4.864  1.00 94.55           C  
ATOM    329  C   SER B  39       7.249 -21.273   3.469  1.00 94.55           C  
ATOM    330  O   SER B  39       6.937 -20.146   3.080  1.00 94.55           O  
ATOM    331  CB  SER B  39       8.027 -21.548   5.828  1.00 94.55           C  
ATOM    332  OG  SER B  39       7.627 -21.795   7.164  1.00 94.55           O  
ATOM    333  N   GLU B  40       7.873 -22.068   2.712  1.00 94.30           N  
ATOM    334  CA  GLU B  40       8.333 -21.703   1.375  1.00 94.30           C  
ATOM    335  C   GLU B  40       7.158 -21.385   0.455  1.00 94.30           C  
ATOM    336  O   GLU B  40       7.224 -20.447  -0.343  1.00 94.30           O  
ATOM    337  CB  GLU B  40       9.184 -22.825   0.774  1.00 94.30           C  
ATOM    338  CG  GLU B  40      10.564 -22.953   1.401  1.00 94.30           C  
ATOM    339  CD  GLU B  40      11.368 -24.120   0.849  1.00 94.30           C  
ATOM    340  OE1 GLU B  40      12.508 -24.346   1.314  1.00 94.30           O  
ATOM    341  OE2 GLU B  40      10.853 -24.813  -0.057  1.00 94.30           O1-
ATOM    342  N   GLU B  41       6.120 -22.183   0.558  1.00 94.53           N  
ATOM    343  CA  GLU B  41       4.930 -21.944  -0.253  1.00 94.53           C  
ATOM    344  C   GLU B  41       4.261 -20.625   0.123  1.00 94.53           C  
ATOM    345  O   GLU B  41       3.844 -19.862  -0.751  1.00 94.53           O  
ATOM    346  CB  GLU B  41       3.937 -23.099  -0.105  1.00 94.53           C  
ATOM    347  CG  GLU B  41       2.700 -22.963  -0.980  1.00 94.53           C  
ATOM    348  CD  GLU B  41       1.708 -24.101  -0.799  1.00 94.53           C  
ATOM    349  OE1 GLU B  41       0.538 -23.959  -1.220  1.00 94.53           O  
ATOM    350  OE2 GLU B  41       2.105 -25.143  -0.231  1.00 94.53           O1-
ATOM    351  N   ILE B  42       4.176 -20.404   1.434  1.00 95.22           N  
ATOM    352  CA  ILE B  42       3.576 -19.165   1.917  1.00 95.22           C  
ATOM    353  C   ILE B  42       4.407 -17.972   1.449  1.00 95.22           C  
ATOM    354  O   ILE B  42       3.859 -16.977   0.969  1.00 95.22           O  
ATOM    355  CB  ILE B  42       3.451 -19.160   3.457  1.00 95.22           C  
ATOM    356  CG1 ILE B  42       2.510 -20.278   3.921  1.00 95.22           C  
ATOM    357  CG2 ILE B  42       2.967 -17.795   3.955  1.00 95.22           C  
ATOM    358  CD1 ILE B  42       1.069 -20.105   3.460  1.00 95.22           C  
ATOM    359  N   ALA B  43       5.706 -18.046   1.565  1.00 95.20           N  
ATOM    360  CA  ALA B  43       6.613 -16.972   1.166  1.00 95.20           C  
ATOM    361  C   ALA B  43       6.459 -16.647  -0.317  1.00 95.20           C  
ATOM    362  O   ALA B  43       6.421 -15.476  -0.701  1.00 95.20           O  
ATOM    363  CB  ALA B  43       8.058 -17.353   1.477  1.00 95.20           C  
ATOM    364  N   LYS B  44       6.373 -17.688  -1.159  1.00 95.17           N  
ATOM    365  CA  LYS B  44       6.220 -17.493  -2.598  1.00 95.17           C  
ATOM    366  C   LYS B  44       4.944 -16.717  -2.914  1.00 95.17           C  
ATOM    367  O   LYS B  44       4.955 -15.808  -3.747  1.00 95.17           O  
ATOM    368  CB  LYS B  44       6.208 -18.839  -3.324  1.00 95.17           C  
ATOM    369  CG  LYS B  44       6.201 -18.724  -4.841  1.00 95.17           C  
ATOM    370  CD  LYS B  44       6.185 -20.095  -5.506  1.00 95.17           C  
ATOM    371  CE  LYS B  44       6.009 -19.984  -7.014  1.00 95.17           C  
ATOM    372  NZ  LYS B  44       5.977 -21.326  -7.668  1.00 95.17           N1+
ATOM    373  N   GLU B  45       3.876 -17.066  -2.283  1.00 95.61           N  
ATOM    374  CA  GLU B  45       2.602 -16.399  -2.535  1.00 95.61           C  
ATOM    375  C   GLU B  45       2.611 -14.970  -2.000  1.00 95.61           C  
ATOM    376  O   GLU B  45       2.081 -14.059  -2.639  1.00 95.61           O  
ATOM    377  CB  GLU B  45       1.449 -17.188  -1.910  1.00 95.61           C  
ATOM    378  CG  GLU B  45       1.152 -18.505  -2.612  1.00 95.61           C  
ATOM    379  CD  GLU B  45       0.738 -18.330  -4.065  1.00 95.61           C  
ATOM    380  OE1 GLU B  45       1.354 -18.962  -4.952  1.00 95.61           O  
ATOM    381  OE2 GLU B  45      -0.210 -17.553  -4.317  1.00 95.61           O1-
ATOM    382  N   LEU B  46       3.239 -14.747  -0.847  1.00 96.14           N  
ATOM    383  CA  LEU B  46       3.355 -13.402  -0.294  1.00 96.14           C  
ATOM    384  C   LEU B  46       4.149 -12.497  -1.230  1.00 96.14           C  
ATOM    385  O   LEU B  46       3.777 -11.341  -1.446  1.00 96.14           O  
ATOM    386  CB  LEU B  46       4.023 -13.444   1.083  1.00 96.14           C  
ATOM    387  CG  LEU B  46       3.152 -13.923   2.245  1.00 96.14           C  
ATOM    388  CD1 LEU B  46       4.000 -14.122   3.497  1.00 96.14           C  
ATOM    389  CD2 LEU B  46       2.021 -12.935   2.510  1.00 96.14           C  
ATOM    390  N   LEU B  47       5.227 -13.001  -1.763  1.00 95.27           N  
ATOM    391  CA  LEU B  47       6.061 -12.224  -2.673  1.00 95.27           C  
ATOM    392  C   LEU B  47       5.301 -11.884  -3.951  1.00 95.27           C  
ATOM    393  O   LEU B  47       5.444 -10.784  -4.490  1.00 95.27           O  
ATOM    394  CB  LEU B  47       7.341 -12.990  -3.015  1.00 95.27           C  
ATOM    395  CG  LEU B  47       8.401 -13.065  -1.915  1.00 95.27           C  
ATOM    396  CD1 LEU B  47       9.506 -14.039  -2.309  1.00 95.27           C  
ATOM    397  CD2 LEU B  47       8.976 -11.682  -1.631  1.00 95.27           C  
ATOM    398  N   ARG B  48       4.512 -12.857  -4.484  1.00 95.97           N  
ATOM    399  CA  ARG B  48       3.687 -12.590  -5.658  1.00 95.97           C  
ATOM    400  C   ARG B  48       2.694 -11.465  -5.386  1.00 95.97           C  
ATOM    401  O   ARG B  48       2.542 -10.554  -6.201  1.00 95.97           O  
ATOM    402  CB  ARG B  48       2.941 -13.855  -6.090  1.00 95.97           C  
ATOM    403  CG  ARG B  48       2.123 -13.684  -7.360  1.00 95.97           C  
ATOM    404  CD  ARG B  48       1.189 -14.863  -7.592  1.00 95.97           C  
ATOM    405  NE  ARG B  48       0.147 -14.935  -6.572  1.00 95.97           N  
ATOM    406  CZ  ARG B  48      -0.931 -14.158  -6.534  1.00 95.97           C  
ATOM    407  NH1 ARG B  48      -1.132 -13.230  -7.464  1.00 95.97           N1+
ATOM    408  NH2 ARG B  48      -1.817 -14.308  -5.560  1.00 95.97           N  
ATOM    409  N   ILE B  49       1.964 -11.484  -4.157  1.00 96.46           N  
ATOM    410  CA  ILE B  49       0.988 -10.464  -3.786  1.00 96.46           C  
ATOM    411  C   ILE B  49       1.683  -9.112  -3.646  1.00 96.46           C  
ATOM    412  O   ILE B  49       1.182  -8.096  -4.133  1.00 96.46           O  
ATOM    413  CB  ILE B  49       0.259 -10.830  -2.474  1.00 96.46           C  
ATOM    414  CG1 ILE B  49      -0.641 -12.053  -2.687  1.00 96.46           C  
ATOM    415  CG2 ILE B  49      -0.551  -9.638  -1.956  1.00 96.46           C  
ATOM    416  CD1 ILE B  49      -1.277 -12.583  -1.409  1.00 96.46           C  
ATOM    417  N   THR B  50       2.887  -9.075  -3.044  1.00 96.21           N  
ATOM    418  CA  THR B  50       3.642  -7.841  -2.856  1.00 96.21           C  
ATOM    419  C   THR B  50       4.018  -7.227  -4.201  1.00 96.21           C  
ATOM    420  O   THR B  50       3.916  -6.012  -4.385  1.00 96.21           O  
ATOM    421  CB  THR B  50       4.915  -8.086  -2.026  1.00 96.21           C  
ATOM    422  CG2 THR B  50       5.731  -6.805  -1.879  1.00 96.21           C  
ATOM    423  OG1 THR B  50       4.547  -8.556  -0.724  1.00 96.21           O  
ATOM    424  N   ALA B  51       4.445  -8.034  -5.126  1.00 96.19           N  
ATOM    425  CA  ALA B  51       4.805  -7.546  -6.455  1.00 96.19           C  
ATOM    426  C   ALA B  51       3.616  -6.872  -7.133  1.00 96.19           C  
ATOM    427  O   ALA B  51       3.766  -5.824  -7.765  1.00 96.19           O  
ATOM    428  CB  ALA B  51       5.327  -8.692  -7.319  1.00 96.19           C  
ATOM    429  N   GLU B  52       2.423  -7.449  -7.028  1.00 96.38           N  
ATOM    430  CA  GLU B  52       1.228  -6.866  -7.632  1.00 96.38           C  
ATOM    431  C   GLU B  52       0.825  -5.576  -6.923  1.00 96.38           C  
ATOM    432  O   GLU B  52       0.380  -4.622  -7.564  1.00 96.38           O  
ATOM    433  CB  GLU B  52       0.069  -7.866  -7.605  1.00 96.38           C  
ATOM    434  CG  GLU B  52       0.248  -9.039  -8.558  1.00 96.38           C  
ATOM    435  CD  GLU B  52      -0.964  -9.956  -8.613  1.00 96.38           C  
ATOM    436  OE1 GLU B  52      -0.825 -11.163  -8.311  1.00 96.38           O  
ATOM    437  OE2 GLU B  52      -2.060  -9.464  -8.963  1.00 96.38           O1-
ATOM    438  N   LEU B  53       0.982  -5.519  -5.581  1.00 96.54           N  
ATOM    439  CA  LEU B  53       0.686  -4.297  -4.841  1.00 96.54           C  
ATOM    440  C   LEU B  53       1.606  -3.161  -5.276  1.00 96.54           C  
ATOM    441  O   LEU B  53       1.170  -2.014  -5.393  1.00 96.54           O  
ATOM    442  CB  LEU B  53       0.825  -4.534  -3.335  1.00 96.54           C  
ATOM    443  CG  LEU B  53      -0.272  -5.373  -2.677  1.00 96.54           C  
ATOM    444  CD1 LEU B  53       0.125  -5.738  -1.250  1.00 96.54           C  
ATOM    445  CD2 LEU B  53      -1.600  -4.625  -2.693  1.00 96.54           C  
ATOM    446  N   VAL B  54       2.892  -3.481  -5.518  1.00 96.37           N  
ATOM    447  CA  VAL B  54       3.851  -2.481  -5.977  1.00 96.37           C  
ATOM    448  C   VAL B  54       3.454  -1.983  -7.364  1.00 96.37           C  
ATOM    449  O   VAL B  54       3.554  -0.789  -7.654  1.00 96.37           O  
ATOM    450  CB  VAL B  54       5.289  -3.046  -6.004  1.00 96.37           C  
ATOM    451  CG1 VAL B  54       6.229  -2.093  -6.741  1.00 96.37           C  
ATOM    452  CG2 VAL B  54       5.788  -3.302  -4.584  1.00 96.37           C  
ATOM    453  N   GLU B  55       2.959  -2.876  -8.255  1.00 96.77           N  
ATOM    454  CA  GLU B  55       2.481  -2.480  -9.576  1.00 96.77           C  
ATOM    455  C   GLU B  55       1.289  -1.532  -9.469  1.00 96.77           C  
ATOM    456  O   GLU B  55       1.212  -0.541 -10.197  1.00 96.77           O  
ATOM    457  CB  GLU B  55       2.102  -3.711 -10.402  1.00 96.77           C  
ATOM    458  CG  GLU B  55       1.714  -3.392 -11.839  1.00 96.77           C  
ATOM    459  CD  GLU B  55       1.417  -4.630 -12.669  1.00 96.77           C  
ATOM    460  OE1 GLU B  55       1.116  -4.493 -13.877  1.00 96.77           O  
ATOM    461  OE2 GLU B  55       1.486  -5.747 -12.108  1.00 96.77           O1-
ATOM    462  N   ILE B  56       0.342  -1.841  -8.577  1.00 96.47           N  
ATOM    463  CA  ILE B  56      -0.811  -0.978  -8.347  1.00 96.47           C  
ATOM    464  C   ILE B  56      -0.342   0.394  -7.868  1.00 96.47           C  
ATOM    465  O   ILE B  56      -0.850   1.423  -8.318  1.00 96.47           O  
ATOM    466  CB  ILE B  56      -1.787  -1.598  -7.322  1.00 96.47           C  
ATOM    467  CG1 ILE B  56      -2.485  -2.823  -7.924  1.00 96.47           C  
ATOM    468  CG2 ILE B  56      -2.810  -0.560  -6.853  1.00 96.47           C  
ATOM    469  CD1 ILE B  56      -3.329  -3.606  -6.928  1.00 96.47           C  
ATOM    470  N   SER B  57       0.652   0.408  -6.979  1.00 96.26           N  
ATOM    471  CA  SER B  57       1.196   1.660  -6.463  1.00 96.26           C  
ATOM    472  C   SER B  57       1.791   2.507  -7.583  1.00 96.26           C  
ATOM    473  O   SER B  57       1.646   3.731  -7.588  1.00 96.26           O  
ATOM    474  CB  SER B  57       2.261   1.385  -5.401  1.00 96.26           C  
ATOM    475  OG  SER B  57       1.682   0.791  -4.251  1.00 96.26           O  
ATOM    476  N   GLU B  58       2.481   1.867  -8.565  1.00 96.48           N  
ATOM    477  CA  GLU B  58       3.042   2.570  -9.715  1.00 96.48           C  
ATOM    478  C   GLU B  58       1.946   3.228 -10.548  1.00 96.48           C  
ATOM    479  O   GLU B  58       2.088   4.377 -10.974  1.00 96.48           O  
ATOM    480  CB  GLU B  58       3.860   1.612 -10.584  1.00 96.48           C  
ATOM    481  CG  GLU B  58       5.165   1.162  -9.944  1.00 96.48           C  
ATOM    482  CD  GLU B  58       5.862   0.054 -10.716  1.00 96.48           C  
ATOM    483  OE1 GLU B  58       7.052  -0.222 -10.442  1.00 96.48           O  
ATOM    484  OE2 GLU B  58       5.214  -0.543 -11.605  1.00 96.48           O1-
ATOM    485  N   GLU B  59       0.892   2.531 -10.786  1.00 95.89           N  
ATOM    486  CA  GLU B  59      -0.214   3.049 -11.585  1.00 95.89           C  
ATOM    487  C   GLU B  59      -0.938   4.179 -10.860  1.00 95.89           C  
ATOM    488  O   GLU B  59      -1.362   5.154 -11.484  1.00 95.89           O  
ATOM    489  CB  GLU B  59      -1.200   1.929 -11.930  1.00 95.89           C  
ATOM    490  CG  GLU B  59      -0.636   0.885 -12.883  1.00 95.89           C  
ATOM    491  CD  GLU B  59      -1.659  -0.157 -13.305  1.00 95.89           C  
ATOM    492  OE1 GLU B  59      -1.299  -1.351 -13.415  1.00 95.89           O  
ATOM    493  OE2 GLU B  59      -2.830   0.224 -13.528  1.00 95.89           O1-
ATOM    494  N   LEU B  60      -1.030   4.078  -9.480  1.00 95.81           N  
ATOM    495  CA  LEU B  60      -1.642   5.144  -8.693  1.00 95.81           C  
ATOM    496  C   LEU B  60      -0.809   6.419  -8.766  1.00 95.81           C  
ATOM    497  O   LEU B  60      -1.357   7.518  -8.883  1.00 95.81           O  
ATOM    498  CB  LEU B  60      -1.804   4.709  -7.235  1.00 95.81           C  
ATOM    499  CG  LEU B  60      -3.003   3.812  -6.924  1.00 95.81           C  
ATOM    500  CD1 LEU B  60      -2.902   3.263  -5.505  1.00 95.81           C  
ATOM    501  CD2 LEU B  60      -4.308   4.578  -7.114  1.00 95.81           C  
ATOM    502  N   ALA B  61       0.502   6.261  -8.690  1.00 95.53           N  
ATOM    503  CA  ALA B  61       1.394   7.413  -8.788  1.00 95.53           C  
ATOM    504  C   ALA B  61       1.249   8.106 -10.140  1.00 95.53           C  
ATOM    505  O   ALA B  61       1.213   9.336 -10.213  1.00 95.53           O  
ATOM    506  CB  ALA B  61       2.843   6.984  -8.567  1.00 95.53           C  
ATOM    507  N   GLU B  62       1.127   7.323 -11.284  1.00 95.21           N  
ATOM    508  CA  GLU B  62       0.946   7.890 -12.616  1.00 95.21           C  
ATOM    509  C   GLU B  62      -0.392   8.614 -12.731  1.00 95.21           C  
ATOM    510  O   GLU B  62      -0.469   9.701 -13.307  1.00 95.21           O  
ATOM    511  CB  GLU B  62       1.047   6.798 -13.684  1.00 95.21           C  
ATOM    512  CG  GLU B  62       0.920   7.317 -15.109  1.00 95.21           C  
ATOM    513  CD  GLU B  62       2.003   8.317 -15.482  1.00 95.21           C  
ATOM    514  OE1 GLU B  62       1.774   9.150 -16.388  1.00 95.21           O  
ATOM    515  OE2 GLU B  62       3.089   8.266 -14.864  1.00 95.21           O1-
ATOM    516  N   ALA B  63      -1.427   8.021 -12.173  1.00 94.68           N  
ATOM    517  CA  ALA B  63      -2.747   8.647 -12.187  1.00 94.68           C  
ATOM    518  C   ALA B  63      -2.737   9.965 -11.419  1.00 94.68           C  
ATOM    519  O   ALA B  63      -3.342  10.948 -11.853  1.00 94.68           O  
ATOM    520  CB  ALA B  63      -3.790   7.699 -11.599  1.00 94.68           C  
ATOM    521  N   THR B  64      -2.023   9.997 -10.285  1.00 94.81           N  
ATOM    522  CA  THR B  64      -1.903  11.207  -9.478  1.00 94.81           C  
ATOM    523  C   THR B  64      -1.196  12.310 -10.260  1.00 94.81           C  
ATOM    524  O   THR B  64      -1.639  13.461 -10.258  1.00 94.81           O  
ATOM    525  CB  THR B  64      -1.139  10.931  -8.170  1.00 94.81           C  
ATOM    526  CG2 THR B  64      -1.005  12.200  -7.334  1.00 94.81           C  
ATOM    527  OG1 THR B  64      -1.847   9.944  -7.409  1.00 94.81           O  
ATOM    528  N   LYS B  65      -0.144  11.929 -10.906  1.00 94.57           N  
ATOM    529  CA  LYS B  65       0.593  12.892 -11.719  1.00 94.57           C  
ATOM    530  C   LYS B  65      -0.297  13.492 -12.803  1.00 94.57           C  
ATOM    531  O   LYS B  65      -0.307  14.709 -13.002  1.00 94.57           O  
ATOM    532  CB  LYS B  65       1.819  12.233 -12.353  1.00 94.57           C  
ATOM    533  CG  LYS B  65       2.684  13.186 -13.164  1.00 94.57           C  
ATOM    534  CD  LYS B  65       3.842  12.458 -13.833  1.00 94.57           C  
ATOM    535  CE  LYS B  65       4.592  13.365 -14.800  1.00 94.57           C  
ATOM    536  NZ  LYS B  65       5.660  12.627 -15.537  1.00 94.57           N1+
ATOM    537  N   ARG B  66      -1.046  12.713 -13.569  1.00 93.92           N  
ATOM    538  CA  ARG B  66      -1.917  13.173 -14.646  1.00 93.92           C  
ATOM    539  C   ARG B  66      -3.042  14.049 -14.104  1.00 93.92           C  
ATOM    540  O   ARG B  66      -3.413  15.047 -14.726  1.00 93.92           O  
ATOM    541  CB  ARG B  66      -2.502  11.983 -15.409  1.00 93.92           C  
ATOM    542  CG  ARG B  66      -1.488  11.243 -16.268  1.00 93.92           C  
ATOM    543  CD  ARG B  66      -2.080   9.980 -16.876  1.00 93.92           C  
ATOM    544  NE  ARG B  66      -3.179  10.284 -17.788  1.00 93.92           N  
ATOM    545  CZ  ARG B  66      -4.072   9.398 -18.222  1.00 93.92           C  
ATOM    546  NH1 ARG B  66      -4.012   8.130 -17.834  1.00 93.92           N1+
ATOM    547  NH2 ARG B  66      -5.032   9.784 -19.050  1.00 93.92           N  
ATOM    548  N   LEU B  67      -3.579  13.654 -12.929  1.00 93.19           N  
ATOM    549  CA  LEU B  67      -4.620  14.459 -12.297  1.00 93.19           C  
ATOM    550  C   LEU B  67      -4.099  15.851 -11.956  1.00 93.19           C  
ATOM    551  O   LEU B  67      -4.786  16.849 -12.184  1.00 93.19           O  
ATOM    552  CB  LEU B  67      -5.136  13.769 -11.031  1.00 93.19           C  
ATOM    553  CG  LEU B  67      -6.224  14.509 -10.252  1.00 93.19           C  
ATOM    554  CD1 LEU B  67      -7.505  14.589 -11.076  1.00 93.19           C  
ATOM    555  CD2 LEU B  67      -6.484  13.825  -8.914  1.00 93.19           C  
ATOM    556  N   LEU B  68      -2.848  15.886 -11.402  1.00 92.53           N  
ATOM    557  CA  LEU B  68      -2.256  17.164 -11.022  1.00 92.53           C  
ATOM    558  C   LEU B  68      -1.960  18.013 -12.254  1.00 92.53           C  
ATOM    559  O   LEU B  68      -2.096  19.239 -12.215  1.00 92.53           O  
ATOM    560  CB  LEU B  68      -0.971  16.942 -10.220  1.00 92.53           C  
ATOM    561  CG  LEU B  68      -1.140  16.362  -8.816  1.00 92.53           C  
ATOM    562  CD1 LEU B  68       0.221  16.036  -8.209  1.00 92.53           C  
ATOM    563  CD2 LEU B  68      -1.910  17.331  -7.925  1.00 92.53           C  
ATOM    564  N   GLU B  69      -1.618  17.407 -13.426  1.00 92.77           N  
ATOM    565  CA  GLU B  69      -1.364  18.121 -14.674  1.00 92.77           C  
ATOM    566  C   GLU B  69      -2.647  18.730 -15.232  1.00 92.77           C  
ATOM    567  O   GLU B  69      -2.638  19.854 -15.738  1.00 92.77           O  
ATOM    568  CB  GLU B  69      -0.731  17.187 -15.708  1.00 92.77           C  
ATOM    569  CG  GLU B  69       0.722  16.840 -15.416  1.00 92.77           C  
ATOM    570  CD  GLU B  69       1.284  15.779 -16.348  1.00 92.77           C  
ATOM    571  OE1 GLU B  69       2.499  15.487 -16.274  1.00 92.77           O  
ATOM    572  OE2 GLU B  69       0.503  15.235 -17.161  1.00 92.77           O1-
ATOM    573  N   ILE B  70      -3.748  17.960 -15.085  1.00 90.33           N  
ATOM    574  CA  ILE B  70      -5.043  18.415 -15.577  1.00 90.33           C  
ATOM    575  C   ILE B  70      -5.530  19.592 -14.736  1.00 90.33           C  
ATOM    576  O   ILE B  70      -6.086  20.556 -15.268  1.00 90.33           O  
ATOM    577  CB  ILE B  70      -6.087  17.276 -15.560  1.00 90.33           C  
ATOM    578  CG1 ILE B  70      -5.699  16.181 -16.561  1.00 90.33           C  
ATOM    579  CG2 ILE B  70      -7.486  17.821 -15.860  1.00 90.33           C  
ATOM    580  CD1 ILE B  70      -6.519  14.905 -16.432  1.00 90.33           C  
ATOM    581  N   ALA B  71      -5.378  19.485 -13.340  1.00 88.30           N  
ATOM    582  CA  ALA B  71      -5.855  20.508 -12.413  1.00 88.30           C  
ATOM    583  C   ALA B  71      -5.079  21.810 -12.587  1.00 88.30           C  
ATOM    584  O   ALA B  71      -5.596  22.892 -12.299  1.00 88.30           O  
ATOM    585  CB  ALA B  71      -5.745  20.015 -10.973  1.00 88.30           C  
ATOM    586  N   GLY B  72      -3.828  21.840 -13.058  1.00 84.34           N  
ATOM    587  CA  GLY B  72      -3.055  23.050 -13.286  1.00 84.34           C  
ATOM    588  C   GLY B  72      -3.366  23.716 -14.613  1.00 84.34           C  
ATOM    589  O   GLY B  72      -3.294  24.941 -14.730  1.00 84.34           O  
ATOM    590  N   SER C   2     -17.929  20.733   6.658  1.00 82.88           N  
ATOM    591  CA  SER C   2     -18.458  20.040   5.488  1.00 82.88           C  
ATOM    592  C   SER C   2     -18.121  18.553   5.527  1.00 82.88           C  
ATOM    593  O   SER C   2     -17.231  18.132   6.268  1.00 82.88           O  
ATOM    594  CB  SER C   2     -17.910  20.662   4.203  1.00 82.88           C  
ATOM    595  OG  SER C   2     -16.547  20.319   4.020  1.00 82.88           O  
ATOM    596  N   GLU C   3     -18.885  17.714   5.275  1.00 92.56           N  
ATOM    597  CA  GLU C   3     -18.671  16.285   5.060  1.00 92.56           C  
ATOM    598  C   GLU C   3     -17.258  16.009   4.555  1.00 92.56           C  
ATOM    599  O   GLU C   3     -16.612  15.055   4.994  1.00 92.56           O  
ATOM    600  CB  GLU C   3     -19.701  15.730   4.073  1.00 92.56           C  
ATOM    601  CG  GLU C   3     -21.084  15.529   4.675  1.00 92.56           C  
ATOM    602  CD  GLU C   3     -22.096  14.978   3.683  1.00 92.56           C  
ATOM    603  OE1 GLU C   3     -23.272  14.778   4.063  1.00 92.56           O  
ATOM    604  OE2 GLU C   3     -21.709  14.744   2.516  1.00 92.56           O1-
ATOM    605  N   LEU C   4     -16.782  17.005   3.759  1.00 91.94           N  
ATOM    606  CA  LEU C   4     -15.437  16.862   3.215  1.00 91.94           C  
ATOM    607  C   LEU C   4     -14.386  17.066   4.301  1.00 91.94           C  
ATOM    608  O   LEU C   4     -13.412  16.313   4.378  1.00 91.94           O  
ATOM    609  CB  LEU C   4     -15.210  17.859   2.076  1.00 91.94           C  
ATOM    610  CG  LEU C   4     -13.828  17.836   1.420  1.00 91.94           C  
ATOM    611  CD1 LEU C   4     -13.558  16.469   0.802  1.00 91.94           C  
ATOM    612  CD2 LEU C   4     -13.717  18.935   0.368  1.00 91.94           C  
ATOM    613  N   GLU C   5     -14.621  17.938   5.185  1.00 92.60           N  
ATOM    614  CA  GLU C   5     -13.686  18.222   6.269  1.00 92.60           C  
ATOM    615  C   GLU C   5     -13.576  17.040   7.228  1.00 92.60           C  
ATOM    616  O   GLU C   5     -12.481  16.700   7.680  1.00 92.60           O  
ATOM    617  CB  GLU C   5     -14.112  19.480   7.032  1.00 92.60           C  
ATOM    618  CG  GLU C   5     -13.768  20.778   6.318  1.00 92.60           C  
ATOM    619  CD  GLU C   5     -14.270  22.015   7.046  1.00 92.60           C  
ATOM    620  OE1 GLU C   5     -14.063  23.142   6.542  1.00 92.60           O  
ATOM    621  OE2 GLU C   5     -14.875  21.855   8.129  1.00 92.60           O1-
ATOM    622  N   GLU C   6     -14.682  16.451   7.544  1.00 93.63           N  
ATOM    623  CA  GLU C   6     -14.680  15.288   8.427  1.00 93.63           C  
ATOM    624  C   GLU C   6     -13.957  14.108   7.784  1.00 93.63           C  
ATOM    625  O   GLU C   6     -13.216  13.387   8.456  1.00 93.63           O  
ATOM    626  CB  GLU C   6     -16.112  14.891   8.795  1.00 93.63           C  
ATOM    627  CG  GLU C   6     -16.783  15.844   9.773  1.00 93.63           C  
ATOM    628  CD  GLU C   6     -18.213  15.450  10.109  1.00 93.63           C  
ATOM    629  OE1 GLU C   6     -18.849  16.132  10.944  1.00 93.63           O  
ATOM    630  OE2 GLU C   6     -18.699  14.452   9.534  1.00 93.63           O1-
ATOM    631  N   GLU C   7     -14.122  13.962   6.529  1.00 92.86           N  
ATOM    632  CA  GLU C   7     -13.450  12.888   5.802  1.00 92.86           C  
ATOM    633  C   GLU C   7     -11.939  13.097   5.780  1.00 92.86           C  
ATOM    634  O   GLU C   7     -11.173  12.148   5.959  1.00 92.86           O  
ATOM    635  CB  GLU C   7     -13.988  12.788   4.373  1.00 92.86           C  
ATOM    636  CG  GLU C   7     -13.563  11.522   3.643  1.00 92.86           C  
ATOM    637  CD  GLU C   7     -14.345  11.276   2.363  1.00 92.86           C  
ATOM    638  OE1 GLU C   7     -14.110  10.242   1.697  1.00 92.86           O  
ATOM    639  OE2 GLU C   7     -15.199  12.125   2.022  1.00 92.86           O1-
ATOM    640  N   ILE C   8     -11.591  14.322   5.631  1.00 91.83           N  
ATOM    641  CA  ILE C   8     -10.171  14.654   5.584  1.00 91.83           C  
ATOM    642  C   ILE C   8      -9.541  14.423   6.956  1.00 91.83           C  
ATOM    643  O   ILE C   8      -8.433  13.890   7.056  1.00 91.83           O  
ATOM    644  CB  ILE C   8      -9.946  16.114   5.130  1.00 91.83           C  
ATOM    645  CG1 ILE C   8     -10.239  16.258   3.632  1.00 91.83           C  
ATOM    646  CG2 ILE C   8      -8.520  16.567   5.455  1.00 91.83           C  
ATOM    647  CD1 ILE C   8     -10.163  17.691   3.122  1.00 91.83           C  
ATOM    648  N   LYS C   9     -10.256  14.803   8.030  1.00 93.92           N  
ATOM    649  CA  LYS C   9      -9.771  14.569   9.387  1.00 93.92           C  
ATOM    650  C   LYS C   9      -9.606  13.078   9.663  1.00 93.92           C  
ATOM    651  O   LYS C   9      -8.615  12.659  10.265  1.00 93.92           O  
ATOM    652  CB  LYS C   9     -10.723  15.189  10.411  1.00 93.92           C  
ATOM    653  CG  LYS C   9     -10.160  15.248  11.823  1.00 93.92           C  
ATOM    654  CD  LYS C   9     -11.129  15.925  12.784  1.00 93.92           C  
ATOM    655  CE  LYS C   9     -10.621  15.877  14.219  1.00 93.92           C  
ATOM    656  NZ  LYS C   9     -11.576  16.525  15.167  1.00 93.92           N1+
ATOM    657  N   ARG C  10     -10.555  12.281   9.214  1.00 93.09           N  
ATOM    658  CA  ARG C  10     -10.483  10.833   9.380  1.00 93.09           C  
ATOM    659  C   ARG C  10      -9.276  10.257   8.648  1.00 93.09           C  
ATOM    660  O   ARG C  10      -8.544   9.431   9.198  1.00 93.09           O  
ATOM    661  CB  ARG C  10     -11.766  10.169   8.878  1.00 93.09           C  
ATOM    662  CG  ARG C  10     -11.805   8.664   9.089  1.00 93.09           C  
ATOM    663  CD  ARG C  10     -12.870   8.001   8.227  1.00 93.09           C  
ATOM    664  NE  ARG C  10     -12.579   8.145   6.803  1.00 93.09           N  
ATOM    665  CZ  ARG C  10     -13.464   7.968   5.827  1.00 93.09           C  
ATOM    666  NH1 ARG C  10     -14.720   7.635   6.102  1.00 93.09           N1+
ATOM    667  NH2 ARG C  10     -13.091   8.125   4.565  1.00 93.09           N  
ATOM    668  N   ILE C  11      -9.014  10.716   7.426  1.00 93.15           N  
ATOM    669  CA  ILE C  11      -7.920  10.219   6.599  1.00 93.15           C  
ATOM    670  C   ILE C  11      -6.582  10.579   7.241  1.00 93.15           C  
ATOM    671  O   ILE C  11      -5.663   9.757   7.278  1.00 93.15           O  
ATOM    672  CB  ILE C  11      -7.994  10.784   5.163  1.00 93.15           C  
ATOM    673  CG1 ILE C  11      -9.151  10.136   4.393  1.00 93.15           C  
ATOM    674  CG2 ILE C  11      -6.665  10.577   4.431  1.00 93.15           C  
ATOM    675  CD1 ILE C  11      -9.408  10.756   3.026  1.00 93.15           C  
ATOM    676  N   ARG C  12      -6.513  11.740   7.848  1.00 93.75           N  
ATOM    677  CA  ARG C  12      -5.282  12.151   8.517  1.00 93.75           C  
ATOM    678  C   ARG C  12      -4.969  11.238   9.697  1.00 93.75           C  
ATOM    679  O   ARG C  12      -3.813  10.871   9.915  1.00 93.75           O  
ATOM    680  CB  ARG C  12      -5.386  13.602   8.991  1.00 93.75           C  
ATOM    681  CG  ARG C  12      -5.186  14.627   7.886  1.00 93.75           C  
ATOM    682  CD  ARG C  12      -5.216  16.051   8.425  1.00 93.75           C  
ATOM    683  NE  ARG C  12      -4.950  17.030   7.375  1.00 93.75           N  
ATOM    684  CZ  ARG C  12      -5.163  18.338   7.487  1.00 93.75           C  
ATOM    685  NH1 ARG C  12      -5.652  18.852   8.610  1.00 93.75           N1+
ATOM    686  NH2 ARG C  12      -4.886  19.140   6.469  1.00 93.75           N  
ATOM    687  N   LYS C  13      -5.968  10.933  10.407  1.00 94.65           N  
ATOM    688  CA  LYS C  13      -5.787  10.027  11.538  1.00 94.65           C  
ATOM    689  C   LYS C  13      -5.331   8.648  11.071  1.00 94.65           C  
ATOM    690  O   LYS C  13      -4.438   8.047  11.672  1.00 94.65           O  
ATOM    691  CB  LYS C  13      -7.082   9.906  12.343  1.00 94.65           C  
ATOM    692  CG  LYS C  13      -6.933   9.130  13.643  1.00 94.65           C  
ATOM    693  CD  LYS C  13      -8.250   9.059  14.405  1.00 94.65           C  
ATOM    694  CE  LYS C  13      -8.133   8.180  15.643  1.00 94.65           C  
ATOM    695  NZ  LYS C  13      -9.440   8.049  16.355  1.00 94.65           N1+
ATOM    696  N   GLU C  14      -5.929   8.135  10.016  1.00 94.77           N  
ATOM    697  CA  GLU C  14      -5.577   6.827   9.470  1.00 94.77           C  
ATOM    698  C   GLU C  14      -4.140   6.813   8.955  1.00 94.77           C  
ATOM    699  O   GLU C  14      -3.428   5.819   9.114  1.00 94.77           O  
ATOM    700  CB  GLU C  14      -6.541   6.436   8.347  1.00 94.77           C  
ATOM    701  CG  GLU C  14      -7.935   6.067   8.835  1.00 94.77           C  
ATOM    702  CD  GLU C  14      -8.895   5.725   7.707  1.00 94.77           C  
ATOM    703  OE1 GLU C  14     -10.087   5.462   7.983  1.00 94.77           O  
ATOM    704  OE2 GLU C  14      -8.450   5.719   6.537  1.00 94.77           O1-
ATOM    705  N   ILE C  15      -3.682   7.890   8.414  1.00 92.76           N  
ATOM    706  CA  ILE C  15      -2.320   8.007   7.905  1.00 92.76           C  
ATOM    707  C   ILE C  15      -1.328   7.949   9.065  1.00 92.76           C  
ATOM    708  O   ILE C  15      -0.303   7.268   8.980  1.00 92.76           O  
ATOM    709  CB  ILE C  15      -2.127   9.312   7.100  1.00 92.76           C  
ATOM    710  CG1 ILE C  15      -2.870   9.229   5.762  1.00 92.76           C  
ATOM    711  CG2 ILE C  15      -0.638   9.598   6.883  1.00 92.76           C  
ATOM    712  CD1 ILE C  15      -2.857  10.526   4.965  1.00 92.76           C  
ATOM    713  N   GLU C  16      -1.669   8.659  10.118  1.00 94.15           N  
ATOM    714  CA  GLU C  16      -0.792   8.660  11.285  1.00 94.15           C  
ATOM    715  C   GLU C  16      -0.688   7.266  11.898  1.00 94.15           C  
ATOM    716  O   GLU C  16       0.397   6.835  12.293  1.00 94.15           O  
ATOM    717  CB  GLU C  16      -1.289   9.659  12.332  1.00 94.15           C  
ATOM    718  CG  GLU C  16      -0.328   9.862  13.494  1.00 94.15           C  
ATOM    719  CD  GLU C  16      -0.796  10.919  14.482  1.00 94.15           C  
ATOM    720  OE1 GLU C  16      -0.078  11.184  15.473  1.00 94.15           O  
ATOM    721  OE2 GLU C  16      -1.890  11.486  14.264  1.00 94.15           O1-
ATOM    722  N   GLU C  17      -1.785   6.551  11.966  1.00 95.46           N  
ATOM    723  CA  GLU C  17      -1.791   5.192  12.499  1.00 95.46           C  
ATOM    724  C   GLU C  17      -0.992   4.246  11.607  1.00 95.46           C  
ATOM    725  O   GLU C  17      -0.249   3.396  12.102  1.00 95.46           O  
ATOM    726  CB  GLU C  17      -3.226   4.682  12.656  1.00 95.46           C  
ATOM    727  CG  GLU C  17      -3.981   5.318  13.814  1.00 95.46           C  
ATOM    728  CD  GLU C  17      -5.447   4.918  13.865  1.00 95.46           C  
ATOM    729  OE1 GLU C  17      -6.156   5.330  14.811  1.00 95.46           O  
ATOM    730  OE2 GLU C  17      -5.891   4.187  12.951  1.00 95.46           O1-
ATOM    731  N   SER C  18      -1.190   4.394  10.336  1.00 94.61           N  
ATOM    732  CA  SER C  18      -0.454   3.571   9.382  1.00 94.61           C  
ATOM    733  C   SER C  18       1.051   3.773   9.523  1.00 94.61           C  
ATOM    734  O   SER C  18       1.820   2.811   9.465  1.00 94.61           O  
ATOM    735  CB  SER C  18      -0.888   3.890   7.951  1.00 94.61           C  
ATOM    736  OG  SER C  18      -0.250   3.025   7.027  1.00 94.61           O  
ATOM    737  N   ARG C  19       1.513   5.033   9.727  1.00 95.10           N  
ATOM    738  CA  ARG C  19       2.927   5.338   9.917  1.00 95.10           C  
ATOM    739  C   ARG C  19       3.477   4.636  11.154  1.00 95.10           C  
ATOM    740  O   ARG C  19       4.575   4.076  11.120  1.00 95.10           O  
ATOM    741  CB  ARG C  19       3.141   6.849  10.033  1.00 95.10           C  
ATOM    742  CG  ARG C  19       4.601   7.271   9.970  1.00 95.10           C  
ATOM    743  CD  ARG C  19       4.757   8.781  10.087  1.00 95.10           C  
ATOM    744  NE  ARG C  19       4.317   9.464   8.875  1.00 95.10           N  
ATOM    745  CZ  ARG C  19       4.362  10.780   8.688  1.00 95.10           C  
ATOM    746  NH1 ARG C  19       4.831  11.584   9.635  1.00 95.10           N1+
ATOM    747  NH2 ARG C  19       3.936  11.297   7.545  1.00 95.10           N  
ATOM    748  N   ARG C  20       2.716   4.665  12.195  1.00 95.68           N  
ATOM    749  CA  ARG C  20       3.134   4.019  13.436  1.00 95.68           C  
ATOM    750  C   ARG C  20       3.240   2.509  13.257  1.00 95.68           C  
ATOM    751  O   ARG C  20       4.209   1.892  13.706  1.00 95.68           O  
ATOM    752  CB  ARG C  20       2.157   4.346  14.568  1.00 95.68           C  
ATOM    753  CG  ARG C  20       2.306   5.754  15.122  1.00 95.68           C  
ATOM    754  CD  ARG C  20       1.428   5.973  16.346  1.00 95.68           C  
ATOM    755  NE  ARG C  20       1.342   7.387  16.702  1.00 95.68           N  
ATOM    756  CZ  ARG C  20       0.720   7.861  17.778  1.00 95.68           C  
ATOM    757  NH1 ARG C  20       0.115   7.040  18.629  1.00 95.68           N1+
ATOM    758  NH2 ARG C  20       0.703   9.166  18.005  1.00 95.68           N  
ATOM    759  N   ARG C  21       2.283   1.869  12.595  1.00 95.77           N  
ATOM    760  CA  ARG C  21       2.248   0.423  12.401  1.00 95.77           C  
ATOM    761  C   ARG C  21       3.414  -0.042  11.535  1.00 95.77           C  
ATOM    762  O   ARG C  21       4.032  -1.070  11.817  1.00 95.77           O  
ATOM    763  CB  ARG C  21       0.922  -0.002  11.766  1.00 95.77           C  
ATOM    764  CG  ARG C  21      -0.262   0.055  12.718  1.00 95.77           C  
ATOM    765  CD  ARG C  21      -1.563  -0.323  12.023  1.00 95.77           C  
ATOM    766  NE  ARG C  21      -1.569  -1.725  11.615  1.00 95.77           N  
ATOM    767  CZ  ARG C  21      -2.383  -2.245  10.700  1.00 95.77           C  
ATOM    768  NH1 ARG C  21      -3.278  -1.485  10.078  1.00 95.77           N1+
ATOM    769  NH2 ARG C  21      -2.303  -3.534  10.405  1.00 95.77           N  
ATOM    770  N   ILE C  22       3.751   0.743  10.492  1.00 94.46           N  
ATOM    771  CA  ILE C  22       4.844   0.359   9.605  1.00 94.46           C  
ATOM    772  C   ILE C  22       6.166   0.394  10.370  1.00 94.46           C  
ATOM    773  O   ILE C  22       7.002  -0.500  10.217  1.00 94.46           O  
ATOM    774  CB  ILE C  22       4.917   1.281   8.367  1.00 94.46           C  
ATOM    775  CG1 ILE C  22       3.840   0.892   7.348  1.00 94.46           C  
ATOM    776  CG2 ILE C  22       6.312   1.229   7.737  1.00 94.46           C  
ATOM    777  CD1 ILE C  22       3.830   1.759   6.097  1.00 94.46           C  
ATOM    778  N   GLU C  23       6.332   1.363  11.267  1.00 95.10           N  
ATOM    779  CA  GLU C  23       7.558   1.467  12.052  1.00 95.10           C  
ATOM    780  C   GLU C  23       7.668   0.324  13.058  1.00 95.10           C  
ATOM    781  O   GLU C  23       8.750  -0.231  13.259  1.00 95.10           O  
ATOM    782  CB  GLU C  23       7.621   2.814  12.776  1.00 95.10           C  
ATOM    783  CG  GLU C  23       8.926   3.050  13.523  1.00 95.10           C  
ATOM    784  CD  GLU C  23      10.152   2.980  12.626  1.00 95.10           C  
ATOM    785  OE1 GLU C  23      11.257   2.677  13.131  1.00 95.10           O  
ATOM    786  OE2 GLU C  23      10.006   3.231  11.409  1.00 95.10           O1-
ATOM    787  N   GLU C  24       6.571  -0.010  13.636  1.00 95.35           N  
ATOM    788  CA  GLU C  24       6.565  -1.126  14.576  1.00 95.35           C  
ATOM    789  C   GLU C  24       6.916  -2.437  13.878  1.00 95.35           C  
ATOM    790  O   GLU C  24       7.697  -3.235  14.400  1.00 95.35           O  
ATOM    791  CB  GLU C  24       5.203  -1.244  15.263  1.00 95.35           C  
ATOM    792  CG  GLU C  24       4.948  -0.173  16.313  1.00 95.35           C  
ATOM    793  CD  GLU C  24       3.561  -0.253  16.929  1.00 95.35           C  
ATOM    794  OE1 GLU C  24       3.261   0.534  17.855  1.00 95.35           O  
ATOM    795  OE2 GLU C  24       2.767  -1.112  16.483  1.00 95.35           O1-
ATOM    796  N   LEU C  25       6.390  -2.655  12.720  1.00 95.04           N  
ATOM    797  CA  LEU C  25       6.650  -3.876  11.965  1.00 95.04           C  
ATOM    798  C   LEU C  25       8.106  -3.938  11.515  1.00 95.04           C  
ATOM    799  O   LEU C  25       8.713  -5.011  11.510  1.00 95.04           O  
ATOM    800  CB  LEU C  25       5.724  -3.960  10.748  1.00 95.04           C  
ATOM    801  CG  LEU C  25       4.265  -4.321  11.031  1.00 95.04           C  
ATOM    802  CD1 LEU C  25       3.402  -4.037   9.805  1.00 95.04           C  
ATOM    803  CD2 LEU C  25       4.146  -5.783  11.447  1.00 95.04           C  
ATOM    804  N   ARG C  26       8.620  -2.785  11.174  1.00 95.83           N  
ATOM    805  CA  ARG C  26      10.032  -2.725  10.810  1.00 95.83           C  
ATOM    806  C   ARG C  26      10.916  -3.171  11.970  1.00 95.83           C  
ATOM    807  O   ARG C  26      11.867  -3.931  11.776  1.00 95.83           O  
ATOM    808  CB  ARG C  26      10.416  -1.310  10.374  1.00 95.83           C  
ATOM    809  CG  ARG C  26      11.840  -1.189   9.855  1.00 95.83           C  
ATOM    810  CD  ARG C  26      12.179   0.243   9.467  1.00 95.83           C  
ATOM    811  NE  ARG C  26      13.591   0.388   9.122  1.00 95.83           N  
ATOM    812  CZ  ARG C  26      14.137   1.487   8.610  1.00 95.83           C  
ATOM    813  NH1 ARG C  26      13.398   2.565   8.373  1.00 95.83           N1+
ATOM    814  NH2 ARG C  26      15.433   1.510   8.334  1.00 95.83           N  
ATOM    815  N   LYS C  27      10.603  -2.718  13.193  1.00 95.11           N  
ATOM    816  CA  LYS C  27      11.368  -3.089  14.379  1.00 95.11           C  
ATOM    817  C   LYS C  27      11.219  -4.576  14.687  1.00 95.11           C  
ATOM    818  O   LYS C  27      12.199  -5.249  15.014  1.00 95.11           O  
ATOM    819  CB  LYS C  27      10.927  -2.258  15.585  1.00 95.11           C  
ATOM    820  CG  LYS C  27      11.370  -0.803  15.529  1.00 95.11           C  
ATOM    821  CD  LYS C  27      10.913  -0.032  16.761  1.00 95.11           C  
ATOM    822  CE  LYS C  27      11.266   1.446  16.659  1.00 95.11           C  
ATOM    823  NZ  LYS C  27      10.724   2.226  17.812  1.00 95.11           N1+
ATOM    824  N   LYS C  28      10.032  -5.089  14.535  1.00 94.91           N  
ATOM    825  CA  LYS C  28       9.776  -6.506  14.776  1.00 94.91           C  
ATOM    826  C   LYS C  28      10.536  -7.379  13.782  1.00 94.91           C  
ATOM    827  O   LYS C  28      11.074  -8.425  14.150  1.00 94.91           O  
ATOM    828  CB  LYS C  28       8.278  -6.803  14.697  1.00 94.91           C  
ATOM    829  CG  LYS C  28       7.488  -6.329  15.908  1.00 94.91           C  
ATOM    830  CD  LYS C  28       6.015  -6.699  15.794  1.00 94.91           C  
ATOM    831  CE  LYS C  28       5.217  -6.195  16.990  1.00 94.91           C  
ATOM    832  NZ  LYS C  28       3.760  -6.492  16.848  1.00 94.91           N1+
ATOM    833  N   ALA C  29      10.529  -6.930  12.522  1.00 94.14           N  
ATOM    834  CA  ALA C  29      11.225  -7.690  11.487  1.00 94.14           C  
ATOM    835  C   ALA C  29      12.727  -7.728  11.750  1.00 94.14           C  
ATOM    836  O   ALA C  29      13.374  -8.759  11.550  1.00 94.14           O  
ATOM    837  CB  ALA C  29      10.944  -7.094  10.110  1.00 94.14           C  
ATOM    838  N   GLN C  30      13.280  -6.694  12.258  1.00 92.98           N  
ATOM    839  CA  GLN C  30      14.702  -6.634  12.577  1.00 92.98           C  
ATOM    840  C   GLN C  30      15.052  -7.594  13.711  1.00 92.98           C  
ATOM    841  O   GLN C  30      16.070  -8.287  13.653  1.00 92.98           O  
ATOM    842  CB  GLN C  30      15.109  -5.208  12.952  1.00 92.98           C  
ATOM    843  CG  GLN C  30      16.615  -4.996  13.021  1.00 92.98           C  
ATOM    844  CD  GLN C  30      16.994  -3.546  13.256  1.00 92.98           C  
ATOM    845  NE2 GLN C  30      18.291  -3.260  13.227  1.00 92.98           N  
ATOM    846  OE1 GLN C  30      16.128  -2.690  13.462  1.00 92.98           O  
ATOM    847  N   LYS C  31      14.202  -7.629  14.686  1.00 92.87           N  
ATOM    848  CA  LYS C  31      14.410  -8.530  15.816  1.00 92.87           C  
ATOM    849  C   LYS C  31      14.248  -9.987  15.395  1.00 92.87           C  
ATOM    850  O   LYS C  31      15.003 -10.855  15.838  1.00 92.87           O  
ATOM    851  CB  LYS C  31      13.439  -8.201  16.951  1.00 92.87           C  
ATOM    852  CG  LYS C  31      13.798  -6.943  17.728  1.00 92.87           C  
ATOM    853  CD  LYS C  31      12.836  -6.707  18.885  1.00 92.87           C  
ATOM    854  CE  LYS C  31      13.112  -5.381  19.581  1.00 92.87           C  
ATOM    855  NZ  LYS C  31      12.113  -5.101  20.656  1.00 92.87           N1+
ATOM    856  N   ALA C  32      13.256 -10.311  14.531  1.00 92.31           N  
ATOM    857  CA  ALA C  32      12.957 -11.667  14.080  1.00 92.31           C  
ATOM    858  C   ALA C  32      14.085 -12.218  13.213  1.00 92.31           C  
ATOM    859  O   ALA C  32      14.331 -13.426  13.196  1.00 92.31           O  
ATOM    860  CB  ALA C  32      11.638 -11.695  13.313  1.00 92.31           C  
ATOM    861  N   ARG C  33      14.768 -11.332  12.500  1.00 89.65           N  
ATOM    862  CA  ARG C  33      15.896 -11.758  11.678  1.00 89.65           C  
ATOM    863  C   ARG C  33      16.988 -12.392  12.533  1.00 89.65           C  
ATOM    864  O   ARG C  33      17.693 -13.296  12.079  1.00 89.65           O  
ATOM    865  CB  ARG C  33      16.466 -10.575  10.893  1.00 89.65           C  
ATOM    866  CG  ARG C  33      17.407 -10.978   9.768  1.00 89.65           C  
ATOM    867  CD  ARG C  33      17.932  -9.766   9.011  1.00 89.65           C  
ATOM    868  NE  ARG C  33      19.042 -10.121   8.130  1.00 89.65           N  
ATOM    869  CZ  ARG C  33      19.720  -9.256   7.381  1.00 89.65           C  
ATOM    870  NH1 ARG C  33      19.415  -7.964   7.391  1.00 89.65           N1+
ATOM    871  NH2 ARG C  33      20.712  -9.687   6.615  1.00 89.65           N  
ATOM    872  N   GLU C  34      17.003 -12.188  13.860  1.00 87.72           N  
ATOM    873  CA  GLU C  34      18.069 -12.645  14.746  1.00 87.72           C  
ATOM    874  C   GLU C  34      17.670 -13.924  15.476  1.00 87.72           C  
ATOM    875  O   GLU C  34      18.511 -14.579  16.096  1.00 87.72           O  
ATOM    876  CB  GLU C  34      18.433 -11.555  15.757  1.00 87.72           C  
ATOM    877  CG  GLU C  34      19.043 -10.311  15.127  1.00 87.72           C  
ATOM    878  CD  GLU C  34      19.320  -9.204  16.132  1.00 87.72           C  
ATOM    879  OE1 GLU C  34      19.848  -8.141  15.734  1.00 87.72           O  
ATOM    880  OE2 GLU C  34      19.007  -9.401  17.327  1.00 87.72           O1-
ATOM    881  N   GLY C  35      16.531 -14.475  15.145  1.00 79.45           N  
ATOM    882  CA  GLY C  35      16.321 -15.668  15.950  1.00 79.45           C  
ATOM    883  C   GLY C  35      14.896 -16.185  15.889  1.00 79.45           C  
ATOM    884  O   GLY C  35      14.560 -17.174  16.545  1.00 79.45           O  
ATOM    885  N   SER C  36      14.191 -15.650  15.105  1.00 82.43           N  
ATOM    886  CA  SER C  36      12.809 -16.117  15.068  1.00 82.43           C  
ATOM    887  C   SER C  36      12.626 -17.225  14.037  1.00 82.43           C  
ATOM    888  O   SER C  36      13.476 -17.414  13.164  1.00 82.43           O  
ATOM    889  CB  SER C  36      11.860 -14.958  14.757  1.00 82.43           C  
ATOM    890  OG  SER C  36      12.023 -13.909  15.695  1.00 82.43           O  
ATOM    891  N   SER C  37      11.574 -17.901  14.387  1.00 87.55           N  
ATOM    892  CA  SER C  37      11.178 -18.960  13.464  1.00 87.55           C  
ATOM    893  C   SER C  37      10.704 -18.384  12.134  1.00 87.55           C  
ATOM    894  O   SER C  37      10.284 -17.227  12.066  1.00 87.55           O  
ATOM    895  CB  SER C  37      10.074 -19.822  14.078  1.00 87.55           C  
ATOM    896  OG  SER C  37       8.826 -19.154  14.024  1.00 87.55           O  
ATOM    897  N   GLU C  38      10.851 -18.954  11.045  1.00 92.20           N  
ATOM    898  CA  GLU C  38      10.384 -18.611   9.705  1.00 92.20           C  
ATOM    899  C   GLU C  38       8.910 -18.216   9.719  1.00 92.20           C  
ATOM    900  O   GLU C  38       8.518 -17.239   9.077  1.00 92.20           O  
ATOM    901  CB  GLU C  38      10.607 -19.780   8.742  1.00 92.20           C  
ATOM    902  CG  GLU C  38      12.065 -19.991   8.359  1.00 92.20           C  
ATOM    903  CD  GLU C  38      12.273 -21.163   7.413  1.00 92.20           C  
ATOM    904  OE1 GLU C  38      13.430 -21.419   7.009  1.00 92.20           O  
ATOM    905  OE2 GLU C  38      11.270 -21.829   7.072  1.00 92.20           O1-
ATOM    906  N   LYS C  39       8.102 -18.918  10.600  1.00 92.78           N  
ATOM    907  CA  LYS C  39       6.664 -18.667  10.653  1.00 92.78           C  
ATOM    908  C   LYS C  39       6.366 -17.306  11.275  1.00 92.78           C  
ATOM    909  O   LYS C  39       5.465 -16.595  10.824  1.00 92.78           O  
ATOM    910  CB  LYS C  39       5.955 -19.769  11.440  1.00 92.78           C  
ATOM    911  CG  LYS C  39       5.769 -21.064  10.663  1.00 92.78           C  
ATOM    912  CD  LYS C  39       4.884 -22.047  11.417  1.00 92.78           C  
ATOM    913  CE  LYS C  39       4.709 -23.349  10.647  1.00 92.78           C  
ATOM    914  NZ  LYS C  39       3.850 -24.320  11.388  1.00 92.78           N1+
ATOM    915  N   GLU C  40       7.148 -16.924  12.244  1.00 94.07           N  
ATOM    916  CA  GLU C  40       6.975 -15.617  12.870  1.00 94.07           C  
ATOM    917  C   GLU C  40       7.277 -14.490  11.887  1.00 94.07           C  
ATOM    918  O   GLU C  40       6.560 -13.488  11.843  1.00 94.07           O  
ATOM    919  CB  GLU C  40       7.868 -15.490  14.107  1.00 94.07           C  
ATOM    920  CG  GLU C  40       7.583 -14.253  14.947  1.00 94.07           C  
ATOM    921  CD  GLU C  40       8.413 -14.188  16.219  1.00 94.07           C  
ATOM    922  OE1 GLU C  40       8.303 -13.189  16.965  1.00 94.07           O  
ATOM    923  OE2 GLU C  40       9.180 -15.144  16.471  1.00 94.07           O1-
ATOM    924  N   PHE C  41       8.294 -14.759  11.141  1.00 94.93           N  
ATOM    925  CA  PHE C  41       8.659 -13.743  10.162  1.00 94.93           C  
ATOM    926  C   PHE C  41       7.587 -13.619   9.085  1.00 94.93           C  
ATOM    927  O   PHE C  41       7.251 -12.512   8.661  1.00 94.93           O  
ATOM    928  CB  PHE C  41      10.011 -14.071   9.522  1.00 94.93           C  
ATOM    929  CG  PHE C  41      10.636 -12.912   8.795  1.00 94.93           C  
ATOM    930  CD1 PHE C  41      10.360 -12.685   7.452  1.00 94.93           C  
ATOM    931  CD2 PHE C  41      11.501 -12.048   9.454  1.00 94.93           C  
ATOM    932  CE1 PHE C  41      10.937 -11.612   6.776  1.00 94.93           C  
ATOM    933  CE2 PHE C  41      12.082 -10.974   8.786  1.00 94.93           C  
ATOM    934  CZ  PHE C  41      11.799 -10.758   7.447  1.00 94.93           C  
ATOM    935  N   LEU C  42       7.045 -14.694   8.634  1.00 95.08           N  
ATOM    936  CA  LEU C  42       5.985 -14.674   7.632  1.00 95.08           C  
ATOM    937  C   LEU C  42       4.750 -13.954   8.162  1.00 95.08           C  
ATOM    938  O   LEU C  42       4.076 -13.238   7.417  1.00 95.08           O  
ATOM    939  CB  LEU C  42       5.617 -16.100   7.213  1.00 95.08           C  
ATOM    940  CG  LEU C  42       6.641 -16.838   6.348  1.00 95.08           C  
ATOM    941  CD1 LEU C  42       6.262 -18.309   6.216  1.00 95.08           C  
ATOM    942  CD2 LEU C  42       6.752 -16.183   4.975  1.00 95.08           C  
ATOM    943  N   GLN C  43       4.491 -14.121   9.483  1.00 95.11           N  
ATOM    944  CA  GLN C  43       3.379 -13.401  10.096  1.00 95.11           C  
ATOM    945  C   GLN C  43       3.613 -11.894  10.062  1.00 95.11           C  
ATOM    946  O   GLN C  43       2.688 -11.122   9.802  1.00 95.11           O  
ATOM    947  CB  GLN C  43       3.166 -13.868  11.537  1.00 95.11           C  
ATOM    948  CG  GLN C  43       1.935 -13.269  12.202  1.00 95.11           C  
ATOM    949  CD  GLN C  43       0.641 -13.692  11.532  1.00 95.11           C  
ATOM    950  NE2 GLN C  43      -0.226 -12.725  11.252  1.00 95.11           N  
ATOM    951  OE1 GLN C  43       0.423 -14.878  11.266  1.00 95.11           O  
ATOM    952  N   ILE C  44       4.800 -11.458  10.303  1.00 95.21           N  
ATOM    953  CA  ILE C  44       5.159 -10.045  10.245  1.00 95.21           C  
ATOM    954  C   ILE C  44       4.972  -9.523   8.823  1.00 95.21           C  
ATOM    955  O   ILE C  44       4.431  -8.433   8.621  1.00 95.21           O  
ATOM    956  CB  ILE C  44       6.613  -9.812  10.715  1.00 95.21           C  
ATOM    957  CG1 ILE C  44       6.740 -10.094  12.217  1.00 95.21           C  
ATOM    958  CG2 ILE C  44       7.065  -8.387  10.385  1.00 95.21           C  
ATOM    959  CD1 ILE C  44       8.178 -10.165  12.713  1.00 95.21           C  
ATOM    960  N   TYR C  45       5.352 -10.306   7.859  1.00 96.46           N  
ATOM    961  CA  TYR C  45       5.241  -9.922   6.456  1.00 96.46           C  
ATOM    962  C   TYR C  45       3.781  -9.768   6.047  1.00 96.46           C  
ATOM    963  O   TYR C  45       3.429  -8.838   5.317  1.00 96.46           O  
ATOM    964  CB  TYR C  45       5.927 -10.957   5.560  1.00 96.46           C  
ATOM    965  CG  TYR C  45       6.193 -10.465   4.158  1.00 96.46           C  
ATOM    966  CD1 TYR C  45       5.292 -10.721   3.127  1.00 96.46           C  
ATOM    967  CD2 TYR C  45       7.345  -9.745   3.861  1.00 96.46           C  
ATOM    968  CE1 TYR C  45       5.534 -10.271   1.833  1.00 96.46           C  
ATOM    969  CE2 TYR C  45       7.597  -9.290   2.571  1.00 96.46           C  
ATOM    970  CZ  TYR C  45       6.686  -9.557   1.565  1.00 96.46           C  
ATOM    971  OH  TYR C  45       6.931  -9.109   0.286  1.00 96.46           O  
ATOM    972  N   ILE C  46       2.943 -10.663   6.532  1.00 95.94           N  
ATOM    973  CA  ILE C  46       1.515 -10.594   6.242  1.00 95.94           C  
ATOM    974  C   ILE C  46       0.934  -9.301   6.811  1.00 95.94           C  
ATOM    975  O   ILE C  46       0.148  -8.622   6.147  1.00 95.94           O  
ATOM    976  CB  ILE C  46       0.763 -11.817   6.814  1.00 95.94           C  
ATOM    977  CG1 ILE C  46       1.094 -13.075   6.004  1.00 95.94           C  
ATOM    978  CG2 ILE C  46      -0.747 -11.560   6.835  1.00 95.94           C  
ATOM    979  CD1 ILE C  46       0.597 -14.367   6.636  1.00 95.94           C  
ATOM    980  N   GLU C  47       1.305  -8.956   8.040  1.00 95.90           N  
ATOM    981  CA  GLU C  47       0.829  -7.720   8.654  1.00 95.90           C  
ATOM    982  C   GLU C  47       1.308  -6.497   7.876  1.00 95.90           C  
ATOM    983  O   GLU C  47       0.567  -5.523   7.723  1.00 95.90           O  
ATOM    984  CB  GLU C  47       1.292  -7.631  10.111  1.00 95.90           C  
ATOM    985  CG  GLU C  47       0.641  -8.656  11.027  1.00 95.90           C  
ATOM    986  CD  GLU C  47      -0.878  -8.585  11.023  1.00 95.90           C  
ATOM    987  OE1 GLU C  47      -1.535  -9.650  10.985  1.00 95.90           O  
ATOM    988  OE2 GLU C  47      -1.415  -7.456  11.057  1.00 95.90           O1-
ATOM    989  N   LEU C  48       2.536  -6.587   7.384  1.00 95.94           N  
ATOM    990  CA  LEU C  48       3.082  -5.521   6.550  1.00 95.94           C  
ATOM    991  C   LEU C  48       2.253  -5.344   5.282  1.00 95.94           C  
ATOM    992  O   LEU C  48       1.952  -4.216   4.885  1.00 95.94           O  
ATOM    993  CB  LEU C  48       4.538  -5.820   6.184  1.00 95.94           C  
ATOM    994  CG  LEU C  48       5.239  -4.791   5.296  1.00 95.94           C  
ATOM    995  CD1 LEU C  48       5.388  -3.466   6.036  1.00 95.94           C  
ATOM    996  CD2 LEU C  48       6.599  -5.312   4.844  1.00 95.94           C  
ATOM    997  N   GLN C  49       1.923  -6.422   4.691  1.00 95.54           N  
ATOM    998  CA  GLN C  49       1.114  -6.384   3.478  1.00 95.54           C  
ATOM    999  C   GLN C  49      -0.252  -5.759   3.748  1.00 95.54           C  
ATOM   1000  O   GLN C  49      -0.758  -4.983   2.933  1.00 95.54           O  
ATOM   1001  CB  GLN C  49       0.943  -7.790   2.901  1.00 95.54           C  
ATOM   1002  CG  GLN C  49       0.417  -7.809   1.472  1.00 95.54           C  
ATOM   1003  CD  GLN C  49       0.314  -9.211   0.903  1.00 95.54           C  
ATOM   1004  NE2 GLN C  49       0.653  -9.360  -0.373  1.00 95.54           N  
ATOM   1005  OE1 GLN C  49      -0.067 -10.154   1.605  1.00 95.54           O  
ATOM   1006  N   LYS C  50      -0.852  -6.015   4.883  1.00 96.18           N  
ATOM   1007  CA  LYS C  50      -2.146  -5.453   5.258  1.00 96.18           C  
ATOM   1008  C   LYS C  50      -2.073  -3.933   5.373  1.00 96.18           C  
ATOM   1009  O   LYS C  50      -2.991  -3.228   4.948  1.00 96.18           O  
ATOM   1010  CB  LYS C  50      -2.630  -6.055   6.578  1.00 96.18           C  
ATOM   1011  CG  LYS C  50      -3.092  -7.501   6.467  1.00 96.18           C  
ATOM   1012  CD  LYS C  50      -3.576  -8.038   7.807  1.00 96.18           C  
ATOM   1013  CE  LYS C  50      -4.073  -9.472   7.689  1.00 96.18           C  
ATOM   1014  NZ  LYS C  50      -4.497 -10.022   9.012  1.00 96.18           N1+
ATOM   1015  N   VAL C  51      -0.991  -3.450   5.968  1.00 96.43           N  
ATOM   1016  CA  VAL C  51      -0.818  -2.008   6.106  1.00 96.43           C  
ATOM   1017  C   VAL C  51      -0.691  -1.367   4.726  1.00 96.43           C  
ATOM   1018  O   VAL C  51      -1.286  -0.319   4.464  1.00 96.43           O  
ATOM   1019  CB  VAL C  51       0.416  -1.664   6.970  1.00 96.43           C  
ATOM   1020  CG1 VAL C  51       0.661  -0.156   6.985  1.00 96.43           C  
ATOM   1021  CG2 VAL C  51       0.237  -2.194   8.391  1.00 96.43           C  
ATOM   1022  N   LEU C  52       0.095  -2.027   3.816  1.00 96.29           N  
ATOM   1023  CA  LEU C  52       0.262  -1.511   2.462  1.00 96.29           C  
ATOM   1024  C   LEU C  52      -1.076  -1.448   1.734  1.00 96.29           C  
ATOM   1025  O   LEU C  52      -1.380  -0.456   1.067  1.00 96.29           O  
ATOM   1026  CB  LEU C  52       1.244  -2.381   1.674  1.00 96.29           C  
ATOM   1027  CG  LEU C  52       1.603  -1.897   0.268  1.00 96.29           C  
ATOM   1028  CD1 LEU C  52       2.173  -0.484   0.324  1.00 96.29           C  
ATOM   1029  CD2 LEU C  52       2.593  -2.852  -0.391  1.00 96.29           C  
ATOM   1030  N   ILE C  53      -1.941  -2.447   1.903  1.00 96.65           N  
ATOM   1031  CA  ILE C  53      -3.254  -2.517   1.271  1.00 96.65           C  
ATOM   1032  C   ILE C  53      -4.138  -1.387   1.793  1.00 96.65           C  
ATOM   1033  O   ILE C  53      -4.813  -0.708   1.015  1.00 96.65           O  
ATOM   1034  CB  ILE C  53      -3.929  -3.884   1.520  1.00 96.65           C  
ATOM   1035  CG1 ILE C  53      -3.265  -4.971   0.667  1.00 96.65           C  
ATOM   1036  CG2 ILE C  53      -5.431  -3.805   1.234  1.00 96.65           C  
ATOM   1037  CD1 ILE C  53      -3.663  -6.389   1.051  1.00 96.65           C  
ATOM   1038  N   GLU C  54      -4.131  -1.133   3.094  1.00 96.40           N  
ATOM   1039  CA  GLU C  54      -4.918  -0.055   3.686  1.00 96.40           C  
ATOM   1040  C   GLU C  54      -4.494   1.304   3.137  1.00 96.40           C  
ATOM   1041  O   GLU C  54      -5.339   2.149   2.837  1.00 96.40           O  
ATOM   1042  CB  GLU C  54      -4.788  -0.070   5.212  1.00 96.40           C  
ATOM   1043  CG  GLU C  54      -5.526  -1.221   5.881  1.00 96.40           C  
ATOM   1044  CD  GLU C  54      -5.219  -1.348   7.364  1.00 96.40           C  
ATOM   1045  OE1 GLU C  54      -5.730  -2.290   8.011  1.00 96.40           O  
ATOM   1046  OE2 GLU C  54      -4.463  -0.497   7.885  1.00 96.40           O1-
ATOM   1047  N   GLN C  55      -3.165   1.433   2.984  1.00 95.82           N  
ATOM   1048  CA  GLN C  55      -2.656   2.692   2.449  1.00 95.82           C  
ATOM   1049  C   GLN C  55      -3.128   2.911   1.015  1.00 95.82           C  
ATOM   1050  O   GLN C  55      -3.497   4.026   0.641  1.00 95.82           O  
ATOM   1051  CB  GLN C  55      -1.128   2.723   2.510  1.00 95.82           C  
ATOM   1052  CG  GLN C  55      -0.572   2.888   3.917  1.00 95.82           C  
ATOM   1053  CD  GLN C  55       0.945   2.919   3.949  1.00 95.82           C  
ATOM   1054  NE2 GLN C  55       1.507   3.281   5.097  1.00 95.82           N  
ATOM   1055  OE1 GLN C  55       1.606   2.621   2.949  1.00 95.82           O  
ATOM   1056  N   ILE C  56      -3.084   1.909   0.183  1.00 96.36           N  
ATOM   1057  CA  ILE C  56      -3.512   2.005  -1.209  1.00 96.36           C  
ATOM   1058  C   ILE C  56      -4.998   2.348  -1.270  1.00 96.36           C  
ATOM   1059  O   ILE C  56      -5.415   3.190  -2.068  1.00 96.36           O  
ATOM   1060  CB  ILE C  56      -3.232   0.694  -1.978  1.00 96.36           C  
ATOM   1061  CG1 ILE C  56      -1.726   0.522  -2.209  1.00 96.36           C  
ATOM   1062  CG2 ILE C  56      -3.995   0.674  -3.305  1.00 96.36           C  
ATOM   1063  CD1 ILE C  56      -1.338  -0.836  -2.778  1.00 96.36           C  
ATOM   1064  N   LYS C  57      -5.783   1.796  -0.359  1.00 96.33           N  
ATOM   1065  CA  LYS C  57      -7.216   2.078  -0.326  1.00 96.33           C  
ATOM   1066  C   LYS C  57      -7.480   3.534   0.046  1.00 96.33           C  
ATOM   1067  O   LYS C  57      -8.372   4.172  -0.518  1.00 96.33           O  
ATOM   1068  CB  LYS C  57      -7.923   1.149   0.661  1.00 96.33           C  
ATOM   1069  CG  LYS C  57      -8.056  -0.287   0.173  1.00 96.33           C  
ATOM   1070  CD  LYS C  57      -8.718  -1.174   1.219  1.00 96.33           C  
ATOM   1071  CE  LYS C  57     -10.208  -0.885   1.337  1.00 96.33           C  
ATOM   1072  NZ  LYS C  57     -10.858  -1.741   2.375  1.00 96.33           N1+
ATOM   1073  N   ILE C  58      -6.751   4.064   0.979  1.00 95.65           N  
ATOM   1074  CA  ILE C  58      -6.879   5.465   1.362  1.00 95.65           C  
ATOM   1075  C   ILE C  58      -6.493   6.359   0.186  1.00 95.65           C  
ATOM   1076  O   ILE C  58      -7.169   7.351  -0.097  1.00 95.65           O  
ATOM   1077  CB  ILE C  58      -6.008   5.796   2.595  1.00 95.65           C  
ATOM   1078  CG1 ILE C  58      -6.599   5.152   3.854  1.00 95.65           C  
ATOM   1079  CG2 ILE C  58      -5.871   7.312   2.768  1.00 95.65           C  
ATOM   1080  CD1 ILE C  58      -5.684   5.213   5.069  1.00 95.65           C  
ATOM   1081  N   TYR C  59      -5.360   5.950  -0.445  1.00 96.18           N  
ATOM   1082  CA  TYR C  59      -4.888   6.674  -1.620  1.00 96.18           C  
ATOM   1083  C   TYR C  59      -5.974   6.750  -2.686  1.00 96.18           C  
ATOM   1084  O   TYR C  59      -6.257   7.826  -3.218  1.00 96.18           O  
ATOM   1085  CB  TYR C  59      -3.636   6.006  -2.197  1.00 96.18           C  
ATOM   1086  CG  TYR C  59      -2.750   6.947  -2.976  1.00 96.18           C  
ATOM   1087  CD1 TYR C  59      -1.392   6.683  -3.136  1.00 96.18           C  
ATOM   1088  CD2 TYR C  59      -3.269   8.101  -3.554  1.00 96.18           C  
ATOM   1089  CE1 TYR C  59      -0.571   7.549  -3.852  1.00 96.18           C  
ATOM   1090  CE2 TYR C  59      -2.458   8.973  -4.272  1.00 96.18           C  
ATOM   1091  CZ  TYR C  59      -1.112   8.689  -4.416  1.00 96.18           C  
ATOM   1092  OH  TYR C  59      -0.304   9.549  -5.125  1.00 96.18           O  
ATOM   1093  N   ILE C  60      -6.676   5.685  -2.963  1.00 95.91           N  
ATOM   1094  CA  ILE C  60      -7.725   5.591  -3.972  1.00 95.91           C  
ATOM   1095  C   ILE C  60      -8.926   6.434  -3.549  1.00 95.91           C  
ATOM   1096  O   ILE C  60      -9.502   7.158  -4.364  1.00 95.91           O  
ATOM   1097  CB  ILE C  60      -8.156   4.125  -4.205  1.00 95.91           C  
ATOM   1098  CG1 ILE C  60      -7.064   3.361  -4.962  1.00 95.91           C  
ATOM   1099  CG2 ILE C  60      -9.488   4.067  -4.959  1.00 95.91           C  
ATOM   1100  CD1 ILE C  60      -7.332   1.868  -5.096  1.00 95.91           C  
ATOM   1101  N   GLU C  61      -9.301   6.358  -2.282  1.00 95.27           N  
ATOM   1102  CA  GLU C  61     -10.417   7.146  -1.766  1.00 95.27           C  
ATOM   1103  C   GLU C  61     -10.176   8.640  -1.963  1.00 95.27           C  
ATOM   1104  O   GLU C  61     -11.082   9.372  -2.365  1.00 95.27           O  
ATOM   1105  CB  GLU C  61     -10.649   6.842  -0.284  1.00 95.27           C  
ATOM   1106  CG  GLU C  61     -11.863   7.546   0.305  1.00 95.27           C  
ATOM   1107  CD  GLU C  61     -12.128   7.173   1.756  1.00 95.27           C  
ATOM   1108  OE1 GLU C  61     -13.091   7.705   2.353  1.00 95.27           O  
ATOM   1109  OE2 GLU C  61     -11.365   6.344   2.299  1.00 95.27           O1-
ATOM   1110  N   LEU C  62      -8.955   9.081  -1.737  1.00 95.31           N  
ATOM   1111  CA  LEU C  62      -8.618  10.493  -1.885  1.00 95.31           C  
ATOM   1112  C   LEU C  62      -8.718  10.927  -3.343  1.00 95.31           C  
ATOM   1113  O   LEU C  62      -9.229  12.009  -3.640  1.00 95.31           O  
ATOM   1114  CB  LEU C  62      -7.207  10.765  -1.355  1.00 95.31           C  
ATOM   1115  CG  LEU C  62      -7.069  10.917   0.160  1.00 95.31           C  
ATOM   1116  CD1 LEU C  62      -5.598  10.905   0.562  1.00 95.31           C  
ATOM   1117  CD2 LEU C  62      -7.748  12.198   0.633  1.00 95.31           C  
ATOM   1118  N   LEU C  63      -8.249  10.091  -4.237  1.00 94.37           N  
ATOM   1119  CA  LEU C  63      -8.340  10.414  -5.657  1.00 94.37           C  
ATOM   1120  C   LEU C  63      -9.796  10.511  -6.101  1.00 94.37           C  
ATOM   1121  O   LEU C  63     -10.151  11.388  -6.891  1.00 94.37           O  
ATOM   1122  CB  LEU C  63      -7.609   9.360  -6.494  1.00 94.37           C  
ATOM   1123  CG  LEU C  63      -6.081   9.390  -6.437  1.00 94.37           C  
ATOM   1124  CD1 LEU C  63      -5.498   8.216  -7.217  1.00 94.37           C  
ATOM   1125  CD2 LEU C  63      -5.551  10.714  -6.977  1.00 94.37           C  
ATOM   1126  N   GLN C  64     -10.615   9.687  -5.523  1.00 94.35           N  
ATOM   1127  CA  GLN C  64     -12.036   9.713  -5.857  1.00 94.35           C  
ATOM   1128  C   GLN C  64     -12.693  10.999  -5.365  1.00 94.35           C  
ATOM   1129  O   GLN C  64     -13.535  11.576  -6.056  1.00 94.35           O  
ATOM   1130  CB  GLN C  64     -12.750   8.498  -5.262  1.00 94.35           C  
ATOM   1131  CG  GLN C  64     -12.433   7.189  -5.973  1.00 94.35           C  
ATOM   1132  CD  GLN C  64     -13.054   5.985  -5.290  1.00 94.35           C  
ATOM   1133  NE2 GLN C  64     -13.485   5.010  -6.083  1.00 94.35           N  
ATOM   1134  OE1 GLN C  64     -13.144   5.931  -4.060  1.00 94.35           O  
ATOM   1135  N   ILE C  65     -12.337  11.429  -4.187  1.00 93.45           N  
ATOM   1136  CA  ILE C  65     -12.854  12.678  -3.638  1.00 93.45           C  
ATOM   1137  C   ILE C  65     -12.464  13.842  -4.547  1.00 93.45           C  
ATOM   1138  O   ILE C  65     -13.293  14.701  -4.855  1.00 93.45           O  
ATOM   1139  CB  ILE C  65     -12.334  12.922  -2.203  1.00 93.45           C  
ATOM   1140  CG1 ILE C  65     -12.965  11.919  -1.230  1.00 93.45           C  
ATOM   1141  CG2 ILE C  65     -12.615  14.362  -1.764  1.00 93.45           C  
ATOM   1142  CD1 ILE C  65     -12.347  11.934   0.162  1.00 93.45           C  
ATOM   1143  N   ILE C  66     -11.231  13.839  -5.012  1.00 92.32           N  
ATOM   1144  CA  ILE C  66     -10.727  14.916  -5.858  1.00 92.32           C  
ATOM   1145  C   ILE C  66     -11.466  14.912  -7.194  1.00 92.32           C  
ATOM   1146  O   ILE C  66     -11.830  15.970  -7.713  1.00 92.32           O  
ATOM   1147  CB  ILE C  66      -9.204  14.788  -6.089  1.00 92.32           C  
ATOM   1148  CG1 ILE C  66      -8.444  15.032  -4.780  1.00 92.32           C  
ATOM   1149  CG2 ILE C  66      -8.740  15.755  -7.181  1.00 92.32           C  
ATOM   1150  CD1 ILE C  66      -6.949  14.758  -4.873  1.00 92.32           C  
ATOM   1151  N   PHE C  67     -11.739  13.756  -7.723  1.00 92.77           N  
ATOM   1152  CA  PHE C  67     -12.486  13.656  -8.971  1.00 92.77           C  
ATOM   1153  C   PHE C  67     -13.880  14.253  -8.816  1.00 92.77           C  
ATOM   1154  O   PHE C  67     -14.368  14.944  -9.713  1.00 92.77           O  
ATOM   1155  CB  PHE C  67     -12.587  12.196  -9.423  1.00 92.77           C  
ATOM   1156  CG  PHE C  67     -11.341  11.679 -10.090  1.00 92.77           C  
ATOM   1157  CD1 PHE C  67     -10.772  12.364 -11.157  1.00 92.77           C  
ATOM   1158  CD2 PHE C  67     -10.738  10.509  -9.648  1.00 92.77           C  
ATOM   1159  CE1 PHE C  67      -9.618  11.887 -11.775  1.00 92.77           C  
ATOM   1160  CE2 PHE C  67      -9.585  10.027 -10.262  1.00 92.77           C  
ATOM   1161  CZ  PHE C  67      -9.027  10.717 -11.326  1.00 92.77           C  
ATOM   1162  N   GLU C  68     -14.514  13.951  -7.627  1.00 91.72           N  
ATOM   1163  CA  GLU C  68     -15.865  14.443  -7.373  1.00 91.72           C  
ATOM   1164  C   GLU C  68     -15.882  15.963  -7.238  1.00 91.72           C  
ATOM   1165  O   GLU C  68     -16.820  16.621  -7.692  1.00 91.72           O  
ATOM   1166  CB  GLU C  68     -16.445  13.796  -6.113  1.00 91.72           C  
ATOM   1167  CG  GLU C  68     -16.825  12.333  -6.292  1.00 91.72           C  
ATOM   1168  CD  GLU C  68     -17.250  11.661  -4.997  1.00 91.72           C  
ATOM   1169  OE1 GLU C  68     -17.470  10.428  -4.996  1.00 91.72           O  
ATOM   1170  OE2 GLU C  68     -17.366  12.372  -3.974  1.00 91.72           O1-
ATOM   1171  N   LEU C  69     -14.791  16.526  -6.720  1.00 89.85           N  
ATOM   1172  CA  LEU C  69     -14.707  17.967  -6.509  1.00 89.85           C  
ATOM   1173  C   LEU C  69     -14.476  18.697  -7.828  1.00 89.85           C  
ATOM   1174  O   LEU C  69     -14.910  19.839  -7.995  1.00 89.85           O  
ATOM   1175  CB  LEU C  69     -13.584  18.300  -5.524  1.00 89.85           C  
ATOM   1176  CG  LEU C  69     -13.825  17.911  -4.064  1.00 89.85           C  
ATOM   1177  CD1 LEU C  69     -12.560  18.131  -3.241  1.00 89.85           C  
ATOM   1178  CD2 LEU C  69     -14.990  18.706  -3.484  1.00 89.85           C  
ATOM   1179  N   GLN C  70     -13.714  18.077  -8.763  1.00 86.53           N  
ATOM   1180  CA  GLN C  70     -13.411  18.703 -10.046  1.00 86.53           C  
ATOM   1181  C   GLN C  70     -14.594  18.595 -11.004  1.00 86.53           C  
ATOM   1182  O   GLN C  70     -14.673  19.334 -11.987  1.00 86.53           O  
ATOM   1183  CB  GLN C  70     -12.169  18.069 -10.673  1.00 86.53           C  
ATOM   1184  CG  GLN C  70     -10.872  18.418  -9.956  1.00 86.53           C  
ATOM   1185  CD  GLN C  70      -9.641  18.124 -10.792  1.00 86.53           C  
ATOM   1186  NE2 GLN C  70      -8.530  18.773 -10.462  1.00 86.53           N  
ATOM   1187  OE1 GLN C  70      -9.688  17.318 -11.727  1.00 86.53           O  
ATOM   1188  N   SER C  71     -15.625  17.647 -10.729  1.00 84.16           N  
ATOM   1189  CA  SER C  71     -16.816  17.543 -11.567  1.00 84.16           C  
ATOM   1190  C   SER C  71     -17.882  18.545 -11.139  1.00 84.16           C  
ATOM   1191  O   SER C  71     -18.616  19.075 -11.976  1.00 84.16           O  
ATOM   1192  CB  SER C  71     -17.386  16.125 -11.514  1.00 84.16           C  
ATOM   1193  OG  SER C  71     -16.412  15.175 -11.911  1.00 84.16           O  
ATOM   1194  N   SER D   1      15.889 -23.255  -8.194  1.00 81.25           N  
ATOM   1195  CA  SER D   1      15.387 -23.552  -6.857  1.00 81.25           C  
ATOM   1196  C   SER D   1      14.351 -22.524  -6.414  1.00 81.25           C  
ATOM   1197  O   SER D   1      14.296 -21.418  -6.956  1.00 81.25           O  
ATOM   1198  CB  SER D   1      16.537 -23.595  -5.850  1.00 81.25           C  
ATOM   1199  OG  SER D   1      16.989 -22.286  -5.546  1.00 81.25           O  
ATOM   1200  N   GLU D   2      13.450 -22.831  -5.774  1.00 89.83           N  
ATOM   1201  CA  GLU D   2      12.399 -21.999  -5.197  1.00 89.83           C  
ATOM   1202  C   GLU D   2      12.981 -20.748  -4.544  1.00 89.83           C  
ATOM   1203  O   GLU D   2      12.408 -19.662  -4.650  1.00 89.83           O  
ATOM   1204  CB  GLU D   2      11.583 -22.795  -4.175  1.00 89.83           C  
ATOM   1205  CG  GLU D   2      10.649 -23.821  -4.798  1.00 89.83           C  
ATOM   1206  CD  GLU D   2       9.843 -24.601  -3.772  1.00 89.83           C  
ATOM   1207  OE1 GLU D   2       8.972 -25.407  -4.169  1.00 89.83           O  
ATOM   1208  OE2 GLU D   2      10.083 -24.402  -2.560  1.00 89.83           O1-
ATOM   1209  N   LYS D   3      14.175 -20.924  -3.924  1.00 90.01           N  
ATOM   1210  CA  LYS D   3      14.847 -19.785  -3.304  1.00 90.01           C  
ATOM   1211  C   LYS D   3      15.335 -18.794  -4.357  1.00 90.01           C  
ATOM   1212  O   LYS D   3      15.205 -17.581  -4.182  1.00 90.01           O  
ATOM   1213  CB  LYS D   3      16.022 -20.258  -2.446  1.00 90.01           C  
ATOM   1214  CG  LYS D   3      16.704 -19.145  -1.664  1.00 90.01           C  
ATOM   1215  CD  LYS D   3      17.814 -19.687  -0.773  1.00 90.01           C  
ATOM   1216  CE  LYS D   3      18.544 -18.568  -0.043  1.00 90.01           C  
ATOM   1217  NZ  LYS D   3      19.648 -19.093   0.815  1.00 90.01           N1+
ATOM   1218  N   GLU D   4      15.898 -19.249  -5.432  1.00 92.38           N  
ATOM   1219  CA  GLU D   4      16.378 -18.381  -6.503  1.00 92.38           C  
ATOM   1220  C   GLU D   4      15.237 -17.569  -7.108  1.00 92.38           C  
ATOM   1221  O   GLU D   4      15.393 -16.377  -7.383  1.00 92.38           O  
ATOM   1222  CB  GLU D   4      17.073 -19.203  -7.591  1.00 92.38           C  
ATOM   1223  CG  GLU D   4      18.466 -19.680  -7.206  1.00 92.38           C  
ATOM   1224  CD  GLU D   4      19.115 -20.556  -8.266  1.00 92.38           C  
ATOM   1225  OE1 GLU D   4      20.309 -20.903  -8.119  1.00 92.38           O  
ATOM   1226  OE2 GLU D   4      18.424 -20.897  -9.252  1.00 92.38           O1-
ATOM   1227  N   GLU D   5      14.147 -18.161  -7.245  1.00 92.19           N  
ATOM   1228  CA  GLU D   5      12.983 -17.463  -7.783  1.00 92.19           C  
ATOM   1229  C   GLU D   5      12.494 -16.384  -6.822  1.00 92.19           C  
ATOM   1230  O   GLU D   5      12.137 -15.283  -7.246  1.00 92.19           O  
ATOM   1231  CB  GLU D   5      11.854 -18.453  -8.082  1.00 92.19           C  
ATOM   1232  CG  GLU D   5      10.711 -17.855  -8.889  1.00 92.19           C  
ATOM   1233  CD  GLU D   5       9.642 -18.871  -9.258  1.00 92.19           C  
ATOM   1234  OE1 GLU D   5       8.600 -18.476  -9.830  1.00 92.19           O  
ATOM   1235  OE2 GLU D   5       9.847 -20.072  -8.972  1.00 92.19           O1-
ATOM   1236  N   ALA D   6      12.522 -16.685  -5.594  1.00 92.18           N  
ATOM   1237  CA  ALA D   6      12.124 -15.713  -4.579  1.00 92.18           C  
ATOM   1238  C   ALA D   6      13.086 -14.528  -4.548  1.00 92.18           C  
ATOM   1239  O   ALA D   6      12.659 -13.377  -4.430  1.00 92.18           O  
ATOM   1240  CB  ALA D   6      12.057 -16.375  -3.205  1.00 92.18           C  
ATOM   1241  N   GLU D   7      14.357 -14.837  -4.707  1.00 92.94           N  
ATOM   1242  CA  GLU D   7      15.361 -13.777  -4.720  1.00 92.94           C  
ATOM   1243  C   GLU D   7      15.198 -12.877  -5.941  1.00 92.94           C  
ATOM   1244  O   GLU D   7      15.349 -11.658  -5.845  1.00 92.94           O  
ATOM   1245  CB  GLU D   7      16.771 -14.372  -4.688  1.00 92.94           C  
ATOM   1246  CG  GLU D   7      17.184 -14.902  -3.323  1.00 92.94           C  
ATOM   1247  CD  GLU D   7      18.526 -15.618  -3.338  1.00 92.94           C  
ATOM   1248  OE1 GLU D   7      19.051 -15.945  -2.250  1.00 92.94           O  
ATOM   1249  OE2 GLU D   7      19.056 -15.851  -4.447  1.00 92.94           O1-
ATOM   1250  N   LYS D   8      14.896 -13.498  -7.014  1.00 93.94           N  
ATOM   1251  CA  LYS D   8      14.668 -12.732  -8.236  1.00 93.94           C  
ATOM   1252  C   LYS D   8      13.477 -11.790  -8.080  1.00 93.94           C  
ATOM   1253  O   LYS D   8      13.558 -10.613  -8.438  1.00 93.94           O  
ATOM   1254  CB  LYS D   8      14.443 -13.669  -9.423  1.00 93.94           C  
ATOM   1255  CG  LYS D   8      14.302 -12.953 -10.759  1.00 93.94           C  
ATOM   1256  CD  LYS D   8      14.064 -13.937 -11.898  1.00 93.94           C  
ATOM   1257  CE  LYS D   8      13.799 -13.217 -13.213  1.00 93.94           C  
ATOM   1258  NZ  LYS D   8      13.515 -14.176 -14.322  1.00 93.94           N1+
ATOM   1259  N   LYS D   9      12.424 -12.311  -7.526  1.00 92.86           N  
ATOM   1260  CA  LYS D   9      11.228 -11.496  -7.326  1.00 92.86           C  
ATOM   1261  C   LYS D   9      11.494 -10.364  -6.338  1.00 92.86           C  
ATOM   1262  O   LYS D   9      11.036  -9.237  -6.539  1.00 92.86           O  
ATOM   1263  CB  LYS D   9      10.066 -12.360  -6.834  1.00 92.86           C  
ATOM   1264  CG  LYS D   9       9.160 -12.870  -7.945  1.00 92.86           C  
ATOM   1265  CD  LYS D   9       8.072 -13.787  -7.401  1.00 92.86           C  
ATOM   1266  CE  LYS D   9       7.176 -14.314  -8.515  1.00 92.86           C  
ATOM   1267  NZ  LYS D   9       6.109 -15.216  -7.987  1.00 92.86           N1+
ATOM   1268  N   ALA D  10      12.194 -10.675  -5.296  1.00 93.50           N  
ATOM   1269  CA  ALA D  10      12.545  -9.654  -4.313  1.00 93.50           C  
ATOM   1270  C   ALA D  10      13.358  -8.532  -4.953  1.00 93.50           C  
ATOM   1271  O   ALA D  10      13.136  -7.353  -4.666  1.00 93.50           O  
ATOM   1272  CB  ALA D  10      13.321 -10.275  -3.154  1.00 93.50           C  
ATOM   1273  N   ARG D  11      14.350  -8.842  -5.833  1.00 93.70           N  
ATOM   1274  CA  ARG D  11      15.159  -7.839  -6.519  1.00 93.70           C  
ATOM   1275  C   ARG D  11      14.301  -6.984  -7.446  1.00 93.70           C  
ATOM   1276  O   ARG D  11      14.496  -5.771  -7.538  1.00 93.70           O  
ATOM   1277  CB  ARG D  11      16.284  -8.506  -7.313  1.00 93.70           C  
ATOM   1278  CG  ARG D  11      17.425  -9.020  -6.451  1.00 93.70           C  
ATOM   1279  CD  ARG D  11      18.637  -9.405  -7.289  1.00 93.70           C  
ATOM   1280  NE  ARG D  11      18.351 -10.543  -8.158  1.00 93.70           N  
ATOM   1281  CZ  ARG D  11      18.559 -11.816  -7.833  1.00 93.70           C  
ATOM   1282  NH1 ARG D  11      19.059 -12.139  -6.646  1.00 93.70           N1+
ATOM   1283  NH2 ARG D  11      18.264 -12.773  -8.700  1.00 93.70           N  
ATOM   1284  N   GLU D  12      13.333  -7.646  -8.084  1.00 93.90           N  
ATOM   1285  CA  GLU D  12      12.429  -6.921  -8.972  1.00 93.90           C  
ATOM   1286  C   GLU D  12      11.584  -5.914  -8.197  1.00 93.90           C  
ATOM   1287  O   GLU D  12      11.406  -4.776  -8.636  1.00 93.90           O  
ATOM   1288  CB  GLU D  12      11.524  -7.894  -9.731  1.00 93.90           C  
ATOM   1289  CG  GLU D  12      12.244  -8.690 -10.809  1.00 93.90           C  
ATOM   1290  CD  GLU D  12      11.364  -9.742 -11.467  1.00 93.90           C  
ATOM   1291  OE1 GLU D  12      11.840 -10.440 -12.391  1.00 93.90           O  
ATOM   1292  OE2 GLU D  12      10.189  -9.867 -11.056  1.00 93.90           O1-
ATOM   1293  N   VAL D  13      11.055  -6.349  -7.036  1.00 93.94           N  
ATOM   1294  CA  VAL D  13      10.252  -5.469  -6.193  1.00 93.94           C  
ATOM   1295  C   VAL D  13      11.088  -4.267  -5.758  1.00 93.94           C  
ATOM   1296  O   VAL D  13      10.629  -3.125  -5.835  1.00 93.94           O  
ATOM   1297  CB  VAL D  13       9.706  -6.214  -4.954  1.00 93.94           C  
ATOM   1298  CG1 VAL D  13       9.162  -5.224  -3.926  1.00 93.94           C  
ATOM   1299  CG2 VAL D  13       8.624  -7.211  -5.366  1.00 93.94           C  
ATOM   1300  N   LYS D  14      12.297  -4.485  -5.396  1.00 95.11           N  
ATOM   1301  CA  LYS D  14      13.186  -3.415  -4.953  1.00 95.11           C  
ATOM   1302  C   LYS D  14      13.444  -2.414  -6.076  1.00 95.11           C  
ATOM   1303  O   LYS D  14      13.413  -1.202  -5.854  1.00 95.11           O  
ATOM   1304  CB  LYS D  14      14.511  -3.991  -4.451  1.00 95.11           C  
ATOM   1305  CG  LYS D  14      15.458  -2.951  -3.872  1.00 95.11           C  
ATOM   1306  CD  LYS D  14      16.743  -3.589  -3.359  1.00 95.11           C  
ATOM   1307  CE  LYS D  14      17.718  -2.543  -2.837  1.00 95.11           C  
ATOM   1308  NZ  LYS D  14      18.998  -3.159  -2.377  1.00 95.11           N1+
ATOM   1309  N   LYS D  15      13.702  -2.899  -7.231  1.00 95.23           N  
ATOM   1310  CA  LYS D  15      13.973  -2.035  -8.376  1.00 95.23           C  
ATOM   1311  C   LYS D  15      12.764  -1.163  -8.705  1.00 95.23           C  
ATOM   1312  O   LYS D  15      12.907   0.034  -8.961  1.00 95.23           O  
ATOM   1313  CB  LYS D  15      14.366  -2.867  -9.597  1.00 95.23           C  
ATOM   1314  CG  LYS D  15      14.812  -2.040 -10.793  1.00 95.23           C  
ATOM   1315  CD  LYS D  15      15.193  -2.924 -11.974  1.00 95.23           C  
ATOM   1316  CE  LYS D  15      15.536  -2.096 -13.205  1.00 95.23           C  
ATOM   1317  NZ  LYS D  15      15.870  -2.960 -14.377  1.00 95.23           N1+
ATOM   1318  N   ARG D  16      11.620  -1.790  -8.638  1.00 95.08           N  
ATOM   1319  CA  ARG D  16      10.396  -1.059  -8.949  1.00 95.08           C  
ATOM   1320  C   ARG D  16      10.125   0.024  -7.910  1.00 95.08           C  
ATOM   1321  O   ARG D  16       9.690   1.125  -8.253  1.00 95.08           O  
ATOM   1322  CB  ARG D  16       9.205  -2.016  -9.032  1.00 95.08           C  
ATOM   1323  CG  ARG D  16       9.208  -2.899 -10.269  1.00 95.08           C  
ATOM   1324  CD  ARG D  16       8.018  -3.848 -10.288  1.00 95.08           C  
ATOM   1325  NE  ARG D  16       6.783  -3.157 -10.649  1.00 95.08           N  
ATOM   1326  CZ  ARG D  16       5.583  -3.728 -10.704  1.00 95.08           C  
ATOM   1327  NH1 ARG D  16       5.432  -5.016 -10.421  1.00 95.08           N1+
ATOM   1328  NH2 ARG D  16       4.526  -3.005 -11.043  1.00 95.08           N  
ATOM   1329  N   ILE D  17      10.361  -0.226  -6.717  1.00 95.29           N  
ATOM   1330  CA  ILE D  17      10.155   0.741  -5.644  1.00 95.29           C  
ATOM   1331  C   ILE D  17      11.132   1.903  -5.801  1.00 95.29           C  
ATOM   1332  O   ILE D  17      10.755   3.066  -5.640  1.00 95.29           O  
ATOM   1333  CB  ILE D  17      10.319   0.086  -4.254  1.00 95.29           C  
ATOM   1334  CG1 ILE D  17       9.137  -0.845  -3.959  1.00 95.29           C  
ATOM   1335  CG2 ILE D  17      10.458   1.155  -3.166  1.00 95.29           C  
ATOM   1336  CD1 ILE D  17       9.310  -1.685  -2.700  1.00 95.29           C  
ATOM   1337  N   GLU D  18      12.387   1.635  -6.159  1.00 94.75           N  
ATOM   1338  CA  GLU D  18      13.387   2.679  -6.362  1.00 94.75           C  
ATOM   1339  C   GLU D  18      12.993   3.605  -7.509  1.00 94.75           C  
ATOM   1340  O   GLU D  18      13.169   4.822  -7.419  1.00 94.75           O  
ATOM   1341  CB  GLU D  18      14.762   2.061  -6.634  1.00 94.75           C  
ATOM   1342  CG  GLU D  18      15.411   1.443  -5.404  1.00 94.75           C  
ATOM   1343  CD  GLU D  18      16.696   0.691  -5.718  1.00 94.75           C  
ATOM   1344  OE1 GLU D  18      17.402   0.275  -4.772  1.00 94.75           O  
ATOM   1345  OE2 GLU D  18      16.998   0.518  -6.920  1.00 94.75           O1-
ATOM   1346  N   GLU D  19      12.442   3.021  -8.553  1.00 94.97           N  
ATOM   1347  CA  GLU D  19      11.983   3.826  -9.681  1.00 94.97           C  
ATOM   1348  C   GLU D  19      10.808   4.715  -9.282  1.00 94.97           C  
ATOM   1349  O   GLU D  19      10.733   5.875  -9.692  1.00 94.97           O  
ATOM   1350  CB  GLU D  19      11.588   2.929 -10.856  1.00 94.97           C  
ATOM   1351  CG  GLU D  19      12.773   2.312 -11.585  1.00 94.97           C  
ATOM   1352  CD  GLU D  19      12.368   1.281 -12.625  1.00 94.97           C  
ATOM   1353  OE1 GLU D  19      13.258   0.724 -13.307  1.00 94.97           O  
ATOM   1354  OE2 GLU D  19      11.150   1.028 -12.760  1.00 94.97           O1-
ATOM   1355  N   GLN D  20       9.939   4.115  -8.452  1.00 93.96           N  
ATOM   1356  CA  GLN D  20       8.798   4.887  -7.970  1.00 93.96           C  
ATOM   1357  C   GLN D  20       9.253   6.059  -7.106  1.00 93.96           C  
ATOM   1358  O   GLN D  20       8.658   7.138  -7.151  1.00 93.96           O  
ATOM   1359  CB  GLN D  20       7.840   3.994  -7.181  1.00 93.96           C  
ATOM   1360  CG  GLN D  20       7.027   3.044  -8.051  1.00 93.96           C  
ATOM   1361  CD  GLN D  20       5.905   2.364  -7.288  1.00 93.96           C  
ATOM   1362  NE2 GLN D  20       5.780   1.053  -7.462  1.00 93.96           N  
ATOM   1363  OE1 GLN D  20       5.158   3.012  -6.548  1.00 93.96           O  
ATOM   1364  N   GLU D  21      10.248   5.839  -6.339  1.00 94.82           N  
ATOM   1365  CA  GLU D  21      10.789   6.910  -5.508  1.00 94.82           C  
ATOM   1366  C   GLU D  21      11.304   8.065  -6.361  1.00 94.82           C  
ATOM   1367  O   GLU D  21      11.096   9.233  -6.024  1.00 94.82           O  
ATOM   1368  CB  GLU D  21      11.910   6.379  -4.610  1.00 94.82           C  
ATOM   1369  CG  GLU D  21      11.414   5.581  -3.413  1.00 94.82           C  
ATOM   1370  CD  GLU D  21      12.539   5.018  -2.559  1.00 94.82           C  
ATOM   1371  OE1 GLU D  21      12.260   4.493  -1.458  1.00 94.82           O  
ATOM   1372  OE2 GLU D  21      13.709   5.103  -2.995  1.00 94.82           O1-
ATOM   1373  N   LYS D  22      11.908   7.697  -7.490  1.00 93.26           N  
ATOM   1374  CA  LYS D  22      12.401   8.726  -8.401  1.00 93.26           C  
ATOM   1375  C   LYS D  22      11.247   9.495  -9.037  1.00 93.26           C  
ATOM   1376  O   LYS D  22      11.287  10.724  -9.127  1.00 93.26           O  
ATOM   1377  CB  LYS D  22      13.279   8.105  -9.489  1.00 93.26           C  
ATOM   1378  CG  LYS D  22      14.633   7.621  -8.990  1.00 93.26           C  
ATOM   1379  CD  LYS D  22      15.465   7.028 -10.120  1.00 93.26           C  
ATOM   1380  CE  LYS D  22      16.756   6.412  -9.599  1.00 93.26           C  
ATOM   1381  NZ  LYS D  22      17.531   5.746 -10.689  1.00 93.26           N1+
ATOM   1382  N   GLU D  23      10.232   8.815  -9.432  1.00 92.46           N  
ATOM   1383  CA  GLU D  23       9.074   9.421 -10.081  1.00 92.46           C  
ATOM   1384  C   GLU D  23       8.272  10.271  -9.099  1.00 92.46           C  
ATOM   1385  O   GLU D  23       7.643  11.256  -9.492  1.00 92.46           O  
ATOM   1386  CB  GLU D  23       8.178   8.343 -10.697  1.00 92.46           C  
ATOM   1387  CG  GLU D  23       8.765   7.692 -11.941  1.00 92.46           C  
ATOM   1388  CD  GLU D  23       9.049   8.683 -13.059  1.00 92.46           C  
ATOM   1389  OE1 GLU D  23      10.105   8.565 -13.721  1.00 92.46           O  
ATOM   1390  OE2 GLU D  23       8.210   9.586 -13.273  1.00 92.46           O1-
ATOM   1391  N   SER D  24       8.311   9.897  -7.811  1.00 91.86           N  
ATOM   1392  CA  SER D  24       7.554  10.603  -6.782  1.00 91.86           C  
ATOM   1393  C   SER D  24       8.004  12.056  -6.665  1.00 91.86           C  
ATOM   1394  O   SER D  24       7.202  12.936  -6.347  1.00 91.86           O  
ATOM   1395  CB  SER D  24       7.705   9.903  -5.431  1.00 91.86           C  
ATOM   1396  OG  SER D  24       7.028  10.622  -4.414  1.00 91.86           O  
ATOM   1397  N   LYS D  25       9.230  12.338  -7.033  1.00 91.57           N  
ATOM   1398  CA  LYS D  25       9.730  13.710  -7.027  1.00 91.57           C  
ATOM   1399  C   LYS D  25       8.992  14.569  -8.051  1.00 91.57           C  
ATOM   1400  O   LYS D  25       8.708  15.741  -7.796  1.00 91.57           O  
ATOM   1401  CB  LYS D  25      11.233  13.735  -7.308  1.00 91.57           C  
ATOM   1402  CG  LYS D  25      12.085  13.203  -6.165  1.00 91.57           C  
ATOM   1403  CD  LYS D  25      13.570  13.267  -6.499  1.00 91.57           C  
ATOM   1404  CE  LYS D  25      14.418  12.638  -5.401  1.00 91.57           C  
ATOM   1405  NZ  LYS D  25      15.869  12.635  -5.755  1.00 91.57           N1+
ATOM   1406  N   LYS D  26       8.642  13.937  -9.166  1.00 92.14           N  
ATOM   1407  CA  LYS D  26       7.907  14.646 -10.209  1.00 92.14           C  
ATOM   1408  C   LYS D  26       6.488  14.977  -9.754  1.00 92.14           C  
ATOM   1409  O   LYS D  26       5.969  16.054 -10.056  1.00 92.14           O  
ATOM   1410  CB  LYS D  26       7.864  13.817 -11.494  1.00 92.14           C  
ATOM   1411  CG  LYS D  26       9.213  13.675 -12.184  1.00 92.14           C  
ATOM   1412  CD  LYS D  26       9.105  12.845 -13.457  1.00 92.14           C  
ATOM   1413  CE  LYS D  26      10.467  12.631 -14.103  1.00 92.14           C  
ATOM   1414  NZ  LYS D  26      10.374  11.768 -15.319  1.00 92.14           N1+
ATOM   1415  N   VAL D  27       5.881  14.056  -8.990  1.00 91.99           N  
ATOM   1416  CA  VAL D  27       4.544  14.293  -8.455  1.00 91.99           C  
ATOM   1417  C   VAL D  27       4.573  15.486  -7.502  1.00 91.99           C  
ATOM   1418  O   VAL D  27       3.704  16.359  -7.565  1.00 91.99           O  
ATOM   1419  CB  VAL D  27       3.994  13.044  -7.729  1.00 91.99           C  
ATOM   1420  CG1 VAL D  27       2.690  13.372  -7.004  1.00 91.99           C  
ATOM   1421  CG2 VAL D  27       3.785  11.901  -8.720  1.00 91.99           C  
ATOM   1422  N   LYS D  28       5.594  15.600  -6.695  1.00 92.19           N  
ATOM   1423  CA  LYS D  28       5.730  16.695  -5.739  1.00 92.19           C  
ATOM   1424  C   LYS D  28       5.933  18.027  -6.455  1.00 92.19           C  
ATOM   1425  O   LYS D  28       5.374  19.048  -6.047  1.00 92.19           O  
ATOM   1426  CB  LYS D  28       6.895  16.431  -4.783  1.00 92.19           C  
ATOM   1427  CG  LYS D  28       6.577  15.431  -3.682  1.00 92.19           C  
ATOM   1428  CD  LYS D  28       7.751  15.259  -2.726  1.00 92.19           C  
ATOM   1429  CE  LYS D  28       7.497  14.145  -1.721  1.00 92.19           C  
ATOM   1430  NZ  LYS D  28       8.659  13.951  -0.803  1.00 92.19           N1+
ATOM   1431  N   GLU D  29       6.756  17.932  -7.605  1.00 91.52           N  
ATOM   1432  CA  GLU D  29       7.011  19.149  -8.369  1.00 91.52           C  
ATOM   1433  C   GLU D  29       5.732  19.675  -9.013  1.00 91.52           C  
ATOM   1434  O   GLU D  29       5.463  20.878  -8.981  1.00 91.52           O  
ATOM   1435  CB  GLU D  29       8.075  18.899  -9.441  1.00 91.52           C  
ATOM   1436  CG  GLU D  29       9.487  18.774  -8.889  1.00 91.52           C  
ATOM   1437  CD  GLU D  29      10.527  18.485  -9.960  1.00 91.52           C  
ATOM   1438  OE1 GLU D  29      11.737  18.452  -9.638  1.00 91.52           O  
ATOM   1439  OE2 GLU D  29      10.129  18.289 -11.130  1.00 91.52           O1-
ATOM   1440  N   GLU D  30       4.911  18.790  -9.536  1.00 90.22           N  
ATOM   1441  CA  GLU D  30       3.640  19.185 -10.136  1.00 90.22           C  
ATOM   1442  C   GLU D  30       2.686  19.749  -9.087  1.00 90.22           C  
ATOM   1443  O   GLU D  30       1.968  20.715  -9.349  1.00 90.22           O  
ATOM   1444  CB  GLU D  30       2.992  17.997 -10.852  1.00 90.22           C  
ATOM   1445  CG  GLU D  30       3.719  17.571 -12.119  1.00 90.22           C  
ATOM   1446  CD  GLU D  30       3.829  18.684 -13.150  1.00 90.22           C  
ATOM   1447  OE1 GLU D  30       4.866  18.765 -13.847  1.00 90.22           O  
ATOM   1448  OE2 GLU D  30       2.872  19.481 -13.261  1.00 90.22           O1-
ATOM   1449  N   ALA D  31       2.687  19.182  -7.920  1.00 91.39           N  
ATOM   1450  CA  ALA D  31       1.821  19.641  -6.836  1.00 91.39           C  
ATOM   1451  C   ALA D  31       2.215  21.041  -6.375  1.00 91.39           C  
ATOM   1452  O   ALA D  31       1.351  21.868  -6.074  1.00 91.39           O  
ATOM   1453  CB  ALA D  31       1.873  18.664  -5.664  1.00 91.39           C  
ATOM   1454  N   LYS D  32       3.504  21.347  -6.344  1.00 89.90           N  
ATOM   1455  CA  LYS D  32       4.005  22.649  -5.912  1.00 89.90           C  
ATOM   1456  C   LYS D  32       3.570  23.752  -6.873  1.00 89.90           C  
ATOM   1457  O   LYS D  32       3.301  24.879  -6.452  1.00 89.90           O  
ATOM   1458  CB  LYS D  32       5.529  22.626  -5.795  1.00 89.90           C  
ATOM   1459  CG  LYS D  32       6.044  21.934  -4.542  1.00 89.90           C  
ATOM   1460  CD  LYS D  32       7.563  21.994  -4.453  1.00 89.90           C  
ATOM   1461  CE  LYS D  32       8.084  21.233  -3.242  1.00 89.90           C  
ATOM   1462  NZ  LYS D  32       9.577  21.233  -3.187  1.00 89.90           N1+
ATOM   1463  N   LYS D  33       3.449  23.329  -8.165  1.00 89.31           N  
ATOM   1464  CA  LYS D  33       3.028  24.296  -9.174  1.00 89.31           C  
ATOM   1465  C   LYS D  33       1.595  24.759  -8.928  1.00 89.31           C  
ATOM   1466  O   LYS D  33       1.239  25.894  -9.251  1.00 89.31           O  
ATOM   1467  CB  LYS D  33       3.152  23.699 -10.577  1.00 89.31           C  
ATOM   1468  CG  LYS D  33       4.587  23.479 -11.031  1.00 89.31           C  
ATOM   1469  CD  LYS D  33       4.645  22.839 -12.412  1.00 89.31           C  
ATOM   1470  CE  LYS D  33       6.075  22.510 -12.818  1.00 89.31           C  
ATOM   1471  NZ  LYS D  33       6.128  21.777 -14.119  1.00 89.31           N1+
ATOM   1472  N   LEU D  34       0.693  23.972  -8.459  1.00 85.67           N  
ATOM   1473  CA  LEU D  34      -0.723  24.263  -8.260  1.00 85.67           C  
ATOM   1474  C   LEU D  34      -0.948  24.988  -6.937  1.00 85.67           C  
ATOM   1475  O   LEU D  34      -1.937  25.707  -6.779  1.00 85.67           O  
ATOM   1476  CB  LEU D  34      -1.545  22.972  -8.293  1.00 85.67           C  
ATOM   1477  CG  LEU D  34      -1.656  22.274  -9.650  1.00 85.67           C  
ATOM   1478  CD1 LEU D  34      -2.298  20.900  -9.487  1.00 85.67           C  
ATOM   1479  CD2 LEU D  34      -2.452  23.129 -10.629  1.00 85.67           C  
ATOM   1480  N   GLY D  35      -0.003  25.277  -6.240  1.00 78.20           N  
ATOM   1481  CA  GLY D  35      -0.213  25.786  -4.894  1.00 78.20           C  
ATOM   1482  C   GLY D  35      -1.233  24.985  -4.106  1.00 78.20           C  
ATOM   1483  O   GLY D  35      -2.177  24.438  -4.680  1.00 78.20           O  
ATOM   1484  N   PRO D  36      -0.868  24.348  -3.089  1.00 71.15           N  
ATOM   1485  CA  PRO D  36      -1.817  23.556  -2.304  1.00 71.15           C  
ATOM   1486  C   PRO D  36      -3.103  24.317  -1.989  1.00 71.15           C  
ATOM   1487  O   PRO D  36      -3.266  24.831  -0.879  1.00 71.15           O  
ATOM   1488  CB  PRO D  36      -1.041  23.243  -1.022  1.00 71.15           C  
ATOM   1489  CG  PRO D  36       0.129  24.173  -1.048  1.00 71.15           C  
ATOM   1490  CD  PRO D  36       0.229  24.776  -2.419  1.00 71.15           C  
ATOM   1491  N   ASP D  37      -3.601  24.768  -3.062  1.00 72.05           N  
ATOM   1492  CA  ASP D  37      -4.715  25.678  -2.816  1.00 72.05           C  
ATOM   1493  C   ASP D  37      -5.863  24.962  -2.107  1.00 72.05           C  
ATOM   1494  O   ASP D  37      -6.632  25.587  -1.373  1.00 72.05           O  
ATOM   1495  CB  ASP D  37      -5.208  26.288  -4.130  1.00 72.05           C  
ATOM   1496  CG  ASP D  37      -4.346  27.443  -4.607  1.00 72.05           C  
ATOM   1497  OD1 ASP D  37      -4.416  27.804  -5.802  1.00 72.05           O  
ATOM   1498  OD2 ASP D  37      -3.586  27.996  -3.782  1.00 72.05           O1-
ATOM   1499  N   THR D  38      -5.752  23.751  -2.096  1.00 85.05           N  
ATOM   1500  CA  THR D  38      -6.864  23.138  -1.379  1.00 85.05           C  
ATOM   1501  C   THR D  38      -6.359  22.092  -0.390  1.00 85.05           C  
ATOM   1502  O   THR D  38      -5.332  21.453  -0.625  1.00 85.05           O  
ATOM   1503  CB  THR D  38      -7.866  22.488  -2.351  1.00 85.05           C  
ATOM   1504  CG2 THR D  38      -8.479  23.526  -3.285  1.00 85.05           C  
ATOM   1505  OG1 THR D  38      -7.188  21.498  -3.135  1.00 85.05           O  
ATOM   1506  N   GLU D  39      -6.901  21.991   0.733  1.00 89.80           N  
ATOM   1507  CA  GLU D  39      -6.611  21.031   1.793  1.00 89.80           C  
ATOM   1508  C   GLU D  39      -6.570  19.605   1.251  1.00 89.80           C  
ATOM   1509  O   GLU D  39      -5.711  18.811   1.641  1.00 89.80           O  
ATOM   1510  CB  GLU D  39      -7.649  21.137   2.914  1.00 89.80           C  
ATOM   1511  CG  GLU D  39      -7.283  20.357   4.168  1.00 89.80           C  
ATOM   1512  CD  GLU D  39      -6.093  20.942   4.911  1.00 89.80           C  
ATOM   1513  OE1 GLU D  39      -5.567  20.278   5.833  1.00 89.80           O  
ATOM   1514  OE2 GLU D  39      -5.683  22.074   4.570  1.00 89.80           O1-
ATOM   1515  N   VAL D  40      -7.309  19.346   0.220  1.00 90.55           N  
ATOM   1516  CA  VAL D  40      -7.414  17.989  -0.306  1.00 90.55           C  
ATOM   1517  C   VAL D  40      -6.143  17.632  -1.074  1.00 90.55           C  
ATOM   1518  O   VAL D  40      -5.626  16.519  -0.948  1.00 90.55           O  
ATOM   1519  CB  VAL D  40      -8.651  17.828  -1.219  1.00 90.55           C  
ATOM   1520  CG1 VAL D  40      -8.653  16.455  -1.889  1.00 90.55           C  
ATOM   1521  CG2 VAL D  40      -9.935  18.038  -0.419  1.00 90.55           C  
ATOM   1522  N   LEU D  41      -5.601  18.606  -1.723  1.00 91.23           N  
ATOM   1523  CA  LEU D  41      -4.372  18.356  -2.468  1.00 91.23           C  
ATOM   1524  C   LEU D  41      -3.190  18.178  -1.522  1.00 91.23           C  
ATOM   1525  O   LEU D  41      -2.311  17.349  -1.768  1.00 91.23           O  
ATOM   1526  CB  LEU D  41      -4.093  19.503  -3.442  1.00 91.23           C  
ATOM   1527  CG  LEU D  41      -4.941  19.533  -4.715  1.00 91.23           C  
ATOM   1528  CD1 LEU D  41      -4.692  20.824  -5.487  1.00 91.23           C  
ATOM   1529  CD2 LEU D  41      -4.644  18.317  -5.585  1.00 91.23           C  
ATOM   1530  N   LYS D  42      -3.208  18.942  -0.432  1.00 92.06           N  
ATOM   1531  CA  LYS D  42      -2.148  18.804   0.563  1.00 92.06           C  
ATOM   1532  C   LYS D  42      -2.138  17.401   1.165  1.00 92.06           C  
ATOM   1533  O   LYS D  42      -1.075  16.801   1.334  1.00 92.06           O  
ATOM   1534  CB  LYS D  42      -2.311  19.847   1.670  1.00 92.06           C  
ATOM   1535  CG  LYS D  42      -1.910  21.256   1.256  1.00 92.06           C  
ATOM   1536  CD  LYS D  42      -2.092  22.247   2.399  1.00 92.06           C  
ATOM   1537  CE  LYS D  42      -1.826  23.676   1.947  1.00 92.06           C  
ATOM   1538  NZ  LYS D  42      -2.114  24.662   3.032  1.00 92.06           N1+
ATOM   1539  N   ILE D  43      -3.312  16.905   1.465  1.00 92.60           N  
ATOM   1540  CA  ILE D  43      -3.416  15.578   2.063  1.00 92.60           C  
ATOM   1541  C   ILE D  43      -3.020  14.518   1.038  1.00 92.60           C  
ATOM   1542  O   ILE D  43      -2.379  13.522   1.382  1.00 92.60           O  
ATOM   1543  CB  ILE D  43      -4.843  15.307   2.591  1.00 92.60           C  
ATOM   1544  CG1 ILE D  43      -5.150  16.213   3.789  1.00 92.60           C  
ATOM   1545  CG2 ILE D  43      -5.009  13.831   2.963  1.00 92.60           C  
ATOM   1546  CD1 ILE D  43      -6.593  16.135   4.270  1.00 92.60           C  
ATOM   1547  N   LEU D  44      -3.333  14.762  -0.232  1.00 93.14           N  
ATOM   1548  CA  LEU D  44      -2.944  13.832  -1.287  1.00 93.14           C  
ATOM   1549  C   LEU D  44      -1.428  13.682  -1.347  1.00 93.14           C  
ATOM   1550  O   LEU D  44      -0.914  12.565  -1.445  1.00 93.14           O  
ATOM   1551  CB  LEU D  44      -3.476  14.307  -2.642  1.00 93.14           C  
ATOM   1552  CG  LEU D  44      -3.069  13.475  -3.859  1.00 93.14           C  
ATOM   1553  CD1 LEU D  44      -3.595  12.049  -3.727  1.00 93.14           C  
ATOM   1554  CD2 LEU D  44      -3.578  14.121  -5.143  1.00 93.14           C  
ATOM   1555  N   ILE D  45      -0.753  14.758  -1.291  1.00 92.31           N  
ATOM   1556  CA  ILE D  45       0.703  14.740  -1.368  1.00 92.31           C  
ATOM   1557  C   ILE D  45       1.277  14.041  -0.138  1.00 92.31           C  
ATOM   1558  O   ILE D  45       2.235  13.272  -0.243  1.00 92.31           O  
ATOM   1559  CB  ILE D  45       1.280  16.168  -1.491  1.00 92.31           C  
ATOM   1560  CG1 ILE D  45       0.853  16.804  -2.819  1.00 92.31           C  
ATOM   1561  CG2 ILE D  45       2.806  16.147  -1.360  1.00 92.31           C  
ATOM   1562  CD1 ILE D  45       1.215  18.278  -2.944  1.00 92.31           C  
ATOM   1563  N   GLU D  46       0.657  14.283   1.056  1.00 93.52           N  
ATOM   1564  CA  GLU D  46       1.101  13.627   2.282  1.00 93.52           C  
ATOM   1565  C   GLU D  46       0.931  12.113   2.191  1.00 93.52           C  
ATOM   1566  O   GLU D  46       1.818  11.359   2.596  1.00 93.52           O  
ATOM   1567  CB  GLU D  46       0.335  14.171   3.491  1.00 93.52           C  
ATOM   1568  CG  GLU D  46       0.741  15.581   3.893  1.00 93.52           C  
ATOM   1569  CD  GLU D  46      -0.046  16.118   5.078  1.00 93.52           C  
ATOM   1570  OE1 GLU D  46       0.009  17.341   5.340  1.00 93.52           O  
ATOM   1571  OE2 GLU D  46      -0.723  15.309   5.750  1.00 93.52           O1-
ATOM   1572  N   VAL D  47      -0.209  11.650   1.641  1.00 93.82           N  
ATOM   1573  CA  VAL D  47      -0.484  10.224   1.496  1.00 93.82           C  
ATOM   1574  C   VAL D  47       0.485   9.611   0.487  1.00 93.82           C  
ATOM   1575  O   VAL D  47       1.001   8.512   0.702  1.00 93.82           O  
ATOM   1576  CB  VAL D  47      -1.943   9.969   1.056  1.00 93.82           C  
ATOM   1577  CG1 VAL D  47      -2.135   8.511   0.641  1.00 93.82           C  
ATOM   1578  CG2 VAL D  47      -2.911  10.341   2.178  1.00 93.82           C  
ATOM   1579  N   HIS D  48       0.731  10.333  -0.557  1.00 94.18           N  
ATOM   1580  CA  HIS D  48       1.677   9.871  -1.567  1.00 94.18           C  
ATOM   1581  C   HIS D  48       3.065   9.667  -0.969  1.00 94.18           C  
ATOM   1582  O   HIS D  48       3.694   8.630  -1.191  1.00 94.18           O  
ATOM   1583  CB  HIS D  48       1.747  10.864  -2.729  1.00 94.18           C  
ATOM   1584  CG  HIS D  48       2.754  10.497  -3.772  1.00 94.18           C  
ATOM   1585  CD2 HIS D  48       3.985  10.994  -4.033  1.00 94.18           C  
ATOM   1586  ND1 HIS D  48       2.534   9.502  -4.700  1.00 94.18           N  
ATOM   1587  CE1 HIS D  48       3.591   9.404  -5.489  1.00 94.18           C  
ATOM   1588  NE2 HIS D  48       4.485  10.298  -5.106  1.00 94.18           N  
ATOM   1589  N   GLU D  49       3.536  10.607  -0.196  1.00 94.47           N  
ATOM   1590  CA  GLU D  49       4.864  10.539   0.408  1.00 94.47           C  
ATOM   1591  C   GLU D  49       4.944   9.416   1.438  1.00 94.47           C  
ATOM   1592  O   GLU D  49       5.936   8.686   1.492  1.00 94.47           O  
ATOM   1593  CB  GLU D  49       5.229  11.876   1.058  1.00 94.47           C  
ATOM   1594  CG  GLU D  49       5.551  12.978   0.059  1.00 94.47           C  
ATOM   1595  CD  GLU D  49       5.839  14.318   0.716  1.00 94.47           C  
ATOM   1596  OE1 GLU D  49       6.410  15.211   0.049  1.00 94.47           O  
ATOM   1597  OE2 GLU D  49       5.492  14.477   1.908  1.00 94.47           O1-
ATOM   1598  N   LEU D  50       3.884   9.326   2.226  1.00 94.20           N  
ATOM   1599  CA  LEU D  50       3.838   8.251   3.210  1.00 94.20           C  
ATOM   1600  C   LEU D  50       3.870   6.887   2.527  1.00 94.20           C  
ATOM   1601  O   LEU D  50       4.565   5.976   2.983  1.00 94.20           O  
ATOM   1602  CB  LEU D  50       2.582   8.371   4.078  1.00 94.20           C  
ATOM   1603  CG  LEU D  50       2.336   7.238   5.075  1.00 94.20           C  
ATOM   1604  CD1 LEU D  50       3.434   7.215   6.133  1.00 94.20           C  
ATOM   1605  CD2 LEU D  50       0.964   7.384   5.723  1.00 94.20           C  
ATOM   1606  N   HIS D  51       3.138   6.747   1.488  1.00 95.43           N  
ATOM   1607  CA  HIS D  51       3.069   5.490   0.752  1.00 95.43           C  
ATOM   1608  C   HIS D  51       4.437   5.095   0.206  1.00 95.43           C  
ATOM   1609  O   HIS D  51       4.837   3.933   0.302  1.00 95.43           O  
ATOM   1610  CB  HIS D  51       2.057   5.593  -0.390  1.00 95.43           C  
ATOM   1611  CG  HIS D  51       1.831   4.301  -1.110  1.00 95.43           C  
ATOM   1612  CD2 HIS D  51       2.045   3.954  -2.401  1.00 95.43           C  
ATOM   1613  ND1 HIS D  51       1.320   3.183  -0.488  1.00 95.43           N  
ATOM   1614  CE1 HIS D  51       1.230   2.200  -1.368  1.00 95.43           C  
ATOM   1615  NE2 HIS D  51       1.664   2.642  -2.536  1.00 95.43           N  
ATOM   1616  N   ILE D  52       5.188   6.058  -0.305  1.00 94.66           N  
ATOM   1617  CA  ILE D  52       6.517   5.796  -0.848  1.00 94.66           C  
ATOM   1618  C   ILE D  52       7.454   5.352   0.272  1.00 94.66           C  
ATOM   1619  O   ILE D  52       8.234   4.412   0.102  1.00 94.66           O  
ATOM   1620  CB  ILE D  52       7.089   7.039  -1.565  1.00 94.66           C  
ATOM   1621  CG1 ILE D  52       6.257   7.368  -2.810  1.00 94.66           C  
ATOM   1622  CG2 ILE D  52       8.560   6.822  -1.931  1.00 94.66           C  
ATOM   1623  CD1 ILE D  52       6.237   6.258  -3.852  1.00 94.66           C  
ATOM   1624  N   GLU D  53       7.364   5.981   1.438  1.00 94.78           N  
ATOM   1625  CA  GLU D  53       8.181   5.600   2.586  1.00 94.78           C  
ATOM   1626  C   GLU D  53       7.873   4.173   3.033  1.00 94.78           C  
ATOM   1627  O   GLU D  53       8.784   3.409   3.358  1.00 94.78           O  
ATOM   1628  CB  GLU D  53       7.964   6.573   3.748  1.00 94.78           C  
ATOM   1629  CG  GLU D  53       8.572   7.949   3.520  1.00 94.78           C  
ATOM   1630  CD  GLU D  53       8.213   8.951   4.605  1.00 94.78           C  
ATOM   1631  OE1 GLU D  53       8.546  10.149   4.459  1.00 94.78           O  
ATOM   1632  OE2 GLU D  53       7.593   8.535   5.609  1.00 94.78           O1-
ATOM   1633  N   SER D  54       6.599   3.834   3.000  1.00 95.46           N  
ATOM   1634  CA  SER D  54       6.180   2.491   3.386  1.00 95.46           C  
ATOM   1635  C   SER D  54       6.694   1.447   2.401  1.00 95.46           C  
ATOM   1636  O   SER D  54       7.095   0.352   2.801  1.00 95.46           O  
ATOM   1637  CB  SER D  54       4.656   2.410   3.478  1.00 95.46           C  
ATOM   1638  OG  SER D  54       4.170   3.236   4.522  1.00 95.46           O  
ATOM   1639  N   LEU D  55       6.692   1.780   1.115  1.00 95.61           N  
ATOM   1640  CA  LEU D  55       7.198   0.856   0.106  1.00 95.61           C  
ATOM   1641  C   LEU D  55       8.676   0.556   0.336  1.00 95.61           C  
ATOM   1642  O   LEU D  55       9.127  -0.571   0.117  1.00 95.61           O  
ATOM   1643  CB  LEU D  55       6.995   1.431  -1.298  1.00 95.61           C  
ATOM   1644  CG  LEU D  55       5.560   1.439  -1.826  1.00 95.61           C  
ATOM   1645  CD1 LEU D  55       5.497   2.137  -3.181  1.00 95.61           C  
ATOM   1646  CD2 LEU D  55       5.018   0.017  -1.926  1.00 95.61           C  
ATOM   1647  N   ARG D  56       9.466   1.541   0.863  1.00 95.11           N  
ATOM   1648  CA  ARG D  56      10.874   1.316   1.171  1.00 95.11           C  
ATOM   1649  C   ARG D  56      11.034   0.289   2.286  1.00 95.11           C  
ATOM   1650  O   ARG D  56      11.933  -0.553   2.238  1.00 95.11           O  
ATOM   1651  CB  ARG D  56      11.555   2.629   1.565  1.00 95.11           C  
ATOM   1652  CG  ARG D  56      11.822   3.561   0.393  1.00 95.11           C  
ATOM   1653  CD  ARG D  56      12.590   4.802   0.824  1.00 95.11           C  
ATOM   1654  NE  ARG D  56      12.528   5.852  -0.189  1.00 95.11           N  
ATOM   1655  CZ  ARG D  56      12.472   7.155   0.073  1.00 95.11           C  
ATOM   1656  NH1 ARG D  56      12.469   7.596   1.326  1.00 95.11           N1+
ATOM   1657  NH2 ARG D  56      12.419   8.025  -0.925  1.00 95.11           N  
ATOM   1658  N   VAL D  57      10.150   0.363   3.306  1.00 95.37           N  
ATOM   1659  CA  VAL D  57      10.174  -0.600   4.401  1.00 95.37           C  
ATOM   1660  C   VAL D  57       9.801  -1.986   3.880  1.00 95.37           C  
ATOM   1661  O   VAL D  57      10.414  -2.986   4.262  1.00 95.37           O  
ATOM   1662  CB  VAL D  57       9.218  -0.185   5.542  1.00 95.37           C  
ATOM   1663  CG1 VAL D  57       9.151  -1.273   6.613  1.00 95.37           C  
ATOM   1664  CG2 VAL D  57       9.661   1.143   6.153  1.00 95.37           C  
ATOM   1665  N   VAL D  58       8.827  -2.068   2.933  1.00 94.74           N  
ATOM   1666  CA  VAL D  58       8.417  -3.330   2.327  1.00 94.74           C  
ATOM   1667  C   VAL D  58       9.599  -3.961   1.595  1.00 94.74           C  
ATOM   1668  O   VAL D  58       9.831  -5.168   1.701  1.00 94.74           O  
ATOM   1669  CB  VAL D  58       7.232  -3.135   1.355  1.00 94.74           C  
ATOM   1670  CG1 VAL D  58       7.007  -4.393   0.518  1.00 94.74           C  
ATOM   1671  CG2 VAL D  58       5.965  -2.769   2.126  1.00 94.74           C  
ATOM   1672  N   ALA D  59      10.422  -3.155   0.912  1.00 95.16           N  
ATOM   1673  CA  ALA D  59      11.592  -3.662   0.200  1.00 95.16           C  
ATOM   1674  C   ALA D  59      12.618  -4.239   1.171  1.00 95.16           C  
ATOM   1675  O   ALA D  59      13.191  -5.301   0.919  1.00 95.16           O  
ATOM   1676  CB  ALA D  59      12.223  -2.555  -0.641  1.00 95.16           C  
ATOM   1677  N   GLU D  60      12.852  -3.527   2.291  1.00 94.35           N  
ATOM   1678  CA  GLU D  60      13.797  -3.978   3.309  1.00 94.35           C  
ATOM   1679  C   GLU D  60      13.368  -5.315   3.907  1.00 94.35           C  
ATOM   1680  O   GLU D  60      14.186  -6.225   4.056  1.00 94.35           O  
ATOM   1681  CB  GLU D  60      13.939  -2.929   4.414  1.00 94.35           C  
ATOM   1682  CG  GLU D  60      14.653  -1.660   3.970  1.00 94.35           C  
ATOM   1683  CD  GLU D  60      14.698  -0.588   5.047  1.00 94.35           C  
ATOM   1684  OE1 GLU D  60      15.168   0.537   4.764  1.00 94.35           O  
ATOM   1685  OE2 GLU D  60      14.259  -0.876   6.183  1.00 94.35           O1-
ATOM   1686  N   ILE D  61      12.117  -5.460   4.244  1.00 94.79           N  
ATOM   1687  CA  ILE D  61      11.608  -6.652   4.912  1.00 94.79           C  
ATOM   1688  C   ILE D  61      11.520  -7.805   3.914  1.00 94.79           C  
ATOM   1689  O   ILE D  61      11.784  -8.958   4.263  1.00 94.79           O  
ATOM   1690  CB  ILE D  61      10.226  -6.394   5.555  1.00 94.79           C  
ATOM   1691  CG1 ILE D  61      10.352  -5.384   6.701  1.00 94.79           C  
ATOM   1692  CG2 ILE D  61       9.605  -7.705   6.045  1.00 94.79           C  
ATOM   1693  CD1 ILE D  61       9.023  -5.010   7.344  1.00 94.79           C  
ATOM   1694  N   THR D  62      11.213  -7.501   2.637  1.00 95.17           N  
ATOM   1695  CA  THR D  62      11.188  -8.521   1.595  1.00 95.17           C  
ATOM   1696  C   THR D  62      12.569  -9.144   1.414  1.00 95.17           C  
ATOM   1697  O   THR D  62      12.693 -10.362   1.276  1.00 95.17           O  
ATOM   1698  CB  THR D  62      10.705  -7.938   0.254  1.00 95.17           C  
ATOM   1699  CG2 THR D  62      10.700  -9.002  -0.839  1.00 95.17           C  
ATOM   1700  OG1 THR D  62       9.376  -7.426   0.413  1.00 95.17           O  
ATOM   1701  N   GLN D  63      13.612  -8.307   1.447  1.00 94.07           N  
ATOM   1702  CA  GLN D  63      14.974  -8.818   1.346  1.00 94.07           C  
ATOM   1703  C   GLN D  63      15.313  -9.721   2.529  1.00 94.07           C  
ATOM   1704  O   GLN D  63      15.941 -10.768   2.358  1.00 94.07           O  
ATOM   1705  CB  GLN D  63      15.976  -7.666   1.261  1.00 94.07           C  
ATOM   1706  CG  GLN D  63      17.411  -8.114   1.020  1.00 94.07           C  
ATOM   1707  CD  GLN D  63      17.598  -8.785  -0.328  1.00 94.07           C  
ATOM   1708  NE2 GLN D  63      18.439  -9.813  -0.367  1.00 94.07           N  
ATOM   1709  OE1 GLN D  63      16.992  -8.382  -1.326  1.00 94.07           O  
ATOM   1710  N   ALA D  64      14.894  -9.299   3.701  1.00 93.64           N  
ATOM   1711  CA  ALA D  64      15.123 -10.099   4.902  1.00 93.64           C  
ATOM   1712  C   ALA D  64      14.399 -11.439   4.815  1.00 93.64           C  
ATOM   1713  O   ALA D  64      14.927 -12.467   5.247  1.00 93.64           O  
ATOM   1714  CB  ALA D  64      14.674  -9.334   6.145  1.00 93.64           C  
ATOM   1715  N   LEU D  65      13.179 -11.469   4.265  1.00 93.28           N  
ATOM   1716  CA  LEU D  65      12.399 -12.692   4.111  1.00 93.28           C  
ATOM   1717  C   LEU D  65      13.140 -13.704   3.244  1.00 93.28           C  
ATOM   1718  O   LEU D  65      13.221 -14.885   3.592  1.00 93.28           O  
ATOM   1719  CB  LEU D  65      11.031 -12.382   3.498  1.00 93.28           C  
ATOM   1720  CG  LEU D  65      10.136 -13.585   3.194  1.00 93.28           C  
ATOM   1721  CD1 LEU D  65       9.821 -14.349   4.476  1.00 93.28           C  
ATOM   1722  CD2 LEU D  65       8.852 -13.136   2.504  1.00 93.28           C  
ATOM   1723  N   VAL D  66      13.699 -13.274   2.174  1.00 92.42           N  
ATOM   1724  CA  VAL D  66      14.378 -14.173   1.246  1.00 92.42           C  
ATOM   1725  C   VAL D  66      15.646 -14.723   1.894  1.00 92.42           C  
ATOM   1726  O   VAL D  66      16.006 -15.884   1.682  1.00 92.42           O  
ATOM   1727  CB  VAL D  66      14.723 -13.462  -0.082  1.00 92.42           C  
ATOM   1728  CG1 VAL D  66      15.650 -14.328  -0.933  1.00 92.42           C  
ATOM   1729  CG2 VAL D  66      13.448 -13.122  -0.851  1.00 92.42           C  
ATOM   1730  N   GLU D  67      16.282 -13.913   2.825  1.00 91.32           N  
ATOM   1731  CA  GLU D  67      17.504 -14.339   3.501  1.00 91.32           C  
ATOM   1732  C   GLU D  67      17.215 -15.428   4.530  1.00 91.32           C  
ATOM   1733  O   GLU D  67      18.031 -16.329   4.734  1.00 91.32           O  
ATOM   1734  CB  GLU D  67      18.189 -13.147   4.176  1.00 91.32           C  
ATOM   1735  CG  GLU D  67      18.804 -12.157   3.198  1.00 91.32           C  
ATOM   1736  CD  GLU D  67      19.288 -10.878   3.863  1.00 91.32           C  
ATOM   1737  OE1 GLU D  67      19.787  -9.976   3.153  1.00 91.32           O  
ATOM   1738  OE2 GLU D  67      19.167 -10.778   5.104  1.00 91.32           O1-
ATOM   1739  N   ILE D  68      16.054 -15.319   5.110  1.00 89.21           N  
ATOM   1740  CA  ILE D  68      15.717 -16.242   6.189  1.00 89.21           C  
ATOM   1741  C   ILE D  68      15.186 -17.549   5.603  1.00 89.21           C  
ATOM   1742  O   ILE D  68      15.242 -18.596   6.253  1.00 89.21           O  
ATOM   1743  CB  ILE D  68      14.680 -15.628   7.155  1.00 89.21           C  
ATOM   1744  CG1 ILE D  68      15.308 -14.479   7.953  1.00 89.21           C  
ATOM   1745  CG2 ILE D  68      14.113 -16.700   8.092  1.00 89.21           C  
ATOM   1746  CD1 ILE D  68      14.298 -13.625   8.707  1.00 89.21           C  
ATOM   1747  N   LEU D  69      14.624 -17.527   4.366  1.00 87.10           N  
ATOM   1748  CA  LEU D  69      14.072 -18.730   3.751  1.00 87.10           C  
ATOM   1749  C   LEU D  69      15.177 -19.727   3.419  1.00 87.10           C  
ATOM   1750  O   LEU D  69      16.220 -19.348   2.881  1.00 87.10           O  
ATOM   1751  CB  LEU D  69      13.291 -18.373   2.483  1.00 87.10           C  
ATOM   1752  CG  LEU D  69      11.982 -17.609   2.685  1.00 87.10           C  
ATOM   1753  CD1 LEU D  69      11.405 -17.181   1.340  1.00 87.10           C  
ATOM   1754  CD2 LEU D  69      10.979 -18.461   3.456  1.00 87.10           C  
ATOM   1755  N   LYS D  70      15.191 -20.873   3.989  1.00 83.92           N  
ATOM   1756  CA  LYS D  70      16.172 -21.934   3.786  1.00 83.92           C  
ATOM   1757  C   LYS D  70      15.945 -22.645   2.455  1.00 83.92           C  
ATOM   1758  O   LYS D  70      14.808 -22.764   1.994  1.00 83.92           O  
ATOM   1759  CB  LYS D  70      16.118 -22.943   4.934  1.00 83.92           C  
ATOM   1760  CG  LYS D  70      16.550 -22.375   6.278  1.00 83.92           C  
ATOM   1761  CD  LYS D  70      16.526 -23.438   7.368  1.00 83.92           C  
ATOM   1762  CE  LYS D  70      16.914 -22.860   8.723  1.00 83.92           C  
ATOM   1763  NZ  LYS D  70      16.830 -23.885   9.807  1.00 83.92           N1+
END
