# Supplementary material for: De novo design of obligate ABC-type heterotrimeric proteins
Source: Nat Struct Mol Biol. 2022 Dec 15;29(12):1266–76. doi: 10.1038/s41594-022-00879-4 (PMC9758053; doi:10.1038/s41594-022-00879-4)
Supplement: Supplementary file 4 — This compressed file contains all PDB files and scripts used in our design protocols and analyses, as well as the final design model outputs. [file 41594_2022_879_MOESM4_ESM.zip › source_data/pdbs/AF-Multimer for base_pdbs/DHT10/DHT10_AF-Mult_model3.pdb]

ATOM      1  N   SER B   1     -15.798  -3.974 -25.056  1.00 81.76           N  
ATOM      2  CA  SER B   1     -14.990  -2.958 -25.723  1.00 81.76           C  
ATOM      3  C   SER B   1     -13.971  -2.347 -24.766  1.00 81.76           C  
ATOM      4  O   SER B   1     -14.120  -2.446 -23.546  1.00 81.76           O  
ATOM      5  CB  SER B   1     -15.881  -1.859 -26.302  1.00 81.76           C  
ATOM      6  OG  SER B   1     -16.370  -1.014 -25.274  1.00 81.76           O  
ATOM      7  N   GLU B   2     -12.931  -1.837 -24.953  1.00 89.98           N  
ATOM      8  CA  GLU B   2     -11.901  -1.149 -24.181  1.00 89.98           C  
ATOM      9  C   GLU B   2     -12.502  -0.035 -23.329  1.00 89.98           C  
ATOM     10  O   GLU B   2     -12.131   0.132 -22.165  1.00 89.98           O  
ATOM     11  CB  GLU B   2     -10.824  -0.580 -25.109  1.00 89.98           C  
ATOM     12  CG  GLU B   2      -9.898  -1.634 -25.696  1.00 89.98           C  
ATOM     13  CD  GLU B   2      -8.834  -1.054 -26.614  1.00 89.98           C  
ATOM     14  OE1 GLU B   2      -7.974  -1.819 -27.107  1.00 89.98           O  
ATOM     15  OE2 GLU B   2      -8.860   0.176 -26.842  1.00 89.98           O1-
ATOM     16  N   GLU B   3     -13.511   0.536 -23.900  1.00 92.02           N  
ATOM     17  CA  GLU B   3     -14.159   1.641 -23.199  1.00 92.02           C  
ATOM     18  C   GLU B   3     -14.966   1.138 -22.005  1.00 92.02           C  
ATOM     19  O   GLU B   3     -14.943   1.747 -20.933  1.00 92.02           O  
ATOM     20  CB  GLU B   3     -15.064   2.426 -24.152  1.00 92.02           C  
ATOM     21  CG  GLU B   3     -15.554   3.750 -23.583  1.00 92.02           C  
ATOM     22  CD  GLU B   3     -16.339   4.580 -24.586  1.00 92.02           C  
ATOM     23  OE1 GLU B   3     -16.839   5.666 -24.216  1.00 92.02           O  
ATOM     24  OE2 GLU B   3     -16.456   4.140 -25.752  1.00 92.02           O1-
ATOM     25  N   GLU B   4     -15.617   0.047 -22.238  1.00 93.70           N  
ATOM     26  CA  GLU B   4     -16.407  -0.541 -21.161  1.00 93.70           C  
ATOM     27  C   GLU B   4     -15.512  -1.055 -20.037  1.00 93.70           C  
ATOM     28  O   GLU B   4     -15.813  -0.860 -18.858  1.00 93.70           O  
ATOM     29  CB  GLU B   4     -17.285  -1.675 -21.695  1.00 93.70           C  
ATOM     30  CG  GLU B   4     -18.498  -1.197 -22.479  1.00 93.70           C  
ATOM     31  CD  GLU B   4     -19.295  -2.332 -23.103  1.00 93.70           C  
ATOM     32  OE1 GLU B   4     -20.417  -2.085 -23.599  1.00 93.70           O  
ATOM     33  OE2 GLU B   4     -18.793  -3.478 -23.095  1.00 93.70           O1-
ATOM     34  N   GLU B   5     -14.452  -1.545 -20.331  1.00 92.30           N  
ATOM     35  CA  GLU B   5     -13.505  -2.063 -19.347  1.00 92.30           C  
ATOM     36  C   GLU B   5     -12.849  -0.930 -18.564  1.00 92.30           C  
ATOM     37  O   GLU B   5     -12.655  -1.037 -17.352  1.00 92.30           O  
ATOM     38  CB  GLU B   5     -12.435  -2.919 -20.030  1.00 92.30           C  
ATOM     39  CG  GLU B   5     -11.503  -3.628 -19.058  1.00 92.30           C  
ATOM     40  CD  GLU B   5     -12.195  -4.713 -18.247  1.00 92.30           C  
ATOM     41  OE1 GLU B   5     -11.644  -5.136 -17.205  1.00 92.30           O  
ATOM     42  OE2 GLU B   5     -13.295  -5.144 -18.657  1.00 92.30           O1-
ATOM     43  N   LEU B   6     -12.610   0.136 -19.221  1.00 92.17           N  
ATOM     44  CA  LEU B   6     -12.018   1.296 -18.564  1.00 92.17           C  
ATOM     45  C   LEU B   6     -12.991   1.909 -17.563  1.00 92.17           C  
ATOM     46  O   LEU B   6     -12.593   2.297 -16.462  1.00 92.17           O  
ATOM     47  CB  LEU B   6     -11.604   2.346 -19.599  1.00 92.17           C  
ATOM     48  CG  LEU B   6     -10.246   2.136 -20.271  1.00 92.17           C  
ATOM     49  CD1 LEU B   6     -10.111   3.045 -21.488  1.00 92.17           C  
ATOM     50  CD2 LEU B   6      -9.114   2.389 -19.281  1.00 92.17           C  
ATOM     51  N   LYS B   7     -14.241   1.932 -17.946  1.00 93.68           N  
ATOM     52  CA  LYS B   7     -15.262   2.469 -17.051  1.00 93.68           C  
ATOM     53  C   LYS B   7     -15.421   1.593 -15.811  1.00 93.68           C  
ATOM     54  O   LYS B   7     -15.557   2.103 -14.697  1.00 93.68           O  
ATOM     55  CB  LYS B   7     -16.601   2.596 -17.778  1.00 93.68           C  
ATOM     56  CG  LYS B   7     -16.705   3.822 -18.673  1.00 93.68           C  
ATOM     57  CD  LYS B   7     -18.084   3.933 -19.311  1.00 93.68           C  
ATOM     58  CE  LYS B   7     -18.157   5.099 -20.288  1.00 93.68           C  
ATOM     59  NZ  LYS B   7     -19.489   5.177 -20.959  1.00 93.68           N1+
ATOM     60  N   LYS B   8     -15.340   0.280 -16.014  1.00 94.03           N  
ATOM     61  CA  LYS B   8     -15.424  -0.656 -14.897  1.00 94.03           C  
ATOM     62  C   LYS B   8     -14.245  -0.483 -13.944  1.00 94.03           C  
ATOM     63  O   LYS B   8     -14.422  -0.471 -12.724  1.00 94.03           O  
ATOM     64  CB  LYS B   8     -15.479  -2.097 -15.406  1.00 94.03           C  
ATOM     65  CG  LYS B   8     -16.823  -2.494 -15.999  1.00 94.03           C  
ATOM     66  CD  LYS B   8     -16.822  -3.944 -16.466  1.00 94.03           C  
ATOM     67  CE  LYS B   8     -18.133  -4.314 -17.145  1.00 94.03           C  
ATOM     68  NZ  LYS B   8     -18.116  -5.718 -17.655  1.00 94.03           N1+
ATOM     69  N   LEU B   9     -13.072  -0.241 -14.490  1.00 93.53           N  
ATOM     70  CA  LEU B   9     -11.864  -0.051 -13.695  1.00 93.53           C  
ATOM     71  C   LEU B   9     -11.931   1.252 -12.906  1.00 93.53           C  
ATOM     72  O   LEU B   9     -11.545   1.295 -11.736  1.00 93.53           O  
ATOM     73  CB  LEU B   9     -10.625  -0.054 -14.594  1.00 93.53           C  
ATOM     74  CG  LEU B   9     -10.110  -1.425 -15.035  1.00 93.53           C  
ATOM     75  CD1 LEU B   9      -9.025  -1.268 -16.095  1.00 93.53           C  
ATOM     76  CD2 LEU B   9      -9.584  -2.210 -13.837  1.00 93.53           C  
ATOM     77  N   GLN B  10     -12.523   2.203 -13.493  1.00 94.50           N  
ATOM     78  CA  GLN B  10     -12.658   3.493 -12.825  1.00 94.50           C  
ATOM     79  C   GLN B  10     -13.593   3.394 -11.623  1.00 94.50           C  
ATOM     80  O   GLN B  10     -13.325   3.979 -10.572  1.00 94.50           O  
ATOM     81  CB  GLN B  10     -13.168   4.554 -13.802  1.00 94.50           C  
ATOM     82  CG  GLN B  10     -12.111   5.049 -14.779  1.00 94.50           C  
ATOM     83  CD  GLN B  10     -12.657   6.057 -15.773  1.00 94.50           C  
ATOM     84  NE2 GLN B  10     -11.771   6.866 -16.344  1.00 94.50           N  
ATOM     85  OE1 GLN B  10     -13.864   6.106 -16.027  1.00 94.50           O  
ATOM     86  N   GLU B  11     -14.643   2.631 -11.784  1.00 95.46           N  
ATOM     87  CA  GLU B  11     -15.590   2.444 -10.688  1.00 95.46           C  
ATOM     88  C   GLU B  11     -14.962   1.652  -9.545  1.00 95.46           C  
ATOM     89  O   GLU B  11     -15.166   1.975  -8.373  1.00 95.46           O  
ATOM     90  CB  GLU B  11     -16.854   1.737 -11.185  1.00 95.46           C  
ATOM     91  CG  GLU B  11     -17.761   2.621 -12.029  1.00 95.46           C  
ATOM     92  CD  GLU B  11     -18.999   1.899 -12.537  1.00 95.46           C  
ATOM     93  OE1 GLU B  11     -19.907   2.564 -13.085  1.00 95.46           O  
ATOM     94  OE2 GLU B  11     -19.062   0.659 -12.384  1.00 95.46           O1-
ATOM     95  N   GLU B  12     -14.188   0.678  -9.884  1.00 94.92           N  
ATOM     96  CA  GLU B  12     -13.495  -0.131  -8.886  1.00 94.92           C  
ATOM     97  C   GLU B  12     -12.494   0.706  -8.094  1.00 94.92           C  
ATOM     98  O   GLU B  12     -12.390   0.568  -6.874  1.00 94.92           O  
ATOM     99  CB  GLU B  12     -12.784  -1.313  -9.550  1.00 94.92           C  
ATOM    100  CG  GLU B  12     -13.729  -2.385 -10.073  1.00 94.92           C  
ATOM    101  CD  GLU B  12     -13.018  -3.492 -10.834  1.00 94.92           C  
ATOM    102  OE1 GLU B  12     -13.698  -4.410 -11.346  1.00 94.92           O  
ATOM    103  OE2 GLU B  12     -11.771  -3.442 -10.919  1.00 94.92           O1-
ATOM    104  N   ILE B  13     -11.827   1.615  -8.770  1.00 95.03           N  
ATOM    105  CA  ILE B  13     -10.818   2.458  -8.138  1.00 95.03           C  
ATOM    106  C   ILE B  13     -11.495   3.462  -7.206  1.00 95.03           C  
ATOM    107  O   ILE B  13     -10.983   3.756  -6.124  1.00 95.03           O  
ATOM    108  CB  ILE B  13      -9.959   3.197  -9.188  1.00 95.03           C  
ATOM    109  CG1 ILE B  13      -9.015   2.215  -9.892  1.00 95.03           C  
ATOM    110  CG2 ILE B  13      -9.176   4.340  -8.538  1.00 95.03           C  
ATOM    111  CD1 ILE B  13      -8.177   2.845 -10.995  1.00 95.03           C  
ATOM    112  N   LYS B  14     -12.636   3.949  -7.595  1.00 96.00           N  
ATOM    113  CA  LYS B  14     -13.402   4.860  -6.750  1.00 96.00           C  
ATOM    114  C   LYS B  14     -13.838   4.175  -5.458  1.00 96.00           C  
ATOM    115  O   LYS B  14     -13.789   4.777  -4.383  1.00 96.00           O  
ATOM    116  CB  LYS B  14     -14.625   5.389  -7.501  1.00 96.00           C  
ATOM    117  CG  LYS B  14     -15.340   6.531  -6.793  1.00 96.00           C  
ATOM    118  CD  LYS B  14     -16.495   7.070  -7.627  1.00 96.00           C  
ATOM    119  CE  LYS B  14     -17.287   8.127  -6.870  1.00 96.00           C  
ATOM    120  NZ  LYS B  14     -18.429   8.649  -7.680  1.00 96.00           N1+
ATOM    121  N   LYS B  15     -14.232   2.915  -5.584  1.00 96.49           N  
ATOM    122  CA  LYS B  15     -14.630   2.135  -4.416  1.00 96.49           C  
ATOM    123  C   LYS B  15     -13.452   1.920  -3.471  1.00 96.49           C  
ATOM    124  O   LYS B  15     -13.597   2.040  -2.252  1.00 96.49           O  
ATOM    125  CB  LYS B  15     -15.212   0.786  -4.844  1.00 96.49           C  
ATOM    126  CG  LYS B  15     -15.742  -0.053  -3.690  1.00 96.49           C  
ATOM    127  CD  LYS B  15     -16.271  -1.397  -4.174  1.00 96.49           C  
ATOM    128  CE  LYS B  15     -16.653  -2.300  -3.009  1.00 96.49           C  
ATOM    129  NZ  LYS B  15     -17.144  -3.631  -3.478  1.00 96.49           N1+
ATOM    130  N   LEU B  16     -12.282   1.643  -4.032  1.00 96.48           N  
ATOM    131  CA  LEU B  16     -11.076   1.430  -3.239  1.00 96.48           C  
ATOM    132  C   LEU B  16     -10.669   2.707  -2.513  1.00 96.48           C  
ATOM    133  O   LEU B  16     -10.216   2.658  -1.367  1.00 96.48           O  
ATOM    134  CB  LEU B  16      -9.928   0.947  -4.129  1.00 96.48           C  
ATOM    135  CG  LEU B  16     -10.074  -0.455  -4.724  1.00 96.48           C  
ATOM    136  CD1 LEU B  16      -8.913  -0.754  -5.667  1.00 96.48           C  
ATOM    137  CD2 LEU B  16     -10.153  -1.500  -3.616  1.00 96.48           C  
ATOM    138  N   LYS B  17     -10.909   3.825  -3.136  1.00 97.13           N  
ATOM    139  CA  LYS B  17     -10.604   5.116  -2.526  1.00 97.13           C  
ATOM    140  C   LYS B  17     -11.463   5.356  -1.287  1.00 97.13           C  
ATOM    141  O   LYS B  17     -10.965   5.818  -0.259  1.00 97.13           O  
ATOM    142  CB  LYS B  17     -10.809   6.248  -3.533  1.00 97.13           C  
ATOM    143  CG  LYS B  17     -10.436   7.625  -3.002  1.00 97.13           C  
ATOM    144  CD  LYS B  17     -10.606   8.700  -4.068  1.00 97.13           C  
ATOM    145  CE  LYS B  17     -10.326  10.089  -3.512  1.00 97.13           C  
ATOM    146  NZ  LYS B  17     -10.479  11.146  -4.556  1.00 97.13           N1+
ATOM    147  N   LYS B  18     -12.676   5.017  -1.359  1.00 97.26           N  
ATOM    148  CA  LYS B  18     -13.586   5.186  -0.230  1.00 97.26           C  
ATOM    149  C   LYS B  18     -13.208   4.261   0.923  1.00 97.26           C  
ATOM    150  O   LYS B  18     -13.268   4.657   2.089  1.00 97.26           O  
ATOM    151  CB  LYS B  18     -15.030   4.924  -0.660  1.00 97.26           C  
ATOM    152  CG  LYS B  18     -15.629   6.026  -1.522  1.00 97.26           C  
ATOM    153  CD  LYS B  18     -17.091   5.748  -1.847  1.00 97.26           C  
ATOM    154  CE  LYS B  18     -17.679   6.828  -2.745  1.00 97.26           C  
ATOM    155  NZ  LYS B  18     -19.090   6.522  -3.128  1.00 97.26           N1+
ATOM    156  N   GLN B  19     -12.871   3.065   0.618  1.00 97.01           N  
ATOM    157  CA  GLN B  19     -12.466   2.088   1.623  1.00 97.01           C  
ATOM    158  C   GLN B  19     -11.219   2.552   2.371  1.00 97.01           C  
ATOM    159  O   GLN B  19     -11.143   2.434   3.596  1.00 97.01           O  
ATOM    160  CB  GLN B  19     -12.214   0.725   0.978  1.00 97.01           C  
ATOM    161  CG  GLN B  19     -13.483   0.017   0.521  1.00 97.01           C  
ATOM    162  CD  GLN B  19     -13.201  -1.298  -0.182  1.00 97.01           C  
ATOM    163  NE2 GLN B  19     -13.988  -2.320   0.134  1.00 97.01           N  
ATOM    164  OE1 GLN B  19     -12.282  -1.394  -1.003  1.00 97.01           O  
ATOM    165  N   VAL B  20     -10.223   3.158   1.622  1.00 97.91           N  
ATOM    166  CA  VAL B  20      -8.983   3.619   2.238  1.00 97.91           C  
ATOM    167  C   VAL B  20      -9.267   4.822   3.134  1.00 97.91           C  
ATOM    168  O   VAL B  20      -8.676   4.959   4.207  1.00 97.91           O  
ATOM    169  CB  VAL B  20      -7.922   3.984   1.176  1.00 97.91           C  
ATOM    170  CG1 VAL B  20      -6.720   4.666   1.825  1.00 97.91           C  
ATOM    171  CG2 VAL B  20      -7.484   2.737   0.410  1.00 97.91           C  
ATOM    172  N   GLU B  21     -10.195   5.663   2.774  1.00 97.14           N  
ATOM    173  CA  GLU B  21     -10.566   6.824   3.577  1.00 97.14           C  
ATOM    174  C   GLU B  21     -11.227   6.402   4.886  1.00 97.14           C  
ATOM    175  O   GLU B  21     -10.964   6.989   5.938  1.00 97.14           O  
ATOM    176  CB  GLU B  21     -11.499   7.747   2.790  1.00 97.14           C  
ATOM    177  CG  GLU B  21     -10.811   8.501   1.661  1.00 97.14           C  
ATOM    178  CD  GLU B  21     -11.780   9.263   0.771  1.00 97.14           C  
ATOM    179  OE1 GLU B  21     -11.323  10.016  -0.118  1.00 97.14           O  
ATOM    180  OE2 GLU B  21     -13.006   9.105   0.964  1.00 97.14           O1-
ATOM    181  N   ARG B  22     -12.073   5.399   4.766  1.00 97.34           N  
ATOM    182  CA  ARG B  22     -12.701   4.855   5.966  1.00 97.34           C  
ATOM    183  C   ARG B  22     -11.657   4.287   6.921  1.00 97.34           C  
ATOM    184  O   ARG B  22     -11.698   4.554   8.124  1.00 97.34           O  
ATOM    185  CB  ARG B  22     -13.718   3.773   5.598  1.00 97.34           C  
ATOM    186  CG  ARG B  22     -14.426   3.160   6.796  1.00 97.34           C  
ATOM    187  CD  ARG B  22     -15.278   1.963   6.396  1.00 97.34           C  
ATOM    188  NE  ARG B  22     -14.463   0.879   5.855  1.00 97.34           N  
ATOM    189  CZ  ARG B  22     -14.946  -0.240   5.324  1.00 97.34           C  
ATOM    190  NH1 ARG B  22     -16.257  -0.446   5.252  1.00 97.34           N1+
ATOM    191  NH2 ARG B  22     -14.114  -1.162   4.861  1.00 97.34           N  
ATOM    192  N   LEU B  23     -10.657   3.479   6.396  1.00 97.00           N  
ATOM    193  CA  LEU B  23      -9.615   2.862   7.209  1.00 97.00           C  
ATOM    194  C   LEU B  23      -8.702   3.921   7.818  1.00 97.00           C  
ATOM    195  O   LEU B  23      -8.210   3.754   8.936  1.00 97.00           O  
ATOM    196  CB  LEU B  23      -8.790   1.882   6.370  1.00 97.00           C  
ATOM    197  CG  LEU B  23      -9.506   0.609   5.916  1.00 97.00           C  
ATOM    198  CD1 LEU B  23      -8.602  -0.209   4.999  1.00 97.00           C  
ATOM    199  CD2 LEU B  23      -9.942  -0.217   7.121  1.00 97.00           C  
ATOM    200  N   GLU B  24      -8.545   5.073   7.131  1.00 98.02           N  
ATOM    201  CA  GLU B  24      -7.751   6.184   7.647  1.00 98.02           C  
ATOM    202  C   GLU B  24      -8.407   6.805   8.877  1.00 98.02           C  
ATOM    203  O   GLU B  24      -7.731   7.106   9.863  1.00 98.02           O  
ATOM    204  CB  GLU B  24      -7.547   7.248   6.566  1.00 98.02           C  
ATOM    205  CG  GLU B  24      -6.637   8.391   6.992  1.00 98.02           C  
ATOM    206  CD  GLU B  24      -6.364   9.388   5.877  1.00 98.02           C  
ATOM    207  OE1 GLU B  24      -5.331  10.093   5.932  1.00 98.02           O  
ATOM    208  OE2 GLU B  24      -7.191   9.466   4.941  1.00 98.02           O1-
ATOM    209  N   LYS B  25      -9.673   6.883   8.791  1.00 97.01           N  
ATOM    210  CA  LYS B  25     -10.414   7.431   9.923  1.00 97.01           C  
ATOM    211  C   LYS B  25     -10.349   6.497  11.128  1.00 97.01           C  
ATOM    212  O   LYS B  25     -10.119   6.943  12.254  1.00 97.01           O  
ATOM    213  CB  LYS B  25     -11.872   7.688   9.537  1.00 97.01           C  
ATOM    214  CG  LYS B  25     -12.678   8.408  10.608  1.00 97.01           C  
ATOM    215  CD  LYS B  25     -14.111   8.659  10.155  1.00 97.01           C  
ATOM    216  CE  LYS B  25     -14.952   9.268  11.269  1.00 97.01           C  
ATOM    217  NZ  LYS B  25     -16.364   9.491  10.838  1.00 97.01           N1+
ATOM    218  N   GLU B  26     -10.517   5.209  10.933  1.00 96.74           N  
ATOM    219  CA  GLU B  26     -10.452   4.215  12.001  1.00 96.74           C  
ATOM    220  C   GLU B  26      -9.063   4.172  12.631  1.00 96.74           C  
ATOM    221  O   GLU B  26      -8.933   4.050  13.851  1.00 96.74           O  
ATOM    222  CB  GLU B  26     -10.831   2.830  11.470  1.00 96.74           C  
ATOM    223  CG  GLU B  26     -12.306   2.686  11.126  1.00 96.74           C  
ATOM    224  CD  GLU B  26     -12.672   1.299  10.621  1.00 96.74           C  
ATOM    225  OE1 GLU B  26     -13.584   1.184   9.770  1.00 96.74           O  
ATOM    226  OE2 GLU B  26     -12.043   0.320  11.081  1.00 96.74           O1-
ATOM    227  N   SER B  27      -7.993   4.288  11.812  1.00 96.40           N  
ATOM    228  CA  SER B  27      -6.615   4.278  12.293  1.00 96.40           C  
ATOM    229  C   SER B  27      -6.332   5.482  13.186  1.00 96.40           C  
ATOM    230  O   SER B  27      -5.641   5.361  14.199  1.00 96.40           O  
ATOM    231  CB  SER B  27      -5.636   4.262  11.119  1.00 96.40           C  
ATOM    232  OG  SER B  27      -4.296   4.243  11.580  1.00 96.40           O  
ATOM    233  N   LYS B  28      -6.917   6.636  12.808  1.00 96.36           N  
ATOM    234  CA  LYS B  28      -6.740   7.852  13.597  1.00 96.36           C  
ATOM    235  C   LYS B  28      -7.412   7.726  14.961  1.00 96.36           C  
ATOM    236  O   LYS B  28      -6.866   8.171  15.972  1.00 96.36           O  
ATOM    237  CB  LYS B  28      -7.297   9.064  12.848  1.00 96.36           C  
ATOM    238  CG  LYS B  28      -6.404   9.558  11.719  1.00 96.36           C  
ATOM    239  CD  LYS B  28      -7.004  10.771  11.021  1.00 96.36           C  
ATOM    240  CE  LYS B  28      -6.136  11.237   9.860  1.00 96.36           C  
ATOM    241  NZ  LYS B  28      -6.760  12.377   9.124  1.00 96.36           N1+
ATOM    242  N   GLU B  29      -8.593   7.081  14.998  1.00 96.03           N  
ATOM    243  CA  GLU B  29      -9.303   6.862  16.255  1.00 96.03           C  
ATOM    244  C   GLU B  29      -8.533   5.911  17.166  1.00 96.03           C  
ATOM    245  O   GLU B  29      -8.447   6.135  18.375  1.00 96.03           O  
ATOM    246  CB  GLU B  29     -10.708   6.315  15.990  1.00 96.03           C  
ATOM    247  CG  GLU B  29     -11.671   7.344  15.416  1.00 96.03           C  
ATOM    248  CD  GLU B  29     -13.012   6.751  15.013  1.00 96.03           C  
ATOM    249  OE1 GLU B  29     -13.915   7.516  14.604  1.00 96.03           O  
ATOM    250  OE2 GLU B  29     -13.162   5.513  15.109  1.00 96.03           O1-
ATOM    251  N   LEU B  30      -7.843   4.885  16.546  1.00 95.34           N  
ATOM    252  CA  LEU B  30      -7.061   3.922  17.314  1.00 95.34           C  
ATOM    253  C   LEU B  30      -5.813   4.577  17.897  1.00 95.34           C  
ATOM    254  O   LEU B  30      -5.398   4.248  19.011  1.00 95.34           O  
ATOM    255  CB  LEU B  30      -6.665   2.731  16.437  1.00 95.34           C  
ATOM    256  CG  LEU B  30      -7.765   1.709  16.145  1.00 95.34           C  
ATOM    257  CD1 LEU B  30      -7.253   0.641  15.184  1.00 95.34           C  
ATOM    258  CD2 LEU B  30      -8.264   1.076  17.439  1.00 95.34           C  
ATOM    259  N   GLU B  31      -5.306   5.550  17.170  1.00 96.19           N  
ATOM    260  CA  GLU B  31      -4.143   6.289  17.655  1.00 96.19           C  
ATOM    261  C   GLU B  31      -4.484   7.096  18.904  1.00 96.19           C  
ATOM    262  O   GLU B  31      -3.699   7.140  19.854  1.00 96.19           O  
ATOM    263  CB  GLU B  31      -3.601   7.214  16.563  1.00 96.19           C  
ATOM    264  CG  GLU B  31      -2.306   7.919  16.941  1.00 96.19           C  
ATOM    265  CD  GLU B  31      -1.719   8.745  15.808  1.00 96.19           C  
ATOM    266  OE1 GLU B  31      -0.512   9.073  15.858  1.00 96.19           O  
ATOM    267  OE2 GLU B  31      -2.473   9.069  14.863  1.00 96.19           O1-
ATOM    268  N   LYS B  32      -5.681   7.587  18.913  1.00 94.65           N  
ATOM    269  CA  LYS B  32      -6.137   8.350  20.071  1.00 94.65           C  
ATOM    270  C   LYS B  32      -6.363   7.440  21.275  1.00 94.65           C  
ATOM    271  O   LYS B  32      -5.973   7.775  22.395  1.00 94.65           O  
ATOM    272  CB  LYS B  32      -7.422   9.111  19.742  1.00 94.65           C  
ATOM    273  CG  LYS B  32      -7.226  10.267  18.772  1.00 94.65           C  
ATOM    274  CD  LYS B  32      -8.534  10.998  18.502  1.00 94.65           C  
ATOM    275  CE  LYS B  32      -8.355  12.106  17.472  1.00 94.65           C  
ATOM    276  NZ  LYS B  32      -9.652  12.765  17.135  1.00 94.65           N1+
ATOM    277  N   ARG B  33      -6.897   6.351  20.974  1.00 94.40           N  
ATOM    278  CA  ARG B  33      -7.161   5.378  22.029  1.00 94.40           C  
ATOM    279  C   ARG B  33      -5.861   4.815  22.594  1.00 94.40           C  
ATOM    280  O   ARG B  33      -5.758   4.562  23.796  1.00 94.40           O  
ATOM    281  CB  ARG B  33      -8.040   4.241  21.504  1.00 94.40           C  
ATOM    282  CG  ARG B  33      -9.489   4.639  21.270  1.00 94.40           C  
ATOM    283  CD  ARG B  33     -10.263   3.550  20.542  1.00 94.40           C  
ATOM    284  NE  ARG B  33     -10.277   2.301  21.299  1.00 94.40           N  
ATOM    285  CZ  ARG B  33     -10.722   1.137  20.833  1.00 94.40           C  
ATOM    286  NH1 ARG B  33     -11.200   1.039  19.598  1.00 94.40           N1+
ATOM    287  NH2 ARG B  33     -10.689   0.063  21.607  1.00 94.40           N  
ATOM    288  N   LEU B  34      -4.862   4.684  21.807  1.00 91.96           N  
ATOM    289  CA  LEU B  34      -3.569   4.155  22.225  1.00 91.96           C  
ATOM    290  C   LEU B  34      -2.854   5.134  23.151  1.00 91.96           C  
ATOM    291  O   LEU B  34      -2.154   4.720  24.077  1.00 91.96           O  
ATOM    292  CB  LEU B  34      -2.693   3.857  21.005  1.00 91.96           C  
ATOM    293  CG  LEU B  34      -1.295   3.306  21.292  1.00 91.96           C  
ATOM    294  CD1 LEU B  34      -1.391   1.979  22.038  1.00 91.96           C  
ATOM    295  CD2 LEU B  34      -0.508   3.141  19.997  1.00 91.96           C  
ATOM    296  N   GLU B  35      -3.063   6.388  22.897  1.00 92.49           N  
ATOM    297  CA  GLU B  35      -2.435   7.415  23.723  1.00 92.49           C  
ATOM    298  C   GLU B  35      -2.991   7.397  25.144  1.00 92.49           C  
ATOM    299  O   GLU B  35      -2.273   7.697  26.101  1.00 92.49           O  
ATOM    300  CB  GLU B  35      -2.630   8.800  23.100  1.00 92.49           C  
ATOM    301  CG  GLU B  35      -1.769   9.047  21.869  1.00 92.49           C  
ATOM    302  CD  GLU B  35      -2.005  10.409  21.236  1.00 92.49           C  
ATOM    303  OE1 GLU B  35      -1.320  10.743  20.243  1.00 92.49           O  
ATOM    304  OE2 GLU B  35      -2.880  11.149  21.738  1.00 92.49           O1-
ATOM    305  N   LYS B  36      -4.204   6.934  25.267  1.00 91.21           N  
ATOM    306  CA  LYS B  36      -4.866   6.928  26.568  1.00 91.21           C  
ATOM    307  C   LYS B  36      -4.546   5.652  27.342  1.00 91.21           C  
ATOM    308  O   LYS B  36      -4.132   5.710  28.502  1.00 91.21           O  
ATOM    309  CB  LYS B  36      -6.379   7.075  26.402  1.00 91.21           C  
ATOM    310  CG  LYS B  36      -6.815   8.433  25.873  1.00 91.21           C  
ATOM    311  CD  LYS B  36      -8.332   8.540  25.789  1.00 91.21           C  
ATOM    312  CE  LYS B  36      -8.768   9.884  25.223  1.00 91.21           C  
ATOM    313  NZ  LYS B  36     -10.253   9.974  25.091  1.00 91.21           N1+
ATOM    314  N   SER B  37      -4.629   4.553  26.663  1.00 86.87           N  
ATOM    315  CA  SER B  37      -4.355   3.273  27.308  1.00 86.87           C  
ATOM    316  C   SER B  37      -4.107   2.176  26.278  1.00 86.87           C  
ATOM    317  O   SER B  37      -5.009   1.816  25.519  1.00 86.87           O  
ATOM    318  CB  SER B  37      -5.515   2.874  28.221  1.00 86.87           C  
ATOM    319  OG  SER B  37      -5.228   1.663  28.900  1.00 86.87           O  
ATOM    320  N   PRO B  38      -2.888   1.702  26.268  1.00 85.72           N  
ATOM    321  CA  PRO B  38      -2.629   0.570  25.376  1.00 85.72           C  
ATOM    322  C   PRO B  38      -3.368  -0.697  25.800  1.00 85.72           C  
ATOM    323  O   PRO B  38      -3.473  -0.984  26.996  1.00 85.72           O  
ATOM    324  CB  PRO B  38      -1.114   0.379  25.479  1.00 85.72           C  
ATOM    325  CG  PRO B  38      -0.738   1.006  26.782  1.00 85.72           C  
ATOM    326  CD  PRO B  38      -1.777   2.031  27.135  1.00 85.72           C  
ATOM    327  N   SER B  39      -4.052  -1.283  24.921  1.00 86.07           N  
ATOM    328  CA  SER B  39      -4.732  -2.539  25.220  1.00 86.07           C  
ATOM    329  C   SER B  39      -4.564  -3.543  24.084  1.00 86.07           C  
ATOM    330  O   SER B  39      -4.241  -3.164  22.957  1.00 86.07           O  
ATOM    331  CB  SER B  39      -6.219  -2.296  25.481  1.00 86.07           C  
ATOM    332  OG  SER B  39      -6.894  -1.969  24.278  1.00 86.07           O  
ATOM    333  N   GLU B  40      -4.718  -4.771  24.447  1.00 87.79           N  
ATOM    334  CA  GLU B  40      -4.673  -5.855  23.471  1.00 87.79           C  
ATOM    335  C   GLU B  40      -5.731  -5.667  22.387  1.00 87.79           C  
ATOM    336  O   GLU B  40      -5.514  -6.032  21.230  1.00 87.79           O  
ATOM    337  CB  GLU B  40      -4.861  -7.208  24.161  1.00 87.79           C  
ATOM    338  CG  GLU B  40      -4.563  -8.402  23.265  1.00 87.79           C  
ATOM    339  CD  GLU B  40      -4.658  -9.735  23.990  1.00 87.79           C  
ATOM    340  OE1 GLU B  40      -4.553 -10.794  23.331  1.00 87.79           O  
ATOM    341  OE2 GLU B  40      -4.840  -9.720  25.228  1.00 87.79           O1-
ATOM    342  N   GLU B  41      -6.778  -5.121  22.720  1.00 91.25           N  
ATOM    343  CA  GLU B  41      -7.856  -4.864  21.770  1.00 91.25           C  
ATOM    344  C   GLU B  41      -7.403  -3.915  20.664  1.00 91.25           C  
ATOM    345  O   GLU B  41      -7.776  -4.085  19.502  1.00 91.25           O  
ATOM    346  CB  GLU B  41      -9.080  -4.289  22.488  1.00 91.25           C  
ATOM    347  CG  GLU B  41     -10.311  -4.164  21.602  1.00 91.25           C  
ATOM    348  CD  GLU B  41     -11.550  -3.712  22.357  1.00 91.25           C  
ATOM    349  OE1 GLU B  41     -12.627  -3.578  21.732  1.00 91.25           O  
ATOM    350  OE2 GLU B  41     -11.444  -3.489  23.584  1.00 91.25           O1-
ATOM    351  N   ILE B  42      -6.581  -3.012  21.000  1.00 92.55           N  
ATOM    352  CA  ILE B  42      -6.049  -2.057  20.034  1.00 92.55           C  
ATOM    353  C   ILE B  42      -5.160  -2.783  19.027  1.00 92.55           C  
ATOM    354  O   ILE B  42      -5.241  -2.530  17.823  1.00 92.55           O  
ATOM    355  CB  ILE B  42      -5.259  -0.928  20.733  1.00 92.55           C  
ATOM    356  CG1 ILE B  42      -6.204  -0.042  21.552  1.00 92.55           C  
ATOM    357  CG2 ILE B  42      -4.482  -0.098  19.706  1.00 92.55           C  
ATOM    358  CD1 ILE B  42      -5.493   1.016  22.385  1.00 92.55           C  
ATOM    359  N   ALA B  43      -4.355  -3.680  19.592  1.00 91.17           N  
ATOM    360  CA  ALA B  43      -3.481  -4.462  18.721  1.00 91.17           C  
ATOM    361  C   ALA B  43      -4.291  -5.266  17.708  1.00 91.17           C  
ATOM    362  O   ALA B  43      -3.952  -5.305  16.523  1.00 91.17           O  
ATOM    363  CB  ALA B  43      -2.598  -5.392  19.550  1.00 91.17           C  
ATOM    364  N   LYS B  44      -5.402  -5.878  18.139  1.00 92.12           N  
ATOM    365  CA  LYS B  44      -6.260  -6.680  17.271  1.00 92.12           C  
ATOM    366  C   LYS B  44      -6.896  -5.821  16.181  1.00 92.12           C  
ATOM    367  O   LYS B  44      -6.974  -6.236  15.023  1.00 92.12           O  
ATOM    368  CB  LYS B  44      -7.347  -7.380  18.088  1.00 92.12           C  
ATOM    369  CG  LYS B  44      -6.843  -8.561  18.905  1.00 92.12           C  
ATOM    370  CD  LYS B  44      -7.975  -9.234  19.670  1.00 92.12           C  
ATOM    371  CE  LYS B  44      -7.457 -10.346  20.572  1.00 92.12           C  
ATOM    372  NZ  LYS B  44      -8.546 -10.931  21.411  1.00 92.12           N1+
ATOM    373  N   GLU B  45      -7.295  -4.692  16.537  1.00 93.64           N  
ATOM    374  CA  GLU B  45      -7.928  -3.798  15.572  1.00 93.64           C  
ATOM    375  C   GLU B  45      -6.912  -3.266  14.565  1.00 93.64           C  
ATOM    376  O   GLU B  45      -7.222  -3.120  13.381  1.00 93.64           O  
ATOM    377  CB  GLU B  45      -8.618  -2.635  16.288  1.00 93.64           C  
ATOM    378  CG  GLU B  45      -9.873  -3.038  17.048  1.00 93.64           C  
ATOM    379  CD  GLU B  45     -10.623  -1.855  17.640  1.00 93.64           C  
ATOM    380  OE1 GLU B  45     -11.874  -1.888  17.681  1.00 93.64           O  
ATOM    381  OE2 GLU B  45      -9.954  -0.887  18.064  1.00 93.64           O1-
ATOM    382  N   LEU B  46      -5.695  -2.977  15.040  1.00 94.21           N  
ATOM    383  CA  LEU B  46      -4.634  -2.548  14.135  1.00 94.21           C  
ATOM    384  C   LEU B  46      -4.317  -3.637  13.115  1.00 94.21           C  
ATOM    385  O   LEU B  46      -4.117  -3.346  11.933  1.00 94.21           O  
ATOM    386  CB  LEU B  46      -3.372  -2.187  14.922  1.00 94.21           C  
ATOM    387  CG  LEU B  46      -3.397  -0.852  15.668  1.00 94.21           C  
ATOM    388  CD1 LEU B  46      -2.178  -0.729  16.576  1.00 94.21           C  
ATOM    389  CD2 LEU B  46      -3.456   0.310  14.683  1.00 94.21           C  
ATOM    390  N   LEU B  47      -4.291  -4.872  13.608  1.00 92.26           N  
ATOM    391  CA  LEU B  47      -4.033  -5.997  12.716  1.00 92.26           C  
ATOM    392  C   LEU B  47      -5.148  -6.141  11.686  1.00 92.26           C  
ATOM    393  O   LEU B  47      -4.886  -6.453  10.522  1.00 92.26           O  
ATOM    394  CB  LEU B  47      -3.892  -7.295  13.517  1.00 92.26           C  
ATOM    395  CG  LEU B  47      -2.588  -7.471  14.297  1.00 92.26           C  
ATOM    396  CD1 LEU B  47      -2.672  -8.700  15.197  1.00 92.26           C  
ATOM    397  CD2 LEU B  47      -1.404  -7.580  13.344  1.00 92.26           C  
ATOM    398  N   ARG B  48      -6.407  -5.965  12.112  1.00 94.33           N  
ATOM    399  CA  ARG B  48      -7.541  -6.023  11.195  1.00 94.33           C  
ATOM    400  C   ARG B  48      -7.418  -4.963  10.105  1.00 94.33           C  
ATOM    401  O   ARG B  48      -7.620  -5.253   8.924  1.00 94.33           O  
ATOM    402  CB  ARG B  48      -8.857  -5.843  11.955  1.00 94.33           C  
ATOM    403  CG  ARG B  48     -10.094  -5.966  11.080  1.00 94.33           C  
ATOM    404  CD  ARG B  48     -11.350  -5.515  11.813  1.00 94.33           C  
ATOM    405  NE  ARG B  48     -11.308  -4.090  12.127  1.00 94.33           N  
ATOM    406  CZ  ARG B  48     -11.502  -3.113  11.245  1.00 94.33           C  
ATOM    407  NH1 ARG B  48     -11.755  -3.391   9.971  1.00 94.33           N1+
ATOM    408  NH2 ARG B  48     -11.441  -1.850  11.639  1.00 94.33           N  
ATOM    409  N   ILE B  49      -7.022  -3.700  10.462  1.00 95.76           N  
ATOM    410  CA  ILE B  49      -6.873  -2.600   9.515  1.00 95.76           C  
ATOM    411  C   ILE B  49      -5.755  -2.920   8.525  1.00 95.76           C  
ATOM    412  O   ILE B  49      -5.906  -2.710   7.319  1.00 95.76           O  
ATOM    413  CB  ILE B  49      -6.582  -1.266  10.238  1.00 95.76           C  
ATOM    414  CG1 ILE B  49      -7.827  -0.785  10.992  1.00 95.76           C  
ATOM    415  CG2 ILE B  49      -6.100  -0.206   9.244  1.00 95.76           C  
ATOM    416  CD1 ILE B  49      -7.608   0.485  11.802  1.00 95.76           C  
ATOM    417  N   THR B  50      -4.660  -3.480   9.026  1.00 95.55           N  
ATOM    418  CA  THR B  50      -3.539  -3.844   8.168  1.00 95.55           C  
ATOM    419  C   THR B  50      -3.960  -4.894   7.143  1.00 95.55           C  
ATOM    420  O   THR B  50      -3.606  -4.797   5.967  1.00 95.55           O  
ATOM    421  CB  THR B  50      -2.353  -4.377   8.994  1.00 95.55           C  
ATOM    422  CG2 THR B  50      -1.205  -4.814   8.090  1.00 95.55           C  
ATOM    423  OG1 THR B  50      -1.888  -3.344   9.872  1.00 95.55           O  
ATOM    424  N   ALA B  51      -4.722  -5.862   7.570  1.00 95.64           N  
ATOM    425  CA  ALA B  51      -5.202  -6.907   6.670  1.00 95.64           C  
ATOM    426  C   ALA B  51      -6.065  -6.319   5.558  1.00 95.64           C  
ATOM    427  O   ALA B  51      -5.943  -6.712   4.395  1.00 95.64           O  
ATOM    428  CB  ALA B  51      -5.987  -7.960   7.449  1.00 95.64           C  
ATOM    429  N   GLU B  52      -6.917  -5.406   5.859  1.00 96.24           N  
ATOM    430  CA  GLU B  52      -7.780  -4.774   4.866  1.00 96.24           C  
ATOM    431  C   GLU B  52      -6.974  -3.898   3.911  1.00 96.24           C  
ATOM    432  O   GLU B  52      -7.271  -3.837   2.716  1.00 96.24           O  
ATOM    433  CB  GLU B  52      -8.869  -3.943   5.550  1.00 96.24           C  
ATOM    434  CG  GLU B  52      -9.935  -4.779   6.243  1.00 96.24           C  
ATOM    435  CD  GLU B  52     -11.086  -3.949   6.789  1.00 96.24           C  
ATOM    436  OE1 GLU B  52     -11.365  -4.025   8.007  1.00 96.24           O  
ATOM    437  OE2 GLU B  52     -11.715  -3.217   5.992  1.00 96.24           O1-
ATOM    438  N   LEU B  53      -5.905  -3.195   4.400  1.00 96.77           N  
ATOM    439  CA  LEU B  53      -5.037  -2.390   3.548  1.00 96.77           C  
ATOM    440  C   LEU B  53      -4.298  -3.266   2.541  1.00 96.77           C  
ATOM    441  O   LEU B  53      -4.117  -2.874   1.386  1.00 96.77           O  
ATOM    442  CB  LEU B  53      -4.031  -1.606   4.395  1.00 96.77           C  
ATOM    443  CG  LEU B  53      -4.590  -0.426   5.192  1.00 96.77           C  
ATOM    444  CD1 LEU B  53      -3.540   0.103   6.163  1.00 96.77           C  
ATOM    445  CD2 LEU B  53      -5.062   0.679   4.252  1.00 96.77           C  
ATOM    446  N   VAL B  54      -3.904  -4.463   3.026  1.00 96.46           N  
ATOM    447  CA  VAL B  54      -3.220  -5.403   2.144  1.00 96.46           C  
ATOM    448  C   VAL B  54      -4.178  -5.880   1.055  1.00 96.46           C  
ATOM    449  O   VAL B  54      -3.787  -6.021  -0.107  1.00 96.46           O  
ATOM    450  CB  VAL B  54      -2.660  -6.611   2.927  1.00 96.46           C  
ATOM    451  CG1 VAL B  54      -2.195  -7.707   1.969  1.00 96.46           C  
ATOM    452  CG2 VAL B  54      -1.514  -6.172   3.837  1.00 96.46           C  
ATOM    453  N   GLU B  55      -5.465  -6.114   1.374  1.00 96.68           N  
ATOM    454  CA  GLU B  55      -6.474  -6.504   0.394  1.00 96.68           C  
ATOM    455  C   GLU B  55      -6.687  -5.407  -0.645  1.00 96.68           C  
ATOM    456  O   GLU B  55      -6.798  -5.689  -1.840  1.00 96.68           O  
ATOM    457  CB  GLU B  55      -7.798  -6.834   1.089  1.00 96.68           C  
ATOM    458  CG  GLU B  55      -8.859  -7.397   0.154  1.00 96.68           C  
ATOM    459  CD  GLU B  55     -10.136  -7.804   0.872  1.00 96.68           C  
ATOM    460  OE1 GLU B  55     -11.074  -8.301   0.208  1.00 96.68           O  
ATOM    461  OE2 GLU B  55     -10.200  -7.624   2.109  1.00 96.68           O1-
ATOM    462  N   ILE B  56      -6.742  -4.185  -0.215  1.00 96.46           N  
ATOM    463  CA  ILE B  56      -6.888  -3.045  -1.114  1.00 96.46           C  
ATOM    464  C   ILE B  56      -5.689  -2.973  -2.056  1.00 96.46           C  
ATOM    465  O   ILE B  56      -5.847  -2.730  -3.255  1.00 96.46           O  
ATOM    466  CB  ILE B  56      -7.035  -1.722  -0.329  1.00 96.46           C  
ATOM    467  CG1 ILE B  56      -8.400  -1.661   0.365  1.00 96.46           C  
ATOM    468  CG2 ILE B  56      -6.838  -0.519  -1.257  1.00 96.46           C  
ATOM    469  CD1 ILE B  56      -8.557  -0.485   1.319  1.00 96.46           C  
ATOM    470  N   SER B  57      -4.503  -3.207  -1.518  1.00 95.71           N  
ATOM    471  CA  SER B  57      -3.284  -3.193  -2.319  1.00 95.71           C  
ATOM    472  C   SER B  57      -3.333  -4.249  -3.418  1.00 95.71           C  
ATOM    473  O   SER B  57      -2.881  -4.008  -4.540  1.00 95.71           O  
ATOM    474  CB  SER B  57      -2.058  -3.422  -1.435  1.00 95.71           C  
ATOM    475  OG  SER B  57      -1.874  -2.339  -0.540  1.00 95.71           O  
ATOM    476  N   GLU B  58      -3.918  -5.440  -3.085  1.00 96.07           N  
ATOM    477  CA  GLU B  58      -4.070  -6.506  -4.070  1.00 96.07           C  
ATOM    478  C   GLU B  58      -5.006  -6.086  -5.199  1.00 96.07           C  
ATOM    479  O   GLU B  58      -4.720  -6.331  -6.373  1.00 96.07           O  
ATOM    480  CB  GLU B  58      -4.589  -7.783  -3.404  1.00 96.07           C  
ATOM    481  CG  GLU B  58      -3.558  -8.486  -2.533  1.00 96.07           C  
ATOM    482  CD  GLU B  58      -4.127  -9.668  -1.765  1.00 96.07           C  
ATOM    483  OE1 GLU B  58      -3.340 -10.510  -1.276  1.00 96.07           O  
ATOM    484  OE2 GLU B  58      -5.371  -9.754  -1.652  1.00 96.07           O1-
ATOM    485  N   GLU B  59      -6.052  -5.463  -4.891  1.00 95.19           N  
ATOM    486  CA  GLU B  59      -7.028  -5.016  -5.880  1.00 95.19           C  
ATOM    487  C   GLU B  59      -6.461  -3.896  -6.747  1.00 95.19           C  
ATOM    488  O   GLU B  59      -6.731  -3.836  -7.949  1.00 95.19           O  
ATOM    489  CB  GLU B  59      -8.315  -4.551  -5.194  1.00 95.19           C  
ATOM    490  CG  GLU B  59      -9.096  -5.673  -4.527  1.00 95.19           C  
ATOM    491  CD  GLU B  59     -10.439  -5.223  -3.974  1.00 95.19           C  
ATOM    492  OE1 GLU B  59     -10.923  -5.825  -2.988  1.00 95.19           O  
ATOM    493  OE2 GLU B  59     -11.013  -4.261  -4.531  1.00 95.19           O1-
ATOM    494  N   LEU B  60      -5.578  -3.001  -6.131  1.00 95.32           N  
ATOM    495  CA  LEU B  60      -4.932  -1.933  -6.886  1.00 95.32           C  
ATOM    496  C   LEU B  60      -3.945  -2.503  -7.899  1.00 95.32           C  
ATOM    497  O   LEU B  60      -3.863  -2.021  -9.031  1.00 95.32           O  
ATOM    498  CB  LEU B  60      -4.210  -0.969  -5.940  1.00 95.32           C  
ATOM    499  CG  LEU B  60      -5.083   0.072  -5.237  1.00 95.32           C  
ATOM    500  CD1 LEU B  60      -4.277   0.805  -4.169  1.00 95.32           C  
ATOM    501  CD2 LEU B  60      -5.661   1.056  -6.248  1.00 95.32           C  
ATOM    502  N   ALA B  61      -3.243  -3.549  -7.451  1.00 94.42           N  
ATOM    503  CA  ALA B  61      -2.300  -4.201  -8.356  1.00 94.42           C  
ATOM    504  C   ALA B  61      -3.024  -4.832  -9.541  1.00 94.42           C  
ATOM    505  O   ALA B  61      -2.569  -4.727 -10.682  1.00 94.42           O  
ATOM    506  CB  ALA B  61      -1.488  -5.256  -7.609  1.00 94.42           C  
ATOM    507  N   GLU B  62      -4.218  -5.470  -9.337  1.00 93.72           N  
ATOM    508  CA  GLU B  62      -5.010  -6.074 -10.404  1.00 93.72           C  
ATOM    509  C   GLU B  62      -5.556  -5.012 -11.355  1.00 93.72           C  
ATOM    510  O   GLU B  62      -5.537  -5.195 -12.574  1.00 93.72           O  
ATOM    511  CB  GLU B  62      -6.159  -6.899  -9.820  1.00 93.72           C  
ATOM    512  CG  GLU B  62      -7.003  -7.607 -10.870  1.00 93.72           C  
ATOM    513  CD  GLU B  62      -6.220  -8.628 -11.680  1.00 93.72           C  
ATOM    514  OE1 GLU B  62      -6.633  -8.945 -12.819  1.00 93.72           O  
ATOM    515  OE2 GLU B  62      -5.187  -9.116 -11.172  1.00 93.72           O1-
ATOM    516  N   ALA B  63      -5.986  -3.917 -10.796  1.00 93.28           N  
ATOM    517  CA  ALA B  63      -6.494  -2.813 -11.606  1.00 93.28           C  
ATOM    518  C   ALA B  63      -5.394  -2.229 -12.488  1.00 93.28           C  
ATOM    519  O   ALA B  63      -5.632  -1.902 -13.653  1.00 93.28           O  
ATOM    520  CB  ALA B  63      -7.089  -1.727 -10.713  1.00 93.28           C  
ATOM    521  N   THR B  64      -4.185  -2.141 -11.932  1.00 92.66           N  
ATOM    522  CA  THR B  64      -3.040  -1.630 -12.677  1.00 92.66           C  
ATOM    523  C   THR B  64      -2.702  -2.550 -13.847  1.00 92.66           C  
ATOM    524  O   THR B  64      -2.474  -2.083 -14.965  1.00 92.66           O  
ATOM    525  CB  THR B  64      -1.806  -1.477 -11.769  1.00 92.66           C  
ATOM    526  CG2 THR B  64      -0.601  -0.973 -12.557  1.00 92.66           C  
ATOM    527  OG1 THR B  64      -2.103  -0.543 -10.723  1.00 92.66           O  
ATOM    528  N   LYS B  65      -2.753  -3.824 -13.537  1.00 91.34           N  
ATOM    529  CA  LYS B  65      -2.484  -4.805 -14.584  1.00 91.34           C  
ATOM    530  C   LYS B  65      -3.499  -4.691 -15.718  1.00 91.34           C  
ATOM    531  O   LYS B  65      -3.126  -4.683 -16.893  1.00 91.34           O  
ATOM    532  CB  LYS B  65      -2.497  -6.222 -14.009  1.00 91.34           C  
ATOM    533  CG  LYS B  65      -2.117  -7.301 -15.012  1.00 91.34           C  
ATOM    534  CD  LYS B  65      -2.184  -8.690 -14.391  1.00 91.34           C  
ATOM    535  CE  LYS B  65      -1.975  -9.780 -15.434  1.00 91.34           C  
ATOM    536  NZ  LYS B  65      -2.105 -11.145 -14.842  1.00 91.34           N1+
ATOM    537  N   ARG B  66      -4.766  -4.619 -15.466  1.00 91.25           N  
ATOM    538  CA  ARG B  66      -5.833  -4.521 -16.456  1.00 91.25           C  
ATOM    539  C   ARG B  66      -5.726  -3.224 -17.250  1.00 91.25           C  
ATOM    540  O   ARG B  66      -5.946  -3.212 -18.463  1.00 91.25           O  
ATOM    541  CB  ARG B  66      -7.204  -4.611 -15.781  1.00 91.25           C  
ATOM    542  CG  ARG B  66      -7.547  -5.999 -15.265  1.00 91.25           C  
ATOM    543  CD  ARG B  66      -8.829  -5.994 -14.444  1.00 91.25           C  
ATOM    544  NE  ARG B  66      -9.991  -5.657 -15.261  1.00 91.25           N  
ATOM    545  CZ  ARG B  66     -11.179  -5.301 -14.780  1.00 91.25           C  
ATOM    546  NH1 ARG B  66     -11.385  -5.230 -13.470  1.00 91.25           N1+
ATOM    547  NH2 ARG B  66     -12.167  -5.015 -15.614  1.00 91.25           N  
ATOM    548  N   LEU B  67      -5.358  -2.100 -16.529  1.00 89.66           N  
ATOM    549  CA  LEU B  67      -5.179  -0.815 -17.196  1.00 89.66           C  
ATOM    550  C   LEU B  67      -4.040  -0.881 -18.207  1.00 89.66           C  
ATOM    551  O   LEU B  67      -4.165  -0.371 -19.323  1.00 89.66           O  
ATOM    552  CB  LEU B  67      -4.904   0.288 -16.170  1.00 89.66           C  
ATOM    553  CG  LEU B  67      -4.686   1.695 -16.729  1.00 89.66           C  
ATOM    554  CD1 LEU B  67      -5.939   2.179 -17.450  1.00 89.66           C  
ATOM    555  CD2 LEU B  67      -4.298   2.659 -15.614  1.00 89.66           C  
ATOM    556  N   LEU B  68      -2.929  -1.585 -17.756  1.00 88.09           N  
ATOM    557  CA  LEU B  68      -1.768  -1.696 -18.633  1.00 88.09           C  
ATOM    558  C   LEU B  68      -2.080  -2.578 -19.837  1.00 88.09           C  
ATOM    559  O   LEU B  68      -1.588  -2.327 -20.940  1.00 88.09           O  
ATOM    560  CB  LEU B  68      -0.570  -2.262 -17.867  1.00 88.09           C  
ATOM    561  CG  LEU B  68       0.048  -1.351 -16.805  1.00 88.09           C  
ATOM    562  CD1 LEU B  68       1.133  -2.096 -16.035  1.00 88.09           C  
ATOM    563  CD2 LEU B  68       0.612  -0.088 -17.447  1.00 88.09           C  
ATOM    564  N   GLU B  69      -3.016  -3.626 -19.737  1.00 88.33           N  
ATOM    565  CA  GLU B  69      -3.420  -4.504 -20.831  1.00 88.33           C  
ATOM    566  C   GLU B  69      -4.298  -3.764 -21.837  1.00 88.33           C  
ATOM    567  O   GLU B  69      -4.166  -3.961 -23.046  1.00 88.33           O  
ATOM    568  CB  GLU B  69      -4.158  -5.731 -20.291  1.00 88.33           C  
ATOM    569  CG  GLU B  69      -3.254  -6.732 -19.586  1.00 88.33           C  
ATOM    570  CD  GLU B  69      -4.020  -7.848 -18.893  1.00 88.33           C  
ATOM    571  OE1 GLU B  69      -3.379  -8.775 -18.346  1.00 88.33           O  
ATOM    572  OE2 GLU B  69      -5.270  -7.796 -18.898  1.00 88.33           O1-
ATOM    573  N   ILE B  70      -5.092  -2.823 -21.335  1.00 85.61           N  
ATOM    574  CA  ILE B  70      -5.991  -2.042 -22.177  1.00 85.61           C  
ATOM    575  C   ILE B  70      -5.190  -1.021 -22.981  1.00 85.61           C  
ATOM    576  O   ILE B  70      -5.469  -0.791 -24.160  1.00 85.61           O  
ATOM    577  CB  ILE B  70      -7.078  -1.332 -21.339  1.00 85.61           C  
ATOM    578  CG1 ILE B  70      -8.015  -2.361 -20.698  1.00 85.61           C  
ATOM    579  CG2 ILE B  70      -7.862  -0.339 -22.201  1.00 85.61           C  
ATOM    580  CD1 ILE B  70      -8.953  -1.777 -19.650  1.00 85.61           C  
ATOM    581  N   ALA B  71      -4.191  -0.321 -22.249  1.00 81.37           N  
ATOM    582  CA  ALA B  71      -3.384   0.722 -22.877  1.00 81.37           C  
ATOM    583  C   ALA B  71      -2.478   0.139 -23.957  1.00 81.37           C  
ATOM    584  O   ALA B  71      -2.108   0.833 -24.907  1.00 81.37           O  
ATOM    585  CB  ALA B  71      -2.552   1.455 -21.828  1.00 81.37           C  
ATOM    586  N   GLY B  72      -1.985  -1.135 -23.787  1.00 72.06           N  
ATOM    587  CA  GLY B  72      -1.160  -1.750 -24.814  1.00 72.06           C  
ATOM    588  C   GLY B  72      -1.967  -2.311 -25.970  1.00 72.06           C  
ATOM    589  O   GLY B  72      -1.520  -2.277 -27.119  1.00 72.06           O  
ATOM    590  N   SER C   2       3.148  22.339 -17.117  1.00 79.91           N  
ATOM    591  CA  SER C   2       1.741  21.950 -17.126  1.00 79.91           C  
ATOM    592  C   SER C   2       1.284  21.497 -15.743  1.00 79.91           C  
ATOM    593  O   SER C   2       2.110  21.198 -14.878  1.00 79.91           O  
ATOM    594  CB  SER C   2       1.500  20.833 -18.143  1.00 79.91           C  
ATOM    595  OG  SER C   2       2.023  19.603 -17.672  1.00 79.91           O  
ATOM    596  N   GLU C   3       0.275  21.574 -15.380  1.00 91.49           N  
ATOM    597  CA  GLU C   3      -0.368  21.106 -14.156  1.00 91.49           C  
ATOM    598  C   GLU C   3      -0.015  19.650 -13.868  1.00 91.49           C  
ATOM    599  O   GLU C   3       0.252  19.285 -12.721  1.00 91.49           O  
ATOM    600  CB  GLU C   3      -1.887  21.270 -14.250  1.00 91.49           C  
ATOM    601  CG  GLU C   3      -2.364  22.703 -14.062  1.00 91.49           C  
ATOM    602  CD  GLU C   3      -3.872  22.856 -14.188  1.00 91.49           C  
ATOM    603  OE1 GLU C   3      -4.384  23.986 -14.020  1.00 91.49           O  
ATOM    604  OE2 GLU C   3      -4.546  21.836 -14.455  1.00 91.49           O1-
ATOM    605  N   LEU C   4       0.075  18.924 -15.008  1.00 90.32           N  
ATOM    606  CA  LEU C   4       0.424  17.514 -14.869  1.00 90.32           C  
ATOM    607  C   LEU C   4       1.871  17.353 -14.417  1.00 90.32           C  
ATOM    608  O   LEU C   4       2.166  16.535 -13.543  1.00 90.32           O  
ATOM    609  CB  LEU C   4       0.205  16.775 -16.192  1.00 90.32           C  
ATOM    610  CG  LEU C   4       0.554  15.286 -16.203  1.00 90.32           C  
ATOM    611  CD1 LEU C   4      -0.287  14.537 -15.174  1.00 90.32           C  
ATOM    612  CD2 LEU C   4       0.351  14.699 -17.595  1.00 90.32           C  
ATOM    613  N   GLU C   5       2.673  18.218 -14.912  1.00 91.92           N  
ATOM    614  CA  GLU C   5       4.086  18.159 -14.553  1.00 91.92           C  
ATOM    615  C   GLU C   5       4.297  18.509 -13.082  1.00 91.92           C  
ATOM    616  O   GLU C   5       5.096  17.870 -12.395  1.00 91.92           O  
ATOM    617  CB  GLU C   5       4.906  19.100 -15.440  1.00 91.92           C  
ATOM    618  CG  GLU C   5       5.187  18.547 -16.829  1.00 91.92           C  
ATOM    619  CD  GLU C   5       5.927  19.525 -17.727  1.00 91.92           C  
ATOM    620  OE1 GLU C   5       6.248  19.166 -18.882  1.00 91.92           O  
ATOM    621  OE2 GLU C   5       6.189  20.661 -17.270  1.00 91.92           O1-
ATOM    622  N   GLU C   6       3.617  19.455 -12.647  1.00 92.91           N  
ATOM    623  CA  GLU C   6       3.716  19.851 -11.245  1.00 92.91           C  
ATOM    624  C   GLU C   6       3.181  18.758 -10.324  1.00 92.91           C  
ATOM    625  O   GLU C   6       3.759  18.491  -9.268  1.00 92.91           O  
ATOM    626  CB  GLU C   6       2.962  21.161 -11.001  1.00 92.91           C  
ATOM    627  CG  GLU C   6       3.671  22.390 -11.549  1.00 92.91           C  
ATOM    628  CD  GLU C   6       2.888  23.677 -11.342  1.00 92.91           C  
ATOM    629  OE1 GLU C   6       3.396  24.762 -11.706  1.00 92.91           O  
ATOM    630  OE2 GLU C   6       1.759  23.600 -10.809  1.00 92.91           O1-
ATOM    631  N   GLU C   7       2.189  18.138 -10.680  1.00 91.78           N  
ATOM    632  CA  GLU C   7       1.603  17.046  -9.908  1.00 91.78           C  
ATOM    633  C   GLU C   7       2.553  15.854  -9.831  1.00 91.78           C  
ATOM    634  O   GLU C   7       2.712  15.248  -8.769  1.00 91.78           O  
ATOM    635  CB  GLU C   7       0.266  16.614 -10.516  1.00 91.78           C  
ATOM    636  CG  GLU C   7      -0.529  15.660  -9.637  1.00 91.78           C  
ATOM    637  CD  GLU C   7      -1.978  15.509 -10.073  1.00 91.78           C  
ATOM    638  OE1 GLU C   7      -2.743  14.785  -9.397  1.00 91.78           O  
ATOM    639  OE2 GLU C   7      -2.350  16.119 -11.101  1.00 91.78           O1-
ATOM    640  N   ILE C   8       3.176  15.620 -10.977  1.00 90.68           N  
ATOM    641  CA  ILE C   8       4.111  14.502 -11.040  1.00 90.68           C  
ATOM    642  C   ILE C   8       5.325  14.794 -10.160  1.00 90.68           C  
ATOM    643  O   ILE C   8       5.817  13.909  -9.456  1.00 90.68           O  
ATOM    644  CB  ILE C   8       4.558  14.219 -12.492  1.00 90.68           C  
ATOM    645  CG1 ILE C   8       3.423  13.555 -13.280  1.00 90.68           C  
ATOM    646  CG2 ILE C   8       5.818  13.350 -12.510  1.00 90.68           C  
ATOM    647  CD1 ILE C   8       3.734  13.345 -14.755  1.00 90.68           C  
ATOM    648  N   LYS C   9       5.797  16.077 -10.164  1.00 93.25           N  
ATOM    649  CA  LYS C   9       6.909  16.483  -9.309  1.00 93.25           C  
ATOM    650  C   LYS C   9       6.547  16.342  -7.833  1.00 93.25           C  
ATOM    651  O   LYS C   9       7.351  15.856  -7.035  1.00 93.25           O  
ATOM    652  CB  LYS C   9       7.322  17.923  -9.612  1.00 93.25           C  
ATOM    653  CG  LYS C   9       8.638  18.338  -8.971  1.00 93.25           C  
ATOM    654  CD  LYS C   9       9.020  19.764  -9.349  1.00 93.25           C  
ATOM    655  CE  LYS C   9      10.265  20.226  -8.604  1.00 93.25           C  
ATOM    656  NZ  LYS C   9      10.637  21.627  -8.964  1.00 93.25           N1+
ATOM    657  N   ARG C  10       5.331  16.716  -7.500  1.00 92.19           N  
ATOM    658  CA  ARG C  10       4.855  16.587  -6.127  1.00 92.19           C  
ATOM    659  C   ARG C  10       4.803  15.124  -5.700  1.00 92.19           C  
ATOM    660  O   ARG C  10       5.252  14.774  -4.607  1.00 92.19           O  
ATOM    661  CB  ARG C  10       3.473  17.227  -5.973  1.00 92.19           C  
ATOM    662  CG  ARG C  10       2.933  17.193  -4.553  1.00 92.19           C  
ATOM    663  CD  ARG C  10       1.432  17.448  -4.514  1.00 92.19           C  
ATOM    664  NE  ARG C  10       0.687  16.380  -5.175  1.00 92.19           N  
ATOM    665  CZ  ARG C  10      -0.559  16.493  -5.626  1.00 92.19           C  
ATOM    666  NH1 ARG C  10      -1.227  17.633  -5.495  1.00 92.19           N1+
ATOM    667  NH2 ARG C  10      -1.142  15.457  -6.213  1.00 92.19           N  
ATOM    668  N   ILE C  11       4.337  14.248  -6.553  1.00 92.30           N  
ATOM    669  CA  ILE C  11       4.192  12.825  -6.266  1.00 92.30           C  
ATOM    670  C   ILE C  11       5.570  12.194  -6.077  1.00 92.30           C  
ATOM    671  O   ILE C  11       5.770  11.388  -5.164  1.00 92.30           O  
ATOM    672  CB  ILE C  11       3.419  12.098  -7.390  1.00 92.30           C  
ATOM    673  CG1 ILE C  11       1.932  12.466  -7.339  1.00 92.30           C  
ATOM    674  CG2 ILE C  11       3.612  10.582  -7.284  1.00 92.30           C  
ATOM    675  CD1 ILE C  11       1.124  11.941  -8.518  1.00 92.30           C  
ATOM    676  N   ARG C  12       6.507  12.671  -6.826  1.00 93.59           N  
ATOM    677  CA  ARG C  12       7.865  12.152  -6.700  1.00 93.59           C  
ATOM    678  C   ARG C  12       8.461  12.503  -5.341  1.00 93.59           C  
ATOM    679  O   ARG C  12       9.127  11.674  -4.717  1.00 93.59           O  
ATOM    680  CB  ARG C  12       8.755  12.698  -7.819  1.00 93.59           C  
ATOM    681  CG  ARG C  12       8.558  12.003  -9.157  1.00 93.59           C  
ATOM    682  CD  ARG C  12       9.504  12.546 -10.219  1.00 93.59           C  
ATOM    683  NE  ARG C  12       9.423  11.776 -11.457  1.00 93.59           N  
ATOM    684  CZ  ARG C  12       9.933  12.161 -12.623  1.00 93.59           C  
ATOM    685  NH1 ARG C  12      10.574  13.320 -12.734  1.00 93.59           N1+
ATOM    686  NH2 ARG C  12       9.802  11.383 -13.688  1.00 93.59           N  
ATOM    687  N   LYS C  13       8.238  13.646  -4.994  1.00 94.35           N  
ATOM    688  CA  LYS C  13       8.727  14.083  -3.689  1.00 94.35           C  
ATOM    689  C   LYS C  13       8.076  13.284  -2.563  1.00 94.35           C  
ATOM    690  O   LYS C  13       8.753  12.859  -1.625  1.00 94.35           O  
ATOM    691  CB  LYS C  13       8.466  15.577  -3.490  1.00 94.35           C  
ATOM    692  CG  LYS C  13       9.084  16.149  -2.224  1.00 94.35           C  
ATOM    693  CD  LYS C  13       8.812  17.643  -2.095  1.00 94.35           C  
ATOM    694  CE  LYS C  13       9.345  18.198  -0.781  1.00 94.35           C  
ATOM    695  NZ  LYS C  13       9.032  19.650  -0.625  1.00 94.35           N1+
ATOM    696  N   GLU C  14       6.814  13.073  -2.614  1.00 94.47           N  
ATOM    697  CA  GLU C  14       6.070  12.325  -1.605  1.00 94.47           C  
ATOM    698  C   GLU C  14       6.532  10.873  -1.541  1.00 94.47           C  
ATOM    699  O   GLU C  14       6.611  10.287  -0.459  1.00 94.47           O  
ATOM    700  CB  GLU C  14       4.567  12.387  -1.889  1.00 94.47           C  
ATOM    701  CG  GLU C  14       3.943  13.746  -1.608  1.00 94.47           C  
ATOM    702  CD  GLU C  14       2.449  13.790  -1.887  1.00 94.47           C  
ATOM    703  OE1 GLU C  14       1.853  14.889  -1.830  1.00 94.47           O  
ATOM    704  OE2 GLU C  14       1.870  12.716  -2.163  1.00 94.47           O1-
ATOM    705  N   ILE C  15       6.887  10.299  -2.688  1.00 93.27           N  
ATOM    706  CA  ILE C  15       7.363   8.922  -2.755  1.00 93.27           C  
ATOM    707  C   ILE C  15       8.721   8.811  -2.064  1.00 93.27           C  
ATOM    708  O   ILE C  15       8.969   7.860  -1.319  1.00 93.27           O  
ATOM    709  CB  ILE C  15       7.463   8.429  -4.216  1.00 93.27           C  
ATOM    710  CG1 ILE C  15       6.064   8.199  -4.799  1.00 93.27           C  
ATOM    711  CG2 ILE C  15       8.307   7.153  -4.299  1.00 93.27           C  
ATOM    712  CD1 ILE C  15       6.062   7.833  -6.277  1.00 93.27           C  
ATOM    713  N   GLU C  16       9.538   9.812  -2.302  1.00 94.40           N  
ATOM    714  CA  GLU C  16      10.855   9.814  -1.672  1.00 94.40           C  
ATOM    715  C   GLU C  16      10.741   9.933  -0.155  1.00 94.40           C  
ATOM    716  O   GLU C  16      11.453   9.247   0.582  1.00 94.40           O  
ATOM    717  CB  GLU C  16      11.715  10.953  -2.226  1.00 94.40           C  
ATOM    718  CG  GLU C  16      13.135  10.973  -1.681  1.00 94.40           C  
ATOM    719  CD  GLU C  16      13.905   9.693  -1.966  1.00 94.40           C  
ATOM    720  OE1 GLU C  16      14.850   9.372  -1.210  1.00 94.40           O  
ATOM    721  OE2 GLU C  16      13.562   9.007  -2.955  1.00 94.40           O1-
ATOM    722  N   GLU C  17       9.876  10.729   0.332  1.00 95.80           N  
ATOM    723  CA  GLU C  17       9.652  10.897   1.765  1.00 95.80           C  
ATOM    724  C   GLU C  17       9.088   9.623   2.388  1.00 95.80           C  
ATOM    725  O   GLU C  17       9.487   9.235   3.488  1.00 95.80           O  
ATOM    726  CB  GLU C  17       8.708  12.073   2.027  1.00 95.80           C  
ATOM    727  CG  GLU C  17       9.339  13.436   1.778  1.00 95.80           C  
ATOM    728  CD  GLU C  17       8.347  14.584   1.879  1.00 95.80           C  
ATOM    729  OE1 GLU C  17       8.767  15.759   1.784  1.00 95.80           O  
ATOM    730  OE2 GLU C  17       7.140  14.305   2.056  1.00 95.80           O1-
ATOM    731  N   SER C  18       8.179   9.040   1.685  1.00 95.41           N  
ATOM    732  CA  SER C  18       7.590   7.790   2.153  1.00 95.41           C  
ATOM    733  C   SER C  18       8.650   6.704   2.309  1.00 95.41           C  
ATOM    734  O   SER C  18       8.629   5.944   3.279  1.00 95.41           O  
ATOM    735  CB  SER C  18       6.502   7.316   1.189  1.00 95.41           C  
ATOM    736  OG  SER C  18       5.849   6.164   1.694  1.00 95.41           O  
ATOM    737  N   ARG C  19       9.615   6.643   1.353  1.00 95.09           N  
ATOM    738  CA  ARG C  19      10.705   5.674   1.415  1.00 95.09           C  
ATOM    739  C   ARG C  19      11.560   5.890   2.659  1.00 95.09           C  
ATOM    740  O   ARG C  19      11.915   4.932   3.349  1.00 95.09           O  
ATOM    741  CB  ARG C  19      11.575   5.761   0.159  1.00 95.09           C  
ATOM    742  CG  ARG C  19      12.585   4.633   0.030  1.00 95.09           C  
ATOM    743  CD  ARG C  19      13.455   4.794  -1.209  1.00 95.09           C  
ATOM    744  NE  ARG C  19      12.683   4.619  -2.436  1.00 95.09           N  
ATOM    745  CZ  ARG C  19      13.202   4.588  -3.660  1.00 95.09           C  
ATOM    746  NH1 ARG C  19      14.511   4.719  -3.845  1.00 95.09           N1+
ATOM    747  NH2 ARG C  19      12.407   4.424  -4.707  1.00 95.09           N  
ATOM    748  N   ARG C  20      11.792   7.097   2.912  1.00 95.64           N  
ATOM    749  CA  ARG C  20      12.601   7.431   4.080  1.00 95.64           C  
ATOM    750  C   ARG C  20      11.879   7.059   5.371  1.00 95.64           C  
ATOM    751  O   ARG C  20      12.480   6.486   6.281  1.00 95.64           O  
ATOM    752  CB  ARG C  20      12.948   8.921   4.085  1.00 95.64           C  
ATOM    753  CG  ARG C  20      14.006   9.311   3.064  1.00 95.64           C  
ATOM    754  CD  ARG C  20      14.432  10.764   3.219  1.00 95.64           C  
ATOM    755  NE  ARG C  20      15.221  11.219   2.079  1.00 95.64           N  
ATOM    756  CZ  ARG C  20      15.817  12.405   1.994  1.00 95.64           C  
ATOM    757  NH1 ARG C  20      15.724  13.283   2.986  1.00 95.64           N1+
ATOM    758  NH2 ARG C  20      16.511  12.717   0.909  1.00 95.64           N  
ATOM    759  N   ARG C  21      10.643   7.342   5.480  1.00 95.76           N  
ATOM    760  CA  ARG C  21       9.849   7.080   6.676  1.00 95.76           C  
ATOM    761  C   ARG C  21       9.733   5.583   6.939  1.00 95.76           C  
ATOM    762  O   ARG C  21       9.837   5.138   8.085  1.00 95.76           O  
ATOM    763  CB  ARG C  21       8.455   7.698   6.543  1.00 95.76           C  
ATOM    764  CG  ARG C  21       8.434   9.210   6.704  1.00 95.76           C  
ATOM    765  CD  ARG C  21       7.039   9.780   6.489  1.00 95.76           C  
ATOM    766  NE  ARG C  21       6.144   9.446   7.593  1.00 95.76           N  
ATOM    767  CZ  ARG C  21       4.822   9.595   7.570  1.00 95.76           C  
ATOM    768  NH1 ARG C  21       4.213  10.078   6.493  1.00 95.76           N1+
ATOM    769  NH2 ARG C  21       4.103   9.259   8.631  1.00 95.76           N  
ATOM    770  N   ILE C  22       9.577   4.778   5.887  1.00 94.91           N  
ATOM    771  CA  ILE C  22       9.448   3.334   6.046  1.00 94.91           C  
ATOM    772  C   ILE C  22      10.757   2.754   6.577  1.00 94.91           C  
ATOM    773  O   ILE C  22      10.748   1.892   7.459  1.00 94.91           O  
ATOM    774  CB  ILE C  22       9.060   2.651   4.715  1.00 94.91           C  
ATOM    775  CG1 ILE C  22       7.577   2.888   4.406  1.00 94.91           C  
ATOM    776  CG2 ILE C  22       9.378   1.154   4.764  1.00 94.91           C  
ATOM    777  CD1 ILE C  22       6.626   2.134   5.324  1.00 94.91           C  
ATOM    778  N   GLU C  23      11.869   3.297   6.128  1.00 94.95           N  
ATOM    779  CA  GLU C  23      13.170   2.819   6.584  1.00 94.95           C  
ATOM    780  C   GLU C  23      13.413   3.186   8.045  1.00 94.95           C  
ATOM    781  O   GLU C  23      13.931   2.376   8.817  1.00 94.95           O  
ATOM    782  CB  GLU C  23      14.289   3.386   5.706  1.00 94.95           C  
ATOM    783  CG  GLU C  23      15.676   2.878   6.072  1.00 94.95           C  
ATOM    784  CD  GLU C  23      15.799   1.364   5.994  1.00 94.95           C  
ATOM    785  OE1 GLU C  23      16.672   0.790   6.685  1.00 94.95           O  
ATOM    786  OE2 GLU C  23      15.018   0.748   5.236  1.00 94.95           O1-
ATOM    787  N   GLU C  24      13.010   4.355   8.375  1.00 94.74           N  
ATOM    788  CA  GLU C  24      13.159   4.796   9.759  1.00 94.74           C  
ATOM    789  C   GLU C  24      12.309   3.950  10.702  1.00 94.74           C  
ATOM    790  O   GLU C  24      12.774   3.544  11.770  1.00 94.74           O  
ATOM    791  CB  GLU C  24      12.785   6.274   9.896  1.00 94.74           C  
ATOM    792  CG  GLU C  24      13.814   7.226   9.305  1.00 94.74           C  
ATOM    793  CD  GLU C  24      13.378   8.682   9.346  1.00 94.74           C  
ATOM    794  OE1 GLU C  24      14.182   9.567   8.976  1.00 94.74           O  
ATOM    795  OE2 GLU C  24      12.223   8.939   9.753  1.00 94.74           O1-
ATOM    796  N   LEU C  25      11.124   3.638  10.318  1.00 93.66           N  
ATOM    797  CA  LEU C  25      10.213   2.851  11.142  1.00 93.66           C  
ATOM    798  C   LEU C  25      10.706   1.414  11.277  1.00 93.66           C  
ATOM    799  O   LEU C  25      10.562   0.800  12.337  1.00 93.66           O  
ATOM    800  CB  LEU C  25       8.803   2.865  10.546  1.00 93.66           C  
ATOM    801  CG  LEU C  25       8.006   4.159  10.719  1.00 93.66           C  
ATOM    802  CD1 LEU C  25       6.782   4.154   9.810  1.00 93.66           C  
ATOM    803  CD2 LEU C  25       7.596   4.344  12.176  1.00 93.66           C  
ATOM    804  N   ARG C  26      11.291   0.946  10.197  1.00 95.05           N  
ATOM    805  CA  ARG C  26      11.875  -0.391  10.245  1.00 95.05           C  
ATOM    806  C   ARG C  26      12.991  -0.464  11.281  1.00 95.05           C  
ATOM    807  O   ARG C  26      13.067  -1.423  12.052  1.00 95.05           O  
ATOM    808  CB  ARG C  26      12.410  -0.794   8.869  1.00 95.05           C  
ATOM    809  CG  ARG C  26      12.932  -2.220   8.805  1.00 95.05           C  
ATOM    810  CD  ARG C  26      13.491  -2.555   7.429  1.00 95.05           C  
ATOM    811  NE  ARG C  26      14.160  -3.853   7.420  1.00 95.05           N  
ATOM    812  CZ  ARG C  26      14.459  -4.544   6.324  1.00 95.05           C  
ATOM    813  NH1 ARG C  26      14.153  -4.072   5.120  1.00 95.05           N1+
ATOM    814  NH2 ARG C  26      15.069  -5.715   6.431  1.00 95.05           N  
ATOM    815  N   LYS C  27      13.799   0.549  11.322  1.00 93.79           N  
ATOM    816  CA  LYS C  27      14.902   0.598  12.278  1.00 93.79           C  
ATOM    817  C   LYS C  27      14.384   0.733  13.707  1.00 93.79           C  
ATOM    818  O   LYS C  27      14.873   0.058  14.616  1.00 93.79           O  
ATOM    819  CB  LYS C  27      15.845   1.757  11.951  1.00 93.79           C  
ATOM    820  CG  LYS C  27      16.686   1.537  10.702  1.00 93.79           C  
ATOM    821  CD  LYS C  27      17.612   2.717  10.436  1.00 93.79           C  
ATOM    822  CE  LYS C  27      18.390   2.537   9.140  1.00 93.79           C  
ATOM    823  NZ  LYS C  27      19.213   3.741   8.817  1.00 93.79           N1+
ATOM    824  N   LYS C  28      13.376   1.521  13.875  1.00 93.16           N  
ATOM    825  CA  LYS C  28      12.780   1.718  15.193  1.00 93.16           C  
ATOM    826  C   LYS C  28      12.144   0.430  15.707  1.00 93.16           C  
ATOM    827  O   LYS C  28      12.257   0.104  16.890  1.00 93.16           O  
ATOM    828  CB  LYS C  28      11.737   2.836  15.150  1.00 93.16           C  
ATOM    829  CG  LYS C  28      12.332   4.234  15.069  1.00 93.16           C  
ATOM    830  CD  LYS C  28      11.248   5.305  15.082  1.00 93.16           C  
ATOM    831  CE  LYS C  28      11.842   6.704  14.990  1.00 93.16           C  
ATOM    832  NZ  LYS C  28      10.781   7.754  14.947  1.00 93.16           N1+
ATOM    833  N   ALA C  29      11.493  -0.263  14.809  1.00 92.22           N  
ATOM    834  CA  ALA C  29      10.838  -1.514  15.183  1.00 92.22           C  
ATOM    835  C   ALA C  29      11.863  -2.568  15.592  1.00 92.22           C  
ATOM    836  O   ALA C  29      11.638  -3.326  16.539  1.00 92.22           O  
ATOM    837  CB  ALA C  29       9.979  -2.029  14.031  1.00 92.22           C  
ATOM    838  N   GLN C  30      12.978  -2.565  14.967  1.00 89.92           N  
ATOM    839  CA  GLN C  30      14.040  -3.512  15.288  1.00 89.92           C  
ATOM    840  C   GLN C  30      14.627  -3.235  16.669  1.00 89.92           C  
ATOM    841  O   GLN C  30      14.877  -4.162  17.442  1.00 89.92           O  
ATOM    842  CB  GLN C  30      15.143  -3.462  14.230  1.00 89.92           C  
ATOM    843  CG  GLN C  30      16.156  -4.594  14.342  1.00 89.92           C  
ATOM    844  CD  GLN C  30      17.132  -4.625  13.182  1.00 89.92           C  
ATOM    845  NE2 GLN C  30      18.010  -5.623  13.172  1.00 89.92           N  
ATOM    846  OE1 GLN C  30      17.098  -3.760  12.301  1.00 89.92           O  
ATOM    847  N   LYS C  31      14.766  -2.019  16.948  1.00 89.56           N  
ATOM    848  CA  LYS C  31      15.297  -1.618  18.248  1.00 89.56           C  
ATOM    849  C   LYS C  31      14.287  -1.886  19.360  1.00 89.56           C  
ATOM    850  O   LYS C  31      14.660  -2.310  20.456  1.00 89.56           O  
ATOM    851  CB  LYS C  31      15.684  -0.139  18.237  1.00 89.56           C  
ATOM    852  CG  LYS C  31      16.958   0.162  17.461  1.00 89.56           C  
ATOM    853  CD  LYS C  31      17.320   1.640  17.532  1.00 89.56           C  
ATOM    854  CE  LYS C  31      18.531   1.962  16.666  1.00 89.56           C  
ATOM    855  NZ  LYS C  31      18.830   3.425  16.655  1.00 89.56           N1+
ATOM    856  N   ALA C  32      12.994  -1.676  19.113  1.00 87.17           N  
ATOM    857  CA  ALA C  32      11.925  -1.846  20.093  1.00 87.17           C  
ATOM    858  C   ALA C  32      11.719  -3.320  20.429  1.00 87.17           C  
ATOM    859  O   ALA C  32      11.287  -3.657  21.534  1.00 87.17           O  
ATOM    860  CB  ALA C  32      10.626  -1.234  19.575  1.00 87.17           C  
ATOM    861  N   ARG C  33      12.023  -4.149  19.505  1.00 82.59           N  
ATOM    862  CA  ARG C  33      11.894  -5.581  19.755  1.00 82.59           C  
ATOM    863  C   ARG C  33      12.823  -6.026  20.880  1.00 82.59           C  
ATOM    864  O   ARG C  33      12.508  -6.963  21.617  1.00 82.59           O  
ATOM    865  CB  ARG C  33      12.192  -6.378  18.483  1.00 82.59           C  
ATOM    866  CG  ARG C  33      11.783  -7.840  18.562  1.00 82.59           C  
ATOM    867  CD  ARG C  33      12.074  -8.577  17.262  1.00 82.59           C  
ATOM    868  NE  ARG C  33      11.926 -10.022  17.418  1.00 82.59           N  
ATOM    869  CZ  ARG C  33      12.094 -10.910  16.442  1.00 82.59           C  
ATOM    870  NH1 ARG C  33      12.419 -10.518  15.216  1.00 82.59           N1+
ATOM    871  NH2 ARG C  33      11.935 -12.201  16.694  1.00 82.59           N  
ATOM    872  N   GLU C  34      13.627  -5.323  21.249  1.00 80.08           N  
ATOM    873  CA  GLU C  34      14.632  -5.702  22.238  1.00 80.08           C  
ATOM    874  C   GLU C  34      14.316  -5.100  23.604  1.00 80.08           C  
ATOM    875  O   GLU C  34      14.852  -5.542  24.622  1.00 80.08           O  
ATOM    876  CB  GLU C  34      16.027  -5.267  21.781  1.00 80.08           C  
ATOM    877  CG  GLU C  34      16.520  -5.990  20.537  1.00 80.08           C  
ATOM    878  CD  GLU C  34      17.866  -5.483  20.042  1.00 80.08           C  
ATOM    879  OE1 GLU C  34      18.389  -6.028  19.043  1.00 80.08           O  
ATOM    880  OE2 GLU C  34      18.401  -4.535  20.659  1.00 80.08           O1-
ATOM    881  N   GLY C  35      13.173  -4.467  23.669  1.00 64.17           N  
ATOM    882  CA  GLY C  35      13.043  -3.926  25.012  1.00 64.17           C  
ATOM    883  C   GLY C  35      11.935  -2.898  25.137  1.00 64.17           C  
ATOM    884  O   GLY C  35      11.757  -2.294  26.197  1.00 64.17           O  
ATOM    885  N   SER C  36      11.414  -2.915  24.431  1.00 68.32           N  
ATOM    886  CA  SER C  36      10.396  -1.873  24.514  1.00 68.32           C  
ATOM    887  C   SER C  36       9.077  -2.430  25.039  1.00 68.32           C  
ATOM    888  O   SER C  36       8.853  -3.641  25.010  1.00 68.32           O  
ATOM    889  CB  SER C  36      10.177  -1.226  23.146  1.00 68.32           C  
ATOM    890  OG  SER C  36      11.394  -0.710  22.633  1.00 68.32           O  
ATOM    891  N   SER C  37       8.561  -1.376  25.300  1.00 79.77           N  
ATOM    892  CA  SER C  37       7.234  -1.670  25.831  1.00 79.77           C  
ATOM    893  C   SER C  37       6.246  -1.974  24.710  1.00 79.77           C  
ATOM    894  O   SER C  37       6.476  -1.609  23.556  1.00 79.77           O  
ATOM    895  CB  SER C  37       6.721  -0.500  26.671  1.00 79.77           C  
ATOM    896  OG  SER C  37       6.354   0.590  25.844  1.00 79.77           O  
ATOM    897  N   GLU C  38       5.296  -2.610  24.924  1.00 85.49           N  
ATOM    898  CA  GLU C  38       4.185  -2.920  24.029  1.00 85.49           C  
ATOM    899  C   GLU C  38       3.593  -1.650  23.423  1.00 85.49           C  
ATOM    900  O   GLU C  38       3.294  -1.607  22.228  1.00 85.49           O  
ATOM    901  CB  GLU C  38       3.100  -3.705  24.770  1.00 85.49           C  
ATOM    902  CG  GLU C  38       1.971  -4.190  23.873  1.00 85.49           C  
ATOM    903  CD  GLU C  38       0.921  -5.001  24.616  1.00 85.49           C  
ATOM    904  OE1 GLU C  38      -0.180  -5.222  24.061  1.00 85.49           O  
ATOM    905  OE2 GLU C  38       1.201  -5.418  25.762  1.00 85.49           O1-
ATOM    906  N   LYS C  39       3.523  -0.593  24.211  1.00 89.51           N  
ATOM    907  CA  LYS C  39       2.961   0.677  23.760  1.00 89.51           C  
ATOM    908  C   LYS C  39       3.819   1.299  22.662  1.00 89.51           C  
ATOM    909  O   LYS C  39       3.296   1.779  21.655  1.00 89.51           O  
ATOM    910  CB  LYS C  39       2.824   1.651  24.932  1.00 89.51           C  
ATOM    911  CG  LYS C  39       2.161   2.970  24.566  1.00 89.51           C  
ATOM    912  CD  LYS C  39       2.019   3.880  25.780  1.00 89.51           C  
ATOM    913  CE  LYS C  39       1.432   5.233  25.400  1.00 89.51           C  
ATOM    914  NZ  LYS C  39       1.318   6.138  26.582  1.00 89.51           N1+
ATOM    915  N   GLU C  40       5.102   1.248  22.811  1.00 90.23           N  
ATOM    916  CA  GLU C  40       6.019   1.816  21.827  1.00 90.23           C  
ATOM    917  C   GLU C  40       5.923   1.079  20.494  1.00 90.23           C  
ATOM    918  O   GLU C  40       5.919   1.705  19.432  1.00 90.23           O  
ATOM    919  CB  GLU C  40       7.458   1.777  22.347  1.00 90.23           C  
ATOM    920  CG  GLU C  40       7.756   2.824  23.410  1.00 90.23           C  
ATOM    921  CD  GLU C  40       9.147   2.692  24.010  1.00 90.23           C  
ATOM    922  OE1 GLU C  40       9.564   3.587  24.779  1.00 90.23           O  
ATOM    923  OE2 GLU C  40       9.825   1.685  23.707  1.00 90.23           O1-
ATOM    924  N   PHE C  41       5.789  -0.139  20.676  1.00 90.52           N  
ATOM    925  CA  PHE C  41       5.695  -0.943  19.463  1.00 90.52           C  
ATOM    926  C   PHE C  41       4.387  -0.669  18.731  1.00 90.52           C  
ATOM    927  O   PHE C  41       4.365  -0.579  17.502  1.00 90.52           O  
ATOM    928  CB  PHE C  41       5.808  -2.435  19.795  1.00 90.52           C  
ATOM    929  CG  PHE C  41       6.105  -3.302  18.602  1.00 90.52           C  
ATOM    930  CD1 PHE C  41       5.075  -3.906  17.891  1.00 90.52           C  
ATOM    931  CD2 PHE C  41       7.415  -3.513  18.190  1.00 90.52           C  
ATOM    932  CE1 PHE C  41       5.347  -4.709  16.785  1.00 90.52           C  
ATOM    933  CE2 PHE C  41       7.694  -4.314  17.087  1.00 90.52           C  
ATOM    934  CZ  PHE C  41       6.658  -4.912  16.386  1.00 90.52           C  
ATOM    935  N   LEU C  42       3.302  -0.548  19.468  1.00 91.74           N  
ATOM    936  CA  LEU C  42       2.008  -0.252  18.862  1.00 91.74           C  
ATOM    937  C   LEU C  42       2.019   1.124  18.204  1.00 91.74           C  
ATOM    938  O   LEU C  42       1.402   1.318  17.154  1.00 91.74           O  
ATOM    939  CB  LEU C  42       0.897  -0.320  19.913  1.00 91.74           C  
ATOM    940  CG  LEU C  42       0.495  -1.718  20.386  1.00 91.74           C  
ATOM    941  CD1 LEU C  42      -0.473  -1.622  21.560  1.00 91.74           C  
ATOM    942  CD2 LEU C  42      -0.122  -2.513  19.240  1.00 91.74           C  
ATOM    943  N   GLN C  43       2.771   2.031  18.732  1.00 92.41           N  
ATOM    944  CA  GLN C  43       2.906   3.358  18.140  1.00 92.41           C  
ATOM    945  C   GLN C  43       3.653   3.294  16.811  1.00 92.41           C  
ATOM    946  O   GLN C  43       3.281   3.971  15.850  1.00 92.41           O  
ATOM    947  CB  GLN C  43       3.625   4.305  19.102  1.00 92.41           C  
ATOM    948  CG  GLN C  43       2.762   4.770  20.267  1.00 92.41           C  
ATOM    949  CD  GLN C  43       3.538   5.585  21.284  1.00 92.41           C  
ATOM    950  NE2 GLN C  43       2.853   6.504  21.955  1.00 92.41           N  
ATOM    951  OE1 GLN C  43       4.744   5.389  21.466  1.00 92.41           O  
ATOM    952  N   ILE C  44       4.682   2.495  16.787  1.00 92.84           N  
ATOM    953  CA  ILE C  44       5.446   2.296  15.560  1.00 92.84           C  
ATOM    954  C   ILE C  44       4.554   1.665  14.493  1.00 92.84           C  
ATOM    955  O   ILE C  44       4.571   2.084  13.333  1.00 92.84           O  
ATOM    956  CB  ILE C  44       6.692   1.416  15.806  1.00 92.84           C  
ATOM    957  CG1 ILE C  44       7.715   2.167  16.666  1.00 92.84           C  
ATOM    958  CG2 ILE C  44       7.313   0.974  14.477  1.00 92.84           C  
ATOM    959  CD1 ILE C  44       8.834   1.288  17.207  1.00 92.84           C  
ATOM    960  N   TYR C  45       3.717   0.774  14.930  1.00 95.31           N  
ATOM    961  CA  TYR C  45       2.832   0.048  14.026  1.00 95.31           C  
ATOM    962  C   TYR C  45       1.787   0.979  13.422  1.00 95.31           C  
ATOM    963  O   TYR C  45       1.488   0.895  12.229  1.00 95.31           O  
ATOM    964  CB  TYR C  45       2.142  -1.105  14.760  1.00 95.31           C  
ATOM    965  CG  TYR C  45       1.516  -2.124  13.838  1.00 95.31           C  
ATOM    966  CD1 TYR C  45       0.136  -2.175  13.659  1.00 95.31           C  
ATOM    967  CD2 TYR C  45       2.303  -3.037  13.145  1.00 95.31           C  
ATOM    968  CE1 TYR C  45      -0.446  -3.112  12.812  1.00 95.31           C  
ATOM    969  CE2 TYR C  45       1.733  -3.979  12.295  1.00 95.31           C  
ATOM    970  CZ  TYR C  45       0.360  -4.009  12.135  1.00 95.31           C  
ATOM    971  OH  TYR C  45      -0.210  -4.939  11.295  1.00 95.31           O  
ATOM    972  N   ILE C  46       1.285   1.859  14.196  1.00 94.87           N  
ATOM    973  CA  ILE C  46       0.290   2.816  13.726  1.00 94.87           C  
ATOM    974  C   ILE C  46       0.926   3.767  12.714  1.00 94.87           C  
ATOM    975  O   ILE C  46       0.310   4.108  11.702  1.00 94.87           O  
ATOM    976  CB  ILE C  46      -0.325   3.614  14.898  1.00 94.87           C  
ATOM    977  CG1 ILE C  46      -1.293   2.732  15.695  1.00 94.87           C  
ATOM    978  CG2 ILE C  46      -1.028   4.873  14.384  1.00 94.87           C  
ATOM    979  CD1 ILE C  46      -1.817   3.381  16.968  1.00 94.87           C  
ATOM    980  N   GLU C  47       2.155   4.181  13.007  1.00 94.64           N  
ATOM    981  CA  GLU C  47       2.858   5.055  12.073  1.00 94.64           C  
ATOM    982  C   GLU C  47       3.123   4.348  10.747  1.00 94.64           C  
ATOM    983  O   GLU C  47       3.030   4.960   9.681  1.00 94.64           O  
ATOM    984  CB  GLU C  47       4.175   5.544  12.681  1.00 94.64           C  
ATOM    985  CG  GLU C  47       3.996   6.527  13.829  1.00 94.64           C  
ATOM    986  CD  GLU C  47       3.181   7.753  13.446  1.00 94.64           C  
ATOM    987  OE1 GLU C  47       2.291   8.158  14.228  1.00 94.64           O  
ATOM    988  OE2 GLU C  47       3.434   8.311  12.355  1.00 94.64           O1-
ATOM    989  N   LEU C  48       3.469   3.080  10.843  1.00 95.48           N  
ATOM    990  CA  LEU C  48       3.665   2.274   9.643  1.00 95.48           C  
ATOM    991  C   LEU C  48       2.383   2.203   8.820  1.00 95.48           C  
ATOM    992  O   LEU C  48       2.418   2.336   7.595  1.00 95.48           O  
ATOM    993  CB  LEU C  48       4.125   0.862  10.015  1.00 95.48           C  
ATOM    994  CG  LEU C  48       4.417  -0.085   8.850  1.00 95.48           C  
ATOM    995  CD1 LEU C  48       5.607   0.420   8.041  1.00 95.48           C  
ATOM    996  CD2 LEU C  48       4.673  -1.499   9.361  1.00 95.48           C  
ATOM    997  N   GLN C  49       1.283   2.024   9.516  1.00 94.91           N  
ATOM    998  CA  GLN C  49      -0.014   1.970   8.850  1.00 94.91           C  
ATOM    999  C   GLN C  49      -0.329   3.290   8.152  1.00 94.91           C  
ATOM   1000  O   GLN C  49      -0.841   3.299   7.030  1.00 94.91           O  
ATOM   1001  CB  GLN C  49      -1.118   1.629   9.851  1.00 94.91           C  
ATOM   1002  CG  GLN C  49      -1.455   0.145   9.913  1.00 94.91           C  
ATOM   1003  CD  GLN C  49      -2.652  -0.149  10.798  1.00 94.91           C  
ATOM   1004  NE2 GLN C  49      -3.267  -1.309  10.597  1.00 94.91           N  
ATOM   1005  OE1 GLN C  49      -3.020   0.660  11.656  1.00 94.91           O  
ATOM   1006  N   LYS C  50       0.031   4.354   8.717  1.00 95.62           N  
ATOM   1007  CA  LYS C  50      -0.197   5.675   8.138  1.00 95.62           C  
ATOM   1008  C   LYS C  50       0.593   5.851   6.844  1.00 95.62           C  
ATOM   1009  O   LYS C  50       0.086   6.415   5.873  1.00 95.62           O  
ATOM   1010  CB  LYS C  50       0.181   6.771   9.136  1.00 95.62           C  
ATOM   1011  CG  LYS C  50      -0.797   6.919  10.292  1.00 95.62           C  
ATOM   1012  CD  LYS C  50      -0.371   8.026  11.247  1.00 95.62           C  
ATOM   1013  CE  LYS C  50      -1.375   8.209  12.377  1.00 95.62           C  
ATOM   1014  NZ  LYS C  50      -0.929   9.249  13.352  1.00 95.62           N1+
ATOM   1015  N   VAL C  51       1.822   5.396   6.854  1.00 96.70           N  
ATOM   1016  CA  VAL C  51       2.658   5.492   5.662  1.00 96.70           C  
ATOM   1017  C   VAL C  51       2.059   4.646   4.541  1.00 96.70           C  
ATOM   1018  O   VAL C  51       2.003   5.081   3.388  1.00 96.70           O  
ATOM   1019  CB  VAL C  51       4.109   5.047   5.949  1.00 96.70           C  
ATOM   1020  CG1 VAL C  51       4.927   5.006   4.659  1.00 96.70           C  
ATOM   1021  CG2 VAL C  51       4.761   5.980   6.969  1.00 96.70           C  
ATOM   1022  N   LEU C  52       1.534   3.432   4.888  1.00 96.48           N  
ATOM   1023  CA  LEU C  52       0.919   2.550   3.902  1.00 96.48           C  
ATOM   1024  C   LEU C  52      -0.319   3.197   3.291  1.00 96.48           C  
ATOM   1025  O   LEU C  52      -0.522   3.135   2.076  1.00 96.48           O  
ATOM   1026  CB  LEU C  52       0.547   1.209   4.540  1.00 96.48           C  
ATOM   1027  CG  LEU C  52       0.069   0.113   3.586  1.00 96.48           C  
ATOM   1028  CD1 LEU C  52       1.140  -0.184   2.542  1.00 96.48           C  
ATOM   1029  CD2 LEU C  52      -0.294  -1.149   4.361  1.00 96.48           C  
ATOM   1030  N   ILE C  53      -1.104   3.883   4.109  1.00 96.78           N  
ATOM   1031  CA  ILE C  53      -2.320   4.552   3.660  1.00 96.78           C  
ATOM   1032  C   ILE C  53      -1.962   5.682   2.697  1.00 96.78           C  
ATOM   1033  O   ILE C  53      -2.581   5.825   1.640  1.00 96.78           O  
ATOM   1034  CB  ILE C  53      -3.137   5.101   4.851  1.00 96.78           C  
ATOM   1035  CG1 ILE C  53      -3.835   3.956   5.593  1.00 96.78           C  
ATOM   1036  CG2 ILE C  53      -4.152   6.145   4.375  1.00 96.78           C  
ATOM   1037  CD1 ILE C  53      -4.429   4.360   6.936  1.00 96.78           C  
ATOM   1038  N   GLU C  54      -0.926   6.464   2.996  1.00 96.23           N  
ATOM   1039  CA  GLU C  54      -0.481   7.554   2.133  1.00 96.23           C  
ATOM   1040  C   GLU C  54      -0.020   7.031   0.776  1.00 96.23           C  
ATOM   1041  O   GLU C  54      -0.332   7.620  -0.261  1.00 96.23           O  
ATOM   1042  CB  GLU C  54       0.647   8.344   2.803  1.00 96.23           C  
ATOM   1043  CG  GLU C  54       0.186   9.203   3.971  1.00 96.23           C  
ATOM   1044  CD  GLU C  54       1.336   9.808   4.762  1.00 96.23           C  
ATOM   1045  OE1 GLU C  54       1.078  10.531   5.750  1.00 96.23           O  
ATOM   1046  OE2 GLU C  54       2.504   9.556   4.389  1.00 96.23           O1-
ATOM   1047  N   GLN C  55       0.675   5.897   0.856  1.00 96.16           N  
ATOM   1048  CA  GLN C  55       1.153   5.296  -0.384  1.00 96.16           C  
ATOM   1049  C   GLN C  55      -0.011   4.837  -1.257  1.00 96.16           C  
ATOM   1050  O   GLN C  55       0.012   5.018  -2.477  1.00 96.16           O  
ATOM   1051  CB  GLN C  55       2.083   4.118  -0.087  1.00 96.16           C  
ATOM   1052  CG  GLN C  55       3.444   4.531   0.458  1.00 96.16           C  
ATOM   1053  CD  GLN C  55       4.340   3.344   0.760  1.00 96.16           C  
ATOM   1054  NE2 GLN C  55       5.592   3.620   1.106  1.00 96.16           N  
ATOM   1055  OE1 GLN C  55       3.909   2.189   0.684  1.00 96.16           O  
ATOM   1056  N   ILE C  56      -1.030   4.222  -0.670  1.00 96.67           N  
ATOM   1057  CA  ILE C  56      -2.197   3.740  -1.401  1.00 96.67           C  
ATOM   1058  C   ILE C  56      -2.940   4.920  -2.024  1.00 96.67           C  
ATOM   1059  O   ILE C  56      -3.365   4.853  -3.180  1.00 96.67           O  
ATOM   1060  CB  ILE C  56      -3.145   2.935  -0.483  1.00 96.67           C  
ATOM   1061  CG1 ILE C  56      -2.529   1.573  -0.143  1.00 96.67           C  
ATOM   1062  CG2 ILE C  56      -4.518   2.767  -1.140  1.00 96.67           C  
ATOM   1063  CD1 ILE C  56      -3.288   0.800   0.926  1.00 96.67           C  
ATOM   1064  N   LYS C  57      -2.965   6.032  -1.342  1.00 96.11           N  
ATOM   1065  CA  LYS C  57      -3.636   7.222  -1.856  1.00 96.11           C  
ATOM   1066  C   LYS C  57      -2.896   7.792  -3.063  1.00 96.11           C  
ATOM   1067  O   LYS C  57      -3.521   8.228  -4.032  1.00 96.11           O  
ATOM   1068  CB  LYS C  57      -3.755   8.286  -0.764  1.00 96.11           C  
ATOM   1069  CG  LYS C  57      -4.803   7.973   0.294  1.00 96.11           C  
ATOM   1070  CD  LYS C  57      -4.835   9.039   1.382  1.00 96.11           C  
ATOM   1071  CE  LYS C  57      -5.456  10.335   0.878  1.00 96.11           C  
ATOM   1072  NZ  LYS C  57      -5.533  11.367   1.955  1.00 96.11           N1+
ATOM   1073  N   ILE C  58      -1.597   7.814  -3.027  1.00 95.16           N  
ATOM   1074  CA  ILE C  58      -0.787   8.278  -4.148  1.00 95.16           C  
ATOM   1075  C   ILE C  58      -0.987   7.354  -5.347  1.00 95.16           C  
ATOM   1076  O   ILE C  58      -1.134   7.819  -6.480  1.00 95.16           O  
ATOM   1077  CB  ILE C  58       0.710   8.350  -3.772  1.00 95.16           C  
ATOM   1078  CG1 ILE C  58       0.962   9.518  -2.811  1.00 95.16           C  
ATOM   1079  CG2 ILE C  58       1.577   8.477  -5.028  1.00 95.16           C  
ATOM   1080  CD1 ILE C  58       2.349   9.513  -2.182  1.00 95.16           C  
ATOM   1081  N   TYR C  59      -1.039   6.013  -5.008  1.00 96.28           N  
ATOM   1082  CA  TYR C  59      -1.261   5.002  -6.036  1.00 96.28           C  
ATOM   1083  C   TYR C  59      -2.583   5.240  -6.757  1.00 96.28           C  
ATOM   1084  O   TYR C  59      -2.633   5.244  -7.989  1.00 96.28           O  
ATOM   1085  CB  TYR C  59      -1.247   3.599  -5.423  1.00 96.28           C  
ATOM   1086  CG  TYR C  59      -0.868   2.513  -6.402  1.00 96.28           C  
ATOM   1087  CD1 TYR C  59      -0.035   1.464  -6.020  1.00 96.28           C  
ATOM   1088  CD2 TYR C  59      -1.341   2.535  -7.709  1.00 96.28           C  
ATOM   1089  CE1 TYR C  59       0.319   0.463  -6.918  1.00 96.28           C  
ATOM   1090  CE2 TYR C  59      -0.994   1.539  -8.616  1.00 96.28           C  
ATOM   1091  CZ  TYR C  59      -0.165   0.508  -8.212  1.00 96.28           C  
ATOM   1092  OH  TYR C  59       0.181  -0.480  -9.105  1.00 96.28           O  
ATOM   1093  N   ILE C  60      -3.607   5.557  -6.061  1.00 95.56           N  
ATOM   1094  CA  ILE C  60      -4.942   5.788  -6.601  1.00 95.56           C  
ATOM   1095  C   ILE C  60      -4.949   7.071  -7.429  1.00 95.56           C  
ATOM   1096  O   ILE C  60      -5.521   7.110  -8.521  1.00 95.56           O  
ATOM   1097  CB  ILE C  60      -5.999   5.870  -5.477  1.00 95.56           C  
ATOM   1098  CG1 ILE C  60      -6.258   4.479  -4.885  1.00 95.56           C  
ATOM   1099  CG2 ILE C  60      -7.297   6.491  -6.001  1.00 95.56           C  
ATOM   1100  CD1 ILE C  60      -7.155   4.487  -3.656  1.00 95.56           C  
ATOM   1101  N   GLU C  61      -4.262   8.080  -6.941  1.00 94.09           N  
ATOM   1102  CA  GLU C  61      -4.173   9.348  -7.659  1.00 94.09           C  
ATOM   1103  C   GLU C  61      -3.501   9.167  -9.018  1.00 94.09           C  
ATOM   1104  O   GLU C  61      -3.957   9.722 -10.020  1.00 94.09           O  
ATOM   1105  CB  GLU C  61      -3.410  10.384  -6.829  1.00 94.09           C  
ATOM   1106  CG  GLU C  61      -3.372  11.769  -7.458  1.00 94.09           C  
ATOM   1107  CD  GLU C  61      -2.705  12.811  -6.575  1.00 94.09           C  
ATOM   1108  OE1 GLU C  61      -2.570  13.978  -7.009  1.00 94.09           O  
ATOM   1109  OE2 GLU C  61      -2.314  12.458  -5.440  1.00 94.09           O1-
ATOM   1110  N   LEU C  62      -2.468   8.333  -9.061  1.00 94.03           N  
ATOM   1111  CA  LEU C  62      -1.742   8.090 -10.302  1.00 94.03           C  
ATOM   1112  C   LEU C  62      -2.613   7.338 -11.303  1.00 94.03           C  
ATOM   1113  O   LEU C  62      -2.614   7.658 -12.494  1.00 94.03           O  
ATOM   1114  CB  LEU C  62      -0.461   7.298 -10.027  1.00 94.03           C  
ATOM   1115  CG  LEU C  62       0.716   8.090  -9.455  1.00 94.03           C  
ATOM   1116  CD1 LEU C  62       1.820   7.143  -8.997  1.00 94.03           C  
ATOM   1117  CD2 LEU C  62       1.247   9.080 -10.486  1.00 94.03           C  
ATOM   1118  N   LEU C  63      -3.385   6.382 -10.831  1.00 92.43           N  
ATOM   1119  CA  LEU C  63      -4.277   5.634 -11.711  1.00 92.43           C  
ATOM   1120  C   LEU C  63      -5.360   6.542 -12.284  1.00 92.43           C  
ATOM   1121  O   LEU C  63      -5.719   6.422 -13.458  1.00 92.43           O  
ATOM   1122  CB  LEU C  63      -4.918   4.466 -10.957  1.00 92.43           C  
ATOM   1123  CG  LEU C  63      -4.003   3.285 -10.632  1.00 92.43           C  
ATOM   1124  CD1 LEU C  63      -4.757   2.238  -9.819  1.00 92.43           C  
ATOM   1125  CD2 LEU C  63      -3.444   2.673 -11.912  1.00 92.43           C  
ATOM   1126  N   GLN C  64      -5.749   7.479 -11.480  1.00 92.53           N  
ATOM   1127  CA  GLN C  64      -6.766   8.422 -11.936  1.00 92.53           C  
ATOM   1128  C   GLN C  64      -6.216   9.341 -13.023  1.00 92.53           C  
ATOM   1129  O   GLN C  64      -6.913   9.652 -13.991  1.00 92.53           O  
ATOM   1130  CB  GLN C  64      -7.293   9.251 -10.764  1.00 92.53           C  
ATOM   1131  CG  GLN C  64      -8.215   8.479  -9.830  1.00 92.53           C  
ATOM   1132  CD  GLN C  64      -8.619   9.282  -8.608  1.00 92.53           C  
ATOM   1133  NE2 GLN C  64      -9.840   9.064  -8.131  1.00 92.53           N  
ATOM   1134  OE1 GLN C  64      -7.840  10.092  -8.095  1.00 92.53           O  
ATOM   1135  N   ILE C  65      -5.026   9.791 -12.867  1.00 90.77           N  
ATOM   1136  CA  ILE C  65      -4.367  10.632 -13.861  1.00 90.77           C  
ATOM   1137  C   ILE C  65      -4.257   9.877 -15.184  1.00 90.77           C  
ATOM   1138  O   ILE C  65      -4.554  10.427 -16.246  1.00 90.77           O  
ATOM   1139  CB  ILE C  65      -2.969  11.082 -13.382  1.00 90.77           C  
ATOM   1140  CG1 ILE C  65      -3.096  12.091 -12.235  1.00 90.77           C  
ATOM   1141  CG2 ILE C  65      -2.165  11.673 -14.544  1.00 90.77           C  
ATOM   1142  CD1 ILE C  65      -1.779  12.410 -11.542  1.00 90.77           C  
ATOM   1143  N   ILE C  66      -3.914   8.567 -15.054  1.00 88.47           N  
ATOM   1144  CA  ILE C  66      -3.748   7.744 -16.247  1.00 88.47           C  
ATOM   1145  C   ILE C  66      -5.098   7.555 -16.936  1.00 88.47           C  
ATOM   1146  O   ILE C  66      -5.189   7.615 -18.164  1.00 88.47           O  
ATOM   1147  CB  ILE C  66      -3.124   6.373 -15.906  1.00 88.47           C  
ATOM   1148  CG1 ILE C  66      -1.669   6.546 -15.453  1.00 88.47           C  
ATOM   1149  CG2 ILE C  66      -3.216   5.424 -17.104  1.00 88.47           C  
ATOM   1150  CD1 ILE C  66      -1.030   5.269 -14.924  1.00 88.47           C  
ATOM   1151  N   PHE C  67      -6.144   7.404 -16.174  1.00 88.99           N  
ATOM   1152  CA  PHE C  67      -7.483   7.274 -16.738  1.00 88.99           C  
ATOM   1153  C   PHE C  67      -7.873   8.534 -17.500  1.00 88.99           C  
ATOM   1154  O   PHE C  67      -8.448   8.455 -18.588  1.00 88.99           O  
ATOM   1155  CB  PHE C  67      -8.507   6.990 -15.634  1.00 88.99           C  
ATOM   1156  CG  PHE C  67      -8.626   5.532 -15.278  1.00 88.99           C  
ATOM   1157  CD1 PHE C  67      -8.940   4.588 -16.248  1.00 88.99           C  
ATOM   1158  CD2 PHE C  67      -8.423   5.106 -13.972  1.00 88.99           C  
ATOM   1159  CE1 PHE C  67      -9.050   3.239 -15.921  1.00 88.99           C  
ATOM   1160  CE2 PHE C  67      -8.532   3.760 -13.637  1.00 88.99           C  
ATOM   1161  CZ  PHE C  67      -8.847   2.828 -14.613  1.00 88.99           C  
ATOM   1162  N   GLU C  68      -7.491   9.697 -16.886  1.00 87.57           N  
ATOM   1163  CA  GLU C  68      -7.837  10.976 -17.498  1.00 87.57           C  
ATOM   1164  C   GLU C  68      -7.063  11.194 -18.795  1.00 87.57           C  
ATOM   1165  O   GLU C  68      -7.597  11.750 -19.757  1.00 87.57           O  
ATOM   1166  CB  GLU C  68      -7.568  12.128 -16.526  1.00 87.57           C  
ATOM   1167  CG  GLU C  68      -8.555  12.200 -15.370  1.00 87.57           C  
ATOM   1168  CD  GLU C  68      -8.176  13.234 -14.321  1.00 87.57           C  
ATOM   1169  OE1 GLU C  68      -8.864  13.321 -13.279  1.00 87.57           O  
ATOM   1170  OE2 GLU C  68      -7.184  13.963 -14.545  1.00 87.57           O1-
ATOM   1171  N   LEU C  69      -5.843  10.617 -18.851  1.00 84.71           N  
ATOM   1172  CA  LEU C  69      -4.999  10.780 -20.030  1.00 84.71           C  
ATOM   1173  C   LEU C  69      -5.465   9.871 -21.162  1.00 84.71           C  
ATOM   1174  O   LEU C  69      -5.277  10.191 -22.338  1.00 84.71           O  
ATOM   1175  CB  LEU C  69      -3.537  10.481 -19.688  1.00 84.71           C  
ATOM   1176  CG  LEU C  69      -2.822  11.508 -18.809  1.00 84.71           C  
ATOM   1177  CD1 LEU C  69      -1.451  10.987 -18.392  1.00 84.71           C  
ATOM   1178  CD2 LEU C  69      -2.694  12.840 -19.540  1.00 84.71           C  
ATOM   1179  N   GLN C  70      -6.035   8.683 -20.796  1.00 78.65           N  
ATOM   1180  CA  GLN C  70      -6.505   7.731 -21.797  1.00 78.65           C  
ATOM   1181  C   GLN C  70      -7.871   8.135 -22.343  1.00 78.65           C  
ATOM   1182  O   GLN C  70      -8.269   7.695 -23.423  1.00 78.65           O  
ATOM   1183  CB  GLN C  70      -6.571   6.321 -21.207  1.00 78.65           C  
ATOM   1184  CG  GLN C  70      -5.206   5.709 -20.923  1.00 78.65           C  
ATOM   1185  CD  GLN C  70      -4.478   5.286 -22.185  1.00 78.65           C  
ATOM   1186  NE2 GLN C  70      -3.151   5.248 -22.120  1.00 78.65           N  
ATOM   1187  OE1 GLN C  70      -5.102   4.994 -23.210  1.00 78.65           O  
ATOM   1188  N   SER C  71      -8.601   8.927 -21.630  1.00 75.27           N  
ATOM   1189  CA  SER C  71      -9.894   9.398 -22.117  1.00 75.27           C  
ATOM   1190  C   SER C  71      -9.730  10.592 -23.051  1.00 75.27           C  
ATOM   1191  O   SER C  71     -10.463  10.723 -24.034  1.00 75.27           O  
ATOM   1192  CB  SER C  71     -10.802   9.777 -20.946  1.00 75.27           C  
ATOM   1193  OG  SER C  71     -11.004   8.668 -20.087  1.00 75.27           O  
ATOM   1194  N   SER D   1      -7.646 -18.516  21.819  1.00 74.54           N  
ATOM   1195  CA  SER D   1      -7.192 -17.362  22.589  1.00 74.54           C  
ATOM   1196  C   SER D   1      -6.992 -16.144  21.694  1.00 74.54           C  
ATOM   1197  O   SER D   1      -6.885 -16.275  20.473  1.00 74.54           O  
ATOM   1198  CB  SER D   1      -5.889 -17.685  23.322  1.00 74.54           C  
ATOM   1199  OG  SER D   1      -4.791 -17.670  22.427  1.00 74.54           O  
ATOM   1200  N   GLU D   2      -6.946 -15.205  21.984  1.00 82.97           N  
ATOM   1201  CA  GLU D   2      -6.771 -13.928  21.299  1.00 82.97           C  
ATOM   1202  C   GLU D   2      -5.427 -13.867  20.579  1.00 82.97           C  
ATOM   1203  O   GLU D   2      -5.337 -13.349  19.464  1.00 82.97           O  
ATOM   1204  CB  GLU D   2      -6.891 -12.766  22.289  1.00 82.97           C  
ATOM   1205  CG  GLU D   2      -8.316 -12.494  22.748  1.00 82.97           C  
ATOM   1206  CD  GLU D   2      -8.416 -11.351  23.747  1.00 82.97           C  
ATOM   1207  OE1 GLU D   2      -9.549 -10.949  24.097  1.00 82.97           O  
ATOM   1208  OE2 GLU D   2      -7.354 -10.853  24.181  1.00 82.97           O1-
ATOM   1209  N   LYS D   3      -4.486 -14.451  21.241  1.00 85.43           N  
ATOM   1210  CA  LYS D   3      -3.159 -14.504  20.634  1.00 85.43           C  
ATOM   1211  C   LYS D   3      -3.151 -15.416  19.411  1.00 85.43           C  
ATOM   1212  O   LYS D   3      -2.542 -15.088  18.390  1.00 85.43           O  
ATOM   1213  CB  LYS D   3      -2.122 -14.983  21.652  1.00 85.43           C  
ATOM   1214  CG  LYS D   3      -0.689 -14.936  21.143  1.00 85.43           C  
ATOM   1215  CD  LYS D   3       0.303 -15.339  22.227  1.00 85.43           C  
ATOM   1216  CE  LYS D   3       1.731 -15.357  21.701  1.00 85.43           C  
ATOM   1217  NZ  LYS D   3       2.706 -15.764  22.757  1.00 85.43           N1+
ATOM   1218  N   GLU D   4      -3.786 -16.528  19.522  1.00 89.88           N  
ATOM   1219  CA  GLU D   4      -3.859 -17.461  18.401  1.00 89.88           C  
ATOM   1220  C   GLU D   4      -4.553 -16.826  17.199  1.00 89.88           C  
ATOM   1221  O   GLU D   4      -4.109 -16.991  16.061  1.00 89.88           O  
ATOM   1222  CB  GLU D   4      -4.589 -18.741  18.814  1.00 89.88           C  
ATOM   1223  CG  GLU D   4      -3.748 -19.682  19.663  1.00 89.88           C  
ATOM   1224  CD  GLU D   4      -4.517 -20.901  20.149  1.00 89.88           C  
ATOM   1225  OE1 GLU D   4      -3.894 -21.822  20.725  1.00 89.88           O  
ATOM   1226  OE2 GLU D   4      -5.752 -20.936  19.951  1.00 89.88           O1-
ATOM   1227  N   GLU D   5      -5.460 -16.084  17.383  1.00 89.15           N  
ATOM   1228  CA  GLU D   5      -6.177 -15.398  16.313  1.00 89.15           C  
ATOM   1229  C   GLU D   5      -5.308 -14.322  15.668  1.00 89.15           C  
ATOM   1230  O   GLU D   5      -5.295 -14.179  14.443  1.00 89.15           O  
ATOM   1231  CB  GLU D   5      -7.473 -14.779  16.844  1.00 89.15           C  
ATOM   1232  CG  GLU D   5      -8.449 -14.365  15.753  1.00 89.15           C  
ATOM   1233  CD  GLU D   5      -9.779 -13.864  16.296  1.00 89.15           C  
ATOM   1234  OE1 GLU D   5     -10.597 -13.340  15.507  1.00 89.15           O  
ATOM   1235  OE2 GLU D   5     -10.002 -13.997  17.520  1.00 89.15           O1-
ATOM   1236  N   ALA D   6      -4.603 -13.696  16.471  1.00 88.96           N  
ATOM   1237  CA  ALA D   6      -3.694 -12.668  15.970  1.00 88.96           C  
ATOM   1238  C   ALA D   6      -2.575 -13.285  15.135  1.00 88.96           C  
ATOM   1239  O   ALA D   6      -2.204 -12.748  14.089  1.00 88.96           O  
ATOM   1240  CB  ALA D   6      -3.108 -11.864  17.128  1.00 88.96           C  
ATOM   1241  N   GLU D   7      -2.107 -14.406  15.583  1.00 90.77           N  
ATOM   1242  CA  GLU D   7      -1.056 -15.103  14.848  1.00 90.77           C  
ATOM   1243  C   GLU D   7      -1.564 -15.603  13.499  1.00 90.77           C  
ATOM   1244  O   GLU D   7      -0.850 -15.535  12.497  1.00 90.77           O  
ATOM   1245  CB  GLU D   7      -0.509 -16.272  15.671  1.00 90.77           C  
ATOM   1246  CG  GLU D   7       0.417 -15.848  16.802  1.00 90.77           C  
ATOM   1247  CD  GLU D   7       0.832 -17.001  17.702  1.00 90.77           C  
ATOM   1248  OE1 GLU D   7       1.717 -16.808  18.567  1.00 90.77           O  
ATOM   1249  OE2 GLU D   7       0.269 -18.107  17.540  1.00 90.77           O1-
ATOM   1250  N   LYS D   8      -2.761 -16.056  13.533  1.00 91.60           N  
ATOM   1251  CA  LYS D   8      -3.375 -16.514  12.290  1.00 91.60           C  
ATOM   1252  C   LYS D   8      -3.522 -15.368  11.294  1.00 91.60           C  
ATOM   1253  O   LYS D   8      -3.172 -15.509  10.120  1.00 91.60           O  
ATOM   1254  CB  LYS D   8      -4.739 -17.147  12.566  1.00 91.60           C  
ATOM   1255  CG  LYS D   8      -5.406 -17.742  11.334  1.00 91.60           C  
ATOM   1256  CD  LYS D   8      -6.766 -18.340  11.669  1.00 91.60           C  
ATOM   1257  CE  LYS D   8      -7.490 -18.822  10.418  1.00 91.60           C  
ATOM   1258  NZ  LYS D   8      -8.849 -19.353  10.735  1.00 91.60           N1+
ATOM   1259  N   LYS D   9      -3.948 -14.283  11.754  1.00 90.32           N  
ATOM   1260  CA  LYS D   9      -4.123 -13.113  10.898  1.00 90.32           C  
ATOM   1261  C   LYS D   9      -2.782 -12.614  10.368  1.00 90.32           C  
ATOM   1262  O   LYS D   9      -2.668 -12.250   9.196  1.00 90.32           O  
ATOM   1263  CB  LYS D   9      -4.835 -11.994  11.659  1.00 90.32           C  
ATOM   1264  CG  LYS D   9      -5.274 -10.831  10.782  1.00 90.32           C  
ATOM   1265  CD  LYS D   9      -6.386 -11.242   9.824  1.00 90.32           C  
ATOM   1266  CE  LYS D   9      -6.876 -10.061   8.997  1.00 90.32           C  
ATOM   1267  NZ  LYS D   9      -7.908 -10.475   7.999  1.00 90.32           N1+
ATOM   1268  N   ALA D  10      -1.836 -12.633  11.241  1.00 91.89           N  
ATOM   1269  CA  ALA D  10      -0.497 -12.218  10.830  1.00 91.89           C  
ATOM   1270  C   ALA D  10       0.044 -13.124   9.728  1.00 91.89           C  
ATOM   1271  O   ALA D  10       0.654 -12.647   8.767  1.00 91.89           O  
ATOM   1272  CB  ALA D  10       0.451 -12.217  12.027  1.00 91.89           C  
ATOM   1273  N   ARG D  11      -0.126 -14.435   9.803  1.00 92.73           N  
ATOM   1274  CA  ARG D  11       0.322 -15.384   8.789  1.00 92.73           C  
ATOM   1275  C   ARG D  11      -0.412 -15.163   7.471  1.00 92.73           C  
ATOM   1276  O   ARG D  11       0.187 -15.255   6.397  1.00 92.73           O  
ATOM   1277  CB  ARG D  11       0.115 -16.822   9.270  1.00 92.73           C  
ATOM   1278  CG  ARG D  11       1.113 -17.268  10.326  1.00 92.73           C  
ATOM   1279  CD  ARG D  11       1.074 -18.775  10.539  1.00 92.73           C  
ATOM   1280  NE  ARG D  11      -0.207 -19.209  11.089  1.00 92.73           N  
ATOM   1281  CZ  ARG D  11      -0.477 -19.314  12.387  1.00 92.73           C  
ATOM   1282  NH1 ARG D  11       0.443 -19.018  13.298  1.00 92.73           N1+
ATOM   1283  NH2 ARG D  11      -1.677 -19.719  12.779  1.00 92.73           N  
ATOM   1284  N   GLU D  12      -1.705 -14.800   7.597  1.00 92.16           N  
ATOM   1285  CA  GLU D  12      -2.505 -14.532   6.405  1.00 92.16           C  
ATOM   1286  C   GLU D  12      -2.007 -13.288   5.674  1.00 92.16           C  
ATOM   1287  O   GLU D  12      -1.895 -13.286   4.447  1.00 92.16           O  
ATOM   1288  CB  GLU D  12      -3.982 -14.370   6.774  1.00 92.16           C  
ATOM   1289  CG  GLU D  12      -4.663 -15.672   7.171  1.00 92.16           C  
ATOM   1290  CD  GLU D  12      -6.085 -15.476   7.673  1.00 92.16           C  
ATOM   1291  OE1 GLU D  12      -6.768 -16.482   7.967  1.00 92.16           O  
ATOM   1292  OE2 GLU D  12      -6.519 -14.306   7.772  1.00 92.16           O1-
ATOM   1293  N   VAL D  13      -1.701 -12.278   6.456  1.00 93.05           N  
ATOM   1294  CA  VAL D  13      -1.183 -11.041   5.883  1.00 93.05           C  
ATOM   1295  C   VAL D  13       0.139 -11.315   5.169  1.00 93.05           C  
ATOM   1296  O   VAL D  13       0.343 -10.873   4.036  1.00 93.05           O  
ATOM   1297  CB  VAL D  13      -0.990  -9.952   6.962  1.00 93.05           C  
ATOM   1298  CG1 VAL D  13      -0.138  -8.804   6.425  1.00 93.05           C  
ATOM   1299  CG2 VAL D  13      -2.344  -9.436   7.447  1.00 93.05           C  
ATOM   1300  N   LYS D  14       0.961 -12.113   5.751  1.00 94.20           N  
ATOM   1301  CA  LYS D  14       2.256 -12.446   5.165  1.00 94.20           C  
ATOM   1302  C   LYS D  14       2.087 -13.207   3.853  1.00 94.20           C  
ATOM   1303  O   LYS D  14       2.767 -12.914   2.868  1.00 94.20           O  
ATOM   1304  CB  LYS D  14       3.092 -13.271   6.145  1.00 94.20           C  
ATOM   1305  CG  LYS D  14       4.500 -13.573   5.655  1.00 94.20           C  
ATOM   1306  CD  LYS D  14       5.298 -14.351   6.694  1.00 94.20           C  
ATOM   1307  CE  LYS D  14       6.691 -14.700   6.185  1.00 94.20           C  
ATOM   1308  NZ  LYS D  14       7.468 -15.484   7.190  1.00 94.20           N1+
ATOM   1309  N   LYS D  15       1.206 -14.120   3.841  1.00 94.25           N  
ATOM   1310  CA  LYS D  15       0.962 -14.921   2.646  1.00 94.25           C  
ATOM   1311  C   LYS D  15       0.438 -14.057   1.502  1.00 94.25           C  
ATOM   1312  O   LYS D  15       0.887 -14.188   0.362  1.00 94.25           O  
ATOM   1313  CB  LYS D  15      -0.027 -16.048   2.948  1.00 94.25           C  
ATOM   1314  CG  LYS D  15      -0.217 -17.029   1.800  1.00 94.25           C  
ATOM   1315  CD  LYS D  15      -1.205 -18.130   2.163  1.00 94.25           C  
ATOM   1316  CE  LYS D  15      -1.482 -19.047   0.979  1.00 94.25           C  
ATOM   1317  NZ  LYS D  15      -2.482 -20.103   1.319  1.00 94.25           N1+
ATOM   1318  N   ARG D  16      -0.438 -13.171   1.860  1.00 94.17           N  
ATOM   1319  CA  ARG D  16      -1.023 -12.295   0.851  1.00 94.17           C  
ATOM   1320  C   ARG D  16       0.025 -11.351   0.271  1.00 94.17           C  
ATOM   1321  O   ARG D  16       0.036 -11.092  -0.934  1.00 94.17           O  
ATOM   1322  CB  ARG D  16      -2.183 -11.490   1.443  1.00 94.17           C  
ATOM   1323  CG  ARG D  16      -3.434 -12.314   1.703  1.00 94.17           C  
ATOM   1324  CD  ARG D  16      -4.570 -11.458   2.245  1.00 94.17           C  
ATOM   1325  NE  ARG D  16      -5.809 -12.220   2.365  1.00 94.17           N  
ATOM   1326  CZ  ARG D  16      -6.993 -11.698   2.675  1.00 94.17           C  
ATOM   1327  NH1 ARG D  16      -7.122 -10.396   2.902  1.00 94.17           N1+
ATOM   1328  NH2 ARG D  16      -8.057 -12.484   2.757  1.00 94.17           N  
ATOM   1329  N   ILE D  17       0.883 -10.903   1.042  1.00 94.36           N  
ATOM   1330  CA  ILE D  17       1.940  -9.998   0.604  1.00 94.36           C  
ATOM   1331  C   ILE D  17       2.919 -10.746  -0.298  1.00 94.36           C  
ATOM   1332  O   ILE D  17       3.350 -10.220  -1.328  1.00 94.36           O  
ATOM   1333  CB  ILE D  17       2.686  -9.377   1.806  1.00 94.36           C  
ATOM   1334  CG1 ILE D  17       1.786  -8.370   2.531  1.00 94.36           C  
ATOM   1335  CG2 ILE D  17       3.990  -8.716   1.349  1.00 94.36           C  
ATOM   1336  CD1 ILE D  17       2.359  -7.863   3.847  1.00 94.36           C  
ATOM   1337  N   GLU D  18       3.223 -11.962  -0.015  1.00 93.85           N  
ATOM   1338  CA  GLU D  18       4.122 -12.777  -0.828  1.00 93.85           C  
ATOM   1339  C   GLU D  18       3.531 -13.038  -2.210  1.00 93.85           C  
ATOM   1340  O   GLU D  18       4.245 -12.996  -3.214  1.00 93.85           O  
ATOM   1341  CB  GLU D  18       4.428 -14.103  -0.127  1.00 93.85           C  
ATOM   1342  CG  GLU D  18       5.356 -13.966   1.071  1.00 93.85           C  
ATOM   1343  CD  GLU D  18       5.519 -15.258   1.855  1.00 93.85           C  
ATOM   1344  OE1 GLU D  18       6.383 -15.315   2.759  1.00 93.85           O  
ATOM   1345  OE2 GLU D  18       4.777 -16.223   1.561  1.00 93.85           O1-
ATOM   1346  N   GLU D  19       2.224 -13.235  -2.229  1.00 93.48           N  
ATOM   1347  CA  GLU D  19       1.549 -13.449  -3.505  1.00 93.48           C  
ATOM   1348  C   GLU D  19       1.557 -12.180  -4.353  1.00 93.48           C  
ATOM   1349  O   GLU D  19       1.762 -12.240  -5.567  1.00 93.48           O  
ATOM   1350  CB  GLU D  19       0.110 -13.921  -3.280  1.00 93.48           C  
ATOM   1351  CG  GLU D  19       0.004 -15.360  -2.796  1.00 93.48           C  
ATOM   1352  CD  GLU D  19      -1.407 -15.753  -2.388  1.00 93.48           C  
ATOM   1353  OE1 GLU D  19      -1.631 -16.934  -2.037  1.00 93.48           O  
ATOM   1354  OE2 GLU D  19      -2.297 -14.873  -2.420  1.00 93.48           O1-
ATOM   1355  N   GLN D  20       1.391 -11.121  -3.641  1.00 92.67           N  
ATOM   1356  CA  GLN D  20       1.426  -9.838  -4.335  1.00 92.67           C  
ATOM   1357  C   GLN D  20       2.813  -9.560  -4.908  1.00 92.67           C  
ATOM   1358  O   GLN D  20       2.939  -8.985  -5.991  1.00 92.67           O  
ATOM   1359  CB  GLN D  20       1.010  -8.706  -3.394  1.00 92.67           C  
ATOM   1360  CG  GLN D  20      -0.480  -8.685  -3.079  1.00 92.67           C  
ATOM   1361  CD  GLN D  20      -0.904  -7.434  -2.332  1.00 92.67           C  
ATOM   1362  NE2 GLN D  20      -1.763  -7.603  -1.332  1.00 92.67           N  
ATOM   1363  OE1 GLN D  20      -0.464  -6.325  -2.652  1.00 92.67           O  
ATOM   1364  N   GLU D  21       3.823  -9.916  -4.212  1.00 93.48           N  
ATOM   1365  CA  GLU D  21       5.193  -9.745  -4.686  1.00 93.48           C  
ATOM   1366  C   GLU D  21       5.435 -10.532  -5.971  1.00 93.48           C  
ATOM   1367  O   GLU D  21       6.083 -10.038  -6.896  1.00 93.48           O  
ATOM   1368  CB  GLU D  21       6.193 -10.174  -3.610  1.00 93.48           C  
ATOM   1369  CG  GLU D  21       6.367  -9.157  -2.491  1.00 93.48           C  
ATOM   1370  CD  GLU D  21       7.324  -9.619  -1.404  1.00 93.48           C  
ATOM   1371  OE1 GLU D  21       7.775  -8.778  -0.594  1.00 93.48           O  
ATOM   1372  OE2 GLU D  21       7.625 -10.833  -1.361  1.00 93.48           O1-
ATOM   1373  N   LYS D  22       4.784 -11.672  -6.000  1.00 91.06           N  
ATOM   1374  CA  LYS D  22       4.915 -12.501  -7.195  1.00 91.06           C  
ATOM   1375  C   LYS D  22       4.180 -11.879  -8.378  1.00 91.06           C  
ATOM   1376  O   LYS D  22       4.711 -11.829  -9.489  1.00 91.06           O  
ATOM   1377  CB  LYS D  22       4.387 -13.911  -6.931  1.00 91.06           C  
ATOM   1378  CG  LYS D  22       5.273 -14.744  -6.017  1.00 91.06           C  
ATOM   1379  CD  LYS D  22       4.704 -16.141  -5.806  1.00 91.06           C  
ATOM   1380  CE  LYS D  22       5.520 -16.932  -4.793  1.00 91.06           C  
ATOM   1381  NZ  LYS D  22       4.910 -18.265  -4.509  1.00 91.06           N1+
ATOM   1382  N   GLU D  23       3.038 -11.356  -8.130  1.00 89.40           N  
ATOM   1383  CA  GLU D  23       2.212 -10.758  -9.175  1.00 89.40           C  
ATOM   1384  C   GLU D  23       2.803  -9.437  -9.658  1.00 89.40           C  
ATOM   1385  O   GLU D  23       2.599  -9.043 -10.808  1.00 89.40           O  
ATOM   1386  CB  GLU D  23       0.782 -10.543  -8.672  1.00 89.40           C  
ATOM   1387  CG  GLU D  23      -0.031 -11.824  -8.561  1.00 89.40           C  
ATOM   1388  CD  GLU D  23      -1.452 -11.593  -8.073  1.00 89.40           C  
ATOM   1389  OE1 GLU D  23      -2.248 -12.559  -8.041  1.00 89.40           O  
ATOM   1390  OE2 GLU D  23      -1.773 -10.436  -7.719  1.00 89.40           O1-
ATOM   1391  N   SER D  24       3.570  -8.794  -8.753  1.00 89.10           N  
ATOM   1392  CA  SER D  24       4.157  -7.495  -9.066  1.00 89.10           C  
ATOM   1393  C   SER D  24       5.173  -7.605 -10.197  1.00 89.10           C  
ATOM   1394  O   SER D  24       5.349  -6.665 -10.975  1.00 89.10           O  
ATOM   1395  CB  SER D  24       4.825  -6.896  -7.827  1.00 89.10           C  
ATOM   1396  OG  SER D  24       5.425  -5.649  -8.133  1.00 89.10           O  
ATOM   1397  N   LYS D  25       5.737  -8.714 -10.370  1.00 88.46           N  
ATOM   1398  CA  LYS D  25       6.674  -8.952 -11.464  1.00 88.46           C  
ATOM   1399  C   LYS D  25       5.965  -8.909 -12.815  1.00 88.46           C  
ATOM   1400  O   LYS D  25       6.512  -8.396 -13.793  1.00 88.46           O  
ATOM   1401  CB  LYS D  25       7.378 -10.298 -11.284  1.00 88.46           C  
ATOM   1402  CG  LYS D  25       8.387 -10.321 -10.146  1.00 88.46           C  
ATOM   1403  CD  LYS D  25       9.073 -11.677 -10.035  1.00 88.46           C  
ATOM   1404  CE  LYS D  25      10.014 -11.733  -8.838  1.00 88.46           C  
ATOM   1405  NZ  LYS D  25      10.636 -13.082  -8.685  1.00 88.46           N1+
ATOM   1406  N   LYS D  26       4.734  -9.399 -12.788  1.00 88.34           N  
ATOM   1407  CA  LYS D  26       3.939  -9.395 -14.013  1.00 88.34           C  
ATOM   1408  C   LYS D  26       3.544  -7.975 -14.407  1.00 88.34           C  
ATOM   1409  O   LYS D  26       3.547  -7.630 -15.591  1.00 88.34           O  
ATOM   1410  CB  LYS D  26       2.689 -10.260 -13.845  1.00 88.34           C  
ATOM   1411  CG  LYS D  26       2.976 -11.751 -13.749  1.00 88.34           C  
ATOM   1412  CD  LYS D  26       1.694 -12.557 -13.580  1.00 88.34           C  
ATOM   1413  CE  LYS D  26       1.986 -14.040 -13.395  1.00 88.34           C  
ATOM   1414  NZ  LYS D  26       0.736 -14.826 -13.167  1.00 88.34           N1+
ATOM   1415  N   VAL D  27       3.274  -7.167 -13.385  1.00 87.28           N  
ATOM   1416  CA  VAL D  27       2.925  -5.773 -13.636  1.00 87.28           C  
ATOM   1417  C   VAL D  27       4.116  -5.045 -14.255  1.00 87.28           C  
ATOM   1418  O   VAL D  27       3.962  -4.311 -15.234  1.00 87.28           O  
ATOM   1419  CB  VAL D  27       2.479  -5.058 -12.341  1.00 87.28           C  
ATOM   1420  CG1 VAL D  27       2.325  -3.556 -12.578  1.00 87.28           C  
ATOM   1421  CG2 VAL D  27       1.172  -5.657 -11.824  1.00 87.28           C  
ATOM   1422  N   LYS D  28       5.268  -5.333 -13.793  1.00 88.20           N  
ATOM   1423  CA  LYS D  28       6.479  -4.696 -14.302  1.00 88.20           C  
ATOM   1424  C   LYS D  28       6.766  -5.127 -15.737  1.00 88.20           C  
ATOM   1425  O   LYS D  28       7.148  -4.306 -16.573  1.00 88.20           O  
ATOM   1426  CB  LYS D  28       7.675  -5.023 -13.407  1.00 88.20           C  
ATOM   1427  CG  LYS D  28       7.713  -4.229 -12.110  1.00 88.20           C  
ATOM   1428  CD  LYS D  28       8.957  -4.553 -11.293  1.00 88.20           C  
ATOM   1429  CE  LYS D  28       8.917  -3.889  -9.923  1.00 88.20           C  
ATOM   1430  NZ  LYS D  28      10.117  -4.233  -9.104  1.00 88.20           N1+
ATOM   1431  N   GLU D  29       6.470  -6.438 -16.024  1.00 86.21           N  
ATOM   1432  CA  GLU D  29       6.701  -6.962 -17.367  1.00 86.21           C  
ATOM   1433  C   GLU D  29       5.739  -6.340 -18.375  1.00 86.21           C  
ATOM   1434  O   GLU D  29       6.149  -5.942 -19.467  1.00 86.21           O  
ATOM   1435  CB  GLU D  29       6.564  -8.487 -17.380  1.00 86.21           C  
ATOM   1436  CG  GLU D  29       7.731  -9.215 -16.729  1.00 86.21           C  
ATOM   1437  CD  GLU D  29       7.548 -10.723 -16.686  1.00 86.21           C  
ATOM   1438  OE1 GLU D  29       8.485 -11.437 -16.261  1.00 86.21           O  
ATOM   1439  OE2 GLU D  29       6.460 -11.196 -17.082  1.00 86.21           O1-
ATOM   1440  N   GLU D  30       4.500  -6.210 -17.907  1.00 83.05           N  
ATOM   1441  CA  GLU D  30       3.499  -5.601 -18.777  1.00 83.05           C  
ATOM   1442  C   GLU D  30       3.810  -4.128 -19.030  1.00 83.05           C  
ATOM   1443  O   GLU D  30       3.635  -3.634 -20.145  1.00 83.05           O  
ATOM   1444  CB  GLU D  30       2.100  -5.747 -18.173  1.00 83.05           C  
ATOM   1445  CG  GLU D  30       1.567  -7.172 -18.192  1.00 83.05           C  
ATOM   1446  CD  GLU D  30       1.470  -7.758 -19.592  1.00 83.05           C  
ATOM   1447  OE1 GLU D  30       1.690  -8.979 -19.755  1.00 83.05           O  
ATOM   1448  OE2 GLU D  30       1.172  -6.989 -20.532  1.00 83.05           O1-
ATOM   1449  N   ALA D  31       4.323  -3.469 -18.038  1.00 86.03           N  
ATOM   1450  CA  ALA D  31       4.667  -2.055 -18.166  1.00 86.03           C  
ATOM   1451  C   ALA D  31       5.848  -1.861 -19.113  1.00 86.03           C  
ATOM   1452  O   ALA D  31       5.880  -0.902 -19.887  1.00 86.03           O  
ATOM   1453  CB  ALA D  31       4.983  -1.458 -16.797  1.00 86.03           C  
ATOM   1454  N   LYS D  32       6.732  -2.737 -19.105  1.00 83.50           N  
ATOM   1455  CA  LYS D  32       7.915  -2.661 -19.958  1.00 83.50           C  
ATOM   1456  C   LYS D  32       7.543  -2.819 -21.429  1.00 83.50           C  
ATOM   1457  O   LYS D  32       8.157  -2.201 -22.300  1.00 83.50           O  
ATOM   1458  CB  LYS D  32       8.935  -3.728 -19.558  1.00 83.50           C  
ATOM   1459  CG  LYS D  32       9.723  -3.390 -18.300  1.00 83.50           C  
ATOM   1460  CD  LYS D  32      10.754  -4.465 -17.981  1.00 83.50           C  
ATOM   1461  CE  LYS D  32      11.510  -4.153 -16.697  1.00 83.50           C  
ATOM   1462  NZ  LYS D  32      12.474  -5.238 -16.343  1.00 83.50           N1+
ATOM   1463  N   LYS D  33       6.465  -3.609 -21.603  1.00 82.07           N  
ATOM   1464  CA  LYS D  33       6.010  -3.831 -22.973  1.00 82.07           C  
ATOM   1465  C   LYS D  33       5.456  -2.546 -23.583  1.00 82.07           C  
ATOM   1466  O   LYS D  33       5.527  -2.349 -24.798  1.00 82.07           O  
ATOM   1467  CB  LYS D  33       4.948  -4.931 -23.014  1.00 82.07           C  
ATOM   1468  CG  LYS D  33       5.487  -6.323 -22.719  1.00 82.07           C  
ATOM   1469  CD  LYS D  33       4.379  -7.368 -22.743  1.00 82.07           C  
ATOM   1470  CE  LYS D  33       4.899  -8.744 -22.352  1.00 82.07           C  
ATOM   1471  NZ  LYS D  33       3.797  -9.747 -22.258  1.00 82.07           N1+
ATOM   1472  N   LEU D  34       4.898  -1.706 -22.837  1.00 76.89           N  
ATOM   1473  CA  LEU D  34       4.275  -0.477 -23.314  1.00 76.89           C  
ATOM   1474  C   LEU D  34       5.314   0.626 -23.491  1.00 76.89           C  
ATOM   1475  O   LEU D  34       5.090   1.582 -24.236  1.00 76.89           O  
ATOM   1476  CB  LEU D  34       3.185  -0.016 -22.343  1.00 76.89           C  
ATOM   1477  CG  LEU D  34       1.922  -0.877 -22.284  1.00 76.89           C  
ATOM   1478  CD1 LEU D  34       1.034  -0.436 -21.125  1.00 76.89           C  
ATOM   1479  CD2 LEU D  34       1.162  -0.805 -23.604  1.00 76.89           C  
ATOM   1480  N   GLY D  35       6.327   0.498 -23.270  1.00 65.33           N  
ATOM   1481  CA  GLY D  35       7.391   1.488 -23.298  1.00 65.33           C  
ATOM   1482  C   GLY D  35       7.157   2.643 -22.342  1.00 65.33           C  
ATOM   1483  O   GLY D  35       6.119   3.306 -22.404  1.00 65.33           O  
ATOM   1484  N   PRO D  36       7.498   2.489 -21.622  1.00 58.92           N  
ATOM   1485  CA  PRO D  36       7.331   3.554 -20.631  1.00 58.92           C  
ATOM   1486  C   PRO D  36       7.431   4.950 -21.243  1.00 58.92           C  
ATOM   1487  O   PRO D  36       8.257   5.759 -20.812  1.00 58.92           O  
ATOM   1488  CB  PRO D  36       8.478   3.305 -19.649  1.00 58.92           C  
ATOM   1489  CG  PRO D  36       9.390   2.358 -20.359  1.00 58.92           C  
ATOM   1490  CD  PRO D  36       8.668   1.806 -21.554  1.00 58.92           C  
ATOM   1491  N   ASP D  37       6.668   4.978 -22.056  1.00 58.52           N  
ATOM   1492  CA  ASP D  37       6.958   6.205 -22.791  1.00 58.52           C  
ATOM   1493  C   ASP D  37       6.312   7.414 -22.118  1.00 58.52           C  
ATOM   1494  O   ASP D  37       6.749   8.549 -22.317  1.00 58.52           O  
ATOM   1495  CB  ASP D  37       6.478   6.090 -24.239  1.00 58.52           C  
ATOM   1496  CG  ASP D  37       7.481   5.396 -25.143  1.00 58.52           C  
ATOM   1497  OD1 ASP D  37       7.094   4.926 -26.235  1.00 58.52           O  
ATOM   1498  OD2 ASP D  37       8.667   5.314 -24.759  1.00 58.52           O1-
ATOM   1499  N   THR D  38       5.912   7.010 -21.334  1.00 77.18           N  
ATOM   1500  CA  THR D  38       5.379   8.224 -20.725  1.00 77.18           C  
ATOM   1501  C   THR D  38       5.831   8.344 -19.272  1.00 77.18           C  
ATOM   1502  O   THR D  38       5.976   7.337 -18.577  1.00 77.18           O  
ATOM   1503  CB  THR D  38       3.840   8.252 -20.790  1.00 77.18           C  
ATOM   1504  CG2 THR D  38       3.351   8.259 -22.234  1.00 77.18           C  
ATOM   1505  OG1 THR D  38       3.318   7.095 -20.125  1.00 77.18           O  
ATOM   1506  N   GLU D  39       6.147   9.407 -18.802  1.00 83.58           N  
ATOM   1507  CA  GLU D  39       6.604   9.744 -17.456  1.00 83.58           C  
ATOM   1508  C   GLU D  39       5.618   9.253 -16.400  1.00 83.58           C  
ATOM   1509  O   GLU D  39       6.024   8.742 -15.354  1.00 83.58           O  
ATOM   1510  CB  GLU D  39       6.810  11.255 -17.321  1.00 83.58           C  
ATOM   1511  CG  GLU D  39       7.569  11.662 -16.066  1.00 83.58           C  
ATOM   1512  CD  GLU D  39       7.952  13.133 -16.048  1.00 83.58           C  
ATOM   1513  OE1 GLU D  39       8.621  13.574 -15.085  1.00 83.58           O  
ATOM   1514  OE2 GLU D  39       7.580  13.851 -17.003  1.00 83.58           O1-
ATOM   1515  N   VAL D  40       4.390   9.234 -16.699  1.00 87.59           N  
ATOM   1516  CA  VAL D  40       3.357   8.860 -15.738  1.00 87.59           C  
ATOM   1517  C   VAL D  40       3.413   7.357 -15.478  1.00 87.59           C  
ATOM   1518  O   VAL D  40       3.295   6.914 -14.333  1.00 87.59           O  
ATOM   1519  CB  VAL D  40       1.950   9.264 -16.233  1.00 87.59           C  
ATOM   1520  CG1 VAL D  40       0.873   8.727 -15.292  1.00 87.59           C  
ATOM   1521  CG2 VAL D  40       1.845  10.782 -16.360  1.00 87.59           C  
ATOM   1522  N   LEU D  41       3.759   6.621 -16.503  1.00 87.69           N  
ATOM   1523  CA  LEU D  41       3.851   5.173 -16.354  1.00 87.69           C  
ATOM   1524  C   LEU D  41       5.092   4.786 -15.557  1.00 87.69           C  
ATOM   1525  O   LEU D  41       5.055   3.846 -14.760  1.00 87.69           O  
ATOM   1526  CB  LEU D  41       3.879   4.493 -17.726  1.00 87.69           C  
ATOM   1527  CG  LEU D  41       2.540   4.386 -18.457  1.00 87.69           C  
ATOM   1528  CD1 LEU D  41       2.750   3.866 -19.875  1.00 87.69           C  
ATOM   1529  CD2 LEU D  41       1.582   3.482 -17.687  1.00 87.69           C  
ATOM   1530  N   LYS D  42       6.111   5.556 -15.777  1.00 88.75           N  
ATOM   1531  CA  LYS D  42       7.341   5.304 -15.030  1.00 88.75           C  
ATOM   1532  C   LYS D  42       7.132   5.529 -13.535  1.00 88.75           C  
ATOM   1533  O   LYS D  42       7.583   4.730 -12.713  1.00 88.75           O  
ATOM   1534  CB  LYS D  42       8.472   6.196 -15.542  1.00 88.75           C  
ATOM   1535  CG  LYS D  42       9.037   5.769 -16.889  1.00 88.75           C  
ATOM   1536  CD  LYS D  42      10.158   6.694 -17.344  1.00 88.75           C  
ATOM   1537  CE  LYS D  42      10.648   6.335 -18.740  1.00 88.75           C  
ATOM   1538  NZ  LYS D  42      11.663   7.311 -19.239  1.00 88.75           N1+
ATOM   1539  N   ILE D  43       6.441   6.559 -13.240  1.00 90.23           N  
ATOM   1540  CA  ILE D  43       6.184   6.890 -11.843  1.00 90.23           C  
ATOM   1541  C   ILE D  43       5.241   5.855 -11.233  1.00 90.23           C  
ATOM   1542  O   ILE D  43       5.402   5.467 -10.073  1.00 90.23           O  
ATOM   1543  CB  ILE D  43       5.590   8.309 -11.698  1.00 90.23           C  
ATOM   1544  CG1 ILE D  43       6.617   9.364 -12.126  1.00 90.23           C  
ATOM   1545  CG2 ILE D  43       5.120   8.553 -10.260  1.00 90.23           C  
ATOM   1546  CD1 ILE D  43       6.065  10.782 -12.167  1.00 90.23           C  
ATOM   1547  N   LEU D  44       4.324   5.378 -12.028  1.00 90.53           N  
ATOM   1548  CA  LEU D  44       3.408   4.344 -11.558  1.00 90.53           C  
ATOM   1549  C   LEU D  44       4.169   3.086 -11.155  1.00 90.53           C  
ATOM   1550  O   LEU D  44       3.897   2.502 -10.103  1.00 90.53           O  
ATOM   1551  CB  LEU D  44       2.379   4.008 -12.640  1.00 90.53           C  
ATOM   1552  CG  LEU D  44       1.401   2.876 -12.318  1.00 90.53           C  
ATOM   1553  CD1 LEU D  44       0.557   3.236 -11.100  1.00 90.53           C  
ATOM   1554  CD2 LEU D  44       0.513   2.577 -13.521  1.00 90.53           C  
ATOM   1555  N   ILE D  45       5.099   2.694 -11.943  1.00 90.06           N  
ATOM   1556  CA  ILE D  45       5.880   1.491 -11.676  1.00 90.06           C  
ATOM   1557  C   ILE D  45       6.734   1.697 -10.427  1.00 90.06           C  
ATOM   1558  O   ILE D  45       6.861   0.793  -9.598  1.00 90.06           O  
ATOM   1559  CB  ILE D  45       6.774   1.119 -12.880  1.00 90.06           C  
ATOM   1560  CG1 ILE D  45       5.911   0.676 -14.068  1.00 90.06           C  
ATOM   1561  CG2 ILE D  45       7.775   0.027 -12.493  1.00 90.06           C  
ATOM   1562  CD1 ILE D  45       6.689   0.496 -15.364  1.00 90.06           C  
ATOM   1563  N   GLU D  46       7.232   2.921 -10.241  1.00 90.83           N  
ATOM   1564  CA  GLU D  46       8.035   3.241  -9.065  1.00 90.83           C  
ATOM   1565  C   GLU D  46       7.200   3.168  -7.790  1.00 90.83           C  
ATOM   1566  O   GLU D  46       7.647   2.622  -6.779  1.00 90.83           O  
ATOM   1567  CB  GLU D  46       8.662   4.631  -9.204  1.00 90.83           C  
ATOM   1568  CG  GLU D  46       9.793   4.696 -10.220  1.00 90.83           C  
ATOM   1569  CD  GLU D  46      10.383   6.089 -10.373  1.00 90.83           C  
ATOM   1570  OE1 GLU D  46      11.220   6.297 -11.280  1.00 90.83           O  
ATOM   1571  OE2 GLU D  46      10.005   6.979  -9.579  1.00 90.83           O1-
ATOM   1572  N   VAL D  47       6.017   3.721  -7.857  1.00 93.08           N  
ATOM   1573  CA  VAL D  47       5.119   3.708  -6.708  1.00 93.08           C  
ATOM   1574  C   VAL D  47       4.699   2.273  -6.397  1.00 93.08           C  
ATOM   1575  O   VAL D  47       4.638   1.876  -5.230  1.00 93.08           O  
ATOM   1576  CB  VAL D  47       3.872   4.587  -6.951  1.00 93.08           C  
ATOM   1577  CG1 VAL D  47       2.817   4.339  -5.874  1.00 93.08           C  
ATOM   1578  CG2 VAL D  47       4.261   6.064  -6.993  1.00 93.08           C  
ATOM   1579  N   HIS D  48       4.477   1.537  -7.428  1.00 92.67           N  
ATOM   1580  CA  HIS D  48       4.119   0.132  -7.261  1.00 92.67           C  
ATOM   1581  C   HIS D  48       5.228  -0.638  -6.551  1.00 92.67           C  
ATOM   1582  O   HIS D  48       4.964  -1.377  -5.600  1.00 92.67           O  
ATOM   1583  CB  HIS D  48       3.820  -0.509  -8.617  1.00 92.67           C  
ATOM   1584  CG  HIS D  48       3.490  -1.965  -8.533  1.00 92.67           C  
ATOM   1585  CD2 HIS D  48       4.241  -3.063  -8.785  1.00 92.67           C  
ATOM   1586  ND1 HIS D  48       2.249  -2.426  -8.150  1.00 92.67           N  
ATOM   1587  CE1 HIS D  48       2.251  -3.748  -8.170  1.00 92.67           C  
ATOM   1588  NE2 HIS D  48       3.448  -4.160  -8.552  1.00 92.67           N  
ATOM   1589  N   GLU D  49       6.428  -0.448  -6.940  1.00 92.51           N  
ATOM   1590  CA  GLU D  49       7.572  -1.149  -6.365  1.00 92.51           C  
ATOM   1591  C   GLU D  49       7.807  -0.726  -4.917  1.00 92.51           C  
ATOM   1592  O   GLU D  49       8.070  -1.566  -4.054  1.00 92.51           O  
ATOM   1593  CB  GLU D  49       8.831  -0.897  -7.197  1.00 92.51           C  
ATOM   1594  CG  GLU D  49       8.847  -1.637  -8.527  1.00 92.51           C  
ATOM   1595  CD  GLU D  49      10.064  -1.313  -9.379  1.00 92.51           C  
ATOM   1596  OE1 GLU D  49      10.403  -2.111 -10.282  1.00 92.51           O  
ATOM   1597  OE2 GLU D  49      10.685  -0.253  -9.141  1.00 92.51           O1-
ATOM   1598  N   LEU D  50       7.684   0.576  -4.733  1.00 93.24           N  
ATOM   1599  CA  LEU D  50       7.837   1.085  -3.375  1.00 93.24           C  
ATOM   1600  C   LEU D  50       6.765   0.512  -2.455  1.00 93.24           C  
ATOM   1601  O   LEU D  50       7.057   0.123  -1.321  1.00 93.24           O  
ATOM   1602  CB  LEU D  50       7.770   2.615  -3.365  1.00 93.24           C  
ATOM   1603  CG  LEU D  50       7.796   3.286  -1.991  1.00 93.24           C  
ATOM   1604  CD1 LEU D  50       9.110   2.985  -1.279  1.00 93.24           C  
ATOM   1605  CD2 LEU D  50       7.587   4.790  -2.126  1.00 93.24           C  
ATOM   1606  N   HIS D  51       5.606   0.445  -2.912  1.00 95.46           N  
ATOM   1607  CA  HIS D  51       4.487  -0.068  -2.131  1.00 95.46           C  
ATOM   1608  C   HIS D  51       4.703  -1.530  -1.754  1.00 95.46           C  
ATOM   1609  O   HIS D  51       4.451  -1.925  -0.613  1.00 95.46           O  
ATOM   1610  CB  HIS D  51       3.177   0.086  -2.905  1.00 95.46           C  
ATOM   1611  CG  HIS D  51       1.966  -0.311  -2.122  1.00 95.46           C  
ATOM   1612  CD2 HIS D  51       1.058  -1.295  -2.326  1.00 95.46           C  
ATOM   1613  ND1 HIS D  51       1.576   0.342  -0.973  1.00 95.46           N  
ATOM   1614  CE1 HIS D  51       0.478  -0.225  -0.503  1.00 95.46           C  
ATOM   1615  NE2 HIS D  51       0.143  -1.221  -1.306  1.00 95.46           N  
ATOM   1616  N   ILE D  52       5.216  -2.331  -2.669  1.00 93.02           N  
ATOM   1617  CA  ILE D  52       5.475  -3.744  -2.413  1.00 93.02           C  
ATOM   1618  C   ILE D  52       6.569  -3.885  -1.357  1.00 93.02           C  
ATOM   1619  O   ILE D  52       6.463  -4.715  -0.451  1.00 93.02           O  
ATOM   1620  CB  ILE D  52       5.879  -4.487  -3.706  1.00 93.02           C  
ATOM   1621  CG1 ILE D  52       4.693  -4.557  -4.675  1.00 93.02           C  
ATOM   1622  CG2 ILE D  52       6.405  -5.888  -3.381  1.00 93.02           C  
ATOM   1623  CD1 ILE D  52       3.497  -5.328  -4.134  1.00 93.02           C  
ATOM   1624  N   GLU D  53       7.581  -3.064  -1.420  1.00 92.93           N  
ATOM   1625  CA  GLU D  53       8.656  -3.079  -0.432  1.00 92.93           C  
ATOM   1626  C   GLU D  53       8.136  -2.708   0.954  1.00 92.93           C  
ATOM   1627  O   GLU D  53       8.525  -3.318   1.952  1.00 92.93           O  
ATOM   1628  CB  GLU D  53       9.779  -2.125  -0.845  1.00 92.93           C  
ATOM   1629  CG  GLU D  53      10.601  -2.617  -2.028  1.00 92.93           C  
ATOM   1630  CD  GLU D  53      11.597  -1.588  -2.537  1.00 92.93           C  
ATOM   1631  OE1 GLU D  53      12.276  -1.852  -3.555  1.00 92.93           O  
ATOM   1632  OE2 GLU D  53      11.700  -0.509  -1.912  1.00 92.93           O1-
ATOM   1633  N   SER D  54       7.225  -1.744   0.973  1.00 95.10           N  
ATOM   1634  CA  SER D  54       6.631  -1.311   2.234  1.00 95.10           C  
ATOM   1635  C   SER D  54       5.758  -2.405   2.838  1.00 95.10           C  
ATOM   1636  O   SER D  54       5.738  -2.589   4.057  1.00 95.10           O  
ATOM   1637  CB  SER D  54       5.804  -0.041   2.029  1.00 95.10           C  
ATOM   1638  OG  SER D  54       6.629   1.036   1.619  1.00 95.10           O  
ATOM   1639  N   LEU D  55       5.048  -3.130   1.966  1.00 94.66           N  
ATOM   1640  CA  LEU D  55       4.214  -4.226   2.446  1.00 94.66           C  
ATOM   1641  C   LEU D  55       5.064  -5.312   3.096  1.00 94.66           C  
ATOM   1642  O   LEU D  55       4.644  -5.931   4.077  1.00 94.66           O  
ATOM   1643  CB  LEU D  55       3.397  -4.821   1.296  1.00 94.66           C  
ATOM   1644  CG  LEU D  55       2.238  -3.968   0.776  1.00 94.66           C  
ATOM   1645  CD1 LEU D  55       1.597  -4.631  -0.439  1.00 94.66           C  
ATOM   1646  CD2 LEU D  55       1.206  -3.740   1.875  1.00 94.66           C  
ATOM   1647  N   ARG D  56       6.310  -5.516   2.605  1.00 94.00           N  
ATOM   1648  CA  ARG D  56       7.218  -6.491   3.202  1.00 94.00           C  
ATOM   1649  C   ARG D  56       7.627  -6.067   4.609  1.00 94.00           C  
ATOM   1650  O   ARG D  56       7.715  -6.901   5.512  1.00 94.00           O  
ATOM   1651  CB  ARG D  56       8.460  -6.675   2.328  1.00 94.00           C  
ATOM   1652  CG  ARG D  56       8.222  -7.525   1.090  1.00 94.00           C  
ATOM   1653  CD  ARG D  56       9.510  -7.769   0.317  1.00 94.00           C  
ATOM   1654  NE  ARG D  56       9.244  -8.153  -1.066  1.00 94.00           N  
ATOM   1655  CZ  ARG D  56      10.064  -7.923  -2.088  1.00 94.00           C  
ATOM   1656  NH1 ARG D  56      11.224  -7.303  -1.900  1.00 94.00           N1+
ATOM   1657  NH2 ARG D  56       9.723  -8.316  -3.307  1.00 94.00           N  
ATOM   1658  N   VAL D  57       7.872  -4.768   4.805  1.00 94.25           N  
ATOM   1659  CA  VAL D  57       8.226  -4.233   6.116  1.00 94.25           C  
ATOM   1660  C   VAL D  57       7.044  -4.380   7.071  1.00 94.25           C  
ATOM   1661  O   VAL D  57       7.218  -4.760   8.231  1.00 94.25           O  
ATOM   1662  CB  VAL D  57       8.658  -2.752   6.026  1.00 94.25           C  
ATOM   1663  CG1 VAL D  57       8.853  -2.162   7.422  1.00 94.25           C  
ATOM   1664  CG2 VAL D  57       9.937  -2.619   5.203  1.00 94.25           C  
ATOM   1665  N   VAL D  58       5.798  -4.151   6.562  1.00 93.87           N  
ATOM   1666  CA  VAL D  58       4.584  -4.294   7.359  1.00 93.87           C  
ATOM   1667  C   VAL D  58       4.444  -5.740   7.831  1.00 93.87           C  
ATOM   1668  O   VAL D  58       4.114  -5.990   8.993  1.00 93.87           O  
ATOM   1669  CB  VAL D  58       3.329  -3.869   6.563  1.00 93.87           C  
ATOM   1670  CG1 VAL D  58       2.057  -4.318   7.281  1.00 93.87           C  
ATOM   1671  CG2 VAL D  58       3.321  -2.357   6.349  1.00 93.87           C  
ATOM   1672  N   ALA D  59       4.795  -6.723   6.972  1.00 93.93           N  
ATOM   1673  CA  ALA D  59       4.714  -8.136   7.333  1.00 93.93           C  
ATOM   1674  C   ALA D  59       5.701  -8.476   8.446  1.00 93.93           C  
ATOM   1675  O   ALA D  59       5.355  -9.182   9.396  1.00 93.93           O  
ATOM   1676  CB  ALA D  59       4.974  -9.013   6.110  1.00 93.93           C  
ATOM   1677  N   GLU D  60       6.895  -7.935   8.353  1.00 91.46           N  
ATOM   1678  CA  GLU D  60       7.930  -8.176   9.354  1.00 91.46           C  
ATOM   1679  C   GLU D  60       7.525  -7.611  10.712  1.00 91.46           C  
ATOM   1680  O   GLU D  60       7.664  -8.283  11.736  1.00 91.46           O  
ATOM   1681  CB  GLU D  60       9.262  -7.569   8.907  1.00 91.46           C  
ATOM   1682  CG  GLU D  60       9.908  -8.297   7.738  1.00 91.46           C  
ATOM   1683  CD  GLU D  60      11.139  -7.589   7.196  1.00 91.46           C  
ATOM   1684  OE1 GLU D  60      11.718  -8.060   6.190  1.00 91.46           O  
ATOM   1685  OE2 GLU D  60      11.529  -6.554   7.782  1.00 91.46           O1-
ATOM   1686  N   ILE D  61       6.995  -6.419  10.685  1.00 92.65           N  
ATOM   1687  CA  ILE D  61       6.660  -5.736  11.929  1.00 92.65           C  
ATOM   1688  C   ILE D  61       5.393  -6.343  12.526  1.00 92.65           C  
ATOM   1689  O   ILE D  61       5.266  -6.455  13.748  1.00 92.65           O  
ATOM   1690  CB  ILE D  61       6.474  -4.218  11.708  1.00 92.65           C  
ATOM   1691  CG1 ILE D  61       7.800  -3.573  11.290  1.00 92.65           C  
ATOM   1692  CG2 ILE D  61       5.915  -3.553  12.970  1.00 92.65           C  
ATOM   1693  CD1 ILE D  61       7.692  -2.089  10.967  1.00 92.65           C  
ATOM   1694  N   THR D  62       4.458  -6.784  11.671  1.00 92.68           N  
ATOM   1695  CA  THR D  62       3.255  -7.464  12.138  1.00 92.68           C  
ATOM   1696  C   THR D  62       3.612  -8.753  12.872  1.00 92.68           C  
ATOM   1697  O   THR D  62       3.043  -9.053  13.923  1.00 92.68           O  
ATOM   1698  CB  THR D  62       2.303  -7.782  10.969  1.00 92.68           C  
ATOM   1699  CG2 THR D  62       1.055  -8.509  11.458  1.00 92.68           C  
ATOM   1700  OG1 THR D  62       1.911  -6.559  10.334  1.00 92.68           O  
ATOM   1701  N   GLN D  63       4.608  -9.495  12.373  1.00 90.18           N  
ATOM   1702  CA  GLN D  63       5.059 -10.718  13.029  1.00 90.18           C  
ATOM   1703  C   GLN D  63       5.688 -10.414  14.386  1.00 90.18           C  
ATOM   1704  O   GLN D  63       5.445 -11.126  15.362  1.00 90.18           O  
ATOM   1705  CB  GLN D  63       6.057 -11.466  12.143  1.00 90.18           C  
ATOM   1706  CG  GLN D  63       6.476 -12.821  12.698  1.00 90.18           C  
ATOM   1707  CD  GLN D  63       5.334 -13.819  12.733  1.00 90.18           C  
ATOM   1708  NE2 GLN D  63       5.259 -14.596  13.808  1.00 90.18           N  
ATOM   1709  OE1 GLN D  63       4.525 -13.890  11.802  1.00 90.18           O  
ATOM   1710  N   ALA D  64       6.433  -9.363  14.430  1.00 89.95           N  
ATOM   1711  CA  ALA D  64       7.063  -8.946  15.680  1.00 89.95           C  
ATOM   1712  C   ALA D  64       6.016  -8.525  16.708  1.00 89.95           C  
ATOM   1713  O   ALA D  64       6.153  -8.817  17.898  1.00 89.95           O  
ATOM   1714  CB  ALA D  64       8.045  -7.805  15.427  1.00 89.95           C  
ATOM   1715  N   LEU D  65       4.960  -7.802  16.214  1.00 87.87           N  
ATOM   1716  CA  LEU D  65       3.886  -7.357  17.095  1.00 87.87           C  
ATOM   1717  C   LEU D  65       3.189  -8.547  17.746  1.00 87.87           C  
ATOM   1718  O   LEU D  65       2.933  -8.538  18.952  1.00 87.87           O  
ATOM   1719  CB  LEU D  65       2.868  -6.517  16.318  1.00 87.87           C  
ATOM   1720  CG  LEU D  65       1.657  -6.019  17.107  1.00 87.87           C  
ATOM   1721  CD1 LEU D  65       2.105  -5.119  18.253  1.00 87.87           C  
ATOM   1722  CD2 LEU D  65       0.686  -5.283  16.190  1.00 87.87           C  
ATOM   1723  N   VAL D  66       2.958  -9.607  17.032  1.00 87.98           N  
ATOM   1724  CA  VAL D  66       2.248 -10.779  17.536  1.00 87.98           C  
ATOM   1725  C   VAL D  66       3.119 -11.512  18.553  1.00 87.98           C  
ATOM   1726  O   VAL D  66       2.613 -12.047  19.542  1.00 87.98           O  
ATOM   1727  CB  VAL D  66       1.846 -11.735  16.391  1.00 87.98           C  
ATOM   1728  CG1 VAL D  66       1.370 -13.075  16.949  1.00 87.98           C  
ATOM   1729  CG2 VAL D  66       0.763 -11.099  15.522  1.00 87.98           C  
ATOM   1730  N   GLU D  67       4.493 -11.403  18.399  1.00 84.95           N  
ATOM   1731  CA  GLU D  67       5.425 -12.071  19.303  1.00 84.95           C  
ATOM   1732  C   GLU D  67       5.481 -11.368  20.656  1.00 84.95           C  
ATOM   1733  O   GLU D  67       5.653 -12.016  21.691  1.00 84.95           O  
ATOM   1734  CB  GLU D  67       6.824 -12.131  18.684  1.00 84.95           C  
ATOM   1735  CG  GLU D  67       6.937 -13.096  17.512  1.00 84.95           C  
ATOM   1736  CD  GLU D  67       8.271 -13.006  16.787  1.00 84.95           C  
ATOM   1737  OE1 GLU D  67       8.476 -13.747  15.799  1.00 84.95           O  
ATOM   1738  OE2 GLU D  67       9.118 -12.188  17.211  1.00 84.95           O1-
ATOM   1739  N   ILE D  68       5.287 -10.062  20.572  1.00 81.27           N  
ATOM   1740  CA  ILE D  68       5.430  -9.284  21.798  1.00 81.27           C  
ATOM   1741  C   ILE D  68       4.101  -9.256  22.550  1.00 81.27           C  
ATOM   1742  O   ILE D  68       4.062  -8.950  23.743  1.00 81.27           O  
ATOM   1743  CB  ILE D  68       5.908  -7.845  21.501  1.00 81.27           C  
ATOM   1744  CG1 ILE D  68       7.380  -7.849  21.071  1.00 81.27           C  
ATOM   1745  CG2 ILE D  68       5.696  -6.943  22.721  1.00 81.27           C  
ATOM   1746  CD1 ILE D  68       7.873  -6.511  20.539  1.00 81.27           C  
ATOM   1747  N   LEU D  69       2.901  -9.517  21.801  1.00 77.58           N  
ATOM   1748  CA  LEU D  69       1.595  -9.512  22.452  1.00 77.58           C  
ATOM   1749  C   LEU D  69       1.479 -10.663  23.445  1.00 77.58           C  
ATOM   1750  O   LEU D  69       1.890 -11.787  23.150  1.00 77.58           O  
ATOM   1751  CB  LEU D  69       0.477  -9.605  21.411  1.00 77.58           C  
ATOM   1752  CG  LEU D  69       0.277  -8.379  20.518  1.00 77.58           C  
ATOM   1753  CD1 LEU D  69      -0.756  -8.675  19.436  1.00 77.58           C  
ATOM   1754  CD2 LEU D  69      -0.144  -7.174  21.352  1.00 77.58           C  
ATOM   1755  N   LYS D  70       1.316 -10.585  24.443  1.00 68.30           N  
ATOM   1756  CA  LYS D  70       1.212 -11.571  25.514  1.00 68.30           C  
ATOM   1757  C   LYS D  70      -0.162 -12.235  25.517  1.00 68.30           C  
ATOM   1758  O   LYS D  70      -1.148 -11.636  25.085  1.00 68.30           O  
ATOM   1759  CB  LYS D  70       1.483 -10.921  26.871  1.00 68.30           C  
ATOM   1760  CG  LYS D  70       2.917 -10.446  27.055  1.00 68.30           C  
ATOM   1761  CD  LYS D  70       3.147  -9.891  28.455  1.00 68.30           C  
ATOM   1762  CE  LYS D  70       4.572  -9.385  28.629  1.00 68.30           C  
ATOM   1763  NZ  LYS D  70       4.791  -8.803  29.987  1.00 68.30           N1+
END
