# Supplementary material for: De novo design of obligate ABC-type heterotrimeric proteins
Source: Nat Struct Mol Biol. 2022 Dec 15;29(12):1266–76. doi: 10.1038/s41594-022-00879-4 (PMC9758053; doi:10.1038/s41594-022-00879-4)
Supplement: Supplementary file 4 — This compressed file contains all PDB files and scripts used in our design protocols and analyses, as well as the final design model outputs. [file 41594_2022_879_MOESM4_ESM.zip › source_data/pdbs/AF-Multimer for base_pdbs/DHT10/DHT10_AF-Mult_model2.pdb]

ATOM      1  N   SER B   1      -9.475  21.808 -18.592  1.00 79.76           N  
ATOM      2  CA  SER B   1      -8.761  22.787 -17.778  1.00 79.76           C  
ATOM      3  C   SER B   1      -8.058  22.120 -16.601  1.00 79.76           C  
ATOM      4  O   SER B   1      -8.420  21.012 -16.201  1.00 79.76           O  
ATOM      5  CB  SER B   1      -9.721  23.862 -17.267  1.00 79.76           C  
ATOM      6  OG  SER B   1     -10.548  23.349 -16.237  1.00 79.76           O  
ATOM      7  N   GLU B   2      -7.113  22.337 -16.048  1.00 90.26           N  
ATOM      8  CA  GLU B   2      -6.375  21.865 -14.880  1.00 90.26           C  
ATOM      9  C   GLU B   2      -7.302  21.666 -13.684  1.00 90.26           C  
ATOM     10  O   GLU B   2      -7.190  20.673 -12.963  1.00 90.26           O  
ATOM     11  CB  GLU B   2      -5.254  22.843 -14.520  1.00 90.26           C  
ATOM     12  CG  GLU B   2      -4.072  22.804 -15.478  1.00 90.26           C  
ATOM     13  CD  GLU B   2      -2.962  23.771 -15.100  1.00 90.26           C  
ATOM     14  OE1 GLU B   2      -1.921  23.802 -15.796  1.00 90.26           O  
ATOM     15  OE2 GLU B   2      -3.133  24.502 -14.099  1.00 90.26           O1-
ATOM     16  N   GLU B   3      -8.240  22.495 -13.586  1.00 92.05           N  
ATOM     17  CA  GLU B   3      -9.180  22.430 -12.470  1.00 92.05           C  
ATOM     18  C   GLU B   3     -10.102  21.220 -12.595  1.00 92.05           C  
ATOM     19  O   GLU B   3     -10.379  20.539 -11.606  1.00 92.05           O  
ATOM     20  CB  GLU B   3     -10.006  23.715 -12.387  1.00 92.05           C  
ATOM     21  CG  GLU B   3     -10.804  23.852 -11.099  1.00 92.05           C  
ATOM     22  CD  GLU B   3     -11.534  25.180 -10.982  1.00 92.05           C  
ATOM     23  OE1 GLU B   3     -12.273  25.382  -9.992  1.00 92.05           O  
ATOM     24  OE2 GLU B   3     -11.367  26.025 -11.890  1.00 92.05           O1-
ATOM     25  N   GLU B   4     -10.537  21.034 -13.845  1.00 93.57           N  
ATOM     26  CA  GLU B   4     -11.410  19.889 -14.087  1.00 93.57           C  
ATOM     27  C   GLU B   4     -10.671  18.574 -13.861  1.00 93.57           C  
ATOM     28  O   GLU B   4     -11.219  17.641 -13.271  1.00 93.57           O  
ATOM     29  CB  GLU B   4     -11.978  19.936 -15.508  1.00 93.57           C  
ATOM     30  CG  GLU B   4     -13.076  20.974 -15.697  1.00 93.57           C  
ATOM     31  CD  GLU B   4     -13.542  21.097 -17.139  1.00 93.57           C  
ATOM     32  OE1 GLU B   4     -14.560  21.780 -17.391  1.00 93.57           O  
ATOM     33  OE2 GLU B   4     -12.884  20.505 -18.024  1.00 93.57           O1-
ATOM     34  N   GLU B   5      -9.521  18.518 -14.239  1.00 93.10           N  
ATOM     35  CA  GLU B   5      -8.712  17.316 -14.057  1.00 93.10           C  
ATOM     36  C   GLU B   5      -8.424  17.061 -12.581  1.00 93.10           C  
ATOM     37  O   GLU B   5      -8.455  15.916 -12.125  1.00 93.10           O  
ATOM     38  CB  GLU B   5      -7.400  17.428 -14.837  1.00 93.10           C  
ATOM     39  CG  GLU B   5      -6.574  16.150 -14.838  1.00 93.10           C  
ATOM     40  CD  GLU B   5      -7.225  15.015 -15.612  1.00 93.10           C  
ATOM     41  OE1 GLU B   5      -6.810  13.846 -15.440  1.00 93.10           O  
ATOM     42  OE2 GLU B   5      -8.157  15.296 -16.397  1.00 93.10           O1-
ATOM     43  N   LEU B   6      -8.181  18.045 -11.835  1.00 92.55           N  
ATOM     44  CA  LEU B   6      -7.926  17.916 -10.404  1.00 92.55           C  
ATOM     45  C   LEU B   6      -9.161  17.395  -9.677  1.00 92.55           C  
ATOM     46  O   LEU B   6      -9.052  16.550  -8.785  1.00 92.55           O  
ATOM     47  CB  LEU B   6      -7.502  19.263  -9.812  1.00 92.55           C  
ATOM     48  CG  LEU B   6      -6.032  19.648  -9.990  1.00 92.55           C  
ATOM     49  CD1 LEU B   6      -5.825  21.119  -9.644  1.00 92.55           C  
ATOM     50  CD2 LEU B   6      -5.138  18.760  -9.131  1.00 92.55           C  
ATOM     51  N   LYS B   7     -10.347  17.916 -10.069  1.00 93.59           N  
ATOM     52  CA  LYS B   7     -11.591  17.450  -9.463  1.00 93.59           C  
ATOM     53  C   LYS B   7     -11.829  15.973  -9.762  1.00 93.59           C  
ATOM     54  O   LYS B   7     -12.263  15.219  -8.889  1.00 93.59           O  
ATOM     55  CB  LYS B   7     -12.774  18.282  -9.959  1.00 93.59           C  
ATOM     56  CG  LYS B   7     -14.056  18.070  -9.166  1.00 93.59           C  
ATOM     57  CD  LYS B   7     -15.166  18.998  -9.641  1.00 93.59           C  
ATOM     58  CE  LYS B   7     -16.479  18.714  -8.923  1.00 93.59           C  
ATOM     59  NZ  LYS B   7     -17.572  19.618  -9.389  1.00 93.59           N1+
ATOM     60  N   LYS B   8     -11.497  15.557 -11.042  1.00 94.06           N  
ATOM     61  CA  LYS B   8     -11.638  14.155 -11.424  1.00 94.06           C  
ATOM     62  C   LYS B   8     -10.707  13.266 -10.604  1.00 94.06           C  
ATOM     63  O   LYS B   8     -11.111  12.199 -10.138  1.00 94.06           O  
ATOM     64  CB  LYS B   8     -11.354  13.974 -12.916  1.00 94.06           C  
ATOM     65  CG  LYS B   8     -11.659  12.578 -13.439  1.00 94.06           C  
ATOM     66  CD  LYS B   8     -11.396  12.472 -14.936  1.00 94.06           C  
ATOM     67  CE  LYS B   8     -11.571  11.044 -15.435  1.00 94.06           C  
ATOM     68  NZ  LYS B   8     -11.281  10.928 -16.896  1.00 94.06           N1+
ATOM     69  N   LEU B   9      -9.527  13.735 -10.343  1.00 93.68           N  
ATOM     70  CA  LEU B   9      -8.546  12.984  -9.568  1.00 93.68           C  
ATOM     71  C   LEU B   9      -8.987  12.853  -8.114  1.00 93.68           C  
ATOM     72  O   LEU B   9      -8.845  11.786  -7.511  1.00 93.68           O  
ATOM     73  CB  LEU B   9      -7.175  13.661  -9.638  1.00 93.68           C  
ATOM     74  CG  LEU B   9      -6.373  13.438 -10.921  1.00 93.68           C  
ATOM     75  CD1 LEU B   9      -5.150  14.349 -10.948  1.00 93.68           C  
ATOM     76  CD2 LEU B   9      -5.959  11.975 -11.045  1.00 93.68           C  
ATOM     77  N   GLN B  10      -9.564  13.846  -7.596  1.00 94.45           N  
ATOM     78  CA  GLN B  10     -10.043  13.821  -6.218  1.00 94.45           C  
ATOM     79  C   GLN B  10     -11.159  12.795  -6.043  1.00 94.45           C  
ATOM     80  O   GLN B  10     -11.200  12.079  -5.041  1.00 94.45           O  
ATOM     81  CB  GLN B  10     -10.532  15.206  -5.794  1.00 94.45           C  
ATOM     82  CG  GLN B  10      -9.410  16.197  -5.520  1.00 94.45           C  
ATOM     83  CD  GLN B  10      -9.921  17.585  -5.183  1.00 94.45           C  
ATOM     84  NE2 GLN B  10      -9.118  18.352  -4.452  1.00 94.45           N  
ATOM     85  OE1 GLN B  10     -11.029  17.966  -5.576  1.00 94.45           O  
ATOM     86  N   GLU B  11     -12.063  12.708  -7.048  1.00 94.90           N  
ATOM     87  CA  GLU B  11     -13.158  11.744  -6.990  1.00 94.90           C  
ATOM     88  C   GLU B  11     -12.638  10.313  -7.085  1.00 94.90           C  
ATOM     89  O   GLU B  11     -13.118   9.424  -6.378  1.00 94.90           O  
ATOM     90  CB  GLU B  11     -14.169  12.012  -8.108  1.00 94.90           C  
ATOM     91  CG  GLU B  11     -15.032  13.244  -7.874  1.00 94.90           C  
ATOM     92  CD  GLU B  11     -16.004  13.520  -9.010  1.00 94.90           C  
ATOM     93  OE1 GLU B  11     -16.858  14.425  -8.872  1.00 94.90           O  
ATOM     94  OE2 GLU B  11     -15.912  12.824 -10.046  1.00 94.90           O1-
ATOM     95  N   GLU B  12     -11.659  10.088  -7.954  1.00 94.57           N  
ATOM     96  CA  GLU B  12     -11.054   8.767  -8.103  1.00 94.57           C  
ATOM     97  C   GLU B  12     -10.386   8.317  -6.807  1.00 94.57           C  
ATOM     98  O   GLU B  12     -10.499   7.153  -6.416  1.00 94.57           O  
ATOM     99  CB  GLU B  12     -10.037   8.768  -9.247  1.00 94.57           C  
ATOM    100  CG  GLU B  12     -10.667   8.860 -10.630  1.00 94.57           C  
ATOM    101  CD  GLU B  12      -9.644   8.983 -11.748  1.00 94.57           C  
ATOM    102  OE1 GLU B  12     -10.046   9.106 -12.927  1.00 94.57           O  
ATOM    103  OE2 GLU B  12      -8.431   8.955 -11.442  1.00 94.57           O1-
ATOM    104  N   ILE B  13      -9.725   9.265  -6.113  1.00 94.67           N  
ATOM    105  CA  ILE B  13      -9.022   8.951  -4.875  1.00 94.67           C  
ATOM    106  C   ILE B  13     -10.031   8.625  -3.776  1.00 94.67           C  
ATOM    107  O   ILE B  13      -9.805   7.725  -2.964  1.00 94.67           O  
ATOM    108  CB  ILE B  13      -8.107  10.115  -4.434  1.00 94.67           C  
ATOM    109  CG1 ILE B  13      -6.891  10.220  -5.362  1.00 94.67           C  
ATOM    110  CG2 ILE B  13      -7.670   9.937  -2.977  1.00 94.67           C  
ATOM    111  CD1 ILE B  13      -5.981  11.403  -5.059  1.00 94.67           C  
ATOM    112  N   LYS B  14     -11.155   9.297  -3.709  1.00 95.38           N  
ATOM    113  CA  LYS B  14     -12.214   9.012  -2.746  1.00 95.38           C  
ATOM    114  C   LYS B  14     -12.773   7.606  -2.943  1.00 95.38           C  
ATOM    115  O   LYS B  14     -13.048   6.900  -1.971  1.00 95.38           O  
ATOM    116  CB  LYS B  14     -13.337  10.044  -2.862  1.00 95.38           C  
ATOM    117  CG  LYS B  14     -14.360   9.975  -1.737  1.00 95.38           C  
ATOM    118  CD  LYS B  14     -15.407  11.073  -1.866  1.00 95.38           C  
ATOM    119  CE  LYS B  14     -16.496  10.935  -0.810  1.00 95.38           C  
ATOM    120  NZ  LYS B  14     -17.530  12.005  -0.938  1.00 95.38           N1+
ATOM    121  N   LYS B  15     -12.912   7.188  -4.256  1.00 95.78           N  
ATOM    122  CA  LYS B  15     -13.397   5.847  -4.569  1.00 95.78           C  
ATOM    123  C   LYS B  15     -12.408   4.783  -4.100  1.00 95.78           C  
ATOM    124  O   LYS B  15     -12.810   3.754  -3.552  1.00 95.78           O  
ATOM    125  CB  LYS B  15     -13.648   5.703  -6.070  1.00 95.78           C  
ATOM    126  CG  LYS B  15     -14.259   4.368  -6.470  1.00 95.78           C  
ATOM    127  CD  LYS B  15     -14.444   4.267  -7.979  1.00 95.78           C  
ATOM    128  CE  LYS B  15     -14.897   2.874  -8.396  1.00 95.78           C  
ATOM    129  NZ  LYS B  15     -15.051   2.762  -9.877  1.00 95.78           N1+
ATOM    130  N   LEU B  16     -11.129   5.062  -4.298  1.00 95.83           N  
ATOM    131  CA  LEU B  16     -10.092   4.126  -3.880  1.00 95.83           C  
ATOM    132  C   LEU B  16     -10.068   3.982  -2.362  1.00 95.83           C  
ATOM    133  O   LEU B  16      -9.850   2.886  -1.841  1.00 95.83           O  
ATOM    134  CB  LEU B  16      -8.720   4.585  -4.382  1.00 95.83           C  
ATOM    135  CG  LEU B  16      -8.494   4.517  -5.893  1.00 95.83           C  
ATOM    136  CD1 LEU B  16      -7.141   5.120  -6.254  1.00 95.83           C  
ATOM    137  CD2 LEU B  16      -8.591   3.076  -6.384  1.00 95.83           C  
ATOM    138  N   LYS B  17     -10.339   5.043  -1.664  1.00 96.51           N  
ATOM    139  CA  LYS B  17     -10.393   5.016  -0.205  1.00 96.51           C  
ATOM    140  C   LYS B  17     -11.502   4.091   0.287  1.00 96.51           C  
ATOM    141  O   LYS B  17     -11.301   3.317   1.225  1.00 96.51           O  
ATOM    142  CB  LYS B  17     -10.600   6.425   0.352  1.00 96.51           C  
ATOM    143  CG  LYS B  17     -10.599   6.497   1.871  1.00 96.51           C  
ATOM    144  CD  LYS B  17     -10.770   7.929   2.363  1.00 96.51           C  
ATOM    145  CE  LYS B  17     -10.882   7.990   3.881  1.00 96.51           C  
ATOM    146  NZ  LYS B  17     -11.055   9.391   4.368  1.00 96.51           N1+
ATOM    147  N   LYS B  18     -12.642   4.136  -0.313  1.00 96.49           N  
ATOM    148  CA  LYS B  18     -13.765   3.284   0.070  1.00 96.49           C  
ATOM    149  C   LYS B  18     -13.458   1.814  -0.200  1.00 96.49           C  
ATOM    150  O   LYS B  18     -13.811   0.944   0.599  1.00 96.49           O  
ATOM    151  CB  LYS B  18     -15.033   3.700  -0.676  1.00 96.49           C  
ATOM    152  CG  LYS B  18     -15.636   5.011  -0.190  1.00 96.49           C  
ATOM    153  CD  LYS B  18     -16.941   5.326  -0.909  1.00 96.49           C  
ATOM    154  CE  LYS B  18     -17.519   6.661  -0.460  1.00 96.49           C  
ATOM    155  NZ  LYS B  18     -18.764   7.007  -1.210  1.00 96.49           N1+
ATOM    156  N   GLN B  19     -12.830   1.540  -1.358  1.00 96.50           N  
ATOM    157  CA  GLN B  19     -12.466   0.173  -1.715  1.00 96.50           C  
ATOM    158  C   GLN B  19     -11.494  -0.421  -0.699  1.00 96.50           C  
ATOM    159  O   GLN B  19     -11.641  -1.576  -0.293  1.00 96.50           O  
ATOM    160  CB  GLN B  19     -11.854   0.128  -3.116  1.00 96.50           C  
ATOM    161  CG  GLN B  19     -12.861   0.359  -4.235  1.00 96.50           C  
ATOM    162  CD  GLN B  19     -12.217   0.381  -5.608  1.00 96.50           C  
ATOM    163  NE2 GLN B  19     -12.842  -0.295  -6.567  1.00 96.50           N  
ATOM    164  OE1 GLN B  19     -11.167   1.000  -5.807  1.00 96.50           O  
ATOM    165  N   VAL B  20     -10.496   0.410  -0.235  1.00 96.72           N  
ATOM    166  CA  VAL B  20      -9.502  -0.075   0.717  1.00 96.72           C  
ATOM    167  C   VAL B  20     -10.161  -0.321   2.072  1.00 96.72           C  
ATOM    168  O   VAL B  20      -9.826  -1.284   2.767  1.00 96.72           O  
ATOM    169  CB  VAL B  20      -8.328   0.918   0.867  1.00 96.72           C  
ATOM    170  CG1 VAL B  20      -7.439   0.527   2.046  1.00 96.72           C  
ATOM    171  CG2 VAL B  20      -7.514   0.980  -0.424  1.00 96.72           C  
ATOM    172  N   GLU B  21     -11.112   0.450   2.505  1.00 96.23           N  
ATOM    173  CA  GLU B  21     -11.823   0.274   3.767  1.00 96.23           C  
ATOM    174  C   GLU B  21     -12.649  -1.010   3.760  1.00 96.23           C  
ATOM    175  O   GLU B  21     -12.708  -1.722   4.765  1.00 96.23           O  
ATOM    176  CB  GLU B  21     -12.726   1.478   4.049  1.00 96.23           C  
ATOM    177  CG  GLU B  21     -11.967   2.736   4.443  1.00 96.23           C  
ATOM    178  CD  GLU B  21     -12.855   3.966   4.542  1.00 96.23           C  
ATOM    179  OE1 GLU B  21     -12.372   5.029   4.996  1.00 96.23           O  
ATOM    180  OE2 GLU B  21     -14.044   3.866   4.165  1.00 96.23           O1-
ATOM    181  N   ARG B  22     -13.290  -1.237   2.581  1.00 96.64           N  
ATOM    182  CA  ARG B  22     -14.031  -2.486   2.439  1.00 96.64           C  
ATOM    183  C   ARG B  22     -13.104  -3.690   2.570  1.00 96.64           C  
ATOM    184  O   ARG B  22     -13.422  -4.650   3.276  1.00 96.64           O  
ATOM    185  CB  ARG B  22     -14.759  -2.530   1.093  1.00 96.64           C  
ATOM    186  CG  ARG B  22     -15.561  -3.802   0.868  1.00 96.64           C  
ATOM    187  CD  ARG B  22     -16.033  -3.923  -0.574  1.00 96.64           C  
ATOM    188  NE  ARG B  22     -14.911  -4.059  -1.499  1.00 96.64           N  
ATOM    189  CZ  ARG B  22     -15.018  -4.066  -2.825  1.00 96.64           C  
ATOM    190  NH1 ARG B  22     -16.204  -3.943  -3.410  1.00 96.64           N1+
ATOM    191  NH2 ARG B  22     -13.931  -4.196  -3.572  1.00 96.64           N  
ATOM    192  N   LEU B  23     -11.900  -3.653   1.886  1.00 96.25           N  
ATOM    193  CA  LEU B  23     -10.943  -4.754   1.923  1.00 96.25           C  
ATOM    194  C   LEU B  23     -10.369  -4.929   3.325  1.00 96.25           C  
ATOM    195  O   LEU B  23     -10.081  -6.051   3.746  1.00 96.25           O  
ATOM    196  CB  LEU B  23      -9.810  -4.513   0.921  1.00 96.25           C  
ATOM    197  CG  LEU B  23     -10.185  -4.595  -0.559  1.00 96.25           C  
ATOM    198  CD1 LEU B  23      -8.998  -4.196  -1.430  1.00 96.25           C  
ATOM    199  CD2 LEU B  23     -10.666  -5.998  -0.912  1.00 96.25           C  
ATOM    200  N   GLU B  24     -10.251  -3.868   4.111  1.00 97.17           N  
ATOM    201  CA  GLU B  24      -9.788  -3.932   5.493  1.00 97.17           C  
ATOM    202  C   GLU B  24     -10.765  -4.713   6.368  1.00 97.17           C  
ATOM    203  O   GLU B  24     -10.352  -5.534   7.189  1.00 97.17           O  
ATOM    204  CB  GLU B  24      -9.585  -2.524   6.059  1.00 97.17           C  
ATOM    205  CG  GLU B  24      -9.007  -2.504   7.466  1.00 97.17           C  
ATOM    206  CD  GLU B  24      -8.739  -1.100   7.985  1.00 97.17           C  
ATOM    207  OE1 GLU B  24      -7.851  -0.932   8.852  1.00 97.17           O  
ATOM    208  OE2 GLU B  24      -9.423  -0.160   7.521  1.00 97.17           O1-
ATOM    209  N   LYS B  25     -12.023  -4.466   6.137  1.00 96.06           N  
ATOM    210  CA  LYS B  25     -13.046  -5.182   6.893  1.00 96.06           C  
ATOM    211  C   LYS B  25     -13.040  -6.670   6.552  1.00 96.06           C  
ATOM    212  O   LYS B  25     -13.115  -7.517   7.445  1.00 96.06           O  
ATOM    213  CB  LYS B  25     -14.429  -4.588   6.622  1.00 96.06           C  
ATOM    214  CG  LYS B  25     -15.534  -5.170   7.491  1.00 96.06           C  
ATOM    215  CD  LYS B  25     -16.882  -4.529   7.185  1.00 96.06           C  
ATOM    216  CE  LYS B  25     -18.007  -5.192   7.968  1.00 96.06           C  
ATOM    217  NZ  LYS B  25     -19.334  -4.581   7.655  1.00 96.06           N1+
ATOM    218  N   GLU B  26     -12.950  -7.011   5.209  1.00 95.80           N  
ATOM    219  CA  GLU B  26     -12.917  -8.402   4.767  1.00 95.80           C  
ATOM    220  C   GLU B  26     -11.694  -9.128   5.321  1.00 95.80           C  
ATOM    221  O   GLU B  26     -11.784 -10.290   5.720  1.00 95.80           O  
ATOM    222  CB  GLU B  26     -12.928  -8.481   3.238  1.00 95.80           C  
ATOM    223  CG  GLU B  26     -14.251  -8.070   2.610  1.00 95.80           C  
ATOM    224  CD  GLU B  26     -14.252  -8.169   1.093  1.00 95.80           C  
ATOM    225  OE1 GLU B  26     -14.830  -7.280   0.427  1.00 95.80           O  
ATOM    226  OE2 GLU B  26     -13.672  -9.144   0.566  1.00 95.80           O1-
ATOM    227  N   SER B  27     -10.517  -8.467   5.357  1.00 95.19           N  
ATOM    228  CA  SER B  27      -9.287  -9.053   5.877  1.00 95.19           C  
ATOM    229  C   SER B  27      -9.409  -9.365   7.365  1.00 95.19           C  
ATOM    230  O   SER B  27      -8.920 -10.397   7.830  1.00 95.19           O  
ATOM    231  CB  SER B  27      -8.103  -8.113   5.641  1.00 95.19           C  
ATOM    232  OG  SER B  27      -6.904  -8.679   6.141  1.00 95.19           O  
ATOM    233  N   LYS B  28     -10.069  -8.502   8.144  1.00 95.28           N  
ATOM    234  CA  LYS B  28     -10.275  -8.717   9.573  1.00 95.28           C  
ATOM    235  C   LYS B  28     -11.167  -9.930   9.823  1.00 95.28           C  
ATOM    236  O   LYS B  28     -10.919 -10.710  10.745  1.00 95.28           O  
ATOM    237  CB  LYS B  28     -10.887  -7.474  10.220  1.00 95.28           C  
ATOM    238  CG  LYS B  28      -9.898  -6.338  10.436  1.00 95.28           C  
ATOM    239  CD  LYS B  28     -10.563  -5.135  11.092  1.00 95.28           C  
ATOM    240  CE  LYS B  28      -9.590  -3.974  11.250  1.00 95.28           C  
ATOM    241  NZ  LYS B  28     -10.256  -2.768  11.827  1.00 95.28           N1+
ATOM    242  N   GLU B  29     -12.233 -10.075   8.973  1.00 94.99           N  
ATOM    243  CA  GLU B  29     -13.122 -11.227   9.093  1.00 94.99           C  
ATOM    244  C   GLU B  29     -12.381 -12.529   8.803  1.00 94.99           C  
ATOM    245  O   GLU B  29     -12.583 -13.531   9.492  1.00 94.99           O  
ATOM    246  CB  GLU B  29     -14.320 -11.082   8.151  1.00 94.99           C  
ATOM    247  CG  GLU B  29     -15.358 -12.184   8.302  1.00 94.99           C  
ATOM    248  CD  GLU B  29     -16.574 -11.989   7.411  1.00 94.99           C  
ATOM    249  OE1 GLU B  29     -17.490 -12.842   7.438  1.00 94.99           O  
ATOM    250  OE2 GLU B  29     -16.612 -10.974   6.679  1.00 94.99           O1-
ATOM    251  N   LEU B  30     -11.396 -12.515   7.796  1.00 94.47           N  
ATOM    252  CA  LEU B  30     -10.618 -13.697   7.445  1.00 94.47           C  
ATOM    253  C   LEU B  30      -9.675 -14.084   8.579  1.00 94.47           C  
ATOM    254  O   LEU B  30      -9.461 -15.271   8.837  1.00 94.47           O  
ATOM    255  CB  LEU B  30      -9.818 -13.451   6.163  1.00 94.47           C  
ATOM    256  CG  LEU B  30     -10.606 -13.494   4.853  1.00 94.47           C  
ATOM    257  CD1 LEU B  30      -9.704 -13.128   3.679  1.00 94.47           C  
ATOM    258  CD2 LEU B  30     -11.228 -14.871   4.647  1.00 94.47           C  
ATOM    259  N   GLU B  31      -9.187 -13.070   9.296  1.00 95.25           N  
ATOM    260  CA  GLU B  31      -8.317 -13.322  10.440  1.00 95.25           C  
ATOM    261  C   GLU B  31      -9.064 -14.058  11.549  1.00 95.25           C  
ATOM    262  O   GLU B  31      -8.523 -14.980  12.163  1.00 95.25           O  
ATOM    263  CB  GLU B  31      -7.739 -12.010  10.977  1.00 95.25           C  
ATOM    264  CG  GLU B  31      -6.712 -12.198  12.084  1.00 95.25           C  
ATOM    265  CD  GLU B  31      -6.075 -10.894  12.539  1.00 95.25           C  
ATOM    266  OE1 GLU B  31      -4.954 -10.928  13.095  1.00 95.25           O  
ATOM    267  OE2 GLU B  31      -6.703  -9.831  12.338  1.00 95.25           O1-
ATOM    268  N   LYS B  32     -10.337 -13.681  11.691  1.00 93.85           N  
ATOM    269  CA  LYS B  32     -11.158 -14.340  12.702  1.00 93.85           C  
ATOM    270  C   LYS B  32     -11.467 -15.781  12.306  1.00 93.85           C  
ATOM    271  O   LYS B  32     -11.407 -16.686  13.141  1.00 93.85           O  
ATOM    272  CB  LYS B  32     -12.460 -13.567  12.923  1.00 93.85           C  
ATOM    273  CG  LYS B  32     -12.275 -12.235  13.636  1.00 93.85           C  
ATOM    274  CD  LYS B  32     -13.607 -11.531  13.859  1.00 93.85           C  
ATOM    275  CE  LYS B  32     -13.416 -10.156  14.484  1.00 93.85           C  
ATOM    276  NZ  LYS B  32     -14.712  -9.425  14.621  1.00 93.85           N1+
ATOM    277  N   ARG B  33     -11.713 -15.941  11.070  1.00 94.00           N  
ATOM    278  CA  ARG B  33     -12.022 -17.273  10.560  1.00 94.00           C  
ATOM    279  C   ARG B  33     -10.798 -18.181  10.625  1.00 94.00           C  
ATOM    280  O   ARG B  33     -10.920 -19.377  10.896  1.00 94.00           O  
ATOM    281  CB  ARG B  33     -12.539 -17.192   9.122  1.00 94.00           C  
ATOM    282  CG  ARG B  33     -13.950 -16.636   9.006  1.00 94.00           C  
ATOM    283  CD  ARG B  33     -14.319 -16.334   7.560  1.00 94.00           C  
ATOM    284  NE  ARG B  33     -14.244 -17.529   6.724  1.00 94.00           N  
ATOM    285  CZ  ARG B  33     -14.319 -17.532   5.396  1.00 94.00           C  
ATOM    286  NH1 ARG B  33     -14.473 -16.397   4.724  1.00 94.00           N1+
ATOM    287  NH2 ARG B  33     -14.239 -18.677   4.735  1.00 94.00           N  
ATOM    288  N   LEU B  34      -9.638 -17.686  10.439  1.00 91.97           N  
ATOM    289  CA  LEU B  34      -8.398 -18.454  10.475  1.00 91.97           C  
ATOM    290  C   LEU B  34      -8.111 -18.955  11.887  1.00 91.97           C  
ATOM    291  O   LEU B  34      -7.568 -20.048  12.063  1.00 91.97           O  
ATOM    292  CB  LEU B  34      -7.227 -17.604   9.975  1.00 91.97           C  
ATOM    293  CG  LEU B  34      -5.866 -18.298   9.908  1.00 91.97           C  
ATOM    294  CD1 LEU B  34      -5.908 -19.454   8.914  1.00 91.97           C  
ATOM    295  CD2 LEU B  34      -4.775 -17.302   9.532  1.00 91.97           C  
ATOM    296  N   GLU B  35      -8.473 -18.144  12.841  1.00 92.13           N  
ATOM    297  CA  GLU B  35      -8.256 -18.528  14.233  1.00 92.13           C  
ATOM    298  C   GLU B  35      -9.081 -19.758  14.601  1.00 92.13           C  
ATOM    299  O   GLU B  35      -8.647 -20.585  15.406  1.00 92.13           O  
ATOM    300  CB  GLU B  35      -8.596 -17.367  15.171  1.00 92.13           C  
ATOM    301  CG  GLU B  35      -7.566 -16.246  15.159  1.00 92.13           C  
ATOM    302  CD  GLU B  35      -7.944 -15.075  16.053  1.00 92.13           C  
ATOM    303  OE1 GLU B  35      -7.154 -14.109  16.154  1.00 92.13           O  
ATOM    304  OE2 GLU B  35      -9.038 -15.125  16.657  1.00 92.13           O1-
ATOM    305  N   LYS B  36     -10.222 -19.946  13.907  1.00 91.55           N  
ATOM    306  CA  LYS B  36     -11.131 -21.044  14.224  1.00 91.55           C  
ATOM    307  C   LYS B  36     -10.753 -22.309  13.460  1.00 91.55           C  
ATOM    308  O   LYS B  36     -10.669 -23.392  14.044  1.00 91.55           O  
ATOM    309  CB  LYS B  36     -12.575 -20.653  13.908  1.00 91.55           C  
ATOM    310  CG  LYS B  36     -13.131 -19.558  14.806  1.00 91.55           C  
ATOM    311  CD  LYS B  36     -14.585 -19.247  14.475  1.00 91.55           C  
ATOM    312  CE  LYS B  36     -15.127 -18.117  15.339  1.00 91.55           C  
ATOM    313  NZ  LYS B  36     -16.534 -17.769  14.979  1.00 91.55           N1+
ATOM    314  N   SER B  37     -10.428 -22.108  12.153  1.00 86.41           N  
ATOM    315  CA  SER B  37     -10.072 -23.254  11.323  1.00 86.41           C  
ATOM    316  C   SER B  37      -9.349 -22.815  10.054  1.00 86.41           C  
ATOM    317  O   SER B  37      -9.894 -22.050   9.255  1.00 86.41           O  
ATOM    318  CB  SER B  37     -11.320 -24.059  10.955  1.00 86.41           C  
ATOM    319  OG  SER B  37     -10.982 -25.162  10.132  1.00 86.41           O  
ATOM    320  N   PRO B  38      -8.131 -23.244   9.987  1.00 84.65           N  
ATOM    321  CA  PRO B  38      -7.453 -22.971   8.717  1.00 84.65           C  
ATOM    322  C   PRO B  38      -8.026 -23.781   7.556  1.00 84.65           C  
ATOM    323  O   PRO B  38      -8.345 -24.961   7.720  1.00 84.65           O  
ATOM    324  CB  PRO B  38      -6.003 -23.372   8.999  1.00 84.65           C  
ATOM    325  CG  PRO B  38      -6.083 -24.293  10.174  1.00 84.65           C  
ATOM    326  CD  PRO B  38      -7.372 -24.031  10.899  1.00 84.65           C  
ATOM    327  N   SER B  39      -8.432 -23.211   6.598  1.00 84.69           N  
ATOM    328  CA  SER B  39      -8.942 -23.919   5.429  1.00 84.69           C  
ATOM    329  C   SER B  39      -8.362 -23.348   4.140  1.00 84.69           C  
ATOM    330  O   SER B  39      -7.872 -22.217   4.121  1.00 84.69           O  
ATOM    331  CB  SER B  39     -10.470 -23.851   5.385  1.00 84.69           C  
ATOM    332  OG  SER B  39     -10.905 -22.549   5.032  1.00 84.69           O  
ATOM    333  N   GLU B  40      -8.348 -24.180   3.200  1.00 87.34           N  
ATOM    334  CA  GLU B  40      -7.930 -23.775   1.861  1.00 87.34           C  
ATOM    335  C   GLU B  40      -8.766 -22.604   1.353  1.00 87.34           C  
ATOM    336  O   GLU B  40      -8.262 -21.740   0.632  1.00 87.34           O  
ATOM    337  CB  GLU B  40      -8.028 -24.952   0.887  1.00 87.34           C  
ATOM    338  CG  GLU B  40      -7.339 -24.706  -0.447  1.00 87.34           C  
ATOM    339  CD  GLU B  40      -7.359 -25.917  -1.365  1.00 87.34           C  
ATOM    340  OE1 GLU B  40      -6.937 -25.797  -2.538  1.00 87.34           O  
ATOM    341  OE2 GLU B  40      -7.800 -26.995  -0.909  1.00 87.34           O1-
ATOM    342  N   GLU B  41      -9.915 -22.577   1.734  1.00 91.02           N  
ATOM    343  CA  GLU B  41     -10.810 -21.498   1.326  1.00 91.02           C  
ATOM    344  C   GLU B  41     -10.299 -20.145   1.811  1.00 91.02           C  
ATOM    345  O   GLU B  41     -10.409 -19.143   1.100  1.00 91.02           O  
ATOM    346  CB  GLU B  41     -12.226 -21.746   1.851  1.00 91.02           C  
ATOM    347  CG  GLU B  41     -13.262 -20.773   1.309  1.00 91.02           C  
ATOM    348  CD  GLU B  41     -14.677 -21.085   1.768  1.00 91.02           C  
ATOM    349  OE1 GLU B  41     -15.613 -20.339   1.402  1.00 91.02           O  
ATOM    350  OE2 GLU B  41     -14.852 -22.085   2.500  1.00 91.02           O1-
ATOM    351  N   ILE B  42      -9.723 -20.130   2.938  1.00 91.59           N  
ATOM    352  CA  ILE B  42      -9.180 -18.900   3.503  1.00 91.59           C  
ATOM    353  C   ILE B  42      -8.016 -18.407   2.646  1.00 91.59           C  
ATOM    354  O   ILE B  42      -7.903 -17.211   2.370  1.00 91.59           O  
ATOM    355  CB  ILE B  42      -8.721 -19.104   4.965  1.00 91.59           C  
ATOM    356  CG1 ILE B  42      -9.930 -19.345   5.876  1.00 91.59           C  
ATOM    357  CG2 ILE B  42      -7.903 -17.902   5.447  1.00 91.59           C  
ATOM    358  CD1 ILE B  42      -9.564 -19.689   7.313  1.00 91.59           C  
ATOM    359  N   ALA B  43      -7.163 -19.331   2.220  1.00 91.41           N  
ATOM    360  CA  ALA B  43      -6.031 -18.978   1.368  1.00 91.41           C  
ATOM    361  C   ALA B  43      -6.503 -18.332   0.069  1.00 91.41           C  
ATOM    362  O   ALA B  43      -5.937 -17.330  -0.375  1.00 91.41           O  
ATOM    363  CB  ALA B  43      -5.186 -20.214   1.067  1.00 91.41           C  
ATOM    364  N   LYS B  44      -7.567 -18.877  -0.563  1.00 92.27           N  
ATOM    365  CA  LYS B  44      -8.109 -18.346  -1.810  1.00 92.27           C  
ATOM    366  C   LYS B  44      -8.638 -16.927  -1.620  1.00 92.27           C  
ATOM    367  O   LYS B  44      -8.425 -16.060  -2.470  1.00 92.27           O  
ATOM    368  CB  LYS B  44      -9.221 -19.252  -2.342  1.00 92.27           C  
ATOM    369  CG  LYS B  44      -8.721 -20.556  -2.946  1.00 92.27           C  
ATOM    370  CD  LYS B  44      -9.869 -21.396  -3.491  1.00 92.27           C  
ATOM    371  CE  LYS B  44      -9.382 -22.747  -3.998  1.00 92.27           C  
ATOM    372  NZ  LYS B  44     -10.516 -23.614  -4.438  1.00 92.27           N1+
ATOM    373  N   GLU B  45      -9.315 -16.731  -0.527  1.00 93.28           N  
ATOM    374  CA  GLU B  45      -9.866 -15.406  -0.262  1.00 93.28           C  
ATOM    375  C   GLU B  45      -8.760 -14.395   0.024  1.00 93.28           C  
ATOM    376  O   GLU B  45      -8.844 -13.239  -0.397  1.00 93.28           O  
ATOM    377  CB  GLU B  45     -10.848 -15.457   0.911  1.00 93.28           C  
ATOM    378  CG  GLU B  45     -12.158 -16.162   0.587  1.00 93.28           C  
ATOM    379  CD  GLU B  45     -13.172 -16.092   1.717  1.00 93.28           C  
ATOM    380  OE1 GLU B  45     -14.197 -15.388   1.569  1.00 93.28           O  
ATOM    381  OE2 GLU B  45     -12.940 -16.745   2.759  1.00 93.28           O1-
ATOM    382  N   LEU B  46      -7.729 -14.847   0.744  1.00 93.90           N  
ATOM    383  CA  LEU B  46      -6.588 -13.972   0.993  1.00 93.90           C  
ATOM    384  C   LEU B  46      -5.926 -13.557  -0.317  1.00 93.90           C  
ATOM    385  O   LEU B  46      -5.554 -12.394  -0.487  1.00 93.90           O  
ATOM    386  CB  LEU B  46      -5.566 -14.667   1.896  1.00 93.90           C  
ATOM    387  CG  LEU B  46      -5.928 -14.763   3.379  1.00 93.90           C  
ATOM    388  CD1 LEU B  46      -4.942 -15.671   4.107  1.00 93.90           C  
ATOM    389  CD2 LEU B  46      -5.955 -13.377   4.014  1.00 93.90           C  
ATOM    390  N   LEU B  47      -5.759 -14.508  -1.229  1.00 92.84           N  
ATOM    391  CA  LEU B  47      -5.165 -14.217  -2.530  1.00 92.84           C  
ATOM    392  C   LEU B  47      -6.028 -13.235  -3.314  1.00 92.84           C  
ATOM    393  O   LEU B  47      -5.505 -12.351  -3.998  1.00 92.84           O  
ATOM    394  CB  LEU B  47      -4.979 -15.506  -3.334  1.00 92.84           C  
ATOM    395  CG  LEU B  47      -3.828 -16.416  -2.900  1.00 92.84           C  
ATOM    396  CD1 LEU B  47      -3.902 -17.751  -3.634  1.00 92.84           C  
ATOM    397  CD2 LEU B  47      -2.486 -15.737  -3.149  1.00 92.84           C  
ATOM    398  N   ARG B  48      -7.367 -13.415  -3.310  1.00 94.42           N  
ATOM    399  CA  ARG B  48      -8.280 -12.494  -3.979  1.00 94.42           C  
ATOM    400  C   ARG B  48      -8.120 -11.076  -3.440  1.00 94.42           C  
ATOM    401  O   ARG B  48      -8.053 -10.117  -4.212  1.00 94.42           O  
ATOM    402  CB  ARG B  48      -9.729 -12.957  -3.813  1.00 94.42           C  
ATOM    403  CG  ARG B  48     -10.740 -12.097  -4.554  1.00 94.42           C  
ATOM    404  CD  ARG B  48     -12.168 -12.414  -4.133  1.00 94.42           C  
ATOM    405  NE  ARG B  48     -12.412 -12.054  -2.739  1.00 94.42           N  
ATOM    406  CZ  ARG B  48     -12.614 -10.814  -2.301  1.00 94.42           C  
ATOM    407  NH1 ARG B  48     -12.605  -9.787  -3.144  1.00 94.42           N1+
ATOM    408  NH2 ARG B  48     -12.826 -10.599  -1.011  1.00 94.42           N  
ATOM    409  N   ILE B  49      -8.045 -10.881  -2.019  1.00 95.06           N  
ATOM    410  CA  ILE B  49      -7.893  -9.573  -1.390  1.00 95.06           C  
ATOM    411  C   ILE B  49      -6.568  -8.946  -1.817  1.00 95.06           C  
ATOM    412  O   ILE B  49      -6.513  -7.759  -2.145  1.00 95.06           O  
ATOM    413  CB  ILE B  49      -7.967  -9.675   0.150  1.00 95.06           C  
ATOM    414  CG1 ILE B  49      -9.389 -10.035   0.594  1.00 95.06           C  
ATOM    415  CG2 ILE B  49      -7.504  -8.368   0.800  1.00 95.06           C  
ATOM    416  CD1 ILE B  49      -9.529 -10.269   2.092  1.00 95.06           C  
ATOM    417  N   THR B  50      -5.501  -9.741  -1.882  1.00 95.22           N  
ATOM    418  CA  THR B  50      -4.189  -9.252  -2.291  1.00 95.22           C  
ATOM    419  C   THR B  50      -4.230  -8.732  -3.725  1.00 95.22           C  
ATOM    420  O   THR B  50      -3.668  -7.676  -4.024  1.00 95.22           O  
ATOM    421  CB  THR B  50      -3.120 -10.354  -2.172  1.00 95.22           C  
ATOM    422  CG2 THR B  50      -1.761  -9.856  -2.654  1.00 95.22           C  
ATOM    423  OG1 THR B  50      -3.010 -10.759  -0.802  1.00 95.22           O  
ATOM    424  N   ALA B  51      -4.847  -9.470  -4.609  1.00 94.99           N  
ATOM    425  CA  ALA B  51      -4.965  -9.050  -6.003  1.00 94.99           C  
ATOM    426  C   ALA B  51      -5.675  -7.703  -6.112  1.00 94.99           C  
ATOM    427  O   ALA B  51      -5.266  -6.840  -6.892  1.00 94.99           O  
ATOM    428  CB  ALA B  51      -5.709 -10.106  -6.816  1.00 94.99           C  
ATOM    429  N   GLU B  52      -6.730  -7.482  -5.360  1.00 95.41           N  
ATOM    430  CA  GLU B  52      -7.465  -6.221  -5.390  1.00 95.41           C  
ATOM    431  C   GLU B  52      -6.630  -5.082  -4.811  1.00 95.41           C  
ATOM    432  O   GLU B  52      -6.681  -3.954  -5.306  1.00 95.41           O  
ATOM    433  CB  GLU B  52      -8.784  -6.349  -4.624  1.00 95.41           C  
ATOM    434  CG  GLU B  52      -9.825  -7.206  -5.330  1.00 95.41           C  
ATOM    435  CD  GLU B  52     -11.168  -7.225  -4.619  1.00 95.41           C  
ATOM    436  OE1 GLU B  52     -11.670  -8.327  -4.299  1.00 95.41           O  
ATOM    437  OE2 GLU B  52     -11.725  -6.130  -4.381  1.00 95.41           O1-
ATOM    438  N   LEU B  53      -5.876  -5.348  -3.727  1.00 95.96           N  
ATOM    439  CA  LEU B  53      -5.000  -4.332  -3.153  1.00 95.96           C  
ATOM    440  C   LEU B  53      -3.944  -3.892  -4.162  1.00 95.96           C  
ATOM    441  O   LEU B  53      -3.604  -2.709  -4.234  1.00 95.96           O  
ATOM    442  CB  LEU B  53      -4.324  -4.861  -1.886  1.00 95.96           C  
ATOM    443  CG  LEU B  53      -5.215  -5.007  -0.652  1.00 95.96           C  
ATOM    444  CD1 LEU B  53      -4.479  -5.766   0.447  1.00 95.96           C  
ATOM    445  CD2 LEU B  53      -5.666  -3.639  -0.153  1.00 95.96           C  
ATOM    446  N   VAL B  54      -3.424  -4.851  -4.957  1.00 95.75           N  
ATOM    447  CA  VAL B  54      -2.438  -4.535  -5.985  1.00 95.75           C  
ATOM    448  C   VAL B  54      -3.075  -3.657  -7.060  1.00 95.75           C  
ATOM    449  O   VAL B  54      -2.449  -2.715  -7.552  1.00 95.75           O  
ATOM    450  CB  VAL B  54      -1.851  -5.816  -6.621  1.00 95.75           C  
ATOM    451  CG1 VAL B  54      -1.015  -5.473  -7.853  1.00 95.75           C  
ATOM    452  CG2 VAL B  54      -1.014  -6.583  -5.599  1.00 95.75           C  
ATOM    453  N   GLU B  55      -4.327  -3.930  -7.456  1.00 96.17           N  
ATOM    454  CA  GLU B  55      -5.043  -3.104  -8.423  1.00 96.17           C  
ATOM    455  C   GLU B  55      -5.223  -1.680  -7.906  1.00 96.17           C  
ATOM    456  O   GLU B  55      -5.046  -0.716  -8.654  1.00 96.17           O  
ATOM    457  CB  GLU B  55      -6.405  -3.720  -8.753  1.00 96.17           C  
ATOM    458  CG  GLU B  55      -7.155  -2.996  -9.862  1.00 96.17           C  
ATOM    459  CD  GLU B  55      -8.477  -3.655 -10.221  1.00 96.17           C  
ATOM    460  OE1 GLU B  55      -9.172  -3.162 -11.139  1.00 96.17           O  
ATOM    461  OE2 GLU B  55      -8.822  -4.672  -9.579  1.00 96.17           O1-
ATOM    462  N   ILE B  56      -5.602  -1.530  -6.622  1.00 95.92           N  
ATOM    463  CA  ILE B  56      -5.755  -0.218  -6.002  1.00 95.92           C  
ATOM    464  C   ILE B  56      -4.423   0.528  -6.036  1.00 95.92           C  
ATOM    465  O   ILE B  56      -4.381   1.724  -6.331  1.00 95.92           O  
ATOM    466  CB  ILE B  56      -6.267  -0.336  -4.549  1.00 95.92           C  
ATOM    467  CG1 ILE B  56      -7.730  -0.794  -4.534  1.00 95.92           C  
ATOM    468  CG2 ILE B  56      -6.102   0.994  -3.809  1.00 95.92           C  
ATOM    469  CD1 ILE B  56      -8.262  -1.121  -3.145  1.00 95.92           C  
ATOM    470  N   SER B  57      -3.358  -0.163  -5.766  1.00 95.55           N  
ATOM    471  CA  SER B  57      -2.028   0.437  -5.787  1.00 95.55           C  
ATOM    472  C   SER B  57      -1.684   0.968  -7.175  1.00 95.55           C  
ATOM    473  O   SER B  57      -1.066   2.027  -7.305  1.00 95.55           O  
ATOM    474  CB  SER B  57      -0.974  -0.578  -5.345  1.00 95.55           C  
ATOM    475  OG  SER B  57      -1.151  -0.926  -3.982  1.00 95.55           O  
ATOM    476  N   GLU B  58      -2.061   0.238  -8.269  1.00 96.05           N  
ATOM    477  CA  GLU B  58      -1.840   0.682  -9.642  1.00 96.05           C  
ATOM    478  C   GLU B  58      -2.591   1.979  -9.931  1.00 96.05           C  
ATOM    479  O   GLU B  58      -2.045   2.895 -10.549  1.00 96.05           O  
ATOM    480  CB  GLU B  58      -2.265  -0.404 -10.634  1.00 96.05           C  
ATOM    481  CG  GLU B  58      -1.337  -1.610 -10.659  1.00 96.05           C  
ATOM    482  CD  GLU B  58      -1.865  -2.754 -11.510  1.00 96.05           C  
ATOM    483  OE1 GLU B  58      -1.067  -3.634 -11.906  1.00 96.05           O  
ATOM    484  OE2 GLU B  58      -3.085  -2.771 -11.784  1.00 96.05           O1-
ATOM    485  N   GLU B  59      -3.802   2.043  -9.489  1.00 95.16           N  
ATOM    486  CA  GLU B  59      -4.623   3.227  -9.718  1.00 95.16           C  
ATOM    487  C   GLU B  59      -4.096   4.425  -8.934  1.00 95.16           C  
ATOM    488  O   GLU B  59      -4.124   5.556  -9.423  1.00 95.16           O  
ATOM    489  CB  GLU B  59      -6.081   2.952  -9.341  1.00 95.16           C  
ATOM    490  CG  GLU B  59      -6.775   1.954 -10.256  1.00 95.16           C  
ATOM    491  CD  GLU B  59      -8.249   1.767  -9.932  1.00 95.16           C  
ATOM    492  OE1 GLU B  59      -8.752   0.624 -10.027  1.00 95.16           O  
ATOM    493  OE2 GLU B  59      -8.907   2.773  -9.582  1.00 95.16           O1-
ATOM    494  N   LEU B  60      -3.556   4.180  -7.696  1.00 95.19           N  
ATOM    495  CA  LEU B  60      -2.968   5.248  -6.896  1.00 95.19           C  
ATOM    496  C   LEU B  60      -1.720   5.809  -7.571  1.00 95.19           C  
ATOM    497  O   LEU B  60      -1.511   7.024  -7.587  1.00 95.19           O  
ATOM    498  CB  LEU B  60      -2.620   4.739  -5.495  1.00 95.19           C  
ATOM    499  CG  LEU B  60      -3.774   4.663  -4.495  1.00 95.19           C  
ATOM    500  CD1 LEU B  60      -3.343   3.906  -3.244  1.00 95.19           C  
ATOM    501  CD2 LEU B  60      -4.266   6.061  -4.137  1.00 95.19           C  
ATOM    502  N   ALA B  61      -0.918   4.913  -8.123  1.00 94.63           N  
ATOM    503  CA  ALA B  61       0.287   5.345  -8.825  1.00 94.63           C  
ATOM    504  C   ALA B  61      -0.061   6.212 -10.031  1.00 94.63           C  
ATOM    505  O   ALA B  61       0.585   7.233 -10.277  1.00 94.63           O  
ATOM    506  CB  ALA B  61       1.110   4.136  -9.263  1.00 94.63           C  
ATOM    507  N   GLU B  62      -1.125   5.858 -10.850  1.00 94.30           N  
ATOM    508  CA  GLU B  62      -1.560   6.642 -12.002  1.00 94.30           C  
ATOM    509  C   GLU B  62      -2.087   8.008 -11.572  1.00 94.30           C  
ATOM    510  O   GLU B  62      -1.788   9.022 -12.206  1.00 94.30           O  
ATOM    511  CB  GLU B  62      -2.634   5.889 -12.790  1.00 94.30           C  
ATOM    512  CG  GLU B  62      -3.113   6.623 -14.034  1.00 94.30           C  
ATOM    513  CD  GLU B  62      -2.007   6.867 -15.049  1.00 94.30           C  
ATOM    514  OE1 GLU B  62      -2.119   7.822 -15.851  1.00 94.30           O  
ATOM    515  OE2 GLU B  62      -1.021   6.097 -15.043  1.00 94.30           O1-
ATOM    516  N   ALA B  63      -2.843   8.026 -10.458  1.00 93.81           N  
ATOM    517  CA  ALA B  63      -3.365   9.285  -9.933  1.00 93.81           C  
ATOM    518  C   ALA B  63      -2.231  10.209  -9.497  1.00 93.81           C  
ATOM    519  O   ALA B  63      -2.279  11.417  -9.738  1.00 93.81           O  
ATOM    520  CB  ALA B  63      -4.313   9.023  -8.766  1.00 93.81           C  
ATOM    521  N   THR B  64      -1.220   9.660  -8.864  1.00 94.11           N  
ATOM    522  CA  THR B  64      -0.059  10.427  -8.425  1.00 94.11           C  
ATOM    523  C   THR B  64       0.667  11.040  -9.620  1.00 94.11           C  
ATOM    524  O   THR B  64       1.038  12.215  -9.591  1.00 94.11           O  
ATOM    525  CB  THR B  64       0.919   9.550  -7.622  1.00 94.11           C  
ATOM    526  CG2 THR B  64       2.137  10.352  -7.175  1.00 94.11           C  
ATOM    527  OG1 THR B  64       0.249   9.034  -6.465  1.00 94.11           O  
ATOM    528  N   LYS B  65       0.855  10.215 -10.645  1.00 93.21           N  
ATOM    529  CA  LYS B  65       1.506  10.703 -11.857  1.00 93.21           C  
ATOM    530  C   LYS B  65       0.738  11.875 -12.461  1.00 93.21           C  
ATOM    531  O   LYS B  65       1.332  12.892 -12.826  1.00 93.21           O  
ATOM    532  CB  LYS B  65       1.639   9.578 -12.885  1.00 93.21           C  
ATOM    533  CG  LYS B  65       2.374   9.983 -14.155  1.00 93.21           C  
ATOM    534  CD  LYS B  65       2.420   8.842 -15.162  1.00 93.21           C  
ATOM    535  CE  LYS B  65       2.976   9.301 -16.503  1.00 93.21           C  
ATOM    536  NZ  LYS B  65       2.931   8.211 -17.524  1.00 93.21           N1+
ATOM    537  N   ARG B  66      -0.571  11.802 -12.648  1.00 93.03           N  
ATOM    538  CA  ARG B  66      -1.406  12.847 -13.231  1.00 93.03           C  
ATOM    539  C   ARG B  66      -1.388  14.106 -12.370  1.00 93.03           C  
ATOM    540  O   ARG B  66      -1.366  15.222 -12.893  1.00 93.03           O  
ATOM    541  CB  ARG B  66      -2.843  12.352 -13.406  1.00 93.03           C  
ATOM    542  CG  ARG B  66      -3.006  11.310 -14.501  1.00 93.03           C  
ATOM    543  CD  ARG B  66      -4.412  10.727 -14.520  1.00 93.03           C  
ATOM    544  NE  ARG B  66      -5.413  11.743 -14.834  1.00 93.03           N  
ATOM    545  CZ  ARG B  66      -6.718  11.616 -14.610  1.00 93.03           C  
ATOM    546  NH1 ARG B  66      -7.208  10.509 -14.063  1.00 93.03           N1+
ATOM    547  NH2 ARG B  66      -7.540  12.603 -14.934  1.00 93.03           N  
ATOM    548  N   LEU B  67      -1.389  13.932 -11.002  1.00 91.86           N  
ATOM    549  CA  LEU B  67      -1.316  15.068 -10.089  1.00 91.86           C  
ATOM    550  C   LEU B  67      -0.003  15.824 -10.266  1.00 91.86           C  
ATOM    551  O   LEU B  67       0.009  17.056 -10.295  1.00 91.86           O  
ATOM    552  CB  LEU B  67      -1.457  14.599  -8.638  1.00 91.86           C  
ATOM    553  CG  LEU B  67      -1.361  15.683  -7.563  1.00 91.86           C  
ATOM    554  CD1 LEU B  67      -2.526  16.659  -7.690  1.00 91.86           C  
ATOM    555  CD2 LEU B  67      -1.331  15.056  -6.173  1.00 91.86           C  
ATOM    556  N   LEU B  68       1.089  15.021 -10.395  1.00 91.28           N  
ATOM    557  CA  LEU B  68       2.401  15.639 -10.547  1.00 91.28           C  
ATOM    558  C   LEU B  68       2.513  16.355 -11.889  1.00 91.28           C  
ATOM    559  O   LEU B  68       3.154  17.403 -11.987  1.00 91.28           O  
ATOM    560  CB  LEU B  68       3.507  14.588 -10.423  1.00 91.28           C  
ATOM    561  CG  LEU B  68       3.717  13.986  -9.032  1.00 91.28           C  
ATOM    562  CD1 LEU B  68       4.725  12.843  -9.096  1.00 91.28           C  
ATOM    563  CD2 LEU B  68       4.178  15.057  -8.050  1.00 91.28           C  
ATOM    564  N   GLU B  69       1.810  15.845 -12.999  1.00 91.50           N  
ATOM    565  CA  GLU B  69       1.810  16.479 -14.313  1.00 91.50           C  
ATOM    566  C   GLU B  69       1.052  17.804 -14.287  1.00 91.50           C  
ATOM    567  O   GLU B  69       1.481  18.782 -14.902  1.00 91.50           O  
ATOM    568  CB  GLU B  69       1.200  15.545 -15.361  1.00 91.50           C  
ATOM    569  CG  GLU B  69       2.097  14.376 -15.739  1.00 91.50           C  
ATOM    570  CD  GLU B  69       1.412  13.361 -16.641  1.00 91.50           C  
ATOM    571  OE1 GLU B  69       2.081  12.407 -17.099  1.00 91.50           O  
ATOM    572  OE2 GLU B  69       0.197  13.523 -16.894  1.00 91.50           O1-
ATOM    573  N   ILE B  70      -0.043  17.875 -13.495  1.00 88.90           N  
ATOM    574  CA  ILE B  70      -0.867  19.074 -13.383  1.00 88.90           C  
ATOM    575  C   ILE B  70      -0.110  20.149 -12.606  1.00 88.90           C  
ATOM    576  O   ILE B  70      -0.162  21.330 -12.958  1.00 88.90           O  
ATOM    577  CB  ILE B  70      -2.218  18.769 -12.698  1.00 88.90           C  
ATOM    578  CG1 ILE B  70      -3.072  17.856 -13.586  1.00 88.90           C  
ATOM    579  CG2 ILE B  70      -2.962  20.067 -12.370  1.00 88.90           C  
ATOM    580  CD1 ILE B  70      -4.305  17.295 -12.891  1.00 88.90           C  
ATOM    581  N   ALA B  71       0.598  19.691 -11.461  1.00 86.56           N  
ATOM    582  CA  ALA B  71       1.317  20.624 -10.597  1.00 86.56           C  
ATOM    583  C   ALA B  71       2.518  21.227 -11.319  1.00 86.56           C  
ATOM    584  O   ALA B  71       2.938  22.345 -11.013  1.00 86.56           O  
ATOM    585  CB  ALA B  71       1.766  19.925  -9.316  1.00 86.56           C  
ATOM    586  N   GLY B  72       3.224  20.582 -12.236  1.00 81.51           N  
ATOM    587  CA  GLY B  72       4.350  21.125 -12.980  1.00 81.51           C  
ATOM    588  C   GLY B  72       3.929  21.954 -14.178  1.00 81.51           C  
ATOM    589  O   GLY B  72       4.615  22.908 -14.552  1.00 81.51           O  
ATOM    590  N   SER C   2       2.901  24.211  12.130  1.00 79.23           N  
ATOM    591  CA  SER C   2       1.614  24.191  11.442  1.00 79.23           C  
ATOM    592  C   SER C   2       0.969  22.811  11.516  1.00 79.23           C  
ATOM    593  O   SER C   2       1.640  21.821  11.813  1.00 79.23           O  
ATOM    594  CB  SER C   2       1.781  24.606   9.979  1.00 79.23           C  
ATOM    595  OG  SER C   2       2.423  23.584   9.236  1.00 79.23           O  
ATOM    596  N   GLU C   3      -0.038  22.693  11.626  1.00 91.77           N  
ATOM    597  CA  GLU C   3      -0.825  21.466  11.551  1.00 91.77           C  
ATOM    598  C   GLU C   3      -0.285  20.529  10.475  1.00 91.77           C  
ATOM    599  O   GLU C   3      -0.202  19.317  10.684  1.00 91.77           O  
ATOM    600  CB  GLU C   3      -2.297  21.786  11.279  1.00 91.77           C  
ATOM    601  CG  GLU C   3      -3.229  20.597  11.459  1.00 91.77           C  
ATOM    602  CD  GLU C   3      -4.691  20.939  11.225  1.00 91.77           C  
ATOM    603  OE1 GLU C   3      -5.544  20.024  11.272  1.00 91.77           O  
ATOM    604  OE2 GLU C   3      -4.987  22.133  10.991  1.00 91.77           O1-
ATOM    605  N   LEU C   4       0.153  21.212   9.424  1.00 90.89           N  
ATOM    606  CA  LEU C   4       0.703  20.428   8.324  1.00 90.89           C  
ATOM    607  C   LEU C   4       2.025  19.782   8.725  1.00 90.89           C  
ATOM    608  O   LEU C   4       2.265  18.611   8.422  1.00 90.89           O  
ATOM    609  CB  LEU C   4       0.906  21.308   7.088  1.00 90.89           C  
ATOM    610  CG  LEU C   4       1.517  20.626   5.862  1.00 90.89           C  
ATOM    611  CD1 LEU C   4       0.630  19.475   5.400  1.00 90.89           C  
ATOM    612  CD2 LEU C   4       1.725  21.634   4.737  1.00 90.89           C  
ATOM    613  N   GLU C   5       2.779  20.449   9.477  1.00 91.99           N  
ATOM    614  CA  GLU C   5       4.072  19.933   9.914  1.00 91.99           C  
ATOM    615  C   GLU C   5       3.902  18.745  10.856  1.00 91.99           C  
ATOM    616  O   GLU C   5       4.635  17.759  10.759  1.00 91.99           O  
ATOM    617  CB  GLU C   5       4.888  21.034  10.597  1.00 91.99           C  
ATOM    618  CG  GLU C   5       5.524  22.019   9.628  1.00 91.99           C  
ATOM    619  CD  GLU C   5       6.257  23.156  10.323  1.00 91.99           C  
ATOM    620  OE1 GLU C   5       6.833  24.022   9.626  1.00 91.99           O  
ATOM    621  OE2 GLU C   5       6.256  23.180  11.574  1.00 91.99           O1-
ATOM    622  N   GLU C   6       2.984  18.858  11.741  1.00 92.89           N  
ATOM    623  CA  GLU C   6       2.719  17.763  12.670  1.00 92.89           C  
ATOM    624  C   GLU C   6       2.209  16.527  11.935  1.00 92.89           C  
ATOM    625  O   GLU C   6       2.594  15.402  12.262  1.00 92.89           O  
ATOM    626  CB  GLU C   6       1.710  18.195  13.737  1.00 92.89           C  
ATOM    627  CG  GLU C   6       2.281  19.152  14.773  1.00 92.89           C  
ATOM    628  CD  GLU C   6       1.264  19.582  15.818  1.00 92.89           C  
ATOM    629  OE1 GLU C   6       1.630  20.339  16.746  1.00 92.89           O  
ATOM    630  OE2 GLU C   6       0.092  19.158  15.709  1.00 92.89           O1-
ATOM    631  N   GLU C   7       1.449  16.714  11.015  1.00 92.02           N  
ATOM    632  CA  GLU C   7       0.924  15.609  10.217  1.00 92.02           C  
ATOM    633  C   GLU C   7       2.036  14.916   9.435  1.00 92.02           C  
ATOM    634  O   GLU C   7       2.077  13.686   9.362  1.00 92.02           O  
ATOM    635  CB  GLU C   7      -0.162  16.106   9.259  1.00 92.02           C  
ATOM    636  CG  GLU C   7      -0.963  14.990   8.606  1.00 92.02           C  
ATOM    637  CD  GLU C   7      -2.247  15.476   7.953  1.00 92.02           C  
ATOM    638  OE1 GLU C   7      -3.028  14.636   7.451  1.00 92.02           O  
ATOM    639  OE2 GLU C   7      -2.473  16.707   7.943  1.00 92.02           O1-
ATOM    640  N   ILE C   8       2.852  15.715   8.897  1.00 91.15           N  
ATOM    641  CA  ILE C   8       3.959  15.174   8.116  1.00 91.15           C  
ATOM    642  C   ILE C   8       4.891  14.376   9.026  1.00 91.15           C  
ATOM    643  O   ILE C   8       5.364  13.300   8.651  1.00 91.15           O  
ATOM    644  CB  ILE C   8       4.744  16.293   7.396  1.00 91.15           C  
ATOM    645  CG1 ILE C   8       3.923  16.854   6.229  1.00 91.15           C  
ATOM    646  CG2 ILE C   8       6.101  15.775   6.912  1.00 91.15           C  
ATOM    647  CD1 ILE C   8       4.575  18.037   5.526  1.00 91.15           C  
ATOM    648  N   LYS C   9       5.168  14.921  10.248  1.00 93.05           N  
ATOM    649  CA  LYS C   9       5.993  14.203  11.216  1.00 93.05           C  
ATOM    650  C   LYS C   9       5.362  12.866  11.592  1.00 93.05           C  
ATOM    651  O   LYS C   9       6.054  11.850  11.684  1.00 93.05           O  
ATOM    652  CB  LYS C   9       6.209  15.052  12.470  1.00 93.05           C  
ATOM    653  CG  LYS C   9       7.269  14.502  13.414  1.00 93.05           C  
ATOM    654  CD  LYS C   9       7.474  15.414  14.616  1.00 93.05           C  
ATOM    655  CE  LYS C   9       8.445  14.808  15.620  1.00 93.05           C  
ATOM    656  NZ  LYS C   9       8.630  15.688  16.813  1.00 93.05           N1+
ATOM    657  N   ARG C  10       4.068  12.818  11.806  1.00 92.60           N  
ATOM    658  CA  ARG C  10       3.351  11.588  12.129  1.00 92.60           C  
ATOM    659  C   ARG C  10       3.467  10.574  10.996  1.00 92.60           C  
ATOM    660  O   ARG C  10       3.733   9.394  11.236  1.00 92.60           O  
ATOM    661  CB  ARG C  10       1.878  11.884  12.418  1.00 92.60           C  
ATOM    662  CG  ARG C  10       1.071  10.659  12.819  1.00 92.60           C  
ATOM    663  CD  ARG C  10      -0.426  10.901  12.682  1.00 92.60           C  
ATOM    664  NE  ARG C  10      -0.816  11.090  11.288  1.00 92.60           N  
ATOM    665  CZ  ARG C  10      -2.043  11.403  10.880  1.00 92.60           C  
ATOM    666  NH1 ARG C  10      -3.027  11.570  11.757  1.00 92.60           N1+
ATOM    667  NH2 ARG C  10      -2.288  11.552   9.587  1.00 92.60           N  
ATOM    668  N   ILE C  11       3.299  11.019   9.757  1.00 92.43           N  
ATOM    669  CA  ILE C  11       3.340  10.153   8.584  1.00 92.43           C  
ATOM    670  C   ILE C  11       4.738   9.557   8.432  1.00 92.43           C  
ATOM    671  O   ILE C  11       4.883   8.370   8.130  1.00 92.43           O  
ATOM    672  CB  ILE C  11       2.941  10.918   7.302  1.00 92.43           C  
ATOM    673  CG1 ILE C  11       1.437  11.213   7.302  1.00 92.43           C  
ATOM    674  CG2 ILE C  11       3.345  10.128   6.054  1.00 92.43           C  
ATOM    675  CD1 ILE C  11       0.985  12.128   6.172  1.00 92.43           C  
ATOM    676  N   ARG C  12       5.741  10.328   8.717  1.00 93.28           N  
ATOM    677  CA  ARG C  12       7.110   9.832   8.622  1.00 93.28           C  
ATOM    678  C   ARG C  12       7.354   8.704   9.619  1.00 93.28           C  
ATOM    679  O   ARG C  12       8.011   7.713   9.295  1.00 93.28           O  
ATOM    680  CB  ARG C  12       8.111  10.965   8.858  1.00 93.28           C  
ATOM    681  CG  ARG C  12       8.294  11.885   7.661  1.00 93.28           C  
ATOM    682  CD  ARG C  12       9.355  12.945   7.922  1.00 93.28           C  
ATOM    683  NE  ARG C  12       9.620  13.746   6.730  1.00 93.28           N  
ATOM    684  CZ  ARG C  12      10.265  14.909   6.727  1.00 93.28           C  
ATOM    685  NH1 ARG C  12      10.725  15.433   7.858  1.00 93.28           N1+
ATOM    686  NH2 ARG C  12      10.451  15.555   5.585  1.00 93.28           N  
ATOM    687  N   LYS C  13       6.882   8.919  10.785  1.00 94.02           N  
ATOM    688  CA  LYS C  13       7.014   7.878  11.800  1.00 94.02           C  
ATOM    689  C   LYS C  13       6.296   6.600  11.375  1.00 94.02           C  
ATOM    690  O   LYS C  13       6.825   5.499  11.541  1.00 94.02           O  
ATOM    691  CB  LYS C  13       6.467   8.364  13.143  1.00 94.02           C  
ATOM    692  CG  LYS C  13       6.704   7.398  14.294  1.00 94.02           C  
ATOM    693  CD  LYS C  13       6.153   7.944  15.605  1.00 94.02           C  
ATOM    694  CE  LYS C  13       6.303   6.939  16.738  1.00 94.02           C  
ATOM    695  NZ  LYS C  13       5.729   7.455  18.017  1.00 94.02           N1+
ATOM    696  N   GLU C  14       5.102   6.667  10.860  1.00 94.32           N  
ATOM    697  CA  GLU C  14       4.320   5.520  10.408  1.00 94.32           C  
ATOM    698  C   GLU C  14       5.019   4.791   9.265  1.00 94.32           C  
ATOM    699  O   GLU C  14       4.983   3.561   9.192  1.00 94.32           O  
ATOM    700  CB  GLU C  14       2.920   5.962   9.973  1.00 94.32           C  
ATOM    701  CG  GLU C  14       2.019   6.373  11.128  1.00 94.32           C  
ATOM    702  CD  GLU C  14       0.633   6.812  10.680  1.00 94.32           C  
ATOM    703  OE1 GLU C  14      -0.144   7.318  11.521  1.00 94.32           O  
ATOM    704  OE2 GLU C  14       0.323   6.648   9.479  1.00 94.32           O1-
ATOM    705  N   ILE C  15       5.647   5.520   8.377  1.00 92.82           N  
ATOM    706  CA  ILE C  15       6.375   4.934   7.257  1.00 92.82           C  
ATOM    707  C   ILE C  15       7.546   4.104   7.780  1.00 92.82           C  
ATOM    708  O   ILE C  15       7.789   2.993   7.304  1.00 92.82           O  
ATOM    709  CB  ILE C  15       6.881   6.020   6.282  1.00 92.82           C  
ATOM    710  CG1 ILE C  15       5.707   6.635   5.511  1.00 92.82           C  
ATOM    711  CG2 ILE C  15       7.924   5.440   5.322  1.00 92.82           C  
ATOM    712  CD1 ILE C  15       6.092   7.825   4.643  1.00 92.82           C  
ATOM    713  N   GLU C  16       8.266   4.672   8.738  1.00 94.24           N  
ATOM    714  CA  GLU C  16       9.401   3.955   9.311  1.00 94.24           C  
ATOM    715  C   GLU C  16       8.952   2.662   9.987  1.00 94.24           C  
ATOM    716  O   GLU C  16       9.603   1.624   9.848  1.00 94.24           O  
ATOM    717  CB  GLU C  16      10.148   4.840  10.311  1.00 94.24           C  
ATOM    718  CG  GLU C  16      11.433   4.221  10.841  1.00 94.24           C  
ATOM    719  CD  GLU C  16      12.205   5.144  11.771  1.00 94.24           C  
ATOM    720  OE1 GLU C  16      13.292   4.751  12.251  1.00 94.24           O  
ATOM    721  OE2 GLU C  16      11.718   6.269  12.022  1.00 94.24           O1-
ATOM    722  N   GLU C  17       7.859   2.669  10.705  1.00 95.26           N  
ATOM    723  CA  GLU C  17       7.322   1.482  11.362  1.00 95.26           C  
ATOM    724  C   GLU C  17       6.875   0.440  10.341  1.00 95.26           C  
ATOM    725  O   GLU C  17       7.108  -0.757  10.525  1.00 95.26           O  
ATOM    726  CB  GLU C  17       6.154   1.856  12.278  1.00 95.26           C  
ATOM    727  CG  GLU C  17       6.574   2.593  13.541  1.00 95.26           C  
ATOM    728  CD  GLU C  17       5.397   3.105  14.357  1.00 95.26           C  
ATOM    729  OE1 GLU C  17       5.618   3.677  15.449  1.00 95.26           O  
ATOM    730  OE2 GLU C  17       4.245   2.931  13.902  1.00 95.26           O1-
ATOM    731  N   SER C  18       6.221   0.905   9.354  1.00 94.49           N  
ATOM    732  CA  SER C  18       5.777   0.012   8.289  1.00 94.49           C  
ATOM    733  C   SER C  18       6.957  -0.708   7.644  1.00 94.49           C  
ATOM    734  O   SER C  18       6.878  -1.904   7.354  1.00 94.49           O  
ATOM    735  CB  SER C  18       5.000   0.789   7.226  1.00 94.49           C  
ATOM    736  OG  SER C  18       4.497  -0.086   6.231  1.00 94.49           O  
ATOM    737  N   ARG C  19       8.080   0.003   7.385  1.00 94.86           N  
ATOM    738  CA  ARG C  19       9.278  -0.592   6.802  1.00 94.86           C  
ATOM    739  C   ARG C  19       9.830  -1.700   7.694  1.00 94.86           C  
ATOM    740  O   ARG C  19      10.206  -2.767   7.206  1.00 94.86           O  
ATOM    741  CB  ARG C  19      10.350   0.475   6.567  1.00 94.86           C  
ATOM    742  CG  ARG C  19      11.528  -0.008   5.735  1.00 94.86           C  
ATOM    743  CD  ARG C  19      12.560   1.092   5.529  1.00 94.86           C  
ATOM    744  NE  ARG C  19      12.071   2.127   4.621  1.00 94.86           N  
ATOM    745  CZ  ARG C  19      12.721   3.250   4.332  1.00 94.86           C  
ATOM    746  NH1 ARG C  19      13.905   3.507   4.875  1.00 94.86           N1+
ATOM    747  NH2 ARG C  19      12.184   4.123   3.492  1.00 94.86           N  
ATOM    748  N   ARG C  20       9.858  -1.418   8.952  1.00 95.16           N  
ATOM    749  CA  ARG C  20      10.355  -2.406   9.905  1.00 95.16           C  
ATOM    750  C   ARG C  20       9.468  -3.646   9.921  1.00 95.16           C  
ATOM    751  O   ARG C  20       9.968  -4.773   9.915  1.00 95.16           O  
ATOM    752  CB  ARG C  20      10.438  -1.803  11.310  1.00 95.16           C  
ATOM    753  CG  ARG C  20      11.117  -2.706  12.327  1.00 95.16           C  
ATOM    754  CD  ARG C  20      11.102  -2.095  13.722  1.00 95.16           C  
ATOM    755  NE  ARG C  20      11.625  -3.021  14.722  1.00 95.16           N  
ATOM    756  CZ  ARG C  20      11.583  -2.821  16.036  1.00 95.16           C  
ATOM    757  NH1 ARG C  20      11.039  -1.717  16.537  1.00 95.16           N1+
ATOM    758  NH2 ARG C  20      12.089  -3.730  16.857  1.00 95.16           N  
ATOM    759  N   ARG C  21       8.139  -3.500   9.958  1.00 95.26           N  
ATOM    760  CA  ARG C  21       7.186  -4.603  10.027  1.00 95.26           C  
ATOM    761  C   ARG C  21       7.268  -5.475   8.779  1.00 95.26           C  
ATOM    762  O   ARG C  21       7.218  -6.704   8.869  1.00 95.26           O  
ATOM    763  CB  ARG C  21       5.761  -4.073  10.203  1.00 95.26           C  
ATOM    764  CG  ARG C  21       5.474  -3.527  11.593  1.00 95.26           C  
ATOM    765  CD  ARG C  21       4.065  -2.961  11.697  1.00 95.26           C  
ATOM    766  NE  ARG C  21       3.053  -4.004  11.561  1.00 95.26           N  
ATOM    767  CZ  ARG C  21       1.778  -3.788  11.249  1.00 95.26           C  
ATOM    768  NH1 ARG C  21       1.333  -2.556  11.033  1.00 95.26           N1+
ATOM    769  NH2 ARG C  21       0.942  -4.811  11.151  1.00 95.26           N  
ATOM    770  N   ILE C  22       7.395  -4.859   7.597  1.00 93.67           N  
ATOM    771  CA  ILE C  22       7.453  -5.623   6.355  1.00 93.67           C  
ATOM    772  C   ILE C  22       8.714  -6.482   6.336  1.00 93.67           C  
ATOM    773  O   ILE C  22       8.677  -7.641   5.915  1.00 93.67           O  
ATOM    774  CB  ILE C  22       7.417  -4.696   5.120  1.00 93.67           C  
ATOM    775  CG1 ILE C  22       5.984  -4.224   4.847  1.00 93.67           C  
ATOM    776  CG2 ILE C  22       8.003  -5.405   3.895  1.00 93.67           C  
ATOM    777  CD1 ILE C  22       5.864  -3.246   3.687  1.00 93.67           C  
ATOM    778  N   GLU C  23       9.846  -5.960   6.846  1.00 94.44           N  
ATOM    779  CA  GLU C  23      11.093  -6.719   6.885  1.00 94.44           C  
ATOM    780  C   GLU C  23      10.996  -7.890   7.858  1.00 94.44           C  
ATOM    781  O   GLU C  23      11.481  -8.986   7.570  1.00 94.44           O  
ATOM    782  CB  GLU C  23      12.264  -5.811   7.269  1.00 94.44           C  
ATOM    783  CG  GLU C  23      13.618  -6.503   7.225  1.00 94.44           C  
ATOM    784  CD  GLU C  23      13.941  -7.104   5.866  1.00 94.44           C  
ATOM    785  OE1 GLU C  23      14.730  -8.074   5.804  1.00 94.44           O  
ATOM    786  OE2 GLU C  23      13.401  -6.600   4.856  1.00 94.44           O1-
ATOM    787  N   GLU C  24      10.358  -7.645   8.978  1.00 94.61           N  
ATOM    788  CA  GLU C  24      10.171  -8.716   9.952  1.00 94.61           C  
ATOM    789  C   GLU C  24       9.302  -9.834   9.383  1.00 94.61           C  
ATOM    790  O   GLU C  24       9.607 -11.016   9.559  1.00 94.61           O  
ATOM    791  CB  GLU C  24       9.548  -8.170  11.239  1.00 94.61           C  
ATOM    792  CG  GLU C  24      10.508  -7.347  12.086  1.00 94.61           C  
ATOM    793  CD  GLU C  24       9.846  -6.716  13.301  1.00 94.61           C  
ATOM    794  OE1 GLU C  24      10.546  -6.043  14.091  1.00 94.61           O  
ATOM    795  OE2 GLU C  24       8.619  -6.897  13.464  1.00 94.61           O1-
ATOM    796  N   LEU C  25       8.260  -9.498   8.712  1.00 93.90           N  
ATOM    797  CA  LEU C  25       7.349 -10.479   8.133  1.00 93.90           C  
ATOM    798  C   LEU C  25       8.034 -11.268   7.023  1.00 93.90           C  
ATOM    799  O   LEU C  25       7.793 -12.468   6.868  1.00 93.90           O  
ATOM    800  CB  LEU C  25       6.096  -9.789   7.586  1.00 93.90           C  
ATOM    801  CG  LEU C  25       5.084  -9.300   8.624  1.00 93.90           C  
ATOM    802  CD1 LEU C  25       4.078  -8.354   7.977  1.00 93.90           C  
ATOM    803  CD2 LEU C  25       4.374 -10.480   9.277  1.00 93.90           C  
ATOM    804  N   ARG C  26       8.879 -10.592   6.267  1.00 94.70           N  
ATOM    805  CA  ARG C  26       9.651 -11.280   5.237  1.00 94.70           C  
ATOM    806  C   ARG C  26      10.534 -12.363   5.847  1.00 94.70           C  
ATOM    807  O   ARG C  26      10.616 -13.475   5.320  1.00 94.70           O  
ATOM    808  CB  ARG C  26      10.508 -10.285   4.452  1.00 94.70           C  
ATOM    809  CG  ARG C  26      11.273 -10.909   3.296  1.00 94.70           C  
ATOM    810  CD  ARG C  26      12.177  -9.896   2.606  1.00 94.70           C  
ATOM    811  NE  ARG C  26      13.074 -10.539   1.649  1.00 94.70           N  
ATOM    812  CZ  ARG C  26      13.856  -9.890   0.791  1.00 94.70           C  
ATOM    813  NH1 ARG C  26      13.868  -8.563   0.753  1.00 94.70           N1+
ATOM    814  NH2 ARG C  26      14.634 -10.574  -0.036  1.00 94.70           N  
ATOM    815  N   LYS C  27      11.204 -12.044   6.946  1.00 93.76           N  
ATOM    816  CA  LYS C  27      12.072 -13.004   7.623  1.00 93.76           C  
ATOM    817  C   LYS C  27      11.265 -14.167   8.193  1.00 93.76           C  
ATOM    818  O   LYS C  27      11.670 -15.326   8.079  1.00 93.76           O  
ATOM    819  CB  LYS C  27      12.864 -12.320   8.737  1.00 93.76           C  
ATOM    820  CG  LYS C  27      13.958 -11.388   8.236  1.00 93.76           C  
ATOM    821  CD  LYS C  27      14.714 -10.742   9.390  1.00 93.76           C  
ATOM    822  CE  LYS C  27      15.738  -9.731   8.893  1.00 93.76           C  
ATOM    823  NZ  LYS C  27      16.405  -9.016  10.022  1.00 93.76           N1+
ATOM    824  N   LYS C  28      10.090 -13.844   8.774  1.00 93.62           N  
ATOM    825  CA  LYS C  28       9.223 -14.878   9.331  1.00 93.62           C  
ATOM    826  C   LYS C  28       8.726 -15.825   8.242  1.00 93.62           C  
ATOM    827  O   LYS C  28       8.654 -17.037   8.452  1.00 93.62           O  
ATOM    828  CB  LYS C  28       8.035 -14.248  10.060  1.00 93.62           C  
ATOM    829  CG  LYS C  28       8.388 -13.644  11.411  1.00 93.62           C  
ATOM    830  CD  LYS C  28       7.158 -13.080  12.110  1.00 93.62           C  
ATOM    831  CE  LYS C  28       7.512 -12.459  13.454  1.00 93.62           C  
ATOM    832  NZ  LYS C  28       6.319 -11.851  14.116  1.00 93.62           N1+
ATOM    833  N   ALA C  29       8.374 -15.259   7.134  1.00 92.61           N  
ATOM    834  CA  ALA C  29       7.881 -16.069   6.023  1.00 92.61           C  
ATOM    835  C   ALA C  29       8.970 -17.002   5.500  1.00 92.61           C  
ATOM    836  O   ALA C  29       8.697 -18.157   5.164  1.00 92.61           O  
ATOM    837  CB  ALA C  29       7.367 -15.173   4.899  1.00 92.61           C  
ATOM    838  N   GLN C  30      10.181 -16.565   5.445  1.00 91.90           N  
ATOM    839  CA  GLN C  30      11.298 -17.382   4.981  1.00 91.90           C  
ATOM    840  C   GLN C  30      11.544 -18.560   5.919  1.00 91.90           C  
ATOM    841  O   GLN C  30      11.779 -19.682   5.466  1.00 91.90           O  
ATOM    842  CB  GLN C  30      12.567 -16.536   4.857  1.00 91.90           C  
ATOM    843  CG  GLN C  30      13.708 -17.241   4.136  1.00 91.90           C  
ATOM    844  CD  GLN C  30      14.903 -16.336   3.903  1.00 91.90           C  
ATOM    845  NE2 GLN C  30      15.909 -16.851   3.204  1.00 91.90           N  
ATOM    846  OE1 GLN C  30      14.922 -15.184   4.347  1.00 91.90           O  
ATOM    847  N   LYS C  31      11.429 -18.265   7.202  1.00 91.31           N  
ATOM    848  CA  LYS C  31      11.618 -19.316   8.199  1.00 91.31           C  
ATOM    849  C   LYS C  31      10.468 -20.318   8.165  1.00 91.31           C  
ATOM    850  O   LYS C  31      10.683 -21.522   8.319  1.00 91.31           O  
ATOM    851  CB  LYS C  31      11.746 -18.711   9.598  1.00 91.31           C  
ATOM    852  CG  LYS C  31      13.078 -18.023   9.856  1.00 91.31           C  
ATOM    853  CD  LYS C  31      13.162 -17.482  11.277  1.00 91.31           C  
ATOM    854  CE  LYS C  31      14.443 -16.689  11.500  1.00 91.31           C  
ATOM    855  NZ  LYS C  31      14.489 -16.084  12.865  1.00 91.31           N1+
ATOM    856  N   ALA C  32       9.212 -19.867   7.970  1.00 89.82           N  
ATOM    857  CA  ALA C  32       8.016 -20.704   7.964  1.00 89.82           C  
ATOM    858  C   ALA C  32       8.004 -21.635   6.755  1.00 89.82           C  
ATOM    859  O   ALA C  32       7.420 -22.720   6.804  1.00 89.82           O  
ATOM    860  CB  ALA C  32       6.759 -19.837   7.975  1.00 89.82           C  
ATOM    861  N   ARG C  33       8.639 -21.194   5.658  1.00 86.40           N  
ATOM    862  CA  ARG C  33       8.712 -22.041   4.472  1.00 86.40           C  
ATOM    863  C   ARG C  33       9.455 -23.339   4.771  1.00 86.40           C  
ATOM    864  O   ARG C  33       9.167 -24.377   4.172  1.00 86.40           O  
ATOM    865  CB  ARG C  33       9.397 -21.299   3.322  1.00 86.40           C  
ATOM    866  CG  ARG C  33       8.475 -20.362   2.558  1.00 86.40           C  
ATOM    867  CD  ARG C  33       9.171 -19.745   1.352  1.00 86.40           C  
ATOM    868  NE  ARG C  33       9.005 -20.566   0.156  1.00 86.40           N  
ATOM    869  CZ  ARG C  33       9.510 -20.274  -1.039  1.00 86.40           C  
ATOM    870  NH1 ARG C  33      10.226 -19.170  -1.222  1.00 86.40           N1+
ATOM    871  NH2 ARG C  33       9.299 -21.092  -2.060  1.00 86.40           N  
ATOM    872  N   GLU C  34      10.017 -23.509   5.782  1.00 84.56           N  
ATOM    873  CA  GLU C  34      10.869 -24.655   6.088  1.00 84.56           C  
ATOM    874  C   GLU C  34      10.209 -25.575   7.111  1.00 84.56           C  
ATOM    875  O   GLU C  34      10.599 -26.736   7.253  1.00 84.56           O  
ATOM    876  CB  GLU C  34      12.233 -24.189   6.603  1.00 84.56           C  
ATOM    877  CG  GLU C  34      13.055 -23.434   5.569  1.00 84.56           C  
ATOM    878  CD  GLU C  34      14.378 -22.919   6.113  1.00 84.56           C  
ATOM    879  OE1 GLU C  34      15.159 -22.316   5.342  1.00 84.56           O  
ATOM    880  OE2 GLU C  34      14.637 -23.122   7.321  1.00 84.56           O1-
ATOM    881  N   GLY C  35       8.979 -25.222   7.451  1.00 74.89           N  
ATOM    882  CA  GLY C  35       8.519 -26.167   8.455  1.00 74.89           C  
ATOM    883  C   GLY C  35       7.271 -25.703   9.183  1.00 74.89           C  
ATOM    884  O   GLY C  35       6.799 -26.372  10.104  1.00 74.89           O  
ATOM    885  N   SER C  36       6.843 -24.839   8.756  1.00 78.72           N  
ATOM    886  CA  SER C  36       5.676 -24.365   9.494  1.00 78.72           C  
ATOM    887  C   SER C  36       4.389 -24.966   8.938  1.00 78.72           C  
ATOM    888  O   SER C  36       4.363 -25.452   7.806  1.00 78.72           O  
ATOM    889  CB  SER C  36       5.597 -22.839   9.449  1.00 78.72           C  
ATOM    890  OG  SER C  36       6.769 -22.258   9.993  1.00 78.72           O  
ATOM    891  N   SER C  37       3.614 -24.819   9.801  1.00 85.68           N  
ATOM    892  CA  SER C  37       2.275 -25.277   9.447  1.00 85.68           C  
ATOM    893  C   SER C  37       1.595 -24.309   8.485  1.00 85.68           C  
ATOM    894  O   SER C  37       1.970 -23.137   8.408  1.00 85.68           O  
ATOM    895  CB  SER C  37       1.417 -25.448  10.702  1.00 85.68           C  
ATOM    896  OG  SER C  37       1.058 -24.187  11.241  1.00 85.68           O  
ATOM    897  N   GLU C  38       0.791 -24.694   7.758  1.00 88.52           N  
ATOM    898  CA  GLU C  38      -0.038 -23.895   6.862  1.00 88.52           C  
ATOM    899  C   GLU C  38      -0.701 -22.740   7.607  1.00 88.52           C  
ATOM    900  O   GLU C  38      -0.752 -21.616   7.102  1.00 88.52           O  
ATOM    901  CB  GLU C  38      -1.102 -24.768   6.191  1.00 88.52           C  
ATOM    902  CG  GLU C  38      -1.917 -24.040   5.132  1.00 88.52           C  
ATOM    903  CD  GLU C  38      -2.925 -24.937   4.429  1.00 88.52           C  
ATOM    904  OE1 GLU C  38      -3.838 -24.410   3.754  1.00 88.52           O  
ATOM    905  OE2 GLU C  38      -2.801 -26.175   4.557  1.00 88.52           O1-
ATOM    906  N   LYS C  39      -1.182 -23.037   8.818  1.00 90.94           N  
ATOM    907  CA  LYS C  39      -1.849 -22.019   9.625  1.00 90.94           C  
ATOM    908  C   LYS C  39      -0.903 -20.865   9.945  1.00 90.94           C  
ATOM    909  O   LYS C  39      -1.288 -19.697   9.856  1.00 90.94           O  
ATOM    910  CB  LYS C  39      -2.389 -22.628  10.919  1.00 90.94           C  
ATOM    911  CG  LYS C  39      -3.188 -21.656  11.775  1.00 90.94           C  
ATOM    912  CD  LYS C  39      -3.735 -22.331  13.026  1.00 90.94           C  
ATOM    913  CE  LYS C  39      -4.465 -21.341  13.923  1.00 90.94           C  
ATOM    914  NZ  LYS C  39      -4.980 -21.994  15.164  1.00 90.94           N1+
ATOM    915  N   GLU C  40       0.323 -21.158  10.299  1.00 91.44           N  
ATOM    916  CA  GLU C  40       1.308 -20.131  10.628  1.00 91.44           C  
ATOM    917  C   GLU C  40       1.607 -19.247   9.421  1.00 91.44           C  
ATOM    918  O   GLU C  40       1.711 -18.026   9.550  1.00 91.44           O  
ATOM    919  CB  GLU C  40       2.599 -20.771  11.144  1.00 91.44           C  
ATOM    920  CG  GLU C  40       2.493 -21.312  12.562  1.00 91.44           C  
ATOM    921  CD  GLU C  40       3.740 -22.055  13.016  1.00 91.44           C  
ATOM    922  OE1 GLU C  40       3.828 -22.421  14.210  1.00 91.44           O  
ATOM    923  OE2 GLU C  40       4.636 -22.273  12.170  1.00 91.44           O1-
ATOM    924  N   PHE C  41       1.717 -19.913   8.334  1.00 91.32           N  
ATOM    925  CA  PHE C  41       2.009 -19.160   7.120  1.00 91.32           C  
ATOM    926  C   PHE C  41       0.845 -18.245   6.758  1.00 91.32           C  
ATOM    927  O   PHE C  41       1.052 -17.101   6.349  1.00 91.32           O  
ATOM    928  CB  PHE C  41       2.313 -20.109   5.957  1.00 91.32           C  
ATOM    929  CG  PHE C  41       2.979 -19.439   4.785  1.00 91.32           C  
ATOM    930  CD1 PHE C  41       2.224 -18.944   3.729  1.00 91.32           C  
ATOM    931  CD2 PHE C  41       4.360 -19.303   4.741  1.00 91.32           C  
ATOM    932  CE1 PHE C  41       2.837 -18.323   2.643  1.00 91.32           C  
ATOM    933  CE2 PHE C  41       4.980 -18.684   3.659  1.00 91.32           C  
ATOM    934  CZ  PHE C  41       4.217 -18.196   2.611  1.00 91.32           C  
ATOM    935  N   LEU C  42      -0.374 -18.732   6.868  1.00 92.42           N  
ATOM    936  CA  LEU C  42      -1.547 -17.916   6.577  1.00 92.42           C  
ATOM    937  C   LEU C  42      -1.632 -16.728   7.529  1.00 92.42           C  
ATOM    938  O   LEU C  42      -2.039 -15.634   7.129  1.00 92.42           O  
ATOM    939  CB  LEU C  42      -2.823 -18.756   6.676  1.00 92.42           C  
ATOM    940  CG  LEU C  42      -3.056 -19.771   5.555  1.00 92.42           C  
ATOM    941  CD1 LEU C  42      -4.257 -20.652   5.880  1.00 92.42           C  
ATOM    942  CD2 LEU C  42      -3.254 -19.058   4.222  1.00 92.42           C  
ATOM    943  N   GLN C  43      -1.216 -16.891   8.767  1.00 92.59           N  
ATOM    944  CA  GLN C  43      -1.194 -15.793   9.728  1.00 92.59           C  
ATOM    945  C   GLN C  43      -0.194 -14.718   9.313  1.00 92.59           C  
ATOM    946  O   GLN C  43      -0.475 -13.523   9.431  1.00 92.59           O  
ATOM    947  CB  GLN C  43      -0.858 -16.312  11.127  1.00 92.59           C  
ATOM    948  CG  GLN C  43      -2.007 -17.048  11.803  1.00 92.59           C  
ATOM    949  CD  GLN C  43      -1.598 -17.700  13.110  1.00 92.59           C  
ATOM    950  NE2 GLN C  43      -2.558 -17.878  14.011  1.00 92.59           N  
ATOM    951  OE1 GLN C  43      -0.428 -18.042  13.309  1.00 92.59           O  
ATOM    952  N   ILE C  44       0.962 -15.143   8.817  1.00 93.01           N  
ATOM    953  CA  ILE C  44       1.979 -14.215   8.332  1.00 93.01           C  
ATOM    954  C   ILE C  44       1.438 -13.436   7.136  1.00 93.01           C  
ATOM    955  O   ILE C  44       1.619 -12.219   7.047  1.00 93.01           O  
ATOM    956  CB  ILE C  44       3.280 -14.954   7.947  1.00 93.01           C  
ATOM    957  CG1 ILE C  44       3.963 -15.521   9.197  1.00 93.01           C  
ATOM    958  CG2 ILE C  44       4.224 -14.022   7.182  1.00 93.01           C  
ATOM    959  CD1 ILE C  44       5.086 -16.505   8.897  1.00 93.01           C  
ATOM    960  N   TYR C  45       0.749 -14.147   6.287  1.00 94.91           N  
ATOM    961  CA  TYR C  45       0.190 -13.541   5.084  1.00 94.91           C  
ATOM    962  C   TYR C  45      -0.855 -12.490   5.437  1.00 94.91           C  
ATOM    963  O   TYR C  45      -0.899 -11.420   4.826  1.00 94.91           O  
ATOM    964  CB  TYR C  45      -0.430 -14.612   4.181  1.00 94.91           C  
ATOM    965  CG  TYR C  45      -0.667 -14.148   2.764  1.00 94.91           C  
ATOM    966  CD1 TYR C  45      -1.940 -13.783   2.334  1.00 94.91           C  
ATOM    967  CD2 TYR C  45       0.382 -14.076   1.853  1.00 94.91           C  
ATOM    968  CE1 TYR C  45      -2.163 -13.357   1.028  1.00 94.91           C  
ATOM    969  CE2 TYR C  45       0.170 -13.652   0.545  1.00 94.91           C  
ATOM    970  CZ  TYR C  45      -1.104 -13.294   0.143  1.00 94.91           C  
ATOM    971  OH  TYR C  45      -1.319 -12.873  -1.150  1.00 94.91           O  
ATOM    972  N   ILE C  46      -1.688 -12.738   6.417  1.00 94.37           N  
ATOM    973  CA  ILE C  46      -2.713 -11.797   6.855  1.00 94.37           C  
ATOM    974  C   ILE C  46      -2.053 -10.547   7.432  1.00 94.37           C  
ATOM    975  O   ILE C  46      -2.499  -9.426   7.173  1.00 94.37           O  
ATOM    976  CB  ILE C  46      -3.657 -12.435   7.899  1.00 94.37           C  
ATOM    977  CG1 ILE C  46      -4.602 -13.436   7.224  1.00 94.37           C  
ATOM    978  CG2 ILE C  46      -4.445 -11.356   8.646  1.00 94.37           C  
ATOM    979  CD1 ILE C  46      -5.467 -14.224   8.198  1.00 94.37           C  
ATOM    980  N   GLU C  47      -1.024 -10.733   8.219  1.00 94.57           N  
ATOM    981  CA  GLU C  47      -0.309  -9.590   8.780  1.00 94.57           C  
ATOM    982  C   GLU C  47       0.324  -8.742   7.681  1.00 94.57           C  
ATOM    983  O   GLU C  47       0.340  -7.512   7.770  1.00 94.57           O  
ATOM    984  CB  GLU C  47       0.763 -10.059   9.766  1.00 94.57           C  
ATOM    985  CG  GLU C  47       0.201 -10.650  11.051  1.00 94.57           C  
ATOM    986  CD  GLU C  47      -0.711  -9.694  11.803  1.00 94.57           C  
ATOM    987  OE1 GLU C  47      -1.770 -10.134  12.305  1.00 94.57           O  
ATOM    988  OE2 GLU C  47      -0.365  -8.495  11.889  1.00 94.57           O1-
ATOM    989  N   LEU C  48       0.874  -9.432   6.650  1.00 94.86           N  
ATOM    990  CA  LEU C  48       1.432  -8.731   5.498  1.00 94.86           C  
ATOM    991  C   LEU C  48       0.367  -7.883   4.810  1.00 94.86           C  
ATOM    992  O   LEU C  48       0.624  -6.734   4.444  1.00 94.86           O  
ATOM    993  CB  LEU C  48       2.030  -9.728   4.502  1.00 94.86           C  
ATOM    994  CG  LEU C  48       2.722  -9.129   3.277  1.00 94.86           C  
ATOM    995  CD1 LEU C  48       3.959  -8.342   3.699  1.00 94.86           C  
ATOM    996  CD2 LEU C  48       3.093 -10.224   2.283  1.00 94.86           C  
ATOM    997  N   GLN C  49      -0.757  -8.470   4.647  1.00 94.10           N  
ATOM    998  CA  GLN C  49      -1.864  -7.754   4.022  1.00 94.10           C  
ATOM    999  C   GLN C  49      -2.261  -6.530   4.843  1.00 94.10           C  
ATOM   1000  O   GLN C  49      -2.537  -5.466   4.286  1.00 94.10           O  
ATOM   1001  CB  GLN C  49      -3.069  -8.679   3.843  1.00 94.10           C  
ATOM   1002  CG  GLN C  49      -2.964  -9.599   2.634  1.00 94.10           C  
ATOM   1003  CD  GLN C  49      -4.239 -10.381   2.379  1.00 94.10           C  
ATOM   1004  NE2 GLN C  49      -4.652 -10.445   1.118  1.00 94.10           N  
ATOM   1005  OE1 GLN C  49      -4.846 -10.924   3.307  1.00 94.10           O  
ATOM   1006  N   LYS C  50      -2.263  -6.592   6.143  1.00 95.31           N  
ATOM   1007  CA  LYS C  50      -2.598  -5.476   7.023  1.00 95.31           C  
ATOM   1008  C   LYS C  50      -1.614  -4.324   6.849  1.00 95.31           C  
ATOM   1009  O   LYS C  50      -2.011  -3.157   6.841  1.00 95.31           O  
ATOM   1010  CB  LYS C  50      -2.619  -5.932   8.483  1.00 95.31           C  
ATOM   1011  CG  LYS C  50      -3.815  -6.801   8.844  1.00 95.31           C  
ATOM   1012  CD  LYS C  50      -3.772  -7.232  10.304  1.00 95.31           C  
ATOM   1013  CE  LYS C  50      -4.994  -8.060  10.679  1.00 95.31           C  
ATOM   1014  NZ  LYS C  50      -4.947  -8.503  12.105  1.00 95.31           N1+
ATOM   1015  N   VAL C  51      -0.336  -4.623   6.747  1.00 95.94           N  
ATOM   1016  CA  VAL C  51       0.683  -3.598   6.548  1.00 95.94           C  
ATOM   1017  C   VAL C  51       0.456  -2.896   5.210  1.00 95.94           C  
ATOM   1018  O   VAL C  51       0.552  -1.670   5.122  1.00 95.94           O  
ATOM   1019  CB  VAL C  51       2.107  -4.195   6.601  1.00 95.94           C  
ATOM   1020  CG1 VAL C  51       3.152  -3.132   6.266  1.00 95.94           C  
ATOM   1021  CG2 VAL C  51       2.380  -4.801   7.977  1.00 95.94           C  
ATOM   1022  N   LEU C  52       0.131  -3.722   4.133  1.00 95.70           N  
ATOM   1023  CA  LEU C  52      -0.130  -3.155   2.815  1.00 95.70           C  
ATOM   1024  C   LEU C  52      -1.318  -2.200   2.859  1.00 95.70           C  
ATOM   1025  O   LEU C  52      -1.268  -1.111   2.282  1.00 95.70           O  
ATOM   1026  CB  LEU C  52      -0.391  -4.267   1.795  1.00 95.70           C  
ATOM   1027  CG  LEU C  52      -0.530  -3.830   0.336  1.00 95.70           C  
ATOM   1028  CD1 LEU C  52       0.719  -3.079  -0.114  1.00 95.70           C  
ATOM   1029  CD2 LEU C  52      -0.789  -5.035  -0.561  1.00 95.70           C  
ATOM   1030  N   ILE C  53      -2.365  -2.547   3.592  1.00 96.11           N  
ATOM   1031  CA  ILE C  53      -3.567  -1.729   3.721  1.00 96.11           C  
ATOM   1032  C   ILE C  53      -3.225  -0.416   4.422  1.00 96.11           C  
ATOM   1033  O   ILE C  53      -3.646   0.657   3.983  1.00 96.11           O  
ATOM   1034  CB  ILE C  53      -4.677  -2.476   4.494  1.00 96.11           C  
ATOM   1035  CG1 ILE C  53      -5.289  -3.576   3.620  1.00 96.11           C  
ATOM   1036  CG2 ILE C  53      -5.752  -1.497   4.974  1.00 96.11           C  
ATOM   1037  CD1 ILE C  53      -6.195  -4.537   4.377  1.00 96.11           C  
ATOM   1038  N   GLU C  54      -2.455  -0.444   5.488  1.00 95.84           N  
ATOM   1039  CA  GLU C  54      -2.047   0.757   6.211  1.00 95.84           C  
ATOM   1040  C   GLU C  54      -1.243   1.694   5.315  1.00 95.84           C  
ATOM   1041  O   GLU C  54      -1.439   2.911   5.346  1.00 95.84           O  
ATOM   1042  CB  GLU C  54      -1.231   0.386   7.452  1.00 95.84           C  
ATOM   1043  CG  GLU C  54      -2.057  -0.231   8.570  1.00 95.84           C  
ATOM   1044  CD  GLU C  54      -1.211  -0.778   9.709  1.00 95.84           C  
ATOM   1045  OE1 GLU C  54      -1.780  -1.348  10.668  1.00 95.84           O  
ATOM   1046  OE2 GLU C  54       0.030  -0.635   9.643  1.00 95.84           O1-
ATOM   1047  N   GLN C  55      -0.376   1.053   4.505  1.00 95.47           N  
ATOM   1048  CA  GLN C  55       0.430   1.858   3.594  1.00 95.47           C  
ATOM   1049  C   GLN C  55      -0.446   2.573   2.569  1.00 95.47           C  
ATOM   1050  O   GLN C  55      -0.216   3.743   2.257  1.00 95.47           O  
ATOM   1051  CB  GLN C  55       1.467   0.988   2.881  1.00 95.47           C  
ATOM   1052  CG  GLN C  55       2.607   0.530   3.781  1.00 95.47           C  
ATOM   1053  CD  GLN C  55       3.625  -0.324   3.048  1.00 95.47           C  
ATOM   1054  NE2 GLN C  55       4.751  -0.595   3.700  1.00 95.47           N  
ATOM   1055  OE1 GLN C  55       3.401  -0.739   1.906  1.00 95.47           O  
ATOM   1056  N   ILE C  56      -1.393   1.900   1.991  1.00 95.99           N  
ATOM   1057  CA  ILE C  56      -2.289   2.482   0.998  1.00 95.99           C  
ATOM   1058  C   ILE C  56      -3.083   3.625   1.626  1.00 95.99           C  
ATOM   1059  O   ILE C  56      -3.257   4.680   1.011  1.00 95.99           O  
ATOM   1060  CB  ILE C  56      -3.248   1.422   0.412  1.00 95.99           C  
ATOM   1061  CG1 ILE C  56      -2.481   0.445  -0.486  1.00 95.99           C  
ATOM   1062  CG2 ILE C  56      -4.389   2.093  -0.359  1.00 95.99           C  
ATOM   1063  CD1 ILE C  56      -3.302  -0.754  -0.940  1.00 95.99           C  
ATOM   1064  N   LYS C  57      -3.482   3.468   2.887  1.00 95.74           N  
ATOM   1065  CA  LYS C  57      -4.229   4.514   3.579  1.00 95.74           C  
ATOM   1066  C   LYS C  57      -3.371   5.759   3.784  1.00 95.74           C  
ATOM   1067  O   LYS C  57      -3.853   6.884   3.630  1.00 95.74           O  
ATOM   1068  CB  LYS C  57      -4.745   4.005   4.926  1.00 95.74           C  
ATOM   1069  CG  LYS C  57      -5.895   3.016   4.815  1.00 95.74           C  
ATOM   1070  CD  LYS C  57      -6.306   2.481   6.181  1.00 95.74           C  
ATOM   1071  CE  LYS C  57      -7.030   3.540   7.002  1.00 95.74           C  
ATOM   1072  NZ  LYS C  57      -7.442   3.018   8.339  1.00 95.74           N1+
ATOM   1073  N   ILE C  58      -2.130   5.639   4.123  1.00 94.85           N  
ATOM   1074  CA  ILE C  58      -1.210   6.759   4.284  1.00 94.85           C  
ATOM   1075  C   ILE C  58      -1.007   7.457   2.941  1.00 94.85           C  
ATOM   1076  O   ILE C  58      -0.994   8.688   2.870  1.00 94.85           O  
ATOM   1077  CB  ILE C  58       0.148   6.297   4.859  1.00 94.85           C  
ATOM   1078  CG1 ILE C  58      -0.006   5.883   6.327  1.00 94.85           C  
ATOM   1079  CG2 ILE C  58       1.201   7.399   4.708  1.00 94.85           C  
ATOM   1080  CD1 ILE C  58       1.213   5.175   6.901  1.00 94.85           C  
ATOM   1081  N   TYR C  59      -0.828   6.580   1.887  1.00 95.72           N  
ATOM   1082  CA  TYR C  59      -0.669   7.093   0.531  1.00 95.72           C  
ATOM   1083  C   TYR C  59      -1.843   7.985   0.145  1.00 95.72           C  
ATOM   1084  O   TYR C  59      -1.648   9.104  -0.336  1.00 95.72           O  
ATOM   1085  CB  TYR C  59      -0.539   5.940  -0.468  1.00 95.72           C  
ATOM   1086  CG  TYR C  59       0.224   6.303  -1.719  1.00 95.72           C  
ATOM   1087  CD1 TYR C  59       0.985   5.352  -2.395  1.00 95.72           C  
ATOM   1088  CD2 TYR C  59       0.188   7.598  -2.225  1.00 95.72           C  
ATOM   1089  CE1 TYR C  59       1.691   5.683  -3.547  1.00 95.72           C  
ATOM   1090  CE2 TYR C  59       0.890   7.940  -3.376  1.00 95.72           C  
ATOM   1091  CZ  TYR C  59       1.637   6.977  -4.029  1.00 95.72           C  
ATOM   1092  OH  TYR C  59       2.335   7.310  -5.169  1.00 95.72           O  
ATOM   1093  N   ILE C  60      -3.054   7.582   0.441  1.00 95.34           N  
ATOM   1094  CA  ILE C  60      -4.276   8.308   0.114  1.00 95.34           C  
ATOM   1095  C   ILE C  60      -4.346   9.596   0.930  1.00 95.34           C  
ATOM   1096  O   ILE C  60      -4.693  10.655   0.401  1.00 95.34           O  
ATOM   1097  CB  ILE C  60      -5.532   7.444   0.368  1.00 95.34           C  
ATOM   1098  CG1 ILE C  60      -5.636   6.331  -0.681  1.00 95.34           C  
ATOM   1099  CG2 ILE C  60      -6.793   8.312   0.372  1.00 95.34           C  
ATOM   1100  CD1 ILE C  60      -6.750   5.328  -0.411  1.00 95.34           C  
ATOM   1101  N   GLU C  61      -4.009   9.528   2.207  1.00 94.19           N  
ATOM   1102  CA  GLU C  61      -4.008  10.704   3.071  1.00 94.19           C  
ATOM   1103  C   GLU C  61      -3.064  11.779   2.539  1.00 94.19           C  
ATOM   1104  O   GLU C  61      -3.405  12.964   2.531  1.00 94.19           O  
ATOM   1105  CB  GLU C  61      -3.616  10.321   4.501  1.00 94.19           C  
ATOM   1106  CG  GLU C  61      -3.693  11.475   5.490  1.00 94.19           C  
ATOM   1107  CD  GLU C  61      -3.398  11.059   6.922  1.00 94.19           C  
ATOM   1108  OE1 GLU C  61      -3.391  11.932   7.819  1.00 94.19           O  
ATOM   1109  OE2 GLU C  61      -3.172   9.849   7.149  1.00 94.19           O1-
ATOM   1110  N   LEU C  62      -1.875  11.402   2.016  1.00 94.35           N  
ATOM   1111  CA  LEU C  62      -0.896  12.345   1.489  1.00 94.35           C  
ATOM   1112  C   LEU C  62      -1.416  13.018   0.223  1.00 94.35           C  
ATOM   1113  O   LEU C  62      -1.239  14.225   0.039  1.00 94.35           O  
ATOM   1114  CB  LEU C  62       0.429  11.635   1.196  1.00 94.35           C  
ATOM   1115  CG  LEU C  62       1.319  11.336   2.403  1.00 94.35           C  
ATOM   1116  CD1 LEU C  62       2.463  10.410   2.001  1.00 94.35           C  
ATOM   1117  CD2 LEU C  62       1.858  12.629   3.004  1.00 94.35           C  
ATOM   1118  N   LEU C  63      -2.072  12.250  -0.631  1.00 93.58           N  
ATOM   1119  CA  LEU C  63      -2.636  12.821  -1.849  1.00 93.58           C  
ATOM   1120  C   LEU C  63      -3.727  13.835  -1.520  1.00 93.58           C  
ATOM   1121  O   LEU C  63      -3.830  14.876  -2.172  1.00 93.58           O  
ATOM   1122  CB  LEU C  63      -3.202  11.717  -2.747  1.00 93.58           C  
ATOM   1123  CG  LEU C  63      -2.179  10.826  -3.452  1.00 93.58           C  
ATOM   1124  CD1 LEU C  63      -2.886   9.719  -4.228  1.00 93.58           C  
ATOM   1125  CD2 LEU C  63      -1.295  11.654  -4.378  1.00 93.58           C  
ATOM   1126  N   GLN C  64      -4.458  13.520  -0.447  1.00 93.38           N  
ATOM   1127  CA  GLN C  64      -5.514  14.436  -0.030  1.00 93.38           C  
ATOM   1128  C   GLN C  64      -4.931  15.745   0.493  1.00 93.38           C  
ATOM   1129  O   GLN C  64      -5.469  16.822   0.226  1.00 93.38           O  
ATOM   1130  CB  GLN C  64      -6.395  13.789   1.039  1.00 93.38           C  
ATOM   1131  CG  GLN C  64      -7.314  12.699   0.503  1.00 93.38           C  
ATOM   1132  CD  GLN C  64      -8.088  11.992   1.599  1.00 93.38           C  
ATOM   1133  NE2 GLN C  64      -9.316  11.589   1.292  1.00 93.38           N  
ATOM   1134  OE1 GLN C  64      -7.586  11.809   2.713  1.00 93.38           O  
ATOM   1135  N   ILE C  65      -3.893  15.695   1.231  1.00 92.42           N  
ATOM   1136  CA  ILE C  65      -3.214  16.880   1.742  1.00 92.42           C  
ATOM   1137  C   ILE C  65      -2.715  17.732   0.578  1.00 92.42           C  
ATOM   1138  O   ILE C  65      -2.877  18.955   0.581  1.00 92.42           O  
ATOM   1139  CB  ILE C  65      -2.039  16.502   2.671  1.00 92.42           C  
ATOM   1140  CG1 ILE C  65      -2.565  15.910   3.984  1.00 92.42           C  
ATOM   1141  CG2 ILE C  65      -1.147  17.718   2.937  1.00 92.42           C  
ATOM   1142  CD1 ILE C  65      -1.483  15.300   4.865  1.00 92.42           C  
ATOM   1143  N   ILE C  66      -2.137  17.058  -0.473  1.00 90.99           N  
ATOM   1144  CA  ILE C  66      -1.602  17.762  -1.633  1.00 90.99           C  
ATOM   1145  C   ILE C  66      -2.737  18.448  -2.390  1.00 90.99           C  
ATOM   1146  O   ILE C  66      -2.594  19.590  -2.834  1.00 90.99           O  
ATOM   1147  CB  ILE C  66      -0.835  16.803  -2.572  1.00 90.99           C  
ATOM   1148  CG1 ILE C  66       0.448  16.307  -1.896  1.00 90.99           C  
ATOM   1149  CG2 ILE C  66      -0.522  17.489  -3.905  1.00 90.99           C  
ATOM   1150  CD1 ILE C  66       1.167  15.207  -2.665  1.00 90.99           C  
ATOM   1151  N   PHE C  67      -3.882  17.807  -2.448  1.00 91.23           N  
ATOM   1152  CA  PHE C  67      -5.036  18.406  -3.107  1.00 91.23           C  
ATOM   1153  C   PHE C  67      -5.488  19.662  -2.371  1.00 91.23           C  
ATOM   1154  O   PHE C  67      -5.831  20.666  -2.999  1.00 91.23           O  
ATOM   1155  CB  PHE C  67      -6.190  17.402  -3.190  1.00 91.23           C  
ATOM   1156  CG  PHE C  67      -6.066  16.428  -4.330  1.00 91.23           C  
ATOM   1157  CD1 PHE C  67      -5.801  16.874  -5.619  1.00 91.23           C  
ATOM   1158  CD2 PHE C  67      -6.214  15.064  -4.112  1.00 91.23           C  
ATOM   1159  CE1 PHE C  67      -5.685  15.974  -6.676  1.00 91.23           C  
ATOM   1160  CE2 PHE C  67      -6.100  14.159  -5.163  1.00 91.23           C  
ATOM   1161  CZ  PHE C  67      -5.836  14.616  -6.444  1.00 91.23           C  
ATOM   1162  N   GLU C  68      -5.461  19.579  -1.013  1.00 90.36           N  
ATOM   1163  CA  GLU C  68      -5.903  20.705  -0.196  1.00 90.36           C  
ATOM   1164  C   GLU C  68      -4.944  21.886  -0.320  1.00 90.36           C  
ATOM   1165  O   GLU C  68      -5.373  23.042  -0.325  1.00 90.36           O  
ATOM   1166  CB  GLU C  68      -6.034  20.287   1.271  1.00 90.36           C  
ATOM   1167  CG  GLU C  68      -7.221  19.374   1.546  1.00 90.36           C  
ATOM   1168  CD  GLU C  68      -7.246  18.835   2.967  1.00 90.36           C  
ATOM   1169  OE1 GLU C  68      -8.121  17.996   3.283  1.00 90.36           O  
ATOM   1170  OE2 GLU C  68      -6.385  19.254   3.772  1.00 90.36           O1-
ATOM   1171  N   LEU C  69      -3.667  21.588  -0.572  1.00 88.46           N  
ATOM   1172  CA  LEU C  69      -2.657  22.636  -0.677  1.00 88.46           C  
ATOM   1173  C   LEU C  69      -2.727  23.324  -2.036  1.00 88.46           C  
ATOM   1174  O   LEU C  69      -2.380  24.500  -2.159  1.00 88.46           O  
ATOM   1175  CB  LEU C  69      -1.257  22.055  -0.457  1.00 88.46           C  
ATOM   1176  CG  LEU C  69      -0.929  21.599   0.966  1.00 88.46           C  
ATOM   1177  CD1 LEU C  69       0.425  20.897   0.997  1.00 88.46           C  
ATOM   1178  CD2 LEU C  69      -0.945  22.784   1.925  1.00 88.46           C  
ATOM   1179  N   GLN C  70      -3.071  22.558  -3.096  1.00 84.15           N  
ATOM   1180  CA  GLN C  70      -3.156  23.116  -4.442  1.00 84.15           C  
ATOM   1181  C   GLN C  70      -4.444  23.913  -4.627  1.00 84.15           C  
ATOM   1182  O   GLN C  70      -4.536  24.754  -5.523  1.00 84.15           O  
ATOM   1183  CB  GLN C  70      -3.072  22.005  -5.490  1.00 84.15           C  
ATOM   1184  CG  GLN C  70      -1.694  21.364  -5.598  1.00 84.15           C  
ATOM   1185  CD  GLN C  70      -1.547  20.494  -6.832  1.00 84.15           C  
ATOM   1186  NE2 GLN C  70      -0.309  20.291  -7.270  1.00 84.15           N  
ATOM   1187  OE1 GLN C  70      -2.537  20.006  -7.386  1.00 84.15           O  
ATOM   1188  N   SER C  71      -5.504  23.731  -3.861  1.00 78.84           N  
ATOM   1189  CA  SER C  71      -6.737  24.505  -3.961  1.00 78.84           C  
ATOM   1190  C   SER C  71      -6.646  25.795  -3.154  1.00 78.84           C  
ATOM   1191  O   SER C  71      -7.184  26.827  -3.561  1.00 78.84           O  
ATOM   1192  CB  SER C  71      -7.930  23.677  -3.481  1.00 78.84           C  
ATOM   1193  OG  SER C  71      -8.080  22.508  -4.269  1.00 78.84           O  
ATOM   1194  N   SER D   1      -8.210 -27.223 -10.861  1.00 72.27           N  
ATOM   1195  CA  SER D   1      -8.115 -27.481  -9.428  1.00 72.27           C  
ATOM   1196  C   SER D   1      -7.958 -26.184  -8.642  1.00 72.27           C  
ATOM   1197  O   SER D   1      -7.576 -25.155  -9.202  1.00 72.27           O  
ATOM   1198  CB  SER D   1      -6.941 -28.414  -9.128  1.00 72.27           C  
ATOM   1199  OG  SER D   1      -5.708 -27.726  -9.250  1.00 72.27           O  
ATOM   1200  N   GLU D   2      -8.248 -26.198  -7.680  1.00 86.11           N  
ATOM   1201  CA  GLU D   2      -8.154 -25.069  -6.759  1.00 86.11           C  
ATOM   1202  C   GLU D   2      -6.721 -24.552  -6.664  1.00 86.11           C  
ATOM   1203  O   GLU D   2      -6.495 -23.341  -6.615  1.00 86.11           O  
ATOM   1204  CB  GLU D   2      -8.663 -25.465  -5.370  1.00 86.11           C  
ATOM   1205  CG  GLU D   2     -10.177 -25.588  -5.283  1.00 86.11           C  
ATOM   1206  CD  GLU D   2     -10.668 -25.994  -3.902  1.00 86.11           C  
ATOM   1207  OE1 GLU D   2     -11.899 -26.024  -3.680  1.00 86.11           O  
ATOM   1208  OE2 GLU D   2      -9.813 -26.284  -3.035  1.00 86.11           O1-
ATOM   1209  N   LYS D   3      -5.844 -25.411  -6.661  1.00 87.45           N  
ATOM   1210  CA  LYS D   3      -4.433 -25.037  -6.623  1.00 87.45           C  
ATOM   1211  C   LYS D   3      -4.019 -24.324  -7.907  1.00 87.45           C  
ATOM   1212  O   LYS D   3      -3.278 -23.339  -7.865  1.00 87.45           O  
ATOM   1213  CB  LYS D   3      -3.556 -26.270  -6.401  1.00 87.45           C  
ATOM   1214  CG  LYS D   3      -2.084 -25.952  -6.187  1.00 87.45           C  
ATOM   1215  CD  LYS D   3      -1.275 -27.211  -5.903  1.00 87.45           C  
ATOM   1216  CE  LYS D   3       0.211 -26.906  -5.777  1.00 87.45           C  
ATOM   1217  NZ  LYS D   3       1.011 -28.141  -5.522  1.00 87.45           N1+
ATOM   1218  N   GLU D   4      -4.442 -24.810  -9.017  1.00 90.47           N  
ATOM   1219  CA  GLU D   4      -4.115 -24.189 -10.297  1.00 90.47           C  
ATOM   1220  C   GLU D   4      -4.634 -22.756 -10.364  1.00 90.47           C  
ATOM   1221  O   GLU D   4      -3.940 -21.860 -10.850  1.00 90.47           O  
ATOM   1222  CB  GLU D   4      -4.687 -25.011 -11.455  1.00 90.47           C  
ATOM   1223  CG  GLU D   4      -3.905 -26.282 -11.751  1.00 90.47           C  
ATOM   1224  CD  GLU D   4      -4.540 -27.137 -12.836  1.00 90.47           C  
ATOM   1225  OE1 GLU D   4      -3.915 -28.133 -13.268  1.00 90.47           O  
ATOM   1226  OE2 GLU D   4      -5.670 -26.809 -13.259  1.00 90.47           O1-
ATOM   1227  N   GLU D   5      -5.735 -22.552  -9.870  1.00 90.50           N  
ATOM   1228  CA  GLU D   5      -6.313 -21.211  -9.855  1.00 90.50           C  
ATOM   1229  C   GLU D   5      -5.520 -20.279  -8.943  1.00 90.50           C  
ATOM   1230  O   GLU D   5      -5.281 -19.120  -9.288  1.00 90.50           O  
ATOM   1231  CB  GLU D   5      -7.777 -21.262  -9.410  1.00 90.50           C  
ATOM   1232  CG  GLU D   5      -8.521 -19.947  -9.592  1.00 90.50           C  
ATOM   1233  CD  GLU D   5      -9.989 -20.030  -9.207  1.00 90.50           C  
ATOM   1234  OE1 GLU D   5     -10.679 -18.985  -9.213  1.00 90.50           O  
ATOM   1235  OE2 GLU D   5     -10.454 -21.150  -8.896  1.00 90.50           O1-
ATOM   1236  N   ALA D   6      -5.164 -20.795  -7.869  1.00 89.56           N  
ATOM   1237  CA  ALA D   6      -4.359 -20.007  -6.939  1.00 89.56           C  
ATOM   1238  C   ALA D   6      -3.010 -19.645  -7.553  1.00 89.56           C  
ATOM   1239  O   ALA D   6      -2.533 -18.518  -7.400  1.00 89.56           O  
ATOM   1240  CB  ALA D   6      -4.157 -20.770  -5.632  1.00 89.56           C  
ATOM   1241  N   GLU D   7      -2.423 -20.542  -8.279  1.00 91.34           N  
ATOM   1242  CA  GLU D   7      -1.143 -20.293  -8.936  1.00 91.34           C  
ATOM   1243  C   GLU D   7      -1.280 -19.234 -10.027  1.00 91.34           C  
ATOM   1244  O   GLU D   7      -0.401 -18.385 -10.188  1.00 91.34           O  
ATOM   1245  CB  GLU D   7      -0.580 -21.588  -9.527  1.00 91.34           C  
ATOM   1246  CG  GLU D   7       0.034 -22.520  -8.493  1.00 91.34           C  
ATOM   1247  CD  GLU D   7       0.465 -23.858  -9.072  1.00 91.34           C  
ATOM   1248  OE1 GLU D   7       1.107 -24.654  -8.349  1.00 91.34           O  
ATOM   1249  OE2 GLU D   7       0.159 -24.112 -10.258  1.00 91.34           O1-
ATOM   1250  N   LYS D   8      -2.367 -19.350 -10.722  1.00 91.96           N  
ATOM   1251  CA  LYS D   8      -2.629 -18.360 -11.763  1.00 91.96           C  
ATOM   1252  C   LYS D   8      -2.754 -16.959 -11.171  1.00 91.96           C  
ATOM   1253  O   LYS D   8      -2.162 -16.008 -11.684  1.00 91.96           O  
ATOM   1254  CB  LYS D   8      -3.899 -18.717 -12.536  1.00 91.96           C  
ATOM   1255  CG  LYS D   8      -4.187 -17.796 -13.712  1.00 91.96           C  
ATOM   1256  CD  LYS D   8      -5.476 -18.186 -14.424  1.00 91.96           C  
ATOM   1257  CE  LYS D   8      -5.843 -17.181 -15.509  1.00 91.96           C  
ATOM   1258  NZ  LYS D   8      -7.135 -17.529 -16.173  1.00 91.96           N1+
ATOM   1259  N   LYS D   9      -3.494 -16.860 -10.097  1.00 91.41           N  
ATOM   1260  CA  LYS D   9      -3.679 -15.566  -9.447  1.00 91.41           C  
ATOM   1261  C   LYS D   9      -2.358 -15.031  -8.902  1.00 91.41           C  
ATOM   1262  O   LYS D   9      -2.075 -13.836  -9.009  1.00 91.41           O  
ATOM   1263  CB  LYS D   9      -4.706 -15.674  -8.319  1.00 91.41           C  
ATOM   1264  CG  LYS D   9      -6.150 -15.692  -8.797  1.00 91.41           C  
ATOM   1265  CD  LYS D   9      -7.122 -15.839  -7.633  1.00 91.41           C  
ATOM   1266  CE  LYS D   9      -8.565 -15.907  -8.114  1.00 91.41           C  
ATOM   1267  NZ  LYS D   9      -9.520 -16.075  -6.978  1.00 91.41           N1+
ATOM   1268  N   ALA D  10      -1.616 -15.896  -8.336  1.00 91.60           N  
ATOM   1269  CA  ALA D  10      -0.312 -15.494  -7.815  1.00 91.60           C  
ATOM   1270  C   ALA D  10       0.584 -14.962  -8.929  1.00 91.60           C  
ATOM   1271  O   ALA D  10       1.286 -13.964  -8.747  1.00 91.60           O  
ATOM   1272  CB  ALA D  10       0.363 -16.666  -7.107  1.00 91.60           C  
ATOM   1273  N   ARG D  11       0.635 -15.603 -10.125  1.00 92.31           N  
ATOM   1274  CA  ARG D  11       1.436 -15.156 -11.260  1.00 92.31           C  
ATOM   1275  C   ARG D  11       0.961 -13.798 -11.765  1.00 92.31           C  
ATOM   1276  O   ARG D  11       1.775 -12.948 -12.133  1.00 92.31           O  
ATOM   1277  CB  ARG D  11       1.385 -16.183 -12.393  1.00 92.31           C  
ATOM   1278  CG  ARG D  11       2.220 -17.427 -12.135  1.00 92.31           C  
ATOM   1279  CD  ARG D  11       2.376 -18.273 -13.391  1.00 92.31           C  
ATOM   1280  NE  ARG D  11       1.104 -18.853 -13.812  1.00 92.31           N  
ATOM   1281  CZ  ARG D  11       0.659 -20.051 -13.445  1.00 92.31           C  
ATOM   1282  NH1 ARG D  11       1.378 -20.824 -12.639  1.00 92.31           N1+
ATOM   1283  NH2 ARG D  11      -0.514 -20.481 -13.887  1.00 92.31           N  
ATOM   1284  N   GLU D  12      -0.374 -13.641 -11.718  1.00 92.73           N  
ATOM   1285  CA  GLU D  12      -0.937 -12.366 -12.151  1.00 92.73           C  
ATOM   1286  C   GLU D  12      -0.520 -11.233 -11.219  1.00 92.73           C  
ATOM   1287  O   GLU D  12      -0.168 -10.143 -11.676  1.00 92.73           O  
ATOM   1288  CB  GLU D  12      -2.464 -12.451 -12.226  1.00 92.73           C  
ATOM   1289  CG  GLU D  12      -3.125 -11.187 -12.758  1.00 92.73           C  
ATOM   1290  CD  GLU D  12      -4.641 -11.278 -12.808  1.00 92.73           C  
ATOM   1291  OE1 GLU D  12      -5.302 -10.253 -13.090  1.00 92.73           O  
ATOM   1292  OE2 GLU D  12      -5.173 -12.383 -12.561  1.00 92.73           O1-
ATOM   1293  N   VAL D  13      -0.600 -11.508  -9.915  1.00 92.77           N  
ATOM   1294  CA  VAL D  13      -0.194 -10.515  -8.926  1.00 92.77           C  
ATOM   1295  C   VAL D  13       1.269 -10.135  -9.146  1.00 92.77           C  
ATOM   1296  O   VAL D  13       1.614  -8.951  -9.156  1.00 92.77           O  
ATOM   1297  CB  VAL D  13      -0.399 -11.033  -7.485  1.00 92.77           C  
ATOM   1298  CG1 VAL D  13       0.352 -10.157  -6.484  1.00 92.77           C  
ATOM   1299  CG2 VAL D  13      -1.888 -11.083  -7.143  1.00 92.77           C  
ATOM   1300  N   LYS D  14       2.082 -11.057  -9.396  1.00 93.94           N  
ATOM   1301  CA  LYS D  14       3.504 -10.811  -9.616  1.00 93.94           C  
ATOM   1302  C   LYS D  14       3.727  -9.947 -10.855  1.00 93.94           C  
ATOM   1303  O   LYS D  14       4.529  -9.011 -10.829  1.00 93.94           O  
ATOM   1304  CB  LYS D  14       4.263 -12.131  -9.755  1.00 93.94           C  
ATOM   1305  CG  LYS D  14       5.770 -11.969  -9.888  1.00 93.94           C  
ATOM   1306  CD  LYS D  14       6.471 -13.317  -9.988  1.00 93.94           C  
ATOM   1307  CE  LYS D  14       7.974 -13.155 -10.177  1.00 93.94           C  
ATOM   1308  NZ  LYS D  14       8.660 -14.473 -10.317  1.00 93.94           N1+
ATOM   1309  N   LYS D  15       3.073 -10.267 -11.906  1.00 93.90           N  
ATOM   1310  CA  LYS D  15       3.214  -9.517 -13.151  1.00 93.90           C  
ATOM   1311  C   LYS D  15       2.790  -8.062 -12.967  1.00 93.90           C  
ATOM   1312  O   LYS D  15       3.472  -7.148 -13.436  1.00 93.90           O  
ATOM   1313  CB  LYS D  15       2.390 -10.165 -14.265  1.00 93.90           C  
ATOM   1314  CG  LYS D  15       2.598  -9.536 -15.634  1.00 93.90           C  
ATOM   1315  CD  LYS D  15       1.739 -10.211 -16.696  1.00 93.90           C  
ATOM   1316  CE  LYS D  15       1.843  -9.498 -18.037  1.00 93.90           C  
ATOM   1317  NZ  LYS D  15       0.968 -10.129 -19.070  1.00 93.90           N1+
ATOM   1318  N   ARG D  16       1.663  -7.918 -12.247  1.00 93.89           N  
ATOM   1319  CA  ARG D  16       1.156  -6.568 -12.026  1.00 93.89           C  
ATOM   1320  C   ARG D  16       2.120  -5.755 -11.169  1.00 93.89           C  
ATOM   1321  O   ARG D  16       2.321  -4.563 -11.413  1.00 93.89           O  
ATOM   1322  CB  ARG D  16      -0.223  -6.614 -11.364  1.00 93.89           C  
ATOM   1323  CG  ARG D  16      -1.336  -7.080 -12.289  1.00 93.89           C  
ATOM   1324  CD  ARG D  16      -2.684  -7.105 -11.582  1.00 93.89           C  
ATOM   1325  NE  ARG D  16      -3.215  -5.759 -11.387  1.00 93.89           N  
ATOM   1326  CZ  ARG D  16      -4.355  -5.478 -10.762  1.00 93.89           C  
ATOM   1327  NH1 ARG D  16      -5.109  -6.448 -10.257  1.00 93.89           N1+
ATOM   1328  NH2 ARG D  16      -4.744  -4.217 -10.641  1.00 93.89           N  
ATOM   1329  N   ILE D  17       2.693  -6.318 -10.213  1.00 93.98           N  
ATOM   1330  CA  ILE D  17       3.642  -5.637  -9.338  1.00 93.98           C  
ATOM   1331  C   ILE D  17       4.890  -5.255 -10.130  1.00 93.98           C  
ATOM   1332  O   ILE D  17       5.415  -4.149  -9.977  1.00 93.98           O  
ATOM   1333  CB  ILE D  17       4.024  -6.516  -8.126  1.00 93.98           C  
ATOM   1334  CG1 ILE D  17       2.843  -6.631  -7.156  1.00 93.98           C  
ATOM   1335  CG2 ILE D  17       5.260  -5.953  -7.419  1.00 93.98           C  
ATOM   1336  CD1 ILE D  17       3.052  -7.648  -6.043  1.00 93.98           C  
ATOM   1337  N   GLU D  18       5.368  -6.058 -11.034  1.00 93.36           N  
ATOM   1338  CA  GLU D  18       6.535  -5.766 -11.861  1.00 93.36           C  
ATOM   1339  C   GLU D  18       6.275  -4.579 -12.784  1.00 93.36           C  
ATOM   1340  O   GLU D  18       7.151  -3.735 -12.980  1.00 93.36           O  
ATOM   1341  CB  GLU D  18       6.931  -6.995 -12.684  1.00 93.36           C  
ATOM   1342  CG  GLU D  18       7.580  -8.101 -11.865  1.00 93.36           C  
ATOM   1343  CD  GLU D  18       7.816  -9.376 -12.659  1.00 93.36           C  
ATOM   1344  OE1 GLU D  18       8.487 -10.298 -12.142  1.00 93.36           O  
ATOM   1345  OE2 GLU D  18       7.326  -9.454 -13.808  1.00 93.36           O1-
ATOM   1346  N   GLU D  19       5.065  -4.534 -13.300  1.00 93.82           N  
ATOM   1347  CA  GLU D  19       4.698  -3.410 -14.156  1.00 93.82           C  
ATOM   1348  C   GLU D  19       4.650  -2.106 -13.366  1.00 93.82           C  
ATOM   1349  O   GLU D  19       5.087  -1.062 -13.854  1.00 93.82           O  
ATOM   1350  CB  GLU D  19       3.348  -3.667 -14.831  1.00 93.82           C  
ATOM   1351  CG  GLU D  19       3.404  -4.701 -15.946  1.00 93.82           C  
ATOM   1352  CD  GLU D  19       2.032  -5.093 -16.471  1.00 93.82           C  
ATOM   1353  OE1 GLU D  19       1.954  -5.911 -17.415  1.00 93.82           O  
ATOM   1354  OE2 GLU D  19       1.027  -4.576 -15.934  1.00 93.82           O1-
ATOM   1355  N   GLN D  20       4.102  -2.300 -12.147  1.00 92.44           N  
ATOM   1356  CA  GLN D  20       4.051  -1.123 -11.286  1.00 92.44           C  
ATOM   1357  C   GLN D  20       5.454  -0.623 -10.954  1.00 92.44           C  
ATOM   1358  O   GLN D  20       5.682   0.585 -10.860  1.00 92.44           O  
ATOM   1359  CB  GLN D  20       3.285  -1.431  -9.999  1.00 92.44           C  
ATOM   1360  CG  GLN D  20       1.782  -1.572 -10.196  1.00 92.44           C  
ATOM   1361  CD  GLN D  20       1.025  -1.677  -8.886  1.00 92.44           C  
ATOM   1362  NE2 GLN D  20       0.275  -2.761  -8.720  1.00 92.44           N  
ATOM   1363  OE1 GLN D  20       1.115  -0.792  -8.029  1.00 92.44           O  
ATOM   1364  N   GLU D  21       6.357  -1.445 -10.772  1.00 93.41           N  
ATOM   1365  CA  GLU D  21       7.741  -1.069 -10.496  1.00 93.41           C  
ATOM   1366  C   GLU D  21       8.340  -0.278 -11.655  1.00 93.41           C  
ATOM   1367  O   GLU D  21       9.054   0.703 -11.440  1.00 93.41           O  
ATOM   1368  CB  GLU D  21       8.589  -2.311 -10.212  1.00 93.41           C  
ATOM   1369  CG  GLU D  21       8.374  -2.900  -8.825  1.00 93.41           C  
ATOM   1370  CD  GLU D  21       9.162  -4.178  -8.587  1.00 93.41           C  
ATOM   1371  OE1 GLU D  21       9.284  -4.607  -7.417  1.00 93.41           O  
ATOM   1372  OE2 GLU D  21       9.662  -4.755  -9.578  1.00 93.41           O1-
ATOM   1373  N   LYS D  22       7.965  -0.696 -12.841  1.00 91.43           N  
ATOM   1374  CA  LYS D  22       8.451   0.010 -14.023  1.00 91.43           C  
ATOM   1375  C   LYS D  22       7.844   1.406 -14.118  1.00 91.43           C  
ATOM   1376  O   LYS D  22       8.546   2.376 -14.413  1.00 91.43           O  
ATOM   1377  CB  LYS D  22       8.137  -0.786 -15.290  1.00 91.43           C  
ATOM   1378  CG  LYS D  22       8.981  -2.041 -15.459  1.00 91.43           C  
ATOM   1379  CD  LYS D  22       8.636  -2.778 -16.746  1.00 91.43           C  
ATOM   1380  CE  LYS D  22       9.352  -4.119 -16.833  1.00 91.43           C  
ATOM   1381  NZ  LYS D  22       8.944  -4.887 -18.047  1.00 91.43           N1+
ATOM   1382  N   GLU D  23       6.557   1.522 -13.844  1.00 90.65           N  
ATOM   1383  CA  GLU D  23       5.846   2.795 -13.926  1.00 90.65           C  
ATOM   1384  C   GLU D  23       6.289   3.746 -12.818  1.00 90.65           C  
ATOM   1385  O   GLU D  23       6.233   4.967 -12.982  1.00 90.65           O  
ATOM   1386  CB  GLU D  23       4.334   2.571 -13.853  1.00 90.65           C  
ATOM   1387  CG  GLU D  23       3.742   1.954 -15.112  1.00 90.65           C  
ATOM   1388  CD  GLU D  23       3.991   2.784 -16.361  1.00 90.65           C  
ATOM   1389  OE1 GLU D  23       4.191   2.198 -17.449  1.00 90.65           O  
ATOM   1390  OE2 GLU D  23       3.987   4.030 -16.251  1.00 90.65           O1-
ATOM   1391  N   SER D  24       6.732   3.155 -11.693  1.00 89.91           N  
ATOM   1392  CA  SER D  24       7.140   3.956 -10.543  1.00 89.91           C  
ATOM   1393  C   SER D  24       8.328   4.850 -10.886  1.00 89.91           C  
ATOM   1394  O   SER D  24       8.466   5.944 -10.336  1.00 89.91           O  
ATOM   1395  CB  SER D  24       7.494   3.055  -9.360  1.00 89.91           C  
ATOM   1396  OG  SER D  24       7.972   3.822  -8.268  1.00 89.91           O  
ATOM   1397  N   LYS D  25       9.107   4.477 -11.818  1.00 90.00           N  
ATOM   1398  CA  LYS D  25      10.233   5.290 -12.268  1.00 90.00           C  
ATOM   1399  C   LYS D  25       9.752   6.587 -12.913  1.00 90.00           C  
ATOM   1400  O   LYS D  25      10.360   7.643 -12.725  1.00 90.00           O  
ATOM   1401  CB  LYS D  25      11.102   4.507 -13.253  1.00 90.00           C  
ATOM   1402  CG  LYS D  25      11.924   3.400 -12.608  1.00 90.00           C  
ATOM   1403  CD  LYS D  25      12.799   2.686 -13.630  1.00 90.00           C  
ATOM   1404  CE  LYS D  25      13.532   1.504 -13.010  1.00 90.00           C  
ATOM   1405  NZ  LYS D  25      14.334   0.756 -14.024  1.00 90.00           N1+
ATOM   1406  N   LYS D  26       8.633   6.463 -13.646  1.00 90.41           N  
ATOM   1407  CA  LYS D  26       8.063   7.642 -14.291  1.00 90.41           C  
ATOM   1408  C   LYS D  26       7.532   8.631 -13.258  1.00 90.41           C  
ATOM   1409  O   LYS D  26       7.667   9.845 -13.426  1.00 90.41           O  
ATOM   1410  CB  LYS D  26       6.946   7.240 -15.255  1.00 90.41           C  
ATOM   1411  CG  LYS D  26       7.430   6.487 -16.485  1.00 90.41           C  
ATOM   1412  CD  LYS D  26       6.274   6.120 -17.407  1.00 90.41           C  
ATOM   1413  CE  LYS D  26       6.747   5.298 -18.598  1.00 90.41           C  
ATOM   1414  NZ  LYS D  26       5.609   4.884 -19.472  1.00 90.41           N1+
ATOM   1415  N   VAL D  27       6.954   8.104 -12.167  1.00 89.79           N  
ATOM   1416  CA  VAL D  27       6.452   8.955 -11.093  1.00 89.79           C  
ATOM   1417  C   VAL D  27       7.611   9.715 -10.452  1.00 89.79           C  
ATOM   1418  O   VAL D  27       7.513  10.920 -10.210  1.00 89.79           O  
ATOM   1419  CB  VAL D  27       5.697   8.133 -10.024  1.00 89.79           C  
ATOM   1420  CG1 VAL D  27       5.384   8.995  -8.802  1.00 89.79           C  
ATOM   1421  CG2 VAL D  27       4.415   7.546 -10.610  1.00 89.79           C  
ATOM   1422  N   LYS D  28       8.697   9.086 -10.279  1.00 91.00           N  
ATOM   1423  CA  LYS D  28       9.871   9.707  -9.674  1.00 91.00           C  
ATOM   1424  C   LYS D  28      10.444  10.795 -10.577  1.00 91.00           C  
ATOM   1425  O   LYS D  28      10.845  11.859 -10.100  1.00 91.00           O  
ATOM   1426  CB  LYS D  28      10.941   8.656  -9.376  1.00 91.00           C  
ATOM   1427  CG  LYS D  28      10.656   7.816  -8.139  1.00 91.00           C  
ATOM   1428  CD  LYS D  28      11.783   6.829  -7.862  1.00 91.00           C  
ATOM   1429  CE  LYS D  28      11.422   5.870  -6.736  1.00 91.00           C  
ATOM   1430  NZ  LYS D  28      12.504   4.868  -6.494  1.00 91.00           N1+
ATOM   1431  N   GLU D  29      10.401  10.454 -11.943  1.00 89.75           N  
ATOM   1432  CA  GLU D  29      10.916  11.429 -12.899  1.00 89.75           C  
ATOM   1433  C   GLU D  29      10.060  12.693 -12.913  1.00 89.75           C  
ATOM   1434  O   GLU D  29      10.589  13.807 -12.920  1.00 89.75           O  
ATOM   1435  CB  GLU D  29      10.982  10.823 -14.303  1.00 89.75           C  
ATOM   1436  CG  GLU D  29      12.117   9.826 -14.489  1.00 89.75           C  
ATOM   1437  CD  GLU D  29      12.134   9.188 -15.869  1.00 89.75           C  
ATOM   1438  OE1 GLU D  29      13.066   8.406 -16.165  1.00 89.75           O  
ATOM   1439  OE2 GLU D  29      11.208   9.473 -16.661  1.00 89.75           O1-
ATOM   1440  N   GLU D  30       8.751  12.495 -12.859  1.00 88.07           N  
ATOM   1441  CA  GLU D  30       7.842  13.638 -12.833  1.00 88.07           C  
ATOM   1442  C   GLU D  30       8.007  14.445 -11.549  1.00 88.07           C  
ATOM   1443  O   GLU D  30       7.954  15.677 -11.572  1.00 88.07           O  
ATOM   1444  CB  GLU D  30       6.391  13.174 -12.980  1.00 88.07           C  
ATOM   1445  CG  GLU D  30       6.048  12.657 -14.370  1.00 88.07           C  
ATOM   1446  CD  GLU D  30       6.283  13.684 -15.467  1.00 88.07           C  
ATOM   1447  OE1 GLU D  30       6.729  13.301 -16.572  1.00 88.07           O  
ATOM   1448  OE2 GLU D  30       6.019  14.882 -15.218  1.00 88.07           O1-
ATOM   1449  N   ALA D  31       8.240  13.826 -10.456  1.00 89.47           N  
ATOM   1450  CA  ALA D  31       8.418  14.499  -9.172  1.00 89.47           C  
ATOM   1451  C   ALA D  31       9.708  15.314  -9.154  1.00 89.47           C  
ATOM   1452  O   ALA D  31       9.747  16.413  -8.595  1.00 89.47           O  
ATOM   1453  CB  ALA D  31       8.419  13.481  -8.034  1.00 89.47           C  
ATOM   1454  N   LYS D  32      10.720  14.835  -9.779  1.00 88.07           N  
ATOM   1455  CA  LYS D  32      12.011  15.516  -9.824  1.00 88.07           C  
ATOM   1456  C   LYS D  32      11.918  16.818 -10.615  1.00 88.07           C  
ATOM   1457  O   LYS D  32      12.591  17.798 -10.288  1.00 88.07           O  
ATOM   1458  CB  LYS D  32      13.077  14.606 -10.437  1.00 88.07           C  
ATOM   1459  CG  LYS D  32      13.586  13.527  -9.493  1.00 88.07           C  
ATOM   1460  CD  LYS D  32      14.681  12.689 -10.141  1.00 88.07           C  
ATOM   1461  CE  LYS D  32      15.148  11.570  -9.220  1.00 88.07           C  
ATOM   1462  NZ  LYS D  32      16.172  10.703  -9.877  1.00 88.07           N1+
ATOM   1463  N   LYS D  33      10.996  16.763 -11.615  1.00 86.79           N  
ATOM   1464  CA  LYS D  33      10.815  17.958 -12.434  1.00 86.79           C  
ATOM   1465  C   LYS D  33      10.239  19.107 -11.612  1.00 86.79           C  
ATOM   1466  O   LYS D  33      10.474  20.277 -11.920  1.00 86.79           O  
ATOM   1467  CB  LYS D  33       9.904  17.659 -13.626  1.00 86.79           C  
ATOM   1468  CG  LYS D  33      10.526  16.735 -14.664  1.00 86.79           C  
ATOM   1469  CD  LYS D  33       9.555  16.435 -15.798  1.00 86.79           C  
ATOM   1470  CE  LYS D  33      10.134  15.424 -16.778  1.00 86.79           C  
ATOM   1471  NZ  LYS D  33       9.140  15.031 -17.822  1.00 86.79           N1+
ATOM   1472  N   LEU D  34       9.473  18.843 -10.629  1.00 83.28           N  
ATOM   1473  CA  LEU D  34       8.805  19.859  -9.821  1.00 83.28           C  
ATOM   1474  C   LEU D  34       9.726  20.366  -8.716  1.00 83.28           C  
ATOM   1475  O   LEU D  34       9.525  21.462  -8.189  1.00 83.28           O  
ATOM   1476  CB  LEU D  34       7.518  19.298  -9.211  1.00 83.28           C  
ATOM   1477  CG  LEU D  34       6.385  18.984 -10.189  1.00 83.28           C  
ATOM   1478  CD1 LEU D  34       5.243  18.275  -9.468  1.00 83.28           C  
ATOM   1479  CD2 LEU D  34       5.889  20.261 -10.861  1.00 83.28           C  
ATOM   1480  N   GLY D  35      10.606  20.104  -8.540  1.00 73.33           N  
ATOM   1481  CA  GLY D  35      11.549  20.461  -7.492  1.00 73.33           C  
ATOM   1482  C   GLY D  35      11.066  20.089  -6.103  1.00 73.33           C  
ATOM   1483  O   GLY D  35       9.868  19.900  -5.887  1.00 73.33           O  
ATOM   1484  N   PRO D  36      11.784  19.746  -5.588  1.00 63.46           N  
ATOM   1485  CA  PRO D  36      11.510  19.298  -4.220  1.00 63.46           C  
ATOM   1486  C   PRO D  36      10.986  20.419  -3.326  1.00 63.46           C  
ATOM   1487  O   PRO D  36      10.928  20.263  -2.104  1.00 63.46           O  
ATOM   1488  CB  PRO D  36      12.873  18.802  -3.732  1.00 63.46           C  
ATOM   1489  CG  PRO D  36      13.855  19.350  -4.717  1.00 63.46           C  
ATOM   1490  CD  PRO D  36      13.100  19.852  -5.914  1.00 63.46           C  
ATOM   1491  N   ASP D  37      10.302  20.923  -3.855  1.00 61.82           N  
ATOM   1492  CA  ASP D  37      10.207  22.148  -3.068  1.00 61.82           C  
ATOM   1493  C   ASP D  37       9.168  22.009  -1.958  1.00 61.82           C  
ATOM   1494  O   ASP D  37       9.239  22.704  -0.942  1.00 61.82           O  
ATOM   1495  CB  ASP D  37       9.862  23.338  -3.965  1.00 61.82           C  
ATOM   1496  CG  ASP D  37      11.073  23.912  -4.681  1.00 61.82           C  
ATOM   1497  OD1 ASP D  37      10.901  24.649  -5.675  1.00 61.82           O  
ATOM   1498  OD2 ASP D  37      12.209  23.623  -4.247  1.00 61.82           O1-
ATOM   1499  N   THR D  38       8.855  21.111  -2.129  1.00 80.49           N  
ATOM   1500  CA  THR D  38       7.996  21.112  -0.950  1.00 80.49           C  
ATOM   1501  C   THR D  38       8.159  19.816  -0.161  1.00 80.49           C  
ATOM   1502  O   THR D  38       8.357  18.748  -0.744  1.00 80.49           O  
ATOM   1503  CB  THR D  38       6.517  21.298  -1.337  1.00 80.49           C  
ATOM   1504  CG2 THR D  38       6.286  22.655  -1.993  1.00 80.49           C  
ATOM   1505  OG1 THR D  38       6.136  20.265  -2.254  1.00 80.49           O  
ATOM   1506  N   GLU D  39       8.197  19.830   1.056  1.00 87.23           N  
ATOM   1507  CA  GLU D  39       8.313  18.718   1.995  1.00 87.23           C  
ATOM   1508  C   GLU D  39       7.237  17.666   1.741  1.00 87.23           C  
ATOM   1509  O   GLU D  39       7.510  16.465   1.799  1.00 87.23           O  
ATOM   1510  CB  GLU D  39       8.227  19.220   3.438  1.00 87.23           C  
ATOM   1511  CG  GLU D  39       8.667  18.196   4.474  1.00 87.23           C  
ATOM   1512  CD  GLU D  39       8.772  18.769   5.878  1.00 87.23           C  
ATOM   1513  OE1 GLU D  39       9.178  18.032   6.805  1.00 87.23           O  
ATOM   1514  OE2 GLU D  39       8.445  19.964   6.052  1.00 87.23           O1-
ATOM   1515  N   VAL D  40       6.130  18.099   1.301  1.00 89.20           N  
ATOM   1516  CA  VAL D  40       5.007  17.189   1.107  1.00 89.20           C  
ATOM   1517  C   VAL D  40       5.267  16.298  -0.106  1.00 89.20           C  
ATOM   1518  O   VAL D  40       4.999  15.095  -0.070  1.00 89.20           O  
ATOM   1519  CB  VAL D  40       3.678  17.957   0.929  1.00 89.20           C  
ATOM   1520  CG1 VAL D  40       2.545  16.999   0.562  1.00 89.20           C  
ATOM   1521  CG2 VAL D  40       3.336  18.732   2.199  1.00 89.20           C  
ATOM   1522  N   LEU D  41       5.937  16.845  -1.055  1.00 89.61           N  
ATOM   1523  CA  LEU D  41       6.232  16.071  -2.256  1.00 89.61           C  
ATOM   1524  C   LEU D  41       7.335  15.052  -1.988  1.00 89.61           C  
ATOM   1525  O   LEU D  41       7.291  13.934  -2.506  1.00 89.61           O  
ATOM   1526  CB  LEU D  41       6.644  16.997  -3.403  1.00 89.61           C  
ATOM   1527  CG  LEU D  41       5.513  17.751  -4.105  1.00 89.61           C  
ATOM   1528  CD1 LEU D  41       6.084  18.756  -5.100  1.00 89.61           C  
ATOM   1529  CD2 LEU D  41       4.572  16.775  -4.804  1.00 89.61           C  
ATOM   1530  N   LYS D  42       8.255  15.479  -1.178  1.00 90.91           N  
ATOM   1531  CA  LYS D  42       9.331  14.558  -0.822  1.00 90.91           C  
ATOM   1532  C   LYS D  42       8.788  13.336  -0.088  1.00 90.91           C  
ATOM   1533  O   LYS D  42       9.195  12.206  -0.368  1.00 90.91           O  
ATOM   1534  CB  LYS D  42      10.379  15.264   0.039  1.00 90.91           C  
ATOM   1535  CG  LYS D  42      11.287  16.206  -0.738  1.00 90.91           C  
ATOM   1536  CD  LYS D  42      12.317  16.866   0.170  1.00 90.91           C  
ATOM   1537  CE  LYS D  42      13.158  17.886  -0.586  1.00 90.91           C  
ATOM   1538  NZ  LYS D  42      14.094  18.614   0.322  1.00 90.91           N1+
ATOM   1539  N   ILE D  43       7.884  13.583   0.835  1.00 91.95           N  
ATOM   1540  CA  ILE D  43       7.311  12.486   1.607  1.00 91.95           C  
ATOM   1541  C   ILE D  43       6.452  11.609   0.699  1.00 91.95           C  
ATOM   1542  O   ILE D  43       6.432  10.385   0.845  1.00 91.95           O  
ATOM   1543  CB  ILE D  43       6.474  13.008   2.796  1.00 91.95           C  
ATOM   1544  CG1 ILE D  43       7.380  13.690   3.828  1.00 91.95           C  
ATOM   1545  CG2 ILE D  43       5.676  11.868   3.436  1.00 91.95           C  
ATOM   1546  CD1 ILE D  43       6.623  14.422   4.928  1.00 91.95           C  
ATOM   1547  N   LEU D  44       5.814  12.234  -0.286  1.00 91.93           N  
ATOM   1548  CA  LEU D  44       5.012  11.472  -1.237  1.00 91.93           C  
ATOM   1549  C   LEU D  44       5.878  10.480  -2.005  1.00 91.93           C  
ATOM   1550  O   LEU D  44       5.499   9.318  -2.172  1.00 91.93           O  
ATOM   1551  CB  LEU D  44       4.303  12.413  -2.215  1.00 91.93           C  
ATOM   1552  CG  LEU D  44       3.483  11.748  -3.321  1.00 91.93           C  
ATOM   1553  CD1 LEU D  44       2.351  10.922  -2.718  1.00 91.93           C  
ATOM   1554  CD2 LEU D  44       2.933  12.796  -4.283  1.00 91.93           C  
ATOM   1555  N   ILE D  45       6.989  10.906  -2.474  1.00 91.46           N  
ATOM   1556  CA  ILE D  45       7.888  10.051  -3.242  1.00 91.46           C  
ATOM   1557  C   ILE D  45       8.420   8.930  -2.351  1.00 91.46           C  
ATOM   1558  O   ILE D  45       8.532   7.782  -2.787  1.00 91.46           O  
ATOM   1559  CB  ILE D  45       9.059  10.858  -3.845  1.00 91.46           C  
ATOM   1560  CG1 ILE D  45       8.544  11.828  -4.914  1.00 91.46           C  
ATOM   1561  CG2 ILE D  45      10.122   9.919  -4.423  1.00 91.46           C  
ATOM   1562  CD1 ILE D  45       9.600  12.794  -5.434  1.00 91.46           C  
ATOM   1563  N   GLU D  46       8.683   9.265  -1.079  1.00 92.37           N  
ATOM   1564  CA  GLU D  46       9.163   8.256  -0.139  1.00 92.37           C  
ATOM   1565  C   GLU D  46       8.110   7.178   0.100  1.00 92.37           C  
ATOM   1566  O   GLU D  46       8.428   5.988   0.128  1.00 92.37           O  
ATOM   1567  CB  GLU D  46       9.562   8.905   1.189  1.00 92.37           C  
ATOM   1568  CG  GLU D  46      10.855   9.704   1.119  1.00 92.37           C  
ATOM   1569  CD  GLU D  46      11.224  10.366   2.437  1.00 92.37           C  
ATOM   1570  OE1 GLU D  46      12.118  11.243   2.447  1.00 92.37           O  
ATOM   1571  OE2 GLU D  46      10.614  10.005   3.468  1.00 92.37           O1-
ATOM   1572  N   VAL D  47       6.857   7.582   0.290  1.00 93.34           N  
ATOM   1573  CA  VAL D  47       5.763   6.645   0.522  1.00 93.34           C  
ATOM   1574  C   VAL D  47       5.550   5.781  -0.719  1.00 93.34           C  
ATOM   1575  O   VAL D  47       5.331   4.572  -0.612  1.00 93.34           O  
ATOM   1576  CB  VAL D  47       4.455   7.379   0.892  1.00 93.34           C  
ATOM   1577  CG1 VAL D  47       3.264   6.424   0.834  1.00 93.34           C  
ATOM   1578  CG2 VAL D  47       4.571   8.010   2.278  1.00 93.34           C  
ATOM   1579  N   HIS D  48       5.656   6.409  -1.852  1.00 92.98           N  
ATOM   1580  CA  HIS D  48       5.519   5.682  -3.109  1.00 92.98           C  
ATOM   1581  C   HIS D  48       6.584   4.598  -3.238  1.00 92.98           C  
ATOM   1582  O   HIS D  48       6.274   3.455  -3.581  1.00 92.98           O  
ATOM   1583  CB  HIS D  48       5.602   6.643  -4.296  1.00 92.98           C  
ATOM   1584  CG  HIS D  48       5.495   5.966  -5.625  1.00 92.98           C  
ATOM   1585  CD2 HIS D  48       6.438   5.664  -6.548  1.00 92.98           C  
ATOM   1586  ND1 HIS D  48       4.296   5.518  -6.137  1.00 92.98           N  
ATOM   1587  CE1 HIS D  48       4.508   4.968  -7.321  1.00 92.98           C  
ATOM   1588  NE2 HIS D  48       5.800   5.044  -7.593  1.00 92.98           N  
ATOM   1589  N   GLU D  49       7.808   4.910  -2.960  1.00 93.33           N  
ATOM   1590  CA  GLU D  49       8.915   3.965  -3.074  1.00 93.33           C  
ATOM   1591  C   GLU D  49       8.778   2.830  -2.064  1.00 93.33           C  
ATOM   1592  O   GLU D  49       9.012   1.666  -2.395  1.00 93.33           O  
ATOM   1593  CB  GLU D  49      10.255   4.681  -2.883  1.00 93.33           C  
ATOM   1594  CG  GLU D  49      10.666   5.543  -4.068  1.00 93.33           C  
ATOM   1595  CD  GLU D  49      11.956   6.312  -3.831  1.00 93.33           C  
ATOM   1596  OE1 GLU D  49      12.541   6.833  -4.808  1.00 93.33           O  
ATOM   1597  OE2 GLU D  49      12.386   6.395  -2.659  1.00 93.33           O1-
ATOM   1598  N   LEU D  50       8.388   3.241  -0.856  1.00 93.40           N  
ATOM   1599  CA  LEU D  50       8.182   2.226   0.171  1.00 93.40           C  
ATOM   1600  C   LEU D  50       7.067   1.266  -0.230  1.00 93.40           C  
ATOM   1601  O   LEU D  50       7.190   0.053  -0.043  1.00 93.40           O  
ATOM   1602  CB  LEU D  50       7.848   2.881   1.514  1.00 93.40           C  
ATOM   1603  CG  LEU D  50       7.487   1.934   2.659  1.00 93.40           C  
ATOM   1604  CD1 LEU D  50       8.680   1.053   3.015  1.00 93.40           C  
ATOM   1605  CD2 LEU D  50       7.017   2.722   3.877  1.00 93.40           C  
ATOM   1606  N   HIS D  51       6.030   1.748  -0.735  1.00 94.89           N  
ATOM   1607  CA  HIS D  51       4.887   0.943  -1.150  1.00 94.89           C  
ATOM   1608  C   HIS D  51       5.284  -0.065  -2.224  1.00 94.89           C  
ATOM   1609  O   HIS D  51       4.886  -1.230  -2.165  1.00 94.89           O  
ATOM   1610  CB  HIS D  51       3.759   1.839  -1.663  1.00 94.89           C  
ATOM   1611  CG  HIS D  51       2.497   1.098  -1.971  1.00 94.89           C  
ATOM   1612  CD2 HIS D  51       1.812   0.951  -3.130  1.00 94.89           C  
ATOM   1613  ND1 HIS D  51       1.792   0.399  -1.015  1.00 94.89           N  
ATOM   1614  CE1 HIS D  51       0.726  -0.148  -1.575  1.00 94.89           C  
ATOM   1615  NE2 HIS D  51       0.715   0.171  -2.858  1.00 94.89           N  
ATOM   1616  N   ILE D  52       6.118   0.335  -3.179  1.00 93.50           N  
ATOM   1617  CA  ILE D  52       6.568  -0.545  -4.251  1.00 93.50           C  
ATOM   1618  C   ILE D  52       7.436  -1.661  -3.673  1.00 93.50           C  
ATOM   1619  O   ILE D  52       7.303  -2.824  -4.061  1.00 93.50           O  
ATOM   1620  CB  ILE D  52       7.349   0.234  -5.333  1.00 93.50           C  
ATOM   1621  CG1 ILE D  52       6.415   1.198  -6.075  1.00 93.50           C  
ATOM   1622  CG2 ILE D  52       8.028  -0.730  -6.310  1.00 93.50           C  
ATOM   1623  CD1 ILE D  52       5.279   0.509  -6.818  1.00 93.50           C  
ATOM   1624  N   GLU D  53       8.301  -1.330  -2.731  1.00 93.65           N  
ATOM   1625  CA  GLU D  53       9.134  -2.335  -2.078  1.00 93.65           C  
ATOM   1626  C   GLU D  53       8.283  -3.360  -1.334  1.00 93.65           C  
ATOM   1627  O   GLU D  53       8.562  -4.560  -1.382  1.00 93.65           O  
ATOM   1628  CB  GLU D  53      10.121  -1.672  -1.114  1.00 93.65           C  
ATOM   1629  CG  GLU D  53      11.237  -0.904  -1.807  1.00 93.65           C  
ATOM   1630  CD  GLU D  53      12.108  -0.112  -0.845  1.00 93.65           C  
ATOM   1631  OE1 GLU D  53      12.988   0.648  -1.309  1.00 93.65           O  
ATOM   1632  OE2 GLU D  53      11.910  -0.255   0.382  1.00 93.65           O1-
ATOM   1633  N   SER D  54       7.229  -2.871  -0.668  1.00 94.96           N  
ATOM   1634  CA  SER D  54       6.328  -3.752   0.067  1.00 94.96           C  
ATOM   1635  C   SER D  54       5.571  -4.682  -0.876  1.00 94.96           C  
ATOM   1636  O   SER D  54       5.364  -5.856  -0.565  1.00 94.96           O  
ATOM   1637  CB  SER D  54       5.335  -2.935   0.895  1.00 94.96           C  
ATOM   1638  OG  SER D  54       6.005  -2.210   1.912  1.00 94.96           O  
ATOM   1639  N   LEU D  55       5.165  -4.171  -2.028  1.00 94.78           N  
ATOM   1640  CA  LEU D  55       4.467  -4.996  -3.008  1.00 94.78           C  
ATOM   1641  C   LEU D  55       5.359  -6.134  -3.494  1.00 94.78           C  
ATOM   1642  O   LEU D  55       4.878  -7.242  -3.742  1.00 94.78           O  
ATOM   1643  CB  LEU D  55       4.012  -4.146  -4.197  1.00 94.78           C  
ATOM   1644  CG  LEU D  55       2.827  -3.211  -3.948  1.00 94.78           C  
ATOM   1645  CD1 LEU D  55       2.568  -2.345  -5.176  1.00 94.78           C  
ATOM   1646  CD2 LEU D  55       1.582  -4.011  -3.580  1.00 94.78           C  
ATOM   1647  N   ARG D  56       6.710  -5.909  -3.596  1.00 93.87           N  
ATOM   1648  CA  ARG D  56       7.641  -6.959  -3.994  1.00 93.87           C  
ATOM   1649  C   ARG D  56       7.681  -8.077  -2.958  1.00 93.87           C  
ATOM   1650  O   ARG D  56       7.737  -9.257  -3.312  1.00 93.87           O  
ATOM   1651  CB  ARG D  56       9.045  -6.385  -4.199  1.00 93.87           C  
ATOM   1652  CG  ARG D  56       9.205  -5.595  -5.488  1.00 93.87           C  
ATOM   1653  CD  ARG D  56      10.644  -5.144  -5.698  1.00 93.87           C  
ATOM   1654  NE  ARG D  56      10.739  -4.105  -6.720  1.00 93.87           N  
ATOM   1655  CZ  ARG D  56      11.566  -3.064  -6.667  1.00 93.87           C  
ATOM   1656  NH1 ARG D  56      12.388  -2.902  -5.637  1.00 93.87           N1+
ATOM   1657  NH2 ARG D  56      11.570  -2.178  -7.652  1.00 93.87           N  
ATOM   1658  N   VAL D  57       7.667  -7.657  -1.657  1.00 94.22           N  
ATOM   1659  CA  VAL D  57       7.661  -8.642  -0.581  1.00 94.22           C  
ATOM   1660  C   VAL D  57       6.359  -9.439  -0.616  1.00 94.22           C  
ATOM   1661  O   VAL D  57       6.366 -10.660  -0.445  1.00 94.22           O  
ATOM   1662  CB  VAL D  57       7.840  -7.974   0.801  1.00 94.22           C  
ATOM   1663  CG1 VAL D  57       7.662  -8.996   1.922  1.00 94.22           C  
ATOM   1664  CG2 VAL D  57       9.210  -7.305   0.897  1.00 94.22           C  
ATOM   1665  N   VAL D  58       5.204  -8.789  -0.882  1.00 93.38           N  
ATOM   1666  CA  VAL D  58       3.905  -9.446  -0.984  1.00 93.38           C  
ATOM   1667  C   VAL D  58       3.936 -10.482  -2.104  1.00 93.38           C  
ATOM   1668  O   VAL D  58       3.437 -11.598  -1.940  1.00 93.38           O  
ATOM   1669  CB  VAL D  58       2.771  -8.426  -1.233  1.00 93.38           C  
ATOM   1670  CG1 VAL D  58       1.488  -9.138  -1.659  1.00 93.38           C  
ATOM   1671  CG2 VAL D  58       2.528  -7.583   0.018  1.00 93.38           C  
ATOM   1672  N   ALA D  59       4.593 -10.195  -3.249  1.00 93.72           N  
ATOM   1673  CA  ALA D  59       4.697 -11.127  -4.368  1.00 93.72           C  
ATOM   1674  C   ALA D  59       5.501 -12.364  -3.979  1.00 93.72           C  
ATOM   1675  O   ALA D  59       5.119 -13.490  -4.307  1.00 93.72           O  
ATOM   1676  CB  ALA D  59       5.332 -10.441  -5.575  1.00 93.72           C  
ATOM   1677  N   GLU D  60       6.612 -12.124  -3.281  1.00 92.57           N  
ATOM   1678  CA  GLU D  60       7.464 -13.224  -2.837  1.00 92.57           C  
ATOM   1679  C   GLU D  60       6.709 -14.161  -1.898  1.00 92.57           C  
ATOM   1680  O   GLU D  60       6.773 -15.383  -2.050  1.00 92.57           O  
ATOM   1681  CB  GLU D  60       8.720 -12.687  -2.147  1.00 92.57           C  
ATOM   1682  CG  GLU D  60       9.705 -12.019  -3.096  1.00 92.57           C  
ATOM   1683  CD  GLU D  60      10.886 -11.380  -2.382  1.00 92.57           C  
ATOM   1684  OE1 GLU D  60      11.700 -10.699  -3.046  1.00 92.57           O  
ATOM   1685  OE2 GLU D  60      10.998 -11.562  -1.149  1.00 92.57           O1-
ATOM   1686  N   ILE D  61       5.980 -13.588  -0.945  1.00 93.68           N  
ATOM   1687  CA  ILE D  61       5.295 -14.381   0.070  1.00 93.68           C  
ATOM   1688  C   ILE D  61       4.076 -15.064  -0.545  1.00 93.68           C  
ATOM   1689  O   ILE D  61       3.757 -16.205  -0.201  1.00 93.68           O  
ATOM   1690  CB  ILE D  61       4.871 -13.511   1.275  1.00 93.68           C  
ATOM   1691  CG1 ILE D  61       6.106 -13.000   2.026  1.00 93.68           C  
ATOM   1692  CG2 ILE D  61       3.949 -14.298   2.211  1.00 93.68           C  
ATOM   1693  CD1 ILE D  61       5.786 -12.047   3.169  1.00 93.68           C  
ATOM   1694  N   THR D  62       3.396 -14.415  -1.511  1.00 93.56           N  
ATOM   1695  CA  THR D  62       2.268 -15.013  -2.217  1.00 93.56           C  
ATOM   1696  C   THR D  62       2.707 -16.257  -2.983  1.00 93.56           C  
ATOM   1697  O   THR D  62       2.012 -17.275  -2.974  1.00 93.56           O  
ATOM   1698  CB  THR D  62       1.623 -14.008  -3.190  1.00 93.56           C  
ATOM   1699  CG2 THR D  62       0.457 -14.642  -3.941  1.00 93.56           C  
ATOM   1700  OG1 THR D  62       1.143 -12.878  -2.452  1.00 93.56           O  
ATOM   1701  N   GLN D  63       3.877 -16.207  -3.614  1.00 91.85           N  
ATOM   1702  CA  GLN D  63       4.404 -17.367  -4.326  1.00 91.85           C  
ATOM   1703  C   GLN D  63       4.690 -18.518  -3.365  1.00 91.85           C  
ATOM   1704  O   GLN D  63       4.398 -19.676  -3.671  1.00 91.85           O  
ATOM   1705  CB  GLN D  63       5.674 -16.995  -5.093  1.00 91.85           C  
ATOM   1706  CG  GLN D  63       6.197 -18.107  -5.992  1.00 91.85           C  
ATOM   1707  CD  GLN D  63       5.257 -18.425  -7.140  1.00 91.85           C  
ATOM   1708  NE2 GLN D  63       5.111 -19.709  -7.449  1.00 91.85           N  
ATOM   1709  OE1 GLN D  63       4.667 -17.523  -7.744  1.00 91.85           O  
ATOM   1710  N   ALA D  64       5.236 -18.161  -2.232  1.00 91.27           N  
ATOM   1711  CA  ALA D  64       5.526 -19.174  -1.221  1.00 91.27           C  
ATOM   1712  C   ALA D  64       4.241 -19.809  -0.696  1.00 91.27           C  
ATOM   1713  O   ALA D  64       4.196 -21.015  -0.442  1.00 91.27           O  
ATOM   1714  CB  ALA D  64       6.324 -18.565  -0.070  1.00 91.27           C  
ATOM   1715  N   LEU D  65       3.190 -19.009  -0.474  1.00 89.77           N  
ATOM   1716  CA  LEU D  65       1.904 -19.505   0.004  1.00 89.77           C  
ATOM   1717  C   LEU D  65       1.331 -20.543  -0.955  1.00 89.77           C  
ATOM   1718  O   LEU D  65       0.840 -21.589  -0.524  1.00 89.77           O  
ATOM   1719  CB  LEU D  65       0.914 -18.350   0.175  1.00 89.77           C  
ATOM   1720  CG  LEU D  65      -0.499 -18.728   0.622  1.00 89.77           C  
ATOM   1721  CD1 LEU D  65      -0.459 -19.404   1.988  1.00 89.77           C  
ATOM   1722  CD2 LEU D  65      -1.397 -17.496   0.655  1.00 89.77           C  
ATOM   1723  N   VAL D  66       1.426 -20.308  -2.248  1.00 89.11           N  
ATOM   1724  CA  VAL D  66       0.865 -21.211  -3.248  1.00 89.11           C  
ATOM   1725  C   VAL D  66       1.650 -22.521  -3.261  1.00 89.11           C  
ATOM   1726  O   VAL D  66       1.076 -23.593  -3.462  1.00 89.11           O  
ATOM   1727  CB  VAL D  66       0.871 -20.572  -4.655  1.00 89.11           C  
ATOM   1728  CG1 VAL D  66       0.562 -21.619  -5.724  1.00 89.11           C  
ATOM   1729  CG2 VAL D  66      -0.132 -19.422  -4.723  1.00 89.11           C  
ATOM   1730  N   GLU D  67       2.969 -22.459  -2.926  1.00 86.95           N  
ATOM   1731  CA  GLU D  67       3.814 -23.649  -2.915  1.00 86.95           C  
ATOM   1732  C   GLU D  67       3.481 -24.552  -1.730  1.00 86.95           C  
ATOM   1733  O   GLU D  67       3.564 -25.777  -1.835  1.00 86.95           O  
ATOM   1734  CB  GLU D  67       5.294 -23.257  -2.878  1.00 86.95           C  
ATOM   1735  CG  GLU D  67       5.803 -22.654  -4.179  1.00 86.95           C  
ATOM   1736  CD  GLU D  67       7.217 -22.105  -4.073  1.00 86.95           C  
ATOM   1737  OE1 GLU D  67       7.732 -21.558  -5.074  1.00 86.95           O  
ATOM   1738  OE2 GLU D  67       7.814 -22.223  -2.980  1.00 86.95           O1-
ATOM   1739  N   ILE D  68       3.101 -23.898  -0.665  1.00 84.45           N  
ATOM   1740  CA  ILE D  68       2.866 -24.661   0.555  1.00 84.45           C  
ATOM   1741  C   ILE D  68       1.443 -25.216   0.551  1.00 84.45           C  
ATOM   1742  O   ILE D  68       1.144 -26.179   1.261  1.00 84.45           O  
ATOM   1743  CB  ILE D  68       3.101 -23.799   1.816  1.00 84.45           C  
ATOM   1744  CG1 ILE D  68       4.588 -23.449   1.954  1.00 84.45           C  
ATOM   1745  CG2 ILE D  68       2.590 -24.519   3.066  1.00 84.45           C  
ATOM   1746  CD1 ILE D  68       4.875 -22.360   2.978  1.00 84.45           C  
ATOM   1747  N   LEU D  69       0.462 -24.559  -0.262  1.00 81.89           N  
ATOM   1748  CA  LEU D  69      -0.918 -25.029  -0.306  1.00 81.89           C  
ATOM   1749  C   LEU D  69      -1.004 -26.396  -0.976  1.00 81.89           C  
ATOM   1750  O   LEU D  69      -0.342 -26.639  -1.988  1.00 81.89           O  
ATOM   1751  CB  LEU D  69      -1.803 -24.026  -1.050  1.00 81.89           C  
ATOM   1752  CG  LEU D  69      -2.051 -22.690  -0.349  1.00 81.89           C  
ATOM   1753  CD1 LEU D  69      -2.819 -21.744  -1.266  1.00 81.89           C  
ATOM   1754  CD2 LEU D  69      -2.804 -22.904   0.960  1.00 81.89           C  
ATOM   1755  N   LYS D  70      -1.417 -27.396  -0.576  1.00 76.15           N  
ATOM   1756  CA  LYS D  70      -1.560 -28.769  -1.052  1.00 76.15           C  
ATOM   1757  C   LYS D  70      -2.718 -28.891  -2.038  1.00 76.15           C  
ATOM   1758  O   LYS D  70      -3.690 -28.136  -1.960  1.00 76.15           O  
ATOM   1759  CB  LYS D  70      -1.770 -29.725   0.123  1.00 76.15           C  
ATOM   1760  CG  LYS D  70      -0.555 -29.871   1.027  1.00 76.15           C  
ATOM   1761  CD  LYS D  70      -0.791 -30.908   2.118  1.00 76.15           C  
ATOM   1762  CE  LYS D  70       0.415 -31.036   3.039  1.00 76.15           C  
ATOM   1763  NZ  LYS D  70       0.171 -32.018   4.138  1.00 76.15           N1+
END
