# Supplementary material for: De novo design of obligate ABC-type heterotrimeric proteins
Source: Nat Struct Mol Biol. 2022 Dec 15;29(12):1266–76. doi: 10.1038/s41594-022-00879-4 (PMC9758053; doi:10.1038/s41594-022-00879-4)
Supplement: Supplementary file 4 — This compressed file contains all PDB files and scripts used in our design protocols and analyses, as well as the final design model outputs. [file 41594_2022_879_MOESM4_ESM.zip › source_data/pdbs/AF-Multimer for base_pdbs/DHT10/DHT10_AF-Mult_model1.pdb]

ATOM      1  N   SER B   1      16.848   0.866  24.779  1.00 75.54           N  
ATOM      2  CA  SER B   1      15.647   0.947  25.602  1.00 75.54           C  
ATOM      3  C   SER B   1      14.387   0.961  24.742  1.00 75.54           C  
ATOM      4  O   SER B   1      14.448   1.262  23.548  1.00 75.54           O  
ATOM      5  CB  SER B   1      15.684   2.193  26.485  1.00 75.54           C  
ATOM      6  OG  SER B   1      15.421   3.359  25.722  1.00 75.54           O  
ATOM      7  N   GLU B   2      13.364   0.637  24.891  1.00 88.65           N  
ATOM      8  CA  GLU B   2      12.055   0.663  24.246  1.00 88.65           C  
ATOM      9  C   GLU B   2      11.722   2.059  23.727  1.00 88.65           C  
ATOM     10  O   GLU B   2      11.194   2.208  22.623  1.00 88.65           O  
ATOM     11  CB  GLU B   2      10.968   0.190  25.215  1.00 88.65           C  
ATOM     12  CG  GLU B   2      10.986  -1.309  25.475  1.00 88.65           C  
ATOM     13  CD  GLU B   2       9.903  -1.765  26.439  1.00 88.65           C  
ATOM     14  OE1 GLU B   2       9.811  -2.981  26.718  1.00 88.65           O  
ATOM     15  OE2 GLU B   2       9.138  -0.898  26.918  1.00 88.65           O1-
ATOM     16  N   GLU B   3      12.167   3.001  24.467  1.00 90.60           N  
ATOM     17  CA  GLU B   3      11.899   4.388  24.099  1.00 90.60           C  
ATOM     18  C   GLU B   3      12.717   4.803  22.880  1.00 90.60           C  
ATOM     19  O   GLU B   3      12.209   5.487  21.989  1.00 90.60           O  
ATOM     20  CB  GLU B   3      12.194   5.324  25.274  1.00 90.60           C  
ATOM     21  CG  GLU B   3      11.678   6.741  25.076  1.00 90.60           C  
ATOM     22  CD  GLU B   3      11.887   7.632  26.291  1.00 90.60           C  
ATOM     23  OE1 GLU B   3      11.554   8.836  26.224  1.00 90.60           O  
ATOM     24  OE2 GLU B   3      12.390   7.120  27.316  1.00 90.60           O1-
ATOM     25  N   GLU B   4      14.023   4.356  22.890  1.00 92.41           N  
ATOM     26  CA  GLU B   4      14.893   4.668  21.759  1.00 92.41           C  
ATOM     27  C   GLU B   4      14.412   3.977  20.487  1.00 92.41           C  
ATOM     28  O   GLU B   4      14.413   4.577  19.410  1.00 92.41           O  
ATOM     29  CB  GLU B   4      16.336   4.264  22.065  1.00 92.41           C  
ATOM     30  CG  GLU B   4      17.051   5.209  23.020  1.00 92.41           C  
ATOM     31  CD  GLU B   4      18.447   4.738  23.398  1.00 92.41           C  
ATOM     32  OE1 GLU B   4      19.192   5.508  24.045  1.00 92.41           O  
ATOM     33  OE2 GLU B   4      18.797   3.591  23.043  1.00 92.41           O1-
ATOM     34  N   GLU B   5      13.939   2.858  20.600  1.00 90.38           N  
ATOM     35  CA  GLU B   5      13.437   2.098  19.459  1.00 90.38           C  
ATOM     36  C   GLU B   5      12.150   2.709  18.912  1.00 90.38           C  
ATOM     37  O   GLU B   5      11.958   2.778  17.696  1.00 90.38           O  
ATOM     38  CB  GLU B   5      13.201   0.637  19.848  1.00 90.38           C  
ATOM     39  CG  GLU B   5      12.852  -0.264  18.673  1.00 90.38           C  
ATOM     40  CD  GLU B   5      13.998  -0.442  17.691  1.00 90.38           C  
ATOM     41  OE1 GLU B   5      13.757  -0.901  16.551  1.00 90.38           O  
ATOM     42  OE2 GLU B   5      15.148  -0.120  18.064  1.00 90.38           O1-
ATOM     43  N   LEU B   6      11.270   3.181  19.759  1.00 90.76           N  
ATOM     44  CA  LEU B   6      10.026   3.823  19.350  1.00 90.76           C  
ATOM     45  C   LEU B   6      10.305   5.112  18.583  1.00 90.76           C  
ATOM     46  O   LEU B   6       9.650   5.394  17.576  1.00 90.76           O  
ATOM     47  CB  LEU B   6       9.150   4.122  20.569  1.00 90.76           C  
ATOM     48  CG  LEU B   6       8.325   2.954  21.113  1.00 90.76           C  
ATOM     49  CD1 LEU B   6       7.775   3.292  22.495  1.00 90.76           C  
ATOM     50  CD2 LEU B   6       7.193   2.606  20.153  1.00 90.76           C  
ATOM     51  N   LYS B   7      11.331   5.909  19.053  1.00 92.25           N  
ATOM     52  CA  LYS B   7      11.700   7.147  18.373  1.00 92.25           C  
ATOM     53  C   LYS B   7      12.262   6.864  16.982  1.00 92.25           C  
ATOM     54  O   LYS B   7      11.943   7.570  16.023  1.00 92.25           O  
ATOM     55  CB  LYS B   7      12.721   7.930  19.200  1.00 92.25           C  
ATOM     56  CG  LYS B   7      12.950   9.354  18.714  1.00 92.25           C  
ATOM     57  CD  LYS B   7      13.903  10.110  19.630  1.00 92.25           C  
ATOM     58  CE  LYS B   7      14.242  11.486  19.074  1.00 92.25           C  
ATOM     59  NZ  LYS B   7      15.212  12.214  19.946  1.00 92.25           N1+
ATOM     60  N   LYS B   8      13.089   5.764  16.904  1.00 92.75           N  
ATOM     61  CA  LYS B   8      13.648   5.370  15.614  1.00 92.75           C  
ATOM     62  C   LYS B   8      12.548   4.962  14.640  1.00 92.75           C  
ATOM     63  O   LYS B   8      12.570   5.351  13.471  1.00 92.75           O  
ATOM     64  CB  LYS B   8      14.647   4.224  15.788  1.00 92.75           C  
ATOM     65  CG  LYS B   8      15.416   3.877  14.522  1.00 92.75           C  
ATOM     66  CD  LYS B   8      16.422   2.759  14.769  1.00 92.75           C  
ATOM     67  CE  LYS B   8      17.087   2.309  13.475  1.00 92.75           C  
ATOM     68  NZ  LYS B   8      18.039   1.182  13.705  1.00 92.75           N1+
ATOM     69  N   LEU B   9      11.496   4.286  15.143  1.00 92.12           N  
ATOM     70  CA  LEU B   9      10.384   3.831  14.315  1.00 92.12           C  
ATOM     71  C   LEU B   9       9.541   5.011  13.843  1.00 92.12           C  
ATOM     72  O   LEU B   9       9.119   5.053  12.685  1.00 92.12           O  
ATOM     73  CB  LEU B   9       9.510   2.841  15.090  1.00 92.12           C  
ATOM     74  CG  LEU B   9      10.042   1.413  15.208  1.00 92.12           C  
ATOM     75  CD1 LEU B   9       9.227   0.625  16.228  1.00 92.12           C  
ATOM     76  CD2 LEU B   9      10.021   0.720  13.849  1.00 92.12           C  
ATOM     77  N   GLN B  10       9.410   5.955  14.654  1.00 92.78           N  
ATOM     78  CA  GLN B  10       8.640   7.141  14.296  1.00 92.78           C  
ATOM     79  C   GLN B  10       9.327   7.927  13.183  1.00 92.78           C  
ATOM     80  O   GLN B  10       8.666   8.428  12.270  1.00 92.78           O  
ATOM     81  CB  GLN B  10       8.432   8.035  15.519  1.00 92.78           C  
ATOM     82  CG  GLN B  10       7.383   7.512  16.492  1.00 92.78           C  
ATOM     83  CD  GLN B  10       7.240   8.385  17.725  1.00 92.78           C  
ATOM     84  NE2 GLN B  10       6.090   8.295  18.384  1.00 92.78           N  
ATOM     85  OE1 GLN B  10       8.156   9.131  18.083  1.00 92.78           O  
ATOM     86  N   GLU B  11      10.672   8.022  13.262  1.00 94.13           N  
ATOM     87  CA  GLU B  11      11.431   8.730  12.234  1.00 94.13           C  
ATOM     88  C   GLU B  11      11.364   8.000  10.896  1.00 94.13           C  
ATOM     89  O   GLU B  11      11.222   8.629   9.846  1.00 94.13           O  
ATOM     90  CB  GLU B  11      12.889   8.905  12.667  1.00 94.13           C  
ATOM     91  CG  GLU B  11      13.087   9.952  13.754  1.00 94.13           C  
ATOM     92  CD  GLU B  11      14.534  10.090  14.197  1.00 94.13           C  
ATOM     93  OE1 GLU B  11      14.843  11.015  14.983  1.00 94.13           O  
ATOM     94  OE2 GLU B  11      15.367   9.268  13.755  1.00 94.13           O1-
ATOM     95  N   GLU B  12      11.439   6.677  10.955  1.00 93.30           N  
ATOM     96  CA  GLU B  12      11.342   5.865   9.745  1.00 93.30           C  
ATOM     97  C   GLU B  12       9.980   6.031   9.076  1.00 93.30           C  
ATOM     98  O   GLU B  12       9.894   6.147   7.853  1.00 93.30           O  
ATOM     99  CB  GLU B  12      11.593   4.389  10.066  1.00 93.30           C  
ATOM    100  CG  GLU B  12      13.042   4.072  10.404  1.00 93.30           C  
ATOM    101  CD  GLU B  12      13.254   2.633  10.846  1.00 93.30           C  
ATOM    102  OE1 GLU B  12      14.396   2.271  11.212  1.00 93.30           O  
ATOM    103  OE2 GLU B  12      12.270   1.860  10.828  1.00 93.30           O1-
ATOM    104  N   ILE B  13       8.922   6.102   9.898  1.00 93.18           N  
ATOM    105  CA  ILE B  13       7.563   6.225   9.383  1.00 93.18           C  
ATOM    106  C   ILE B  13       7.368   7.608   8.767  1.00 93.18           C  
ATOM    107  O   ILE B  13       6.709   7.747   7.734  1.00 93.18           O  
ATOM    108  CB  ILE B  13       6.515   5.978  10.491  1.00 93.18           C  
ATOM    109  CG1 ILE B  13       6.495   4.498  10.888  1.00 93.18           C  
ATOM    110  CG2 ILE B  13       5.128   6.442  10.034  1.00 93.18           C  
ATOM    111  CD1 ILE B  13       5.625   4.194  12.100  1.00 93.18           C  
ATOM    112  N   LYS B  14       7.961   8.632   9.339  1.00 94.48           N  
ATOM    113  CA  LYS B  14       7.901   9.984   8.791  1.00 94.48           C  
ATOM    114  C   LYS B  14       8.572  10.053   7.422  1.00 94.48           C  
ATOM    115  O   LYS B  14       8.071  10.714   6.511  1.00 94.48           O  
ATOM    116  CB  LYS B  14       8.558  10.981   9.747  1.00 94.48           C  
ATOM    117  CG  LYS B  14       8.336  12.439   9.370  1.00 94.48           C  
ATOM    118  CD  LYS B  14       8.944  13.381  10.400  1.00 94.48           C  
ATOM    119  CE  LYS B  14       8.820  14.837   9.970  1.00 94.48           C  
ATOM    120  NZ  LYS B  14       9.432  15.764  10.967  1.00 94.48           N1+
ATOM    121  N   LYS B  15       9.732   9.331   7.286  1.00 95.45           N  
ATOM    122  CA  LYS B  15      10.439   9.285   6.009  1.00 95.45           C  
ATOM    123  C   LYS B  15       9.595   8.598   4.939  1.00 95.45           C  
ATOM    124  O   LYS B  15       9.531   9.064   3.798  1.00 95.45           O  
ATOM    125  CB  LYS B  15      11.778   8.563   6.163  1.00 95.45           C  
ATOM    126  CG  LYS B  15      12.634   8.571   4.905  1.00 95.45           C  
ATOM    127  CD  LYS B  15      13.938   7.812   5.110  1.00 95.45           C  
ATOM    128  CE  LYS B  15      14.725   7.689   3.813  1.00 95.45           C  
ATOM    129  NZ  LYS B  15      15.991   6.919   4.003  1.00 95.45           N1+
ATOM    130  N   LEU B  16       8.929   7.502   5.329  1.00 94.88           N  
ATOM    131  CA  LEU B  16       8.082   6.759   4.402  1.00 94.88           C  
ATOM    132  C   LEU B  16       6.882   7.594   3.972  1.00 94.88           C  
ATOM    133  O   LEU B  16       6.457   7.530   2.816  1.00 94.88           O  
ATOM    134  CB  LEU B  16       7.607   5.451   5.041  1.00 94.88           C  
ATOM    135  CG  LEU B  16       8.675   4.381   5.272  1.00 94.88           C  
ATOM    136  CD1 LEU B  16       8.104   3.231   6.095  1.00 94.88           C  
ATOM    137  CD2 LEU B  16       9.222   3.875   3.942  1.00 94.88           C  
ATOM    138  N   LYS B  17       6.357   8.404   4.847  1.00 95.59           N  
ATOM    139  CA  LYS B  17       5.252   9.302   4.525  1.00 95.59           C  
ATOM    140  C   LYS B  17       5.655  10.305   3.447  1.00 95.59           C  
ATOM    141  O   LYS B  17       4.883  10.578   2.526  1.00 95.59           O  
ATOM    142  CB  LYS B  17       4.779  10.041   5.778  1.00 95.59           C  
ATOM    143  CG  LYS B  17       3.594  10.967   5.540  1.00 95.59           C  
ATOM    144  CD  LYS B  17       3.157  11.656   6.825  1.00 95.59           C  
ATOM    145  CE  LYS B  17       2.050  12.669   6.570  1.00 95.59           C  
ATOM    146  NZ  LYS B  17       1.624  13.354   7.826  1.00 95.59           N1+
ATOM    147  N   LYS B  18       6.844  10.847   3.521  1.00 96.30           N  
ATOM    148  CA  LYS B  18       7.336  11.800   2.531  1.00 96.30           C  
ATOM    149  C   LYS B  18       7.502  11.138   1.166  1.00 96.30           C  
ATOM    150  O   LYS B  18       7.208  11.748   0.135  1.00 96.30           O  
ATOM    151  CB  LYS B  18       8.665  12.408   2.984  1.00 96.30           C  
ATOM    152  CG  LYS B  18       8.532  13.405   4.125  1.00 96.30           C  
ATOM    153  CD  LYS B  18       9.874  14.037   4.473  1.00 96.30           C  
ATOM    154  CE  LYS B  18       9.751  15.000   5.646  1.00 96.30           C  
ATOM    155  NZ  LYS B  18      11.076  15.570   6.036  1.00 96.30           N1+
ATOM    156  N   GLN B  19       8.029   9.907   1.209  1.00 95.59           N  
ATOM    157  CA  GLN B  19       8.199   9.160  -0.033  1.00 95.59           C  
ATOM    158  C   GLN B  19       6.856   8.916  -0.717  1.00 95.59           C  
ATOM    159  O   GLN B  19       6.746   9.038  -1.939  1.00 95.59           O  
ATOM    160  CB  GLN B  19       8.901   7.828   0.233  1.00 95.59           C  
ATOM    161  CG  GLN B  19      10.374   7.971   0.593  1.00 95.59           C  
ATOM    162  CD  GLN B  19      11.031   6.642   0.918  1.00 95.59           C  
ATOM    163  NE2 GLN B  19      12.344   6.568   0.730  1.00 95.59           N  
ATOM    164  OE1 GLN B  19      10.364   5.690   1.334  1.00 95.59           O  
ATOM    165  N   VAL B  20       5.765   8.600   0.100  1.00 96.19           N  
ATOM    166  CA  VAL B  20       4.435   8.355  -0.450  1.00 96.19           C  
ATOM    167  C   VAL B  20       3.869   9.650  -1.030  1.00 96.19           C  
ATOM    168  O   VAL B  20       3.234   9.638  -2.087  1.00 96.19           O  
ATOM    169  CB  VAL B  20       3.475   7.785   0.618  1.00 96.19           C  
ATOM    170  CG1 VAL B  20       2.044   7.734   0.086  1.00 96.19           C  
ATOM    171  CG2 VAL B  20       3.933   6.397   1.060  1.00 96.19           C  
ATOM    172  N   GLU B  21       4.093  10.786  -0.432  1.00 95.98           N  
ATOM    173  CA  GLU B  21       3.615  12.081  -0.909  1.00 95.98           C  
ATOM    174  C   GLU B  21       4.271  12.457  -2.234  1.00 95.98           C  
ATOM    175  O   GLU B  21       3.618  13.007  -3.123  1.00 95.98           O  
ATOM    176  CB  GLU B  21       3.877  13.169   0.136  1.00 95.98           C  
ATOM    177  CG  GLU B  21       2.981  13.072   1.362  1.00 95.98           C  
ATOM    178  CD  GLU B  21       3.374  14.037   2.470  1.00 95.98           C  
ATOM    179  OE1 GLU B  21       2.629  14.150   3.469  1.00 95.98           O  
ATOM    180  OE2 GLU B  21       4.436  14.686   2.336  1.00 95.98           O1-
ATOM    181  N   ARG B  22       5.627  12.115  -2.291  1.00 96.53           N  
ATOM    182  CA  ARG B  22       6.325  12.341  -3.553  1.00 96.53           C  
ATOM    183  C   ARG B  22       5.713  11.507  -4.674  1.00 96.53           C  
ATOM    184  O   ARG B  22       5.474  12.014  -5.772  1.00 96.53           O  
ATOM    185  CB  ARG B  22       7.813  12.015  -3.411  1.00 96.53           C  
ATOM    186  CG  ARG B  22       8.612  12.219  -4.687  1.00 96.53           C  
ATOM    187  CD  ARG B  22      10.030  11.678  -4.558  1.00 96.53           C  
ATOM    188  NE  ARG B  22      10.037  10.241  -4.297  1.00 96.53           N  
ATOM    189  CZ  ARG B  22      10.874   9.373  -4.858  1.00 96.53           C  
ATOM    190  NH1 ARG B  22      11.791   9.780  -5.727  1.00 96.53           N1+
ATOM    191  NH2 ARG B  22      10.792   8.087  -4.550  1.00 96.53           N  
ATOM    192  N   LEU B  23       5.387  10.171  -4.366  1.00 95.90           N  
ATOM    193  CA  LEU B  23       4.816   9.268  -5.360  1.00 95.90           C  
ATOM    194  C   LEU B  23       3.401   9.697  -5.735  1.00 95.90           C  
ATOM    195  O   LEU B  23       2.972   9.505  -6.875  1.00 95.90           O  
ATOM    196  CB  LEU B  23       4.804   7.831  -4.836  1.00 95.90           C  
ATOM    197  CG  LEU B  23       6.168   7.156  -4.672  1.00 95.90           C  
ATOM    198  CD1 LEU B  23       6.004   5.773  -4.053  1.00 95.90           C  
ATOM    199  CD2 LEU B  23       6.883   7.066  -6.015  1.00 95.90           C  
ATOM    200  N   GLU B  24       2.665  10.367  -4.868  1.00 96.89           N  
ATOM    201  CA  GLU B  24       1.335  10.896  -5.150  1.00 96.89           C  
ATOM    202  C   GLU B  24       1.395  12.026  -6.173  1.00 96.89           C  
ATOM    203  O   GLU B  24       0.567  12.091  -7.084  1.00 96.89           O  
ATOM    204  CB  GLU B  24       0.668  11.387  -3.862  1.00 96.89           C  
ATOM    205  CG  GLU B  24      -0.765  11.862  -4.055  1.00 96.89           C  
ATOM    206  CD  GLU B  24      -1.445  12.260  -2.754  1.00 96.89           C  
ATOM    207  OE1 GLU B  24      -2.693  12.188  -2.675  1.00 96.89           O  
ATOM    208  OE2 GLU B  24      -0.725  12.648  -1.808  1.00 96.89           O1-
ATOM    209  N   LYS B  25       2.385  12.817  -6.003  1.00 96.06           N  
ATOM    210  CA  LYS B  25       2.569  13.909  -6.954  1.00 96.06           C  
ATOM    211  C   LYS B  25       2.933  13.378  -8.338  1.00 96.06           C  
ATOM    212  O   LYS B  25       2.402  13.845  -9.347  1.00 96.06           O  
ATOM    213  CB  LYS B  25       3.651  14.873  -6.462  1.00 96.06           C  
ATOM    214  CG  LYS B  25       3.801  16.123  -7.315  1.00 96.06           C  
ATOM    215  CD  LYS B  25       4.874  17.052  -6.762  1.00 96.06           C  
ATOM    216  CE  LYS B  25       5.118  18.237  -7.686  1.00 96.06           C  
ATOM    217  NZ  LYS B  25       6.201  19.128  -7.170  1.00 96.06           N1+
ATOM    218  N   GLU B  26       3.883  12.370  -8.343  1.00 95.86           N  
ATOM    219  CA  GLU B  26       4.288  11.768  -9.610  1.00 95.86           C  
ATOM    220  C   GLU B  26       3.109  11.089 -10.301  1.00 95.86           C  
ATOM    221  O   GLU B  26       2.984  11.147 -11.526  1.00 95.86           O  
ATOM    222  CB  GLU B  26       5.420  10.761  -9.389  1.00 95.86           C  
ATOM    223  CG  GLU B  26       6.744  11.400  -8.995  1.00 95.86           C  
ATOM    224  CD  GLU B  26       7.865  10.391  -8.805  1.00 95.86           C  
ATOM    225  OE1 GLU B  26       8.697  10.572  -7.889  1.00 95.86           O  
ATOM    226  OE2 GLU B  26       7.912   9.410  -9.582  1.00 95.86           O1-
ATOM    227  N   SER B  27       2.181  10.418  -9.540  1.00 95.01           N  
ATOM    228  CA  SER B  27       1.002   9.752 -10.083  1.00 95.01           C  
ATOM    229  C   SER B  27       0.035  10.755 -10.702  1.00 95.01           C  
ATOM    230  O   SER B  27      -0.558  10.490 -11.750  1.00 95.01           O  
ATOM    231  CB  SER B  27       0.289   8.949  -8.994  1.00 95.01           C  
ATOM    232  OG  SER B  27      -0.848   8.287  -9.520  1.00 95.01           O  
ATOM    233  N   LYS B  28      -0.136  11.918 -10.049  1.00 95.02           N  
ATOM    234  CA  LYS B  28      -1.001  12.969 -10.574  1.00 95.02           C  
ATOM    235  C   LYS B  28      -0.461  13.520 -11.890  1.00 95.02           C  
ATOM    236  O   LYS B  28      -1.227  13.783 -12.819  1.00 95.02           O  
ATOM    237  CB  LYS B  28      -1.150  14.100  -9.555  1.00 95.02           C  
ATOM    238  CG  LYS B  28      -2.055  13.760  -8.379  1.00 95.02           C  
ATOM    239  CD  LYS B  28      -2.157  14.920  -7.398  1.00 95.02           C  
ATOM    240  CE  LYS B  28      -2.991  14.551  -6.179  1.00 95.02           C  
ATOM    241  NZ  LYS B  28      -3.021  15.654  -5.172  1.00 95.02           N1+
ATOM    242  N   GLU B  29       0.912  13.666 -11.964  1.00 95.17           N  
ATOM    243  CA  GLU B  29       1.542  14.140 -13.192  1.00 95.17           C  
ATOM    244  C   GLU B  29       1.374  13.130 -14.323  1.00 95.17           C  
ATOM    245  O   GLU B  29       1.154  13.510 -15.475  1.00 95.17           O  
ATOM    246  CB  GLU B  29       3.026  14.428 -12.959  1.00 95.17           C  
ATOM    247  CG  GLU B  29       3.726  15.057 -14.155  1.00 95.17           C  
ATOM    248  CD  GLU B  29       5.180  15.408 -13.884  1.00 95.17           C  
ATOM    249  OE1 GLU B  29       5.861  15.925 -14.798  1.00 95.17           O  
ATOM    250  OE2 GLU B  29       5.643  15.164 -12.747  1.00 95.17           O1-
ATOM    251  N   LEU B  30       1.443  11.812 -13.944  1.00 94.41           N  
ATOM    252  CA  LEU B  30       1.271  10.745 -14.924  1.00 94.41           C  
ATOM    253  C   LEU B  30      -0.131  10.777 -15.522  1.00 94.41           C  
ATOM    254  O   LEU B  30      -0.303  10.571 -16.726  1.00 94.41           O  
ATOM    255  CB  LEU B  30       1.533   9.381 -14.282  1.00 94.41           C  
ATOM    256  CG  LEU B  30       1.654   8.193 -15.240  1.00 94.41           C  
ATOM    257  CD1 LEU B  30       2.830   8.396 -16.189  1.00 94.41           C  
ATOM    258  CD2 LEU B  30       1.807   6.891 -14.461  1.00 94.41           C  
ATOM    259  N   GLU B  31      -1.148  11.142 -14.714  1.00 94.69           N  
ATOM    260  CA  GLU B  31      -2.531  11.229 -15.173  1.00 94.69           C  
ATOM    261  C   GLU B  31      -2.709  12.368 -16.174  1.00 94.69           C  
ATOM    262  O   GLU B  31      -3.419  12.221 -17.170  1.00 94.69           O  
ATOM    263  CB  GLU B  31      -3.481  11.417 -13.988  1.00 94.69           C  
ATOM    264  CG  GLU B  31      -4.955  11.357 -14.364  1.00 94.69           C  
ATOM    265  CD  GLU B  31      -5.884  11.404 -13.162  1.00 94.69           C  
ATOM    266  OE1 GLU B  31      -7.004  10.850 -13.238  1.00 94.69           O  
ATOM    267  OE2 GLU B  31      -5.489  12.000 -12.135  1.00 94.69           O1-
ATOM    268  N   LYS B  32      -1.996  13.404 -15.901  1.00 93.57           N  
ATOM    269  CA  LYS B  32      -2.054  14.543 -16.813  1.00 93.57           C  
ATOM    270  C   LYS B  32      -1.405  14.206 -18.153  1.00 93.57           C  
ATOM    271  O   LYS B  32      -1.937  14.555 -19.210  1.00 93.57           O  
ATOM    272  CB  LYS B  32      -1.373  15.763 -16.193  1.00 93.57           C  
ATOM    273  CG  LYS B  32      -2.139  16.376 -15.031  1.00 93.57           C  
ATOM    274  CD  LYS B  32      -1.424  17.601 -14.474  1.00 93.57           C  
ATOM    275  CE  LYS B  32      -2.141  18.160 -13.253  1.00 93.57           C  
ATOM    276  NZ  LYS B  32      -1.395  19.303 -12.648  1.00 93.57           N1+
ATOM    277  N   ARG B  33      -0.252  13.492 -18.046  1.00 94.13           N  
ATOM    278  CA  ARG B  33       0.465  13.097 -19.254  1.00 94.13           C  
ATOM    279  C   ARG B  33      -0.352  12.105 -20.076  1.00 94.13           C  
ATOM    280  O   ARG B  33      -0.300  12.120 -21.308  1.00 94.13           O  
ATOM    281  CB  ARG B  33       1.823  12.488 -18.899  1.00 94.13           C  
ATOM    282  CG  ARG B  33       2.843  13.502 -18.406  1.00 94.13           C  
ATOM    283  CD  ARG B  33       4.099  12.826 -17.875  1.00 94.13           C  
ATOM    284  NE  ARG B  33       4.744  12.006 -18.897  1.00 94.13           N  
ATOM    285  CZ  ARG B  33       5.708  11.121 -18.662  1.00 94.13           C  
ATOM    286  NH1 ARG B  33       6.160  10.922 -17.428  1.00 94.13           N1+
ATOM    287  NH2 ARG B  33       6.224  10.429 -19.666  1.00 94.13           N  
ATOM    288  N   LEU B  34      -1.201  11.280 -19.397  1.00 91.82           N  
ATOM    289  CA  LEU B  34      -2.041  10.300 -20.076  1.00 91.82           C  
ATOM    290  C   LEU B  34      -3.143  10.989 -20.874  1.00 91.82           C  
ATOM    291  O   LEU B  34      -3.523  10.520 -21.950  1.00 91.82           O  
ATOM    292  CB  LEU B  34      -2.658   9.330 -19.066  1.00 91.82           C  
ATOM    293  CG  LEU B  34      -3.583   8.253 -19.637  1.00 91.82           C  
ATOM    294  CD1 LEU B  34      -2.801   7.309 -20.544  1.00 91.82           C  
ATOM    295  CD2 LEU B  34      -4.263   7.481 -18.511  1.00 91.82           C  
ATOM    296  N   GLU B  35      -3.610  12.065 -20.354  1.00 90.88           N  
ATOM    297  CA  GLU B  35      -4.670  12.809 -21.026  1.00 90.88           C  
ATOM    298  C   GLU B  35      -4.194  13.362 -22.366  1.00 90.88           C  
ATOM    299  O   GLU B  35      -4.973  13.460 -23.316  1.00 90.88           O  
ATOM    300  CB  GLU B  35      -5.176  13.947 -20.136  1.00 90.88           C  
ATOM    301  CG  GLU B  35      -6.028  13.481 -18.965  1.00 90.88           C  
ATOM    302  CD  GLU B  35      -6.459  14.614 -18.047  1.00 90.88           C  
ATOM    303  OE1 GLU B  35      -7.173  14.353 -17.053  1.00 90.88           O  
ATOM    304  OE2 GLU B  35      -6.078  15.774 -18.325  1.00 90.88           O1-
ATOM    305  N   LYS B  36      -2.913  13.601 -22.424  1.00 90.43           N  
ATOM    306  CA  LYS B  36      -2.346  14.203 -23.626  1.00 90.43           C  
ATOM    307  C   LYS B  36      -1.971  13.138 -24.652  1.00 90.43           C  
ATOM    308  O   LYS B  36      -2.303  13.262 -25.833  1.00 90.43           O  
ATOM    309  CB  LYS B  36      -1.119  15.047 -23.276  1.00 90.43           C  
ATOM    310  CG  LYS B  36      -1.435  16.290 -22.458  1.00 90.43           C  
ATOM    311  CD  LYS B  36      -0.182  17.112 -22.182  1.00 90.43           C  
ATOM    312  CE  LYS B  36      -0.489  18.330 -21.321  1.00 90.43           C  
ATOM    313  NZ  LYS B  36       0.745  19.103 -20.994  1.00 90.43           N1+
ATOM    314  N   SER B  37      -1.316  12.022 -24.123  1.00 85.36           N  
ATOM    315  CA  SER B  37      -0.904  10.960 -25.034  1.00 85.36           C  
ATOM    316  C   SER B  37      -0.658   9.655 -24.286  1.00 85.36           C  
ATOM    317  O   SER B  37       0.172   9.601 -23.375  1.00 85.36           O  
ATOM    318  CB  SER B  37       0.359  11.368 -25.794  1.00 85.36           C  
ATOM    319  OG  SER B  37       0.786  10.325 -26.655  1.00 85.36           O  
ATOM    320  N   PRO B  38      -1.468   8.669 -24.614  1.00 82.36           N  
ATOM    321  CA  PRO B  38      -1.156   7.349 -24.059  1.00 82.36           C  
ATOM    322  C   PRO B  38       0.095   6.730 -24.678  1.00 82.36           C  
ATOM    323  O   PRO B  38       0.259   6.752 -25.901  1.00 82.36           O  
ATOM    324  CB  PRO B  38      -2.399   6.521 -24.396  1.00 82.36           C  
ATOM    325  CG  PRO B  38      -3.004   7.206 -25.579  1.00 82.36           C  
ATOM    326  CD  PRO B  38      -2.624   8.658 -25.536  1.00 82.36           C  
ATOM    327  N   SER B  39       1.051   6.525 -24.048  1.00 82.14           N  
ATOM    328  CA  SER B  39       2.269   5.914 -24.570  1.00 82.14           C  
ATOM    329  C   SER B  39       2.759   4.794 -23.660  1.00 82.14           C  
ATOM    330  O   SER B  39       2.348   4.702 -22.502  1.00 82.14           O  
ATOM    331  CB  SER B  39       3.367   6.965 -24.737  1.00 82.14           C  
ATOM    332  OG  SER B  39       3.848   7.395 -23.476  1.00 82.14           O  
ATOM    333  N   GLU B  40       3.501   3.973 -24.212  1.00 86.88           N  
ATOM    334  CA  GLU B  40       4.151   2.898 -23.467  1.00 86.88           C  
ATOM    335  C   GLU B  40       4.963   3.449 -22.298  1.00 86.88           C  
ATOM    336  O   GLU B  40       5.083   2.799 -21.257  1.00 86.88           O  
ATOM    337  CB  GLU B  40       5.051   2.072 -24.389  1.00 86.88           C  
ATOM    338  CG  GLU B  40       5.577   0.794 -23.751  1.00 86.88           C  
ATOM    339  CD  GLU B  40       6.423  -0.044 -24.697  1.00 86.88           C  
ATOM    340  OE1 GLU B  40       7.001  -1.062 -24.253  1.00 86.88           O  
ATOM    341  OE2 GLU B  40       6.508   0.320 -25.891  1.00 86.88           O1-
ATOM    342  N   GLU B  41       5.417   4.653 -22.469  1.00 90.45           N  
ATOM    343  CA  GLU B  41       6.200   5.294 -21.419  1.00 90.45           C  
ATOM    344  C   GLU B  41       5.368   5.502 -20.157  1.00 90.45           C  
ATOM    345  O   GLU B  41       5.877   5.373 -19.041  1.00 90.45           O  
ATOM    346  CB  GLU B  41       6.760   6.633 -21.906  1.00 90.45           C  
ATOM    347  CG  GLU B  41       7.724   7.289 -20.928  1.00 90.45           C  
ATOM    348  CD  GLU B  41       8.980   6.468 -20.681  1.00 90.45           C  
ATOM    349  OE1 GLU B  41       9.669   6.704 -19.663  1.00 90.45           O  
ATOM    350  OE2 GLU B  41       9.278   5.583 -21.514  1.00 90.45           O1-
ATOM    351  N   ILE B  42       4.111   5.760 -20.358  1.00 90.81           N  
ATOM    352  CA  ILE B  42       3.205   5.955 -19.231  1.00 90.81           C  
ATOM    353  C   ILE B  42       3.070   4.652 -18.447  1.00 90.81           C  
ATOM    354  O   ILE B  42       3.106   4.656 -17.214  1.00 90.81           O  
ATOM    355  CB  ILE B  42       1.816   6.444 -19.701  1.00 90.81           C  
ATOM    356  CG1 ILE B  42       1.913   7.866 -20.265  1.00 90.81           C  
ATOM    357  CG2 ILE B  42       0.804   6.378 -18.552  1.00 90.81           C  
ATOM    358  CD1 ILE B  42       0.603   8.399 -20.828  1.00 90.81           C  
ATOM    359  N   ALA B  43       2.968   3.495 -19.149  1.00 90.43           N  
ATOM    360  CA  ALA B  43       2.862   2.185 -18.513  1.00 90.43           C  
ATOM    361  C   ALA B  43       4.109   1.872 -17.690  1.00 90.43           C  
ATOM    362  O   ALA B  43       4.011   1.355 -16.575  1.00 90.43           O  
ATOM    363  CB  ALA B  43       2.635   1.100 -19.563  1.00 90.43           C  
ATOM    364  N   LYS B  44       5.358   2.203 -18.246  1.00 91.83           N  
ATOM    365  CA  LYS B  44       6.615   1.953 -17.547  1.00 91.83           C  
ATOM    366  C   LYS B  44       6.701   2.768 -16.260  1.00 91.83           C  
ATOM    367  O   LYS B  44       7.146   2.263 -15.228  1.00 91.83           O  
ATOM    368  CB  LYS B  44       7.805   2.276 -18.453  1.00 91.83           C  
ATOM    369  CG  LYS B  44       8.038   1.256 -19.558  1.00 91.83           C  
ATOM    370  CD  LYS B  44       9.237   1.627 -20.419  1.00 91.83           C  
ATOM    371  CE  LYS B  44       9.412   0.661 -21.583  1.00 91.83           C  
ATOM    372  NZ  LYS B  44      10.530   1.075 -22.483  1.00 91.83           N1+
ATOM    373  N   GLU B  45       6.235   4.078 -16.339  1.00 92.41           N  
ATOM    374  CA  GLU B  45       6.274   4.933 -15.158  1.00 92.41           C  
ATOM    375  C   GLU B  45       5.269   4.469 -14.106  1.00 92.41           C  
ATOM    376  O   GLU B  45       5.551   4.514 -12.907  1.00 92.41           O  
ATOM    377  CB  GLU B  45       6.003   6.390 -15.538  1.00 92.41           C  
ATOM    378  CG  GLU B  45       6.183   7.370 -14.388  1.00 92.41           C  
ATOM    379  CD  GLU B  45       7.598   7.387 -13.830  1.00 92.41           C  
ATOM    380  OE1 GLU B  45       7.806   7.928 -12.720  1.00 92.41           O  
ATOM    381  OE2 GLU B  45       8.505   6.855 -14.508  1.00 92.41           O1-
ATOM    382  N   LEU B  46       4.050   4.050 -14.613  1.00 92.98           N  
ATOM    383  CA  LEU B  46       3.061   3.488 -13.698  1.00 92.98           C  
ATOM    384  C   LEU B  46       3.625   2.277 -12.964  1.00 92.98           C  
ATOM    385  O   LEU B  46       3.436   2.136 -11.753  1.00 92.98           O  
ATOM    386  CB  LEU B  46       1.792   3.094 -14.458  1.00 92.98           C  
ATOM    387  CG  LEU B  46       0.611   2.624 -13.607  1.00 92.98           C  
ATOM    388  CD1 LEU B  46       0.193   3.719 -12.630  1.00 92.98           C  
ATOM    389  CD2 LEU B  46      -0.560   2.218 -14.496  1.00 92.98           C  
ATOM    390  N   LEU B  47       4.396   1.368 -13.636  1.00 91.19           N  
ATOM    391  CA  LEU B  47       5.012   0.186 -13.042  1.00 91.19           C  
ATOM    392  C   LEU B  47       6.073   0.581 -12.020  1.00 91.19           C  
ATOM    393  O   LEU B  47       6.166  -0.024 -10.950  1.00 91.19           O  
ATOM    394  CB  LEU B  47       5.636  -0.696 -14.127  1.00 91.19           C  
ATOM    395  CG  LEU B  47       4.673  -1.589 -14.911  1.00 91.19           C  
ATOM    396  CD1 LEU B  47       5.382  -2.202 -16.115  1.00 91.19           C  
ATOM    397  CD2 LEU B  47       4.098  -2.676 -14.011  1.00 91.19           C  
ATOM    398  N   ARG B  48       6.953   1.569 -12.371  1.00 92.27           N  
ATOM    399  CA  ARG B  48       7.999   2.034 -11.465  1.00 92.27           C  
ATOM    400  C   ARG B  48       7.402   2.564 -10.165  1.00 92.27           C  
ATOM    401  O   ARG B  48       7.870   2.222  -9.077  1.00 92.27           O  
ATOM    402  CB  ARG B  48       8.845   3.119 -12.133  1.00 92.27           C  
ATOM    403  CG  ARG B  48      10.023   3.587 -11.291  1.00 92.27           C  
ATOM    404  CD  ARG B  48      10.659   4.846 -11.863  1.00 92.27           C  
ATOM    405  NE  ARG B  48       9.762   5.994 -11.771  1.00 92.27           N  
ATOM    406  CZ  ARG B  48       9.509   6.671 -10.654  1.00 92.27           C  
ATOM    407  NH1 ARG B  48      10.085   6.327  -9.508  1.00 92.27           N1+
ATOM    408  NH2 ARG B  48       8.675   7.700 -10.683  1.00 92.27           N  
ATOM    409  N   ILE B  49       6.257   3.464 -10.285  1.00 93.39           N  
ATOM    410  CA  ILE B  49       5.609   4.045  -9.115  1.00 93.39           C  
ATOM    411  C   ILE B  49       5.009   2.936  -8.253  1.00 93.39           C  
ATOM    412  O   ILE B  49       5.158   2.944  -7.029  1.00 93.39           O  
ATOM    413  CB  ILE B  49       4.517   5.061  -9.520  1.00 93.39           C  
ATOM    414  CG1 ILE B  49       5.152   6.297 -10.168  1.00 93.39           C  
ATOM    415  CG2 ILE B  49       3.669   5.454  -8.306  1.00 93.39           C  
ATOM    416  CD1 ILE B  49       4.143   7.270 -10.762  1.00 93.39           C  
ATOM    417  N   THR B  50       4.380   1.936  -8.877  1.00 93.10           N  
ATOM    418  CA  THR B  50       3.751   0.828  -8.167  1.00 93.10           C  
ATOM    419  C   THR B  50       4.796  -0.000  -7.426  1.00 93.10           C  
ATOM    420  O   THR B  50       4.574  -0.416  -6.287  1.00 93.10           O  
ATOM    421  CB  THR B  50       2.962  -0.077  -9.129  1.00 93.10           C  
ATOM    422  CG2 THR B  50       2.277  -1.213  -8.378  1.00 93.10           C  
ATOM    423  OG1 THR B  50       1.967   0.703  -9.803  1.00 93.10           O  
ATOM    424  N   ALA B  51       5.979  -0.277  -8.031  1.00 92.68           N  
ATOM    425  CA  ALA B  51       7.058  -1.033  -7.401  1.00 92.68           C  
ATOM    426  C   ALA B  51       7.567  -0.325  -6.149  1.00 92.68           C  
ATOM    427  O   ALA B  51       7.838  -0.967  -5.131  1.00 92.68           O  
ATOM    428  CB  ALA B  51       8.203  -1.252  -8.388  1.00 92.68           C  
ATOM    429  N   GLU B  52       7.702   0.988  -6.276  1.00 93.26           N  
ATOM    430  CA  GLU B  52       8.158   1.747  -5.116  1.00 93.26           C  
ATOM    431  C   GLU B  52       7.121   1.721  -3.996  1.00 93.26           C  
ATOM    432  O   GLU B  52       7.474   1.671  -2.816  1.00 93.26           O  
ATOM    433  CB  GLU B  52       8.473   3.192  -5.507  1.00 93.26           C  
ATOM    434  CG  GLU B  52       9.196   3.979  -4.424  1.00 93.26           C  
ATOM    435  CD  GLU B  52       9.718   5.324  -4.906  1.00 93.26           C  
ATOM    436  OE1 GLU B  52      10.168   6.136  -4.067  1.00 93.26           O  
ATOM    437  OE2 GLU B  52       9.674   5.567  -6.133  1.00 93.26           O1-
ATOM    438  N   LEU B  53       5.823   1.814  -4.357  1.00 93.61           N  
ATOM    439  CA  LEU B  53       4.762   1.730  -3.360  1.00 93.61           C  
ATOM    440  C   LEU B  53       4.814   0.396  -2.622  1.00 93.61           C  
ATOM    441  O   LEU B  53       4.576   0.341  -1.413  1.00 93.61           O  
ATOM    442  CB  LEU B  53       3.392   1.909  -4.018  1.00 93.61           C  
ATOM    443  CG  LEU B  53       3.036   3.327  -4.468  1.00 93.61           C  
ATOM    444  CD1 LEU B  53       1.784   3.308  -5.340  1.00 93.61           C  
ATOM    445  CD2 LEU B  53       2.839   4.238  -3.262  1.00 93.61           C  
ATOM    446  N   VAL B  54       5.188  -0.719  -3.287  1.00 91.23           N  
ATOM    447  CA  VAL B  54       5.322  -2.039  -2.678  1.00 91.23           C  
ATOM    448  C   VAL B  54       6.471  -2.029  -1.673  1.00 91.23           C  
ATOM    449  O   VAL B  54       6.349  -2.579  -0.576  1.00 91.23           O  
ATOM    450  CB  VAL B  54       5.554  -3.135  -3.742  1.00 91.23           C  
ATOM    451  CG1 VAL B  54       5.962  -4.450  -3.082  1.00 91.23           C  
ATOM    452  CG2 VAL B  54       4.299  -3.327  -4.591  1.00 91.23           C  
ATOM    453  N   GLU B  55       7.619  -1.420  -2.060  1.00 92.71           N  
ATOM    454  CA  GLU B  55       8.763  -1.331  -1.158  1.00 92.71           C  
ATOM    455  C   GLU B  55       8.404  -0.575   0.117  1.00 92.71           C  
ATOM    456  O   GLU B  55       8.782  -0.985   1.216  1.00 92.71           O  
ATOM    457  CB  GLU B  55       9.946  -0.655  -1.855  1.00 92.71           C  
ATOM    458  CG  GLU B  55      10.602  -1.514  -2.927  1.00 92.71           C  
ATOM    459  CD  GLU B  55      11.721  -0.799  -3.668  1.00 92.71           C  
ATOM    460  OE1 GLU B  55      12.280  -1.377  -4.628  1.00 92.71           O  
ATOM    461  OE2 GLU B  55      12.042   0.348  -3.285  1.00 92.71           O1-
ATOM    462  N   ILE B  56       7.616   0.550  -0.105  1.00 93.09           N  
ATOM    463  CA  ILE B  56       7.188   1.350   1.037  1.00 93.09           C  
ATOM    464  C   ILE B  56       6.267   0.523   1.930  1.00 93.09           C  
ATOM    465  O   ILE B  56       6.409   0.529   3.156  1.00 93.09           O  
ATOM    466  CB  ILE B  56       6.476   2.645   0.585  1.00 93.09           C  
ATOM    467  CG1 ILE B  56       7.482   3.615  -0.046  1.00 93.09           C  
ATOM    468  CG2 ILE B  56       5.750   3.301   1.764  1.00 93.09           C  
ATOM    469  CD1 ILE B  56       6.840   4.824  -0.714  1.00 93.09           C  
ATOM    470  N   SER B  57       5.298  -0.205   1.332  1.00 91.11           N  
ATOM    471  CA  SER B  57       4.376  -1.046   2.089  1.00 91.11           C  
ATOM    472  C   SER B  57       5.125  -2.109   2.886  1.00 91.11           C  
ATOM    473  O   SER B  57       4.762  -2.410   4.025  1.00 91.11           O  
ATOM    474  CB  SER B  57       3.369  -1.715   1.153  1.00 91.11           C  
ATOM    475  OG  SER B  57       2.491  -2.559   1.878  1.00 91.11           O  
ATOM    476  N   GLU B  58       6.240  -2.748   2.357  1.00 92.16           N  
ATOM    477  CA  GLU B  58       7.041  -3.759   3.043  1.00 92.16           C  
ATOM    478  C   GLU B  58       7.784  -3.161   4.233  1.00 92.16           C  
ATOM    479  O   GLU B  58       7.871  -3.782   5.294  1.00 92.16           O  
ATOM    480  CB  GLU B  58       8.033  -4.407   2.074  1.00 92.16           C  
ATOM    481  CG  GLU B  58       7.389  -5.364   1.082  1.00 92.16           C  
ATOM    482  CD  GLU B  58       8.356  -5.876   0.026  1.00 92.16           C  
ATOM    483  OE1 GLU B  58       8.032  -6.869  -0.664  1.00 92.16           O  
ATOM    484  OE2 GLU B  58       9.447  -5.279  -0.111  1.00 92.16           O1-
ATOM    485  N   GLU B  59       8.269  -1.945   3.984  1.00 91.83           N  
ATOM    486  CA  GLU B  59       8.953  -1.268   5.081  1.00 91.83           C  
ATOM    487  C   GLU B  59       7.980  -0.913   6.203  1.00 91.83           C  
ATOM    488  O   GLU B  59       8.325  -1.000   7.383  1.00 91.83           O  
ATOM    489  CB  GLU B  59       9.659  -0.006   4.579  1.00 91.83           C  
ATOM    490  CG  GLU B  59      10.860  -0.288   3.689  1.00 91.83           C  
ATOM    491  CD  GLU B  59      11.618   0.969   3.289  1.00 91.83           C  
ATOM    492  OE1 GLU B  59      12.176   1.010   2.169  1.00 91.83           O  
ATOM    493  OE2 GLU B  59      11.654   1.919   4.101  1.00 91.83           O1-
ATOM    494  N   LEU B  60       6.712  -0.507   5.812  1.00 92.41           N  
ATOM    495  CA  LEU B  60       5.688  -0.228   6.812  1.00 92.41           C  
ATOM    496  C   LEU B  60       5.324  -1.491   7.586  1.00 92.41           C  
ATOM    497  O   LEU B  60       5.118  -1.443   8.801  1.00 92.41           O  
ATOM    498  CB  LEU B  60       4.438   0.357   6.151  1.00 92.41           C  
ATOM    499  CG  LEU B  60       4.536   1.809   5.682  1.00 92.41           C  
ATOM    500  CD1 LEU B  60       3.327   2.172   4.825  1.00 92.41           C  
ATOM    501  CD2 LEU B  60       4.654   2.750   6.875  1.00 92.41           C  
ATOM    502  N   ALA B  61       5.272  -2.635   6.945  1.00 90.04           N  
ATOM    503  CA  ALA B  61       4.981  -3.913   7.590  1.00 90.04           C  
ATOM    504  C   ALA B  61       6.065  -4.276   8.601  1.00 90.04           C  
ATOM    505  O   ALA B  61       5.767  -4.773   9.690  1.00 90.04           O  
ATOM    506  CB  ALA B  61       4.841  -5.017   6.546  1.00 90.04           C  
ATOM    507  N   GLU B  62       7.402  -4.056   8.224  1.00 90.42           N  
ATOM    508  CA  GLU B  62       8.502  -4.316   9.147  1.00 90.42           C  
ATOM    509  C   GLU B  62       8.414  -3.417  10.378  1.00 90.42           C  
ATOM    510  O   GLU B  62       8.648  -3.868  11.501  1.00 90.42           O  
ATOM    511  CB  GLU B  62       9.849  -4.120   8.448  1.00 90.42           C  
ATOM    512  CG  GLU B  62      11.049  -4.475   9.315  1.00 90.42           C  
ATOM    513  CD  GLU B  62      11.070  -5.934   9.743  1.00 90.42           C  
ATOM    514  OE1 GLU B  62      11.695  -6.253  10.780  1.00 90.42           O  
ATOM    515  OE2 GLU B  62      10.457  -6.764   9.036  1.00 90.42           O1-
ATOM    516  N   ALA B  63       8.036  -2.111  10.161  1.00 89.79           N  
ATOM    517  CA  ALA B  63       7.865  -1.175  11.269  1.00 89.79           C  
ATOM    518  C   ALA B  63       6.743  -1.628  12.201  1.00 89.79           C  
ATOM    519  O   ALA B  63       6.865  -1.525  13.424  1.00 89.79           O  
ATOM    520  CB  ALA B  63       7.578   0.229  10.740  1.00 89.79           C  
ATOM    521  N   THR B  64       5.674  -2.153  11.599  1.00 89.97           N  
ATOM    522  CA  THR B  64       4.547  -2.659  12.374  1.00 89.97           C  
ATOM    523  C   THR B  64       4.976  -3.831  13.252  1.00 89.97           C  
ATOM    524  O   THR B  64       4.598  -3.907  14.423  1.00 89.97           O  
ATOM    525  CB  THR B  64       3.390  -3.097  11.457  1.00 89.97           C  
ATOM    526  CG2 THR B  64       2.216  -3.630  12.270  1.00 89.97           C  
ATOM    527  OG1 THR B  64       2.951  -1.975  10.682  1.00 89.97           O  
ATOM    528  N   LYS B  65       5.783  -4.757  12.732  1.00 88.30           N  
ATOM    529  CA  LYS B  65       6.284  -5.908  13.478  1.00 88.30           C  
ATOM    530  C   LYS B  65       7.122  -5.463  14.675  1.00 88.30           C  
ATOM    531  O   LYS B  65       6.981  -6.004  15.773  1.00 88.30           O  
ATOM    532  CB  LYS B  65       7.111  -6.818  12.570  1.00 88.30           C  
ATOM    533  CG  LYS B  65       7.522  -8.132  13.220  1.00 88.30           C  
ATOM    534  CD  LYS B  65       8.325  -9.003  12.261  1.00 88.30           C  
ATOM    535  CE  LYS B  65       8.838 -10.262  12.945  1.00 88.30           C  
ATOM    536  NZ  LYS B  65       9.661 -11.098  12.021  1.00 88.30           N1+
ATOM    537  N   ARG B  66       8.008  -4.510  14.494  1.00 88.41           N  
ATOM    538  CA  ARG B  66       8.868  -4.006  15.560  1.00 88.41           C  
ATOM    539  C   ARG B  66       8.050  -3.305  16.639  1.00 88.41           C  
ATOM    540  O   ARG B  66       8.350  -3.423  17.828  1.00 88.41           O  
ATOM    541  CB  ARG B  66       9.920  -3.049  14.994  1.00 88.41           C  
ATOM    542  CG  ARG B  66      10.997  -3.734  14.169  1.00 88.41           C  
ATOM    543  CD  ARG B  66      11.926  -2.727  13.506  1.00 88.41           C  
ATOM    544  NE  ARG B  66      12.715  -1.991  14.489  1.00 88.41           N  
ATOM    545  CZ  ARG B  66      13.389  -0.873  14.237  1.00 88.41           C  
ATOM    546  NH1 ARG B  66      13.383  -0.336  13.023  1.00 88.41           N1+
ATOM    547  NH2 ARG B  66      14.074  -0.285  15.208  1.00 88.41           N  
ATOM    548  N   LEU B  67       6.938  -2.567  16.208  1.00 85.99           N  
ATOM    549  CA  LEU B  67       6.051  -1.913  17.163  1.00 85.99           C  
ATOM    550  C   LEU B  67       5.330  -2.942  18.029  1.00 85.99           C  
ATOM    551  O   LEU B  67       5.162  -2.738  19.233  1.00 85.99           O  
ATOM    552  CB  LEU B  67       5.029  -1.037  16.433  1.00 85.99           C  
ATOM    553  CG  LEU B  67       5.504   0.357  16.019  1.00 85.99           C  
ATOM    554  CD1 LEU B  67       4.516   0.986  15.043  1.00 85.99           C  
ATOM    555  CD2 LEU B  67       5.692   1.245  17.244  1.00 85.99           C  
ATOM    556  N   LEU B  68       4.984  -4.053  17.400  1.00 83.93           N  
ATOM    557  CA  LEU B  68       4.303  -5.115  18.131  1.00 83.93           C  
ATOM    558  C   LEU B  68       5.226  -5.739  19.171  1.00 83.93           C  
ATOM    559  O   LEU B  68       4.785  -6.092  20.267  1.00 83.93           O  
ATOM    560  CB  LEU B  68       3.799  -6.191  17.167  1.00 83.93           C  
ATOM    561  CG  LEU B  68       2.536  -5.853  16.373  1.00 83.93           C  
ATOM    562  CD1 LEU B  68       2.322  -6.873  15.258  1.00 83.93           C  
ATOM    563  CD2 LEU B  68       1.322  -5.799  17.294  1.00 83.93           C  
ATOM    564  N   GLU B  69       6.550  -5.895  18.803  1.00 84.94           N  
ATOM    565  CA  GLU B  69       7.526  -6.479  19.718  1.00 84.94           C  
ATOM    566  C   GLU B  69       7.761  -5.574  20.924  1.00 84.94           C  
ATOM    567  O   GLU B  69       7.912  -6.056  22.048  1.00 84.94           O  
ATOM    568  CB  GLU B  69       8.848  -6.748  18.995  1.00 84.94           C  
ATOM    569  CG  GLU B  69       8.788  -7.911  18.016  1.00 84.94           C  
ATOM    570  CD  GLU B  69      10.057  -8.070  17.194  1.00 84.94           C  
ATOM    571  OE1 GLU B  69      10.132  -9.006  16.367  1.00 84.94           O  
ATOM    572  OE2 GLU B  69      10.985  -7.250  17.379  1.00 84.94           O1-
ATOM    573  N   ILE B  70       7.679  -4.260  20.715  1.00 81.85           N  
ATOM    574  CA  ILE B  70       7.900  -3.281  21.775  1.00 81.85           C  
ATOM    575  C   ILE B  70       6.690  -3.244  22.705  1.00 81.85           C  
ATOM    576  O   ILE B  70       6.839  -3.139  23.924  1.00 81.85           O  
ATOM    577  CB  ILE B  70       8.176  -1.875  21.198  1.00 81.85           C  
ATOM    578  CG1 ILE B  70       9.501  -1.864  20.426  1.00 81.85           C  
ATOM    579  CG2 ILE B  70       8.184  -0.826  22.313  1.00 81.85           C  
ATOM    580  CD1 ILE B  70       9.750  -0.583  19.643  1.00 81.85           C  
ATOM    581  N   ALA B  71       5.370  -3.317  22.043  1.00 76.12           N  
ATOM    582  CA  ALA B  71       4.133  -3.232  22.814  1.00 76.12           C  
ATOM    583  C   ALA B  71       3.915  -4.495  23.642  1.00 76.12           C  
ATOM    584  O   ALA B  71       3.231  -4.462  24.668  1.00 76.12           O  
ATOM    585  CB  ALA B  71       2.944  -2.995  21.887  1.00 76.12           C  
ATOM    586  N   GLY B  72       4.340  -5.629  23.222  1.00 72.50           N  
ATOM    587  CA  GLY B  72       4.197  -6.839  24.016  1.00 72.50           C  
ATOM    588  C   GLY B  72       5.274  -6.989  25.073  1.00 72.50           C  
ATOM    589  O   GLY B  72       5.023  -7.535  26.150  1.00 72.50           O  
ATOM    590  N   SER C   2     -11.950  10.417  23.344  1.00 73.51           N  
ATOM    591  CA  SER C   2     -13.029  10.624  22.383  1.00 73.51           C  
ATOM    592  C   SER C   2     -12.485  11.062  21.027  1.00 73.51           C  
ATOM    593  O   SER C   2     -12.969  10.618  19.984  1.00 73.51           O  
ATOM    594  CB  SER C   2     -14.022  11.663  22.904  1.00 73.51           C  
ATOM    595  OG  SER C   2     -13.448  12.960  22.887  1.00 73.51           O  
ATOM    596  N   GLU C   3     -11.393  11.788  21.129  1.00 90.41           N  
ATOM    597  CA  GLU C   3     -10.835  12.310  19.885  1.00 90.41           C  
ATOM    598  C   GLU C   3     -10.180  11.201  19.066  1.00 90.41           C  
ATOM    599  O   GLU C   3     -10.370  11.126  17.850  1.00 90.41           O  
ATOM    600  CB  GLU C   3      -9.820  13.419  20.175  1.00 90.41           C  
ATOM    601  CG  GLU C   3      -9.421  14.223  18.946  1.00 90.41           C  
ATOM    602  CD  GLU C   3      -8.452  15.353  19.257  1.00 90.41           C  
ATOM    603  OE1 GLU C   3      -7.984  16.028  18.312  1.00 90.41           O  
ATOM    604  OE2 GLU C   3      -8.159  15.564  20.455  1.00 90.41           O1-
ATOM    605  N   LEU C   4      -9.417  10.331  19.782  1.00 88.97           N  
ATOM    606  CA  LEU C   4      -8.746   9.223  19.110  1.00 88.97           C  
ATOM    607  C   LEU C   4      -9.760   8.226  18.559  1.00 88.97           C  
ATOM    608  O   LEU C   4      -9.602   7.725  17.443  1.00 88.97           O  
ATOM    609  CB  LEU C   4      -7.787   8.515  20.071  1.00 88.97           C  
ATOM    610  CG  LEU C   4      -6.844   7.483  19.450  1.00 88.97           C  
ATOM    611  CD1 LEU C   4      -5.877   8.160  18.486  1.00 88.97           C  
ATOM    612  CD2 LEU C   4      -6.085   6.730  20.537  1.00 88.97           C  
ATOM    613  N   GLU C   5     -10.811   8.038  19.347  1.00 89.84           N  
ATOM    614  CA  GLU C   5     -11.864   7.126  18.914  1.00 89.84           C  
ATOM    615  C   GLU C   5     -12.559   7.643  17.657  1.00 89.84           C  
ATOM    616  O   GLU C   5     -12.873   6.867  16.752  1.00 89.84           O  
ATOM    617  CB  GLU C   5     -12.887   6.915  20.032  1.00 89.84           C  
ATOM    618  CG  GLU C   5     -13.845   5.759  19.780  1.00 89.84           C  
ATOM    619  CD  GLU C   5     -14.775   5.485  20.951  1.00 89.84           C  
ATOM    620  OE1 GLU C   5     -15.644   4.590  20.840  1.00 89.84           O  
ATOM    621  OE2 GLU C   5     -14.635   6.171  21.988  1.00 89.84           O1-
ATOM    622  N   GLU C   6     -12.814   8.946  17.625  1.00 92.14           N  
ATOM    623  CA  GLU C   6     -13.440   9.546  16.450  1.00 92.14           C  
ATOM    624  C   GLU C   6     -12.524   9.459  15.233  1.00 92.14           C  
ATOM    625  O   GLU C   6     -12.988   9.213  14.118  1.00 92.14           O  
ATOM    626  CB  GLU C   6     -13.811  11.005  16.726  1.00 92.14           C  
ATOM    627  CG  GLU C   6     -15.006  11.171  17.655  1.00 92.14           C  
ATOM    628  CD  GLU C   6     -15.354  12.625  17.931  1.00 92.14           C  
ATOM    629  OE1 GLU C   6     -16.357  12.886  18.633  1.00 92.14           O  
ATOM    630  OE2 GLU C   6     -14.618  13.510  17.440  1.00 92.14           O1-
ATOM    631  N   GLU C   7     -11.284   9.619  15.469  1.00 90.97           N  
ATOM    632  CA  GLU C   7     -10.304   9.513  14.393  1.00 90.97           C  
ATOM    633  C   GLU C   7     -10.242   8.092  13.840  1.00 90.97           C  
ATOM    634  O   GLU C   7     -10.182   7.896  12.624  1.00 90.97           O  
ATOM    635  CB  GLU C   7      -8.919   9.947  14.883  1.00 90.97           C  
ATOM    636  CG  GLU C   7      -7.879  10.047  13.775  1.00 90.97           C  
ATOM    637  CD  GLU C   7      -6.600  10.741  14.215  1.00 90.97           C  
ATOM    638  OE1 GLU C   7      -5.691  10.928  13.375  1.00 90.97           O  
ATOM    639  OE2 GLU C   7      -6.507  11.102  15.410  1.00 90.97           O1-
ATOM    640  N   ILE C   8     -10.279   7.200  14.778  1.00 90.51           N  
ATOM    641  CA  ILE C   8     -10.236   5.800  14.373  1.00 90.51           C  
ATOM    642  C   ILE C   8     -11.488   5.455  13.569  1.00 90.51           C  
ATOM    643  O   ILE C   8     -11.410   4.765  12.550  1.00 90.51           O  
ATOM    644  CB  ILE C   8     -10.108   4.862  15.594  1.00 90.51           C  
ATOM    645  CG1 ILE C   8      -8.726   5.011  16.241  1.00 90.51           C  
ATOM    646  CG2 ILE C   8     -10.368   3.408  15.187  1.00 90.51           C  
ATOM    647  CD1 ILE C   8      -8.581   4.279  17.567  1.00 90.51           C  
ATOM    648  N   LYS C   9     -12.709   5.911  13.965  1.00 91.70           N  
ATOM    649  CA  LYS C   9     -13.955   5.688  13.239  1.00 91.70           C  
ATOM    650  C   LYS C   9     -13.896   6.300  11.842  1.00 91.70           C  
ATOM    651  O   LYS C   9     -14.334   5.683  10.870  1.00 91.70           O  
ATOM    652  CB  LYS C   9     -15.140   6.267  14.015  1.00 91.70           C  
ATOM    653  CG  LYS C   9     -16.498   5.864  13.462  1.00 91.70           C  
ATOM    654  CD  LYS C   9     -17.634   6.430  14.303  1.00 91.70           C  
ATOM    655  CE  LYS C   9     -18.992   6.148  13.675  1.00 91.70           C  
ATOM    656  NZ  LYS C   9     -20.108   6.728  14.481  1.00 91.70           N1+
ATOM    657  N   ARG C  10     -13.331   7.492  11.734  1.00 90.96           N  
ATOM    658  CA  ARG C  10     -13.178   8.156  10.443  1.00 90.96           C  
ATOM    659  C   ARG C  10     -12.283   7.344   9.512  1.00 90.96           C  
ATOM    660  O   ARG C  10     -12.607   7.158   8.337  1.00 90.96           O  
ATOM    661  CB  ARG C  10     -12.607   9.563  10.625  1.00 90.96           C  
ATOM    662  CG  ARG C  10     -12.471  10.346   9.329  1.00 90.96           C  
ATOM    663  CD  ARG C  10     -11.503  11.512   9.473  1.00 90.96           C  
ATOM    664  NE  ARG C  10     -10.144  11.053   9.747  1.00 90.96           N  
ATOM    665  CZ  ARG C  10      -9.113  11.852  10.005  1.00 90.96           C  
ATOM    666  NH1 ARG C  10      -9.265  13.171  10.032  1.00 90.96           N1+
ATOM    667  NH2 ARG C  10      -7.918  11.328  10.241  1.00 90.96           N  
ATOM    668  N   ILE C  11     -11.150   6.805  10.046  1.00 91.48           N  
ATOM    669  CA  ILE C  11     -10.178   6.043   9.270  1.00 91.48           C  
ATOM    670  C   ILE C  11     -10.815   4.746   8.776  1.00 91.48           C  
ATOM    671  O   ILE C  11     -10.627   4.356   7.621  1.00 91.48           O  
ATOM    672  CB  ILE C  11      -8.910   5.735  10.097  1.00 91.48           C  
ATOM    673  CG1 ILE C  11      -8.082   7.009  10.301  1.00 91.48           C  
ATOM    674  CG2 ILE C  11      -8.076   4.642   9.423  1.00 91.48           C  
ATOM    675  CD1 ILE C  11      -6.925   6.846  11.277  1.00 91.48           C  
ATOM    676  N   ARG C  12     -11.661   4.181   9.606  1.00 91.48           N  
ATOM    677  CA  ARG C  12     -12.322   2.937   9.222  1.00 91.48           C  
ATOM    678  C   ARG C  12     -13.316   3.171   8.090  1.00 91.48           C  
ATOM    679  O   ARG C  12     -13.455   2.333   7.196  1.00 91.48           O  
ATOM    680  CB  ARG C  12     -13.034   2.313  10.424  1.00 91.48           C  
ATOM    681  CG  ARG C  12     -12.096   1.648  11.420  1.00 91.48           C  
ATOM    682  CD  ARG C  12     -12.843   1.137  12.643  1.00 91.48           C  
ATOM    683  NE  ARG C  12     -11.969   0.372  13.528  1.00 91.48           N  
ATOM    684  CZ  ARG C  12     -12.197   0.159  14.821  1.00 91.48           C  
ATOM    685  NH1 ARG C  12     -13.281   0.652  15.408  1.00 91.48           N1+
ATOM    686  NH2 ARG C  12     -11.334  -0.552  15.532  1.00 91.48           N  
ATOM    687  N   LYS C  13     -13.962   4.267   8.167  1.00 93.36           N  
ATOM    688  CA  LYS C  13     -14.857   4.627   7.071  1.00 93.36           C  
ATOM    689  C   LYS C  13     -14.080   4.842   5.775  1.00 93.36           C  
ATOM    690  O   LYS C  13     -14.518   4.417   4.705  1.00 93.36           O  
ATOM    691  CB  LYS C  13     -15.655   5.884   7.419  1.00 93.36           C  
ATOM    692  CG  LYS C  13     -16.743   6.225   6.411  1.00 93.36           C  
ATOM    693  CD  LYS C  13     -17.540   7.450   6.843  1.00 93.36           C  
ATOM    694  CE  LYS C  13     -18.571   7.844   5.793  1.00 93.36           C  
ATOM    695  NZ  LYS C  13     -19.317   9.077   6.186  1.00 93.36           N1+
ATOM    696  N   GLU C  14     -12.934   5.517   5.843  1.00 93.31           N  
ATOM    697  CA  GLU C  14     -12.085   5.758   4.681  1.00 93.31           C  
ATOM    698  C   GLU C  14     -11.573   4.448   4.087  1.00 93.31           C  
ATOM    699  O   GLU C  14     -11.457   4.316   2.868  1.00 93.31           O  
ATOM    700  CB  GLU C  14     -10.908   6.663   5.053  1.00 93.31           C  
ATOM    701  CG  GLU C  14     -11.302   8.110   5.313  1.00 93.31           C  
ATOM    702  CD  GLU C  14     -10.129   8.987   5.723  1.00 93.31           C  
ATOM    703  OE1 GLU C  14     -10.346  10.175   6.050  1.00 93.31           O  
ATOM    704  OE2 GLU C  14      -8.984   8.481   5.713  1.00 93.31           O1-
ATOM    705  N   ILE C  15     -11.284   3.483   4.975  1.00 92.24           N  
ATOM    706  CA  ILE C  15     -10.829   2.174   4.519  1.00 92.24           C  
ATOM    707  C   ILE C  15     -11.941   1.486   3.731  1.00 92.24           C  
ATOM    708  O   ILE C  15     -11.696   0.928   2.659  1.00 92.24           O  
ATOM    709  CB  ILE C  15     -10.385   1.286   5.705  1.00 92.24           C  
ATOM    710  CG1 ILE C  15      -9.082   1.819   6.311  1.00 92.24           C  
ATOM    711  CG2 ILE C  15     -10.226  -0.170   5.258  1.00 92.24           C  
ATOM    712  CD1 ILE C  15      -8.665   1.117   7.596  1.00 92.24           C  
ATOM    713  N   GLU C  16     -13.168   1.556   4.278  1.00 93.83           N  
ATOM    714  CA  GLU C  16     -14.309   0.948   3.601  1.00 93.83           C  
ATOM    715  C   GLU C  16     -14.546   1.588   2.236  1.00 93.83           C  
ATOM    716  O   GLU C  16     -14.828   0.891   1.259  1.00 93.83           O  
ATOM    717  CB  GLU C  16     -15.569   1.063   4.463  1.00 93.83           C  
ATOM    718  CG  GLU C  16     -16.777   0.340   3.885  1.00 93.83           C  
ATOM    719  CD  GLU C  16     -18.004   0.415   4.779  1.00 93.83           C  
ATOM    720  OE1 GLU C  16     -19.060  -0.150   4.410  1.00 93.83           O  
ATOM    721  OE2 GLU C  16     -17.911   1.044   5.857  1.00 93.83           O1-
ATOM    722  N   GLU C  17     -14.446   2.875   2.120  1.00 94.48           N  
ATOM    723  CA  GLU C  17     -14.636   3.593   0.863  1.00 94.48           C  
ATOM    724  C   GLU C  17     -13.563   3.215  -0.155  1.00 94.48           C  
ATOM    725  O   GLU C  17     -13.857   3.048  -1.340  1.00 94.48           O  
ATOM    726  CB  GLU C  17     -14.626   5.105   1.101  1.00 94.48           C  
ATOM    727  CG  GLU C  17     -15.865   5.624   1.815  1.00 94.48           C  
ATOM    728  CD  GLU C  17     -15.768   7.092   2.196  1.00 94.48           C  
ATOM    729  OE1 GLU C  17     -16.753   7.646   2.735  1.00 94.48           O  
ATOM    730  OE2 GLU C  17     -14.699   7.694   1.952  1.00 94.48           O1-
ATOM    731  N   SER C  18     -12.304   3.104   0.344  1.00 92.74           N  
ATOM    732  CA  SER C  18     -11.219   2.708  -0.549  1.00 92.74           C  
ATOM    733  C   SER C  18     -11.447   1.307  -1.108  1.00 92.74           C  
ATOM    734  O   SER C  18     -11.182   1.052  -2.285  1.00 92.74           O  
ATOM    735  CB  SER C  18      -9.877   2.762   0.182  1.00 92.74           C  
ATOM    736  OG  SER C  18      -9.767   1.698   1.111  1.00 92.74           O  
ATOM    737  N   ARG C  19     -11.966   0.370  -0.327  1.00 92.59           N  
ATOM    738  CA  ARG C  19     -12.242  -0.991  -0.773  1.00 92.59           C  
ATOM    739  C   ARG C  19     -13.351  -1.011  -1.820  1.00 92.59           C  
ATOM    740  O   ARG C  19     -13.277  -1.759  -2.797  1.00 92.59           O  
ATOM    741  CB  ARG C  19     -12.624  -1.879   0.413  1.00 92.59           C  
ATOM    742  CG  ARG C  19     -11.454  -2.242   1.313  1.00 92.59           C  
ATOM    743  CD  ARG C  19     -11.908  -3.017   2.543  1.00 92.59           C  
ATOM    744  NE  ARG C  19     -10.773  -3.479   3.337  1.00 92.59           N  
ATOM    745  CZ  ARG C  19     -10.836  -3.820   4.622  1.00 92.59           C  
ATOM    746  NH1 ARG C  19     -11.984  -3.756   5.285  1.00 92.59           N1+
ATOM    747  NH2 ARG C  19      -9.742  -4.228   5.248  1.00 92.59           N  
ATOM    748  N   ARG C  20     -14.325  -0.125  -1.569  1.00 93.96           N  
ATOM    749  CA  ARG C  20     -15.407  -0.015  -2.542  1.00 93.96           C  
ATOM    750  C   ARG C  20     -14.892   0.507  -3.878  1.00 93.96           C  
ATOM    751  O   ARG C  20     -15.265  -0.005  -4.936  1.00 93.96           O  
ATOM    752  CB  ARG C  20     -16.514   0.900  -2.013  1.00 93.96           C  
ATOM    753  CG  ARG C  20     -17.770   0.904  -2.869  1.00 93.96           C  
ATOM    754  CD  ARG C  20     -18.828   1.849  -2.314  1.00 93.96           C  
ATOM    755  NE  ARG C  20     -19.982   1.948  -3.203  1.00 93.96           N  
ATOM    756  CZ  ARG C  20     -20.931   2.876  -3.113  1.00 93.96           C  
ATOM    757  NH1 ARG C  20     -20.882   3.807  -2.166  1.00 93.96           N1+
ATOM    758  NH2 ARG C  20     -21.937   2.875  -3.975  1.00 93.96           N  
ATOM    759  N   ARG C  21     -14.049   1.540  -3.826  1.00 94.00           N  
ATOM    760  CA  ARG C  21     -13.486   2.122  -5.040  1.00 94.00           C  
ATOM    761  C   ARG C  21     -12.608   1.113  -5.775  1.00 94.00           C  
ATOM    762  O   ARG C  21     -12.630   1.044  -7.005  1.00 94.00           O  
ATOM    763  CB  ARG C  21     -12.676   3.378  -4.709  1.00 94.00           C  
ATOM    764  CG  ARG C  21     -13.528   4.573  -4.314  1.00 94.00           C  
ATOM    765  CD  ARG C  21     -12.674   5.785  -3.968  1.00 94.00           C  
ATOM    766  NE  ARG C  21     -11.925   6.265  -5.126  1.00 94.00           N  
ATOM    767  CZ  ARG C  21     -10.910   7.122  -5.070  1.00 94.00           C  
ATOM    768  NH1 ARG C  21     -10.501   7.613  -3.906  1.00 94.00           N1+
ATOM    769  NH2 ARG C  21     -10.299   7.492  -6.186  1.00 94.00           N  
ATOM    770  N   ILE C  22     -11.838   0.282  -5.044  1.00 92.42           N  
ATOM    771  CA  ILE C  22     -10.990  -0.741  -5.648  1.00 92.42           C  
ATOM    772  C   ILE C  22     -11.857  -1.758  -6.386  1.00 92.42           C  
ATOM    773  O   ILE C  22     -11.552  -2.138  -7.520  1.00 92.42           O  
ATOM    774  CB  ILE C  22     -10.116  -1.449  -4.590  1.00 92.42           C  
ATOM    775  CG1 ILE C  22      -8.967  -0.535  -4.148  1.00 92.42           C  
ATOM    776  CG2 ILE C  22      -9.581  -2.777  -5.132  1.00 92.42           C  
ATOM    777  CD1 ILE C  22      -8.163  -1.076  -2.974  1.00 92.42           C  
ATOM    778  N   GLU C  23     -12.994  -2.159  -5.794  1.00 93.03           N  
ATOM    779  CA  GLU C  23     -13.888  -3.134  -6.412  1.00 93.03           C  
ATOM    780  C   GLU C  23     -14.521  -2.573  -7.683  1.00 93.03           C  
ATOM    781  O   GLU C  23     -14.637  -3.278  -8.688  1.00 93.03           O  
ATOM    782  CB  GLU C  23     -14.978  -3.564  -5.428  1.00 93.03           C  
ATOM    783  CG  GLU C  23     -15.905  -4.643  -5.969  1.00 93.03           C  
ATOM    784  CD  GLU C  23     -15.175  -5.916  -6.368  1.00 93.03           C  
ATOM    785  OE1 GLU C  23     -15.701  -6.679  -7.210  1.00 93.03           O  
ATOM    786  OE2 GLU C  23     -14.070  -6.154  -5.832  1.00 93.03           O1-
ATOM    787  N   GLU C  24     -14.888  -1.321  -7.651  1.00 92.96           N  
ATOM    788  CA  GLU C  24     -15.477  -0.677  -8.822  1.00 92.96           C  
ATOM    789  C   GLU C  24     -14.476  -0.599  -9.970  1.00 92.96           C  
ATOM    790  O   GLU C  24     -14.820  -0.878 -11.121  1.00 92.96           O  
ATOM    791  CB  GLU C  24     -15.982   0.725  -8.467  1.00 92.96           C  
ATOM    792  CG  GLU C  24     -17.240   0.726  -7.611  1.00 92.96           C  
ATOM    793  CD  GLU C  24     -17.664   2.118  -7.172  1.00 92.96           C  
ATOM    794  OE1 GLU C  24     -18.727   2.252  -6.523  1.00 92.96           O  
ATOM    795  OE2 GLU C  24     -16.929   3.083  -7.479  1.00 92.96           O1-
ATOM    796  N   LEU C  25     -13.255  -0.231  -9.644  1.00 91.90           N  
ATOM    797  CA  LEU C  25     -12.216  -0.103 -10.660  1.00 91.90           C  
ATOM    798  C   LEU C  25     -11.854  -1.466 -11.241  1.00 91.90           C  
ATOM    799  O   LEU C  25     -11.571  -1.580 -12.435  1.00 91.90           O  
ATOM    800  CB  LEU C  25     -10.969   0.562 -10.071  1.00 91.90           C  
ATOM    801  CG  LEU C  25     -11.055   2.070  -9.832  1.00 91.90           C  
ATOM    802  CD1 LEU C  25      -9.915   2.528  -8.927  1.00 91.90           C  
ATOM    803  CD2 LEU C  25     -11.029   2.825 -11.157  1.00 91.90           C  
ATOM    804  N   ARG C  26     -11.890  -2.522 -10.434  1.00 90.96           N  
ATOM    805  CA  ARG C  26     -11.632  -3.878 -10.908  1.00 90.96           C  
ATOM    806  C   ARG C  26     -12.689  -4.317 -11.915  1.00 90.96           C  
ATOM    807  O   ARG C  26     -12.368  -4.949 -12.923  1.00 90.96           O  
ATOM    808  CB  ARG C  26     -11.590  -4.859  -9.732  1.00 90.96           C  
ATOM    809  CG  ARG C  26     -10.294  -4.814  -8.939  1.00 90.96           C  
ATOM    810  CD  ARG C  26     -10.324  -5.772  -7.757  1.00 90.96           C  
ATOM    811  NE  ARG C  26      -9.038  -5.817  -7.067  1.00 90.96           N  
ATOM    812  CZ  ARG C  26      -8.869  -6.187  -5.800  1.00 90.96           C  
ATOM    813  NH1 ARG C  26      -9.907  -6.551  -5.057  1.00 90.96           N1+
ATOM    814  NH2 ARG C  26      -7.653  -6.190  -5.273  1.00 90.96           N  
ATOM    815  N   LYS C  27     -13.956  -3.922 -11.582  1.00 91.16           N  
ATOM    816  CA  LYS C  27     -15.043  -4.248 -12.502  1.00 91.16           C  
ATOM    817  C   LYS C  27     -14.885  -3.501 -13.824  1.00 91.16           C  
ATOM    818  O   LYS C  27     -15.088  -4.075 -14.896  1.00 91.16           O  
ATOM    819  CB  LYS C  27     -16.397  -3.920 -11.872  1.00 91.16           C  
ATOM    820  CG  LYS C  27     -16.809  -4.871 -10.758  1.00 91.16           C  
ATOM    821  CD  LYS C  27     -18.162  -4.492 -10.170  1.00 91.16           C  
ATOM    822  CE  LYS C  27     -18.528  -5.379  -8.989  1.00 91.16           C  
ATOM    823  NZ  LYS C  27     -19.798  -4.939  -8.338  1.00 91.16           N1+
ATOM    824  N   LYS C  28     -14.474  -2.228 -13.712  1.00 90.82           N  
ATOM    825  CA  LYS C  28     -14.243  -1.428 -14.911  1.00 90.82           C  
ATOM    826  C   LYS C  28     -13.094  -1.997 -15.739  1.00 90.82           C  
ATOM    827  O   LYS C  28     -13.160  -2.020 -16.970  1.00 90.82           O  
ATOM    828  CB  LYS C  28     -13.950   0.026 -14.538  1.00 90.82           C  
ATOM    829  CG  LYS C  28     -15.171   0.803 -14.071  1.00 90.82           C  
ATOM    830  CD  LYS C  28     -14.826   2.255 -13.765  1.00 90.82           C  
ATOM    831  CE  LYS C  28     -16.036   3.022 -13.250  1.00 90.82           C  
ATOM    832  NZ  LYS C  28     -15.691   4.431 -12.898  1.00 90.82           N1+
ATOM    833  N   ALA C  29     -12.001  -2.439 -15.053  1.00 88.96           N  
ATOM    834  CA  ALA C  29     -10.842  -3.010 -15.735  1.00 88.96           C  
ATOM    835  C   ALA C  29     -11.215  -4.290 -16.476  1.00 88.96           C  
ATOM    836  O   ALA C  29     -10.755  -4.524 -17.596  1.00 88.96           O  
ATOM    837  CB  ALA C  29      -9.720  -3.286 -14.736  1.00 88.96           C  
ATOM    838  N   GLN C  30     -12.058  -5.108 -15.863  1.00 87.73           N  
ATOM    839  CA  GLN C  30     -12.504  -6.354 -16.477  1.00 87.73           C  
ATOM    840  C   GLN C  30     -13.304  -6.086 -17.748  1.00 87.73           C  
ATOM    841  O   GLN C  30     -13.127  -6.772 -18.756  1.00 87.73           O  
ATOM    842  CB  GLN C  30     -13.343  -7.169 -15.491  1.00 87.73           C  
ATOM    843  CG  GLN C  30     -13.660  -8.578 -15.971  1.00 87.73           C  
ATOM    844  CD  GLN C  30     -14.376  -9.408 -14.921  1.00 87.73           C  
ATOM    845  NE2 GLN C  30     -14.621 -10.676 -15.234  1.00 87.73           N  
ATOM    846  OE1 GLN C  30     -14.706  -8.914 -13.839  1.00 87.73           O  
ATOM    847  N   LYS C  31     -14.139  -5.067 -17.685  1.00 87.04           N  
ATOM    848  CA  LYS C  31     -14.959  -4.710 -18.839  1.00 87.04           C  
ATOM    849  C   LYS C  31     -14.107  -4.107 -19.953  1.00 87.04           C  
ATOM    850  O   LYS C  31     -14.360  -4.350 -21.135  1.00 87.04           O  
ATOM    851  CB  LYS C  31     -16.060  -3.731 -18.433  1.00 87.04           C  
ATOM    852  CG  LYS C  31     -17.192  -4.366 -17.638  1.00 87.04           C  
ATOM    853  CD  LYS C  31     -18.281  -3.354 -17.309  1.00 87.04           C  
ATOM    854  CE  LYS C  31     -19.359  -3.960 -16.421  1.00 87.04           C  
ATOM    855  NZ  LYS C  31     -20.387  -2.949 -16.028  1.00 87.04           N1+
ATOM    856  N   ALA C  32     -13.091  -3.298 -19.590  1.00 84.36           N  
ATOM    857  CA  ALA C  32     -12.230  -2.610 -20.548  1.00 84.36           C  
ATOM    858  C   ALA C  32     -11.340  -3.599 -21.295  1.00 84.36           C  
ATOM    859  O   ALA C  32     -10.933  -3.343 -22.431  1.00 84.36           O  
ATOM    860  CB  ALA C  32     -11.376  -1.560 -19.840  1.00 84.36           C  
ATOM    861  N   ARG C  33     -10.931  -4.674 -20.631  1.00 77.52           N  
ATOM    862  CA  ARG C  33     -10.085  -5.671 -21.279  1.00 77.52           C  
ATOM    863  C   ARG C  33     -10.750  -6.221 -22.537  1.00 77.52           C  
ATOM    864  O   ARG C  33     -10.068  -6.602 -23.489  1.00 77.52           O  
ATOM    865  CB  ARG C  33      -9.765  -6.814 -20.313  1.00 77.52           C  
ATOM    866  CG  ARG C  33      -8.624  -6.510 -19.355  1.00 77.52           C  
ATOM    867  CD  ARG C  33      -8.248  -7.727 -18.522  1.00 77.52           C  
ATOM    868  NE  ARG C  33      -7.194  -7.417 -17.560  1.00 77.52           N  
ATOM    869  CZ  ARG C  33      -6.676  -8.287 -16.697  1.00 77.52           C  
ATOM    870  NH1 ARG C  33      -7.106  -9.542 -16.658  1.00 77.52           N1+
ATOM    871  NH2 ARG C  33      -5.719  -7.898 -15.866  1.00 77.52           N  
ATOM    872  N   GLU C  34     -11.748  -5.927 -22.836  1.00 73.23           N  
ATOM    873  CA  GLU C  34     -12.469  -6.514 -23.962  1.00 73.23           C  
ATOM    874  C   GLU C  34     -12.730  -5.476 -25.050  1.00 73.23           C  
ATOM    875  O   GLU C  34     -13.031  -5.829 -26.193  1.00 73.23           O  
ATOM    876  CB  GLU C  34     -13.791  -7.127 -23.493  1.00 73.23           C  
ATOM    877  CG  GLU C  34     -13.619  -8.348 -22.601  1.00 73.23           C  
ATOM    878  CD  GLU C  34     -14.939  -8.921 -22.108  1.00 73.23           C  
ATOM    879  OE1 GLU C  34     -14.925  -9.947 -21.391  1.00 73.23           O  
ATOM    880  OE2 GLU C  34     -15.995  -8.339 -22.442  1.00 73.23           O1-
ATOM    881  N   GLY C  35     -11.959  -4.485 -24.838  1.00 65.46           N  
ATOM    882  CA  GLY C  35     -12.369  -3.632 -25.942  1.00 65.46           C  
ATOM    883  C   GLY C  35     -11.991  -2.175 -25.742  1.00 65.46           C  
ATOM    884  O   GLY C  35     -12.317  -1.325 -26.573  1.00 65.46           O  
ATOM    885  N   SER C  36     -11.377  -1.964 -24.868  1.00 72.56           N  
ATOM    886  CA  SER C  36     -11.085  -0.554 -24.629  1.00 72.56           C  
ATOM    887  C   SER C  36      -9.739  -0.159 -25.229  1.00 72.56           C  
ATOM    888  O   SER C  36      -8.909  -1.021 -25.526  1.00 72.56           O  
ATOM    889  CB  SER C  36     -11.093  -0.253 -23.129  1.00 72.56           C  
ATOM    890  OG  SER C  36     -12.344  -0.591 -22.555  1.00 72.56           O  
ATOM    891  N   SER C  37      -9.745   0.952 -25.316  1.00 83.65           N  
ATOM    892  CA  SER C  37      -8.510   1.554 -25.809  1.00 83.65           C  
ATOM    893  C   SER C  37      -7.401   1.475 -24.765  1.00 83.65           C  
ATOM    894  O   SER C  37      -7.674   1.312 -23.573  1.00 83.65           O  
ATOM    895  CB  SER C  37      -8.745   3.012 -26.205  1.00 83.65           C  
ATOM    896  OG  SER C  37      -8.906   3.827 -25.056  1.00 83.65           O  
ATOM    897  N   GLU C  38      -6.244   1.447 -25.118  1.00 86.23           N  
ATOM    898  CA  GLU C  38      -5.066   1.491 -24.257  1.00 86.23           C  
ATOM    899  C   GLU C  38      -5.161   2.635 -23.250  1.00 86.23           C  
ATOM    900  O   GLU C  38      -4.815   2.467 -22.079  1.00 86.23           O  
ATOM    901  CB  GLU C  38      -3.792   1.633 -25.095  1.00 86.23           C  
ATOM    902  CG  GLU C  38      -2.510   1.567 -24.279  1.00 86.23           C  
ATOM    903  CD  GLU C  38      -1.252   1.665 -25.129  1.00 86.23           C  
ATOM    904  OE1 GLU C  38      -0.152   1.858 -24.564  1.00 86.23           O  
ATOM    905  OE2 GLU C  38      -1.369   1.549 -26.369  1.00 86.23           O1-
ATOM    906  N   LYS C  39      -5.685   3.799 -23.768  1.00 89.81           N  
ATOM    907  CA  LYS C  39      -5.822   4.967 -22.903  1.00 89.81           C  
ATOM    908  C   LYS C  39      -6.779   4.687 -21.748  1.00 89.81           C  
ATOM    909  O   LYS C  39      -6.491   5.028 -20.599  1.00 89.81           O  
ATOM    910  CB  LYS C  39      -6.308   6.176 -23.705  1.00 89.81           C  
ATOM    911  CG  LYS C  39      -6.398   7.461 -22.896  1.00 89.81           C  
ATOM    912  CD  LYS C  39      -6.850   8.634 -23.756  1.00 89.81           C  
ATOM    913  CE  LYS C  39      -7.013   9.903 -22.933  1.00 89.81           C  
ATOM    914  NZ  LYS C  39      -7.460  11.054 -23.772  1.00 89.81           N1+
ATOM    915  N   GLU C  40      -7.911   4.085 -21.989  1.00 89.73           N  
ATOM    916  CA  GLU C  40      -8.896   3.769 -20.960  1.00 89.73           C  
ATOM    917  C   GLU C  40      -8.337   2.771 -19.950  1.00 89.73           C  
ATOM    918  O   GLU C  40      -8.555   2.912 -18.745  1.00 89.73           O  
ATOM    919  CB  GLU C  40     -10.176   3.217 -21.592  1.00 89.73           C  
ATOM    920  CG  GLU C  40     -11.029   4.273 -22.278  1.00 89.73           C  
ATOM    921  CD  GLU C  40     -12.223   3.693 -23.018  1.00 89.73           C  
ATOM    922  OE1 GLU C  40     -13.088   4.471 -23.480  1.00 89.73           O  
ATOM    923  OE2 GLU C  40     -12.296   2.449 -23.134  1.00 89.73           O1-
ATOM    924  N   PHE C  41      -7.590   1.787 -20.512  1.00 87.41           N  
ATOM    925  CA  PHE C  41      -6.974   0.774 -19.662  1.00 87.41           C  
ATOM    926  C   PHE C  41      -5.963   1.407 -18.714  1.00 87.41           C  
ATOM    927  O   PHE C  41      -5.974   1.132 -17.513  1.00 87.41           O  
ATOM    928  CB  PHE C  41      -6.295  -0.303 -20.513  1.00 87.41           C  
ATOM    929  CG  PHE C  41      -5.712  -1.433 -19.708  1.00 87.41           C  
ATOM    930  CD1 PHE C  41      -4.347  -1.493 -19.456  1.00 87.41           C  
ATOM    931  CD2 PHE C  41      -6.530  -2.437 -19.206  1.00 87.41           C  
ATOM    932  CE1 PHE C  41      -3.805  -2.538 -18.711  1.00 87.41           C  
ATOM    933  CE2 PHE C  41      -5.995  -3.484 -18.461  1.00 87.41           C  
ATOM    934  CZ  PHE C  41      -4.632  -3.534 -18.216  1.00 87.41           C  
ATOM    935  N   LEU C  42      -5.084   2.289 -19.264  1.00 90.66           N  
ATOM    936  CA  LEU C  42      -4.072   2.949 -18.448  1.00 90.66           C  
ATOM    937  C   LEU C  42      -4.719   3.875 -17.424  1.00 90.66           C  
ATOM    938  O   LEU C  42      -4.243   3.985 -16.291  1.00 90.66           O  
ATOM    939  CB  LEU C  42      -3.103   3.740 -19.330  1.00 90.66           C  
ATOM    940  CG  LEU C  42      -2.109   2.919 -20.152  1.00 90.66           C  
ATOM    941  CD1 LEU C  42      -1.328   3.825 -21.098  1.00 90.66           C  
ATOM    942  CD2 LEU C  42      -1.163   2.151 -19.236  1.00 90.66           C  
ATOM    943  N   GLN C  43      -5.871   4.532 -17.807  1.00 90.73           N  
ATOM    944  CA  GLN C  43      -6.582   5.414 -16.887  1.00 90.73           C  
ATOM    945  C   GLN C  43      -7.108   4.641 -15.681  1.00 90.73           C  
ATOM    946  O   GLN C  43      -7.036   5.123 -14.549  1.00 90.73           O  
ATOM    947  CB  GLN C  43      -7.734   6.121 -17.602  1.00 90.73           C  
ATOM    948  CG  GLN C  43      -8.472   7.129 -16.732  1.00 90.73           C  
ATOM    949  CD  GLN C  43      -7.623   8.337 -16.384  1.00 90.73           C  
ATOM    950  NE2 GLN C  43      -7.683   8.763 -15.127  1.00 90.73           N  
ATOM    951  OE1 GLN C  43      -6.918   8.884 -17.239  1.00 90.73           O  
ATOM    952  N   ILE C  44      -7.612   3.468 -15.923  1.00 90.57           N  
ATOM    953  CA  ILE C  44      -8.154   2.634 -14.856  1.00 90.57           C  
ATOM    954  C   ILE C  44      -7.042   2.263 -13.877  1.00 90.57           C  
ATOM    955  O   ILE C  44      -7.222   2.354 -12.660  1.00 90.57           O  
ATOM    956  CB  ILE C  44      -8.821   1.359 -15.417  1.00 90.57           C  
ATOM    957  CG1 ILE C  44     -10.101   1.717 -16.181  1.00 90.57           C  
ATOM    958  CG2 ILE C  44      -9.116   0.362 -14.292  1.00 90.57           C  
ATOM    959  CD1 ILE C  44     -10.669   0.573 -17.010  1.00 90.57           C  
ATOM    960  N   TYR C  45      -5.850   1.919 -14.318  1.00 91.37           N  
ATOM    961  CA  TYR C  45      -4.760   1.457 -13.467  1.00 91.37           C  
ATOM    962  C   TYR C  45      -4.094   2.626 -12.751  1.00 91.37           C  
ATOM    963  O   TYR C  45      -3.579   2.470 -11.640  1.00 91.37           O  
ATOM    964  CB  TYR C  45      -3.722   0.691 -14.292  1.00 91.37           C  
ATOM    965  CG  TYR C  45      -4.159  -0.701 -14.678  1.00 91.37           C  
ATOM    966  CD1 TYR C  45      -4.196  -1.727 -13.735  1.00 91.37           C  
ATOM    967  CD2 TYR C  45      -4.537  -0.994 -15.984  1.00 91.37           C  
ATOM    968  CE1 TYR C  45      -4.597  -3.011 -14.086  1.00 91.37           C  
ATOM    969  CE2 TYR C  45      -4.939  -2.276 -16.346  1.00 91.37           C  
ATOM    970  CZ  TYR C  45      -4.967  -3.276 -15.391  1.00 91.37           C  
ATOM    971  OH  TYR C  45      -5.364  -4.545 -15.744  1.00 91.37           O  
ATOM    972  N   ILE C  46      -4.168   3.848 -13.391  1.00 92.97           N  
ATOM    973  CA  ILE C  46      -3.726   5.039 -12.673  1.00 92.97           C  
ATOM    974  C   ILE C  46      -4.669   5.317 -11.505  1.00 92.97           C  
ATOM    975  O   ILE C  46      -4.223   5.664 -10.408  1.00 92.97           O  
ATOM    976  CB  ILE C  46      -3.653   6.268 -13.608  1.00 92.97           C  
ATOM    977  CG1 ILE C  46      -2.440   6.160 -14.539  1.00 92.97           C  
ATOM    978  CG2 ILE C  46      -3.605   7.563 -12.793  1.00 92.97           C  
ATOM    979  CD1 ILE C  46      -2.363   7.261 -15.587  1.00 92.97           C  
ATOM    980  N   GLU C  47      -5.979   5.201 -11.774  1.00 92.39           N  
ATOM    981  CA  GLU C  47      -6.954   5.404 -10.706  1.00 92.39           C  
ATOM    982  C   GLU C  47      -6.784   4.367  -9.599  1.00 92.39           C  
ATOM    983  O   GLU C  47      -6.907   4.690  -8.416  1.00 92.39           O  
ATOM    984  CB  GLU C  47      -8.379   5.352 -11.261  1.00 92.39           C  
ATOM    985  CG  GLU C  47      -8.731   6.527 -12.162  1.00 92.39           C  
ATOM    986  CD  GLU C  47      -8.649   7.870 -11.455  1.00 92.39           C  
ATOM    987  OE1 GLU C  47      -8.249   8.870 -12.095  1.00 92.39           O  
ATOM    988  OE2 GLU C  47      -8.987   7.924 -10.252  1.00 92.39           O1-
ATOM    989  N   LEU C  48      -6.440   3.018  -9.979  1.00 93.04           N  
ATOM    990  CA  LEU C  48      -6.171   1.977  -8.994  1.00 93.04           C  
ATOM    991  C   LEU C  48      -4.943   2.323  -8.159  1.00 93.04           C  
ATOM    992  O   LEU C  48      -4.935   2.119  -6.942  1.00 93.04           O  
ATOM    993  CB  LEU C  48      -5.970   0.625  -9.682  1.00 93.04           C  
ATOM    994  CG  LEU C  48      -7.240  -0.132 -10.076  1.00 93.04           C  
ATOM    995  CD1 LEU C  48      -6.896  -1.310 -10.980  1.00 93.04           C  
ATOM    996  CD2 LEU C  48      -7.987  -0.605  -8.834  1.00 93.04           C  
ATOM    997  N   GLN C  49      -3.940   2.829  -8.894  1.00 92.62           N  
ATOM    998  CA  GLN C  49      -2.724   3.236  -8.199  1.00 92.62           C  
ATOM    999  C   GLN C  49      -3.010   4.351  -7.198  1.00 92.62           C  
ATOM   1000  O   GLN C  49      -2.469   4.352  -6.090  1.00 92.62           O  
ATOM   1001  CB  GLN C  49      -1.658   3.687  -9.198  1.00 92.62           C  
ATOM   1002  CG  GLN C  49      -0.316   4.018  -8.558  1.00 92.62           C  
ATOM   1003  CD  GLN C  49       0.698   4.538  -9.559  1.00 92.62           C  
ATOM   1004  NE2 GLN C  49       1.801   3.814  -9.716  1.00 92.62           N  
ATOM   1005  OE1 GLN C  49       0.493   5.582 -10.187  1.00 92.62           O  
ATOM   1006  N   LYS C  50      -3.884   5.339  -7.535  1.00 93.28           N  
ATOM   1007  CA  LYS C  50      -4.244   6.437  -6.642  1.00 93.28           C  
ATOM   1008  C   LYS C  50      -4.943   5.919  -5.389  1.00 93.28           C  
ATOM   1009  O   LYS C  50      -4.715   6.429  -4.288  1.00 93.28           O  
ATOM   1010  CB  LYS C  50      -5.140   7.445  -7.363  1.00 93.28           C  
ATOM   1011  CG  LYS C  50      -4.411   8.295  -8.393  1.00 93.28           C  
ATOM   1012  CD  LYS C  50      -5.368   9.225  -9.129  1.00 93.28           C  
ATOM   1013  CE  LYS C  50      -5.844  10.361  -8.234  1.00 93.28           C  
ATOM   1014  NZ  LYS C  50      -6.776  11.280  -8.953  1.00 93.28           N1+
ATOM   1015  N   VAL C  51      -5.846   4.931  -5.514  1.00 94.35           N  
ATOM   1016  CA  VAL C  51      -6.520   4.336  -4.365  1.00 94.35           C  
ATOM   1017  C   VAL C  51      -5.501   3.616  -3.484  1.00 94.35           C  
ATOM   1018  O   VAL C  51      -5.594   3.660  -2.255  1.00 94.35           O  
ATOM   1019  CB  VAL C  51      -7.633   3.357  -4.803  1.00 94.35           C  
ATOM   1020  CG1 VAL C  51      -8.311   2.731  -3.585  1.00 94.35           C  
ATOM   1021  CG2 VAL C  51      -8.658   4.072  -5.681  1.00 94.35           C  
ATOM   1022  N   LEU C  52      -4.439   2.885  -4.119  1.00 92.50           N  
ATOM   1023  CA  LEU C  52      -3.367   2.227  -3.380  1.00 92.50           C  
ATOM   1024  C   LEU C  52      -2.589   3.233  -2.538  1.00 92.50           C  
ATOM   1025  O   LEU C  52      -2.274   2.965  -1.377  1.00 92.50           O  
ATOM   1026  CB  LEU C  52      -2.418   1.506  -4.341  1.00 92.50           C  
ATOM   1027  CG  LEU C  52      -1.226   0.788  -3.705  1.00 92.50           C  
ATOM   1028  CD1 LEU C  52      -1.709  -0.256  -2.705  1.00 92.50           C  
ATOM   1029  CD2 LEU C  52      -0.354   0.146  -4.779  1.00 92.50           C  
ATOM   1030  N   ILE C  53      -2.320   4.416  -3.145  1.00 94.64           N  
ATOM   1031  CA  ILE C  53      -1.605   5.475  -2.440  1.00 94.64           C  
ATOM   1032  C   ILE C  53      -2.416   5.928  -1.228  1.00 94.64           C  
ATOM   1033  O   ILE C  53      -1.870   6.096  -0.135  1.00 94.64           O  
ATOM   1034  CB  ILE C  53      -1.313   6.674  -3.369  1.00 94.64           C  
ATOM   1035  CG1 ILE C  53      -0.220   6.312  -4.380  1.00 94.64           C  
ATOM   1036  CG2 ILE C  53      -0.916   7.907  -2.551  1.00 94.64           C  
ATOM   1037  CD1 ILE C  53      -0.048   7.332  -5.498  1.00 94.64           C  
ATOM   1038  N   GLU C  54      -3.784   6.111  -1.376  1.00 93.83           N  
ATOM   1039  CA  GLU C  54      -4.659   6.495  -0.272  1.00 93.83           C  
ATOM   1040  C   GLU C  54      -4.624   5.456   0.846  1.00 93.83           C  
ATOM   1041  O   GLU C  54      -4.581   5.809   2.026  1.00 93.83           O  
ATOM   1042  CB  GLU C  54      -6.095   6.690  -0.765  1.00 93.83           C  
ATOM   1043  CG  GLU C  54      -6.286   7.931  -1.625  1.00 93.83           C  
ATOM   1044  CD  GLU C  54      -7.670   8.022  -2.247  1.00 93.83           C  
ATOM   1045  OE1 GLU C  54      -7.920   8.962  -3.035  1.00 93.83           O  
ATOM   1046  OE2 GLU C  54      -8.512   7.148  -1.941  1.00 93.83           O1-
ATOM   1047  N   GLN C  55      -4.590   4.142   0.422  1.00 92.24           N  
ATOM   1048  CA  GLN C  55      -4.567   3.069   1.409  1.00 92.24           C  
ATOM   1049  C   GLN C  55      -3.273   3.094   2.219  1.00 92.24           C  
ATOM   1050  O   GLN C  55      -3.292   2.888   3.434  1.00 92.24           O  
ATOM   1051  CB  GLN C  55      -4.734   1.709   0.730  1.00 92.24           C  
ATOM   1052  CG  GLN C  55      -6.162   1.412   0.291  1.00 92.24           C  
ATOM   1053  CD  GLN C  55      -6.337  -0.007  -0.218  1.00 92.24           C  
ATOM   1054  NE2 GLN C  55      -7.526  -0.566  -0.021  1.00 92.24           N  
ATOM   1055  OE1 GLN C  55      -5.410  -0.595  -0.785  1.00 92.24           O  
ATOM   1056  N   ILE C  56      -2.128   3.334   1.557  1.00 93.52           N  
ATOM   1057  CA  ILE C  56      -0.837   3.374   2.235  1.00 93.52           C  
ATOM   1058  C   ILE C  56      -0.791   4.568   3.187  1.00 93.52           C  
ATOM   1059  O   ILE C  56      -0.266   4.463   4.298  1.00 93.52           O  
ATOM   1060  CB  ILE C  56       0.330   3.449   1.225  1.00 93.52           C  
ATOM   1061  CG1 ILE C  56       0.454   2.129   0.455  1.00 93.52           C  
ATOM   1062  CG2 ILE C  56       1.641   3.793   1.938  1.00 93.52           C  
ATOM   1063  CD1 ILE C  56       1.469   2.167  -0.679  1.00 93.52           C  
ATOM   1064  N   LYS C  57      -1.440   5.693   2.767  1.00 93.88           N  
ATOM   1065  CA  LYS C  57      -1.516   6.854   3.648  1.00 93.88           C  
ATOM   1066  C   LYS C  57      -2.351   6.551   4.889  1.00 93.88           C  
ATOM   1067  O   LYS C  57      -2.020   6.996   5.990  1.00 93.88           O  
ATOM   1068  CB  LYS C  57      -2.102   8.056   2.904  1.00 93.88           C  
ATOM   1069  CG  LYS C  57      -1.156   8.675   1.886  1.00 93.88           C  
ATOM   1070  CD  LYS C  57      -1.819   9.818   1.128  1.00 93.88           C  
ATOM   1071  CE  LYS C  57      -2.004  11.043   2.013  1.00 93.88           C  
ATOM   1072  NZ  LYS C  57      -2.694  12.151   1.288  1.00 93.88           N1+
ATOM   1073  N   ILE C  58      -3.451   5.874   4.755  1.00 92.75           N  
ATOM   1074  CA  ILE C  58      -4.285   5.456   5.876  1.00 92.75           C  
ATOM   1075  C   ILE C  58      -3.482   4.548   6.806  1.00 92.75           C  
ATOM   1076  O   ILE C  58      -3.564   4.675   8.030  1.00 92.75           O  
ATOM   1077  CB  ILE C  58      -5.563   4.733   5.392  1.00 92.75           C  
ATOM   1078  CG1 ILE C  58      -6.520   5.728   4.726  1.00 92.75           C  
ATOM   1079  CG2 ILE C  58      -6.246   4.009   6.556  1.00 92.75           C  
ATOM   1080  CD1 ILE C  58      -7.668   5.072   3.973  1.00 92.75           C  
ATOM   1081  N   TYR C  59      -2.655   3.559   6.199  1.00 92.01           N  
ATOM   1082  CA  TYR C  59      -1.768   2.682   6.955  1.00 92.01           C  
ATOM   1083  C   TYR C  59      -0.843   3.488   7.858  1.00 92.01           C  
ATOM   1084  O   TYR C  59      -0.712   3.190   9.048  1.00 92.01           O  
ATOM   1085  CB  TYR C  59      -0.941   1.807   6.008  1.00 92.01           C  
ATOM   1086  CG  TYR C  59      -0.222   0.676   6.700  1.00 92.01           C  
ATOM   1087  CD1 TYR C  59      -0.022  -0.546   6.059  1.00 92.01           C  
ATOM   1088  CD2 TYR C  59       0.261   0.823   7.996  1.00 92.01           C  
ATOM   1089  CE1 TYR C  59       0.638  -1.592   6.693  1.00 92.01           C  
ATOM   1090  CE2 TYR C  59       0.923  -0.216   8.640  1.00 92.01           C  
ATOM   1091  CZ  TYR C  59       1.107  -1.418   7.981  1.00 92.01           C  
ATOM   1092  OH  TYR C  59       1.762  -2.451   8.614  1.00 92.01           O  
ATOM   1093  N   ILE C  60      -0.280   4.555   7.314  1.00 92.96           N  
ATOM   1094  CA  ILE C  60       0.657   5.402   8.043  1.00 92.96           C  
ATOM   1095  C   ILE C  60      -0.075   6.125   9.173  1.00 92.96           C  
ATOM   1096  O   ILE C  60       0.439   6.224  10.289  1.00 92.96           O  
ATOM   1097  CB  ILE C  60       1.341   6.424   7.107  1.00 92.96           C  
ATOM   1098  CG1 ILE C  60       2.306   5.711   6.153  1.00 92.96           C  
ATOM   1099  CG2 ILE C  60       2.070   7.498   7.922  1.00 92.96           C  
ATOM   1100  CD1 ILE C  60       2.867   6.606   5.057  1.00 92.96           C  
ATOM   1101  N   GLU C  61      -1.354   6.589   8.914  1.00 91.93           N  
ATOM   1102  CA  GLU C  61      -2.148   7.274   9.930  1.00 91.93           C  
ATOM   1103  C   GLU C  61      -2.486   6.341  11.088  1.00 91.93           C  
ATOM   1104  O   GLU C  61      -2.442   6.746  12.252  1.00 91.93           O  
ATOM   1105  CB  GLU C  61      -3.433   7.840   9.317  1.00 91.93           C  
ATOM   1106  CG  GLU C  61      -3.209   9.062   8.440  1.00 91.93           C  
ATOM   1107  CD  GLU C  61      -4.491   9.607   7.832  1.00 91.93           C  
ATOM   1108  OE1 GLU C  61      -4.417  10.375   6.846  1.00 91.93           O  
ATOM   1109  OE2 GLU C  61      -5.580   9.261   8.345  1.00 91.93           O1-
ATOM   1110  N   LEU C  62      -2.741   5.072  10.770  1.00 91.81           N  
ATOM   1111  CA  LEU C  62      -3.066   4.097  11.804  1.00 91.81           C  
ATOM   1112  C   LEU C  62      -1.854   3.814  12.687  1.00 91.81           C  
ATOM   1113  O   LEU C  62      -1.988   3.671  13.904  1.00 91.81           O  
ATOM   1114  CB  LEU C  62      -3.568   2.795  11.174  1.00 91.81           C  
ATOM   1115  CG  LEU C  62      -4.997   2.811  10.631  1.00 91.81           C  
ATOM   1116  CD1 LEU C  62      -5.280   1.534   9.846  1.00 91.81           C  
ATOM   1117  CD2 LEU C  62      -6.000   2.980  11.767  1.00 91.81           C  
ATOM   1118  N   LEU C  63      -0.659   3.749  12.048  1.00 90.35           N  
ATOM   1119  CA  LEU C  63       0.560   3.528  12.820  1.00 90.35           C  
ATOM   1120  C   LEU C  63       0.823   4.696  13.765  1.00 90.35           C  
ATOM   1121  O   LEU C  63       1.273   4.496  14.895  1.00 90.35           O  
ATOM   1122  CB  LEU C  63       1.756   3.331  11.887  1.00 90.35           C  
ATOM   1123  CG  LEU C  63       1.826   1.994  11.147  1.00 90.35           C  
ATOM   1124  CD1 LEU C  63       3.045   1.958  10.231  1.00 90.35           C  
ATOM   1125  CD2 LEU C  63       1.861   0.835  12.137  1.00 90.35           C  
ATOM   1126  N   GLN C  64       0.468   5.898  13.320  1.00 88.51           N  
ATOM   1127  CA  GLN C  64       0.636   7.077  14.163  1.00 88.51           C  
ATOM   1128  C   GLN C  64      -0.292   7.022  15.374  1.00 88.51           C  
ATOM   1129  O   GLN C  64       0.089   7.432  16.473  1.00 88.51           O  
ATOM   1130  CB  GLN C  64       0.377   8.353  13.362  1.00 88.51           C  
ATOM   1131  CG  GLN C  64       1.485   8.695  12.375  1.00 88.51           C  
ATOM   1132  CD  GLN C  64       1.149   9.892  11.505  1.00 88.51           C  
ATOM   1133  NE2 GLN C  64       2.172  10.636  11.100  1.00 88.51           N  
ATOM   1134  OE1 GLN C  64      -0.021  10.143  11.199  1.00 88.51           O  
ATOM   1135  N   ILE C  65      -1.473   6.546  15.157  1.00 89.02           N  
ATOM   1136  CA  ILE C  65      -2.436   6.404  16.244  1.00 89.02           C  
ATOM   1137  C   ILE C  65      -1.910   5.404  17.272  1.00 89.02           C  
ATOM   1138  O   ILE C  65      -2.042   5.619  18.479  1.00 89.02           O  
ATOM   1139  CB  ILE C  65      -3.819   5.956  15.719  1.00 89.02           C  
ATOM   1140  CG1 ILE C  65      -4.521   7.116  15.005  1.00 89.02           C  
ATOM   1141  CG2 ILE C  65      -4.681   5.415  16.863  1.00 89.02           C  
ATOM   1142  CD1 ILE C  65      -5.826   6.726  14.324  1.00 89.02           C  
ATOM   1143  N   ILE C  66      -1.226   4.259  16.734  1.00 85.52           N  
ATOM   1144  CA  ILE C  66      -0.658   3.251  17.623  1.00 85.52           C  
ATOM   1145  C   ILE C  66       0.419   3.886  18.500  1.00 85.52           C  
ATOM   1146  O   ILE C  66       0.483   3.622  19.704  1.00 85.52           O  
ATOM   1147  CB  ILE C  66      -0.070   2.064  16.829  1.00 85.52           C  
ATOM   1148  CG1 ILE C  66      -1.194   1.243  16.185  1.00 85.52           C  
ATOM   1149  CG2 ILE C  66       0.799   1.186  17.734  1.00 85.52           C  
ATOM   1150  CD1 ILE C  66      -0.703   0.116  15.287  1.00 85.52           C  
ATOM   1151  N   PHE C  67       1.219   4.819  17.930  1.00 85.58           N  
ATOM   1152  CA  PHE C  67       2.253   5.502  18.697  1.00 85.58           C  
ATOM   1153  C   PHE C  67       1.636   6.352  19.801  1.00 85.58           C  
ATOM   1154  O   PHE C  67       2.149   6.390  20.922  1.00 85.58           O  
ATOM   1155  CB  PHE C  67       3.115   6.376  17.781  1.00 85.58           C  
ATOM   1156  CG  PHE C  67       4.208   5.620  17.073  1.00 85.58           C  
ATOM   1157  CD1 PHE C  67       5.202   4.971  17.794  1.00 85.58           C  
ATOM   1158  CD2 PHE C  67       4.239   5.560  15.686  1.00 85.58           C  
ATOM   1159  CE1 PHE C  67       6.215   4.271  17.141  1.00 85.58           C  
ATOM   1160  CE2 PHE C  67       5.248   4.863  15.027  1.00 85.58           C  
ATOM   1161  CZ  PHE C  67       6.235   4.220  15.756  1.00 85.58           C  
ATOM   1162  N   GLU C  68       0.517   7.015  19.477  1.00 85.51           N  
ATOM   1163  CA  GLU C  68      -0.156   7.879  20.441  1.00 85.51           C  
ATOM   1164  C   GLU C  68      -0.777   7.066  21.573  1.00 85.51           C  
ATOM   1165  O   GLU C  68      -0.756   7.486  22.732  1.00 85.51           O  
ATOM   1166  CB  GLU C  68      -1.231   8.722  19.749  1.00 85.51           C  
ATOM   1167  CG  GLU C  68      -0.672   9.808  18.842  1.00 85.51           C  
ATOM   1168  CD  GLU C  68      -1.750  10.652  18.181  1.00 85.51           C  
ATOM   1169  OE1 GLU C  68      -1.444  11.373  17.205  1.00 85.51           O  
ATOM   1170  OE2 GLU C  68      -2.911  10.592  18.645  1.00 85.51           O1-
ATOM   1171  N   LEU C  69      -1.262   5.827  21.249  1.00 83.49           N  
ATOM   1172  CA  LEU C  69      -1.906   4.977  22.245  1.00 83.49           C  
ATOM   1173  C   LEU C  69      -0.877   4.384  23.201  1.00 83.49           C  
ATOM   1174  O   LEU C  69      -1.179   4.139  24.371  1.00 83.49           O  
ATOM   1175  CB  LEU C  69      -2.693   3.854  21.563  1.00 83.49           C  
ATOM   1176  CG  LEU C  69      -3.990   4.264  20.864  1.00 83.49           C  
ATOM   1177  CD1 LEU C  69      -4.545   3.098  20.052  1.00 83.49           C  
ATOM   1178  CD2 LEU C  69      -5.016   4.749  21.882  1.00 83.49           C  
ATOM   1179  N   GLN C  70       0.302   4.068  22.701  1.00 76.27           N  
ATOM   1180  CA  GLN C  70       1.348   3.464  23.522  1.00 76.27           C  
ATOM   1181  C   GLN C  70       2.085   4.522  24.339  1.00 76.27           C  
ATOM   1182  O   GLN C  70       2.780   4.195  25.303  1.00 76.27           O  
ATOM   1183  CB  GLN C  70       2.338   2.692  22.647  1.00 76.27           C  
ATOM   1184  CG  GLN C  70       1.755   1.428  22.030  1.00 76.27           C  
ATOM   1185  CD  GLN C  70       2.807   0.562  21.362  1.00 76.27           C  
ATOM   1186  NE2 GLN C  70       2.575  -0.746  21.342  1.00 76.27           N  
ATOM   1187  OE1 GLN C  70       3.822   1.065  20.869  1.00 76.27           O  
ATOM   1188  N   SER C  71       2.081   5.809  23.955  1.00 72.31           N  
ATOM   1189  CA  SER C  71       2.698   6.866  24.751  1.00 72.31           C  
ATOM   1190  C   SER C  71       1.824   7.242  25.943  1.00 72.31           C  
ATOM   1191  O   SER C  71       2.335   7.531  27.027  1.00 72.31           O  
ATOM   1192  CB  SER C  71       2.960   8.102  23.890  1.00 72.31           C  
ATOM   1193  OG  SER C  71       3.845   7.796  22.827  1.00 72.31           O  
ATOM   1194  N   SER D   1      14.222  -7.709 -22.428  1.00 68.49           N  
ATOM   1195  CA  SER D   1      13.198  -6.802 -22.937  1.00 68.49           C  
ATOM   1196  C   SER D   1      12.417  -6.155 -21.799  1.00 68.49           C  
ATOM   1197  O   SER D   1      12.428  -6.652 -20.670  1.00 68.49           O  
ATOM   1198  CB  SER D   1      12.238  -7.546 -23.867  1.00 68.49           C  
ATOM   1199  OG  SER D   1      11.372  -8.388 -23.126  1.00 68.49           O  
ATOM   1200  N   GLU D   2      12.076  -5.183 -21.864  1.00 79.99           N  
ATOM   1201  CA  GLU D   2      11.253  -4.447 -20.909  1.00 79.99           C  
ATOM   1202  C   GLU D   2      10.102  -5.307 -20.394  1.00 79.99           C  
ATOM   1203  O   GLU D   2       9.761  -5.252 -19.210  1.00 79.99           O  
ATOM   1204  CB  GLU D   2      10.708  -3.165 -21.544  1.00 79.99           C  
ATOM   1205  CG  GLU D   2      11.755  -2.074 -21.722  1.00 79.99           C  
ATOM   1206  CD  GLU D   2      11.215  -0.830 -22.409  1.00 79.99           C  
ATOM   1207  OE1 GLU D   2      11.905   0.215 -22.402  1.00 79.99           O  
ATOM   1208  OE2 GLU D   2      10.094  -0.902 -22.959  1.00 79.99           O1-
ATOM   1209  N   LYS D   3       9.584  -6.095 -21.255  1.00 80.95           N  
ATOM   1210  CA  LYS D   3       8.500  -6.998 -20.885  1.00 80.95           C  
ATOM   1211  C   LYS D   3       8.992  -8.092 -19.940  1.00 80.95           C  
ATOM   1212  O   LYS D   3       8.321  -8.421 -18.960  1.00 80.95           O  
ATOM   1213  CB  LYS D   3       7.875  -7.627 -22.132  1.00 80.95           C  
ATOM   1214  CG  LYS D   3       6.657  -8.492 -21.845  1.00 80.95           C  
ATOM   1215  CD  LYS D   3       6.053  -9.050 -23.127  1.00 80.95           C  
ATOM   1216  CE  LYS D   3       4.892  -9.991 -22.836  1.00 80.95           C  
ATOM   1217  NZ  LYS D   3       4.321 -10.572 -24.089  1.00 80.95           N1+
ATOM   1218  N   GLU D   4      10.144  -8.713 -20.342  1.00 85.17           N  
ATOM   1219  CA  GLU D   4      10.705  -9.764 -19.497  1.00 85.17           C  
ATOM   1220  C   GLU D   4      10.997  -9.244 -18.092  1.00 85.17           C  
ATOM   1221  O   GLU D   4      10.712  -9.921 -17.102  1.00 85.17           O  
ATOM   1222  CB  GLU D   4      11.979 -10.335 -20.121  1.00 85.17           C  
ATOM   1223  CG  GLU D   4      11.723 -11.277 -21.289  1.00 85.17           C  
ATOM   1224  CD  GLU D   4      12.999 -11.763 -21.959  1.00 85.17           C  
ATOM   1225  OE1 GLU D   4      12.922 -12.647 -22.842  1.00 85.17           O  
ATOM   1226  OE2 GLU D   4      14.084 -11.256 -21.597  1.00 85.17           O1-
ATOM   1227  N   GLU D   5      11.454  -8.105 -18.018  1.00 82.81           N  
ATOM   1228  CA  GLU D   5      11.744  -7.500 -16.721  1.00 82.81           C  
ATOM   1229  C   GLU D   5      10.462  -7.236 -15.936  1.00 82.81           C  
ATOM   1230  O   GLU D   5      10.407  -7.478 -14.729  1.00 82.81           O  
ATOM   1231  CB  GLU D   5      12.531  -6.200 -16.897  1.00 82.81           C  
ATOM   1232  CG  GLU D   5      13.106  -5.648 -15.601  1.00 82.81           C  
ATOM   1233  CD  GLU D   5      13.960  -4.407 -15.804  1.00 82.81           C  
ATOM   1234  OE1 GLU D   5      14.408  -3.808 -14.800  1.00 82.81           O  
ATOM   1235  OE2 GLU D   5      14.183  -4.031 -16.976  1.00 82.81           O1-
ATOM   1236  N   ALA D   6       9.490  -6.770 -16.597  1.00 79.85           N  
ATOM   1237  CA  ALA D   6       8.204  -6.511 -15.955  1.00 79.85           C  
ATOM   1238  C   ALA D   6       7.561  -7.806 -15.469  1.00 79.85           C  
ATOM   1239  O   ALA D   6       6.969  -7.845 -14.388  1.00 79.85           O  
ATOM   1240  CB  ALA D   6       7.266  -5.785 -16.918  1.00 79.85           C  
ATOM   1241  N   GLU D   7       7.723  -8.880 -16.276  1.00 84.02           N  
ATOM   1242  CA  GLU D   7       7.185 -10.178 -15.879  1.00 84.02           C  
ATOM   1243  C   GLU D   7       7.911 -10.724 -14.653  1.00 84.02           C  
ATOM   1244  O   GLU D   7       7.290 -11.325 -13.774  1.00 84.02           O  
ATOM   1245  CB  GLU D   7       7.280 -11.177 -17.036  1.00 84.02           C  
ATOM   1246  CG  GLU D   7       6.238 -10.960 -18.122  1.00 84.02           C  
ATOM   1247  CD  GLU D   7       6.425 -11.871 -19.324  1.00 84.02           C  
ATOM   1248  OE1 GLU D   7       5.516 -11.939 -20.183  1.00 84.02           O  
ATOM   1249  OE2 GLU D   7       7.489 -12.526 -19.407  1.00 84.02           O1-
ATOM   1250  N   LYS D   8       9.233 -10.511 -14.687  1.00 84.74           N  
ATOM   1251  CA  LYS D   8      10.018 -10.919 -13.524  1.00 84.74           C  
ATOM   1252  C   LYS D   8       9.561 -10.183 -12.268  1.00 84.74           C  
ATOM   1253  O   LYS D   8       9.372 -10.798 -11.216  1.00 84.74           O  
ATOM   1254  CB  LYS D   8      11.507 -10.667 -13.767  1.00 84.74           C  
ATOM   1255  CG  LYS D   8      12.409 -11.169 -12.649  1.00 84.74           C  
ATOM   1256  CD  LYS D   8      13.874 -10.870 -12.936  1.00 84.74           C  
ATOM   1257  CE  LYS D   8      14.765 -11.252 -11.762  1.00 84.74           C  
ATOM   1258  NZ  LYS D   8      16.193 -10.889 -12.008  1.00 84.74           N1+
ATOM   1259  N   LYS D   9       9.277  -8.890 -12.401  1.00 81.83           N  
ATOM   1260  CA  LYS D   9       8.829  -8.087 -11.267  1.00 81.83           C  
ATOM   1261  C   LYS D   9       7.450  -8.532 -10.788  1.00 81.83           C  
ATOM   1262  O   LYS D   9       7.197  -8.594  -9.583  1.00 81.83           O  
ATOM   1263  CB  LYS D   9       8.801  -6.604 -11.637  1.00 81.83           C  
ATOM   1264  CG  LYS D   9      10.174  -5.946 -11.661  1.00 81.83           C  
ATOM   1265  CD  LYS D   9      10.078  -4.466 -12.013  1.00 81.83           C  
ATOM   1266  CE  LYS D   9      11.456  -3.829 -12.128  1.00 81.83           C  
ATOM   1267  NZ  LYS D   9      11.368  -2.389 -12.517  1.00 81.83           N1+
ATOM   1268  N   ALA D  10       6.668  -8.838 -11.789  1.00 81.38           N  
ATOM   1269  CA  ALA D  10       5.331  -9.310 -11.439  1.00 81.38           C  
ATOM   1270  C   ALA D  10       5.400 -10.603 -10.633  1.00 81.38           C  
ATOM   1271  O   ALA D  10       4.662 -10.777  -9.661  1.00 81.38           O  
ATOM   1272  CB  ALA D  10       4.491  -9.515 -12.698  1.00 81.38           C  
ATOM   1273  N   ARG D  11       6.283 -11.582 -11.025  1.00 85.27           N  
ATOM   1274  CA  ARG D  11       6.448 -12.836 -10.300  1.00 85.27           C  
ATOM   1275  C   ARG D  11       6.981 -12.589  -8.891  1.00 85.27           C  
ATOM   1276  O   ARG D  11       6.549 -13.239  -7.937  1.00 85.27           O  
ATOM   1277  CB  ARG D  11       7.390 -13.775 -11.057  1.00 85.27           C  
ATOM   1278  CG  ARG D  11       6.764 -14.416 -12.285  1.00 85.27           C  
ATOM   1279  CD  ARG D  11       7.624 -15.547 -12.833  1.00 85.27           C  
ATOM   1280  NE  ARG D  11       8.891 -15.052 -13.363  1.00 85.27           N  
ATOM   1281  CZ  ARG D  11       9.091 -14.680 -14.625  1.00 85.27           C  
ATOM   1282  NH1 ARG D  11       8.106 -14.740 -15.514  1.00 85.27           N1+
ATOM   1283  NH2 ARG D  11      10.284 -14.245 -15.001  1.00 85.27           N  
ATOM   1284  N   GLU D  12       7.887 -11.577  -8.836  1.00 84.52           N  
ATOM   1285  CA  GLU D  12       8.467 -11.247  -7.537  1.00 84.52           C  
ATOM   1286  C   GLU D  12       7.416 -10.666  -6.595  1.00 84.52           C  
ATOM   1287  O   GLU D  12       7.389 -10.994  -5.408  1.00 84.52           O  
ATOM   1288  CB  GLU D  12       9.629 -10.264  -7.700  1.00 84.52           C  
ATOM   1289  CG  GLU D  12      10.884 -10.889  -8.289  1.00 84.52           C  
ATOM   1290  CD  GLU D  12      11.987  -9.877  -8.561  1.00 84.52           C  
ATOM   1291  OE1 GLU D  12      13.093 -10.284  -8.983  1.00 84.52           O  
ATOM   1292  OE2 GLU D  12      11.742  -8.669  -8.349  1.00 84.52           O1-
ATOM   1293  N   VAL D  13       6.544  -9.863  -7.211  1.00 82.23           N  
ATOM   1294  CA  VAL D  13       5.488  -9.259  -6.405  1.00 82.23           C  
ATOM   1295  C   VAL D  13       4.535 -10.343  -5.906  1.00 82.23           C  
ATOM   1296  O   VAL D  13       4.130 -10.333  -4.741  1.00 82.23           O  
ATOM   1297  CB  VAL D  13       4.708  -8.189  -7.202  1.00 82.23           C  
ATOM   1298  CG1 VAL D  13       3.457  -7.754  -6.441  1.00 82.23           C  
ATOM   1299  CG2 VAL D  13       5.602  -6.986  -7.496  1.00 82.23           C  
ATOM   1300  N   LYS D  14       4.246 -11.315  -6.714  1.00 83.90           N  
ATOM   1301  CA  LYS D  14       3.368 -12.416  -6.323  1.00 83.90           C  
ATOM   1302  C   LYS D  14       3.978 -13.227  -5.184  1.00 83.90           C  
ATOM   1303  O   LYS D  14       3.279 -13.617  -4.247  1.00 83.90           O  
ATOM   1304  CB  LYS D  14       3.081 -13.324  -7.519  1.00 83.90           C  
ATOM   1305  CG  LYS D  14       1.969 -14.333  -7.277  1.00 83.90           C  
ATOM   1306  CD  LYS D  14       1.669 -15.146  -8.529  1.00 83.90           C  
ATOM   1307  CE  LYS D  14       0.613 -16.212  -8.265  1.00 83.90           C  
ATOM   1308  NZ  LYS D  14       0.339 -17.033  -9.483  1.00 83.90           N1+
ATOM   1309  N   LYS D  15       5.259 -13.436  -5.302  1.00 86.14           N  
ATOM   1310  CA  LYS D  15       5.955 -14.165  -4.246  1.00 86.14           C  
ATOM   1311  C   LYS D  15       5.932 -13.386  -2.933  1.00 86.14           C  
ATOM   1312  O   LYS D  15       5.707 -13.962  -1.868  1.00 86.14           O  
ATOM   1313  CB  LYS D  15       7.399 -14.456  -4.657  1.00 86.14           C  
ATOM   1314  CG  LYS D  15       8.131 -15.403  -3.716  1.00 86.14           C  
ATOM   1315  CD  LYS D  15       9.556 -15.664  -4.183  1.00 86.14           C  
ATOM   1316  CE  LYS D  15      10.335 -16.495  -3.172  1.00 86.14           C  
ATOM   1317  NZ  LYS D  15      11.756 -16.686  -3.589  1.00 86.14           N1+
ATOM   1318  N   ARG D  16       6.138 -12.073  -3.091  1.00 82.96           N  
ATOM   1319  CA  ARG D  16       6.133 -11.217  -1.909  1.00 82.96           C  
ATOM   1320  C   ARG D  16       4.759 -11.202  -1.248  1.00 82.96           C  
ATOM   1321  O   ARG D  16       4.655 -11.208  -0.020  1.00 82.96           O  
ATOM   1322  CB  ARG D  16       6.554  -9.792  -2.275  1.00 82.96           C  
ATOM   1323  CG  ARG D  16       8.045  -9.636  -2.530  1.00 82.96           C  
ATOM   1324  CD  ARG D  16       8.394  -8.227  -2.987  1.00 82.96           C  
ATOM   1325  NE  ARG D  16       8.660  -7.344  -1.854  1.00 82.96           N  
ATOM   1326  CZ  ARG D  16       8.999  -6.062  -1.956  1.00 82.96           C  
ATOM   1327  NH1 ARG D  16       9.120  -5.484  -3.146  1.00 82.96           N1+
ATOM   1328  NH2 ARG D  16       9.217  -5.350  -0.860  1.00 82.96           N  
ATOM   1329  N   ILE D  17       3.720 -11.238  -2.060  1.00 81.81           N  
ATOM   1330  CA  ILE D  17       2.356 -11.264  -1.541  1.00 81.81           C  
ATOM   1331  C   ILE D  17       2.131 -12.549  -0.746  1.00 81.81           C  
ATOM   1332  O   ILE D  17       1.588 -12.515   0.361  1.00 81.81           O  
ATOM   1333  CB  ILE D  17       1.317 -11.148  -2.677  1.00 81.81           C  
ATOM   1334  CG1 ILE D  17       1.364  -9.749  -3.303  1.00 81.81           C  
ATOM   1335  CG2 ILE D  17      -0.088 -11.468  -2.159  1.00 81.81           C  
ATOM   1336  CD1 ILE D  17       0.523  -9.606  -4.564  1.00 81.81           C  
ATOM   1337  N   GLU D  18       2.617 -13.665  -1.264  1.00 85.60           N  
ATOM   1338  CA  GLU D  18       2.456 -14.954  -0.599  1.00 85.60           C  
ATOM   1339  C   GLU D  18       3.187 -14.979   0.741  1.00 85.60           C  
ATOM   1340  O   GLU D  18       2.647 -15.461   1.739  1.00 85.60           O  
ATOM   1341  CB  GLU D  18       2.961 -16.088  -1.495  1.00 85.60           C  
ATOM   1342  CG  GLU D  18       2.055 -16.387  -2.679  1.00 85.60           C  
ATOM   1343  CD  GLU D  18       2.643 -17.402  -3.645  1.00 85.60           C  
ATOM   1344  OE1 GLU D  18       1.981 -17.735  -4.654  1.00 85.60           O  
ATOM   1345  OE2 GLU D  18       3.776 -17.870  -3.390  1.00 85.60           O1-
ATOM   1346  N   GLU D  19       4.384 -14.391   0.664  1.00 85.54           N  
ATOM   1347  CA  GLU D  19       5.172 -14.350   1.892  1.00 85.54           C  
ATOM   1348  C   GLU D  19       4.513 -13.457   2.940  1.00 85.54           C  
ATOM   1349  O   GLU D  19       4.458 -13.812   4.120  1.00 85.54           O  
ATOM   1350  CB  GLU D  19       6.594 -13.862   1.603  1.00 85.54           C  
ATOM   1351  CG  GLU D  19       7.459 -14.883   0.880  1.00 85.54           C  
ATOM   1352  CD  GLU D  19       8.805 -14.326   0.440  1.00 85.54           C  
ATOM   1353  OE1 GLU D  19       9.624 -15.090  -0.118  1.00 85.54           O  
ATOM   1354  OE2 GLU D  19       9.040 -13.116   0.658  1.00 85.54           O1-
ATOM   1355  N   GLN D  20       3.988 -12.325   2.445  1.00 80.22           N  
ATOM   1356  CA  GLN D  20       3.360 -11.375   3.355  1.00 80.22           C  
ATOM   1357  C   GLN D  20       2.058 -11.933   3.922  1.00 80.22           C  
ATOM   1358  O   GLN D  20       1.714 -11.672   5.077  1.00 80.22           O  
ATOM   1359  CB  GLN D  20       3.097 -10.045   2.646  1.00 80.22           C  
ATOM   1360  CG  GLN D  20       4.356  -9.234   2.373  1.00 80.22           C  
ATOM   1361  CD  GLN D  20       5.092  -8.846   3.642  1.00 80.22           C  
ATOM   1362  NE2 GLN D  20       6.394  -9.107   3.675  1.00 80.22           N  
ATOM   1363  OE1 GLN D  20       4.495  -8.316   4.585  1.00 80.22           O  
ATOM   1364  N   GLU D  21       1.362 -12.724   3.157  1.00 83.51           N  
ATOM   1365  CA  GLU D  21       0.141 -13.363   3.637  1.00 83.51           C  
ATOM   1366  C   GLU D  21       0.445 -14.372   4.743  1.00 83.51           C  
ATOM   1367  O   GLU D  21      -0.302 -14.476   5.717  1.00 83.51           O  
ATOM   1368  CB  GLU D  21      -0.596 -14.051   2.486  1.00 83.51           C  
ATOM   1369  CG  GLU D  21      -1.320 -13.088   1.556  1.00 83.51           C  
ATOM   1370  CD  GLU D  21      -1.956 -13.773   0.358  1.00 83.51           C  
ATOM   1371  OE1 GLU D  21      -2.817 -13.156  -0.309  1.00 83.51           O  
ATOM   1372  OE2 GLU D  21      -1.592 -14.938   0.084  1.00 83.51           O1-
ATOM   1373  N   LYS D  22       1.571 -15.029   4.569  1.00 84.67           N  
ATOM   1374  CA  LYS D  22       1.994 -15.969   5.603  1.00 84.67           C  
ATOM   1375  C   LYS D  22       2.368 -15.240   6.890  1.00 84.67           C  
ATOM   1376  O   LYS D  22       1.989 -15.665   7.983  1.00 84.67           O  
ATOM   1377  CB  LYS D  22       3.175 -16.809   5.114  1.00 84.67           C  
ATOM   1378  CG  LYS D  22       2.796 -17.879   4.101  1.00 84.67           C  
ATOM   1379  CD  LYS D  22       4.005 -18.709   3.686  1.00 84.67           C  
ATOM   1380  CE  LYS D  22       3.664 -19.668   2.554  1.00 84.67           C  
ATOM   1381  NZ  LYS D  22       4.865 -20.423   2.086  1.00 84.67           N1+
ATOM   1382  N   GLU D  23       3.133 -14.094   6.668  1.00 81.08           N  
ATOM   1383  CA  GLU D  23       3.545 -13.301   7.821  1.00 81.08           C  
ATOM   1384  C   GLU D  23       2.339 -12.699   8.537  1.00 81.08           C  
ATOM   1385  O   GLU D  23       2.333 -12.585   9.764  1.00 81.08           O  
ATOM   1386  CB  GLU D  23       4.511 -12.193   7.395  1.00 81.08           C  
ATOM   1387  CG  GLU D  23       5.186 -11.484   8.561  1.00 81.08           C  
ATOM   1388  CD  GLU D  23       6.284 -10.527   8.125  1.00 81.08           C  
ATOM   1389  OE1 GLU D  23       6.944  -9.921   9.000  1.00 81.08           O  
ATOM   1390  OE2 GLU D  23       6.486 -10.380   6.899  1.00 81.08           O1-
ATOM   1391  N   SER D  24       1.341 -12.341   7.763  1.00 78.04           N  
ATOM   1392  CA  SER D  24       0.130 -11.759   8.333  1.00 78.04           C  
ATOM   1393  C   SER D  24      -0.557 -12.732   9.285  1.00 78.04           C  
ATOM   1394  O   SER D  24      -1.067 -12.329  10.332  1.00 78.04           O  
ATOM   1395  CB  SER D  24      -0.840 -11.347   7.224  1.00 78.04           C  
ATOM   1396  OG  SER D  24      -1.997 -10.738   7.770  1.00 78.04           O  
ATOM   1397  N   LYS D  25      -0.562 -13.951   8.959  1.00 81.52           N  
ATOM   1398  CA  LYS D  25      -1.142 -14.969   9.832  1.00 81.52           C  
ATOM   1399  C   LYS D  25      -0.410 -15.028  11.169  1.00 81.52           C  
ATOM   1400  O   LYS D  25      -1.038 -15.152  12.223  1.00 81.52           O  
ATOM   1401  CB  LYS D  25      -1.110 -16.339   9.155  1.00 81.52           C  
ATOM   1402  CG  LYS D  25      -2.158 -16.519   8.068  1.00 81.52           C  
ATOM   1403  CD  LYS D  25      -2.112 -17.919   7.472  1.00 81.52           C  
ATOM   1404  CE  LYS D  25      -3.041 -18.048   6.272  1.00 81.52           C  
ATOM   1405  NZ  LYS D  25      -2.952 -19.401   5.646  1.00 81.52           N1+
ATOM   1406  N   LYS D  26       0.978 -14.898  11.018  1.00 81.16           N  
ATOM   1407  CA  LYS D  26       1.790 -14.923  12.231  1.00 81.16           C  
ATOM   1408  C   LYS D  26       1.485 -13.722  13.121  1.00 81.16           C  
ATOM   1409  O   LYS D  26       1.362 -13.861  14.340  1.00 81.16           O  
ATOM   1410  CB  LYS D  26       3.279 -14.948  11.879  1.00 81.16           C  
ATOM   1411  CG  LYS D  26       3.769 -16.293  11.363  1.00 81.16           C  
ATOM   1412  CD  LYS D  26       5.265 -16.270  11.075  1.00 81.16           C  
ATOM   1413  CE  LYS D  26       5.728 -17.561  10.414  1.00 81.16           C  
ATOM   1414  NZ  LYS D  26       7.186 -17.527  10.092  1.00 81.16           N1+
ATOM   1415  N   VAL D  27       1.350 -12.543  12.503  1.00 76.00           N  
ATOM   1416  CA  VAL D  27       1.074 -11.315  13.242  1.00 76.00           C  
ATOM   1417  C   VAL D  27      -0.284 -11.421  13.933  1.00 76.00           C  
ATOM   1418  O   VAL D  27      -0.427 -11.035  15.095  1.00 76.00           O  
ATOM   1419  CB  VAL D  27       1.105 -10.078  12.316  1.00 76.00           C  
ATOM   1420  CG1 VAL D  27       0.570  -8.846  13.044  1.00 76.00           C  
ATOM   1421  CG2 VAL D  27       2.522  -9.828  11.806  1.00 76.00           C  
ATOM   1422  N   LYS D  28      -1.294 -12.024  13.263  1.00 79.17           N  
ATOM   1423  CA  LYS D  28      -2.628 -12.196  13.833  1.00 79.17           C  
ATOM   1424  C   LYS D  28      -2.595 -13.140  15.032  1.00 79.17           C  
ATOM   1425  O   LYS D  28      -3.244 -12.883  16.048  1.00 79.17           O  
ATOM   1426  CB  LYS D  28      -3.599 -12.724  12.777  1.00 79.17           C  
ATOM   1427  CG  LYS D  28      -4.105 -11.659  11.815  1.00 79.17           C  
ATOM   1428  CD  LYS D  28      -5.119 -12.231  10.832  1.00 79.17           C  
ATOM   1429  CE  LYS D  28      -5.494 -11.215   9.760  1.00 79.17           C  
ATOM   1430  NZ  LYS D  28      -6.449 -11.788   8.765  1.00 79.17           N1+
ATOM   1431  N   GLU D  29      -1.673 -14.226  14.826  1.00 80.24           N  
ATOM   1432  CA  GLU D  29      -1.555 -15.192  15.915  1.00 80.24           C  
ATOM   1433  C   GLU D  29      -0.877 -14.571  17.132  1.00 80.24           C  
ATOM   1434  O   GLU D  29      -1.320 -14.771  18.266  1.00 80.24           O  
ATOM   1435  CB  GLU D  29      -0.779 -16.429  15.455  1.00 80.24           C  
ATOM   1436  CG  GLU D  29      -1.583 -17.362  14.562  1.00 80.24           C  
ATOM   1437  CD  GLU D  29      -0.792 -18.573  14.093  1.00 80.24           C  
ATOM   1438  OE1 GLU D  29      -1.374 -19.456  13.423  1.00 80.24           O  
ATOM   1439  OE2 GLU D  29       0.420 -18.639  14.398  1.00 80.24           O1-
ATOM   1440  N   GLU D  30       0.181 -13.767  16.724  1.00 77.67           N  
ATOM   1441  CA  GLU D  30       0.897 -13.111  17.814  1.00 77.67           C  
ATOM   1442  C   GLU D  30       0.016 -12.076  18.508  1.00 77.67           C  
ATOM   1443  O   GLU D  30       0.064 -11.932  19.732  1.00 77.67           O  
ATOM   1444  CB  GLU D  30       2.177 -12.449  17.296  1.00 77.67           C  
ATOM   1445  CG  GLU D  30       3.289 -13.434  16.967  1.00 77.67           C  
ATOM   1446  CD  GLU D  30       4.570 -12.760  16.505  1.00 77.67           C  
ATOM   1447  OE1 GLU D  30       5.595 -13.458  16.332  1.00 77.67           O  
ATOM   1448  OE2 GLU D  30       4.551 -11.523  16.316  1.00 77.67           O1-
ATOM   1449  N   ALA D  31      -0.784 -11.425  17.776  1.00 76.63           N  
ATOM   1450  CA  ALA D  31      -1.677 -10.411  18.331  1.00 76.63           C  
ATOM   1451  C   ALA D  31      -2.744 -11.047  19.217  1.00 76.63           C  
ATOM   1452  O   ALA D  31      -3.134 -10.475  20.239  1.00 76.63           O  
ATOM   1453  CB  ALA D  31      -2.331  -9.607  17.210  1.00 76.63           C  
ATOM   1454  N   LYS D  32      -3.257 -12.196  18.846  1.00 76.45           N  
ATOM   1455  CA  LYS D  32      -4.253 -12.918  19.632  1.00 76.45           C  
ATOM   1456  C   LYS D  32      -3.695 -13.312  20.997  1.00 76.45           C  
ATOM   1457  O   LYS D  32      -4.421 -13.311  21.994  1.00 76.45           O  
ATOM   1458  CB  LYS D  32      -4.729 -14.163  18.882  1.00 76.45           C  
ATOM   1459  CG  LYS D  32      -5.718 -13.872  17.765  1.00 76.45           C  
ATOM   1460  CD  LYS D  32      -6.194 -15.154  17.091  1.00 76.45           C  
ATOM   1461  CE  LYS D  32      -7.122 -14.859  15.920  1.00 76.45           C  
ATOM   1462  NZ  LYS D  32      -7.553 -16.111  15.226  1.00 76.45           N1+
ATOM   1463  N   LYS D  33      -2.305 -13.588  20.964  1.00 74.70           N  
ATOM   1464  CA  LYS D  33      -1.665 -13.995  22.212  1.00 74.70           C  
ATOM   1465  C   LYS D  33      -1.590 -12.833  23.197  1.00 74.70           C  
ATOM   1466  O   LYS D  33      -1.603 -13.040  24.412  1.00 74.70           O  
ATOM   1467  CB  LYS D  33      -0.263 -14.544  21.942  1.00 74.70           C  
ATOM   1468  CG  LYS D  33      -0.251 -15.893  21.236  1.00 74.70           C  
ATOM   1469  CD  LYS D  33       1.170 -16.387  21.000  1.00 74.70           C  
ATOM   1470  CE  LYS D  33       1.185 -17.685  20.204  1.00 74.70           C  
ATOM   1471  NZ  LYS D  33       2.578 -18.122  19.886  1.00 74.70           N1+
ATOM   1472  N   LEU D  34      -1.495 -11.601  22.635  1.00 68.58           N  
ATOM   1473  CA  LEU D  34      -1.370 -10.415  23.475  1.00 68.58           C  
ATOM   1474  C   LEU D  34      -2.728  -9.991  24.023  1.00 68.58           C  
ATOM   1475  O   LEU D  34      -2.802  -9.284  25.030  1.00 68.58           O  
ATOM   1476  CB  LEU D  34      -0.743  -9.263  22.685  1.00 68.58           C  
ATOM   1477  CG  LEU D  34       0.737  -9.412  22.327  1.00 68.58           C  
ATOM   1478  CD1 LEU D  34       1.151  -8.337  21.328  1.00 68.58           C  
ATOM   1479  CD2 LEU D  34       1.600  -9.346  23.582  1.00 68.58           C  
ATOM   1480  N   GLY D  35      -3.675 -10.425  23.552  1.00 60.83           N  
ATOM   1481  CA  GLY D  35      -5.027 -10.195  24.034  1.00 60.83           C  
ATOM   1482  C   GLY D  35      -5.853  -9.329  23.103  1.00 60.83           C  
ATOM   1483  O   GLY D  35      -5.333  -8.392  22.493  1.00 60.83           O  
ATOM   1484  N   PRO D  36      -6.695  -9.729  22.994  1.00 52.42           N  
ATOM   1485  CA  PRO D  36      -7.652  -9.284  21.977  1.00 52.42           C  
ATOM   1486  C   PRO D  36      -8.216  -7.895  22.264  1.00 52.42           C  
ATOM   1487  O   PRO D  36      -8.640  -7.193  21.343  1.00 52.42           O  
ATOM   1488  CB  PRO D  36      -8.753 -10.345  22.041  1.00 52.42           C  
ATOM   1489  CG  PRO D  36      -8.448 -11.139  23.270  1.00 52.42           C  
ATOM   1490  CD  PRO D  36      -7.113 -10.703  23.801  1.00 52.42           C  
ATOM   1491  N   ASP D  37      -7.747  -7.666  23.103  1.00 55.49           N  
ATOM   1492  CA  ASP D  37      -8.719  -6.636  23.458  1.00 55.49           C  
ATOM   1493  C   ASP D  37      -8.063  -5.259  23.517  1.00 55.49           C  
ATOM   1494  O   ASP D  37      -8.651  -4.307  24.034  1.00 55.49           O  
ATOM   1495  CB  ASP D  37      -9.380  -6.962  24.799  1.00 55.49           C  
ATOM   1496  CG  ASP D  37     -10.590  -7.869  24.658  1.00 55.49           C  
ATOM   1497  OD1 ASP D  37     -10.967  -8.540  25.643  1.00 55.49           O  
ATOM   1498  OD2 ASP D  37     -11.172  -7.913  23.552  1.00 55.49           O1-
ATOM   1499  N   THR D  38      -7.347  -5.438  22.825  1.00 68.35           N  
ATOM   1500  CA  THR D  38      -6.852  -4.071  22.922  1.00 68.35           C  
ATOM   1501  C   THR D  38      -7.014  -3.341  21.592  1.00 68.35           C  
ATOM   1502  O   THR D  38      -6.943  -3.957  20.527  1.00 68.35           O  
ATOM   1503  CB  THR D  38      -5.373  -4.042  23.349  1.00 68.35           C  
ATOM   1504  CG2 THR D  38      -5.188  -4.649  24.737  1.00 68.35           C  
ATOM   1505  OG1 THR D  38      -4.595  -4.790  22.406  1.00 68.35           O  
ATOM   1506  N   GLU D  39      -7.454  -2.256  21.491  1.00 77.32           N  
ATOM   1507  CA  GLU D  39      -7.596  -1.371  20.339  1.00 77.32           C  
ATOM   1508  C   GLU D  39      -6.337  -1.381  19.476  1.00 77.32           C  
ATOM   1509  O   GLU D  39      -6.420  -1.323  18.248  1.00 77.32           O  
ATOM   1510  CB  GLU D  39      -7.912   0.056  20.793  1.00 77.32           C  
ATOM   1511  CG  GLU D  39      -8.324   0.985  19.660  1.00 77.32           C  
ATOM   1512  CD  GLU D  39      -9.613   0.561  18.975  1.00 77.32           C  
ATOM   1513  OE1 GLU D  39      -9.843   0.963  17.812  1.00 77.32           O  
ATOM   1514  OE2 GLU D  39     -10.399  -0.180  19.607  1.00 77.32           O1-
ATOM   1515  N   VAL D  40      -5.171  -1.558  20.075  1.00 77.15           N  
ATOM   1516  CA  VAL D  40      -3.902  -1.578  19.354  1.00 77.15           C  
ATOM   1517  C   VAL D  40      -3.846  -2.798  18.440  1.00 77.15           C  
ATOM   1518  O   VAL D  40      -3.468  -2.690  17.271  1.00 77.15           O  
ATOM   1519  CB  VAL D  40      -2.699  -1.581  20.323  1.00 77.15           C  
ATOM   1520  CG1 VAL D  40      -1.392  -1.804  19.563  1.00 77.15           C  
ATOM   1521  CG2 VAL D  40      -2.645  -0.274  21.112  1.00 77.15           C  
ATOM   1522  N   LEU D  41      -4.355  -3.906  18.988  1.00 78.53           N  
ATOM   1523  CA  LEU D  41      -4.320  -5.144  18.217  1.00 78.53           C  
ATOM   1524  C   LEU D  41      -5.288  -5.080  17.041  1.00 78.53           C  
ATOM   1525  O   LEU D  41      -4.965  -5.526  15.938  1.00 78.53           O  
ATOM   1526  CB  LEU D  41      -4.659  -6.340  19.109  1.00 78.53           C  
ATOM   1527  CG  LEU D  41      -4.545  -7.722  18.461  1.00 78.53           C  
ATOM   1528  CD1 LEU D  41      -3.101  -8.005  18.065  1.00 78.53           C  
ATOM   1529  CD2 LEU D  41      -5.068  -8.799  19.405  1.00 78.53           C  
ATOM   1530  N   LYS D  42      -6.463  -4.501  17.357  1.00 81.36           N  
ATOM   1531  CA  LYS D  42      -7.450  -4.368  16.289  1.00 81.36           C  
ATOM   1532  C   LYS D  42      -6.906  -3.520  15.142  1.00 81.36           C  
ATOM   1533  O   LYS D  42      -7.076  -3.868  13.971  1.00 81.36           O  
ATOM   1534  CB  LYS D  42      -8.744  -3.755  16.825  1.00 81.36           C  
ATOM   1535  CG  LYS D  42      -9.568  -4.702  17.684  1.00 81.36           C  
ATOM   1536  CD  LYS D  42     -10.837  -4.033  18.197  1.00 81.36           C  
ATOM   1537  CE  LYS D  42     -11.603  -4.939  19.150  1.00 81.36           C  
ATOM   1538  NZ  LYS D  42     -12.783  -4.245  19.748  1.00 81.36           N1+
ATOM   1539  N   ILE D  43      -6.180  -2.496  15.456  1.00 79.74           N  
ATOM   1540  CA  ILE D  43      -5.622  -1.591  14.456  1.00 79.74           C  
ATOM   1541  C   ILE D  43      -4.491  -2.288  13.704  1.00 79.74           C  
ATOM   1542  O   ILE D  43      -4.375  -2.155  12.484  1.00 79.74           O  
ATOM   1543  CB  ILE D  43      -5.113  -0.282  15.100  1.00 79.74           C  
ATOM   1544  CG1 ILE D  43      -6.288   0.536  15.649  1.00 79.74           C  
ATOM   1545  CG2 ILE D  43      -4.299   0.534  14.093  1.00 79.74           C  
ATOM   1546  CD1 ILE D  43      -5.868   1.763  16.448  1.00 79.74           C  
ATOM   1547  N   LEU D  44      -3.803  -3.045  14.405  1.00 78.36           N  
ATOM   1548  CA  LEU D  44      -2.697  -3.762  13.780  1.00 78.36           C  
ATOM   1549  C   LEU D  44      -3.209  -4.754  12.741  1.00 78.36           C  
ATOM   1550  O   LEU D  44      -2.632  -4.879  11.658  1.00 78.36           O  
ATOM   1551  CB  LEU D  44      -1.868  -4.495  14.837  1.00 78.36           C  
ATOM   1552  CG  LEU D  44      -0.869  -3.644  15.626  1.00 78.36           C  
ATOM   1553  CD1 LEU D  44      -0.317  -4.435  16.807  1.00 78.36           C  
ATOM   1554  CD2 LEU D  44       0.261  -3.168  14.719  1.00 78.36           C  
ATOM   1555  N   ILE D  45      -4.235  -5.486  13.131  1.00 79.92           N  
ATOM   1556  CA  ILE D  45      -4.831  -6.443  12.204  1.00 79.92           C  
ATOM   1557  C   ILE D  45      -5.369  -5.708  10.979  1.00 79.92           C  
ATOM   1558  O   ILE D  45      -5.179  -6.154   9.845  1.00 79.92           O  
ATOM   1559  CB  ILE D  45      -5.957  -7.257  12.879  1.00 79.92           C  
ATOM   1560  CG1 ILE D  45      -5.374  -8.204  13.933  1.00 79.92           C  
ATOM   1561  CG2 ILE D  45      -6.765  -8.032  11.833  1.00 79.92           C  
ATOM   1562  CD1 ILE D  45      -6.423  -8.887  14.801  1.00 79.92           C  
ATOM   1563  N   GLU D  46      -6.004  -4.592  11.211  1.00 79.35           N  
ATOM   1564  CA  GLU D  46      -6.551  -3.796  10.117  1.00 79.35           C  
ATOM   1565  C   GLU D  46      -5.446  -3.295   9.191  1.00 79.35           C  
ATOM   1566  O   GLU D  46      -5.597  -3.314   7.968  1.00 79.35           O  
ATOM   1567  CB  GLU D  46      -7.357  -2.613  10.663  1.00 79.35           C  
ATOM   1568  CG  GLU D  46      -8.695  -3.008  11.268  1.00 79.35           C  
ATOM   1569  CD  GLU D  46      -9.411  -1.851  11.947  1.00 79.35           C  
ATOM   1570  OE1 GLU D  46     -10.512  -2.062  12.505  1.00 79.35           O  
ATOM   1571  OE2 GLU D  46      -8.868  -0.724  11.918  1.00 79.35           O1-
ATOM   1572  N   VAL D  47      -4.361  -2.897   9.797  1.00 79.12           N  
ATOM   1573  CA  VAL D  47      -3.229  -2.402   9.020  1.00 79.12           C  
ATOM   1574  C   VAL D  47      -2.652  -3.530   8.170  1.00 79.12           C  
ATOM   1575  O   VAL D  47      -2.326  -3.329   6.998  1.00 79.12           O  
ATOM   1576  CB  VAL D  47      -2.132  -1.807   9.933  1.00 79.12           C  
ATOM   1577  CG1 VAL D  47      -0.841  -1.585   9.149  1.00 79.12           C  
ATOM   1578  CG2 VAL D  47      -2.612  -0.501  10.561  1.00 79.12           C  
ATOM   1579  N   HIS D  48      -2.604  -4.648   8.827  1.00 79.70           N  
ATOM   1580  CA  HIS D  48      -2.081  -5.797   8.098  1.00 79.70           C  
ATOM   1581  C   HIS D  48      -2.998  -6.181   6.942  1.00 79.70           C  
ATOM   1582  O   HIS D  48      -2.526  -6.485   5.844  1.00 79.70           O  
ATOM   1583  CB  HIS D  48      -1.893  -6.988   9.039  1.00 79.70           C  
ATOM   1584  CG  HIS D  48      -1.164  -8.136   8.417  1.00 79.70           C  
ATOM   1585  CD2 HIS D  48      -1.595  -9.361   8.034  1.00 79.70           C  
ATOM   1586  ND1 HIS D  48       0.182  -8.092   8.125  1.00 79.70           N  
ATOM   1587  CE1 HIS D  48       0.548  -9.243   7.586  1.00 79.70           C  
ATOM   1588  NE2 HIS D  48      -0.512 -10.031   7.520  1.00 79.70           N  
ATOM   1589  N   GLU D  49      -4.273  -6.210   7.224  1.00 82.29           N  
ATOM   1590  CA  GLU D  49      -5.237  -6.525   6.174  1.00 82.29           C  
ATOM   1591  C   GLU D  49      -5.166  -5.511   5.036  1.00 82.29           C  
ATOM   1592  O   GLU D  49      -5.249  -5.880   3.863  1.00 82.29           O  
ATOM   1593  CB  GLU D  49      -6.657  -6.576   6.745  1.00 82.29           C  
ATOM   1594  CG  GLU D  49      -6.933  -7.805   7.600  1.00 82.29           C  
ATOM   1595  CD  GLU D  49      -8.308  -7.790   8.247  1.00 82.29           C  
ATOM   1596  OE1 GLU D  49      -8.731  -8.830   8.799  1.00 82.29           O  
ATOM   1597  OE2 GLU D  49      -8.969  -6.728   8.201  1.00 82.29           O1-
ATOM   1598  N   LEU D  50      -4.996  -4.256   5.427  1.00 81.40           N  
ATOM   1599  CA  LEU D  50      -4.854  -3.211   4.420  1.00 81.40           C  
ATOM   1600  C   LEU D  50      -3.582  -3.413   3.602  1.00 81.40           C  
ATOM   1601  O   LEU D  50      -3.577  -3.194   2.389  1.00 81.40           O  
ATOM   1602  CB  LEU D  50      -4.837  -1.829   5.078  1.00 81.40           C  
ATOM   1603  CG  LEU D  50      -6.200  -1.223   5.417  1.00 81.40           C  
ATOM   1604  CD1 LEU D  50      -6.029  -0.009   6.324  1.00 81.40           C  
ATOM   1605  CD2 LEU D  50      -6.948  -0.845   4.143  1.00 81.40           C  
ATOM   1606  N   HIS D  51      -2.540  -3.798   4.260  1.00 82.37           N  
ATOM   1607  CA  HIS D  51      -1.278  -4.084   3.587  1.00 82.37           C  
ATOM   1608  C   HIS D  51      -1.441  -5.199   2.560  1.00 82.37           C  
ATOM   1609  O   HIS D  51      -0.985  -5.072   1.422  1.00 82.37           O  
ATOM   1610  CB  HIS D  51      -0.201  -4.462   4.607  1.00 82.37           C  
ATOM   1611  CG  HIS D  51       1.086  -4.903   3.984  1.00 82.37           C  
ATOM   1612  CD2 HIS D  51       1.755  -6.078   4.063  1.00 82.37           C  
ATOM   1613  ND1 HIS D  51       1.836  -4.085   3.168  1.00 82.37           N  
ATOM   1614  CE1 HIS D  51       2.914  -4.739   2.770  1.00 82.37           C  
ATOM   1615  NE2 HIS D  51       2.889  -5.951   3.299  1.00 82.37           N  
ATOM   1616  N   ILE D  52      -2.068  -6.268   3.004  1.00 82.45           N  
ATOM   1617  CA  ILE D  52      -2.270  -7.403   2.111  1.00 82.45           C  
ATOM   1618  C   ILE D  52      -3.145  -6.985   0.932  1.00 82.45           C  
ATOM   1619  O   ILE D  52      -2.863  -7.339  -0.215  1.00 82.45           O  
ATOM   1620  CB  ILE D  52      -2.908  -8.599   2.853  1.00 82.45           C  
ATOM   1621  CG1 ILE D  52      -1.914  -9.195   3.858  1.00 82.45           C  
ATOM   1622  CG2 ILE D  52      -3.383  -9.662   1.857  1.00 82.45           C  
ATOM   1623  CD1 ILE D  52      -2.496 -10.310   4.717  1.00 82.45           C  
ATOM   1624  N   GLU D  53      -4.200  -6.275   1.251  1.00 83.98           N  
ATOM   1625  CA  GLU D  53      -5.074  -5.778   0.191  1.00 83.98           C  
ATOM   1626  C   GLU D  53      -4.304  -4.902  -0.793  1.00 83.98           C  
ATOM   1627  O   GLU D  53      -4.511  -4.992  -2.005  1.00 83.98           O  
ATOM   1628  CB  GLU D  53      -6.248  -4.995   0.786  1.00 83.98           C  
ATOM   1629  CG  GLU D  53      -7.278  -5.869   1.486  1.00 83.98           C  
ATOM   1630  CD  GLU D  53      -8.343  -5.070   2.220  1.00 83.98           C  
ATOM   1631  OE1 GLU D  53      -9.173  -5.677   2.934  1.00 83.98           O  
ATOM   1632  OE2 GLU D  53      -8.348  -3.826   2.079  1.00 83.98           O1-
ATOM   1633  N   SER D  54      -3.434  -4.066  -0.250  1.00 82.76           N  
ATOM   1634  CA  SER D  54      -2.614  -3.204  -1.096  1.00 82.76           C  
ATOM   1635  C   SER D  54      -1.689  -4.024  -1.990  1.00 82.76           C  
ATOM   1636  O   SER D  54      -1.503  -3.700  -3.164  1.00 82.76           O  
ATOM   1637  CB  SER D  54      -1.788  -2.243  -0.241  1.00 82.76           C  
ATOM   1638  OG  SER D  54      -2.631  -1.368   0.488  1.00 82.76           O  
ATOM   1639  N   LEU D  55      -1.107  -5.025  -1.414  1.00 82.83           N  
ATOM   1640  CA  LEU D  55      -0.230  -5.883  -2.204  1.00 82.83           C  
ATOM   1641  C   LEU D  55      -1.003  -6.562  -3.329  1.00 82.83           C  
ATOM   1642  O   LEU D  55      -0.479  -6.739  -4.431  1.00 82.83           O  
ATOM   1643  CB  LEU D  55       0.432  -6.938  -1.315  1.00 82.83           C  
ATOM   1644  CG  LEU D  55       1.531  -6.439  -0.376  1.00 82.83           C  
ATOM   1645  CD1 LEU D  55       2.033  -7.579   0.505  1.00 82.83           C  
ATOM   1646  CD2 LEU D  55       2.678  -5.826  -1.171  1.00 82.83           C  
ATOM   1647  N   ARG D  56      -2.204  -6.961  -3.021  1.00 84.50           N  
ATOM   1648  CA  ARG D  56      -3.035  -7.587  -4.045  1.00 84.50           C  
ATOM   1649  C   ARG D  56      -3.327  -6.614  -5.183  1.00 84.50           C  
ATOM   1650  O   ARG D  56      -3.339  -7.005  -6.352  1.00 84.50           O  
ATOM   1651  CB  ARG D  56      -4.345  -8.093  -3.440  1.00 84.50           C  
ATOM   1652  CG  ARG D  56      -4.187  -9.338  -2.582  1.00 84.50           C  
ATOM   1653  CD  ARG D  56      -5.523  -9.815  -2.028  1.00 84.50           C  
ATOM   1654  NE  ARG D  56      -5.359 -10.956  -1.132  1.00 84.50           N  
ATOM   1655  CZ  ARG D  56      -6.203 -11.283  -0.158  1.00 84.50           C  
ATOM   1656  NH1 ARG D  56      -7.293 -10.559   0.067  1.00 84.50           N1+
ATOM   1657  NH2 ARG D  56      -5.957 -12.343   0.599  1.00 84.50           N  
ATOM   1658  N   VAL D  57      -3.609  -5.371  -4.801  1.00 83.58           N  
ATOM   1659  CA  VAL D  57      -3.851  -4.346  -5.811  1.00 83.58           C  
ATOM   1660  C   VAL D  57      -2.592  -4.135  -6.646  1.00 83.58           C  
ATOM   1661  O   VAL D  57      -2.663  -4.029  -7.874  1.00 83.58           O  
ATOM   1662  CB  VAL D  57      -4.296  -3.012  -5.170  1.00 83.58           C  
ATOM   1663  CG1 VAL D  57      -4.348  -1.900  -6.217  1.00 83.58           C  
ATOM   1664  CG2 VAL D  57      -5.655  -3.174  -4.491  1.00 83.58           C  
ATOM   1665  N   VAL D  58      -1.450  -4.118  -5.928  1.00 81.70           N  
ATOM   1666  CA  VAL D  58      -0.174  -3.960  -6.618  1.00 81.70           C  
ATOM   1667  C   VAL D  58       0.032  -5.115  -7.596  1.00 81.70           C  
ATOM   1668  O   VAL D  58       0.457  -4.905  -8.735  1.00 81.70           O  
ATOM   1669  CB  VAL D  58       1.005  -3.888  -5.623  1.00 81.70           C  
ATOM   1670  CG1 VAL D  58       2.341  -3.970  -6.360  1.00 81.70           C  
ATOM   1671  CG2 VAL D  58       0.927  -2.606  -4.795  1.00 81.70           C  
ATOM   1672  N   ALA D  59      -0.277  -6.328  -7.219  1.00 82.74           N  
ATOM   1673  CA  ALA D  59      -0.132  -7.497  -8.083  1.00 82.74           C  
ATOM   1674  C   ALA D  59      -1.027  -7.382  -9.314  1.00 82.74           C  
ATOM   1675  O   ALA D  59      -0.607  -7.707 -10.427  1.00 82.74           O  
ATOM   1676  CB  ALA D  59      -0.455  -8.773  -7.311  1.00 82.74           C  
ATOM   1677  N   GLU D  60      -2.243  -6.947  -9.067  1.00 82.11           N  
ATOM   1678  CA  GLU D  60      -3.189  -6.788 -10.168  1.00 82.11           C  
ATOM   1679  C   GLU D  60      -2.702  -5.742 -11.167  1.00 82.11           C  
ATOM   1680  O   GLU D  60      -2.775  -5.953 -12.379  1.00 82.11           O  
ATOM   1681  CB  GLU D  60      -4.572  -6.404  -9.637  1.00 82.11           C  
ATOM   1682  CG  GLU D  60      -5.285  -7.534  -8.907  1.00 82.11           C  
ATOM   1683  CD  GLU D  60      -6.610  -7.109  -8.294  1.00 82.11           C  
ATOM   1684  OE1 GLU D  60      -7.187  -7.885  -7.498  1.00 82.11           O  
ATOM   1685  OE2 GLU D  60      -7.076  -5.992  -8.613  1.00 82.11           O1-
ATOM   1686  N   ILE D  61      -2.185  -4.607 -10.586  1.00 81.73           N  
ATOM   1687  CA  ILE D  61      -1.685  -3.537 -11.443  1.00 81.73           C  
ATOM   1688  C   ILE D  61      -0.484  -4.035 -12.243  1.00 81.73           C  
ATOM   1689  O   ILE D  61      -0.408  -3.827 -13.456  1.00 81.73           O  
ATOM   1690  CB  ILE D  61      -1.300  -2.287 -10.621  1.00 81.73           C  
ATOM   1691  CG1 ILE D  61      -2.548  -1.660  -9.987  1.00 81.73           C  
ATOM   1692  CG2 ILE D  61      -0.563  -1.270 -11.497  1.00 81.73           C  
ATOM   1693  CD1 ILE D  61      -2.246  -0.525  -9.019  1.00 81.73           C  
ATOM   1694  N   THR D  62       0.435  -4.722 -11.576  1.00 82.23           N  
ATOM   1695  CA  THR D  62       1.653  -5.210 -12.213  1.00 82.23           C  
ATOM   1696  C   THR D  62       1.321  -6.206 -13.321  1.00 82.23           C  
ATOM   1697  O   THR D  62       1.874  -6.126 -14.420  1.00 82.23           O  
ATOM   1698  CB  THR D  62       2.592  -5.872 -11.189  1.00 82.23           C  
ATOM   1699  CG2 THR D  62       3.893  -6.324 -11.846  1.00 82.23           C  
ATOM   1700  OG1 THR D  62       2.897  -4.931 -10.151  1.00 82.23           O  
ATOM   1701  N   GLN D  63       0.402  -7.126 -13.105  1.00 81.71           N  
ATOM   1702  CA  GLN D  63       0.015  -8.126 -14.094  1.00 81.71           C  
ATOM   1703  C   GLN D  63      -0.621  -7.471 -15.318  1.00 81.71           C  
ATOM   1704  O   GLN D  63      -0.334  -7.857 -16.454  1.00 81.71           O  
ATOM   1705  CB  GLN D  63      -0.950  -9.142 -13.482  1.00 81.71           C  
ATOM   1706  CG  GLN D  63      -1.237 -10.337 -14.382  1.00 81.71           C  
ATOM   1707  CD  GLN D  63      -2.005 -11.436 -13.672  1.00 81.71           C  
ATOM   1708  NE2 GLN D  63      -2.108 -12.596 -14.310  1.00 81.71           N  
ATOM   1709  OE1 GLN D  63      -2.504 -11.243 -12.557  1.00 81.71           O  
ATOM   1710  N   ALA D  64      -1.495  -6.463 -15.035  1.00 80.25           N  
ATOM   1711  CA  ALA D  64      -2.180  -5.774 -16.126  1.00 80.25           C  
ATOM   1712  C   ALA D  64      -1.194  -4.986 -16.984  1.00 80.25           C  
ATOM   1713  O   ALA D  64      -1.293  -4.985 -18.212  1.00 80.25           O  
ATOM   1714  CB  ALA D  64      -3.260  -4.847 -15.575  1.00 80.25           C  
ATOM   1715  N   LEU D  65      -0.231  -4.350 -16.286  1.00 76.66           N  
ATOM   1716  CA  LEU D  65       0.717  -3.500 -17.000  1.00 76.66           C  
ATOM   1717  C   LEU D  65       1.681  -4.339 -17.831  1.00 76.66           C  
ATOM   1718  O   LEU D  65       2.105  -3.919 -18.910  1.00 76.66           O  
ATOM   1719  CB  LEU D  65       1.500  -2.627 -16.015  1.00 76.66           C  
ATOM   1720  CG  LEU D  65       0.718  -1.503 -15.333  1.00 76.66           C  
ATOM   1721  CD1 LEU D  65       1.594  -0.797 -14.305  1.00 76.66           C  
ATOM   1722  CD2 LEU D  65       0.193  -0.513 -16.368  1.00 76.66           C  
ATOM   1723  N   VAL D  66       1.950  -5.556 -17.483  1.00 76.82           N  
ATOM   1724  CA  VAL D  66       2.820  -6.452 -18.240  1.00 76.82           C  
ATOM   1725  C   VAL D  66       2.160  -6.811 -19.569  1.00 76.82           C  
ATOM   1726  O   VAL D  66       2.837  -6.934 -20.592  1.00 76.82           O  
ATOM   1727  CB  VAL D  66       3.147  -7.734 -17.443  1.00 76.82           C  
ATOM   1728  CG1 VAL D  66       3.764  -8.794 -18.354  1.00 76.82           C  
ATOM   1729  CG2 VAL D  66       4.083  -7.415 -16.279  1.00 76.82           C  
ATOM   1730  N   GLU D  67       0.795  -6.745 -19.521  1.00 75.49           N  
ATOM   1731  CA  GLU D  67       0.059  -7.107 -20.730  1.00 75.49           C  
ATOM   1732  C   GLU D  67       0.129  -5.994 -21.771  1.00 75.49           C  
ATOM   1733  O   GLU D  67       0.066  -6.257 -22.974  1.00 75.49           O  
ATOM   1734  CB  GLU D  67      -1.400  -7.426 -20.396  1.00 75.49           C  
ATOM   1735  CG  GLU D  67      -1.587  -8.733 -19.639  1.00 75.49           C  
ATOM   1736  CD  GLU D  67      -3.030  -8.990 -19.234  1.00 75.49           C  
ATOM   1737  OE1 GLU D  67      -3.295 -10.002 -18.547  1.00 75.49           O  
ATOM   1738  OE2 GLU D  67      -3.901  -8.174 -19.608  1.00 75.49           O1-
ATOM   1739  N   ILE D  68       0.328  -4.774 -21.311  1.00 71.27           N  
ATOM   1740  CA  ILE D  68       0.334  -3.618 -22.203  1.00 71.27           C  
ATOM   1741  C   ILE D  68       1.730  -3.425 -22.788  1.00 71.27           C  
ATOM   1742  O   ILE D  68       1.878  -2.912 -23.899  1.00 71.27           O  
ATOM   1743  CB  ILE D  68      -0.123  -2.337 -21.469  1.00 71.27           C  
ATOM   1744  CG1 ILE D  68      -1.588  -2.464 -21.033  1.00 71.27           C  
ATOM   1745  CG2 ILE D  68       0.081  -1.105 -22.356  1.00 71.27           C  
ATOM   1746  CD1 ILE D  68      -2.074  -1.316 -20.158  1.00 71.27           C  
ATOM   1747  N   LEU D  69       2.709  -3.870 -22.007  1.00 67.55           N  
ATOM   1748  CA  LEU D  69       4.082  -3.670 -22.460  1.00 67.55           C  
ATOM   1749  C   LEU D  69       4.433  -4.646 -23.578  1.00 67.55           C  
ATOM   1750  O   LEU D  69       4.098  -5.829 -23.502  1.00 67.55           O  
ATOM   1751  CB  LEU D  69       5.061  -3.835 -21.294  1.00 67.55           C  
ATOM   1752  CG  LEU D  69       5.036  -2.741 -20.227  1.00 67.55           C  
ATOM   1753  CD1 LEU D  69       5.913  -3.136 -19.043  1.00 67.55           C  
ATOM   1754  CD2 LEU D  69       5.490  -1.409 -20.814  1.00 67.55           C  
ATOM   1755  N   LYS D  70       4.689  -4.507 -24.474  1.00 64.54           N  
ATOM   1756  CA  LYS D  70       5.031  -5.261 -25.676  1.00 64.54           C  
ATOM   1757  C   LYS D  70       6.484  -5.726 -25.640  1.00 64.54           C  
ATOM   1758  O   LYS D  70       7.332  -5.080 -25.020  1.00 64.54           O  
ATOM   1759  CB  LYS D  70       4.782  -4.418 -26.928  1.00 64.54           C  
ATOM   1760  CG  LYS D  70       3.314  -4.128 -27.197  1.00 64.54           C  
ATOM   1761  CD  LYS D  70       3.123  -3.370 -28.505  1.00 64.54           C  
ATOM   1762  CE  LYS D  70       1.657  -3.043 -28.755  1.00 64.54           C  
ATOM   1763  NZ  LYS D  70       1.468  -2.285 -30.028  1.00 64.54           N1+
END
