# Supplementary material for: De novo design of obligate ABC-type heterotrimeric proteins
Source: Nat Struct Mol Biol. 2022 Dec 15;29(12):1266–76. doi: 10.1038/s41594-022-00879-4 (PMC9758053; doi:10.1038/s41594-022-00879-4)
Supplement: Supplementary file 4 — This compressed file contains all PDB files and scripts used in our design protocols and analyses, as well as the final design model outputs. [file 41594_2022_879_MOESM4_ESM.zip › source_data/pdbs/AF-Multimer for base_pdbs/DHT02/DHT02_AF-Mult_model4.pdb]

MODEL     1                                                                     
ATOM      1  N   PRO B   1      -3.756 -18.569  12.627  1.00 70.57           N  
ATOM      2  CA  PRO B   1      -4.024 -17.227  12.105  1.00 70.57           C  
ATOM      3  C   PRO B   1      -5.502 -16.997  11.799  1.00 70.57           C  
ATOM      4  CB  PRO B   1      -3.186 -17.173  10.825  1.00 70.57           C  
ATOM      5  O   PRO B   1      -6.196 -17.918  11.363  1.00 70.57           O  
ATOM      6  CG  PRO B   1      -2.732 -18.580  10.606  1.00 70.57           C  
ATOM      7  CD  PRO B   1      -3.108 -19.395  11.810  1.00 70.57           C  
ATOM      8  N   ASP B   2      -6.089 -16.097  12.338  1.00 80.74           N  
ATOM      9  CA  ASP B   2      -7.460 -15.677  12.064  1.00 80.74           C  
ATOM     10  C   ASP B   2      -7.668 -15.419  10.573  1.00 80.74           C  
ATOM     11  CB  ASP B   2      -7.808 -14.423  12.868  1.00 80.74           C  
ATOM     12  O   ASP B   2      -7.156 -14.438  10.030  1.00 80.74           O  
ATOM     13  CG  ASP B   2      -9.288 -14.084  12.828  1.00 80.74           C  
ATOM     14  OD1 ASP B   2      -9.745 -13.250  13.638  1.00 80.74           O  
ATOM     15  OD2 ASP B   2     -10.003 -14.659  11.979  1.00 80.74           O  
ATOM     16  N   SER B   3      -8.184 -16.410   9.783  1.00 85.51           N  
ATOM     17  CA  SER B   3      -8.398 -16.359   8.340  1.00 85.51           C  
ATOM     18  C   SER B   3      -9.216 -15.134   7.946  1.00 85.51           C  
ATOM     19  CB  SER B   3      -9.101 -17.628   7.857  1.00 85.51           C  
ATOM     20  O   SER B   3      -8.976 -14.531   6.898  1.00 85.51           O  
ATOM     21  OG  SER B   3     -10.386 -17.746   8.442  1.00 85.51           O  
ATOM     22  N   ASP B   4     -10.144 -14.693   8.818  1.00 87.81           N  
ATOM     23  CA  ASP B   4     -10.975 -13.533   8.509  1.00 87.81           C  
ATOM     24  C   ASP B   4     -10.139 -12.256   8.459  1.00 87.81           C  
ATOM     25  CB  ASP B   4     -12.098 -13.388   9.538  1.00 87.81           C  
ATOM     26  O   ASP B   4     -10.326 -11.420   7.573  1.00 87.81           O  
ATOM     27  CG  ASP B   4     -13.195 -14.424   9.370  1.00 87.81           C  
ATOM     28  OD1 ASP B   4     -13.914 -14.715  10.350  1.00 87.81           O  
ATOM     29  OD2 ASP B   4     -13.339 -14.957   8.249  1.00 87.81           O  
ATOM     30  N   GLU B   5      -9.260 -12.175   9.393  1.00 88.11           N  
ATOM     31  CA  GLU B   5      -8.396 -10.999   9.429  1.00 88.11           C  
ATOM     32  C   GLU B   5      -7.449 -10.973   8.233  1.00 88.11           C  
ATOM     33  CB  GLU B   5      -7.596 -10.960  10.734  1.00 88.11           C  
ATOM     34  O   GLU B   5      -7.184  -9.909   7.668  1.00 88.11           O  
ATOM     35  CG  GLU B   5      -8.412 -10.524  11.942  1.00 88.11           C  
ATOM     36  CD  GLU B   5      -8.887  -9.082  11.857  1.00 88.11           C  
ATOM     37  OE1 GLU B   5      -9.958  -8.761  12.420  1.00 88.11           O  
ATOM     38  OE2 GLU B   5      -8.183  -8.266  11.220  1.00 88.11           O  
ATOM     39  N   LEU B   6      -7.064 -12.138   7.862  1.00 87.29           N  
ATOM     40  CA  LEU B   6      -6.175 -12.224   6.708  1.00 87.29           C  
ATOM     41  C   LEU B   6      -6.912 -11.859   5.425  1.00 87.29           C  
ATOM     42  CB  LEU B   6      -5.585 -13.632   6.590  1.00 87.29           C  
ATOM     43  O   LEU B   6      -6.353 -11.193   4.550  1.00 87.29           O  
ATOM     44  CG  LEU B   6      -4.501 -14.001   7.604  1.00 87.29           C  
ATOM     45  CD1 LEU B   6      -4.145 -15.479   7.484  1.00 87.29           C  
ATOM     46  CD2 LEU B   6      -3.265 -13.130   7.407  1.00 87.29           C  
ATOM     47  N   ARG B   7      -8.077 -12.304   5.358  1.00 89.30           N  
ATOM     48  CA  ARG B   7      -8.889 -11.949   4.199  1.00 89.30           C  
ATOM     49  C   ARG B   7      -9.112 -10.442   4.127  1.00 89.30           C  
ATOM     50  CB  ARG B   7     -10.235 -12.675   4.243  1.00 89.30           C  
ATOM     51  O   ARG B   7      -9.101  -9.859   3.041  1.00 89.30           O  
ATOM     52  CG  ARG B   7     -10.160 -14.136   3.827  1.00 89.30           C  
ATOM     53  CD  ARG B   7     -11.532 -14.796   3.838  1.00 89.30           C  
ATOM     54  NE  ARG B   7     -11.432 -16.249   3.722  1.00 89.30           N  
ATOM     55  NH1 ARG B   7     -13.711 -16.602   3.588  1.00 89.30           N  
ATOM     56  NH2 ARG B   7     -12.264 -18.378   3.507  1.00 89.30           N  
ATOM     57  CZ  ARG B   7     -12.469 -17.073   3.606  1.00 89.30           C  
ATOM     58  N   LYS B   8      -9.362  -9.814   5.298  1.00 89.54           N  
ATOM     59  CA  LYS B   8      -9.501  -8.362   5.352  1.00 89.54           C  
ATOM     60  C   LYS B   8      -8.222  -7.669   4.889  1.00 89.54           C  
ATOM     61  CB  LYS B   8      -9.857  -7.909   6.769  1.00 89.54           C  
ATOM     62  O   LYS B   8      -8.277  -6.689   4.143  1.00 89.54           O  
ATOM     63  CG  LYS B   8     -10.252  -6.443   6.870  1.00 89.54           C  
ATOM     64  CD  LYS B   8     -10.659  -6.070   8.289  1.00 89.54           C  
ATOM     65  CE  LYS B   8     -10.918  -4.575   8.423  1.00 89.54           C  
ATOM     66  NZ  LYS B   8     -11.306  -4.202   9.816  1.00 89.54           N  
ATOM     67  N   LEU B   9      -7.100  -8.200   5.254  1.00 88.12           N  
ATOM     68  CA  LEU B   9      -5.807  -7.660   4.852  1.00 88.12           C  
ATOM     69  C   LEU B   9      -5.618  -7.767   3.342  1.00 88.12           C  
ATOM     70  CB  LEU B   9      -4.672  -8.392   5.573  1.00 88.12           C  
ATOM     71  O   LEU B   9      -5.136  -6.828   2.704  1.00 88.12           O  
ATOM     72  CG  LEU B   9      -3.254  -7.895   5.286  1.00 88.12           C  
ATOM     73  CD1 LEU B   9      -3.123  -6.422   5.659  1.00 88.12           C  
ATOM     74  CD2 LEU B   9      -2.230  -8.736   6.040  1.00 88.12           C  
ATOM     75  N   LEU B  10      -6.039  -8.859   2.830  1.00 90.82           N  
ATOM     76  CA  LEU B  10      -5.919  -9.067   1.391  1.00 90.82           C  
ATOM     77  C   LEU B  10      -6.758  -8.051   0.623  1.00 90.82           C  
ATOM     78  CB  LEU B  10      -6.349 -10.488   1.017  1.00 90.82           C  
ATOM     79  O   LEU B  10      -6.307  -7.501  -0.384  1.00 90.82           O  
ATOM     80  CG  LEU B  10      -6.083 -10.919  -0.427  1.00 90.82           C  
ATOM     81  CD1 LEU B  10      -4.583 -10.978  -0.695  1.00 90.82           C  
ATOM     82  CD2 LEU B  10      -6.736 -12.267  -0.711  1.00 90.82           C  
ATOM     83  N   LYS B  11      -7.909  -7.864   1.060  1.00 90.91           N  
ATOM     84  CA  LYS B  11      -8.781  -6.885   0.417  1.00 90.91           C  
ATOM     85  C   LYS B  11      -8.192  -5.480   0.509  1.00 90.91           C  
ATOM     86  CB  LYS B  11     -10.174  -6.912   1.048  1.00 90.91           C  
ATOM     87  O   LYS B  11      -8.249  -4.714  -0.455  1.00 90.91           O  
ATOM     88  CG  LYS B  11     -11.179  -5.992   0.369  1.00 90.91           C  
ATOM     89  CD  LYS B  11     -11.513  -6.470  -1.038  1.00 90.91           C  
ATOM     90  CE  LYS B  11     -12.577  -5.597  -1.688  1.00 90.91           C  
ATOM     91  NZ  LYS B  11     -12.906  -6.060  -3.070  1.00 90.91           N  
ATOM     92  N   GLN B  12      -7.633  -5.111   1.618  1.00 88.68           N  
ATOM     93  CA  GLN B  12      -6.996  -3.812   1.804  1.00 88.68           C  
ATOM     94  C   GLN B  12      -5.799  -3.648   0.872  1.00 88.68           C  
ATOM     95  CB  GLN B  12      -6.557  -3.632   3.258  1.00 88.68           C  
ATOM     96  O   GLN B  12      -5.578  -2.567   0.321  1.00 88.68           O  
ATOM     97  CG  GLN B  12      -7.715  -3.492   4.237  1.00 88.68           C  
ATOM     98  CD  GLN B  12      -7.270  -3.557   5.686  1.00 88.68           C  
ATOM     99  NE2 GLN B  12      -8.089  -3.017   6.583  1.00 88.68           N  
ATOM    100  OE1 GLN B  12      -6.199  -4.088   5.998  1.00 88.68           O  
ATOM    101  N   LEU B  13      -5.101  -4.650   0.675  1.00 89.32           N  
ATOM    102  CA  LEU B  13      -3.969  -4.629  -0.245  1.00 89.32           C  
ATOM    103  C   LEU B  13      -4.440  -4.434  -1.682  1.00 89.32           C  
ATOM    104  CB  LEU B  13      -3.161  -5.925  -0.132  1.00 89.32           C  
ATOM    105  O   LEU B  13      -3.803  -3.716  -2.457  1.00 89.32           O  
ATOM    106  CG  LEU B  13      -2.192  -6.019   1.047  1.00 89.32           C  
ATOM    107  CD1 LEU B  13      -1.671  -7.445   1.193  1.00 89.32           C  
ATOM    108  CD2 LEU B  13      -1.038  -5.038   0.870  1.00 89.32           C  
ATOM    109  N   GLU B  14      -5.541  -5.063  -1.983  1.00 91.75           N  
ATOM    110  CA  GLU B  14      -6.118  -4.875  -3.311  1.00 91.75           C  
ATOM    111  C   GLU B  14      -6.516  -3.419  -3.538  1.00 91.75           C  
ATOM    112  CB  GLU B  14      -7.330  -5.788  -3.506  1.00 91.75           C  
ATOM    113  O   GLU B  14      -6.289  -2.869  -4.618  1.00 91.75           O  
ATOM    114  CG  GLU B  14      -7.859  -5.813  -4.932  1.00 91.75           C  
ATOM    115  CD  GLU B  14      -9.001  -6.796  -5.132  1.00 91.75           C  
ATOM    116  OE1 GLU B  14      -9.489  -6.936  -6.277  1.00 91.75           O  
ATOM    117  OE2 GLU B  14      -9.412  -7.432  -4.136  1.00 91.75           O  
ATOM    118  N   ASP B  15      -7.134  -2.796  -2.556  1.00 90.73           N  
ATOM    119  CA  ASP B  15      -7.511  -1.388  -2.637  1.00 90.73           C  
ATOM    120  C   ASP B  15      -6.283  -0.500  -2.817  1.00 90.73           C  
ATOM    121  CB  ASP B  15      -8.286  -0.968  -1.386  1.00 90.73           C  
ATOM    122  O   ASP B  15      -6.299   0.435  -3.620  1.00 90.73           O  
ATOM    123  CG  ASP B  15      -9.688  -1.550  -1.333  1.00 90.73           C  
ATOM    124  OD1 ASP B  15     -10.325  -1.509  -0.259  1.00 90.73           O  
ATOM    125  OD2 ASP B  15     -10.158  -2.057  -2.375  1.00 90.73           O  
ATOM    126  N   LEU B  16      -5.217  -0.798  -2.089  1.00 89.34           N  
ATOM    127  CA  LEU B  16      -3.976  -0.038  -2.194  1.00 89.34           C  
ATOM    128  C   LEU B  16      -3.375  -0.170  -3.590  1.00 89.34           C  
ATOM    129  CB  LEU B  16      -2.967  -0.510  -1.144  1.00 89.34           C  
ATOM    130  O   LEU B  16      -2.884   0.810  -4.154  1.00 89.34           O  
ATOM    131  CG  LEU B  16      -1.611   0.197  -1.141  1.00 89.34           C  
ATOM    132  CD1 LEU B  16      -1.795   1.695  -0.923  1.00 89.34           C  
ATOM    133  CD2 LEU B  16      -0.701  -0.397  -0.072  1.00 89.34           C  
ATOM    134  N   LEU B  17      -3.433  -1.318  -4.116  1.00 90.92           N  
ATOM    135  CA  LEU B  17      -2.916  -1.546  -5.460  1.00 90.92           C  
ATOM    136  C   LEU B  17      -3.669  -0.702  -6.483  1.00 90.92           C  
ATOM    137  CB  LEU B  17      -3.020  -3.029  -5.830  1.00 90.92           C  
ATOM    138  O   LEU B  17      -3.057  -0.099  -7.367  1.00 90.92           O  
ATOM    139  CG  LEU B  17      -1.923  -3.942  -5.280  1.00 90.92           C  
ATOM    140  CD1 LEU B  17      -2.355  -5.402  -5.371  1.00 90.92           C  
ATOM    141  CD2 LEU B  17      -0.615  -3.719  -6.030  1.00 90.92           C  
ATOM    142  N   GLN B  18      -4.966  -0.683  -6.414  1.00 90.72           N  
ATOM    143  CA  GLN B  18      -5.770   0.109  -7.338  1.00 90.72           C  
ATOM    144  C   GLN B  18      -5.469   1.598  -7.192  1.00 90.72           C  
ATOM    145  CB  GLN B  18      -7.260  -0.150  -7.114  1.00 90.72           C  
ATOM    146  O   GLN B  18      -5.356   2.315  -8.188  1.00 90.72           O  
ATOM    147  CG  GLN B  18      -8.162   0.503  -8.152  1.00 90.72           C  
ATOM    148  CD  GLN B  18      -7.868   0.032  -9.564  1.00 90.72           C  
ATOM    149  NE2 GLN B  18      -7.634   0.977 -10.468  1.00 90.72           N  
ATOM    150  OE1 GLN B  18      -7.850  -1.172  -9.840  1.00 90.72           O  
ATOM    151  N   GLN B  19      -5.344   2.066  -5.918  1.00 88.62           N  
ATOM    152  CA  GLN B  19      -5.028   3.468  -5.661  1.00 88.62           C  
ATOM    153  C   GLN B  19      -3.664   3.838  -6.235  1.00 88.62           C  
ATOM    154  CB  GLN B  19      -5.064   3.761  -4.160  1.00 88.62           C  
ATOM    155  O   GLN B  19      -3.493   4.924  -6.794  1.00 88.62           O  
ATOM    156  CG  GLN B  19      -6.466   3.752  -3.565  1.00 88.62           C  
ATOM    157  CD  GLN B  19      -6.464   3.915  -2.057  1.00 88.62           C  
ATOM    158  NE2 GLN B  19      -7.651   3.930  -1.461  1.00 88.62           N  
ATOM    159  OE1 GLN B  19      -5.404   4.024  -1.432  1.00 88.62           O  
ATOM    160  N   LEU B  20      -2.720   3.026  -6.047  1.00 89.00           N  
ATOM    161  CA  LEU B  20      -1.383   3.249  -6.586  1.00 89.00           C  
ATOM    162  C   LEU B  20      -1.411   3.285  -8.111  1.00 89.00           C  
ATOM    163  CB  LEU B  20      -0.422   2.158  -6.107  1.00 89.00           C  
ATOM    164  O   LEU B  20      -0.732   4.108  -8.729  1.00 89.00           O  
ATOM    165  CG  LEU B  20       1.062   2.386  -6.397  1.00 89.00           C  
ATOM    166  CD1 LEU B  20       1.550   3.652  -5.700  1.00 89.00           C  
ATOM    167  CD2 LEU B  20       1.884   1.179  -5.960  1.00 89.00           C  
ATOM    168  N   LYS B  21      -2.215   2.437  -8.720  1.00 90.87           N  
ATOM    169  CA  LYS B  21      -2.361   2.445 -10.173  1.00 90.87           C  
ATOM    170  C   LYS B  21      -2.943   3.769 -10.659  1.00 90.87           C  
ATOM    171  CB  LYS B  21      -3.245   1.284 -10.630  1.00 90.87           C  
ATOM    172  O   LYS B  21      -2.486   4.324 -11.661  1.00 90.87           O  
ATOM    173  CG  LYS B  21      -3.281   1.091 -12.139  1.00 90.87           C  
ATOM    174  CD  LYS B  21      -4.097  -0.135 -12.526  1.00 90.87           C  
ATOM    175  CE  LYS B  21      -4.196  -0.288 -14.038  1.00 90.87           C  
ATOM    176  NZ  LYS B  21      -5.042  -1.457 -14.423  1.00 90.87           N  
ATOM    177  N   ASP B  22      -3.977   4.289 -10.002  1.00 89.65           N  
ATOM    178  CA  ASP B  22      -4.585   5.568 -10.351  1.00 89.65           C  
ATOM    179  C   ASP B  22      -3.577   6.708 -10.228  1.00 89.65           C  
ATOM    180  CB  ASP B  22      -5.802   5.844  -9.465  1.00 89.65           C  
ATOM    181  O   ASP B  22      -3.540   7.606 -11.072  1.00 89.65           O  
ATOM    182  CG  ASP B  22      -6.978   4.935  -9.774  1.00 89.65           C  
ATOM    183  OD1 ASP B  22      -7.903   4.829  -8.940  1.00 89.65           O  
ATOM    184  OD2 ASP B  22      -6.979   4.316 -10.860  1.00 89.65           O  
ATOM    185  N   LEU B  23      -2.750   6.663  -9.100  1.00 87.32           N  
ATOM    186  CA  LEU B  23      -1.715   7.670  -8.887  1.00 87.32           C  
ATOM    187  C   LEU B  23      -0.682   7.633 -10.008  1.00 87.32           C  
ATOM    188  CB  LEU B  23      -1.028   7.455  -7.536  1.00 87.32           C  
ATOM    189  O   LEU B  23      -0.263   8.680 -10.506  1.00 87.32           O  
ATOM    190  CG  LEU B  23      -0.084   8.565  -7.071  1.00 87.32           C  
ATOM    191  CD1 LEU B  23      -0.882   9.760  -6.558  1.00 87.32           C  
ATOM    192  CD2 LEU B  23       0.863   8.046  -5.995  1.00 87.32           C  
ATOM    193  N   ILE B  24      -0.264   6.493 -10.466  1.00 89.57           N  
ATOM    194  CA  ILE B  24       0.717   6.321 -11.532  1.00 89.57           C  
ATOM    195  C   ILE B  24       0.153   6.859 -12.845  1.00 89.57           C  
ATOM    196  CB  ILE B  24       1.125   4.839 -11.691  1.00 89.57           C  
ATOM    197  O   ILE B  24       0.840   7.575 -13.576  1.00 89.57           O  
ATOM    198  CG1 ILE B  24       1.955   4.381 -10.486  1.00 89.57           C  
ATOM    199  CG2 ILE B  24       1.894   4.628 -12.998  1.00 89.57           C  
ATOM    200  CD1 ILE B  24       2.198   2.879 -10.436  1.00 89.57           C  
ATOM    201  N   ASP B  25      -1.118   6.561 -13.169  1.00 89.82           N  
ATOM    202  CA  ASP B  25      -1.765   7.022 -14.394  1.00 89.82           C  
ATOM    203  C   ASP B  25      -1.835   8.546 -14.439  1.00 89.82           C  
ATOM    204  CB  ASP B  25      -3.169   6.426 -14.516  1.00 89.82           C  
ATOM    205  O   ASP B  25      -1.554   9.156 -15.472  1.00 89.82           O  
ATOM    206  CG  ASP B  25      -3.159   4.949 -14.864  1.00 89.82           C  
ATOM    207  OD1 ASP B  25      -4.205   4.280 -14.719  1.00 89.82           O  
ATOM    208  OD2 ASP B  25      -2.094   4.447 -15.286  1.00 89.82           O  
ATOM    209  N   LYS B  26      -2.197   9.077 -13.251  1.00 88.51           N  
ATOM    210  CA  LYS B  26      -2.304  10.531 -13.178  1.00 88.51           C  
ATOM    211  C   LYS B  26      -0.934  11.191 -13.311  1.00 88.51           C  
ATOM    212  CB  LYS B  26      -2.964  10.956 -11.865  1.00 88.51           C  
ATOM    213  O   LYS B  26      -0.792  12.206 -13.996  1.00 88.51           O  
ATOM    214  CG  LYS B  26      -3.395  12.415 -11.833  1.00 88.51           C  
ATOM    215  CD  LYS B  26      -4.627  12.653 -12.696  1.00 88.51           C  
ATOM    216  CE  LYS B  26      -5.136  14.082 -12.563  1.00 88.51           C  
ATOM    217  NZ  LYS B  26      -6.380  14.303 -13.359  1.00 88.51           N  
ATOM    218  N   ALA B  27       0.110  10.717 -12.658  1.00 86.41           N  
ATOM    219  CA  ALA B  27       1.469  11.249 -12.719  1.00 86.41           C  
ATOM    220  C   ALA B  27       2.027  11.165 -14.137  1.00 86.41           C  
ATOM    221  CB  ALA B  27       2.378  10.500 -11.748  1.00 86.41           C  
ATOM    222  O   ALA B  27       2.715  12.080 -14.595  1.00 86.41           O  
ATOM    223  N   GLU B  28       1.707  10.168 -14.947  1.00 89.17           N  
ATOM    224  CA  GLU B  28       2.197   9.980 -16.309  1.00 89.17           C  
ATOM    225  C   GLU B  28       1.532  10.956 -17.276  1.00 89.17           C  
ATOM    226  CB  GLU B  28       1.962   8.539 -16.771  1.00 89.17           C  
ATOM    227  O   GLU B  28       2.175  11.457 -18.201  1.00 89.17           O  
ATOM    228  CG  GLU B  28       2.885   7.524 -16.114  1.00 89.17           C  
ATOM    229  CD  GLU B  28       2.595   6.091 -16.531  1.00 89.17           C  
ATOM    230  OE1 GLU B  28       3.453   5.208 -16.306  1.00 89.17           O  
ATOM    231  OE2 GLU B  28       1.501   5.850 -17.090  1.00 89.17           O  
ATOM    232  N   ARG B  29       0.183  11.242 -16.929  1.00 86.69           N  
ATOM    233  CA  ARG B  29      -0.563  12.159 -17.785  1.00 86.69           C  
ATOM    234  C   ARG B  29      -0.096  13.597 -17.582  1.00 86.69           C  
ATOM    235  CB  ARG B  29      -2.064  12.052 -17.510  1.00 86.69           C  
ATOM    236  O   ARG B  29      -0.134  14.404 -18.514  1.00 86.69           O  
ATOM    237  CG  ARG B  29      -2.712  10.811 -18.104  1.00 86.69           C  
ATOM    238  CD  ARG B  29      -4.217  10.798 -17.877  1.00 86.69           C  
ATOM    239  NE  ARG B  29      -4.744   9.436 -17.837  1.00 86.69           N  
ATOM    240  NH1 ARG B  29      -6.853  10.052 -17.122  1.00 86.69           N  
ATOM    241  NH2 ARG B  29      -6.358   7.842 -17.479  1.00 86.69           N  
ATOM    242  CZ  ARG B  29      -5.984   9.113 -17.479  1.00 86.69           C  
ATOM    243  N   HIS B  30       0.460  13.900 -16.425  1.00 79.96           N  
ATOM    244  CA  HIS B  30       0.852  15.274 -16.133  1.00 79.96           C  
ATOM    245  C   HIS B  30       2.367  15.439 -16.194  1.00 79.96           C  
ATOM    246  CB  HIS B  30       0.332  15.700 -14.759  1.00 79.96           C  
ATOM    247  O   HIS B  30       2.907  16.437 -15.710  1.00 79.96           O  
ATOM    248  CG  HIS B  30      -1.150  15.892 -14.712  1.00 79.96           C  
ATOM    249  CD2 HIS B  30      -2.126  15.146 -14.143  1.00 79.96           C  
ATOM    250  ND1 HIS B  30      -1.780  16.964 -15.306  1.00 79.96           N  
ATOM    251  CE1 HIS B  30      -3.084  16.869 -15.102  1.00 79.96           C  
ATOM    252  NE2 HIS B  30      -3.320  15.775 -14.399  1.00 79.96           N  
ATOM    253  N   ASN B  31       3.054  14.646 -16.947  1.00 80.30           N  
ATOM    254  CA  ASN B  31       4.499  14.684 -17.148  1.00 80.30           C  
ATOM    255  C   ASN B  31       5.246  14.823 -15.825  1.00 80.30           C  
ATOM    256  CB  ASN B  31       4.879  15.823 -18.095  1.00 80.30           C  
ATOM    257  O   ASN B  31       6.148  15.654 -15.701  1.00 80.30           O  
ATOM    258  CG  ASN B  31       4.546  15.516 -19.542  1.00 80.30           C  
ATOM    259  ND2 ASN B  31       4.405  16.559 -20.352  1.00 80.30           N  
ATOM    260  OD1 ASN B  31       4.416  14.352 -19.928  1.00 80.30           O  
ATOM    261  N   GLY B  32       4.830  14.104 -14.671  1.00 75.35           N  
ATOM    262  CA  GLY B  32       5.516  14.105 -13.389  1.00 75.35           C  
ATOM    263  C   GLY B  32       6.976  13.706 -13.493  1.00 75.35           C  
ATOM    264  O   GLY B  32       7.442  13.310 -14.564  1.00 75.35           O  
ATOM    265  N   ASP B  33       7.779  13.942 -12.511  1.00 81.00           N  
ATOM    266  CA  ASP B  33       9.177  13.554 -12.348  1.00 81.00           C  
ATOM    267  C   ASP B  33       9.373  12.070 -12.645  1.00 81.00           C  
ATOM    268  CB  ASP B  33       9.662  13.876 -10.933  1.00 81.00           C  
ATOM    269  O   ASP B  33       8.711  11.219 -12.047  1.00 81.00           O  
ATOM    270  CG  ASP B  33      11.168  13.752 -10.780  1.00 81.00           C  
ATOM    271  OD1 ASP B  33      11.743  14.392  -9.873  1.00 81.00           O  
ATOM    272  OD2 ASP B  33      11.785  13.012 -11.576  1.00 81.00           O  
ATOM    273  N   ASN B  34      10.124  11.717 -13.737  1.00 85.72           N  
ATOM    274  CA  ASN B  34      10.389  10.353 -14.182  1.00 85.72           C  
ATOM    275  C   ASN B  34      10.892   9.478 -13.037  1.00 85.72           C  
ATOM    276  CB  ASN B  34      11.395  10.350 -15.334  1.00 85.72           C  
ATOM    277  O   ASN B  34      10.518   8.309 -12.934  1.00 85.72           O  
ATOM    278  CG  ASN B  34      10.770  10.751 -16.656  1.00 85.72           C  
ATOM    279  ND2 ASN B  34      11.606  11.126 -17.617  1.00 85.72           N  
ATOM    280  OD1 ASN B  34       9.547  10.725 -16.812  1.00 85.72           O  
ATOM    281  N   ASP B  35      11.652  10.041 -12.079  1.00 88.39           N  
ATOM    282  CA  ASP B  35      12.201   9.260 -10.975  1.00 88.39           C  
ATOM    283  C   ASP B  35      11.102   8.835 -10.004  1.00 88.39           C  
ATOM    284  CB  ASP B  35      13.276  10.059 -10.235  1.00 88.39           C  
ATOM    285  O   ASP B  35      11.095   7.699  -9.525  1.00 88.39           O  
ATOM    286  CG  ASP B  35      14.561  10.202 -11.031  1.00 88.39           C  
ATOM    287  OD1 ASP B  35      15.312  11.177 -10.808  1.00 88.39           O  
ATOM    288  OD2 ASP B  35      14.825   9.334 -11.891  1.00 88.39           O  
ATOM    289  N   VAL B  36      10.075   9.619  -9.731  1.00 86.70           N  
ATOM    290  CA  VAL B  36       8.967   9.326  -8.828  1.00 86.70           C  
ATOM    291  C   VAL B  36       8.066   8.259  -9.445  1.00 86.70           C  
ATOM    292  CB  VAL B  36       8.147  10.596  -8.506  1.00 86.70           C  
ATOM    293  O   VAL B  36       7.656   7.315  -8.765  1.00 86.70           O  
ATOM    294  CG1 VAL B  36       6.879  10.237  -7.734  1.00 86.70           C  
ATOM    295  CG2 VAL B  36       8.994  11.592  -7.716  1.00 86.70           C  
ATOM    296  N   ILE B  37       7.867   8.493 -10.788  1.00 87.54           N  
ATOM    297  CA  ILE B  37       6.995   7.549 -11.479  1.00 87.54           C  
ATOM    298  C   ILE B  37       7.627   6.159 -11.466  1.00 87.54           C  
ATOM    299  CB  ILE B  37       6.716   7.997 -12.931  1.00 87.54           C  
ATOM    300  O   ILE B  37       6.943   5.162 -11.222  1.00 87.54           O  
ATOM    301  CG1 ILE B  37       5.875   9.279 -12.942  1.00 87.54           C  
ATOM    302  CG2 ILE B  37       6.022   6.881 -13.717  1.00 87.54           C  
ATOM    303  CD1 ILE B  37       5.688   9.886 -14.326  1.00 87.54           C  
ATOM    304  N   LEU B  38       8.981   6.037 -11.700  1.00 89.58           N  
ATOM    305  CA  LEU B  38       9.686   4.760 -11.673  1.00 89.58           C  
ATOM    306  C   LEU B  38       9.611   4.127 -10.288  1.00 89.58           C  
ATOM    307  CB  LEU B  38      11.149   4.947 -12.083  1.00 89.58           C  
ATOM    308  O   LEU B  38       9.390   2.920 -10.163  1.00 89.58           O  
ATOM    309  CG  LEU B  38      11.423   5.071 -13.583  1.00 89.58           C  
ATOM    310  CD1 LEU B  38      12.784   5.716 -13.822  1.00 89.58           C  
ATOM    311  CD2 LEU B  38      11.348   3.704 -14.254  1.00 89.58           C  
ATOM    312  N   GLU B  39       9.803   4.971  -9.248  1.00 88.74           N  
ATOM    313  CA  GLU B  39       9.726   4.463  -7.882  1.00 88.74           C  
ATOM    314  C   GLU B  39       8.325   3.951  -7.562  1.00 88.74           C  
ATOM    315  CB  GLU B  39      10.131   5.548  -6.881  1.00 88.74           C  
ATOM    316  O   GLU B  39       8.171   2.921  -6.902  1.00 88.74           O  
ATOM    317  CG  GLU B  39      10.420   5.018  -5.484  1.00 88.74           C  
ATOM    318  CD  GLU B  39      11.099   6.039  -4.584  1.00 88.74           C  
ATOM    319  OE1 GLU B  39      11.396   5.713  -3.412  1.00 88.74           O  
ATOM    320  OE2 GLU B  39      11.335   7.174  -5.055  1.00 88.74           O  
ATOM    321  N   LEU B  40       7.288   4.614  -7.994  1.00 88.61           N  
ATOM    322  CA  LEU B  40       5.911   4.182  -7.778  1.00 88.61           C  
ATOM    323  C   LEU B  40       5.653   2.835  -8.445  1.00 88.61           C  
ATOM    324  CB  LEU B  40       4.931   5.228  -8.317  1.00 88.61           C  
ATOM    325  O   LEU B  40       4.997   1.967  -7.865  1.00 88.61           O  
ATOM    326  CG  LEU B  40       4.790   6.511  -7.498  1.00 88.61           C  
ATOM    327  CD1 LEU B  40       3.977   7.546  -8.269  1.00 88.61           C  
ATOM    328  CD2 LEU B  40       4.146   6.216  -6.147  1.00 88.61           C  
ATOM    329  N   HIS B  41       6.255   2.676  -9.693  1.00 90.31           N  
ATOM    330  CA  HIS B  41       6.100   1.405 -10.392  1.00 90.31           C  
ATOM    331  C   HIS B  41       6.783   0.273  -9.632  1.00 90.31           C  
ATOM    332  CB  HIS B  41       6.665   1.501 -11.810  1.00 90.31           C  
ATOM    333  O   HIS B  41       6.242  -0.831  -9.536  1.00 90.31           O  
ATOM    334  CG  HIS B  41       5.688   2.032 -12.810  1.00 90.31           C  
ATOM    335  CD2 HIS B  41       4.766   1.400 -13.574  1.00 90.31           C  
ATOM    336  ND1 HIS B  41       5.592   3.372 -13.118  1.00 90.31           N  
ATOM    337  CE1 HIS B  41       4.649   3.541 -14.030  1.00 90.31           C  
ATOM    338  NE2 HIS B  41       4.133   2.361 -14.324  1.00 90.31           N  
ATOM    339  N   GLU B  42       7.939   0.540  -9.121  1.00 90.93           N  
ATOM    340  CA  GLU B  42       8.659  -0.476  -8.358  1.00 90.93           C  
ATOM    341  C   GLU B  42       7.869  -0.901  -7.124  1.00 90.93           C  
ATOM    342  CB  GLU B  42      10.040   0.040  -7.946  1.00 90.93           C  
ATOM    343  O   GLU B  42       7.774  -2.093  -6.822  1.00 90.93           O  
ATOM    344  CG  GLU B  42      11.055   0.054  -9.080  1.00 90.93           C  
ATOM    345  CD  GLU B  42      12.401   0.633  -8.674  1.00 90.93           C  
ATOM    346  OE1 GLU B  42      13.327   0.663  -9.516  1.00 90.93           O  
ATOM    347  OE2 GLU B  42      12.530   1.058  -7.505  1.00 90.93           O  
ATOM    348  N   ILE B  43       7.319  -0.004  -6.402  1.00 88.33           N  
ATOM    349  CA  ILE B  43       6.507  -0.284  -5.222  1.00 88.33           C  
ATOM    350  C   ILE B  43       5.269  -1.083  -5.625  1.00 88.33           C  
ATOM    351  CB  ILE B  43       6.093   1.017  -4.500  1.00 88.33           C  
ATOM    352  O   ILE B  43       4.886  -2.033  -4.939  1.00 88.33           O  
ATOM    353  CG1 ILE B  43       7.303   1.647  -3.799  1.00 88.33           C  
ATOM    354  CG2 ILE B  43       4.964   0.745  -3.502  1.00 88.33           C  
ATOM    355  CD1 ILE B  43       7.024   3.015  -3.191  1.00 88.33           C  
ATOM    356  N   TYR B  44       4.680  -0.696  -6.773  1.00 90.54           N  
ATOM    357  CA  TYR B  44       3.509  -1.401  -7.282  1.00 90.54           C  
ATOM    358  C   TYR B  44       3.815  -2.878  -7.504  1.00 90.54           C  
ATOM    359  CB  TYR B  44       3.024  -0.766  -8.589  1.00 90.54           C  
ATOM    360  O   TYR B  44       3.040  -3.747  -7.097  1.00 90.54           O  
ATOM    361  CG  TYR B  44       1.780  -1.408  -9.151  1.00 90.54           C  
ATOM    362  CD1 TYR B  44       1.862  -2.369 -10.157  1.00 90.54           C  
ATOM    363  CD2 TYR B  44       0.520  -1.056  -8.679  1.00 90.54           C  
ATOM    364  CE1 TYR B  44       0.717  -2.962 -10.680  1.00 90.54           C  
ATOM    365  CE2 TYR B  44      -0.631  -1.643  -9.195  1.00 90.54           C  
ATOM    366  OH  TYR B  44      -1.659  -3.178 -10.707  1.00 90.54           O  
ATOM    367  CZ  TYR B  44      -0.522  -2.594 -10.193  1.00 90.54           C  
ATOM    368  N   LEU B  45       4.944  -3.151  -8.057  1.00 90.65           N  
ATOM    369  CA  LEU B  45       5.324  -4.530  -8.343  1.00 90.65           C  
ATOM    370  C   LEU B  45       5.590  -5.300  -7.054  1.00 90.65           C  
ATOM    371  CB  LEU B  45       6.564  -4.569  -9.240  1.00 90.65           C  
ATOM    372  O   LEU B  45       5.213  -6.468  -6.934  1.00 90.65           O  
ATOM    373  CG  LEU B  45       6.364  -4.137 -10.693  1.00 90.65           C  
ATOM    374  CD1 LEU B  45       7.703  -4.094 -11.422  1.00 90.65           C  
ATOM    375  CD2 LEU B  45       5.394  -5.076 -11.402  1.00 90.65           C  
ATOM    376  N   ARG B  46       6.236  -4.694  -6.145  1.00 90.05           N  
ATOM    377  CA  ARG B  46       6.497  -5.341  -4.864  1.00 90.05           C  
ATOM    378  C   ARG B  46       5.195  -5.652  -4.133  1.00 90.05           C  
ATOM    379  CB  ARG B  46       7.392  -4.462  -3.988  1.00 90.05           C  
ATOM    380  O   ARG B  46       5.048  -6.726  -3.546  1.00 90.05           O  
ATOM    381  CG  ARG B  46       8.856  -4.472  -4.399  1.00 90.05           C  
ATOM    382  CD  ARG B  46       9.702  -3.590  -3.491  1.00 90.05           C  
ATOM    383  NE  ARG B  46      11.105  -3.587  -3.897  1.00 90.05           N  
ATOM    384  NH1 ARG B  46      11.825  -2.270  -2.141  1.00 90.05           N  
ATOM    385  NH2 ARG B  46      13.323  -3.024  -3.705  1.00 90.05           N  
ATOM    386  CZ  ARG B  46      12.081  -2.960  -3.247  1.00 90.05           C  
ATOM    387  N   LEU B  47       4.270  -4.692  -4.128  1.00 89.22           N  
ATOM    388  CA  LEU B  47       2.976  -4.897  -3.487  1.00 89.22           C  
ATOM    389  C   LEU B  47       2.211  -6.034  -4.157  1.00 89.22           C  
ATOM    390  CB  LEU B  47       2.145  -3.612  -3.532  1.00 89.22           C  
ATOM    391  O   LEU B  47       1.560  -6.834  -3.481  1.00 89.22           O  
ATOM    392  CG  LEU B  47       2.435  -2.579  -2.442  1.00 89.22           C  
ATOM    393  CD1 LEU B  47       1.757  -1.254  -2.774  1.00 89.22           C  
ATOM    394  CD2 LEU B  47       1.976  -3.093  -1.081  1.00 89.22           C  
ATOM    395  N   LEU B  48       2.343  -6.079  -5.465  1.00 90.71           N  
ATOM    396  CA  LEU B  48       1.695  -7.164  -6.195  1.00 90.71           C  
ATOM    397  C   LEU B  48       2.266  -8.516  -5.780  1.00 90.71           C  
ATOM    398  CB  LEU B  48       1.860  -6.968  -7.704  1.00 90.71           C  
ATOM    399  O   LEU B  48       1.521  -9.485  -5.618  1.00 90.71           O  
ATOM    400  CG  LEU B  48       0.980  -7.840  -8.601  1.00 90.71           C  
ATOM    401  CD1 LEU B  48      -0.491  -7.492  -8.400  1.00 90.71           C  
ATOM    402  CD2 LEU B  48       1.379  -7.676 -10.064  1.00 90.71           C  
ATOM    403  N   ASP B  49       3.551  -8.670  -5.680  1.00 91.35           N  
ATOM    404  CA  ASP B  49       4.199  -9.898  -5.230  1.00 91.35           C  
ATOM    405  C   ASP B  49       3.696 -10.312  -3.849  1.00 91.35           C  
ATOM    406  CB  ASP B  49       5.719  -9.724  -5.206  1.00 91.35           C  
ATOM    407  O   ASP B  49       3.378 -11.481  -3.623  1.00 91.35           O  
ATOM    408  CG  ASP B  49       6.456 -11.002  -4.844  1.00 91.35           C  
ATOM    409  OD1 ASP B  49       7.193 -11.016  -3.834  1.00 91.35           O  
ATOM    410  OD2 ASP B  49       6.302 -12.002  -5.578  1.00 91.35           O  
ATOM    411  N   ILE B  50       3.655  -9.380  -2.896  1.00 88.71           N  
ATOM    412  CA  ILE B  50       3.180  -9.637  -1.541  1.00 88.71           C  
ATOM    413  C   ILE B  50       1.721 -10.087  -1.582  1.00 88.71           C  
ATOM    414  CB  ILE B  50       3.331  -8.389  -0.643  1.00 88.71           C  
ATOM    415  O   ILE B  50       1.330 -11.013  -0.868  1.00 88.71           O  
ATOM    416  CG1 ILE B  50       4.812  -8.116  -0.353  1.00 88.71           C  
ATOM    417  CG2 ILE B  50       2.541  -8.561   0.658  1.00 88.71           C  
ATOM    418  CD1 ILE B  50       5.066  -6.818   0.400  1.00 88.71           C  
ATOM    419  N   TYR B  51       0.943  -9.482  -2.365  1.00 91.03           N  
ATOM    420  CA  TYR B  51      -0.460  -9.840  -2.537  1.00 91.03           C  
ATOM    421  C   TYR B  51      -0.602 -11.297  -2.962  1.00 91.03           C  
ATOM    422  CB  TYR B  51      -1.125  -8.927  -3.572  1.00 91.03           C  
ATOM    423  O   TYR B  51      -1.424 -12.033  -2.412  1.00 91.03           O  
ATOM    424  CG  TYR B  51      -2.559  -9.292  -3.870  1.00 91.03           C  
ATOM    425  CD1 TYR B  51      -2.882 -10.092  -4.964  1.00 91.03           C  
ATOM    426  CD2 TYR B  51      -3.594  -8.837  -3.060  1.00 91.03           C  
ATOM    427  CE1 TYR B  51      -4.202 -10.429  -5.244  1.00 91.03           C  
ATOM    428  CE2 TYR B  51      -4.918  -9.167  -3.330  1.00 91.03           C  
ATOM    429  OH  TYR B  51      -6.520 -10.293  -4.695  1.00 91.03           O  
ATOM    430  CZ  TYR B  51      -5.211  -9.963  -4.423  1.00 91.03           C  
ATOM    431  N   GLN B  52       0.224 -11.754  -3.893  1.00 90.63           N  
ATOM    432  CA  GLN B  52       0.168 -13.125  -4.390  1.00 90.63           C  
ATOM    433  C   GLN B  52       0.579 -14.119  -3.308  1.00 90.63           C  
ATOM    434  CB  GLN B  52       1.062 -13.287  -5.620  1.00 90.63           C  
ATOM    435  O   GLN B  52      -0.047 -15.170  -3.153  1.00 90.63           O  
ATOM    436  CG  GLN B  52       0.503 -12.636  -6.878  1.00 90.63           C  
ATOM    437  CD  GLN B  52       1.438 -12.757  -8.067  1.00 90.63           C  
ATOM    438  NE2 GLN B  52       0.912 -12.508  -9.261  1.00 90.63           N  
ATOM    439  OE1 GLN B  52       2.622 -13.072  -7.912  1.00 90.63           O  
ATOM    440  N   LYS B  53       1.581 -13.794  -2.626  1.00 90.10           N  
ATOM    441  CA  LYS B  53       2.050 -14.674  -1.560  1.00 90.10           C  
ATOM    442  C   LYS B  53       0.991 -14.834  -0.473  1.00 90.10           C  
ATOM    443  CB  LYS B  53       3.348 -14.138  -0.953  1.00 90.10           C  
ATOM    444  O   LYS B  53       0.750 -15.943   0.007  1.00 90.10           O  
ATOM    445  CG  LYS B  53       4.569 -14.321  -1.842  1.00 90.10           C  
ATOM    446  CD  LYS B  53       5.813 -13.704  -1.217  1.00 90.10           C  
ATOM    447  CE  LYS B  53       7.025 -13.839  -2.129  1.00 90.10           C  
ATOM    448  NZ  LYS B  53       8.196 -13.069  -1.613  1.00 90.10           N  
ATOM    449  N   LEU B  54       0.428 -13.697  -0.041  1.00 88.24           N  
ATOM    450  CA  LEU B  54      -0.617 -13.742   0.976  1.00 88.24           C  
ATOM    451  C   LEU B  54      -1.822 -14.536   0.482  1.00 88.24           C  
ATOM    452  CB  LEU B  54      -1.049 -12.325   1.363  1.00 88.24           C  
ATOM    453  O   LEU B  54      -2.401 -15.324   1.233  1.00 88.24           O  
ATOM    454  CG  LEU B  54      -2.036 -12.212   2.527  1.00 88.24           C  
ATOM    455  CD1 LEU B  54      -1.455 -12.860   3.779  1.00 88.24           C  
ATOM    456  CD2 LEU B  54      -2.389 -10.752   2.789  1.00 88.24           C  
ATOM    457  N   ALA B  55      -2.208 -14.377  -0.731  1.00 89.68           N  
ATOM    458  CA  ALA B  55      -3.326 -15.113  -1.315  1.00 89.68           C  
ATOM    459  C   ALA B  55      -3.067 -16.617  -1.288  1.00 89.68           C  
ATOM    460  CB  ALA B  55      -3.581 -14.646  -2.747  1.00 89.68           C  
ATOM    461  O   ALA B  55      -3.961 -17.401  -0.961  1.00 89.68           O  
ATOM    462  N   LYS B  56      -1.879 -17.050  -1.619  1.00 90.64           N  
ATOM    463  CA  LYS B  56      -1.521 -18.466  -1.609  1.00 90.64           C  
ATOM    464  C   LYS B  56      -1.599 -19.043  -0.199  1.00 90.64           C  
ATOM    465  CB  LYS B  56      -0.116 -18.668  -2.181  1.00 90.64           C  
ATOM    466  O   LYS B  56      -2.066 -20.168  -0.009  1.00 90.64           O  
ATOM    467  CG  LYS B  56      -0.046 -18.577  -3.698  1.00 90.64           C  
ATOM    468  CD  LYS B  56       1.366 -18.830  -4.209  1.00 90.64           C  
ATOM    469  CE  LYS B  56       1.457 -18.650  -5.718  1.00 90.64           C  
ATOM    470  NZ  LYS B  56       2.860 -18.790  -6.209  1.00 90.64           N  
ATOM    471  N   ILE B  57      -1.163 -18.322   0.788  1.00 86.78           N  
ATOM    472  CA  ILE B  57      -1.203 -18.750   2.182  1.00 86.78           C  
ATOM    473  C   ILE B  57      -2.653 -18.936   2.624  1.00 86.78           C  
ATOM    474  CB  ILE B  57      -0.486 -17.739   3.105  1.00 86.78           C  
ATOM    475  O   ILE B  57      -2.988 -19.928   3.275  1.00 86.78           O  
ATOM    476  CG1 ILE B  57       1.031 -17.812   2.901  1.00 86.78           C  
ATOM    477  CG2 ILE B  57      -0.855 -17.988   4.570  1.00 86.78           C  
ATOM    478  CD1 ILE B  57       1.810 -16.747   3.661  1.00 86.78           C  
ATOM    479  N   ILE B  58      -3.484 -18.014   2.348  1.00 88.00           N  
ATOM    480  CA  ILE B  58      -4.890 -18.070   2.731  1.00 88.00           C  
ATOM    481  C   ILE B  58      -5.550 -19.292   2.094  1.00 88.00           C  
ATOM    482  CB  ILE B  58      -5.640 -16.782   2.322  1.00 88.00           C  
ATOM    483  O   ILE B  58      -6.316 -20.003   2.748  1.00 88.00           O  
ATOM    484  CG1 ILE B  58      -5.137 -15.589   3.142  1.00 88.00           C  
ATOM    485  CG2 ILE B  58      -7.152 -16.962   2.487  1.00 88.00           C  
ATOM    486  CD1 ILE B  58      -5.690 -14.246   2.684  1.00 88.00           C  
ATOM    487  N   LEU B  59      -5.207 -19.526   0.842  1.00 88.86           N  
ATOM    488  CA  LEU B  59      -5.770 -20.687   0.160  1.00 88.86           C  
ATOM    489  C   LEU B  59      -5.341 -21.980   0.844  1.00 88.86           C  
ATOM    490  CB  LEU B  59      -5.340 -20.706  -1.309  1.00 88.86           C  
ATOM    491  O   LEU B  59      -6.138 -22.912   0.975  1.00 88.86           O  
ATOM    492  CG  LEU B  59      -6.109 -19.781  -2.253  1.00 88.86           C  
ATOM    493  CD1 LEU B  59      -5.403 -19.693  -3.602  1.00 88.86           C  
ATOM    494  CD2 LEU B  59      -7.544 -20.267  -2.426  1.00 88.86           C  
ATOM    495  N   LYS B  60      -4.081 -21.908   1.162  1.00 88.63           N  
ATOM    496  CA  LYS B  60      -3.565 -23.087   1.852  1.00 88.63           C  
ATOM    497  C   LYS B  60      -4.244 -23.273   3.206  1.00 88.63           C  
ATOM    498  CB  LYS B  60      -2.050 -22.983   2.035  1.00 88.63           C  
ATOM    499  O   LYS B  60      -4.523 -24.401   3.617  1.00 88.63           O  
ATOM    500  CG  LYS B  60      -1.385 -24.287   2.450  1.00 88.63           C  
ATOM    501  CD  LYS B  60       0.131 -24.153   2.490  1.00 88.63           C  
ATOM    502  CE  LYS B  60       0.791 -25.414   3.031  1.00 88.63           C  
ATOM    503  NZ  LYS B  60       2.278 -25.286   3.076  1.00 88.63           N  
ATOM    504  N   LEU B  61      -4.566 -22.214   3.981  1.00 84.36           N  
ATOM    505  CA  LEU B  61      -5.196 -22.267   5.295  1.00 84.36           C  
ATOM    506  C   LEU B  61      -6.651 -22.711   5.183  1.00 84.36           C  
ATOM    507  CB  LEU B  61      -5.119 -20.901   5.982  1.00 84.36           C  
ATOM    508  O   LEU B  61      -7.179 -23.355   6.092  1.00 84.36           O  
ATOM    509  CG  LEU B  61      -3.737 -20.466   6.472  1.00 84.36           C  
ATOM    510  CD1 LEU B  61      -3.773 -19.014   6.938  1.00 84.36           C  
ATOM    511  CD2 LEU B  61      -3.254 -21.380   7.593  1.00 84.36           C  
ATOM    512  N   LEU B  62      -7.383 -22.365   4.125  1.00 83.75           N  
ATOM    513  CA  LEU B  62      -8.790 -22.699   3.934  1.00 83.75           C  
ATOM    514  C   LEU B  62      -8.951 -24.153   3.504  1.00 83.75           C  
ATOM    515  CB  LEU B  62      -9.425 -21.773   2.893  1.00 83.75           C  
ATOM    516  O   LEU B  62     -10.022 -24.740   3.672  1.00 83.75           O  
ATOM    517  CG  LEU B  62      -9.575 -20.305   3.294  1.00 83.75           C  
ATOM    518  CD1 LEU B  62     -10.025 -19.472   2.098  1.00 83.75           C  
ATOM    519  CD2 LEU B  62     -10.559 -20.164   4.450  1.00 83.75           C  
ATOM    520  N   ARG B  63      -7.767 -24.751   3.115  1.00 81.46           N  
ATOM    521  CA  ARG B  63      -7.889 -26.159   2.750  1.00 81.46           C  
ATOM    522  C   ARG B  63      -7.693 -27.059   3.965  1.00 81.46           C  
ATOM    523  CB  ARG B  63      -6.878 -26.521   1.660  1.00 81.46           C  
ATOM    524  O   ARG B  63      -8.347 -28.097   4.087  1.00 81.46           O  
ATOM    525  CG  ARG B  63      -7.227 -25.969   0.287  1.00 81.46           C  
ATOM    526  CD  ARG B  63      -6.221 -26.405  -0.769  1.00 81.46           C  
ATOM    527  NE  ARG B  63      -6.575 -25.900  -2.092  1.00 81.46           N  
ATOM    528  NH1 ARG B  63      -4.622 -26.598  -3.109  1.00 81.46           N  
ATOM    529  NH2 ARG B  63      -6.229 -25.509  -4.328  1.00 81.46           N  
ATOM    530  CZ  ARG B  63      -5.808 -26.004  -3.173  1.00 81.46           C  
TER     531      ARG B  63                                                      
ATOM    532  N   PRO C   1      15.367 -15.911  20.828  1.00 78.66           N  
ATOM    533  CA  PRO C   1      15.955 -14.776  20.112  1.00 78.66           C  
ATOM    534  C   PRO C   1      15.139 -14.363  18.889  1.00 78.66           C  
ATOM    535  CB  PRO C   1      17.334 -15.297  19.698  1.00 78.66           C  
ATOM    536  O   PRO C   1      15.028 -13.171  18.591  1.00 78.66           O  
ATOM    537  CG  PRO C   1      17.549 -16.516  20.535  1.00 78.66           C  
ATOM    538  CD  PRO C   1      16.222 -16.959  21.082  1.00 78.66           C  
ATOM    539  N   GLN C   2      14.468 -15.295  18.123  1.00 83.26           N  
ATOM    540  CA  GLN C   2      13.664 -15.046  16.931  1.00 83.26           C  
ATOM    541  C   GLN C   2      12.342 -14.374  17.290  1.00 83.26           C  
ATOM    542  CB  GLN C   2      13.402 -16.350  16.177  1.00 83.26           C  
ATOM    543  O   GLN C   2      11.888 -13.470  16.586  1.00 83.26           O  
ATOM    544  CG  GLN C   2      14.576 -16.815  15.326  1.00 83.26           C  
ATOM    545  CD  GLN C   2      14.272 -18.082  14.548  1.00 83.26           C  
ATOM    546  NE2 GLN C   2      15.269 -18.591  13.832  1.00 83.26           N  
ATOM    547  OE1 GLN C   2      13.151 -18.598  14.591  1.00 83.26           O  
ATOM    548  N   LEU C   3      11.769 -14.749  18.434  1.00 87.05           N  
ATOM    549  CA  LEU C   3      10.509 -14.167  18.883  1.00 87.05           C  
ATOM    550  C   LEU C   3      10.696 -12.706  19.279  1.00 87.05           C  
ATOM    551  CB  LEU C   3       9.942 -14.960  20.063  1.00 87.05           C  
ATOM    552  O   LEU C   3       9.814 -11.877  19.043  1.00 87.05           O  
ATOM    553  CG  LEU C   3       9.183 -16.242  19.718  1.00 87.05           C  
ATOM    554  CD1 LEU C   3       9.174 -17.191  20.911  1.00 87.05           C  
ATOM    555  CD2 LEU C   3       7.761 -15.918  19.274  1.00 87.05           C  
ATOM    556  N   ASP C   4      11.842 -12.343  19.891  1.00 88.76           N  
ATOM    557  CA  ASP C   4      12.132 -10.968  20.285  1.00 88.76           C  
ATOM    558  C   ASP C   4      12.222 -10.055  19.064  1.00 88.76           C  
ATOM    559  CB  ASP C   4      13.432 -10.902  21.088  1.00 88.76           C  
ATOM    560  O   ASP C   4      11.772  -8.908  19.106  1.00 88.76           O  
ATOM    561  CG  ASP C   4      13.274 -11.402  22.513  1.00 88.76           C  
ATOM    562  OD1 ASP C   4      14.280 -11.817  23.129  1.00 88.76           O  
ATOM    563  OD2 ASP C   4      12.134 -11.385  23.024  1.00 88.76           O  
ATOM    564  N   LYS C   5      12.702 -10.557  18.010  1.00 87.58           N  
ATOM    565  CA  LYS C   5      12.808  -9.800  16.766  1.00 87.58           C  
ATOM    566  C   LYS C   5      11.428  -9.470  16.205  1.00 87.58           C  
ATOM    567  CB  LYS C   5      13.621 -10.579  15.731  1.00 87.58           C  
ATOM    568  O   LYS C   5      11.191  -8.351  15.744  1.00 87.58           O  
ATOM    569  CG  LYS C   5      13.888  -9.809  14.446  1.00 87.58           C  
ATOM    570  CD  LYS C   5      14.686 -10.642  13.451  1.00 87.58           C  
ATOM    571  CE  LYS C   5      14.829  -9.930  12.113  1.00 87.58           C  
ATOM    572  NZ  LYS C   5      15.589 -10.754  11.125  1.00 87.58           N  
ATOM    573  N   PHE C   6      10.565 -10.432  16.399  1.00 88.56           N  
ATOM    574  CA  PHE C   6       9.211 -10.227  15.898  1.00 88.56           C  
ATOM    575  C   PHE C   6       8.465  -9.211  16.754  1.00 88.56           C  
ATOM    576  CB  PHE C   6       8.442 -11.551  15.865  1.00 88.56           C  
ATOM    577  O   PHE C   6       7.721  -8.378  16.231  1.00 88.56           O  
ATOM    578  CG  PHE C   6       8.940 -12.517  14.824  1.00 88.56           C  
ATOM    579  CD1 PHE C   6       8.917 -12.180  13.476  1.00 88.56           C  
ATOM    580  CD2 PHE C   6       9.430 -13.763  15.193  1.00 88.56           C  
ATOM    581  CE1 PHE C   6       9.377 -13.072  12.510  1.00 88.56           C  
ATOM    582  CE2 PHE C   6       9.892 -14.659  14.234  1.00 88.56           C  
ATOM    583  CZ  PHE C   6       9.863 -14.313  12.893  1.00 88.56           C  
ATOM    584  N   ARG C   7       8.676  -9.276  18.028  1.00 89.05           N  
ATOM    585  CA  ARG C   7       8.033  -8.319  18.922  1.00 89.05           C  
ATOM    586  C   ARG C   7       8.516  -6.900  18.644  1.00 89.05           C  
ATOM    587  CB  ARG C   7       8.298  -8.686  20.384  1.00 89.05           C  
ATOM    588  O   ARG C   7       7.722  -5.957  18.642  1.00 89.05           O  
ATOM    589  CG  ARG C   7       7.471  -9.860  20.884  1.00 89.05           C  
ATOM    590  CD  ARG C   7       7.746 -10.158  22.351  1.00 89.05           C  
ATOM    591  NE  ARG C   7       6.998 -11.324  22.813  1.00 89.05           N  
ATOM    592  NH1 ARG C   7       8.202 -11.580  24.768  1.00 89.05           N  
ATOM    593  NH2 ARG C   7       6.490 -13.022  24.274  1.00 89.05           N  
ATOM    594  CZ  ARG C   7       7.232 -11.973  23.951  1.00 89.05           C  
ATOM    595  N   ASP C   8       9.836  -6.713  18.426  1.00 89.49           N  
ATOM    596  CA  ASP C   8      10.408  -5.408  18.110  1.00 89.49           C  
ATOM    597  C   ASP C   8       9.819  -4.849  16.817  1.00 89.49           C  
ATOM    598  CB  ASP C   8      11.931  -5.504  17.996  1.00 89.49           C  
ATOM    599  O   ASP C   8       9.515  -3.657  16.732  1.00 89.49           O  
ATOM    600  CG  ASP C   8      12.616  -5.691  19.338  1.00 89.49           C  
ATOM    601  OD1 ASP C   8      13.796  -6.102  19.369  1.00 89.49           O  
ATOM    602  OD2 ASP C   8      11.968  -5.427  20.375  1.00 89.49           O  
ATOM    603  N   GLU C   9       9.537  -5.760  15.889  1.00 89.51           N  
ATOM    604  CA  GLU C   9       8.977  -5.342  14.607  1.00 89.51           C  
ATOM    605  C   GLU C   9       7.519  -4.917  14.754  1.00 89.51           C  
ATOM    606  CB  GLU C   9       9.095  -6.468  13.576  1.00 89.51           C  
ATOM    607  O   GLU C   9       7.076  -3.966  14.107  1.00 89.51           O  
ATOM    608  CG  GLU C   9      10.510  -6.682  13.060  1.00 89.51           C  
ATOM    609  CD  GLU C   9      10.599  -7.748  11.979  1.00 89.51           C  
ATOM    610  OE1 GLU C   9      11.701  -7.956  11.421  1.00 89.51           O  
ATOM    611  OE2 GLU C   9       9.559  -8.378  11.686  1.00 89.51           O  
ATOM    612  N   SER C  10       6.885  -5.646  15.589  1.00 88.89           N  
ATOM    613  CA  SER C  10       5.499  -5.276  15.854  1.00 88.89           C  
ATOM    614  C   SER C  10       5.406  -3.886  16.473  1.00 88.89           C  
ATOM    615  CB  SER C  10       4.838  -6.300  16.778  1.00 88.89           C  
ATOM    616  O   SER C  10       4.524  -3.100  16.118  1.00 88.89           O  
ATOM    617  OG  SER C  10       3.500  -5.931  17.062  1.00 88.89           O  
ATOM    618  N   ARG C  11       6.279  -3.483  17.473  1.00 90.03           N  
ATOM    619  CA  ARG C  11       6.308  -2.156  18.081  1.00 90.03           C  
ATOM    620  C   ARG C  11       6.643  -1.087  17.047  1.00 90.03           C  
ATOM    621  CB  ARG C  11       7.320  -2.112  19.228  1.00 90.03           C  
ATOM    622  O   ARG C  11       6.057  -0.002  17.056  1.00 90.03           O  
ATOM    623  CG  ARG C  11       6.839  -2.789  20.501  1.00 90.03           C  
ATOM    624  CD  ARG C  11       7.851  -2.651  21.630  1.00 90.03           C  
ATOM    625  NE  ARG C  11       7.575  -3.584  22.718  1.00 90.03           N  
ATOM    626  NH1 ARG C  11       9.598  -3.262  23.786  1.00 90.03           N  
ATOM    627  NH2 ARG C  11       8.058  -4.719  24.656  1.00 90.03           N  
ATOM    628  CZ  ARG C  11       8.411  -3.853  23.717  1.00 90.03           C  
ATOM    629  N   TYR C  12       7.553  -1.461  16.158  1.00 89.67           N  
ATOM    630  CA  TYR C  12       7.935  -0.546  15.088  1.00 89.67           C  
ATOM    631  C   TYR C  12       6.748  -0.243  14.181  1.00 89.67           C  
ATOM    632  CB  TYR C  12       9.085  -1.133  14.264  1.00 89.67           C  
ATOM    633  O   TYR C  12       6.539   0.907  13.786  1.00 89.67           O  
ATOM    634  CG  TYR C  12       9.465  -0.293  13.069  1.00 89.67           C  
ATOM    635  CD1 TYR C  12       8.988  -0.601  11.797  1.00 89.67           C  
ATOM    636  CD2 TYR C  12      10.302   0.809  13.208  1.00 89.67           C  
ATOM    637  CE1 TYR C  12       9.337   0.169  10.692  1.00 89.67           C  
ATOM    638  CE2 TYR C  12      10.658   1.586  12.111  1.00 89.67           C  
ATOM    639  OH  TYR C  12      10.520   2.024   9.768  1.00 89.67           O  
ATOM    640  CZ  TYR C  12      10.171   1.258  10.859  1.00 89.67           C  
ATOM    641  N   LEU C  13       5.996  -1.211  13.952  1.00 89.08           N  
ATOM    642  CA  LEU C  13       4.842  -1.033  13.078  1.00 89.08           C  
ATOM    643  C   LEU C  13       3.807  -0.117  13.723  1.00 89.08           C  
ATOM    644  CB  LEU C  13       4.206  -2.386  12.747  1.00 89.08           C  
ATOM    645  O   LEU C  13       3.155   0.672  13.035  1.00 89.08           O  
ATOM    646  CG  LEU C  13       4.884  -3.202  11.645  1.00 89.08           C  
ATOM    647  CD1 LEU C  13       4.363  -4.635  11.650  1.00 89.08           C  
ATOM    648  CD2 LEU C  13       4.661  -2.551  10.284  1.00 89.08           C  
ATOM    649  N   ASP C  14       3.633  -0.282  14.944  1.00 89.60           N  
ATOM    650  CA  ASP C  14       2.731   0.616  15.659  1.00 89.60           C  
ATOM    651  C   ASP C  14       3.164   2.072  15.500  1.00 89.60           C  
ATOM    652  CB  ASP C  14       2.669   0.245  17.143  1.00 89.60           C  
ATOM    653  O   ASP C  14       2.334   2.947  15.243  1.00 89.60           O  
ATOM    654  CG  ASP C  14       1.591   1.002  17.898  1.00 89.60           C  
ATOM    655  OD1 ASP C  14       1.904   1.656  18.916  1.00 89.60           O  
ATOM    656  OD2 ASP C  14       0.417   0.941  17.474  1.00 89.60           O  
ATOM    657  N   LYS C  15       4.413   2.314  15.591  1.00 91.12           N  
ATOM    658  CA  LYS C  15       4.957   3.658  15.422  1.00 91.12           C  
ATOM    659  C   LYS C  15       4.786   4.144  13.985  1.00 91.12           C  
ATOM    660  CB  LYS C  15       6.435   3.692  15.814  1.00 91.12           C  
ATOM    661  O   LYS C  15       4.391   5.288  13.755  1.00 91.12           O  
ATOM    662  CG  LYS C  15       7.049   5.084  15.790  1.00 91.12           C  
ATOM    663  CD  LYS C  15       8.518   5.054  16.192  1.00 91.12           C  
ATOM    664  CE  LYS C  15       9.165   6.425  16.055  1.00 91.12           C  
ATOM    665  NZ  LYS C  15      10.622   6.386  16.383  1.00 91.12           N  
ATOM    666  N   ALA C  16       5.078   3.309  13.020  1.00 88.82           N  
ATOM    667  CA  ALA C  16       4.959   3.637  11.601  1.00 88.82           C  
ATOM    668  C   ALA C  16       3.521   3.998  11.240  1.00 88.82           C  
ATOM    669  CB  ALA C  16       5.443   2.470  10.743  1.00 88.82           C  
ATOM    670  O   ALA C  16       3.283   4.934  10.474  1.00 88.82           O  
ATOM    671  N   SER C  17       2.633   3.296  11.819  1.00 89.58           N  
ATOM    672  CA  SER C  17       1.221   3.558  11.559  1.00 89.58           C  
ATOM    673  C   SER C  17       0.807   4.928  12.087  1.00 89.58           C  
ATOM    674  CB  SER C  17       0.348   2.474  12.192  1.00 89.58           C  
ATOM    675  O   SER C  17       0.053   5.650  11.431  1.00 89.58           O  
ATOM    676  OG  SER C  17      -1.027   2.761  12.005  1.00 89.58           O  
ATOM    677  N   LYS C  18       1.300   5.338  13.206  1.00 91.35           N  
ATOM    678  CA  LYS C  18       0.995   6.648  13.774  1.00 91.35           C  
ATOM    679  C   LYS C  18       1.598   7.767  12.930  1.00 91.35           C  
ATOM    680  CB  LYS C  18       1.507   6.742  15.212  1.00 91.35           C  
ATOM    681  O   LYS C  18       0.974   8.813  12.738  1.00 91.35           O  
ATOM    682  CG  LYS C  18       0.665   5.973  16.220  1.00 91.35           C  
ATOM    683  CD  LYS C  18       1.216   6.116  17.633  1.00 91.35           C  
ATOM    684  CE  LYS C  18       0.442   5.259  18.625  1.00 91.35           C  
ATOM    685  NZ  LYS C  18       1.065   5.284  19.983  1.00 91.35           N  
ATOM    686  N   GLU C  19       2.786   7.523  12.388  1.00 91.40           N  
ATOM    687  CA  GLU C  19       3.436   8.503  11.523  1.00 91.40           C  
ATOM    688  C   GLU C  19       2.621   8.747  10.255  1.00 91.40           C  
ATOM    689  CB  GLU C  19       4.850   8.046  11.159  1.00 91.40           C  
ATOM    690  O   GLU C  19       2.499   9.885   9.799  1.00 91.40           O  
ATOM    691  CG  GLU C  19       5.846   8.155  12.305  1.00 91.40           C  
ATOM    692  CD  GLU C  19       7.216   7.591  11.965  1.00 91.40           C  
ATOM    693  OE1 GLU C  19       8.105   7.584  12.847  1.00 91.40           O  
ATOM    694  OE2 GLU C  19       7.403   7.154  10.808  1.00 91.40           O  
ATOM    695  N   VAL C  20       2.041   7.672   9.703  1.00 90.93           N  
ATOM    696  CA  VAL C  20       1.214   7.793   8.508  1.00 90.93           C  
ATOM    697  C   VAL C  20      -0.045   8.595   8.829  1.00 90.93           C  
ATOM    698  CB  VAL C  20       0.832   6.407   7.939  1.00 90.93           C  
ATOM    699  O   VAL C  20      -0.453   9.461   8.051  1.00 90.93           O  
ATOM    700  CG1 VAL C  20      -0.221   6.546   6.841  1.00 90.93           C  
ATOM    701  CG2 VAL C  20       2.071   5.689   7.409  1.00 90.93           C  
ATOM    702  N   GLU C  21      -0.589   8.388  10.012  1.00 91.63           N  
ATOM    703  CA  GLU C  21      -1.789   9.113  10.419  1.00 91.63           C  
ATOM    704  C   GLU C  21      -1.506  10.604  10.574  1.00 91.63           C  
ATOM    705  CB  GLU C  21      -2.343   8.544  11.728  1.00 91.63           C  
ATOM    706  O   GLU C  21      -2.324  11.440  10.183  1.00 91.63           O  
ATOM    707  CG  GLU C  21      -3.061   7.213  11.565  1.00 91.63           C  
ATOM    708  CD  GLU C  21      -3.541   6.624  12.882  1.00 91.63           C  
ATOM    709  OE1 GLU C  21      -4.089   5.498  12.880  1.00 91.63           O  
ATOM    710  OE2 GLU C  21      -3.367   7.294  13.924  1.00 91.63           O  
ATOM    711  N   ASP C  22      -0.351  10.942  11.107  1.00 91.51           N  
ATOM    712  CA  ASP C  22       0.042  12.341  11.248  1.00 91.51           C  
ATOM    713  C   ASP C  22       0.223  13.001   9.883  1.00 91.51           C  
ATOM    714  CB  ASP C  22       1.332  12.456  12.063  1.00 91.51           C  
ATOM    715  O   ASP C  22      -0.182  14.148   9.684  1.00 91.51           O  
ATOM    716  CG  ASP C  22       1.130  12.155  13.538  1.00 91.51           C  
ATOM    717  OD1 ASP C  22       2.125  11.903  14.251  1.00 91.51           O  
ATOM    718  OD2 ASP C  22      -0.035  12.168  13.991  1.00 91.51           O  
ATOM    719  N   GLU C  23       0.810  12.313   8.908  1.00 90.12           N  
ATOM    720  CA  GLU C  23       1.018  12.835   7.560  1.00 90.12           C  
ATOM    721  C   GLU C  23      -0.311  13.058   6.844  1.00 90.12           C  
ATOM    722  CB  GLU C  23       1.901  11.886   6.746  1.00 90.12           C  
ATOM    723  O   GLU C  23      -0.468  14.033   6.105  1.00 90.12           O  
ATOM    724  CG  GLU C  23       2.424  12.492   5.451  1.00 90.12           C  
ATOM    725  CD  GLU C  23       3.321  13.699   5.673  1.00 90.12           C  
ATOM    726  OE1 GLU C  23       3.457  14.532   4.748  1.00 90.12           O  
ATOM    727  OE2 GLU C  23       3.894  13.812   6.779  1.00 90.12           O  
ATOM    728  N   ILE C  24      -1.201  12.130   7.068  1.00 91.39           N  
ATOM    729  CA  ILE C  24      -2.534  12.260   6.490  1.00 91.39           C  
ATOM    730  C   ILE C  24      -3.161  13.580   6.933  1.00 91.39           C  
ATOM    731  CB  ILE C  24      -3.441  11.075   6.890  1.00 91.39           C  
ATOM    732  O   ILE C  24      -3.715  14.317   6.113  1.00 91.39           O  
ATOM    733  CG1 ILE C  24      -3.022   9.805   6.140  1.00 91.39           C  
ATOM    734  CG2 ILE C  24      -4.912  11.408   6.623  1.00 91.39           C  
ATOM    735  CD1 ILE C  24      -3.722   8.542   6.623  1.00 91.39           C  
ATOM    736  N   LYS C  25      -3.054  13.961   8.236  1.00 92.09           N  
ATOM    737  CA  LYS C  25      -3.617  15.200   8.764  1.00 92.09           C  
ATOM    738  C   LYS C  25      -2.950  16.419   8.134  1.00 92.09           C  
ATOM    739  CB  LYS C  25      -3.471  15.251  10.286  1.00 92.09           C  
ATOM    740  O   LYS C  25      -3.620  17.402   7.809  1.00 92.09           O  
ATOM    741  CG  LYS C  25      -4.376  14.278  11.027  1.00 92.09           C  
ATOM    742  CD  LYS C  25      -4.200  14.390  12.536  1.00 92.09           C  
ATOM    743  CE  LYS C  25      -5.019  13.340  13.275  1.00 92.09           C  
ATOM    744  NZ  LYS C  25      -4.771  13.379  14.747  1.00 92.09           N  
ATOM    745  N   LYS C  26      -1.625  16.346   7.941  1.00 91.72           N  
ATOM    746  CA  LYS C  26      -0.872  17.431   7.318  1.00 91.72           C  
ATOM    747  C   LYS C  26      -1.323  17.658   5.878  1.00 91.72           C  
ATOM    748  CB  LYS C  26       0.628  17.134   7.357  1.00 91.72           C  
ATOM    749  O   LYS C  26      -1.529  18.799   5.460  1.00 91.72           O  
ATOM    750  CG  LYS C  26       1.255  17.289   8.735  1.00 91.72           C  
ATOM    751  CD  LYS C  26       2.749  16.994   8.705  1.00 91.72           C  
ATOM    752  CE  LYS C  26       3.342  16.967  10.108  1.00 91.72           C  
ATOM    753  NZ  LYS C  26       4.783  16.576  10.092  1.00 91.72           N  
ATOM    754  N   ILE C  27      -1.531  16.585   5.042  1.00 89.12           N  
ATOM    755  CA  ILE C  27      -1.904  16.662   3.634  1.00 89.12           C  
ATOM    756  C   ILE C  27      -3.337  17.174   3.507  1.00 89.12           C  
ATOM    757  CB  ILE C  27      -1.761  15.291   2.935  1.00 89.12           C  
ATOM    758  O   ILE C  27      -3.640  17.979   2.624  1.00 89.12           O  
ATOM    759  CG1 ILE C  27      -0.288  14.869   2.884  1.00 89.12           C  
ATOM    760  CG2 ILE C  27      -2.367  15.335   1.530  1.00 89.12           C  
ATOM    761  CD1 ILE C  27      -0.069  13.444   2.394  1.00 89.12           C  
ATOM    762  N   GLU C  28      -4.122  16.766   4.437  1.00 91.96           N  
ATOM    763  CA  GLU C  28      -5.498  17.254   4.433  1.00 91.96           C  
ATOM    764  C   GLU C  28      -5.548  18.767   4.623  1.00 91.96           C  
ATOM    765  CB  GLU C  28      -6.317  16.560   5.525  1.00 91.96           C  
ATOM    766  O   GLU C  28      -6.341  19.453   3.975  1.00 91.96           O  
ATOM    767  CG  GLU C  28      -6.732  15.139   5.173  1.00 91.96           C  
ATOM    768  CD  GLU C  28      -7.486  14.439   6.292  1.00 91.96           C  
ATOM    769  OE1 GLU C  28      -8.195  13.444   6.017  1.00 91.96           O  
ATOM    770  OE2 GLU C  28      -7.368  14.890   7.454  1.00 91.96           O  
ATOM    771  N   LYS C  29      -4.739  19.226   5.528  1.00 91.72           N  
ATOM    772  CA  LYS C  29      -4.663  20.662   5.777  1.00 91.72           C  
ATOM    773  C   LYS C  29      -4.159  21.408   4.545  1.00 91.72           C  
ATOM    774  CB  LYS C  29      -3.755  20.953   6.973  1.00 91.72           C  
ATOM    775  O   LYS C  29      -4.693  22.460   4.188  1.00 91.72           O  
ATOM    776  CG  LYS C  29      -3.716  22.419   7.379  1.00 91.72           C  
ATOM    777  CD  LYS C  29      -2.845  22.635   8.610  1.00 91.72           C  
ATOM    778  CE  LYS C  29      -2.769  24.107   8.990  1.00 91.72           C  
ATOM    779  NZ  LYS C  29      -1.790  24.345  10.093  1.00 91.72           N  
ATOM    780  N   ILE C  30      -3.151  20.881   3.783  1.00 89.78           N  
ATOM    781  CA  ILE C  30      -2.563  21.491   2.595  1.00 89.78           C  
ATOM    782  C   ILE C  30      -3.612  21.577   1.487  1.00 89.78           C  
ATOM    783  CB  ILE C  30      -1.330  20.699   2.104  1.00 89.78           C  
ATOM    784  O   ILE C  30      -3.729  22.604   0.814  1.00 89.78           O  
ATOM    785  CG1 ILE C  30      -0.169  20.854   3.093  1.00 89.78           C  
ATOM    786  CG2 ILE C  30      -0.919  21.154   0.701  1.00 89.78           C  
ATOM    787  CD1 ILE C  30       1.000  19.916   2.826  1.00 89.78           C  
ATOM    788  N   ILE C  31      -4.340  20.509   1.238  1.00 89.62           N  
ATOM    789  CA  ILE C  31      -5.368  20.466   0.204  1.00 89.62           C  
ATOM    790  C   ILE C  31      -6.445  21.506   0.504  1.00 89.62           C  
ATOM    791  CB  ILE C  31      -5.998  19.059   0.092  1.00 89.62           C  
ATOM    792  O   ILE C  31      -6.902  22.212  -0.398  1.00 89.62           O  
ATOM    793  CG1 ILE C  31      -4.977  18.060  -0.463  1.00 89.62           C  
ATOM    794  CG2 ILE C  31      -7.256  19.099  -0.781  1.00 89.62           C  
ATOM    795  CD1 ILE C  31      -5.462  16.617  -0.468  1.00 89.62           C  
ATOM    796  N   ARG C  32      -6.850  21.582   1.831  1.00 89.94           N  
ATOM    797  CA  ARG C  32      -7.839  22.574   2.242  1.00 89.94           C  
ATOM    798  C   ARG C  32      -7.347  23.989   1.958  1.00 89.94           C  
ATOM    799  CB  ARG C  32      -8.168  22.422   3.729  1.00 89.94           C  
ATOM    800  O   ARG C  32      -8.098  24.823   1.448  1.00 89.94           O  
ATOM    801  CG  ARG C  32      -9.167  21.316   4.029  1.00 89.94           C  
ATOM    802  CD  ARG C  32      -9.730  21.432   5.439  1.00 89.94           C  
ATOM    803  NE  ARG C  32      -8.669  21.513   6.438  1.00 89.94           N  
ATOM    804  NH1 ARG C  32      -9.784  20.258   8.025  1.00 89.94           N  
ATOM    805  NH2 ARG C  32      -7.696  21.091   8.475  1.00 89.94           N  
ATOM    806  CZ  ARG C  32      -8.719  20.954   7.644  1.00 89.94           C  
ATOM    807  N   ASP C  33      -6.123  24.269   2.303  1.00 89.76           N  
ATOM    808  CA  ASP C  33      -5.539  25.590   2.096  1.00 89.76           C  
ATOM    809  C   ASP C  33      -5.408  25.907   0.608  1.00 89.76           C  
ATOM    810  CB  ASP C  33      -4.171  25.685   2.776  1.00 89.76           C  
ATOM    811  O   ASP C  33      -5.586  27.054   0.194  1.00 89.76           O  
ATOM    812  CG  ASP C  33      -4.265  25.747   4.290  1.00 89.76           C  
ATOM    813  OD1 ASP C  33      -3.230  25.583   4.973  1.00 89.76           O  
ATOM    814  OD2 ASP C  33      -5.384  25.958   4.806  1.00 89.76           O  
ATOM    815  N   ALA C  34      -5.028  24.902  -0.279  1.00 88.27           N  
ATOM    816  CA  ALA C  34      -4.898  25.084  -1.723  1.00 88.27           C  
ATOM    817  C   ALA C  34      -6.233  25.481  -2.347  1.00 88.27           C  
ATOM    818  CB  ALA C  34      -4.367  23.809  -2.374  1.00 88.27           C  
ATOM    819  O   ALA C  34      -6.275  26.299  -3.269  1.00 88.27           O  
ATOM    820  N   ASP C  35      -7.365  24.906  -1.798  1.00 86.32           N  
ATOM    821  CA  ASP C  35      -8.696  25.214  -2.311  1.00 86.32           C  
ATOM    822  C   ASP C  35      -9.137  26.614  -1.889  1.00 86.32           C  
ATOM    823  CB  ASP C  35      -9.711  24.175  -1.830  1.00 86.32           C  
ATOM    824  O   ASP C  35      -9.726  27.351  -2.682  1.00 86.32           O  
ATOM    825  CG  ASP C  35      -9.608  22.856  -2.576  1.00 86.32           C  
ATOM    826  OD1 ASP C  35     -10.056  21.818  -2.044  1.00 86.32           O  
ATOM    827  OD2 ASP C  35      -9.072  22.855  -3.706  1.00 86.32           O  
ATOM    828  N   GLU C  36      -8.716  27.022  -0.691  1.00 89.35           N  
ATOM    829  CA  GLU C  36      -9.208  28.270  -0.116  1.00 89.35           C  
ATOM    830  C   GLU C  36      -8.329  29.450  -0.522  1.00 89.35           C  
ATOM    831  CB  GLU C  36      -9.280  28.168   1.410  1.00 89.35           C  
ATOM    832  O   GLU C  36      -8.832  30.544  -0.786  1.00 89.35           O  
ATOM    833  CG  GLU C  36     -10.384  27.251   1.914  1.00 89.35           C  
ATOM    834  CD  GLU C  36     -10.435  27.150   3.430  1.00 89.35           C  
ATOM    835  OE1 GLU C  36     -11.281  26.394   3.960  1.00 89.35           O  
ATOM    836  OE2 GLU C  36      -9.623  27.832   4.094  1.00 89.35           O  
ATOM    837  N   LYS C  37      -6.929  29.178  -0.617  1.00 85.67           N  
ATOM    838  CA  LYS C  37      -5.980  30.271  -0.805  1.00 85.67           C  
ATOM    839  C   LYS C  37      -5.426  30.280  -2.227  1.00 85.67           C  
ATOM    840  CB  LYS C  37      -4.834  30.167   0.202  1.00 85.67           C  
ATOM    841  O   LYS C  37      -4.611  31.136  -2.576  1.00 85.67           O  
ATOM    842  CG  LYS C  37      -5.272  30.299   1.653  1.00 85.67           C  
ATOM    843  CD  LYS C  37      -4.085  30.218   2.605  1.00 85.67           C  
ATOM    844  CE  LYS C  37      -4.526  30.307   4.060  1.00 85.67           C  
ATOM    845  NZ  LYS C  37      -3.369  30.201   4.997  1.00 85.67           N  
ATOM    846  N   SER C  38      -5.963  29.658  -3.260  1.00 84.51           N  
ATOM    847  CA  SER C  38      -5.475  29.557  -4.632  1.00 84.51           C  
ATOM    848  C   SER C  38      -3.950  29.562  -4.678  1.00 84.51           C  
ATOM    849  CB  SER C  38      -6.023  30.704  -5.482  1.00 84.51           C  
ATOM    850  O   SER C  38      -3.345  30.459  -5.270  1.00 84.51           O  
ATOM    851  OG  SER C  38      -7.439  30.667  -5.523  1.00 84.51           O  
ATOM    852  N   LEU C  39      -3.271  28.552  -3.998  1.00 84.28           N  
ATOM    853  CA  LEU C  39      -1.815  28.475  -4.020  1.00 84.28           C  
ATOM    854  C   LEU C  39      -1.296  28.391  -5.451  1.00 84.28           C  
ATOM    855  CB  LEU C  39      -1.330  27.264  -3.218  1.00 84.28           C  
ATOM    856  O   LEU C  39      -1.905  27.734  -6.299  1.00 84.28           O  
ATOM    857  CG  LEU C  39      -1.514  27.338  -1.701  1.00 84.28           C  
ATOM    858  CD1 LEU C  39      -1.299  25.964  -1.074  1.00 84.28           C  
ATOM    859  CD2 LEU C  39      -0.561  28.363  -1.096  1.00 84.28           C  
ATOM    860  N   PRO C  40      -0.225  29.221  -5.760  1.00 86.92           N  
ATOM    861  CA  PRO C  40       0.380  29.107  -7.089  1.00 86.92           C  
ATOM    862  C   PRO C  40       0.807  27.679  -7.421  1.00 86.92           C  
ATOM    863  CB  PRO C  40       1.595  30.034  -7.005  1.00 86.92           C  
ATOM    864  O   PRO C  40       1.125  26.900  -6.519  1.00 86.92           O  
ATOM    865  CG  PRO C  40       1.780  30.289  -5.544  1.00 86.92           C  
ATOM    866  CD  PRO C  40       0.535  29.859  -4.823  1.00 86.92           C  
ATOM    867  N   GLU C  41       0.732  27.265  -8.607  1.00 88.78           N  
ATOM    868  CA  GLU C  41       1.089  25.946  -9.119  1.00 88.78           C  
ATOM    869  C   GLU C  41       2.463  25.512  -8.617  1.00 88.78           C  
ATOM    870  CB  GLU C  41       1.063  25.938 -10.650  1.00 88.78           C  
ATOM    871  O   GLU C  41       2.658  24.351  -8.250  1.00 88.78           O  
ATOM    872  CG  GLU C  41       1.417  24.591 -11.264  1.00 88.78           C  
ATOM    873  CD  GLU C  41       0.402  23.503 -10.952  1.00 88.78           C  
ATOM    874  OE1 GLU C  41       0.755  22.304 -11.028  1.00 88.78           O  
ATOM    875  OE2 GLU C  41      -0.755  23.852 -10.629  1.00 88.78           O  
ATOM    876  N   GLU C  42       3.374  26.374  -8.580  1.00 89.14           N  
ATOM    877  CA  GLU C  42       4.728  26.040  -8.150  1.00 89.14           C  
ATOM    878  C   GLU C  42       4.744  25.556  -6.703  1.00 89.14           C  
ATOM    879  CB  GLU C  42       5.656  27.247  -8.311  1.00 89.14           C  
ATOM    880  O   GLU C  42       5.448  24.601  -6.370  1.00 89.14           O  
ATOM    881  CG  GLU C  42       6.062  27.522  -9.751  1.00 89.14           C  
ATOM    882  CD  GLU C  42       6.940  28.754  -9.902  1.00 89.14           C  
ATOM    883  OE1 GLU C  42       7.303  29.105 -11.048  1.00 89.14           O  
ATOM    884  OE2 GLU C  42       7.269  29.373  -8.866  1.00 89.14           O  
ATOM    885  N   ALA C  43       3.987  26.252  -5.793  1.00 88.18           N  
ATOM    886  CA  ALA C  43       3.884  25.846  -4.393  1.00 88.18           C  
ATOM    887  C   ALA C  43       3.220  24.479  -4.266  1.00 88.18           C  
ATOM    888  CB  ALA C  43       3.107  26.889  -3.593  1.00 88.18           C  
ATOM    889  O   ALA C  43       3.648  23.645  -3.464  1.00 88.18           O  
ATOM    890  N   LEU C  44       2.244  24.164  -5.060  1.00 88.31           N  
ATOM    891  CA  LEU C  44       1.535  22.890  -5.037  1.00 88.31           C  
ATOM    892  C   LEU C  44       2.441  21.754  -5.502  1.00 88.31           C  
ATOM    893  CB  LEU C  44       0.286  22.956  -5.921  1.00 88.31           C  
ATOM    894  O   LEU C  44       2.422  20.664  -4.926  1.00 88.31           O  
ATOM    895  CG  LEU C  44      -0.931  23.663  -5.322  1.00 88.31           C  
ATOM    896  CD1 LEU C  44      -1.935  24.007  -6.417  1.00 88.31           C  
ATOM    897  CD2 LEU C  44      -1.579  22.796  -4.249  1.00 88.31           C  
ATOM    898  N   GLN C  45       3.236  22.116  -6.521  1.00 88.25           N  
ATOM    899  CA  GLN C  45       4.160  21.104  -7.023  1.00 88.25           C  
ATOM    900  C   GLN C  45       5.183  20.718  -5.959  1.00 88.25           C  
ATOM    901  CB  GLN C  45       4.872  21.603  -8.281  1.00 88.25           C  
ATOM    902  O   GLN C  45       5.551  19.547  -5.840  1.00 88.25           O  
ATOM    903  CG  GLN C  45       3.999  21.592  -9.528  1.00 88.25           C  
ATOM    904  CD  GLN C  45       4.752  22.012 -10.776  1.00 88.25           C  
ATOM    905  NE2 GLN C  45       4.148  21.785 -11.938  1.00 88.25           N  
ATOM    906  OE1 GLN C  45       5.868  22.536 -10.697  1.00 88.25           O  
ATOM    907  N   ASP C  46       5.657  21.702  -5.166  1.00 88.63           N  
ATOM    908  CA  ASP C  46       6.591  21.416  -4.081  1.00 88.63           C  
ATOM    909  C   ASP C  46       5.945  20.527  -3.020  1.00 88.63           C  
ATOM    910  CB  ASP C  46       7.090  22.715  -3.445  1.00 88.63           C  
ATOM    911  O   ASP C  46       6.586  19.617  -2.491  1.00 88.63           O  
ATOM    912  CG  ASP C  46       8.083  23.460  -4.320  1.00 88.63           C  
ATOM    913  OD1 ASP C  46       8.303  24.670  -4.098  1.00 88.63           O  
ATOM    914  OD2 ASP C  46       8.648  22.832  -5.241  1.00 88.63           O  
ATOM    915  N   VAL C  47       4.681  20.724  -2.700  1.00 89.73           N  
ATOM    916  CA  VAL C  47       3.949  19.923  -1.725  1.00 89.73           C  
ATOM    917  C   VAL C  47       3.770  18.501  -2.253  1.00 89.73           C  
ATOM    918  CB  VAL C  47       2.575  20.546  -1.395  1.00 89.73           C  
ATOM    919  O   VAL C  47       3.955  17.530  -1.515  1.00 89.73           O  
ATOM    920  CG1 VAL C  47       1.755  19.609  -0.509  1.00 89.73           C  
ATOM    921  CG2 VAL C  47       2.754  21.904  -0.719  1.00 89.73           C  
ATOM    922  N   VAL C  48       3.429  18.413  -3.550  1.00 89.24           N  
ATOM    923  CA  VAL C  48       3.247  17.101  -4.163  1.00 89.24           C  
ATOM    924  C   VAL C  48       4.535  16.290  -4.040  1.00 89.24           C  
ATOM    925  CB  VAL C  48       2.832  17.220  -5.647  1.00 89.24           C  
ATOM    926  O   VAL C  48       4.501  15.110  -3.681  1.00 89.24           O  
ATOM    927  CG1 VAL C  48       2.957  15.871  -6.353  1.00 89.24           C  
ATOM    928  CG2 VAL C  48       1.406  17.755  -5.760  1.00 89.24           C  
ATOM    929  N   LYS C  49       5.711  16.941  -4.307  1.00 88.91           N  
ATOM    930  CA  LYS C  49       6.999  16.259  -4.218  1.00 88.91           C  
ATOM    931  C   LYS C  49       7.252  15.745  -2.804  1.00 88.91           C  
ATOM    932  CB  LYS C  49       8.132  17.193  -4.647  1.00 88.91           C  
ATOM    933  O   LYS C  49       7.708  14.614  -2.622  1.00 88.91           O  
ATOM    934  CG  LYS C  49       8.216  17.414  -6.151  1.00 88.91           C  
ATOM    935  CD  LYS C  49       9.387  18.317  -6.518  1.00 88.91           C  
ATOM    936  CE  LYS C  49       9.385  18.660  -8.001  1.00 88.91           C  
ATOM    937  NZ  LYS C  49      10.477  19.617  -8.350  1.00 88.91           N  
ATOM    938  N   SER C  50       6.956  16.543  -1.798  1.00 88.23           N  
ATOM    939  CA  SER C  50       7.170  16.154  -0.408  1.00 88.23           C  
ATOM    940  C   SER C  50       6.247  15.008  -0.006  1.00 88.23           C  
ATOM    941  CB  SER C  50       6.951  17.347   0.522  1.00 88.23           C  
ATOM    942  O   SER C  50       6.675  14.065   0.663  1.00 88.23           O  
ATOM    943  OG  SER C  50       7.159  16.975   1.874  1.00 88.23           O  
ATOM    944  N   VAL C  51       4.966  15.018  -0.446  1.00 89.44           N  
ATOM    945  CA  VAL C  51       3.966  14.027  -0.062  1.00 89.44           C  
ATOM    946  C   VAL C  51       4.275  12.693  -0.738  1.00 89.44           C  
ATOM    947  CB  VAL C  51       2.538  14.490  -0.425  1.00 89.44           C  
ATOM    948  O   VAL C  51       4.116  11.631  -0.132  1.00 89.44           O  
ATOM    949  CG1 VAL C  51       1.536  13.353  -0.235  1.00 89.44           C  
ATOM    950  CG2 VAL C  51       2.141  15.702   0.416  1.00 89.44           C  
ATOM    951  N   VAL C  52       4.805  12.785  -1.936  1.00 89.51           N  
ATOM    952  CA  VAL C  52       5.164  11.565  -2.651  1.00 89.51           C  
ATOM    953  C   VAL C  52       6.278  10.836  -1.903  1.00 89.51           C  
ATOM    954  CB  VAL C  52       5.603  11.865  -4.101  1.00 89.51           C  
ATOM    955  O   VAL C  52       6.260   9.608  -1.792  1.00 89.51           O  
ATOM    956  CG1 VAL C  52       6.252  10.636  -4.735  1.00 89.51           C  
ATOM    957  CG2 VAL C  52       4.410  12.332  -4.934  1.00 89.51           C  
ATOM    958  N   LYS C  53       7.214  11.594  -1.364  1.00 89.79           N  
ATOM    959  CA  LYS C  53       8.298  10.989  -0.595  1.00 89.79           C  
ATOM    960  C   LYS C  53       7.761  10.264   0.636  1.00 89.79           C  
ATOM    961  CB  LYS C  53       9.316  12.051  -0.175  1.00 89.79           C  
ATOM    962  O   LYS C  53       8.194   9.152   0.946  1.00 89.79           O  
ATOM    963  CG  LYS C  53      10.205  12.538  -1.310  1.00 89.79           C  
ATOM    964  CD  LYS C  53      11.253  13.526  -0.813  1.00 89.79           C  
ATOM    965  CE  LYS C  53      12.074  14.095  -1.962  1.00 89.79           C  
ATOM    966  NZ  LYS C  53      13.049  15.124  -1.490  1.00 89.79           N  
ATOM    967  N   VAL C  54       6.834  10.863   1.333  1.00 89.59           N  
ATOM    968  CA  VAL C  54       6.219  10.267   2.515  1.00 89.59           C  
ATOM    969  C   VAL C  54       5.428   9.024   2.115  1.00 89.59           C  
ATOM    970  CB  VAL C  54       5.301  11.272   3.245  1.00 89.59           C  
ATOM    971  O   VAL C  54       5.484   7.998   2.797  1.00 89.59           O  
ATOM    972  CG1 VAL C  54       4.522  10.580   4.361  1.00 89.59           C  
ATOM    973  CG2 VAL C  54       6.120  12.435   3.802  1.00 89.59           C  
ATOM    974  N   TYR C  55       4.682   9.125   1.030  1.00 88.82           N  
ATOM    975  CA  TYR C  55       3.898   8.002   0.528  1.00 88.82           C  
ATOM    976  C   TYR C  55       4.793   6.809   0.214  1.00 88.82           C  
ATOM    977  CB  TYR C  55       3.114   8.410  -0.723  1.00 88.82           C  
ATOM    978  O   TYR C  55       4.498   5.681   0.615  1.00 88.82           O  
ATOM    979  CG  TYR C  55       2.407   7.260  -1.399  1.00 88.82           C  
ATOM    980  CD1 TYR C  55       2.915   6.695  -2.567  1.00 88.82           C  
ATOM    981  CD2 TYR C  55       1.231   6.737  -0.872  1.00 88.82           C  
ATOM    982  CE1 TYR C  55       2.266   5.636  -3.194  1.00 88.82           C  
ATOM    983  CE2 TYR C  55       0.575   5.678  -1.491  1.00 88.82           C  
ATOM    984  OH  TYR C  55       0.453   4.087  -3.266  1.00 88.82           O  
ATOM    985  CZ  TYR C  55       1.099   5.135  -2.649  1.00 88.82           C  
ATOM    986  N   LEU C  56       5.919   7.093  -0.475  1.00 89.78           N  
ATOM    987  CA  LEU C  56       6.824   6.016  -0.861  1.00 89.78           C  
ATOM    988  C   LEU C  56       7.417   5.338   0.370  1.00 89.78           C  
ATOM    989  CB  LEU C  56       7.946   6.552  -1.754  1.00 89.78           C  
ATOM    990  O   LEU C  56       7.514   4.110   0.421  1.00 89.78           O  
ATOM    991  CG  LEU C  56       7.546   6.963  -3.171  1.00 89.78           C  
ATOM    992  CD1 LEU C  56       8.720   7.628  -3.882  1.00 89.78           C  
ATOM    993  CD2 LEU C  56       7.052   5.755  -3.960  1.00 89.78           C  
ATOM    994  N   LYS C  57       7.826   6.101   1.306  1.00 90.84           N  
ATOM    995  CA  LYS C  57       8.361   5.553   2.549  1.00 90.84           C  
ATOM    996  C   LYS C  57       7.325   4.684   3.257  1.00 90.84           C  
ATOM    997  CB  LYS C  57       8.824   6.677   3.477  1.00 90.84           C  
ATOM    998  O   LYS C  57       7.642   3.588   3.724  1.00 90.84           O  
ATOM    999  CG  LYS C  57       9.397   6.192   4.800  1.00 90.84           C  
ATOM   1000  CD  LYS C  57       9.778   7.356   5.705  1.00 90.84           C  
ATOM   1001  CE  LYS C  57      10.225   6.875   7.079  1.00 90.84           C  
ATOM   1002  NZ  LYS C  57      10.491   8.015   8.006  1.00 90.84           N  
ATOM   1003  N   SER C  58       6.102   5.121   3.337  1.00 89.90           N  
ATOM   1004  CA  SER C  58       5.029   4.414   4.029  1.00 89.90           C  
ATOM   1005  C   SER C  58       4.702   3.094   3.339  1.00 89.90           C  
ATOM   1006  CB  SER C  58       3.774   5.285   4.102  1.00 89.90           C  
ATOM   1007  O   SER C  58       4.457   2.084   4.003  1.00 89.90           O  
ATOM   1008  OG  SER C  58       4.014   6.448   4.876  1.00 89.90           O  
ATOM   1009  N   VAL C  59       4.687   3.091   2.031  1.00 90.24           N  
ATOM   1010  CA  VAL C  59       4.401   1.869   1.286  1.00 90.24           C  
ATOM   1011  C   VAL C  59       5.506   0.844   1.530  1.00 90.24           C  
ATOM   1012  CB  VAL C  59       4.256   2.147  -0.227  1.00 90.24           C  
ATOM   1013  O   VAL C  59       5.229  -0.341   1.732  1.00 90.24           O  
ATOM   1014  CG1 VAL C  59       4.182   0.838  -1.012  1.00 90.24           C  
ATOM   1015  CG2 VAL C  59       3.020   3.004  -0.495  1.00 90.24           C  
ATOM   1016  N   LYS C  60       6.722   1.311   1.539  1.00 90.86           N  
ATOM   1017  CA  LYS C  60       7.839   0.406   1.794  1.00 90.86           C  
ATOM   1018  C   LYS C  60       7.727  -0.229   3.177  1.00 90.86           C  
ATOM   1019  CB  LYS C  60       9.171   1.147   1.664  1.00 90.86           C  
ATOM   1020  O   LYS C  60       7.982  -1.424   3.339  1.00 90.86           O  
ATOM   1021  CG  LYS C  60       9.565   1.463   0.229  1.00 90.86           C  
ATOM   1022  CD  LYS C  60      10.901   2.192   0.164  1.00 90.86           C  
ATOM   1023  CE  LYS C  60      11.248   2.601  -1.262  1.00 90.86           C  
ATOM   1024  NZ  LYS C  60      12.506   3.403  -1.318  1.00 90.86           N  
ATOM   1025  N   GLU C  61       7.422   0.551   4.154  1.00 90.82           N  
ATOM   1026  CA  GLU C  61       7.247   0.032   5.508  1.00 90.82           C  
ATOM   1027  C   GLU C  61       6.090  -0.961   5.573  1.00 90.82           C  
ATOM   1028  CB  GLU C  61       7.014   1.177   6.497  1.00 90.82           C  
ATOM   1029  O   GLU C  61       6.167  -1.966   6.283  1.00 90.82           O  
ATOM   1030  CG  GLU C  61       8.252   2.020   6.765  1.00 90.82           C  
ATOM   1031  CD  GLU C  61       7.969   3.247   7.617  1.00 90.82           C  
ATOM   1032  OE1 GLU C  61       8.932   3.918   8.053  1.00 90.82           O  
ATOM   1033  OE2 GLU C  61       6.776   3.540   7.851  1.00 90.82           O  
ATOM   1034  N   THR C  62       5.046  -0.668   4.871  1.00 89.42           N  
ATOM   1035  CA  THR C  62       3.897  -1.564   4.804  1.00 89.42           C  
ATOM   1036  C   THR C  62       4.289  -2.899   4.176  1.00 89.42           C  
ATOM   1037  CB  THR C  62       2.744  -0.935   4.000  1.00 89.42           C  
ATOM   1038  O   THR C  62       3.907  -3.960   4.673  1.00 89.42           O  
ATOM   1039  CG2 THR C  62       1.564  -1.895   3.888  1.00 89.42           C  
ATOM   1040  OG1 THR C  62       2.311   0.263   4.656  1.00 89.42           O  
ATOM   1041  N   ILE C  63       5.054  -2.906   3.141  1.00 90.35           N  
ATOM   1042  CA  ILE C  63       5.516  -4.122   2.482  1.00 90.35           C  
ATOM   1043  C   ILE C  63       6.324  -4.967   3.465  1.00 90.35           C  
ATOM   1044  CB  ILE C  63       6.364  -3.800   1.231  1.00 90.35           C  
ATOM   1045  O   ILE C  63       6.114  -6.178   3.571  1.00 90.35           O  
ATOM   1046  CG1 ILE C  63       5.476  -3.236   0.115  1.00 90.35           C  
ATOM   1047  CG2 ILE C  63       7.118  -5.044   0.754  1.00 90.35           C  
ATOM   1048  CD1 ILE C  63       6.250  -2.717  -1.089  1.00 90.35           C  
ATOM   1049  N   LYS C  64       7.235  -4.335   4.141  1.00 90.29           N  
ATOM   1050  CA  LYS C  64       8.051  -5.049   5.119  1.00 90.29           C  
ATOM   1051  C   LYS C  64       7.179  -5.713   6.181  1.00 90.29           C  
ATOM   1052  CB  LYS C  64       9.051  -4.100   5.780  1.00 90.29           C  
ATOM   1053  O   LYS C  64       7.438  -6.850   6.582  1.00 90.29           O  
ATOM   1054  CG  LYS C  64      10.084  -4.799   6.651  1.00 90.29           C  
ATOM   1055  CD  LYS C  64      11.100  -3.813   7.213  1.00 90.29           C  
ATOM   1056  CE  LYS C  64      12.046  -4.485   8.200  1.00 90.29           C  
ATOM   1057  NZ  LYS C  64      13.027  -3.516   8.775  1.00 90.29           N  
ATOM   1058  N   SER C  65       6.162  -4.986   6.658  1.00 89.49           N  
ATOM   1059  CA  SER C  65       5.264  -5.500   7.688  1.00 89.49           C  
ATOM   1060  C   SER C  65       4.509  -6.731   7.198  1.00 89.49           C  
ATOM   1061  CB  SER C  65       4.271  -4.421   8.121  1.00 89.49           C  
ATOM   1062  O   SER C  65       4.367  -7.711   7.932  1.00 89.49           O  
ATOM   1063  OG  SER C  65       4.940  -3.348   8.761  1.00 89.49           O  
ATOM   1064  N   ILE C  66       3.992  -6.718   6.019  1.00 89.58           N  
ATOM   1065  CA  ILE C  66       3.245  -7.841   5.462  1.00 89.58           C  
ATOM   1066  C   ILE C  66       4.183  -9.025   5.239  1.00 89.58           C  
ATOM   1067  CB  ILE C  66       2.546  -7.454   4.139  1.00 89.58           C  
ATOM   1068  O   ILE C  66       3.814 -10.174   5.496  1.00 89.58           O  
ATOM   1069  CG1 ILE C  66       1.473  -6.389   4.393  1.00 89.58           C  
ATOM   1070  CG2 ILE C  66       1.943  -8.690   3.466  1.00 89.58           C  
ATOM   1071  CD1 ILE C  66       0.869  -5.804   3.124  1.00 89.58           C  
ATOM   1072  N   GLU C  67       5.394  -8.783   4.838  1.00 90.03           N  
ATOM   1073  CA  GLU C  67       6.372  -9.851   4.656  1.00 90.03           C  
ATOM   1074  C   GLU C  67       6.653 -10.572   5.972  1.00 90.03           C  
ATOM   1075  CB  GLU C  67       7.674  -9.296   4.073  1.00 90.03           C  
ATOM   1076  O   GLU C  67       6.806 -11.795   5.996  1.00 90.03           O  
ATOM   1077  CG  GLU C  67       7.592  -8.969   2.589  1.00 90.03           C  
ATOM   1078  CD  GLU C  67       8.860  -8.329   2.045  1.00 90.03           C  
ATOM   1079  OE1 GLU C  67       9.066  -8.346   0.810  1.00 90.03           O  
ATOM   1080  OE2 GLU C  67       9.652  -7.807   2.860  1.00 90.03           O  
ATOM   1081  N   LEU C  68       6.747  -9.814   6.980  1.00 89.62           N  
ATOM   1082  CA  LEU C  68       6.973 -10.411   8.292  1.00 89.62           C  
ATOM   1083  C   LEU C  68       5.794 -11.289   8.700  1.00 89.62           C  
ATOM   1084  CB  LEU C  68       7.202  -9.323   9.344  1.00 89.62           C  
ATOM   1085  O   LEU C  68       5.985 -12.372   9.258  1.00 89.62           O  
ATOM   1086  CG  LEU C  68       7.599  -9.803  10.741  1.00 89.62           C  
ATOM   1087  CD1 LEU C  68       8.936 -10.535  10.690  1.00 89.62           C  
ATOM   1088  CD2 LEU C  68       7.663  -8.630  11.712  1.00 89.62           C  
ATOM   1089  N   VAL C  69       4.531 -10.801   8.487  1.00 89.06           N  
ATOM   1090  CA  VAL C  69       3.346 -11.605   8.768  1.00 89.06           C  
ATOM   1091  C   VAL C  69       3.419 -12.920   7.996  1.00 89.06           C  
ATOM   1092  CB  VAL C  69       2.048 -10.847   8.409  1.00 89.06           C  
ATOM   1093  O   VAL C  69       3.161 -13.989   8.554  1.00 89.06           O  
ATOM   1094  CG1 VAL C  69       0.845 -11.788   8.447  1.00 89.06           C  
ATOM   1095  CG2 VAL C  69       1.839  -9.668   9.357  1.00 89.06           C  
ATOM   1096  N   ILE C  70       3.794 -12.886   6.740  1.00 89.08           N  
ATOM   1097  CA  ILE C  70       3.898 -14.074   5.900  1.00 89.08           C  
ATOM   1098  C   ILE C  70       4.939 -15.028   6.481  1.00 89.08           C  
ATOM   1099  CB  ILE C  70       4.261 -13.707   4.444  1.00 89.08           C  
ATOM   1100  O   ILE C  70       4.709 -16.238   6.555  1.00 89.08           O  
ATOM   1101  CG1 ILE C  70       3.092 -12.980   3.769  1.00 89.08           C  
ATOM   1102  CG2 ILE C  70       4.658 -14.957   3.654  1.00 89.08           C  
ATOM   1103  CD1 ILE C  70       3.415 -12.446   2.380  1.00 89.08           C  
ATOM   1104  N   GLU C  71       6.077 -14.487   6.813  1.00 88.74           N  
ATOM   1105  CA  GLU C  71       7.134 -15.308   7.395  1.00 88.74           C  
ATOM   1106  C   GLU C  71       6.659 -15.993   8.673  1.00 88.74           C  
ATOM   1107  CB  GLU C  71       8.376 -14.461   7.683  1.00 88.74           C  
ATOM   1108  O   GLU C  71       6.944 -17.172   8.894  1.00 88.74           O  
ATOM   1109  CG  GLU C  71       9.213 -14.158   6.448  1.00 88.74           C  
ATOM   1110  CD  GLU C  71      10.476 -13.371   6.758  1.00 88.74           C  
ATOM   1111  OE1 GLU C  71      11.249 -13.068   5.821  1.00 88.74           O  
ATOM   1112  OE2 GLU C  71      10.696 -13.055   7.949  1.00 88.74           O  
ATOM   1113  N   LEU C  72       5.932 -15.268   9.559  1.00 89.12           N  
ATOM   1114  CA  LEU C  72       5.428 -15.829  10.808  1.00 89.12           C  
ATOM   1115  C   LEU C  72       4.422 -16.943  10.538  1.00 89.12           C  
ATOM   1116  CB  LEU C  72       4.779 -14.736  11.663  1.00 89.12           C  
ATOM   1117  O   LEU C  72       4.436 -17.975  11.211  1.00 89.12           O  
ATOM   1118  CG  LEU C  72       5.732 -13.844  12.460  1.00 89.12           C  
ATOM   1119  CD1 LEU C  72       4.996 -12.615  12.981  1.00 89.12           C  
ATOM   1120  CD2 LEU C  72       6.360 -14.625  13.610  1.00 89.12           C  
ATOM   1121  N   ILE C  73       3.543 -16.734   9.597  1.00 87.58           N  
ATOM   1122  CA  ILE C  73       2.555 -17.747   9.241  1.00 87.58           C  
ATOM   1123  C   ILE C  73       3.264 -19.014   8.766  1.00 87.58           C  
ATOM   1124  CB  ILE C  73       1.586 -17.235   8.152  1.00 87.58           C  
ATOM   1125  O   ILE C  73       2.849 -20.127   9.098  1.00 87.58           O  
ATOM   1126  CG1 ILE C  73       0.680 -16.135   8.718  1.00 87.58           C  
ATOM   1127  CG2 ILE C  73       0.756 -18.389   7.582  1.00 87.58           C  
ATOM   1128  CD1 ILE C  73      -0.190 -15.452   7.673  1.00 87.58           C  
ATOM   1129  N   LYS C  74       4.298 -18.886   7.912  1.00 88.51           N  
ATOM   1130  CA  LYS C  74       5.043 -20.036   7.406  1.00 88.51           C  
ATOM   1131  C   LYS C  74       5.693 -20.815   8.546  1.00 88.51           C  
ATOM   1132  CB  LYS C  74       6.107 -19.587   6.404  1.00 88.51           C  
ATOM   1133  O   LYS C  74       5.767 -22.044   8.502  1.00 88.51           O  
ATOM   1134  CG  LYS C  74       5.551 -19.202   5.041  1.00 88.51           C  
ATOM   1135  CD  LYS C  74       6.661 -18.814   4.073  1.00 88.51           C  
ATOM   1136  CE  LYS C  74       6.111 -18.489   2.691  1.00 88.51           C  
ATOM   1137  NZ  LYS C  74       7.191 -18.059   1.752  1.00 88.51           N  
ATOM   1138  N   VAL C  75       6.190 -20.043   9.511  1.00 87.73           N  
ATOM   1139  CA  VAL C  75       6.831 -20.676  10.659  1.00 87.73           C  
ATOM   1140  C   VAL C  75       5.808 -21.507  11.429  1.00 87.73           C  
ATOM   1141  CB  VAL C  75       7.482 -19.631  11.593  1.00 87.73           C  
ATOM   1142  O   VAL C  75       6.117 -22.607  11.895  1.00 87.73           O  
ATOM   1143  CG1 VAL C  75       7.942 -20.284  12.895  1.00 87.73           C  
ATOM   1144  CG2 VAL C  75       8.653 -18.945  10.892  1.00 87.73           C  
ATOM   1145  N   ILE C  76       4.599 -21.071  11.659  1.00 83.63           N  
ATOM   1146  CA  ILE C  76       3.560 -21.730  12.443  1.00 83.63           C  
ATOM   1147  C   ILE C  76       2.960 -22.882  11.640  1.00 83.63           C  
ATOM   1148  CB  ILE C  76       2.454 -20.737  12.865  1.00 83.63           C  
ATOM   1149  O   ILE C  76       2.604 -23.920  12.202  1.00 83.63           O  
ATOM   1150  CG1 ILE C  76       3.021 -19.681  13.821  1.00 83.63           C  
ATOM   1151  CG2 ILE C  76       1.276 -21.479  13.503  1.00 83.63           C  
ATOM   1152  CD1 ILE C  76       2.042 -18.566  14.163  1.00 83.63           C  
ATOM   1153  N   MET C  77       2.816 -22.867  10.321  1.00 81.03           N  
ATOM   1154  CA  MET C  77       2.213 -23.910   9.496  1.00 81.03           C  
ATOM   1155  C   MET C  77       3.184 -25.066   9.285  1.00 81.03           C  
ATOM   1156  CB  MET C  77       1.773 -23.342   8.146  1.00 81.03           C  
ATOM   1157  O   MET C  77       2.774 -26.228   9.246  1.00 81.03           O  
ATOM   1158  CG  MET C  77       0.498 -22.518   8.213  1.00 81.03           C  
ATOM   1159  SD  MET C  77      -0.057 -21.946   6.560  1.00 81.03           S  
ATOM   1160  CE  MET C  77      -0.598 -23.521   5.841  1.00 81.03           C  
TER    1161      MET C  77                                                      
ATOM   1162  N   GLU D   1     -14.623 -23.617   0.943  1.00 70.59           N  
ATOM   1163  CA  GLU D   1     -13.745 -22.547   1.407  1.00 70.59           C  
ATOM   1164  C   GLU D   1     -12.442 -22.519   0.613  1.00 70.59           C  
ATOM   1165  CB  GLU D   1     -13.447 -22.705   2.901  1.00 70.59           C  
ATOM   1166  O   GLU D   1     -11.949 -21.446   0.257  1.00 70.59           O  
ATOM   1167  CG  GLU D   1     -14.463 -22.022   3.805  1.00 70.59           C  
ATOM   1168  CD  GLU D   1     -14.082 -22.068   5.277  1.00 70.59           C  
ATOM   1169  OE1 GLU D   1     -14.846 -21.544   6.118  1.00 70.59           O  
ATOM   1170  OE2 GLU D   1     -13.010 -22.633   5.590  1.00 70.59           O  
ATOM   1171  N   THR D   2     -11.890 -23.683   0.422  1.00 73.11           N  
ATOM   1172  CA  THR D   2     -10.699 -23.899  -0.392  1.00 73.11           C  
ATOM   1173  C   THR D   2     -10.948 -23.480  -1.838  1.00 73.11           C  
ATOM   1174  CB  THR D   2     -10.255 -25.373  -0.351  1.00 73.11           C  
ATOM   1175  O   THR D   2     -10.084 -22.868  -2.469  1.00 73.11           O  
ATOM   1176  CG2 THR D   2      -8.820 -25.529  -0.842  1.00 73.11           C  
ATOM   1177  OG1 THR D   2     -10.342 -25.855   0.996  1.00 73.11           O  
ATOM   1178  N   GLU D   3     -12.209 -23.828  -2.336  1.00 75.24           N  
ATOM   1179  CA  GLU D   3     -12.564 -23.422  -3.692  1.00 75.24           C  
ATOM   1180  C   GLU D   3     -12.592 -21.902  -3.824  1.00 75.24           C  
ATOM   1181  CB  GLU D   3     -13.920 -24.009  -4.092  1.00 75.24           C  
ATOM   1182  O   GLU D   3     -12.152 -21.353  -4.836  1.00 75.24           O  
ATOM   1183  CG  GLU D   3     -13.837 -25.421  -4.654  1.00 75.24           C  
ATOM   1184  CD  GLU D   3     -15.187 -25.979  -5.075  1.00 75.24           C  
ATOM   1185  OE1 GLU D   3     -15.240 -27.126  -5.575  1.00 75.24           O  
ATOM   1186  OE2 GLU D   3     -16.200 -25.264  -4.905  1.00 75.24           O  
ATOM   1187  N   GLU D   4     -13.176 -21.361  -2.815  1.00 75.65           N  
ATOM   1188  CA  GLU D   4     -13.227 -19.902  -2.826  1.00 75.65           C  
ATOM   1189  C   GLU D   4     -11.825 -19.301  -2.810  1.00 75.65           C  
ATOM   1190  CB  GLU D   4     -14.036 -19.384  -1.634  1.00 75.65           C  
ATOM   1191  O   GLU D   4     -11.549 -18.336  -3.527  1.00 75.65           O  
ATOM   1192  CG  GLU D   4     -15.525 -19.245  -1.916  1.00 75.65           C  
ATOM   1193  CD  GLU D   4     -16.318 -18.746  -0.718  1.00 75.65           C  
ATOM   1194  OE1 GLU D   4     -17.552 -18.572  -0.837  1.00 75.65           O  
ATOM   1195  OE2 GLU D   4     -15.700 -18.525   0.347  1.00 75.65           O  
ATOM   1196  N   ILE D   5     -10.982 -19.859  -2.032  1.00 73.48           N  
ATOM   1197  CA  ILE D   5      -9.601 -19.393  -1.950  1.00 73.48           C  
ATOM   1198  C   ILE D   5      -8.881 -19.681  -3.266  1.00 73.48           C  
ATOM   1199  CB  ILE D   5      -8.851 -20.054  -0.772  1.00 73.48           C  
ATOM   1200  O   ILE D   5      -8.133 -18.839  -3.768  1.00 73.48           O  
ATOM   1201  CG1 ILE D   5      -9.458 -19.610   0.564  1.00 73.48           C  
ATOM   1202  CG2 ILE D   5      -7.356 -19.724  -0.832  1.00 73.48           C  
ATOM   1203  CD1 ILE D   5      -8.893 -20.342   1.773  1.00 73.48           C  
ATOM   1204  N   ALA D   6      -9.076 -21.009  -3.747  1.00 73.40           N  
ATOM   1205  CA  ALA D   6      -8.480 -21.332  -5.040  1.00 73.40           C  
ATOM   1206  C   ALA D   6      -8.937 -20.350  -6.115  1.00 73.40           C  
ATOM   1207  CB  ALA D   6      -8.832 -22.761  -5.446  1.00 73.40           C  
ATOM   1208  O   ALA D   6      -8.134 -19.901  -6.936  1.00 73.40           O  
ATOM   1209  N   TYR D   7     -10.148 -20.201  -6.181  1.00 76.49           N  
ATOM   1210  CA  TYR D   7     -10.691 -19.216  -7.111  1.00 76.49           C  
ATOM   1211  C   TYR D   7     -10.070 -17.844  -6.876  1.00 76.49           C  
ATOM   1212  CB  TYR D   7     -12.214 -19.130  -6.975  1.00 76.49           C  
ATOM   1213  O   TYR D   7      -9.672 -17.165  -7.825  1.00 76.49           O  
ATOM   1214  CG  TYR D   7     -12.852 -18.137  -7.915  1.00 76.49           C  
ATOM   1215  CD1 TYR D   7     -13.169 -16.849  -7.489  1.00 76.49           C  
ATOM   1216  CD2 TYR D   7     -13.141 -18.484  -9.231  1.00 76.49           C  
ATOM   1217  CE1 TYR D   7     -13.759 -15.931  -8.352  1.00 76.49           C  
ATOM   1218  CE2 TYR D   7     -13.731 -17.575 -10.102  1.00 76.49           C  
ATOM   1219  OH  TYR D   7     -14.619 -15.398 -10.512  1.00 76.49           O  
ATOM   1220  CZ  TYR D   7     -14.035 -16.302  -9.654  1.00 76.49           C  
ATOM   1221  N   SER D   8     -10.090 -17.547  -5.703  1.00 74.44           N  
ATOM   1222  CA  SER D   8      -9.495 -16.261  -5.352  1.00 74.44           C  
ATOM   1223  C   SER D   8      -8.024 -16.205  -5.751  1.00 74.44           C  
ATOM   1224  CB  SER D   8      -9.636 -15.997  -3.853  1.00 74.44           C  
ATOM   1225  O   SER D   8      -7.545 -15.177  -6.234  1.00 74.44           O  
ATOM   1226  OG  SER D   8     -10.998 -15.835  -3.496  1.00 74.44           O  
ATOM   1227  N   SER D   9      -7.306 -17.304  -5.580  1.00 75.75           N  
ATOM   1228  CA  SER D   9      -5.909 -17.372  -5.997  1.00 75.75           C  
ATOM   1229  C   SER D   9      -5.776 -17.250  -7.511  1.00 75.75           C  
ATOM   1230  CB  SER D   9      -5.271 -18.680  -5.525  1.00 75.75           C  
ATOM   1231  O   SER D   9      -4.889 -16.553  -8.007  1.00 75.75           O  
ATOM   1232  OG  SER D   9      -3.931 -18.777  -5.974  1.00 75.75           O  
ATOM   1233  N   ARG D  10      -6.546 -18.040  -8.298  1.00 78.07           N  
ATOM   1234  CA  ARG D  10      -6.522 -17.933  -9.754  1.00 78.07           C  
ATOM   1235  C   ARG D  10      -6.853 -16.514 -10.204  1.00 78.07           C  
ATOM   1236  CB  ARG D  10      -7.504 -18.925 -10.382  1.00 78.07           C  
ATOM   1237  O   ARG D  10      -6.210 -15.978 -11.108  1.00 78.07           O  
ATOM   1238  CG  ARG D  10      -6.975 -20.348 -10.462  1.00 78.07           C  
ATOM   1239  CD  ARG D  10      -7.962 -21.278 -11.153  1.00 78.07           C  
ATOM   1240  NE  ARG D  10      -7.791 -22.662 -10.720  1.00 78.07           N  
ATOM   1241  NH1 ARG D  10      -9.575 -23.480 -11.939  1.00 78.07           N  
ATOM   1242  NH2 ARG D  10      -8.317 -24.897 -10.648  1.00 78.07           N  
ATOM   1243  CZ  ARG D  10      -8.562 -23.676 -11.104  1.00 78.07           C  
ATOM   1244  N   GLU D  11      -7.912 -16.053  -9.678  1.00 77.75           N  
ATOM   1245  CA  GLU D  11      -8.300 -14.683 -10.001  1.00 77.75           C  
ATOM   1246  C   GLU D  11      -7.188 -13.698  -9.655  1.00 77.75           C  
ATOM   1247  CB  GLU D  11      -9.588 -14.302  -9.266  1.00 77.75           C  
ATOM   1248  O   GLU D  11      -6.928 -12.758 -10.408  1.00 77.75           O  
ATOM   1249  CG  GLU D  11     -10.847 -14.896  -9.882  1.00 77.75           C  
ATOM   1250  CD  GLU D  11     -11.122 -14.389 -11.289  1.00 77.75           C  
ATOM   1251  OE1 GLU D  11     -11.249 -15.217 -12.218  1.00 77.75           O  
ATOM   1252  OE2 GLU D  11     -11.211 -13.153 -11.462  1.00 77.75           O  
ATOM   1253  N   ALA D  12      -6.484 -14.072  -8.507  1.00 76.44           N  
ATOM   1254  CA  ALA D  12      -5.347 -13.239  -8.122  1.00 76.44           C  
ATOM   1255  C   ALA D  12      -4.217 -13.351  -9.141  1.00 76.44           C  
ATOM   1256  CB  ALA D  12      -4.848 -13.629  -6.733  1.00 76.44           C  
ATOM   1257  O   ALA D  12      -3.589 -12.349  -9.493  1.00 76.44           O  
ATOM   1258  N   GLU D  13      -4.026 -14.532  -9.576  1.00 78.70           N  
ATOM   1259  CA  GLU D  13      -2.997 -14.728 -10.592  1.00 78.70           C  
ATOM   1260  C   GLU D  13      -3.345 -13.985 -11.880  1.00 78.70           C  
ATOM   1261  CB  GLU D  13      -2.803 -16.218 -10.881  1.00 78.70           C  
ATOM   1262  O   GLU D  13      -2.474 -13.379 -12.507  1.00 78.70           O  
ATOM   1263  CG  GLU D  13      -1.438 -16.560 -11.461  1.00 78.70           C  
ATOM   1264  CD  GLU D  13      -1.175 -18.055 -11.536  1.00 78.70           C  
ATOM   1265  OE1 GLU D  13      -0.078 -18.457 -11.988  1.00 78.70           O  
ATOM   1266  OE2 GLU D  13      -2.073 -18.832 -11.141  1.00 78.70           O  
ATOM   1267  N   LYS D  14      -4.533 -14.171 -12.367  1.00 80.14           N  
ATOM   1268  CA  LYS D  14      -4.976 -13.435 -13.547  1.00 80.14           C  
ATOM   1269  C   LYS D  14      -4.822 -11.930 -13.346  1.00 80.14           C  
ATOM   1270  CB  LYS D  14      -6.431 -13.773 -13.877  1.00 80.14           C  
ATOM   1271  O   LYS D  14      -4.364 -11.222 -14.245  1.00 80.14           O  
ATOM   1272  CG  LYS D  14      -6.607 -15.091 -14.617  1.00 80.14           C  
ATOM   1273  CD  LYS D  14      -8.064 -15.331 -14.990  1.00 80.14           C  
ATOM   1274  CE  LYS D  14      -8.265 -16.710 -15.604  1.00 80.14           C  
ATOM   1275  NZ  LYS D  14      -9.699 -16.968 -15.932  1.00 80.14           N  
ATOM   1276  N   GLU D  15      -5.206 -11.528 -12.218  1.00 76.54           N  
ATOM   1277  CA  GLU D  15      -5.079 -10.108 -11.908  1.00 76.54           C  
ATOM   1278  C   GLU D  15      -3.615  -9.679 -11.876  1.00 76.54           C  
ATOM   1279  CB  GLU D  15      -5.750  -9.787 -10.570  1.00 76.54           C  
ATOM   1280  O   GLU D  15      -3.269  -8.597 -12.356  1.00 76.54           O  
ATOM   1281  CG  GLU D  15      -7.216  -9.396 -10.695  1.00 76.54           C  
ATOM   1282  CD  GLU D  15      -7.843  -8.988  -9.372  1.00 76.54           C  
ATOM   1283  OE1 GLU D  15      -9.015  -8.548  -9.366  1.00 76.54           O  
ATOM   1284  OE2 GLU D  15      -7.156  -9.109  -8.333  1.00 76.54           O  
ATOM   1285  N   LEU D  16      -2.766 -10.641 -11.328  1.00 78.23           N  
ATOM   1286  CA  LEU D  16      -1.336 -10.356 -11.327  1.00 78.23           C  
ATOM   1287  C   LEU D  16      -0.810 -10.210 -12.751  1.00 78.23           C  
ATOM   1288  CB  LEU D  16      -0.569 -11.463 -10.599  1.00 78.23           C  
ATOM   1289  O   LEU D  16      -0.019  -9.307 -13.036  1.00 78.23           O  
ATOM   1290  CG  LEU D  16       0.369 -11.014  -9.477  1.00 78.23           C  
ATOM   1291  CD1 LEU D  16       0.050 -11.763  -8.188  1.00 78.23           C  
ATOM   1292  CD2 LEU D  16       1.824 -11.226  -9.880  1.00 78.23           C  
ATOM   1293  N   LYS D  17      -1.180 -11.066 -13.551  1.00 80.79           N  
ATOM   1294  CA  LYS D  17      -0.755 -10.985 -14.946  1.00 80.79           C  
ATOM   1295  C   LYS D  17      -1.265  -9.706 -15.603  1.00 80.79           C  
ATOM   1296  CB  LYS D  17      -1.243 -12.206 -15.728  1.00 80.79           C  
ATOM   1297  O   LYS D  17      -0.539  -9.059 -16.361  1.00 80.79           O  
ATOM   1298  CG  LYS D  17      -0.343 -13.426 -15.596  1.00 80.79           C  
ATOM   1299  CD  LYS D  17      -0.827 -14.574 -16.471  1.00 80.79           C  
ATOM   1300  CE  LYS D  17      -0.008 -15.837 -16.242  1.00 80.79           C  
ATOM   1301  NZ  LYS D  17      -0.489 -16.971 -17.087  1.00 80.79           N  
ATOM   1302  N   LYS D  18      -2.517  -9.437 -15.347  1.00 78.26           N  
ATOM   1303  CA  LYS D  18      -3.084  -8.192 -15.859  1.00 78.26           C  
ATOM   1304  C   LYS D  18      -2.291  -6.984 -15.367  1.00 78.26           C  
ATOM   1305  CB  LYS D  18      -4.550  -8.061 -15.445  1.00 78.26           C  
ATOM   1306  O   LYS D  18      -1.996  -6.072 -16.142  1.00 78.26           O  
ATOM   1307  CG  LYS D  18      -5.288  -6.922 -16.135  1.00 78.26           C  
ATOM   1308  CD  LYS D  18      -6.742  -6.846 -15.686  1.00 78.26           C  
ATOM   1309  CE  LYS D  18      -7.437  -5.614 -16.250  1.00 78.26           C  
ATOM   1310  NZ  LYS D  18      -8.841  -5.495 -15.754  1.00 78.26           N  
ATOM   1311  N   ILE D  19      -1.928  -7.019 -14.160  1.00 77.25           N  
ATOM   1312  CA  ILE D  19      -1.181  -5.918 -13.561  1.00 77.25           C  
ATOM   1313  C   ILE D  19       0.215  -5.848 -14.177  1.00 77.25           C  
ATOM   1314  CB  ILE D  19      -1.082  -6.071 -12.027  1.00 77.25           C  
ATOM   1315  O   ILE D  19       0.711  -4.761 -14.482  1.00 77.25           O  
ATOM   1316  CG1 ILE D  19      -2.448  -5.822 -11.377  1.00 77.25           C  
ATOM   1317  CG2 ILE D  19      -0.024  -5.122 -11.457  1.00 77.25           C  
ATOM   1318  CD1 ILE D  19      -2.488  -6.120  -9.885  1.00 77.25           C  
ATOM   1319  N   GLU D  20       0.794  -6.981 -14.370  1.00 79.14           N  
ATOM   1320  CA  GLU D  20       2.105  -7.007 -15.013  1.00 79.14           C  
ATOM   1321  C   GLU D  20       2.045  -6.402 -16.412  1.00 79.14           C  
ATOM   1322  CB  GLU D  20       2.642  -8.439 -15.081  1.00 79.14           C  
ATOM   1323  O   GLU D  20       2.940  -5.653 -16.810  1.00 79.14           O  
ATOM   1324  CG  GLU D  20       3.264  -8.925 -13.780  1.00 79.14           C  
ATOM   1325  CD  GLU D  20       3.738 -10.368 -13.844  1.00 79.14           C  
ATOM   1326  OE1 GLU D  20       4.400 -10.833 -12.888  1.00 79.14           O  
ATOM   1327  OE2 GLU D  20       3.447 -11.039 -14.860  1.00 79.14           O  
ATOM   1328  N   GLU D  21       1.031  -6.738 -17.130  1.00 80.26           N  
ATOM   1329  CA  GLU D  21       0.857  -6.177 -18.466  1.00 80.26           C  
ATOM   1330  C   GLU D  21       0.613  -4.672 -18.405  1.00 80.26           C  
ATOM   1331  CB  GLU D  21      -0.299  -6.868 -19.194  1.00 80.26           C  
ATOM   1332  O   GLU D  21       1.163  -3.915 -19.208  1.00 80.26           O  
ATOM   1333  CG  GLU D  21       0.070  -8.218 -19.792  1.00 80.26           C  
ATOM   1334  CD  GLU D  21      -1.097  -8.910 -20.478  1.00 80.26           C  
ATOM   1335  OE1 GLU D  21      -0.897  -9.995 -21.070  1.00 80.26           O  
ATOM   1336  OE2 GLU D  21      -2.221  -8.362 -20.423  1.00 80.26           O  
ATOM   1337  N   GLU D  22      -0.161  -4.266 -17.534  1.00 76.54           N  
ATOM   1338  CA  GLU D  22      -0.435  -2.843 -17.361  1.00 76.54           C  
ATOM   1339  C   GLU D  22       0.826  -2.082 -16.961  1.00 76.54           C  
ATOM   1340  CB  GLU D  22      -1.532  -2.630 -16.315  1.00 76.54           C  
ATOM   1341  O   GLU D  22       1.037  -0.948 -17.395  1.00 76.54           O  
ATOM   1342  CG  GLU D  22      -2.935  -2.925 -16.826  1.00 76.54           C  
ATOM   1343  CD  GLU D  22      -4.013  -2.715 -15.775  1.00 76.54           C  
ATOM   1344  OE1 GLU D  22      -5.215  -2.827 -16.107  1.00 76.54           O  
ATOM   1345  OE2 GLU D  22      -3.653  -2.436 -14.609  1.00 76.54           O  
ATOM   1346  N   GLN D  23       1.658  -2.724 -16.136  1.00 76.53           N  
ATOM   1347  CA  GLN D  23       2.932  -2.124 -15.755  1.00 76.53           C  
ATOM   1348  C   GLN D  23       3.818  -1.893 -16.977  1.00 76.53           C  
ATOM   1349  CB  GLN D  23       3.659  -3.006 -14.739  1.00 76.53           C  
ATOM   1350  O   GLN D  23       4.465  -0.850 -17.093  1.00 76.53           O  
ATOM   1351  CG  GLN D  23       3.222  -2.774 -13.299  1.00 76.53           C  
ATOM   1352  CD  GLN D  23       3.991  -3.626 -12.308  1.00 76.53           C  
ATOM   1353  NE2 GLN D  23       3.903  -3.274 -11.029  1.00 76.53           N  
ATOM   1354  OE1 GLN D  23       4.658  -4.594 -12.687  1.00 76.53           O  
ATOM   1355  N   LYS D  24       3.884  -2.835 -17.853  1.00 79.30           N  
ATOM   1356  CA  LYS D  24       4.658  -2.697 -19.083  1.00 79.30           C  
ATOM   1357  C   LYS D  24       4.114  -1.566 -19.951  1.00 79.30           C  
ATOM   1358  CB  LYS D  24       4.655  -4.009 -19.869  1.00 79.30           C  
ATOM   1359  O   LYS D  24       4.882  -0.771 -20.497  1.00 79.30           O  
ATOM   1360  CG  LYS D  24       5.654  -5.038 -19.361  1.00 79.30           C  
ATOM   1361  CD  LYS D  24       5.652  -6.293 -20.223  1.00 79.30           C  
ATOM   1362  CE  LYS D  24       6.524  -7.387 -19.622  1.00 79.30           C  
ATOM   1363  NZ  LYS D  24       6.494  -8.634 -20.444  1.00 79.30           N  
ATOM   1364  N   LYS D  25       2.782  -1.544 -20.040  1.00 79.28           N  
ATOM   1365  CA  LYS D  25       2.142  -0.479 -20.807  1.00 79.28           C  
ATOM   1366  C   LYS D  25       2.410   0.886 -20.179  1.00 79.28           C  
ATOM   1367  CB  LYS D  25       0.636  -0.722 -20.911  1.00 79.28           C  
ATOM   1368  O   LYS D  25       2.704   1.853 -20.884  1.00 79.28           O  
ATOM   1369  CG  LYS D  25      -0.064   0.163 -21.933  1.00 79.28           C  
ATOM   1370  CD  LYS D  25      -1.552  -0.152 -22.018  1.00 79.28           C  
ATOM   1371  CE  LYS D  25      -2.278   0.820 -22.938  1.00 79.28           C  
ATOM   1372  NZ  LYS D  25      -3.744   0.538 -22.995  1.00 79.28           N  
ATOM   1373  N   ALA D  26       2.297   0.940 -18.771  1.00 74.66           N  
ATOM   1374  CA  ALA D  26       2.516   2.197 -18.059  1.00 74.66           C  
ATOM   1375  C   ALA D  26       3.947   2.691 -18.247  1.00 74.66           C  
ATOM   1376  CB  ALA D  26       2.204   2.028 -16.574  1.00 74.66           C  
ATOM   1377  O   ALA D  26       4.179   3.889 -18.423  1.00 74.66           O  
ATOM   1378  N   LYS D  27       4.884   1.810 -18.228  1.00 77.13           N  
ATOM   1379  CA  LYS D  27       6.279   2.176 -18.458  1.00 77.13           C  
ATOM   1380  C   LYS D  27       6.469   2.768 -19.851  1.00 77.13           C  
ATOM   1381  CB  LYS D  27       7.190   0.962 -18.275  1.00 77.13           C  
ATOM   1382  O   LYS D  27       7.166   3.772 -20.016  1.00 77.13           O  
ATOM   1383  CG  LYS D  27       8.660   1.312 -18.098  1.00 77.13           C  
ATOM   1384  CD  LYS D  27       9.496   0.076 -17.791  1.00 77.13           C  
ATOM   1385  CE  LYS D  27      10.981   0.405 -17.730  1.00 77.13           C  
ATOM   1386  NZ  LYS D  27      11.804  -0.800 -17.413  1.00 77.13           N  
ATOM   1387  N   LYS D  28       5.826   2.165 -20.851  1.00 78.83           N  
ATOM   1388  CA  LYS D  28       5.924   2.647 -22.226  1.00 78.83           C  
ATOM   1389  C   LYS D  28       5.244   4.004 -22.381  1.00 78.83           C  
ATOM   1390  CB  LYS D  28       5.306   1.638 -23.194  1.00 78.83           C  
ATOM   1391  O   LYS D  28       5.784   4.904 -23.029  1.00 78.83           O  
ATOM   1392  CG  LYS D  28       5.721   1.837 -24.644  1.00 78.83           C  
ATOM   1393  CD  LYS D  28       5.098   0.785 -25.554  1.00 78.83           C  
ATOM   1394  CE  LYS D  28       5.364   1.087 -27.022  1.00 78.83           C  
ATOM   1395  NZ  LYS D  28       4.751   0.061 -27.918  1.00 78.83           N  
ATOM   1396  N   GLU D  29       4.013   4.184 -21.772  1.00 76.98           N  
ATOM   1397  CA  GLU D  29       3.266   5.437 -21.848  1.00 76.98           C  
ATOM   1398  C   GLU D  29       4.011   6.567 -21.144  1.00 76.98           C  
ATOM   1399  CB  GLU D  29       1.870   5.269 -21.242  1.00 76.98           C  
ATOM   1400  O   GLU D  29       4.032   7.700 -21.629  1.00 76.98           O  
ATOM   1401  CG  GLU D  29       0.890   4.537 -22.149  1.00 76.98           C  
ATOM   1402  CD  GLU D  29      -0.455   4.275 -21.490  1.00 76.98           C  
ATOM   1403  OE1 GLU D  29      -1.345   3.683 -22.142  1.00 76.98           O  
ATOM   1404  OE2 GLU D  29      -0.620   4.666 -20.313  1.00 76.98           O  
ATOM   1405  N   LEU D  30       4.631   6.233 -20.008  1.00 74.88           N  
ATOM   1406  CA  LEU D  30       5.406   7.228 -19.274  1.00 74.88           C  
ATOM   1407  C   LEU D  30       6.587   7.719 -20.105  1.00 74.88           C  
ATOM   1408  CB  LEU D  30       5.905   6.648 -17.948  1.00 74.88           C  
ATOM   1409  O   LEU D  30       6.876   8.917 -20.133  1.00 74.88           O  
ATOM   1410  CG  LEU D  30       6.579   7.631 -16.989  1.00 74.88           C  
ATOM   1411  CD1 LEU D  30       5.544   8.568 -16.376  1.00 74.88           C  
ATOM   1412  CD2 LEU D  30       7.340   6.880 -15.902  1.00 74.88           C  
ATOM   1413  N   GLU D  31       7.221   6.798 -20.824  1.00 75.16           N  
ATOM   1414  CA  GLU D  31       8.340   7.162 -21.688  1.00 75.16           C  
ATOM   1415  C   GLU D  31       7.882   8.056 -22.837  1.00 75.16           C  
ATOM   1416  CB  GLU D  31       9.025   5.908 -22.237  1.00 75.16           C  
ATOM   1417  O   GLU D  31       8.570   9.012 -23.199  1.00 75.16           O  
ATOM   1418  CG  GLU D  31       9.945   5.222 -21.238  1.00 75.16           C  
ATOM   1419  CD  GLU D  31      10.674   4.022 -21.820  1.00 75.16           C  
ATOM   1420  OE1 GLU D  31      11.572   3.470 -21.144  1.00 75.16           O  
ATOM   1421  OE2 GLU D  31      10.346   3.630 -22.962  1.00 75.16           O  
ATOM   1422  N   GLU D  32       6.607   7.960 -23.328  1.00 76.88           N  
ATOM   1423  CA  GLU D  32       6.063   8.766 -24.417  1.00 76.88           C  
ATOM   1424  C   GLU D  32       5.634  10.144 -23.922  1.00 76.88           C  
ATOM   1425  CB  GLU D  32       4.880   8.052 -25.076  1.00 76.88           C  
ATOM   1426  O   GLU D  32       5.842  11.148 -24.607  1.00 76.88           O  
ATOM   1427  CG  GLU D  32       4.536   8.582 -26.460  1.00 76.88           C  
ATOM   1428  CD  GLU D  32       3.511   7.730 -27.191  1.00 76.88           C  
ATOM   1429  OE1 GLU D  32       3.113   8.094 -28.320  1.00 76.88           O  
ATOM   1430  OE2 GLU D  32       3.102   6.689 -26.629  1.00 76.88           O  
ATOM   1431  N   GLN D  33       5.008  10.217 -22.798  1.00 73.16           N  
ATOM   1432  CA  GLN D  33       4.571  11.478 -22.208  1.00 73.16           C  
ATOM   1433  C   GLN D  33       5.762  12.371 -21.875  1.00 73.16           C  
ATOM   1434  CB  GLN D  33       3.738  11.222 -20.950  1.00 73.16           C  
ATOM   1435  O   GLN D  33       5.683  13.594 -22.008  1.00 73.16           O  
ATOM   1436  CG  GLN D  33       2.305  10.797 -21.238  1.00 73.16           C  
ATOM   1437  CD  GLN D  33       1.482  10.614 -19.976  1.00 73.16           C  
ATOM   1438  NE2 GLN D  33       0.193  10.340 -20.143  1.00 73.16           N  
ATOM   1439  OE1 GLN D  33       2.002  10.718 -18.860  1.00 73.16           O  
ATOM   1440  N   LYS D  34       6.784  11.843 -21.355  1.00 72.25           N  
ATOM   1441  CA  LYS D  34       8.002  12.605 -21.093  1.00 72.25           C  
ATOM   1442  C   LYS D  34       8.478  13.329 -22.349  1.00 72.25           C  
ATOM   1443  CB  LYS D  34       9.107  11.689 -20.566  1.00 72.25           C  
ATOM   1444  O   LYS D  34       9.000  14.443 -22.270  1.00 72.25           O  
ATOM   1445  CG  LYS D  34       8.972  11.341 -19.091  1.00 72.25           C  
ATOM   1446  CD  LYS D  34      10.150  10.508 -18.602  1.00 72.25           C  
ATOM   1447  CE  LYS D  34      10.011  10.153 -17.128  1.00 72.25           C  
ATOM   1448  NZ  LYS D  34      11.159   9.326 -16.648  1.00 72.25           N  
ATOM   1449  N   ARG D  35       8.010  12.756 -23.314  1.00 72.03           N  
ATOM   1450  CA  ARG D  35       8.415  13.355 -24.582  1.00 72.03           C  
ATOM   1451  C   ARG D  35       7.504  14.521 -24.952  1.00 72.03           C  
ATOM   1452  CB  ARG D  35       8.406  12.309 -25.699  1.00 72.03           C  
ATOM   1453  O   ARG D  35       7.960  15.518 -25.515  1.00 72.03           O  
ATOM   1454  CG  ARG D  35       9.696  11.511 -25.805  1.00 72.03           C  
ATOM   1455  CD  ARG D  35       9.679  10.567 -26.999  1.00 72.03           C  
ATOM   1456  NE  ARG D  35      10.873   9.728 -27.040  1.00 72.03           N  
ATOM   1457  NH1 ARG D  35      10.458   8.881 -29.149  1.00 72.03           N  
ATOM   1458  NH2 ARG D  35      12.324   8.224 -27.992  1.00 72.03           N  
ATOM   1459  CZ  ARG D  35      11.216   8.946 -28.060  1.00 72.03           C  
ATOM   1460  N   GLN D  36       6.287  14.660 -24.376  1.00 69.75           N  
ATOM   1461  CA  GLN D  36       5.325  15.694 -24.742  1.00 69.75           C  
ATOM   1462  C   GLN D  36       5.330  16.834 -23.728  1.00 69.75           C  
ATOM   1463  CB  GLN D  36       3.919  15.102 -24.860  1.00 69.75           C  
ATOM   1464  O   GLN D  36       4.890  17.945 -24.032  1.00 69.75           O  
ATOM   1465  CG  GLN D  36       3.711  14.255 -26.108  1.00 69.75           C  
ATOM   1466  CD  GLN D  36       2.302  13.704 -26.215  1.00 69.75           C  
ATOM   1467  NE2 GLN D  36       2.042  12.943 -27.273  1.00 69.75           N  
ATOM   1468  OE1 GLN D  36       1.454  13.959 -25.354  1.00 69.75           O  
ATOM   1469  N   ASN D  37       6.026  17.435 -23.049  1.00 63.16           N  
ATOM   1470  CA  ASN D  37       6.379  18.586 -22.224  1.00 63.16           C  
ATOM   1471  C   ASN D  37       5.160  19.454 -21.923  1.00 63.16           C  
ATOM   1472  CB  ASN D  37       7.470  19.418 -22.901  1.00 63.16           C  
ATOM   1473  O   ASN D  37       5.265  20.681 -21.871  1.00 63.16           O  
ATOM   1474  CG  ASN D  37       8.854  18.829 -22.713  1.00 63.16           C  
ATOM   1475  ND2 ASN D  37       9.788  19.227 -23.569  1.00 63.16           N  
ATOM   1476  OD1 ASN D  37       9.082  18.023 -21.807  1.00 63.16           O  
ATOM   1477  N   GLY D  38       4.147  19.027 -21.560  1.00 62.28           N  
ATOM   1478  CA  GLY D  38       3.089  19.945 -21.169  1.00 62.28           C  
ATOM   1479  C   GLY D  38       3.065  20.230 -19.680  1.00 62.28           C  
ATOM   1480  O   GLY D  38       3.643  19.479 -18.890  1.00 62.28           O  
ATOM   1481  N   GLU D  39       3.262  21.465 -19.219  1.00 70.08           N  
ATOM   1482  CA  GLU D  39       3.202  22.042 -17.880  1.00 70.08           C  
ATOM   1483  C   GLU D  39       1.993  21.522 -17.108  1.00 70.08           C  
ATOM   1484  CB  GLU D  39       3.161  23.571 -17.954  1.00 70.08           C  
ATOM   1485  O   GLU D  39       0.886  21.461 -17.647  1.00 70.08           O  
ATOM   1486  CG  GLU D  39       4.522  24.212 -18.178  1.00 70.08           C  
ATOM   1487  CD  GLU D  39       4.535  25.706 -17.896  1.00 70.08           C  
ATOM   1488  OE1 GLU D  39       5.635  26.296 -17.797  1.00 70.08           O  
ATOM   1489  OE2 GLU D  39       3.436  26.292 -17.774  1.00 70.08           O  
ATOM   1490  N   PRO D  40       2.134  20.727 -16.144  1.00 70.72           N  
ATOM   1491  CA  PRO D  40       0.991  20.297 -15.334  1.00 70.72           C  
ATOM   1492  C   PRO D  40       0.134  21.466 -14.855  1.00 70.72           C  
ATOM   1493  CB  PRO D  40       1.648  19.581 -14.151  1.00 70.72           C  
ATOM   1494  O   PRO D  40       0.654  22.557 -14.609  1.00 70.72           O  
ATOM   1495  CG  PRO D  40       3.110  19.854 -14.302  1.00 70.72           C  
ATOM   1496  CD  PRO D  40       3.326  20.593 -15.591  1.00 70.72           C  
ATOM   1497  N   SER D  41      -0.989  21.638 -15.040  1.00 75.97           N  
ATOM   1498  CA  SER D  41      -1.978  22.580 -14.527  1.00 75.97           C  
ATOM   1499  C   SER D  41      -2.216  22.374 -13.035  1.00 75.97           C  
ATOM   1500  CB  SER D  41      -3.298  22.437 -15.286  1.00 75.97           C  
ATOM   1501  O   SER D  41      -1.982  21.285 -12.508  1.00 75.97           O  
ATOM   1502  OG  SER D  41      -4.101  21.420 -14.712  1.00 75.97           O  
ATOM   1503  N   SER D  42      -2.383  23.402 -11.993  1.00 83.41           N  
ATOM   1504  CA  SER D  42      -2.703  23.402 -10.570  1.00 83.41           C  
ATOM   1505  C   SER D  42      -3.793  22.385 -10.248  1.00 83.41           C  
ATOM   1506  CB  SER D  42      -3.146  24.795 -10.120  1.00 83.41           C  
ATOM   1507  O   SER D  42      -3.734  21.708  -9.219  1.00 83.41           O  
ATOM   1508  OG  SER D  42      -4.415  25.119 -10.661  1.00 83.41           O  
ATOM   1509  N   GLU D  43      -4.769  22.245 -11.178  1.00 86.23           N  
ATOM   1510  CA  GLU D  43      -5.863  21.306 -10.955  1.00 86.23           C  
ATOM   1511  C   GLU D  43      -5.355  19.868 -10.901  1.00 86.23           C  
ATOM   1512  CB  GLU D  43      -6.926  21.448 -12.048  1.00 86.23           C  
ATOM   1513  O   GLU D  43      -5.808  19.075 -10.074  1.00 86.23           O  
ATOM   1514  CG  GLU D  43      -8.227  20.723 -11.739  1.00 86.23           C  
ATOM   1515  CD  GLU D  43      -8.912  21.230 -10.479  1.00 86.23           C  
ATOM   1516  OE1 GLU D  43      -9.767  20.506  -9.920  1.00 86.23           O  
ATOM   1517  OE2 GLU D  43      -8.590  22.359 -10.048  1.00 86.23           O  
ATOM   1518  N   ILE D  44      -4.341  19.615 -11.641  1.00 87.47           N  
ATOM   1519  CA  ILE D  44      -3.777  18.271 -11.690  1.00 87.47           C  
ATOM   1520  C   ILE D  44      -3.029  17.977 -10.392  1.00 87.47           C  
ATOM   1521  CB  ILE D  44      -2.835  18.098 -12.902  1.00 87.47           C  
ATOM   1522  O   ILE D  44      -3.156  16.888  -9.827  1.00 87.47           O  
ATOM   1523  CG1 ILE D  44      -3.630  18.169 -14.211  1.00 87.47           C  
ATOM   1524  CG2 ILE D  44      -2.063  16.779 -12.802  1.00 87.47           C  
ATOM   1525  CD1 ILE D  44      -2.762  18.197 -15.462  1.00 87.47           C  
ATOM   1526  N   SER D  45      -2.313  18.944  -9.882  1.00 88.39           N  
ATOM   1527  CA  SER D  45      -1.581  18.771  -8.632  1.00 88.39           C  
ATOM   1528  C   SER D  45      -2.529  18.497  -7.469  1.00 88.39           C  
ATOM   1529  CB  SER D  45      -0.734  20.008  -8.329  1.00 88.39           C  
ATOM   1530  O   SER D  45      -2.252  17.645  -6.622  1.00 88.39           O  
ATOM   1531  OG  SER D  45       0.282  20.172  -9.303  1.00 88.39           O  
ATOM   1532  N   LYS D  46      -3.657  19.229  -7.484  1.00 87.60           N  
ATOM   1533  CA  LYS D  46      -4.638  19.005  -6.426  1.00 87.60           C  
ATOM   1534  C   LYS D  46      -5.218  17.596  -6.503  1.00 87.60           C  
ATOM   1535  CB  LYS D  46      -5.762  20.040  -6.508  1.00 87.60           C  
ATOM   1536  O   LYS D  46      -5.418  16.944  -5.476  1.00 87.60           O  
ATOM   1537  CG  LYS D  46      -5.352  21.436  -6.061  1.00 87.60           C  
ATOM   1538  CD  LYS D  46      -6.516  22.415  -6.148  1.00 87.60           C  
ATOM   1539  CE  LYS D  46      -6.060  23.849  -5.914  1.00 87.60           C  
ATOM   1540  NZ  LYS D  46      -7.177  24.822  -6.101  1.00 87.60           N  
ATOM   1541  N   GLN D  47      -5.461  17.159  -7.709  1.00 86.91           N  
ATOM   1542  CA  GLN D  47      -5.995  15.814  -7.899  1.00 86.91           C  
ATOM   1543  C   GLN D  47      -5.001  14.756  -7.428  1.00 86.91           C  
ATOM   1544  CB  GLN D  47      -6.354  15.581  -9.367  1.00 86.91           C  
ATOM   1545  O   GLN D  47      -5.389  13.767  -6.802  1.00 86.91           O  
ATOM   1546  CG  GLN D  47      -7.602  16.326  -9.821  1.00 86.91           C  
ATOM   1547  CD  GLN D  47      -7.905  16.122 -11.294  1.00 86.91           C  
ATOM   1548  NE2 GLN D  47      -9.042  16.641 -11.743  1.00 86.91           N  
ATOM   1549  OE1 GLN D  47      -7.122  15.503 -12.022  1.00 86.91           O  
ATOM   1550  N   VAL D  48      -3.727  14.921  -7.693  1.00 87.83           N  
ATOM   1551  CA  VAL D  48      -2.683  13.990  -7.279  1.00 87.83           C  
ATOM   1552  C   VAL D  48      -2.606  13.944  -5.755  1.00 87.83           C  
ATOM   1553  CB  VAL D  48      -1.309  14.377  -7.871  1.00 87.83           C  
ATOM   1554  O   VAL D  48      -2.512  12.865  -5.164  1.00 87.83           O  
ATOM   1555  CG1 VAL D  48      -0.194  13.550  -7.234  1.00 87.83           C  
ATOM   1556  CG2 VAL D  48      -1.312  14.197  -9.388  1.00 87.83           C  
ATOM   1557  N   LEU D  49      -2.740  15.110  -5.150  1.00 89.02           N  
ATOM   1558  CA  LEU D  49      -2.685  15.172  -3.694  1.00 89.02           C  
ATOM   1559  C   LEU D  49      -3.849  14.408  -3.072  1.00 89.02           C  
ATOM   1560  CB  LEU D  49      -2.703  16.628  -3.219  1.00 89.02           C  
ATOM   1561  O   LEU D  49      -3.670  13.692  -2.085  1.00 89.02           O  
ATOM   1562  CG  LEU D  49      -1.408  17.419  -3.409  1.00 89.02           C  
ATOM   1563  CD1 LEU D  49      -1.632  18.891  -3.080  1.00 89.02           C  
ATOM   1564  CD2 LEU D  49      -0.293  16.837  -2.546  1.00 89.02           C  
ATOM   1565  N   LYS D  50      -5.020  14.565  -3.662  1.00 89.29           N  
ATOM   1566  CA  LYS D  50      -6.195  13.859  -3.159  1.00 89.29           C  
ATOM   1567  C   LYS D  50      -6.030  12.349  -3.300  1.00 89.29           C  
ATOM   1568  CB  LYS D  50      -7.454  14.320  -3.896  1.00 89.29           C  
ATOM   1569  O   LYS D  50      -6.415  11.592  -2.406  1.00 89.29           O  
ATOM   1570  CG  LYS D  50      -7.952  15.693  -3.470  1.00 89.29           C  
ATOM   1571  CD  LYS D  50      -9.223  16.082  -4.214  1.00 89.29           C  
ATOM   1572  CE  LYS D  50      -9.675  17.490  -3.853  1.00 89.29           C  
ATOM   1573  NZ  LYS D  50     -10.865  17.912  -4.651  1.00 89.29           N  
ATOM   1574  N   LEU D  51      -5.401  11.908  -4.401  1.00 88.56           N  
ATOM   1575  CA  LEU D  51      -5.174  10.485  -4.629  1.00 88.56           C  
ATOM   1576  C   LEU D  51      -4.174   9.926  -3.622  1.00 88.56           C  
ATOM   1577  CB  LEU D  51      -4.669  10.243  -6.054  1.00 88.56           C  
ATOM   1578  O   LEU D  51      -4.368   8.830  -3.090  1.00 88.56           O  
ATOM   1579  CG  LEU D  51      -5.711  10.350  -7.169  1.00 88.56           C  
ATOM   1580  CD1 LEU D  51      -5.031  10.328  -8.534  1.00 88.56           C  
ATOM   1581  CD2 LEU D  51      -6.732   9.223  -7.056  1.00 88.56           C  
ATOM   1582  N   ILE D  52      -3.125  10.634  -3.306  1.00 88.93           N  
ATOM   1583  CA  ILE D  52      -2.112  10.199  -2.352  1.00 88.93           C  
ATOM   1584  C   ILE D  52      -2.722  10.112  -0.955  1.00 88.93           C  
ATOM   1585  CB  ILE D  52      -0.895  11.152  -2.346  1.00 88.93           C  
ATOM   1586  O   ILE D  52      -2.450   9.167  -0.210  1.00 88.93           O  
ATOM   1587  CG1 ILE D  52      -0.106  11.019  -3.654  1.00 88.93           C  
ATOM   1588  CG2 ILE D  52       0.001  10.876  -1.135  1.00 88.93           C  
ATOM   1589  CD1 ILE D  52       1.033  12.019  -3.794  1.00 88.93           C  
ATOM   1590  N   LEU D  53      -3.617  11.100  -0.691  1.00 90.47           N  
ATOM   1591  CA  LEU D  53      -4.292  11.090   0.602  1.00 90.47           C  
ATOM   1592  C   LEU D  53      -5.118   9.820   0.774  1.00 90.47           C  
ATOM   1593  CB  LEU D  53      -5.191  12.321   0.747  1.00 90.47           C  
ATOM   1594  O   LEU D  53      -5.063   9.176   1.825  1.00 90.47           O  
ATOM   1595  CG  LEU D  53      -5.958  12.449   2.063  1.00 90.47           C  
ATOM   1596  CD1 LEU D  53      -4.988  12.540   3.236  1.00 90.47           C  
ATOM   1597  CD2 LEU D  53      -6.880  13.664   2.030  1.00 90.47           C  
ATOM   1598  N   LYS D  54      -5.895   9.476  -0.248  1.00 90.04           N  
ATOM   1599  CA  LYS D  54      -6.699   8.258  -0.206  1.00 90.04           C  
ATOM   1600  C   LYS D  54      -5.820   7.024  -0.025  1.00 90.04           C  
ATOM   1601  CB  LYS D  54      -7.537   8.123  -1.478  1.00 90.04           C  
ATOM   1602  O   LYS D  54      -6.147   6.132   0.760  1.00 90.04           O  
ATOM   1603  CG  LYS D  54      -8.581   7.018  -1.418  1.00 90.04           C  
ATOM   1604  CD  LYS D  54      -9.431   6.983  -2.681  1.00 90.04           C  
ATOM   1605  CE  LYS D  54     -10.384   5.795  -2.682  1.00 90.04           C  
ATOM   1606  NZ  LYS D  54     -11.215   5.752  -3.923  1.00 90.04           N  
ATOM   1607  N   ALA D  55      -4.664   6.957  -0.721  1.00 89.12           N  
ATOM   1608  CA  ALA D  55      -3.743   5.826  -0.649  1.00 89.12           C  
ATOM   1609  C   ALA D  55      -3.131   5.705   0.744  1.00 89.12           C  
ATOM   1610  CB  ALA D  55      -2.644   5.966  -1.699  1.00 89.12           C  
ATOM   1611  O   ALA D  55      -3.012   4.602   1.283  1.00 89.12           O  
ATOM   1612  N   LEU D  56      -2.818   6.848   1.354  1.00 90.07           N  
ATOM   1613  CA  LEU D  56      -2.219   6.832   2.684  1.00 90.07           C  
ATOM   1614  C   LEU D  56      -3.214   6.322   3.722  1.00 90.07           C  
ATOM   1615  CB  LEU D  56      -1.734   8.231   3.071  1.00 90.07           C  
ATOM   1616  O   LEU D  56      -2.832   5.623   4.663  1.00 90.07           O  
ATOM   1617  CG  LEU D  56      -0.431   8.701   2.420  1.00 90.07           C  
ATOM   1618  CD1 LEU D  56      -0.161  10.161   2.768  1.00 90.07           C  
ATOM   1619  CD2 LEU D  56       0.733   7.818   2.856  1.00 90.07           C  
ATOM   1620  N   LYS D  57      -4.442   6.628   3.549  1.00 90.82           N  
ATOM   1621  CA  LYS D  57      -5.467   6.127   4.460  1.00 90.82           C  
ATOM   1622  C   LYS D  57      -5.560   4.605   4.400  1.00 90.82           C  
ATOM   1623  CB  LYS D  57      -6.826   6.748   4.133  1.00 90.82           C  
ATOM   1624  O   LYS D  57      -5.725   3.946   5.429  1.00 90.82           O  
ATOM   1625  CG  LYS D  57      -6.948   8.213   4.526  1.00 90.82           C  
ATOM   1626  CD  LYS D  57      -8.318   8.775   4.168  1.00 90.82           C  
ATOM   1627  CE  LYS D  57      -8.465  10.221   4.622  1.00 90.82           C  
ATOM   1628  NZ  LYS D  57      -9.776  10.802   4.203  1.00 90.82           N  
ATOM   1629  N   VAL D  58      -5.459   4.091   3.191  1.00 91.00           N  
ATOM   1630  CA  VAL D  58      -5.480   2.641   3.027  1.00 91.00           C  
ATOM   1631  C   VAL D  58      -4.234   2.031   3.666  1.00 91.00           C  
ATOM   1632  CB  VAL D  58      -5.567   2.239   1.538  1.00 91.00           C  
ATOM   1633  O   VAL D  58      -4.318   1.008   4.350  1.00 91.00           O  
ATOM   1634  CG1 VAL D  58      -5.431   0.725   1.378  1.00 91.00           C  
ATOM   1635  CG2 VAL D  58      -6.879   2.728   0.929  1.00 91.00           C  
ATOM   1636  N   ILE D  59      -3.108   2.619   3.491  1.00 90.40           N  
ATOM   1637  CA  ILE D  59      -1.850   2.142   4.056  1.00 90.40           C  
ATOM   1638  C   ILE D  59      -1.959   2.083   5.578  1.00 90.40           C  
ATOM   1639  CB  ILE D  59      -0.666   3.042   3.638  1.00 90.40           C  
ATOM   1640  O   ILE D  59      -1.527   1.109   6.200  1.00 90.40           O  
ATOM   1641  CG1 ILE D  59      -0.308   2.804   2.167  1.00 90.40           C  
ATOM   1642  CG2 ILE D  59       0.545   2.796   4.543  1.00 90.40           C  
ATOM   1643  CD1 ILE D  59       0.742   3.763   1.622  1.00 90.40           C  
ATOM   1644  N   ALA D  60      -2.558   3.075   6.174  1.00 90.58           N  
ATOM   1645  CA  ALA D  60      -2.724   3.100   7.625  1.00 90.58           C  
ATOM   1646  C   ALA D  60      -3.554   1.912   8.103  1.00 90.58           C  
ATOM   1647  CB  ALA D  60      -3.373   4.410   8.065  1.00 90.58           C  
ATOM   1648  O   ALA D  60      -3.229   1.286   9.114  1.00 90.58           O  
ATOM   1649  N   LYS D  61      -4.631   1.636   7.404  1.00 91.29           N  
ATOM   1650  CA  LYS D  61      -5.483   0.502   7.750  1.00 91.29           C  
ATOM   1651  C   LYS D  61      -4.722  -0.815   7.625  1.00 91.29           C  
ATOM   1652  CB  LYS D  61      -6.727   0.475   6.862  1.00 91.29           C  
ATOM   1653  O   LYS D  61      -4.845  -1.692   8.483  1.00 91.29           O  
ATOM   1654  CG  LYS D  61      -7.740   1.564   7.182  1.00 91.29           C  
ATOM   1655  CD  LYS D  61      -8.967   1.468   6.283  1.00 91.29           C  
ATOM   1656  CE  LYS D  61      -9.933   2.619   6.530  1.00 91.29           C  
ATOM   1657  NZ  LYS D  61     -11.098   2.574   5.596  1.00 91.29           N  
ATOM   1658  N   ILE D  62      -3.938  -0.929   6.573  1.00 90.40           N  
ATOM   1659  CA  ILE D  62      -3.166  -2.143   6.331  1.00 90.40           C  
ATOM   1660  C   ILE D  62      -2.155  -2.345   7.458  1.00 90.40           C  
ATOM   1661  CB  ILE D  62      -2.445  -2.092   4.966  1.00 90.40           C  
ATOM   1662  O   ILE D  62      -1.999  -3.457   7.969  1.00 90.40           O  
ATOM   1663  CG1 ILE D  62      -3.461  -2.179   3.821  1.00 90.40           C  
ATOM   1664  CG2 ILE D  62      -1.405  -3.212   4.862  1.00 90.40           C  
ATOM   1665  CD1 ILE D  62      -2.857  -1.963   2.440  1.00 90.40           C  
ATOM   1666  N   GLN D  63      -1.494  -1.359   7.823  1.00 90.44           N  
ATOM   1667  CA  GLN D  63      -0.476  -1.457   8.864  1.00 90.44           C  
ATOM   1668  C   GLN D  63      -1.089  -1.889  10.193  1.00 90.44           C  
ATOM   1669  CB  GLN D  63       0.252  -0.122   9.030  1.00 90.44           C  
ATOM   1670  O   GLN D  63      -0.513  -2.711  10.910  1.00 90.44           O  
ATOM   1671  CG  GLN D  63       1.194   0.212   7.881  1.00 90.44           C  
ATOM   1672  CD  GLN D  63       1.921   1.529   8.082  1.00 90.44           C  
ATOM   1673  NE2 GLN D  63       3.095   1.657   7.473  1.00 90.44           N  
ATOM   1674  OE1 GLN D  63       1.431   2.424   8.778  1.00 90.44           O  
ATOM   1675  N   LYS D  64      -2.214  -1.306  10.501  1.00 90.87           N  
ATOM   1676  CA  LYS D  64      -2.894  -1.695  11.733  1.00 90.87           C  
ATOM   1677  C   LYS D  64      -3.322  -3.159  11.686  1.00 90.87           C  
ATOM   1678  CB  LYS D  64      -4.110  -0.801  11.981  1.00 90.87           C  
ATOM   1679  O   LYS D  64      -3.167  -3.889  12.668  1.00 90.87           O  
ATOM   1680  CG  LYS D  64      -3.766   0.567  12.551  1.00 90.87           C  
ATOM   1681  CD  LYS D  64      -5.020   1.374  12.863  1.00 90.87           C  
ATOM   1682  CE  LYS D  64      -4.677   2.764  13.380  1.00 90.87           C  
ATOM   1683  NZ  LYS D  64      -5.904   3.573  13.649  1.00 90.87           N  
ATOM   1684  N   SER D  65      -3.905  -3.584  10.514  1.00 90.19           N  
ATOM   1685  CA  SER D  65      -4.299  -4.978  10.339  1.00 90.19           C  
ATOM   1686  C   SER D  65      -3.097  -5.910  10.443  1.00 90.19           C  
ATOM   1687  CB  SER D  65      -4.992  -5.174   8.990  1.00 90.19           C  
ATOM   1688  O   SER D  65      -3.173  -6.962  11.082  1.00 90.19           O  
ATOM   1689  OG  SER D  65      -5.486  -6.496   8.865  1.00 90.19           O  
ATOM   1690  N   ALA D  66      -2.014  -5.559   9.765  1.00 89.52           N  
ATOM   1691  CA  ALA D  66      -0.798  -6.368   9.814  1.00 89.52           C  
ATOM   1692  C   ALA D  66      -0.269  -6.477  11.241  1.00 89.52           C  
ATOM   1693  CB  ALA D  66       0.271  -5.777   8.898  1.00 89.52           C  
ATOM   1694  O   ALA D  66       0.184  -7.545  11.662  1.00 89.52           O  
ATOM   1695  N   GLN D  67      -0.296  -5.383  11.958  1.00 89.95           N  
ATOM   1696  CA  GLN D  67       0.155  -5.383  13.345  1.00 89.95           C  
ATOM   1697  C   GLN D  67      -0.682  -6.334  14.196  1.00 89.95           C  
ATOM   1698  CB  GLN D  67       0.100  -3.970  13.929  1.00 89.95           C  
ATOM   1699  O   GLN D  67      -0.142  -7.087  15.009  1.00 89.95           O  
ATOM   1700  CG  GLN D  67       0.651  -3.868  15.345  1.00 89.95           C  
ATOM   1701  CD  GLN D  67       0.519  -2.473  15.926  1.00 89.95           C  
ATOM   1702  NE2 GLN D  67       1.190  -2.232  17.048  1.00 89.95           N  
ATOM   1703  OE1 GLN D  67      -0.180  -1.618  15.372  1.00 89.95           O  
ATOM   1704  N   ARG D  68      -2.036  -6.315  14.117  1.00 89.87           N  
ATOM   1705  CA  ARG D  68      -2.918  -7.199  14.871  1.00 89.87           C  
ATOM   1706  C   ARG D  68      -2.629  -8.662  14.555  1.00 89.87           C  
ATOM   1707  CB  ARG D  68      -4.384  -6.878  14.572  1.00 89.87           C  
ATOM   1708  O   ARG D  68      -2.606  -9.504  15.454  1.00 89.87           O  
ATOM   1709  CG  ARG D  68      -4.875  -5.587  15.209  1.00 89.87           C  
ATOM   1710  CD  ARG D  68      -6.385  -5.439  15.091  1.00 89.87           C  
ATOM   1711  NE  ARG D  68      -6.791  -5.122  13.725  1.00 89.87           N  
ATOM   1712  NH1 ARG D  68      -8.535  -3.739  14.342  1.00 89.87           N  
ATOM   1713  NH2 ARG D  68      -8.085  -4.102  12.124  1.00 89.87           N  
ATOM   1714  CZ  ARG D  68      -7.802  -4.322  13.400  1.00 89.87           C  
ATOM   1715  N   GLN D  69      -2.417  -8.960  13.259  1.00 88.18           N  
ATOM   1716  CA  GLN D  69      -2.106 -10.327  12.855  1.00 88.18           C  
ATOM   1717  C   GLN D  69      -0.757 -10.772  13.412  1.00 88.18           C  
ATOM   1718  CB  GLN D  69      -2.112 -10.451  11.331  1.00 88.18           C  
ATOM   1719  O   GLN D  69      -0.610 -11.911  13.859  1.00 88.18           O  
ATOM   1720  CG  GLN D  69      -3.506 -10.440  10.718  1.00 88.18           C  
ATOM   1721  CD  GLN D  69      -4.304 -11.686  11.053  1.00 88.18           C  
ATOM   1722  NE2 GLN D  69      -5.621 -11.607  10.893  1.00 88.18           N  
ATOM   1723  OE1 GLN D  69      -3.742 -12.711  11.451  1.00 88.18           O  
ATOM   1724  N   GLN D  70       0.227  -9.865  13.314  1.00 89.49           N  
ATOM   1725  CA  GLN D  70       1.534 -10.181  13.880  1.00 89.49           C  
ATOM   1726  C   GLN D  70       1.429 -10.478  15.373  1.00 89.49           C  
ATOM   1727  CB  GLN D  70       2.516  -9.034  13.640  1.00 89.49           C  
ATOM   1728  O   GLN D  70       2.012 -11.448  15.861  1.00 89.49           O  
ATOM   1729  CG  GLN D  70       3.960  -9.379  13.979  1.00 89.49           C  
ATOM   1730  CD  GLN D  70       4.917  -8.235  13.702  1.00 89.49           C  
ATOM   1731  NE2 GLN D  70       6.151  -8.366  14.177  1.00 89.49           N  
ATOM   1732  OE1 GLN D  70       4.551  -7.242  13.064  1.00 89.49           O  
ATOM   1733  N   ASP D  71       0.720  -9.610  16.125  1.00 89.25           N  
ATOM   1734  CA  ASP D  71       0.554  -9.806  17.562  1.00 89.25           C  
ATOM   1735  C   ASP D  71      -0.122 -11.142  17.860  1.00 89.25           C  
ATOM   1736  CB  ASP D  71      -0.255  -8.659  18.171  1.00 89.25           C  
ATOM   1737  O   ASP D  71       0.277 -11.854  18.783  1.00 89.25           O  
ATOM   1738  CG  ASP D  71       0.520  -7.355  18.236  1.00 89.25           C  
ATOM   1739  OD1 ASP D  71      -0.100  -6.286  18.425  1.00 89.25           O  
ATOM   1740  OD2 ASP D  71       1.761  -7.397  18.095  1.00 89.25           O  
ATOM   1741  N   ALA D  72      -1.149 -11.420  17.041  1.00 88.87           N  
ATOM   1742  CA  ALA D  72      -1.857 -12.684  17.230  1.00 88.87           C  
ATOM   1743  C   ALA D  72      -0.939 -13.873  16.964  1.00 88.87           C  
ATOM   1744  CB  ALA D  72      -3.082 -12.748  16.321  1.00 88.87           C  
ATOM   1745  O   ALA D  72      -0.947 -14.852  17.714  1.00 88.87           O  
ATOM   1746  N   LEU D  73      -0.199 -13.853  15.902  1.00 89.32           N  
ATOM   1747  CA  LEU D  73       0.694 -14.943  15.524  1.00 89.32           C  
ATOM   1748  C   LEU D  73       1.819 -15.101  16.541  1.00 89.32           C  
ATOM   1749  CB  LEU D  73       1.280 -14.696  14.131  1.00 89.32           C  
ATOM   1750  O   LEU D  73       2.208 -16.224  16.873  1.00 89.32           O  
ATOM   1751  CG  LEU D  73       0.323 -14.878  12.951  1.00 89.32           C  
ATOM   1752  CD1 LEU D  73       0.952 -14.336  11.672  1.00 89.32           C  
ATOM   1753  CD2 LEU D  73      -0.052 -16.347  12.788  1.00 89.32           C  
ATOM   1754  N   ILE D  74       2.334 -13.983  17.107  1.00 88.94           N  
ATOM   1755  CA  ILE D  74       3.382 -14.028  18.121  1.00 88.94           C  
ATOM   1756  C   ILE D  74       2.844 -14.684  19.390  1.00 88.94           C  
ATOM   1757  CB  ILE D  74       3.925 -12.616  18.435  1.00 88.94           C  
ATOM   1758  O   ILE D  74       3.550 -15.454  20.046  1.00 88.94           O  
ATOM   1759  CG1 ILE D  74       4.729 -12.076  17.247  1.00 88.94           C  
ATOM   1760  CG2 ILE D  74       4.775 -12.635  19.709  1.00 88.94           C  
ATOM   1761  CD1 ILE D  74       5.105 -10.606  17.371  1.00 88.94           C  
ATOM   1762  N   LYS D  75       1.613 -14.306  19.723  1.00 90.04           N  
ATOM   1763  CA  LYS D  75       0.984 -14.930  20.884  1.00 90.04           C  
ATOM   1764  C   LYS D  75       0.905 -16.445  20.717  1.00 90.04           C  
ATOM   1765  CB  LYS D  75      -0.414 -14.354  21.112  1.00 90.04           C  
ATOM   1766  O   LYS D  75       1.127 -17.192  21.672  1.00 90.04           O  
ATOM   1767  CG  LYS D  75      -1.033 -14.743  22.446  1.00 90.04           C  
ATOM   1768  CD  LYS D  75      -2.377 -14.058  22.660  1.00 90.04           C  
ATOM   1769  CE  LYS D  75      -3.032 -14.502  23.960  1.00 90.04           C  
ATOM   1770  NZ  LYS D  75      -4.360 -13.850  24.163  1.00 90.04           N  
ATOM   1771  N   ILE D  76       0.531 -16.929  19.483  1.00 87.32           N  
ATOM   1772  CA  ILE D  76       0.436 -18.353  19.185  1.00 87.32           C  
ATOM   1773  C   ILE D  76       1.810 -19.004  19.333  1.00 87.32           C  
ATOM   1774  CB  ILE D  76      -0.123 -18.598  17.766  1.00 87.32           C  
ATOM   1775  O   ILE D  76       1.927 -20.107  19.873  1.00 87.32           O  
ATOM   1776  CG1 ILE D  76      -1.588 -18.156  17.686  1.00 87.32           C  
ATOM   1777  CG2 ILE D  76       0.027 -20.071  17.373  1.00 87.32           C  
ATOM   1778  CD1 ILE D  76      -2.165 -18.177  16.277  1.00 87.32           C  
ATOM   1779  N   LEU D  77       2.970 -18.404  18.924  1.00 85.46           N  
ATOM   1780  CA  LEU D  77       4.320 -18.956  18.945  1.00 85.46           C  
ATOM   1781  C   LEU D  77       4.910 -18.897  20.350  1.00 85.46           C  
ATOM   1782  CB  LEU D  77       5.224 -18.199  17.968  1.00 85.46           C  
ATOM   1783  O   LEU D  77       5.841 -19.640  20.669  1.00 85.46           O  
ATOM   1784  CG  LEU D  77       4.960 -18.434  16.480  1.00 85.46           C  
ATOM   1785  CD1 LEU D  77       5.776 -17.460  15.636  1.00 85.46           C  
ATOM   1786  CD2 LEU D  77       5.281 -19.876  16.101  1.00 85.46           C  
ATOM   1787  N   SER D  78       4.378 -18.039  21.290  1.00 85.60           N  
ATOM   1788  CA  SER D  78       4.883 -17.953  22.656  1.00 85.60           C  
ATOM   1789  C   SER D  78       4.352 -19.096  23.515  1.00 85.60           C  
ATOM   1790  CB  SER D  78       4.503 -16.612  23.285  1.00 85.60           C  
ATOM   1791  O   SER D  78       5.045 -19.578  24.413  1.00 85.60           O  
ATOM   1792  OG  SER D  78       5.079 -15.537  22.564  1.00 85.60           O  
TER    1793      SER D  78                                                      
ENDMDL                                                                          
END                                                                             
