# Supplementary material for: De novo design of obligate ABC-type heterotrimeric proteins
Source: Nat Struct Mol Biol. 2022 Dec 15;29(12):1266–76. doi: 10.1038/s41594-022-00879-4 (PMC9758053; doi:10.1038/s41594-022-00879-4)
Supplement: Supplementary file 4 — This compressed file contains all PDB files and scripts used in our design protocols and analyses, as well as the final design model outputs. [file 41594_2022_879_MOESM4_ESM.zip › source_data/pdbs/AF-Multimer for base_pdbs/DHT02/DHT02_AF-Mult_model5.pdb]

MODEL     1                                                                     
ATOM      1  N   PRO B   1     -17.691  -0.559  20.931  1.00 52.24           N  
ATOM      2  CA  PRO B   1     -16.726  -1.477  20.322  1.00 52.24           C  
ATOM      3  C   PRO B   1     -15.904  -2.242  21.357  1.00 52.24           C  
ATOM      4  CB  PRO B   1     -15.833  -0.551  19.492  1.00 52.24           C  
ATOM      5  O   PRO B   1     -15.424  -1.652  22.328  1.00 52.24           O  
ATOM      6  CG  PRO B   1     -16.349   0.825  19.769  1.00 52.24           C  
ATOM      7  CD  PRO B   1     -17.506   0.718  20.720  1.00 52.24           C  
ATOM      8  N   ASP B   2     -16.275  -3.119  21.726  1.00 64.85           N  
ATOM      9  CA  ASP B   2     -15.714  -4.198  22.534  1.00 64.85           C  
ATOM     10  C   ASP B   2     -14.200  -4.284  22.360  1.00 64.85           C  
ATOM     11  CB  ASP B   2     -16.363  -5.535  22.168  1.00 64.85           C  
ATOM     12  O   ASP B   2     -13.701  -4.335  21.234  1.00 64.85           O  
ATOM     13  CG  ASP B   2     -16.286  -6.557  23.288  1.00 64.85           C  
ATOM     14  OD1 ASP B   2     -16.858  -7.660  23.148  1.00 64.85           O  
ATOM     15  OD2 ASP B   2     -15.651  -6.256  24.322  1.00 64.85           O  
ATOM     16  N   SER B   3     -13.328  -3.662  22.961  1.00 79.74           N  
ATOM     17  CA  SER B   3     -11.880  -3.719  23.130  1.00 79.74           C  
ATOM     18  C   SER B   3     -11.306  -5.010  22.556  1.00 79.74           C  
ATOM     19  CB  SER B   3     -11.507  -3.599  24.608  1.00 79.74           C  
ATOM     20  O   SER B   3     -10.221  -5.008  21.972  1.00 79.74           O  
ATOM     21  OG  SER B   3     -11.989  -4.712  25.341  1.00 79.74           O  
ATOM     22  N   ASP B   4     -12.155  -6.107  22.534  1.00 87.33           N  
ATOM     23  CA  ASP B   4     -11.683  -7.392  22.027  1.00 87.33           C  
ATOM     24  C   ASP B   4     -11.587  -7.378  20.503  1.00 87.33           C  
ATOM     25  CB  ASP B   4     -12.606  -8.522  22.486  1.00 87.33           C  
ATOM     26  O   ASP B   4     -10.629  -7.902  19.931  1.00 87.33           O  
ATOM     27  CG  ASP B   4     -12.407  -8.895  23.944  1.00 87.33           C  
ATOM     28  OD1 ASP B   4     -13.333  -9.467  24.560  1.00 87.33           O  
ATOM     29  OD2 ASP B   4     -11.316  -8.612  24.484  1.00 87.33           O  
ATOM     30  N   GLU B   5     -12.558  -6.754  19.882  1.00 87.46           N  
ATOM     31  CA  GLU B   5     -12.552  -6.650  18.426  1.00 87.46           C  
ATOM     32  C   GLU B   5     -11.366  -5.824  17.937  1.00 87.46           C  
ATOM     33  CB  GLU B   5     -13.862  -6.037  17.925  1.00 87.46           C  
ATOM     34  O   GLU B   5     -10.720  -6.180  16.949  1.00 87.46           O  
ATOM     35  CG  GLU B   5     -14.050  -6.135  16.418  1.00 87.46           C  
ATOM     36  CD  GLU B   5     -15.408  -5.636  15.950  1.00 87.46           C  
ATOM     37  OE1 GLU B   5     -15.666  -5.640  14.724  1.00 87.46           O  
ATOM     38  OE2 GLU B   5     -16.220  -5.237  16.814  1.00 87.46           O  
ATOM     39  N   LEU B   6     -11.158  -4.735  18.585  1.00 86.66           N  
ATOM     40  CA  LEU B   6     -10.034  -3.870  18.244  1.00 86.66           C  
ATOM     41  C   LEU B   6      -8.712  -4.617  18.383  1.00 86.66           C  
ATOM     42  CB  LEU B   6     -10.027  -2.625  19.134  1.00 86.66           C  
ATOM     43  O   LEU B   6      -7.844  -4.519  17.512  1.00 86.66           O  
ATOM     44  CG  LEU B   6      -8.996  -1.549  18.786  1.00 86.66           C  
ATOM     45  CD1 LEU B   6      -9.333  -0.906  17.445  1.00 86.66           C  
ATOM     46  CD2 LEU B   6      -8.930  -0.496  19.888  1.00 86.66           C  
ATOM     47  N   ARG B   7      -8.600  -5.396  19.451  1.00 88.03           N  
ATOM     48  CA  ARG B   7      -7.376  -6.156  19.682  1.00 88.03           C  
ATOM     49  C   ARG B   7      -7.170  -7.207  18.597  1.00 88.03           C  
ATOM     50  CB  ARG B   7      -7.408  -6.823  21.059  1.00 88.03           C  
ATOM     51  O   ARG B   7      -6.046  -7.424  18.141  1.00 88.03           O  
ATOM     52  CG  ARG B   7      -7.006  -5.901  22.200  1.00 88.03           C  
ATOM     53  CD  ARG B   7      -6.973  -6.636  23.533  1.00 88.03           C  
ATOM     54  NE  ARG B   7      -6.942  -5.707  24.659  1.00 88.03           N  
ATOM     55  NH1 ARG B   7      -6.837  -7.351  26.279  1.00 88.03           N  
ATOM     56  NH2 ARG B   7      -6.855  -5.140  26.883  1.00 88.03           N  
ATOM     57  CZ  ARG B   7      -6.878  -6.068  25.938  1.00 88.03           C  
ATOM     58  N   LYS B   8      -8.248  -7.835  18.220  1.00 88.77           N  
ATOM     59  CA  LYS B   8      -8.172  -8.837  17.161  1.00 88.77           C  
ATOM     60  C   LYS B   8      -7.730  -8.211  15.841  1.00 88.77           C  
ATOM     61  CB  LYS B   8      -9.521  -9.536  16.984  1.00 88.77           C  
ATOM     62  O   LYS B   8      -6.874  -8.758  15.144  1.00 88.77           O  
ATOM     63  CG  LYS B   8      -9.475 -10.746  16.063  1.00 88.77           C  
ATOM     64  CD  LYS B   8     -10.841 -11.408  15.941  1.00 88.77           C  
ATOM     65  CE  LYS B   8     -10.835 -12.518  14.899  1.00 88.77           C  
ATOM     66  NZ  LYS B   8     -12.183 -13.143  14.747  1.00 88.77           N  
ATOM     67  N   LEU B   9      -8.231  -7.011  15.508  1.00 87.61           N  
ATOM     68  CA  LEU B   9      -7.888  -6.321  14.269  1.00 87.61           C  
ATOM     69  C   LEU B   9      -6.440  -5.843  14.295  1.00 87.61           C  
ATOM     70  CB  LEU B   9      -8.826  -5.132  14.040  1.00 87.61           C  
ATOM     71  O   LEU B   9      -5.734  -5.935  13.289  1.00 87.61           O  
ATOM     72  CG  LEU B   9     -10.241  -5.467  13.564  1.00 87.61           C  
ATOM     73  CD1 LEU B   9     -11.124  -4.225  13.614  1.00 87.61           C  
ATOM     74  CD2 LEU B   9     -10.207  -6.050  12.156  1.00 87.61           C  
ATOM     75  N   LEU B  10      -6.043  -5.408  15.445  1.00 88.30           N  
ATOM     76  CA  LEU B  10      -4.666  -4.948  15.592  1.00 88.30           C  
ATOM     77  C   LEU B  10      -3.685  -6.097  15.387  1.00 88.30           C  
ATOM     78  CB  LEU B  10      -4.455  -4.321  16.973  1.00 88.30           C  
ATOM     79  O   LEU B  10      -2.649  -5.927  14.740  1.00 88.30           O  
ATOM     80  CG  LEU B  10      -4.950  -2.885  17.148  1.00 88.30           C  
ATOM     81  CD1 LEU B  10      -4.926  -2.492  18.621  1.00 88.30           C  
ATOM     82  CD2 LEU B  10      -4.107  -1.923  16.318  1.00 88.30           C  
ATOM     83  N   LYS B  11      -4.004  -7.251  15.926  1.00 90.25           N  
ATOM     84  CA  LYS B  11      -3.149  -8.421  15.748  1.00 90.25           C  
ATOM     85  C   LYS B  11      -3.088  -8.839  14.282  1.00 90.25           C  
ATOM     86  CB  LYS B  11      -3.646  -9.586  16.605  1.00 90.25           C  
ATOM     87  O   LYS B  11      -2.018  -9.176  13.770  1.00 90.25           O  
ATOM     88  CG  LYS B  11      -2.727 -10.798  16.595  1.00 90.25           C  
ATOM     89  CD  LYS B  11      -3.184 -11.855  17.592  1.00 90.25           C  
ATOM     90  CE  LYS B  11      -2.262 -13.066  17.587  1.00 90.25           C  
ATOM     91  NZ  LYS B  11      -2.722 -14.118  18.542  1.00 90.25           N  
ATOM     92  N   GLN B  12      -4.246  -8.840  13.617  1.00 88.90           N  
ATOM     93  CA  GLN B  12      -4.286  -9.165  12.195  1.00 88.90           C  
ATOM     94  C   GLN B  12      -3.423  -8.201  11.386  1.00 88.90           C  
ATOM     95  CB  GLN B  12      -5.725  -9.142  11.679  1.00 88.90           C  
ATOM     96  O   GLN B  12      -2.718  -8.615  10.463  1.00 88.90           O  
ATOM     97  CG  GLN B  12      -6.571 -10.313  12.161  1.00 88.90           C  
ATOM     98  CD  GLN B  12      -8.007 -10.238  11.678  1.00 88.90           C  
ATOM     99  NE2 GLN B  12      -8.713 -11.362  11.740  1.00 88.90           N  
ATOM    100  OE1 GLN B  12      -8.479  -9.178  11.255  1.00 88.90           O  
ATOM    101  N   LEU B  13      -3.482  -6.922  11.716  1.00 88.68           N  
ATOM    102  CA  LEU B  13      -2.689  -5.902  11.038  1.00 88.68           C  
ATOM    103  C   LEU B  13      -1.198  -6.143  11.250  1.00 88.68           C  
ATOM    104  CB  LEU B  13      -3.069  -4.506  11.540  1.00 88.68           C  
ATOM    105  O   LEU B  13      -0.411  -6.058  10.304  1.00 88.68           O  
ATOM    106  CG  LEU B  13      -2.614  -3.328  10.677  1.00 88.68           C  
ATOM    107  CD1 LEU B  13      -3.470  -3.233   9.418  1.00 88.68           C  
ATOM    108  CD2 LEU B  13      -2.675  -2.028  11.471  1.00 88.68           C  
ATOM    109  N   GLU B  14      -0.860  -6.506  12.462  1.00 89.96           N  
ATOM    110  CA  GLU B  14       0.543  -6.762  12.772  1.00 89.96           C  
ATOM    111  C   GLU B  14       1.065  -7.975  12.008  1.00 89.96           C  
ATOM    112  CB  GLU B  14       0.732  -6.967  14.277  1.00 89.96           C  
ATOM    113  O   GLU B  14       2.191  -7.963  11.507  1.00 89.96           O  
ATOM    114  CG  GLU B  14       0.669  -5.680  15.086  1.00 89.96           C  
ATOM    115  CD  GLU B  14       0.714  -5.912  16.588  1.00 89.96           C  
ATOM    116  OE1 GLU B  14       0.942  -4.942  17.346  1.00 89.96           O  
ATOM    117  OE2 GLU B  14       0.522  -7.074  17.010  1.00 89.96           O  
ATOM    118  N   ASP B  15       0.260  -8.972  11.887  1.00 90.17           N  
ATOM    119  CA  ASP B  15       0.649 -10.174  11.156  1.00 90.17           C  
ATOM    120  C   ASP B  15       0.849  -9.874   9.673  1.00 90.17           C  
ATOM    121  CB  ASP B  15      -0.399 -11.274  11.334  1.00 90.17           C  
ATOM    122  O   ASP B  15       1.825 -10.324   9.069  1.00 90.17           O  
ATOM    123  CG  ASP B  15      -0.406 -11.867  12.732  1.00 90.17           C  
ATOM    124  OD1 ASP B  15      -1.387 -12.547  13.102  1.00 90.17           O  
ATOM    125  OD2 ASP B  15       0.579 -11.651  13.472  1.00 90.17           O  
ATOM    126  N   LEU B  16      -0.050  -9.033   9.068  1.00 89.14           N  
ATOM    127  CA  LEU B  16       0.030  -8.686   7.653  1.00 89.14           C  
ATOM    128  C   LEU B  16       1.242  -7.802   7.378  1.00 89.14           C  
ATOM    129  CB  LEU B  16      -1.248  -7.975   7.201  1.00 89.14           C  
ATOM    130  O   LEU B  16       1.906  -7.954   6.350  1.00 89.14           O  
ATOM    131  CG  LEU B  16      -2.484  -8.856   7.013  1.00 89.14           C  
ATOM    132  CD1 LEU B  16      -3.726  -7.992   6.822  1.00 89.14           C  
ATOM    133  CD2 LEU B  16      -2.294  -9.798   5.830  1.00 89.14           C  
ATOM    134  N   LEU B  17       1.545  -6.973   8.351  1.00 89.52           N  
ATOM    135  CA  LEU B  17       2.707  -6.102   8.206  1.00 89.52           C  
ATOM    136  C   LEU B  17       3.994  -6.918   8.161  1.00 89.52           C  
ATOM    137  CB  LEU B  17       2.768  -5.093   9.356  1.00 89.52           C  
ATOM    138  O   LEU B  17       4.887  -6.634   7.359  1.00 89.52           O  
ATOM    139  CG  LEU B  17       1.834  -3.887   9.249  1.00 89.52           C  
ATOM    140  CD1 LEU B  17       1.813  -3.115  10.564  1.00 89.52           C  
ATOM    141  CD2 LEU B  17       2.259  -2.981   8.098  1.00 89.52           C  
ATOM    142  N   GLN B  18       4.049  -7.950   9.026  1.00 90.75           N  
ATOM    143  CA  GLN B  18       5.232  -8.804   9.033  1.00 90.75           C  
ATOM    144  C   GLN B  18       5.358  -9.581   7.726  1.00 90.75           C  
ATOM    145  CB  GLN B  18       5.189  -9.771  10.217  1.00 90.75           C  
ATOM    146  O   GLN B  18       6.456  -9.720   7.183  1.00 90.75           O  
ATOM    147  CG  GLN B  18       6.482 -10.548  10.425  1.00 90.75           C  
ATOM    148  CD  GLN B  18       7.679  -9.644  10.658  1.00 90.75           C  
ATOM    149  NE2 GLN B  18       8.741  -9.858   9.889  1.00 90.75           N  
ATOM    150  OE1 GLN B  18       7.648  -8.761  11.521  1.00 90.75           O  
ATOM    151  N   GLN B  19       4.224 -10.103   7.203  1.00 89.82           N  
ATOM    152  CA  GLN B  19       4.231 -10.814   5.929  1.00 89.82           C  
ATOM    153  C   GLN B  19       4.715  -9.911   4.798  1.00 89.82           C  
ATOM    154  CB  GLN B  19       2.837 -11.356   5.608  1.00 89.82           C  
ATOM    155  O   GLN B  19       5.469 -10.350   3.926  1.00 89.82           O  
ATOM    156  CG  GLN B  19       2.423 -12.539   6.473  1.00 89.82           C  
ATOM    157  CD  GLN B  19       1.030 -13.045   6.147  1.00 89.82           C  
ATOM    158  NE2 GLN B  19       0.289 -13.446   7.174  1.00 89.82           N  
ATOM    159  OE1 GLN B  19       0.624 -13.076   4.981  1.00 89.82           O  
ATOM    160  N   LEU B  20       4.289  -8.628   4.788  1.00 88.96           N  
ATOM    161  CA  LEU B  20       4.686  -7.662   3.769  1.00 88.96           C  
ATOM    162  C   LEU B  20       6.184  -7.386   3.835  1.00 88.96           C  
ATOM    163  CB  LEU B  20       3.906  -6.355   3.936  1.00 88.96           C  
ATOM    164  O   LEU B  20       6.856  -7.331   2.803  1.00 88.96           O  
ATOM    165  CG  LEU B  20       2.823  -6.073   2.893  1.00 88.96           C  
ATOM    166  CD1 LEU B  20       1.519  -5.677   3.577  1.00 88.96           C  
ATOM    167  CD2 LEU B  20       3.280  -4.984   1.929  1.00 88.96           C  
ATOM    168  N   LYS B  21       6.688  -7.262   5.064  1.00 89.97           N  
ATOM    169  CA  LYS B  21       8.118  -7.019   5.234  1.00 89.97           C  
ATOM    170  C   LYS B  21       8.941  -8.188   4.701  1.00 89.97           C  
ATOM    171  CB  LYS B  21       8.449  -6.774   6.707  1.00 89.97           C  
ATOM    172  O   LYS B  21       9.975  -7.986   4.062  1.00 89.97           O  
ATOM    173  CG  LYS B  21       7.987  -5.421   7.228  1.00 89.97           C  
ATOM    174  CD  LYS B  21       8.310  -5.252   8.707  1.00 89.97           C  
ATOM    175  CE  LYS B  21       7.774  -3.934   9.250  1.00 89.97           C  
ATOM    176  NZ  LYS B  21       7.995  -3.810  10.722  1.00 89.97           N  
ATOM    177  N   ASP B  22       8.477  -9.394   4.938  1.00 90.37           N  
ATOM    178  CA  ASP B  22       9.171 -10.584   4.456  1.00 90.37           C  
ATOM    179  C   ASP B  22       9.167 -10.643   2.930  1.00 90.37           C  
ATOM    180  CB  ASP B  22       8.530 -11.849   5.032  1.00 90.37           C  
ATOM    181  O   ASP B  22      10.181 -10.978   2.315  1.00 90.37           O  
ATOM    182  CG  ASP B  22       8.762 -12.004   6.525  1.00 90.37           C  
ATOM    183  OD1 ASP B  22       8.033 -12.782   7.178  1.00 90.37           O  
ATOM    184  OD2 ASP B  22       9.680 -11.340   7.054  1.00 90.37           O  
ATOM    185  N   LEU B  23       8.005 -10.287   2.290  1.00 88.64           N  
ATOM    186  CA  LEU B  23       7.868 -10.331   0.838  1.00 88.64           C  
ATOM    187  C   LEU B  23       8.714  -9.246   0.180  1.00 88.64           C  
ATOM    188  CB  LEU B  23       6.401 -10.166   0.433  1.00 88.64           C  
ATOM    189  O   LEU B  23       9.290  -9.466  -0.888  1.00 88.64           O  
ATOM    190  CG  LEU B  23       5.515 -11.406   0.574  1.00 88.64           C  
ATOM    191  CD1 LEU B  23       4.046 -11.028   0.417  1.00 88.64           C  
ATOM    192  CD2 LEU B  23       5.913 -12.465  -0.448  1.00 88.64           C  
ATOM    193  N   ILE B  24       8.783  -8.055   0.868  1.00 88.62           N  
ATOM    194  CA  ILE B  24       9.620  -6.978   0.353  1.00 88.62           C  
ATOM    195  C   ILE B  24      11.080  -7.424   0.331  1.00 88.62           C  
ATOM    196  CB  ILE B  24       9.465  -5.690   1.193  1.00 88.62           C  
ATOM    197  O   ILE B  24      11.794  -7.186  -0.646  1.00 88.62           O  
ATOM    198  CG1 ILE B  24       8.088  -5.060   0.956  1.00 88.62           C  
ATOM    199  CG2 ILE B  24      10.585  -4.697   0.869  1.00 88.62           C  
ATOM    200  CD1 ILE B  24       7.773  -3.894   1.883  1.00 88.62           C  
ATOM    201  N   ASP B  25      11.524  -8.094   1.427  1.00 89.07           N  
ATOM    202  CA  ASP B  25      12.884  -8.619   1.498  1.00 89.07           C  
ATOM    203  C   ASP B  25      13.142  -9.628   0.381  1.00 89.07           C  
ATOM    204  CB  ASP B  25      13.139  -9.267   2.861  1.00 89.07           C  
ATOM    205  O   ASP B  25      14.198  -9.601  -0.255  1.00 89.07           O  
ATOM    206  CG  ASP B  25      13.341  -8.252   3.971  1.00 89.07           C  
ATOM    207  OD1 ASP B  25      13.293  -8.632   5.161  1.00 89.07           O  
ATOM    208  OD2 ASP B  25      13.548  -7.061   3.654  1.00 89.07           O  
ATOM    209  N   LYS B  26      12.140 -10.528   0.179  1.00 89.98           N  
ATOM    210  CA  LYS B  26      12.250 -11.529  -0.878  1.00 89.98           C  
ATOM    211  C   LYS B  26      12.318 -10.871  -2.253  1.00 89.98           C  
ATOM    212  CB  LYS B  26      11.072 -12.502  -0.820  1.00 89.98           C  
ATOM    213  O   LYS B  26      13.119 -11.271  -3.100  1.00 89.98           O  
ATOM    214  CG  LYS B  26      11.244 -13.735  -1.695  1.00 89.98           C  
ATOM    215  CD  LYS B  26      10.107 -14.728  -1.491  1.00 89.98           C  
ATOM    216  CE  LYS B  26      10.237 -15.927  -2.420  1.00 89.98           C  
ATOM    217  NZ  LYS B  26       9.126 -16.905  -2.223  1.00 89.98           N  
ATOM    218  N   ALA B  27      11.419  -9.866  -2.573  1.00 86.48           N  
ATOM    219  CA  ALA B  27      11.377  -9.162  -3.852  1.00 86.48           C  
ATOM    220  C   ALA B  27      12.701  -8.459  -4.135  1.00 86.48           C  
ATOM    221  CB  ALA B  27      10.229  -8.155  -3.867  1.00 86.48           C  
ATOM    222  O   ALA B  27      13.170  -8.439  -5.275  1.00 86.48           O  
ATOM    223  N   GLU B  28      13.383  -7.870  -3.057  1.00 88.22           N  
ATOM    224  CA  GLU B  28      14.653  -7.170  -3.223  1.00 88.22           C  
ATOM    225  C   GLU B  28      15.781  -8.144  -3.551  1.00 88.22           C  
ATOM    226  CB  GLU B  28      14.997  -6.373  -1.962  1.00 88.22           C  
ATOM    227  O   GLU B  28      16.671  -7.828  -4.344  1.00 88.22           O  
ATOM    228  CG  GLU B  28      14.160  -5.114  -1.784  1.00 88.22           C  
ATOM    229  CD  GLU B  28      14.489  -4.351  -0.511  1.00 88.22           C  
ATOM    230  OE1 GLU B  28      14.125  -3.157  -0.408  1.00 88.22           O  
ATOM    231  OE2 GLU B  28      15.116  -4.951   0.391  1.00 88.22           O  
ATOM    232  N   ARG B  29      15.712  -9.401  -3.007  1.00 87.05           N  
ATOM    233  CA  ARG B  29      16.736 -10.417  -3.232  1.00 87.05           C  
ATOM    234  C   ARG B  29      16.608 -11.023  -4.626  1.00 87.05           C  
ATOM    235  CB  ARG B  29      16.645 -11.516  -2.172  1.00 87.05           C  
ATOM    236  O   ARG B  29      17.609 -11.394  -5.241  1.00 87.05           O  
ATOM    237  CG  ARG B  29      17.193 -11.108  -0.814  1.00 87.05           C  
ATOM    238  CD  ARG B  29      17.176 -12.268   0.173  1.00 87.05           C  
ATOM    239  NE  ARG B  29      16.466 -11.921   1.400  1.00 87.05           N  
ATOM    240  NH1 ARG B  29      16.473 -14.066   2.256  1.00 87.05           N  
ATOM    241  NH2 ARG B  29      15.501 -12.359   3.438  1.00 87.05           N  
ATOM    242  CZ  ARG B  29      16.148 -12.783   2.362  1.00 87.05           C  
ATOM    243  N   HIS B  30      15.308 -11.152  -5.212  1.00 82.14           N  
ATOM    244  CA  HIS B  30      15.069 -11.817  -6.488  1.00 82.14           C  
ATOM    245  C   HIS B  30      14.885 -10.802  -7.612  1.00 82.14           C  
ATOM    246  CB  HIS B  30      13.843 -12.727  -6.396  1.00 82.14           C  
ATOM    247  O   HIS B  30      14.390 -11.145  -8.688  1.00 82.14           O  
ATOM    248  CG  HIS B  30      14.044 -13.918  -5.514  1.00 82.14           C  
ATOM    249  CD2 HIS B  30      13.581 -14.193  -4.273  1.00 82.14           C  
ATOM    250  ND1 HIS B  30      14.810 -15.001  -5.890  1.00 82.14           N  
ATOM    251  CE1 HIS B  30      14.808 -15.893  -4.914  1.00 82.14           C  
ATOM    252  NE2 HIS B  30      14.069 -15.428  -3.921  1.00 82.14           N  
ATOM    253  N   ASN B  31      15.401  -9.677  -7.481  1.00 78.46           N  
ATOM    254  CA  ASN B  31      15.420  -8.602  -8.467  1.00 78.46           C  
ATOM    255  C   ASN B  31      14.032  -8.351  -9.050  1.00 78.46           C  
ATOM    256  CB  ASN B  31      16.416  -8.917  -9.586  1.00 78.46           C  
ATOM    257  O   ASN B  31      13.889  -8.141 -10.255  1.00 78.46           O  
ATOM    258  CG  ASN B  31      17.850  -8.622  -9.191  1.00 78.46           C  
ATOM    259  ND2 ASN B  31      18.796  -9.202  -9.919  1.00 78.46           N  
ATOM    260  OD1 ASN B  31      18.104  -7.879  -8.240  1.00 78.46           O  
ATOM    261  N   GLY B  32      12.864  -8.415  -8.219  1.00 74.92           N  
ATOM    262  CA  GLY B  32      11.531  -8.031  -8.656  1.00 74.92           C  
ATOM    263  C   GLY B  32      10.819  -9.125  -9.430  1.00 74.92           C  
ATOM    264  O   GLY B  32      10.306  -8.884 -10.525  1.00 74.92           O  
ATOM    265  N   ASP B  33      11.149 -10.332  -9.081  1.00 77.00           N  
ATOM    266  CA  ASP B  33      10.350 -11.404  -9.668  1.00 77.00           C  
ATOM    267  C   ASP B  33       8.866 -11.045  -9.672  1.00 77.00           C  
ATOM    268  CB  ASP B  33      10.573 -12.715  -8.912  1.00 77.00           C  
ATOM    269  O   ASP B  33       8.321 -10.626  -8.648  1.00 77.00           O  
ATOM    270  CG  ASP B  33       9.963 -13.916  -9.614  1.00 77.00           C  
ATOM    271  OD1 ASP B  33      10.439 -15.052  -9.403  1.00 77.00           O  
ATOM    272  OD2 ASP B  33       9.000 -13.723 -10.387  1.00 77.00           O  
ATOM    273  N   ASN B  34       8.331 -10.961 -10.837  1.00 82.23           N  
ATOM    274  CA  ASN B  34       6.940 -10.579 -11.058  1.00 82.23           C  
ATOM    275  C   ASN B  34       6.000 -11.309 -10.103  1.00 82.23           C  
ATOM    276  CB  ASN B  34       6.535 -10.844 -12.509  1.00 82.23           C  
ATOM    277  O   ASN B  34       5.036 -10.724  -9.607  1.00 82.23           O  
ATOM    278  CG  ASN B  34       7.152  -9.855 -13.478  1.00 82.23           C  
ATOM    279  ND2 ASN B  34       7.163 -10.208 -14.758  1.00 82.23           N  
ATOM    280  OD1 ASN B  34       7.615  -8.784 -13.080  1.00 82.23           O  
ATOM    281  N   ASP B  35       6.234 -12.600  -9.802  1.00 84.21           N  
ATOM    282  CA  ASP B  35       5.379 -13.380  -8.912  1.00 84.21           C  
ATOM    283  C   ASP B  35       5.423 -12.830  -7.488  1.00 84.21           C  
ATOM    284  CB  ASP B  35       5.796 -14.852  -8.920  1.00 84.21           C  
ATOM    285  O   ASP B  35       4.394 -12.757  -6.813  1.00 84.21           O  
ATOM    286  CG  ASP B  35       5.444 -15.560 -10.217  1.00 84.21           C  
ATOM    287  OD1 ASP B  35       6.148 -16.520 -10.598  1.00 84.21           O  
ATOM    288  OD2 ASP B  35       4.455 -15.153 -10.864  1.00 84.21           O  
ATOM    289  N   VAL B  36       6.661 -12.430  -7.058  1.00 85.36           N  
ATOM    290  CA  VAL B  36       6.825 -11.890  -5.712  1.00 85.36           C  
ATOM    291  C   VAL B  36       6.122 -10.538  -5.609  1.00 85.36           C  
ATOM    292  CB  VAL B  36       8.317 -11.744  -5.338  1.00 85.36           C  
ATOM    293  O   VAL B  36       5.453 -10.254  -4.612  1.00 85.36           O  
ATOM    294  CG1 VAL B  36       8.469 -11.078  -3.971  1.00 85.36           C  
ATOM    295  CG2 VAL B  36       9.006 -13.107  -5.351  1.00 85.36           C  
ATOM    296  N   ILE B  37       6.179  -9.715  -6.640  1.00 83.07           N  
ATOM    297  CA  ILE B  37       5.564  -8.392  -6.651  1.00 83.07           C  
ATOM    298  C   ILE B  37       4.045  -8.529  -6.588  1.00 83.07           C  
ATOM    299  CB  ILE B  37       5.979  -7.587  -7.902  1.00 83.07           C  
ATOM    300  O   ILE B  37       3.377  -7.782  -5.869  1.00 83.07           O  
ATOM    301  CG1 ILE B  37       7.478  -7.269  -7.861  1.00 83.07           C  
ATOM    302  CG2 ILE B  37       5.150  -6.304  -8.018  1.00 83.07           C  
ATOM    303  CD1 ILE B  37       7.884  -6.350  -6.717  1.00 83.07           C  
ATOM    304  N   LEU B  38       3.512  -9.496  -7.297  1.00 83.69           N  
ATOM    305  CA  LEU B  38       2.072  -9.729  -7.282  1.00 83.69           C  
ATOM    306  C   LEU B  38       1.607 -10.176  -5.900  1.00 83.69           C  
ATOM    307  CB  LEU B  38       1.688 -10.781  -8.327  1.00 83.69           C  
ATOM    308  O   LEU B  38       0.560  -9.736  -5.420  1.00 83.69           O  
ATOM    309  CG  LEU B  38       1.691 -10.320  -9.785  1.00 83.69           C  
ATOM    310  CD1 LEU B  38       1.528 -11.515 -10.719  1.00 83.69           C  
ATOM    311  CD2 LEU B  38       0.588  -9.294 -10.024  1.00 83.69           C  
ATOM    312  N   GLU B  39       2.352 -11.141  -5.311  1.00 86.14           N  
ATOM    313  CA  GLU B  39       2.022 -11.572  -3.956  1.00 86.14           C  
ATOM    314  C   GLU B  39       2.091 -10.406  -2.974  1.00 86.14           C  
ATOM    315  CB  GLU B  39       2.960 -12.695  -3.506  1.00 86.14           C  
ATOM    316  O   GLU B  39       1.241 -10.282  -2.090  1.00 86.14           O  
ATOM    317  CG  GLU B  39       2.503 -13.409  -2.242  1.00 86.14           C  
ATOM    318  CD  GLU B  39       3.343 -14.630  -1.905  1.00 86.14           C  
ATOM    319  OE1 GLU B  39       3.077 -15.283  -0.871  1.00 86.14           O  
ATOM    320  OE2 GLU B  39       4.276 -14.936  -2.682  1.00 86.14           O  
ATOM    321  N   LEU B  40       3.134  -9.565  -3.081  1.00 85.17           N  
ATOM    322  CA  LEU B  40       3.284  -8.378  -2.245  1.00 85.17           C  
ATOM    323  C   LEU B  40       2.066  -7.469  -2.368  1.00 85.17           C  
ATOM    324  CB  LEU B  40       4.551  -7.609  -2.629  1.00 85.17           C  
ATOM    325  O   LEU B  40       1.533  -6.999  -1.361  1.00 85.17           O  
ATOM    326  CG  LEU B  40       4.966  -6.476  -1.690  1.00 85.17           C  
ATOM    327  CD1 LEU B  40       6.484  -6.436  -1.545  1.00 85.17           C  
ATOM    328  CD2 LEU B  40       4.437  -5.139  -2.198  1.00 85.17           C  
ATOM    329  N   HIS B  41       1.629  -7.303  -3.573  1.00 84.59           N  
ATOM    330  CA  HIS B  41       0.477  -6.447  -3.828  1.00 84.59           C  
ATOM    331  C   HIS B  41      -0.779  -7.001  -3.164  1.00 84.59           C  
ATOM    332  CB  HIS B  41       0.249  -6.290  -5.333  1.00 84.59           C  
ATOM    333  O   HIS B  41      -1.563  -6.247  -2.582  1.00 84.59           O  
ATOM    334  CG  HIS B  41      -0.809  -5.291  -5.679  1.00 84.59           C  
ATOM    335  CD2 HIS B  41      -2.016  -5.444  -6.271  1.00 84.59           C  
ATOM    336  ND1 HIS B  41      -0.676  -3.945  -5.414  1.00 84.59           N  
ATOM    337  CE1 HIS B  41      -1.760  -3.312  -5.829  1.00 84.59           C  
ATOM    338  NE2 HIS B  41      -2.589  -4.198  -6.353  1.00 84.59           N  
ATOM    339  N   GLU B  42      -1.000  -8.295  -3.214  1.00 86.94           N  
ATOM    340  CA  GLU B  42      -2.164  -8.932  -2.606  1.00 86.94           C  
ATOM    341  C   GLU B  42      -2.175  -8.732  -1.093  1.00 86.94           C  
ATOM    342  CB  GLU B  42      -2.196 -10.426  -2.939  1.00 86.94           C  
ATOM    343  O   GLU B  42      -3.213  -8.410  -0.512  1.00 86.94           O  
ATOM    344  CG  GLU B  42      -3.483 -11.121  -2.521  1.00 86.94           C  
ATOM    345  CD  GLU B  42      -3.514 -12.597  -2.886  1.00 86.94           C  
ATOM    346  OE1 GLU B  42      -4.465 -13.303  -2.481  1.00 86.94           O  
ATOM    347  OE2 GLU B  42      -2.578 -13.051  -3.582  1.00 86.94           O  
ATOM    348  N   ILE B  43      -1.061  -8.996  -0.501  1.00 86.33           N  
ATOM    349  CA  ILE B  43      -0.955  -8.845   0.946  1.00 86.33           C  
ATOM    350  C   ILE B  43      -1.130  -7.376   1.326  1.00 86.33           C  
ATOM    351  CB  ILE B  43       0.396  -9.378   1.473  1.00 86.33           C  
ATOM    352  O   ILE B  43      -1.791  -7.060   2.318  1.00 86.33           O  
ATOM    353  CG1 ILE B  43       0.491 -10.893   1.261  1.00 86.33           C  
ATOM    354  CG2 ILE B  43       0.579  -9.019   2.950  1.00 86.33           C  
ATOM    355  CD1 ILE B  43      -0.501 -11.698   2.091  1.00 86.33           C  
ATOM    356  N   TYR B  44      -0.587  -6.508   0.568  1.00 86.50           N  
ATOM    357  CA  TYR B  44      -0.705  -5.075   0.812  1.00 86.50           C  
ATOM    358  C   TYR B  44      -2.163  -4.634   0.780  1.00 86.50           C  
ATOM    359  CB  TYR B  44       0.102  -4.285  -0.224  1.00 86.50           C  
ATOM    360  O   TYR B  44      -2.602  -3.856   1.630  1.00 86.50           O  
ATOM    361  CG  TYR B  44       0.097  -2.794   0.012  1.00 86.50           C  
ATOM    362  CD1 TYR B  44      -0.510  -1.928  -0.895  1.00 86.50           C  
ATOM    363  CD2 TYR B  44       0.700  -2.249   1.140  1.00 86.50           C  
ATOM    364  CE1 TYR B  44      -0.515  -0.554  -0.683  1.00 86.50           C  
ATOM    365  CE2 TYR B  44       0.700  -0.876   1.362  1.00 86.50           C  
ATOM    366  OH  TYR B  44       0.089   1.323   0.661  1.00 86.50           O  
ATOM    367  CZ  TYR B  44       0.091  -0.037   0.446  1.00 86.50           C  
ATOM    368  N   LEU B  45      -2.917  -5.151  -0.134  1.00 84.39           N  
ATOM    369  CA  LEU B  45      -4.332  -4.815  -0.241  1.00 84.39           C  
ATOM    370  C   LEU B  45      -5.104  -5.322   0.973  1.00 84.39           C  
ATOM    371  CB  LEU B  45      -4.929  -5.405  -1.521  1.00 84.39           C  
ATOM    372  O   LEU B  45      -5.998  -4.637   1.476  1.00 84.39           O  
ATOM    373  CG  LEU B  45      -4.477  -4.766  -2.836  1.00 84.39           C  
ATOM    374  CD1 LEU B  45      -5.079  -5.513  -4.022  1.00 84.39           C  
ATOM    375  CD2 LEU B  45      -4.861  -3.291  -2.875  1.00 84.39           C  
ATOM    376  N   ARG B  46      -4.855  -6.497   1.408  1.00 86.48           N  
ATOM    377  CA  ARG B  46      -5.491  -7.022   2.611  1.00 86.48           C  
ATOM    378  C   ARG B  46      -5.173  -6.152   3.823  1.00 86.48           C  
ATOM    379  CB  ARG B  46      -5.048  -8.464   2.870  1.00 86.48           C  
ATOM    380  O   ARG B  46      -6.042  -5.907   4.663  1.00 86.48           O  
ATOM    381  CG  ARG B  46      -5.678  -9.480   1.932  1.00 86.48           C  
ATOM    382  CD  ARG B  46      -5.185 -10.892   2.216  1.00 86.48           C  
ATOM    383  NE  ARG B  46      -5.672 -11.844   1.222  1.00 86.48           N  
ATOM    384  NH1 ARG B  46      -4.690 -13.689   2.204  1.00 86.48           N  
ATOM    385  NH2 ARG B  46      -5.919 -13.925   0.283  1.00 86.48           N  
ATOM    386  CZ  ARG B  46      -5.426 -13.151   1.239  1.00 86.48           C  
ATOM    387  N   LEU B  47      -3.881  -5.739   3.906  1.00 86.11           N  
ATOM    388  CA  LEU B  47      -3.455  -4.857   4.988  1.00 86.11           C  
ATOM    389  C   LEU B  47      -4.265  -3.565   4.987  1.00 86.11           C  
ATOM    390  CB  LEU B  47      -1.963  -4.538   4.864  1.00 86.11           C  
ATOM    391  O   LEU B  47      -4.742  -3.126   6.036  1.00 86.11           O  
ATOM    392  CG  LEU B  47      -1.351  -3.708   5.993  1.00 86.11           C  
ATOM    393  CD1 LEU B  47      -0.293  -4.519   6.734  1.00 86.11           C  
ATOM    394  CD2 LEU B  47      -0.755  -2.416   5.445  1.00 86.11           C  
ATOM    395  N   LEU B  48      -4.406  -3.037   3.852  1.00 83.93           N  
ATOM    396  CA  LEU B  48      -5.136  -1.779   3.742  1.00 83.93           C  
ATOM    397  C   LEU B  48      -6.598  -1.962   4.137  1.00 83.93           C  
ATOM    398  CB  LEU B  48      -5.045  -1.229   2.316  1.00 83.93           C  
ATOM    399  O   LEU B  48      -7.190  -1.083   4.767  1.00 83.93           O  
ATOM    400  CG  LEU B  48      -3.680  -0.694   1.881  1.00 83.93           C  
ATOM    401  CD1 LEU B  48      -3.722  -0.258   0.421  1.00 83.93           C  
ATOM    402  CD2 LEU B  48      -3.249   0.463   2.777  1.00 83.93           C  
ATOM    403  N   ASP B  49      -7.249  -3.048   3.807  1.00 85.16           N  
ATOM    404  CA  ASP B  49      -8.628  -3.344   4.181  1.00 85.16           C  
ATOM    405  C   ASP B  49      -8.790  -3.383   5.699  1.00 85.16           C  
ATOM    406  CB  ASP B  49      -9.077  -4.673   3.571  1.00 85.16           C  
ATOM    407  O   ASP B  49      -9.724  -2.792   6.245  1.00 85.16           O  
ATOM    408  CG  ASP B  49     -10.544  -4.976   3.820  1.00 85.16           C  
ATOM    409  OD1 ASP B  49     -10.858  -6.036   4.402  1.00 85.16           O  
ATOM    410  OD2 ASP B  49     -11.394  -4.147   3.428  1.00 85.16           O  
ATOM    411  N   ILE B  50      -7.903  -4.115   6.345  1.00 85.47           N  
ATOM    412  CA  ILE B  50      -7.959  -4.240   7.797  1.00 85.47           C  
ATOM    413  C   ILE B  50      -7.695  -2.881   8.442  1.00 85.47           C  
ATOM    414  CB  ILE B  50      -6.944  -5.284   8.314  1.00 85.47           C  
ATOM    415  O   ILE B  50      -8.356  -2.510   9.415  1.00 85.47           O  
ATOM    416  CG1 ILE B  50      -7.344  -6.690   7.851  1.00 85.47           C  
ATOM    417  CG2 ILE B  50      -6.833  -5.221   9.840  1.00 85.47           C  
ATOM    418  CD1 ILE B  50      -6.354  -7.777   8.249  1.00 85.47           C  
ATOM    419  N   TYR B  51      -6.750  -2.127   7.916  1.00 85.26           N  
ATOM    420  CA  TYR B  51      -6.427  -0.802   8.434  1.00 85.26           C  
ATOM    421  C   TYR B  51      -7.639   0.120   8.367  1.00 85.26           C  
ATOM    422  CB  TYR B  51      -5.261  -0.189   7.653  1.00 85.26           C  
ATOM    423  O   TYR B  51      -7.908   0.871   9.307  1.00 85.26           O  
ATOM    424  CG  TYR B  51      -4.842   1.171   8.156  1.00 85.26           C  
ATOM    425  CD1 TYR B  51      -5.146   2.325   7.439  1.00 85.26           C  
ATOM    426  CD2 TYR B  51      -4.140   1.304   9.350  1.00 85.26           C  
ATOM    427  CE1 TYR B  51      -4.760   3.581   7.898  1.00 85.26           C  
ATOM    428  CE2 TYR B  51      -3.749   2.554   9.819  1.00 85.26           C  
ATOM    429  OH  TYR B  51      -3.679   4.925   9.546  1.00 85.26           O  
ATOM    430  CZ  TYR B  51      -4.063   3.685   9.087  1.00 85.26           C  
ATOM    431  N   GLN B  52      -8.364   0.032   7.300  1.00 83.24           N  
ATOM    432  CA  GLN B  52      -9.561   0.852   7.146  1.00 83.24           C  
ATOM    433  C   GLN B  52     -10.624   0.472   8.173  1.00 83.24           C  
ATOM    434  CB  GLN B  52     -10.126   0.718   5.731  1.00 83.24           C  
ATOM    435  O   GLN B  52     -11.298   1.342   8.727  1.00 83.24           O  
ATOM    436  CG  GLN B  52      -9.355   1.510   4.683  1.00 83.24           C  
ATOM    437  CD  GLN B  52      -9.963   1.397   3.298  1.00 83.24           C  
ATOM    438  NE2 GLN B  52      -9.470   2.206   2.366  1.00 83.24           N  
ATOM    439  OE1 GLN B  52     -10.868   0.589   3.066  1.00 83.24           O  
ATOM    440  N   LYS B  53     -10.892  -0.786   8.403  1.00 83.38           N  
ATOM    441  CA  LYS B  53     -11.836  -1.243   9.419  1.00 83.38           C  
ATOM    442  C   LYS B  53     -11.448  -0.726  10.801  1.00 83.38           C  
ATOM    443  CB  LYS B  53     -11.913  -2.770   9.432  1.00 83.38           C  
ATOM    444  O   LYS B  53     -12.310  -0.306  11.577  1.00 83.38           O  
ATOM    445  CG  LYS B  53     -12.638  -3.364   8.234  1.00 83.38           C  
ATOM    446  CD  LYS B  53     -12.630  -4.887   8.274  1.00 83.38           C  
ATOM    447  CE  LYS B  53     -13.266  -5.484   7.026  1.00 83.38           C  
ATOM    448  NZ  LYS B  53     -13.123  -6.970   6.988  1.00 83.38           N  
ATOM    449  N   LEU B  54     -10.157  -0.783  11.052  1.00 82.32           N  
ATOM    450  CA  LEU B  54      -9.661  -0.281  12.329  1.00 82.32           C  
ATOM    451  C   LEU B  54      -9.909   1.218  12.457  1.00 82.32           C  
ATOM    452  CB  LEU B  54      -8.166  -0.577  12.477  1.00 82.32           C  
ATOM    453  O   LEU B  54     -10.331   1.694  13.514  1.00 82.32           O  
ATOM    454  CG  LEU B  54      -7.577  -0.411  13.879  1.00 82.32           C  
ATOM    455  CD1 LEU B  54      -7.548  -1.752  14.604  1.00 82.32           C  
ATOM    456  CD2 LEU B  54      -6.179   0.193  13.804  1.00 82.32           C  
ATOM    457  N   ALA B  55      -9.585   1.926  11.437  1.00 82.28           N  
ATOM    458  CA  ALA B  55      -9.793   3.371  11.442  1.00 82.28           C  
ATOM    459  C   ALA B  55     -11.250   3.715  11.740  1.00 82.28           C  
ATOM    460  CB  ALA B  55      -9.371   3.974  10.104  1.00 82.28           C  
ATOM    461  O   ALA B  55     -11.532   4.648  12.495  1.00 82.28           O  
ATOM    462  N   LYS B  56     -12.214   3.005  11.187  1.00 82.53           N  
ATOM    463  CA  LYS B  56     -13.637   3.235  11.418  1.00 82.53           C  
ATOM    464  C   LYS B  56     -13.997   3.023  12.886  1.00 82.53           C  
ATOM    465  CB  LYS B  56     -14.481   2.315  10.534  1.00 82.53           C  
ATOM    466  O   LYS B  56     -14.766   3.797  13.460  1.00 82.53           O  
ATOM    467  CG  LYS B  56     -14.586   2.774   9.087  1.00 82.53           C  
ATOM    468  CD  LYS B  56     -15.494   1.858   8.275  1.00 82.53           C  
ATOM    469  CE  LYS B  56     -15.520   2.255   6.806  1.00 82.53           C  
ATOM    470  NZ  LYS B  56     -16.353   1.319   5.993  1.00 82.53           N  
ATOM    471  N   ILE B  57     -13.497   1.966  13.444  1.00 81.69           N  
ATOM    472  CA  ILE B  57     -13.773   1.655  14.842  1.00 81.69           C  
ATOM    473  C   ILE B  57     -13.209   2.757  15.737  1.00 81.69           C  
ATOM    474  CB  ILE B  57     -13.184   0.285  15.244  1.00 81.69           C  
ATOM    475  O   ILE B  57     -13.873   3.206  16.674  1.00 81.69           O  
ATOM    476  CG1 ILE B  57     -13.903  -0.845  14.497  1.00 81.69           C  
ATOM    477  CG2 ILE B  57     -13.273   0.082  16.759  1.00 81.69           C  
ATOM    478  CD1 ILE B  57     -13.293  -2.222  14.722  1.00 81.69           C  
ATOM    479  N   ILE B  58     -12.036   3.152  15.454  1.00 78.74           N  
ATOM    480  CA  ILE B  58     -11.376   4.178  16.254  1.00 78.74           C  
ATOM    481  C   ILE B  58     -12.158   5.486  16.163  1.00 78.74           C  
ATOM    482  CB  ILE B  58      -9.915   4.394  15.802  1.00 78.74           C  
ATOM    483  O   ILE B  58     -12.367   6.164  17.172  1.00 78.74           O  
ATOM    484  CG1 ILE B  58      -9.066   3.160  16.129  1.00 78.74           C  
ATOM    485  CG2 ILE B  58      -9.328   5.651  16.452  1.00 78.74           C  
ATOM    486  CD1 ILE B  58      -7.647   3.222  15.581  1.00 78.74           C  
ATOM    487  N   LEU B  59     -12.548   5.817  15.025  1.00 80.79           N  
ATOM    488  CA  LEU B  59     -13.324   7.039  14.846  1.00 80.79           C  
ATOM    489  C   LEU B  59     -14.626   6.977  15.639  1.00 80.79           C  
ATOM    490  CB  LEU B  59     -13.627   7.269  13.363  1.00 80.79           C  
ATOM    491  O   LEU B  59     -15.053   7.978  16.217  1.00 80.79           O  
ATOM    492  CG  LEU B  59     -12.479   7.818  12.515  1.00 80.79           C  
ATOM    493  CD1 LEU B  59     -12.854   7.793  11.036  1.00 80.79           C  
ATOM    494  CD2 LEU B  59     -12.115   9.231  12.956  1.00 80.79           C  
ATOM    495  N   LYS B  60     -15.302   5.785  15.513  1.00 81.94           N  
ATOM    496  CA  LYS B  60     -16.533   5.602  16.276  1.00 81.94           C  
ATOM    497  C   LYS B  60     -16.277   5.739  17.774  1.00 81.94           C  
ATOM    498  CB  LYS B  60     -17.154   4.237  15.973  1.00 81.94           C  
ATOM    499  O   LYS B  60     -17.098   6.304  18.500  1.00 81.94           O  
ATOM    500  CG  LYS B  60     -17.949   4.193  14.677  1.00 81.94           C  
ATOM    501  CD  LYS B  60     -18.616   2.838  14.477  1.00 81.94           C  
ATOM    502  CE  LYS B  60     -19.351   2.767  13.145  1.00 81.94           C  
ATOM    503  NZ  LYS B  60     -19.972   1.426  12.926  1.00 81.94           N  
ATOM    504  N   LEU B  61     -15.099   5.169  18.275  1.00 79.46           N  
ATOM    505  CA  LEU B  61     -14.759   5.205  19.694  1.00 79.46           C  
ATOM    506  C   LEU B  61     -14.445   6.629  20.141  1.00 79.46           C  
ATOM    507  CB  LEU B  61     -13.565   4.292  19.983  1.00 79.46           C  
ATOM    508  O   LEU B  61     -14.725   7.001  21.283  1.00 79.46           O  
ATOM    509  CG  LEU B  61     -13.841   2.787  19.959  1.00 79.46           C  
ATOM    510  CD1 LEU B  61     -12.533   2.007  20.021  1.00 79.46           C  
ATOM    511  CD2 LEU B  61     -14.760   2.393  21.111  1.00 79.46           C  
ATOM    512  N   LEU B  62     -13.904   7.399  19.353  1.00 76.00           N  
ATOM    513  CA  LEU B  62     -13.510   8.760  19.701  1.00 76.00           C  
ATOM    514  C   LEU B  62     -14.718   9.690  19.710  1.00 76.00           C  
ATOM    515  CB  LEU B  62     -12.458   9.281  18.718  1.00 76.00           C  
ATOM    516  O   LEU B  62     -14.707  10.723  20.383  1.00 76.00           O  
ATOM    517  CG  LEU B  62     -11.071   8.642  18.809  1.00 76.00           C  
ATOM    518  CD1 LEU B  62     -10.195   9.112  17.652  1.00 76.00           C  
ATOM    519  CD2 LEU B  62     -10.418   8.968  20.148  1.00 76.00           C  
ATOM    520  N   ARG B  63     -15.816   9.319  19.049  1.00 73.22           N  
ATOM    521  CA  ARG B  63     -17.027  10.123  19.179  1.00 73.22           C  
ATOM    522  C   ARG B  63     -17.773   9.787  20.465  1.00 73.22           C  
ATOM    523  CB  ARG B  63     -17.944   9.914  17.971  1.00 73.22           C  
ATOM    524  O   ARG B  63     -18.353  10.669  21.102  1.00 73.22           O  
ATOM    525  CG  ARG B  63     -17.469  10.617  16.709  1.00 73.22           C  
ATOM    526  CD  ARG B  63     -18.444  10.423  15.556  1.00 73.22           C  
ATOM    527  NE  ARG B  63     -17.990  11.103  14.346  1.00 73.22           N  
ATOM    528  NH1 ARG B  63     -19.630  10.216  12.983  1.00 73.22           N  
ATOM    529  NH2 ARG B  63     -18.068  11.653  12.118  1.00 73.22           N  
ATOM    530  CZ  ARG B  63     -18.564  10.989  13.152  1.00 73.22           C  
TER     531      ARG B  63                                                      
ATOM    532  N   PRO C   1       5.831  15.059  24.189  1.00 72.03           N  
ATOM    533  CA  PRO C   1       6.882  14.504  23.332  1.00 72.03           C  
ATOM    534  C   PRO C   1       6.351  13.468  22.344  1.00 72.03           C  
ATOM    535  CB  PRO C   1       7.848  13.862  24.330  1.00 72.03           C  
ATOM    536  O   PRO C   1       6.805  13.413  21.199  1.00 72.03           O  
ATOM    537  CG  PRO C   1       7.441  14.407  25.661  1.00 72.03           C  
ATOM    538  CD  PRO C   1       6.074  15.015  25.530  1.00 72.03           C  
ATOM    539  N   GLN C   2       5.271  12.610  22.736  1.00 78.09           N  
ATOM    540  CA  GLN C   2       4.691  11.551  21.918  1.00 78.09           C  
ATOM    541  C   GLN C   2       3.825  12.129  20.802  1.00 78.09           C  
ATOM    542  CB  GLN C   2       3.865  10.596  22.781  1.00 78.09           C  
ATOM    543  O   GLN C   2       3.854  11.641  19.670  1.00 78.09           O  
ATOM    544  CG  GLN C   2       4.697   9.544  23.503  1.00 78.09           C  
ATOM    545  CD  GLN C   2       3.853   8.602  24.341  1.00 78.09           C  
ATOM    546  NE2 GLN C   2       4.505   7.650  25.000  1.00 78.09           N  
ATOM    547  OE1 GLN C   2       2.626   8.729  24.396  1.00 78.09           O  
ATOM    548  N   LEU C   3       3.134  13.186  21.057  1.00 82.31           N  
ATOM    549  CA  LEU C   3       2.277  13.825  20.064  1.00 82.31           C  
ATOM    550  C   LEU C   3       3.110  14.468  18.960  1.00 82.31           C  
ATOM    551  CB  LEU C   3       1.384  14.878  20.724  1.00 82.31           C  
ATOM    552  O   LEU C   3       2.706  14.474  17.795  1.00 82.31           O  
ATOM    553  CG  LEU C   3       0.089  14.367  21.358  1.00 82.31           C  
ATOM    554  CD1 LEU C   3      -0.354  15.298  22.482  1.00 82.31           C  
ATOM    555  CD2 LEU C   3      -1.006  14.233  20.305  1.00 82.31           C  
ATOM    556  N   ASP C   4       4.248  15.044  19.405  1.00 84.48           N  
ATOM    557  CA  ASP C   4       5.137  15.657  18.423  1.00 84.48           C  
ATOM    558  C   ASP C   4       5.622  14.629  17.404  1.00 84.48           C  
ATOM    559  CB  ASP C   4       6.332  16.314  19.118  1.00 84.48           C  
ATOM    560  O   ASP C   4       5.738  14.932  16.215  1.00 84.48           O  
ATOM    561  CG  ASP C   4       5.983  17.641  19.770  1.00 84.48           C  
ATOM    562  OD1 ASP C   4       6.698  18.069  20.702  1.00 84.48           O  
ATOM    563  OD2 ASP C   4       4.982  18.262  19.350  1.00 84.48           O  
ATOM    564  N   LYS C   5       5.881  13.460  17.865  1.00 83.39           N  
ATOM    565  CA  LYS C   5       6.302  12.376  16.982  1.00 83.39           C  
ATOM    566  C   LYS C   5       5.220  12.050  15.956  1.00 83.39           C  
ATOM    567  CB  LYS C   5       6.649  11.126  17.793  1.00 83.39           C  
ATOM    568  O   LYS C   5       5.517  11.831  14.780  1.00 83.39           O  
ATOM    569  CG  LYS C   5       7.260  10.003  16.968  1.00 83.39           C  
ATOM    570  CD  LYS C   5       7.577   8.787  17.829  1.00 83.39           C  
ATOM    571  CE  LYS C   5       8.036   7.607  16.983  1.00 83.39           C  
ATOM    572  NZ  LYS C   5       8.300   6.396  17.817  1.00 83.39           N  
ATOM    573  N   PHE C   6       3.996  12.094  16.373  1.00 83.11           N  
ATOM    574  CA  PHE C   6       2.876  11.789  15.491  1.00 83.11           C  
ATOM    575  C   PHE C   6       2.680  12.896  14.462  1.00 83.11           C  
ATOM    576  CB  PHE C   6       1.591  11.591  16.300  1.00 83.11           C  
ATOM    577  O   PHE C   6       2.378  12.623  13.298  1.00 83.11           O  
ATOM    578  CG  PHE C   6       1.572  10.321  17.108  1.00 83.11           C  
ATOM    579  CD1 PHE C   6       1.505   9.083  16.481  1.00 83.11           C  
ATOM    580  CD2 PHE C   6       1.621  10.366  18.495  1.00 83.11           C  
ATOM    581  CE1 PHE C   6       1.487   7.906  17.226  1.00 83.11           C  
ATOM    582  CE2 PHE C   6       1.604   9.195  19.247  1.00 83.11           C  
ATOM    583  CZ  PHE C   6       1.536   7.966  18.610  1.00 83.11           C  
ATOM    584  N   ARG C   7       2.835  14.113  14.932  1.00 85.77           N  
ATOM    585  CA  ARG C   7       2.722  15.229  13.999  1.00 85.77           C  
ATOM    586  C   ARG C   7       3.794  15.148  12.917  1.00 85.77           C  
ATOM    587  CB  ARG C   7       2.826  16.563  14.740  1.00 85.77           C  
ATOM    588  O   ARG C   7       3.518  15.397  11.742  1.00 85.77           O  
ATOM    589  CG  ARG C   7       1.558  16.955  15.482  1.00 85.77           C  
ATOM    590  CD  ARG C   7       1.686  18.326  16.133  1.00 85.77           C  
ATOM    591  NE  ARG C   7       0.505  18.660  16.924  1.00 85.77           N  
ATOM    592  NH1 ARG C   7       1.531  20.346  18.124  1.00 85.77           N  
ATOM    593  NH2 ARG C   7      -0.669  19.831  18.512  1.00 85.77           N  
ATOM    594  CZ  ARG C   7       0.458  19.612  17.851  1.00 85.77           C  
ATOM    595  N   ASP C   8       5.023  14.839  13.348  1.00 85.26           N  
ATOM    596  CA  ASP C   8       6.120  14.695  12.396  1.00 85.26           C  
ATOM    597  C   ASP C   8       5.832  13.581  11.392  1.00 85.26           C  
ATOM    598  CB  ASP C   8       7.434  14.416  13.128  1.00 85.26           C  
ATOM    599  O   ASP C   8       6.095  13.732  10.197  1.00 85.26           O  
ATOM    600  CG  ASP C   8       7.975  15.632  13.859  1.00 85.26           C  
ATOM    601  OD1 ASP C   8       8.846  15.476  14.741  1.00 85.26           O  
ATOM    602  OD2 ASP C   8       7.523  16.757  13.553  1.00 85.26           O  
ATOM    603  N   GLU C   9       5.249  12.546  11.889  1.00 84.65           N  
ATOM    604  CA  GLU C   9       4.931  11.411  11.027  1.00 84.65           C  
ATOM    605  C   GLU C   9       3.828  11.765  10.033  1.00 84.65           C  
ATOM    606  CB  GLU C   9       4.515  10.200  11.865  1.00 84.65           C  
ATOM    607  O   GLU C   9       3.873  11.348   8.874  1.00 84.65           O  
ATOM    608  CG  GLU C   9       5.679   9.491  12.542  1.00 84.65           C  
ATOM    609  CD  GLU C   9       5.246   8.315  13.403  1.00 84.65           C  
ATOM    610  OE1 GLU C   9       6.121   7.636  13.987  1.00 84.65           O  
ATOM    611  OE2 GLU C   9       4.022   8.070  13.494  1.00 84.65           O  
ATOM    612  N   SER C  10       2.876  12.467  10.570  1.00 84.57           N  
ATOM    613  CA  SER C  10       1.814  12.919   9.677  1.00 84.57           C  
ATOM    614  C   SER C  10       2.370  13.780   8.547  1.00 84.57           C  
ATOM    615  CB  SER C  10       0.757  13.704  10.454  1.00 84.57           C  
ATOM    616  O   SER C  10       1.956  13.644   7.394  1.00 84.57           O  
ATOM    617  OG  SER C  10      -0.270  14.158   9.589  1.00 84.57           O  
ATOM    618  N   ARG C  11       3.239  14.747   8.835  1.00 87.23           N  
ATOM    619  CA  ARG C  11       3.876  15.574   7.815  1.00 87.23           C  
ATOM    620  C   ARG C  11       4.673  14.718   6.836  1.00 87.23           C  
ATOM    621  CB  ARG C  11       4.790  16.617   8.462  1.00 87.23           C  
ATOM    622  O   ARG C  11       4.652  14.966   5.628  1.00 87.23           O  
ATOM    623  CG  ARG C  11       4.049  17.814   9.036  1.00 87.23           C  
ATOM    624  CD  ARG C  11       5.007  18.857   9.595  1.00 87.23           C  
ATOM    625  NE  ARG C  11       4.327  19.793  10.484  1.00 87.23           N  
ATOM    626  NH1 ARG C  11       6.263  20.784  11.261  1.00 87.23           N  
ATOM    627  NH2 ARG C  11       4.222  21.491  12.027  1.00 87.23           N  
ATOM    628  CZ  ARG C  11       4.939  20.687  11.256  1.00 87.23           C  
ATOM    629  N   TYR C  12       5.353  13.683   7.424  1.00 85.55           N  
ATOM    630  CA  TYR C  12       6.120  12.766   6.588  1.00 85.55           C  
ATOM    631  C   TYR C  12       5.212  12.027   5.613  1.00 85.55           C  
ATOM    632  CB  TYR C  12       6.885  11.760   7.454  1.00 85.55           C  
ATOM    633  O   TYR C  12       5.541  11.889   4.432  1.00 85.55           O  
ATOM    634  CG  TYR C  12       7.608  10.701   6.659  1.00 85.55           C  
ATOM    635  CD1 TYR C  12       7.047   9.441   6.467  1.00 85.55           C  
ATOM    636  CD2 TYR C  12       8.855  10.958   6.098  1.00 85.55           C  
ATOM    637  CE1 TYR C  12       7.711   8.461   5.737  1.00 85.55           C  
ATOM    638  CE2 TYR C  12       9.528   9.986   5.366  1.00 85.55           C  
ATOM    639  OH  TYR C  12       9.611   7.776   4.466  1.00 85.55           O  
ATOM    640  CZ  TYR C  12       8.949   8.742   5.191  1.00 85.55           C  
ATOM    641  N   LEU C  13       4.036  11.565   6.089  1.00 85.04           N  
ATOM    642  CA  LEU C  13       3.101  10.839   5.237  1.00 85.04           C  
ATOM    643  C   LEU C  13       2.581  11.733   4.116  1.00 85.04           C  
ATOM    644  CB  LEU C  13       1.929  10.302   6.063  1.00 85.04           C  
ATOM    645  O   LEU C  13       2.386  11.273   2.989  1.00 85.04           O  
ATOM    646  CG  LEU C  13       2.203   9.046   6.891  1.00 85.04           C  
ATOM    647  CD1 LEU C  13       1.032   8.761   7.825  1.00 85.04           C  
ATOM    648  CD2 LEU C  13       2.471   7.852   5.981  1.00 85.04           C  
ATOM    649  N   ASP C  14       2.299  12.964   4.502  1.00 86.44           N  
ATOM    650  CA  ASP C  14       1.877  13.914   3.477  1.00 86.44           C  
ATOM    651  C   ASP C  14       2.935  14.050   2.384  1.00 86.44           C  
ATOM    652  CB  ASP C  14       1.586  15.281   4.100  1.00 86.44           C  
ATOM    653  O   ASP C  14       2.612  14.032   1.195  1.00 86.44           O  
ATOM    654  CG  ASP C  14       0.938  16.250   3.127  1.00 86.44           C  
ATOM    655  OD1 ASP C  14       1.466  17.366   2.934  1.00 86.44           O  
ATOM    656  OD2 ASP C  14      -0.113  15.896   2.549  1.00 86.44           O  
ATOM    657  N   LYS C  15       4.134  14.195   2.783  1.00 88.04           N  
ATOM    658  CA  LYS C  15       5.237  14.291   1.831  1.00 88.04           C  
ATOM    659  C   LYS C  15       5.378  13.006   1.021  1.00 88.04           C  
ATOM    660  CB  LYS C  15       6.548  14.600   2.556  1.00 88.04           C  
ATOM    661  O   LYS C  15       5.560  13.050  -0.198  1.00 88.04           O  
ATOM    662  CG  LYS C  15       7.725  14.852   1.626  1.00 88.04           C  
ATOM    663  CD  LYS C  15       8.998  15.154   2.406  1.00 88.04           C  
ATOM    664  CE  LYS C  15      10.203  15.280   1.483  1.00 88.04           C  
ATOM    665  NZ  LYS C  15      11.466  15.503   2.249  1.00 88.04           N  
ATOM    666  N   ALA C  16       5.374  11.807   1.685  1.00 85.01           N  
ATOM    667  CA  ALA C  16       5.498  10.505   1.033  1.00 85.01           C  
ATOM    668  C   ALA C  16       4.403  10.309  -0.011  1.00 85.01           C  
ATOM    669  CB  ALA C  16       5.447   9.385   2.069  1.00 85.01           C  
ATOM    670  O   ALA C  16       4.661   9.790  -1.100  1.00 85.01           O  
ATOM    671  N   SER C  17       3.188  10.735   0.365  1.00 85.88           N  
ATOM    672  CA  SER C  17       2.073  10.622  -0.569  1.00 85.88           C  
ATOM    673  C   SER C  17       2.306  11.470  -1.815  1.00 85.88           C  
ATOM    674  CB  SER C  17       0.765  11.039   0.104  1.00 85.88           C  
ATOM    675  O   SER C  17       2.015  11.036  -2.931  1.00 85.88           O  
ATOM    676  OG  SER C  17      -0.312  10.992  -0.816  1.00 85.88           O  
ATOM    677  N   LYS C  18       2.789  12.646  -1.678  1.00 88.33           N  
ATOM    678  CA  LYS C  18       3.083  13.516  -2.812  1.00 88.33           C  
ATOM    679  C   LYS C  18       4.193  12.931  -3.680  1.00 88.33           C  
ATOM    680  CB  LYS C  18       3.477  14.913  -2.330  1.00 88.33           C  
ATOM    681  O   LYS C  18       4.132  13.006  -4.909  1.00 88.33           O  
ATOM    682  CG  LYS C  18       2.304  15.756  -1.851  1.00 88.33           C  
ATOM    683  CD  LYS C  18       2.755  17.140  -1.404  1.00 88.33           C  
ATOM    684  CE  LYS C  18       1.602  17.943  -0.817  1.00 88.33           C  
ATOM    685  NZ  LYS C  18       2.067  19.242  -0.245  1.00 88.33           N  
ATOM    686  N   GLU C  19       5.216  12.376  -3.055  1.00 88.02           N  
ATOM    687  CA  GLU C  19       6.308  11.746  -3.790  1.00 88.02           C  
ATOM    688  C   GLU C  19       5.804  10.582  -4.638  1.00 88.02           C  
ATOM    689  CB  GLU C  19       7.397  11.263  -2.828  1.00 88.02           C  
ATOM    690  O   GLU C  19       6.244  10.399  -5.775  1.00 88.02           O  
ATOM    691  CG  GLU C  19       8.236  12.385  -2.235  1.00 88.02           C  
ATOM    692  CD  GLU C  19       9.233  11.903  -1.194  1.00 88.02           C  
ATOM    693  OE1 GLU C  19       9.967  12.741  -0.622  1.00 88.02           O  
ATOM    694  OE2 GLU C  19       9.282  10.677  -0.948  1.00 88.02           O  
ATOM    695  N   VAL C  20       4.879   9.730  -4.025  1.00 86.88           N  
ATOM    696  CA  VAL C  20       4.303   8.612  -4.765  1.00 86.88           C  
ATOM    697  C   VAL C  20       3.524   9.135  -5.969  1.00 86.88           C  
ATOM    698  CB  VAL C  20       3.384   7.752  -3.868  1.00 86.88           C  
ATOM    699  O   VAL C  20       3.609   8.572  -7.063  1.00 86.88           O  
ATOM    700  CG1 VAL C  20       2.605   6.740  -4.706  1.00 86.88           C  
ATOM    701  CG2 VAL C  20       4.202   7.042  -2.791  1.00 86.88           C  
ATOM    702  N   GLU C  21       2.794  10.258  -5.772  1.00 88.26           N  
ATOM    703  CA  GLU C  21       2.036  10.850  -6.870  1.00 88.26           C  
ATOM    704  C   GLU C  21       2.960  11.306  -7.996  1.00 88.26           C  
ATOM    705  CB  GLU C  21       1.196  12.027  -6.370  1.00 88.26           C  
ATOM    706  O   GLU C  21       2.646  11.128  -9.174  1.00 88.26           O  
ATOM    707  CG  GLU C  21      -0.059  11.611  -5.616  1.00 88.26           C  
ATOM    708  CD  GLU C  21      -0.848  12.789  -5.066  1.00 88.26           C  
ATOM    709  OE1 GLU C  21      -1.863  12.567  -4.368  1.00 88.26           O  
ATOM    710  OE2 GLU C  21      -0.448  13.943  -5.338  1.00 88.26           O  
ATOM    711  N   ASP C  22       4.047  11.885  -7.649  1.00 88.39           N  
ATOM    712  CA  ASP C  22       5.026  12.303  -8.648  1.00 88.39           C  
ATOM    713  C   ASP C  22       5.591  11.100  -9.400  1.00 88.39           C  
ATOM    714  CB  ASP C  22       6.160  13.092  -7.990  1.00 88.39           C  
ATOM    715  O   ASP C  22       5.770  11.152 -10.618  1.00 88.39           O  
ATOM    716  CG  ASP C  22       5.737  14.481  -7.546  1.00 88.39           C  
ATOM    717  OD1 ASP C  22       6.440  15.097  -6.716  1.00 88.39           O  
ATOM    718  OD2 ASP C  22       4.690  14.963  -8.029  1.00 88.39           O  
ATOM    719  N   GLU C  23       5.932   9.981  -8.673  1.00 86.28           N  
ATOM    720  CA  GLU C  23       6.451   8.765  -9.292  1.00 86.28           C  
ATOM    721  C   GLU C  23       5.426   8.147 -10.239  1.00 86.28           C  
ATOM    722  CB  GLU C  23       6.858   7.748  -8.222  1.00 86.28           C  
ATOM    723  O   GLU C  23       5.784   7.638 -11.303  1.00 86.28           O  
ATOM    724  CG  GLU C  23       8.141   8.110  -7.487  1.00 86.28           C  
ATOM    725  CD  GLU C  23       9.355   8.179  -8.399  1.00 86.28           C  
ATOM    726  OE1 GLU C  23      10.314   8.917  -8.077  1.00 86.28           O  
ATOM    727  OE2 GLU C  23       9.348   7.490  -9.444  1.00 86.28           O  
ATOM    728  N   ILE C  24       4.161   8.203  -9.795  1.00 87.59           N  
ATOM    729  CA  ILE C  24       3.079   7.709 -10.641  1.00 87.59           C  
ATOM    730  C   ILE C  24       3.101   8.436 -11.984  1.00 87.59           C  
ATOM    731  CB  ILE C  24       1.704   7.884  -9.959  1.00 87.59           C  
ATOM    732  O   ILE C  24       2.994   7.807 -13.039  1.00 87.59           O  
ATOM    733  CG1 ILE C  24       1.547   6.882  -8.809  1.00 87.59           C  
ATOM    734  CG2 ILE C  24       0.572   7.728 -10.979  1.00 87.59           C  
ATOM    735  CD1 ILE C  24       0.311   7.114  -7.951  1.00 87.59           C  
ATOM    736  N   LYS C  25       3.262   9.781 -11.985  1.00 89.00           N  
ATOM    737  CA  LYS C  25       3.300  10.570 -13.213  1.00 89.00           C  
ATOM    738  C   LYS C  25       4.484  10.170 -14.087  1.00 89.00           C  
ATOM    739  CB  LYS C  25       3.367  12.063 -12.890  1.00 89.00           C  
ATOM    740  O   LYS C  25       4.358  10.079 -15.310  1.00 89.00           O  
ATOM    741  CG  LYS C  25       2.063  12.641 -12.360  1.00 89.00           C  
ATOM    742  CD  LYS C  25       2.182  14.136 -12.093  1.00 89.00           C  
ATOM    743  CE  LYS C  25       0.924  14.691 -11.439  1.00 89.00           C  
ATOM    744  NZ  LYS C  25       1.078  16.130 -11.074  1.00 89.00           N  
ATOM    745  N   LYS C  26       5.630   9.945 -13.447  1.00 88.32           N  
ATOM    746  CA  LYS C  26       6.823   9.517 -14.172  1.00 88.32           C  
ATOM    747  C   LYS C  26       6.602   8.166 -14.847  1.00 88.32           C  
ATOM    748  CB  LYS C  26       8.026   9.442 -13.230  1.00 88.32           C  
ATOM    749  O   LYS C  26       6.969   7.979 -16.009  1.00 88.32           O  
ATOM    750  CG  LYS C  26       8.578  10.799 -12.822  1.00 88.32           C  
ATOM    751  CD  LYS C  26       9.776  10.659 -11.892  1.00 88.32           C  
ATOM    752  CE  LYS C  26      10.209  12.005 -11.329  1.00 88.32           C  
ATOM    753  NZ  LYS C  26      11.315  11.861 -10.334  1.00 88.32           N  
ATOM    754  N   ILE C  27       5.996   7.160 -14.094  1.00 85.41           N  
ATOM    755  CA  ILE C  27       5.763   5.812 -14.602  1.00 85.41           C  
ATOM    756  C   ILE C  27       4.735   5.856 -15.730  1.00 85.41           C  
ATOM    757  CB  ILE C  27       5.288   4.860 -13.481  1.00 85.41           C  
ATOM    758  O   ILE C  27       4.877   5.156 -16.736  1.00 85.41           O  
ATOM    759  CG1 ILE C  27       6.413   4.625 -12.468  1.00 85.41           C  
ATOM    760  CG2 ILE C  27       4.795   3.535 -14.071  1.00 85.41           C  
ATOM    761  CD1 ILE C  27       5.974   3.875 -11.217  1.00 85.41           C  
ATOM    762  N   GLU C  28       3.733   6.717 -15.575  1.00 88.60           N  
ATOM    763  CA  GLU C  28       2.746   6.884 -16.638  1.00 88.60           C  
ATOM    764  C   GLU C  28       3.403   7.349 -17.934  1.00 88.60           C  
ATOM    765  CB  GLU C  28       1.660   7.876 -16.212  1.00 88.60           C  
ATOM    766  O   GLU C  28       3.044   6.886 -19.019  1.00 88.60           O  
ATOM    767  CG  GLU C  28       0.636   7.292 -15.249  1.00 88.60           C  
ATOM    768  CD  GLU C  28      -0.403   8.304 -14.793  1.00 88.60           C  
ATOM    769  OE1 GLU C  28      -1.494   7.890 -14.339  1.00 88.60           O  
ATOM    770  OE2 GLU C  28      -0.124   9.520 -14.891  1.00 88.60           O  
ATOM    771  N   LYS C  29       4.291   8.274 -17.768  1.00 88.57           N  
ATOM    772  CA  LYS C  29       5.020   8.776 -18.930  1.00 88.57           C  
ATOM    773  C   LYS C  29       5.858   7.673 -19.571  1.00 88.57           C  
ATOM    774  CB  LYS C  29       5.914   9.952 -18.537  1.00 88.57           C  
ATOM    775  O   LYS C  29       5.893   7.547 -20.797  1.00 88.57           O  
ATOM    776  CG  LYS C  29       6.601  10.628 -19.715  1.00 88.57           C  
ATOM    777  CD  LYS C  29       7.422  11.831 -19.268  1.00 88.57           C  
ATOM    778  CE  LYS C  29       8.158  12.471 -20.436  1.00 88.57           C  
ATOM    779  NZ  LYS C  29       9.060  13.574 -19.986  1.00 88.57           N  
ATOM    780  N   ILE C  30       6.546   6.850 -18.749  1.00 86.08           N  
ATOM    781  CA  ILE C  30       7.388   5.758 -19.227  1.00 86.08           C  
ATOM    782  C   ILE C  30       6.540   4.756 -20.007  1.00 86.08           C  
ATOM    783  CB  ILE C  30       8.114   5.052 -18.060  1.00 86.08           C  
ATOM    784  O   ILE C  30       6.940   4.299 -21.081  1.00 86.08           O  
ATOM    785  CG1 ILE C  30       9.164   5.983 -17.443  1.00 86.08           C  
ATOM    786  CG2 ILE C  30       8.755   3.744 -18.536  1.00 86.08           C  
ATOM    787  CD1 ILE C  30       9.775   5.457 -16.151  1.00 86.08           C  
ATOM    788  N   ILE C  31       5.369   4.357 -19.462  1.00 85.72           N  
ATOM    789  CA  ILE C  31       4.476   3.398 -20.104  1.00 85.72           C  
ATOM    790  C   ILE C  31       3.991   3.958 -21.439  1.00 85.72           C  
ATOM    791  CB  ILE C  31       3.272   3.053 -19.199  1.00 85.72           C  
ATOM    792  O   ILE C  31       3.950   3.240 -22.442  1.00 85.72           O  
ATOM    793  CG1 ILE C  31       3.739   2.274 -17.963  1.00 85.72           C  
ATOM    794  CG2 ILE C  31       2.219   2.262 -19.979  1.00 85.72           C  
ATOM    795  CD1 ILE C  31       2.638   2.012 -16.944  1.00 85.72           C  
ATOM    796  N   ARG C  32       3.612   5.239 -21.420  1.00 86.67           N  
ATOM    797  CA  ARG C  32       3.186   5.893 -22.653  1.00 86.67           C  
ATOM    798  C   ARG C  32       4.290   5.849 -23.705  1.00 86.67           C  
ATOM    799  CB  ARG C  32       2.778   7.342 -22.381  1.00 86.67           C  
ATOM    800  O   ARG C  32       4.030   5.556 -24.874  1.00 86.67           O  
ATOM    801  CG  ARG C  32       2.016   7.993 -23.525  1.00 86.67           C  
ATOM    802  CD  ARG C  32       1.782   9.476 -23.275  1.00 86.67           C  
ATOM    803  NE  ARG C  32       1.851   9.801 -21.853  1.00 86.67           N  
ATOM    804  NH1 ARG C  32      -0.027  11.147 -21.858  1.00 86.67           N  
ATOM    805  NH2 ARG C  32       1.146  10.815 -19.917  1.00 86.67           N  
ATOM    806  CZ  ARG C  32       0.990  10.587 -21.213  1.00 86.67           C  
ATOM    807  N   ASP C  33       5.497   6.252 -23.325  1.00 86.40           N  
ATOM    808  CA  ASP C  33       6.636   6.270 -24.238  1.00 86.40           C  
ATOM    809  C   ASP C  33       6.954   4.865 -24.747  1.00 86.40           C  
ATOM    810  CB  ASP C  33       7.864   6.872 -23.553  1.00 86.40           C  
ATOM    811  O   ASP C  33       7.317   4.688 -25.911  1.00 86.40           O  
ATOM    812  CG  ASP C  33       7.756   8.374 -23.354  1.00 86.40           C  
ATOM    813  OD1 ASP C  33       8.572   8.950 -22.603  1.00 86.40           O  
ATOM    814  OD2 ASP C  33       6.844   8.986 -23.951  1.00 86.40           O  
ATOM    815  N   ALA C  34       6.889   3.771 -23.811  1.00 84.57           N  
ATOM    816  CA  ALA C  34       7.143   2.386 -24.199  1.00 84.57           C  
ATOM    817  C   ALA C  34       6.158   1.927 -25.269  1.00 84.57           C  
ATOM    818  CB  ALA C  34       7.066   1.470 -22.980  1.00 84.57           C  
ATOM    819  O   ALA C  34       6.526   1.185 -26.184  1.00 84.57           O  
ATOM    820  N   ASP C  35       4.842   2.338 -25.155  1.00 82.76           N  
ATOM    821  CA  ASP C  35       3.818   1.973 -26.129  1.00 82.76           C  
ATOM    822  C   ASP C  35       4.072   2.651 -27.473  1.00 82.76           C  
ATOM    823  CB  ASP C  35       2.427   2.342 -25.608  1.00 82.76           C  
ATOM    824  O   ASP C  35       3.913   2.030 -28.527  1.00 82.76           O  
ATOM    825  CG  ASP C  35       1.869   1.321 -24.632  1.00 82.76           C  
ATOM    826  OD1 ASP C  35       0.947   1.658 -23.858  1.00 82.76           O  
ATOM    827  OD2 ASP C  35       2.359   0.171 -24.634  1.00 82.76           O  
ATOM    828  N   GLU C  36       4.523   3.934 -27.415  1.00 86.89           N  
ATOM    829  CA  GLU C  36       4.688   4.733 -28.625  1.00 86.89           C  
ATOM    830  C   GLU C  36       5.973   4.363 -29.361  1.00 86.89           C  
ATOM    831  CB  GLU C  36       4.686   6.227 -28.289  1.00 86.89           C  
ATOM    832  O   GLU C  36       5.997   4.310 -30.592  1.00 86.89           O  
ATOM    833  CG  GLU C  36       3.313   6.774 -27.926  1.00 86.89           C  
ATOM    834  CD  GLU C  36       3.328   8.255 -27.585  1.00 86.89           C  
ATOM    835  OE1 GLU C  36       2.258   8.813 -27.253  1.00 86.89           O  
ATOM    836  OE2 GLU C  36       4.420   8.864 -27.651  1.00 86.89           O  
ATOM    837  N   LYS C  37       7.074   4.084 -28.564  1.00 81.64           N  
ATOM    838  CA  LYS C  37       8.388   3.872 -29.163  1.00 81.64           C  
ATOM    839  C   LYS C  37       8.688   2.384 -29.319  1.00 81.64           C  
ATOM    840  CB  LYS C  37       9.476   4.541 -28.321  1.00 81.64           C  
ATOM    841  O   LYS C  37       9.709   2.009 -29.899  1.00 81.64           O  
ATOM    842  CG  LYS C  37       9.386   6.059 -28.285  1.00 81.64           C  
ATOM    843  CD  LYS C  37      10.526   6.668 -27.480  1.00 81.64           C  
ATOM    844  CE  LYS C  37      10.419   8.186 -27.417  1.00 81.64           C  
ATOM    845  NZ  LYS C  37      11.510   8.785 -26.591  1.00 81.64           N  
ATOM    846  N   SER C  38       7.744   1.422 -29.213  1.00 80.27           N  
ATOM    847  CA  SER C  38       7.993  -0.015 -29.260  1.00 80.27           C  
ATOM    848  C   SER C  38       9.365  -0.357 -28.690  1.00 80.27           C  
ATOM    849  CB  SER C  38       7.886  -0.531 -30.696  1.00 80.27           C  
ATOM    850  O   SER C  38      10.270  -0.753 -29.428  1.00 80.27           O  
ATOM    851  OG  SER C  38       6.593  -0.286 -31.223  1.00 80.27           O  
ATOM    852  N   LEU C  39       9.591  -0.006 -27.358  1.00 80.17           N  
ATOM    853  CA  LEU C  39      10.875  -0.282 -26.724  1.00 80.17           C  
ATOM    854  C   LEU C  39      11.187  -1.775 -26.755  1.00 80.17           C  
ATOM    855  CB  LEU C  39      10.879   0.221 -25.278  1.00 80.17           C  
ATOM    856  O   LEU C  39      10.290  -2.604 -26.586  1.00 80.17           O  
ATOM    857  CG  LEU C  39      10.831   1.738 -25.089  1.00 80.17           C  
ATOM    858  CD1 LEU C  39      10.558   2.082 -23.628  1.00 80.17           C  
ATOM    859  CD2 LEU C  39      12.134   2.377 -25.558  1.00 80.17           C  
ATOM    860  N   PRO C  40      12.395  -2.127 -27.149  1.00 83.35           N  
ATOM    861  CA  PRO C  40      12.808  -3.528 -27.046  1.00 83.35           C  
ATOM    862  C   PRO C  40      12.602  -4.102 -25.646  1.00 83.35           C  
ATOM    863  CB  PRO C  40      14.295  -3.484 -27.405  1.00 83.35           C  
ATOM    864  O   PRO C  40      12.583  -3.355 -24.665  1.00 83.35           O  
ATOM    865  CG  PRO C  40      14.671  -2.041 -27.303  1.00 83.35           C  
ATOM    866  CD  PRO C  40      13.412  -1.222 -27.269  1.00 83.35           C  
ATOM    867  N   GLU C  41      12.328  -5.271 -25.486  1.00 85.15           N  
ATOM    868  CA  GLU C  41      12.064  -6.004 -24.251  1.00 85.15           C  
ATOM    869  C   GLU C  41      13.098  -5.670 -23.179  1.00 85.15           C  
ATOM    870  CB  GLU C  41      12.046  -7.512 -24.513  1.00 85.15           C  
ATOM    871  O   GLU C  41      12.750  -5.481 -22.012  1.00 85.15           O  
ATOM    872  CG  GLU C  41      11.721  -8.346 -23.282  1.00 85.15           C  
ATOM    873  CD  GLU C  41      10.301  -8.144 -22.779  1.00 85.15           C  
ATOM    874  OE1 GLU C  41      10.028  -8.445 -21.594  1.00 85.15           O  
ATOM    875  OE2 GLU C  41       9.453  -7.682 -23.575  1.00 85.15           O  
ATOM    876  N   GLU C  42      14.271  -5.574 -23.551  1.00 85.77           N  
ATOM    877  CA  GLU C  42      15.336  -5.308 -22.589  1.00 85.77           C  
ATOM    878  C   GLU C  42      15.151  -3.948 -21.922  1.00 85.77           C  
ATOM    879  CB  GLU C  42      16.706  -5.379 -23.269  1.00 85.77           C  
ATOM    880  O   GLU C  42      15.353  -3.810 -20.714  1.00 85.77           O  
ATOM    881  CG  GLU C  42      17.181  -6.797 -23.549  1.00 85.77           C  
ATOM    882  CD  GLU C  42      18.497  -6.849 -24.308  1.00 85.77           C  
ATOM    883  OE1 GLU C  42      18.954  -7.962 -24.655  1.00 85.77           O  
ATOM    884  OE2 GLU C  42      19.077  -5.769 -24.557  1.00 85.77           O  
ATOM    885  N   ALA C  43      14.821  -2.932 -22.726  1.00 85.61           N  
ATOM    886  CA  ALA C  43      14.569  -1.596 -22.193  1.00 85.61           C  
ATOM    887  C   ALA C  43      13.351  -1.593 -21.274  1.00 85.61           C  
ATOM    888  CB  ALA C  43      14.374  -0.597 -23.332  1.00 85.61           C  
ATOM    889  O   ALA C  43      13.356  -0.937 -20.229  1.00 85.61           O  
ATOM    890  N   LEU C  44      12.321  -2.343 -21.658  1.00 84.94           N  
ATOM    891  CA  LEU C  44      11.108  -2.442 -20.854  1.00 84.94           C  
ATOM    892  C   LEU C  44      11.398  -3.107 -19.512  1.00 84.94           C  
ATOM    893  CB  LEU C  44      10.029  -3.227 -21.604  1.00 84.94           C  
ATOM    894  O   LEU C  44      10.877  -2.682 -18.478  1.00 84.94           O  
ATOM    895  CG  LEU C  44       8.593  -2.726 -21.447  1.00 84.94           C  
ATOM    896  CD1 LEU C  44       8.082  -2.159 -22.767  1.00 84.94           C  
ATOM    897  CD2 LEU C  44       7.686  -3.848 -20.954  1.00 84.94           C  
ATOM    898  N   GLN C  45      12.238  -4.081 -19.568  1.00 85.03           N  
ATOM    899  CA  GLN C  45      12.610  -4.759 -18.330  1.00 85.03           C  
ATOM    900  C   GLN C  45      13.335  -3.811 -17.380  1.00 85.03           C  
ATOM    901  CB  GLN C  45      13.486  -5.977 -18.627  1.00 85.03           C  
ATOM    902  O   GLN C  45      13.140  -3.872 -16.164  1.00 85.03           O  
ATOM    903  CG  GLN C  45      12.712  -7.178 -19.154  1.00 85.03           C  
ATOM    904  CD  GLN C  45      13.575  -8.419 -19.286  1.00 85.03           C  
ATOM    905  NE2 GLN C  45      12.934  -9.572 -19.447  1.00 85.03           N  
ATOM    906  OE1 GLN C  45      14.807  -8.343 -19.246  1.00 85.03           O  
ATOM    907  N   ASP C  46      14.170  -2.969 -17.927  1.00 85.18           N  
ATOM    908  CA  ASP C  46      14.853  -1.975 -17.104  1.00 85.18           C  
ATOM    909  C   ASP C  46      13.855  -1.010 -16.468  1.00 85.18           C  
ATOM    910  CB  ASP C  46      15.876  -1.200 -17.936  1.00 85.18           C  
ATOM    911  O   ASP C  46      14.006  -0.628 -15.305  1.00 85.18           O  
ATOM    912  CG  ASP C  46      17.115  -2.015 -18.261  1.00 85.18           C  
ATOM    913  OD1 ASP C  46      17.850  -1.658 -19.208  1.00 85.18           O  
ATOM    914  OD2 ASP C  46      17.358  -3.026 -17.567  1.00 85.18           O  
ATOM    915  N   VAL C  47      12.830  -0.633 -17.231  1.00 86.33           N  
ATOM    916  CA  VAL C  47      11.790   0.254 -16.722  1.00 86.33           C  
ATOM    917  C   VAL C  47      11.019  -0.442 -15.602  1.00 86.33           C  
ATOM    918  CB  VAL C  47      10.821   0.695 -17.842  1.00 86.33           C  
ATOM    919  O   VAL C  47      10.751   0.157 -14.558  1.00 86.33           O  
ATOM    920  CG1 VAL C  47       9.629   1.451 -17.258  1.00 86.33           C  
ATOM    921  CG2 VAL C  47      11.552   1.555 -18.871  1.00 86.33           C  
ATOM    922  N   VAL C  48      10.680  -1.736 -15.845  1.00 85.96           N  
ATOM    923  CA  VAL C  48       9.953  -2.511 -14.844  1.00 85.96           C  
ATOM    924  C   VAL C  48      10.756  -2.559 -13.545  1.00 85.96           C  
ATOM    925  CB  VAL C  48       9.656  -3.943 -15.340  1.00 85.96           C  
ATOM    926  O   VAL C  48      10.204  -2.362 -12.460  1.00 85.96           O  
ATOM    927  CG1 VAL C  48       9.146  -4.817 -14.196  1.00 85.96           C  
ATOM    928  CG2 VAL C  48       8.644  -3.912 -16.484  1.00 85.96           C  
ATOM    929  N   LYS C  49      12.051  -2.797 -13.669  1.00 86.01           N  
ATOM    930  CA  LYS C  49      12.913  -2.872 -12.493  1.00 86.01           C  
ATOM    931  C   LYS C  49      12.915  -1.552 -11.728  1.00 86.01           C  
ATOM    932  CB  LYS C  49      14.340  -3.246 -12.897  1.00 86.01           C  
ATOM    933  O   LYS C  49      12.866  -1.542 -10.496  1.00 86.01           O  
ATOM    934  CG  LYS C  49      14.524  -4.719 -13.230  1.00 86.01           C  
ATOM    935  CD  LYS C  49      15.975  -5.040 -13.565  1.00 86.01           C  
ATOM    936  CE  LYS C  49      16.136  -6.479 -14.036  1.00 86.01           C  
ATOM    937  NZ  LYS C  49      17.542  -6.774 -14.444  1.00 86.01           N  
ATOM    938  N   SER C  50      13.022  -0.443 -12.448  1.00 85.23           N  
ATOM    939  CA  SER C  50      13.014   0.871 -11.813  1.00 85.23           C  
ATOM    940  C   SER C  50      11.687   1.138 -11.111  1.00 85.23           C  
ATOM    941  CB  SER C  50      13.283   1.967 -12.846  1.00 85.23           C  
ATOM    942  O   SER C  50      11.663   1.662  -9.996  1.00 85.23           O  
ATOM    943  OG  SER C  50      14.605   1.872 -13.347  1.00 85.23           O  
ATOM    944  N   VAL C  51      10.555   0.760 -11.787  1.00 85.74           N  
ATOM    945  CA  VAL C  51       9.222   0.999 -11.245  1.00 85.74           C  
ATOM    946  C   VAL C  51       8.999   0.123 -10.015  1.00 85.74           C  
ATOM    947  CB  VAL C  51       8.124   0.729 -12.299  1.00 85.74           C  
ATOM    948  O   VAL C  51       8.411   0.568  -9.026  1.00 85.74           O  
ATOM    949  CG1 VAL C  51       6.740   0.736 -11.651  1.00 85.74           C  
ATOM    950  CG2 VAL C  51       8.197   1.762 -13.422  1.00 85.74           C  
ATOM    951  N   VAL C  52       9.506  -1.096 -10.061  1.00 86.91           N  
ATOM    952  CA  VAL C  52       9.372  -2.009  -8.931  1.00 86.91           C  
ATOM    953  C   VAL C  52      10.105  -1.441  -7.717  1.00 86.91           C  
ATOM    954  CB  VAL C  52       9.914  -3.416  -9.270  1.00 86.91           C  
ATOM    955  O   VAL C  52       9.610  -1.524  -6.591  1.00 86.91           O  
ATOM    956  CG1 VAL C  52      10.075  -4.253  -8.002  1.00 86.91           C  
ATOM    957  CG2 VAL C  52       8.990  -4.118 -10.264  1.00 86.91           C  
ATOM    958  N   LYS C  53      11.275  -0.840  -7.890  1.00 87.13           N  
ATOM    959  CA  LYS C  53      12.026  -0.226  -6.799  1.00 87.13           C  
ATOM    960  C   LYS C  53      11.220   0.887  -6.136  1.00 87.13           C  
ATOM    961  CB  LYS C  53      13.359   0.325  -7.308  1.00 87.13           C  
ATOM    962  O   LYS C  53      11.189   0.991  -4.908  1.00 87.13           O  
ATOM    963  CG  LYS C  53      14.319   0.742  -6.204  1.00 87.13           C  
ATOM    964  CD  LYS C  53      15.647   1.226  -6.771  1.00 87.13           C  
ATOM    965  CE  LYS C  53      16.551   1.784  -5.680  1.00 87.13           C  
ATOM    966  NZ  LYS C  53      17.848   2.277  -6.234  1.00 87.13           N  
ATOM    967  N   VAL C  54      10.602   1.680  -6.937  1.00 86.48           N  
ATOM    968  CA  VAL C  54       9.776   2.768  -6.425  1.00 86.48           C  
ATOM    969  C   VAL C  54       8.572   2.197  -5.679  1.00 86.48           C  
ATOM    970  CB  VAL C  54       9.305   3.705  -7.559  1.00 86.48           C  
ATOM    971  O   VAL C  54       8.204   2.690  -4.611  1.00 86.48           O  
ATOM    972  CG1 VAL C  54       8.309   4.736  -7.030  1.00 86.48           C  
ATOM    973  CG2 VAL C  54      10.501   4.398  -8.210  1.00 86.48           C  
ATOM    974  N   TYR C  55       7.936   1.182  -6.247  1.00 86.45           N  
ATOM    975  CA  TYR C  55       6.795   0.519  -5.626  1.00 86.45           C  
ATOM    976  C   TYR C  55       7.163  -0.025  -4.251  1.00 86.45           C  
ATOM    977  CB  TYR C  55       6.283  -0.617  -6.517  1.00 86.45           C  
ATOM    978  O   TYR C  55       6.437   0.189  -3.277  1.00 86.45           O  
ATOM    979  CG  TYR C  55       5.193  -1.444  -5.880  1.00 86.45           C  
ATOM    980  CD1 TYR C  55       5.451  -2.730  -5.412  1.00 86.45           C  
ATOM    981  CD2 TYR C  55       3.903  -0.941  -5.744  1.00 86.45           C  
ATOM    982  CE1 TYR C  55       4.449  -3.497  -4.826  1.00 86.45           C  
ATOM    983  CE2 TYR C  55       2.894  -1.699  -5.159  1.00 86.45           C  
ATOM    984  OH  TYR C  55       2.180  -3.727  -4.124  1.00 86.45           O  
ATOM    985  CZ  TYR C  55       3.176  -2.973  -4.704  1.00 86.45           C  
ATOM    986  N   LEU C  56       8.283  -0.714  -4.187  1.00 87.03           N  
ATOM    987  CA  LEU C  56       8.713  -1.309  -2.927  1.00 87.03           C  
ATOM    988  C   LEU C  56       8.994  -0.232  -1.885  1.00 87.03           C  
ATOM    989  CB  LEU C  56       9.962  -2.170  -3.139  1.00 87.03           C  
ATOM    990  O   LEU C  56       8.645  -0.390  -0.713  1.00 87.03           O  
ATOM    991  CG  LEU C  56       9.767  -3.464  -3.929  1.00 87.03           C  
ATOM    992  CD1 LEU C  56      11.104  -4.172  -4.125  1.00 87.03           C  
ATOM    993  CD2 LEU C  56       8.771  -4.378  -3.223  1.00 87.03           C  
ATOM    994  N   LYS C  57       9.674   0.818  -2.281  1.00 87.72           N  
ATOM    995  CA  LYS C  57       9.930   1.936  -1.377  1.00 87.72           C  
ATOM    996  C   LYS C  57       8.627   2.514  -0.834  1.00 87.72           C  
ATOM    997  CB  LYS C  57      10.733   3.027  -2.086  1.00 87.72           C  
ATOM    998  O   LYS C  57       8.519   2.803   0.360  1.00 87.72           O  
ATOM    999  CG  LYS C  57      11.077   4.216  -1.201  1.00 87.72           C  
ATOM   1000  CD  LYS C  57      11.834   5.288  -1.975  1.00 87.72           C  
ATOM   1001  CE  LYS C  57      12.059   6.535  -1.130  1.00 87.72           C  
ATOM   1002  NZ  LYS C  57      12.722   7.621  -1.912  1.00 87.72           N  
ATOM   1003  N   SER C  58       7.641   2.682  -1.721  1.00 86.09           N  
ATOM   1004  CA  SER C  58       6.351   3.244  -1.332  1.00 86.09           C  
ATOM   1005  C   SER C  58       5.627   2.335  -0.345  1.00 86.09           C  
ATOM   1006  CB  SER C  58       5.474   3.475  -2.563  1.00 86.09           C  
ATOM   1007  O   SER C  58       5.016   2.813   0.614  1.00 86.09           O  
ATOM   1008  OG  SER C  58       6.052   4.448  -3.417  1.00 86.09           O  
ATOM   1009  N   VAL C  59       5.637   1.054  -0.577  1.00 87.44           N  
ATOM   1010  CA  VAL C  59       5.006   0.096   0.325  1.00 87.44           C  
ATOM   1011  C   VAL C  59       5.680   0.153   1.694  1.00 87.44           C  
ATOM   1012  CB  VAL C  59       5.068  -1.341  -0.240  1.00 87.44           C  
ATOM   1013  O   VAL C  59       5.005   0.148   2.726  1.00 87.44           O  
ATOM   1014  CG1 VAL C  59       4.582  -2.351   0.798  1.00 87.44           C  
ATOM   1015  CG2 VAL C  59       4.242  -1.447  -1.521  1.00 87.44           C  
ATOM   1016  N   LYS C  60       7.010   0.245   1.710  1.00 87.96           N  
ATOM   1017  CA  LYS C  60       7.753   0.331   2.964  1.00 87.96           C  
ATOM   1018  C   LYS C  60       7.343   1.566   3.762  1.00 87.96           C  
ATOM   1019  CB  LYS C  60       9.258   0.358   2.696  1.00 87.96           C  
ATOM   1020  O   LYS C  60       7.176   1.496   4.982  1.00 87.96           O  
ATOM   1021  CG  LYS C  60       9.851  -1.003   2.361  1.00 87.96           C  
ATOM   1022  CD  LYS C  60      11.355  -0.918   2.138  1.00 87.96           C  
ATOM   1023  CE  LYS C  60      11.930  -2.251   1.679  1.00 87.96           C  
ATOM   1024  NZ  LYS C  60      13.389  -2.151   1.375  1.00 87.96           N  
ATOM   1025  N   GLU C  61       7.302   2.626   3.125  1.00 87.45           N  
ATOM   1026  CA  GLU C  61       6.911   3.866   3.789  1.00 87.45           C  
ATOM   1027  C   GLU C  61       5.492   3.771   4.344  1.00 87.45           C  
ATOM   1028  CB  GLU C  61       7.021   5.050   2.825  1.00 87.45           C  
ATOM   1029  O   GLU C  61       5.212   4.271   5.435  1.00 87.45           O  
ATOM   1030  CG  GLU C  61       8.453   5.451   2.505  1.00 87.45           C  
ATOM   1031  CD  GLU C  61       8.550   6.535   1.443  1.00 87.45           C  
ATOM   1032  OE1 GLU C  61       9.665   7.052   1.203  1.00 87.45           O  
ATOM   1033  OE2 GLU C  61       7.502   6.872   0.848  1.00 87.45           O  
ATOM   1034  N   THR C  62       4.579   3.156   3.569  1.00 85.79           N  
ATOM   1035  CA  THR C  62       3.209   2.954   4.027  1.00 85.79           C  
ATOM   1036  C   THR C  62       3.178   2.056   5.261  1.00 85.79           C  
ATOM   1037  CB  THR C  62       2.335   2.339   2.919  1.00 85.79           C  
ATOM   1038  O   THR C  62       2.443   2.326   6.213  1.00 85.79           O  
ATOM   1039  CG2 THR C  62       0.905   2.121   3.404  1.00 85.79           C  
ATOM   1040  OG1 THR C  62       2.315   3.220   1.789  1.00 85.79           O  
ATOM   1041  N   ILE C  63       3.940   1.042   5.264  1.00 87.15           N  
ATOM   1042  CA  ILE C  63       4.020   0.129   6.399  1.00 87.15           C  
ATOM   1043  C   ILE C  63       4.442   0.896   7.650  1.00 87.15           C  
ATOM   1044  CB  ILE C  63       5.004  -1.030   6.124  1.00 87.15           C  
ATOM   1045  O   ILE C  63       3.848   0.729   8.718  1.00 87.15           O  
ATOM   1046  CG1 ILE C  63       4.422  -1.989   5.080  1.00 87.15           C  
ATOM   1047  CG2 ILE C  63       5.342  -1.771   7.421  1.00 87.15           C  
ATOM   1048  CD1 ILE C  63       5.392  -3.069   4.622  1.00 87.15           C  
ATOM   1049  N   LYS C  64       5.530   1.691   7.528  1.00 86.92           N  
ATOM   1050  CA  LYS C  64       5.998   2.484   8.661  1.00 86.92           C  
ATOM   1051  C   LYS C  64       4.887   3.381   9.200  1.00 86.92           C  
ATOM   1052  CB  LYS C  64       7.207   3.330   8.261  1.00 86.92           C  
ATOM   1053  O   LYS C  64       4.729   3.519  10.415  1.00 86.92           O  
ATOM   1054  CG  LYS C  64       7.923   3.980   9.436  1.00 86.92           C  
ATOM   1055  CD  LYS C  64       9.179   4.716   8.987  1.00 86.92           C  
ATOM   1056  CE  LYS C  64       9.814   5.492  10.133  1.00 86.92           C  
ATOM   1057  NZ  LYS C  64      11.030   6.238   9.692  1.00 86.92           N  
ATOM   1058  N   SER C  65       4.160   3.981   8.288  1.00 84.92           N  
ATOM   1059  CA  SER C  65       3.060   4.856   8.682  1.00 84.92           C  
ATOM   1060  C   SER C  65       1.984   4.084   9.439  1.00 84.92           C  
ATOM   1061  CB  SER C  65       2.447   5.533   7.456  1.00 84.92           C  
ATOM   1062  O   SER C  65       1.474   4.557  10.457  1.00 84.92           O  
ATOM   1063  OG  SER C  65       3.369   6.430   6.862  1.00 84.92           O  
ATOM   1064  N   ILE C  66       1.573   2.923   8.961  1.00 84.89           N  
ATOM   1065  CA  ILE C  66       0.548   2.100   9.595  1.00 84.89           C  
ATOM   1066  C   ILE C  66       1.034   1.637  10.966  1.00 84.89           C  
ATOM   1067  CB  ILE C  66       0.178   0.883   8.718  1.00 84.89           C  
ATOM   1068  O   ILE C  66       0.269   1.633  11.934  1.00 84.89           O  
ATOM   1069  CG1 ILE C  66      -0.550   1.341   7.449  1.00 84.89           C  
ATOM   1070  CG2 ILE C  66      -0.674  -0.113   9.509  1.00 84.89           C  
ATOM   1071  CD1 ILE C  66      -0.809   0.225   6.447  1.00 84.89           C  
ATOM   1072  N   GLU C  67       2.306   1.313  11.113  1.00 86.76           N  
ATOM   1073  CA  GLU C  67       2.874   0.894  12.391  1.00 86.76           C  
ATOM   1074  C   GLU C  67       2.763   2.002  13.435  1.00 86.76           C  
ATOM   1075  CB  GLU C  67       4.337   0.478  12.219  1.00 86.76           C  
ATOM   1076  O   GLU C  67       2.472   1.736  14.602  1.00 86.76           O  
ATOM   1077  CG  GLU C  67       4.516  -0.892  11.582  1.00 86.76           C  
ATOM   1078  CD  GLU C  67       5.972  -1.255  11.338  1.00 86.76           C  
ATOM   1079  OE1 GLU C  67       6.285  -2.461  11.219  1.00 86.76           O  
ATOM   1080  OE2 GLU C  67       6.807  -0.325  11.268  1.00 86.76           O  
ATOM   1081  N   LEU C  68       3.013   3.162  13.009  1.00 84.79           N  
ATOM   1082  CA  LEU C  68       2.921   4.297  13.922  1.00 84.79           C  
ATOM   1083  C   LEU C  68       1.483   4.505  14.387  1.00 84.79           C  
ATOM   1084  CB  LEU C  68       3.441   5.570  13.249  1.00 84.79           C  
ATOM   1085  O   LEU C  68       1.241   4.779  15.565  1.00 84.79           O  
ATOM   1086  CG  LEU C  68       4.943   5.833  13.366  1.00 84.79           C  
ATOM   1087  CD1 LEU C  68       5.447   6.580  12.136  1.00 84.79           C  
ATOM   1088  CD2 LEU C  68       5.252   6.616  14.638  1.00 84.79           C  
ATOM   1089  N   VAL C  69       0.492   4.433  13.463  1.00 84.15           N  
ATOM   1090  CA  VAL C  69      -0.919   4.564  13.811  1.00 84.15           C  
ATOM   1091  C   VAL C  69      -1.304   3.489  14.824  1.00 84.15           C  
ATOM   1092  CB  VAL C  69      -1.824   4.468  12.562  1.00 84.15           C  
ATOM   1093  O   VAL C  69      -2.002   3.768  15.801  1.00 84.15           O  
ATOM   1094  CG1 VAL C  69      -3.292   4.345  12.966  1.00 84.15           C  
ATOM   1095  CG2 VAL C  69      -1.614   5.681  11.657  1.00 84.15           C  
ATOM   1096  N   ILE C  70      -0.833   2.269  14.578  1.00 85.67           N  
ATOM   1097  CA  ILE C  70      -1.115   1.163  15.486  1.00 85.67           C  
ATOM   1098  C   ILE C  70      -0.565   1.481  16.874  1.00 85.67           C  
ATOM   1099  CB  ILE C  70      -0.518  -0.163  14.964  1.00 85.67           C  
ATOM   1100  O   ILE C  70      -1.236   1.250  17.883  1.00 85.67           O  
ATOM   1101  CG1 ILE C  70      -1.275  -0.636  13.718  1.00 85.67           C  
ATOM   1102  CG2 ILE C  70      -0.541  -1.234  16.058  1.00 85.67           C  
ATOM   1103  CD1 ILE C  70      -0.672  -1.868  13.057  1.00 85.67           C  
ATOM   1104  N   GLU C  71       0.643   1.966  17.014  1.00 85.41           N  
ATOM   1105  CA  GLU C  71       1.246   2.338  18.291  1.00 85.41           C  
ATOM   1106  C   GLU C  71       0.410   3.393  19.009  1.00 85.41           C  
ATOM   1107  CB  GLU C  71       2.674   2.850  18.082  1.00 85.41           C  
ATOM   1108  O   GLU C  71       0.225   3.322  20.226  1.00 85.41           O  
ATOM   1109  CG  GLU C  71       3.698   1.745  17.869  1.00 85.41           C  
ATOM   1110  CD  GLU C  71       5.120   2.265  17.727  1.00 85.41           C  
ATOM   1111  OE1 GLU C  71       6.051   1.446  17.554  1.00 85.41           O  
ATOM   1112  OE2 GLU C  71       5.305   3.501  17.791  1.00 85.41           O  
ATOM   1113  N   LEU C  72      -0.067   4.351  18.179  1.00 83.24           N  
ATOM   1114  CA  LEU C  72      -0.895   5.405  18.756  1.00 83.24           C  
ATOM   1115  C   LEU C  72      -2.194   4.832  19.313  1.00 83.24           C  
ATOM   1116  CB  LEU C  72      -1.205   6.477  17.709  1.00 83.24           C  
ATOM   1117  O   LEU C  72      -2.628   5.211  20.403  1.00 83.24           O  
ATOM   1118  CG  LEU C  72      -1.715   7.817  18.241  1.00 83.24           C  
ATOM   1119  CD1 LEU C  72      -0.628   8.881  18.128  1.00 83.24           C  
ATOM   1120  CD2 LEU C  72      -2.971   8.248  17.491  1.00 83.24           C  
ATOM   1121  N   ILE C  73      -2.820   3.994  18.600  1.00 83.61           N  
ATOM   1122  CA  ILE C  73      -4.068   3.375  19.032  1.00 83.61           C  
ATOM   1123  C   ILE C  73      -3.838   2.600  20.328  1.00 83.61           C  
ATOM   1124  CB  ILE C  73      -4.643   2.442  17.944  1.00 83.61           C  
ATOM   1125  O   ILE C  73      -4.668   2.640  21.239  1.00 83.61           O  
ATOM   1126  CG1 ILE C  73      -5.108   3.258  16.732  1.00 83.61           C  
ATOM   1127  CG2 ILE C  73      -5.789   1.596  18.507  1.00 83.61           C  
ATOM   1128  CD1 ILE C  73      -5.535   2.410  15.542  1.00 83.61           C  
ATOM   1129  N   LYS C  74      -2.750   1.855  20.441  1.00 85.38           N  
ATOM   1130  CA  LYS C  74      -2.438   1.077  21.636  1.00 85.38           C  
ATOM   1131  C   LYS C  74      -2.272   1.981  22.854  1.00 85.38           C  
ATOM   1132  CB  LYS C  74      -1.169   0.249  21.421  1.00 85.38           C  
ATOM   1133  O   LYS C  74      -2.655   1.611  23.965  1.00 85.38           O  
ATOM   1134  CG  LYS C  74      -1.368  -0.967  20.529  1.00 85.38           C  
ATOM   1135  CD  LYS C  74      -0.077  -1.761  20.372  1.00 85.38           C  
ATOM   1136  CE  LYS C  74      -0.287  -3.008  19.524  1.00 85.38           C  
ATOM   1137  NZ  LYS C  74       0.990  -3.752  19.307  1.00 85.38           N  
ATOM   1138  N   VAL C  75      -1.713   3.205  22.603  1.00 83.07           N  
ATOM   1139  CA  VAL C  75      -1.503   4.157  23.688  1.00 83.07           C  
ATOM   1140  C   VAL C  75      -2.849   4.660  24.203  1.00 83.07           C  
ATOM   1141  CB  VAL C  75      -0.626   5.347  23.238  1.00 83.07           C  
ATOM   1142  O   VAL C  75      -3.042   4.812  25.412  1.00 83.07           O  
ATOM   1143  CG1 VAL C  75      -0.616   6.443  24.302  1.00 83.07           C  
ATOM   1144  CG2 VAL C  75       0.796   4.878  22.937  1.00 83.07           C  
ATOM   1145  N   ILE C  76      -3.813   4.790  23.345  1.00 79.04           N  
ATOM   1146  CA  ILE C  76      -5.109   5.347  23.719  1.00 79.04           C  
ATOM   1147  C   ILE C  76      -5.981   4.255  24.336  1.00 79.04           C  
ATOM   1148  CB  ILE C  76      -5.824   5.980  22.504  1.00 79.04           C  
ATOM   1149  O   ILE C  76      -6.824   4.536  25.192  1.00 79.04           O  
ATOM   1150  CG1 ILE C  76      -4.988   7.131  21.933  1.00 79.04           C  
ATOM   1151  CG2 ILE C  76      -7.225   6.461  22.892  1.00 79.04           C  
ATOM   1152  CD1 ILE C  76      -5.478   7.643  20.585  1.00 79.04           C  
ATOM   1153  N   MET C  77      -5.810   2.998  23.988  1.00 78.65           N  
ATOM   1154  CA  MET C  77      -6.595   1.908  24.560  1.00 78.65           C  
ATOM   1155  C   MET C  77      -6.145   1.604  25.985  1.00 78.65           C  
ATOM   1156  CB  MET C  77      -6.480   0.651  23.696  1.00 78.65           C  
ATOM   1157  O   MET C  77      -6.966   1.275  26.843  1.00 78.65           O  
ATOM   1158  CG  MET C  77      -7.289   0.716  22.410  1.00 78.65           C  
ATOM   1159  SD  MET C  77      -7.137  -0.813  21.407  1.00 78.65           S  
ATOM   1160  CE  MET C  77      -8.039  -1.981  22.464  1.00 78.65           C  
TER    1161      MET C  77                                                      
ATOM   1162  N   GLU D   1     -15.772  15.505   8.258  1.00 66.40           N  
ATOM   1163  CA  GLU D   1     -14.378  15.117   8.066  1.00 66.40           C  
ATOM   1164  C   GLU D   1     -14.210  13.602   8.149  1.00 66.40           C  
ATOM   1165  CB  GLU D   1     -13.482  15.803   9.101  1.00 66.40           C  
ATOM   1166  O   GLU D   1     -13.461  13.012   7.369  1.00 66.40           O  
ATOM   1167  CG  GLU D   1     -12.989  17.177   8.673  1.00 66.40           C  
ATOM   1168  CD  GLU D   1     -12.042  17.815   9.676  1.00 66.40           C  
ATOM   1169  OE1 GLU D   1     -11.484  18.897   9.383  1.00 66.40           O  
ATOM   1170  OE2 GLU D   1     -11.855  17.227  10.765  1.00 66.40           O  
ATOM   1171  N   THR D   2     -14.842  13.029   9.126  1.00 70.73           N  
ATOM   1172  CA  THR D   2     -14.882  11.581   9.294  1.00 70.73           C  
ATOM   1173  C   THR D   2     -15.590  10.919   8.115  1.00 70.73           C  
ATOM   1174  CB  THR D   2     -15.588  11.190  10.605  1.00 70.73           C  
ATOM   1175  O   THR D   2     -15.167   9.861   7.645  1.00 70.73           O  
ATOM   1176  CG2 THR D   2     -15.096   9.839  11.114  1.00 70.73           C  
ATOM   1177  OG1 THR D   2     -15.323  12.188  11.599  1.00 70.73           O  
ATOM   1178  N   GLU D   3     -16.617  11.587   7.696  1.00 71.38           N  
ATOM   1179  CA  GLU D   3     -17.338  11.064   6.539  1.00 71.38           C  
ATOM   1180  C   GLU D   3     -16.445  11.026   5.303  1.00 71.38           C  
ATOM   1181  CB  GLU D   3     -18.588  11.903   6.260  1.00 71.38           C  
ATOM   1182  O   GLU D   3     -16.506  10.079   4.515  1.00 71.38           O  
ATOM   1183  CG  GLU D   3     -19.817  11.452   7.036  1.00 71.38           C  
ATOM   1184  CD  GLU D   3     -21.051  12.292   6.746  1.00 71.38           C  
ATOM   1185  OE1 GLU D   3     -22.132  11.997   7.306  1.00 71.38           O  
ATOM   1186  OE2 GLU D   3     -20.936  13.253   5.953  1.00 71.38           O  
ATOM   1187  N   GLU D   4     -15.689  12.067   5.282  1.00 73.14           N  
ATOM   1188  CA  GLU D   4     -14.774  12.114   4.145  1.00 73.14           C  
ATOM   1189  C   GLU D   4     -13.754  10.981   4.210  1.00 73.14           C  
ATOM   1190  CB  GLU D   4     -14.056  13.465   4.088  1.00 73.14           C  
ATOM   1191  O   GLU D   4     -13.435  10.367   3.190  1.00 73.14           O  
ATOM   1192  CG  GLU D   4     -14.786  14.516   3.265  1.00 73.14           C  
ATOM   1193  CD  GLU D   4     -14.065  15.854   3.223  1.00 73.14           C  
ATOM   1194  OE1 GLU D   4     -14.557  16.788   2.550  1.00 73.14           O  
ATOM   1195  OE2 GLU D   4     -12.999  15.968   3.867  1.00 73.14           O  
ATOM   1196  N   ILE D   5     -13.400  10.695   5.347  1.00 70.45           N  
ATOM   1197  CA  ILE D   5     -12.447   9.609   5.552  1.00 70.45           C  
ATOM   1198  C   ILE D   5     -13.121   8.270   5.259  1.00 70.45           C  
ATOM   1199  CB  ILE D   5     -11.878   9.620   6.988  1.00 70.45           C  
ATOM   1200  O   ILE D   5     -12.533   7.401   4.609  1.00 70.45           O  
ATOM   1201  CG1 ILE D   5     -11.058  10.893   7.227  1.00 70.45           C  
ATOM   1202  CG2 ILE D   5     -11.033   8.369   7.244  1.00 70.45           C  
ATOM   1203  CD1 ILE D   5     -10.605  11.076   8.669  1.00 70.45           C  
ATOM   1204  N   ALA D   6     -14.233   8.144   5.787  1.00 69.81           N  
ATOM   1205  CA  ALA D   6     -14.987   6.919   5.532  1.00 69.81           C  
ATOM   1206  C   ALA D   6     -15.233   6.728   4.038  1.00 69.81           C  
ATOM   1207  CB  ALA D   6     -16.313   6.943   6.288  1.00 69.81           C  
ATOM   1208  O   ALA D   6     -15.109   5.616   3.520  1.00 69.81           O  
ATOM   1209  N   TYR D   7     -15.644   7.771   3.390  1.00 70.56           N  
ATOM   1210  CA  TYR D   7     -15.888   7.720   1.953  1.00 70.56           C  
ATOM   1211  C   TYR D   7     -14.618   7.347   1.197  1.00 70.56           C  
ATOM   1212  CB  TYR D   7     -16.420   9.065   1.449  1.00 70.56           C  
ATOM   1213  O   TYR D   7     -14.651   6.511   0.291  1.00 70.56           O  
ATOM   1214  CG  TYR D   7     -16.754   9.072  -0.023  1.00 70.56           C  
ATOM   1215  CD1 TYR D   7     -15.852   9.571  -0.960  1.00 70.56           C  
ATOM   1216  CD2 TYR D   7     -17.973   8.581  -0.480  1.00 70.56           C  
ATOM   1217  CE1 TYR D   7     -16.156   9.582  -2.317  1.00 70.56           C  
ATOM   1218  CE2 TYR D   7     -18.288   8.587  -1.835  1.00 70.56           C  
ATOM   1219  OH  TYR D   7     -17.681   9.096  -4.087  1.00 70.56           O  
ATOM   1220  CZ  TYR D   7     -17.374   9.088  -2.744  1.00 70.56           C  
ATOM   1221  N   SER D   8     -13.652   7.995   1.565  1.00 72.41           N  
ATOM   1222  CA  SER D   8     -12.382   7.714   0.902  1.00 72.41           C  
ATOM   1223  C   SER D   8     -11.944   6.272   1.136  1.00 72.41           C  
ATOM   1224  CB  SER D   8     -11.297   8.672   1.395  1.00 72.41           C  
ATOM   1225  O   SER D   8     -11.402   5.629   0.235  1.00 72.41           O  
ATOM   1226  OG  SER D   8     -10.923   8.366   2.727  1.00 72.41           O  
ATOM   1227  N   SER D   9     -12.367   5.771   2.216  1.00 75.78           N  
ATOM   1228  CA  SER D   9     -12.042   4.383   2.529  1.00 75.78           C  
ATOM   1229  C   SER D   9     -12.883   3.418   1.701  1.00 75.78           C  
ATOM   1230  CB  SER D   9     -12.253   4.106   4.019  1.00 75.78           C  
ATOM   1231  O   SER D   9     -12.375   2.405   1.214  1.00 75.78           O  
ATOM   1232  OG  SER D   9     -12.037   2.736   4.311  1.00 75.78           O  
ATOM   1233  N   ARG D  10     -14.246   3.662   1.579  1.00 79.41           N  
ATOM   1234  CA  ARG D  10     -15.106   2.806   0.769  1.00 79.41           C  
ATOM   1235  C   ARG D  10     -14.662   2.807  -0.690  1.00 79.41           C  
ATOM   1236  CB  ARG D  10     -16.565   3.255   0.874  1.00 79.41           C  
ATOM   1237  O   ARG D  10     -14.617   1.756  -1.332  1.00 79.41           O  
ATOM   1238  CG  ARG D  10     -17.282   2.737   2.110  1.00 79.41           C  
ATOM   1239  CD  ARG D  10     -18.744   3.158   2.132  1.00 79.41           C  
ATOM   1240  NE  ARG D  10     -19.367   2.875   3.422  1.00 79.41           N  
ATOM   1241  NH1 ARG D  10     -21.385   3.870   2.899  1.00 79.41           N  
ATOM   1242  NH2 ARG D  10     -21.074   2.913   4.959  1.00 79.41           N  
ATOM   1243  CZ  ARG D  10     -20.607   3.220   3.757  1.00 79.41           C  
ATOM   1244  N   GLU D  11     -14.462   4.004  -1.302  1.00 80.31           N  
ATOM   1245  CA  GLU D  11     -13.979   4.116  -2.675  1.00 80.31           C  
ATOM   1246  C   GLU D  11     -12.646   3.394  -2.852  1.00 80.31           C  
ATOM   1247  CB  GLU D  11     -13.839   5.586  -3.079  1.00 80.31           C  
ATOM   1248  O   GLU D  11     -12.430   2.716  -3.858  1.00 80.31           O  
ATOM   1249  CG  GLU D  11     -15.162   6.263  -3.403  1.00 80.31           C  
ATOM   1250  CD  GLU D  11     -15.797   5.755  -4.688  1.00 80.31           C  
ATOM   1251  OE1 GLU D  11     -17.032   5.546  -4.714  1.00 80.31           O  
ATOM   1252  OE2 GLU D  11     -15.054   5.563  -5.676  1.00 80.31           O  
ATOM   1253  N   ALA D  12     -11.839   3.524  -1.866  1.00 78.59           N  
ATOM   1254  CA  ALA D  12     -10.553   2.831  -1.901  1.00 78.59           C  
ATOM   1255  C   ALA D  12     -10.745   1.318  -1.872  1.00 78.59           C  
ATOM   1256  CB  ALA D  12      -9.677   3.276  -0.732  1.00 78.59           C  
ATOM   1257  O   ALA D  12     -10.049   0.584  -2.578  1.00 78.59           O  
ATOM   1258  N   GLU D  13     -11.733   0.942  -1.113  1.00 81.05           N  
ATOM   1259  CA  GLU D  13     -12.037  -0.483  -1.036  1.00 81.05           C  
ATOM   1260  C   GLU D  13     -12.503  -1.022  -2.385  1.00 81.05           C  
ATOM   1261  CB  GLU D  13     -13.101  -0.749   0.033  1.00 81.05           C  
ATOM   1262  O   GLU D  13     -12.105  -2.115  -2.794  1.00 81.05           O  
ATOM   1263  CG  GLU D  13     -13.228  -2.214   0.422  1.00 81.05           C  
ATOM   1264  CD  GLU D  13     -14.185  -2.446   1.581  1.00 81.05           C  
ATOM   1265  OE1 GLU D  13     -14.342  -3.610   2.015  1.00 81.05           O  
ATOM   1266  OE2 GLU D  13     -14.782  -1.456   2.059  1.00 81.05           O  
ATOM   1267  N   LYS D  14     -13.420  -0.342  -3.020  1.00 82.70           N  
ATOM   1268  CA  LYS D  14     -13.898  -0.755  -4.336  1.00 82.70           C  
ATOM   1269  C   LYS D  14     -12.754  -0.811  -5.344  1.00 82.70           C  
ATOM   1270  CB  LYS D  14     -14.989   0.195  -4.833  1.00 82.70           C  
ATOM   1271  O   LYS D  14     -12.657  -1.758  -6.129  1.00 82.70           O  
ATOM   1272  CG  LYS D  14     -16.356  -0.054  -4.215  1.00 82.70           C  
ATOM   1273  CD  LYS D  14     -17.414   0.868  -4.808  1.00 82.70           C  
ATOM   1274  CE  LYS D  14     -18.755   0.706  -4.105  1.00 82.70           C  
ATOM   1275  NZ  LYS D  14     -19.784   1.641  -4.651  1.00 82.70           N  
ATOM   1276  N   GLU D  15     -11.915   0.248  -5.333  1.00 81.03           N  
ATOM   1277  CA  GLU D  15     -10.778   0.299  -6.247  1.00 81.03           C  
ATOM   1278  C   GLU D  15      -9.790  -0.828  -5.963  1.00 81.03           C  
ATOM   1279  CB  GLU D  15     -10.072   1.654  -6.152  1.00 81.03           C  
ATOM   1280  O   GLU D  15      -9.252  -1.437  -6.890  1.00 81.03           O  
ATOM   1281  CG  GLU D  15     -10.776   2.770  -6.911  1.00 81.03           C  
ATOM   1282  CD  GLU D  15     -10.036   4.096  -6.852  1.00 81.03           C  
ATOM   1283  OE1 GLU D  15     -10.517   5.087  -7.447  1.00 81.03           O  
ATOM   1284  OE2 GLU D  15      -8.966   4.145  -6.205  1.00 81.03           O  
ATOM   1285  N   LEU D  16      -9.630  -1.146  -4.716  1.00 80.11           N  
ATOM   1286  CA  LEU D  16      -8.732  -2.225  -4.320  1.00 80.11           C  
ATOM   1287  C   LEU D  16      -9.237  -3.569  -4.834  1.00 80.11           C  
ATOM   1288  CB  LEU D  16      -8.587  -2.270  -2.797  1.00 80.11           C  
ATOM   1289  O   LEU D  16      -8.451  -4.392  -5.309  1.00 80.11           O  
ATOM   1290  CG  LEU D  16      -7.404  -1.501  -2.205  1.00 80.11           C  
ATOM   1291  CD1 LEU D  16      -7.742  -1.005  -0.804  1.00 80.11           C  
ATOM   1292  CD2 LEU D  16      -6.155  -2.376  -2.181  1.00 80.11           C  
ATOM   1293  N   LYS D  17     -10.581  -3.815  -4.714  1.00 83.04           N  
ATOM   1294  CA  LYS D  17     -11.162  -5.062  -5.205  1.00 83.04           C  
ATOM   1295  C   LYS D  17     -10.985  -5.193  -6.715  1.00 83.04           C  
ATOM   1296  CB  LYS D  17     -12.645  -5.143  -4.842  1.00 83.04           C  
ATOM   1297  O   LYS D  17     -10.683  -6.277  -7.218  1.00 83.04           O  
ATOM   1298  CG  LYS D  17     -12.910  -5.642  -3.429  1.00 83.04           C  
ATOM   1299  CD  LYS D  17     -14.402  -5.799  -3.163  1.00 83.04           C  
ATOM   1300  CE  LYS D  17     -14.673  -6.201  -1.719  1.00 83.04           C  
ATOM   1301  NZ  LYS D  17     -16.135  -6.348  -1.451  1.00 83.04           N  
ATOM   1302  N   LYS D  18     -11.177  -4.065  -7.410  1.00 84.21           N  
ATOM   1303  CA  LYS D  18     -10.980  -4.067  -8.857  1.00 84.21           C  
ATOM   1304  C   LYS D  18      -9.532  -4.389  -9.214  1.00 84.21           C  
ATOM   1305  CB  LYS D  18     -11.380  -2.717  -9.454  1.00 84.21           C  
ATOM   1306  O   LYS D  18      -9.273  -5.177 -10.126  1.00 84.21           O  
ATOM   1307  CG  LYS D  18     -11.431  -2.704 -10.975  1.00 84.21           C  
ATOM   1308  CD  LYS D  18     -11.877  -1.348 -11.508  1.00 84.21           C  
ATOM   1309  CE  LYS D  18     -11.797  -1.290 -13.027  1.00 84.21           C  
ATOM   1310  NZ  LYS D  18     -12.168   0.059 -13.550  1.00 84.21           N  
ATOM   1311  N   ILE D  19      -8.563  -3.806  -8.507  1.00 80.89           N  
ATOM   1312  CA  ILE D  19      -7.142  -4.028  -8.751  1.00 80.89           C  
ATOM   1313  C   ILE D  19      -6.791  -5.487  -8.465  1.00 80.89           C  
ATOM   1314  CB  ILE D  19      -6.267  -3.088  -7.892  1.00 80.89           C  
ATOM   1315  O   ILE D  19      -6.040  -6.110  -9.218  1.00 80.89           O  
ATOM   1316  CG1 ILE D  19      -6.386  -1.644  -8.391  1.00 80.89           C  
ATOM   1317  CG2 ILE D  19      -4.807  -3.552  -7.900  1.00 80.89           C  
ATOM   1318  CD1 ILE D  19      -5.715  -0.619  -7.487  1.00 80.89           C  
ATOM   1319  N   GLU D  20      -7.394  -6.030  -7.427  1.00 83.77           N  
ATOM   1320  CA  GLU D  20      -7.154  -7.428  -7.080  1.00 83.77           C  
ATOM   1321  C   GLU D  20      -7.606  -8.359  -8.202  1.00 83.77           C  
ATOM   1322  CB  GLU D  20      -7.870  -7.789  -5.776  1.00 83.77           C  
ATOM   1323  O   GLU D  20      -6.904  -9.313  -8.544  1.00 83.77           O  
ATOM   1324  CG  GLU D  20      -7.446  -9.130  -5.193  1.00 83.77           C  
ATOM   1325  CD  GLU D  20      -8.148  -9.465  -3.887  1.00 83.77           C  
ATOM   1326  OE1 GLU D  20      -7.916 -10.566  -3.339  1.00 83.77           O  
ATOM   1327  OE2 GLU D  20      -8.936  -8.619  -3.408  1.00 83.77           O  
ATOM   1328  N   GLU D  21      -8.761  -8.091  -8.712  1.00 84.85           N  
ATOM   1329  CA  GLU D  21      -9.288  -8.925  -9.788  1.00 84.85           C  
ATOM   1330  C   GLU D  21      -8.430  -8.811 -11.045  1.00 84.85           C  
ATOM   1331  CB  GLU D  21     -10.737  -8.546 -10.103  1.00 84.85           C  
ATOM   1332  O   GLU D  21      -8.135  -9.816 -11.695  1.00 84.85           O  
ATOM   1333  CG  GLU D  21     -11.740  -9.036  -9.069  1.00 84.85           C  
ATOM   1334  CD  GLU D  21     -13.166  -8.597  -9.361  1.00 84.85           C  
ATOM   1335  OE1 GLU D  21     -14.094  -9.030  -8.641  1.00 84.85           O  
ATOM   1336  OE2 GLU D  21     -13.356  -7.813 -10.318  1.00 84.85           O  
ATOM   1337  N   GLU D  22      -8.025  -7.593 -11.400  1.00 83.80           N  
ATOM   1338  CA  GLU D  22      -7.181  -7.373 -12.571  1.00 83.80           C  
ATOM   1339  C   GLU D  22      -5.813  -8.026 -12.396  1.00 83.80           C  
ATOM   1340  CB  GLU D  22      -7.018  -5.875 -12.843  1.00 83.80           C  
ATOM   1341  O   GLU D  22      -5.256  -8.578 -13.347  1.00 83.80           O  
ATOM   1342  CG  GLU D  22      -8.254  -5.222 -13.444  1.00 83.80           C  
ATOM   1343  CD  GLU D  22      -8.088  -3.729 -13.681  1.00 83.80           C  
ATOM   1344  OE1 GLU D  22      -9.017  -3.095 -14.232  1.00 83.80           O  
ATOM   1345  OE2 GLU D  22      -7.021  -3.190 -13.314  1.00 83.80           O  
ATOM   1346  N   GLN D  23      -5.304  -8.005 -11.204  1.00 81.89           N  
ATOM   1347  CA  GLN D  23      -4.012  -8.618 -10.914  1.00 81.89           C  
ATOM   1348  C   GLN D  23      -4.076 -10.135 -11.067  1.00 81.89           C  
ATOM   1349  CB  GLN D  23      -3.547  -8.251  -9.504  1.00 81.89           C  
ATOM   1350  O   GLN D  23      -3.144 -10.751 -11.589  1.00 81.89           O  
ATOM   1351  CG  GLN D  23      -2.847  -6.902  -9.418  1.00 81.89           C  
ATOM   1352  CD  GLN D  23      -2.311  -6.605  -8.030  1.00 81.89           C  
ATOM   1353  NE2 GLN D  23      -1.369  -5.673  -7.945  1.00 81.89           N  
ATOM   1354  OE1 GLN D  23      -2.742  -7.209  -7.042  1.00 81.89           O  
ATOM   1355  N   LYS D  24      -5.172 -10.787 -10.629  1.00 84.37           N  
ATOM   1356  CA  LYS D  24      -5.353 -12.229 -10.777  1.00 84.37           C  
ATOM   1357  C   LYS D  24      -5.396 -12.629 -12.249  1.00 84.37           C  
ATOM   1358  CB  LYS D  24      -6.632 -12.684 -10.073  1.00 84.37           C  
ATOM   1359  O   LYS D  24      -4.782 -13.621 -12.646  1.00 84.37           O  
ATOM   1360  CG  LYS D  24      -6.488 -12.836  -8.566  1.00 84.37           C  
ATOM   1361  CD  LYS D  24      -7.774 -13.348  -7.930  1.00 84.37           C  
ATOM   1362  CE  LYS D  24      -7.674 -13.378  -6.411  1.00 84.37           C  
ATOM   1363  NZ  LYS D  24      -8.949 -13.836  -5.781  1.00 84.37           N  
ATOM   1364  N   LYS D  25      -6.154 -11.788 -13.000  1.00 85.26           N  
ATOM   1365  CA  LYS D  25      -6.231 -12.050 -14.434  1.00 85.26           C  
ATOM   1366  C   LYS D  25      -4.862 -11.906 -15.094  1.00 85.26           C  
ATOM   1367  CB  LYS D  25      -7.235 -11.108 -15.100  1.00 85.26           C  
ATOM   1368  O   LYS D  25      -4.472 -12.739 -15.914  1.00 85.26           O  
ATOM   1369  CG  LYS D  25      -7.556 -11.465 -16.544  1.00 85.26           C  
ATOM   1370  CD  LYS D  25      -8.595 -10.521 -17.135  1.00 85.26           C  
ATOM   1371  CE  LYS D  25      -8.823 -10.796 -18.615  1.00 85.26           C  
ATOM   1372  NZ  LYS D  25      -9.796  -9.834 -19.214  1.00 85.26           N  
ATOM   1373  N   ALA D  26      -4.106 -10.845 -14.670  1.00 82.33           N  
ATOM   1374  CA  ALA D  26      -2.782 -10.589 -15.231  1.00 82.33           C  
ATOM   1375  C   ALA D  26      -1.811 -11.712 -14.880  1.00 82.33           C  
ATOM   1376  CB  ALA D  26      -2.244  -9.249 -14.733  1.00 82.33           C  
ATOM   1377  O   ALA D  26      -1.006 -12.129 -15.717  1.00 82.33           O  
ATOM   1378  N   LYS D  27      -1.888 -12.179 -13.698  1.00 83.37           N  
ATOM   1379  CA  LYS D  27      -1.033 -13.281 -13.268  1.00 83.37           C  
ATOM   1380  C   LYS D  27      -1.294 -14.536 -14.096  1.00 83.37           C  
ATOM   1381  CB  LYS D  27      -1.247 -13.580 -11.783  1.00 83.37           C  
ATOM   1382  O   LYS D  27      -0.356 -15.222 -14.506  1.00 83.37           O  
ATOM   1383  CG  LYS D  27      -0.236 -14.553 -11.195  1.00 83.37           C  
ATOM   1384  CD  LYS D  27      -0.463 -14.762  -9.704  1.00 83.37           C  
ATOM   1385  CE  LYS D  27       0.452 -15.843  -9.144  1.00 83.37           C  
ATOM   1386  NZ  LYS D  27       0.210 -16.075  -7.689  1.00 83.37           N  
ATOM   1387  N   LYS D  28      -2.571 -14.865 -14.262  1.00 85.03           N  
ATOM   1388  CA  LYS D  28      -2.932 -16.036 -15.057  1.00 85.03           C  
ATOM   1389  C   LYS D  28      -2.416 -15.909 -16.487  1.00 85.03           C  
ATOM   1390  CB  LYS D  28      -4.448 -16.235 -15.062  1.00 85.03           C  
ATOM   1391  O   LYS D  28      -1.876 -16.867 -17.045  1.00 85.03           O  
ATOM   1392  CG  LYS D  28      -4.890 -17.614 -15.531  1.00 85.03           C  
ATOM   1393  CD  LYS D  28      -6.405 -17.759 -15.488  1.00 85.03           C  
ATOM   1394  CE  LYS D  28      -6.860 -19.066 -16.124  1.00 85.03           C  
ATOM   1395  NZ  LYS D  28      -8.347 -19.203 -16.106  1.00 85.03           N  
ATOM   1396  N   GLU D  29      -2.599 -14.733 -17.095  1.00 85.31           N  
ATOM   1397  CA  GLU D  29      -2.132 -14.492 -18.457  1.00 85.31           C  
ATOM   1398  C   GLU D  29      -0.612 -14.591 -18.545  1.00 85.31           C  
ATOM   1399  CB  GLU D  29      -2.600 -13.121 -18.951  1.00 85.31           C  
ATOM   1400  O   GLU D  29      -0.076 -15.151 -19.504  1.00 85.31           O  
ATOM   1401  CG  GLU D  29      -4.074 -13.071 -19.323  1.00 85.31           C  
ATOM   1402  CD  GLU D  29      -4.560 -11.671 -19.664  1.00 85.31           C  
ATOM   1403  OE1 GLU D  29      -5.765 -11.501 -19.958  1.00 85.31           O  
ATOM   1404  OE2 GLU D  29      -3.728 -10.736 -19.638  1.00 85.31           O  
ATOM   1405  N   LEU D  30       0.090 -14.055 -17.451  1.00 82.27           N  
ATOM   1406  CA  LEU D  30       1.547 -14.102 -17.407  1.00 82.27           C  
ATOM   1407  C   LEU D  30       2.043 -15.541 -17.313  1.00 82.27           C  
ATOM   1408  CB  LEU D  30       2.074 -13.289 -16.221  1.00 82.27           C  
ATOM   1409  O   LEU D  30       3.000 -15.918 -17.993  1.00 82.27           O  
ATOM   1410  CG  LEU D  30       3.591 -13.113 -16.140  1.00 82.27           C  
ATOM   1411  CD1 LEU D  30       4.071 -12.146 -17.217  1.00 82.27           C  
ATOM   1412  CD2 LEU D  30       4.000 -12.625 -14.755  1.00 82.27           C  
ATOM   1413  N   GLU D  31       1.393 -16.426 -16.555  1.00 84.35           N  
ATOM   1414  CA  GLU D  31       1.768 -17.828 -16.403  1.00 84.35           C  
ATOM   1415  C   GLU D  31       1.565 -18.598 -17.706  1.00 84.35           C  
ATOM   1416  CB  GLU D  31       0.963 -18.481 -15.276  1.00 84.35           C  
ATOM   1417  O   GLU D  31       2.394 -19.432 -18.075  1.00 84.35           O  
ATOM   1418  CG  GLU D  31       1.428 -18.088 -13.882  1.00 84.35           C  
ATOM   1419  CD  GLU D  31       0.588 -18.704 -12.774  1.00 84.35           C  
ATOM   1420  OE1 GLU D  31       0.959 -18.570 -11.585  1.00 84.35           O  
ATOM   1421  OE2 GLU D  31      -0.449 -19.325 -13.097  1.00 84.35           O  
ATOM   1422  N   GLU D  32       0.474 -18.244 -18.395  1.00 85.54           N  
ATOM   1423  CA  GLU D  32       0.203 -18.900 -19.671  1.00 85.54           C  
ATOM   1424  C   GLU D  32       1.239 -18.512 -20.722  1.00 85.54           C  
ATOM   1425  CB  GLU D  32      -1.204 -18.552 -20.166  1.00 85.54           C  
ATOM   1426  O   GLU D  32       1.713 -19.363 -21.477  1.00 85.54           O  
ATOM   1427  CG  GLU D  32      -1.646 -19.360 -21.378  1.00 85.54           C  
ATOM   1428  CD  GLU D  32      -2.312 -20.676 -21.011  1.00 85.54           C  
ATOM   1429  OE1 GLU D  32      -2.454 -21.552 -21.894  1.00 85.54           O  
ATOM   1430  OE2 GLU D  32      -2.696 -20.833 -19.830  1.00 85.54           O  
ATOM   1431  N   GLN D  33       1.567 -17.278 -20.716  1.00 82.29           N  
ATOM   1432  CA  GLN D  33       2.566 -16.789 -21.661  1.00 82.29           C  
ATOM   1433  C   GLN D  33       3.938 -17.392 -21.372  1.00 82.29           C  
ATOM   1434  CB  GLN D  33       2.645 -15.262 -21.618  1.00 82.29           C  
ATOM   1435  O   GLN D  33       4.682 -17.726 -22.297  1.00 82.29           O  
ATOM   1436  CG  GLN D  33       1.473 -14.567 -22.298  1.00 82.29           C  
ATOM   1437  CD  GLN D  33       1.647 -13.061 -22.372  1.00 82.29           C  
ATOM   1438  NE2 GLN D  33       0.766 -12.399 -23.114  1.00 82.29           N  
ATOM   1439  OE1 GLN D  33       2.564 -12.498 -21.766  1.00 82.29           O  
ATOM   1440  N   LYS D  34       4.365 -17.461 -20.094  1.00 82.07           N  
ATOM   1441  CA  LYS D  34       5.630 -18.078 -19.706  1.00 82.07           C  
ATOM   1442  C   LYS D  34       5.696 -19.532 -20.164  1.00 82.07           C  
ATOM   1443  CB  LYS D  34       5.825 -17.996 -18.191  1.00 82.07           C  
ATOM   1444  O   LYS D  34       6.749 -20.005 -20.597  1.00 82.07           O  
ATOM   1445  CG  LYS D  34       6.369 -16.660 -17.708  1.00 82.07           C  
ATOM   1446  CD  LYS D  34       6.621 -16.669 -16.206  1.00 82.07           C  
ATOM   1447  CE  LYS D  34       7.179 -15.337 -15.724  1.00 82.07           C  
ATOM   1448  NZ  LYS D  34       7.442 -15.346 -14.254  1.00 82.07           N  
ATOM   1449  N   ARG D  35       4.527 -20.210 -20.027  1.00 83.75           N  
ATOM   1450  CA  ARG D  35       4.461 -21.610 -20.434  1.00 83.75           C  
ATOM   1451  C   ARG D  35       4.645 -21.751 -21.942  1.00 83.75           C  
ATOM   1452  CB  ARG D  35       3.130 -22.232 -20.009  1.00 83.75           C  
ATOM   1453  O   ARG D  35       5.338 -22.658 -22.406  1.00 83.75           O  
ATOM   1454  CG  ARG D  35       3.166 -23.748 -19.896  1.00 83.75           C  
ATOM   1455  CD  ARG D  35       1.819 -24.314 -19.466  1.00 83.75           C  
ATOM   1456  NE  ARG D  35       1.070 -24.843 -20.602  1.00 83.75           N  
ATOM   1457  NH1 ARG D  35      -0.912 -25.095 -19.441  1.00 83.75           N  
ATOM   1458  NH2 ARG D  35      -0.794 -25.672 -21.657  1.00 83.75           N  
ATOM   1459  CZ  ARG D  35      -0.210 -25.202 -20.564  1.00 83.75           C  
ATOM   1460  N   GLN D  36       4.044 -20.766 -22.693  1.00 82.52           N  
ATOM   1461  CA  GLN D  36       4.058 -20.846 -24.150  1.00 82.52           C  
ATOM   1462  C   GLN D  36       5.376 -20.327 -24.717  1.00 82.52           C  
ATOM   1463  CB  GLN D  36       2.886 -20.061 -24.742  1.00 82.52           C  
ATOM   1464  O   GLN D  36       5.915 -20.896 -25.669  1.00 82.52           O  
ATOM   1465  CG  GLN D  36       1.531 -20.721 -24.526  1.00 82.52           C  
ATOM   1466  CD  GLN D  36       0.392 -19.944 -25.159  1.00 82.52           C  
ATOM   1467  NE2 GLN D  36      -0.817 -20.488 -25.070  1.00 82.52           N  
ATOM   1468  OE1 GLN D  36       0.597 -18.864 -25.722  1.00 82.52           O  
ATOM   1469  N   ASN D  37       5.960 -19.272 -24.209  1.00 73.28           N  
ATOM   1470  CA  ASN D  37       7.088 -18.618 -24.863  1.00 73.28           C  
ATOM   1471  C   ASN D  37       8.353 -18.702 -24.014  1.00 73.28           C  
ATOM   1472  CB  ASN D  37       6.754 -17.157 -25.175  1.00 73.28           C  
ATOM   1473  O   ASN D  37       9.457 -18.478 -24.514  1.00 73.28           O  
ATOM   1474  CG  ASN D  37       5.705 -17.018 -26.261  1.00 73.28           C  
ATOM   1475  ND2 ASN D  37       5.003 -15.891 -26.265  1.00 73.28           N  
ATOM   1476  OD1 ASN D  37       5.526 -17.915 -27.088  1.00 73.28           O  
ATOM   1477  N   GLY D  38       8.406 -19.359 -22.948  1.00 71.06           N  
ATOM   1478  CA  GLY D  38       9.546 -19.500 -22.055  1.00 71.06           C  
ATOM   1479  C   GLY D  38      10.195 -18.174 -21.703  1.00 71.06           C  
ATOM   1480  O   GLY D  38      10.869 -18.060 -20.678  1.00 71.06           O  
ATOM   1481  N   GLU D  39      10.062 -17.035 -22.417  1.00 73.92           N  
ATOM   1482  CA  GLU D  39      10.782 -15.797 -22.134  1.00 73.92           C  
ATOM   1483  C   GLU D  39       9.819 -14.626 -21.959  1.00 73.92           C  
ATOM   1484  CB  GLU D  39      11.785 -15.490 -23.248  1.00 73.92           C  
ATOM   1485  O   GLU D  39       8.772 -14.574 -22.608  1.00 73.92           O  
ATOM   1486  CG  GLU D  39      13.015 -16.387 -23.233  1.00 73.92           C  
ATOM   1487  CD  GLU D  39      14.136 -15.883 -24.128  1.00 73.92           C  
ATOM   1488  OE1 GLU D  39      15.276 -16.389 -24.016  1.00 73.92           O  
ATOM   1489  OE2 GLU D  39      13.873 -14.974 -24.947  1.00 73.92           O  
ATOM   1490  N   PRO D  40      10.018 -13.886 -20.876  1.00 71.48           N  
ATOM   1491  CA  PRO D  40       9.200 -12.675 -20.770  1.00 71.48           C  
ATOM   1492  C   PRO D  40       9.112 -11.906 -22.087  1.00 71.48           C  
ATOM   1493  CB  PRO D  40       9.928 -11.851 -19.705  1.00 71.48           C  
ATOM   1494  O   PRO D  40      10.099 -11.815 -22.821  1.00 71.48           O  
ATOM   1495  CG  PRO D  40      11.129 -12.664 -19.347  1.00 71.48           C  
ATOM   1496  CD  PRO D  40      11.122 -13.916 -20.177  1.00 71.48           C  
ATOM   1497  N   SER D  41       8.007 -11.800 -22.619  1.00 74.25           N  
ATOM   1498  CA  SER D  41       7.732 -10.983 -23.797  1.00 74.25           C  
ATOM   1499  C   SER D  41       7.425  -9.541 -23.410  1.00 74.25           C  
ATOM   1500  CB  SER D  41       6.564 -11.567 -24.593  1.00 74.25           C  
ATOM   1501  O   SER D  41       7.079  -9.261 -22.261  1.00 74.25           O  
ATOM   1502  OG  SER D  41       5.326 -11.224 -23.994  1.00 74.25           O  
ATOM   1503  N   SER D  42       7.879  -8.531 -24.177  1.00 79.78           N  
ATOM   1504  CA  SER D  42       7.618  -7.103 -24.025  1.00 79.78           C  
ATOM   1505  C   SER D  42       6.174  -6.847 -23.605  1.00 79.78           C  
ATOM   1506  CB  SER D  42       7.917  -6.361 -25.328  1.00 79.78           C  
ATOM   1507  O   SER D  42       5.907  -5.960 -22.792  1.00 79.78           O  
ATOM   1508  OG  SER D  42       7.045  -6.787 -26.361  1.00 79.78           O  
ATOM   1509  N   GLU D  43       5.283  -7.768 -24.084  1.00 82.30           N  
ATOM   1510  CA  GLU D  43       3.870  -7.602 -23.756  1.00 82.30           C  
ATOM   1511  C   GLU D  43       3.610  -7.874 -22.277  1.00 82.30           C  
ATOM   1512  CB  GLU D  43       3.005  -8.523 -24.620  1.00 82.30           C  
ATOM   1513  O   GLU D  43       2.832  -7.164 -21.637  1.00 82.30           O  
ATOM   1514  CG  GLU D  43       2.771  -8.003 -26.031  1.00 82.30           C  
ATOM   1515  CD  GLU D  43       2.001  -8.976 -26.910  1.00 82.30           C  
ATOM   1516  OE1 GLU D  43       1.687  -8.627 -28.070  1.00 82.30           O  
ATOM   1517  OE2 GLU D  43       1.708 -10.095 -26.433  1.00 82.30           O  
ATOM   1518  N   ILE D  44       4.294  -8.806 -21.737  1.00 83.03           N  
ATOM   1519  CA  ILE D  44       4.147  -9.152 -20.327  1.00 83.03           C  
ATOM   1520  C   ILE D  44       4.695  -8.022 -19.459  1.00 83.03           C  
ATOM   1521  CB  ILE D  44       4.865 -10.480 -19.994  1.00 83.03           C  
ATOM   1522  O   ILE D  44       4.072  -7.636 -18.466  1.00 83.03           O  
ATOM   1523  CG1 ILE D  44       4.163 -11.654 -20.685  1.00 83.03           C  
ATOM   1524  CG2 ILE D  44       4.927 -10.694 -18.479  1.00 83.03           C  
ATOM   1525  CD1 ILE D  44       4.897 -12.981 -20.549  1.00 83.03           C  
ATOM   1526  N   SER D  45       5.789  -7.494 -19.834  1.00 83.10           N  
ATOM   1527  CA  SER D  45       6.403  -6.403 -19.085  1.00 83.10           C  
ATOM   1528  C   SER D  45       5.503  -5.172 -19.063  1.00 83.10           C  
ATOM   1529  CB  SER D  45       7.763  -6.040 -19.682  1.00 83.10           C  
ATOM   1530  O   SER D  45       5.375  -4.508 -18.032  1.00 83.10           O  
ATOM   1531  OG  SER D  45       8.674  -7.118 -19.552  1.00 83.10           O  
ATOM   1532  N   LYS D  46       4.844  -4.955 -20.159  1.00 83.02           N  
ATOM   1533  CA  LYS D  46       3.939  -3.812 -20.236  1.00 83.02           C  
ATOM   1534  C   LYS D  46       2.739  -3.998 -19.312  1.00 83.02           C  
ATOM   1535  CB  LYS D  46       3.465  -3.598 -21.674  1.00 83.02           C  
ATOM   1536  O   LYS D  46       2.309  -3.053 -18.647  1.00 83.02           O  
ATOM   1537  CG  LYS D  46       4.508  -2.960 -22.581  1.00 83.02           C  
ATOM   1538  CD  LYS D  46       3.968  -2.746 -23.989  1.00 83.02           C  
ATOM   1539  CE  LYS D  46       5.061  -2.288 -24.944  1.00 83.02           C  
ATOM   1540  NZ  LYS D  46       4.558  -2.168 -26.345  1.00 83.02           N  
ATOM   1541  N   GLN D  47       2.244  -5.147 -19.388  1.00 81.79           N  
ATOM   1542  CA  GLN D  47       1.099  -5.436 -18.532  1.00 81.79           C  
ATOM   1543  C   GLN D  47       1.468  -5.309 -17.057  1.00 81.79           C  
ATOM   1544  CB  GLN D  47       0.555  -6.837 -18.818  1.00 81.79           C  
ATOM   1545  O   GLN D  47       0.684  -4.794 -16.257  1.00 81.79           O  
ATOM   1546  CG  GLN D  47      -0.240  -6.936 -20.112  1.00 81.79           C  
ATOM   1547  CD  GLN D  47      -0.767  -8.335 -20.373  1.00 81.79           C  
ATOM   1548  NE2 GLN D  47      -1.622  -8.468 -21.381  1.00 81.79           N  
ATOM   1549  OE1 GLN D  47      -0.407  -9.288 -19.674  1.00 81.79           O  
ATOM   1550  N   VAL D  48       2.631  -5.806 -16.619  1.00 82.67           N  
ATOM   1551  CA  VAL D  48       3.108  -5.700 -15.244  1.00 82.67           C  
ATOM   1552  C   VAL D  48       3.248  -4.229 -14.857  1.00 82.67           C  
ATOM   1553  CB  VAL D  48       4.455  -6.432 -15.052  1.00 82.67           C  
ATOM   1554  O   VAL D  48       2.842  -3.827 -13.765  1.00 82.67           O  
ATOM   1555  CG1 VAL D  48       5.054  -6.111 -13.684  1.00 82.67           C  
ATOM   1556  CG2 VAL D  48       4.270  -7.939 -15.218  1.00 82.67           C  
ATOM   1557  N   LEU D  49       3.752  -3.459 -15.744  1.00 84.36           N  
ATOM   1558  CA  LEU D  49       3.921  -2.033 -15.488  1.00 84.36           C  
ATOM   1559  C   LEU D  49       2.575  -1.362 -15.238  1.00 84.36           C  
ATOM   1560  CB  LEU D  49       4.631  -1.358 -16.665  1.00 84.36           C  
ATOM   1561  O   LEU D  49       2.446  -0.541 -14.328  1.00 84.36           O  
ATOM   1562  CG  LEU D  49       6.141  -1.579 -16.764  1.00 84.36           C  
ATOM   1563  CD1 LEU D  49       6.665  -1.067 -18.102  1.00 84.36           C  
ATOM   1564  CD2 LEU D  49       6.858  -0.894 -15.606  1.00 84.36           C  
ATOM   1565  N   LYS D  50       1.601  -1.717 -16.083  1.00 84.30           N  
ATOM   1566  CA  LYS D  50       0.270  -1.141 -15.921  1.00 84.30           C  
ATOM   1567  C   LYS D  50      -0.337  -1.529 -14.575  1.00 84.30           C  
ATOM   1568  CB  LYS D  50      -0.650  -1.587 -17.059  1.00 84.30           C  
ATOM   1569  O   LYS D  50      -0.978  -0.707 -13.917  1.00 84.30           O  
ATOM   1570  CG  LYS D  50      -0.384  -0.883 -18.381  1.00 84.30           C  
ATOM   1571  CD  LYS D  50      -1.356  -1.339 -19.462  1.00 84.30           C  
ATOM   1572  CE  LYS D  50      -1.035  -0.703 -20.808  1.00 84.30           C  
ATOM   1573  NZ  LYS D  50      -1.931  -1.212 -21.889  1.00 84.30           N  
ATOM   1574  N   LEU D  51      -0.087  -2.713 -14.185  1.00 81.79           N  
ATOM   1575  CA  LEU D  51      -0.600  -3.187 -12.904  1.00 81.79           C  
ATOM   1576  C   LEU D  51       0.067  -2.452 -11.746  1.00 81.79           C  
ATOM   1577  CB  LEU D  51      -0.379  -4.695 -12.763  1.00 81.79           C  
ATOM   1578  O   LEU D  51      -0.601  -2.064 -10.785  1.00 81.79           O  
ATOM   1579  CG  LEU D  51      -1.352  -5.597 -13.522  1.00 81.79           C  
ATOM   1580  CD1 LEU D  51      -0.840  -7.034 -13.538  1.00 81.79           C  
ATOM   1581  CD2 LEU D  51      -2.743  -5.527 -12.901  1.00 81.79           C  
ATOM   1582  N   ILE D  52       1.327  -2.267 -11.787  1.00 83.00           N  
ATOM   1583  CA  ILE D  52       2.073  -1.569 -10.746  1.00 83.00           C  
ATOM   1584  C   ILE D  52       1.601  -0.120 -10.656  1.00 83.00           C  
ATOM   1585  CB  ILE D  52       3.595  -1.623 -11.009  1.00 83.00           C  
ATOM   1586  O   ILE D  52       1.426   0.415  -9.558  1.00 83.00           O  
ATOM   1587  CG1 ILE D  52       4.119  -3.051 -10.821  1.00 83.00           C  
ATOM   1588  CG2 ILE D  52       4.335  -0.642 -10.095  1.00 83.00           C  
ATOM   1589  CD1 ILE D  52       5.585  -3.226 -11.196  1.00 83.00           C  
ATOM   1590  N   LEU D  53       1.381   0.422 -11.853  1.00 85.43           N  
ATOM   1591  CA  LEU D  53       0.897   1.798 -11.877  1.00 85.43           C  
ATOM   1592  C   LEU D  53      -0.435   1.918 -11.144  1.00 85.43           C  
ATOM   1593  CB  LEU D  53       0.746   2.289 -13.319  1.00 85.43           C  
ATOM   1594  O   LEU D  53      -0.632   2.842 -10.352  1.00 85.43           O  
ATOM   1595  CG  LEU D  53       0.308   3.743 -13.498  1.00 85.43           C  
ATOM   1596  CD1 LEU D  53       1.344   4.687 -12.896  1.00 85.43           C  
ATOM   1597  CD2 LEU D  53       0.084   4.057 -14.973  1.00 85.43           C  
ATOM   1598  N   LYS D  54      -1.363   1.066 -11.445  1.00 84.79           N  
ATOM   1599  CA  LYS D  54      -2.663   1.082 -10.781  1.00 84.79           C  
ATOM   1600  C   LYS D  54      -2.513   0.886  -9.275  1.00 84.79           C  
ATOM   1601  CB  LYS D  54      -3.576   0.001 -11.362  1.00 84.79           C  
ATOM   1602  O   LYS D  54      -3.190   1.550  -8.487  1.00 84.79           O  
ATOM   1603  CG  LYS D  54      -4.126   0.332 -12.742  1.00 84.79           C  
ATOM   1604  CD  LYS D  54      -5.046  -0.769 -13.255  1.00 84.79           C  
ATOM   1605  CE  LYS D  54      -5.534  -0.477 -14.667  1.00 84.79           C  
ATOM   1606  NZ  LYS D  54      -6.402  -1.574 -15.191  1.00 84.79           N  
ATOM   1607  N   ALA D  55      -1.600  -0.014  -8.878  1.00 83.60           N  
ATOM   1608  CA  ALA D  55      -1.343  -0.268  -7.463  1.00 83.60           C  
ATOM   1609  C   ALA D  55      -0.796   0.978  -6.773  1.00 83.60           C  
ATOM   1610  CB  ALA D  55      -0.371  -1.433  -7.299  1.00 83.60           C  
ATOM   1611  O   ALA D  55      -1.205   1.307  -5.657  1.00 83.60           O  
ATOM   1612  N   LEU D  56       0.107   1.637  -7.417  1.00 84.61           N  
ATOM   1613  CA  LEU D  56       0.690   2.843  -6.840  1.00 84.61           C  
ATOM   1614  C   LEU D  56      -0.373   3.919  -6.640  1.00 84.61           C  
ATOM   1615  CB  LEU D  56       1.812   3.378  -7.734  1.00 84.61           C  
ATOM   1616  O   LEU D  56      -0.343   4.650  -5.648  1.00 84.61           O  
ATOM   1617  CG  LEU D  56       3.140   2.620  -7.682  1.00 84.61           C  
ATOM   1618  CD1 LEU D  56       4.094   3.148  -8.748  1.00 84.61           C  
ATOM   1619  CD2 LEU D  56       3.765   2.731  -6.295  1.00 84.61           C  
ATOM   1620  N   LYS D  57      -1.304   4.046  -7.549  1.00 85.48           N  
ATOM   1621  CA  LYS D  57      -2.386   5.017  -7.414  1.00 85.48           C  
ATOM   1622  C   LYS D  57      -3.239   4.722  -6.183  1.00 85.48           C  
ATOM   1623  CB  LYS D  57      -3.261   5.024  -8.669  1.00 85.48           C  
ATOM   1624  O   LYS D  57      -3.650   5.641  -5.472  1.00 85.48           O  
ATOM   1625  CG  LYS D  57      -2.605   5.676  -9.877  1.00 85.48           C  
ATOM   1626  CD  LYS D  57      -3.518   5.639 -11.096  1.00 85.48           C  
ATOM   1627  CE  LYS D  57      -2.877   6.324 -12.296  1.00 85.48           C  
ATOM   1628  NZ  LYS D  57      -3.734   6.221 -13.515  1.00 85.48           N  
ATOM   1629  N   VAL D  58      -3.499   3.473  -6.023  1.00 84.21           N  
ATOM   1630  CA  VAL D  58      -4.266   3.070  -4.849  1.00 84.21           C  
ATOM   1631  C   VAL D  58      -3.469   3.374  -3.582  1.00 84.21           C  
ATOM   1632  CB  VAL D  58      -4.635   1.570  -4.899  1.00 84.21           C  
ATOM   1633  O   VAL D  58      -4.017   3.893  -2.606  1.00 84.21           O  
ATOM   1634  CG1 VAL D  58      -5.290   1.132  -3.590  1.00 84.21           C  
ATOM   1635  CG2 VAL D  58      -5.557   1.288  -6.083  1.00 84.21           C  
ATOM   1636  N   ILE D  59      -2.167   3.048  -3.554  1.00 83.29           N  
ATOM   1637  CA  ILE D  59      -1.300   3.300  -2.408  1.00 83.29           C  
ATOM   1638  C   ILE D  59      -1.316   4.788  -2.066  1.00 83.29           C  
ATOM   1639  CB  ILE D  59       0.146   2.828  -2.680  1.00 83.29           C  
ATOM   1640  O   ILE D  59      -1.410   5.161  -0.895  1.00 83.29           O  
ATOM   1641  CG1 ILE D  59       0.218   1.297  -2.674  1.00 83.29           C  
ATOM   1642  CG2 ILE D  59       1.112   3.426  -1.652  1.00 83.29           C  
ATOM   1643  CD1 ILE D  59       1.565   0.738  -3.113  1.00 83.29           C  
ATOM   1644  N   ALA D  60      -1.238   5.655  -3.027  1.00 84.43           N  
ATOM   1645  CA  ALA D  60      -1.249   7.098  -2.803  1.00 84.43           C  
ATOM   1646  C   ALA D  60      -2.534   7.536  -2.106  1.00 84.43           C  
ATOM   1647  CB  ALA D  60      -1.084   7.843  -4.125  1.00 84.43           C  
ATOM   1648  O   ALA D  60      -2.502   8.364  -1.193  1.00 84.43           O  
ATOM   1649  N   LYS D  61      -3.670   7.012  -2.590  1.00 84.34           N  
ATOM   1650  CA  LYS D  61      -4.957   7.356  -1.994  1.00 84.34           C  
ATOM   1651  C   LYS D  61      -5.036   6.887  -0.544  1.00 84.34           C  
ATOM   1652  CB  LYS D  61      -6.104   6.749  -2.804  1.00 84.34           C  
ATOM   1653  O   LYS D  61      -5.546   7.603   0.320  1.00 84.34           O  
ATOM   1654  CG  LYS D  61      -6.363   7.449  -4.130  1.00 84.34           C  
ATOM   1655  CD  LYS D  61      -7.546   6.832  -4.866  1.00 84.34           C  
ATOM   1656  CE  LYS D  61      -7.762   7.484  -6.225  1.00 84.34           C  
ATOM   1657  NZ  LYS D  61      -8.889   6.849  -6.971  1.00 84.34           N  
ATOM   1658  N   ILE D  62      -4.520   5.695  -0.337  1.00 81.80           N  
ATOM   1659  CA  ILE D  62      -4.538   5.136   1.010  1.00 81.80           C  
ATOM   1660  C   ILE D  62      -3.643   5.968   1.926  1.00 81.80           C  
ATOM   1661  CB  ILE D  62      -4.084   3.659   1.016  1.00 81.80           C  
ATOM   1662  O   ILE D  62      -4.014   6.266   3.064  1.00 81.80           O  
ATOM   1663  CG1 ILE D  62      -5.133   2.777   0.328  1.00 81.80           C  
ATOM   1664  CG2 ILE D  62      -3.818   3.181   2.446  1.00 81.80           C  
ATOM   1665  CD1 ILE D  62      -4.692   1.333   0.130  1.00 81.80           C  
ATOM   1666  N   GLN D  63      -2.462   6.299   1.513  1.00 83.73           N  
ATOM   1667  CA  GLN D  63      -1.550   7.113   2.310  1.00 83.73           C  
ATOM   1668  C   GLN D  63      -2.190   8.445   2.690  1.00 83.73           C  
ATOM   1669  CB  GLN D  63      -0.244   7.355   1.552  1.00 83.73           C  
ATOM   1670  O   GLN D  63      -2.048   8.906   3.825  1.00 83.73           O  
ATOM   1671  CG  GLN D  63       0.665   6.135   1.487  1.00 83.73           C  
ATOM   1672  CD  GLN D  63       1.965   6.410   0.754  1.00 83.73           C  
ATOM   1673  NE2 GLN D  63       3.006   5.657   1.091  1.00 83.73           N  
ATOM   1674  OE1 GLN D  63       2.032   7.291  -0.109  1.00 83.73           O  
ATOM   1675  N   LYS D  64      -2.826   9.072   1.770  1.00 84.64           N  
ATOM   1676  CA  LYS D  64      -3.514  10.330   2.048  1.00 84.64           C  
ATOM   1677  C   LYS D  64      -4.612  10.136   3.090  1.00 84.64           C  
ATOM   1678  CB  LYS D  64      -4.107  10.913   0.764  1.00 84.64           C  
ATOM   1679  O   LYS D  64      -4.778  10.966   3.986  1.00 84.64           O  
ATOM   1680  CG  LYS D  64      -4.499  12.379   0.875  1.00 84.64           C  
ATOM   1681  CD  LYS D  64      -4.792  12.984  -0.493  1.00 84.64           C  
ATOM   1682  CE  LYS D  64      -5.204  14.445  -0.382  1.00 84.64           C  
ATOM   1683  NZ  LYS D  64      -5.279  15.103  -1.721  1.00 84.64           N  
ATOM   1684  N   SER D  65      -5.410   9.057   2.847  1.00 83.38           N  
ATOM   1685  CA  SER D  65      -6.443   8.742   3.829  1.00 83.38           C  
ATOM   1686  C   SER D  65      -5.841   8.515   5.212  1.00 83.38           C  
ATOM   1687  CB  SER D  65      -7.232   7.504   3.398  1.00 83.38           C  
ATOM   1688  O   SER D  65      -6.375   8.996   6.213  1.00 83.38           O  
ATOM   1689  OG  SER D  65      -8.240   7.196   4.346  1.00 83.38           O  
ATOM   1690  N   ALA D  66      -4.748   7.652   5.332  1.00 83.16           N  
ATOM   1691  CA  ALA D  66      -4.065   7.407   6.599  1.00 83.16           C  
ATOM   1692  C   ALA D  66      -3.594   8.715   7.230  1.00 83.16           C  
ATOM   1693  CB  ALA D  66      -2.882   6.464   6.393  1.00 83.16           C  
ATOM   1694  O   ALA D  66      -3.696   8.897   8.445  1.00 83.16           O  
ATOM   1695  N   GLN D  67      -3.032   9.582   6.473  1.00 83.91           N  
ATOM   1696  CA  GLN D  67      -2.593  10.885   6.962  1.00 83.91           C  
ATOM   1697  C   GLN D  67      -3.751  11.658   7.585  1.00 83.91           C  
ATOM   1698  CB  GLN D  67      -1.965  11.700   5.830  1.00 83.91           C  
ATOM   1699  O   GLN D  67      -3.603  12.254   8.654  1.00 83.91           O  
ATOM   1700  CG  GLN D  67      -1.428  13.055   6.273  1.00 83.91           C  
ATOM   1701  CD  GLN D  67      -1.056  13.949   5.105  1.00 83.91           C  
ATOM   1702  NE2 GLN D  67      -0.751  15.208   5.396  1.00 83.91           N  
ATOM   1703  OE1 GLN D  67      -1.042  13.510   3.950  1.00 83.91           O  
ATOM   1704  N   ARG D  68      -4.910  11.799   6.895  1.00 83.84           N  
ATOM   1705  CA  ARG D  68      -6.076  12.517   7.399  1.00 83.84           C  
ATOM   1706  C   ARG D  68      -6.568  11.912   8.710  1.00 83.84           C  
ATOM   1707  CB  ARG D  68      -7.202  12.509   6.363  1.00 83.84           C  
ATOM   1708  O   ARG D  68      -6.956  12.638   9.627  1.00 83.84           O  
ATOM   1709  CG  ARG D  68      -6.948  13.416   5.169  1.00 83.84           C  
ATOM   1710  CD  ARG D  68      -8.115  13.403   4.192  1.00 83.84           C  
ATOM   1711  NE  ARG D  68      -7.776  14.070   2.938  1.00 83.84           N  
ATOM   1712  NH1 ARG D  68      -9.602  13.264   1.776  1.00 83.84           N  
ATOM   1713  NH2 ARG D  68      -8.090  14.636   0.735  1.00 83.84           N  
ATOM   1714  CZ  ARG D  68      -8.490  13.988   1.819  1.00 83.84           C  
ATOM   1715  N   GLN D  69      -6.543  10.548   8.735  1.00 81.87           N  
ATOM   1716  CA  GLN D  69      -6.943   9.870   9.964  1.00 81.87           C  
ATOM   1717  C   GLN D  69      -5.994  10.207  11.111  1.00 81.87           C  
ATOM   1718  CB  GLN D  69      -6.992   8.356   9.751  1.00 81.87           C  
ATOM   1719  O   GLN D  69      -6.435  10.445  12.237  1.00 81.87           O  
ATOM   1720  CG  GLN D  69      -8.167   7.893   8.900  1.00 81.87           C  
ATOM   1721  CD  GLN D  69      -8.142   6.401   8.627  1.00 81.87           C  
ATOM   1722  NE2 GLN D  69      -9.221   5.885   8.049  1.00 81.87           N  
ATOM   1723  OE1 GLN D  69      -7.159   5.717   8.933  1.00 81.87           O  
ATOM   1724  N   GLN D  70      -4.716  10.122  10.852  1.00 82.71           N  
ATOM   1725  CA  GLN D  70      -3.730  10.480  11.866  1.00 82.71           C  
ATOM   1726  C   GLN D  70      -3.923  11.918  12.338  1.00 82.71           C  
ATOM   1727  CB  GLN D  70      -2.312  10.290  11.326  1.00 82.71           C  
ATOM   1728  O   GLN D  70      -3.857  12.198  13.537  1.00 82.71           O  
ATOM   1729  CG  GLN D  70      -1.231  10.365  12.397  1.00 82.71           C  
ATOM   1730  CD  GLN D  70       0.159  10.107  11.847  1.00 82.71           C  
ATOM   1731  NE2 GLN D  70       1.178  10.430  12.636  1.00 82.71           N  
ATOM   1732  OE1 GLN D  70       0.316   9.621  10.723  1.00 82.71           O  
ATOM   1733  N   ASP D  71      -4.109  12.874  11.470  1.00 83.95           N  
ATOM   1734  CA  ASP D  71      -4.335  14.272  11.822  1.00 83.95           C  
ATOM   1735  C   ASP D  71      -5.557  14.421  12.726  1.00 83.95           C  
ATOM   1736  CB  ASP D  71      -4.507  15.122  10.561  1.00 83.95           C  
ATOM   1737  O   ASP D  71      -5.537  15.198  13.682  1.00 83.95           O  
ATOM   1738  CG  ASP D  71      -3.207  15.333   9.806  1.00 83.95           C  
ATOM   1739  OD1 ASP D  71      -3.245  15.760   8.632  1.00 83.95           O  
ATOM   1740  OD2 ASP D  71      -2.134  15.067  10.390  1.00 83.95           O  
ATOM   1741  N   ALA D  72      -6.626  13.669  12.295  1.00 83.22           N  
ATOM   1742  CA  ALA D  72      -7.841  13.719  13.105  1.00 83.22           C  
ATOM   1743  C   ALA D  72      -7.581  13.201  14.516  1.00 83.22           C  
ATOM   1744  CB  ALA D  72      -8.956  12.914  12.442  1.00 83.22           C  
ATOM   1745  O   ALA D  72      -8.053  13.784  15.495  1.00 83.22           O  
ATOM   1746  N   LEU D  73      -6.886  12.062  14.572  1.00 82.71           N  
ATOM   1747  CA  LEU D  73      -6.572  11.482  15.873  1.00 82.71           C  
ATOM   1748  C   LEU D  73      -5.713  12.434  16.699  1.00 82.71           C  
ATOM   1749  CB  LEU D  73      -5.851  10.142  15.702  1.00 82.71           C  
ATOM   1750  O   LEU D  73      -5.937  12.595  17.901  1.00 82.71           O  
ATOM   1751  CG  LEU D  73      -6.621   8.897  16.146  1.00 82.71           C  
ATOM   1752  CD1 LEU D  73      -6.860   7.971  14.958  1.00 82.71           C  
ATOM   1753  CD2 LEU D  73      -5.868   8.170  17.255  1.00 82.71           C  
ATOM   1754  N   ILE D  74      -4.708  13.081  16.166  1.00 83.25           N  
ATOM   1755  CA  ILE D  74      -3.837  14.031  16.849  1.00 83.25           C  
ATOM   1756  C   ILE D  74      -4.662  15.206  17.370  1.00 83.25           C  
ATOM   1757  CB  ILE D  74      -2.712  14.538  15.918  1.00 83.25           C  
ATOM   1758  O   ILE D  74      -4.443  15.680  18.487  1.00 83.25           O  
ATOM   1759  CG1 ILE D  74      -1.718  13.410  15.621  1.00 83.25           C  
ATOM   1760  CG2 ILE D  74      -2.002  15.745  16.537  1.00 83.25           C  
ATOM   1761  CD1 ILE D  74      -0.705  13.748  14.535  1.00 83.25           C  
ATOM   1762  N   LYS D  75      -5.545  15.731  16.492  1.00 84.49           N  
ATOM   1763  CA  LYS D  75      -6.410  16.832  16.905  1.00 84.49           C  
ATOM   1764  C   LYS D  75      -7.220  16.460  18.144  1.00 84.49           C  
ATOM   1765  CB  LYS D  75      -7.349  17.233  15.766  1.00 84.49           C  
ATOM   1766  O   LYS D  75      -7.372  17.272  19.059  1.00 84.49           O  
ATOM   1767  CG  LYS D  75      -8.101  18.533  16.013  1.00 84.49           C  
ATOM   1768  CD  LYS D  75      -8.938  18.932  14.804  1.00 84.49           C  
ATOM   1769  CE  LYS D  75      -9.766  20.179  15.084  1.00 84.49           C  
ATOM   1770  NZ  LYS D  75     -10.612  20.557  13.912  1.00 84.49           N  
ATOM   1771  N   ILE D  76      -7.683  15.228  18.140  1.00 82.33           N  
ATOM   1772  CA  ILE D  76      -8.499  14.756  19.254  1.00 82.33           C  
ATOM   1773  C   ILE D  76      -7.639  14.645  20.512  1.00 82.33           C  
ATOM   1774  CB  ILE D  76      -9.160  13.397  18.935  1.00 82.33           C  
ATOM   1775  O   ILE D  76      -8.073  15.022  21.603  1.00 82.33           O  
ATOM   1776  CG1 ILE D  76     -10.219  13.563  17.839  1.00 82.33           C  
ATOM   1777  CG2 ILE D  76      -9.772  12.784  20.198  1.00 82.33           C  
ATOM   1778  CD1 ILE D  76     -10.775  12.247  17.311  1.00 82.33           C  
ATOM   1779  N   LEU D  77      -6.438  14.190  20.440  1.00 80.49           N  
ATOM   1780  CA  LEU D  77      -5.564  13.972  21.588  1.00 80.49           C  
ATOM   1781  C   LEU D  77      -4.952  15.286  22.062  1.00 80.49           C  
ATOM   1782  CB  LEU D  77      -4.456  12.976  21.237  1.00 80.49           C  
ATOM   1783  O   LEU D  77      -4.505  15.389  23.207  1.00 80.49           O  
ATOM   1784  CG  LEU D  77      -4.892  11.528  21.009  1.00 80.49           C  
ATOM   1785  CD1 LEU D  77      -3.728  10.703  20.470  1.00 80.49           C  
ATOM   1786  CD2 LEU D  77      -5.432  10.923  22.300  1.00 80.49           C  
ATOM   1787  N   SER D  78      -4.843  16.410  21.245  1.00 79.68           N  
ATOM   1788  CA  SER D  78      -4.316  17.706  21.661  1.00 79.68           C  
ATOM   1789  C   SER D  78      -5.324  18.461  22.521  1.00 79.68           C  
ATOM   1790  CB  SER D  78      -3.941  18.549  20.442  1.00 79.68           C  
ATOM   1791  O   SER D  78      -4.942  19.194  23.436  1.00 79.68           O  
ATOM   1792  OG  SER D  78      -2.916  17.920  19.692  1.00 79.68           O  
TER    1793      SER D  78                                                      
ENDMDL                                                                          
END                                                                             
