# Supplementary material for: De novo design of obligate ABC-type heterotrimeric proteins
Source: Nat Struct Mol Biol. 2022 Dec 15;29(12):1266–76. doi: 10.1038/s41594-022-00879-4 (PMC9758053; doi:10.1038/s41594-022-00879-4)
Supplement: Supplementary file 4 — This compressed file contains all PDB files and scripts used in our design protocols and analyses, as well as the final design model outputs. [file 41594_2022_879_MOESM4_ESM.zip › source_data/pdbs/AF-Multimer for base_pdbs/DHT02/DHT02_AF-Mult_model1.pdb]

MODEL     1                                                                     
ATOM      1  N   PRO B   1       9.820  -8.132 -25.047  1.00 42.84           N  
ATOM      2  CA  PRO B   1       8.551  -7.529 -24.633  1.00 42.84           C  
ATOM      3  C   PRO B   1       8.279  -6.193 -25.321  1.00 42.84           C  
ATOM      4  CB  PRO B   1       8.726  -7.340 -23.124  1.00 42.84           C  
ATOM      5  O   PRO B   1       9.214  -5.442 -25.609  1.00 42.84           O  
ATOM      6  CG  PRO B   1      10.129  -7.774 -22.845  1.00 42.84           C  
ATOM      7  CD  PRO B   1      10.757  -8.217 -24.136  1.00 42.84           C  
ATOM      8  N   ASP B   2       8.302  -6.537 -25.651  1.00 55.72           N  
ATOM      9  CA  ASP B   2       7.721  -5.408 -26.372  1.00 55.72           C  
ATOM     10  C   ASP B   2       7.857  -4.116 -25.569  1.00 55.72           C  
ATOM     11  CB  ASP B   2       6.249  -5.675 -26.693  1.00 55.72           C  
ATOM     12  O   ASP B   2       7.222  -3.958 -24.524  1.00 55.72           O  
ATOM     13  CG  ASP B   2       5.710  -4.778 -27.793  1.00 55.72           C  
ATOM     14  OD1 ASP B   2       4.532  -4.930 -28.182  1.00 55.72           O  
ATOM     15  OD2 ASP B   2       6.471  -3.914 -28.279  1.00 55.72           O  
ATOM     16  N   SER B   3       8.647  -3.732 -25.931  1.00 75.05           N  
ATOM     17  CA  SER B   3       9.058  -2.430 -25.415  1.00 75.05           C  
ATOM     18  C   SER B   3       7.876  -1.469 -25.338  1.00 75.05           C  
ATOM     19  CB  SER B   3      10.158  -1.829 -26.291  1.00 75.05           C  
ATOM     20  O   SER B   3       7.766  -0.687 -24.391  1.00 75.05           O  
ATOM     21  OG  SER B   3       9.667  -1.544 -27.590  1.00 75.05           O  
ATOM     22  N   ASP B   4       6.925  -1.610 -26.322  1.00 86.75           N  
ATOM     23  CA  ASP B   4       5.763  -0.726 -26.333  1.00 86.75           C  
ATOM     24  C   ASP B   4       4.842  -1.015 -25.150  1.00 86.75           C  
ATOM     25  CB  ASP B   4       4.993  -0.868 -27.647  1.00 86.75           C  
ATOM     26  O   ASP B   4       4.321  -0.092 -24.522  1.00 86.75           O  
ATOM     27  CG  ASP B   4       5.686  -0.191 -28.817  1.00 86.75           C  
ATOM     28  OD1 ASP B   4       5.417  -0.558 -29.981  1.00 86.75           O  
ATOM     29  OD2 ASP B   4       6.510   0.716 -28.572  1.00 86.75           O  
ATOM     30  N   GLU B   5       4.752  -2.215 -24.901  1.00 86.39           N  
ATOM     31  CA  GLU B   5       3.919  -2.612 -23.771  1.00 86.39           C  
ATOM     32  C   GLU B   5       4.516  -2.134 -22.450  1.00 86.39           C  
ATOM     33  CB  GLU B   5       3.735  -4.132 -23.746  1.00 86.39           C  
ATOM     34  O   GLU B   5       3.793  -1.665 -21.569  1.00 86.39           O  
ATOM     35  CG  GLU B   5       2.693  -4.609 -22.744  1.00 86.39           C  
ATOM     36  CD  GLU B   5       2.440  -6.106 -22.809  1.00 86.39           C  
ATOM     37  OE1 GLU B   5       1.615  -6.617 -22.018  1.00 86.39           O  
ATOM     38  OE2 GLU B   5       3.074  -6.775 -23.656  1.00 86.39           O  
ATOM     39  N   LEU B   6       5.717  -2.369 -22.343  1.00 85.55           N  
ATOM     40  CA  LEU B   6       6.420  -1.929 -21.144  1.00 85.55           C  
ATOM     41  C   LEU B   6       6.273  -0.423 -20.950  1.00 85.55           C  
ATOM     42  CB  LEU B   6       7.902  -2.303 -21.223  1.00 85.55           C  
ATOM     43  O   LEU B   6       6.007   0.041 -19.839  1.00 85.55           O  
ATOM     44  CG  LEU B   6       8.752  -1.970 -19.996  1.00 85.55           C  
ATOM     45  CD1 LEU B   6       8.254  -2.744 -18.780  1.00 85.55           C  
ATOM     46  CD2 LEU B   6      10.222  -2.274 -20.264  1.00 85.55           C  
ATOM     47  N   ARG B   7       6.387   0.275 -22.029  1.00 87.73           N  
ATOM     48  CA  ARG B   7       6.271   1.728 -21.957  1.00 87.73           C  
ATOM     49  C   ARG B   7       4.864   2.145 -21.542  1.00 87.73           C  
ATOM     50  CB  ARG B   7       6.631   2.364 -23.302  1.00 87.73           C  
ATOM     51  O   ARG B   7       4.694   3.083 -20.761  1.00 87.73           O  
ATOM     52  CG  ARG B   7       8.127   2.501 -23.538  1.00 87.73           C  
ATOM     53  CD  ARG B   7       8.428   3.239 -24.835  1.00 87.73           C  
ATOM     54  NE  ARG B   7       9.816   3.058 -25.249  1.00 87.73           N  
ATOM     55  NH1 ARG B   7       9.745   4.656 -26.915  1.00 87.73           N  
ATOM     56  NH2 ARG B   7      11.679   3.489 -26.521  1.00 87.73           N  
ATOM     57  CZ  ARG B   7      10.410   3.735 -26.227  1.00 87.73           C  
ATOM     58  N   LYS B   8       3.927   1.486 -22.082  1.00 88.47           N  
ATOM     59  CA  LYS B   8       2.540   1.774 -21.730  1.00 88.47           C  
ATOM     60  C   LYS B   8       2.284   1.519 -20.248  1.00 88.47           C  
ATOM     61  CB  LYS B   8       1.585   0.933 -22.579  1.00 88.47           C  
ATOM     62  O   LYS B   8       1.649   2.333 -19.573  1.00 88.47           O  
ATOM     63  CG  LYS B   8       0.121   1.320 -22.430  1.00 88.47           C  
ATOM     64  CD  LYS B   8      -0.778   0.453 -23.303  1.00 88.47           C  
ATOM     65  CE  LYS B   8      -2.252   0.716 -23.024  1.00 88.47           C  
ATOM     66  NZ  LYS B   8      -3.136  -0.165 -23.843  1.00 88.47           N  
ATOM     67  N   LEU B   9       2.829   0.441 -19.699  1.00 87.17           N  
ATOM     68  CA  LEU B   9       2.648   0.091 -18.294  1.00 87.17           C  
ATOM     69  C   LEU B   9       3.355   1.093 -17.389  1.00 87.17           C  
ATOM     70  CB  LEU B   9       3.174  -1.321 -18.022  1.00 87.17           C  
ATOM     71  O   LEU B   9       2.812   1.495 -16.357  1.00 87.17           O  
ATOM     72  CG  LEU B   9       2.286  -2.477 -18.486  1.00 87.17           C  
ATOM     73  CD1 LEU B   9       3.044  -3.797 -18.397  1.00 87.17           C  
ATOM     74  CD2 LEU B   9       1.006  -2.533 -17.659  1.00 87.17           C  
ATOM     75  N   LEU B  10       4.505   1.448 -17.846  1.00 88.28           N  
ATOM     76  CA  LEU B  10       5.264   2.417 -17.063  1.00 88.28           C  
ATOM     77  C   LEU B  10       4.525   3.748 -16.979  1.00 88.28           C  
ATOM     78  CB  LEU B  10       6.652   2.628 -17.674  1.00 88.28           C  
ATOM     79  O   LEU B  10       4.488   4.376 -15.919  1.00 88.28           O  
ATOM     80  CG  LEU B  10       7.659   1.494 -17.478  1.00 88.28           C  
ATOM     81  CD1 LEU B  10       8.923   1.761 -18.288  1.00 88.28           C  
ATOM     82  CD2 LEU B  10       7.992   1.323 -16.000  1.00 88.28           C  
ATOM     83  N   LYS B  11       3.914   4.162 -18.101  1.00 90.08           N  
ATOM     84  CA  LYS B  11       3.149   5.406 -18.108  1.00 90.08           C  
ATOM     85  C   LYS B  11       1.926   5.304 -17.202  1.00 90.08           C  
ATOM     86  CB  LYS B  11       2.718   5.763 -19.532  1.00 90.08           C  
ATOM     87  O   LYS B  11       1.614   6.241 -16.464  1.00 90.08           O  
ATOM     88  CG  LYS B  11       2.016   7.108 -19.646  1.00 90.08           C  
ATOM     89  CD  LYS B  11       1.759   7.482 -21.100  1.00 90.08           C  
ATOM     90  CE  LYS B  11       1.064   8.832 -21.217  1.00 90.08           C  
ATOM     91  NZ  LYS B  11       0.784   9.190 -22.640  1.00 90.08           N  
ATOM     92  N   GLN B  12       1.236   4.192 -17.259  1.00 88.61           N  
ATOM     93  CA  GLN B  12       0.082   3.973 -16.393  1.00 88.61           C  
ATOM     94  C   GLN B  12       0.479   4.032 -14.921  1.00 88.61           C  
ATOM     95  CB  GLN B  12      -0.576   2.628 -16.706  1.00 88.61           C  
ATOM     96  O   GLN B  12      -0.238   4.611 -14.102  1.00 88.61           O  
ATOM     97  CG  GLN B  12      -1.325   2.603 -18.031  1.00 88.61           C  
ATOM     98  CD  GLN B  12      -1.922   1.243 -18.342  1.00 88.61           C  
ATOM     99  NE2 GLN B  12      -2.893   1.215 -19.249  1.00 88.61           N  
ATOM    100  OE1 GLN B  12      -1.513   0.226 -17.773  1.00 88.61           O  
ATOM    101  N   LEU B  13       1.578   3.445 -14.573  1.00 88.95           N  
ATOM    102  CA  LEU B  13       2.075   3.451 -13.201  1.00 88.95           C  
ATOM    103  C   LEU B  13       2.400   4.870 -12.747  1.00 88.95           C  
ATOM    104  CB  LEU B  13       3.319   2.566 -13.078  1.00 88.95           C  
ATOM    105  O   LEU B  13       2.047   5.266 -11.634  1.00 88.95           O  
ATOM    106  CG  LEU B  13       3.069   1.072 -12.865  1.00 88.95           C  
ATOM    107  CD1 LEU B  13       4.353   0.282 -13.096  1.00 88.95           C  
ATOM    108  CD2 LEU B  13       2.522   0.816 -11.465  1.00 88.95           C  
ATOM    109  N   GLU B  14       2.977   5.587 -13.648  1.00 90.77           N  
ATOM    110  CA  GLU B  14       3.330   6.963 -13.315  1.00 90.77           C  
ATOM    111  C   GLU B  14       2.084   7.808 -13.066  1.00 90.77           C  
ATOM    112  CB  GLU B  14       4.174   7.587 -14.429  1.00 90.77           C  
ATOM    113  O   GLU B  14       2.052   8.619 -12.138  1.00 90.77           O  
ATOM    114  CG  GLU B  14       5.623   7.122 -14.437  1.00 90.77           C  
ATOM    115  CD  GLU B  14       6.413   7.639 -15.628  1.00 90.77           C  
ATOM    116  OE1 GLU B  14       7.659   7.518 -15.630  1.00 90.77           O  
ATOM    117  OE2 GLU B  14       5.781   8.171 -16.568  1.00 90.77           O  
ATOM    118  N   ASP B  15       1.074   7.615 -13.872  1.00 90.30           N  
ATOM    119  CA  ASP B  15      -0.176   8.353 -13.712  1.00 90.30           C  
ATOM    120  C   ASP B  15      -0.849   8.011 -12.385  1.00 90.30           C  
ATOM    121  CB  ASP B  15      -1.125   8.059 -14.875  1.00 90.30           C  
ATOM    122  O   ASP B  15      -1.311   8.903 -11.670  1.00 90.30           O  
ATOM    123  CG  ASP B  15      -0.670   8.679 -16.184  1.00 90.30           C  
ATOM    124  OD1 ASP B  15      -1.172   8.278 -17.256  1.00 90.30           O  
ATOM    125  OD2 ASP B  15       0.200   9.576 -16.143  1.00 90.30           O  
ATOM    126  N   LEU B  16      -0.853   6.690 -12.005  1.00 89.49           N  
ATOM    127  CA  LEU B  16      -1.478   6.244 -10.764  1.00 89.49           C  
ATOM    128  C   LEU B  16      -0.701   6.749  -9.553  1.00 89.49           C  
ATOM    129  CB  LEU B  16      -1.566   4.716 -10.728  1.00 89.49           C  
ATOM    130  O   LEU B  16      -1.297   7.119  -8.538  1.00 89.49           O  
ATOM    131  CG  LEU B  16      -2.632   4.077 -11.618  1.00 89.49           C  
ATOM    132  CD1 LEU B  16      -2.439   2.565 -11.676  1.00 89.49           C  
ATOM    133  CD2 LEU B  16      -4.029   4.423 -11.113  1.00 89.49           C  
ATOM    134  N   LEU B  17       0.595   6.804  -9.729  1.00 90.36           N  
ATOM    135  CA  LEU B  17       1.431   7.310  -8.646  1.00 90.36           C  
ATOM    136  C   LEU B  17       1.117   8.774  -8.355  1.00 90.36           C  
ATOM    137  CB  LEU B  17       2.913   7.153  -8.996  1.00 90.36           C  
ATOM    138  O   LEU B  17       1.025   9.174  -7.193  1.00 90.36           O  
ATOM    139  CG  LEU B  17       3.485   5.738  -8.906  1.00 90.36           C  
ATOM    140  CD1 LEU B  17       4.897   5.699  -9.482  1.00 90.36           C  
ATOM    141  CD2 LEU B  17       3.478   5.248  -7.462  1.00 90.36           C  
ATOM    142  N   GLN B  18       0.921   9.529  -9.444  1.00 90.66           N  
ATOM    143  CA  GLN B  18       0.597  10.940  -9.262  1.00 90.66           C  
ATOM    144  C   GLN B  18      -0.770  11.110  -8.605  1.00 90.66           C  
ATOM    145  CB  GLN B  18       0.631  11.676 -10.602  1.00 90.66           C  
ATOM    146  O   GLN B  18      -0.942  11.959  -7.728  1.00 90.66           O  
ATOM    147  CG  GLN B  18       0.507  13.189 -10.475  1.00 90.66           C  
ATOM    148  CD  GLN B  18       1.605  13.798  -9.624  1.00 90.66           C  
ATOM    149  NE2 GLN B  18       1.215  14.599  -8.638  1.00 90.66           N  
ATOM    150  OE1 GLN B  18       2.794  13.551  -9.849  1.00 90.66           O  
ATOM    151  N   GLN B  19      -1.750  10.276  -9.006  1.00 89.93           N  
ATOM    152  CA  GLN B  19      -3.078  10.320  -8.402  1.00 89.93           C  
ATOM    153  C   GLN B  19      -3.015   9.999  -6.911  1.00 89.93           C  
ATOM    154  CB  GLN B  19      -4.023   9.348  -9.109  1.00 89.93           C  
ATOM    155  O   GLN B  19      -3.694  10.636  -6.104  1.00 89.93           O  
ATOM    156  CG  GLN B  19      -4.426   9.790 -10.509  1.00 89.93           C  
ATOM    157  CD  GLN B  19      -5.339   8.795 -11.199  1.00 89.93           C  
ATOM    158  NE2 GLN B  19      -5.106   8.571 -12.488  1.00 89.93           N  
ATOM    159  OE1 GLN B  19      -6.247   8.232 -10.579  1.00 89.93           O  
ATOM    160  N   LEU B  20      -2.236   9.044  -6.579  1.00 88.96           N  
ATOM    161  CA  LEU B  20      -2.087   8.644  -5.184  1.00 88.96           C  
ATOM    162  C   LEU B  20      -1.459   9.764  -4.362  1.00 88.96           C  
ATOM    163  CB  LEU B  20      -1.235   7.376  -5.078  1.00 88.96           C  
ATOM    164  O   LEU B  20      -1.903  10.045  -3.246  1.00 88.96           O  
ATOM    165  CG  LEU B  20      -1.977   6.047  -5.225  1.00 88.96           C  
ATOM    166  CD1 LEU B  20      -0.984   4.904  -5.409  1.00 88.96           C  
ATOM    167  CD2 LEU B  20      -2.870   5.796  -4.014  1.00 88.96           C  
ATOM    168  N   LYS B  21      -0.467  10.384  -4.930  1.00 90.50           N  
ATOM    169  CA  LYS B  21       0.187  11.488  -4.233  1.00 90.50           C  
ATOM    170  C   LYS B  21      -0.791  12.630  -3.972  1.00 90.50           C  
ATOM    171  CB  LYS B  21       1.384  11.998  -5.038  1.00 90.50           C  
ATOM    172  O   LYS B  21      -0.781  13.229  -2.895  1.00 90.50           O  
ATOM    173  CG  LYS B  21       2.584  11.063  -5.021  1.00 90.50           C  
ATOM    174  CD  LYS B  21       3.724  11.602  -5.875  1.00 90.50           C  
ATOM    175  CE  LYS B  21       4.895  10.629  -5.925  1.00 90.50           C  
ATOM    176  NZ  LYS B  21       5.969  11.102  -6.849  1.00 90.50           N  
ATOM    177  N   ASP B  22      -1.661  12.892  -4.912  1.00 89.80           N  
ATOM    178  CA  ASP B  22      -2.659  13.947  -4.765  1.00 89.80           C  
ATOM    179  C   ASP B  22      -3.668  13.599  -3.673  1.00 89.80           C  
ATOM    180  CB  ASP B  22      -3.383  14.190  -6.091  1.00 89.80           C  
ATOM    181  O   ASP B  22      -4.043  14.457  -2.871  1.00 89.80           O  
ATOM    182  CG  ASP B  22      -2.492  14.823  -7.146  1.00 89.80           C  
ATOM    183  OD1 ASP B  22      -2.834  14.767  -8.346  1.00 89.80           O  
ATOM    184  OD2 ASP B  22      -1.436  15.379  -6.772  1.00 89.80           O  
ATOM    185  N   LEU B  23      -4.068  12.329  -3.635  1.00 88.51           N  
ATOM    186  CA  LEU B  23      -5.054  11.879  -2.659  1.00 88.51           C  
ATOM    187  C   LEU B  23      -4.462  11.872  -1.253  1.00 88.51           C  
ATOM    188  CB  LEU B  23      -5.564  10.481  -3.017  1.00 88.51           C  
ATOM    189  O   LEU B  23      -5.157  12.178  -0.281  1.00 88.51           O  
ATOM    190  CG  LEU B  23      -6.589  10.403  -4.150  1.00 88.51           C  
ATOM    191  CD1 LEU B  23      -6.787   8.956  -4.587  1.00 88.51           C  
ATOM    192  CD2 LEU B  23      -7.913  11.023  -3.717  1.00 88.51           C  
ATOM    193  N   ILE B  24      -3.173  11.537  -1.185  1.00 87.96           N  
ATOM    194  CA  ILE B  24      -2.498  11.565   0.108  1.00 87.96           C  
ATOM    195  C   ILE B  24      -2.476  12.994   0.648  1.00 87.96           C  
ATOM    196  CB  ILE B  24      -1.060  11.008   0.007  1.00 87.96           C  
ATOM    197  O   ILE B  24      -2.741  13.221   1.830  1.00 87.96           O  
ATOM    198  CG1 ILE B  24      -1.089   9.491  -0.212  1.00 87.96           C  
ATOM    199  CG2 ILE B  24      -0.253  11.365   1.259  1.00 87.96           C  
ATOM    200  CD1 ILE B  24       0.273   8.883  -0.516  1.00 87.96           C  
ATOM    201  N   ASP B  25      -2.206  13.931  -0.230  1.00 88.58           N  
ATOM    202  CA  ASP B  25      -2.202  15.337   0.159  1.00 88.58           C  
ATOM    203  C   ASP B  25      -3.580  15.777   0.647  1.00 88.58           C  
ATOM    204  CB  ASP B  25      -1.753  16.216  -1.011  1.00 88.58           C  
ATOM    205  O   ASP B  25      -3.694  16.474   1.657  1.00 88.58           O  
ATOM    206  CG  ASP B  25      -0.260  16.135  -1.275  1.00 88.58           C  
ATOM    207  OD1 ASP B  25       0.195  16.585  -2.349  1.00 88.58           O  
ATOM    208  OD2 ASP B  25       0.468  15.614  -0.402  1.00 88.58           O  
ATOM    209  N   LYS B  26      -4.574  15.354  -0.082  1.00 88.74           N  
ATOM    210  CA  LYS B  26      -5.948  15.681   0.290  1.00 88.74           C  
ATOM    211  C   LYS B  26      -6.316  15.059   1.634  1.00 88.74           C  
ATOM    212  CB  LYS B  26      -6.923  15.209  -0.790  1.00 88.74           C  
ATOM    213  O   LYS B  26      -6.943  15.709   2.473  1.00 88.74           O  
ATOM    214  CG  LYS B  26      -8.342  15.727  -0.612  1.00 88.74           C  
ATOM    215  CD  LYS B  26      -9.235  15.325  -1.779  1.00 88.74           C  
ATOM    216  CE  LYS B  26     -10.673  15.776  -1.565  1.00 88.74           C  
ATOM    217  NZ  LYS B  26     -11.552  15.386  -2.708  1.00 88.74           N  
ATOM    218  N   ALA B  27      -6.004  13.807   1.861  1.00 84.57           N  
ATOM    219  CA  ALA B  27      -6.308  13.096   3.100  1.00 84.57           C  
ATOM    220  C   ALA B  27      -5.637  13.766   4.296  1.00 84.57           C  
ATOM    221  CB  ALA B  27      -5.872  11.637   2.997  1.00 84.57           C  
ATOM    222  O   ALA B  27      -6.221  13.847   5.379  1.00 84.57           O  
ATOM    223  N   GLU B  28      -4.426  14.302   4.141  1.00 86.39           N  
ATOM    224  CA  GLU B  28      -3.693  14.953   5.223  1.00 86.39           C  
ATOM    225  C   GLU B  28      -4.319  16.297   5.583  1.00 86.39           C  
ATOM    226  CB  GLU B  28      -2.224  15.142   4.839  1.00 86.39           C  
ATOM    227  O   GLU B  28      -4.340  16.684   6.753  1.00 86.39           O  
ATOM    228  CG  GLU B  28      -1.415  13.853   4.844  1.00 86.39           C  
ATOM    229  CD  GLU B  28       0.031  14.050   4.420  1.00 86.39           C  
ATOM    230  OE1 GLU B  28       0.872  13.165   4.699  1.00 86.39           O  
ATOM    231  OE2 GLU B  28       0.327  15.098   3.803  1.00 86.39           O  
ATOM    232  N   ARG B  29      -4.999  16.903   4.623  1.00 85.06           N  
ATOM    233  CA  ARG B  29      -5.621  18.204   4.842  1.00 85.06           C  
ATOM    234  C   ARG B  29      -6.989  18.053   5.499  1.00 85.06           C  
ATOM    235  CB  ARG B  29      -5.756  18.966   3.521  1.00 85.06           C  
ATOM    236  O   ARG B  29      -7.406  18.910   6.281  1.00 85.06           O  
ATOM    237  CG  ARG B  29      -4.443  19.528   2.999  1.00 85.06           C  
ATOM    238  CD  ARG B  29      -4.645  20.341   1.728  1.00 85.06           C  
ATOM    239  NE  ARG B  29      -3.473  20.283   0.859  1.00 85.06           N  
ATOM    240  NH1 ARG B  29      -4.513  21.264  -0.956  1.00 85.06           N  
ATOM    241  NH2 ARG B  29      -2.317  20.620  -1.097  1.00 85.06           N  
ATOM    242  CZ  ARG B  29      -3.437  20.723  -0.396  1.00 85.06           C  
ATOM    243  N   HIS B  30      -7.677  16.872   5.196  1.00 78.62           N  
ATOM    244  CA  HIS B  30      -9.040  16.691   5.682  1.00 78.62           C  
ATOM    245  C   HIS B  30      -9.081  15.727   6.863  1.00 78.62           C  
ATOM    246  CB  HIS B  30      -9.947  16.185   4.559  1.00 78.62           C  
ATOM    247  O   HIS B  30     -10.147  15.219   7.218  1.00 78.62           O  
ATOM    248  CG  HIS B  30     -10.186  17.194   3.480  1.00 78.62           C  
ATOM    249  CD2 HIS B  30      -9.686  17.289   2.226  1.00 78.62           C  
ATOM    250  ND1 HIS B  30     -11.032  18.270   3.642  1.00 78.62           N  
ATOM    251  CE1 HIS B  30     -11.042  18.985   2.529  1.00 78.62           C  
ATOM    252  NE2 HIS B  30     -10.233  18.411   1.655  1.00 78.62           N  
ATOM    253  N   ASN B  31      -8.210  15.573   7.415  1.00 71.24           N  
ATOM    254  CA  ASN B  31      -8.067  14.785   8.635  1.00 71.24           C  
ATOM    255  C   ASN B  31      -8.559  13.354   8.438  1.00 71.24           C  
ATOM    256  CB  ASN B  31      -8.815  15.449   9.793  1.00 71.24           C  
ATOM    257  O   ASN B  31      -9.231  12.798   9.310  1.00 71.24           O  
ATOM    258  CG  ASN B  31      -8.039  16.598  10.407  1.00 71.24           C  
ATOM    259  ND2 ASN B  31      -8.733  17.453  11.148  1.00 71.24           N  
ATOM    260  OD1 ASN B  31      -6.826  16.716  10.216  1.00 71.24           O  
ATOM    261  N   GLY B  32      -8.444  12.733   7.228  1.00 66.18           N  
ATOM    262  CA  GLY B  32      -8.747  11.324   7.038  1.00 66.18           C  
ATOM    263  C   GLY B  32     -10.215  11.062   6.757  1.00 66.18           C  
ATOM    264  O   GLY B  32     -10.807  10.142   7.326  1.00 66.18           O  
ATOM    265  N   ASP B  33     -10.657  11.880   6.265  1.00 66.58           N  
ATOM    266  CA  ASP B  33     -12.021  11.612   5.819  1.00 66.58           C  
ATOM    267  C   ASP B  33     -12.137  10.216   5.211  1.00 66.58           C  
ATOM    268  CB  ASP B  33     -12.471  12.666   4.806  1.00 66.58           C  
ATOM    269  O   ASP B  33     -11.305   9.819   4.392  1.00 66.58           O  
ATOM    270  CG  ASP B  33     -13.965  12.627   4.533  1.00 66.58           C  
ATOM    271  OD1 ASP B  33     -14.523  13.636   4.050  1.00 66.58           O  
ATOM    272  OD2 ASP B  33     -14.590  11.580   4.808  1.00 66.58           O  
ATOM    273  N   ASN B  34     -13.125   9.640   5.675  1.00 77.80           N  
ATOM    274  CA  ASN B  34     -13.339   8.247   5.299  1.00 77.80           C  
ATOM    275  C   ASN B  34     -13.473   8.089   3.787  1.00 77.80           C  
ATOM    276  CB  ASN B  34     -14.576   7.685   6.003  1.00 77.80           C  
ATOM    277  O   ASN B  34     -12.964   7.125   3.212  1.00 77.80           O  
ATOM    278  CG  ASN B  34     -14.323   7.369   7.464  1.00 77.80           C  
ATOM    279  ND2 ASN B  34     -15.394   7.232   8.236  1.00 77.80           N  
ATOM    280  OD1 ASN B  34     -13.173   7.250   7.896  1.00 77.80           O  
ATOM    281  N   ASP B  35     -14.132   8.936   3.127  1.00 81.90           N  
ATOM    282  CA  ASP B  35     -14.327   8.857   1.682  1.00 81.90           C  
ATOM    283  C   ASP B  35     -12.997   8.963   0.941  1.00 81.90           C  
ATOM    284  CB  ASP B  35     -15.282   9.954   1.209  1.00 81.90           C  
ATOM    285  O   ASP B  35     -12.763   8.243  -0.032  1.00 81.90           O  
ATOM    286  CG  ASP B  35     -16.724   9.701   1.613  1.00 81.90           C  
ATOM    287  OD1 ASP B  35     -17.473  10.675   1.845  1.00 81.90           O  
ATOM    288  OD2 ASP B  35     -17.114   8.517   1.703  1.00 81.90           O  
ATOM    289  N   VAL B  36     -12.136   9.906   1.467  1.00 83.41           N  
ATOM    290  CA  VAL B  36     -10.838  10.113   0.831  1.00 83.41           C  
ATOM    291  C   VAL B  36      -9.966   8.874   1.020  1.00 83.41           C  
ATOM    292  CB  VAL B  36     -10.123  11.360   1.397  1.00 83.41           C  
ATOM    293  O   VAL B  36      -9.292   8.434   0.086  1.00 83.41           O  
ATOM    294  CG1 VAL B  36      -8.719  11.491   0.808  1.00 83.41           C  
ATOM    295  CG2 VAL B  36     -10.942  12.619   1.117  1.00 83.41           C  
ATOM    296  N   ILE B  37     -10.013   8.285   2.137  1.00 79.62           N  
ATOM    297  CA  ILE B  37      -9.203   7.111   2.447  1.00 79.62           C  
ATOM    298  C   ILE B  37      -9.645   5.936   1.578  1.00 79.62           C  
ATOM    299  CB  ILE B  37      -9.300   6.738   3.943  1.00 79.62           C  
ATOM    300  O   ILE B  37      -8.810   5.182   1.072  1.00 79.62           O  
ATOM    301  CG1 ILE B  37      -8.631   7.814   4.806  1.00 79.62           C  
ATOM    302  CG2 ILE B  37      -8.673   5.364   4.198  1.00 79.62           C  
ATOM    303  CD1 ILE B  37      -7.123   7.910   4.619  1.00 79.62           C  
ATOM    304  N   LEU B  38     -10.980   5.837   1.332  1.00 82.49           N  
ATOM    305  CA  LEU B  38     -11.498   4.758   0.497  1.00 82.49           C  
ATOM    306  C   LEU B  38     -11.054   4.931  -0.952  1.00 82.49           C  
ATOM    307  CB  LEU B  38     -13.027   4.710   0.572  1.00 82.49           C  
ATOM    308  O   LEU B  38     -10.705   3.954  -1.619  1.00 82.49           O  
ATOM    309  CG  LEU B  38     -13.624   4.062   1.822  1.00 82.49           C  
ATOM    310  CD1 LEU B  38     -15.126   4.319   1.886  1.00 82.49           C  
ATOM    311  CD2 LEU B  38     -13.331   2.565   1.841  1.00 82.49           C  
ATOM    312  N   GLU B  39     -11.152   6.135  -1.383  1.00 85.09           N  
ATOM    313  CA  GLU B  39     -10.681   6.400  -2.739  1.00 85.09           C  
ATOM    314  C   GLU B  39      -9.191   6.103  -2.874  1.00 85.09           C  
ATOM    315  CB  GLU B  39     -10.966   7.851  -3.133  1.00 85.09           C  
ATOM    316  O   GLU B  39      -8.753   5.543  -3.881  1.00 85.09           O  
ATOM    317  CG  GLU B  39     -10.743   8.143  -4.610  1.00 85.09           C  
ATOM    318  CD  GLU B  39     -11.181   9.540  -5.019  1.00 85.09           C  
ATOM    319  OE1 GLU B  39     -11.013   9.907  -6.204  1.00 85.09           O  
ATOM    320  OE2 GLU B  39     -11.695  10.275  -4.146  1.00 85.09           O  
ATOM    321  N   LEU B  40      -8.371   6.526  -1.903  1.00 85.22           N  
ATOM    322  CA  LEU B  40      -6.939   6.245  -1.884  1.00 85.22           C  
ATOM    323  C   LEU B  40      -6.679   4.745  -1.964  1.00 85.22           C  
ATOM    324  CB  LEU B  40      -6.296   6.820  -0.620  1.00 85.22           C  
ATOM    325  O   LEU B  40      -5.831   4.298  -2.740  1.00 85.22           O  
ATOM    326  CG  LEU B  40      -4.767   6.817  -0.575  1.00 85.22           C  
ATOM    327  CD1 LEU B  40      -4.254   8.088   0.094  1.00 85.22           C  
ATOM    328  CD2 LEU B  40      -4.256   5.579   0.154  1.00 85.22           C  
ATOM    329  N   HIS B  41      -7.420   4.112  -1.174  1.00 84.96           N  
ATOM    330  CA  HIS B  41      -7.266   2.662  -1.140  1.00 84.96           C  
ATOM    331  C   HIS B  41      -7.555   2.044  -2.504  1.00 84.96           C  
ATOM    332  CB  HIS B  41      -8.185   2.050  -0.081  1.00 84.96           C  
ATOM    333  O   HIS B  41      -6.839   1.143  -2.946  1.00 84.96           O  
ATOM    334  CG  HIS B  41      -7.943   0.593   0.154  1.00 84.96           C  
ATOM    335  CD2 HIS B  41      -8.751  -0.480  -0.013  1.00 84.96           C  
ATOM    336  ND1 HIS B  41      -6.743   0.104   0.623  1.00 84.96           N  
ATOM    337  CE1 HIS B  41      -6.824  -1.211   0.734  1.00 84.96           C  
ATOM    338  NE2 HIS B  41      -8.031  -1.591   0.353  1.00 84.96           N  
ATOM    339  N   GLU B  42      -8.582   2.447  -3.170  1.00 86.36           N  
ATOM    340  CA  GLU B  42      -8.946   1.936  -4.488  1.00 86.36           C  
ATOM    341  C   GLU B  42      -7.828   2.171  -5.500  1.00 86.36           C  
ATOM    342  CB  GLU B  42     -10.243   2.586  -4.978  1.00 86.36           C  
ATOM    343  O   GLU B  42      -7.472   1.268  -6.260  1.00 86.36           O  
ATOM    344  CG  GLU B  42     -10.795   1.971  -6.256  1.00 86.36           C  
ATOM    345  CD  GLU B  42     -12.096   2.608  -6.715  1.00 86.36           C  
ATOM    346  OE1 GLU B  42     -12.564   2.296  -7.834  1.00 86.36           O  
ATOM    347  OE2 GLU B  42     -12.653   3.428  -5.951  1.00 86.36           O  
ATOM    348  N   ILE B  43      -7.345   3.327  -5.517  1.00 86.44           N  
ATOM    349  CA  ILE B  43      -6.282   3.670  -6.454  1.00 86.44           C  
ATOM    350  C   ILE B  43      -5.020   2.879  -6.116  1.00 86.44           C  
ATOM    351  CB  ILE B  43      -5.983   5.186  -6.441  1.00 86.44           C  
ATOM    352  O   ILE B  43      -4.315   2.409  -7.012  1.00 86.44           O  
ATOM    353  CG1 ILE B  43      -7.201   5.974  -6.938  1.00 86.44           C  
ATOM    354  CG2 ILE B  43      -4.746   5.500  -7.286  1.00 86.44           C  
ATOM    355  CD1 ILE B  43      -7.535   5.738  -8.405  1.00 86.44           C  
ATOM    356  N   TYR B  44      -4.717   2.742  -4.837  1.00 87.44           N  
ATOM    357  CA  TYR B  44      -3.562   1.979  -4.378  1.00 87.44           C  
ATOM    358  C   TYR B  44      -3.627   0.540  -4.873  1.00 87.44           C  
ATOM    359  CB  TYR B  44      -3.476   2.002  -2.848  1.00 87.44           C  
ATOM    360  O   TYR B  44      -2.629  -0.004  -5.352  1.00 87.44           O  
ATOM    361  CG  TYR B  44      -2.203   1.402  -2.303  1.00 87.44           C  
ATOM    362  CD1 TYR B  44      -2.188   0.755  -1.069  1.00 87.44           C  
ATOM    363  CD2 TYR B  44      -1.014   1.480  -3.019  1.00 87.44           C  
ATOM    364  CE1 TYR B  44      -1.017   0.202  -0.561  1.00 87.44           C  
ATOM    365  CE2 TYR B  44       0.163   0.931  -2.521  1.00 87.44           C  
ATOM    366  OH  TYR B  44       1.314  -0.251  -0.796  1.00 87.44           O  
ATOM    367  CZ  TYR B  44       0.152   0.295  -1.294  1.00 87.44           C  
ATOM    368  N   LEU B  45      -4.783  -0.005  -4.831  1.00 84.11           N  
ATOM    369  CA  LEU B  45      -4.951  -1.379  -5.290  1.00 84.11           C  
ATOM    370  C   LEU B  45      -4.735  -1.479  -6.797  1.00 84.11           C  
ATOM    371  CB  LEU B  45      -6.345  -1.899  -4.928  1.00 84.11           C  
ATOM    372  O   LEU B  45      -4.149  -2.451  -7.281  1.00 84.11           O  
ATOM    373  CG  LEU B  45      -6.616  -2.131  -3.440  1.00 84.11           C  
ATOM    374  CD1 LEU B  45      -8.050  -2.606  -3.231  1.00 84.11           C  
ATOM    375  CD2 LEU B  45      -5.625  -3.136  -2.866  1.00 84.11           C  
ATOM    376  N   ARG B  46      -5.190  -0.592  -7.507  1.00 87.02           N  
ATOM    377  CA  ARG B  46      -4.962  -0.571  -8.948  1.00 87.02           C  
ATOM    378  C   ARG B  46      -3.475  -0.453  -9.265  1.00 87.02           C  
ATOM    379  CB  ARG B  46      -5.730   0.582  -9.597  1.00 87.02           C  
ATOM    380  O   ARG B  46      -2.979  -1.101 -10.190  1.00 87.02           O  
ATOM    381  CG  ARG B  46      -7.228   0.344  -9.701  1.00 87.02           C  
ATOM    382  CD  ARG B  46      -7.947   1.536 -10.318  1.00 87.02           C  
ATOM    383  NE  ARG B  46      -9.397   1.374 -10.270  1.00 87.02           N  
ATOM    384  NH1 ARG B  46      -9.864   3.392 -11.292  1.00 87.02           N  
ATOM    385  NH2 ARG B  46     -11.573   2.011 -10.639  1.00 87.02           N  
ATOM    386  CZ  ARG B  46     -10.275   2.259 -10.734  1.00 87.02           C  
ATOM    387  N   LEU B  47      -2.815   0.473  -8.496  1.00 87.11           N  
ATOM    388  CA  LEU B  47      -1.376   0.637  -8.669  1.00 87.11           C  
ATOM    389  C   LEU B  47      -0.649  -0.688  -8.463  1.00 87.11           C  
ATOM    390  CB  LEU B  47      -0.835   1.686  -7.694  1.00 87.11           C  
ATOM    391  O   LEU B  47       0.216  -1.057  -9.261  1.00 87.11           O  
ATOM    392  CG  LEU B  47       0.658   2.001  -7.797  1.00 87.11           C  
ATOM    393  CD1 LEU B  47       0.928   2.908  -8.992  1.00 87.11           C  
ATOM    394  CD2 LEU B  47       1.160   2.643  -6.508  1.00 87.11           C  
ATOM    395  N   LEU B  48      -1.002  -1.359  -7.409  1.00 85.23           N  
ATOM    396  CA  LEU B  48      -0.342  -2.622  -7.098  1.00 85.23           C  
ATOM    397  C   LEU B  48      -0.597  -3.653  -8.193  1.00 85.23           C  
ATOM    398  CB  LEU B  48      -0.825  -3.162  -5.750  1.00 85.23           C  
ATOM    399  O   LEU B  48       0.285  -4.451  -8.518  1.00 85.23           O  
ATOM    400  CG  LEU B  48      -0.369  -2.393  -4.509  1.00 85.23           C  
ATOM    401  CD1 LEU B  48      -0.994  -2.992  -3.254  1.00 85.23           C  
ATOM    402  CD2 LEU B  48       1.153  -2.395  -4.407  1.00 85.23           C  
ATOM    403  N   ASP B  49      -1.774  -3.664  -8.810  1.00 85.24           N  
ATOM    404  CA  ASP B  49      -2.106  -4.573  -9.903  1.00 85.24           C  
ATOM    405  C   ASP B  49      -1.217  -4.318 -11.118  1.00 85.24           C  
ATOM    406  CB  ASP B  49      -3.580  -4.429 -10.290  1.00 85.24           C  
ATOM    407  O   ASP B  49      -0.677  -5.258 -11.706  1.00 85.24           O  
ATOM    408  CG  ASP B  49      -4.021  -5.444 -11.331  1.00 85.24           C  
ATOM    409  OD1 ASP B  49      -4.503  -5.040 -12.411  1.00 85.24           O  
ATOM    410  OD2 ASP B  49      -3.888  -6.658 -11.066  1.00 85.24           O  
ATOM    411  N   ILE B  50      -1.117  -3.092 -11.466  1.00 84.83           N  
ATOM    412  CA  ILE B  50      -0.299  -2.726 -12.618  1.00 84.83           C  
ATOM    413  C   ILE B  50       1.167  -3.039 -12.330  1.00 84.83           C  
ATOM    414  CB  ILE B  50      -0.468  -1.234 -12.980  1.00 84.83           C  
ATOM    415  O   ILE B  50       1.889  -3.521 -13.206  1.00 84.83           O  
ATOM    416  CG1 ILE B  50      -1.895  -0.961 -13.469  1.00 84.83           C  
ATOM    417  CG2 ILE B  50       0.562  -0.814 -14.033  1.00 84.83           C  
ATOM    418  CD1 ILE B  50      -2.167   0.500 -13.802  1.00 84.83           C  
ATOM    419  N   TYR B  51       1.579  -2.752 -11.134  1.00 84.46           N  
ATOM    420  CA  TYR B  51       2.956  -3.041 -10.749  1.00 84.46           C  
ATOM    421  C   TYR B  51       3.256  -4.530 -10.873  1.00 84.46           C  
ATOM    422  CB  TYR B  51       3.223  -2.572  -9.315  1.00 84.46           C  
ATOM    423  O   TYR B  51       4.347  -4.916 -11.299  1.00 84.46           O  
ATOM    424  CG  TYR B  51       4.640  -2.811  -8.852  1.00 84.46           C  
ATOM    425  CD1 TYR B  51       4.935  -3.827  -7.946  1.00 84.46           C  
ATOM    426  CD2 TYR B  51       5.685  -2.022  -9.320  1.00 84.46           C  
ATOM    427  CE1 TYR B  51       6.238  -4.050  -7.515  1.00 84.46           C  
ATOM    428  CE2 TYR B  51       6.993  -2.236  -8.896  1.00 84.46           C  
ATOM    429  OH  TYR B  51       8.551  -3.467  -7.572  1.00 84.46           O  
ATOM    430  CZ  TYR B  51       7.259  -3.251  -7.995  1.00 84.46           C  
ATOM    431  N   GLN B  52       2.335  -5.297 -10.531  1.00 82.03           N  
ATOM    432  CA  GLN B  52       2.529  -6.740 -10.636  1.00 82.03           C  
ATOM    433  C   GLN B  52       2.677  -7.170 -12.093  1.00 82.03           C  
ATOM    434  CB  GLN B  52       1.366  -7.488  -9.984  1.00 82.03           C  
ATOM    435  O   GLN B  52       3.476  -8.055 -12.407  1.00 82.03           O  
ATOM    436  CG  GLN B  52       1.415  -7.494  -8.462  1.00 82.03           C  
ATOM    437  CD  GLN B  52       0.334  -8.360  -7.843  1.00 82.03           C  
ATOM    438  NE2 GLN B  52       0.419  -8.570  -6.534  1.00 82.03           N  
ATOM    439  OE1 GLN B  52      -0.571  -8.836  -8.536  1.00 82.03           O  
ATOM    440  N   LYS B  53       1.932  -6.633 -12.970  1.00 82.82           N  
ATOM    441  CA  LYS B  53       2.063  -6.917 -14.396  1.00 82.82           C  
ATOM    442  C   LYS B  53       3.441  -6.515 -14.913  1.00 82.82           C  
ATOM    443  CB  LYS B  53       0.974  -6.194 -15.190  1.00 82.82           C  
ATOM    444  O   LYS B  53       4.047  -7.238 -15.707  1.00 82.82           O  
ATOM    445  CG  LYS B  53      -0.426  -6.750 -14.969  1.00 82.82           C  
ATOM    446  CD  LYS B  53      -1.474  -5.941 -15.723  1.00 82.82           C  
ATOM    447  CE  LYS B  53      -2.883  -6.436 -15.426  1.00 82.82           C  
ATOM    448  NZ  LYS B  53      -3.920  -5.554 -16.039  1.00 82.82           N  
ATOM    449  N   LEU B  54       3.865  -5.404 -14.450  1.00 82.22           N  
ATOM    450  CA  LEU B  54       5.199  -4.947 -14.824  1.00 82.22           C  
ATOM    451  C   LEU B  54       6.267  -5.904 -14.304  1.00 82.22           C  
ATOM    452  CB  LEU B  54       5.454  -3.537 -14.286  1.00 82.22           C  
ATOM    453  O   LEU B  54       7.220  -6.224 -15.018  1.00 82.22           O  
ATOM    454  CG  LEU B  54       6.798  -2.905 -14.650  1.00 82.22           C  
ATOM    455  CD1 LEU B  54       6.872  -2.644 -16.151  1.00 82.22           C  
ATOM    456  CD2 LEU B  54       7.012  -1.614 -13.867  1.00 82.22           C  
ATOM    457  N   ALA B  55       6.081  -6.188 -13.078  1.00 81.12           N  
ATOM    458  CA  ALA B  55       7.041  -7.104 -12.468  1.00 81.12           C  
ATOM    459  C   ALA B  55       7.168  -8.388 -13.282  1.00 81.12           C  
ATOM    460  CB  ALA B  55       6.632  -7.425 -11.032  1.00 81.12           C  
ATOM    461  O   ALA B  55       8.268  -8.922 -13.443  1.00 81.12           O  
ATOM    462  N   LYS B  56       6.127  -8.958 -13.834  1.00 81.67           N  
ATOM    463  CA  LYS B  56       6.145 -10.170 -14.647  1.00 81.67           C  
ATOM    464  C   LYS B  56       6.946  -9.960 -15.929  1.00 81.67           C  
ATOM    465  CB  LYS B  56       4.720 -10.610 -14.986  1.00 81.67           C  
ATOM    466  O   LYS B  56       7.701 -10.840 -16.347  1.00 81.67           O  
ATOM    467  CG  LYS B  56       3.982 -11.264 -13.828  1.00 81.67           C  
ATOM    468  CD  LYS B  56       2.587 -11.718 -14.238  1.00 81.67           C  
ATOM    469  CE  LYS B  56       1.808 -12.274 -13.054  1.00 81.67           C  
ATOM    470  NZ  LYS B  56       0.405 -12.624 -13.429  1.00 81.67           N  
ATOM    471  N   ILE B  57       6.739  -8.888 -16.536  1.00 80.14           N  
ATOM    472  CA  ILE B  57       7.462  -8.565 -17.761  1.00 80.14           C  
ATOM    473  C   ILE B  57       8.955  -8.442 -17.463  1.00 80.14           C  
ATOM    474  CB  ILE B  57       6.935  -7.262 -18.403  1.00 80.14           C  
ATOM    475  O   ILE B  57       9.789  -8.938 -18.224  1.00 80.14           O  
ATOM    476  CG1 ILE B  57       5.485  -7.444 -18.868  1.00 80.14           C  
ATOM    477  CG2 ILE B  57       7.833  -6.830 -19.566  1.00 80.14           C  
ATOM    478  CD1 ILE B  57       4.835  -6.168 -19.382  1.00 80.14           C  
ATOM    479  N   ILE B  58       9.219  -7.720 -16.354  1.00 77.06           N  
ATOM    480  CA  ILE B  58      10.611  -7.530 -15.962  1.00 77.06           C  
ATOM    481  C   ILE B  58      11.264  -8.886 -15.705  1.00 77.06           C  
ATOM    482  CB  ILE B  58      10.728  -6.633 -14.709  1.00 77.06           C  
ATOM    483  O   ILE B  58      12.400  -9.124 -16.123  1.00 77.06           O  
ATOM    484  CG1 ILE B  58      10.276  -5.203 -15.032  1.00 77.06           C  
ATOM    485  CG2 ILE B  58      12.160  -6.646 -14.167  1.00 77.06           C  
ATOM    486  CD1 ILE B  58      10.185  -4.293 -13.815  1.00 77.06           C  
ATOM    487  N   LEU B  59      10.588  -9.705 -15.085  1.00 79.34           N  
ATOM    488  CA  LEU B  59      11.123 -11.032 -14.804  1.00 79.34           C  
ATOM    489  C   LEU B  59      11.425 -11.782 -16.097  1.00 79.34           C  
ATOM    490  CB  LEU B  59      10.139 -11.838 -13.952  1.00 79.34           C  
ATOM    491  O   LEU B  59      12.427 -12.496 -16.186  1.00 79.34           O  
ATOM    492  CG  LEU B  59      10.104 -11.505 -12.459  1.00 79.34           C  
ATOM    493  CD1 LEU B  59       8.914 -12.185 -11.792  1.00 79.34           C  
ATOM    494  CD2 LEU B  59      11.409 -11.921 -11.788  1.00 79.34           C  
ATOM    495  N   LYS B  60      10.535 -11.687 -17.040  1.00 79.17           N  
ATOM    496  CA  LYS B  60      10.749 -12.329 -18.334  1.00 79.17           C  
ATOM    497  C   LYS B  60      11.984 -11.764 -19.031  1.00 79.17           C  
ATOM    498  CB  LYS B  60       9.519 -12.159 -19.228  1.00 79.17           C  
ATOM    499  O   LYS B  60      12.733 -12.502 -19.672  1.00 79.17           O  
ATOM    500  CG  LYS B  60       8.356 -13.068 -18.860  1.00 79.17           C  
ATOM    501  CD  LYS B  60       7.188 -12.898 -19.822  1.00 79.17           C  
ATOM    502  CE  LYS B  60       5.985 -13.728 -19.394  1.00 79.17           C  
ATOM    503  NZ  LYS B  60       4.818 -13.522 -20.303  1.00 79.17           N  
ATOM    504  N   LEU B  61      12.184 -10.470 -18.819  1.00 73.58           N  
ATOM    505  CA  LEU B  61      13.316  -9.805 -19.455  1.00 73.58           C  
ATOM    506  C   LEU B  61      14.628 -10.217 -18.798  1.00 73.58           C  
ATOM    507  CB  LEU B  61      13.152  -8.284 -19.387  1.00 73.58           C  
ATOM    508  O   LEU B  61      15.663 -10.299 -19.464  1.00 73.58           O  
ATOM    509  CG  LEU B  61      12.112  -7.671 -20.326  1.00 73.58           C  
ATOM    510  CD1 LEU B  61      11.871  -6.209 -19.968  1.00 73.58           C  
ATOM    511  CD2 LEU B  61      12.559  -7.804 -21.778  1.00 73.58           C  
ATOM    512  N   LEU B  62      14.607 -10.403 -17.565  1.00 70.52           N  
ATOM    513  CA  LEU B  62      15.816 -10.754 -16.827  1.00 70.52           C  
ATOM    514  C   LEU B  62      16.223 -12.197 -17.105  1.00 70.52           C  
ATOM    515  CB  LEU B  62      15.605 -10.551 -15.325  1.00 70.52           C  
ATOM    516  O   LEU B  62      17.382 -12.569 -16.908  1.00 70.52           O  
ATOM    517  CG  LEU B  62      15.476  -9.104 -14.848  1.00 70.52           C  
ATOM    518  CD1 LEU B  62      15.049  -9.064 -13.384  1.00 70.52           C  
ATOM    519  CD2 LEU B  62      16.790  -8.356 -15.047  1.00 70.52           C  
ATOM    520  N   ARG B  63      15.441 -12.926 -17.588  1.00 69.10           N  
ATOM    521  CA  ARG B  63      15.841 -14.271 -17.987  1.00 69.10           C  
ATOM    522  C   ARG B  63      16.472 -14.265 -19.376  1.00 69.10           C  
ATOM    523  CB  ARG B  63      14.641 -15.220 -17.961  1.00 69.10           C  
ATOM    524  O   ARG B  63      17.421 -15.008 -19.636  1.00 69.10           O  
ATOM    525  CG  ARG B  63      14.225 -15.649 -16.562  1.00 69.10           C  
ATOM    526  CD  ARG B  63      13.067 -16.637 -16.596  1.00 69.10           C  
ATOM    527  NE  ARG B  63      12.662 -17.038 -15.252  1.00 69.10           N  
ATOM    528  NH1 ARG B  63      10.794 -18.209 -15.942  1.00 69.10           N  
ATOM    529  NH2 ARG B  63      11.315 -18.082 -13.713  1.00 69.10           N  
ATOM    530  CZ  ARG B  63      11.591 -17.775 -14.972  1.00 69.10           C  
TER     531      ARG B  63                                                      
ATOM    532  N   PRO C   1      28.297   5.375  -9.846  1.00 70.38           N  
ATOM    533  CA  PRO C   1      27.672   6.313  -8.910  1.00 70.38           C  
ATOM    534  C   PRO C   1      26.150   6.195  -8.886  1.00 70.38           C  
ATOM    535  CB  PRO C   1      28.105   7.682  -9.440  1.00 70.38           C  
ATOM    536  O   PRO C   1      25.535   6.308  -7.822  1.00 70.38           O  
ATOM    537  CG  PRO C   1      29.255   7.393 -10.350  1.00 70.38           C  
ATOM    538  CD  PRO C   1      29.186   5.951 -10.763  1.00 70.38           C  
ATOM    539  N   GLN C   2      25.570   5.920  -9.899  1.00 78.36           N  
ATOM    540  CA  GLN C   2      24.125   5.779 -10.042  1.00 78.36           C  
ATOM    541  C   GLN C   2      23.629   4.499  -9.375  1.00 78.36           C  
ATOM    542  CB  GLN C   2      23.728   5.789 -11.519  1.00 78.36           C  
ATOM    543  O   GLN C   2      22.580   4.498  -8.727  1.00 78.36           O  
ATOM    544  CG  GLN C   2      23.702   7.179 -12.140  1.00 78.36           C  
ATOM    545  CD  GLN C   2      23.278   7.164 -13.596  1.00 78.36           C  
ATOM    546  NE2 GLN C   2      23.273   8.334 -14.225  1.00 78.36           N  
ATOM    547  OE1 GLN C   2      22.957   6.108 -14.152  1.00 78.36           O  
ATOM    548  N   LEU C   3      24.391   3.508  -9.566  1.00 83.27           N  
ATOM    549  CA  LEU C   3      24.027   2.233  -8.956  1.00 83.27           C  
ATOM    550  C   LEU C   3      24.065   2.329  -7.434  1.00 83.27           C  
ATOM    551  CB  LEU C   3      24.968   1.123  -9.432  1.00 83.27           C  
ATOM    552  O   LEU C   3      23.233   1.728  -6.750  1.00 83.27           O  
ATOM    553  CG  LEU C   3      24.690   0.549 -10.823  1.00 83.27           C  
ATOM    554  CD1 LEU C   3      25.916  -0.192 -11.345  1.00 83.27           C  
ATOM    555  CD2 LEU C   3      23.476  -0.372 -10.788  1.00 83.27           C  
ATOM    556  N   ASP C   4      25.069   3.047  -6.884  1.00 87.17           N  
ATOM    557  CA  ASP C   4      25.166   3.237  -5.440  1.00 87.17           C  
ATOM    558  C   ASP C   4      23.947   3.983  -4.901  1.00 87.17           C  
ATOM    559  CB  ASP C   4      26.446   3.996  -5.083  1.00 87.17           C  
ATOM    560  O   ASP C   4      23.462   3.682  -3.809  1.00 87.17           O  
ATOM    561  CG  ASP C   4      27.693   3.135  -5.186  1.00 87.17           C  
ATOM    562  OD1 ASP C   4      28.805   3.687  -5.335  1.00 87.17           O  
ATOM    563  OD2 ASP C   4      27.563   1.894  -5.121  1.00 87.17           O  
ATOM    564  N   LYS C   5      23.500   4.818  -5.630  1.00 85.68           N  
ATOM    565  CA  LYS C   5      22.309   5.572  -5.248  1.00 85.68           C  
ATOM    566  C   LYS C   5      21.086   4.662  -5.165  1.00 85.68           C  
ATOM    567  CB  LYS C   5      22.051   6.707  -6.240  1.00 85.68           C  
ATOM    568  O   LYS C   5      20.294   4.761  -4.226  1.00 85.68           O  
ATOM    569  CG  LYS C   5      20.874   7.598  -5.869  1.00 85.68           C  
ATOM    570  CD  LYS C   5      20.621   8.660  -6.930  1.00 85.68           C  
ATOM    571  CE  LYS C   5      19.341   9.436  -6.651  1.00 85.68           C  
ATOM    572  NZ  LYS C   5      19.060  10.444  -7.718  1.00 85.68           N  
ATOM    573  N   PHE C   6      20.996   3.772  -6.104  1.00 86.57           N  
ATOM    574  CA  PHE C   6      19.878   2.836  -6.108  1.00 86.57           C  
ATOM    575  C   PHE C   6      19.957   1.894  -4.912  1.00 86.57           C  
ATOM    576  CB  PHE C   6      19.855   2.029  -7.410  1.00 86.57           C  
ATOM    577  O   PHE C   6      18.941   1.599  -4.279  1.00 86.57           O  
ATOM    578  CG  PHE C   6      19.454   2.835  -8.616  1.00 86.57           C  
ATOM    579  CD1 PHE C   6      18.219   3.470  -8.666  1.00 86.57           C  
ATOM    580  CD2 PHE C   6      20.313   2.958  -9.701  1.00 86.57           C  
ATOM    581  CE1 PHE C   6      17.846   4.217  -9.781  1.00 86.57           C  
ATOM    582  CE2 PHE C   6      19.946   3.702 -10.818  1.00 86.57           C  
ATOM    583  CZ  PHE C   6      18.712   4.330 -10.857  1.00 86.57           C  
ATOM    584  N   ARG C   7      21.079   1.469  -4.615  1.00 88.15           N  
ATOM    585  CA  ARG C   7      21.270   0.566  -3.485  1.00 88.15           C  
ATOM    586  C   ARG C   7      20.904   1.248  -2.171  1.00 88.15           C  
ATOM    587  CB  ARG C   7      22.716   0.069  -3.432  1.00 88.15           C  
ATOM    588  O   ARG C   7      20.256   0.646  -1.312  1.00 88.15           O  
ATOM    589  CG  ARG C   7      23.035  -1.009  -4.456  1.00 88.15           C  
ATOM    590  CD  ARG C   7      24.467  -1.507  -4.323  1.00 88.15           C  
ATOM    591  NE  ARG C   7      24.791  -2.496  -5.347  1.00 88.15           N  
ATOM    592  NH1 ARG C   7      27.078  -2.361  -5.048  1.00 88.15           N  
ATOM    593  NH2 ARG C   7      26.204  -3.787  -6.616  1.00 88.15           N  
ATOM    594  CZ  ARG C   7      26.023  -2.879  -5.668  1.00 88.15           C  
ATOM    595  N   ASP C   8      21.365   2.489  -2.086  1.00 88.69           N  
ATOM    596  CA  ASP C   8      21.067   3.243  -0.872  1.00 88.69           C  
ATOM    597  C   ASP C   8      19.562   3.445  -0.707  1.00 88.69           C  
ATOM    598  CB  ASP C   8      21.781   4.596  -0.891  1.00 88.69           C  
ATOM    599  O   ASP C   8      19.027   3.290   0.393  1.00 88.69           O  
ATOM    600  CG  ASP C   8      23.281   4.478  -0.683  1.00 88.69           C  
ATOM    601  OD1 ASP C   8      24.016   5.441  -0.987  1.00 88.69           O  
ATOM    602  OD2 ASP C   8      23.731   3.411  -0.212  1.00 88.69           O  
ATOM    603  N   GLU C   9      18.898   3.706  -1.792  1.00 88.56           N  
ATOM    604  CA  GLU C   9      17.453   3.912  -1.754  1.00 88.56           C  
ATOM    605  C   GLU C   9      16.720   2.613  -1.431  1.00 88.56           C  
ATOM    606  CB  GLU C   9      16.956   4.480  -3.086  1.00 88.56           C  
ATOM    607  O   GLU C   9      15.744   2.616  -0.678  1.00 88.56           O  
ATOM    608  CG  GLU C   9      17.288   5.951  -3.289  1.00 88.56           C  
ATOM    609  CD  GLU C   9      16.764   6.509  -4.603  1.00 88.56           C  
ATOM    610  OE1 GLU C   9      16.992   7.706  -4.888  1.00 88.56           O  
ATOM    611  OE2 GLU C   9      16.118   5.742  -5.352  1.00 88.56           O  
ATOM    612  N   SER C  10      17.225   1.623  -2.057  1.00 86.87           N  
ATOM    613  CA  SER C  10      16.641   0.315  -1.781  1.00 86.87           C  
ATOM    614  C   SER C  10      16.783  -0.055  -0.308  1.00 86.87           C  
ATOM    615  CB  SER C  10      17.296  -0.760  -2.650  1.00 86.87           C  
ATOM    616  O   SER C  10      15.854  -0.598   0.294  1.00 86.87           O  
ATOM    617  OG  SER C  10      16.736  -2.034  -2.382  1.00 86.87           O  
ATOM    618  N   ARG C  11      17.932   0.164   0.346  1.00 89.47           N  
ATOM    619  CA  ARG C  11      18.153  -0.117   1.761  1.00 89.47           C  
ATOM    620  C   ARG C  11      17.238   0.732   2.638  1.00 89.47           C  
ATOM    621  CB  ARG C  11      19.616   0.132   2.136  1.00 89.47           C  
ATOM    622  O   ARG C  11      16.681   0.239   3.621  1.00 89.47           O  
ATOM    623  CG  ARG C  11      20.556  -0.990   1.725  1.00 89.47           C  
ATOM    624  CD  ARG C  11      21.979  -0.736   2.202  1.00 89.47           C  
ATOM    625  NE  ARG C  11      22.939  -1.599   1.519  1.00 89.47           N  
ATOM    626  NH1 ARG C  11      24.801  -0.405   2.184  1.00 89.47           N  
ATOM    627  NH2 ARG C  11      25.038  -2.269   0.871  1.00 89.47           N  
ATOM    628  CZ  ARG C  11      24.257  -1.422   1.527  1.00 89.47           C  
ATOM    629  N   TYR C  12      17.124   1.936   2.206  1.00 88.04           N  
ATOM    630  CA  TYR C  12      16.230   2.830   2.934  1.00 88.04           C  
ATOM    631  C   TYR C  12      14.797   2.314   2.903  1.00 88.04           C  
ATOM    632  CB  TYR C  12      16.289   4.244   2.347  1.00 88.04           C  
ATOM    633  O   TYR C  12      14.116   2.290   3.931  1.00 88.04           O  
ATOM    634  CG  TYR C  12      15.256   5.183   2.921  1.00 88.04           C  
ATOM    635  CD1 TYR C  12      14.048   5.406   2.264  1.00 88.04           C  
ATOM    636  CD2 TYR C  12      15.485   5.849   4.120  1.00 88.04           C  
ATOM    637  CE1 TYR C  12      13.093   6.272   2.788  1.00 88.04           C  
ATOM    638  CE2 TYR C  12      14.538   6.717   4.654  1.00 88.04           C  
ATOM    639  OH  TYR C  12      12.406   7.779   4.505  1.00 88.04           O  
ATOM    640  CZ  TYR C  12      13.347   6.921   3.982  1.00 88.04           C  
ATOM    641  N   LEU C  13      14.310   1.901   1.796  1.00 87.34           N  
ATOM    642  CA  LEU C  13      12.937   1.436   1.633  1.00 87.34           C  
ATOM    643  C   LEU C  13      12.709   0.137   2.398  1.00 87.34           C  
ATOM    644  CB  LEU C  13      12.612   1.234   0.151  1.00 87.34           C  
ATOM    645  O   LEU C  13      11.617  -0.097   2.921  1.00 87.34           O  
ATOM    646  CG  LEU C  13      12.451   2.503  -0.688  1.00 87.34           C  
ATOM    647  CD1 LEU C  13      12.366   2.152  -2.169  1.00 87.34           C  
ATOM    648  CD2 LEU C  13      11.217   3.283  -0.246  1.00 87.34           C  
ATOM    649  N   ASP C  14      13.735  -0.669   2.447  1.00 87.19           N  
ATOM    650  CA  ASP C  14      13.650  -1.894   3.236  1.00 87.19           C  
ATOM    651  C   ASP C  14      13.453  -1.580   4.718  1.00 87.19           C  
ATOM    652  CB  ASP C  14      14.906  -2.746   3.041  1.00 87.19           C  
ATOM    653  O   ASP C  14      12.612  -2.192   5.380  1.00 87.19           O  
ATOM    654  CG  ASP C  14      14.782  -4.132   3.649  1.00 87.19           C  
ATOM    655  OD1 ASP C  14      15.674  -4.539   4.425  1.00 87.19           O  
ATOM    656  OD2 ASP C  14      13.786  -4.824   3.348  1.00 87.19           O  
ATOM    657  N   LYS C  15      14.191  -0.679   5.176  1.00 88.98           N  
ATOM    658  CA  LYS C  15      14.061  -0.265   6.570  1.00 88.98           C  
ATOM    659  C   LYS C  15      12.691   0.352   6.836  1.00 88.98           C  
ATOM    660  CB  LYS C  15      15.163   0.730   6.940  1.00 88.98           C  
ATOM    661  O   LYS C  15      12.052   0.046   7.845  1.00 88.98           O  
ATOM    662  CG  LYS C  15      15.187   1.108   8.413  1.00 88.98           C  
ATOM    663  CD  LYS C  15      16.309   2.092   8.720  1.00 88.98           C  
ATOM    664  CE  LYS C  15      16.263   2.560  10.168  1.00 88.98           C  
ATOM    665  NZ  LYS C  15      17.319   3.576  10.456  1.00 88.98           N  
ATOM    666  N   ALA C  16      12.258   1.203   5.964  1.00 86.86           N  
ATOM    667  CA  ALA C  16      10.964   1.867   6.095  1.00 86.86           C  
ATOM    668  C   ALA C  16       9.825   0.851   6.114  1.00 86.86           C  
ATOM    669  CB  ALA C  16      10.762   2.867   4.959  1.00 86.86           C  
ATOM    670  O   ALA C  16       8.870   0.994   6.881  1.00 86.86           O  
ATOM    671  N   SER C  17       9.950  -0.105   5.289  1.00 85.98           N  
ATOM    672  CA  SER C  17       8.932  -1.148   5.224  1.00 85.98           C  
ATOM    673  C   SER C  17       8.846  -1.920   6.537  1.00 85.98           C  
ATOM    674  CB  SER C  17       9.226  -2.113   4.075  1.00 85.98           C  
ATOM    675  O   SER C  17       7.753  -2.275   6.983  1.00 85.98           O  
ATOM    676  OG  SER C  17       8.253  -3.142   4.020  1.00 85.98           O  
ATOM    677  N   LYS C  18       9.894  -2.207   7.177  1.00 88.13           N  
ATOM    678  CA  LYS C  18       9.906  -2.890   8.467  1.00 88.13           C  
ATOM    679  C   LYS C  18       9.257  -2.031   9.549  1.00 88.13           C  
ATOM    680  CB  LYS C  18      11.337  -3.249   8.872  1.00 88.13           C  
ATOM    681  O   LYS C  18       8.542  -2.546  10.412  1.00 88.13           O  
ATOM    682  CG  LYS C  18      11.919  -4.428   8.106  1.00 88.13           C  
ATOM    683  CD  LYS C  18      13.344  -4.733   8.548  1.00 88.13           C  
ATOM    684  CE  LYS C  18      13.968  -5.836   7.704  1.00 88.13           C  
ATOM    685  NZ  LYS C  18      15.409  -6.043   8.040  1.00 88.13           N  
ATOM    686  N   GLU C  19       9.496  -0.753   9.474  1.00 88.63           N  
ATOM    687  CA  GLU C  19       8.885   0.167  10.429  1.00 88.63           C  
ATOM    688  C   GLU C  19       7.364   0.164  10.303  1.00 88.63           C  
ATOM    689  CB  GLU C  19       9.426   1.586  10.231  1.00 88.63           C  
ATOM    690  O   GLU C  19       6.653   0.195  11.309  1.00 88.63           O  
ATOM    691  CG  GLU C  19      10.866   1.764  10.690  1.00 88.63           C  
ATOM    692  CD  GLU C  19      11.433   3.137  10.365  1.00 88.63           C  
ATOM    693  OE1 GLU C  19      12.637   3.371  10.616  1.00 88.63           O  
ATOM    694  OE2 GLU C  19      10.667   3.985   9.855  1.00 88.63           O  
ATOM    695  N   VAL C  20       6.865   0.156   9.060  1.00 86.72           N  
ATOM    696  CA  VAL C  20       5.426   0.121   8.817  1.00 86.72           C  
ATOM    697  C   VAL C  20       4.841  -1.179   9.364  1.00 86.72           C  
ATOM    698  CB  VAL C  20       5.100   0.262   7.314  1.00 86.72           C  
ATOM    699  O   VAL C  20       3.773  -1.175   9.981  1.00 86.72           O  
ATOM    700  CG1 VAL C  20       3.635  -0.079   7.045  1.00 86.72           C  
ATOM    701  CG2 VAL C  20       5.422   1.674   6.828  1.00 86.72           C  
ATOM    702  N   GLU C  21       5.589  -2.289   9.216  1.00 87.96           N  
ATOM    703  CA  GLU C  21       5.136  -3.576   9.736  1.00 87.96           C  
ATOM    704  C   GLU C  21       5.010  -3.543  11.257  1.00 87.96           C  
ATOM    705  CB  GLU C  21       6.091  -4.694   9.312  1.00 87.96           C  
ATOM    706  O   GLU C  21       4.048  -4.073  11.817  1.00 87.96           O  
ATOM    707  CG  GLU C  21       5.880  -5.173   7.883  1.00 87.96           C  
ATOM    708  CD  GLU C  21       6.860  -6.257   7.462  1.00 87.96           C  
ATOM    709  OE1 GLU C  21       6.881  -6.625   6.266  1.00 87.96           O  
ATOM    710  OE2 GLU C  21       7.612  -6.742   8.337  1.00 87.96           O  
ATOM    711  N   ASP C  22       5.928  -2.928  11.909  1.00 88.32           N  
ATOM    712  CA  ASP C  22       5.892  -2.805  13.363  1.00 88.32           C  
ATOM    713  C   ASP C  22       4.707  -1.954  13.814  1.00 88.32           C  
ATOM    714  CB  ASP C  22       7.199  -2.204  13.884  1.00 88.32           C  
ATOM    715  O   ASP C  22       4.040  -2.280  14.797  1.00 88.32           O  
ATOM    716  CG  ASP C  22       8.372  -3.164  13.791  1.00 88.32           C  
ATOM    717  OD1 ASP C  22       9.536  -2.713  13.859  1.00 88.32           O  
ATOM    718  OD2 ASP C  22       8.130  -4.382  13.645  1.00 88.32           O  
ATOM    719  N   GLU C  23       4.433  -0.874  13.103  1.00 86.87           N  
ATOM    720  CA  GLU C  23       3.314   0.004  13.429  1.00 86.87           C  
ATOM    721  C   GLU C  23       1.979  -0.711  13.243  1.00 86.87           C  
ATOM    722  CB  GLU C  23       3.356   1.271  12.571  1.00 86.87           C  
ATOM    723  O   GLU C  23       1.048  -0.515  14.027  1.00 86.87           O  
ATOM    724  CG  GLU C  23       4.452   2.248  12.970  1.00 86.87           C  
ATOM    725  CD  GLU C  23       4.446   3.526  12.147  1.00 86.87           C  
ATOM    726  OE1 GLU C  23       5.305   4.406  12.385  1.00 86.87           O  
ATOM    727  OE2 GLU C  23       3.576   3.649  11.257  1.00 86.87           O  
ATOM    728  N   ILE C  24       1.913  -1.495  12.192  1.00 85.30           N  
ATOM    729  CA  ILE C  24       0.706  -2.272  11.932  1.00 85.30           C  
ATOM    730  C   ILE C  24       0.438  -3.216  13.102  1.00 85.30           C  
ATOM    731  CB  ILE C  24       0.821  -3.071  10.614  1.00 85.30           C  
ATOM    732  O   ILE C  24      -0.704  -3.353  13.548  1.00 85.30           O  
ATOM    733  CG1 ILE C  24       0.766  -2.125   9.409  1.00 85.30           C  
ATOM    734  CG2 ILE C  24      -0.281  -4.132  10.528  1.00 85.30           C  
ATOM    735  CD1 ILE C  24       1.056  -2.802   8.077  1.00 85.30           C  
ATOM    736  N   LYS C  25       1.446  -3.888  13.679  1.00 87.54           N  
ATOM    737  CA  LYS C  25       1.305  -4.793  14.817  1.00 87.54           C  
ATOM    738  C   LYS C  25       0.802  -4.050  16.051  1.00 87.54           C  
ATOM    739  CB  LYS C  25       2.637  -5.479  15.125  1.00 87.54           C  
ATOM    740  O   LYS C  25      -0.035  -4.567  16.794  1.00 87.54           O  
ATOM    741  CG  LYS C  25       3.025  -6.555  14.122  1.00 87.54           C  
ATOM    742  CD  LYS C  25       4.342  -7.222  14.499  1.00 87.54           C  
ATOM    743  CE  LYS C  25       4.785  -8.224  13.442  1.00 87.54           C  
ATOM    744  NZ  LYS C  25       6.127  -8.802  13.754  1.00 87.54           N  
ATOM    745  N   LYS C  26       1.311  -2.821  16.221  1.00 87.40           N  
ATOM    746  CA  LYS C  26       0.869  -1.999  17.343  1.00 87.40           C  
ATOM    747  C   LYS C  26      -0.612  -1.652  17.221  1.00 87.40           C  
ATOM    748  CB  LYS C  26       1.701  -0.719  17.432  1.00 87.40           C  
ATOM    749  O   LYS C  26      -1.354  -1.718  18.203  1.00 87.40           O  
ATOM    750  CG  LYS C  26       3.127  -0.940  17.915  1.00 87.40           C  
ATOM    751  CD  LYS C  26       3.906   0.368  17.975  1.00 87.40           C  
ATOM    752  CE  LYS C  26       5.372   0.132  18.313  1.00 87.40           C  
ATOM    753  NZ  LYS C  26       6.162   1.398  18.266  1.00 87.40           N  
ATOM    754  N   ILE C  27      -1.069  -1.286  15.983  1.00 84.10           N  
ATOM    755  CA  ILE C  27      -2.455  -0.911  15.727  1.00 84.10           C  
ATOM    756  C   ILE C  27      -3.362  -2.124  15.923  1.00 84.10           C  
ATOM    757  CB  ILE C  27      -2.631  -0.335  14.304  1.00 84.10           C  
ATOM    758  O   ILE C  27      -4.458  -2.004  16.474  1.00 84.10           O  
ATOM    759  CG1 ILE C  27      -1.953   1.036  14.195  1.00 84.10           C  
ATOM    760  CG2 ILE C  27      -4.115  -0.243  13.938  1.00 84.10           C  
ATOM    761  CD1 ILE C  27      -1.888   1.583  12.776  1.00 84.10           C  
ATOM    762  N   GLU C  28      -2.898  -3.227  15.555  1.00 87.38           N  
ATOM    763  CA  GLU C  28      -3.665  -4.455  15.742  1.00 87.38           C  
ATOM    764  C   GLU C  28      -3.924  -4.724  17.221  1.00 87.38           C  
ATOM    765  CB  GLU C  28      -2.938  -5.645  15.110  1.00 87.38           C  
ATOM    766  O   GLU C  28      -5.017  -5.154  17.597  1.00 87.38           O  
ATOM    767  CG  GLU C  28      -3.099  -5.733  13.599  1.00 87.38           C  
ATOM    768  CD  GLU C  28      -2.358  -6.909  12.984  1.00 87.38           C  
ATOM    769  OE1 GLU C  28      -2.679  -7.296  11.838  1.00 87.38           O  
ATOM    770  OE2 GLU C  28      -1.450  -7.449  13.655  1.00 87.38           O  
ATOM    771  N   LYS C  29      -2.908  -4.486  17.935  1.00 86.41           N  
ATOM    772  CA  LYS C  29      -3.038  -4.676  19.377  1.00 86.41           C  
ATOM    773  C   LYS C  29      -4.047  -3.698  19.972  1.00 86.41           C  
ATOM    774  CB  LYS C  29      -1.682  -4.512  20.064  1.00 86.41           C  
ATOM    775  O   LYS C  29      -4.868  -4.078  20.810  1.00 86.41           O  
ATOM    776  CG  LYS C  29      -1.697  -4.841  21.550  1.00 86.41           C  
ATOM    777  CD  LYS C  29      -0.305  -4.735  22.160  1.00 86.41           C  
ATOM    778  CE  LYS C  29      -0.327  -5.017  23.656  1.00 86.41           C  
ATOM    779  NZ  LYS C  29       1.013  -4.803  24.280  1.00 86.41           N  
ATOM    780  N   ILE C  30      -4.076  -2.487  19.566  1.00 85.02           N  
ATOM    781  CA  ILE C  30      -4.976  -1.447  20.052  1.00 85.02           C  
ATOM    782  C   ILE C  30      -6.419  -1.814  19.715  1.00 85.02           C  
ATOM    783  CB  ILE C  30      -4.620  -0.067  19.455  1.00 85.02           C  
ATOM    784  O   ILE C  30      -7.314  -1.674  20.552  1.00 85.02           O  
ATOM    785  CG1 ILE C  30      -3.259   0.407  19.978  1.00 85.02           C  
ATOM    786  CG2 ILE C  30      -5.715   0.956  19.770  1.00 85.02           C  
ATOM    787  CD1 ILE C  30      -2.719   1.641  19.269  1.00 85.02           C  
ATOM    788  N   ILE C  31      -6.659  -2.265  18.466  1.00 83.30           N  
ATOM    789  CA  ILE C  31      -7.997  -2.619  18.004  1.00 83.30           C  
ATOM    790  C   ILE C  31      -8.519  -3.813  18.800  1.00 83.30           C  
ATOM    791  CB  ILE C  31      -8.008  -2.936  16.492  1.00 83.30           C  
ATOM    792  O   ILE C  31      -9.687  -3.842  19.194  1.00 83.30           O  
ATOM    793  CG1 ILE C  31      -7.720  -1.669  15.679  1.00 83.30           C  
ATOM    794  CG2 ILE C  31      -9.345  -3.560  16.081  1.00 83.30           C  
ATOM    795  CD1 ILE C  31      -7.578  -1.913  14.182  1.00 83.30           C  
ATOM    796  N   ARG C  32      -7.633  -4.716  18.967  1.00 85.02           N  
ATOM    797  CA  ARG C  32      -8.009  -5.877  19.767  1.00 85.02           C  
ATOM    798  C   ARG C  32      -8.426  -5.460  21.174  1.00 85.02           C  
ATOM    799  CB  ARG C  32      -6.854  -6.878  19.839  1.00 85.02           C  
ATOM    800  O   ARG C  32      -9.421  -5.958  21.704  1.00 85.02           O  
ATOM    801  CG  ARG C  32      -6.733  -7.767  18.611  1.00 85.02           C  
ATOM    802  CD  ARG C  32      -5.824  -8.962  18.868  1.00 85.02           C  
ATOM    803  NE  ARG C  32      -4.473  -8.543  19.227  1.00 85.02           N  
ATOM    804  NH1 ARG C  32      -3.461 -10.503  18.539  1.00 85.02           N  
ATOM    805  NH2 ARG C  32      -2.200  -8.806  19.425  1.00 85.02           N  
ATOM    806  CZ  ARG C  32      -3.381  -9.285  19.063  1.00 85.02           C  
ATOM    807  N   ASP C  33      -7.744  -4.653  21.815  1.00 83.23           N  
ATOM    808  CA  ASP C  33      -8.040  -4.177  23.163  1.00 83.23           C  
ATOM    809  C   ASP C  33      -9.334  -3.367  23.189  1.00 83.23           C  
ATOM    810  CB  ASP C  33      -6.881  -3.335  23.701  1.00 83.23           C  
ATOM    811  O   ASP C  33     -10.099  -3.440  24.152  1.00 83.23           O  
ATOM    812  CG  ASP C  33      -5.652  -4.162  24.036  1.00 83.23           C  
ATOM    813  OD1 ASP C  33      -4.562  -3.583  24.231  1.00 83.23           O  
ATOM    814  OD2 ASP C  33      -5.775  -5.404  24.103  1.00 83.23           O  
ATOM    815  N   ALA C  34      -9.563  -2.583  22.112  1.00 83.03           N  
ATOM    816  CA  ALA C  34     -10.775  -1.775  22.016  1.00 83.03           C  
ATOM    817  C   ALA C  34     -12.018  -2.657  21.943  1.00 83.03           C  
ATOM    818  CB  ALA C  34     -10.707  -0.855  20.799  1.00 83.03           C  
ATOM    819  O   ALA C  34     -13.071  -2.303  22.479  1.00 83.03           O  
ATOM    820  N   ASP C  35     -11.920  -3.728  21.193  1.00 79.68           N  
ATOM    821  CA  ASP C  35     -13.039  -4.657  21.074  1.00 79.68           C  
ATOM    822  C   ASP C  35     -13.354  -5.313  22.417  1.00 79.68           C  
ATOM    823  CB  ASP C  35     -12.740  -5.728  20.023  1.00 79.68           C  
ATOM    824  O   ASP C  35     -14.520  -5.545  22.742  1.00 79.68           O  
ATOM    825  CG  ASP C  35     -13.004  -5.256  18.604  1.00 79.68           C  
ATOM    826  OD1 ASP C  35     -12.483  -5.872  17.649  1.00 79.68           O  
ATOM    827  OD2 ASP C  35     -13.737  -4.257  18.439  1.00 79.68           O  
ATOM    828  N   GLU C  36     -12.447  -5.443  23.144  1.00 82.42           N  
ATOM    829  CA  GLU C  36     -12.618  -6.143  24.413  1.00 82.42           C  
ATOM    830  C   GLU C  36     -13.096  -5.193  25.507  1.00 82.42           C  
ATOM    831  CB  GLU C  36     -11.311  -6.818  24.836  1.00 82.42           C  
ATOM    832  O   GLU C  36     -13.914  -5.569  26.349  1.00 82.42           O  
ATOM    833  CG  GLU C  36     -10.972  -8.063  24.030  1.00 82.42           C  
ATOM    834  CD  GLU C  36      -9.681  -8.732  24.474  1.00 82.42           C  
ATOM    835  OE1 GLU C  36      -9.286  -9.753  23.866  1.00 82.42           O  
ATOM    836  OE2 GLU C  36      -9.060  -8.233  25.439  1.00 82.42           O  
ATOM    837  N   LYS C  37     -12.718  -3.989  25.292  1.00 74.98           N  
ATOM    838  CA  LYS C  37     -13.018  -3.026  26.347  1.00 74.98           C  
ATOM    839  C   LYS C  37     -14.009  -1.971  25.864  1.00 74.98           C  
ATOM    840  CB  LYS C  37     -11.736  -2.353  26.841  1.00 74.98           C  
ATOM    841  O   LYS C  37     -13.925  -0.806  26.256  1.00 74.98           O  
ATOM    842  CG  LYS C  37     -10.754  -3.304  27.508  1.00 74.98           C  
ATOM    843  CD  LYS C  37      -9.519  -2.570  28.012  1.00 74.98           C  
ATOM    844  CE  LYS C  37      -8.512  -3.529  28.634  1.00 74.98           C  
ATOM    845  NZ  LYS C  37      -7.276  -2.821  29.083  1.00 74.98           N  
ATOM    846  N   SER C  38     -14.655  -1.971  25.501  1.00 71.59           N  
ATOM    847  CA  SER C  38     -15.549  -0.925  25.015  1.00 71.59           C  
ATOM    848  C   SER C  38     -14.925   0.457  25.180  1.00 71.59           C  
ATOM    849  CB  SER C  38     -16.889  -0.980  25.750  1.00 71.59           C  
ATOM    850  O   SER C  38     -15.258   1.186  26.117  1.00 71.59           O  
ATOM    851  OG  SER C  38     -17.542  -2.215  25.513  1.00 71.59           O  
ATOM    852  N   LEU C  39     -14.201   0.716  24.166  1.00 73.38           N  
ATOM    853  CA  LEU C  39     -13.538   2.010  24.276  1.00 73.38           C  
ATOM    854  C   LEU C  39     -14.530   3.149  24.060  1.00 73.38           C  
ATOM    855  CB  LEU C  39     -12.395   2.114  23.263  1.00 73.38           C  
ATOM    856  O   LEU C  39     -15.446   3.033  23.242  1.00 73.38           O  
ATOM    857  CG  LEU C  39     -11.186   1.210  23.509  1.00 73.38           C  
ATOM    858  CD1 LEU C  39     -10.311   1.143  22.261  1.00 73.38           C  
ATOM    859  CD2 LEU C  39     -10.383   1.705  24.706  1.00 73.38           C  
ATOM    860  N   PRO C  40     -14.417   4.119  24.903  1.00 77.26           N  
ATOM    861  CA  PRO C  40     -15.212   5.318  24.625  1.00 77.26           C  
ATOM    862  C   PRO C  40     -15.007   5.846  23.207  1.00 77.26           C  
ATOM    863  CB  PRO C  40     -14.705   6.325  25.661  1.00 77.26           C  
ATOM    864  O   PRO C  40     -13.966   5.594  22.595  1.00 77.26           O  
ATOM    865  CG  PRO C  40     -13.811   5.532  26.559  1.00 77.26           C  
ATOM    866  CD  PRO C  40     -13.464   4.244  25.870  1.00 77.26           C  
ATOM    867  N   GLU C  41     -15.794   6.408  22.717  1.00 80.31           N  
ATOM    868  CA  GLU C  41     -15.814   6.945  21.359  1.00 80.31           C  
ATOM    869  C   GLU C  41     -14.568   7.780  21.078  1.00 80.31           C  
ATOM    870  CB  GLU C  41     -17.073   7.784  21.131  1.00 80.31           C  
ATOM    871  O   GLU C  41     -13.985   7.691  19.996  1.00 80.31           O  
ATOM    872  CG  GLU C  41     -17.288   8.188  19.679  1.00 80.31           C  
ATOM    873  CD  GLU C  41     -17.785   7.046  18.806  1.00 80.31           C  
ATOM    874  OE1 GLU C  41     -17.788   7.190  17.563  1.00 80.31           O  
ATOM    875  OE2 GLU C  41     -18.175   6.000  19.371  1.00 80.31           O  
ATOM    876  N   GLU C  42     -14.196   8.523  22.005  1.00 83.58           N  
ATOM    877  CA  GLU C  42     -13.034   9.389  21.830  1.00 83.58           C  
ATOM    878  C   GLU C  42     -11.764   8.572  21.612  1.00 83.58           C  
ATOM    879  CB  GLU C  42     -12.864  10.312  23.040  1.00 83.58           C  
ATOM    880  O   GLU C  42     -10.930   8.923  20.775  1.00 83.58           O  
ATOM    881  CG  GLU C  42     -13.850  11.471  23.072  1.00 83.58           C  
ATOM    882  CD  GLU C  42     -13.699  12.353  24.301  1.00 83.58           C  
ATOM    883  OE1 GLU C  42     -14.483  13.317  24.457  1.00 83.58           O  
ATOM    884  OE2 GLU C  42     -12.789  12.078  25.115  1.00 83.58           O  
ATOM    885  N   ALA C  43     -11.628   7.564  22.344  1.00 83.01           N  
ATOM    886  CA  ALA C  43     -10.476   6.678  22.205  1.00 83.01           C  
ATOM    887  C   ALA C  43     -10.481   5.981  20.847  1.00 83.01           C  
ATOM    888  CB  ALA C  43     -10.460   5.645  23.329  1.00 83.01           C  
ATOM    889  O   ALA C  43      -9.427   5.798  20.233  1.00 83.01           O  
ATOM    890  N   LEU C  44     -11.597   5.639  20.417  1.00 80.57           N  
ATOM    891  CA  LEU C  44     -11.734   4.992  19.117  1.00 80.57           C  
ATOM    892  C   LEU C  44     -11.319   5.937  17.994  1.00 80.57           C  
ATOM    893  CB  LEU C  44     -13.176   4.524  18.900  1.00 80.57           C  
ATOM    894  O   LEU C  44     -10.660   5.521  17.038  1.00 80.57           O  
ATOM    895  CG  LEU C  44     -13.425   3.644  17.675  1.00 80.57           C  
ATOM    896  CD1 LEU C  44     -12.761   2.283  17.856  1.00 80.57           C  
ATOM    897  CD2 LEU C  44     -14.921   3.485  17.426  1.00 80.57           C  
ATOM    898  N   GLN C  45     -11.716   7.075  18.186  1.00 82.47           N  
ATOM    899  CA  GLN C  45     -11.344   8.061  17.177  1.00 82.47           C  
ATOM    900  C   GLN C  45      -9.830   8.244  17.118  1.00 82.47           C  
ATOM    901  CB  GLN C  45     -12.024   9.402  17.460  1.00 82.47           C  
ATOM    902  O   GLN C  45      -9.264   8.434  16.040  1.00 82.47           O  
ATOM    903  CG  GLN C  45     -13.496   9.438  17.074  1.00 82.47           C  
ATOM    904  CD  GLN C  45     -14.127  10.800  17.293  1.00 82.47           C  
ATOM    905  NE2 GLN C  45     -15.332  10.987  16.766  1.00 82.47           N  
ATOM    906  OE1 GLN C  45     -13.536  11.677  17.932  1.00 82.47           O  
ATOM    907  N   ASP C  46      -9.151   8.203  18.222  1.00 83.65           N  
ATOM    908  CA  ASP C  46      -7.695   8.306  18.266  1.00 83.65           C  
ATOM    909  C   ASP C  46      -7.039   7.124  17.556  1.00 83.65           C  
ATOM    910  CB  ASP C  46      -7.206   8.387  19.714  1.00 83.65           C  
ATOM    911  O   ASP C  46      -6.029   7.289  16.869  1.00 83.65           O  
ATOM    912  CG  ASP C  46      -7.473   9.737  20.355  1.00 83.65           C  
ATOM    913  OD1 ASP C  46      -7.443   9.837  21.601  1.00 83.65           O  
ATOM    914  OD2 ASP C  46      -7.720  10.709  19.609  1.00 83.65           O  
ATOM    915  N   VAL C  47      -7.644   5.998  17.691  1.00 85.65           N  
ATOM    916  CA  VAL C  47      -7.130   4.799  17.038  1.00 85.65           C  
ATOM    917  C   VAL C  47      -7.283   4.929  15.524  1.00 85.65           C  
ATOM    918  CB  VAL C  47      -7.851   3.527  17.539  1.00 85.65           C  
ATOM    919  O   VAL C  47      -6.359   4.612  14.771  1.00 85.65           O  
ATOM    920  CG1 VAL C  47      -7.442   2.312  16.708  1.00 85.65           C  
ATOM    921  CG2 VAL C  47      -7.551   3.292  19.018  1.00 85.65           C  
ATOM    922  N   VAL C  48      -8.436   5.411  15.133  1.00 84.66           N  
ATOM    923  CA  VAL C  48      -8.698   5.592  13.709  1.00 84.66           C  
ATOM    924  C   VAL C  48      -7.666   6.545  13.110  1.00 84.66           C  
ATOM    925  CB  VAL C  48     -10.126   6.126  13.458  1.00 84.66           C  
ATOM    926  O   VAL C  48      -7.107   6.275  12.045  1.00 84.66           O  
ATOM    927  CG1 VAL C  48     -10.301   6.535  11.997  1.00 84.66           C  
ATOM    928  CG2 VAL C  48     -11.165   5.077  13.851  1.00 84.66           C  
ATOM    929  N   LYS C  49      -7.394   7.619  13.833  1.00 84.88           N  
ATOM    930  CA  LYS C  49      -6.421   8.596  13.353  1.00 84.88           C  
ATOM    931  C   LYS C  49      -5.034   7.973  13.223  1.00 84.88           C  
ATOM    932  CB  LYS C  49      -6.367   9.804  14.289  1.00 84.88           C  
ATOM    933  O   LYS C  49      -4.314   8.243  12.260  1.00 84.88           O  
ATOM    934  CG  LYS C  49      -7.548  10.753  14.145  1.00 84.88           C  
ATOM    935  CD  LYS C  49      -7.408  11.963  15.060  1.00 84.88           C  
ATOM    936  CE  LYS C  49      -8.647  12.847  15.012  1.00 84.88           C  
ATOM    937  NZ  LYS C  49      -8.551  13.987  15.972  1.00 84.88           N  
ATOM    938  N   SER C  50      -4.642   7.143  14.162  1.00 84.08           N  
ATOM    939  CA  SER C  50      -3.343   6.480  14.131  1.00 84.08           C  
ATOM    940  C   SER C  50      -3.242   5.517  12.952  1.00 84.08           C  
ATOM    941  CB  SER C  50      -3.093   5.727  15.438  1.00 84.08           C  
ATOM    942  O   SER C  50      -2.203   5.441  12.293  1.00 84.08           O  
ATOM    943  OG  SER C  50      -2.962   6.630  16.522  1.00 84.08           O  
ATOM    944  N   VAL C  51      -4.355   4.785  12.670  1.00 85.70           N  
ATOM    945  CA  VAL C  51      -4.384   3.819  11.577  1.00 85.70           C  
ATOM    946  C   VAL C  51      -4.252   4.546  10.240  1.00 85.70           C  
ATOM    947  CB  VAL C  51      -5.679   2.975  11.599  1.00 85.70           C  
ATOM    948  O   VAL C  51      -3.501   4.114   9.363  1.00 85.70           O  
ATOM    949  CG1 VAL C  51      -5.797   2.135  10.329  1.00 85.70           C  
ATOM    950  CG2 VAL C  51      -5.712   2.083  12.838  1.00 85.70           C  
ATOM    951  N   VAL C  52      -4.962   5.640  10.188  1.00 85.59           N  
ATOM    952  CA  VAL C  52      -4.921   6.406   8.947  1.00 85.59           C  
ATOM    953  C   VAL C  52      -3.511   6.949   8.722  1.00 85.59           C  
ATOM    954  CB  VAL C  52      -5.942   7.565   8.961  1.00 85.59           C  
ATOM    955  O   VAL C  52      -3.005   6.933   7.597  1.00 85.59           O  
ATOM    956  CG1 VAL C  52      -5.704   8.510   7.784  1.00 85.59           C  
ATOM    957  CG2 VAL C  52      -7.369   7.019   8.931  1.00 85.59           C  
ATOM    958  N   LYS C  53      -2.851   7.418   9.741  1.00 86.49           N  
ATOM    959  CA  LYS C  53      -1.490   7.938   9.646  1.00 86.49           C  
ATOM    960  C   LYS C  53      -0.525   6.865   9.148  1.00 86.49           C  
ATOM    961  CB  LYS C  53      -1.024   8.473  11.001  1.00 86.49           C  
ATOM    962  O   LYS C  53       0.295   7.122   8.264  1.00 86.49           O  
ATOM    963  CG  LYS C  53       0.324   9.178  10.957  1.00 86.49           C  
ATOM    964  CD  LYS C  53       0.732   9.690  12.333  1.00 86.49           C  
ATOM    965  CE  LYS C  53       2.139  10.270  12.320  1.00 86.49           C  
ATOM    966  NZ  LYS C  53       2.556  10.743  13.674  1.00 86.49           N  
ATOM    967  N   VAL C  54      -0.599   5.695   9.704  1.00 87.42           N  
ATOM    968  CA  VAL C  54       0.276   4.595   9.312  1.00 87.42           C  
ATOM    969  C   VAL C  54      -0.026   4.181   7.874  1.00 87.42           C  
ATOM    970  CB  VAL C  54       0.123   3.383  10.259  1.00 87.42           C  
ATOM    971  O   VAL C  54       0.887   3.871   7.105  1.00 87.42           O  
ATOM    972  CG1 VAL C  54       0.909   2.184   9.732  1.00 87.42           C  
ATOM    973  CG2 VAL C  54       0.581   3.748  11.670  1.00 87.42           C  
ATOM    974  N   TYR C  55      -1.307   4.129   7.480  1.00 86.12           N  
ATOM    975  CA  TYR C  55      -1.717   3.794   6.121  1.00 86.12           C  
ATOM    976  C   TYR C  55      -1.099   4.756   5.112  1.00 86.12           C  
ATOM    977  CB  TYR C  55      -3.243   3.819   5.998  1.00 86.12           C  
ATOM    978  O   TYR C  55      -0.538   4.328   4.101  1.00 86.12           O  
ATOM    979  CG  TYR C  55      -3.745   3.513   4.607  1.00 86.12           C  
ATOM    980  CD1 TYR C  55      -4.133   4.536   3.745  1.00 86.12           C  
ATOM    981  CD2 TYR C  55      -3.833   2.202   4.153  1.00 86.12           C  
ATOM    982  CE1 TYR C  55      -4.598   4.259   2.464  1.00 86.12           C  
ATOM    983  CE2 TYR C  55      -4.297   1.913   2.874  1.00 86.12           C  
ATOM    984  OH  TYR C  55      -5.136   2.667   0.770  1.00 86.12           O  
ATOM    985  CZ  TYR C  55      -4.676   2.947   2.038  1.00 86.12           C  
ATOM    986  N   LEU C  56      -1.222   6.003   5.416  1.00 86.85           N  
ATOM    987  CA  LEU C  56      -0.690   7.006   4.500  1.00 86.85           C  
ATOM    988  C   LEU C  56       0.823   6.875   4.368  1.00 86.85           C  
ATOM    989  CB  LEU C  56      -1.052   8.415   4.979  1.00 86.85           C  
ATOM    990  O   LEU C  56       1.369   7.008   3.270  1.00 86.85           O  
ATOM    991  CG  LEU C  56      -2.529   8.803   4.889  1.00 86.85           C  
ATOM    992  CD1 LEU C  56      -2.750  10.188   5.489  1.00 86.85           C  
ATOM    993  CD2 LEU C  56      -3.006   8.759   3.441  1.00 86.85           C  
ATOM    994  N   LYS C  57       1.493   6.693   5.466  1.00 87.54           N  
ATOM    995  CA  LYS C  57       2.937   6.482   5.435  1.00 87.54           C  
ATOM    996  C   LYS C  57       3.298   5.280   4.568  1.00 87.54           C  
ATOM    997  CB  LYS C  57       3.482   6.289   6.851  1.00 87.54           C  
ATOM    998  O   LYS C  57       4.245   5.338   3.780  1.00 87.54           O  
ATOM    999  CG  LYS C  57       4.997   6.171   6.921  1.00 87.54           C  
ATOM   1000  CD  LYS C  57       5.484   6.064   8.360  1.00 87.54           C  
ATOM   1001  CE  LYS C  57       6.993   5.871   8.428  1.00 87.54           C  
ATOM   1002  NZ  LYS C  57       7.475   5.761   9.838  1.00 87.54           N  
ATOM   1003  N   SER C  58       2.590   4.197   4.726  1.00 85.85           N  
ATOM   1004  CA  SER C  58       2.827   2.985   3.948  1.00 85.85           C  
ATOM   1005  C   SER C  58       2.641   3.241   2.457  1.00 85.85           C  
ATOM   1006  CB  SER C  58       1.890   1.864   4.402  1.00 85.85           C  
ATOM   1007  O   SER C  58       3.438   2.777   1.638  1.00 85.85           O  
ATOM   1008  OG  SER C  58       2.090   0.696   3.625  1.00 85.85           O  
ATOM   1009  N   VAL C  59       1.634   3.919   2.083  1.00 87.76           N  
ATOM   1010  CA  VAL C  59       1.369   4.230   0.683  1.00 87.76           C  
ATOM   1011  C   VAL C  59       2.510   5.070   0.114  1.00 87.76           C  
ATOM   1012  CB  VAL C  59       0.024   4.971   0.511  1.00 87.76           C  
ATOM   1013  O   VAL C  59       2.985   4.814  -0.995  1.00 87.76           O  
ATOM   1014  CG1 VAL C  59      -0.159   5.429  -0.935  1.00 87.76           C  
ATOM   1015  CG2 VAL C  59      -1.137   4.077   0.942  1.00 87.76           C  
ATOM   1016  N   LYS C  60       2.953   6.004   0.903  1.00 88.04           N  
ATOM   1017  CA  LYS C  60       4.051   6.857   0.457  1.00 88.04           C  
ATOM   1018  C   LYS C  60       5.313   6.038   0.199  1.00 88.04           C  
ATOM   1019  CB  LYS C  60       4.337   7.948   1.490  1.00 88.04           C  
ATOM   1020  O   LYS C  60       6.015   6.265  -0.788  1.00 88.04           O  
ATOM   1021  CG  LYS C  60       3.309   9.070   1.505  1.00 88.04           C  
ATOM   1022  CD  LYS C  60       3.653  10.129   2.544  1.00 88.04           C  
ATOM   1023  CE  LYS C  60       2.568  11.194   2.639  1.00 88.04           C  
ATOM   1024  NZ  LYS C  60       2.857  12.184   3.719  1.00 88.04           N  
ATOM   1025  N   GLU C  61       5.624   5.212   1.049  1.00 87.43           N  
ATOM   1026  CA  GLU C  61       6.804   4.367   0.892  1.00 87.43           C  
ATOM   1027  C   GLU C  61       6.681   3.470  -0.337  1.00 87.43           C  
ATOM   1028  CB  GLU C  61       7.026   3.515   2.145  1.00 87.43           C  
ATOM   1029  O   GLU C  61       7.663   3.241  -1.045  1.00 87.43           O  
ATOM   1030  CG  GLU C  61       7.416   4.321   3.375  1.00 87.43           C  
ATOM   1031  CD  GLU C  61       8.701   5.113   3.192  1.00 87.43           C  
ATOM   1032  OE1 GLU C  61       8.826   6.211   3.780  1.00 87.43           O  
ATOM   1033  OE2 GLU C  61       9.589   4.632   2.453  1.00 87.43           O  
ATOM   1034  N   THR C  62       5.507   2.919  -0.539  1.00 87.25           N  
ATOM   1035  CA  THR C  62       5.266   2.090  -1.715  1.00 87.25           C  
ATOM   1036  C   THR C  62       5.458   2.899  -2.995  1.00 87.25           C  
ATOM   1037  CB  THR C  62       3.849   1.488  -1.693  1.00 87.25           C  
ATOM   1038  O   THR C  62       6.043   2.409  -3.963  1.00 87.25           O  
ATOM   1039  CG2 THR C  62       3.590   0.644  -2.937  1.00 87.25           C  
ATOM   1040  OG1 THR C  62       3.705   0.662  -0.531  1.00 87.25           O  
ATOM   1041  N   ILE C  63       5.011   4.028  -2.984  1.00 88.39           N  
ATOM   1042  CA  ILE C  63       5.177   4.902  -4.141  1.00 88.39           C  
ATOM   1043  C   ILE C  63       6.663   5.074  -4.448  1.00 88.39           C  
ATOM   1044  CB  ILE C  63       4.515   6.279  -3.908  1.00 88.39           C  
ATOM   1045  O   ILE C  63       7.086   4.931  -5.598  1.00 88.39           O  
ATOM   1046  CG1 ILE C  63       2.988   6.146  -3.922  1.00 88.39           C  
ATOM   1047  CG2 ILE C  63       4.987   7.289  -4.958  1.00 88.39           C  
ATOM   1048  CD1 ILE C  63       2.252   7.418  -3.524  1.00 88.39           C  
ATOM   1049  N   LYS C  64       7.439   5.411  -3.398  1.00 88.12           N  
ATOM   1050  CA  LYS C  64       8.873   5.605  -3.591  1.00 88.12           C  
ATOM   1051  C   LYS C  64       9.530   4.342  -4.141  1.00 88.12           C  
ATOM   1052  CB  LYS C  64       9.541   6.013  -2.277  1.00 88.12           C  
ATOM   1053  O   LYS C  64      10.404   4.417  -5.007  1.00 88.12           O  
ATOM   1054  CG  LYS C  64       9.249   7.444  -1.853  1.00 88.12           C  
ATOM   1055  CD  LYS C  64       9.963   7.800  -0.555  1.00 88.12           C  
ATOM   1056  CE  LYS C  64       9.623   9.211  -0.097  1.00 88.12           C  
ATOM   1057  NZ  LYS C  64      10.291   9.551   1.195  1.00 88.12           N  
ATOM   1058  N   SER C  65       9.101   3.213  -3.618  1.00 86.58           N  
ATOM   1059  CA  SER C  65       9.637   1.938  -4.082  1.00 86.58           C  
ATOM   1060  C   SER C  65       9.334   1.716  -5.561  1.00 86.58           C  
ATOM   1061  CB  SER C  65       9.065   0.784  -3.258  1.00 86.58           C  
ATOM   1062  O   SER C  65      10.211   1.309  -6.325  1.00 86.58           O  
ATOM   1063  OG  SER C  65       9.696  -0.439  -3.598  1.00 86.58           O  
ATOM   1064  N   ILE C  66       8.121   1.961  -5.981  1.00 86.32           N  
ATOM   1065  CA  ILE C  66       7.712   1.752  -7.366  1.00 86.32           C  
ATOM   1066  C   ILE C  66       8.429   2.749  -8.272  1.00 86.32           C  
ATOM   1067  CB  ILE C  66       6.181   1.884  -7.529  1.00 86.32           C  
ATOM   1068  O   ILE C  66       8.861   2.398  -9.373  1.00 86.32           O  
ATOM   1069  CG1 ILE C  66       5.468   0.713  -6.843  1.00 86.32           C  
ATOM   1070  CG2 ILE C  66       5.801   1.964  -9.011  1.00 86.32           C  
ATOM   1071  CD1 ILE C  66       3.950   0.831  -6.836  1.00 86.32           C  
ATOM   1072  N   GLU C  67       8.642   3.935  -7.755  1.00 88.36           N  
ATOM   1073  CA  GLU C  67       9.374   4.936  -8.526  1.00 88.36           C  
ATOM   1074  C   GLU C  67      10.811   4.492  -8.783  1.00 88.36           C  
ATOM   1075  CB  GLU C  67       9.361   6.286  -7.804  1.00 88.36           C  
ATOM   1076  O   GLU C  67      11.346   4.702  -9.873  1.00 88.36           O  
ATOM   1077  CG  GLU C  67       8.035   7.025  -7.904  1.00 88.36           C  
ATOM   1078  CD  GLU C  67       8.008   8.320  -7.107  1.00 88.36           C  
ATOM   1079  OE1 GLU C  67       7.188   9.210  -7.425  1.00 88.36           O  
ATOM   1080  OE2 GLU C  67       8.814   8.445  -6.159  1.00 88.36           O  
ATOM   1081  N   LEU C  68      11.358   3.969  -7.768  1.00 87.21           N  
ATOM   1082  CA  LEU C  68      12.721   3.472  -7.915  1.00 87.21           C  
ATOM   1083  C   LEU C  68      12.785   2.358  -8.955  1.00 87.21           C  
ATOM   1084  CB  LEU C  68      13.254   2.963  -6.572  1.00 87.21           C  
ATOM   1085  O   LEU C  68      13.697   2.329  -9.784  1.00 87.21           O  
ATOM   1086  CG  LEU C  68      14.682   2.415  -6.573  1.00 87.21           C  
ATOM   1087  CD1 LEU C  68      15.664   3.496  -7.011  1.00 87.21           C  
ATOM   1088  CD2 LEU C  68      15.049   1.879  -5.194  1.00 87.21           C  
ATOM   1089  N   VAL C  69      11.874   1.388  -8.972  1.00 84.87           N  
ATOM   1090  CA  VAL C  69      11.827   0.291  -9.934  1.00 84.87           C  
ATOM   1091  C   VAL C  69      11.676   0.849 -11.347  1.00 84.87           C  
ATOM   1092  CB  VAL C  69      10.674  -0.689  -9.621  1.00 84.87           C  
ATOM   1093  O   VAL C  69      12.353   0.400 -12.274  1.00 84.87           O  
ATOM   1094  CG1 VAL C  69      10.463  -1.661 -10.781  1.00 84.87           C  
ATOM   1095  CG2 VAL C  69      10.957  -1.450  -8.327  1.00 84.87           C  
ATOM   1096  N   ILE C  70      10.841   1.853 -11.468  1.00 86.48           N  
ATOM   1097  CA  ILE C  70      10.620   2.461 -12.776  1.00 86.48           C  
ATOM   1098  C   ILE C  70      11.921   3.077 -13.285  1.00 86.48           C  
ATOM   1099  CB  ILE C  70       9.506   3.531 -12.721  1.00 86.48           C  
ATOM   1100  O   ILE C  70      12.287   2.897 -14.449  1.00 86.48           O  
ATOM   1101  CG1 ILE C  70       8.142   2.869 -12.493  1.00 86.48           C  
ATOM   1102  CG2 ILE C  70       9.501   4.371 -14.001  1.00 86.48           C  
ATOM   1103  CD1 ILE C  70       7.005   3.857 -12.271  1.00 86.48           C  
ATOM   1104  N   GLU C  71      12.585   3.786 -12.436  1.00 86.39           N  
ATOM   1105  CA  GLU C  71      13.847   4.410 -12.819  1.00 86.39           C  
ATOM   1106  C   GLU C  71      14.877   3.363 -13.233  1.00 86.39           C  
ATOM   1107  CB  GLU C  71      14.395   5.263 -11.673  1.00 86.39           C  
ATOM   1108  O   GLU C  71      15.610   3.556 -14.206  1.00 86.39           O  
ATOM   1109  CG  GLU C  71      13.661   6.582 -11.481  1.00 86.39           C  
ATOM   1110  CD  GLU C  71      14.249   7.441 -10.374  1.00 86.39           C  
ATOM   1111  OE1 GLU C  71      13.702   8.534 -10.098  1.00 86.39           O  
ATOM   1112  OE2 GLU C  71      15.265   7.020  -9.777  1.00 86.39           O  
ATOM   1113  N   LEU C  72      14.932   2.261 -12.477  1.00 85.64           N  
ATOM   1114  CA  LEU C  72      15.875   1.190 -12.780  1.00 85.64           C  
ATOM   1115  C   LEU C  72      15.573   0.569 -14.140  1.00 85.64           C  
ATOM   1116  CB  LEU C  72      15.832   0.113 -11.693  1.00 85.64           C  
ATOM   1117  O   LEU C  72      16.489   0.302 -14.922  1.00 85.64           O  
ATOM   1118  CG  LEU C  72      16.554   0.440 -10.385  1.00 85.64           C  
ATOM   1119  CD1 LEU C  72      16.157  -0.553  -9.298  1.00 85.64           C  
ATOM   1120  CD2 LEU C  72      18.064   0.439 -10.593  1.00 85.64           C  
ATOM   1121  N   ILE C  73      14.335   0.344 -14.473  1.00 83.73           N  
ATOM   1122  CA  ILE C  73      13.933  -0.242 -15.747  1.00 83.73           C  
ATOM   1123  C   ILE C  73      14.310   0.698 -16.890  1.00 83.73           C  
ATOM   1124  CB  ILE C  73      12.418  -0.544 -15.778  1.00 83.73           C  
ATOM   1125  O   ILE C  73      14.755   0.251 -17.949  1.00 83.73           O  
ATOM   1126  CG1 ILE C  73      12.084  -1.696 -14.824  1.00 83.73           C  
ATOM   1127  CG2 ILE C  73      11.960  -0.862 -17.204  1.00 83.73           C  
ATOM   1128  CD1 ILE C  73      10.592  -1.968 -14.681  1.00 83.73           C  
ATOM   1129  N   LYS C  74      14.074   1.959 -16.694  1.00 85.30           N  
ATOM   1130  CA  LYS C  74      14.403   2.937 -17.727  1.00 85.30           C  
ATOM   1131  C   LYS C  74      15.900   2.939 -18.024  1.00 85.30           C  
ATOM   1132  CB  LYS C  74      13.951   4.336 -17.306  1.00 85.30           C  
ATOM   1133  O   LYS C  74      16.310   3.121 -19.173  1.00 85.30           O  
ATOM   1134  CG  LYS C  74      12.449   4.556 -17.401  1.00 85.30           C  
ATOM   1135  CD  LYS C  74      12.064   5.971 -16.989  1.00 85.30           C  
ATOM   1136  CE  LYS C  74      10.570   6.216 -17.157  1.00 85.30           C  
ATOM   1137  NZ  LYS C  74      10.177   7.580 -16.693  1.00 85.30           N  
ATOM   1138  N   VAL C  75      16.738   2.780 -16.970  1.00 84.66           N  
ATOM   1139  CA  VAL C  75      18.187   2.753 -17.135  1.00 84.66           C  
ATOM   1140  C   VAL C  75      18.593   1.521 -17.941  1.00 84.66           C  
ATOM   1141  CB  VAL C  75      18.914   2.760 -15.771  1.00 84.66           C  
ATOM   1142  O   VAL C  75      19.488   1.592 -18.786  1.00 84.66           O  
ATOM   1143  CG1 VAL C  75      20.404   2.477 -15.952  1.00 84.66           C  
ATOM   1144  CG2 VAL C  75      18.703   4.097 -15.062  1.00 84.66           C  
ATOM   1145  N   ILE C  76      17.961   0.398 -17.729  1.00 78.20           N  
ATOM   1146  CA  ILE C  76      18.300  -0.863 -18.379  1.00 78.20           C  
ATOM   1147  C   ILE C  76      17.810  -0.846 -19.825  1.00 78.20           C  
ATOM   1148  CB  ILE C  76      17.698  -2.068 -17.623  1.00 78.20           C  
ATOM   1149  O   ILE C  76      18.474  -1.378 -20.719  1.00 78.20           O  
ATOM   1150  CG1 ILE C  76      18.300  -2.172 -16.217  1.00 78.20           C  
ATOM   1151  CG2 ILE C  76      17.917  -3.364 -18.410  1.00 78.20           C  
ATOM   1152  CD1 ILE C  76      17.633  -3.217 -15.334  1.00 78.20           C  
ATOM   1153  N   MET C  77      16.694  -0.230 -20.097  1.00 77.29           N  
ATOM   1154  CA  MET C  77      16.166  -0.188 -21.458  1.00 77.29           C  
ATOM   1155  C   MET C  77      16.958   0.791 -22.318  1.00 77.29           C  
ATOM   1156  CB  MET C  77      14.687   0.201 -21.449  1.00 77.29           C  
ATOM   1157  O   MET C  77      17.180   0.542 -23.505  1.00 77.29           O  
ATOM   1158  CG  MET C  77      13.765  -0.902 -20.956  1.00 77.29           C  
ATOM   1159  SD  MET C  77      11.996  -0.422 -21.020  1.00 77.29           S  
ATOM   1160  CE  MET C  77      11.743  -0.371 -22.816  1.00 77.29           C  
TER    1161      MET C  77                                                      
ATOM   1162  N   GLU D   1      14.936 -17.809  -8.218  1.00 63.32           N  
ATOM   1163  CA  GLU D   1      14.705 -16.491  -7.634  1.00 63.32           C  
ATOM   1164  C   GLU D   1      13.528 -15.789  -8.305  1.00 63.32           C  
ATOM   1165  CB  GLU D   1      15.964 -15.627  -7.740  1.00 63.32           C  
ATOM   1166  O   GLU D   1      12.691 -15.187  -7.630  1.00 63.32           O  
ATOM   1167  CG  GLU D   1      16.053 -14.537  -6.682  1.00 63.32           C  
ATOM   1168  CD  GLU D   1      17.353 -13.751  -6.739  1.00 63.32           C  
ATOM   1169  OE1 GLU D   1      17.498 -12.762  -5.985  1.00 63.32           O  
ATOM   1170  OE2 GLU D   1      18.234 -14.126  -7.546  1.00 63.32           O  
ATOM   1171  N   THR D   2      13.719 -15.801  -9.400  1.00 66.50           N  
ATOM   1172  CA  THR D   2      12.642 -15.264 -10.225  1.00 66.50           C  
ATOM   1173  C   THR D   2      11.333 -15.997  -9.948  1.00 66.50           C  
ATOM   1174  CB  THR D   2      12.983 -15.366 -11.724  1.00 66.50           C  
ATOM   1175  O   THR D   2      10.265 -15.381  -9.917  1.00 66.50           O  
ATOM   1176  CG2 THR D   2      12.065 -14.479 -12.558  1.00 66.50           C  
ATOM   1177  OG1 THR D   2      14.341 -14.954 -11.928  1.00 66.50           O  
ATOM   1178  N   GLU D   3      11.499 -17.301  -9.727  1.00 70.83           N  
ATOM   1179  CA  GLU D   3      10.304 -18.084  -9.427  1.00 70.83           C  
ATOM   1180  C   GLU D   3       9.680 -17.655  -8.102  1.00 70.83           C  
ATOM   1181  CB  GLU D   3      10.634 -19.579  -9.393  1.00 70.83           C  
ATOM   1182  O   GLU D   3       8.455 -17.612  -7.971  1.00 70.83           O  
ATOM   1183  CG  GLU D   3      10.685 -20.229 -10.768  1.00 70.83           C  
ATOM   1184  CD  GLU D   3      11.004 -21.715 -10.718  1.00 70.83           C  
ATOM   1185  OE1 GLU D   3      11.078 -22.356 -11.790  1.00 70.83           O  
ATOM   1186  OE2 GLU D   3      11.180 -22.242  -9.596  1.00 70.83           O  
ATOM   1187  N   GLU D   4      10.505 -17.430  -7.277  1.00 72.59           N  
ATOM   1188  CA  GLU D   4      10.025 -16.981  -5.974  1.00 72.59           C  
ATOM   1189  C   GLU D   4       9.315 -15.635  -6.080  1.00 72.59           C  
ATOM   1190  CB  GLU D   4      11.183 -16.888  -4.977  1.00 72.59           C  
ATOM   1191  O   GLU D   4       8.284 -15.419  -5.440  1.00 72.59           O  
ATOM   1192  CG  GLU D   4      11.558 -18.220  -4.343  1.00 72.59           C  
ATOM   1193  CD  GLU D   4      12.720 -18.114  -3.368  1.00 72.59           C  
ATOM   1194  OE1 GLU D   4      13.107 -19.144  -2.771  1.00 72.59           O  
ATOM   1195  OE2 GLU D   4      13.247 -16.992  -3.199  1.00 72.59           O  
ATOM   1196  N   ILE D   5       9.779 -14.910  -6.927  1.00 70.33           N  
ATOM   1197  CA  ILE D   5       9.182 -13.597  -7.146  1.00 70.33           C  
ATOM   1198  C   ILE D   5       7.827 -13.754  -7.832  1.00 70.33           C  
ATOM   1199  CB  ILE D   5      10.106 -12.689  -7.988  1.00 70.33           C  
ATOM   1200  O   ILE D   5       6.856 -13.088  -7.463  1.00 70.33           O  
ATOM   1201  CG1 ILE D   5      11.404 -12.396  -7.227  1.00 70.33           C  
ATOM   1202  CG2 ILE D   5       9.388 -11.391  -8.368  1.00 70.33           C  
ATOM   1203  CD1 ILE D   5      12.452 -11.660  -8.051  1.00 70.33           C  
ATOM   1204  N   ALA D   6       7.923 -14.561  -8.711  1.00 71.43           N  
ATOM   1205  CA  ALA D   6       6.678 -14.806  -9.435  1.00 71.43           C  
ATOM   1206  C   ALA D   6       5.598 -15.345  -8.501  1.00 71.43           C  
ATOM   1207  CB  ALA D   6       6.916 -15.779 -10.587  1.00 71.43           C  
ATOM   1208  O   ALA D   6       4.439 -14.932  -8.579  1.00 71.43           O  
ATOM   1209  N   TYR D   7       5.945 -16.231  -7.731  1.00 75.66           N  
ATOM   1210  CA  TYR D   7       5.004 -16.809  -6.779  1.00 75.66           C  
ATOM   1211  C   TYR D   7       4.479 -15.749  -5.819  1.00 75.66           C  
ATOM   1212  CB  TYR D   7       5.666 -17.944  -5.991  1.00 75.66           C  
ATOM   1213  O   TYR D   7       3.271 -15.658  -5.585  1.00 75.66           O  
ATOM   1214  CG  TYR D   7       4.754 -18.593  -4.978  1.00 75.66           C  
ATOM   1215  CD1 TYR D   7       4.799 -18.225  -3.635  1.00 75.66           C  
ATOM   1216  CD2 TYR D   7       3.846 -19.574  -5.361  1.00 75.66           C  
ATOM   1217  CE1 TYR D   7       3.962 -18.821  -2.698  1.00 75.66           C  
ATOM   1218  CE2 TYR D   7       3.004 -20.177  -4.433  1.00 75.66           C  
ATOM   1219  OH  TYR D   7       2.237 -20.388  -2.182  1.00 75.66           O  
ATOM   1220  CZ  TYR D   7       3.068 -19.794  -3.106  1.00 75.66           C  
ATOM   1221  N   SER D   8       5.302 -15.088  -5.291  1.00 72.76           N  
ATOM   1222  CA  SER D   8       4.928 -14.030  -4.359  1.00 72.76           C  
ATOM   1223  C   SER D   8       4.012 -13.006  -5.023  1.00 72.76           C  
ATOM   1224  CB  SER D   8       6.174 -13.332  -3.811  1.00 72.76           C  
ATOM   1225  O   SER D   8       3.063 -12.522  -4.404  1.00 72.76           O  
ATOM   1226  OG  SER D   8       6.898 -14.196  -2.953  1.00 72.76           O  
ATOM   1227  N   SER D   9       4.304 -12.816  -6.170  1.00 71.70           N  
ATOM   1228  CA  SER D   9       3.487 -11.869  -6.923  1.00 71.70           C  
ATOM   1229  C   SER D   9       2.080 -12.413  -7.151  1.00 71.70           C  
ATOM   1230  CB  SER D   9       4.142 -11.545  -8.266  1.00 71.70           C  
ATOM   1231  O   SER D   9       1.099 -11.675  -7.039  1.00 71.70           O  
ATOM   1232  OG  SER D   9       3.363 -10.610  -8.993  1.00 71.70           O  
ATOM   1233  N   ARG D  10       1.966 -13.701  -7.525  1.00 76.99           N  
ATOM   1234  CA  ARG D  10       0.658 -14.315  -7.728  1.00 76.99           C  
ATOM   1235  C   ARG D  10      -0.153 -14.315  -6.436  1.00 76.99           C  
ATOM   1236  CB  ARG D  10       0.810 -15.745  -8.251  1.00 76.99           C  
ATOM   1237  O   ARG D  10      -1.350 -14.021  -6.448  1.00 76.99           O  
ATOM   1238  CG  ARG D  10       1.114 -15.827  -9.739  1.00 76.99           C  
ATOM   1239  CD  ARG D  10       1.216 -17.270 -10.215  1.00 76.99           C  
ATOM   1240  NE  ARG D  10       1.801 -17.357 -11.549  1.00 76.99           N  
ATOM   1241  NH1 ARG D  10       1.870 -19.665 -11.594  1.00 76.99           N  
ATOM   1242  NH2 ARG D  10       2.628 -18.457 -13.388  1.00 76.99           N  
ATOM   1243  CZ  ARG D  10       2.098 -18.493 -12.174  1.00 76.99           C  
ATOM   1244  N   GLU D  11       0.489 -14.657  -5.339  1.00 77.02           N  
ATOM   1245  CA  GLU D  11      -0.182 -14.656  -4.042  1.00 77.02           C  
ATOM   1246  C   GLU D  11      -0.641 -13.252  -3.659  1.00 77.02           C  
ATOM   1247  CB  GLU D  11       0.740 -15.222  -2.959  1.00 77.02           C  
ATOM   1248  O   GLU D  11      -1.745 -13.074  -3.141  1.00 77.02           O  
ATOM   1249  CG  GLU D  11       0.865 -16.738  -2.989  1.00 77.02           C  
ATOM   1250  CD  GLU D  11      -0.429 -17.454  -2.636  1.00 77.02           C  
ATOM   1251  OE1 GLU D  11      -0.869 -18.332  -3.413  1.00 77.02           O  
ATOM   1252  OE2 GLU D  11      -1.008 -17.134  -1.574  1.00 77.02           O  
ATOM   1253  N   ALA D  12       0.120 -12.342  -3.980  1.00 73.01           N  
ATOM   1254  CA  ALA D  12      -0.222 -10.951  -3.695  1.00 73.01           C  
ATOM   1255  C   ALA D  12      -1.416 -10.498  -4.531  1.00 73.01           C  
ATOM   1256  CB  ALA D  12       0.978 -10.044  -3.952  1.00 73.01           C  
ATOM   1257  O   ALA D  12      -2.293  -9.785  -4.037  1.00 73.01           O  
ATOM   1258  N   GLU D  13      -1.368 -11.034  -5.708  1.00 77.64           N  
ATOM   1259  CA  GLU D  13      -2.483 -10.700  -6.589  1.00 77.64           C  
ATOM   1260  C   GLU D  13      -3.797 -11.260  -6.053  1.00 77.64           C  
ATOM   1261  CB  GLU D  13      -2.226 -11.224  -8.004  1.00 77.64           C  
ATOM   1262  O   GLU D  13      -4.828 -10.585  -6.092  1.00 77.64           O  
ATOM   1263  CG  GLU D  13      -3.178 -10.662  -9.050  1.00 77.64           C  
ATOM   1264  CD  GLU D  13      -2.829 -11.086 -10.468  1.00 77.64           C  
ATOM   1265  OE1 GLU D  13      -3.527 -10.664 -11.417  1.00 77.64           O  
ATOM   1266  OE2 GLU D  13      -1.849 -11.848 -10.631  1.00 77.64           O  
ATOM   1267  N   LYS D  14      -3.765 -12.417  -5.640  1.00 80.44           N  
ATOM   1268  CA  LYS D  14      -4.957 -13.039  -5.072  1.00 80.44           C  
ATOM   1269  C   LYS D  14      -5.433 -12.287  -3.832  1.00 80.44           C  
ATOM   1270  CB  LYS D  14      -4.685 -14.503  -4.725  1.00 80.44           C  
ATOM   1271  O   LYS D  14      -6.628 -12.029  -3.676  1.00 80.44           O  
ATOM   1272  CG  LYS D  14      -4.706 -15.438  -5.925  1.00 80.44           C  
ATOM   1273  CD  LYS D  14      -4.493 -16.888  -5.509  1.00 80.44           C  
ATOM   1274  CE  LYS D  14      -4.356 -17.804  -6.717  1.00 80.44           C  
ATOM   1275  NZ  LYS D  14      -4.103 -19.219  -6.314  1.00 80.44           N  
ATOM   1276  N   GLU D  15      -4.579 -11.956  -3.005  1.00 76.91           N  
ATOM   1277  CA  GLU D  15      -4.907 -11.235  -1.779  1.00 76.91           C  
ATOM   1278  C   GLU D  15      -5.454  -9.844  -2.087  1.00 76.91           C  
ATOM   1279  CB  GLU D  15      -3.678 -11.129  -0.873  1.00 76.91           C  
ATOM   1280  O   GLU D  15      -6.383  -9.376  -1.426  1.00 76.91           O  
ATOM   1281  CG  GLU D  15      -3.332 -12.423  -0.152  1.00 76.91           C  
ATOM   1282  CD  GLU D  15      -2.120 -12.298   0.758  1.00 76.91           C  
ATOM   1283  OE1 GLU D  15      -1.722 -13.308   1.381  1.00 76.91           O  
ATOM   1284  OE2 GLU D  15      -1.565 -11.180   0.848  1.00 76.91           O  
ATOM   1285  N   LEU D  16      -4.907  -9.281  -3.081  1.00 75.00           N  
ATOM   1286  CA  LEU D  16      -5.366  -7.957  -3.487  1.00 75.00           C  
ATOM   1287  C   LEU D  16      -6.813  -8.007  -3.965  1.00 75.00           C  
ATOM   1288  CB  LEU D  16      -4.469  -7.396  -4.594  1.00 75.00           C  
ATOM   1289  O   LEU D  16      -7.604  -7.113  -3.656  1.00 75.00           O  
ATOM   1290  CG  LEU D  16      -3.406  -6.387  -4.159  1.00 75.00           C  
ATOM   1291  CD1 LEU D  16      -2.146  -6.547  -5.003  1.00 75.00           C  
ATOM   1292  CD2 LEU D  16      -3.945  -4.964  -4.259  1.00 75.00           C  
ATOM   1293  N   LYS D  17      -7.147  -9.020  -4.734  1.00 80.55           N  
ATOM   1294  CA  LYS D  17      -8.513  -9.166  -5.226  1.00 80.55           C  
ATOM   1295  C   LYS D  17      -9.496  -9.354  -4.073  1.00 80.55           C  
ATOM   1296  CB  LYS D  17      -8.612 -10.346  -6.195  1.00 80.55           C  
ATOM   1297  O   LYS D  17     -10.594  -8.795  -4.090  1.00 80.55           O  
ATOM   1298  CG  LYS D  17      -8.151 -10.025  -7.609  1.00 80.55           C  
ATOM   1299  CD  LYS D  17      -8.366 -11.205  -8.548  1.00 80.55           C  
ATOM   1300  CE  LYS D  17      -7.812 -10.922  -9.938  1.00 80.55           C  
ATOM   1301  NZ  LYS D  17      -8.002 -12.084 -10.857  1.00 80.55           N  
ATOM   1302  N   LYS D  18      -9.029 -10.101  -3.086  1.00 80.86           N  
ATOM   1303  CA  LYS D  18      -9.865 -10.297  -1.905  1.00 80.86           C  
ATOM   1304  C   LYS D  18     -10.085  -8.982  -1.163  1.00 80.86           C  
ATOM   1305  CB  LYS D  18      -9.237 -11.329  -0.967  1.00 80.86           C  
ATOM   1306  O   LYS D  18     -11.203  -8.683  -0.738  1.00 80.86           O  
ATOM   1307  CG  LYS D  18     -10.161 -11.795   0.148  1.00 80.86           C  
ATOM   1308  CD  LYS D  18      -9.497 -12.856   1.017  1.00 80.86           C  
ATOM   1309  CE  LYS D  18     -10.361 -13.217   2.218  1.00 80.86           C  
ATOM   1310  NZ  LYS D  18      -9.680 -14.199   3.115  1.00 80.86           N  
ATOM   1311  N   ILE D  19      -9.073  -8.189  -1.043  1.00 75.85           N  
ATOM   1312  CA  ILE D  19      -9.141  -6.905  -0.354  1.00 75.85           C  
ATOM   1313  C   ILE D  19     -10.053  -5.953  -1.124  1.00 75.85           C  
ATOM   1314  CB  ILE D  19      -7.738  -6.281  -0.182  1.00 75.85           C  
ATOM   1315  O   ILE D  19     -10.845  -5.222  -0.525  1.00 75.85           O  
ATOM   1316  CG1 ILE D  19      -6.919  -7.079   0.839  1.00 75.85           C  
ATOM   1317  CG2 ILE D  19      -7.848  -4.811   0.232  1.00 75.85           C  
ATOM   1318  CD1 ILE D  19      -5.458  -6.659   0.926  1.00 75.85           C  
ATOM   1319  N   GLU D  20      -9.984  -6.043  -2.383  1.00 81.62           N  
ATOM   1320  CA  GLU D  20     -10.837  -5.198  -3.214  1.00 81.62           C  
ATOM   1321  C   GLU D  20     -12.313  -5.518  -2.994  1.00 81.62           C  
ATOM   1322  CB  GLU D  20     -10.479  -5.362  -4.694  1.00 81.62           C  
ATOM   1323  O   GLU D  20     -13.144  -4.611  -2.911  1.00 81.62           O  
ATOM   1324  CG  GLU D  20      -9.251  -4.570  -5.120  1.00 81.62           C  
ATOM   1325  CD  GLU D  20      -8.880  -4.779  -6.580  1.00 81.62           C  
ATOM   1326  OE1 GLU D  20      -7.946  -4.105  -7.071  1.00 81.62           O  
ATOM   1327  OE2 GLU D  20      -9.528  -5.623  -7.238  1.00 81.62           O  
ATOM   1328  N   GLU D  21     -12.586  -6.754  -2.885  1.00 82.35           N  
ATOM   1329  CA  GLU D  21     -13.968  -7.167  -2.661  1.00 82.35           C  
ATOM   1330  C   GLU D  21     -14.458  -6.729  -1.283  1.00 82.35           C  
ATOM   1331  CB  GLU D  21     -14.107  -8.684  -2.810  1.00 82.35           C  
ATOM   1332  O   GLU D  21     -15.582  -6.243  -1.144  1.00 82.35           O  
ATOM   1333  CG  GLU D  21     -14.091  -9.164  -4.255  1.00 82.35           C  
ATOM   1334  CD  GLU D  21     -14.151 -10.677  -4.385  1.00 82.35           C  
ATOM   1335  OE1 GLU D  21     -14.207 -11.186  -5.528  1.00 82.35           O  
ATOM   1336  OE2 GLU D  21     -14.143 -11.360  -3.336  1.00 82.35           O  
ATOM   1337  N   GLU D  22     -13.634  -6.885  -0.337  1.00 78.07           N  
ATOM   1338  CA  GLU D  22     -13.978  -6.470   1.019  1.00 78.07           C  
ATOM   1339  C   GLU D  22     -14.151  -4.956   1.106  1.00 78.07           C  
ATOM   1340  CB  GLU D  22     -12.908  -6.934   2.011  1.00 78.07           C  
ATOM   1341  O   GLU D  22     -15.022  -4.467   1.828  1.00 78.07           O  
ATOM   1342  CG  GLU D  22     -12.947  -8.427   2.303  1.00 78.07           C  
ATOM   1343  CD  GLU D  22     -11.849  -8.882   3.252  1.00 78.07           C  
ATOM   1344  OE1 GLU D  22     -11.788 -10.090   3.576  1.00 78.07           O  
ATOM   1345  OE2 GLU D  22     -11.044  -8.023   3.676  1.00 78.07           O  
ATOM   1346  N   GLN D  23     -13.309  -4.284   0.408  1.00 75.38           N  
ATOM   1347  CA  GLN D  23     -13.409  -2.828   0.377  1.00 75.38           C  
ATOM   1348  C   GLN D  23     -14.735  -2.381  -0.231  1.00 75.38           C  
ATOM   1349  CB  GLN D  23     -12.242  -2.226  -0.408  1.00 75.38           C  
ATOM   1350  O   GLN D  23     -15.353  -1.427   0.247  1.00 75.38           O  
ATOM   1351  CG  GLN D  23     -12.088  -0.723  -0.223  1.00 75.38           C  
ATOM   1352  CD  GLN D  23     -10.906  -0.156  -0.987  1.00 75.38           C  
ATOM   1353  NE2 GLN D  23     -10.763   1.165  -0.963  1.00 75.38           N  
ATOM   1354  OE1 GLN D  23     -10.127  -0.899  -1.592  1.00 75.38           O  
ATOM   1355  N   LYS D  24     -15.170  -3.000  -1.309  1.00 81.24           N  
ATOM   1356  CA  LYS D  24     -16.446  -2.673  -1.940  1.00 81.24           C  
ATOM   1357  C   LYS D  24     -17.607  -2.889  -0.974  1.00 81.24           C  
ATOM   1358  CB  LYS D  24     -16.651  -3.512  -3.202  1.00 81.24           C  
ATOM   1359  O   LYS D  24     -18.517  -2.060  -0.894  1.00 81.24           O  
ATOM   1360  CG  LYS D  24     -15.885  -3.003  -4.415  1.00 81.24           C  
ATOM   1361  CD  LYS D  24     -16.171  -3.847  -5.650  1.00 81.24           C  
ATOM   1362  CE  LYS D  24     -15.283  -3.446  -6.820  1.00 81.24           C  
ATOM   1363  NZ  LYS D  24     -15.526  -4.301  -8.020  1.00 81.24           N  
ATOM   1364  N   LYS D  25     -17.495  -3.997  -0.212  1.00 80.59           N  
ATOM   1365  CA  LYS D  25     -18.524  -4.289   0.781  1.00 80.59           C  
ATOM   1366  C   LYS D  25     -18.529  -3.242   1.892  1.00 80.59           C  
ATOM   1367  CB  LYS D  25     -18.316  -5.683   1.376  1.00 80.59           C  
ATOM   1368  O   LYS D  25     -19.591  -2.773   2.305  1.00 80.59           O  
ATOM   1369  CG  LYS D  25     -19.478  -6.171   2.229  1.00 80.59           C  
ATOM   1370  CD  LYS D  25     -19.230  -7.579   2.757  1.00 80.59           C  
ATOM   1371  CE  LYS D  25     -20.317  -8.010   3.731  1.00 80.59           C  
ATOM   1372  NZ  LYS D  25     -20.040  -9.360   4.308  1.00 80.59           N  
ATOM   1373  N   ALA D  26     -17.347  -2.863   2.298  1.00 74.94           N  
ATOM   1374  CA  ALA D  26     -17.212  -1.872   3.362  1.00 74.94           C  
ATOM   1375  C   ALA D  26     -17.744  -0.512   2.916  1.00 74.94           C  
ATOM   1376  CB  ALA D  26     -15.754  -1.753   3.797  1.00 74.94           C  
ATOM   1377  O   ALA D  26     -18.392   0.193   3.693  1.00 74.94           O  
ATOM   1378  N   LYS D  27     -17.464  -0.189   1.769  1.00 79.25           N  
ATOM   1379  CA  LYS D  27     -17.950   1.075   1.223  1.00 79.25           C  
ATOM   1380  C   LYS D  27     -19.475   1.106   1.180  1.00 79.25           C  
ATOM   1381  CB  LYS D  27     -17.381   1.309  -0.177  1.00 79.25           C  
ATOM   1382  O   LYS D  27     -20.091   2.118   1.522  1.00 79.25           O  
ATOM   1383  CG  LYS D  27     -17.584   2.724  -0.699  1.00 79.25           C  
ATOM   1384  CD  LYS D  27     -16.907   2.924  -2.049  1.00 79.25           C  
ATOM   1385  CE  LYS D  27     -17.219   4.295  -2.634  1.00 79.25           C  
ATOM   1386  NZ  LYS D  27     -16.584   4.484  -3.973  1.00 79.25           N  
ATOM   1387  N   LYS D  28     -20.036   0.051   0.716  1.00 81.18           N  
ATOM   1388  CA  LYS D  28     -21.492  -0.037   0.656  1.00 81.18           C  
ATOM   1389  C   LYS D  28     -22.108   0.081   2.047  1.00 81.18           C  
ATOM   1390  CB  LYS D  28     -21.924  -1.350   0.001  1.00 81.18           C  
ATOM   1391  O   LYS D  28     -23.097   0.792   2.236  1.00 81.18           O  
ATOM   1392  CG  LYS D  28     -23.390  -1.386  -0.406  1.00 81.18           C  
ATOM   1393  CD  LYS D  28     -23.750  -2.701  -1.086  1.00 81.18           C  
ATOM   1394  CE  LYS D  28     -25.247  -2.808  -1.341  1.00 81.18           C  
ATOM   1395  NZ  LYS D  28     -25.609  -4.113  -1.970  1.00 81.18           N  
ATOM   1396  N   GLU D  29     -21.546  -0.592   2.988  1.00 79.61           N  
ATOM   1397  CA  GLU D  29     -22.030  -0.548   4.364  1.00 79.61           C  
ATOM   1398  C   GLU D  29     -21.897   0.855   4.951  1.00 79.61           C  
ATOM   1399  CB  GLU D  29     -21.273  -1.555   5.234  1.00 79.61           C  
ATOM   1400  O   GLU D  29     -22.788   1.323   5.662  1.00 79.61           O  
ATOM   1401  CG  GLU D  29     -21.710  -2.998   5.025  1.00 79.61           C  
ATOM   1402  CD  GLU D  29     -20.849  -4.000   5.778  1.00 79.61           C  
ATOM   1403  OE1 GLU D  29     -21.095  -5.222   5.658  1.00 79.61           O  
ATOM   1404  OE2 GLU D  29     -19.922  -3.560   6.493  1.00 79.61           O  
ATOM   1405  N   LEU D  30     -20.787   1.500   4.611  1.00 75.30           N  
ATOM   1406  CA  LEU D  30     -20.563   2.859   5.093  1.00 75.30           C  
ATOM   1407  C   LEU D  30     -21.597   3.818   4.512  1.00 75.30           C  
ATOM   1408  CB  LEU D  30     -19.152   3.330   4.731  1.00 75.30           C  
ATOM   1409  O   LEU D  30     -22.135   4.665   5.229  1.00 75.30           O  
ATOM   1410  CG  LEU D  30     -18.726   4.688   5.290  1.00 75.30           C  
ATOM   1411  CD1 LEU D  30     -18.549   4.606   6.803  1.00 75.30           C  
ATOM   1412  CD2 LEU D  30     -17.441   5.163   4.621  1.00 75.30           C  
ATOM   1413  N   GLU D  31     -21.907   3.686   3.252  1.00 80.13           N  
ATOM   1414  CA  GLU D  31     -22.886   4.546   2.594  1.00 80.13           C  
ATOM   1415  C   GLU D  31     -24.282   4.337   3.175  1.00 80.13           C  
ATOM   1416  CB  GLU D  31     -22.901   4.289   1.085  1.00 80.13           C  
ATOM   1417  O   GLU D  31     -25.029   5.298   3.368  1.00 80.13           O  
ATOM   1418  CG  GLU D  31     -21.727   4.912   0.344  1.00 80.13           C  
ATOM   1419  CD  GLU D  31     -21.720   4.596  -1.143  1.00 80.13           C  
ATOM   1420  OE1 GLU D  31     -20.874   5.153  -1.879  1.00 80.13           O  
ATOM   1421  OE2 GLU D  31     -22.569   3.785  -1.577  1.00 80.13           O  
ATOM   1422  N   GLU D  32     -24.553   3.154   3.517  1.00 81.61           N  
ATOM   1423  CA  GLU D  32     -25.852   2.845   4.107  1.00 81.61           C  
ATOM   1424  C   GLU D  32     -25.971   3.424   5.513  1.00 81.61           C  
ATOM   1425  CB  GLU D  32     -26.080   1.331   4.140  1.00 81.61           C  
ATOM   1426  O   GLU D  32     -27.013   3.975   5.877  1.00 81.61           O  
ATOM   1427  CG  GLU D  32     -27.502   0.932   4.510  1.00 81.61           C  
ATOM   1428  CD  GLU D  32     -27.792  -0.541   4.271  1.00 81.61           C  
ATOM   1429  OE1 GLU D  32     -28.954  -0.969   4.457  1.00 81.61           O  
ATOM   1430  OE2 GLU D  32     -26.850  -1.274   3.894  1.00 81.61           O  
ATOM   1431  N   GLN D  33     -24.963   3.289   6.159  1.00 77.18           N  
ATOM   1432  CA  GLN D  33     -24.953   3.825   7.516  1.00 77.18           C  
ATOM   1433  C   GLN D  33     -25.064   5.347   7.506  1.00 77.18           C  
ATOM   1434  CB  GLN D  33     -23.685   3.395   8.254  1.00 77.18           C  
ATOM   1435  O   GLN D  33     -25.726   5.932   8.366  1.00 77.18           O  
ATOM   1436  CG  GLN D  33     -23.710   1.949   8.730  1.00 77.18           C  
ATOM   1437  CD  GLN D  33     -22.502   1.587   9.573  1.00 77.18           C  
ATOM   1438  NE2 GLN D  33     -22.490   0.367  10.098  1.00 77.18           N  
ATOM   1439  OE1 GLN D  33     -21.587   2.397   9.751  1.00 77.18           O  
ATOM   1440  N   LYS D  34     -24.413   5.893   6.625  1.00 76.70           N  
ATOM   1441  CA  LYS D  34     -24.495   7.345   6.498  1.00 76.70           C  
ATOM   1442  C   LYS D  34     -25.917   7.789   6.167  1.00 76.70           C  
ATOM   1443  CB  LYS D  34     -23.527   7.845   5.424  1.00 76.70           C  
ATOM   1444  O   LYS D  34     -26.385   8.813   6.669  1.00 76.70           O  
ATOM   1445  CG  LYS D  34     -22.092   7.995   5.906  1.00 76.70           C  
ATOM   1446  CD  LYS D  34     -21.196   8.580   4.821  1.00 76.70           C  
ATOM   1447  CE  LYS D  34     -19.755   8.712   5.295  1.00 76.70           C  
ATOM   1448  NZ  LYS D  34     -18.872   9.280   4.233  1.00 76.70           N  
ATOM   1449  N   ARG D  35     -26.379   7.078   5.412  1.00 78.69           N  
ATOM   1450  CA  ARG D  35     -27.747   7.405   5.021  1.00 78.69           C  
ATOM   1451  C   ARG D  35     -28.701   7.267   6.203  1.00 78.69           C  
ATOM   1452  CB  ARG D  35     -28.206   6.507   3.870  1.00 78.69           C  
ATOM   1453  O   ARG D  35     -29.603   8.089   6.377  1.00 78.69           O  
ATOM   1454  CG  ARG D  35     -27.780   7.001   2.497  1.00 78.69           C  
ATOM   1455  CD  ARG D  35     -28.358   6.139   1.383  1.00 78.69           C  
ATOM   1456  NE  ARG D  35     -27.813   6.505   0.079  1.00 78.69           N  
ATOM   1457  NH1 ARG D  35     -29.251   5.162  -1.131  1.00 78.69           N  
ATOM   1458  NH2 ARG D  35     -27.680   6.434  -2.213  1.00 78.69           N  
ATOM   1459  CZ  ARG D  35     -28.249   6.033  -1.085  1.00 78.69           C  
ATOM   1460  N   GLN D  36     -28.475   6.380   7.031  1.00 78.16           N  
ATOM   1461  CA  GLN D  36     -29.377   6.080   8.137  1.00 78.16           C  
ATOM   1462  C   GLN D  36     -29.089   6.975   9.340  1.00 78.16           C  
ATOM   1463  CB  GLN D  36     -29.265   4.609   8.539  1.00 78.16           C  
ATOM   1464  O   GLN D  36     -30.014   7.478   9.981  1.00 78.16           O  
ATOM   1465  CG  GLN D  36     -29.885   3.648   7.533  1.00 78.16           C  
ATOM   1466  CD  GLN D  36     -29.756   2.196   7.952  1.00 78.16           C  
ATOM   1467  NE2 GLN D  36     -30.325   1.296   7.157  1.00 78.16           N  
ATOM   1468  OE1 GLN D  36     -29.149   1.884   8.981  1.00 78.16           O  
ATOM   1469  N   ASN D  37     -27.825   7.254   9.545  1.00 65.62           N  
ATOM   1470  CA  ASN D  37     -27.500   7.882  10.821  1.00 65.62           C  
ATOM   1471  C   ASN D  37     -26.830   9.238  10.624  1.00 65.62           C  
ATOM   1472  CB  ASN D  37     -26.606   6.964  11.658  1.00 65.62           C  
ATOM   1473  O   ASN D  37     -26.703  10.016  11.571  1.00 65.62           O  
ATOM   1474  CG  ASN D  37     -27.328   5.718  12.132  1.00 65.62           C  
ATOM   1475  ND2 ASN D  37     -26.569   4.670  12.429  1.00 65.62           N  
ATOM   1476  OD1 ASN D  37     -28.557   5.698  12.229  1.00 65.62           O  
ATOM   1477  N   GLY D  38     -26.682   9.438   9.765  1.00 63.46           N  
ATOM   1478  CA  GLY D  38     -26.025  10.701   9.471  1.00 63.46           C  
ATOM   1479  C   GLY D  38     -24.529  10.668   9.721  1.00 63.46           C  
ATOM   1480  O   GLY D  38     -23.746  11.158   8.904  1.00 63.46           O  
ATOM   1481  N   GLU D  39     -24.214  10.141  10.601  1.00 63.62           N  
ATOM   1482  CA  GLU D  39     -22.789  10.121  10.918  1.00 63.62           C  
ATOM   1483  C   GLU D  39     -22.303   8.700  11.188  1.00 63.62           C  
ATOM   1484  CB  GLU D  39     -22.493  11.017  12.124  1.00 63.62           C  
ATOM   1485  O   GLU D  39     -23.046   7.877  11.727  1.00 63.62           O  
ATOM   1486  CG  GLU D  39     -22.555  12.505  11.814  1.00 63.62           C  
ATOM   1487  CD  GLU D  39     -21.924  13.369  12.894  1.00 63.62           C  
ATOM   1488  OE1 GLU D  39     -21.727  14.584  12.662  1.00 63.62           O  
ATOM   1489  OE2 GLU D  39     -21.622  12.827  13.981  1.00 63.62           O  
ATOM   1490  N   PRO D  40     -21.319   8.711  10.765  1.00 59.58           N  
ATOM   1491  CA  PRO D  40     -20.827   7.354  11.013  1.00 59.58           C  
ATOM   1492  C   PRO D  40     -20.756   7.015  12.500  1.00 59.58           C  
ATOM   1493  CB  PRO D  40     -19.430   7.366  10.388  1.00 59.58           C  
ATOM   1494  O   PRO D  40     -20.332   7.846  13.307  1.00 59.58           O  
ATOM   1495  CG  PRO D  40     -19.191   8.793  10.014  1.00 59.58           C  
ATOM   1496  CD  PRO D  40     -20.443   9.574  10.289  1.00 59.58           C  
ATOM   1497  N   SER D  41     -21.222   6.382  12.730  1.00 58.92           N  
ATOM   1498  CA  SER D  41     -21.171   5.872  14.096  1.00 58.92           C  
ATOM   1499  C   SER D  41     -19.797   5.297  14.421  1.00 58.92           C  
ATOM   1500  CB  SER D  41     -22.244   4.804  14.311  1.00 58.92           C  
ATOM   1501  O   SER D  41     -19.011   5.006  13.517  1.00 58.92           O  
ATOM   1502  OG  SER D  41     -21.854   3.574  13.722  1.00 58.92           O  
ATOM   1503  N   SER D  42     -19.535   5.195  15.420  1.00 66.33           N  
ATOM   1504  CA  SER D  42     -18.319   4.572  15.933  1.00 66.33           C  
ATOM   1505  C   SER D  42     -18.146   3.161  15.381  1.00 66.33           C  
ATOM   1506  CB  SER D  42     -18.341   4.531  17.461  1.00 66.33           C  
ATOM   1507  O   SER D  42     -17.024   2.730  15.104  1.00 66.33           O  
ATOM   1508  OG  SER D  42     -19.384   3.693  17.927  1.00 66.33           O  
ATOM   1509  N   GLU D  43     -19.299   2.610  15.259  1.00 68.91           N  
ATOM   1510  CA  GLU D  43     -19.256   1.249  14.733  1.00 68.91           C  
ATOM   1511  C   GLU D  43     -18.723   1.227  13.303  1.00 68.91           C  
ATOM   1512  CB  GLU D  43     -20.645   0.608  14.787  1.00 68.91           C  
ATOM   1513  O   GLU D  43     -17.940   0.346  12.941  1.00 68.91           O  
ATOM   1514  CG  GLU D  43     -20.618  -0.913  14.833  1.00 68.91           C  
ATOM   1515  CD  GLU D  43     -21.968  -1.527  15.171  1.00 68.91           C  
ATOM   1516  OE1 GLU D  43     -22.090  -2.773  15.150  1.00 68.91           O  
ATOM   1517  OE2 GLU D  43     -22.911  -0.755  15.457  1.00 68.91           O  
ATOM   1518  N   ILE D  44     -19.046   2.175  12.629  1.00 68.42           N  
ATOM   1519  CA  ILE D  44     -18.597   2.279  11.245  1.00 68.42           C  
ATOM   1520  C   ILE D  44     -17.107   2.614  11.210  1.00 68.42           C  
ATOM   1521  CB  ILE D  44     -19.404   3.342  10.467  1.00 68.42           C  
ATOM   1522  O   ILE D  44     -16.362   2.072  10.391  1.00 68.42           O  
ATOM   1523  CG1 ILE D  44     -20.850   2.873  10.266  1.00 68.42           C  
ATOM   1524  CG2 ILE D  44     -18.736   3.650   9.123  1.00 68.42           C  
ATOM   1525  CD1 ILE D  44     -21.760   3.924   9.646  1.00 68.42           C  
ATOM   1526  N   SER D  45     -16.830   3.302  11.993  1.00 69.23           N  
ATOM   1527  CA  SER D  45     -15.418   3.661  12.079  1.00 69.23           C  
ATOM   1528  C   SER D  45     -14.556   2.443  12.392  1.00 69.23           C  
ATOM   1529  CB  SER D  45     -15.203   4.735  13.146  1.00 69.23           C  
ATOM   1530  O   SER D  45     -13.470   2.284  11.830  1.00 69.23           O  
ATOM   1531  OG  SER D  45     -15.878   5.932  12.799  1.00 69.23           O  
ATOM   1532  N   LYS D  46     -15.136   1.595  13.254  1.00 72.07           N  
ATOM   1533  CA  LYS D  46     -14.412   0.376  13.602  1.00 72.07           C  
ATOM   1534  C   LYS D  46     -14.285  -0.551  12.396  1.00 72.07           C  
ATOM   1535  CB  LYS D  46     -15.110  -0.353  14.751  1.00 72.07           C  
ATOM   1536  O   LYS D  46     -13.233  -1.155  12.179  1.00 72.07           O  
ATOM   1537  CG  LYS D  46     -14.831   0.244  16.123  1.00 72.07           C  
ATOM   1538  CD  LYS D  46     -15.509  -0.555  17.229  1.00 72.07           C  
ATOM   1539  CE  LYS D  46     -15.389   0.142  18.577  1.00 72.07           C  
ATOM   1540  NZ  LYS D  46     -16.112  -0.602  19.652  1.00 72.07           N  
ATOM   1541  N   GLN D  47     -15.418  -0.630  11.767  1.00 70.87           N  
ATOM   1542  CA  GLN D  47     -15.406  -1.481  10.582  1.00 70.87           C  
ATOM   1543  C   GLN D  47     -14.415  -0.963   9.543  1.00 70.87           C  
ATOM   1544  CB  GLN D  47     -16.805  -1.574   9.972  1.00 70.87           C  
ATOM   1545  O   GLN D  47     -13.698  -1.747   8.917  1.00 70.87           O  
ATOM   1546  CG  GLN D  47     -17.752  -2.485  10.741  1.00 70.87           C  
ATOM   1547  CD  GLN D  47     -19.143  -2.532  10.136  1.00 70.87           C  
ATOM   1548  NE2 GLN D  47     -19.987  -3.417  10.657  1.00 70.87           N  
ATOM   1549  OE1 GLN D  47     -19.456  -1.780   9.208  1.00 70.87           O  
ATOM   1550  N   VAL D  48     -14.336   0.289   9.307  1.00 71.36           N  
ATOM   1551  CA  VAL D  48     -13.423   0.903   8.349  1.00 71.36           C  
ATOM   1552  C   VAL D  48     -11.979   0.683   8.796  1.00 71.36           C  
ATOM   1553  CB  VAL D  48     -13.705   2.413   8.183  1.00 71.36           C  
ATOM   1554  O   VAL D  48     -11.112   0.365   7.979  1.00 71.36           O  
ATOM   1555  CG1 VAL D  48     -12.609   3.080   7.354  1.00 71.36           C  
ATOM   1556  CG2 VAL D  48     -15.074   2.632   7.540  1.00 71.36           C  
ATOM   1557  N   LEU D  49     -11.850   0.720  10.045  1.00 72.57           N  
ATOM   1558  CA  LEU D  49     -10.513   0.514  10.591  1.00 72.57           C  
ATOM   1559  C   LEU D  49     -10.033  -0.910  10.332  1.00 72.57           C  
ATOM   1560  CB  LEU D  49     -10.498   0.805  12.095  1.00 72.57           C  
ATOM   1561  O   LEU D  49      -8.877  -1.122   9.959  1.00 72.57           O  
ATOM   1562  CG  LEU D  49     -10.095   2.222  12.507  1.00 72.57           C  
ATOM   1563  CD1 LEU D  49     -10.997   2.723  13.631  1.00 72.57           C  
ATOM   1564  CD2 LEU D  49      -8.631   2.259  12.932  1.00 72.57           C  
ATOM   1565  N   LYS D  50     -10.900  -1.809  10.492  1.00 75.38           N  
ATOM   1566  CA  LYS D  50     -10.546  -3.204  10.248  1.00 75.38           C  
ATOM   1567  C   LYS D  50     -10.195  -3.434   8.781  1.00 75.38           C  
ATOM   1568  CB  LYS D  50     -11.691  -4.129  10.664  1.00 75.38           C  
ATOM   1569  O   LYS D  50      -9.259  -4.174   8.470  1.00 75.38           O  
ATOM   1570  CG  LYS D  50     -11.787  -4.359  12.165  1.00 75.38           C  
ATOM   1571  CD  LYS D  50     -12.906  -5.332  12.512  1.00 75.38           C  
ATOM   1572  CE  LYS D  50     -13.064  -5.491  14.018  1.00 75.38           C  
ATOM   1573  NZ  LYS D  50     -14.202  -6.395  14.363  1.00 75.38           N  
ATOM   1574  N   LEU D  51     -10.962  -2.780   7.989  1.00 73.42           N  
ATOM   1575  CA  LEU D  51     -10.701  -2.907   6.559  1.00 73.42           C  
ATOM   1576  C   LEU D  51      -9.350  -2.298   6.197  1.00 73.42           C  
ATOM   1577  CB  LEU D  51     -11.812  -2.232   5.750  1.00 73.42           C  
ATOM   1578  O   LEU D  51      -8.588  -2.883   5.424  1.00 73.42           O  
ATOM   1579  CG  LEU D  51     -13.116  -3.018   5.602  1.00 73.42           C  
ATOM   1580  CD1 LEU D  51     -14.224  -2.111   5.078  1.00 73.42           C  
ATOM   1581  CD2 LEU D  51     -12.917  -4.216   4.680  1.00 73.42           C  
ATOM   1582  N   ILE D  52      -8.986  -1.250   6.737  1.00 74.16           N  
ATOM   1583  CA  ILE D  52      -7.734  -0.556   6.459  1.00 74.16           C  
ATOM   1584  C   ILE D  52      -6.558  -1.390   6.963  1.00 74.16           C  
ATOM   1585  CB  ILE D  52      -7.710   0.848   7.104  1.00 74.16           C  
ATOM   1586  O   ILE D  52      -5.530  -1.496   6.290  1.00 74.16           O  
ATOM   1587  CG1 ILE D  52      -8.727   1.768   6.418  1.00 74.16           C  
ATOM   1588  CG2 ILE D  52      -6.302   1.447   7.044  1.00 74.16           C  
ATOM   1589  CD1 ILE D  52      -8.867   3.135   7.074  1.00 74.16           C  
ATOM   1590  N   LEU D  53      -6.853  -1.942   8.068  1.00 78.29           N  
ATOM   1591  CA  LEU D  53      -5.800  -2.789   8.615  1.00 78.29           C  
ATOM   1592  C   LEU D  53      -5.529  -3.979   7.701  1.00 78.29           C  
ATOM   1593  CB  LEU D  53      -6.181  -3.282  10.014  1.00 78.29           C  
ATOM   1594  O   LEU D  53      -4.373  -4.345   7.477  1.00 78.29           O  
ATOM   1595  CG  LEU D  53      -5.023  -3.650  10.942  1.00 78.29           C  
ATOM   1596  CD1 LEU D  53      -4.907  -2.635  12.074  1.00 78.29           C  
ATOM   1597  CD2 LEU D  53      -5.209  -5.058  11.497  1.00 78.29           C  
ATOM   1598  N   LYS D  54      -6.596  -4.631   7.241  1.00 77.33           N  
ATOM   1599  CA  LYS D  54      -6.436  -5.739   6.302  1.00 77.33           C  
ATOM   1600  C   LYS D  54      -5.685  -5.294   5.051  1.00 77.33           C  
ATOM   1601  CB  LYS D  54      -7.798  -6.318   5.918  1.00 77.33           C  
ATOM   1602  O   LYS D  54      -4.812  -6.011   4.556  1.00 77.33           O  
ATOM   1603  CG  LYS D  54      -8.396  -7.242   6.969  1.00 77.33           C  
ATOM   1604  CD  LYS D  54      -9.723  -7.829   6.506  1.00 77.33           C  
ATOM   1605  CE  LYS D  54     -10.380  -8.660   7.600  1.00 77.33           C  
ATOM   1606  NZ  LYS D  54     -11.702  -9.204   7.165  1.00 77.33           N  
ATOM   1607  N   ALA D  55      -5.985  -4.140   4.582  1.00 75.42           N  
ATOM   1608  CA  ALA D  55      -5.318  -3.590   3.405  1.00 75.42           C  
ATOM   1609  C   ALA D  55      -3.838  -3.340   3.680  1.00 75.42           C  
ATOM   1610  CB  ALA D  55      -6.000  -2.298   2.962  1.00 75.42           C  
ATOM   1611  O   ALA D  55      -2.986  -3.631   2.837  1.00 75.42           O  
ATOM   1612  N   LEU D  56      -3.585  -2.841   4.848  1.00 78.52           N  
ATOM   1613  CA  LEU D  56      -2.203  -2.553   5.216  1.00 78.52           C  
ATOM   1614  C   LEU D  56      -1.364  -3.826   5.213  1.00 78.52           C  
ATOM   1615  CB  LEU D  56      -2.143  -1.891   6.595  1.00 78.52           C  
ATOM   1616  O   LEU D  56      -0.207  -3.811   4.787  1.00 78.52           O  
ATOM   1617  CG  LEU D  56      -2.452  -0.394   6.642  1.00 78.52           C  
ATOM   1618  CD1 LEU D  56      -2.582   0.075   8.088  1.00 78.52           C  
ATOM   1619  CD2 LEU D  56      -1.373   0.399   5.912  1.00 78.52           C  
ATOM   1620  N   LYS D  57      -1.892  -4.838   5.612  1.00 78.32           N  
ATOM   1621  CA  LYS D  57      -1.175  -6.109   5.642  1.00 78.32           C  
ATOM   1622  C   LYS D  57      -0.866  -6.599   4.230  1.00 78.32           C  
ATOM   1623  CB  LYS D  57      -1.983  -7.165   6.398  1.00 78.32           C  
ATOM   1624  O   LYS D  57       0.224  -7.113   3.971  1.00 78.32           O  
ATOM   1625  CG  LYS D  57      -2.003  -6.966   7.906  1.00 78.32           C  
ATOM   1626  CD  LYS D  57      -2.802  -8.060   8.603  1.00 78.32           C  
ATOM   1627  CE  LYS D  57      -2.858  -7.839  10.109  1.00 78.32           C  
ATOM   1628  NZ  LYS D  57      -3.691  -8.875  10.790  1.00 78.32           N  
ATOM   1629  N   VAL D  58      -1.866  -6.503   3.400  1.00 76.49           N  
ATOM   1630  CA  VAL D  58      -1.673  -6.907   2.011  1.00 76.49           C  
ATOM   1631  C   VAL D  58      -0.625  -6.012   1.353  1.00 76.49           C  
ATOM   1632  CB  VAL D  58      -2.996  -6.853   1.215  1.00 76.49           C  
ATOM   1633  O   VAL D  58       0.259  -6.499   0.644  1.00 76.49           O  
ATOM   1634  CG1 VAL D  58      -2.748  -7.141  -0.265  1.00 76.49           C  
ATOM   1635  CG2 VAL D  58      -4.006  -7.843   1.793  1.00 76.49           C  
ATOM   1636  N   ILE D  59      -0.666  -4.786   1.611  1.00 78.26           N  
ATOM   1637  CA  ILE D  59       0.274  -3.827   1.041  1.00 78.26           C  
ATOM   1638  C   ILE D  59       1.689  -4.145   1.518  1.00 78.26           C  
ATOM   1639  CB  ILE D  59      -0.103  -2.375   1.414  1.00 78.26           C  
ATOM   1640  O   ILE D  59       2.644  -4.076   0.740  1.00 78.26           O  
ATOM   1641  CG1 ILE D  59      -1.388  -1.956   0.691  1.00 78.26           C  
ATOM   1642  CG2 ILE D  59       1.046  -1.418   1.088  1.00 78.26           C  
ATOM   1643  CD1 ILE D  59      -1.986  -0.650   1.198  1.00 78.26           C  
ATOM   1644  N   ALA D  60       1.795  -4.445   2.707  1.00 78.46           N  
ATOM   1645  CA  ALA D  60       3.100  -4.819   3.245  1.00 78.46           C  
ATOM   1646  C   ALA D  60       3.681  -6.014   2.494  1.00 78.46           C  
ATOM   1647  CB  ALA D  60       2.992  -5.132   4.735  1.00 78.46           C  
ATOM   1648  O   ALA D  60       4.885  -6.065   2.233  1.00 78.46           O  
ATOM   1649  N   LYS D  61       2.819  -6.987   2.187  1.00 78.32           N  
ATOM   1650  CA  LYS D  61       3.266  -8.157   1.438  1.00 78.32           C  
ATOM   1651  C   LYS D  61       3.724  -7.770   0.035  1.00 78.32           C  
ATOM   1652  CB  LYS D  61       2.151  -9.201   1.356  1.00 78.32           C  
ATOM   1653  O   LYS D  61       4.731  -8.282  -0.459  1.00 78.32           O  
ATOM   1654  CG  LYS D  61       1.909  -9.951   2.658  1.00 78.32           C  
ATOM   1655  CD  LYS D  61       0.827 -11.011   2.499  1.00 78.32           C  
ATOM   1656  CE  LYS D  61       0.523 -11.704   3.821  1.00 78.32           C  
ATOM   1657  NZ  LYS D  61      -0.581 -12.700   3.683  1.00 78.32           N  
ATOM   1658  N   ILE D  62       2.988  -6.934  -0.592  1.00 76.53           N  
ATOM   1659  CA  ILE D  62       3.324  -6.472  -1.934  1.00 76.53           C  
ATOM   1660  C   ILE D  62       4.645  -5.706  -1.900  1.00 76.53           C  
ATOM   1661  CB  ILE D  62       2.205  -5.584  -2.523  1.00 76.53           C  
ATOM   1662  O   ILE D  62       5.485  -5.865  -2.789  1.00 76.53           O  
ATOM   1663  CG1 ILE D  62       0.945  -6.417  -2.785  1.00 76.53           C  
ATOM   1664  CG2 ILE D  62       2.682  -4.894  -3.804  1.00 76.53           C  
ATOM   1665  CD1 ILE D  62      -0.266  -5.593  -3.201  1.00 76.53           C  
ATOM   1666  N   GLN D  63       4.812  -4.924  -0.909  1.00 78.82           N  
ATOM   1667  CA  GLN D  63       6.046  -4.157  -0.771  1.00 78.82           C  
ATOM   1668  C   GLN D  63       7.254  -5.079  -0.632  1.00 78.82           C  
ATOM   1669  CB  GLN D  63       5.962  -3.217   0.433  1.00 78.82           C  
ATOM   1670  O   GLN D  63       8.318  -4.805  -1.192  1.00 78.82           O  
ATOM   1671  CG  GLN D  63       5.110  -1.978   0.187  1.00 78.82           C  
ATOM   1672  CD  GLN D  63       5.023  -1.076   1.404  1.00 78.82           C  
ATOM   1673  NE2 GLN D  63       4.853   0.221   1.169  1.00 78.82           N  
ATOM   1674  OE1 GLN D  63       5.107  -1.540   2.545  1.00 78.82           O  
ATOM   1675  N   LYS D  64       7.077  -6.050   0.129  1.00 79.33           N  
ATOM   1676  CA  LYS D  64       8.158  -7.019   0.279  1.00 79.33           C  
ATOM   1677  C   LYS D  64       8.502  -7.671  -1.057  1.00 79.33           C  
ATOM   1678  CB  LYS D  64       7.780  -8.091   1.303  1.00 79.33           C  
ATOM   1679  O   LYS D  64       9.678  -7.852  -1.382  1.00 79.33           O  
ATOM   1680  CG  LYS D  64       8.962  -8.900   1.817  1.00 79.33           C  
ATOM   1681  CD  LYS D  64       8.552  -9.827   2.954  1.00 79.33           C  
ATOM   1682  CE  LYS D  64       9.708 -10.714   3.398  1.00 79.33           C  
ATOM   1683  NZ  LYS D  64       9.307 -11.633   4.505  1.00 79.33           N  
ATOM   1684  N   SER D  65       7.411  -8.079  -1.739  1.00 76.70           N  
ATOM   1685  CA  SER D  65       7.629  -8.635  -3.070  1.00 76.70           C  
ATOM   1686  C   SER D  65       8.339  -7.636  -3.978  1.00 76.70           C  
ATOM   1687  CB  SER D  65       6.301  -9.055  -3.701  1.00 76.70           C  
ATOM   1688  O   SER D  65       9.246  -8.005  -4.726  1.00 76.70           O  
ATOM   1689  OG  SER D  65       6.504  -9.574  -5.004  1.00 76.70           O  
ATOM   1690  N   ALA D  66       7.899  -6.350  -3.962  1.00 76.85           N  
ATOM   1691  CA  ALA D  66       8.531  -5.300  -4.756  1.00 76.85           C  
ATOM   1692  C   ALA D  66      10.003  -5.141  -4.383  1.00 76.85           C  
ATOM   1693  CB  ALA D  66       7.793  -3.976  -4.572  1.00 76.85           C  
ATOM   1694  O   ALA D  66      10.851  -4.930  -5.253  1.00 76.85           O  
ATOM   1695  N   GLN D  67      10.328  -5.229  -3.168  1.00 79.46           N  
ATOM   1696  CA  GLN D  67      11.707  -5.126  -2.702  1.00 79.46           C  
ATOM   1697  C   GLN D  67      12.567  -6.247  -3.280  1.00 79.46           C  
ATOM   1698  CB  GLN D  67      11.762  -5.157  -1.174  1.00 79.46           C  
ATOM   1699  O   GLN D  67      13.703  -6.013  -3.696  1.00 79.46           O  
ATOM   1700  CG  GLN D  67      13.145  -4.875  -0.603  1.00 79.46           C  
ATOM   1701  CD  GLN D  67      13.492  -3.398  -0.607  1.00 79.46           C  
ATOM   1702  NE2 GLN D  67      14.785  -3.092  -0.633  1.00 79.46           N  
ATOM   1703  OE1 GLN D  67      12.605  -2.538  -0.588  1.00 79.46           O  
ATOM   1704  N   ARG D  68      12.085  -7.434  -3.286  1.00 79.41           N  
ATOM   1705  CA  ARG D  68      12.823  -8.565  -3.839  1.00 79.41           C  
ATOM   1706  C   ARG D  68      13.075  -8.377  -5.331  1.00 79.41           C  
ATOM   1707  CB  ARG D  68      12.065  -9.872  -3.597  1.00 79.41           C  
ATOM   1708  O   ARG D  68      14.153  -8.708  -5.830  1.00 79.41           O  
ATOM   1709  CG  ARG D  68      12.088 -10.338  -2.150  1.00 79.41           C  
ATOM   1710  CD  ARG D  68      11.366 -11.666  -1.973  1.00 79.41           C  
ATOM   1711  NE  ARG D  68      11.176 -11.994  -0.563  1.00 79.41           N  
ATOM   1712  NH1 ARG D  68       9.736 -13.758  -0.953  1.00 79.41           N  
ATOM   1713  NH2 ARG D  68      10.305 -13.190   1.194  1.00 79.41           N  
ATOM   1714  CZ  ARG D  68      10.406 -12.980  -0.111  1.00 79.41           C  
ATOM   1715  N   GLN D  69      12.050  -7.895  -5.980  1.00 75.39           N  
ATOM   1716  CA  GLN D  69      12.214  -7.603  -7.400  1.00 75.39           C  
ATOM   1717  C   GLN D  69      13.271  -6.526  -7.622  1.00 75.39           C  
ATOM   1718  CB  GLN D  69      10.883  -7.168  -8.017  1.00 75.39           C  
ATOM   1719  O   GLN D  69      14.093  -6.634  -8.534  1.00 75.39           O  
ATOM   1720  CG  GLN D  69       9.881  -8.303  -8.181  1.00 75.39           C  
ATOM   1721  CD  GLN D  69       8.551  -7.835  -8.740  1.00 75.39           C  
ATOM   1722  NE2 GLN D  69       7.639  -8.774  -8.967  1.00 75.39           N  
ATOM   1723  OE1 GLN D  69       8.343  -6.638  -8.965  1.00 75.39           O  
ATOM   1724  N   GLN D  70      13.166  -5.456  -6.820  1.00 77.31           N  
ATOM   1725  CA  GLN D  70      14.165  -4.396  -6.898  1.00 77.31           C  
ATOM   1726  C   GLN D  70      15.570  -4.947  -6.675  1.00 77.31           C  
ATOM   1727  CB  GLN D  70      13.864  -3.298  -5.877  1.00 77.31           C  
ATOM   1728  O   GLN D  70      16.497  -4.619  -7.419  1.00 77.31           O  
ATOM   1729  CG  GLN D  70      14.787  -2.092  -5.981  1.00 77.31           C  
ATOM   1730  CD  GLN D  70      14.502  -1.042  -4.923  1.00 77.31           C  
ATOM   1731  NE2 GLN D  70      15.396  -0.066  -4.800  1.00 77.31           N  
ATOM   1732  OE1 GLN D  70      13.487  -1.106  -4.223  1.00 77.31           O  
ATOM   1733  N   ASP D  71      15.812  -5.749  -5.696  1.00 80.23           N  
ATOM   1734  CA  ASP D  71      17.118  -6.326  -5.393  1.00 80.23           C  
ATOM   1735  C   ASP D  71      17.626  -7.176  -6.556  1.00 80.23           C  
ATOM   1736  CB  ASP D  71      17.051  -7.168  -4.117  1.00 80.23           C  
ATOM   1737  O   ASP D  71      18.813  -7.142  -6.885  1.00 80.23           O  
ATOM   1738  CG  ASP D  71      16.905  -6.328  -2.860  1.00 80.23           C  
ATOM   1739  OD1 ASP D  71      16.535  -6.877  -1.800  1.00 80.23           O  
ATOM   1740  OD2 ASP D  71      17.160  -5.107  -2.932  1.00 80.23           O  
ATOM   1741  N   ALA D  72      16.706  -7.924  -7.100  1.00 79.27           N  
ATOM   1742  CA  ALA D  72      17.082  -8.755  -8.242  1.00 79.27           C  
ATOM   1743  C   ALA D  72      17.530  -7.896  -9.421  1.00 79.27           C  
ATOM   1744  CB  ALA D  72      15.917  -9.652  -8.653  1.00 79.27           C  
ATOM   1745  O   ALA D  72      18.503  -8.225 -10.103  1.00 79.27           O  
ATOM   1746  N   LEU D  73      16.786  -6.853  -9.726  1.00 78.08           N  
ATOM   1747  CA  LEU D  73      17.132  -5.959 -10.826  1.00 78.08           C  
ATOM   1748  C   LEU D  73      18.473  -5.279 -10.572  1.00 78.08           C  
ATOM   1749  CB  LEU D  73      16.041  -4.903 -11.022  1.00 78.08           C  
ATOM   1750  O   LEU D  73      19.281  -5.128 -11.491  1.00 78.08           O  
ATOM   1751  CG  LEU D  73      14.774  -5.364 -11.744  1.00 78.08           C  
ATOM   1752  CD1 LEU D  73      13.662  -4.334 -11.574  1.00 78.08           C  
ATOM   1753  CD2 LEU D  73      15.060  -5.609 -13.222  1.00 78.08           C  
ATOM   1754  N   ILE D  74      18.759  -4.847  -9.377  1.00 79.51           N  
ATOM   1755  CA  ILE D  74      20.025  -4.213  -9.026  1.00 79.51           C  
ATOM   1756  C   ILE D  74      21.171  -5.201  -9.232  1.00 79.51           C  
ATOM   1757  CB  ILE D  74      20.016  -3.700  -7.568  1.00 79.51           C  
ATOM   1758  O   ILE D  74      22.248  -4.824  -9.701  1.00 79.51           O  
ATOM   1759  CG1 ILE D  74      19.085  -2.490  -7.434  1.00 79.51           C  
ATOM   1760  CG2 ILE D  74      21.435  -3.353  -7.109  1.00 79.51           C  
ATOM   1761  CD1 ILE D  74      18.864  -2.035  -5.998  1.00 79.51           C  
ATOM   1762  N   LYS D  75      20.899  -6.391  -8.764  1.00 81.13           N  
ATOM   1763  CA  LYS D  75      21.914  -7.424  -8.953  1.00 81.13           C  
ATOM   1764  C   LYS D  75      22.249  -7.601 -10.431  1.00 81.13           C  
ATOM   1765  CB  LYS D  75      21.444  -8.753  -8.359  1.00 81.13           C  
ATOM   1766  O   LYS D  75      23.414  -7.783 -10.790  1.00 81.13           O  
ATOM   1767  CG  LYS D  75      22.539  -9.804  -8.252  1.00 81.13           C  
ATOM   1768  CD  LYS D  75      22.034 -11.069  -7.569  1.00 81.13           C  
ATOM   1769  CE  LYS D  75      23.100 -12.157  -7.548  1.00 81.13           C  
ATOM   1770  NZ  LYS D  75      22.599 -13.410  -6.907  1.00 81.13           N  
ATOM   1771  N   ILE D  76      21.239  -7.542 -11.325  1.00 76.66           N  
ATOM   1772  CA  ILE D  76      21.432  -7.694 -12.763  1.00 76.66           C  
ATOM   1773  C   ILE D  76      22.258  -6.526 -13.298  1.00 76.66           C  
ATOM   1774  CB  ILE D  76      20.081  -7.781 -13.508  1.00 76.66           C  
ATOM   1775  O   ILE D  76      23.124  -6.712 -14.157  1.00 76.66           O  
ATOM   1776  CG1 ILE D  76      19.389  -9.114 -13.205  1.00 76.66           C  
ATOM   1777  CG2 ILE D  76      20.283  -7.599 -15.015  1.00 76.66           C  
ATOM   1778  CD1 ILE D  76      17.978  -9.221 -13.766  1.00 76.66           C  
ATOM   1779  N   LEU D  77      22.103  -5.360 -12.889  1.00 73.91           N  
ATOM   1780  CA  LEU D  77      22.805  -4.175 -13.370  1.00 73.91           C  
ATOM   1781  C   LEU D  77      24.226  -4.124 -12.819  1.00 73.91           C  
ATOM   1782  CB  LEU D  77      22.046  -2.905 -12.975  1.00 73.91           C  
ATOM   1783  O   LEU D  77      25.094  -3.459 -13.388  1.00 73.91           O  
ATOM   1784  CG  LEU D  77      20.734  -2.642 -13.715  1.00 73.91           C  
ATOM   1785  CD1 LEU D  77      19.995  -1.467 -13.082  1.00 73.91           C  
ATOM   1786  CD2 LEU D  77      20.997  -2.380 -15.194  1.00 73.91           C  
ATOM   1787  N   SER D  78      24.542  -4.750 -11.691  1.00 75.64           N  
ATOM   1788  CA  SER D  78      25.892  -4.768 -11.138  1.00 75.64           C  
ATOM   1789  C   SER D  78      26.803  -5.697 -11.935  1.00 75.64           C  
ATOM   1790  CB  SER D  78      25.866  -5.201  -9.672  1.00 75.64           C  
ATOM   1791  O   SER D  78      27.986  -5.406 -12.120  1.00 75.64           O  
ATOM   1792  OG  SER D  78      25.122  -4.283  -8.890  1.00 75.64           O  
TER    1793      SER D  78                                                      
ENDMDL                                                                          
END                                                                             
