# Supplementary material for: De novo design of obligate ABC-type heterotrimeric proteins
Source: Nat Struct Mol Biol. 2022 Dec 15;29(12):1266–76. doi: 10.1038/s41594-022-00879-4 (PMC9758053; doi:10.1038/s41594-022-00879-4)
Supplement: Supplementary file 4 — This compressed file contains all PDB files and scripts used in our design protocols and analyses, as well as the final design model outputs. [file 41594_2022_879_MOESM4_ESM.zip › source_data/pdbs/AF-Multimer for base_pdbs/DHT02/DHT02_AF-Mult_model2.pdb]

MODEL     1                                                                     
ATOM      1  N   PRO B   1      -6.550 -26.062  -8.187  1.00 44.94           N  
ATOM      2  CA  PRO B   1      -7.205 -24.755  -8.278  1.00 44.94           C  
ATOM      3  C   PRO B   1      -6.825 -23.991  -9.545  1.00 44.94           C  
ATOM      4  CB  PRO B   1      -6.707 -24.023  -7.029  1.00 44.94           C  
ATOM      5  O   PRO B   1      -5.673 -24.050  -9.983  1.00 44.94           O  
ATOM      6  CG  PRO B   1      -5.758 -24.978  -6.380  1.00 44.94           C  
ATOM      7  CD  PRO B   1      -5.684 -26.221  -7.218  1.00 44.94           C  
ATOM      8  N   ASP B   2      -6.515 -24.831  -9.619  1.00 56.85           N  
ATOM      9  CA  ASP B   2      -6.983 -24.465 -10.952  1.00 56.85           C  
ATOM     10  C   ASP B   2      -6.255 -23.225 -11.468  1.00 56.85           C  
ATOM     11  CB  ASP B   2      -8.493 -24.222 -10.943  1.00 56.85           C  
ATOM     12  O   ASP B   2      -6.345 -22.152 -10.868  1.00 56.85           O  
ATOM     13  CG  ASP B   2      -9.159 -24.577 -12.261  1.00 56.85           C  
ATOM     14  OD1 ASP B   2     -10.407 -24.590 -12.330  1.00 56.85           O  
ATOM     15  OD2 ASP B   2      -8.429 -24.850 -13.238  1.00 56.85           O  
ATOM     16  N   SER B   3      -5.620 -23.493 -11.974  1.00 74.32           N  
ATOM     17  CA  SER B   3      -4.848 -22.572 -12.802  1.00 74.32           C  
ATOM     18  C   SER B   3      -5.719 -21.433 -13.322  1.00 74.32           C  
ATOM     19  CB  SER B   3      -4.210 -23.314 -13.978  1.00 74.32           C  
ATOM     20  O   SER B   3      -5.267 -20.289 -13.407  1.00 74.32           O  
ATOM     21  OG  SER B   3      -5.203 -23.805 -14.861  1.00 74.32           O  
ATOM     22  N   ASP B   4      -7.121 -21.754 -13.570  1.00 86.22           N  
ATOM     23  CA  ASP B   4      -8.033 -20.731 -14.072  1.00 86.22           C  
ATOM     24  C   ASP B   4      -8.296 -19.662 -13.013  1.00 86.22           C  
ATOM     25  CB  ASP B   4      -9.352 -21.362 -14.522  1.00 86.22           C  
ATOM     26  O   ASP B   4      -8.352 -18.471 -13.327  1.00 86.22           O  
ATOM     27  CG  ASP B   4      -9.238 -22.094 -15.848  1.00 86.22           C  
ATOM     28  OD1 ASP B   4     -10.078 -22.974 -16.133  1.00 86.22           O  
ATOM     29  OD2 ASP B   4      -8.297 -21.789 -16.613  1.00 86.22           O  
ATOM     30  N   GLU B   5      -8.371 -20.087 -11.795  1.00 86.11           N  
ATOM     31  CA  GLU B   5      -8.595 -19.151 -10.697  1.00 86.11           C  
ATOM     32  C   GLU B   5      -7.394 -18.230 -10.504  1.00 86.11           C  
ATOM     33  CB  GLU B   5      -8.894 -19.906  -9.399  1.00 86.11           C  
ATOM     34  O   GLU B   5      -7.557 -17.029 -10.279  1.00 86.11           O  
ATOM     35  CG  GLU B   5      -9.366 -19.012  -8.262  1.00 86.11           C  
ATOM     36  CD  GLU B   5      -9.789 -19.787  -7.025  1.00 86.11           C  
ATOM     37  OE1 GLU B   5     -10.186 -19.156  -6.019  1.00 86.11           O  
ATOM     38  OE2 GLU B   5      -9.721 -21.036  -7.061  1.00 86.11           O  
ATOM     39  N   LEU B   6      -6.264 -18.816 -10.506  1.00 84.68           N  
ATOM     40  CA  LEU B   6      -5.035 -18.041 -10.364  1.00 84.68           C  
ATOM     41  C   LEU B   6      -4.926 -16.990 -11.464  1.00 84.68           C  
ATOM     42  CB  LEU B   6      -3.813 -18.963 -10.399  1.00 84.68           C  
ATOM     43  O   LEU B   6      -4.585 -15.836 -11.194  1.00 84.68           O  
ATOM     44  CG  LEU B   6      -2.458 -18.302 -10.143  1.00 84.68           C  
ATOM     45  CD1 LEU B   6      -2.387 -17.776  -8.713  1.00 84.68           C  
ATOM     46  CD2 LEU B   6      -1.324 -19.284 -10.414  1.00 84.68           C  
ATOM     47  N   ARG B   7      -5.339 -17.437 -12.697  1.00 86.91           N  
ATOM     48  CA  ARG B   7      -5.265 -16.511 -13.823  1.00 86.91           C  
ATOM     49  C   ARG B   7      -6.255 -15.363 -13.654  1.00 86.91           C  
ATOM     50  CB  ARG B   7      -5.532 -17.243 -15.140  1.00 86.91           C  
ATOM     51  O   ARG B   7      -5.940 -14.213 -13.968  1.00 86.91           O  
ATOM     52  CG  ARG B   7      -4.323 -17.985 -15.688  1.00 86.91           C  
ATOM     53  CD  ARG B   7      -4.623 -18.637 -17.030  1.00 86.91           C  
ATOM     54  NE  ARG B   7      -3.593 -19.602 -17.403  1.00 86.91           N  
ATOM     55  NH1 ARG B   7      -4.534 -20.131 -19.445  1.00 86.91           N  
ATOM     56  NH2 ARG B   7      -2.588 -21.143 -18.778  1.00 86.91           N  
ATOM     57  CZ  ARG B   7      -3.574 -20.290 -18.541  1.00 86.91           C  
ATOM     58  N   LYS B   8      -7.401 -15.718 -13.164  1.00 87.55           N  
ATOM     59  CA  LYS B   8      -8.413 -14.692 -12.932  1.00 87.55           C  
ATOM     60  C   LYS B   8      -7.951 -13.691 -11.877  1.00 87.55           C  
ATOM     61  CB  LYS B   8      -9.736 -15.329 -12.506  1.00 87.55           C  
ATOM     62  O   LYS B   8      -8.097 -12.480 -12.055  1.00 87.55           O  
ATOM     63  CG  LYS B   8     -10.902 -14.354 -12.444  1.00 87.55           C  
ATOM     64  CD  LYS B   8     -12.189 -15.047 -12.015  1.00 87.55           C  
ATOM     65  CE  LYS B   8     -13.311 -14.046 -11.776  1.00 87.55           C  
ATOM     66  NZ  LYS B   8     -14.566 -14.719 -11.322  1.00 87.55           N  
ATOM     67  N   LEU B   9      -7.319 -14.080 -10.809  1.00 86.31           N  
ATOM     68  CA  LEU B   9      -6.843 -13.218  -9.732  1.00 86.31           C  
ATOM     69  C   LEU B   9      -5.688 -12.343 -10.206  1.00 86.31           C  
ATOM     70  CB  LEU B   9      -6.403 -14.056  -8.529  1.00 86.31           C  
ATOM     71  O   LEU B   9      -5.610 -11.164  -9.852  1.00 86.31           O  
ATOM     72  CG  LEU B   9      -7.521 -14.655  -7.674  1.00 86.31           C  
ATOM     73  CD1 LEU B   9      -6.945 -15.643  -6.665  1.00 86.31           C  
ATOM     74  CD2 LEU B   9      -8.302 -13.554  -6.966  1.00 86.31           C  
ATOM     75  N   LEU B  10      -4.878 -13.017 -11.005  1.00 86.87           N  
ATOM     76  CA  LEU B  10      -3.747 -12.266 -11.540  1.00 86.87           C  
ATOM     77  C   LEU B  10      -4.224 -11.123 -12.429  1.00 86.87           C  
ATOM     78  CB  LEU B  10      -2.817 -13.189 -12.331  1.00 86.87           C  
ATOM     79  O   LEU B  10      -3.686 -10.015 -12.364  1.00 86.87           O  
ATOM     80  CG  LEU B  10      -1.831 -14.023 -11.512  1.00 86.87           C  
ATOM     81  CD1 LEU B  10      -1.188 -15.095 -12.386  1.00 86.87           C  
ATOM     82  CD2 LEU B  10      -0.767 -13.129 -10.884  1.00 86.87           C  
ATOM     83  N   LYS B  11      -5.228 -11.410 -13.244  1.00 89.24           N  
ATOM     84  CA  LYS B  11      -5.776 -10.364 -14.103  1.00 89.24           C  
ATOM     85  C   LYS B  11      -6.409  -9.249 -13.277  1.00 89.24           C  
ATOM     86  CB  LYS B  11      -6.806 -10.949 -15.070  1.00 89.24           C  
ATOM     87  O   LYS B  11      -6.237  -8.067 -13.584  1.00 89.24           O  
ATOM     88  CG  LYS B  11      -7.339  -9.949 -16.086  1.00 89.24           C  
ATOM     89  CD  LYS B  11      -8.233 -10.624 -17.119  1.00 89.24           C  
ATOM     90  CE  LYS B  11      -8.757  -9.626 -18.143  1.00 89.24           C  
ATOM     91  NZ  LYS B  11      -9.658 -10.278 -19.140  1.00 89.24           N  
ATOM     92  N   GLN B  12      -7.162  -9.588 -12.248  1.00 87.51           N  
ATOM     93  CA  GLN B  12      -7.763  -8.597 -11.361  1.00 87.51           C  
ATOM     94  C   GLN B  12      -6.695  -7.720 -10.713  1.00 87.51           C  
ATOM     95  CB  GLN B  12      -8.606  -9.280 -10.284  1.00 87.51           C  
ATOM     96  O   GLN B  12      -6.870  -6.505 -10.596  1.00 87.51           O  
ATOM     97  CG  GLN B  12      -9.910  -9.868 -10.805  1.00 87.51           C  
ATOM     98  CD  GLN B  12     -10.709 -10.574  -9.725  1.00 87.51           C  
ATOM     99  NE2 GLN B  12     -11.983 -10.830 -10.001  1.00 87.51           N  
ATOM    100  OE1 GLN B  12     -10.184 -10.888  -8.651  1.00 87.51           O  
ATOM    101  N   LEU B  13      -5.632  -8.313 -10.245  1.00 87.33           N  
ATOM    102  CA  LEU B  13      -4.526  -7.588  -9.629  1.00 87.33           C  
ATOM    103  C   LEU B  13      -3.903  -6.607 -10.615  1.00 87.33           C  
ATOM    104  CB  LEU B  13      -3.462  -8.564  -9.120  1.00 87.33           C  
ATOM    105  O   LEU B  13      -3.634  -5.455 -10.266  1.00 87.33           O  
ATOM    106  CG  LEU B  13      -2.399  -7.982  -8.187  1.00 87.33           C  
ATOM    107  CD1 LEU B  13      -3.017  -7.616  -6.842  1.00 87.33           C  
ATOM    108  CD2 LEU B  13      -1.251  -8.969  -8.003  1.00 87.33           C  
ATOM    109  N   GLU B  14      -3.755  -7.069 -11.861  1.00 89.05           N  
ATOM    110  CA  GLU B  14      -3.167  -6.207 -12.882  1.00 89.05           C  
ATOM    111  C   GLU B  14      -4.063  -5.007 -13.173  1.00 89.05           C  
ATOM    112  CB  GLU B  14      -2.911  -6.996 -14.169  1.00 89.05           C  
ATOM    113  O   GLU B  14      -3.575  -3.885 -13.330  1.00 89.05           O  
ATOM    114  CG  GLU B  14      -1.703  -7.919 -14.094  1.00 89.05           C  
ATOM    115  CD  GLU B  14      -1.539  -8.793 -15.328  1.00 89.05           C  
ATOM    116  OE1 GLU B  14      -0.439  -9.355 -15.531  1.00 89.05           O  
ATOM    117  OE2 GLU B  14      -2.518  -8.917 -16.097  1.00 89.05           O  
ATOM    118  N   ASP B  15      -5.332  -5.231 -13.219  1.00 89.23           N  
ATOM    119  CA  ASP B  15      -6.278  -4.148 -13.471  1.00 89.23           C  
ATOM    120  C   ASP B  15      -6.256  -3.125 -12.338  1.00 89.23           C  
ATOM    121  CB  ASP B  15      -7.693  -4.702 -13.652  1.00 89.23           C  
ATOM    122  O   ASP B  15      -6.242  -1.917 -12.586  1.00 89.23           O  
ATOM    123  CG  ASP B  15      -7.872  -5.458 -14.957  1.00 89.23           C  
ATOM    124  OD1 ASP B  15      -8.862  -6.208 -15.097  1.00 89.23           O  
ATOM    125  OD2 ASP B  15      -7.013  -5.305 -15.852  1.00 89.23           O  
ATOM    126  N   LEU B  16      -6.188  -3.560 -11.035  1.00 88.36           N  
ATOM    127  CA  LEU B  16      -6.172  -2.678  -9.873  1.00 88.36           C  
ATOM    128  C   LEU B  16      -4.876  -1.876  -9.819  1.00 88.36           C  
ATOM    129  CB  LEU B  16      -6.340  -3.486  -8.584  1.00 88.36           C  
ATOM    130  O   LEU B  16      -4.885  -0.699  -9.451  1.00 88.36           O  
ATOM    131  CG  LEU B  16      -7.748  -4.004  -8.288  1.00 88.36           C  
ATOM    132  CD1 LEU B  16      -7.717  -4.989  -7.124  1.00 88.36           C  
ATOM    133  CD2 LEU B  16      -8.693  -2.846  -7.990  1.00 88.36           C  
ATOM    134  N   LEU B  17      -3.826  -2.544 -10.228  1.00 88.11           N  
ATOM    135  CA  LEU B  17      -2.538  -1.860 -10.252  1.00 88.11           C  
ATOM    136  C   LEU B  17      -2.563  -0.687 -11.227  1.00 88.11           C  
ATOM    137  CB  LEU B  17      -1.421  -2.834 -10.636  1.00 88.11           C  
ATOM    138  O   LEU B  17      -2.061   0.395 -10.916  1.00 88.11           O  
ATOM    139  CG  LEU B  17      -0.911  -3.753  -9.524  1.00 88.11           C  
ATOM    140  CD1 LEU B  17      -0.007  -4.835 -10.105  1.00 88.11           C  
ATOM    141  CD2 LEU B  17      -0.175  -2.948  -8.459  1.00 88.11           C  
ATOM    142  N   GLN B  18      -3.168  -0.969 -12.427  1.00 89.40           N  
ATOM    143  CA  GLN B  18      -3.254   0.103 -13.414  1.00 89.40           C  
ATOM    144  C   GLN B  18      -4.129   1.246 -12.908  1.00 89.40           C  
ATOM    145  CB  GLN B  18      -3.799  -0.429 -14.740  1.00 89.40           C  
ATOM    146  O   GLN B  18      -3.794   2.419 -13.091  1.00 89.40           O  
ATOM    147  CG  GLN B  18      -3.744   0.581 -15.877  1.00 89.40           C  
ATOM    148  CD  GLN B  18      -2.337   1.071 -16.161  1.00 89.40           C  
ATOM    149  NE2 GLN B  18      -2.159   2.387 -16.180  1.00 89.40           N  
ATOM    150  OE1 GLN B  18      -1.416   0.272 -16.359  1.00 89.40           O  
ATOM    151  N   GLN B  19      -5.281   0.895 -12.227  1.00 88.53           N  
ATOM    152  CA  GLN B  19      -6.154   1.915 -11.657  1.00 88.53           C  
ATOM    153  C   GLN B  19      -5.417   2.749 -10.613  1.00 88.53           C  
ATOM    154  CB  GLN B  19      -7.396   1.274 -11.035  1.00 88.53           C  
ATOM    155  O   GLN B  19      -5.578   3.970 -10.560  1.00 88.53           O  
ATOM    156  CG  GLN B  19      -8.384   0.729 -12.058  1.00 88.53           C  
ATOM    157  CD  GLN B  19      -9.598   0.085 -11.415  1.00 88.53           C  
ATOM    158  NE2 GLN B  19     -10.070  -1.009 -12.004  1.00 88.53           N  
ATOM    159  OE1 GLN B  19     -10.107   0.565 -10.398  1.00 88.53           O  
ATOM    160  N   LEU B  20      -4.650   2.133  -9.777  1.00 87.58           N  
ATOM    161  CA  LEU B  20      -3.887   2.814  -8.736  1.00 87.58           C  
ATOM    162  C   LEU B  20      -2.864   3.765  -9.347  1.00 87.58           C  
ATOM    163  CB  LEU B  20      -3.182   1.797  -7.835  1.00 87.58           C  
ATOM    164  O   LEU B  20      -2.708   4.897  -8.883  1.00 87.58           O  
ATOM    165  CG  LEU B  20      -2.808   2.279  -6.432  1.00 87.58           C  
ATOM    166  CD1 LEU B  20      -3.938   1.985  -5.451  1.00 87.58           C  
ATOM    167  CD2 LEU B  20      -1.509   1.626  -5.971  1.00 87.58           C  
ATOM    168  N   LYS B  21      -2.182   3.287 -10.394  1.00 88.88           N  
ATOM    169  CA  LYS B  21      -1.197   4.133 -11.063  1.00 88.88           C  
ATOM    170  C   LYS B  21      -1.852   5.383 -11.644  1.00 88.88           C  
ATOM    171  CB  LYS B  21      -0.481   3.354 -12.167  1.00 88.88           C  
ATOM    172  O   LYS B  21      -1.293   6.479 -11.560  1.00 88.88           O  
ATOM    173  CG  LYS B  21       0.512   2.323 -11.653  1.00 88.88           C  
ATOM    174  CD  LYS B  21       1.157   1.550 -12.796  1.00 88.88           C  
ATOM    175  CE  LYS B  21       2.108   0.478 -12.280  1.00 88.88           C  
ATOM    176  NZ  LYS B  21       2.664  -0.350 -13.392  1.00 88.88           N  
ATOM    177  N   ASP B  22      -3.040   5.218 -12.226  1.00 88.71           N  
ATOM    178  CA  ASP B  22      -3.767   6.349 -12.793  1.00 88.71           C  
ATOM    179  C   ASP B  22      -4.161   7.348 -11.707  1.00 88.71           C  
ATOM    180  CB  ASP B  22      -5.012   5.867 -13.541  1.00 88.71           C  
ATOM    181  O   ASP B  22      -4.044   8.560 -11.898  1.00 88.71           O  
ATOM    182  CG  ASP B  22      -4.682   5.117 -14.819  1.00 88.71           C  
ATOM    183  OD1 ASP B  22      -5.556   4.395 -15.346  1.00 88.71           O  
ATOM    184  OD2 ASP B  22      -3.536   5.246 -15.303  1.00 88.71           O  
ATOM    185  N   LEU B  23      -4.588   6.810 -10.490  1.00 87.57           N  
ATOM    186  CA  LEU B  23      -5.020   7.661  -9.386  1.00 87.57           C  
ATOM    187  C   LEU B  23      -3.833   8.391  -8.766  1.00 87.57           C  
ATOM    188  CB  LEU B  23      -5.738   6.831  -8.319  1.00 87.57           C  
ATOM    189  O   LEU B  23      -3.957   9.544  -8.349  1.00 87.57           O  
ATOM    190  CG  LEU B  23      -7.185   6.440  -8.623  1.00 87.57           C  
ATOM    191  CD1 LEU B  23      -7.673   5.395  -7.625  1.00 87.57           C  
ATOM    192  CD2 LEU B  23      -8.087   7.670  -8.602  1.00 87.57           C  
ATOM    193  N   ILE B  24      -2.699   7.681  -8.733  1.00 87.68           N  
ATOM    194  CA  ILE B  24      -1.491   8.317  -8.218  1.00 87.68           C  
ATOM    195  C   ILE B  24      -1.109   9.497  -9.109  1.00 87.68           C  
ATOM    196  CB  ILE B  24      -0.319   7.314  -8.126  1.00 87.68           C  
ATOM    197  O   ILE B  24      -0.770  10.574  -8.612  1.00 87.68           O  
ATOM    198  CG1 ILE B  24      -0.563   6.311  -6.992  1.00 87.68           C  
ATOM    199  CG2 ILE B  24       1.009   8.051  -7.930  1.00 87.68           C  
ATOM    200  CD1 ILE B  24       0.428   5.155  -6.965  1.00 87.68           C  
ATOM    201  N   ASP B  25      -1.212   9.275 -10.438  1.00 87.68           N  
ATOM    202  CA  ASP B  25      -0.921  10.346 -11.387  1.00 87.68           C  
ATOM    203  C   ASP B  25      -1.873  11.524 -11.194  1.00 87.68           C  
ATOM    204  CB  ASP B  25      -1.009   9.829 -12.824  1.00 87.68           C  
ATOM    205  O   ASP B  25      -1.447  12.681 -11.200  1.00 87.68           O  
ATOM    206  CG  ASP B  25       0.169   8.952 -13.212  1.00 87.68           C  
ATOM    207  OD1 ASP B  25       0.095   8.253 -14.246  1.00 87.68           O  
ATOM    208  OD2 ASP B  25       1.179   8.957 -12.475  1.00 87.68           O  
ATOM    209  N   LYS B  26      -3.152  11.172 -11.030  1.00 88.57           N  
ATOM    210  CA  LYS B  26      -4.161  12.204 -10.807  1.00 88.57           C  
ATOM    211  C   LYS B  26      -3.898  12.957  -9.506  1.00 88.57           C  
ATOM    212  CB  LYS B  26      -5.561  11.589 -10.783  1.00 88.57           C  
ATOM    213  O   LYS B  26      -4.011  14.184  -9.460  1.00 88.57           O  
ATOM    214  CG  LYS B  26      -6.687  12.612 -10.822  1.00 88.57           C  
ATOM    215  CD  LYS B  26      -8.050  11.940 -10.925  1.00 88.57           C  
ATOM    216  CE  LYS B  26      -9.181  12.958 -10.889  1.00 88.57           C  
ATOM    217  NZ  LYS B  26     -10.519  12.305 -11.001  1.00 88.57           N  
ATOM    218  N   ALA B  27      -3.601  12.297  -8.388  1.00 84.53           N  
ATOM    219  CA  ALA B  27      -3.336  12.898  -7.083  1.00 84.53           C  
ATOM    220  C   ALA B  27      -2.137  13.840  -7.147  1.00 84.53           C  
ATOM    221  CB  ALA B  27      -3.101  11.813  -6.035  1.00 84.53           C  
ATOM    222  O   ALA B  27      -2.136  14.898  -6.514  1.00 84.53           O  
ATOM    223  N   GLU B  28      -1.064  13.501  -7.940  1.00 86.70           N  
ATOM    224  CA  GLU B  28       0.132  14.329  -8.063  1.00 86.70           C  
ATOM    225  C   GLU B  28      -0.159  15.605  -8.848  1.00 86.70           C  
ATOM    226  CB  GLU B  28       1.263  13.545  -8.733  1.00 86.70           C  
ATOM    227  O   GLU B  28       0.384  16.668  -8.539  1.00 86.70           O  
ATOM    228  CG  GLU B  28       1.889  12.485  -7.840  1.00 86.70           C  
ATOM    229  CD  GLU B  28       2.975  11.679  -8.535  1.00 86.70           C  
ATOM    230  OE1 GLU B  28       3.785  11.024  -7.840  1.00 86.70           O  
ATOM    231  OE2 GLU B  28       3.017  11.704  -9.786  1.00 86.70           O  
ATOM    232  N   ARG B  29      -1.173  15.553  -9.779  1.00 84.68           N  
ATOM    233  CA  ARG B  29      -1.526  16.699 -10.610  1.00 84.68           C  
ATOM    234  C   ARG B  29      -2.424  17.670  -9.852  1.00 84.68           C  
ATOM    235  CB  ARG B  29      -2.219  16.239 -11.895  1.00 84.68           C  
ATOM    236  O   ARG B  29      -2.360  18.882 -10.068  1.00 84.68           O  
ATOM    237  CG  ARG B  29      -1.278  15.614 -12.912  1.00 84.68           C  
ATOM    238  CD  ARG B  29      -2.005  15.238 -14.196  1.00 84.68           C  
ATOM    239  NE  ARG B  29      -1.277  14.221 -14.950  1.00 84.68           N  
ATOM    240  NH1 ARG B  29      -3.022  13.739 -16.384  1.00 84.68           N  
ATOM    241  NH2 ARG B  29      -1.026  12.630 -16.587  1.00 84.68           N  
ATOM    242  CZ  ARG B  29      -1.777  13.533 -15.972  1.00 84.68           C  
ATOM    243  N   HIS B  30      -3.304  17.105  -8.874  1.00 80.90           N  
ATOM    244  CA  HIS B  30      -4.281  17.935  -8.180  1.00 80.90           C  
ATOM    245  C   HIS B  30      -3.825  18.249  -6.758  1.00 80.90           C  
ATOM    246  CB  HIS B  30      -5.647  17.247  -8.153  1.00 80.90           C  
ATOM    247  O   HIS B  30      -4.631  18.663  -5.921  1.00 80.90           O  
ATOM    248  CG  HIS B  30      -6.293  17.146  -9.498  1.00 80.90           C  
ATOM    249  CD2 HIS B  30      -6.437  16.095 -10.339  1.00 80.90           C  
ATOM    250  ND1 HIS B  30      -6.886  18.223 -10.122  1.00 80.90           N  
ATOM    251  CE1 HIS B  30      -7.368  17.836 -11.291  1.00 80.90           C  
ATOM    252  NE2 HIS B  30      -7.109  16.549 -11.447  1.00 80.90           N  
ATOM    253  N   ASN B  31      -2.689  18.228  -6.497  1.00 74.91           N  
ATOM    254  CA  ASN B  31      -2.046  18.591  -5.238  1.00 74.91           C  
ATOM    255  C   ASN B  31      -2.683  17.868  -4.055  1.00 74.91           C  
ATOM    256  CB  ASN B  31      -2.097  20.105  -5.025  1.00 74.91           C  
ATOM    257  O   ASN B  31      -2.895  18.465  -2.998  1.00 74.91           O  
ATOM    258  CG  ASN B  31      -1.042  20.843  -5.826  1.00 74.91           C  
ATOM    259  ND2 ASN B  31      -1.230  22.146  -5.996  1.00 74.91           N  
ATOM    260  OD1 ASN B  31      -0.065  20.247  -6.288  1.00 74.91           O  
ATOM    261  N   GLY B  32      -3.157  16.554  -4.181  1.00 71.97           N  
ATOM    262  CA  GLY B  32      -3.629  15.755  -3.060  1.00 71.97           C  
ATOM    263  C   GLY B  32      -5.078  16.028  -2.702  1.00 71.97           C  
ATOM    264  O   GLY B  32      -5.416  16.167  -1.524  1.00 71.97           O  
ATOM    265  N   ASP B  33      -5.675  16.414  -3.594  1.00 73.10           N  
ATOM    266  CA  ASP B  33      -7.107  16.509  -3.327  1.00 73.10           C  
ATOM    267  C   ASP B  33      -7.586  15.336  -2.475  1.00 73.10           C  
ATOM    268  CB  ASP B  33      -7.894  16.563  -4.638  1.00 73.10           C  
ATOM    269  O   ASP B  33      -7.270  14.181  -2.766  1.00 73.10           O  
ATOM    270  CG  ASP B  33      -9.358  16.913  -4.436  1.00 73.10           C  
ATOM    271  OD1 ASP B  33     -10.015  17.368  -5.398  1.00 73.10           O  
ATOM    272  OD2 ASP B  33      -9.859  16.735  -3.305  1.00 73.10           O  
ATOM    273  N   ASN B  34      -8.256  15.767  -1.455  1.00 79.44           N  
ATOM    274  CA  ASN B  34      -8.711  14.795  -0.467  1.00 79.44           C  
ATOM    275  C   ASN B  34      -9.568  13.705  -1.106  1.00 79.44           C  
ATOM    276  CB  ASN B  34      -9.485  15.491   0.654  1.00 79.44           C  
ATOM    277  O   ASN B  34      -9.468  12.534  -0.735  1.00 79.44           O  
ATOM    278  CG  ASN B  34      -8.582  16.260   1.598  1.00 79.44           C  
ATOM    279  ND2 ASN B  34      -9.167  17.164   2.374  1.00 79.44           N  
ATOM    280  OD1 ASN B  34      -7.368  16.043   1.629  1.00 79.44           O  
ATOM    281  N   ASP B  35     -10.431  13.970  -2.048  1.00 83.47           N  
ATOM    282  CA  ASP B  35     -11.296  12.993  -2.702  1.00 83.47           C  
ATOM    283  C   ASP B  35     -10.475  11.969  -3.483  1.00 83.47           C  
ATOM    284  CB  ASP B  35     -12.288  13.692  -3.634  1.00 83.47           C  
ATOM    285  O   ASP B  35     -10.780  10.775  -3.462  1.00 83.47           O  
ATOM    286  CG  ASP B  35     -13.377  14.441  -2.885  1.00 83.47           C  
ATOM    287  OD1 ASP B  35     -13.892  15.452  -3.409  1.00 83.47           O  
ATOM    288  OD2 ASP B  35     -13.722  14.016  -1.761  1.00 83.47           O  
ATOM    289  N   VAL B  36      -9.383  12.478  -4.174  1.00 84.54           N  
ATOM    290  CA  VAL B  36      -8.532  11.595  -4.965  1.00 84.54           C  
ATOM    291  C   VAL B  36      -7.758  10.658  -4.040  1.00 84.54           C  
ATOM    292  CB  VAL B  36      -7.554  12.395  -5.854  1.00 84.54           C  
ATOM    293  O   VAL B  36      -7.634   9.463  -4.318  1.00 84.54           O  
ATOM    294  CG1 VAL B  36      -6.597  11.455  -6.585  1.00 84.54           C  
ATOM    295  CG2 VAL B  36      -8.324  13.259  -6.850  1.00 84.54           C  
ATOM    296  N   ILE B  37      -7.318  11.156  -2.921  1.00 81.16           N  
ATOM    297  CA  ILE B  37      -6.539  10.364  -1.976  1.00 81.16           C  
ATOM    298  C   ILE B  37      -7.416   9.266  -1.378  1.00 81.16           C  
ATOM    299  CB  ILE B  37      -5.945  11.246  -0.855  1.00 81.16           C  
ATOM    300  O   ILE B  37      -6.970   8.127  -1.214  1.00 81.16           O  
ATOM    301  CG1 ILE B  37      -4.903  12.212  -1.431  1.00 81.16           C  
ATOM    302  CG2 ILE B  37      -5.335  10.377   0.249  1.00 81.16           C  
ATOM    303  CD1 ILE B  37      -3.672  11.525  -2.005  1.00 81.16           C  
ATOM    304  N   LEU B  38      -8.695   9.598  -1.084  1.00 83.36           N  
ATOM    305  CA  LEU B  38      -9.612   8.608  -0.530  1.00 83.36           C  
ATOM    306  C   LEU B  38      -9.889   7.499  -1.539  1.00 83.36           C  
ATOM    307  CB  LEU B  38     -10.927   9.272  -0.110  1.00 83.36           C  
ATOM    308  O   LEU B  38      -9.947   6.322  -1.174  1.00 83.36           O  
ATOM    309  CG  LEU B  38     -10.895  10.076   1.190  1.00 83.36           C  
ATOM    310  CD1 LEU B  38     -12.193  10.857   1.362  1.00 83.36           C  
ATOM    311  CD2 LEU B  38     -10.657   9.156   2.383  1.00 83.36           C  
ATOM    312  N   GLU B  39     -10.137   7.912  -2.782  1.00 85.56           N  
ATOM    313  CA  GLU B  39     -10.338   6.911  -3.825  1.00 85.56           C  
ATOM    314  C   GLU B  39      -9.107   6.022  -3.981  1.00 85.56           C  
ATOM    315  CB  GLU B  39     -10.673   7.583  -5.159  1.00 85.56           C  
ATOM    316  O   GLU B  39      -9.230   4.807  -4.152  1.00 85.56           O  
ATOM    317  CG  GLU B  39     -11.159   6.616  -6.230  1.00 85.56           C  
ATOM    318  CD  GLU B  39     -11.636   7.312  -7.494  1.00 85.56           C  
ATOM    319  OE1 GLU B  39     -12.055   6.618  -8.448  1.00 85.56           O  
ATOM    320  OE2 GLU B  39     -11.589   8.562  -7.532  1.00 85.56           O  
ATOM    321  N   LEU B  40      -7.906   6.584  -3.976  1.00 83.57           N  
ATOM    322  CA  LEU B  40      -6.651   5.843  -4.056  1.00 83.57           C  
ATOM    323  C   LEU B  40      -6.552   4.819  -2.930  1.00 83.57           C  
ATOM    324  CB  LEU B  40      -5.458   6.801  -3.996  1.00 83.57           C  
ATOM    325  O   LEU B  40      -6.207   3.660  -3.169  1.00 83.57           O  
ATOM    326  CG  LEU B  40      -4.084   6.189  -4.271  1.00 83.57           C  
ATOM    327  CD1 LEU B  40      -3.162   7.223  -4.910  1.00 83.57           C  
ATOM    328  CD2 LEU B  40      -3.474   5.644  -2.984  1.00 83.57           C  
ATOM    329  N   HIS B  41      -6.903   5.334  -1.775  1.00 84.39           N  
ATOM    330  CA  HIS B  41      -6.842   4.454  -0.613  1.00 84.39           C  
ATOM    331  C   HIS B  41      -7.781   3.263  -0.774  1.00 84.39           C  
ATOM    332  CB  HIS B  41      -7.186   5.227   0.662  1.00 84.39           C  
ATOM    333  O   HIS B  41      -7.422   2.134  -0.433  1.00 84.39           O  
ATOM    334  CG  HIS B  41      -6.961   4.444   1.916  1.00 84.39           C  
ATOM    335  CD2 HIS B  41      -7.827   4.021   2.867  1.00 84.39           C  
ATOM    336  ND1 HIS B  41      -5.714   4.010   2.309  1.00 84.39           N  
ATOM    337  CE1 HIS B  41      -5.823   3.351   3.450  1.00 84.39           C  
ATOM    338  NE2 HIS B  41      -7.095   3.344   3.811  1.00 84.39           N  
ATOM    339  N   GLU B  42      -8.937   3.464  -1.275  1.00 86.22           N  
ATOM    340  CA  GLU B  42      -9.907   2.394  -1.484  1.00 86.22           C  
ATOM    341  C   GLU B  42      -9.379   1.353  -2.466  1.00 86.22           C  
ATOM    342  CB  GLU B  42     -11.237   2.963  -1.985  1.00 86.22           C  
ATOM    343  O   GLU B  42      -9.476   0.150  -2.217  1.00 86.22           O  
ATOM    344  CG  GLU B  42     -12.364   1.941  -2.036  1.00 86.22           C  
ATOM    345  CD  GLU B  42     -13.688   2.531  -2.493  1.00 86.22           C  
ATOM    346  OE1 GLU B  42     -14.660   1.765  -2.684  1.00 86.22           O  
ATOM    347  OE2 GLU B  42     -13.755   3.769  -2.662  1.00 86.22           O  
ATOM    348  N   ILE B  43      -8.866   1.781  -3.573  1.00 85.87           N  
ATOM    349  CA  ILE B  43      -8.336   0.879  -4.589  1.00 85.87           C  
ATOM    350  C   ILE B  43      -7.124   0.133  -4.036  1.00 85.87           C  
ATOM    351  CB  ILE B  43      -7.953   1.642  -5.878  1.00 85.87           C  
ATOM    352  O   ILE B  43      -6.956  -1.063  -4.286  1.00 85.87           O  
ATOM    353  CG1 ILE B  43      -9.200   2.253  -6.527  1.00 85.87           C  
ATOM    354  CG2 ILE B  43      -7.224   0.717  -6.856  1.00 85.87           C  
ATOM    355  CD1 ILE B  43     -10.206   1.224  -7.025  1.00 85.87           C  
ATOM    356  N   TYR B  44      -6.327   0.817  -3.266  1.00 86.32           N  
ATOM    357  CA  TYR B  44      -5.146   0.212  -2.659  1.00 86.32           C  
ATOM    358  C   TYR B  44      -5.536  -0.925  -1.723  1.00 86.32           C  
ATOM    359  CB  TYR B  44      -4.337   1.264  -1.894  1.00 86.32           C  
ATOM    360  O   TYR B  44      -4.913  -1.989  -1.736  1.00 86.32           O  
ATOM    361  CG  TYR B  44      -3.040   0.738  -1.329  1.00 86.32           C  
ATOM    362  CD1 TYR B  44      -2.764   0.829   0.034  1.00 86.32           C  
ATOM    363  CD2 TYR B  44      -2.087   0.151  -2.155  1.00 86.32           C  
ATOM    364  CE1 TYR B  44      -1.569   0.348   0.559  1.00 86.32           C  
ATOM    365  CE2 TYR B  44      -0.889  -0.333  -1.640  1.00 86.32           C  
ATOM    366  OH  TYR B  44       0.544  -0.709   0.231  1.00 86.32           O  
ATOM    367  CZ  TYR B  44      -0.640  -0.231  -0.284  1.00 86.32           C  
ATOM    368  N   LEU B  45      -6.594  -0.721  -0.968  1.00 84.87           N  
ATOM    369  CA  LEU B  45      -7.056  -1.760  -0.054  1.00 84.87           C  
ATOM    370  C   LEU B  45      -7.571  -2.971  -0.823  1.00 84.87           C  
ATOM    371  CB  LEU B  45      -8.156  -1.217   0.863  1.00 84.87           C  
ATOM    372  O   LEU B  45      -7.343  -4.113  -0.416  1.00 84.87           O  
ATOM    373  CG  LEU B  45      -7.721  -0.188   1.908  1.00 84.87           C  
ATOM    374  CD1 LEU B  45      -8.925   0.291   2.713  1.00 84.87           C  
ATOM    375  CD2 LEU B  45      -6.656  -0.777   2.827  1.00 84.87           C  
ATOM    376  N   ARG B  46      -8.261  -2.805  -1.867  1.00 86.47           N  
ATOM    377  CA  ARG B  46      -8.727  -3.906  -2.703  1.00 86.47           C  
ATOM    378  C   ARG B  46      -7.553  -4.685  -3.288  1.00 86.47           C  
ATOM    379  CB  ARG B  46      -9.623  -3.385  -3.829  1.00 86.47           C  
ATOM    380  O   ARG B  46      -7.592  -5.915  -3.362  1.00 86.47           O  
ATOM    381  CG  ARG B  46     -10.997  -2.932  -3.363  1.00 86.47           C  
ATOM    382  CD  ARG B  46     -11.844  -2.418  -4.519  1.00 86.47           C  
ATOM    383  NE  ARG B  46     -13.104  -1.848  -4.052  1.00 86.47           N  
ATOM    384  NH1 ARG B  46     -13.875  -1.299  -6.160  1.00 86.47           N  
ATOM    385  NH2 ARG B  46     -15.150  -0.838  -4.312  1.00 86.47           N  
ATOM    386  CZ  ARG B  46     -14.040  -1.329  -4.842  1.00 86.47           C  
ATOM    387  N   LEU B  47      -6.543  -3.888  -3.749  1.00 85.69           N  
ATOM    388  CA  LEU B  47      -5.339  -4.516  -4.282  1.00 85.69           C  
ATOM    389  C   LEU B  47      -4.690  -5.419  -3.238  1.00 85.69           C  
ATOM    390  CB  LEU B  47      -4.340  -3.454  -4.747  1.00 85.69           C  
ATOM    391  O   LEU B  47      -4.328  -6.559  -3.536  1.00 85.69           O  
ATOM    392  CG  LEU B  47      -3.073  -3.968  -5.433  1.00 85.69           C  
ATOM    393  CD1 LEU B  47      -2.965  -3.396  -6.842  1.00 85.69           C  
ATOM    394  CD2 LEU B  47      -1.838  -3.614  -4.611  1.00 85.69           C  
ATOM    395  N   LEU B  48      -4.594  -4.869  -2.050  1.00 84.33           N  
ATOM    396  CA  LEU B  48      -3.964  -5.646  -0.988  1.00 84.33           C  
ATOM    397  C   LEU B  48      -4.774  -6.900  -0.678  1.00 84.33           C  
ATOM    398  CB  LEU B  48      -3.809  -4.798   0.277  1.00 84.33           C  
ATOM    399  O   LEU B  48      -4.206  -7.956  -0.389  1.00 84.33           O  
ATOM    400  CG  LEU B  48      -2.782  -3.667   0.214  1.00 84.33           C  
ATOM    401  CD1 LEU B  48      -2.780  -2.879   1.519  1.00 84.33           C  
ATOM    402  CD2 LEU B  48      -1.393  -4.222  -0.084  1.00 84.33           C  
ATOM    403  N   ASP B  49      -6.056  -6.894  -0.727  1.00 85.35           N  
ATOM    404  CA  ASP B  49      -6.926  -8.042  -0.494  1.00 85.35           C  
ATOM    405  C   ASP B  49      -6.689  -9.131  -1.538  1.00 85.35           C  
ATOM    406  CB  ASP B  49      -8.395  -7.614  -0.505  1.00 85.35           C  
ATOM    407  O   ASP B  49      -6.546 -10.307  -1.195  1.00 85.35           O  
ATOM    408  CG  ASP B  49      -9.344  -8.743  -0.141  1.00 85.35           C  
ATOM    409  OD1 ASP B  49     -10.249  -9.061  -0.942  1.00 85.35           O  
ATOM    410  OD2 ASP B  49      -9.187  -9.316   0.959  1.00 85.35           O  
ATOM    411  N   ILE B  50      -6.686  -8.723  -2.820  1.00 85.28           N  
ATOM    412  CA  ILE B  50      -6.477  -9.674  -3.907  1.00 85.28           C  
ATOM    413  C   ILE B  50      -5.075 -10.271  -3.808  1.00 85.28           C  
ATOM    414  CB  ILE B  50      -6.679  -9.008  -5.286  1.00 85.28           C  
ATOM    415  O   ILE B  50      -4.888 -11.471  -4.020  1.00 85.28           O  
ATOM    416  CG1 ILE B  50      -8.149  -8.619  -5.481  1.00 85.28           C  
ATOM    417  CG2 ILE B  50      -6.205  -9.936  -6.409  1.00 85.28           C  
ATOM    418  CD1 ILE B  50      -8.428  -7.883  -6.785  1.00 85.28           C  
ATOM    419  N   TYR B  51      -4.105  -9.398  -3.471  1.00 84.59           N  
ATOM    420  CA  TYR B  51      -2.731  -9.864  -3.316  1.00 84.59           C  
ATOM    421  C   TYR B  51      -2.635 -10.926  -2.227  1.00 84.59           C  
ATOM    422  CB  TYR B  51      -1.800  -8.694  -2.987  1.00 84.59           C  
ATOM    423  O   TYR B  51      -1.936 -11.929  -2.389  1.00 84.59           O  
ATOM    424  CG  TYR B  51      -0.351  -9.092  -2.847  1.00 84.59           C  
ATOM    425  CD1 TYR B  51       0.262  -9.136  -1.596  1.00 84.59           C  
ATOM    426  CD2 TYR B  51       0.409  -9.425  -3.963  1.00 84.59           C  
ATOM    427  CE1 TYR B  51       1.598  -9.501  -1.462  1.00 84.59           C  
ATOM    428  CE2 TYR B  51       1.745  -9.791  -3.841  1.00 84.59           C  
ATOM    429  OH  TYR B  51       3.652 -10.188  -2.461  1.00 84.59           O  
ATOM    430  CZ  TYR B  51       2.330  -9.827  -2.588  1.00 84.59           C  
ATOM    431  N   GLN B  52      -3.361 -10.786  -1.171  1.00 83.56           N  
ATOM    432  CA  GLN B  52      -3.354 -11.755  -0.080  1.00 83.56           C  
ATOM    433  C   GLN B  52      -3.987 -13.075  -0.512  1.00 83.56           C  
ATOM    434  CB  GLN B  52      -4.087 -11.196   1.140  1.00 83.56           C  
ATOM    435  O   GLN B  52      -3.503 -14.149  -0.151  1.00 83.56           O  
ATOM    436  CG  GLN B  52      -3.279 -10.174   1.929  1.00 83.56           C  
ATOM    437  CD  GLN B  52      -4.001  -9.687   3.171  1.00 83.56           C  
ATOM    438  NE2 GLN B  52      -3.293  -8.946   4.017  1.00 83.56           N  
ATOM    439  OE1 GLN B  52      -5.186  -9.973   3.369  1.00 83.56           O  
ATOM    440  N   LYS B  53      -5.041 -13.072  -1.271  1.00 83.93           N  
ATOM    441  CA  LYS B  53      -5.682 -14.279  -1.785  1.00 83.93           C  
ATOM    442  C   LYS B  53      -4.740 -15.053  -2.703  1.00 83.93           C  
ATOM    443  CB  LYS B  53      -6.969 -13.927  -2.531  1.00 83.93           C  
ATOM    444  O   LYS B  53      -4.672 -16.282  -2.638  1.00 83.93           O  
ATOM    445  CG  LYS B  53      -8.109 -13.483  -1.626  1.00 83.93           C  
ATOM    446  CD  LYS B  53      -9.338 -13.081  -2.430  1.00 83.93           C  
ATOM    447  CE  LYS B  53     -10.453 -12.566  -1.529  1.00 83.93           C  
ATOM    448  NZ  LYS B  53     -11.600 -12.028  -2.320  1.00 83.93           N  
ATOM    449  N   LEU B  54      -4.035 -14.324  -3.495  1.00 82.75           N  
ATOM    450  CA  LEU B  54      -3.074 -14.948  -4.397  1.00 82.75           C  
ATOM    451  C   LEU B  54      -1.949 -15.616  -3.614  1.00 82.75           C  
ATOM    452  CB  LEU B  54      -2.493 -13.911  -5.363  1.00 82.75           C  
ATOM    453  O   LEU B  54      -1.544 -16.737  -3.934  1.00 82.75           O  
ATOM    454  CG  LEU B  54      -1.708 -14.460  -6.555  1.00 82.75           C  
ATOM    455  CD1 LEU B  54      -2.627 -14.632  -7.761  1.00 82.75           C  
ATOM    456  CD2 LEU B  54      -0.539 -13.543  -6.894  1.00 82.75           C  
ATOM    457  N   ALA B  55      -1.485 -14.861  -2.672  1.00 82.23           N  
ATOM    458  CA  ALA B  55      -0.413 -15.413  -1.848  1.00 82.23           C  
ATOM    459  C   ALA B  55      -0.838 -16.730  -1.204  1.00 82.23           C  
ATOM    460  CB  ALA B  55       0.004 -14.410  -0.775  1.00 82.23           C  
ATOM    461  O   ALA B  55      -0.053 -17.679  -1.140  1.00 82.23           O  
ATOM    462  N   LYS B  56      -2.029 -16.858  -0.723  1.00 82.80           N  
ATOM    463  CA  LYS B  56      -2.543 -18.077  -0.105  1.00 82.80           C  
ATOM    464  C   LYS B  56      -2.572 -19.230  -1.105  1.00 82.80           C  
ATOM    465  CB  LYS B  56      -3.943 -17.841   0.464  1.00 82.80           C  
ATOM    466  O   LYS B  56      -2.215 -20.360  -0.768  1.00 82.80           O  
ATOM    467  CG  LYS B  56      -3.955 -17.085   1.784  1.00 82.80           C  
ATOM    468  CD  LYS B  56      -5.370 -16.925   2.324  1.00 82.80           C  
ATOM    469  CE  LYS B  56      -5.393 -16.088   3.596  1.00 82.80           C  
ATOM    470  NZ  LYS B  56      -6.787 -15.844   4.073  1.00 82.80           N  
ATOM    471  N   ILE B  57      -3.031 -18.989  -2.320  1.00 82.13           N  
ATOM    472  CA  ILE B  57      -3.101 -20.008  -3.362  1.00 82.13           C  
ATOM    473  C   ILE B  57      -1.694 -20.496  -3.701  1.00 82.13           C  
ATOM    474  CB  ILE B  57      -3.802 -19.471  -4.630  1.00 82.13           C  
ATOM    475  O   ILE B  57      -1.465 -21.701  -3.837  1.00 82.13           O  
ATOM    476  CG1 ILE B  57      -5.278 -19.177  -4.340  1.00 82.13           C  
ATOM    477  CG2 ILE B  57      -3.658 -20.464  -5.787  1.00 82.13           C  
ATOM    478  CD1 ILE B  57      -6.014 -18.510  -5.494  1.00 82.13           C  
ATOM    479  N   ILE B  58      -0.787 -19.575  -3.849  1.00 78.74           N  
ATOM    480  CA  ILE B  58       0.587 -19.913  -4.201  1.00 78.74           C  
ATOM    481  C   ILE B  58       1.207 -20.769  -3.098  1.00 78.74           C  
ATOM    482  CB  ILE B  58       1.438 -18.645  -4.437  1.00 78.74           C  
ATOM    483  O   ILE B  58       1.886 -21.759  -3.380  1.00 78.74           O  
ATOM    484  CG1 ILE B  58       0.967 -17.913  -5.698  1.00 78.74           C  
ATOM    485  CG2 ILE B  58       2.924 -19.002  -4.534  1.00 78.74           C  
ATOM    486  CD1 ILE B  58       1.635 -16.562  -5.916  1.00 78.74           C  
ATOM    487  N   LEU B  59       0.974 -20.409  -1.890  1.00 80.91           N  
ATOM    488  CA  LEU B  59       1.514 -21.178  -0.774  1.00 80.91           C  
ATOM    489  C   LEU B  59       0.956 -22.597  -0.772  1.00 80.91           C  
ATOM    490  CB  LEU B  59       1.195 -20.489   0.556  1.00 80.91           C  
ATOM    491  O   LEU B  59       1.677 -23.551  -0.471  1.00 80.91           O  
ATOM    492  CG  LEU B  59       2.065 -19.286   0.922  1.00 80.91           C  
ATOM    493  CD1 LEU B  59       1.493 -18.570   2.141  1.00 80.91           C  
ATOM    494  CD2 LEU B  59       3.503 -19.724   1.179  1.00 80.91           C  
ATOM    495  N   LYS B  60      -0.362 -22.640  -1.054  1.00 81.92           N  
ATOM    496  CA  LYS B  60      -0.987 -23.957  -1.128  1.00 81.92           C  
ATOM    497  C   LYS B  60      -0.379 -24.792  -2.251  1.00 81.92           C  
ATOM    498  CB  LYS B  60      -2.497 -23.824  -1.332  1.00 81.92           C  
ATOM    499  O   LYS B  60      -0.189 -26.001  -2.100  1.00 81.92           O  
ATOM    500  CG  LYS B  60      -3.267 -23.495  -0.061  1.00 81.92           C  
ATOM    501  CD  LYS B  60      -4.769 -23.459  -0.311  1.00 81.92           C  
ATOM    502  CE  LYS B  60      -5.534 -23.034   0.935  1.00 81.92           C  
ATOM    503  NZ  LYS B  60      -7.002 -22.938   0.678  1.00 81.92           N  
ATOM    504  N   LEU B  61      -0.057 -24.146  -3.435  1.00 78.52           N  
ATOM    505  CA  LEU B  61       0.495 -24.843  -4.592  1.00 78.52           C  
ATOM    506  C   LEU B  61       1.925 -25.296  -4.322  1.00 78.52           C  
ATOM    507  CB  LEU B  61       0.457 -23.942  -5.829  1.00 78.52           C  
ATOM    508  O   LEU B  61       2.359 -26.333  -4.831  1.00 78.52           O  
ATOM    509  CG  LEU B  61      -0.921 -23.693  -6.445  1.00 78.52           C  
ATOM    510  CD1 LEU B  61      -0.837 -22.604  -7.509  1.00 78.52           C  
ATOM    511  CD2 LEU B  61      -1.484 -24.982  -7.034  1.00 78.52           C  
ATOM    512  N   LEU B  62       2.689 -24.569  -3.582  1.00 75.07           N  
ATOM    513  CA  LEU B  62       4.086 -24.882  -3.302  1.00 75.07           C  
ATOM    514  C   LEU B  62       4.198 -26.003  -2.274  1.00 75.07           C  
ATOM    515  CB  LEU B  62       4.824 -23.638  -2.800  1.00 75.07           C  
ATOM    516  O   LEU B  62       5.210 -26.704  -2.222  1.00 75.07           O  
ATOM    517  CG  LEU B  62       5.079 -22.537  -3.831  1.00 75.07           C  
ATOM    518  CD1 LEU B  62       5.630 -21.290  -3.150  1.00 75.07           C  
ATOM    519  CD2 LEU B  62       6.034 -23.029  -4.913  1.00 75.07           C  
ATOM    520  N   ARG B  63       3.140 -26.308  -1.573  1.00 72.22           N  
ATOM    521  CA  ARG B  63       3.182 -27.459  -0.676  1.00 72.22           C  
ATOM    522  C   ARG B  63       2.825 -28.743  -1.416  1.00 72.22           C  
ATOM    523  CB  ARG B  63       2.232 -27.254   0.507  1.00 72.22           C  
ATOM    524  O   ARG B  63       3.388 -29.804  -1.137  1.00 72.22           O  
ATOM    525  CG  ARG B  63       2.734 -26.250   1.533  1.00 72.22           C  
ATOM    526  CD  ARG B  63       1.786 -26.134   2.718  1.00 72.22           C  
ATOM    527  NE  ARG B  63       2.277 -25.182   3.710  1.00 72.22           N  
ATOM    528  NH1 ARG B  63       0.356 -25.211   4.993  1.00 72.22           N  
ATOM    529  NH2 ARG B  63       2.130 -23.896   5.607  1.00 72.22           N  
ATOM    530  CZ  ARG B  63       1.587 -24.765   4.768  1.00 72.22           C  
TER     531      ARG B  63                                                      
ATOM    532  N   PRO C   1      19.667 -15.943 -12.750  1.00 64.66           N  
ATOM    533  CA  PRO C   1      19.571 -14.492 -12.923  1.00 64.66           C  
ATOM    534  C   PRO C   1      18.229 -13.930 -12.457  1.00 64.66           C  
ATOM    535  CB  PRO C   1      19.746 -14.304 -14.432  1.00 64.66           C  
ATOM    536  O   PRO C   1      18.180 -12.845 -11.872  1.00 64.66           O  
ATOM    537  CG  PRO C   1      20.304 -15.603 -14.917  1.00 64.66           C  
ATOM    538  CD  PRO C   1      20.047 -16.652 -13.873  1.00 64.66           C  
ATOM    539  N   GLN C   2      17.264 -14.650 -12.724  1.00 70.88           N  
ATOM    540  CA  GLN C   2      15.908 -14.260 -12.356  1.00 70.88           C  
ATOM    541  C   GLN C   2      15.727 -14.265 -10.840  1.00 70.88           C  
ATOM    542  CB  GLN C   2      14.885 -15.189 -13.010  1.00 70.88           C  
ATOM    543  O   GLN C   2      15.080 -13.375 -10.284  1.00 70.88           O  
ATOM    544  CG  GLN C   2      14.613 -14.872 -14.474  1.00 70.88           C  
ATOM    545  CD  GLN C   2      13.546 -15.764 -15.080  1.00 70.88           C  
ATOM    546  NE2 GLN C   2      13.234 -15.536 -16.351  1.00 70.88           N  
ATOM    547  OE1 GLN C   2      13.007 -16.652 -14.412  1.00 70.88           O  
ATOM    548  N   LEU C   3      16.373 -15.210 -10.249  1.00 74.98           N  
ATOM    549  CA  LEU C   3      16.276 -15.307  -8.796  1.00 74.98           C  
ATOM    550  C   LEU C   3      16.982 -14.134  -8.125  1.00 74.98           C  
ATOM    551  CB  LEU C   3      16.878 -16.627  -8.306  1.00 74.98           C  
ATOM    552  O   LEU C   3      16.531 -13.644  -7.087  1.00 74.98           O  
ATOM    553  CG  LEU C   3      15.946 -17.840  -8.313  1.00 74.98           C  
ATOM    554  CD1 LEU C   3      16.751 -19.126  -8.466  1.00 74.98           C  
ATOM    555  CD2 LEU C   3      15.107 -17.877  -7.040  1.00 74.98           C  
ATOM    556  N   ASP C   4      18.078 -13.775  -8.703  1.00 80.21           N  
ATOM    557  CA  ASP C   4      18.809 -12.635  -8.159  1.00 80.21           C  
ATOM    558  C   ASP C   4      17.955 -11.370  -8.189  1.00 80.21           C  
ATOM    559  CB  ASP C   4      20.109 -12.411  -8.934  1.00 80.21           C  
ATOM    560  O   ASP C   4      18.009 -10.556  -7.265  1.00 80.21           O  
ATOM    561  CG  ASP C   4      21.201 -13.398  -8.560  1.00 80.21           C  
ATOM    562  OD1 ASP C   4      22.134 -13.610  -9.364  1.00 80.21           O  
ATOM    563  OD2 ASP C   4      21.126 -13.971  -7.451  1.00 80.21           O  
ATOM    564  N   LYS C   5      17.215 -11.302  -9.142  1.00 79.15           N  
ATOM    565  CA  LYS C   5      16.316 -10.158  -9.266  1.00 79.15           C  
ATOM    566  C   LYS C   5      15.268 -10.159  -8.156  1.00 79.15           C  
ATOM    567  CB  LYS C   5      15.631 -10.159 -10.633  1.00 79.15           C  
ATOM    568  O   LYS C   5      14.968  -9.113  -7.577  1.00 79.15           O  
ATOM    569  CG  LYS C   5      14.837  -8.895 -10.929  1.00 79.15           C  
ATOM    570  CD  LYS C   5      14.198  -8.947 -12.311  1.00 79.15           C  
ATOM    571  CE  LYS C   5      13.278  -7.756 -12.547  1.00 79.15           C  
ATOM    572  NZ  LYS C   5      12.619  -7.823 -13.886  1.00 79.15           N  
ATOM    573  N   PHE C   6      14.853 -11.316  -7.835  1.00 78.28           N  
ATOM    574  CA  PHE C   6      13.844 -11.450  -6.791  1.00 78.28           C  
ATOM    575  C   PHE C   6      14.437 -11.141  -5.422  1.00 78.28           C  
ATOM    576  CB  PHE C   6      13.245 -12.859  -6.798  1.00 78.28           C  
ATOM    577  O   PHE C   6      13.786 -10.511  -4.585  1.00 78.28           O  
ATOM    578  CG  PHE C   6      12.244 -13.088  -7.899  1.00 78.28           C  
ATOM    579  CD1 PHE C   6      10.979 -12.517  -7.838  1.00 78.28           C  
ATOM    580  CD2 PHE C   6      12.570 -13.876  -8.996  1.00 78.28           C  
ATOM    581  CE1 PHE C   6      10.051 -12.727  -8.855  1.00 78.28           C  
ATOM    582  CE2 PHE C   6      11.648 -14.090 -10.016  1.00 78.28           C  
ATOM    583  CZ  PHE C   6      10.389 -13.516  -9.944  1.00 78.28           C  
ATOM    584  N   ARG C   7      15.631 -11.564  -5.277  1.00 81.77           N  
ATOM    585  CA  ARG C   7      16.295 -11.283  -4.009  1.00 81.77           C  
ATOM    586  C   ARG C   7      16.522  -9.785  -3.829  1.00 81.77           C  
ATOM    587  CB  ARG C   7      17.629 -12.028  -3.923  1.00 81.77           C  
ATOM    588  O   ARG C   7      16.324  -9.249  -2.737  1.00 81.77           O  
ATOM    589  CG  ARG C   7      17.491 -13.496  -3.552  1.00 81.77           C  
ATOM    590  CD  ARG C   7      18.847 -14.170  -3.401  1.00 81.77           C  
ATOM    591  NE  ARG C   7      18.713 -15.594  -3.108  1.00 81.77           N  
ATOM    592  NH1 ARG C   7      20.934 -16.095  -3.498  1.00 81.77           N  
ATOM    593  NH2 ARG C   7      19.473 -17.748  -2.875  1.00 81.77           N  
ATOM    594  CZ  ARG C   7      19.707 -16.476  -3.161  1.00 81.77           C  
ATOM    595  N   ASP C   8      16.993  -9.191  -4.887  1.00 80.96           N  
ATOM    596  CA  ASP C   8      17.216  -7.749  -4.838  1.00 80.96           C  
ATOM    597  C   ASP C   8      15.917  -7.002  -4.541  1.00 80.96           C  
ATOM    598  CB  ASP C   8      17.818  -7.253  -6.154  1.00 80.96           C  
ATOM    599  O   ASP C   8      15.908  -6.049  -3.759  1.00 80.96           O  
ATOM    600  CG  ASP C   8      19.267  -7.668  -6.336  1.00 80.96           C  
ATOM    601  OD1 ASP C   8      19.777  -7.621  -7.477  1.00 80.96           O  
ATOM    602  OD2 ASP C   8      19.905  -8.049  -5.331  1.00 80.96           O  
ATOM    603  N   GLU C   9      14.842  -7.486  -5.042  1.00 80.15           N  
ATOM    604  CA  GLU C   9      13.539  -6.863  -4.829  1.00 80.15           C  
ATOM    605  C   GLU C   9      13.068  -7.048  -3.389  1.00 80.15           C  
ATOM    606  CB  GLU C   9      12.503  -7.439  -5.798  1.00 80.15           C  
ATOM    607  O   GLU C   9      12.479  -6.138  -2.801  1.00 80.15           O  
ATOM    608  CG  GLU C   9      12.614  -6.889  -7.213  1.00 80.15           C  
ATOM    609  CD  GLU C   9      11.606  -7.499  -8.174  1.00 80.15           C  
ATOM    610  OE1 GLU C   9      11.584  -7.105  -9.362  1.00 80.15           O  
ATOM    611  OE2 GLU C   9      10.831  -8.379  -7.735  1.00 80.15           O  
ATOM    612  N   SER C  10      13.343  -8.233  -3.038  1.00 80.54           N  
ATOM    613  CA  SER C  10      12.990  -8.492  -1.646  1.00 80.54           C  
ATOM    614  C   SER C  10      13.739  -7.557  -0.702  1.00 80.54           C  
ATOM    615  CB  SER C  10      13.287  -9.946  -1.278  1.00 80.54           C  
ATOM    616  O   SER C  10      13.164  -7.049   0.263  1.00 80.54           O  
ATOM    617  OG  SER C  10      12.918 -10.211   0.065  1.00 80.54           O  
ATOM    618  N   ARG C  11      15.044  -7.353  -0.837  1.00 84.24           N  
ATOM    619  CA  ARG C  11      15.827  -6.431  -0.020  1.00 84.24           C  
ATOM    620  C   ARG C  11      15.297  -5.007  -0.141  1.00 84.24           C  
ATOM    621  CB  ARG C  11      17.303  -6.477  -0.423  1.00 84.24           C  
ATOM    622  O   ARG C  11      15.233  -4.276   0.850  1.00 84.24           O  
ATOM    623  CG  ARG C  11      18.055  -7.677   0.132  1.00 84.24           C  
ATOM    624  CD  ARG C  11      19.534  -7.628  -0.224  1.00 84.24           C  
ATOM    625  NE  ARG C  11      20.181  -8.921  -0.017  1.00 84.24           N  
ATOM    626  NH1 ARG C  11      22.094  -8.384  -1.196  1.00 84.24           N  
ATOM    627  NH2 ARG C  11      21.876 -10.455  -0.237  1.00 84.24           N  
ATOM    628  CZ  ARG C  11      21.382  -9.250  -0.484  1.00 84.24           C  
ATOM    629  N   TYR C  12      14.892  -4.741  -1.387  1.00 81.51           N  
ATOM    630  CA  TYR C  12      14.328  -3.418  -1.627  1.00 81.51           C  
ATOM    631  C   TYR C  12      13.034  -3.226  -0.845  1.00 81.51           C  
ATOM    632  CB  TYR C  12      14.071  -3.205  -3.121  1.00 81.51           C  
ATOM    633  O   TYR C  12      12.822  -2.179  -0.230  1.00 81.51           O  
ATOM    634  CG  TYR C  12      13.378  -1.903  -3.439  1.00 81.51           C  
ATOM    635  CD1 TYR C  12      12.000  -1.855  -3.639  1.00 81.51           C  
ATOM    636  CD2 TYR C  12      14.098  -0.717  -3.541  1.00 81.51           C  
ATOM    637  CE1 TYR C  12      11.356  -0.658  -3.933  1.00 81.51           C  
ATOM    638  CE2 TYR C  12      13.465   0.486  -3.836  1.00 81.51           C  
ATOM    639  OH  TYR C  12      11.464   1.694  -4.321  1.00 81.51           O  
ATOM    640  CZ  TYR C  12      12.096   0.505  -4.029  1.00 81.51           C  
ATOM    641  N   LEU C  13      12.215  -4.229  -0.791  1.00 80.82           N  
ATOM    642  CA  LEU C  13      10.945  -4.138  -0.079  1.00 80.82           C  
ATOM    643  C   LEU C  13      11.173  -4.006   1.424  1.00 80.82           C  
ATOM    644  CB  LEU C  13      10.078  -5.365  -0.369  1.00 80.82           C  
ATOM    645  O   LEU C  13      10.431  -3.298   2.108  1.00 80.82           O  
ATOM    646  CG  LEU C  13       9.400  -5.407  -1.739  1.00 80.82           C  
ATOM    647  CD1 LEU C  13       8.754  -6.769  -1.970  1.00 80.82           C  
ATOM    648  CD2 LEU C  13       8.366  -4.293  -1.859  1.00 80.82           C  
ATOM    649  N   ASP C  14      12.123  -4.746   1.854  1.00 82.34           N  
ATOM    650  CA  ASP C  14      12.469  -4.618   3.266  1.00 82.34           C  
ATOM    651  C   ASP C  14      12.873  -3.185   3.606  1.00 82.34           C  
ATOM    652  CB  ASP C  14      13.600  -5.583   3.631  1.00 82.34           C  
ATOM    653  O   ASP C  14      12.423  -2.629   4.610  1.00 82.34           O  
ATOM    654  CG  ASP C  14      13.846  -5.670   5.127  1.00 82.34           C  
ATOM    655  OD1 ASP C  14      15.001  -5.481   5.567  1.00 82.34           O  
ATOM    656  OD2 ASP C  14      12.877  -5.932   5.872  1.00 82.34           O  
ATOM    657  N   LYS C  15      13.707  -2.637   2.825  1.00 84.44           N  
ATOM    658  CA  LYS C  15      14.133  -1.256   3.030  1.00 84.44           C  
ATOM    659  C   LYS C  15      12.955  -0.293   2.910  1.00 84.44           C  
ATOM    660  CB  LYS C  15      15.224  -0.877   2.028  1.00 84.44           C  
ATOM    661  O   LYS C  15      12.807   0.619   3.725  1.00 84.44           O  
ATOM    662  CG  LYS C  15      15.829   0.500   2.263  1.00 84.44           C  
ATOM    663  CD  LYS C  15      16.904   0.821   1.233  1.00 84.44           C  
ATOM    664  CE  LYS C  15      17.416   2.248   1.384  1.00 84.44           C  
ATOM    665  NZ  LYS C  15      18.421   2.590   0.334  1.00 84.44           N  
ATOM    666  N   ALA C  16      12.136  -0.446   1.876  1.00 80.41           N  
ATOM    667  CA  ALA C  16      10.968   0.402   1.651  1.00 80.41           C  
ATOM    668  C   ALA C  16      10.011   0.344   2.838  1.00 80.41           C  
ATOM    669  CB  ALA C  16      10.249  -0.014   0.370  1.00 80.41           C  
ATOM    670  O   ALA C  16       9.457   1.367   3.246  1.00 80.41           O  
ATOM    671  N   SER C  17       9.864  -0.848   3.299  1.00 81.16           N  
ATOM    672  CA  SER C  17       8.991  -1.017   4.456  1.00 81.16           C  
ATOM    673  C   SER C  17       9.527  -0.262   5.668  1.00 81.16           C  
ATOM    674  CB  SER C  17       8.833  -2.499   4.797  1.00 81.16           C  
ATOM    675  O   SER C  17       8.760   0.354   6.410  1.00 81.16           O  
ATOM    676  OG  SER C  17       8.025  -2.667   5.948  1.00 81.16           O  
ATOM    677  N   LYS C  18      10.773  -0.293   5.911  1.00 84.89           N  
ATOM    678  CA  LYS C  18      11.375   0.432   7.026  1.00 84.89           C  
ATOM    679  C   LYS C  18      11.236   1.940   6.841  1.00 84.89           C  
ATOM    680  CB  LYS C  18      12.850   0.056   7.177  1.00 84.89           C  
ATOM    681  O   LYS C  18      10.976   2.668   7.801  1.00 84.89           O  
ATOM    682  CG  LYS C  18      13.080  -1.305   7.818  1.00 84.89           C  
ATOM    683  CD  LYS C  18      14.565  -1.610   7.964  1.00 84.89           C  
ATOM    684  CE  LYS C  18      14.798  -3.024   8.481  1.00 84.89           C  
ATOM    685  NZ  LYS C  18      16.248  -3.382   8.480  1.00 84.89           N  
ATOM    686  N   GLU C  19      11.424   2.395   5.619  1.00 84.35           N  
ATOM    687  CA  GLU C  19      11.269   3.816   5.324  1.00 84.35           C  
ATOM    688  C   GLU C  19       9.845   4.287   5.608  1.00 84.35           C  
ATOM    689  CB  GLU C  19      11.638   4.106   3.867  1.00 84.35           C  
ATOM    690  O   GLU C  19       9.642   5.381   6.140  1.00 84.35           O  
ATOM    691  CG  GLU C  19      13.133   4.057   3.589  1.00 84.35           C  
ATOM    692  CD  GLU C  19      13.477   4.236   2.119  1.00 84.35           C  
ATOM    693  OE1 GLU C  19      14.676   4.175   1.765  1.00 84.35           O  
ATOM    694  OE2 GLU C  19      12.540   4.440   1.316  1.00 84.35           O  
ATOM    695  N   VAL C  20       8.865   3.442   5.219  1.00 82.88           N  
ATOM    696  CA  VAL C  20       7.468   3.776   5.477  1.00 82.88           C  
ATOM    697  C   VAL C  20       7.223   3.848   6.983  1.00 82.88           C  
ATOM    698  CB  VAL C  20       6.511   2.750   4.830  1.00 82.88           C  
ATOM    699  O   VAL C  20       6.537   4.752   7.464  1.00 82.88           O  
ATOM    700  CG1 VAL C  20       5.073   2.990   5.287  1.00 82.88           C  
ATOM    701  CG2 VAL C  20       6.608   2.817   3.307  1.00 82.88           C  
ATOM    702  N   GLU C  21       7.824   2.971   7.719  1.00 84.52           N  
ATOM    703  CA  GLU C  21       7.670   2.973   9.171  1.00 84.52           C  
ATOM    704  C   GLU C  21       8.242   4.248   9.785  1.00 84.52           C  
ATOM    705  CB  GLU C  21       8.345   1.744   9.785  1.00 84.52           C  
ATOM    706  O   GLU C  21       7.649   4.822  10.700  1.00 84.52           O  
ATOM    707  CG  GLU C  21       7.541   0.461   9.634  1.00 84.52           C  
ATOM    708  CD  GLU C  21       8.259  -0.764  10.177  1.00 84.52           C  
ATOM    709  OE1 GLU C  21       7.718  -1.887  10.058  1.00 84.52           O  
ATOM    710  OE2 GLU C  21       9.372  -0.600  10.726  1.00 84.52           O  
ATOM    711  N   ASP C  22       9.353   4.631   9.271  1.00 84.21           N  
ATOM    712  CA  ASP C  22       9.959   5.868   9.753  1.00 84.21           C  
ATOM    713  C   ASP C  22       9.072   7.072   9.445  1.00 84.21           C  
ATOM    714  CB  ASP C  22      11.345   6.064   9.135  1.00 84.21           C  
ATOM    715  O   ASP C  22       8.912   7.963  10.281  1.00 84.21           O  
ATOM    716  CG  ASP C  22      12.383   5.105   9.689  1.00 84.21           C  
ATOM    717  OD1 ASP C  22      13.452   4.934   9.063  1.00 84.21           O  
ATOM    718  OD2 ASP C  22      12.129   4.513  10.760  1.00 84.21           O  
ATOM    719  N   GLU C  23       8.498   7.156   8.241  1.00 82.19           N  
ATOM    720  CA  GLU C  23       7.608   8.246   7.854  1.00 82.19           C  
ATOM    721  C   GLU C  23       6.349   8.263   8.716  1.00 82.19           C  
ATOM    722  CB  GLU C  23       7.230   8.133   6.374  1.00 82.19           C  
ATOM    723  O   GLU C  23       5.851   9.332   9.075  1.00 82.19           O  
ATOM    724  CG  GLU C  23       8.353   8.518   5.422  1.00 82.19           C  
ATOM    725  CD  GLU C  23       8.792   9.966   5.567  1.00 82.19           C  
ATOM    726  OE1 GLU C  23       9.954  10.285   5.227  1.00 82.19           O  
ATOM    727  OE2 GLU C  23       7.968  10.789   6.025  1.00 82.19           O  
ATOM    728  N   ILE C  24       5.888   7.044   8.981  1.00 83.30           N  
ATOM    729  CA  ILE C  24       4.723   6.917   9.851  1.00 83.30           C  
ATOM    730  C   ILE C  24       5.012   7.574  11.199  1.00 83.30           C  
ATOM    731  CB  ILE C  24       4.324   5.438  10.049  1.00 83.30           C  
ATOM    732  O   ILE C  24       4.185   8.325  11.721  1.00 83.30           O  
ATOM    733  CG1 ILE C  24       3.676   4.884   8.775  1.00 83.30           C  
ATOM    734  CG2 ILE C  24       3.386   5.288  11.251  1.00 83.30           C  
ATOM    735  CD1 ILE C  24       3.438   3.381   8.805  1.00 83.30           C  
ATOM    736  N   LYS C  25       6.167   7.361  11.796  1.00 84.97           N  
ATOM    737  CA  LYS C  25       6.538   7.946  13.082  1.00 84.97           C  
ATOM    738  C   LYS C  25       6.591   9.469  12.998  1.00 84.97           C  
ATOM    739  CB  LYS C  25       7.888   7.400  13.551  1.00 84.97           C  
ATOM    740  O   LYS C  25       6.153  10.162  13.918  1.00 84.97           O  
ATOM    741  CG  LYS C  25       7.835   5.964  14.049  1.00 84.97           C  
ATOM    742  CD  LYS C  25       9.197   5.492  14.541  1.00 84.97           C  
ATOM    743  CE  LYS C  25       9.179   4.016  14.913  1.00 84.97           C  
ATOM    744  NZ  LYS C  25      10.537   3.522  15.291  1.00 84.97           N  
ATOM    745  N   LYS C  26       7.122   9.967  11.850  1.00 84.84           N  
ATOM    746  CA  LYS C  26       7.184  11.410  11.639  1.00 84.84           C  
ATOM    747  C   LYS C  26       5.785  12.017  11.579  1.00 84.84           C  
ATOM    748  CB  LYS C  26       7.951  11.733  10.356  1.00 84.84           C  
ATOM    749  O   LYS C  26       5.528  13.058  12.187  1.00 84.84           O  
ATOM    750  CG  LYS C  26       9.454  11.526  10.465  1.00 84.84           C  
ATOM    751  CD  LYS C  26      10.162  11.870   9.161  1.00 84.84           C  
ATOM    752  CE  LYS C  26      11.636  11.492   9.207  1.00 84.84           C  
ATOM    753  NZ  LYS C  26      12.309  11.727   7.894  1.00 84.84           N  
ATOM    754  N   ILE C  27       4.857  11.340  10.877  1.00 82.01           N  
ATOM    755  CA  ILE C  27       3.495  11.831  10.703  1.00 82.01           C  
ATOM    756  C   ILE C  27       2.750  11.769  12.035  1.00 82.01           C  
ATOM    757  CB  ILE C  27       2.736  11.023   9.627  1.00 82.01           C  
ATOM    758  O   ILE C  27       1.988  12.679  12.370  1.00 82.01           O  
ATOM    759  CG1 ILE C  27       3.360  11.255   8.246  1.00 82.01           C  
ATOM    760  CG2 ILE C  27       1.249  11.390   9.624  1.00 82.01           C  
ATOM    761  CD1 ILE C  27       2.813  10.341   7.158  1.00 82.01           C  
ATOM    762  N   GLU C  28       3.024  10.760  12.773  1.00 85.65           N  
ATOM    763  CA  GLU C  28       2.410  10.649  14.093  1.00 85.65           C  
ATOM    764  C   GLU C  28       2.809  11.819  14.987  1.00 85.65           C  
ATOM    765  CB  GLU C  28       2.797   9.324  14.755  1.00 85.65           C  
ATOM    766  O   GLU C  28       1.981  12.346  15.734  1.00 85.65           O  
ATOM    767  CG  GLU C  28       2.017   8.125  14.235  1.00 85.65           C  
ATOM    768  CD  GLU C  28       2.435   6.812  14.877  1.00 85.65           C  
ATOM    769  OE1 GLU C  28       1.647   5.841  14.841  1.00 85.65           O  
ATOM    770  OE2 GLU C  28       3.560   6.756  15.422  1.00 85.65           O  
ATOM    771  N   LYS C  29       4.030  12.135  14.881  1.00 84.79           N  
ATOM    772  CA  LYS C  29       4.522  13.268  15.660  1.00 84.79           C  
ATOM    773  C   LYS C  29       3.857  14.569  15.219  1.00 84.79           C  
ATOM    774  CB  LYS C  29       6.041  13.387  15.533  1.00 84.79           C  
ATOM    775  O   LYS C  29       3.469  15.388  16.054  1.00 84.79           O  
ATOM    776  CG  LYS C  29       6.655  14.452  16.430  1.00 84.79           C  
ATOM    777  CD  LYS C  29       8.173  14.483  16.303  1.00 84.79           C  
ATOM    778  CE  LYS C  29       8.785  15.582  17.161  1.00 84.79           C  
ATOM    779  NZ  LYS C  29      10.257  15.702  16.941  1.00 84.79           N  
ATOM    780  N   ILE C  30       3.663  14.777  13.927  1.00 83.60           N  
ATOM    781  CA  ILE C  30       3.040  15.975  13.375  1.00 83.60           C  
ATOM    782  C   ILE C  30       1.597  16.078  13.863  1.00 83.60           C  
ATOM    783  CB  ILE C  30       3.086  15.976  11.831  1.00 83.60           C  
ATOM    784  O   ILE C  30       1.144  17.154  14.259  1.00 83.60           O  
ATOM    785  CG1 ILE C  30       4.529  16.141  11.340  1.00 83.60           C  
ATOM    786  CG2 ILE C  30       2.185  17.076  11.264  1.00 83.60           C  
ATOM    787  CD1 ILE C  30       4.704  15.912   9.845  1.00 83.60           C  
ATOM    788  N   ILE C  31       0.891  14.927  13.776  1.00 83.14           N  
ATOM    789  CA  ILE C  31      -0.504  14.900  14.201  1.00 83.14           C  
ATOM    790  C   ILE C  31      -0.597  15.233  15.689  1.00 83.14           C  
ATOM    791  CB  ILE C  31      -1.155  13.527  13.918  1.00 83.14           C  
ATOM    792  O   ILE C  31      -1.467  16.001  16.106  1.00 83.14           O  
ATOM    793  CG1 ILE C  31      -1.288  13.302  12.407  1.00 83.14           C  
ATOM    794  CG2 ILE C  31      -2.517  13.422  14.609  1.00 83.14           C  
ATOM    795  CD1 ILE C  31      -1.782  11.911  12.030  1.00 83.14           C  
ATOM    796  N   ARG C  32       0.284  14.687  16.407  1.00 83.31           N  
ATOM    797  CA  ARG C  32       0.315  14.974  17.837  1.00 83.31           C  
ATOM    798  C   ARG C  32       0.556  16.458  18.093  1.00 83.31           C  
ATOM    799  CB  ARG C  32       1.395  14.140  18.529  1.00 83.31           C  
ATOM    800  O   ARG C  32      -0.108  17.064  18.936  1.00 83.31           O  
ATOM    801  CG  ARG C  32       0.936  12.748  18.932  1.00 83.31           C  
ATOM    802  CD  ARG C  32       1.960  12.049  19.815  1.00 83.31           C  
ATOM    803  NE  ARG C  32       3.311  12.173  19.275  1.00 83.31           N  
ATOM    804  NH1 ARG C  32       3.884   9.965  19.643  1.00 83.31           N  
ATOM    805  NH2 ARG C  32       5.396  11.404  18.696  1.00 83.31           N  
ATOM    806  CZ  ARG C  32       4.194  11.180  19.206  1.00 83.31           C  
ATOM    807  N   ASP C  33       1.489  17.025  17.462  1.00 82.97           N  
ATOM    808  CA  ASP C  33       1.824  18.436  17.630  1.00 82.97           C  
ATOM    809  C   ASP C  33       0.672  19.331  17.179  1.00 82.97           C  
ATOM    810  CB  ASP C  33       3.095  18.782  16.852  1.00 82.97           C  
ATOM    811  O   ASP C  33       0.418  20.376  17.781  1.00 82.97           O  
ATOM    812  CG  ASP C  33       4.352  18.211  17.485  1.00 82.97           C  
ATOM    813  OD1 ASP C  33       5.418  18.212  16.832  1.00 82.97           O  
ATOM    814  OD2 ASP C  33       4.274  17.753  18.645  1.00 82.97           O  
ATOM    815  N   ALA C  34      -0.038  18.907  16.070  1.00 82.45           N  
ATOM    816  CA  ALA C  34      -1.175  19.672  15.564  1.00 82.45           C  
ATOM    817  C   ALA C  34      -2.313  19.701  16.580  1.00 82.45           C  
ATOM    818  CB  ALA C  34      -1.662  19.088  14.240  1.00 82.45           C  
ATOM    819  O   ALA C  34      -3.008  20.711  16.714  1.00 82.45           O  
ATOM    820  N   ASP C  35      -2.536  18.581  17.258  1.00 79.46           N  
ATOM    821  CA  ASP C  35      -3.584  18.503  18.271  1.00 79.46           C  
ATOM    822  C   ASP C  35      -3.236  19.356  19.489  1.00 79.46           C  
ATOM    823  CB  ASP C  35      -3.813  17.051  18.695  1.00 79.46           C  
ATOM    824  O   ASP C  35      -4.107  20.015  20.061  1.00 79.46           O  
ATOM    825  CG  ASP C  35      -4.676  16.276  17.715  1.00 79.46           C  
ATOM    826  OD1 ASP C  35      -4.635  15.027  17.720  1.00 79.46           O  
ATOM    827  OD2 ASP C  35      -5.403  16.921  16.928  1.00 79.46           O  
ATOM    828  N   GLU C  36      -2.034  19.515  19.731  1.00 82.60           N  
ATOM    829  CA  GLU C  36      -1.596  20.192  20.948  1.00 82.60           C  
ATOM    830  C   GLU C  36      -1.426  21.690  20.715  1.00 82.60           C  
ATOM    831  CB  GLU C  36      -0.287  19.586  21.459  1.00 82.60           C  
ATOM    832  O   GLU C  36      -1.759  22.501  21.582  1.00 82.60           O  
ATOM    833  CG  GLU C  36      -0.447  18.204  22.074  1.00 82.60           C  
ATOM    834  CD  GLU C  36       0.861  17.618  22.583  1.00 82.60           C  
ATOM    835  OE1 GLU C  36       0.857  16.471  23.085  1.00 82.60           O  
ATOM    836  OE2 GLU C  36       1.897  18.312  22.479  1.00 82.60           O  
ATOM    837  N   LYS C  37      -1.026  21.937  19.444  1.00 77.56           N  
ATOM    838  CA  LYS C  37      -0.659  23.326  19.184  1.00 77.56           C  
ATOM    839  C   LYS C  37      -1.694  24.011  18.296  1.00 77.56           C  
ATOM    840  CB  LYS C  37       0.723  23.404  18.534  1.00 77.56           C  
ATOM    841  O   LYS C  37      -1.549  25.187  17.958  1.00 77.56           O  
ATOM    842  CG  LYS C  37       1.856  22.922  19.429  1.00 77.56           C  
ATOM    843  CD  LYS C  37       3.210  23.076  18.748  1.00 77.56           C  
ATOM    844  CE  LYS C  37       4.340  22.558  19.627  1.00 77.56           C  
ATOM    845  NZ  LYS C  37       5.666  22.675  18.949  1.00 77.56           N  
ATOM    846  N   SER C  38      -2.713  23.879  18.245  1.00 75.04           N  
ATOM    847  CA  SER C  38      -3.695  24.475  17.344  1.00 75.04           C  
ATOM    848  C   SER C  38      -3.020  25.115  16.136  1.00 75.04           C  
ATOM    849  CB  SER C  38      -4.535  25.519  18.081  1.00 75.04           C  
ATOM    850  O   SER C  38      -2.998  26.341  16.007  1.00 75.04           O  
ATOM    851  OG  SER C  38      -5.231  24.929  19.166  1.00 75.04           O  
ATOM    852  N   LEU C  39      -2.527  24.177  15.321  1.00 76.68           N  
ATOM    853  CA  LEU C  39      -1.850  24.713  14.146  1.00 76.68           C  
ATOM    854  C   LEU C  39      -2.832  25.455  13.244  1.00 76.68           C  
ATOM    855  CB  LEU C  39      -1.167  23.590  13.361  1.00 76.68           C  
ATOM    856  O   LEU C  39      -3.976  25.026  13.081  1.00 76.68           O  
ATOM    857  CG  LEU C  39       0.036  22.928  14.033  1.00 76.68           C  
ATOM    858  CD1 LEU C  39       0.393  21.628  13.320  1.00 76.68           C  
ATOM    859  CD2 LEU C  39       1.229  23.878  14.052  1.00 76.68           C  
ATOM    860  N   PRO C  40      -2.505  26.703  12.889  1.00 79.45           N  
ATOM    861  CA  PRO C  40      -3.335  27.369  11.882  1.00 79.45           C  
ATOM    862  C   PRO C  40      -3.644  26.472  10.686  1.00 79.45           C  
ATOM    863  CB  PRO C  40      -2.483  28.568  11.460  1.00 79.45           C  
ATOM    864  O   PRO C  40      -2.870  25.563  10.375  1.00 79.45           O  
ATOM    865  CG  PRO C  40      -1.321  28.561  12.400  1.00 79.45           C  
ATOM    866  CD  PRO C  40      -1.280  27.233  13.098  1.00 79.45           C  
ATOM    867  N   GLU C  41      -4.609  26.541  10.059  1.00 81.05           N  
ATOM    868  CA  GLU C  41      -5.094  25.760   8.926  1.00 81.05           C  
ATOM    869  C   GLU C  41      -4.040  25.669   7.826  1.00 81.05           C  
ATOM    870  CB  GLU C  41      -6.385  26.365   8.368  1.00 81.05           C  
ATOM    871  O   GLU C  41      -3.839  24.604   7.238  1.00 81.05           O  
ATOM    872  CG  GLU C  41      -7.001  25.561   7.233  1.00 81.05           C  
ATOM    873  CD  GLU C  41      -7.529  24.205   7.675  1.00 81.05           C  
ATOM    874  OE1 GLU C  41      -7.705  23.312   6.815  1.00 81.05           O  
ATOM    875  OE2 GLU C  41      -7.769  24.035   8.891  1.00 81.05           O  
ATOM    876  N   GLU C  42      -3.429  26.698   7.630  1.00 83.90           N  
ATOM    877  CA  GLU C  42      -2.426  26.711   6.569  1.00 83.90           C  
ATOM    878  C   GLU C  42      -1.292  25.735   6.870  1.00 83.90           C  
ATOM    879  CB  GLU C  42      -1.868  28.123   6.374  1.00 83.90           C  
ATOM    880  O   GLU C  42      -0.821  25.028   5.977  1.00 83.90           O  
ATOM    881  CG  GLU C  42      -2.805  29.056   5.623  1.00 83.90           C  
ATOM    882  CD  GLU C  42      -2.277  30.478   5.514  1.00 83.90           C  
ATOM    883  OE1 GLU C  42      -2.995  31.354   4.981  1.00 83.90           O  
ATOM    884  OE2 GLU C  42      -1.135  30.718   5.965  1.00 83.90           O  
ATOM    885  N   ALA C  43      -0.873  25.698   8.109  1.00 82.86           N  
ATOM    886  CA  ALA C  43       0.179  24.774   8.525  1.00 82.86           C  
ATOM    887  C   ALA C  43      -0.290  23.326   8.421  1.00 82.86           C  
ATOM    888  CB  ALA C  43       0.626  25.084   9.952  1.00 82.86           C  
ATOM    889  O   ALA C  43       0.471  22.449   8.007  1.00 82.86           O  
ATOM    890  N   LEU C  44      -1.502  23.067   8.775  1.00 81.17           N  
ATOM    891  CA  LEU C  44      -2.074  21.728   8.695  1.00 81.17           C  
ATOM    892  C   LEU C  44      -2.149  21.254   7.247  1.00 81.17           C  
ATOM    893  CB  LEU C  44      -3.469  21.702   9.325  1.00 81.17           C  
ATOM    894  O   LEU C  44      -1.861  20.091   6.955  1.00 81.17           O  
ATOM    895  CG  LEU C  44      -4.027  20.324   9.683  1.00 81.17           C  
ATOM    896  CD1 LEU C  44      -3.602  19.930  11.094  1.00 81.17           C  
ATOM    897  CD2 LEU C  44      -5.546  20.311   9.554  1.00 81.17           C  
ATOM    898  N   GLN C  45      -2.514  22.128   6.457  1.00 82.32           N  
ATOM    899  CA  GLN C  45      -2.581  21.773   5.043  1.00 82.32           C  
ATOM    900  C   GLN C  45      -1.204  21.396   4.504  1.00 82.32           C  
ATOM    901  CB  GLN C  45      -3.166  22.927   4.227  1.00 82.32           C  
ATOM    902  O   GLN C  45      -1.082  20.490   3.677  1.00 82.32           O  
ATOM    903  CG  GLN C  45      -4.679  23.056   4.341  1.00 82.32           C  
ATOM    904  CD  GLN C  45      -5.247  24.127   3.429  1.00 82.32           C  
ATOM    905  NE2 GLN C  45      -6.562  24.105   3.236  1.00 82.32           N  
ATOM    906  OE1 GLN C  45      -4.511  24.968   2.904  1.00 82.32           O  
ATOM    907  N   ASP C  46      -0.156  22.101   4.943  1.00 82.45           N  
ATOM    908  CA  ASP C  46       1.204  21.765   4.535  1.00 82.45           C  
ATOM    909  C   ASP C  46       1.596  20.373   5.026  1.00 82.45           C  
ATOM    910  CB  ASP C  46       2.195  22.806   5.060  1.00 82.45           C  
ATOM    911  O   ASP C  46       2.249  19.615   4.304  1.00 82.45           O  
ATOM    912  CG  ASP C  46       2.128  24.122   4.306  1.00 82.45           C  
ATOM    913  OD1 ASP C  46       2.613  25.149   4.827  1.00 82.45           O  
ATOM    914  OD2 ASP C  46       1.583  24.132   3.181  1.00 82.45           O  
ATOM    915  N   VAL C  47       1.164  20.020   6.232  1.00 84.38           N  
ATOM    916  CA  VAL C  47       1.445  18.702   6.791  1.00 84.38           C  
ATOM    917  C   VAL C  47       0.717  17.631   5.982  1.00 84.38           C  
ATOM    918  CB  VAL C  47       1.036  18.617   8.278  1.00 84.38           C  
ATOM    919  O   VAL C  47       1.293  16.589   5.658  1.00 84.38           O  
ATOM    920  CG1 VAL C  47       1.136  17.179   8.785  1.00 84.38           C  
ATOM    921  CG2 VAL C  47       1.905  19.546   9.124  1.00 84.38           C  
ATOM    922  N   VAL C  48      -0.578  17.903   5.701  1.00 83.77           N  
ATOM    923  CA  VAL C  48      -1.370  16.963   4.915  1.00 83.77           C  
ATOM    924  C   VAL C  48      -0.688  16.707   3.573  1.00 83.77           C  
ATOM    925  CB  VAL C  48      -2.809  17.480   4.691  1.00 83.77           C  
ATOM    926  O   VAL C  48      -0.577  15.559   3.135  1.00 83.77           O  
ATOM    927  CG1 VAL C  48      -3.534  16.627   3.651  1.00 83.77           C  
ATOM    928  CG2 VAL C  48      -3.582  17.493   6.009  1.00 83.77           C  
ATOM    929  N   LYS C  49      -0.174  17.772   2.932  1.00 83.51           N  
ATOM    930  CA  LYS C  49       0.496  17.631   1.642  1.00 83.51           C  
ATOM    931  C   LYS C  49       1.745  16.762   1.764  1.00 83.51           C  
ATOM    932  CB  LYS C  49       0.866  19.003   1.076  1.00 83.51           C  
ATOM    933  O   LYS C  49       2.009  15.922   0.901  1.00 83.51           O  
ATOM    934  CG  LYS C  49      -0.309  19.763   0.478  1.00 83.51           C  
ATOM    935  CD  LYS C  49       0.132  21.094  -0.118  1.00 83.51           C  
ATOM    936  CE  LYS C  49      -1.059  21.917  -0.591  1.00 83.51           C  
ATOM    937  NZ  LYS C  49      -0.639  23.256  -1.101  1.00 83.51           N  
ATOM    938  N   SER C  50       2.513  16.971   2.808  1.00 82.10           N  
ATOM    939  CA  SER C  50       3.719  16.180   3.025  1.00 82.10           C  
ATOM    940  C   SER C  50       3.383  14.709   3.249  1.00 82.10           C  
ATOM    941  CB  SER C  50       4.506  16.718   4.220  1.00 82.10           C  
ATOM    942  O   SER C  50       4.060  13.825   2.720  1.00 82.10           O  
ATOM    943  OG  SER C  50       5.032  18.004   3.938  1.00 82.10           O  
ATOM    944  N   VAL C  51       2.312  14.481   4.033  1.00 83.41           N  
ATOM    945  CA  VAL C  51       1.906  13.116   4.353  1.00 83.41           C  
ATOM    946  C   VAL C  51       1.399  12.419   3.092  1.00 83.41           C  
ATOM    947  CB  VAL C  51       0.818  13.090   5.450  1.00 83.41           C  
ATOM    948  O   VAL C  51       1.692  11.243   2.866  1.00 83.41           O  
ATOM    949  CG1 VAL C  51       0.228  11.688   5.592  1.00 83.41           C  
ATOM    950  CG2 VAL C  51       1.393  13.569   6.782  1.00 83.41           C  
ATOM    951  N   VAL C  52       0.649  13.175   2.333  1.00 84.16           N  
ATOM    952  CA  VAL C  52       0.125  12.610   1.093  1.00 84.16           C  
ATOM    953  C   VAL C  52       1.281  12.219   0.175  1.00 84.16           C  
ATOM    954  CB  VAL C  52      -0.817  13.600   0.372  1.00 84.16           C  
ATOM    955  O   VAL C  52       1.237  11.174  -0.478  1.00 84.16           O  
ATOM    956  CG1 VAL C  52      -1.098  13.136  -1.056  1.00 84.16           C  
ATOM    957  CG2 VAL C  52      -2.121  13.759   1.152  1.00 84.16           C  
ATOM    958  N   LYS C  53       2.354  12.982   0.085  1.00 84.55           N  
ATOM    959  CA  LYS C  53       3.525  12.668  -0.729  1.00 84.55           C  
ATOM    960  C   LYS C  53       4.169  11.358  -0.284  1.00 84.55           C  
ATOM    961  CB  LYS C  53       4.547  13.804  -0.660  1.00 84.55           C  
ATOM    962  O   LYS C  53       4.527  10.522  -1.116  1.00 84.55           O  
ATOM    963  CG  LYS C  53       5.666  13.692  -1.685  1.00 84.55           C  
ATOM    964  CD  LYS C  53       6.619  14.879  -1.604  1.00 84.55           C  
ATOM    965  CE  LYS C  53       7.814  14.702  -2.531  1.00 84.55           C  
ATOM    966  NZ  LYS C  53       8.760  15.853  -2.441  1.00 84.55           N  
ATOM    967  N   VAL C  54       4.300  11.192   0.972  1.00 83.97           N  
ATOM    968  CA  VAL C  54       4.884   9.971   1.518  1.00 83.97           C  
ATOM    969  C   VAL C  54       3.978   8.782   1.210  1.00 83.97           C  
ATOM    970  CB  VAL C  54       5.114  10.085   3.042  1.00 83.97           C  
ATOM    971  O   VAL C  54       4.458   7.704   0.849  1.00 83.97           O  
ATOM    972  CG1 VAL C  54       5.571   8.747   3.621  1.00 83.97           C  
ATOM    973  CG2 VAL C  54       6.136  11.179   3.347  1.00 83.97           C  
ATOM    974  N   TYR C  55       2.668   8.957   1.423  1.00 83.60           N  
ATOM    975  CA  TYR C  55       1.689   7.917   1.129  1.00 83.60           C  
ATOM    976  C   TYR C  55       1.796   7.462  -0.322  1.00 83.60           C  
ATOM    977  CB  TYR C  55       0.270   8.417   1.416  1.00 83.60           C  
ATOM    978  O   TYR C  55       1.846   6.262  -0.601  1.00 83.60           O  
ATOM    979  CG  TYR C  55      -0.809   7.434   1.033  1.00 83.60           C  
ATOM    980  CD1 TYR C  55      -1.578   7.625  -0.112  1.00 83.60           C  
ATOM    981  CD2 TYR C  55      -1.062   6.313   1.816  1.00 83.60           C  
ATOM    982  CE1 TYR C  55      -2.575   6.722  -0.468  1.00 83.60           C  
ATOM    983  CE2 TYR C  55      -2.057   5.404   1.470  1.00 83.60           C  
ATOM    984  OH  TYR C  55      -3.792   4.720  -0.019  1.00 83.60           O  
ATOM    985  CZ  TYR C  55      -2.806   5.616   0.328  1.00 83.60           C  
ATOM    986  N   LEU C  56       1.831   8.455  -1.203  1.00 85.08           N  
ATOM    987  CA  LEU C  56       1.891   8.123  -2.622  1.00 85.08           C  
ATOM    988  C   LEU C  56       3.175   7.368  -2.950  1.00 85.08           C  
ATOM    989  CB  LEU C  56       1.800   9.392  -3.473  1.00 85.08           C  
ATOM    990  O   LEU C  56       3.156   6.412  -3.729  1.00 85.08           O  
ATOM    991  CG  LEU C  56       0.448  10.108  -3.480  1.00 85.08           C  
ATOM    992  CD1 LEU C  56       0.531  11.389  -4.304  1.00 85.08           C  
ATOM    993  CD2 LEU C  56      -0.642   9.189  -4.018  1.00 85.08           C  
ATOM    994  N   LYS C  57       4.256   7.820  -2.432  1.00 84.93           N  
ATOM    995  CA  LYS C  57       5.524   7.125  -2.632  1.00 84.93           C  
ATOM    996  C   LYS C  57       5.439   5.679  -2.152  1.00 84.93           C  
ATOM    997  CB  LYS C  57       6.656   7.853  -1.907  1.00 84.93           C  
ATOM    998  O   LYS C  57       5.912   4.765  -2.831  1.00 84.93           O  
ATOM    999  CG  LYS C  57       8.028   7.230  -2.119  1.00 84.93           C  
ATOM   1000  CD  LYS C  57       9.109   7.987  -1.357  1.00 84.93           C  
ATOM   1001  CE  LYS C  57      10.462   7.299  -1.475  1.00 84.93           C  
ATOM   1002  NZ  LYS C  57      11.512   8.001  -0.677  1.00 84.93           N  
ATOM   1003  N   SER C  58       4.863   5.458  -0.985  1.00 82.81           N  
ATOM   1004  CA  SER C  58       4.733   4.122  -0.412  1.00 82.81           C  
ATOM   1005  C   SER C  58       3.863   3.227  -1.289  1.00 82.81           C  
ATOM   1006  CB  SER C  58       4.143   4.198   0.997  1.00 82.81           C  
ATOM   1007  O   SER C  58       4.179   2.053  -1.492  1.00 82.81           O  
ATOM   1008  OG  SER C  58       5.039   4.845   1.883  1.00 82.81           O  
ATOM   1009  N   VAL C  59       2.800   3.768  -1.725  1.00 85.85           N  
ATOM   1010  CA  VAL C  59       1.911   3.010  -2.600  1.00 85.85           C  
ATOM   1011  C   VAL C  59       2.653   2.616  -3.875  1.00 85.85           C  
ATOM   1012  CB  VAL C  59       0.639   3.814  -2.950  1.00 85.85           C  
ATOM   1013  O   VAL C  59       2.547   1.477  -4.335  1.00 85.85           O  
ATOM   1014  CG1 VAL C  59      -0.172   3.098  -4.029  1.00 85.85           C  
ATOM   1015  CG2 VAL C  59      -0.210   4.040  -1.701  1.00 85.85           C  
ATOM   1016  N   LYS C  60       3.435   3.526  -4.422  1.00 85.56           N  
ATOM   1017  CA  LYS C  60       4.203   3.244  -5.631  1.00 85.56           C  
ATOM   1018  C   LYS C  60       5.189   2.102  -5.403  1.00 85.56           C  
ATOM   1019  CB  LYS C  60       4.949   4.495  -6.098  1.00 85.56           C  
ATOM   1020  O   LYS C  60       5.351   1.234  -6.262  1.00 85.56           O  
ATOM   1021  CG  LYS C  60       4.065   5.519  -6.795  1.00 85.56           C  
ATOM   1022  CD  LYS C  60       4.867   6.732  -7.249  1.00 85.56           C  
ATOM   1023  CE  LYS C  60       3.965   7.815  -7.827  1.00 85.56           C  
ATOM   1024  NZ  LYS C  60       4.735   9.042  -8.189  1.00 85.56           N  
ATOM   1025  N   GLU C  61       5.833   2.181  -4.363  1.00 85.04           N  
ATOM   1026  CA  GLU C  61       6.789   1.126  -4.043  1.00 85.04           C  
ATOM   1027  C   GLU C  61       6.092  -0.222  -3.887  1.00 85.04           C  
ATOM   1028  CB  GLU C  61       7.562   1.469  -2.767  1.00 85.04           C  
ATOM   1029  O   GLU C  61       6.614  -1.251  -4.320  1.00 85.04           O  
ATOM   1030  CG  GLU C  61       8.572   2.594  -2.943  1.00 85.04           C  
ATOM   1031  CD  GLU C  61       9.242   3.008  -1.643  1.00 85.04           C  
ATOM   1032  OE1 GLU C  61      10.190   3.825  -1.682  1.00 85.04           O  
ATOM   1033  OE2 GLU C  61       8.817   2.510  -0.577  1.00 85.04           O  
ATOM   1034  N   THR C  62       4.909  -0.218  -3.214  1.00 84.15           N  
ATOM   1035  CA  THR C  62       4.127  -1.440  -3.064  1.00 84.15           C  
ATOM   1036  C   THR C  62       3.700  -1.979  -4.426  1.00 84.15           C  
ATOM   1037  CB  THR C  62       2.882  -1.203  -2.189  1.00 84.15           C  
ATOM   1038  O   THR C  62       3.765  -3.185  -4.671  1.00 84.15           O  
ATOM   1039  CG2 THR C  62       2.067  -2.483  -2.035  1.00 84.15           C  
ATOM   1040  OG1 THR C  62       3.295  -0.754  -0.893  1.00 84.15           O  
ATOM   1041  N   ILE C  63       3.309  -1.167  -5.244  1.00 86.05           N  
ATOM   1042  CA  ILE C  63       2.898  -1.562  -6.587  1.00 86.05           C  
ATOM   1043  C   ILE C  63       4.056  -2.263  -7.295  1.00 86.05           C  
ATOM   1044  CB  ILE C  63       2.422  -0.346  -7.413  1.00 86.05           C  
ATOM   1045  O   ILE C  63       3.870  -3.318  -7.906  1.00 86.05           O  
ATOM   1046  CG1 ILE C  63       1.062   0.146  -6.905  1.00 86.05           C  
ATOM   1047  CG2 ILE C  63       2.356  -0.698  -8.902  1.00 86.05           C  
ATOM   1048  CD1 ILE C  63       0.591   1.441  -7.551  1.00 86.05           C  
ATOM   1049  N   LYS C  64       5.251  -1.628  -7.228  1.00 85.29           N  
ATOM   1050  CA  LYS C  64       6.423  -2.228  -7.859  1.00 85.29           C  
ATOM   1051  C   LYS C  64       6.690  -3.625  -7.308  1.00 85.29           C  
ATOM   1052  CB  LYS C  64       7.653  -1.342  -7.659  1.00 85.29           C  
ATOM   1053  O   LYS C  64       7.012  -4.545  -8.063  1.00 85.29           O  
ATOM   1054  CG  LYS C  64       8.827  -1.701  -8.559  1.00 85.29           C  
ATOM   1055  CD  LYS C  64       9.976  -0.713  -8.400  1.00 85.29           C  
ATOM   1056  CE  LYS C  64      11.212  -1.163  -9.166  1.00 85.29           C  
ATOM   1057  NZ  LYS C  64      12.334  -0.187  -9.030  1.00 85.29           N  
ATOM   1058  N   SER C  65       6.576  -3.741  -6.033  1.00 83.55           N  
ATOM   1059  CA  SER C  65       6.786  -5.037  -5.395  1.00 83.55           C  
ATOM   1060  C   SER C  65       5.772  -6.065  -5.884  1.00 83.55           C  
ATOM   1061  CB  SER C  65       6.699  -4.906  -3.874  1.00 83.55           C  
ATOM   1062  O   SER C  65       6.130  -7.209  -6.173  1.00 83.55           O  
ATOM   1063  OG  SER C  65       7.788  -4.151  -3.371  1.00 83.55           O  
ATOM   1064  N   ILE C  66       4.512  -5.755  -5.927  1.00 84.27           N  
ATOM   1065  CA  ILE C  66       3.454  -6.659  -6.366  1.00 84.27           C  
ATOM   1066  C   ILE C  66       3.674  -7.038  -7.829  1.00 84.27           C  
ATOM   1067  CB  ILE C  66       2.057  -6.027  -6.180  1.00 84.27           C  
ATOM   1068  O   ILE C  66       3.488  -8.196  -8.211  1.00 84.27           O  
ATOM   1069  CG1 ILE C  66       1.719  -5.907  -4.689  1.00 84.27           C  
ATOM   1070  CG2 ILE C  66       0.992  -6.842  -6.919  1.00 84.27           C  
ATOM   1071  CD1 ILE C  66       0.429  -5.150  -4.406  1.00 84.27           C  
ATOM   1072  N   GLU C  67       4.152  -6.138  -8.609  1.00 85.70           N  
ATOM   1073  CA  GLU C  67       4.430  -6.417 -10.015  1.00 85.70           C  
ATOM   1074  C   GLU C  67       5.525  -7.470 -10.163  1.00 85.70           C  
ATOM   1075  CB  GLU C  67       4.830  -5.135 -10.749  1.00 85.70           C  
ATOM   1076  O   GLU C  67       5.442  -8.341 -11.031  1.00 85.70           O  
ATOM   1077  CG  GLU C  67       3.658  -4.217 -11.067  1.00 85.70           C  
ATOM   1078  CD  GLU C  67       4.080  -2.912 -11.724  1.00 85.70           C  
ATOM   1079  OE1 GLU C  67       3.247  -2.286 -12.419  1.00 85.70           O  
ATOM   1080  OE2 GLU C  67       5.252  -2.514 -11.544  1.00 85.70           O  
ATOM   1081  N   LEU C  68       6.487  -7.331  -9.350  1.00 84.01           N  
ATOM   1082  CA  LEU C  68       7.578  -8.299  -9.388  1.00 84.01           C  
ATOM   1083  C   LEU C  68       7.083  -9.691  -9.007  1.00 84.01           C  
ATOM   1084  CB  LEU C  68       8.708  -7.871  -8.448  1.00 84.01           C  
ATOM   1085  O   LEU C  68       7.461 -10.682  -9.637  1.00 84.01           O  
ATOM   1086  CG  LEU C  68      10.045  -8.592  -8.623  1.00 84.01           C  
ATOM   1087  CD1 LEU C  68      11.032  -7.704  -9.374  1.00 84.01           C  
ATOM   1088  CD2 LEU C  68      10.612  -9.004  -7.269  1.00 84.01           C  
ATOM   1089  N   VAL C  69       6.245  -9.825  -7.989  1.00 82.97           N  
ATOM   1090  CA  VAL C  69       5.688 -11.102  -7.555  1.00 82.97           C  
ATOM   1091  C   VAL C  69       4.843 -11.704  -8.676  1.00 82.97           C  
ATOM   1092  CB  VAL C  69       4.840 -10.945  -6.273  1.00 82.97           C  
ATOM   1093  O   VAL C  69       4.925 -12.904  -8.948  1.00 82.97           O  
ATOM   1094  CG1 VAL C  69       4.057 -12.225  -5.984  1.00 82.97           C  
ATOM   1095  CG2 VAL C  69       5.729 -10.579  -5.087  1.00 82.97           C  
ATOM   1096  N   ILE C  70       4.089 -10.893  -9.308  1.00 85.13           N  
ATOM   1097  CA  ILE C  70       3.258 -11.361 -10.412  1.00 85.13           C  
ATOM   1098  C   ILE C  70       4.142 -11.933 -11.518  1.00 85.13           C  
ATOM   1099  CB  ILE C  70       2.368 -10.227 -10.970  1.00 85.13           C  
ATOM   1100  O   ILE C  70       3.844 -12.992 -12.075  1.00 85.13           O  
ATOM   1101  CG1 ILE C  70       1.272  -9.863  -9.962  1.00 85.13           C  
ATOM   1102  CG2 ILE C  70       1.761 -10.630 -12.317  1.00 85.13           C  
ATOM   1103  CD1 ILE C  70       0.431  -8.661 -10.369  1.00 85.13           C  
ATOM   1104  N   GLU C  71       5.183 -11.237 -11.825  1.00 83.86           N  
ATOM   1105  CA  GLU C  71       6.109 -11.714 -12.848  1.00 83.86           C  
ATOM   1106  C   GLU C  71       6.707 -13.064 -12.464  1.00 83.86           C  
ATOM   1107  CB  GLU C  71       7.224 -10.692 -13.083  1.00 83.86           C  
ATOM   1108  O   GLU C  71       6.843 -13.952 -13.309  1.00 83.86           O  
ATOM   1109  CG  GLU C  71       6.805  -9.513 -13.949  1.00 83.86           C  
ATOM   1110  CD  GLU C  71       7.939  -8.538 -14.225  1.00 83.86           C  
ATOM   1111  OE1 GLU C  71       7.709  -7.520 -14.917  1.00 83.86           O  
ATOM   1112  OE2 GLU C  71       9.066  -8.795 -13.747  1.00 83.86           O  
ATOM   1113  N   LEU C  72       7.030 -13.151 -11.200  1.00 81.50           N  
ATOM   1114  CA  LEU C  72       7.599 -14.404 -10.716  1.00 81.50           C  
ATOM   1115  C   LEU C  72       6.591 -15.541 -10.834  1.00 81.50           C  
ATOM   1116  CB  LEU C  72       8.056 -14.259  -9.262  1.00 81.50           C  
ATOM   1117  O   LEU C  72       6.942 -16.648 -11.248  1.00 81.50           O  
ATOM   1118  CG  LEU C  72       9.541 -13.968  -9.043  1.00 81.50           C  
ATOM   1119  CD1 LEU C  72       9.722 -12.938  -7.934  1.00 81.50           C  
ATOM   1120  CD2 LEU C  72      10.295 -15.253  -8.715  1.00 81.50           C  
ATOM   1121  N   ILE C  73       5.399 -15.370 -10.453  1.00 82.13           N  
ATOM   1122  CA  ILE C  73       4.350 -16.382 -10.527  1.00 82.13           C  
ATOM   1123  C   ILE C  73       4.148 -16.809 -11.979  1.00 82.13           C  
ATOM   1124  CB  ILE C  73       3.022 -15.865  -9.930  1.00 82.13           C  
ATOM   1125  O   ILE C  73       3.972 -17.996 -12.265  1.00 82.13           O  
ATOM   1126  CG1 ILE C  73       3.154 -15.679  -8.414  1.00 82.13           C  
ATOM   1127  CG2 ILE C  73       1.871 -16.817 -10.268  1.00 82.13           C  
ATOM   1128  CD1 ILE C  73       1.949 -15.012  -7.765  1.00 82.13           C  
ATOM   1129  N   LYS C  74       4.168 -15.883 -12.899  1.00 84.63           N  
ATOM   1130  CA  LYS C  74       3.975 -16.189 -14.313  1.00 84.63           C  
ATOM   1131  C   LYS C  74       5.099 -17.075 -14.843  1.00 84.63           C  
ATOM   1132  CB  LYS C  74       3.891 -14.902 -15.135  1.00 84.63           C  
ATOM   1133  O   LYS C  74       4.867 -17.943 -15.688  1.00 84.63           O  
ATOM   1134  CG  LYS C  74       2.569 -14.161 -14.992  1.00 84.63           C  
ATOM   1135  CD  LYS C  74       2.537 -12.905 -15.852  1.00 84.63           C  
ATOM   1136  CE  LYS C  74       1.188 -12.204 -15.769  1.00 84.63           C  
ATOM   1137  NZ  LYS C  74       1.171 -10.939 -16.564  1.00 84.63           N  
ATOM   1138  N   VAL C  75       6.281 -16.842 -14.328  1.00 80.96           N  
ATOM   1139  CA  VAL C  75       7.432 -17.630 -14.754  1.00 80.96           C  
ATOM   1140  C   VAL C  75       7.283 -19.069 -14.266  1.00 80.96           C  
ATOM   1141  CB  VAL C  75       8.757 -17.026 -14.236  1.00 80.96           C  
ATOM   1142  O   VAL C  75       7.602 -20.014 -14.991  1.00 80.96           O  
ATOM   1143  CG1 VAL C  75       9.918 -17.990 -14.470  1.00 80.96           C  
ATOM   1144  CG2 VAL C  75       9.030 -15.683 -14.910  1.00 80.96           C  
ATOM   1145  N   ILE C  76       6.676 -19.246 -13.091  1.00 75.55           N  
ATOM   1146  CA  ILE C  76       6.555 -20.568 -12.487  1.00 75.55           C  
ATOM   1147  C   ILE C  76       5.371 -21.310 -13.104  1.00 75.55           C  
ATOM   1148  CB  ILE C  76       6.389 -20.477 -10.954  1.00 75.55           C  
ATOM   1149  O   ILE C  76       5.391 -22.538 -13.218  1.00 75.55           O  
ATOM   1150  CG1 ILE C  76       7.627 -19.829 -10.321  1.00 75.55           C  
ATOM   1151  CG2 ILE C  76       6.129 -21.862 -10.355  1.00 75.55           C  
ATOM   1152  CD1 ILE C  76       7.453 -19.465  -8.853  1.00 75.55           C  
ATOM   1153  N   MET C  77       4.337 -20.580 -13.488  1.00 76.21           N  
ATOM   1154  CA  MET C  77       3.180 -21.222 -14.105  1.00 76.21           C  
ATOM   1155  C   MET C  77       3.490 -21.641 -15.538  1.00 76.21           C  
ATOM   1156  CB  MET C  77       1.970 -20.287 -14.083  1.00 76.21           C  
ATOM   1157  O   MET C  77       3.021 -22.683 -16.000  1.00 76.21           O  
ATOM   1158  CG  MET C  77       1.342 -20.128 -12.708  1.00 76.21           C  
ATOM   1159  SD  MET C  77      -0.111 -19.008 -12.723  1.00 76.21           S  
ATOM   1160  CE  MET C  77      -1.282 -20.016 -13.674  1.00 76.21           C  
TER    1161      MET C  77                                                      
ATOM   1162  N   GLU D   1       6.684 -21.671   8.851  1.00 67.10           N  
ATOM   1163  CA  GLU D   1       6.937 -20.409   8.163  1.00 67.10           C  
ATOM   1164  C   GLU D   1       5.728 -19.978   7.338  1.00 67.10           C  
ATOM   1165  CB  GLU D   1       8.172 -20.523   7.266  1.00 67.10           C  
ATOM   1166  O   GLU D   1       5.373 -18.797   7.318  1.00 67.10           O  
ATOM   1167  CG  GLU D   1       9.491 -20.380   8.012  1.00 67.10           C  
ATOM   1168  CD  GLU D   1      10.703 -20.389   7.095  1.00 67.10           C  
ATOM   1169  OE1 GLU D   1      11.843 -20.248   7.595  1.00 67.10           O  
ATOM   1170  OE2 GLU D   1      10.512 -20.537   5.868  1.00 67.10           O  
ATOM   1171  N   THR D   2       5.408 -20.965   6.720  1.00 68.68           N  
ATOM   1172  CA  THR D   2       4.181 -20.766   5.957  1.00 68.68           C  
ATOM   1173  C   THR D   2       3.029 -20.374   6.877  1.00 68.68           C  
ATOM   1174  CB  THR D   2       3.803 -22.032   5.166  1.00 68.68           C  
ATOM   1175  O   THR D   2       2.205 -19.528   6.524  1.00 68.68           O  
ATOM   1176  CG2 THR D   2       2.664 -21.752   4.191  1.00 68.68           C  
ATOM   1177  OG1 THR D   2       4.945 -22.488   4.431  1.00 68.68           O  
ATOM   1178  N   GLU D   3       3.040 -21.003   8.082  1.00 73.70           N  
ATOM   1179  CA  GLU D   3       1.997 -20.663   9.044  1.00 73.70           C  
ATOM   1180  C   GLU D   3       2.123 -19.214   9.506  1.00 73.70           C  
ATOM   1181  CB  GLU D   3       2.049 -21.605  10.250  1.00 73.70           C  
ATOM   1182  O   GLU D   3       1.116 -18.529   9.700  1.00 73.70           O  
ATOM   1183  CG  GLU D   3       1.360 -22.941  10.017  1.00 73.70           C  
ATOM   1184  CD  GLU D   3       1.405 -23.859  11.228  1.00 73.70           C  
ATOM   1185  OE1 GLU D   3       0.856 -24.982  11.159  1.00 73.70           O  
ATOM   1186  OE2 GLU D   3       1.993 -23.451  12.255  1.00 73.70           O  
ATOM   1187  N   GLU D   4       3.274 -18.931   9.661  1.00 76.75           N  
ATOM   1188  CA  GLU D   4       3.515 -17.553  10.079  1.00 76.75           C  
ATOM   1189  C   GLU D   4       3.066 -16.565   9.006  1.00 76.75           C  
ATOM   1190  CB  GLU D   4       4.996 -17.340  10.404  1.00 76.75           C  
ATOM   1191  O   GLU D   4       2.475 -15.529   9.317  1.00 76.75           O  
ATOM   1192  CG  GLU D   4       5.270 -16.098  11.239  1.00 76.75           C  
ATOM   1193  CD  GLU D   4       6.725 -15.967  11.660  1.00 76.75           C  
ATOM   1194  OE1 GLU D   4       7.091 -14.934  12.265  1.00 76.75           O  
ATOM   1195  OE2 GLU D   4       7.505 -16.904  11.381  1.00 76.75           O  
ATOM   1196  N   ILE D   5       3.182 -16.915   7.884  1.00 74.10           N  
ATOM   1197  CA  ILE D   5       2.785 -16.071   6.762  1.00 74.10           C  
ATOM   1198  C   ILE D   5       1.261 -16.018   6.670  1.00 74.10           C  
ATOM   1199  CB  ILE D   5       3.386 -16.578   5.432  1.00 74.10           C  
ATOM   1200  O   ILE D   5       0.683 -14.953   6.441  1.00 74.10           O  
ATOM   1201  CG1 ILE D   5       4.913 -16.451   5.454  1.00 74.10           C  
ATOM   1202  CG2 ILE D   5       2.789 -15.817   4.245  1.00 74.10           C  
ATOM   1203  CD1 ILE D   5       5.605 -17.094   4.259  1.00 74.10           C  
ATOM   1204  N   ALA D   6       0.817 -17.141   6.800  1.00 75.36           N  
ATOM   1205  CA  ALA D   6      -0.641 -17.205   6.755  1.00 75.36           C  
ATOM   1206  C   ALA D   6      -1.261 -16.362   7.866  1.00 75.36           C  
ATOM   1207  CB  ALA D   6      -1.114 -18.652   6.863  1.00 75.36           C  
ATOM   1208  O   ALA D   6      -2.250 -15.659   7.643  1.00 75.36           O  
ATOM   1209  N   TYR D   7      -0.721 -16.502   9.020  1.00 78.37           N  
ATOM   1210  CA  TYR D   7      -1.206 -15.713  10.147  1.00 78.37           C  
ATOM   1211  C   TYR D   7      -1.064 -14.221   9.871  1.00 78.37           C  
ATOM   1212  CB  TYR D   7      -0.449 -16.082  11.427  1.00 78.37           C  
ATOM   1213  O   TYR D   7      -2.000 -13.450  10.094  1.00 78.37           O  
ATOM   1214  CG  TYR D   7      -0.881 -15.291  12.637  1.00 78.37           C  
ATOM   1215  CD1 TYR D   7      -0.161 -14.174  13.056  1.00 78.37           C  
ATOM   1216  CD2 TYR D   7      -2.008 -15.658  13.364  1.00 78.37           C  
ATOM   1217  CE1 TYR D   7      -0.554 -13.442  14.172  1.00 78.37           C  
ATOM   1218  CE2 TYR D   7      -2.411 -14.933  14.482  1.00 78.37           C  
ATOM   1219  OH  TYR D   7      -2.072 -13.109  15.983  1.00 78.37           O  
ATOM   1220  CZ  TYR D   7      -1.679 -13.829  14.877  1.00 78.37           C  
ATOM   1221  N   SER D   8       0.067 -13.840   9.470  1.00 76.92           N  
ATOM   1222  CA  SER D   8       0.325 -12.437   9.164  1.00 76.92           C  
ATOM   1223  C   SER D   8      -0.617 -11.925   8.079  1.00 76.92           C  
ATOM   1224  CB  SER D   8       1.777 -12.242   8.722  1.00 76.92           C  
ATOM   1225  O   SER D   8      -1.096 -10.791   8.150  1.00 76.92           O  
ATOM   1226  OG  SER D   8       2.665 -12.458   9.805  1.00 76.92           O  
ATOM   1227  N   SER D   9      -0.827 -12.721   7.264  1.00 76.51           N  
ATOM   1228  CA  SER D   9      -1.740 -12.360   6.184  1.00 76.51           C  
ATOM   1229  C   SER D   9      -3.164 -12.183   6.701  1.00 76.51           C  
ATOM   1230  CB  SER D   9      -1.717 -13.422   5.084  1.00 76.51           C  
ATOM   1231  O   SER D   9      -3.868 -11.258   6.291  1.00 76.51           O  
ATOM   1232  OG  SER D   9      -2.563 -13.051   4.009  1.00 76.51           O  
ATOM   1233  N   ARG D  10      -3.670 -13.112   7.567  1.00 80.67           N  
ATOM   1234  CA  ARG D  10      -5.008 -13.003   8.139  1.00 80.67           C  
ATOM   1235  C   ARG D  10      -5.145 -11.734   8.973  1.00 80.67           C  
ATOM   1236  CB  ARG D  10      -5.329 -14.230   8.995  1.00 80.67           C  
ATOM   1237  O   ARG D  10      -6.168 -11.048   8.906  1.00 80.67           O  
ATOM   1238  CG  ARG D  10      -5.725 -15.457   8.189  1.00 80.67           C  
ATOM   1239  CD  ARG D  10      -6.081 -16.632   9.088  1.00 80.67           C  
ATOM   1240  NE  ARG D  10      -6.034 -17.899   8.364  1.00 80.67           N  
ATOM   1241  NH1 ARG D  10      -6.466 -19.211  10.216  1.00 80.67           N  
ATOM   1242  NH2 ARG D  10      -6.154 -20.184   8.164  1.00 80.67           N  
ATOM   1243  CZ  ARG D  10      -6.218 -19.095   8.916  1.00 80.67           C  
ATOM   1244  N   GLU D  11      -4.133 -11.439   9.815  1.00 81.22           N  
ATOM   1245  CA  GLU D  11      -4.148 -10.227  10.630  1.00 81.22           C  
ATOM   1246  C   GLU D  11      -4.188  -8.976   9.758  1.00 81.22           C  
ATOM   1247  CB  GLU D  11      -2.928 -10.186  11.554  1.00 81.22           C  
ATOM   1248  O   GLU D  11      -4.913  -8.026  10.059  1.00 81.22           O  
ATOM   1249  CG  GLU D  11      -3.031 -11.120  12.751  1.00 81.22           C  
ATOM   1250  CD  GLU D  11      -4.174 -10.769  13.690  1.00 81.22           C  
ATOM   1251  OE1 GLU D  11      -5.037 -11.639  13.947  1.00 81.22           O  
ATOM   1252  OE2 GLU D  11      -4.207  -9.615  14.172  1.00 81.22           O  
ATOM   1253  N   ALA D  12      -3.484  -9.037   8.698  1.00 76.82           N  
ATOM   1254  CA  ALA D  12      -3.469  -7.915   7.764  1.00 76.82           C  
ATOM   1255  C   ALA D  12      -4.830  -7.739   7.096  1.00 76.82           C  
ATOM   1256  CB  ALA D  12      -2.384  -8.115   6.709  1.00 76.82           C  
ATOM   1257  O   ALA D  12      -5.300  -6.613   6.918  1.00 76.82           O  
ATOM   1258  N   GLU D  13      -5.374  -8.830   6.883  1.00 81.40           N  
ATOM   1259  CA  GLU D  13      -6.695  -8.786   6.265  1.00 81.40           C  
ATOM   1260  C   GLU D  13      -7.726  -8.174   7.209  1.00 81.40           C  
ATOM   1261  CB  GLU D  13      -7.138 -10.189   5.841  1.00 81.40           C  
ATOM   1262  O   GLU D  13      -8.569  -7.380   6.786  1.00 81.40           O  
ATOM   1263  CG  GLU D  13      -8.343 -10.199   4.911  1.00 81.40           C  
ATOM   1264  CD  GLU D  13      -8.680 -11.584   4.381  1.00 81.40           C  
ATOM   1265  OE1 GLU D  13      -9.640 -11.713   3.588  1.00 81.40           O  
ATOM   1266  OE2 GLU D  13      -7.979 -12.547   4.763  1.00 81.40           O  
ATOM   1267  N   LYS D  14      -7.726  -8.566   8.416  1.00 81.57           N  
ATOM   1268  CA  LYS D  14      -8.640  -8.008   9.408  1.00 81.57           C  
ATOM   1269  C   LYS D  14      -8.430  -6.505   9.565  1.00 81.57           C  
ATOM   1270  CB  LYS D  14      -8.460  -8.706  10.757  1.00 81.57           C  
ATOM   1271  O   LYS D  14      -9.396  -5.740   9.620  1.00 81.57           O  
ATOM   1272  CG  LYS D  14      -9.114 -10.078  10.836  1.00 81.57           C  
ATOM   1273  CD  LYS D  14      -8.963 -10.689  12.223  1.00 81.57           C  
ATOM   1274  CE  LYS D  14      -9.474 -12.123  12.261  1.00 81.57           C  
ATOM   1275  NZ  LYS D  14      -9.268 -12.749  13.601  1.00 81.57           N  
ATOM   1276  N   GLU D  15      -7.197  -6.108   9.649  1.00 80.74           N  
ATOM   1277  CA  GLU D  15      -6.872  -4.692   9.792  1.00 80.74           C  
ATOM   1278  C   GLU D  15      -7.305  -3.900   8.562  1.00 80.74           C  
ATOM   1279  CB  GLU D  15      -5.372  -4.506  10.035  1.00 80.74           C  
ATOM   1280  O   GLU D  15      -7.803  -2.778   8.682  1.00 80.74           O  
ATOM   1281  CG  GLU D  15      -4.938  -4.810  11.462  1.00 80.74           C  
ATOM   1282  CD  GLU D  15      -3.451  -4.595  11.696  1.00 80.74           C  
ATOM   1283  OE1 GLU D  15      -2.976  -4.825  12.831  1.00 80.74           O  
ATOM   1284  OE2 GLU D  15      -2.756  -4.192  10.737  1.00 80.74           O  
ATOM   1285  N   LEU D  16      -7.130  -4.553   7.472  1.00 79.41           N  
ATOM   1286  CA  LEU D  16      -7.533  -3.905   6.229  1.00 79.41           C  
ATOM   1287  C   LEU D  16      -9.038  -3.660   6.206  1.00 79.41           C  
ATOM   1288  CB  LEU D  16      -7.124  -4.756   5.023  1.00 79.41           C  
ATOM   1289  O   LEU D  16      -9.491  -2.594   5.784  1.00 79.41           O  
ATOM   1290  CG  LEU D  16      -5.895  -4.283   4.245  1.00 79.41           C  
ATOM   1291  CD1 LEU D  16      -5.043  -5.477   3.824  1.00 79.41           C  
ATOM   1292  CD2 LEU D  16      -6.314  -3.464   3.030  1.00 79.41           C  
ATOM   1293  N   LYS D  17      -9.787  -4.617   6.647  1.00 82.58           N  
ATOM   1294  CA  LYS D  17     -11.240  -4.470   6.676  1.00 82.58           C  
ATOM   1295  C   LYS D  17     -11.661  -3.361   7.636  1.00 82.58           C  
ATOM   1296  CB  LYS D  17     -11.905  -5.788   7.073  1.00 82.58           C  
ATOM   1297  O   LYS D  17     -12.572  -2.587   7.337  1.00 82.58           O  
ATOM   1298  CG  LYS D  17     -12.017  -6.793   5.936  1.00 82.58           C  
ATOM   1299  CD  LYS D  17     -12.766  -8.047   6.369  1.00 82.58           C  
ATOM   1300  CE  LYS D  17     -12.778  -9.100   5.269  1.00 82.58           C  
ATOM   1301  NZ  LYS D  17     -13.471 -10.348   5.706  1.00 82.58           N  
ATOM   1302  N   LYS D  18     -10.966  -3.290   8.755  1.00 83.25           N  
ATOM   1303  CA  LYS D  18     -11.243  -2.228   9.719  1.00 83.25           C  
ATOM   1304  C   LYS D  18     -10.948  -0.855   9.123  1.00 83.25           C  
ATOM   1305  CB  LYS D  18     -10.423  -2.434  10.994  1.00 83.25           C  
ATOM   1306  O   LYS D  18     -11.736   0.079   9.283  1.00 83.25           O  
ATOM   1307  CG  LYS D  18     -10.817  -1.511  12.138  1.00 83.25           C  
ATOM   1308  CD  LYS D  18      -9.993  -1.789  13.388  1.00 83.25           C  
ATOM   1309  CE  LYS D  18     -10.290  -0.781  14.490  1.00 83.25           C  
ATOM   1310  NZ  LYS D  18      -9.441  -1.013  15.697  1.00 83.25           N  
ATOM   1311  N   ILE D  19      -9.889  -0.717   8.447  1.00 79.87           N  
ATOM   1312  CA  ILE D  19      -9.481   0.543   7.835  1.00 79.87           C  
ATOM   1313  C   ILE D  19     -10.470   0.927   6.737  1.00 79.87           C  
ATOM   1314  CB  ILE D  19      -8.050   0.456   7.261  1.00 79.87           C  
ATOM   1315  O   ILE D  19     -10.822   2.100   6.593  1.00 79.87           O  
ATOM   1316  CG1 ILE D  19      -7.023   0.369   8.397  1.00 79.87           C  
ATOM   1317  CG2 ILE D  19      -7.759   1.652   6.350  1.00 79.87           C  
ATOM   1318  CD1 ILE D  19      -5.605   0.074   7.928  1.00 79.87           C  
ATOM   1319  N   GLU D  20     -10.923  -0.049   6.050  1.00 84.18           N  
ATOM   1320  CA  GLU D  20     -11.899   0.210   4.996  1.00 84.18           C  
ATOM   1321  C   GLU D  20     -13.185   0.802   5.567  1.00 84.18           C  
ATOM   1322  CB  GLU D  20     -12.210  -1.075   4.224  1.00 84.18           C  
ATOM   1323  O   GLU D  20     -13.751   1.737   4.996  1.00 84.18           O  
ATOM   1324  CG  GLU D  20     -11.178  -1.417   3.159  1.00 84.18           C  
ATOM   1325  CD  GLU D  20     -11.485  -2.710   2.420  1.00 84.18           C  
ATOM   1326  OE1 GLU D  20     -10.763  -3.042   1.453  1.00 84.18           O  
ATOM   1327  OE2 GLU D  20     -12.455  -3.396   2.811  1.00 84.18           O  
ATOM   1328  N   GLU D  21     -13.556   0.289   6.637  1.00 83.58           N  
ATOM   1329  CA  GLU D  21     -14.772   0.788   7.272  1.00 83.58           C  
ATOM   1330  C   GLU D  21     -14.576   2.204   7.806  1.00 83.58           C  
ATOM   1331  CB  GLU D  21     -15.209  -0.145   8.404  1.00 83.58           C  
ATOM   1332  O   GLU D  21     -15.447   3.061   7.642  1.00 83.58           O  
ATOM   1333  CG  GLU D  21     -15.863  -1.432   7.922  1.00 83.58           C  
ATOM   1334  CD  GLU D  21     -16.216  -2.386   9.053  1.00 83.58           C  
ATOM   1335  OE1 GLU D  21     -16.802  -3.459   8.782  1.00 83.58           O  
ATOM   1336  OE2 GLU D  21     -15.905  -2.056  10.220  1.00 83.58           O  
ATOM   1337  N   GLU D  22     -13.482   2.460   8.428  1.00 82.20           N  
ATOM   1338  CA  GLU D  22     -13.172   3.788   8.949  1.00 82.20           C  
ATOM   1339  C   GLU D  22     -13.040   4.806   7.821  1.00 82.20           C  
ATOM   1340  CB  GLU D  22     -11.887   3.753   9.780  1.00 82.20           C  
ATOM   1341  O   GLU D  22     -13.451   5.960   7.967  1.00 82.20           O  
ATOM   1342  CG  GLU D  22     -12.052   3.090  11.140  1.00 82.20           C  
ATOM   1343  CD  GLU D  22     -10.756   3.015  11.932  1.00 82.20           C  
ATOM   1344  OE1 GLU D  22     -10.779   2.543  13.091  1.00 82.20           O  
ATOM   1345  OE2 GLU D  22      -9.709   3.433  11.389  1.00 82.20           O  
ATOM   1346  N   GLN D  23     -12.481   4.331   6.763  1.00 79.16           N  
ATOM   1347  CA  GLN D  23     -12.332   5.200   5.600  1.00 79.16           C  
ATOM   1348  C   GLN D  23     -13.692   5.598   5.033  1.00 79.16           C  
ATOM   1349  CB  GLN D  23     -11.493   4.515   4.520  1.00 79.16           C  
ATOM   1350  O   GLN D  23     -13.893   6.749   4.640  1.00 79.16           O  
ATOM   1351  CG  GLN D  23     -10.988   5.462   3.440  1.00 79.16           C  
ATOM   1352  CD  GLN D  23     -10.146   4.760   2.391  1.00 79.16           C  
ATOM   1353  NE2 GLN D  23      -9.852   5.460   1.301  1.00 79.16           N  
ATOM   1354  OE1 GLN D  23      -9.762   3.598   2.560  1.00 79.16           O  
ATOM   1355  N   LYS D  24     -14.613   4.719   4.961  1.00 82.89           N  
ATOM   1356  CA  LYS D  24     -15.955   5.015   4.467  1.00 82.89           C  
ATOM   1357  C   LYS D  24     -16.653   6.041   5.355  1.00 82.89           C  
ATOM   1358  CB  LYS D  24     -16.791   3.737   4.386  1.00 82.89           C  
ATOM   1359  O   LYS D  24     -17.289   6.972   4.855  1.00 82.89           O  
ATOM   1360  CG  LYS D  24     -16.497   2.882   3.163  1.00 82.89           C  
ATOM   1361  CD  LYS D  24     -17.397   1.654   3.110  1.00 82.89           C  
ATOM   1362  CE  LYS D  24     -16.997   0.714   1.981  1.00 82.89           C  
ATOM   1363  NZ  LYS D  24     -17.838  -0.520   1.963  1.00 82.89           N  
ATOM   1364  N   LYS D  25     -16.458   5.879   6.671  1.00 82.75           N  
ATOM   1365  CA  LYS D  25     -17.045   6.825   7.617  1.00 82.75           C  
ATOM   1366  C   LYS D  25     -16.420   8.209   7.469  1.00 82.75           C  
ATOM   1367  CB  LYS D  25     -16.875   6.324   9.052  1.00 82.75           C  
ATOM   1368  O   LYS D  25     -17.128   9.218   7.468  1.00 82.75           O  
ATOM   1369  CG  LYS D  25     -17.667   7.116  10.082  1.00 82.75           C  
ATOM   1370  CD  LYS D  25     -17.488   6.547  11.483  1.00 82.75           C  
ATOM   1371  CE  LYS D  25     -18.172   7.415  12.531  1.00 82.75           C  
ATOM   1372  NZ  LYS D  25     -17.955   6.889  13.913  1.00 82.75           N  
ATOM   1373  N   ALA D  26     -15.106   8.225   7.319  1.00 79.09           N  
ATOM   1374  CA  ALA D  26     -14.382   9.486   7.181  1.00 79.09           C  
ATOM   1375  C   ALA D  26     -14.780  10.209   5.897  1.00 79.09           C  
ATOM   1376  CB  ALA D  26     -12.876   9.241   7.206  1.00 79.09           C  
ATOM   1377  O   ALA D  26     -14.930  11.433   5.887  1.00 79.09           O  
ATOM   1378  N   LYS D  27     -14.952   9.495   4.904  1.00 82.32           N  
ATOM   1379  CA  LYS D  27     -15.363  10.079   3.631  1.00 82.32           C  
ATOM   1380  C   LYS D  27     -16.741  10.726   3.742  1.00 82.32           C  
ATOM   1381  CB  LYS D  27     -15.370   9.017   2.530  1.00 82.32           C  
ATOM   1382  O   LYS D  27     -16.957  11.829   3.235  1.00 82.32           O  
ATOM   1383  CG  LYS D  27     -15.494   9.584   1.124  1.00 82.32           C  
ATOM   1384  CD  LYS D  27     -15.387   8.490   0.069  1.00 82.32           C  
ATOM   1385  CE  LYS D  27     -15.635   9.035  -1.331  1.00 82.32           C  
ATOM   1386  NZ  LYS D  27     -15.555   7.962  -2.366  1.00 82.32           N  
ATOM   1387  N   LYS D  28     -17.611  10.033   4.339  1.00 82.23           N  
ATOM   1388  CA  LYS D  28     -18.956  10.568   4.527  1.00 82.23           C  
ATOM   1389  C   LYS D  28     -18.929  11.845   5.361  1.00 82.23           C  
ATOM   1390  CB  LYS D  28     -19.859   9.527   5.192  1.00 82.23           C  
ATOM   1391  O   LYS D  28     -19.606  12.822   5.033  1.00 82.23           O  
ATOM   1392  CG  LYS D  28     -21.343   9.852   5.108  1.00 82.23           C  
ATOM   1393  CD  LYS D  28     -22.190   8.769   5.766  1.00 82.23           C  
ATOM   1394  CE  LYS D  28     -23.654   9.178   5.850  1.00 82.23           C  
ATOM   1395  NZ  LYS D  28     -24.487   8.124   6.502  1.00 82.23           N  
ATOM   1396  N   GLU D  29     -18.154  11.886   6.443  1.00 83.17           N  
ATOM   1397  CA  GLU D  29     -18.035  13.056   7.308  1.00 83.17           C  
ATOM   1398  C   GLU D  29     -17.413  14.233   6.563  1.00 83.17           C  
ATOM   1399  CB  GLU D  29     -17.207  12.723   8.552  1.00 83.17           C  
ATOM   1400  O   GLU D  29     -17.842  15.376   6.727  1.00 83.17           O  
ATOM   1401  CG  GLU D  29     -17.959  11.903   9.590  1.00 83.17           C  
ATOM   1402  CD  GLU D  29     -17.082  11.451  10.747  1.00 83.17           C  
ATOM   1403  OE1 GLU D  29     -17.584  10.741  11.648  1.00 83.17           O  
ATOM   1404  OE2 GLU D  29     -15.883  11.809  10.752  1.00 83.17           O  
ATOM   1405  N   LEU D  30     -16.479  13.858   5.660  1.00 79.55           N  
ATOM   1406  CA  LEU D  30     -15.812  14.894   4.879  1.00 79.55           C  
ATOM   1407  C   LEU D  30     -16.771  15.517   3.870  1.00 79.55           C  
ATOM   1408  CB  LEU D  30     -14.594  14.317   4.154  1.00 79.55           C  
ATOM   1409  O   LEU D  30     -16.789  16.737   3.697  1.00 79.55           O  
ATOM   1410  CG  LEU D  30     -13.609  15.331   3.569  1.00 79.55           C  
ATOM   1411  CD1 LEU D  30     -12.509  15.644   4.578  1.00 79.55           C  
ATOM   1412  CD2 LEU D  30     -13.014  14.809   2.266  1.00 79.55           C  
ATOM   1413  N   GLU D  31     -17.597  14.717   3.302  1.00 82.26           N  
ATOM   1414  CA  GLU D  31     -18.570  15.210   2.332  1.00 82.26           C  
ATOM   1415  C   GLU D  31     -19.619  16.092   3.003  1.00 82.26           C  
ATOM   1416  CB  GLU D  31     -19.248  14.043   1.610  1.00 82.26           C  
ATOM   1417  O   GLU D  31     -20.014  17.123   2.454  1.00 82.26           O  
ATOM   1418  CG  GLU D  31     -18.378  13.390   0.546  1.00 82.26           C  
ATOM   1419  CD  GLU D  31     -19.039  12.190  -0.115  1.00 82.26           C  
ATOM   1420  OE1 GLU D  31     -18.467  11.639  -1.083  1.00 82.26           O  
ATOM   1421  OE2 GLU D  31     -20.138  11.799   0.338  1.00 82.26           O  
ATOM   1422  N   GLU D  32     -19.925  15.774   4.199  1.00 83.53           N  
ATOM   1423  CA  GLU D  32     -20.902  16.560   4.945  1.00 83.53           C  
ATOM   1424  C   GLU D  32     -20.318  17.903   5.376  1.00 83.53           C  
ATOM   1425  CB  GLU D  32     -21.396  15.785   6.169  1.00 83.53           C  
ATOM   1426  O   GLU D  32     -20.987  18.934   5.289  1.00 83.53           O  
ATOM   1427  CG  GLU D  32     -22.590  16.424   6.862  1.00 83.53           C  
ATOM   1428  CD  GLU D  32     -23.216  15.533   7.923  1.00 83.53           C  
ATOM   1429  OE1 GLU D  32     -24.252  15.922   8.509  1.00 83.53           O  
ATOM   1430  OE2 GLU D  32     -22.666  14.437   8.171  1.00 83.53           O  
ATOM   1431  N   GLN D  33     -19.185  17.859   5.753  1.00 80.01           N  
ATOM   1432  CA  GLN D  33     -18.508  19.082   6.171  1.00 80.01           C  
ATOM   1433  C   GLN D  33     -18.309  20.031   4.993  1.00 80.01           C  
ATOM   1434  CB  GLN D  33     -17.160  18.755   6.816  1.00 80.01           C  
ATOM   1435  O   GLN D  33     -18.434  21.248   5.141  1.00 80.01           O  
ATOM   1436  CG  GLN D  33     -17.273  18.185   8.223  1.00 80.01           C  
ATOM   1437  CD  GLN D  33     -15.923  17.980   8.884  1.00 80.01           C  
ATOM   1438  NE2 GLN D  33     -15.937  17.594  10.155  1.00 80.01           N  
ATOM   1439  OE1 GLN D  33     -14.875  18.166   8.257  1.00 80.01           O  
ATOM   1440  N   LYS D  34     -17.930  19.460   3.872  1.00 79.65           N  
ATOM   1441  CA  LYS D  34     -17.763  20.272   2.670  1.00 79.65           C  
ATOM   1442  C   LYS D  34     -19.074  20.947   2.277  1.00 79.65           C  
ATOM   1443  CB  LYS D  34     -17.246  19.417   1.513  1.00 79.65           C  
ATOM   1444  O   LYS D  34     -19.078  22.102   1.846  1.00 79.65           O  
ATOM   1445  CG  LYS D  34     -15.739  19.205   1.525  1.00 79.65           C  
ATOM   1446  CD  LYS D  34     -15.275  18.417   0.306  1.00 79.65           C  
ATOM   1447  CE  LYS D  34     -13.773  18.173   0.335  1.00 79.65           C  
ATOM   1448  NZ  LYS D  34     -13.315  17.389  -0.851  1.00 79.65           N  
ATOM   1449  N   ARG D  35     -20.028  20.257   2.421  1.00 80.69           N  
ATOM   1450  CA  ARG D  35     -21.340  20.789   2.069  1.00 80.69           C  
ATOM   1451  C   ARG D  35     -21.740  21.925   3.004  1.00 80.69           C  
ATOM   1452  CB  ARG D  35     -22.397  19.683   2.107  1.00 80.69           C  
ATOM   1453  O   ARG D  35     -22.299  22.931   2.563  1.00 80.69           O  
ATOM   1454  CG  ARG D  35     -23.607  19.956   1.227  1.00 80.69           C  
ATOM   1455  CD  ARG D  35     -24.644  18.847   1.334  1.00 80.69           C  
ATOM   1456  NE  ARG D  35     -25.883  19.200   0.646  1.00 80.69           N  
ATOM   1457  NH1 ARG D  35     -27.092  17.413   1.472  1.00 80.69           N  
ATOM   1458  NH2 ARG D  35     -28.086  18.921   0.060  1.00 80.69           N  
ATOM   1459  CZ  ARG D  35     -27.017  18.510   0.728  1.00 80.69           C  
ATOM   1460  N   GLN D  36     -21.399  21.838   4.253  1.00 80.83           N  
ATOM   1461  CA  GLN D  36     -21.816  22.804   5.264  1.00 80.83           C  
ATOM   1462  C   GLN D  36     -20.897  24.022   5.273  1.00 80.83           C  
ATOM   1463  CB  GLN D  36     -21.840  22.155   6.649  1.00 80.83           C  
ATOM   1464  O   GLN D  36     -21.359  25.154   5.429  1.00 80.83           O  
ATOM   1465  CG  GLN D  36     -22.982  21.167   6.845  1.00 80.83           C  
ATOM   1466  CD  GLN D  36     -22.966  20.515   8.215  1.00 80.83           C  
ATOM   1467  NE2 GLN D  36     -23.937  19.645   8.469  1.00 80.83           N  
ATOM   1468  OE1 GLN D  36     -22.087  20.791   9.038  1.00 80.83           O  
ATOM   1469  N   ASN D  37     -19.584  23.759   5.076  1.00 69.47           N  
ATOM   1470  CA  ASN D  37     -18.642  24.850   5.305  1.00 69.47           C  
ATOM   1471  C   ASN D  37     -17.967  25.289   4.008  1.00 69.47           C  
ATOM   1472  CB  ASN D  37     -17.591  24.444   6.340  1.00 69.47           C  
ATOM   1473  O   ASN D  37     -17.360  26.360   3.951  1.00 69.47           O  
ATOM   1474  CG  ASN D  37     -18.174  24.270   7.728  1.00 69.47           C  
ATOM   1475  ND2 ASN D  37     -17.507  23.475   8.557  1.00 69.47           N  
ATOM   1476  OD1 ASN D  37     -19.217  24.843   8.053  1.00 69.47           O  
ATOM   1477  N   GLY D  38     -18.135  24.820   3.215  1.00 64.01           N  
ATOM   1478  CA  GLY D  38     -17.520  25.126   1.933  1.00 64.01           C  
ATOM   1479  C   GLY D  38     -16.008  25.007   1.953  1.00 64.01           C  
ATOM   1480  O   GLY D  38     -15.382  24.808   0.910  1.00 64.01           O  
ATOM   1481  N   GLU D  39     -15.413  25.013   3.056  1.00 67.01           N  
ATOM   1482  CA  GLU D  39     -13.953  24.978   3.082  1.00 67.01           C  
ATOM   1483  C   GLU D  39     -13.444  23.893   4.027  1.00 67.01           C  
ATOM   1484  CB  GLU D  39     -13.390  26.341   3.494  1.00 67.01           C  
ATOM   1485  O   GLU D  39     -14.070  23.611   5.051  1.00 67.01           O  
ATOM   1486  CG  GLU D  39     -13.511  27.407   2.415  1.00 67.01           C  
ATOM   1487  CD  GLU D  39     -12.620  28.614   2.662  1.00 67.01           C  
ATOM   1488  OE1 GLU D  39     -12.444  29.438   1.736  1.00 67.01           O  
ATOM   1489  OE2 GLU D  39     -12.093  28.736   3.790  1.00 67.01           O  
ATOM   1490  N   PRO D  40     -12.501  23.426   3.483  1.00 65.61           N  
ATOM   1491  CA  PRO D  40     -11.913  22.465   4.420  1.00 65.61           C  
ATOM   1492  C   PRO D  40     -11.571  23.092   5.770  1.00 65.61           C  
ATOM   1493  CB  PRO D  40     -10.647  21.999   3.698  1.00 65.61           C  
ATOM   1494  O   PRO D  40     -11.130  24.242   5.827  1.00 65.61           O  
ATOM   1495  CG  PRO D  40     -10.619  22.787   2.428  1.00 65.61           C  
ATOM   1496  CD  PRO D  40     -11.804  23.708   2.412  1.00 65.61           C  
ATOM   1497  N   SER D  41     -11.978  22.719   6.417  1.00 68.36           N  
ATOM   1498  CA  SER D  41     -11.658  23.111   7.785  1.00 68.36           C  
ATOM   1499  C   SER D  41     -10.489  22.301   8.334  1.00 68.36           C  
ATOM   1500  CB  SER D  41     -12.878  22.939   8.691  1.00 68.36           C  
ATOM   1501  O   SER D  41     -10.165  21.234   7.809  1.00 68.36           O  
ATOM   1502  OG  SER D  41     -13.026  21.585   9.084  1.00 68.36           O  
ATOM   1503  N   SER D  42      -9.676  22.848   9.254  1.00 74.25           N  
ATOM   1504  CA  SER D  42      -8.559  22.206   9.940  1.00 74.25           C  
ATOM   1505  C   SER D  42      -8.958  20.840  10.487  1.00 74.25           C  
ATOM   1506  CB  SER D  42      -8.049  23.091  11.078  1.00 74.25           C  
ATOM   1507  O   SER D  42      -8.163  19.898  10.461  1.00 74.25           O  
ATOM   1508  OG  SER D  42      -9.029  23.217  12.095  1.00 74.25           O  
ATOM   1509  N   GLU D  43     -10.172  20.883  10.958  1.00 78.52           N  
ATOM   1510  CA  GLU D  43     -10.662  19.622  11.508  1.00 78.52           C  
ATOM   1511  C   GLU D  43     -10.728  18.540  10.434  1.00 78.52           C  
ATOM   1512  CB  GLU D  43     -12.040  19.814  12.147  1.00 78.52           C  
ATOM   1513  O   GLU D  43     -10.384  17.384  10.688  1.00 78.52           O  
ATOM   1514  CG  GLU D  43     -12.430  18.702  13.110  1.00 78.52           C  
ATOM   1515  CD  GLU D  43     -12.320  19.107  14.571  1.00 78.52           C  
ATOM   1516  OE1 GLU D  43     -12.454  18.232  15.456  1.00 78.52           O  
ATOM   1517  OE2 GLU D  43     -12.098  20.310  14.833  1.00 78.52           O  
ATOM   1518  N   ILE D  44     -11.109  18.884   9.310  1.00 77.91           N  
ATOM   1519  CA  ILE D  44     -11.191  17.941   8.199  1.00 77.91           C  
ATOM   1520  C   ILE D  44      -9.790  17.464   7.823  1.00 77.91           C  
ATOM   1521  CB  ILE D  44     -11.890  18.572   6.974  1.00 77.91           C  
ATOM   1522  O   ILE D  44      -9.573  16.270   7.601  1.00 77.91           O  
ATOM   1523  CG1 ILE D  44     -13.370  18.830   7.277  1.00 77.91           C  
ATOM   1524  CG2 ILE D  44     -11.731  17.675   5.742  1.00 77.91           C  
ATOM   1525  CD1 ILE D  44     -14.095  19.616   6.193  1.00 77.91           C  
ATOM   1526  N   SER D  45      -8.915  18.338   7.852  1.00 77.88           N  
ATOM   1527  CA  SER D  45      -7.538  17.997   7.508  1.00 77.88           C  
ATOM   1528  C   SER D  45      -6.935  17.038   8.529  1.00 77.88           C  
ATOM   1529  CB  SER D  45      -6.681  19.259   7.414  1.00 77.88           C  
ATOM   1530  O   SER D  45      -6.227  16.097   8.163  1.00 77.88           O  
ATOM   1531  OG  SER D  45      -7.120  20.088   6.351  1.00 77.88           O  
ATOM   1532  N   LYS D  46      -7.261  17.241   9.756  1.00 78.83           N  
ATOM   1533  CA  LYS D  46      -6.757  16.361  10.806  1.00 78.83           C  
ATOM   1534  C   LYS D  46      -7.316  14.949  10.657  1.00 78.83           C  
ATOM   1535  CB  LYS D  46      -7.105  16.919  12.187  1.00 78.83           C  
ATOM   1536  O   LYS D  46      -6.593  13.967  10.837  1.00 78.83           O  
ATOM   1537  CG  LYS D  46      -6.249  18.103  12.610  1.00 78.83           C  
ATOM   1538  CD  LYS D  46      -6.634  18.604  13.996  1.00 78.83           C  
ATOM   1539  CE  LYS D  46      -5.916  19.902  14.342  1.00 78.83           C  
ATOM   1540  NZ  LYS D  46      -6.376  20.458  15.649  1.00 78.83           N  
ATOM   1541  N   GLN D  47      -8.522  14.987  10.421  1.00 76.93           N  
ATOM   1542  CA  GLN D  47      -9.156  13.685  10.244  1.00 76.93           C  
ATOM   1543  C   GLN D  47      -8.560  12.940   9.053  1.00 76.93           C  
ATOM   1544  CB  GLN D  47     -10.666  13.843  10.062  1.00 76.93           C  
ATOM   1545  O   GLN D  47      -8.347  11.728   9.116  1.00 76.93           O  
ATOM   1546  CG  GLN D  47     -11.412  14.157  11.352  1.00 76.93           C  
ATOM   1547  CD  GLN D  47     -12.904  14.331  11.140  1.00 76.93           C  
ATOM   1548  NE2 GLN D  47     -13.646  14.465  12.234  1.00 76.93           N  
ATOM   1549  OE1 GLN D  47     -13.386  14.344  10.003  1.00 76.93           O  
ATOM   1550  N   VAL D  48      -8.345  13.553   7.928  1.00 77.47           N  
ATOM   1551  CA  VAL D  48      -7.743  12.955   6.740  1.00 77.47           C  
ATOM   1552  C   VAL D  48      -6.348  12.432   7.075  1.00 77.47           C  
ATOM   1553  CB  VAL D  48      -7.668  13.964   5.572  1.00 77.47           C  
ATOM   1554  O   VAL D  48      -5.984  11.321   6.682  1.00 77.47           O  
ATOM   1555  CG1 VAL D  48      -6.825  13.404   4.428  1.00 77.47           C  
ATOM   1556  CG2 VAL D  48      -9.071  14.317   5.083  1.00 77.47           C  
ATOM   1557  N   LEU D  49      -5.632  13.177   7.834  1.00 78.99           N  
ATOM   1558  CA  LEU D  49      -4.285  12.776   8.223  1.00 78.99           C  
ATOM   1559  C   LEU D  49      -4.316  11.496   9.052  1.00 78.99           C  
ATOM   1560  CB  LEU D  49      -3.600  13.894   9.014  1.00 78.99           C  
ATOM   1561  O   LEU D  49      -3.498  10.597   8.844  1.00 78.99           O  
ATOM   1562  CG  LEU D  49      -3.036  15.056   8.196  1.00 78.99           C  
ATOM   1563  CD1 LEU D  49      -2.640  16.207   9.114  1.00 78.99           C  
ATOM   1564  CD2 LEU D  49      -1.846  14.596   7.362  1.00 78.99           C  
ATOM   1565  N   LYS D  50      -5.262  11.433   9.919  1.00 80.74           N  
ATOM   1566  CA  LYS D  50      -5.385  10.244  10.757  1.00 80.74           C  
ATOM   1567  C   LYS D  50      -5.716   9.013   9.919  1.00 80.74           C  
ATOM   1568  CB  LYS D  50      -6.456  10.451  11.829  1.00 80.74           C  
ATOM   1569  O   LYS D  50      -5.184   7.928  10.163  1.00 80.74           O  
ATOM   1570  CG  LYS D  50      -6.015  11.345  12.979  1.00 80.74           C  
ATOM   1571  CD  LYS D  50      -7.108  11.481  14.031  1.00 80.74           C  
ATOM   1572  CE  LYS D  50      -6.706  12.451  15.135  1.00 80.74           C  
ATOM   1573  NZ  LYS D  50      -7.808  12.655  16.121  1.00 80.74           N  
ATOM   1574  N   LEU D  51      -6.543   9.217   8.940  1.00 75.62           N  
ATOM   1575  CA  LEU D  51      -6.916   8.112   8.063  1.00 75.62           C  
ATOM   1576  C   LEU D  51      -5.719   7.641   7.244  1.00 75.62           C  
ATOM   1577  CB  LEU D  51      -8.056   8.528   7.130  1.00 75.62           C  
ATOM   1578  O   LEU D  51      -5.498   6.437   7.095  1.00 75.62           O  
ATOM   1579  CG  LEU D  51      -9.454   8.580   7.749  1.00 75.62           C  
ATOM   1580  CD1 LEU D  51     -10.428   9.269   6.800  1.00 75.62           C  
ATOM   1581  CD2 LEU D  51      -9.938   7.176   8.096  1.00 75.62           C  
ATOM   1582  N   ILE D  52      -4.949   8.528   6.758  1.00 77.60           N  
ATOM   1583  CA  ILE D  52      -3.778   8.199   5.953  1.00 77.60           C  
ATOM   1584  C   ILE D  52      -2.748   7.471   6.814  1.00 77.60           C  
ATOM   1585  CB  ILE D  52      -3.152   9.464   5.323  1.00 77.60           C  
ATOM   1586  O   ILE D  52      -2.127   6.504   6.366  1.00 77.60           O  
ATOM   1587  CG1 ILE D  52      -4.076  10.034   4.240  1.00 77.60           C  
ATOM   1588  CG2 ILE D  52      -1.765   9.154   4.752  1.00 77.60           C  
ATOM   1589  CD1 ILE D  52      -3.601  11.357   3.655  1.00 77.60           C  
ATOM   1590  N   LEU D  53      -2.663   7.980   7.988  1.00 81.82           N  
ATOM   1591  CA  LEU D  53      -1.726   7.329   8.897  1.00 81.82           C  
ATOM   1592  C   LEU D  53      -2.111   5.871   9.121  1.00 81.82           C  
ATOM   1593  CB  LEU D  53      -1.679   8.068  10.237  1.00 81.82           C  
ATOM   1594  O   LEU D  53      -1.254   4.985   9.082  1.00 81.82           O  
ATOM   1595  CG  LEU D  53      -0.661   7.556  11.258  1.00 81.82           C  
ATOM   1596  CD1 LEU D  53       0.758   7.756  10.738  1.00 81.82           C  
ATOM   1597  CD2 LEU D  53      -0.849   8.258  12.599  1.00 81.82           C  
ATOM   1598  N   LYS D  54      -3.333   5.600   9.420  1.00 80.23           N  
ATOM   1599  CA  LYS D  54      -3.801   4.231   9.619  1.00 80.23           C  
ATOM   1600  C   LYS D  54      -3.554   3.379   8.378  1.00 80.23           C  
ATOM   1601  CB  LYS D  54      -5.289   4.220   9.975  1.00 80.23           C  
ATOM   1602  O   LYS D  54      -3.138   2.223   8.485  1.00 80.23           O  
ATOM   1603  CG  LYS D  54      -5.590   4.687  11.391  1.00 80.23           C  
ATOM   1604  CD  LYS D  54      -7.081   4.624  11.696  1.00 80.23           C  
ATOM   1605  CE  LYS D  54      -7.391   5.146  13.092  1.00 80.23           C  
ATOM   1606  NZ  LYS D  54      -8.857   5.129  13.378  1.00 80.23           N  
ATOM   1607  N   ALA D  55      -3.805   3.943   7.211  1.00 77.46           N  
ATOM   1608  CA  ALA D  55      -3.579   3.237   5.953  1.00 77.46           C  
ATOM   1609  C   ALA D  55      -2.103   2.893   5.775  1.00 77.46           C  
ATOM   1610  CB  ALA D  55      -4.072   4.076   4.776  1.00 77.46           C  
ATOM   1611  O   ALA D  55      -1.764   1.784   5.355  1.00 77.46           O  
ATOM   1612  N   LEU D  56      -1.284   3.823   6.101  1.00 80.61           N  
ATOM   1613  CA  LEU D  56       0.149   3.591   5.959  1.00 80.61           C  
ATOM   1614  C   LEU D  56       0.609   2.457   6.868  1.00 80.61           C  
ATOM   1615  CB  LEU D  56       0.933   4.867   6.277  1.00 80.61           C  
ATOM   1616  O   LEU D  56       1.470   1.661   6.488  1.00 80.61           O  
ATOM   1617  CG  LEU D  56       0.946   5.944   5.191  1.00 80.61           C  
ATOM   1618  CD1 LEU D  56       1.587   7.223   5.720  1.00 80.61           C  
ATOM   1619  CD2 LEU D  56       1.681   5.445   3.952  1.00 80.61           C  
ATOM   1620  N   LYS D  57       0.074   2.396   7.998  1.00 81.88           N  
ATOM   1621  CA  LYS D  57       0.426   1.319   8.919  1.00 81.88           C  
ATOM   1622  C   LYS D  57       0.036  -0.042   8.348  1.00 81.88           C  
ATOM   1623  CB  LYS D  57      -0.248   1.531  10.275  1.00 81.88           C  
ATOM   1624  O   LYS D  57       0.786  -1.012   8.474  1.00 81.88           O  
ATOM   1625  CG  LYS D  57       0.370   2.645  11.106  1.00 81.88           C  
ATOM   1626  CD  LYS D  57      -0.340   2.804  12.445  1.00 81.88           C  
ATOM   1627  CE  LYS D  57       0.306   3.889  13.296  1.00 81.88           C  
ATOM   1628  NZ  LYS D  57      -0.429   4.097  14.579  1.00 81.88           N  
ATOM   1629  N   VAL D  58      -1.112  -0.029   7.811  1.00 79.74           N  
ATOM   1630  CA  VAL D  58      -1.573  -1.267   7.193  1.00 79.74           C  
ATOM   1631  C   VAL D  58      -0.672  -1.622   6.012  1.00 79.74           C  
ATOM   1632  CB  VAL D  58      -3.042  -1.158   6.728  1.00 79.74           C  
ATOM   1633  O   VAL D  58      -0.277  -2.779   5.850  1.00 79.74           O  
ATOM   1634  CG1 VAL D  58      -3.455  -2.402   5.944  1.00 79.74           C  
ATOM   1635  CG2 VAL D  58      -3.966  -0.947   7.926  1.00 79.74           C  
ATOM   1636  N   ILE D  59      -0.383  -0.666   5.183  1.00 79.07           N  
ATOM   1637  CA  ILE D  59       0.475  -0.883   4.023  1.00 79.07           C  
ATOM   1638  C   ILE D  59       1.817  -1.454   4.474  1.00 79.07           C  
ATOM   1639  CB  ILE D  59       0.688   0.423   3.226  1.00 79.07           C  
ATOM   1640  O   ILE D  59       2.343  -2.383   3.857  1.00 79.07           O  
ATOM   1641  CG1 ILE D  59      -0.598   0.815   2.489  1.00 79.07           C  
ATOM   1642  CG2 ILE D  59       1.857   0.274   2.248  1.00 79.07           C  
ATOM   1643  CD1 ILE D  59      -0.544   2.191   1.839  1.00 79.07           C  
ATOM   1644  N   ALA D  60       2.334  -0.909   5.500  1.00 79.94           N  
ATOM   1645  CA  ALA D  60       3.610  -1.398   6.018  1.00 79.94           C  
ATOM   1646  C   ALA D  60       3.517  -2.872   6.403  1.00 79.94           C  
ATOM   1647  CB  ALA D  60       4.052  -0.565   7.218  1.00 79.94           C  
ATOM   1648  O   ALA D  60       4.427  -3.653   6.118  1.00 79.94           O  
ATOM   1649  N   LYS D  61       2.460  -3.255   7.078  1.00 80.91           N  
ATOM   1650  CA  LYS D  61       2.267  -4.645   7.484  1.00 80.91           C  
ATOM   1651  C   LYS D  61       2.144  -5.560   6.269  1.00 80.91           C  
ATOM   1652  CB  LYS D  61       1.026  -4.779   8.369  1.00 80.91           C  
ATOM   1653  O   LYS D  61       2.695  -6.662   6.257  1.00 80.91           O  
ATOM   1654  CG  LYS D  61       1.215  -4.250   9.783  1.00 80.91           C  
ATOM   1655  CD  LYS D  61      -0.032  -4.466  10.631  1.00 80.91           C  
ATOM   1656  CE  LYS D  61       0.136  -3.891  12.031  1.00 80.91           C  
ATOM   1657  NZ  LYS D  61      -1.099  -4.062  12.852  1.00 80.91           N  
ATOM   1658  N   ILE D  62       1.340  -5.074   5.329  1.00 78.28           N  
ATOM   1659  CA  ILE D  62       1.144  -5.857   4.114  1.00 78.28           C  
ATOM   1660  C   ILE D  62       2.476  -6.019   3.384  1.00 78.28           C  
ATOM   1661  CB  ILE D  62       0.099  -5.204   3.182  1.00 78.28           C  
ATOM   1662  O   ILE D  62       2.792  -7.104   2.889  1.00 78.28           O  
ATOM   1663  CG1 ILE D  62      -1.302  -5.308   3.796  1.00 78.28           C  
ATOM   1664  CG2 ILE D  62       0.137  -5.848   1.793  1.00 78.28           C  
ATOM   1665  CD1 ILE D  62      -2.371  -4.538   3.032  1.00 78.28           C  
ATOM   1666  N   GLN D  63       3.233  -4.970   3.311  1.00 79.03           N  
ATOM   1667  CA  GLN D  63       4.529  -5.031   2.642  1.00 79.03           C  
ATOM   1668  C   GLN D  63       5.455  -6.032   3.327  1.00 79.03           C  
ATOM   1669  CB  GLN D  63       5.182  -3.648   2.609  1.00 79.03           C  
ATOM   1670  O   GLN D  63       6.161  -6.790   2.659  1.00 79.03           O  
ATOM   1671  CG  GLN D  63       4.568  -2.702   1.586  1.00 79.03           C  
ATOM   1672  CD  GLN D  63       5.239  -1.342   1.567  1.00 79.03           C  
ATOM   1673  NE2 GLN D  63       5.184  -0.670   0.422  1.00 79.03           N  
ATOM   1674  OE1 GLN D  63       5.803  -0.899   2.573  1.00 79.03           O  
ATOM   1675  N   LYS D  64       5.472  -5.975   4.522  1.00 81.67           N  
ATOM   1676  CA  LYS D  64       6.292  -6.930   5.263  1.00 81.67           C  
ATOM   1677  C   LYS D  64       5.842  -8.363   4.998  1.00 81.67           C  
ATOM   1678  CB  LYS D  64       6.239  -6.632   6.763  1.00 81.67           C  
ATOM   1679  O   LYS D  64       6.673  -9.258   4.825  1.00 81.67           O  
ATOM   1680  CG  LYS D  64       7.338  -7.310   7.568  1.00 81.67           C  
ATOM   1681  CD  LYS D  64       7.403  -6.769   8.990  1.00 81.67           C  
ATOM   1682  CE  LYS D  64       8.498  -7.451   9.799  1.00 81.67           C  
ATOM   1683  NZ  LYS D  64       8.607  -6.882  11.175  1.00 81.67           N  
ATOM   1684  N   SER D  65       4.540  -8.574   5.145  1.00 79.43           N  
ATOM   1685  CA  SER D  65       4.002  -9.894   4.830  1.00 79.43           C  
ATOM   1686  C   SER D  65       4.390 -10.327   3.420  1.00 79.43           C  
ATOM   1687  CB  SER D  65       2.480  -9.901   4.974  1.00 79.43           C  
ATOM   1688  O   SER D  65       4.763 -11.481   3.200  1.00 79.43           O  
ATOM   1689  OG  SER D  65       1.950 -11.174   4.645  1.00 79.43           O  
ATOM   1690  N   ALA D  66       4.190  -9.417   2.421  1.00 79.08           N  
ATOM   1691  CA  ALA D  66       4.576  -9.714   1.044  1.00 79.08           C  
ATOM   1692  C   ALA D  66       6.055 -10.078   0.955  1.00 79.08           C  
ATOM   1693  CB  ALA D  66       4.268  -8.525   0.137  1.00 79.08           C  
ATOM   1694  O   ALA D  66       6.434 -10.988   0.213  1.00 79.08           O  
ATOM   1695  N   GLN D  67       6.876  -9.361   1.604  1.00 79.62           N  
ATOM   1696  CA  GLN D  67       8.304  -9.658   1.633  1.00 79.62           C  
ATOM   1697  C   GLN D  67       8.562 -11.070   2.152  1.00 79.62           C  
ATOM   1698  CB  GLN D  67       9.049  -8.637   2.495  1.00 79.62           C  
ATOM   1699  O   GLN D  67       9.375 -11.805   1.590  1.00 79.62           O  
ATOM   1700  CG  GLN D  67      10.559  -8.827   2.506  1.00 79.62           C  
ATOM   1701  CD  GLN D  67      11.263  -7.883   3.463  1.00 79.62           C  
ATOM   1702  NE2 GLN D  67      12.584  -7.995   3.542  1.00 79.62           N  
ATOM   1703  OE1 GLN D  67      10.623  -7.060   4.125  1.00 79.62           O  
ATOM   1704  N   ARG D  68       8.002 -11.553   3.248  1.00 80.93           N  
ATOM   1705  CA  ARG D  68       8.182 -12.881   3.827  1.00 80.93           C  
ATOM   1706  C   ARG D  68       7.736 -13.967   2.854  1.00 80.93           C  
ATOM   1707  CB  ARG D  68       7.407 -13.005   5.141  1.00 80.93           C  
ATOM   1708  O   ARG D  68       8.378 -15.014   2.747  1.00 80.93           O  
ATOM   1709  CG  ARG D  68       8.030 -12.238   6.297  1.00 80.93           C  
ATOM   1710  CD  ARG D  68       7.261 -12.452   7.594  1.00 80.93           C  
ATOM   1711  NE  ARG D  68       7.710 -11.541   8.643  1.00 80.93           N  
ATOM   1712  NH1 ARG D  68       5.934 -11.965  10.058  1.00 80.93           N  
ATOM   1713  NH2 ARG D  68       7.567 -10.479  10.674  1.00 80.93           N  
ATOM   1714  CZ  ARG D  68       7.070 -11.330   9.789  1.00 80.93           C  
ATOM   1715  N   GLN D  69       6.578 -13.674   2.161  1.00 77.91           N  
ATOM   1716  CA  GLN D  69       6.092 -14.623   1.166  1.00 77.91           C  
ATOM   1717  C   GLN D  69       7.086 -14.774   0.017  1.00 77.91           C  
ATOM   1718  CB  GLN D  69       4.729 -14.186   0.627  1.00 77.91           C  
ATOM   1719  O   GLN D  69       7.341 -15.886  -0.448  1.00 77.91           O  
ATOM   1720  CG  GLN D  69       3.586 -14.382   1.614  1.00 77.91           C  
ATOM   1721  CD  GLN D  69       2.259 -13.872   1.083  1.00 77.91           C  
ATOM   1722  NE2 GLN D  69       1.191 -14.098   1.842  1.00 77.91           N  
ATOM   1723  OE1 GLN D  69       2.194 -13.280   0.002  1.00 77.91           O  
ATOM   1724  N   GLN D  70       7.547 -13.625  -0.458  1.00 79.14           N  
ATOM   1725  CA  GLN D  70       8.548 -13.666  -1.519  1.00 79.14           C  
ATOM   1726  C   GLN D  70       9.793 -14.426  -1.072  1.00 79.14           C  
ATOM   1727  CB  GLN D  70       8.926 -12.250  -1.957  1.00 79.14           C  
ATOM   1728  O   GLN D  70      10.340 -15.231  -1.828  1.00 79.14           O  
ATOM   1729  CG  GLN D  70       9.775 -12.203  -3.220  1.00 79.14           C  
ATOM   1730  CD  GLN D  70      10.085 -10.787  -3.666  1.00 79.14           C  
ATOM   1731  NE2 GLN D  70      11.069 -10.645  -4.548  1.00 79.14           N  
ATOM   1732  OE1 GLN D  70       9.444  -9.828  -3.224  1.00 79.14           O  
ATOM   1733  N   ASP D  71      10.341 -14.204   0.065  1.00 80.58           N  
ATOM   1734  CA  ASP D  71      11.508 -14.906   0.591  1.00 80.58           C  
ATOM   1735  C   ASP D  71      11.265 -16.413   0.642  1.00 80.58           C  
ATOM   1736  CB  ASP D  71      11.868 -14.383   1.983  1.00 80.58           C  
ATOM   1737  O   ASP D  71      12.158 -17.202   0.327  1.00 80.58           O  
ATOM   1738  CG  ASP D  71      12.481 -12.994   1.955  1.00 80.58           C  
ATOM   1739  OD1 ASP D  71      12.561 -12.341   3.017  1.00 80.58           O  
ATOM   1740  OD2 ASP D  71      12.886 -12.548   0.859  1.00 80.58           O  
ATOM   1741  N   ALA D  72      10.063 -16.745   1.113  1.00 80.16           N  
ATOM   1742  CA  ALA D  72       9.716 -18.162   1.173  1.00 80.16           C  
ATOM   1743  C   ALA D  72       9.733 -18.790  -0.218  1.00 80.16           C  
ATOM   1744  CB  ALA D  72       8.345 -18.348   1.820  1.00 80.16           C  
ATOM   1745  O   ALA D  72      10.222 -19.909  -0.395  1.00 80.16           O  
ATOM   1746  N   LEU D  73       9.088 -18.141  -1.162  1.00 78.29           N  
ATOM   1747  CA  LEU D  73       9.058 -18.645  -2.531  1.00 78.29           C  
ATOM   1748  C   LEU D  73      10.470 -18.796  -3.086  1.00 78.29           C  
ATOM   1749  CB  LEU D  73       8.241 -17.712  -3.428  1.00 78.29           C  
ATOM   1750  O   LEU D  73      10.777 -19.786  -3.754  1.00 78.29           O  
ATOM   1751  CG  LEU D  73       7.151 -18.369  -4.276  1.00 78.29           C  
ATOM   1752  CD1 LEU D  73       5.774 -17.873  -3.846  1.00 78.29           C  
ATOM   1753  CD2 LEU D  73       7.385 -18.092  -5.757  1.00 78.29           C  
ATOM   1754  N   ILE D  74      11.368 -17.923  -2.948  1.00 79.76           N  
ATOM   1755  CA  ILE D  74      12.750 -17.977  -3.411  1.00 79.76           C  
ATOM   1756  C   ILE D  74      13.459 -19.175  -2.783  1.00 79.76           C  
ATOM   1757  CB  ILE D  74      13.508 -16.671  -3.080  1.00 79.76           C  
ATOM   1758  O   ILE D  74      14.231 -19.866  -3.451  1.00 79.76           O  
ATOM   1759  CG1 ILE D  74      12.977 -15.514  -3.933  1.00 79.76           C  
ATOM   1760  CG2 ILE D  74      15.015 -16.856  -3.282  1.00 79.76           C  
ATOM   1761  CD1 ILE D  74      13.508 -14.148  -3.523  1.00 79.76           C  
ATOM   1762  N   LYS D  75      13.246 -19.246  -1.452  1.00 80.58           N  
ATOM   1763  CA  LYS D  75      13.855 -20.385  -0.771  1.00 80.58           C  
ATOM   1764  C   LYS D  75      13.438 -21.701  -1.422  1.00 80.58           C  
ATOM   1765  CB  LYS D  75      13.476 -20.390   0.710  1.00 80.58           C  
ATOM   1766  O   LYS D  75      14.262 -22.602  -1.596  1.00 80.58           O  
ATOM   1767  CG  LYS D  75      14.277 -21.373   1.551  1.00 80.58           C  
ATOM   1768  CD  LYS D  75      13.919 -21.267   3.028  1.00 80.58           C  
ATOM   1769  CE  LYS D  75      14.640 -22.322   3.856  1.00 80.58           C  
ATOM   1770  NZ  LYS D  75      14.276 -22.235   5.302  1.00 80.58           N  
ATOM   1771  N   ILE D  76      12.176 -21.821  -1.763  1.00 78.14           N  
ATOM   1772  CA  ILE D  76      11.647 -23.038  -2.369  1.00 78.14           C  
ATOM   1773  C   ILE D  76      12.271 -23.242  -3.748  1.00 78.14           C  
ATOM   1774  CB  ILE D  76      10.106 -22.990  -2.480  1.00 78.14           C  
ATOM   1775  O   ILE D  76      12.621 -24.365  -4.117  1.00 78.14           O  
ATOM   1776  CG1 ILE D  76       9.468 -23.058  -1.088  1.00 78.14           C  
ATOM   1777  CG2 ILE D  76       9.594 -24.123  -3.373  1.00 78.14           C  
ATOM   1778  CD1 ILE D  76       7.967 -22.807  -1.082  1.00 78.14           C  
ATOM   1779  N   LEU D  77      12.446 -22.215  -4.566  1.00 76.14           N  
ATOM   1780  CA  LEU D  77      12.951 -22.316  -5.931  1.00 76.14           C  
ATOM   1781  C   LEU D  77      14.466 -22.490  -5.938  1.00 76.14           C  
ATOM   1782  CB  LEU D  77      12.564 -21.075  -6.739  1.00 76.14           C  
ATOM   1783  O   LEU D  77      15.033 -22.991  -6.912  1.00 76.14           O  
ATOM   1784  CG  LEU D  77      11.080 -20.922  -7.077  1.00 76.14           C  
ATOM   1785  CD1 LEU D  77      10.819 -19.559  -7.711  1.00 76.14           C  
ATOM   1786  CD2 LEU D  77      10.623 -22.044  -8.003  1.00 76.14           C  
ATOM   1787  N   SER D  78      15.238 -22.106  -4.925  1.00 73.62           N  
ATOM   1788  CA  SER D  78      16.684 -22.294  -4.865  1.00 73.62           C  
ATOM   1789  C   SER D  78      17.041 -23.740  -4.538  1.00 73.62           C  
ATOM   1790  CB  SER D  78      17.303 -21.359  -3.824  1.00 73.62           C  
ATOM   1791  O   SER D  78      18.048 -24.261  -5.021  1.00 73.62           O  
ATOM   1792  OG  SER D  78      17.097 -20.003  -4.180  1.00 73.62           O  
TER    1793      SER D  78                                                      
ENDMDL                                                                          
END                                                                             
