# Supplementary material for: De novo design of obligate ABC-type heterotrimeric proteins
Source: Nat Struct Mol Biol. 2022 Dec 15;29(12):1266–76. doi: 10.1038/s41594-022-00879-4 (PMC9758053; doi:10.1038/s41594-022-00879-4)
Supplement: Supplementary file 4 — This compressed file contains all PDB files and scripts used in our design protocols and analyses, as well as the final design model outputs. [file 41594_2022_879_MOESM4_ESM.zip › source_data/pdbs/AF-Multimer for base_pdbs/DHT02/DHT02_AF-Mult_model3.pdb]

MODEL     1                                                                     
ATOM      1  N   PRO B   1      16.323  11.812 -14.815  1.00 42.56           N  
ATOM      2  CA  PRO B   1      16.731  10.903 -13.741  1.00 42.56           C  
ATOM      3  C   PRO B   1      15.655  10.732 -12.672  1.00 42.56           C  
ATOM      4  CB  PRO B   1      17.975  11.581 -13.160  1.00 42.56           C  
ATOM      5  O   PRO B   1      15.443   9.622 -12.177  1.00 42.56           O  
ATOM      6  CG  PRO B   1      18.150  12.822 -13.975  1.00 42.56           C  
ATOM      7  CD  PRO B   1      17.035  12.895 -14.978  1.00 42.56           C  
ATOM      8  N   ASP B   2      15.637  11.275 -13.151  1.00 49.88           N  
ATOM      9  CA  ASP B   2      14.651  11.306 -12.075  1.00 49.88           C  
ATOM     10  C   ASP B   2      13.357  10.613 -12.497  1.00 49.88           C  
ATOM     11  CB  ASP B   2      14.362  12.748 -11.652  1.00 49.88           C  
ATOM     12  O   ASP B   2      12.750   9.887 -11.707  1.00 49.88           O  
ATOM     13  CG  ASP B   2      14.911  13.083 -10.277  1.00 49.88           C  
ATOM     14  OD1 ASP B   2      14.935  14.276  -9.904  1.00 49.88           O  
ATOM     15  OD2 ASP B   2      15.326  12.147  -9.560  1.00 49.88           O  
ATOM     16  N   SER B   3      13.175  10.730 -13.656  1.00 59.75           N  
ATOM     17  CA  SER B   3      12.000  10.085 -14.233  1.00 59.75           C  
ATOM     18  C   SER B   3      12.158   8.568 -14.257  1.00 59.75           C  
ATOM     19  CB  SER B   3      11.744  10.602 -15.649  1.00 59.75           C  
ATOM     20  O   SER B   3      11.194   7.835 -14.028  1.00 59.75           O  
ATOM     21  OG  SER B   3      12.847  10.321 -16.494  1.00 59.75           O  
ATOM     22  N   ASP B   4      13.311   8.172 -14.597  1.00 65.97           N  
ATOM     23  CA  ASP B   4      13.595   6.740 -14.626  1.00 65.97           C  
ATOM     24  C   ASP B   4      13.391   6.112 -13.249  1.00 65.97           C  
ATOM     25  CB  ASP B   4      15.022   6.486 -15.114  1.00 65.97           C  
ATOM     26  O   ASP B   4      12.872   4.999 -13.139  1.00 65.97           O  
ATOM     27  CG  ASP B   4      15.165   6.613 -16.621  1.00 65.97           C  
ATOM     28  OD1 ASP B   4      16.295   6.826 -17.110  1.00 65.97           O  
ATOM     29  OD2 ASP B   4      14.138   6.502 -17.324  1.00 65.97           O  
ATOM     30  N   GLU B   5      13.870   6.918 -12.372  1.00 64.70           N  
ATOM     31  CA  GLU B   5      13.710   6.422 -11.008  1.00 64.70           C  
ATOM     32  C   GLU B   5      12.235   6.275 -10.645  1.00 64.70           C  
ATOM     33  CB  GLU B   5      14.407   7.352 -10.012  1.00 64.70           C  
ATOM     34  O   GLU B   5      11.837   5.280 -10.036  1.00 64.70           O  
ATOM     35  CG  GLU B   5      14.625   6.731  -8.640  1.00 64.70           C  
ATOM     36  CD  GLU B   5      15.436   7.613  -7.704  1.00 64.70           C  
ATOM     37  OE1 GLU B   5      15.614   7.241  -6.522  1.00 64.70           O  
ATOM     38  OE2 GLU B   5      15.898   8.684  -8.157  1.00 64.70           O  
ATOM     39  N   LEU B   6      11.583   7.162 -10.915  1.00 65.20           N  
ATOM     40  CA  LEU B   6      10.148   7.123 -10.651  1.00 65.20           C  
ATOM     41  C   LEU B   6       9.490   5.967 -11.398  1.00 65.20           C  
ATOM     42  CB  LEU B   6       9.492   8.446 -11.055  1.00 65.20           C  
ATOM     43  O   LEU B   6       8.607   5.296 -10.858  1.00 65.20           O  
ATOM     44  CG  LEU B   6       9.258   9.457  -9.931  1.00 65.20           C  
ATOM     45  CD1 LEU B   6       9.510  10.875 -10.433  1.00 65.20           C  
ATOM     46  CD2 LEU B   6       7.843   9.323  -9.378  1.00 65.20           C  
ATOM     47  N   ARG B   7       9.944   5.836 -12.493  1.00 68.15           N  
ATOM     48  CA  ARG B   7       9.429   4.717 -13.276  1.00 68.15           C  
ATOM     49  C   ARG B   7       9.742   3.387 -12.599  1.00 68.15           C  
ATOM     50  CB  ARG B   7      10.014   4.736 -14.690  1.00 68.15           C  
ATOM     51  O   ARG B   7       8.908   2.479 -12.588  1.00 68.15           O  
ATOM     52  CG  ARG B   7       9.172   5.508 -15.694  1.00 68.15           C  
ATOM     53  CD  ARG B   7       9.771   5.454 -17.092  1.00 68.15           C  
ATOM     54  NE  ARG B   7       9.168   6.447 -17.976  1.00 68.15           N  
ATOM     55  NH1 ARG B   7      10.228   5.695 -19.886  1.00 68.15           N  
ATOM     56  NH2 ARG B   7       8.796   7.481 -19.993  1.00 68.15           N  
ATOM     57  CZ  ARG B   7       9.399   6.539 -19.283  1.00 68.15           C  
ATOM     58  N   LYS B   8      10.924   3.337 -12.120  1.00 67.27           N  
ATOM     59  CA  LYS B   8      11.308   2.126 -11.401  1.00 67.27           C  
ATOM     60  C   LYS B   8      10.441   1.925 -10.162  1.00 67.27           C  
ATOM     61  CB  LYS B   8      12.784   2.181 -11.006  1.00 67.27           C  
ATOM     62  O   LYS B   8      10.010   0.806  -9.874  1.00 67.27           O  
ATOM     63  CG  LYS B   8      13.741   1.833 -12.136  1.00 67.27           C  
ATOM     64  CD  LYS B   8      15.191   1.865 -11.670  1.00 67.27           C  
ATOM     65  CE  LYS B   8      16.157   1.670 -12.832  1.00 67.27           C  
ATOM     66  NZ  LYS B   8      17.580   1.764 -12.390  1.00 67.27           N  
ATOM     67  N   LEU B   9      10.143   2.832  -9.490  1.00 62.56           N  
ATOM     68  CA  LEU B   9       9.303   2.773  -8.298  1.00 62.56           C  
ATOM     69  C   LEU B   9       7.881   2.354  -8.656  1.00 62.56           C  
ATOM     70  CB  LEU B   9       9.284   4.129  -7.588  1.00 62.56           C  
ATOM     71  O   LEU B   9       7.276   1.537  -7.958  1.00 62.56           O  
ATOM     72  CG  LEU B   9      10.526   4.481  -6.766  1.00 62.56           C  
ATOM     73  CD1 LEU B   9      10.500   5.954  -6.372  1.00 62.56           C  
ATOM     74  CD2 LEU B   9      10.619   3.593  -5.530  1.00 62.56           C  
ATOM     75  N   LEU B  10       7.432   2.865  -9.632  1.00 68.19           N  
ATOM     76  CA  LEU B  10       6.096   2.497 -10.088  1.00 68.19           C  
ATOM     77  C   LEU B  10       6.034   1.017 -10.451  1.00 68.19           C  
ATOM     78  CB  LEU B  10       5.688   3.347 -11.294  1.00 68.19           C  
ATOM     79  O   LEU B  10       5.045   0.342 -10.157  1.00 68.19           O  
ATOM     80  CG  LEU B  10       4.900   4.622 -10.988  1.00 68.19           C  
ATOM     81  CD1 LEU B  10       5.175   5.682 -12.050  1.00 68.19           C  
ATOM     82  CD2 LEU B  10       3.408   4.321 -10.900  1.00 68.19           C  
ATOM     83  N   LYS B  11       6.929   0.660 -11.095  1.00 70.50           N  
ATOM     84  CA  LYS B  11       6.997  -0.759 -11.433  1.00 70.50           C  
ATOM     85  C   LYS B  11       7.031  -1.623 -10.175  1.00 70.50           C  
ATOM     86  CB  LYS B  11       8.224  -1.047 -12.299  1.00 70.50           C  
ATOM     87  O   LYS B  11       6.383  -2.670 -10.117  1.00 70.50           O  
ATOM     88  CG  LYS B  11       8.268  -2.460 -12.861  1.00 70.50           C  
ATOM     89  CD  LYS B  11       9.416  -2.634 -13.847  1.00 70.50           C  
ATOM     90  CE  LYS B  11       9.474  -4.054 -14.393  1.00 70.50           C  
ATOM     91  NZ  LYS B  11      10.606  -4.234 -15.352  1.00 70.50           N  
ATOM     92  N   GLN B  12       7.863  -1.175  -9.213  1.00 66.72           N  
ATOM     93  CA  GLN B  12       7.912  -1.903  -7.949  1.00 66.72           C  
ATOM     94  C   GLN B  12       6.538  -1.948  -7.287  1.00 66.72           C  
ATOM     95  CB  GLN B  12       8.931  -1.268  -7.001  1.00 66.72           C  
ATOM     96  O   GLN B  12       6.139  -2.980  -6.741  1.00 66.72           O  
ATOM     97  CG  GLN B  12      10.379  -1.518  -7.398  1.00 66.72           C  
ATOM     98  CD  GLN B  12      11.368  -0.843  -6.466  1.00 66.72           C  
ATOM     99  NE2 GLN B  12      12.640  -1.211  -6.584  1.00 66.72           N  
ATOM    100  OE1 GLN B  12      10.993   0.002  -5.647  1.00 66.72           O  
ATOM    101  N   LEU B  13       5.797  -1.062  -7.171  1.00 65.97           N  
ATOM    102  CA  LEU B  13       4.443  -1.007  -6.630  1.00 65.97           C  
ATOM    103  C   LEU B  13       3.514  -1.945  -7.394  1.00 65.97           C  
ATOM    104  CB  LEU B  13       3.901   0.423  -6.685  1.00 65.97           C  
ATOM    105  O   LEU B  13       2.701  -2.648  -6.791  1.00 65.97           O  
ATOM    106  CG  LEU B  13       2.525   0.652  -6.057  1.00 65.97           C  
ATOM    107  CD1 LEU B  13       2.588   0.436  -4.549  1.00 65.97           C  
ATOM    108  CD2 LEU B  13       2.015   2.051  -6.382  1.00 65.97           C  
ATOM    109  N   GLU B  14       3.598  -1.917  -8.585  1.00 72.05           N  
ATOM    110  CA  GLU B  14       2.803  -2.825  -9.407  1.00 72.05           C  
ATOM    111  C   GLU B  14       3.060  -4.281  -9.029  1.00 72.05           C  
ATOM    112  CB  GLU B  14       3.104  -2.607 -10.893  1.00 72.05           C  
ATOM    113  O   GLU B  14       2.123  -5.075  -8.924  1.00 72.05           O  
ATOM    114  CG  GLU B  14       2.119  -3.295 -11.827  1.00 72.05           C  
ATOM    115  CD  GLU B  14       2.397  -3.025 -13.297  1.00 72.05           C  
ATOM    116  OE1 GLU B  14       1.665  -3.558 -14.161  1.00 72.05           O  
ATOM    117  OE2 GLU B  14       3.356  -2.274 -13.586  1.00 72.05           O  
ATOM    118  N   ASP B  15       4.328  -4.472  -8.982  1.00 73.83           N  
ATOM    119  CA  ASP B  15       4.687  -5.832  -8.594  1.00 73.83           C  
ATOM    120  C   ASP B  15       4.083  -6.195  -7.240  1.00 73.83           C  
ATOM    121  CB  ASP B  15       6.208  -5.994  -8.552  1.00 73.83           C  
ATOM    122  O   ASP B  15       3.568  -7.300  -7.060  1.00 73.83           O  
ATOM    123  CG  ASP B  15       6.844  -5.991  -9.931  1.00 73.83           C  
ATOM    124  OD1 ASP B  15       8.073  -5.788 -10.036  1.00 73.83           O  
ATOM    125  OD2 ASP B  15       6.108  -6.190 -10.922  1.00 73.83           O  
ATOM    126  N   LEU B  16       4.084  -5.281  -6.335  1.00 67.69           N  
ATOM    127  CA  LEU B  16       3.520  -5.501  -5.008  1.00 67.69           C  
ATOM    128  C   LEU B  16       2.011  -5.705  -5.086  1.00 67.69           C  
ATOM    129  CB  LEU B  16       3.840  -4.320  -4.087  1.00 67.69           C  
ATOM    130  O   LEU B  16       1.462  -6.578  -4.411  1.00 67.69           O  
ATOM    131  CG  LEU B  16       5.216  -4.335  -3.420  1.00 67.69           C  
ATOM    132  CD1 LEU B  16       5.580  -2.939  -2.925  1.00 67.69           C  
ATOM    133  CD2 LEU B  16       5.243  -5.339  -2.272  1.00 67.69           C  
ATOM    134  N   LEU B  17       1.419  -4.924  -5.808  1.00 71.69           N  
ATOM    135  CA  LEU B  17      -0.023  -5.060  -5.985  1.00 71.69           C  
ATOM    136  C   LEU B  17      -0.372  -6.419  -6.582  1.00 71.69           C  
ATOM    137  CB  LEU B  17      -0.560  -3.942  -6.884  1.00 71.69           C  
ATOM    138  O   LEU B  17      -1.366  -7.036  -6.193  1.00 71.69           O  
ATOM    139  CG  LEU B  17      -0.704  -2.564  -6.238  1.00 71.69           C  
ATOM    140  CD1 LEU B  17      -1.032  -1.515  -7.295  1.00 71.69           C  
ATOM    141  CD2 LEU B  17      -1.776  -2.591  -5.153  1.00 71.69           C  
ATOM    142  N   GLN B  18       0.382  -6.851  -7.565  1.00 75.40           N  
ATOM    143  CA  GLN B  18       0.178  -8.178  -8.136  1.00 75.40           C  
ATOM    144  C   GLN B  18       0.371  -9.265  -7.082  1.00 75.40           C  
ATOM    145  CB  GLN B  18       1.131  -8.410  -9.310  1.00 75.40           C  
ATOM    146  O   GLN B  18      -0.383 -10.240  -7.044  1.00 75.40           O  
ATOM    147  CG  GLN B  18       0.847  -9.687 -10.089  1.00 75.40           C  
ATOM    148  CD  GLN B  18      -0.527  -9.688 -10.733  1.00 75.40           C  
ATOM    149  NE2 GLN B  18      -1.271 -10.772 -10.540  1.00 75.40           N  
ATOM    150  OE1 GLN B  18      -0.917  -8.723 -11.397  1.00 75.40           O  
ATOM    151  N   GLN B  19       1.475  -9.122  -6.329  1.00 72.36           N  
ATOM    152  CA  GLN B  19       1.714 -10.078  -5.253  1.00 72.36           C  
ATOM    153  C   GLN B  19       0.530 -10.130  -4.291  1.00 72.36           C  
ATOM    154  CB  GLN B  19       2.993  -9.724  -4.493  1.00 72.36           C  
ATOM    155  O   GLN B  19       0.141 -11.207  -3.835  1.00 72.36           O  
ATOM    156  CG  GLN B  19       4.270 -10.020  -5.267  1.00 72.36           C  
ATOM    157  CD  GLN B  19       5.522  -9.619  -4.509  1.00 72.36           C  
ATOM    158  NE2 GLN B  19       6.556  -9.220  -5.241  1.00 72.36           N  
ATOM    159  OE1 GLN B  19       5.559  -9.668  -3.275  1.00 72.36           O  
ATOM    160  N   LEU B  20       0.029  -9.049  -3.886  1.00 69.35           N  
ATOM    161  CA  LEU B  20      -1.145  -8.967  -3.024  1.00 69.35           C  
ATOM    162  C   LEU B  20      -2.343  -9.653  -3.670  1.00 69.35           C  
ATOM    163  CB  LEU B  20      -1.483  -7.506  -2.716  1.00 69.35           C  
ATOM    164  O   LEU B  20      -3.071 -10.396  -3.008  1.00 69.35           O  
ATOM    165  CG  LEU B  20      -2.598  -7.269  -1.696  1.00 69.35           C  
ATOM    166  CD1 LEU B  20      -2.157  -7.731  -0.311  1.00 69.35           C  
ATOM    167  CD2 LEU B  20      -2.997  -5.797  -1.672  1.00 69.35           C  
ATOM    168  N   LYS B  21      -2.531  -9.322  -4.870  1.00 76.00           N  
ATOM    169  CA  LYS B  21      -3.616  -9.970  -5.600  1.00 76.00           C  
ATOM    170  C   LYS B  21      -3.465 -11.489  -5.577  1.00 76.00           C  
ATOM    171  CB  LYS B  21      -3.665  -9.471  -7.045  1.00 76.00           C  
ATOM    172  O   LYS B  21      -4.443 -12.212  -5.378  1.00 76.00           O  
ATOM    173  CG  LYS B  21      -4.865  -9.975  -7.834  1.00 76.00           C  
ATOM    174  CD  LYS B  21      -4.895  -9.389  -9.240  1.00 76.00           C  
ATOM    175  CE  LYS B  21      -6.047  -9.957 -10.058  1.00 76.00           C  
ATOM    176  NZ  LYS B  21      -6.038  -9.442 -11.460  1.00 76.00           N  
ATOM    177  N   ASP B  22      -2.328 -12.064  -5.760  1.00 77.01           N  
ATOM    178  CA  ASP B  22      -2.062 -13.499  -5.739  1.00 77.01           C  
ATOM    179  C   ASP B  22      -2.366 -14.094  -4.366  1.00 77.01           C  
ATOM    180  CB  ASP B  22      -0.609 -13.781  -6.125  1.00 77.01           C  
ATOM    181  O   ASP B  22      -2.923 -15.189  -4.267  1.00 77.01           O  
ATOM    182  CG  ASP B  22      -0.322 -13.516  -7.592  1.00 77.01           C  
ATOM    183  OD1 ASP B  22       0.863 -13.385  -7.969  1.00 77.01           O  
ATOM    184  OD2 ASP B  22      -1.290 -13.433  -8.379  1.00 77.01           O  
ATOM    185  N   LEU B  23      -1.998 -13.389  -3.457  1.00 69.67           N  
ATOM    186  CA  LEU B  23      -2.262 -13.829  -2.092  1.00 69.67           C  
ATOM    187  C   LEU B  23      -3.762 -13.902  -1.825  1.00 69.67           C  
ATOM    188  CB  LEU B  23      -1.599 -12.884  -1.087  1.00 69.67           C  
ATOM    189  O   LEU B  23      -4.241 -14.854  -1.205  1.00 69.67           O  
ATOM    190  CG  LEU B  23      -0.231 -13.312  -0.554  1.00 69.67           C  
ATOM    191  CD1 LEU B  23       0.665 -12.095  -0.354  1.00 69.67           C  
ATOM    192  CD2 LEU B  23      -0.383 -14.090   0.749  1.00 69.67           C  
ATOM    193  N   ILE B  24      -4.459 -12.908  -2.191  1.00 73.50           N  
ATOM    194  CA  ILE B  24      -5.908 -12.869  -2.029  1.00 73.50           C  
ATOM    195  C   ILE B  24      -6.542 -14.046  -2.767  1.00 73.50           C  
ATOM    196  CB  ILE B  24      -6.498 -11.536  -2.540  1.00 73.50           C  
ATOM    197  O   ILE B  24      -7.446 -14.701  -2.243  1.00 73.50           O  
ATOM    198  CG1 ILE B  24      -6.046 -10.375  -1.647  1.00 73.50           C  
ATOM    199  CG2 ILE B  24      -8.026 -11.612  -2.607  1.00 73.50           C  
ATOM    200  CD1 ILE B  24      -6.401  -8.999  -2.193  1.00 73.50           C  
ATOM    201  N   ASP B  25      -6.070 -14.329  -3.882  1.00 76.45           N  
ATOM    202  CA  ASP B  25      -6.569 -15.449  -4.673  1.00 76.45           C  
ATOM    203  C   ASP B  25      -6.323 -16.777  -3.961  1.00 76.45           C  
ATOM    204  CB  ASP B  25      -5.912 -15.464  -6.055  1.00 76.45           C  
ATOM    205  O   ASP B  25      -7.194 -17.649  -3.943  1.00 76.45           O  
ATOM    206  CG  ASP B  25      -6.437 -14.373  -6.973  1.00 76.45           C  
ATOM    207  OD1 ASP B  25      -5.791 -14.079  -8.001  1.00 76.45           O  
ATOM    208  OD2 ASP B  25      -7.504 -13.802  -6.663  1.00 76.45           O  
ATOM    209  N   LYS B  26      -5.162 -16.796  -3.483  1.00 75.18           N  
ATOM    210  CA  LYS B  26      -4.819 -18.007  -2.742  1.00 75.18           C  
ATOM    211  C   LYS B  26      -5.711 -18.171  -1.515  1.00 75.18           C  
ATOM    212  CB  LYS B  26      -3.349 -17.981  -2.322  1.00 75.18           C  
ATOM    213  O   LYS B  26      -6.159 -19.279  -1.210  1.00 75.18           O  
ATOM    214  CG  LYS B  26      -2.382 -18.382  -3.426  1.00 75.18           C  
ATOM    215  CD  LYS B  26      -0.940 -18.375  -2.937  1.00 75.18           C  
ATOM    216  CE  LYS B  26       0.041 -18.599  -4.080  1.00 75.18           C  
ATOM    217  NZ  LYS B  26       1.458 -18.516  -3.618  1.00 75.18           N  
ATOM    218  N   ALA B  27      -5.940 -17.270  -0.796  1.00 69.89           N  
ATOM    219  CA  ALA B  27      -6.801 -17.285   0.383  1.00 69.89           C  
ATOM    220  C   ALA B  27      -8.228 -17.683   0.016  1.00 69.89           C  
ATOM    221  CB  ALA B  27      -6.793 -15.919   1.066  1.00 69.89           C  
ATOM    222  O   ALA B  27      -8.890 -18.405   0.765  1.00 69.89           O  
ATOM    223  N   GLU B  28      -8.640 -17.223  -1.112  1.00 75.25           N  
ATOM    224  CA  GLU B  28      -9.990 -17.525  -1.576  1.00 75.25           C  
ATOM    225  C   GLU B  28     -10.134 -19.001  -1.935  1.00 75.25           C  
ATOM    226  CB  GLU B  28     -10.352 -16.654  -2.782  1.00 75.25           C  
ATOM    227  O   GLU B  28     -11.193 -19.596  -1.725  1.00 75.25           O  
ATOM    228  CG  GLU B  28     -10.713 -15.221  -2.419  1.00 75.25           C  
ATOM    229  CD  GLU B  28     -11.061 -14.365  -3.627  1.00 75.25           C  
ATOM    230  OE1 GLU B  28     -11.560 -13.232  -3.445  1.00 75.25           O  
ATOM    231  OE2 GLU B  28     -10.832 -14.833  -4.765  1.00 75.25           O  
ATOM    232  N   ARG B  29      -9.080 -19.429  -2.314  1.00 71.19           N  
ATOM    233  CA  ARG B  29      -9.093 -20.835  -2.707  1.00 71.19           C  
ATOM    234  C   ARG B  29      -9.104 -21.745  -1.484  1.00 71.19           C  
ATOM    235  CB  ARG B  29      -7.886 -21.158  -3.590  1.00 71.19           C  
ATOM    236  O   ARG B  29      -9.677 -22.836  -1.520  1.00 71.19           O  
ATOM    237  CG  ARG B  29      -8.016 -20.656  -5.019  1.00 71.19           C  
ATOM    238  CD  ARG B  29      -6.838 -21.092  -5.879  1.00 71.19           C  
ATOM    239  NE  ARG B  29      -6.426 -20.039  -6.803  1.00 71.19           N  
ATOM    240  NH1 ARG B  29      -4.544 -21.149  -7.553  1.00 71.19           N  
ATOM    241  NH2 ARG B  29      -5.064 -19.076  -8.382  1.00 71.19           N  
ATOM    242  CZ  ARG B  29      -5.346 -20.090  -7.577  1.00 71.19           C  
ATOM    243  N   HIS B  30      -8.539 -21.253  -0.626  1.00 66.42           N  
ATOM    244  CA  HIS B  30      -8.465 -22.079   0.573  1.00 66.42           C  
ATOM    245  C   HIS B  30      -9.577 -21.726   1.555  1.00 66.42           C  
ATOM    246  CB  HIS B  30      -7.100 -21.923   1.247  1.00 66.42           C  
ATOM    247  O   HIS B  30      -9.582 -22.205   2.692  1.00 66.42           O  
ATOM    248  CG  HIS B  30      -5.980 -22.562   0.489  1.00 66.42           C  
ATOM    249  CD2 HIS B  30      -4.957 -22.020  -0.211  1.00 66.42           C  
ATOM    250  ND1 HIS B  30      -5.832 -23.929   0.394  1.00 66.42           N  
ATOM    251  CE1 HIS B  30      -4.761 -24.200  -0.334  1.00 66.42           C  
ATOM    252  NE2 HIS B  30      -4.212 -23.058  -0.714  1.00 66.42           N  
ATOM    253  N   ASN B  31     -10.402 -21.109   1.089  1.00 60.15           N  
ATOM    254  CA  ASN B  31     -11.594 -20.776   1.863  1.00 60.15           C  
ATOM    255  C   ASN B  31     -11.259 -19.876   3.049  1.00 60.15           C  
ATOM    256  CB  ASN B  31     -12.295 -22.048   2.343  1.00 60.15           C  
ATOM    257  O   ASN B  31     -11.686 -20.141   4.174  1.00 60.15           O  
ATOM    258  CG  ASN B  31     -13.324 -22.558   1.353  1.00 60.15           C  
ATOM    259  ND2 ASN B  31     -13.775 -23.791   1.548  1.00 60.15           N  
ATOM    260  OD1 ASN B  31     -13.710 -21.848   0.420  1.00 60.15           O  
ATOM    261  N   GLY B  32     -10.721 -18.905   2.463  1.00 51.05           N  
ATOM    262  CA  GLY B  32     -10.352 -17.950   3.496  1.00 51.05           C  
ATOM    263  C   GLY B  32     -11.546 -17.240   4.107  1.00 51.05           C  
ATOM    264  O   GLY B  32     -12.685 -17.460   3.689  1.00 51.05           O  
ATOM    265  N   ASP B  33     -11.567 -17.423   5.194  1.00 56.93           N  
ATOM    266  CA  ASP B  33     -12.477 -16.548   5.927  1.00 56.93           C  
ATOM    267  C   ASP B  33     -12.930 -15.376   5.059  1.00 56.93           C  
ATOM    268  CB  ASP B  33     -11.812 -16.031   7.204  1.00 56.93           C  
ATOM    269  O   ASP B  33     -12.104 -14.597   4.579  1.00 56.93           O  
ATOM    270  CG  ASP B  33     -12.809 -15.492   8.215  1.00 56.93           C  
ATOM    271  OD1 ASP B  33     -12.497 -15.466   9.425  1.00 56.93           O  
ATOM    272  OD2 ASP B  33     -13.917 -15.092   7.798  1.00 56.93           O  
ATOM    273  N   ASN B  34     -14.011 -15.415   4.966  1.00 66.38           N  
ATOM    274  CA  ASN B  34     -14.648 -14.437   4.090  1.00 66.38           C  
ATOM    275  C   ASN B  34     -14.345 -13.008   4.531  1.00 66.38           C  
ATOM    276  CB  ASN B  34     -16.159 -14.668   4.037  1.00 66.38           C  
ATOM    277  O   ASN B  34     -14.083 -12.139   3.698  1.00 66.38           O  
ATOM    278  CG  ASN B  34     -16.545 -15.797   3.102  1.00 66.38           C  
ATOM    279  ND2 ASN B  34     -17.771 -16.288   3.239  1.00 66.38           N  
ATOM    280  OD1 ASN B  34     -15.747 -16.226   2.264  1.00 66.38           O  
ATOM    281  N   ASP B  35     -14.448 -12.764   5.901  1.00 70.34           N  
ATOM    282  CA  ASP B  35     -14.219 -11.406   6.384  1.00 70.34           C  
ATOM    283  C   ASP B  35     -12.785 -10.960   6.109  1.00 70.34           C  
ATOM    284  CB  ASP B  35     -14.522 -11.310   7.881  1.00 70.34           C  
ATOM    285  O   ASP B  35     -12.550  -9.818   5.707  1.00 70.34           O  
ATOM    286  CG  ASP B  35     -16.009 -11.335   8.188  1.00 70.34           C  
ATOM    287  OD1 ASP B  35     -16.391 -11.685   9.325  1.00 70.34           O  
ATOM    288  OD2 ASP B  35     -16.805 -11.004   7.283  1.00 70.34           O  
ATOM    289  N   VAL B  36     -11.972 -11.874   6.337  1.00 69.62           N  
ATOM    290  CA  VAL B  36     -10.566 -11.576   6.084  1.00 69.62           C  
ATOM    291  C   VAL B  36     -10.349 -11.336   4.592  1.00 69.62           C  
ATOM    292  CB  VAL B  36      -9.646 -12.714   6.581  1.00 69.62           C  
ATOM    293  O   VAL B  36      -9.664 -10.388   4.202  1.00 69.62           O  
ATOM    294  CG1 VAL B  36      -8.201 -12.466   6.153  1.00 69.62           C  
ATOM    295  CG2 VAL B  36      -9.741 -12.852   8.099  1.00 69.62           C  
ATOM    296  N   ILE B  37     -10.942 -12.232   3.970  1.00 70.16           N  
ATOM    297  CA  ILE B  37     -10.799 -12.124   2.522  1.00 70.16           C  
ATOM    298  C   ILE B  37     -11.405 -10.808   2.041  1.00 70.16           C  
ATOM    299  CB  ILE B  37     -11.463 -13.317   1.799  1.00 70.16           C  
ATOM    300  O   ILE B  37     -10.827 -10.126   1.191  1.00 70.16           O  
ATOM    301  CG1 ILE B  37     -10.701 -14.614   2.095  1.00 70.16           C  
ATOM    302  CG2 ILE B  37     -11.539 -13.059   0.291  1.00 70.16           C  
ATOM    303  CD1 ILE B  37     -11.287 -15.845   1.418  1.00 70.16           C  
ATOM    304  N   LEU B  38     -12.485 -10.420   2.535  1.00 71.19           N  
ATOM    305  CA  LEU B  38     -13.118  -9.153   2.186  1.00 71.19           C  
ATOM    306  C   LEU B  38     -12.228  -7.976   2.571  1.00 71.19           C  
ATOM    307  CB  LEU B  38     -14.479  -9.025   2.876  1.00 71.19           C  
ATOM    308  O   LEU B  38     -12.089  -7.020   1.805  1.00 71.19           O  
ATOM    309  CG  LEU B  38     -15.701  -9.405   2.039  1.00 71.19           C  
ATOM    310  CD1 LEU B  38     -16.766 -10.051   2.919  1.00 71.19           C  
ATOM    311  CD2 LEU B  38     -16.262  -8.180   1.324  1.00 71.19           C  
ATOM    312  N   GLU B  39     -11.739  -8.004   3.677  1.00 68.74           N  
ATOM    313  CA  GLU B  39     -10.844  -6.941   4.125  1.00 68.74           C  
ATOM    314  C   GLU B  39      -9.610  -6.846   3.232  1.00 68.74           C  
ATOM    315  CB  GLU B  39     -10.424  -7.170   5.580  1.00 68.74           C  
ATOM    316  O   GLU B  39      -9.171  -5.748   2.886  1.00 68.74           O  
ATOM    317  CG  GLU B  39     -11.464  -6.723   6.597  1.00 68.74           C  
ATOM    318  CD  GLU B  39     -11.025  -6.936   8.037  1.00 68.74           C  
ATOM    319  OE1 GLU B  39     -11.831  -6.685   8.961  1.00 68.74           O  
ATOM    320  OE2 GLU B  39      -9.864  -7.357   8.243  1.00 68.74           O  
ATOM    321  N   LEU B  40      -9.079  -7.931   2.917  1.00 68.05           N  
ATOM    322  CA  LEU B  40      -7.925  -7.963   2.025  1.00 68.05           C  
ATOM    323  C   LEU B  40      -8.273  -7.367   0.665  1.00 68.05           C  
ATOM    324  CB  LEU B  40      -7.420  -9.398   1.852  1.00 68.05           C  
ATOM    325  O   LEU B  40      -7.471  -6.636   0.079  1.00 68.05           O  
ATOM    326  CG  LEU B  40      -6.666  -9.998   3.040  1.00 68.05           C  
ATOM    327  CD1 LEU B  40      -6.395 -11.480   2.801  1.00 68.05           C  
ATOM    328  CD2 LEU B  40      -5.363  -9.244   3.283  1.00 68.05           C  
ATOM    329  N   HIS B  41      -9.330  -7.620   0.224  1.00 73.12           N  
ATOM    330  CA  HIS B  41      -9.788  -7.043  -1.034  1.00 73.12           C  
ATOM    331  C   HIS B  41      -9.912  -5.526  -0.932  1.00 73.12           C  
ATOM    332  CB  HIS B  41     -11.130  -7.652  -1.446  1.00 73.12           C  
ATOM    333  O   HIS B  41      -9.523  -4.804  -1.852  1.00 73.12           O  
ATOM    334  CG  HIS B  41     -10.998  -8.925  -2.220  1.00 73.12           C  
ATOM    335  CD2 HIS B  41     -10.877  -9.149  -3.549  1.00 73.12           C  
ATOM    336  ND1 HIS B  41     -10.984 -10.164  -1.616  1.00 73.12           N  
ATOM    337  CE1 HIS B  41     -10.859 -11.098  -2.545  1.00 73.12           C  
ATOM    338  NE2 HIS B  41     -10.792 -10.508  -3.726  1.00 73.12           N  
ATOM    339  N   GLU B  42     -10.418  -5.152   0.152  1.00 70.51           N  
ATOM    340  CA  GLU B  42     -10.543  -3.710   0.347  1.00 70.51           C  
ATOM    341  C   GLU B  42      -9.175  -3.035   0.366  1.00 70.51           C  
ATOM    342  CB  GLU B  42     -11.298  -3.405   1.643  1.00 70.51           C  
ATOM    343  O   GLU B  42      -8.993  -1.972  -0.231  1.00 70.51           O  
ATOM    344  CG  GLU B  42     -11.756  -1.959   1.763  1.00 70.51           C  
ATOM    345  CD  GLU B  42     -12.609  -1.700   2.994  1.00 70.51           C  
ATOM    346  OE1 GLU B  42     -12.994  -0.532   3.231  1.00 70.51           O  
ATOM    347  OE2 GLU B  42     -12.893  -2.672   3.729  1.00 70.51           O  
ATOM    348  N   ILE B  43      -8.317  -3.458   0.946  1.00 63.53           N  
ATOM    349  CA  ILE B  43      -6.951  -2.949   0.988  1.00 63.53           C  
ATOM    350  C   ILE B  43      -6.367  -2.923  -0.423  1.00 63.53           C  
ATOM    351  CB  ILE B  43      -6.060  -3.799   1.921  1.00 63.53           C  
ATOM    352  O   ILE B  43      -5.775  -1.924  -0.838  1.00 63.53           O  
ATOM    353  CG1 ILE B  43      -6.499  -3.628   3.380  1.00 63.53           C  
ATOM    354  CG2 ILE B  43      -4.585  -3.425   1.746  1.00 63.53           C  
ATOM    355  CD1 ILE B  43      -5.804  -4.573   4.351  1.00 63.53           C  
ATOM    356  N   TYR B  44      -6.543  -3.904  -1.135  1.00 69.26           N  
ATOM    357  CA  TYR B  44      -6.070  -3.996  -2.512  1.00 69.26           C  
ATOM    358  C   TYR B  44      -6.657  -2.879  -3.366  1.00 69.26           C  
ATOM    359  CB  TYR B  44      -6.431  -5.358  -3.114  1.00 69.26           C  
ATOM    360  O   TYR B  44      -5.935  -2.219  -4.117  1.00 69.26           O  
ATOM    361  CG  TYR B  44      -6.010  -5.515  -4.555  1.00 69.26           C  
ATOM    362  CD1 TYR B  44      -6.948  -5.466  -5.584  1.00 69.26           C  
ATOM    363  CD2 TYR B  44      -4.675  -5.713  -4.890  1.00 69.26           C  
ATOM    364  CE1 TYR B  44      -6.565  -5.612  -6.913  1.00 69.26           C  
ATOM    365  CE2 TYR B  44      -4.281  -5.861  -6.216  1.00 69.26           C  
ATOM    366  OH  TYR B  44      -4.847  -5.954  -8.533  1.00 69.26           O  
ATOM    367  CZ  TYR B  44      -5.232  -5.809  -7.219  1.00 69.26           C  
ATOM    368  N   LEU B  45      -7.754  -2.773  -3.180  1.00 67.07           N  
ATOM    369  CA  LEU B  45      -8.423  -1.740  -3.964  1.00 67.07           C  
ATOM    370  C   LEU B  45      -7.887  -0.357  -3.610  1.00 67.07           C  
ATOM    371  CB  LEU B  45      -9.936  -1.788  -3.735  1.00 67.07           C  
ATOM    372  O   LEU B  45      -7.679   0.477  -4.494  1.00 67.07           O  
ATOM    373  CG  LEU B  45     -10.686  -2.944  -4.399  1.00 67.07           C  
ATOM    374  CD1 LEU B  45     -12.141  -2.962  -3.945  1.00 67.07           C  
ATOM    375  CD2 LEU B  45     -10.595  -2.838  -5.918  1.00 67.07           C  
ATOM    376  N   ARG B  46      -7.710  -0.213  -2.370  1.00 65.61           N  
ATOM    377  CA  ARG B  46      -7.177   1.079  -1.950  1.00 65.61           C  
ATOM    378  C   ARG B  46      -5.758   1.281  -2.471  1.00 65.61           C  
ATOM    379  CB  ARG B  46      -7.197   1.199  -0.424  1.00 65.61           C  
ATOM    380  O   ARG B  46      -5.410   2.370  -2.934  1.00 65.61           O  
ATOM    381  CG  ARG B  46      -8.585   1.415   0.158  1.00 65.61           C  
ATOM    382  CD  ARG B  46      -8.535   1.649   1.662  1.00 65.61           C  
ATOM    383  NE  ARG B  46      -9.873   1.782   2.231  1.00 65.61           N  
ATOM    384  NH1 ARG B  46      -9.145   2.488   4.306  1.00 65.61           N  
ATOM    385  NH2 ARG B  46     -11.387   2.263   3.889  1.00 65.61           N  
ATOM    386  CZ  ARG B  46     -10.132   2.177   3.474  1.00 65.61           C  
ATOM    387  N   LEU B  47      -5.008   0.350  -2.364  1.00 63.57           N  
ATOM    388  CA  LEU B  47      -3.645   0.415  -2.880  1.00 63.57           C  
ATOM    389  C   LEU B  47      -3.645   0.617  -4.392  1.00 63.57           C  
ATOM    390  CB  LEU B  47      -2.876  -0.859  -2.524  1.00 63.57           C  
ATOM    391  O   LEU B  47      -2.801   1.341  -4.926  1.00 63.57           O  
ATOM    392  CG  LEU B  47      -2.364  -0.963  -1.086  1.00 63.57           C  
ATOM    393  CD1 LEU B  47      -1.824  -2.363  -0.816  1.00 63.57           C  
ATOM    394  CD2 LEU B  47      -1.292   0.089  -0.823  1.00 63.57           C  
ATOM    395  N   LEU B  48      -4.571  -0.149  -4.930  1.00 66.41           N  
ATOM    396  CA  LEU B  48      -4.726   0.030  -6.369  1.00 66.41           C  
ATOM    397  C   LEU B  48      -5.108   1.469  -6.700  1.00 66.41           C  
ATOM    398  CB  LEU B  48      -5.785  -0.930  -6.918  1.00 66.41           C  
ATOM    399  O   LEU B  48      -4.600   2.044  -7.665  1.00 66.41           O  
ATOM    400  CG  LEU B  48      -5.682  -1.274  -8.405  1.00 66.41           C  
ATOM    401  CD1 LEU B  48      -4.746  -2.461  -8.610  1.00 66.41           C  
ATOM    402  CD2 LEU B  48      -7.062  -1.569  -8.982  1.00 66.41           C  
ATOM    403  N   ASP B  49      -5.931   1.945  -6.019  1.00 68.96           N  
ATOM    404  CA  ASP B  49      -6.330   3.337  -6.206  1.00 68.96           C  
ATOM    405  C   ASP B  49      -5.134   4.275  -6.068  1.00 68.96           C  
ATOM    406  CB  ASP B  49      -7.419   3.722  -5.203  1.00 68.96           C  
ATOM    407  O   ASP B  49      -4.946   5.175  -6.890  1.00 68.96           O  
ATOM    408  CG  ASP B  49      -8.009   5.096  -5.466  1.00 68.96           C  
ATOM    409  OD1 ASP B  49      -8.019   5.942  -4.547  1.00 68.96           O  
ATOM    410  OD2 ASP B  49      -8.472   5.333  -6.603  1.00 68.96           O  
ATOM    411  N   ILE B  50      -4.499   4.118  -5.093  1.00 62.93           N  
ATOM    412  CA  ILE B  50      -3.307   4.927  -4.864  1.00 62.93           C  
ATOM    413  C   ILE B  50      -2.340   4.762  -6.035  1.00 62.93           C  
ATOM    414  CB  ILE B  50      -2.612   4.547  -3.538  1.00 62.93           C  
ATOM    415  O   ILE B  50      -1.782   5.745  -6.530  1.00 62.93           O  
ATOM    416  CG1 ILE B  50      -3.496   4.928  -2.344  1.00 62.93           C  
ATOM    417  CG2 ILE B  50      -1.238   5.215  -3.437  1.00 62.93           C  
ATOM    418  CD1 ILE B  50      -2.979   4.421  -1.005  1.00 62.93           C  
ATOM    419  N   TYR B  51      -2.208   3.637  -6.393  1.00 67.76           N  
ATOM    420  CA  TYR B  51      -1.357   3.342  -7.541  1.00 67.76           C  
ATOM    421  C   TYR B  51      -1.825   4.101  -8.777  1.00 67.76           C  
ATOM    422  CB  TYR B  51      -1.342   1.837  -7.826  1.00 67.76           C  
ATOM    423  O   TYR B  51      -1.015   4.696  -9.491  1.00 67.76           O  
ATOM    424  CG  TYR B  51      -0.620   1.468  -9.099  1.00 67.76           C  
ATOM    425  CD1 TYR B  51      -1.326   1.159 -10.260  1.00 67.76           C  
ATOM    426  CD2 TYR B  51       0.770   1.426  -9.144  1.00 67.76           C  
ATOM    427  CE1 TYR B  51      -0.665   0.816 -11.434  1.00 67.76           C  
ATOM    428  CE2 TYR B  51       1.442   1.085 -10.313  1.00 67.76           C  
ATOM    429  OH  TYR B  51       1.377   0.444 -12.612  1.00 67.76           O  
ATOM    430  CZ  TYR B  51       0.717   0.782 -11.451  1.00 67.76           C  
ATOM    431  N   GLN B  52      -2.920   4.046  -8.991  1.00 68.58           N  
ATOM    432  CA  GLN B  52      -3.472   4.712 -10.165  1.00 68.58           C  
ATOM    433  C   GLN B  52      -3.241   6.219 -10.102  1.00 68.58           C  
ATOM    434  CB  GLN B  52      -4.967   4.415 -10.299  1.00 68.58           C  
ATOM    435  O   GLN B  52      -2.876   6.839 -11.103  1.00 68.58           O  
ATOM    436  CG  GLN B  52      -5.272   3.023 -10.836  1.00 68.58           C  
ATOM    437  CD  GLN B  52      -6.759   2.767 -10.991  1.00 68.58           C  
ATOM    438  NE2 GLN B  52      -7.106   1.707 -11.714  1.00 68.58           N  
ATOM    439  OE1 GLN B  52      -7.590   3.514 -10.464  1.00 68.58           O  
ATOM    440  N   LYS B  53      -3.407   6.953  -9.200  1.00 68.32           N  
ATOM    441  CA  LYS B  53      -3.195   8.387  -9.026  1.00 68.32           C  
ATOM    442  C   LYS B  53      -1.723   8.750  -9.196  1.00 68.32           C  
ATOM    443  CB  LYS B  53      -3.692   8.841  -7.653  1.00 68.32           C  
ATOM    444  O   LYS B  53      -1.394   9.747  -9.842  1.00 68.32           O  
ATOM    445  CG  LYS B  53      -5.207   8.852  -7.515  1.00 68.32           C  
ATOM    446  CD  LYS B  53      -5.638   9.258  -6.112  1.00 68.32           C  
ATOM    447  CE  LYS B  53      -7.150   9.191  -5.949  1.00 68.32           C  
ATOM    448  NZ  LYS B  53      -7.567   9.449  -4.538  1.00 68.32           N  
ATOM    449  N   LEU B  54      -0.901   7.969  -8.677  1.00 65.78           N  
ATOM    450  CA  LEU B  54       0.535   8.186  -8.807  1.00 65.78           C  
ATOM    451  C   LEU B  54       0.975   8.052 -10.261  1.00 65.78           C  
ATOM    452  CB  LEU B  54       1.309   7.194  -7.934  1.00 65.78           C  
ATOM    453  O   LEU B  54       1.778   8.852 -10.748  1.00 65.78           O  
ATOM    454  CG  LEU B  54       1.538   7.607  -6.480  1.00 65.78           C  
ATOM    455  CD1 LEU B  54       1.743   6.374  -5.605  1.00 65.78           C  
ATOM    456  CD2 LEU B  54       2.732   8.549  -6.372  1.00 65.78           C  
ATOM    457  N   ALA B  55       0.449   7.050 -10.792  1.00 67.65           N  
ATOM    458  CA  ALA B  55       0.771   6.834 -12.200  1.00 67.65           C  
ATOM    459  C   ALA B  55       0.358   8.034 -13.048  1.00 67.65           C  
ATOM    460  CB  ALA B  55       0.092   5.566 -12.713  1.00 67.65           C  
ATOM    461  O   ALA B  55       1.108   8.470 -13.924  1.00 67.65           O  
ATOM    462  N   LYS B  56      -0.583   8.663 -12.860  1.00 70.11           N  
ATOM    463  CA  LYS B  56      -1.061   9.833 -13.591  1.00 70.11           C  
ATOM    464  C   LYS B  56      -0.136  11.028 -13.381  1.00 70.11           C  
ATOM    465  CB  LYS B  56      -2.485  10.190 -13.160  1.00 70.11           C  
ATOM    466  O   LYS B  56       0.176  11.752 -14.329  1.00 70.11           O  
ATOM    467  CG  LYS B  56      -3.562   9.340 -13.817  1.00 70.11           C  
ATOM    468  CD  LYS B  56      -4.958   9.786 -13.399  1.00 70.11           C  
ATOM    469  CE  LYS B  56      -6.032   8.872 -13.972  1.00 70.11           C  
ATOM    470  NZ  LYS B  56      -7.398   9.270 -13.518  1.00 70.11           N  
ATOM    471  N   ILE B  57       0.176  11.248 -12.313  1.00 63.75           N  
ATOM    472  CA  ILE B  57       1.058  12.358 -11.966  1.00 63.75           C  
ATOM    473  C   ILE B  57       2.411  12.175 -12.650  1.00 63.75           C  
ATOM    474  CB  ILE B  57       1.242  12.477 -10.437  1.00 63.75           C  
ATOM    475  O   ILE B  57       2.952  13.118 -13.231  1.00 63.75           O  
ATOM    476  CG1 ILE B  57      -0.079  12.878  -9.770  1.00 63.75           C  
ATOM    477  CG2 ILE B  57       2.350  13.480 -10.103  1.00 63.75           C  
ATOM    478  CD1 ILE B  57      -0.043  12.833  -8.248  1.00 63.75           C  
ATOM    479  N   ILE B  58       2.976  11.023 -12.600  1.00 64.54           N  
ATOM    480  CA  ILE B  58       4.279  10.730 -13.187  1.00 64.54           C  
ATOM    481  C   ILE B  58       4.217  10.920 -14.701  1.00 64.54           C  
ATOM    482  CB  ILE B  58       4.745   9.297 -12.845  1.00 64.54           C  
ATOM    483  O   ILE B  58       5.139  11.478 -15.301  1.00 64.54           O  
ATOM    484  CG1 ILE B  58       5.062   9.181 -11.349  1.00 64.54           C  
ATOM    485  CG2 ILE B  58       5.958   8.906 -13.694  1.00 64.54           C  
ATOM    486  CD1 ILE B  58       5.386   7.765 -10.893  1.00 64.54           C  
ATOM    487  N   LEU B  59       3.158  10.465 -15.146  1.00 65.25           N  
ATOM    488  CA  LEU B  59       2.998  10.630 -16.586  1.00 65.25           C  
ATOM    489  C   LEU B  59       2.925  12.107 -16.960  1.00 65.25           C  
ATOM    490  CB  LEU B  59       1.739   9.906 -17.072  1.00 65.25           C  
ATOM    491  O   LEU B  59       3.451  12.515 -17.998  1.00 65.25           O  
ATOM    492  CG  LEU B  59       1.859   8.394 -17.266  1.00 65.25           C  
ATOM    493  CD1 LEU B  59       0.475   7.763 -17.381  1.00 65.25           C  
ATOM    494  CD2 LEU B  59       2.700   8.078 -18.499  1.00 65.25           C  
ATOM    495  N   LYS B  60       2.230  12.832 -16.068  1.00 65.05           N  
ATOM    496  CA  LYS B  60       2.164  14.272 -16.297  1.00 65.05           C  
ATOM    497  C   LYS B  60       3.546  14.910 -16.186  1.00 65.05           C  
ATOM    498  CB  LYS B  60       1.202  14.930 -15.307  1.00 65.05           C  
ATOM    499  O   LYS B  60       3.866  15.843 -16.926  1.00 65.05           O  
ATOM    500  CG  LYS B  60      -0.265  14.797 -15.689  1.00 65.05           C  
ATOM    501  CD  LYS B  60      -1.167  15.533 -14.707  1.00 65.05           C  
ATOM    502  CE  LYS B  60      -2.638  15.364 -15.062  1.00 65.05           C  
ATOM    503  NZ  LYS B  60      -3.527  16.076 -14.096  1.00 65.05           N  
ATOM    504  N   LEU B  61       4.390  14.320 -15.370  1.00 60.53           N  
ATOM    505  CA  LEU B  61       5.740  14.832 -15.159  1.00 60.53           C  
ATOM    506  C   LEU B  61       6.649  14.466 -16.327  1.00 60.53           C  
ATOM    507  CB  LEU B  61       6.322  14.285 -13.853  1.00 60.53           C  
ATOM    508  O   LEU B  61       7.586  15.203 -16.645  1.00 60.53           O  
ATOM    509  CG  LEU B  61       5.764  14.881 -12.560  1.00 60.53           C  
ATOM    510  CD1 LEU B  61       6.253  14.084 -11.355  1.00 60.53           C  
ATOM    511  CD2 LEU B  61       6.159  16.349 -12.433  1.00 60.53           C  
ATOM    512  N   LEU B  62       6.458  13.434 -16.894  1.00 57.93           N  
ATOM    513  CA  LEU B  62       7.303  12.958 -17.984  1.00 57.93           C  
ATOM    514  C   LEU B  62       6.947  13.655 -19.293  1.00 57.93           C  
ATOM    515  CB  LEU B  62       7.164  11.442 -18.146  1.00 57.93           C  
ATOM    516  O   LEU B  62       7.756  13.690 -20.222  1.00 57.93           O  
ATOM    517  CG  LEU B  62       7.774  10.583 -17.038  1.00 57.93           C  
ATOM    518  CD1 LEU B  62       7.364   9.124 -17.211  1.00 57.93           C  
ATOM    519  CD2 LEU B  62       9.293  10.719 -17.030  1.00 57.93           C  
ATOM    520  N   ARG B  63       5.938  14.250 -18.998  1.00 50.96           N  
ATOM    521  CA  ARG B  63       5.688  15.018 -20.213  1.00 50.96           C  
ATOM    522  C   ARG B  63       6.350  16.390 -20.140  1.00 50.96           C  
ATOM    523  CB  ARG B  63       4.184  15.174 -20.451  1.00 50.96           C  
ATOM    524  O   ARG B  63       6.882  16.882 -21.137  1.00 50.96           O  
ATOM    525  CG  ARG B  63       3.516  13.928 -21.010  1.00 50.96           C  
ATOM    526  CD  ARG B  63       2.041  14.163 -21.304  1.00 50.96           C  
ATOM    527  NE  ARG B  63       1.411  12.978 -21.878  1.00 50.96           N  
ATOM    528  NH1 ARG B  63      -0.738  13.820 -21.781  1.00 50.96           N  
ATOM    529  NH2 ARG B  63      -0.362  11.720 -22.620  1.00 50.96           N  
ATOM    530  CZ  ARG B  63       0.105  12.842 -22.092  1.00 50.96           C  
TER     531      ARG B  63                                                      
ATOM    532  N   PRO C   1       9.302 -23.187  19.945  1.00 73.18           N  
ATOM    533  CA  PRO C   1      10.234 -22.526  19.028  1.00 73.18           C  
ATOM    534  C   PRO C   1       9.522 -21.752  17.921  1.00 73.18           C  
ATOM    535  CB  PRO C   1      11.043 -23.689  18.448  1.00 73.18           C  
ATOM    536  O   PRO C   1       9.973 -20.672  17.529  1.00 73.18           O  
ATOM    537  CG  PRO C   1      10.788 -24.832  19.376  1.00 73.18           C  
ATOM    538  CD  PRO C   1       9.528 -24.551  20.144  1.00 73.18           C  
ATOM    539  N   GLN C   2       8.460 -22.187  17.556  1.00 80.54           N  
ATOM    540  CA  GLN C   2       7.672 -21.582  16.488  1.00 80.54           C  
ATOM    541  C   GLN C   2       6.975 -20.313  16.969  1.00 80.54           C  
ATOM    542  CB  GLN C   2       6.640 -22.576  15.953  1.00 80.54           C  
ATOM    543  O   GLN C   2       6.914 -19.318  16.243  1.00 80.54           O  
ATOM    544  CG  GLN C   2       7.221 -23.616  15.005  1.00 80.54           C  
ATOM    545  CD  GLN C   2       6.171 -24.565  14.458  1.00 80.54           C  
ATOM    546  NE2 GLN C   2       6.613 -25.573  13.713  1.00 80.54           N  
ATOM    547  OE1 GLN C   2       4.973 -24.395  14.705  1.00 80.54           O  
ATOM    548  N   LEU C   3       6.529 -20.379  18.133  1.00 87.60           N  
ATOM    549  CA  LEU C   3       5.863 -19.220  18.716  1.00 87.60           C  
ATOM    550  C   LEU C   3       6.837 -18.057  18.876  1.00 87.60           C  
ATOM    551  CB  LEU C   3       5.252 -19.579  20.073  1.00 87.60           C  
ATOM    552  O   LEU C   3       6.465 -16.899  18.674  1.00 87.60           O  
ATOM    553  CG  LEU C   3       4.337 -18.528  20.704  1.00 87.60           C  
ATOM    554  CD1 LEU C   3       3.040 -18.410  19.910  1.00 87.60           C  
ATOM    555  CD2 LEU C   3       4.048 -18.874  22.161  1.00 87.60           C  
ATOM    556  N   ASP C   4       8.034 -18.288  19.223  1.00 90.23           N  
ATOM    557  CA  ASP C   4       9.057 -17.259  19.384  1.00 90.23           C  
ATOM    558  C   ASP C   4       9.362 -16.574  18.054  1.00 90.23           C  
ATOM    559  CB  ASP C   4      10.335 -17.860  19.971  1.00 90.23           C  
ATOM    560  O   ASP C   4       9.592 -15.364  18.011  1.00 90.23           O  
ATOM    561  CG  ASP C   4      10.220 -18.168  21.454  1.00 90.23           C  
ATOM    562  OD1 ASP C   4      10.966 -19.035  21.957  1.00 90.23           O  
ATOM    563  OD2 ASP C   4       9.372 -17.539  22.124  1.00 90.23           O  
ATOM    564  N   LYS C   5       9.306 -17.257  17.072  1.00 87.94           N  
ATOM    565  CA  LYS C   5       9.541 -16.712  15.738  1.00 87.94           C  
ATOM    566  C   LYS C   5       8.435 -15.739  15.339  1.00 87.94           C  
ATOM    567  CB  LYS C   5       9.645 -17.838  14.709  1.00 87.94           C  
ATOM    568  O   LYS C   5       8.709 -14.669  14.792  1.00 87.94           O  
ATOM    569  CG  LYS C   5      10.008 -17.365  13.309  1.00 87.94           C  
ATOM    570  CD  LYS C   5      10.056 -18.525  12.322  1.00 87.94           C  
ATOM    571  CE  LYS C   5      10.269 -18.037  10.895  1.00 87.94           C  
ATOM    572  NZ  LYS C   5      10.291 -19.169   9.921  1.00 87.94           N  
ATOM    573  N   PHE C   6       7.200 -16.116  15.706  1.00 90.75           N  
ATOM    574  CA  PHE C   6       6.068 -15.249  15.403  1.00 90.75           C  
ATOM    575  C   PHE C   6       6.143 -13.959  16.210  1.00 90.75           C  
ATOM    576  CB  PHE C   6       4.746 -15.970  15.686  1.00 90.75           C  
ATOM    577  O   PHE C   6       5.864 -12.877  15.689  1.00 90.75           O  
ATOM    578  CG  PHE C   6       4.423 -17.057  14.697  1.00 90.75           C  
ATOM    579  CD1 PHE C   6       4.439 -16.800  13.332  1.00 90.75           C  
ATOM    580  CD2 PHE C   6       4.103 -18.336  15.133  1.00 90.75           C  
ATOM    581  CE1 PHE C   6       4.141 -17.804  12.413  1.00 90.75           C  
ATOM    582  CE2 PHE C   6       3.804 -19.344  14.221  1.00 90.75           C  
ATOM    583  CZ  PHE C   6       3.822 -19.076  12.862  1.00 90.75           C  
ATOM    584  N   ARG C   7       6.572 -14.058  17.358  1.00 91.20           N  
ATOM    585  CA  ARG C   7       6.676 -12.892  18.229  1.00 91.20           C  
ATOM    586  C   ARG C   7       7.747 -11.929  17.729  1.00 91.20           C  
ATOM    587  CB  ARG C   7       6.984 -13.319  19.665  1.00 91.20           C  
ATOM    588  O   ARG C   7       7.541 -10.713  17.721  1.00 91.20           O  
ATOM    589  CG  ARG C   7       5.784 -13.874  20.415  1.00 91.20           C  
ATOM    590  CD  ARG C   7       6.141 -14.268  21.841  1.00 91.20           C  
ATOM    591  NE  ARG C   7       4.989 -14.810  22.555  1.00 91.20           N  
ATOM    592  NH1 ARG C   7       6.232 -15.776  24.247  1.00 91.20           N  
ATOM    593  NH2 ARG C   7       3.947 -15.960  24.248  1.00 91.20           N  
ATOM    594  CZ  ARG C   7       5.059 -15.514  23.682  1.00 91.20           C  
ATOM    595  N   ASP C   8       8.822 -12.529  17.323  1.00 90.63           N  
ATOM    596  CA  ASP C   8       9.919 -11.709  16.817  1.00 90.63           C  
ATOM    597  C   ASP C   8       9.512 -10.973  15.542  1.00 90.63           C  
ATOM    598  CB  ASP C   8      11.156 -12.571  16.554  1.00 90.63           C  
ATOM    599  O   ASP C   8       9.796  -9.783  15.389  1.00 90.63           O  
ATOM    600  CG  ASP C   8      11.839 -13.032  17.830  1.00 90.63           C  
ATOM    601  OD1 ASP C   8      12.655 -13.977  17.777  1.00 90.63           O  
ATOM    602  OD2 ASP C   8      11.557 -12.446  18.898  1.00 90.63           O  
ATOM    603  N   GLU C   9       8.778 -11.598  14.717  1.00 90.10           N  
ATOM    604  CA  GLU C   9       8.325 -10.993  13.468  1.00 90.10           C  
ATOM    605  C   GLU C   9       7.278  -9.913  13.726  1.00 90.10           C  
ATOM    606  CB  GLU C   9       7.759 -12.060  12.528  1.00 90.10           C  
ATOM    607  O   GLU C   9       7.292  -8.861  13.083  1.00 90.10           O  
ATOM    608  CG  GLU C   9       8.824 -12.917  11.858  1.00 90.10           C  
ATOM    609  CD  GLU C   9       8.253 -13.910  10.858  1.00 90.10           C  
ATOM    610  OE1 GLU C   9       9.034 -14.684  10.259  1.00 90.10           O  
ATOM    611  OE2 GLU C   9       7.016 -13.913  10.671  1.00 90.10           O  
ATOM    612  N   SER C  10       6.471 -10.215  14.628  1.00 90.83           N  
ATOM    613  CA  SER C  10       5.446  -9.245  15.000  1.00 90.83           C  
ATOM    614  C   SER C  10       6.068  -7.974  15.568  1.00 90.83           C  
ATOM    615  CB  SER C  10       4.481  -9.850  16.020  1.00 90.83           C  
ATOM    616  O   SER C  10       5.611  -6.868  15.274  1.00 90.83           O  
ATOM    617  OG  SER C  10       3.478  -8.916  16.379  1.00 90.83           O  
ATOM    618  N   ARG C  11       7.112  -8.072  16.384  1.00 90.70           N  
ATOM    619  CA  ARG C  11       7.803  -6.919  16.953  1.00 90.70           C  
ATOM    620  C   ARG C  11       8.482  -6.096  15.864  1.00 90.70           C  
ATOM    621  CB  ARG C  11       8.834  -7.368  17.991  1.00 90.70           C  
ATOM    622  O   ARG C  11       8.444  -4.864  15.895  1.00 90.70           O  
ATOM    623  CG  ARG C  11       8.235  -7.716  19.344  1.00 90.70           C  
ATOM    624  CD  ARG C  11       9.310  -8.065  20.364  1.00 90.70           C  
ATOM    625  NE  ARG C  11       8.762  -8.819  21.488  1.00 90.70           N  
ATOM    626  NH1 ARG C  11      10.817  -9.475  22.317  1.00 90.70           N  
ATOM    627  NH2 ARG C  11       8.889 -10.125  23.373  1.00 90.70           N  
ATOM    628  CZ  ARG C  11       9.491  -9.471  22.390  1.00 90.70           C  
ATOM    629  N   TYR C  12       9.064  -6.846  14.979  1.00 89.60           N  
ATOM    630  CA  TYR C  12       9.689  -6.169  13.849  1.00 89.60           C  
ATOM    631  C   TYR C  12       8.664  -5.359  13.063  1.00 89.60           C  
ATOM    632  CB  TYR C  12      10.373  -7.181  12.926  1.00 89.60           C  
ATOM    633  O   TYR C  12       8.906  -4.197  12.729  1.00 89.60           O  
ATOM    634  CG  TYR C  12      10.827  -6.595  11.611  1.00 89.60           C  
ATOM    635  CD1 TYR C  12      10.059  -6.743  10.458  1.00 89.60           C  
ATOM    636  CD2 TYR C  12      12.024  -5.892  11.519  1.00 89.60           C  
ATOM    637  CE1 TYR C  12      10.474  -6.205   9.244  1.00 89.60           C  
ATOM    638  CE2 TYR C  12      12.449  -5.351  10.310  1.00 89.60           C  
ATOM    639  OH  TYR C  12      12.084  -4.978   7.981  1.00 89.60           O  
ATOM    640  CZ  TYR C  12      11.668  -5.512   9.180  1.00 89.60           C  
ATOM    641  N   LEU C  13       7.483  -5.859  12.815  1.00 89.97           N  
ATOM    642  CA  LEU C  13       6.453  -5.215  12.007  1.00 89.97           C  
ATOM    643  C   LEU C  13       5.805  -4.064  12.769  1.00 89.97           C  
ATOM    644  CB  LEU C  13       5.386  -6.230  11.589  1.00 89.97           C  
ATOM    645  O   LEU C  13       5.363  -3.084  12.165  1.00 89.97           O  
ATOM    646  CG  LEU C  13       5.815  -7.281  10.564  1.00 89.97           C  
ATOM    647  CD1 LEU C  13       4.727  -8.336  10.399  1.00 89.97           C  
ATOM    648  CD2 LEU C  13       6.136  -6.623   9.226  1.00 89.97           C  
ATOM    649  N   ASP C  14       5.828  -4.179  14.045  1.00 89.53           N  
ATOM    650  CA  ASP C  14       5.350  -3.073  14.870  1.00 89.53           C  
ATOM    651  C   ASP C  14       6.266  -1.858  14.743  1.00 89.53           C  
ATOM    652  CB  ASP C  14       5.246  -3.503  16.335  1.00 89.53           C  
ATOM    653  O   ASP C  14       5.791  -0.727  14.615  1.00 89.53           O  
ATOM    654  CG  ASP C  14       4.579  -2.459  17.213  1.00 89.53           C  
ATOM    655  OD1 ASP C  14       5.172  -2.052  18.235  1.00 89.53           O  
ATOM    656  OD2 ASP C  14       3.448  -2.042  16.881  1.00 89.53           O  
ATOM    657  N   LYS C  15       7.474  -2.107  14.720  1.00 90.60           N  
ATOM    658  CA  LYS C  15       8.447  -1.033  14.543  1.00 90.60           C  
ATOM    659  C   LYS C  15       8.328  -0.405  13.158  1.00 90.60           C  
ATOM    660  CB  LYS C  15       9.868  -1.555  14.761  1.00 90.60           C  
ATOM    661  O   LYS C  15       8.383   0.819  13.018  1.00 90.60           O  
ATOM    662  CG  LYS C  15      10.934  -0.470  14.758  1.00 90.60           C  
ATOM    663  CD  LYS C  15      12.321  -1.047  15.009  1.00 90.60           C  
ATOM    664  CE  LYS C  15      13.401   0.021  14.900  1.00 90.60           C  
ATOM    665  NZ  LYS C  15      14.767  -0.551  15.090  1.00 90.60           N  
ATOM    666  N   ALA C  16       8.138  -1.152  12.176  1.00 88.79           N  
ATOM    667  CA  ALA C  16       7.993  -0.694  10.797  1.00 88.79           C  
ATOM    668  C   ALA C  16       6.758   0.189  10.639  1.00 88.79           C  
ATOM    669  CB  ALA C  16       7.915  -1.886   9.846  1.00 88.79           C  
ATOM    670  O   ALA C  16       6.789   1.187   9.915  1.00 88.79           O  
ATOM    671  N   SER C  17       5.789  -0.201  11.314  1.00 89.13           N  
ATOM    672  CA  SER C  17       4.554   0.575  11.276  1.00 89.13           C  
ATOM    673  C   SER C  17       4.757   1.966  11.868  1.00 89.13           C  
ATOM    674  CB  SER C  17       3.441  -0.152  12.031  1.00 89.13           C  
ATOM    675  O   SER C  17       4.233   2.952  11.344  1.00 89.13           O  
ATOM    676  OG  SER C  17       2.253   0.622  12.044  1.00 89.13           O  
ATOM    677  N   LYS C  18       5.474   2.109  12.905  1.00 90.09           N  
ATOM    678  CA  LYS C  18       5.771   3.398  13.523  1.00 90.09           C  
ATOM    679  C   LYS C  18       6.630   4.263  12.605  1.00 90.09           C  
ATOM    680  CB  LYS C  18       6.476   3.199  14.866  1.00 90.09           C  
ATOM    681  O   LYS C  18       6.452   5.482  12.546  1.00 90.09           O  
ATOM    682  CG  LYS C  18       5.564   2.698  15.976  1.00 90.09           C  
ATOM    683  CD  LYS C  18       6.321   2.524  17.286  1.00 90.09           C  
ATOM    684  CE  LYS C  18       5.437   1.919  18.368  1.00 90.09           C  
ATOM    685  NZ  LYS C  18       6.211   1.612  19.608  1.00 90.09           N  
ATOM    686  N   GLU C  19       7.500   3.630  11.855  1.00 90.57           N  
ATOM    687  CA  GLU C  19       8.354   4.344  10.911  1.00 90.57           C  
ATOM    688  C   GLU C  19       7.532   4.970   9.788  1.00 90.57           C  
ATOM    689  CB  GLU C  19       9.413   3.405  10.328  1.00 90.57           C  
ATOM    690  O   GLU C  19       7.833   6.076   9.334  1.00 90.57           O  
ATOM    691  CG  GLU C  19      10.516   3.037  11.309  1.00 90.57           C  
ATOM    692  CD  GLU C  19      11.492   2.010  10.758  1.00 90.57           C  
ATOM    693  OE1 GLU C  19      12.412   1.590  11.495  1.00 90.57           O  
ATOM    694  OE2 GLU C  19      11.335   1.622   9.578  1.00 90.57           O  
ATOM    695  N   VAL C  20       6.505   4.314   9.375  1.00 89.58           N  
ATOM    696  CA  VAL C  20       5.621   4.830   8.335  1.00 89.58           C  
ATOM    697  C   VAL C  20       4.911   6.085   8.837  1.00 89.58           C  
ATOM    698  CB  VAL C  20       4.586   3.772   7.894  1.00 89.58           C  
ATOM    699  O   VAL C  20       4.801   7.075   8.110  1.00 89.58           O  
ATOM    700  CG1 VAL C  20       3.541   4.392   6.967  1.00 89.58           C  
ATOM    701  CG2 VAL C  20       5.282   2.597   7.209  1.00 89.58           C  
ATOM    702  N   GLU C  21       4.524   6.048  10.072  1.00 90.97           N  
ATOM    703  CA  GLU C  21       3.847   7.200  10.660  1.00 90.97           C  
ATOM    704  C   GLU C  21       4.771   8.412  10.722  1.00 90.97           C  
ATOM    705  CB  GLU C  21       3.329   6.862  12.061  1.00 90.97           C  
ATOM    706  O   GLU C  21       4.348   9.537  10.448  1.00 90.97           O  
ATOM    707  CG  GLU C  21       2.118   5.941  12.063  1.00 90.97           C  
ATOM    708  CD  GLU C  21       1.636   5.586  13.461  1.00 90.97           C  
ATOM    709  OE1 GLU C  21       0.653   4.821  13.588  1.00 90.97           O  
ATOM    710  OE2 GLU C  21       2.247   6.077  14.436  1.00 90.97           O  
ATOM    711  N   ASP C  22       5.972   8.154  11.023  1.00 89.64           N  
ATOM    712  CA  ASP C  22       6.957   9.230  11.068  1.00 89.64           C  
ATOM    713  C   ASP C  22       7.198   9.814   9.678  1.00 89.64           C  
ATOM    714  CB  ASP C  22       8.274   8.727  11.663  1.00 89.64           C  
ATOM    715  O   ASP C  22       7.316  11.031   9.522  1.00 89.64           O  
ATOM    716  CG  ASP C  22       8.184   8.452  13.154  1.00 89.64           C  
ATOM    717  OD1 ASP C  22       9.051   7.732  13.694  1.00 89.64           O  
ATOM    718  OD2 ASP C  22       7.237   8.958  13.794  1.00 89.64           O  
ATOM    719  N   GLU C  23       7.240   8.964   8.638  1.00 89.07           N  
ATOM    720  CA  GLU C  23       7.449   9.400   7.261  1.00 89.07           C  
ATOM    721  C   GLU C  23       6.264  10.219   6.755  1.00 89.07           C  
ATOM    722  CB  GLU C  23       7.684   8.196   6.345  1.00 89.07           C  
ATOM    723  O   GLU C  23       6.444  11.189   6.015  1.00 89.07           O  
ATOM    724  CG  GLU C  23       9.023   7.508   6.567  1.00 89.07           C  
ATOM    725  CD  GLU C  23      10.215   8.402   6.264  1.00 89.07           C  
ATOM    726  OE1 GLU C  23      11.321   8.137   6.787  1.00 89.07           O  
ATOM    727  OE2 GLU C  23      10.041   9.377   5.498  1.00 89.07           O  
ATOM    728  N   ILE C  24       5.120   9.828   7.180  1.00 90.99           N  
ATOM    729  CA  ILE C  24       3.907  10.557   6.823  1.00 90.99           C  
ATOM    730  C   ILE C  24       4.008  11.999   7.315  1.00 90.99           C  
ATOM    731  CB  ILE C  24       2.648   9.878   7.408  1.00 90.99           C  
ATOM    732  O   ILE C  24       3.714  12.937   6.570  1.00 90.99           O  
ATOM    733  CG1 ILE C  24       2.336   8.585   6.646  1.00 90.99           C  
ATOM    734  CG2 ILE C  24       1.453  10.836   7.372  1.00 90.99           C  
ATOM    735  CD1 ILE C  24       1.230   7.748   7.275  1.00 90.99           C  
ATOM    736  N   LYS C  25       4.469  12.226   8.543  1.00 90.69           N  
ATOM    737  CA  LYS C  25       4.607  13.559   9.124  1.00 90.69           C  
ATOM    738  C   LYS C  25       5.634  14.388   8.358  1.00 90.69           C  
ATOM    739  CB  LYS C  25       5.003  13.464  10.598  1.00 90.69           C  
ATOM    740  O   LYS C  25       5.428  15.582   8.127  1.00 90.69           O  
ATOM    741  CG  LYS C  25       3.895  12.950  11.505  1.00 90.69           C  
ATOM    742  CD  LYS C  25       4.347  12.888  12.958  1.00 90.69           C  
ATOM    743  CE  LYS C  25       3.282  12.263  13.849  1.00 90.69           C  
ATOM    744  NZ  LYS C  25       3.761  12.099  15.254  1.00 90.69           N  
ATOM    745  N   LYS C  26       6.716  13.752   7.882  1.00 90.12           N  
ATOM    746  CA  LYS C  26       7.760  14.425   7.115  1.00 90.12           C  
ATOM    747  C   LYS C  26       7.234  14.893   5.762  1.00 90.12           C  
ATOM    748  CB  LYS C  26       8.962  13.500   6.919  1.00 90.12           C  
ATOM    749  O   LYS C  26       7.492  16.025   5.347  1.00 90.12           O  
ATOM    750  CG  LYS C  26       9.786  13.279   8.179  1.00 90.12           C  
ATOM    751  CD  LYS C  26      10.967  12.353   7.920  1.00 90.12           C  
ATOM    752  CE  LYS C  26      11.698  12.003   9.209  1.00 90.12           C  
ATOM    753  NZ  LYS C  26      12.783  11.003   8.977  1.00 90.12           N  
ATOM    754  N   ILE C  27       6.431  14.064   5.063  1.00 87.48           N  
ATOM    755  CA  ILE C  27       5.896  14.368   3.740  1.00 87.48           C  
ATOM    756  C   ILE C  27       4.845  15.470   3.849  1.00 87.48           C  
ATOM    757  CB  ILE C  27       5.289  13.113   3.074  1.00 87.48           C  
ATOM    758  O   ILE C  27       4.774  16.356   2.993  1.00 87.48           O  
ATOM    759  CG1 ILE C  27       6.381  12.071   2.803  1.00 87.48           C  
ATOM    760  CG2 ILE C  27       4.557  13.488   1.782  1.00 87.48           C  
ATOM    761  CD1 ILE C  27       5.848  10.721   2.344  1.00 87.48           C  
ATOM    762  N   GLU C  28       4.178  15.471   4.977  1.00 91.23           N  
ATOM    763  CA  GLU C  28       3.192  16.521   5.213  1.00 91.23           C  
ATOM    764  C   GLU C  28       3.860  17.887   5.347  1.00 91.23           C  
ATOM    765  CB  GLU C  28       2.368  16.214   6.466  1.00 91.23           C  
ATOM    766  O   GLU C  28       3.358  18.883   4.823  1.00 91.23           O  
ATOM    767  CG  GLU C  28       1.300  15.150   6.254  1.00 91.23           C  
ATOM    768  CD  GLU C  28       0.523  14.821   7.519  1.00 91.23           C  
ATOM    769  OE1 GLU C  28      -0.617  14.314   7.415  1.00 91.23           O  
ATOM    770  OE2 GLU C  28       1.058  15.072   8.621  1.00 91.23           O  
ATOM    771  N   LYS C  29       4.915  17.829   5.976  1.00 89.10           N  
ATOM    772  CA  LYS C  29       5.673  19.064   6.159  1.00 89.10           C  
ATOM    773  C   LYS C  29       6.232  19.568   4.831  1.00 89.10           C  
ATOM    774  CB  LYS C  29       6.811  18.852   7.159  1.00 89.10           C  
ATOM    775  O   LYS C  29       6.183  20.766   4.546  1.00 89.10           O  
ATOM    776  CG  LYS C  29       7.574  20.122   7.507  1.00 89.10           C  
ATOM    777  CD  LYS C  29       8.643  19.861   8.560  1.00 89.10           C  
ATOM    778  CE  LYS C  29       9.432  21.123   8.881  1.00 89.10           C  
ATOM    779  NZ  LYS C  29      10.554  20.848   9.829  1.00 89.10           N  
ATOM    780  N   ILE C  30       6.688  18.675   3.934  1.00 86.59           N  
ATOM    781  CA  ILE C  30       7.252  19.012   2.631  1.00 86.59           C  
ATOM    782  C   ILE C  30       6.172  19.629   1.746  1.00 86.59           C  
ATOM    783  CB  ILE C  30       7.866  17.772   1.943  1.00 86.59           C  
ATOM    784  O   ILE C  30       6.411  20.635   1.074  1.00 86.59           O  
ATOM    785  CG1 ILE C  30       9.125  17.316   2.688  1.00 86.59           C  
ATOM    786  CG2 ILE C  30       8.176  18.069   0.473  1.00 86.59           C  
ATOM    787  CD1 ILE C  30       9.652  15.960   2.242  1.00 86.59           C  
ATOM    788  N   ILE C  31       4.976  19.081   1.766  1.00 87.01           N  
ATOM    789  CA  ILE C  31       3.866  19.560   0.950  1.00 87.01           C  
ATOM    790  C   ILE C  31       3.447  20.953   1.415  1.00 87.01           C  
ATOM    791  CB  ILE C  31       2.663  18.592   1.007  1.00 87.01           C  
ATOM    792  O   ILE C  31       3.200  21.840   0.594  1.00 87.01           O  
ATOM    793  CG1 ILE C  31       3.010  17.268   0.317  1.00 87.01           C  
ATOM    794  CG2 ILE C  31       1.424  19.232   0.374  1.00 87.01           C  
ATOM    795  CD1 ILE C  31       1.941  16.194   0.464  1.00 87.01           C  
ATOM    796  N   ARG C  32       3.455  21.153   2.702  1.00 86.01           N  
ATOM    797  CA  ARG C  32       3.112  22.454   3.265  1.00 86.01           C  
ATOM    798  C   ARG C  32       4.132  23.513   2.858  1.00 86.01           C  
ATOM    799  CB  ARG C  32       3.022  22.373   4.791  1.00 86.01           C  
ATOM    800  O   ARG C  32       3.761  24.622   2.467  1.00 86.01           O  
ATOM    801  CG  ARG C  32       2.415  23.608   5.438  1.00 86.01           C  
ATOM    802  CD  ARG C  32       2.501  23.548   6.957  1.00 86.01           C  
ATOM    803  NE  ARG C  32       2.193  22.214   7.462  1.00 86.01           N  
ATOM    804  NH1 ARG C  32       1.440  22.942   9.521  1.00 86.01           N  
ATOM    805  NH2 ARG C  32       1.453  20.703   9.027  1.00 86.01           N  
ATOM    806  CZ  ARG C  32       1.696  21.956   8.669  1.00 86.01           C  
ATOM    807  N   ASP C  33       5.379  23.145   2.926  1.00 85.10           N  
ATOM    808  CA  ASP C  33       6.454  24.067   2.574  1.00 85.10           C  
ATOM    809  C   ASP C  33       6.446  24.375   1.079  1.00 85.10           C  
ATOM    810  CB  ASP C  33       7.810  23.493   2.987  1.00 85.10           C  
ATOM    811  O   ASP C  33       6.736  25.501   0.670  1.00 85.10           O  
ATOM    812  CG  ASP C  33       8.026  23.502   4.490  1.00 85.10           C  
ATOM    813  OD1 ASP C  33       8.978  22.852   4.973  1.00 85.10           O  
ATOM    814  OD2 ASP C  33       7.236  24.163   5.197  1.00 85.10           O  
ATOM    815  N   ALA C  34       6.086  23.339   0.214  1.00 83.99           N  
ATOM    816  CA  ALA C  34       6.028  23.519  -1.234  1.00 83.99           C  
ATOM    817  C   ALA C  34       4.922  24.497  -1.621  1.00 83.99           C  
ATOM    818  CB  ALA C  34       5.813  22.176  -1.929  1.00 83.99           C  
ATOM    819  O   ALA C  34       5.074  25.273  -2.567  1.00 83.99           O  
ATOM    820  N   ASP C  35       3.816  24.498  -0.822  1.00 79.72           N  
ATOM    821  CA  ASP C  35       2.692  25.391  -1.086  1.00 79.72           C  
ATOM    822  C   ASP C  35       3.016  26.822  -0.661  1.00 79.72           C  
ATOM    823  CB  ASP C  35       1.435  24.900  -0.365  1.00 79.72           C  
ATOM    824  O   ASP C  35       2.669  27.776  -1.360  1.00 79.72           O  
ATOM    825  CG  ASP C  35       0.754  23.746  -1.080  1.00 79.72           C  
ATOM    826  OD1 ASP C  35       0.001  22.987  -0.433  1.00 79.72           O  
ATOM    827  OD2 ASP C  35       0.975  23.593  -2.301  1.00 79.72           O  
ATOM    828  N   GLU C  36       3.849  26.982   0.323  1.00 84.27           N  
ATOM    829  CA  GLU C  36       4.108  28.290   0.915  1.00 84.27           C  
ATOM    830  C   GLU C  36       5.320  28.958   0.273  1.00 84.27           C  
ATOM    831  CB  GLU C  36       4.316  28.165   2.427  1.00 84.27           C  
ATOM    832  O   GLU C  36       5.323  30.171   0.052  1.00 84.27           O  
ATOM    833  CG  GLU C  36       3.046  27.834   3.198  1.00 84.27           C  
ATOM    834  CD  GLU C  36       3.271  27.702   4.696  1.00 84.27           C  
ATOM    835  OE1 GLU C  36       2.303  27.401   5.430  1.00 84.27           O  
ATOM    836  OE2 GLU C  36       4.424  27.902   5.138  1.00 84.27           O  
ATOM    837  N   LYS C  37       6.296  28.073  -0.156  1.00 75.35           N  
ATOM    838  CA  LYS C  37       7.566  28.620  -0.623  1.00 75.35           C  
ATOM    839  C   LYS C  37       7.745  28.389  -2.121  1.00 75.35           C  
ATOM    840  CB  LYS C  37       8.733  28.000   0.146  1.00 75.35           C  
ATOM    841  O   LYS C  37       8.746  28.812  -2.704  1.00 75.35           O  
ATOM    842  CG  LYS C  37       8.731  28.315   1.635  1.00 75.35           C  
ATOM    843  CD  LYS C  37       9.934  27.701   2.338  1.00 75.35           C  
ATOM    844  CE  LYS C  37       9.907  27.976   3.836  1.00 75.35           C  
ATOM    845  NZ  LYS C  37      11.067  27.347   4.535  1.00 75.35           N  
ATOM    846  N   SER C  38       7.050  28.252  -2.897  1.00 73.05           N  
ATOM    847  CA  SER C  38       7.141  27.956  -4.323  1.00 73.05           C  
ATOM    848  C   SER C  38       8.443  27.234  -4.655  1.00 73.05           C  
ATOM    849  CB  SER C  38       7.038  29.242  -5.145  1.00 73.05           C  
ATOM    850  O   SER C  38       9.302  27.781  -5.350  1.00 73.05           O  
ATOM    851  OG  SER C  38       5.806  29.899  -4.898  1.00 73.05           O  
ATOM    852  N   LEU C  39       8.551  26.052  -4.192  1.00 74.38           N  
ATOM    853  CA  LEU C  39       9.758  25.286  -4.484  1.00 74.38           C  
ATOM    854  C   LEU C  39       9.899  25.044  -5.983  1.00 74.38           C  
ATOM    855  CB  LEU C  39       9.738  23.949  -3.739  1.00 74.38           C  
ATOM    856  O   LEU C  39       8.905  24.809  -6.674  1.00 74.38           O  
ATOM    857  CG  LEU C  39       9.899  24.016  -2.220  1.00 74.38           C  
ATOM    858  CD1 LEU C  39       9.489  22.692  -1.584  1.00 74.38           C  
ATOM    859  CD2 LEU C  39      11.335  24.371  -1.849  1.00 74.38           C  
ATOM    860  N   PRO C  40      11.219  25.299  -6.522  1.00 77.30           N  
ATOM    861  CA  PRO C  40      11.442  24.982  -7.935  1.00 77.30           C  
ATOM    862  C   PRO C  40      11.062  23.545  -8.285  1.00 77.30           C  
ATOM    863  CB  PRO C  40      12.945  25.209  -8.114  1.00 77.30           C  
ATOM    864  O   PRO C  40      11.119  22.661  -7.426  1.00 77.30           O  
ATOM    865  CG  PRO C  40      13.386  25.867  -6.846  1.00 77.30           C  
ATOM    866  CD  PRO C  40      12.331  25.643  -5.801  1.00 77.30           C  
ATOM    867  N   GLU C  41      10.634  23.445  -9.451  1.00 81.11           N  
ATOM    868  CA  GLU C  41      10.182  22.158  -9.969  1.00 81.11           C  
ATOM    869  C   GLU C  41      11.230  21.072  -9.741  1.00 81.11           C  
ATOM    870  CB  GLU C  41       9.852  22.264 -11.460  1.00 81.11           C  
ATOM    871  O   GLU C  41      10.896  19.951  -9.354  1.00 81.11           O  
ATOM    872  CG  GLU C  41       9.294  20.982 -12.060  1.00 81.11           C  
ATOM    873  CD  GLU C  41       7.914  20.623 -11.531  1.00 81.11           C  
ATOM    874  OE1 GLU C  41       7.509  19.443 -11.643  1.00 81.11           O  
ATOM    875  OE2 GLU C  41       7.232  21.529 -11.002  1.00 81.11           O  
ATOM    876  N   GLU C  42      12.460  21.364  -9.952  1.00 81.60           N  
ATOM    877  CA  GLU C  42      13.535  20.388  -9.801  1.00 81.60           C  
ATOM    878  C   GLU C  42      13.623  19.882  -8.364  1.00 81.60           C  
ATOM    879  CB  GLU C  42      14.874  20.992 -10.229  1.00 81.60           C  
ATOM    880  O   GLU C  42      13.823  18.688  -8.132  1.00 81.60           O  
ATOM    881  CG  GLU C  42      15.053  21.088 -11.737  1.00 81.60           C  
ATOM    882  CD  GLU C  42      16.366  21.735 -12.146  1.00 81.60           C  
ATOM    883  OE1 GLU C  42      16.601  21.915 -13.363  1.00 81.60           O  
ATOM    884  OE2 GLU C  42      17.167  22.064 -11.243  1.00 81.60           O  
ATOM    885  N   ALA C  43      13.460  20.751  -7.453  1.00 81.53           N  
ATOM    886  CA  ALA C  43      13.472  20.387  -6.038  1.00 81.53           C  
ATOM    887  C   ALA C  43      12.275  19.506  -5.689  1.00 81.53           C  
ATOM    888  CB  ALA C  43      13.479  21.640  -5.166  1.00 81.53           C  
ATOM    889  O   ALA C  43      12.407  18.539  -4.935  1.00 81.53           O  
ATOM    890  N   LEU C  44      11.148  19.777  -6.173  1.00 82.69           N  
ATOM    891  CA  LEU C  44       9.930  19.010  -5.935  1.00 82.69           C  
ATOM    892  C   LEU C  44      10.048  17.607  -6.521  1.00 82.69           C  
ATOM    893  CB  LEU C  44       8.719  19.727  -6.537  1.00 82.69           C  
ATOM    894  O   LEU C  44       9.604  16.634  -5.908  1.00 82.69           O  
ATOM    895  CG  LEU C  44       8.125  20.868  -5.708  1.00 82.69           C  
ATOM    896  CD1 LEU C  44       7.224  21.740  -6.576  1.00 82.69           C  
ATOM    897  CD2 LEU C  44       7.355  20.316  -4.513  1.00 82.69           C  
ATOM    898  N   GLN C  45      10.693  17.590  -7.731  1.00 81.17           N  
ATOM    899  CA  GLN C  45      10.880  16.287  -8.361  1.00 81.17           C  
ATOM    900  C   GLN C  45      11.781  15.392  -7.516  1.00 81.17           C  
ATOM    901  CB  GLN C  45      11.467  16.448  -9.764  1.00 81.17           C  
ATOM    902  O   GLN C  45      11.550  14.185  -7.418  1.00 81.17           O  
ATOM    903  CG  GLN C  45      10.464  16.940 -10.798  1.00 81.17           C  
ATOM    904  CD  GLN C  45      11.052  17.024 -12.194  1.00 81.17           C  
ATOM    905  NE2 GLN C  45      10.204  17.297 -13.180  1.00 81.17           N  
ATOM    906  OE1 GLN C  45      12.259  16.845 -12.385  1.00 81.17           O  
ATOM    907  N   ASP C  46      12.760  15.927  -6.884  1.00 82.64           N  
ATOM    908  CA  ASP C  46      13.634  15.172  -5.991  1.00 82.64           C  
ATOM    909  C   ASP C  46      12.868  14.665  -4.772  1.00 82.64           C  
ATOM    910  CB  ASP C  46      14.820  16.032  -5.547  1.00 82.64           C  
ATOM    911  O   ASP C  46      13.079  13.536  -4.325  1.00 82.64           O  
ATOM    912  CG  ASP C  46      15.853  16.228  -6.643  1.00 82.64           C  
ATOM    913  OD1 ASP C  46      16.665  17.174  -6.553  1.00 82.64           O  
ATOM    914  OD2 ASP C  46      15.854  15.431  -7.606  1.00 82.64           O  
ATOM    915  N   VAL C  47      11.986  15.469  -4.228  1.00 86.99           N  
ATOM    916  CA  VAL C  47      11.157  15.100  -3.086  1.00 86.99           C  
ATOM    917  C   VAL C  47      10.201  13.977  -3.482  1.00 86.99           C  
ATOM    918  CB  VAL C  47      10.362  16.311  -2.548  1.00 86.99           C  
ATOM    919  O   VAL C  47      10.014  13.019  -2.729  1.00 86.99           O  
ATOM    920  CG1 VAL C  47       9.357  15.869  -1.486  1.00 86.99           C  
ATOM    921  CG2 VAL C  47      11.314  17.364  -1.981  1.00 86.99           C  
ATOM    922  N   VAL C  48       9.630  14.161  -4.714  1.00 85.52           N  
ATOM    923  CA  VAL C  48       8.717  13.135  -5.208  1.00 85.52           C  
ATOM    924  C   VAL C  48       9.441  11.792  -5.283  1.00 85.52           C  
ATOM    925  CB  VAL C  48       8.140  13.507  -6.592  1.00 85.52           C  
ATOM    926  O   VAL C  48       8.908  10.768  -4.850  1.00 85.52           O  
ATOM    927  CG1 VAL C  48       7.452  12.302  -7.231  1.00 85.52           C  
ATOM    928  CG2 VAL C  48       7.167  14.678  -6.466  1.00 85.52           C  
ATOM    929  N   LYS C  49      10.672  11.762  -5.768  1.00 82.06           N  
ATOM    930  CA  LYS C  49      11.457  10.535  -5.876  1.00 82.06           C  
ATOM    931  C   LYS C  49      11.697   9.913  -4.503  1.00 82.06           C  
ATOM    932  CB  LYS C  49      12.793  10.812  -6.567  1.00 82.06           C  
ATOM    933  O   LYS C  49      11.545   8.702  -4.330  1.00 82.06           O  
ATOM    934  CG  LYS C  49      12.677  11.056  -8.064  1.00 82.06           C  
ATOM    935  CD  LYS C  49      14.039  11.316  -8.696  1.00 82.06           C  
ATOM    936  CE  LYS C  49      13.909  11.728 -10.156  1.00 82.06           C  
ATOM    937  NZ  LYS C  49      15.232  12.088 -10.749  1.00 82.06           N  
ATOM    938  N   SER C  50      12.051  10.697  -3.589  1.00 83.88           N  
ATOM    939  CA  SER C  50      12.310  10.222  -2.233  1.00 83.88           C  
ATOM    940  C   SER C  50      11.045   9.662  -1.593  1.00 83.88           C  
ATOM    941  CB  SER C  50      12.872  11.351  -1.368  1.00 83.88           C  
ATOM    942  O   SER C  50      11.083   8.614  -0.945  1.00 83.88           O  
ATOM    943  OG  SER C  50      14.162  11.732  -1.814  1.00 83.88           O  
ATOM    944  N   VAL C  51       9.911  10.290  -1.761  1.00 87.21           N  
ATOM    945  CA  VAL C  51       8.641   9.907  -1.154  1.00 87.21           C  
ATOM    946  C   VAL C  51       8.138   8.609  -1.782  1.00 87.21           C  
ATOM    947  CB  VAL C  51       7.579  11.019  -1.307  1.00 87.21           C  
ATOM    948  O   VAL C  51       7.576   7.755  -1.093  1.00 87.21           O  
ATOM    949  CG1 VAL C  51       6.200  10.510  -0.894  1.00 87.21           C  
ATOM    950  CG2 VAL C  51       7.969  12.245  -0.483  1.00 87.21           C  
ATOM    951  N   VAL C  52       8.345   8.438  -3.055  1.00 84.61           N  
ATOM    952  CA  VAL C  52       7.946   7.209  -3.733  1.00 84.61           C  
ATOM    953  C   VAL C  52       8.717   6.025  -3.154  1.00 84.61           C  
ATOM    954  CB  VAL C  52       8.178   7.301  -5.258  1.00 84.61           C  
ATOM    955  O   VAL C  52       8.159   4.940  -2.975  1.00 84.61           O  
ATOM    956  CG1 VAL C  52       7.995   5.935  -5.916  1.00 84.61           C  
ATOM    957  CG2 VAL C  52       7.233   8.328  -5.880  1.00 84.61           C  
ATOM    958  N   LYS C  53       9.983   6.176  -2.783  1.00 86.39           N  
ATOM    959  CA  LYS C  53      10.786   5.123  -2.166  1.00 86.39           C  
ATOM    960  C   LYS C  53      10.223   4.730  -0.803  1.00 86.39           C  
ATOM    961  CB  LYS C  53      12.241   5.572  -2.022  1.00 86.39           C  
ATOM    962  O   LYS C  53      10.151   3.544  -0.474  1.00 86.39           O  
ATOM    963  CG  LYS C  53      13.014   5.593  -3.332  1.00 86.39           C  
ATOM    964  CD  LYS C  53      14.465   6.006  -3.118  1.00 86.39           C  
ATOM    965  CE  LYS C  53      15.214   6.124  -4.438  1.00 86.39           C  
ATOM    966  NZ  LYS C  53      16.615   6.604  -4.239  1.00 86.39           N  
ATOM    967  N   VAL C  54       9.828   5.648  -0.019  1.00 86.26           N  
ATOM    968  CA  VAL C  54       9.222   5.414   1.287  1.00 86.26           C  
ATOM    969  C   VAL C  54       7.897   4.674   1.117  1.00 86.26           C  
ATOM    970  CB  VAL C  54       9.000   6.736   2.055  1.00 86.26           C  
ATOM    971  O   VAL C  54       7.598   3.742   1.867  1.00 86.26           O  
ATOM    972  CG1 VAL C  54       8.187   6.493   3.325  1.00 86.26           C  
ATOM    973  CG2 VAL C  54      10.339   7.389   2.391  1.00 86.26           C  
ATOM    974  N   TYR C  55       7.113   5.140   0.122  1.00 84.71           N  
ATOM    975  CA  TYR C  55       5.836   4.502  -0.176  1.00 84.71           C  
ATOM    976  C   TYR C  55       6.029   3.030  -0.522  1.00 84.71           C  
ATOM    977  CB  TYR C  55       5.132   5.221  -1.331  1.00 84.71           C  
ATOM    978  O   TYR C  55       5.329   2.165   0.009  1.00 84.71           O  
ATOM    979  CG  TYR C  55       3.873   4.532  -1.798  1.00 84.71           C  
ATOM    980  CD1 TYR C  55       3.834   3.865  -3.021  1.00 84.71           C  
ATOM    981  CD2 TYR C  55       2.721   4.547  -1.020  1.00 84.71           C  
ATOM    982  CE1 TYR C  55       2.675   3.230  -3.456  1.00 84.71           C  
ATOM    983  CE2 TYR C  55       1.557   3.916  -1.445  1.00 84.71           C  
ATOM    984  OH  TYR C  55       0.394   2.634  -3.089  1.00 84.71           O  
ATOM    985  CZ  TYR C  55       1.544   3.260  -2.663  1.00 84.71           C  
ATOM    986  N   LEU C  56       6.995   2.698  -1.324  1.00 84.26           N  
ATOM    987  CA  LEU C  56       7.239   1.326  -1.757  1.00 84.26           C  
ATOM    988  C   LEU C  56       7.686   0.458  -0.585  1.00 84.26           C  
ATOM    989  CB  LEU C  56       8.297   1.294  -2.863  1.00 84.26           C  
ATOM    990  O   LEU C  56       7.228  -0.678  -0.439  1.00 84.26           O  
ATOM    991  CG  LEU C  56       7.876   1.860  -4.220  1.00 84.26           C  
ATOM    992  CD1 LEU C  56       9.066   1.891  -5.174  1.00 84.26           C  
ATOM    993  CD2 LEU C  56       6.733   1.041  -4.810  1.00 84.26           C  
ATOM    994  N   LYS C  57       8.550   0.935   0.184  1.00 87.00           N  
ATOM    995  CA  LYS C  57       9.002   0.220   1.374  1.00 87.00           C  
ATOM    996  C   LYS C  57       7.836  -0.072   2.314  1.00 87.00           C  
ATOM    997  CB  LYS C  57      10.078   1.023   2.106  1.00 87.00           C  
ATOM    998  O   LYS C  57       7.723  -1.180   2.845  1.00 87.00           O  
ATOM    999  CG  LYS C  57      10.631   0.331   3.344  1.00 87.00           C  
ATOM   1000  CD  LYS C  57      11.681   1.188   4.040  1.00 87.00           C  
ATOM   1001  CE  LYS C  57      12.149   0.551   5.342  1.00 87.00           C  
ATOM   1002  NZ  LYS C  57      13.117   1.425   6.069  1.00 87.00           N  
ATOM   1003  N   SER C  58       7.017   0.885   2.508  1.00 85.95           N  
ATOM   1004  CA  SER C  58       5.868   0.753   3.397  1.00 85.95           C  
ATOM   1005  C   SER C  58       4.887  -0.294   2.879  1.00 85.95           C  
ATOM   1006  CB  SER C  58       5.155   2.096   3.556  1.00 85.95           C  
ATOM   1007  O   SER C  58       4.315  -1.057   3.661  1.00 85.95           O  
ATOM   1008  OG  SER C  58       6.007   3.048   4.169  1.00 85.95           O  
ATOM   1009  N   VAL C  59       4.623  -0.331   1.593  1.00 86.17           N  
ATOM   1010  CA  VAL C  59       3.746  -1.335   0.999  1.00 86.17           C  
ATOM   1011  C   VAL C  59       4.322  -2.729   1.235  1.00 86.17           C  
ATOM   1012  CB  VAL C  59       3.545  -1.089  -0.513  1.00 86.17           C  
ATOM   1013  O   VAL C  59       3.596  -3.652   1.611  1.00 86.17           O  
ATOM   1014  CG1 VAL C  59       2.821  -2.268  -1.160  1.00 86.17           C  
ATOM   1015  CG2 VAL C  59       2.774   0.209  -0.745  1.00 86.17           C  
ATOM   1016  N   LYS C  60       5.628  -2.844   1.068  1.00 86.84           N  
ATOM   1017  CA  LYS C  60       6.294  -4.124   1.290  1.00 86.84           C  
ATOM   1018  C   LYS C  60       6.104  -4.601   2.727  1.00 86.84           C  
ATOM   1019  CB  LYS C  60       7.785  -4.017   0.966  1.00 86.84           C  
ATOM   1020  O   LYS C  60       5.793  -5.770   2.962  1.00 86.84           O  
ATOM   1021  CG  LYS C  60       8.528  -5.344   1.022  1.00 86.84           C  
ATOM   1022  CD  LYS C  60       9.989  -5.185   0.623  1.00 86.84           C  
ATOM   1023  CE  LYS C  60      10.754  -6.494   0.761  1.00 86.84           C  
ATOM   1024  NZ  LYS C  60      12.189  -6.340   0.380  1.00 86.84           N  
ATOM   1025  N   GLU C  61       6.321  -3.851   3.656  1.00 87.45           N  
ATOM   1026  CA  GLU C  61       6.185  -4.188   5.070  1.00 87.45           C  
ATOM   1027  C   GLU C  61       4.736  -4.514   5.422  1.00 87.45           C  
ATOM   1028  CB  GLU C  61       6.694  -3.043   5.948  1.00 87.45           C  
ATOM   1029  O   GLU C  61       4.475  -5.388   6.252  1.00 87.45           O  
ATOM   1030  CG  GLU C  61       8.203  -2.851   5.894  1.00 87.45           C  
ATOM   1031  CD  GLU C  61       8.676  -1.604   6.623  1.00 87.45           C  
ATOM   1032  OE1 GLU C  61       9.897  -1.468   6.866  1.00 87.45           O  
ATOM   1033  OE2 GLU C  61       7.819  -0.755   6.955  1.00 87.45           O  
ATOM   1034  N   THR C  62       3.845  -3.774   4.766  1.00 86.45           N  
ATOM   1035  CA  THR C  62       2.427  -4.052   4.967  1.00 86.45           C  
ATOM   1036  C   THR C  62       2.073  -5.448   4.464  1.00 86.45           C  
ATOM   1037  CB  THR C  62       1.547  -3.008   4.255  1.00 86.45           C  
ATOM   1038  O   THR C  62       1.335  -6.183   5.124  1.00 86.45           O  
ATOM   1039  CG2 THR C  62       0.065  -3.307   4.457  1.00 86.45           C  
ATOM   1040  OG1 THR C  62       1.837  -1.707   4.783  1.00 86.45           O  
ATOM   1041  N   ILE C  63       2.576  -5.858   3.456  1.00 85.84           N  
ATOM   1042  CA  ILE C  63       2.342  -7.187   2.900  1.00 85.84           C  
ATOM   1043  C   ILE C  63       2.889  -8.248   3.853  1.00 85.84           C  
ATOM   1044  CB  ILE C  63       2.986  -7.337   1.504  1.00 85.84           C  
ATOM   1045  O   ILE C  63       2.230  -9.258   4.111  1.00 85.84           O  
ATOM   1046  CG1 ILE C  63       2.238  -6.481   0.476  1.00 85.84           C  
ATOM   1047  CG2 ILE C  63       3.013  -8.808   1.077  1.00 85.84           C  
ATOM   1048  CD1 ILE C  63       2.905  -6.432  -0.892  1.00 85.84           C  
ATOM   1049  N   LYS C  64       4.026  -8.072   4.415  1.00 87.40           N  
ATOM   1050  CA  LYS C  64       4.622  -9.004   5.369  1.00 87.40           C  
ATOM   1051  C   LYS C  64       3.756  -9.142   6.617  1.00 87.40           C  
ATOM   1052  CB  LYS C  64       6.031  -8.549   5.755  1.00 87.40           C  
ATOM   1053  O   LYS C  64       3.618 -10.237   7.165  1.00 87.40           O  
ATOM   1054  CG  LYS C  64       7.082  -8.816   4.688  1.00 87.40           C  
ATOM   1055  CD  LYS C  64       8.475  -8.426   5.166  1.00 87.40           C  
ATOM   1056  CE  LYS C  64       9.526  -8.681   4.094  1.00 87.40           C  
ATOM   1057  NZ  LYS C  64      10.890  -8.273   4.548  1.00 87.40           N  
ATOM   1058  N   SER C  65       3.281  -8.043   7.016  1.00 87.52           N  
ATOM   1059  CA  SER C  65       2.394  -8.050   8.174  1.00 87.52           C  
ATOM   1060  C   SER C  65       1.157  -8.905   7.918  1.00 87.52           C  
ATOM   1061  CB  SER C  65       1.972  -6.625   8.536  1.00 87.52           C  
ATOM   1062  O   SER C  65       0.747  -9.686   8.779  1.00 87.52           O  
ATOM   1063  OG  SER C  65       3.070  -5.892   9.053  1.00 87.52           O  
ATOM   1064  N   ILE C  66       0.612  -8.712   6.777  1.00 85.52           N  
ATOM   1065  CA  ILE C  66      -0.575  -9.477   6.414  1.00 85.52           C  
ATOM   1066  C   ILE C  66      -0.214 -10.955   6.276  1.00 85.52           C  
ATOM   1067  CB  ILE C  66      -1.206  -8.955   5.103  1.00 85.52           C  
ATOM   1068  O   ILE C  66      -0.968 -11.828   6.713  1.00 85.52           O  
ATOM   1069  CG1 ILE C  66      -1.742  -7.533   5.298  1.00 85.52           C  
ATOM   1070  CG2 ILE C  66      -2.314  -9.898   4.625  1.00 85.52           C  
ATOM   1071  CD1 ILE C  66      -2.190  -6.858   4.009  1.00 85.52           C  
ATOM   1072  N   GLU C  67       0.915 -11.306   5.868  1.00 88.63           N  
ATOM   1073  CA  GLU C  67       1.384 -12.682   5.731  1.00 88.63           C  
ATOM   1074  C   GLU C  67       1.530 -13.353   7.094  1.00 88.63           C  
ATOM   1075  CB  GLU C  67       2.717 -12.723   4.979  1.00 88.63           C  
ATOM   1076  O   GLU C  67       1.181 -14.524   7.256  1.00 88.63           O  
ATOM   1077  CG  GLU C  67       2.578 -12.553   3.473  1.00 88.63           C  
ATOM   1078  CD  GLU C  67       3.914 -12.522   2.748  1.00 88.63           C  
ATOM   1079  OE1 GLU C  67       3.930 -12.634   1.501  1.00 88.63           O  
ATOM   1080  OE2 GLU C  67       4.953 -12.387   3.432  1.00 88.63           O  
ATOM   1081  N   LEU C  68       2.027 -12.669   7.984  1.00 89.07           N  
ATOM   1082  CA  LEU C  68       2.197 -13.203   9.331  1.00 89.07           C  
ATOM   1083  C   LEU C  68       0.848 -13.528   9.962  1.00 89.07           C  
ATOM   1084  CB  LEU C  68       2.959 -12.208  10.211  1.00 89.07           C  
ATOM   1085  O   LEU C  68       0.696 -14.563  10.614  1.00 89.07           O  
ATOM   1086  CG  LEU C  68       3.225 -12.643  11.652  1.00 89.07           C  
ATOM   1087  CD1 LEU C  68       4.023 -13.942  11.675  1.00 89.07           C  
ATOM   1088  CD2 LEU C  68       3.958 -11.545  12.416  1.00 89.07           C  
ATOM   1089  N   VAL C  69      -0.117 -12.613   9.794  1.00 88.12           N  
ATOM   1090  CA  VAL C  69      -1.456 -12.855  10.319  1.00 88.12           C  
ATOM   1091  C   VAL C  69      -2.020 -14.143   9.724  1.00 88.12           C  
ATOM   1092  CB  VAL C  69      -2.405 -11.672  10.024  1.00 88.12           C  
ATOM   1093  O   VAL C  69      -2.558 -14.985  10.447  1.00 88.12           O  
ATOM   1094  CG1 VAL C  69      -3.848 -12.038  10.365  1.00 88.12           C  
ATOM   1095  CG2 VAL C  69      -1.967 -10.431  10.801  1.00 88.12           C  
ATOM   1096  N   ILE C  70      -1.745 -14.362   8.434  1.00 87.12           N  
ATOM   1097  CA  ILE C  70      -2.254 -15.543   7.746  1.00 87.12           C  
ATOM   1098  C   ILE C  70      -1.561 -16.793   8.283  1.00 87.12           C  
ATOM   1099  CB  ILE C  70      -2.056 -15.435   6.217  1.00 87.12           C  
ATOM   1100  O   ILE C  70      -2.210 -17.812   8.532  1.00 87.12           O  
ATOM   1101  CG1 ILE C  70      -2.950 -14.332   5.639  1.00 87.12           C  
ATOM   1102  CG2 ILE C  70      -2.338 -16.780   5.540  1.00 87.12           C  
ATOM   1103  CD1 ILE C  70      -2.709 -14.050   4.162  1.00 87.12           C  
ATOM   1104  N   GLU C  71      -0.342 -16.753   8.524  1.00 87.89           N  
ATOM   1105  CA  GLU C  71       0.415 -17.885   9.051  1.00 87.89           C  
ATOM   1106  C   GLU C  71      -0.036 -18.241  10.464  1.00 87.89           C  
ATOM   1107  CB  GLU C  71       1.915 -17.582   9.038  1.00 87.89           C  
ATOM   1108  O   GLU C  71      -0.153 -19.419  10.806  1.00 87.89           O  
ATOM   1109  CG  GLU C  71       2.547 -17.658   7.655  1.00 87.89           C  
ATOM   1110  CD  GLU C  71       4.052 -17.445   7.671  1.00 87.89           C  
ATOM   1111  OE1 GLU C  71       4.687 -17.520   6.594  1.00 87.89           O  
ATOM   1112  OE2 GLU C  71       4.601 -17.201   8.768  1.00 87.89           O  
ATOM   1113  N   LEU C  72      -0.358 -17.248  11.215  1.00 89.61           N  
ATOM   1114  CA  LEU C  72      -0.819 -17.472  12.581  1.00 89.61           C  
ATOM   1115  C   LEU C  72      -2.192 -18.135  12.589  1.00 89.61           C  
ATOM   1116  CB  LEU C  72      -0.873 -16.150  13.351  1.00 89.61           C  
ATOM   1117  O   LEU C  72      -2.442 -19.044  13.385  1.00 89.61           O  
ATOM   1118  CG  LEU C  72       0.465 -15.601  13.850  1.00 89.61           C  
ATOM   1119  CD1 LEU C  72       0.318 -14.140  14.262  1.00 89.61           C  
ATOM   1120  CD2 LEU C  72       0.988 -16.439  15.012  1.00 89.61           C  
ATOM   1121  N   ILE C  73      -3.005 -17.690  11.738  1.00 87.87           N  
ATOM   1122  CA  ILE C  73      -4.337 -18.274  11.628  1.00 87.87           C  
ATOM   1123  C   ILE C  73      -4.225 -19.744  11.231  1.00 87.87           C  
ATOM   1124  CB  ILE C  73      -5.208 -17.508  10.608  1.00 87.87           C  
ATOM   1125  O   ILE C  73      -4.951 -20.593  11.755  1.00 87.87           O  
ATOM   1126  CG1 ILE C  73      -5.552 -16.112  11.140  1.00 87.87           C  
ATOM   1127  CG2 ILE C  73      -6.479 -18.298  10.282  1.00 87.87           C  
ATOM   1128  CD1 ILE C  73      -6.254 -15.219  10.127  1.00 87.87           C  
ATOM   1129  N   LYS C  74      -3.300 -19.993  10.326  1.00 87.03           N  
ATOM   1130  CA  LYS C  74      -3.097 -21.363   9.863  1.00 87.03           C  
ATOM   1131  C   LYS C  74      -2.623 -22.264  11.000  1.00 87.03           C  
ATOM   1132  CB  LYS C  74      -2.090 -21.397   8.713  1.00 87.03           C  
ATOM   1133  O   LYS C  74      -3.037 -23.421  11.096  1.00 87.03           O  
ATOM   1134  CG  LYS C  74      -2.654 -20.923   7.381  1.00 87.03           C  
ATOM   1135  CD  LYS C  74      -1.620 -21.026   6.267  1.00 87.03           C  
ATOM   1136  CE  LYS C  74      -2.186 -20.559   4.933  1.00 87.03           C  
ATOM   1137  NZ  LYS C  74      -1.161 -20.613   3.848  1.00 87.03           N  
ATOM   1138  N   VAL C  75      -1.809 -21.826  11.806  1.00 85.04           N  
ATOM   1139  CA  VAL C  75      -1.252 -22.594  12.914  1.00 85.04           C  
ATOM   1140  C   VAL C  75      -2.342 -22.883  13.943  1.00 85.04           C  
ATOM   1141  CB  VAL C  75      -0.072 -21.853  13.582  1.00 85.04           C  
ATOM   1142  O   VAL C  75      -2.380 -23.968  14.529  1.00 85.04           O  
ATOM   1143  CG1 VAL C  75       0.352 -22.561  14.868  1.00 85.04           C  
ATOM   1144  CG2 VAL C  75       1.106 -21.745  12.615  1.00 85.04           C  
ATOM   1145  N   ILE C  76      -3.235 -22.090  14.293  1.00 80.49           N  
ATOM   1146  CA  ILE C  76      -4.286 -22.236  15.293  1.00 80.49           C  
ATOM   1147  C   ILE C  76      -5.368 -23.180  14.772  1.00 80.49           C  
ATOM   1148  CB  ILE C  76      -4.903 -20.870  15.670  1.00 80.49           C  
ATOM   1149  O   ILE C  76      -5.938 -23.964  15.535  1.00 80.49           O  
ATOM   1150  CG1 ILE C  76      -3.855 -19.981  16.350  1.00 80.49           C  
ATOM   1151  CG2 ILE C  76      -6.127 -21.060  16.570  1.00 80.49           C  
ATOM   1152  CD1 ILE C  76      -4.329 -18.559  16.616  1.00 80.49           C  
ATOM   1153  N   MET C  77      -5.599 -23.264  13.551  1.00 75.33           N  
ATOM   1154  CA  MET C  77      -6.639 -24.127  13.000  1.00 75.33           C  
ATOM   1155  C   MET C  77      -6.132 -25.556  12.840  1.00 75.33           C  
ATOM   1156  CB  MET C  77      -7.126 -23.590  11.653  1.00 75.33           C  
ATOM   1157  O   MET C  77      -6.872 -26.513  13.078  1.00 75.33           O  
ATOM   1158  CG  MET C  77      -7.990 -22.345  11.765  1.00 75.33           C  
ATOM   1159  SD  MET C  77      -8.637 -21.789  10.140  1.00 75.33           S  
ATOM   1160  CE  MET C  77      -9.833 -23.112   9.804  1.00 75.33           C  
TER    1161      MET C  77                                                      
ATOM   1162  N   GLU D   1     -21.520 -19.514   5.516  1.00 43.90           N  
ATOM   1163  CA  GLU D   1     -20.353 -18.767   5.974  1.00 43.90           C  
ATOM   1164  C   GLU D   1     -19.313 -18.633   4.865  1.00 43.90           C  
ATOM   1165  CB  GLU D   1     -19.730 -19.441   7.200  1.00 43.90           C  
ATOM   1166  O   GLU D   1     -18.722 -17.566   4.688  1.00 43.90           O  
ATOM   1167  CG  GLU D   1     -20.215 -18.874   8.526  1.00 43.90           C  
ATOM   1168  CD  GLU D   1     -19.530 -19.498   9.732  1.00 43.90           C  
ATOM   1169  OE1 GLU D   1     -19.715 -18.995  10.863  1.00 43.90           O  
ATOM   1170  OE2 GLU D   1     -18.801 -20.497   9.543  1.00 43.90           O  
ATOM   1171  N   THR D   2     -19.491 -19.265   4.751  1.00 49.57           N  
ATOM   1172  CA  THR D   2     -18.655 -19.441   3.569  1.00 49.57           C  
ATOM   1173  C   THR D   2     -19.199 -18.632   2.395  1.00 49.57           C  
ATOM   1174  CB  THR D   2     -18.557 -20.926   3.170  1.00 49.57           C  
ATOM   1175  O   THR D   2     -18.431 -18.049   1.627  1.00 49.57           O  
ATOM   1176  CG2 THR D   2     -17.102 -21.363   3.031  1.00 49.57           C  
ATOM   1177  OG1 THR D   2     -19.191 -21.727   4.175  1.00 49.57           O  
ATOM   1178  N   GLU D   3     -20.715 -18.580   2.498  1.00 54.33           N  
ATOM   1179  CA  GLU D   3     -21.340 -17.830   1.413  1.00 54.33           C  
ATOM   1180  C   GLU D   3     -20.981 -16.348   1.488  1.00 54.33           C  
ATOM   1181  CB  GLU D   3     -22.860 -18.005   1.444  1.00 54.33           C  
ATOM   1182  O   GLU D   3     -20.741 -15.710   0.461  1.00 54.33           O  
ATOM   1183  CG  GLU D   3     -23.360 -19.187   0.625  1.00 54.33           C  
ATOM   1184  CD  GLU D   3     -24.871 -19.344   0.659  1.00 54.33           C  
ATOM   1185  OE1 GLU D   3     -25.403 -20.252  -0.020  1.00 54.33           O  
ATOM   1186  OE2 GLU D   3     -25.530 -18.551   1.368  1.00 54.33           O  
ATOM   1187  N   GLU D   4     -21.071 -16.137   2.460  1.00 60.97           N  
ATOM   1188  CA  GLU D   4     -20.751 -14.727   2.658  1.00 60.97           C  
ATOM   1189  C   GLU D   4     -19.309 -14.427   2.260  1.00 60.97           C  
ATOM   1190  CB  GLU D   4     -20.990 -14.321   4.115  1.00 60.97           C  
ATOM   1191  O   GLU D   4     -19.035 -13.411   1.619  1.00 60.97           O  
ATOM   1192  CG  GLU D   4     -22.408 -13.846   4.396  1.00 60.97           C  
ATOM   1193  CD  GLU D   4     -22.634 -13.458   5.849  1.00 60.97           C  
ATOM   1194  OE1 GLU D   4     -23.757 -13.026   6.194  1.00 60.97           O  
ATOM   1195  OE2 GLU D   4     -21.680 -13.587   6.648  1.00 60.97           O  
ATOM   1196  N   ILE D   5     -18.591 -15.138   2.671  1.00 56.39           N  
ATOM   1197  CA  ILE D   5     -17.177 -15.011   2.334  1.00 56.39           C  
ATOM   1198  C   ILE D   5     -16.995 -15.123   0.823  1.00 56.39           C  
ATOM   1199  CB  ILE D   5     -16.326 -16.079   3.058  1.00 56.39           C  
ATOM   1200  O   ILE D   5     -16.226 -14.366   0.226  1.00 56.39           O  
ATOM   1201  CG1 ILE D   5     -16.362 -15.853   4.574  1.00 56.39           C  
ATOM   1202  CG2 ILE D   5     -14.886 -16.065   2.536  1.00 56.39           C  
ATOM   1203  CD1 ILE D   5     -15.695 -16.959   5.380  1.00 56.39           C  
ATOM   1204  N   ALA D   6     -17.733 -15.939   0.353  1.00 54.86           N  
ATOM   1205  CA  ALA D   6     -17.649 -16.122  -1.094  1.00 54.86           C  
ATOM   1206  C   ALA D   6     -18.134 -14.877  -1.832  1.00 54.86           C  
ATOM   1207  CB  ALA D   6     -18.460 -17.341  -1.524  1.00 54.86           C  
ATOM   1208  O   ALA D   6     -17.527 -14.458  -2.821  1.00 54.86           O  
ATOM   1209  N   TYR D   7     -19.080 -14.417  -1.419  1.00 57.94           N  
ATOM   1210  CA  TYR D   7     -19.609 -13.186  -1.994  1.00 57.94           C  
ATOM   1211  C   TYR D   7     -18.622 -12.037  -1.827  1.00 57.94           C  
ATOM   1212  CB  TYR D   7     -20.949 -12.823  -1.346  1.00 57.94           C  
ATOM   1213  O   TYR D   7     -18.358 -11.294  -2.775  1.00 57.94           O  
ATOM   1214  CG  TYR D   7     -21.589 -11.586  -1.929  1.00 57.94           C  
ATOM   1215  CD1 TYR D   7     -21.437 -10.344  -1.316  1.00 57.94           C  
ATOM   1216  CD2 TYR D   7     -22.348 -11.657  -3.092  1.00 57.94           C  
ATOM   1217  CE1 TYR D   7     -22.027  -9.202  -1.848  1.00 57.94           C  
ATOM   1218  CE2 TYR D   7     -22.943 -10.521  -3.633  1.00 57.94           C  
ATOM   1219  OH  TYR D   7     -23.363  -8.174  -3.536  1.00 57.94           O  
ATOM   1220  CZ  TYR D   7     -22.776  -9.301  -3.005  1.00 57.94           C  
ATOM   1221  N   SER D   8     -18.270 -11.956  -0.867  1.00 59.30           N  
ATOM   1222  CA  SER D   8     -17.315 -10.888  -0.592  1.00 59.30           C  
ATOM   1223  C   SER D   8     -16.062 -11.033  -1.448  1.00 59.30           C  
ATOM   1224  CB  SER D   8     -16.933 -10.879   0.889  1.00 59.30           C  
ATOM   1225  O   SER D   8     -15.545 -10.045  -1.973  1.00 59.30           O  
ATOM   1226  OG  SER D   8     -15.838 -11.746   1.131  1.00 59.30           O  
ATOM   1227  N   SER D   9     -15.729 -12.136  -1.570  1.00 60.85           N  
ATOM   1228  CA  SER D   9     -14.565 -12.424  -2.402  1.00 60.85           C  
ATOM   1229  C   SER D   9     -14.835 -12.086  -3.865  1.00 60.85           C  
ATOM   1230  CB  SER D   9     -14.166 -13.895  -2.275  1.00 60.85           C  
ATOM   1231  O   SER D   9     -13.974 -11.527  -4.547  1.00 60.85           O  
ATOM   1232  OG  SER D   9     -12.993 -14.164  -3.023  1.00 60.85           O  
ATOM   1233  N   ARG D  10     -16.008 -12.447  -4.372  1.00 64.54           N  
ATOM   1234  CA  ARG D  10     -16.371 -12.133  -5.750  1.00 64.54           C  
ATOM   1235  C   ARG D  10     -16.446 -10.625  -5.967  1.00 64.54           C  
ATOM   1236  CB  ARG D  10     -17.707 -12.782  -6.116  1.00 64.54           C  
ATOM   1237  O   ARG D  10     -15.958 -10.113  -6.977  1.00 64.54           O  
ATOM   1238  CG  ARG D  10     -17.592 -14.244  -6.520  1.00 64.54           C  
ATOM   1239  CD  ARG D  10     -18.942 -14.829  -6.909  1.00 64.54           C  
ATOM   1240  NE  ARG D  10     -18.890 -16.285  -7.007  1.00 64.54           N  
ATOM   1241  NH1 ARG D  10     -21.145 -16.544  -7.439  1.00 64.54           N  
ATOM   1242  NH2 ARG D  10     -19.777 -18.380  -7.324  1.00 64.54           N  
ATOM   1243  CZ  ARG D  10     -19.937 -17.066  -7.256  1.00 64.54           C  
ATOM   1244  N   GLU D  11     -17.027  -9.949  -5.168  1.00 69.84           N  
ATOM   1245  CA  GLU D  11     -17.127  -8.495  -5.249  1.00 69.84           C  
ATOM   1246  C   GLU D  11     -15.747  -7.844  -5.215  1.00 69.84           C  
ATOM   1247  CB  GLU D  11     -17.993  -7.951  -4.109  1.00 69.84           C  
ATOM   1248  O   GLU D  11     -15.484  -6.895  -5.957  1.00 69.84           O  
ATOM   1249  CG  GLU D  11     -19.487  -8.140  -4.328  1.00 69.84           C  
ATOM   1250  CD  GLU D  11     -20.043  -7.275  -5.448  1.00 69.84           C  
ATOM   1251  OE1 GLU D  11     -20.773  -7.803  -6.318  1.00 69.84           O  
ATOM   1252  OE2 GLU D  11     -19.746  -6.059  -5.456  1.00 69.84           O  
ATOM   1253  N   ALA D  12     -14.859  -8.360  -4.487  1.00 63.78           N  
ATOM   1254  CA  ALA D  12     -13.486  -7.865  -4.414  1.00 63.78           C  
ATOM   1255  C   ALA D  12     -12.749  -8.098  -5.730  1.00 63.78           C  
ATOM   1256  CB  ALA D  12     -12.739  -8.535  -3.264  1.00 63.78           C  
ATOM   1257  O   ALA D  12     -12.011  -7.227  -6.198  1.00 63.78           O  
ATOM   1258  N   GLU D  13     -13.098  -9.178  -6.206  1.00 67.22           N  
ATOM   1259  CA  GLU D  13     -12.477  -9.492  -7.489  1.00 67.22           C  
ATOM   1260  C   GLU D  13     -12.952  -8.538  -8.581  1.00 67.22           C  
ATOM   1261  CB  GLU D  13     -12.773 -10.939  -7.890  1.00 67.22           C  
ATOM   1262  O   GLU D  13     -12.160  -8.097  -9.416  1.00 67.22           O  
ATOM   1263  CG  GLU D  13     -11.719 -11.554  -8.800  1.00 67.22           C  
ATOM   1264  CD  GLU D  13     -11.916 -13.044  -9.026  1.00 67.22           C  
ATOM   1265  OE1 GLU D  13     -11.142 -13.648  -9.803  1.00 67.22           O  
ATOM   1266  OE2 GLU D  13     -12.853 -13.613  -8.422  1.00 67.22           O  
ATOM   1267  N   LYS D  14     -14.162  -8.291  -8.658  1.00 69.02           N  
ATOM   1268  CA  LYS D  14     -14.710  -7.335  -9.616  1.00 69.02           C  
ATOM   1269  C   LYS D  14     -14.098  -5.951  -9.423  1.00 69.02           C  
ATOM   1270  CB  LYS D  14     -16.232  -7.258  -9.487  1.00 69.02           C  
ATOM   1271  O   LYS D  14     -13.718  -5.293 -10.393  1.00 69.02           O  
ATOM   1272  CG  LYS D  14     -16.972  -8.371 -10.214  1.00 69.02           C  
ATOM   1273  CD  LYS D  14     -18.482  -8.199 -10.109  1.00 69.02           C  
ATOM   1274  CE  LYS D  14     -19.224  -9.381 -10.718  1.00 69.02           C  
ATOM   1275  NZ  LYS D  14     -20.705  -9.228 -10.596  1.00 69.02           N  
ATOM   1276  N   GLU D  15     -13.970  -5.552  -8.360  1.00 67.01           N  
ATOM   1277  CA  GLU D  15     -13.374  -4.256  -8.052  1.00 67.01           C  
ATOM   1278  C   GLU D  15     -11.898  -4.221  -8.438  1.00 67.01           C  
ATOM   1279  CB  GLU D  15     -13.537  -3.929  -6.565  1.00 67.01           C  
ATOM   1280  O   GLU D  15     -11.412  -3.219  -8.965  1.00 67.01           O  
ATOM   1281  CG  GLU D  15     -14.884  -3.313  -6.215  1.00 67.01           C  
ATOM   1282  CD  GLU D  15     -14.993  -2.898  -4.757  1.00 67.01           C  
ATOM   1283  OE1 GLU D  15     -16.032  -2.319  -4.366  1.00 67.01           O  
ATOM   1284  OE2 GLU D  15     -14.030  -3.152  -3.998  1.00 67.01           O  
ATOM   1285  N   LEU D  16     -11.297  -5.339  -8.211  1.00 64.79           N  
ATOM   1286  CA  LEU D  16      -9.896  -5.446  -8.603  1.00 64.79           C  
ATOM   1287  C   LEU D  16      -9.744  -5.326 -10.115  1.00 64.79           C  
ATOM   1288  CB  LEU D  16      -9.305  -6.774  -8.122  1.00 64.79           C  
ATOM   1289  O   LEU D  16      -8.826  -4.662 -10.601  1.00 64.79           O  
ATOM   1290  CG  LEU D  16      -8.001  -6.687  -7.327  1.00 64.79           C  
ATOM   1291  CD1 LEU D  16      -8.179  -7.314  -5.948  1.00 64.79           C  
ATOM   1292  CD2 LEU D  16      -6.866  -7.366  -8.086  1.00 64.79           C  
ATOM   1293  N   LYS D  17     -10.561  -5.849 -10.801  1.00 69.46           N  
ATOM   1294  CA  LYS D  17     -10.524  -5.771 -12.259  1.00 69.46           C  
ATOM   1295  C   LYS D  17     -10.763  -4.342 -12.738  1.00 69.46           C  
ATOM   1296  CB  LYS D  17     -11.563  -6.710 -12.873  1.00 69.46           C  
ATOM   1297  O   LYS D  17     -10.101  -3.874 -13.667  1.00 69.46           O  
ATOM   1298  CG  LYS D  17     -11.051  -8.120 -13.125  1.00 69.46           C  
ATOM   1299  CD  LYS D  17     -12.106  -8.986 -13.801  1.00 69.46           C  
ATOM   1300  CE  LYS D  17     -11.647 -10.433 -13.926  1.00 69.46           C  
ATOM   1301  NZ  LYS D  17     -12.678 -11.286 -14.588  1.00 69.46           N  
ATOM   1302  N   LYS D  18     -11.662  -3.779 -12.125  1.00 69.67           N  
ATOM   1303  CA  LYS D  18     -11.926  -2.379 -12.446  1.00 69.67           C  
ATOM   1304  C   LYS D  18     -10.692  -1.516 -12.197  1.00 69.67           C  
ATOM   1305  CB  LYS D  18     -13.107  -1.854 -11.629  1.00 69.67           C  
ATOM   1306  O   LYS D  18     -10.338  -0.677 -13.028  1.00 69.67           O  
ATOM   1307  CG  LYS D  18     -13.652  -0.520 -12.117  1.00 69.67           C  
ATOM   1308  CD  LYS D  18     -14.845  -0.066 -11.285  1.00 69.67           C  
ATOM   1309  CE  LYS D  18     -15.289   1.341 -11.663  1.00 69.67           C  
ATOM   1310  NZ  LYS D  18     -16.432   1.806 -10.822  1.00 69.67           N  
ATOM   1311  N   ILE D  19     -10.018  -1.729 -11.244  1.00 63.83           N  
ATOM   1312  CA  ILE D  19      -8.811  -0.989 -10.894  1.00 63.83           C  
ATOM   1313  C   ILE D  19      -7.708  -1.293 -11.905  1.00 63.83           C  
ATOM   1314  CB  ILE D  19      -8.334  -1.327  -9.464  1.00 63.83           C  
ATOM   1315  O   ILE D  19      -7.002  -0.387 -12.354  1.00 63.83           O  
ATOM   1316  CG1 ILE D  19      -9.316  -0.768  -8.428  1.00 63.83           C  
ATOM   1317  CG2 ILE D  19      -6.921  -0.789  -9.224  1.00 63.83           C  
ATOM   1318  CD1 ILE D  19      -9.041  -1.227  -7.003  1.00 63.83           C  
ATOM   1319  N   GLU D  20      -7.763  -2.526 -12.238  1.00 68.10           N  
ATOM   1320  CA  GLU D  20      -6.765  -2.921 -13.228  1.00 68.10           C  
ATOM   1321  C   GLU D  20      -7.006  -2.224 -14.563  1.00 68.10           C  
ATOM   1322  CB  GLU D  20      -6.768  -4.440 -13.419  1.00 68.10           C  
ATOM   1323  O   GLU D  20      -6.061  -1.773 -15.214  1.00 68.10           O  
ATOM   1324  CG  GLU D  20      -5.980  -5.195 -12.358  1.00 68.10           C  
ATOM   1325  CD  GLU D  20      -6.029  -6.704 -12.535  1.00 68.10           C  
ATOM   1326  OE1 GLU D  20      -5.298  -7.423 -11.817  1.00 68.10           O  
ATOM   1327  OE2 GLU D  20      -6.803  -7.171 -13.400  1.00 68.10           O  
ATOM   1328  N   GLU D  21      -8.158  -2.128 -14.871  1.00 73.53           N  
ATOM   1329  CA  GLU D  21      -8.502  -1.446 -16.115  1.00 73.53           C  
ATOM   1330  C   GLU D  21      -8.198   0.047 -16.028  1.00 73.53           C  
ATOM   1331  CB  GLU D  21      -9.978  -1.664 -16.457  1.00 73.53           C  
ATOM   1332  O   GLU D  21      -7.659   0.632 -16.970  1.00 73.53           O  
ATOM   1333  CG  GLU D  21     -10.269  -3.016 -17.092  1.00 73.53           C  
ATOM   1334  CD  GLU D  21     -11.745  -3.237 -17.383  1.00 73.53           C  
ATOM   1335  OE1 GLU D  21     -12.096  -4.275 -17.988  1.00 73.53           O  
ATOM   1336  OE2 GLU D  21     -12.557  -2.363 -17.004  1.00 73.53           O  
ATOM   1337  N   GLU D  22      -8.481   0.520 -14.982  1.00 68.54           N  
ATOM   1338  CA  GLU D  22      -8.199   1.936 -14.769  1.00 68.54           C  
ATOM   1339  C   GLU D  22      -6.697   2.202 -14.744  1.00 68.54           C  
ATOM   1340  CB  GLU D  22      -8.842   2.422 -13.467  1.00 68.54           C  
ATOM   1341  O   GLU D  22      -6.234   3.226 -15.252  1.00 68.54           O  
ATOM   1342  CG  GLU D  22     -10.340   2.666 -13.574  1.00 68.54           C  
ATOM   1343  CD  GLU D  22     -10.962   3.162 -12.278  1.00 68.54           C  
ATOM   1344  OE1 GLU D  22     -12.167   3.501 -12.274  1.00 68.54           O  
ATOM   1345  OE2 GLU D  22     -10.237   3.212 -11.259  1.00 68.54           O  
ATOM   1346  N   GLN D  23      -6.023   1.349 -14.233  1.00 65.16           N  
ATOM   1347  CA  GLN D  23      -4.568   1.456 -14.209  1.00 65.16           C  
ATOM   1348  C   GLN D  23      -3.989   1.408 -15.620  1.00 65.16           C  
ATOM   1349  CB  GLN D  23      -3.962   0.341 -13.354  1.00 65.16           C  
ATOM   1350  O   GLN D  23      -3.069   2.161 -15.945  1.00 65.16           O  
ATOM   1351  CG  GLN D  23      -3.717   0.742 -11.906  1.00 65.16           C  
ATOM   1352  CD  GLN D  23      -3.051  -0.357 -11.098  1.00 65.16           C  
ATOM   1353  NE2 GLN D  23      -2.652  -0.033  -9.873  1.00 65.16           N  
ATOM   1354  OE1 GLN D  23      -2.897  -1.487 -11.571  1.00 65.16           O  
ATOM   1355  N   LYS D  24      -4.498   0.580 -16.382  1.00 70.39           N  
ATOM   1356  CA  LYS D  24      -4.058   0.490 -17.772  1.00 70.39           C  
ATOM   1357  C   LYS D  24      -4.346   1.786 -18.524  1.00 70.39           C  
ATOM   1358  CB  LYS D  24      -4.737  -0.686 -18.475  1.00 70.39           C  
ATOM   1359  O   LYS D  24      -3.501   2.275 -19.276  1.00 70.39           O  
ATOM   1360  CG  LYS D  24      -4.083  -2.032 -18.201  1.00 70.39           C  
ATOM   1361  CD  LYS D  24      -4.765  -3.153 -18.975  1.00 70.39           C  
ATOM   1362  CE  LYS D  24      -4.213  -4.518 -18.586  1.00 70.39           C  
ATOM   1363  NZ  LYS D  24      -4.902  -5.623 -19.318  1.00 70.39           N  
ATOM   1364  N   LYS D  25      -5.537   2.336 -18.270  1.00 73.92           N  
ATOM   1365  CA  LYS D  25      -5.913   3.603 -18.890  1.00 73.92           C  
ATOM   1366  C   LYS D  25      -5.001   4.735 -18.426  1.00 73.92           C  
ATOM   1367  CB  LYS D  25      -7.371   3.943 -18.576  1.00 73.92           C  
ATOM   1368  O   LYS D  25      -4.553   5.550 -19.235  1.00 73.92           O  
ATOM   1369  CG  LYS D  25      -7.947   5.057 -19.439  1.00 73.92           C  
ATOM   1370  CD  LYS D  25      -9.415   5.307 -19.121  1.00 73.92           C  
ATOM   1371  CE  LYS D  25      -9.955   6.510 -19.882  1.00 73.92           C  
ATOM   1372  NZ  LYS D  25     -11.389   6.774 -19.557  1.00 73.92           N  
ATOM   1373  N   ALA D  26      -4.692   4.722 -17.199  1.00 64.03           N  
ATOM   1374  CA  ALA D  26      -3.829   5.752 -16.627  1.00 64.03           C  
ATOM   1375  C   ALA D  26      -2.414   5.656 -17.189  1.00 64.03           C  
ATOM   1376  CB  ALA D  26      -3.803   5.639 -15.105  1.00 64.03           C  
ATOM   1377  O   ALA D  26      -1.784   6.676 -17.481  1.00 64.03           O  
ATOM   1378  N   LYS D  27      -1.996   4.494 -17.336  1.00 68.18           N  
ATOM   1379  CA  LYS D  27      -0.673   4.275 -17.914  1.00 68.18           C  
ATOM   1380  C   LYS D  27      -0.606   4.797 -19.347  1.00 68.18           C  
ATOM   1381  CB  LYS D  27      -0.312   2.790 -17.881  1.00 68.18           C  
ATOM   1382  O   LYS D  27       0.374   5.436 -19.735  1.00 68.18           O  
ATOM   1383  CG  LYS D  27       1.162   2.505 -18.132  1.00 68.18           C  
ATOM   1384  CD  LYS D  27       1.477   1.022 -17.989  1.00 68.18           C  
ATOM   1385  CE  LYS D  27       2.918   0.716 -18.376  1.00 68.18           C  
ATOM   1386  NZ  LYS D  27       3.231  -0.738 -18.238  1.00 68.18           N  
ATOM   1387  N   LYS D  28      -1.582   4.527 -20.087  1.00 70.94           N  
ATOM   1388  CA  LYS D  28      -1.642   4.999 -21.467  1.00 70.94           C  
ATOM   1389  C   LYS D  28      -1.689   6.524 -21.525  1.00 70.94           C  
ATOM   1390  CB  LYS D  28      -2.858   4.411 -22.183  1.00 70.94           C  
ATOM   1391  O   LYS D  28      -1.000   7.140 -22.341  1.00 70.94           O  
ATOM   1392  CG  LYS D  28      -2.771   4.470 -23.701  1.00 70.94           C  
ATOM   1393  CD  LYS D  28      -3.997   3.847 -24.357  1.00 70.94           C  
ATOM   1394  CE  LYS D  28      -3.984   4.040 -25.867  1.00 70.94           C  
ATOM   1395  NZ  LYS D  28      -5.191   3.443 -26.512  1.00 70.94           N  
ATOM   1396  N   GLU D  29      -2.488   7.165 -20.567  1.00 68.86           N  
ATOM   1397  CA  GLU D  29      -2.604   8.619 -20.504  1.00 68.86           C  
ATOM   1398  C   GLU D  29      -1.280   9.262 -20.103  1.00 68.86           C  
ATOM   1399  CB  GLU D  29      -3.706   9.028 -19.523  1.00 68.86           C  
ATOM   1400  O   GLU D  29      -0.898  10.300 -20.647  1.00 68.86           O  
ATOM   1401  CG  GLU D  29      -5.114   8.872 -20.079  1.00 68.86           C  
ATOM   1402  CD  GLU D  29      -6.199   9.173 -19.057  1.00 68.86           C  
ATOM   1403  OE1 GLU D  29      -7.399   9.088 -19.404  1.00 68.86           O  
ATOM   1404  OE2 GLU D  29      -5.846   9.496 -17.901  1.00 68.86           O  
ATOM   1405  N   LEU D  30      -0.584   8.667 -19.278  1.00 61.18           N  
ATOM   1406  CA  LEU D  30       0.715   9.163 -18.834  1.00 61.18           C  
ATOM   1407  C   LEU D  30       1.741   9.082 -19.960  1.00 61.18           C  
ATOM   1408  CB  LEU D  30       1.206   8.367 -17.622  1.00 61.18           C  
ATOM   1409  O   LEU D  30       2.522  10.015 -20.162  1.00 61.18           O  
ATOM   1410  CG  LEU D  30       2.379   8.969 -16.847  1.00 61.18           C  
ATOM   1411  CD1 LEU D  30       1.889  10.073 -15.916  1.00 61.18           C  
ATOM   1412  CD2 LEU D  30       3.113   7.887 -16.061  1.00 61.18           C  
ATOM   1413  N   GLU D  31       1.687   7.957 -20.690  1.00 65.74           N  
ATOM   1414  CA  GLU D  31       2.602   7.792 -21.815  1.00 65.74           C  
ATOM   1415  C   GLU D  31       2.333   8.828 -22.903  1.00 65.74           C  
ATOM   1416  CB  GLU D  31       2.492   6.379 -22.395  1.00 65.74           C  
ATOM   1417  O   GLU D  31       3.267   9.365 -23.501  1.00 65.74           O  
ATOM   1418  CG  GLU D  31       3.205   5.318 -21.570  1.00 65.74           C  
ATOM   1419  CD  GLU D  31       3.121   3.928 -22.178  1.00 65.74           C  
ATOM   1420  OE1 GLU D  31       3.808   3.006 -21.682  1.00 65.74           O  
ATOM   1421  OE2 GLU D  31       2.364   3.759 -23.160  1.00 65.74           O  
ATOM   1422  N   GLU D  32       1.061   9.234 -23.058  1.00 68.79           N  
ATOM   1423  CA  GLU D  32       0.688  10.243 -24.045  1.00 68.79           C  
ATOM   1424  C   GLU D  32       1.114  11.638 -23.596  1.00 68.79           C  
ATOM   1425  CB  GLU D  32      -0.820  10.211 -24.304  1.00 68.79           C  
ATOM   1426  O   GLU D  32       1.587  12.439 -24.405  1.00 68.79           O  
ATOM   1427  CG  GLU D  32      -1.242  10.937 -25.573  1.00 68.79           C  
ATOM   1428  CD  GLU D  32      -2.629  10.545 -26.056  1.00 68.79           C  
ATOM   1429  OE1 GLU D  32      -3.095  11.097 -27.078  1.00 68.79           O  
ATOM   1430  OE2 GLU D  32      -3.256   9.679 -25.405  1.00 68.79           O  
ATOM   1431  N   GLN D  33       0.947  11.919 -22.360  1.00 61.97           N  
ATOM   1432  CA  GLN D  33       1.346  13.206 -21.801  1.00 61.97           C  
ATOM   1433  C   GLN D  33       2.858  13.398 -21.887  1.00 61.97           C  
ATOM   1434  CB  GLN D  33       0.883  13.328 -20.349  1.00 61.97           C  
ATOM   1435  O   GLN D  33       3.335  14.509 -22.126  1.00 61.97           O  
ATOM   1436  CG  GLN D  33      -0.593  13.670 -20.201  1.00 61.97           C  
ATOM   1437  CD  GLN D  33      -0.998  13.912 -18.759  1.00 61.97           C  
ATOM   1438  NE2 GLN D  33      -2.252  14.301 -18.552  1.00 61.97           N  
ATOM   1439  OE1 GLN D  33      -0.191  13.751 -17.838  1.00 61.97           O  
ATOM   1440  N   LYS D  34       3.573  12.323 -21.654  1.00 59.96           N  
ATOM   1441  CA  LYS D  34       5.026  12.378 -21.781  1.00 59.96           C  
ATOM   1442  C   LYS D  34       5.439  12.741 -23.205  1.00 59.96           C  
ATOM   1443  CB  LYS D  34       5.651  11.041 -21.379  1.00 59.96           C  
ATOM   1444  O   LYS D  34       6.420  13.460 -23.408  1.00 59.96           O  
ATOM   1445  CG  LYS D  34       5.814  10.862 -19.877  1.00 59.96           C  
ATOM   1446  CD  LYS D  34       6.532   9.560 -19.544  1.00 59.96           C  
ATOM   1447  CE  LYS D  34       6.681   9.371 -18.040  1.00 59.96           C  
ATOM   1448  NZ  LYS D  34       7.374   8.091 -17.709  1.00 59.96           N  
ATOM   1449  N   ARG D  35       4.691  12.327 -23.897  1.00 59.77           N  
ATOM   1450  CA  ARG D  35       4.992  12.587 -25.301  1.00 59.77           C  
ATOM   1451  C   ARG D  35       4.687  14.036 -25.667  1.00 59.77           C  
ATOM   1452  CB  ARG D  35       4.201  11.640 -26.205  1.00 59.77           C  
ATOM   1453  O   ARG D  35       5.425  14.657 -26.434  1.00 59.77           O  
ATOM   1454  CG  ARG D  35       4.852  10.278 -26.390  1.00 59.77           C  
ATOM   1455  CD  ARG D  35       4.082   9.416 -27.381  1.00 59.77           C  
ATOM   1456  NE  ARG D  35       4.801   8.184 -27.694  1.00 59.77           N  
ATOM   1457  NH1 ARG D  35       3.290   7.463 -29.285  1.00 59.77           N  
ATOM   1458  NH2 ARG D  35       5.138   6.198 -28.797  1.00 59.77           N  
ATOM   1459  CZ  ARG D  35       4.408   7.284 -28.591  1.00 59.77           C  
ATOM   1460  N   GLN D  36       3.874  14.613 -24.971  1.00 54.41           N  
ATOM   1461  CA  GLN D  36       3.443  15.969 -25.295  1.00 54.41           C  
ATOM   1462  C   GLN D  36       4.259  17.004 -24.526  1.00 54.41           C  
ATOM   1463  CB  GLN D  36       1.954  16.146 -24.994  1.00 54.41           C  
ATOM   1464  O   GLN D  36       4.360  18.159 -24.946  1.00 54.41           O  
ATOM   1465  CG  GLN D  36       1.038  15.453 -25.994  1.00 54.41           C  
ATOM   1466  CD  GLN D  36      -0.433  15.676 -25.695  1.00 54.41           C  
ATOM   1467  NE2 GLN D  36      -1.300  15.084 -26.509  1.00 54.41           N  
ATOM   1468  OE1 GLN D  36      -0.787  16.375 -24.740  1.00 54.41           O  
ATOM   1469  N   ASN D  37       4.746  16.581 -23.794  1.00 53.83           N  
ATOM   1470  CA  ASN D  37       5.954  17.379 -23.615  1.00 53.83           C  
ATOM   1471  C   ASN D  37       5.738  18.507 -22.610  1.00 53.83           C  
ATOM   1472  CB  ASN D  37       6.427  17.945 -24.956  1.00 53.83           C  
ATOM   1473  O   ASN D  37       6.398  19.544 -22.684  1.00 53.83           O  
ATOM   1474  CG  ASN D  37       7.244  16.949 -25.755  1.00 53.83           C  
ATOM   1475  ND2 ASN D  37       7.424  17.227 -27.041  1.00 53.83           N  
ATOM   1476  OD1 ASN D  37       7.709  15.939 -25.222  1.00 53.83           O  
ATOM   1477  N   GLY D  38       5.691  18.439 -22.383  1.00 52.02           N  
ATOM   1478  CA  GLY D  38       6.069  19.672 -21.711  1.00 52.02           C  
ATOM   1479  C   GLY D  38       6.500  19.459 -20.272  1.00 52.02           C  
ATOM   1480  O   GLY D  38       6.446  18.338 -19.762  1.00 52.02           O  
ATOM   1481  N   GLU D  39       6.795  19.538 -19.929  1.00 51.63           N  
ATOM   1482  CA  GLU D  39       7.453  19.633 -18.630  1.00 51.63           C  
ATOM   1483  C   GLU D  39       6.443  19.531 -17.490  1.00 51.63           C  
ATOM   1484  CB  GLU D  39       8.241  20.941 -18.520  1.00 51.63           C  
ATOM   1485  O   GLU D  39       5.386  20.164 -17.533  1.00 51.63           O  
ATOM   1486  CG  GLU D  39       9.594  20.905 -19.215  1.00 51.63           C  
ATOM   1487  CD  GLU D  39      10.489  22.078 -18.848  1.00 51.63           C  
ATOM   1488  OE1 GLU D  39      11.709  22.019 -19.121  1.00 51.63           O  
ATOM   1489  OE2 GLU D  39       9.965  23.064 -18.283  1.00 51.63           O  
ATOM   1490  N   PRO D  40       6.454  18.606 -16.946  1.00 50.50           N  
ATOM   1491  CA  PRO D  40       5.550  18.588 -15.793  1.00 50.50           C  
ATOM   1492  C   PRO D  40       5.580  19.892 -14.999  1.00 50.50           C  
ATOM   1493  CB  PRO D  40       6.076  17.423 -14.951  1.00 50.50           C  
ATOM   1494  O   PRO D  40       6.642  20.497 -14.839  1.00 50.50           O  
ATOM   1495  CG  PRO D  40       7.346  17.009 -15.623  1.00 50.50           C  
ATOM   1496  CD  PRO D  40       7.512  17.824 -16.873  1.00 50.50           C  
ATOM   1497  N   SER D  41       5.043  20.087 -14.971  1.00 57.70           N  
ATOM   1498  CA  SER D  41       4.891  21.322 -14.210  1.00 57.70           C  
ATOM   1499  C   SER D  41       4.941  21.056 -12.709  1.00 57.70           C  
ATOM   1500  CB  SER D  41       3.577  22.016 -14.570  1.00 57.70           C  
ATOM   1501  O   SER D  41       4.729  19.925 -12.266  1.00 57.70           O  
ATOM   1502  OG  SER D  41       2.535  21.602 -13.702  1.00 57.70           O  
ATOM   1503  N   SER D  42       5.375  21.764 -11.791  1.00 68.30           N  
ATOM   1504  CA  SER D  42       5.426  21.806 -10.333  1.00 68.30           C  
ATOM   1505  C   SER D  42       4.092  21.393  -9.721  1.00 68.30           C  
ATOM   1506  CB  SER D  42       5.808  23.206  -9.850  1.00 68.30           C  
ATOM   1507  O   SER D  42       4.058  20.707  -8.698  1.00 68.30           O  
ATOM   1508  OG  SER D  42       4.781  24.137 -10.145  1.00 68.30           O  
ATOM   1509  N   GLU D  43       3.031  21.812 -10.429  1.00 74.05           N  
ATOM   1510  CA  GLU D  43       1.697  21.483  -9.937  1.00 74.05           C  
ATOM   1511  C   GLU D  43       1.454  19.977  -9.964  1.00 74.05           C  
ATOM   1512  CB  GLU D  43       0.627  22.204 -10.762  1.00 74.05           C  
ATOM   1513  O   GLU D  43       0.853  19.423  -9.041  1.00 74.05           O  
ATOM   1514  CG  GLU D  43      -0.752  22.201 -10.118  1.00 74.05           C  
ATOM   1515  CD  GLU D  43      -0.796  22.944  -8.792  1.00 74.05           C  
ATOM   1516  OE1 GLU D  43      -1.786  22.787  -8.041  1.00 74.05           O  
ATOM   1517  OE2 GLU D  43       0.167  23.689  -8.502  1.00 74.05           O  
ATOM   1518  N   ILE D  44       1.978  19.467 -10.980  1.00 76.14           N  
ATOM   1519  CA  ILE D  44       1.816  18.025 -11.123  1.00 76.14           C  
ATOM   1520  C   ILE D  44       2.585  17.306 -10.017  1.00 76.14           C  
ATOM   1521  CB  ILE D  44       2.291  17.538 -12.510  1.00 76.14           C  
ATOM   1522  O   ILE D  44       2.075  16.363  -9.409  1.00 76.14           O  
ATOM   1523  CG1 ILE D  44       1.378  18.089 -13.612  1.00 76.14           C  
ATOM   1524  CG2 ILE D  44       2.343  16.008 -12.557  1.00 76.14           C  
ATOM   1525  CD1 ILE D  44       1.871  17.806 -15.024  1.00 76.14           C  
ATOM   1526  N   SER D  45       3.742  17.748  -9.658  1.00 80.76           N  
ATOM   1527  CA  SER D  45       4.549  17.149  -8.600  1.00 80.76           C  
ATOM   1528  C   SER D  45       3.863  17.274  -7.244  1.00 80.76           C  
ATOM   1529  CB  SER D  45       5.930  17.804  -8.543  1.00 80.76           C  
ATOM   1530  O   SER D  45       3.864  16.328  -6.453  1.00 80.76           O  
ATOM   1531  OG  SER D  45       6.648  17.569  -9.743  1.00 80.76           O  
ATOM   1532  N   LYS D  46       3.289  18.376  -7.091  1.00 79.31           N  
ATOM   1533  CA  LYS D  46       2.574  18.587  -5.836  1.00 79.31           C  
ATOM   1534  C   LYS D  46       1.384  17.640  -5.715  1.00 79.31           C  
ATOM   1535  CB  LYS D  46       2.102  20.038  -5.724  1.00 79.31           C  
ATOM   1536  O   LYS D  46       1.118  17.102  -4.638  1.00 79.31           O  
ATOM   1537  CG  LYS D  46       3.214  21.028  -5.413  1.00 79.31           C  
ATOM   1538  CD  LYS D  46       2.681  22.451  -5.303  1.00 79.31           C  
ATOM   1539  CE  LYS D  46       3.810  23.464  -5.174  1.00 79.31           C  
ATOM   1540  NZ  LYS D  46       3.299  24.868  -5.184  1.00 79.31           N  
ATOM   1541  N   GLN D  47       0.695  17.496  -6.820  1.00 77.04           N  
ATOM   1542  CA  GLN D  47      -0.448  16.589  -6.827  1.00 77.04           C  
ATOM   1543  C   GLN D  47      -0.015  15.155  -6.536  1.00 77.04           C  
ATOM   1544  CB  GLN D  47      -1.178  16.655  -8.170  1.00 77.04           C  
ATOM   1545  O   GLN D  47      -0.692  14.434  -5.801  1.00 77.04           O  
ATOM   1546  CG  GLN D  47      -1.984  17.932  -8.370  1.00 77.04           C  
ATOM   1547  CD  GLN D  47      -2.695  17.973  -9.710  1.00 77.04           C  
ATOM   1548  NE2 GLN D  47      -3.500  19.009  -9.922  1.00 77.04           N  
ATOM   1549  OE1 GLN D  47      -2.522  17.082 -10.547  1.00 77.04           O  
ATOM   1550  N   VAL D  48       1.071  14.752  -7.085  1.00 79.68           N  
ATOM   1551  CA  VAL D  48       1.609  13.414  -6.863  1.00 79.68           C  
ATOM   1552  C   VAL D  48       1.977  13.243  -5.391  1.00 79.68           C  
ATOM   1553  CB  VAL D  48       2.841  13.143  -7.756  1.00 79.68           C  
ATOM   1554  O   VAL D  48       1.651  12.223  -4.778  1.00 79.68           O  
ATOM   1555  CG1 VAL D  48       3.533  11.846  -7.341  1.00 79.68           C  
ATOM   1556  CG2 VAL D  48       2.433  13.088  -9.226  1.00 79.68           C  
ATOM   1557  N   LEU D  49       2.531  14.146  -4.795  1.00 84.47           N  
ATOM   1558  CA  LEU D  49       2.932  14.092  -3.393  1.00 84.47           C  
ATOM   1559  C   LEU D  49       1.714  13.961  -2.485  1.00 84.47           C  
ATOM   1560  CB  LEU D  49       3.733  15.340  -3.016  1.00 84.47           C  
ATOM   1561  O   LEU D  49       1.724  13.173  -1.536  1.00 84.47           O  
ATOM   1562  CG  LEU D  49       5.163  15.416  -3.553  1.00 84.47           C  
ATOM   1563  CD1 LEU D  49       5.768  16.785  -3.260  1.00 84.47           C  
ATOM   1564  CD2 LEU D  49       6.020  14.308  -2.952  1.00 84.47           C  
ATOM   1565  N   LYS D  50       0.678  14.696  -2.844  1.00 82.79           N  
ATOM   1566  CA  LYS D  50      -0.548  14.632  -2.053  1.00 82.79           C  
ATOM   1567  C   LYS D  50      -1.193  13.253  -2.150  1.00 82.79           C  
ATOM   1568  CB  LYS D  50      -1.537  15.706  -2.507  1.00 82.79           C  
ATOM   1569  O   LYS D  50      -1.701  12.728  -1.157  1.00 82.79           O  
ATOM   1570  CG  LYS D  50      -1.170  17.114  -2.061  1.00 82.79           C  
ATOM   1571  CD  LYS D  50      -2.203  18.134  -2.522  1.00 82.79           C  
ATOM   1572  CE  LYS D  50      -1.797  19.552  -2.145  1.00 82.79           C  
ATOM   1573  NZ  LYS D  50      -2.760  20.564  -2.674  1.00 82.79           N  
ATOM   1574  N   LEU D  51      -1.122  12.666  -3.279  1.00 80.00           N  
ATOM   1575  CA  LEU D  51      -1.686  11.337  -3.484  1.00 80.00           C  
ATOM   1576  C   LEU D  51      -0.897  10.286  -2.710  1.00 80.00           C  
ATOM   1577  CB  LEU D  51      -1.702  10.985  -4.974  1.00 80.00           C  
ATOM   1578  O   LEU D  51      -1.483   9.406  -2.075  1.00 80.00           O  
ATOM   1579  CG  LEU D  51      -2.816  11.620  -5.808  1.00 80.00           C  
ATOM   1580  CD1 LEU D  51      -2.546  11.416  -7.295  1.00 80.00           C  
ATOM   1581  CD2 LEU D  51      -4.172  11.040  -5.421  1.00 80.00           C  
ATOM   1582  N   ILE D  52       0.368  10.367  -2.737  1.00 82.45           N  
ATOM   1583  CA  ILE D  52       1.227   9.427  -2.025  1.00 82.45           C  
ATOM   1584  C   ILE D  52       1.002   9.561  -0.520  1.00 82.45           C  
ATOM   1585  CB  ILE D  52       2.717   9.653  -2.366  1.00 82.45           C  
ATOM   1586  O   ILE D  52       0.960   8.560   0.199  1.00 82.45           O  
ATOM   1587  CG1 ILE D  52       3.002   9.236  -3.814  1.00 82.45           C  
ATOM   1588  CG2 ILE D  52       3.616   8.890  -1.390  1.00 82.45           C  
ATOM   1589  CD1 ILE D  52       4.425   9.523  -4.272  1.00 82.45           C  
ATOM   1590  N   LEU D  53       0.819  10.739  -0.139  1.00 86.35           N  
ATOM   1591  CA  LEU D  53       0.545  10.975   1.274  1.00 86.35           C  
ATOM   1592  C   LEU D  53      -0.747  10.288   1.700  1.00 86.35           C  
ATOM   1593  CB  LEU D  53       0.457  12.477   1.560  1.00 86.35           C  
ATOM   1594  O   LEU D  53      -0.794   9.635   2.745  1.00 86.35           O  
ATOM   1595  CG  LEU D  53       0.168  12.875   3.008  1.00 86.35           C  
ATOM   1596  CD1 LEU D  53       1.281  12.382   3.926  1.00 86.35           C  
ATOM   1597  CD2 LEU D  53       0.003  14.387   3.123  1.00 86.35           C  
ATOM   1598  N   LYS D  54      -1.792  10.411   0.872  1.00 84.80           N  
ATOM   1599  CA  LYS D  54      -3.064   9.758   1.164  1.00 84.80           C  
ATOM   1600  C   LYS D  54      -2.905   8.241   1.213  1.00 84.80           C  
ATOM   1601  CB  LYS D  54      -4.116  10.141   0.121  1.00 84.80           C  
ATOM   1602  O   LYS D  54      -3.461   7.581   2.093  1.00 84.80           O  
ATOM   1603  CG  LYS D  54      -4.675  11.546   0.293  1.00 84.80           C  
ATOM   1604  CD  LYS D  54      -5.767  11.841  -0.727  1.00 84.80           C  
ATOM   1605  CE  LYS D  54      -6.282  13.269  -0.598  1.00 84.80           C  
ATOM   1606  NZ  LYS D  54      -7.327  13.575  -1.620  1.00 84.80           N  
ATOM   1607  N   ALA D  55      -2.112   7.671   0.307  1.00 81.84           N  
ATOM   1608  CA  ALA D  55      -1.859   6.233   0.248  1.00 81.84           C  
ATOM   1609  C   ALA D  55      -1.112   5.757   1.490  1.00 81.84           C  
ATOM   1610  CB  ALA D  55      -1.069   5.883  -1.011  1.00 81.84           C  
ATOM   1611  O   ALA D  55      -1.457   4.726   2.073  1.00 81.84           O  
ATOM   1612  N   LEU D  56      -0.131   6.538   1.961  1.00 87.56           N  
ATOM   1613  CA  LEU D  56       0.663   6.165   3.127  1.00 87.56           C  
ATOM   1614  C   LEU D  56      -0.189   6.173   4.391  1.00 87.56           C  
ATOM   1615  CB  LEU D  56       1.851   7.117   3.292  1.00 87.56           C  
ATOM   1616  O   LEU D  56       0.003   5.340   5.280  1.00 87.56           O  
ATOM   1617  CG  LEU D  56       3.024   6.911   2.333  1.00 87.56           C  
ATOM   1618  CD1 LEU D  56       4.057   8.018   2.513  1.00 87.56           C  
ATOM   1619  CD2 LEU D  56       3.658   5.541   2.550  1.00 87.56           C  
ATOM   1620  N   LYS D  57      -1.131   7.028   4.429  1.00 87.07           N  
ATOM   1621  CA  LYS D  57      -2.034   7.076   5.576  1.00 87.07           C  
ATOM   1622  C   LYS D  57      -2.917   5.833   5.632  1.00 87.07           C  
ATOM   1623  CB  LYS D  57      -2.902   8.334   5.524  1.00 87.07           C  
ATOM   1624  O   LYS D  57      -3.185   5.304   6.713  1.00 87.07           O  
ATOM   1625  CG  LYS D  57      -2.151   9.618   5.845  1.00 87.07           C  
ATOM   1626  CD  LYS D  57      -3.071  10.831   5.794  1.00 87.07           C  
ATOM   1627  CE  LYS D  57      -2.346  12.102   6.212  1.00 87.07           C  
ATOM   1628  NZ  LYS D  57      -3.223  13.305   6.094  1.00 87.07           N  
ATOM   1629  N   VAL D  58      -3.319   5.465   4.472  1.00 84.51           N  
ATOM   1630  CA  VAL D  58      -4.102   4.235   4.405  1.00 84.51           C  
ATOM   1631  C   VAL D  58      -3.236   3.047   4.819  1.00 84.51           C  
ATOM   1632  CB  VAL D  58      -4.679   4.007   2.989  1.00 84.51           C  
ATOM   1633  O   VAL D  58      -3.671   2.196   5.598  1.00 84.51           O  
ATOM   1634  CG1 VAL D  58      -5.350   2.638   2.894  1.00 84.51           C  
ATOM   1635  CG2 VAL D  58      -5.666   5.116   2.631  1.00 84.51           C  
ATOM   1636  N   ILE D  59      -2.012   2.942   4.305  1.00 84.45           N  
ATOM   1637  CA  ILE D  59      -1.073   1.870   4.620  1.00 84.45           C  
ATOM   1638  C   ILE D  59      -0.830   1.824   6.127  1.00 84.45           C  
ATOM   1639  CB  ILE D  59       0.264   2.050   3.867  1.00 84.45           C  
ATOM   1640  O   ILE D  59      -0.807   0.746   6.726  1.00 84.45           O  
ATOM   1641  CG1 ILE D  59       0.092   1.702   2.384  1.00 84.45           C  
ATOM   1642  CG2 ILE D  59       1.363   1.197   4.506  1.00 84.45           C  
ATOM   1643  CD1 ILE D  59       1.313   2.012   1.530  1.00 84.45           C  
ATOM   1644  N   ALA D  60      -0.733   2.888   6.737  1.00 87.56           N  
ATOM   1645  CA  ALA D  60      -0.504   2.963   8.178  1.00 87.56           C  
ATOM   1646  C   ALA D  60      -1.676   2.366   8.951  1.00 87.56           C  
ATOM   1647  CB  ALA D  60      -0.270   4.410   8.605  1.00 87.56           C  
ATOM   1648  O   ALA D  60      -1.479   1.665   9.946  1.00 87.56           O  
ATOM   1649  N   LYS D  61      -2.922   2.661   8.497  1.00 88.16           N  
ATOM   1650  CA  LYS D  61      -4.114   2.116   9.142  1.00 88.16           C  
ATOM   1651  C   LYS D  61      -4.165   0.597   9.010  1.00 88.16           C  
ATOM   1652  CB  LYS D  61      -5.378   2.737   8.547  1.00 88.16           C  
ATOM   1653  O   LYS D  61      -4.513  -0.103   9.963  1.00 88.16           O  
ATOM   1654  CG  LYS D  61      -5.618   4.179   8.970  1.00 88.16           C  
ATOM   1655  CD  LYS D  61      -6.917   4.723   8.389  1.00 88.16           C  
ATOM   1656  CE  LYS D  61      -7.123   6.187   8.753  1.00 88.16           C  
ATOM   1657  NZ  LYS D  61      -8.360   6.745   8.129  1.00 88.16           N  
ATOM   1658  N   ILE D  62      -3.814   0.136   7.875  1.00 84.43           N  
ATOM   1659  CA  ILE D  62      -3.808  -1.299   7.614  1.00 84.43           C  
ATOM   1660  C   ILE D  62      -2.779  -1.982   8.512  1.00 84.43           C  
ATOM   1661  CB  ILE D  62      -3.508  -1.602   6.129  1.00 84.43           C  
ATOM   1662  O   ILE D  62      -3.057  -3.030   9.099  1.00 84.43           O  
ATOM   1663  CG1 ILE D  62      -4.655  -1.106   5.240  1.00 84.43           C  
ATOM   1664  CG2 ILE D  62      -3.264  -3.100   5.922  1.00 84.43           C  
ATOM   1665  CD1 ILE D  62      -4.359  -1.180   3.749  1.00 84.43           C  
ATOM   1666  N   GLN D  63      -1.656  -1.428   8.649  1.00 88.50           N  
ATOM   1667  CA  GLN D  63      -0.590  -2.002   9.463  1.00 88.50           C  
ATOM   1668  C   GLN D  63      -1.000  -2.079  10.931  1.00 88.50           C  
ATOM   1669  CB  GLN D  63       0.695  -1.185   9.319  1.00 88.50           C  
ATOM   1670  O   GLN D  63      -0.721  -3.071  11.607  1.00 88.50           O  
ATOM   1671  CG  GLN D  63       1.388  -1.361   7.975  1.00 88.50           C  
ATOM   1672  CD  GLN D  63       2.698  -0.600   7.885  1.00 88.50           C  
ATOM   1673  NE2 GLN D  63       3.626  -1.109   7.082  1.00 88.50           N  
ATOM   1674  OE1 GLN D  63       2.873   0.438   8.531  1.00 88.50           O  
ATOM   1675  N   LYS D  64      -1.645  -1.097  11.332  1.00 88.90           N  
ATOM   1676  CA  LYS D  64      -2.107  -1.088  12.717  1.00 88.90           C  
ATOM   1677  C   LYS D  64      -3.154  -2.172  12.955  1.00 88.90           C  
ATOM   1678  CB  LYS D  64      -2.679   0.283  13.083  1.00 88.90           C  
ATOM   1679  O   LYS D  64      -3.129  -2.851  13.984  1.00 88.90           O  
ATOM   1680  CG  LYS D  64      -1.623   1.329  13.404  1.00 88.90           C  
ATOM   1681  CD  LYS D  64      -2.254   2.640  13.856  1.00 88.90           C  
ATOM   1682  CE  LYS D  64      -1.200   3.707  14.120  1.00 88.90           C  
ATOM   1683  NZ  LYS D  64      -1.816   5.008  14.517  1.00 88.90           N  
ATOM   1684  N   SER D  65      -4.059  -2.255  12.010  1.00 87.66           N  
ATOM   1685  CA  SER D  65      -5.061  -3.313  12.100  1.00 87.66           C  
ATOM   1686  C   SER D  65      -4.410  -4.692  12.107  1.00 87.66           C  
ATOM   1687  CB  SER D  65      -6.052  -3.213  10.940  1.00 87.66           C  
ATOM   1688  O   SER D  65      -4.780  -5.556  12.904  1.00 87.66           O  
ATOM   1689  OG  SER D  65      -7.031  -4.235  11.026  1.00 87.66           O  
ATOM   1690  N   ALA D  66      -3.459  -4.915  11.226  1.00 87.93           N  
ATOM   1691  CA  ALA D  66      -2.743  -6.186  11.151  1.00 87.93           C  
ATOM   1692  C   ALA D  66      -2.005  -6.477  12.455  1.00 87.93           C  
ATOM   1693  CB  ALA D  66      -1.764  -6.177   9.980  1.00 87.93           C  
ATOM   1694  O   ALA D  66      -1.980  -7.619  12.919  1.00 87.93           O  
ATOM   1695  N   GLN D  67      -1.437  -5.542  13.023  1.00 88.70           N  
ATOM   1696  CA  GLN D  67      -0.710  -5.691  14.279  1.00 88.70           C  
ATOM   1697  C   GLN D  67      -1.644  -6.113  15.409  1.00 88.70           C  
ATOM   1698  CB  GLN D  67       0.003  -4.389  14.645  1.00 88.70           C  
ATOM   1699  O   GLN D  67      -1.303  -6.984  16.211  1.00 88.70           O  
ATOM   1700  CG  GLN D  67       0.963  -4.523  15.820  1.00 88.70           C  
ATOM   1701  CD  GLN D  67       1.809  -3.281  16.031  1.00 88.70           C  
ATOM   1702  NE2 GLN D  67       2.844  -3.402  16.856  1.00 88.70           N  
ATOM   1703  OE1 GLN D  67       1.536  -2.222  15.457  1.00 88.70           O  
ATOM   1704  N   ARG D  68      -2.839  -5.534  15.479  1.00 89.13           N  
ATOM   1705  CA  ARG D  68      -3.815  -5.895  16.503  1.00 89.13           C  
ATOM   1706  C   ARG D  68      -4.243  -7.352  16.360  1.00 89.13           C  
ATOM   1707  CB  ARG D  68      -5.038  -4.979  16.427  1.00 89.13           C  
ATOM   1708  O   ARG D  68      -4.355  -8.072  17.355  1.00 89.13           O  
ATOM   1709  CG  ARG D  68      -4.784  -3.569  16.936  1.00 89.13           C  
ATOM   1710  CD  ARG D  68      -6.076  -2.775  17.064  1.00 89.13           C  
ATOM   1711  NE  ARG D  68      -6.639  -2.446  15.758  1.00 89.13           N  
ATOM   1712  NH1 ARG D  68      -8.138  -0.885  16.565  1.00 89.13           N  
ATOM   1713  NH2 ARG D  68      -8.043  -1.335  14.320  1.00 89.13           N  
ATOM   1714  CZ  ARG D  68      -7.605  -1.556  15.550  1.00 89.13           C  
ATOM   1715  N   GLN D  69      -4.395  -7.745  15.210  1.00 87.92           N  
ATOM   1716  CA  GLN D  69      -4.793  -9.124  14.945  1.00 87.92           C  
ATOM   1717  C   GLN D  69      -3.671 -10.097  15.292  1.00 87.92           C  
ATOM   1718  CB  GLN D  69      -5.200  -9.293  13.480  1.00 87.92           C  
ATOM   1719  O   GLN D  69      -3.920 -11.165  15.856  1.00 87.92           O  
ATOM   1720  CG  GLN D  69      -6.521  -8.622  13.127  1.00 87.92           C  
ATOM   1721  CD  GLN D  69      -6.916  -8.830  11.677  1.00 87.92           C  
ATOM   1722  NE2 GLN D  69      -7.887  -8.053  11.210  1.00 87.92           N  
ATOM   1723  OE1 GLN D  69      -6.352  -9.681  10.982  1.00 87.92           O  
ATOM   1724  N   GLN D  70      -2.474  -9.690  14.912  1.00 90.77           N  
ATOM   1725  CA  GLN D  70      -1.318 -10.510  15.258  1.00 90.77           C  
ATOM   1726  C   GLN D  70      -1.199 -10.683  16.770  1.00 90.77           C  
ATOM   1727  CB  GLN D  70      -0.035  -9.894  14.698  1.00 90.77           C  
ATOM   1728  O   GLN D  70      -1.004 -11.797  17.259  1.00 90.77           O  
ATOM   1729  CG  GLN D  70       0.063  -9.953  13.179  1.00 90.77           C  
ATOM   1730  CD  GLN D  70       1.217  -9.133  12.634  1.00 90.77           C  
ATOM   1731  NE2 GLN D  70       1.321  -9.063  11.311  1.00 90.77           N  
ATOM   1732  OE1 GLN D  70       2.008  -8.567  13.394  1.00 90.77           O  
ATOM   1733  N   ASP D  71      -1.363  -9.675  17.465  1.00 88.31           N  
ATOM   1734  CA  ASP D  71      -1.247  -9.712  18.920  1.00 88.31           C  
ATOM   1735  C   ASP D  71      -2.326 -10.602  19.534  1.00 88.31           C  
ATOM   1736  CB  ASP D  71      -1.336  -8.300  19.502  1.00 88.31           C  
ATOM   1737  O   ASP D  71      -2.049 -11.381  20.449  1.00 88.31           O  
ATOM   1738  CG  ASP D  71      -0.101  -7.463  19.220  1.00 88.31           C  
ATOM   1739  OD1 ASP D  71      -0.159  -6.223  19.363  1.00 88.31           O  
ATOM   1740  OD2 ASP D  71       0.938  -8.049  18.847  1.00 88.31           O  
ATOM   1741  N   ALA D  72      -3.461 -10.471  18.974  1.00 89.89           N  
ATOM   1742  CA  ALA D  72      -4.564 -11.284  19.481  1.00 89.89           C  
ATOM   1743  C   ALA D  72      -4.317 -12.767  19.221  1.00 89.89           C  
ATOM   1744  CB  ALA D  72      -5.882 -10.847  18.845  1.00 89.89           C  
ATOM   1745  O   ALA D  72      -4.530 -13.602  20.103  1.00 89.89           O  
ATOM   1746  N   LEU D  73      -3.852 -13.084  18.064  1.00 90.39           N  
ATOM   1747  CA  LEU D  73      -3.627 -14.469  17.665  1.00 90.39           C  
ATOM   1748  C   LEU D  73      -2.451 -15.069  18.428  1.00 90.39           C  
ATOM   1749  CB  LEU D  73      -3.372 -14.559  16.159  1.00 90.39           C  
ATOM   1750  O   LEU D  73      -2.497 -16.232  18.834  1.00 90.39           O  
ATOM   1751  CG  LEU D  73      -4.582 -14.327  15.252  1.00 90.39           C  
ATOM   1752  CD1 LEU D  73      -4.131 -14.128  13.808  1.00 90.39           C  
ATOM   1753  CD2 LEU D  73      -5.559 -15.492  15.356  1.00 90.39           C  
ATOM   1754  N   ILE D  74      -1.477 -14.309  18.668  1.00 89.89           N  
ATOM   1755  CA  ILE D  74      -0.324 -14.779  19.427  1.00 89.89           C  
ATOM   1756  C   ILE D  74      -0.729 -15.038  20.876  1.00 89.89           C  
ATOM   1757  CB  ILE D  74       0.842 -13.766  19.369  1.00 89.89           C  
ATOM   1758  O   ILE D  74      -0.258 -15.993  21.498  1.00 89.89           O  
ATOM   1759  CG1 ILE D  74       1.485 -13.770  17.978  1.00 89.89           C  
ATOM   1760  CG2 ILE D  74       1.879 -14.074  20.453  1.00 89.89           C  
ATOM   1761  CD1 ILE D  74       2.506 -12.661  17.765  1.00 89.89           C  
ATOM   1762  N   LYS D  75      -1.561 -14.196  21.378  1.00 90.36           N  
ATOM   1763  CA  LYS D  75      -2.077 -14.395  22.729  1.00 90.36           C  
ATOM   1764  C   LYS D  75      -2.842 -15.711  22.838  1.00 90.36           C  
ATOM   1765  CB  LYS D  75      -2.980 -13.229  23.136  1.00 90.36           C  
ATOM   1766  O   LYS D  75      -2.717 -16.426  23.834  1.00 90.36           O  
ATOM   1767  CG  LYS D  75      -3.361 -13.226  24.609  1.00 90.36           C  
ATOM   1768  CD  LYS D  75      -4.175 -11.991  24.973  1.00 90.36           C  
ATOM   1769  CE  LYS D  75      -4.620 -12.022  26.429  1.00 90.36           C  
ATOM   1770  NZ  LYS D  75      -5.433 -10.821  26.786  1.00 90.36           N  
ATOM   1771  N   ILE D  76      -3.537 -16.087  21.861  1.00 87.14           N  
ATOM   1772  CA  ILE D  76      -4.311 -17.323  21.827  1.00 87.14           C  
ATOM   1773  C   ILE D  76      -3.368 -18.523  21.807  1.00 87.14           C  
ATOM   1774  CB  ILE D  76      -5.256 -17.364  20.605  1.00 87.14           C  
ATOM   1775  O   ILE D  76      -3.625 -19.534  22.465  1.00 87.14           O  
ATOM   1776  CG1 ILE D  76      -6.381 -16.334  20.765  1.00 87.14           C  
ATOM   1777  CG2 ILE D  76      -5.827 -18.772  20.411  1.00 87.14           C  
ATOM   1778  CD1 ILE D  76      -7.241 -16.160  19.521  1.00 87.14           C  
ATOM   1779  N   LEU D  77      -2.289 -18.506  21.201  1.00 82.56           N  
ATOM   1780  CA  LEU D  77      -1.341 -19.606  21.059  1.00 82.56           C  
ATOM   1781  C   LEU D  77      -0.453 -19.721  22.293  1.00 82.56           C  
ATOM   1782  CB  LEU D  77      -0.477 -19.411  19.810  1.00 82.56           C  
ATOM   1783  O   LEU D  77       0.129 -20.777  22.548  1.00 82.56           O  
ATOM   1784  CG  LEU D  77      -1.179 -19.595  18.464  1.00 82.56           C  
ATOM   1785  CD1 LEU D  77      -0.250 -19.194  17.323  1.00 82.56           C  
ATOM   1786  CD2 LEU D  77      -1.646 -21.037  18.298  1.00 82.56           C  
ATOM   1787  N   SER D  78      -0.398 -18.676  23.065  1.00 80.79           N  
ATOM   1788  CA  SER D  78       0.431 -18.728  24.264  1.00 80.79           C  
ATOM   1789  C   SER D  78      -0.276 -19.472  25.393  1.00 80.79           C  
ATOM   1790  CB  SER D  78       0.797 -17.317  24.725  1.00 80.79           C  
ATOM   1791  O   SER D  78       0.361 -20.197  26.160  1.00 80.79           O  
ATOM   1792  OG  SER D  78       1.568 -16.651  23.739  1.00 80.79           O  
TER    1793      SER D  78                                                      
ENDMDL                                                                          
END                                                                             
